# Supplementary material for: An extended Tudor domain within Vreteno interconnects Gtsf1L and Ago3 for piRNA biogenesis in Bombyx mori
Source: EMBO J. 2023 Nov 20;42(24):e114072. doi: 10.15252/embj.2023114072 (PMC10711660; doi:10.15252/embj.2023114072)
Supplement: Supplementary file 4 — Dataset EV1 [file EMBJ-42-e114072-s007.zip › manuscript_pdb/BmVreteno_AF-eTD0_BmGtsf1L_FL.pdb]

ATOM      1  N   GLN A   1       4.702 -24.307 -30.138  1.00 46.82           N  
ATOM      2  H   GLN A   1       5.108 -25.221 -29.994  1.00 46.82           H  
ATOM      3  H2  GLN A   1       3.702 -24.390 -30.023  1.00 46.82           H  
ATOM      4  H3  GLN A   1       4.899 -23.975 -31.071  1.00 46.82           H  
ATOM      5  CA  GLN A   1       5.195 -23.351 -29.125  1.00 46.82           C  
ATOM      6  HA  GLN A   1       6.283 -23.288 -29.146  1.00 46.82           H  
ATOM      7  C   GLN A   1       4.760 -23.884 -27.777  1.00 46.82           C  
ATOM      8  CB  GLN A   1       4.597 -21.959 -29.363  1.00 46.82           C  
ATOM      9  HB2 GLN A   1       4.678 -21.370 -28.450  1.00 46.82           H  
ATOM     10  HB3 GLN A   1       3.538 -22.074 -29.598  1.00 46.82           H  
ATOM     11  O   GLN A   1       3.621 -24.314 -27.679  1.00 46.82           O  
ATOM     12  CG  GLN A   1       5.323 -21.197 -30.484  1.00 46.82           C  
ATOM     13  HG2 GLN A   1       5.476 -21.848 -31.345  1.00 46.82           H  
ATOM     14  HG3 GLN A   1       6.298 -20.872 -30.121  1.00 46.82           H  
ATOM     15  CD  GLN A   1       4.536 -19.981 -30.966  1.00 46.82           C  
ATOM     16  NE2 GLN A   1       5.168 -19.010 -31.580  1.00 46.82           N  
ATOM     17 HE21 GLN A   1       6.171 -18.997 -31.691  1.00 46.82           H  
ATOM     18 HE22 GLN A   1       4.581 -18.234 -31.849  1.00 46.82           H  
ATOM     19  OE1 GLN A   1       3.332 -19.913 -30.849  1.00 46.82           O  
ATOM     20  N   ARG A   2       5.649 -23.966 -26.785  1.00 58.36           N  
ATOM     21  H   ARG A   2       6.551 -23.518 -26.870  1.00 58.36           H  
ATOM     22  CA  ARG A   2       5.211 -24.326 -25.433  1.00 58.36           C  
ATOM     23  HA  ARG A   2       4.456 -25.111 -25.466  1.00 58.36           H  
ATOM     24  C   ARG A   2       4.540 -23.076 -24.853  1.00 58.36           C  
ATOM     25  CB  ARG A   2       6.399 -24.826 -24.594  1.00 58.36           C  
ATOM     26  HB2 ARG A   2       7.165 -24.051 -24.571  1.00 58.36           H  
ATOM     27  HB3 ARG A   2       6.033 -25.005 -23.583  1.00 58.36           H  
ATOM     28  O   ARG A   2       5.195 -22.041 -24.779  1.00 58.36           O  
ATOM     29  CG  ARG A   2       7.036 -26.135 -25.092  1.00 58.36           C  
ATOM     30  HG2 ARG A   2       6.275 -26.915 -25.115  1.00 58.36           H  
ATOM     31  HG3 ARG A   2       7.429 -25.990 -26.098  1.00 58.36           H  
ATOM     32  CD  ARG A   2       8.182 -26.572 -24.164  1.00 58.36           C  
ATOM     33  HD2 ARG A   2       7.791 -26.715 -23.157  1.00 58.36           H  
ATOM     34  HD3 ARG A   2       8.925 -25.775 -24.123  1.00 58.36           H  
ATOM     35  NE  ARG A   2       8.828 -27.826 -24.617  1.00 58.36           N  
ATOM     36  HE  ARG A   2       8.373 -28.359 -25.344  1.00 58.36           H  
ATOM     37  NH1 ARG A   2      10.587 -27.759 -23.155  1.00 58.36           N  
ATOM     38 HH11 ARG A   2      10.190 -26.984 -22.643  1.00 58.36           H  
ATOM     39 HH12 ARG A   2      11.520 -28.017 -22.866  1.00 58.36           H  
ATOM     40  NH2 ARG A   2      10.510 -29.394 -24.608  1.00 58.36           N  
ATOM     41 HH21 ARG A   2      10.097 -29.926 -25.360  1.00 58.36           H  
ATOM     42 HH22 ARG A   2      11.366 -29.683 -24.157  1.00 58.36           H  
ATOM     43  CZ  ARG A   2       9.959 -28.318 -24.131  1.00 58.36           C  
ATOM     44  N   GLU A   3       3.243 -23.137 -24.581  1.00 71.33           N  
ATOM     45  H   GLU A   3       2.737 -24.003 -24.698  1.00 71.33           H  
ATOM     46  CA  GLU A   3       2.500 -22.004 -24.015  1.00 71.33           C  
ATOM     47  HA  GLU A   3       2.809 -21.087 -24.517  1.00 71.33           H  
ATOM     48  C   GLU A   3       2.838 -21.831 -22.533  1.00 71.33           C  
ATOM     49  CB  GLU A   3       0.987 -22.166 -24.233  1.00 71.33           C  
ATOM     50  HB2 GLU A   3       0.459 -21.489 -23.561  1.00 71.33           H  
ATOM     51  HB3 GLU A   3       0.698 -23.190 -23.995  1.00 71.33           H  
ATOM     52  O   GLU A   3       3.126 -22.803 -21.829  1.00 71.33           O  
ATOM     53  CG  GLU A   3       0.588 -21.813 -25.674  1.00 71.33           C  
ATOM     54  HG2 GLU A   3       1.123 -22.471 -26.359  1.00 71.33           H  
ATOM     55  HG3 GLU A   3       0.906 -20.791 -25.881  1.00 71.33           H  
ATOM     56  CD  GLU A   3      -0.921 -21.946 -25.934  1.00 71.33           C  
ATOM     57  OE1 GLU A   3      -1.407 -21.231 -26.839  1.00 71.33           O  
ATOM     58  OE2 GLU A   3      -1.559 -22.800 -25.278  1.00 71.33           O  
ATOM     59  N   SER A   4       2.839 -20.581 -22.074  1.00 73.49           N  
ATOM     60  H   SER A   4       2.503 -19.833 -22.663  1.00 73.49           H  
ATOM     61  CA  SER A   4       2.985 -20.256 -20.663  1.00 73.49           C  
ATOM     62  HA  SER A   4       3.838 -20.804 -20.261  1.00 73.49           H  
ATOM     63  C   SER A   4       1.736 -20.691 -19.891  1.00 73.49           C  
ATOM     64  CB  SER A   4       3.275 -18.762 -20.517  1.00 73.49           C  
ATOM     65  HB2 SER A   4       4.165 -18.513 -21.096  1.00 73.49           H  
ATOM     66  HB3 SER A   4       3.476 -18.524 -19.473  1.00 73.49           H  
ATOM     67  O   SER A   4       0.629 -20.747 -20.433  1.00 73.49           O  
ATOM     68  OG  SER A   4       2.191 -17.990 -20.984  1.00 73.49           O  
ATOM     69  HG  SER A   4       1.815 -17.596 -20.194  1.00 73.49           H  
ATOM     70  N   THR A   5       1.905 -21.054 -18.620  1.00 81.66           N  
ATOM     71  H   THR A   5       2.818 -20.927 -18.206  1.00 81.66           H  
ATOM     72  CA  THR A   5       0.782 -21.492 -17.784  1.00 81.66           C  
ATOM     73  HA  THR A   5      -0.101 -21.634 -18.408  1.00 81.66           H  
ATOM     74  C   THR A   5       0.444 -20.416 -16.772  1.00 81.66           C  
ATOM     75  CB  THR A   5       1.019 -22.842 -17.095  1.00 81.66           C  
ATOM     76  HB  THR A   5       0.155 -23.055 -16.466  1.00 81.66           H  
ATOM     77  O   THR A   5       1.196 -20.202 -15.818  1.00 81.66           O  
ATOM     78  CG2 THR A   5       1.170 -23.988 -18.093  1.00 81.66           C  
ATOM     79 HG21 THR A   5       1.371 -24.917 -17.559  1.00 81.66           H  
ATOM     80 HG22 THR A   5       0.254 -24.096 -18.674  1.00 81.66           H  
ATOM     81 HG23 THR A   5       1.997 -23.784 -18.774  1.00 81.66           H  
ATOM     82  OG1 THR A   5       2.159 -22.827 -16.270  1.00 81.66           O  
ATOM     83  HG1 THR A   5       2.290 -21.913 -16.008  1.00 81.66           H  
ATOM     84  N   ARG A   6      -0.723 -19.790 -16.939  1.00 78.69           N  
ATOM     85  H   ARG A   6      -1.247 -19.971 -17.783  1.00 78.69           H  
ATOM     86  CA  ARG A   6      -1.254 -18.839 -15.963  1.00 78.69           C  
ATOM     87  HA  ARG A   6      -0.427 -18.225 -15.606  1.00 78.69           H  
ATOM     88  C   ARG A   6      -1.829 -19.561 -14.759  1.00 78.69           C  
ATOM     89  CB  ARG A   6      -2.283 -17.904 -16.599  1.00 78.69           C  
ATOM     90  HB2 ARG A   6      -3.051 -18.480 -17.115  1.00 78.69           H  
ATOM     91  HB3 ARG A   6      -2.753 -17.309 -15.816  1.00 78.69           H  
ATOM     92  O   ARG A   6      -2.681 -20.438 -14.898  1.00 78.69           O  
ATOM     93  CG  ARG A   6      -1.576 -16.964 -17.574  1.00 78.69           C  
ATOM     94  HG2 ARG A   6      -0.774 -16.445 -17.048  1.00 78.69           H  
ATOM     95  HG3 ARG A   6      -1.154 -17.534 -18.401  1.00 78.69           H  
ATOM     96  CD  ARG A   6      -2.543 -15.926 -18.120  1.00 78.69           C  
ATOM     97  HD2 ARG A   6      -3.371 -16.432 -18.617  1.00 78.69           H  
ATOM     98  HD3 ARG A   6      -2.929 -15.328 -17.294  1.00 78.69           H  
ATOM     99  NE  ARG A   6      -1.846 -15.064 -19.079  1.00 78.69           N  
ATOM    100  HE  ARG A   6      -0.868 -15.256 -19.247  1.00 78.69           H  
ATOM    101  NH1 ARG A   6      -3.590 -13.633 -19.497  1.00 78.69           N  
ATOM    102 HH11 ARG A   6      -3.935 -12.797 -19.945  1.00 78.69           H  
ATOM    103 HH12 ARG A   6      -4.070 -14.009 -18.691  1.00 78.69           H  
ATOM    104  NH2 ARG A   6      -1.634 -13.416 -20.588  1.00 78.69           N  
ATOM    105 HH21 ARG A   6      -0.678 -13.728 -20.684  1.00 78.69           H  
ATOM    106 HH22 ARG A   6      -1.975 -12.608 -21.089  1.00 78.69           H  
ATOM    107  CZ  ARG A   6      -2.368 -14.044 -19.720  1.00 78.69           C  
ATOM    108  N   ARG A   7      -1.367 -19.181 -13.572  1.00 83.29           N  
ATOM    109  H   ARG A   7      -0.647 -18.473 -13.555  1.00 83.29           H  
ATOM    110  CA  ARG A   7      -1.885 -19.659 -12.292  1.00 83.29           C  
ATOM    111  HA  ARG A   7      -2.853 -20.135 -12.453  1.00 83.29           H  
ATOM    112  C   ARG A   7      -2.099 -18.489 -11.360  1.00 83.29           C  
ATOM    113  CB  ARG A   7      -0.937 -20.669 -11.645  1.00 83.29           C  
ATOM    114  HB2 ARG A   7      -1.349 -20.973 -10.683  1.00 83.29           H  
ATOM    115  HB3 ARG A   7       0.022 -20.182 -11.469  1.00 83.29           H  
ATOM    116  O   ARG A   7      -1.341 -17.529 -11.343  1.00 83.29           O  
ATOM    117  CG  ARG A   7      -0.720 -21.912 -12.509  1.00 83.29           C  
ATOM    118  HG2 ARG A   7      -0.249 -21.631 -13.451  1.00 83.29           H  
ATOM    119  HG3 ARG A   7      -1.680 -22.388 -12.713  1.00 83.29           H  
ATOM    120  CD  ARG A   7       0.194 -22.888 -11.772  1.00 83.29           C  
ATOM    121  HD2 ARG A   7       1.134 -22.383 -11.548  1.00 83.29           H  
ATOM    122  HD3 ARG A   7      -0.283 -23.182 -10.838  1.00 83.29           H  
ATOM    123  NE  ARG A   7       0.461 -24.075 -12.599  1.00 83.29           N  
ATOM    124  HE  ARG A   7       0.146 -24.035 -13.558  1.00 83.29           H  
ATOM    125  NH1 ARG A   7       1.656 -25.248 -11.033  1.00 83.29           N  
ATOM    126 HH11 ARG A   7       1.560 -24.467 -10.400  1.00 83.29           H  
ATOM    127 HH12 ARG A   7       2.191 -26.061 -10.762  1.00 83.29           H  
ATOM    128  NH2 ARG A   7       1.323 -26.124 -13.063  1.00 83.29           N  
ATOM    129 HH21 ARG A   7       1.876 -26.924 -12.789  1.00 83.29           H  
ATOM    130 HH22 ARG A   7       0.999 -26.033 -14.015  1.00 83.29           H  
ATOM    131  CZ  ARG A   7       1.141 -25.141 -12.227  1.00 83.29           C  
ATOM    132  N   THR A   8      -3.128 -18.608 -10.553  1.00 80.98           N  
ATOM    133  H   THR A   8      -3.734 -19.412 -10.636  1.00 80.98           H  
ATOM    134  CA  THR A   8      -3.431 -17.644  -9.511  1.00 80.98           C  
ATOM    135  HA  THR A   8      -3.163 -16.638  -9.835  1.00 80.98           H  
ATOM    136  C   THR A   8      -2.609 -17.999  -8.273  1.00 80.98           C  
ATOM    137  CB  THR A   8      -4.939 -17.695  -9.281  1.00 80.98           C  
ATOM    138  HB  THR A   8      -5.222 -18.687  -8.930  1.00 80.98           H  
ATOM    139  O   THR A   8      -2.690 -19.129  -7.789  1.00 80.98           O  
ATOM    140  CG2 THR A   8      -5.398 -16.667  -8.287  1.00 80.98           C  
ATOM    141 HG21 THR A   8      -6.485 -16.685  -8.203  1.00 80.98           H  
ATOM    142 HG22 THR A   8      -5.067 -15.674  -8.591  1.00 80.98           H  
ATOM    143 HG23 THR A   8      -4.965 -16.965  -7.332  1.00 80.98           H  
ATOM    144  OG1 THR A   8      -5.622 -17.425 -10.483  1.00 80.98           O  
ATOM    145  HG1 THR A   8      -5.581 -16.477 -10.633  1.00 80.98           H  
ATOM    146  N   LEU A   9      -1.799 -17.060  -7.780  1.00 80.96           N  
ATOM    147  H   LEU A   9      -1.778 -16.148  -8.214  1.00 80.96           H  
ATOM    148  CA  LEU A   9      -1.030 -17.236  -6.547  1.00 80.96           C  
ATOM    149  HA  LEU A   9      -0.970 -18.297  -6.306  1.00 80.96           H  
ATOM    150  C   LEU A   9      -1.767 -16.558  -5.400  1.00 80.96           C  
ATOM    151  CB  LEU A   9       0.404 -16.700  -6.721  1.00 80.96           C  
ATOM    152  HB2 LEU A   9       0.404 -15.918  -7.480  1.00 80.96           H  
ATOM    153  HB3 LEU A   9       0.737 -16.244  -5.788  1.00 80.96           H  
ATOM    154  O   LEU A   9      -1.834 -15.333  -5.334  1.00 80.96           O  
ATOM    155  CG  LEU A   9       1.411 -17.801  -7.100  1.00 80.96           C  
ATOM    156  HG  LEU A   9       0.995 -18.424  -7.891  1.00 80.96           H  
ATOM    157  CD1 LEU A   9       2.716 -17.186  -7.598  1.00 80.96           C  
ATOM    158 HD11 LEU A   9       2.679 -17.141  -8.687  1.00 80.96           H  
ATOM    159 HD12 LEU A   9       3.569 -17.806  -7.325  1.00 80.96           H  
ATOM    160 HD13 LEU A   9       2.877 -16.198  -7.166  1.00 80.96           H  
ATOM    161  CD2 LEU A   9       1.756 -18.690  -5.903  1.00 80.96           C  
ATOM    162 HD21 LEU A   9       2.440 -19.479  -6.215  1.00 80.96           H  
ATOM    163 HD22 LEU A   9       2.230 -18.097  -5.120  1.00 80.96           H  
ATOM    164 HD23 LEU A   9       0.859 -19.157  -5.496  1.00 80.96           H  
ATOM    165  N   VAL A  10      -2.327 -17.374  -4.510  1.00 80.34           N  
ATOM    166  H   VAL A  10      -2.193 -18.370  -4.616  1.00 80.34           H  
ATOM    167  CA  VAL A  10      -2.999 -16.899  -3.302  1.00 80.34           C  
ATOM    168  HA  VAL A  10      -3.612 -16.035  -3.560  1.00 80.34           H  
ATOM    169  C   VAL A  10      -1.937 -16.483  -2.281  1.00 80.34           C  
ATOM    170  CB  VAL A  10      -3.956 -17.965  -2.743  1.00 80.34           C  
ATOM    171  HB  VAL A  10      -3.398 -18.868  -2.495  1.00 80.34           H  
ATOM    172  O   VAL A  10      -1.110 -17.322  -1.929  1.00 80.34           O  
ATOM    173  CG1 VAL A  10      -4.670 -17.459  -1.489  1.00 80.34           C  
ATOM    174 HG11 VAL A  10      -5.406 -18.191  -1.157  1.00 80.34           H  
ATOM    175 HG12 VAL A  10      -5.167 -16.512  -1.698  1.00 80.34           H  
ATOM    176 HG13 VAL A  10      -3.940 -17.333  -0.689  1.00 80.34           H  
ATOM    177  CG2 VAL A  10      -5.036 -18.324  -3.775  1.00 80.34           C  
ATOM    178 HG21 VAL A  10      -5.605 -17.435  -4.047  1.00 80.34           H  
ATOM    179 HG22 VAL A  10      -4.581 -18.748  -4.671  1.00 80.34           H  
ATOM    180 HG23 VAL A  10      -5.713 -19.067  -3.354  1.00 80.34           H  
ATOM    181  N   PRO A  11      -1.947 -15.227  -1.795  1.00 81.16           N  
ATOM    182  CA  PRO A  11      -1.100 -14.800  -0.687  1.00 81.16           C  
ATOM    183  HA  PRO A  11      -0.064 -14.734  -1.017  1.00 81.16           H  
ATOM    184  C   PRO A  11      -1.231 -15.735   0.513  1.00 81.16           C  
ATOM    185  CB  PRO A  11      -1.622 -13.409  -0.313  1.00 81.16           C  
ATOM    186  HB2 PRO A  11      -0.854 -12.787   0.146  1.00 81.16           H  
ATOM    187  HB3 PRO A  11      -2.466 -13.486   0.373  1.00 81.16           H  
ATOM    188  O   PRO A  11      -2.351 -15.993   0.955  1.00 81.16           O  
ATOM    189  CG  PRO A  11      -2.134 -12.862  -1.640  1.00 81.16           C  
ATOM    190  HG2 PRO A  11      -2.873 -12.072  -1.501  1.00 81.16           H  
ATOM    191  HG3 PRO A  11      -1.302 -12.512  -2.252  1.00 81.16           H  
ATOM    192  CD  PRO A  11      -2.737 -14.103  -2.285  1.00 81.16           C  
ATOM    193  HD2 PRO A  11      -2.676 -14.008  -3.370  1.00 81.16           H  
ATOM    194  HD3 PRO A  11      -3.776 -14.219  -1.977  1.00 81.16           H  
ATOM    195  N   ASP A  12      -0.119 -16.186   1.093  1.00 81.60           N  
ATOM    196  H   ASP A  12       0.769 -16.056   0.630  1.00 81.60           H  
ATOM    197  CA  ASP A  12      -0.168 -16.988   2.324  1.00 81.60           C  
ATOM    198  HA  ASP A  12      -0.817 -17.851   2.176  1.00 81.60           H  
ATOM    199  C   ASP A  12      -0.739 -16.177   3.494  1.00 81.60           C  
ATOM    200  CB  ASP A  12       1.242 -17.472   2.698  1.00 81.60           C  
ATOM    201  HB2 ASP A  12       1.248 -17.736   3.755  1.00 81.60           H  
ATOM    202  HB3 ASP A  12       1.953 -16.657   2.561  1.00 81.60           H  
ATOM    203  O   ASP A  12      -1.449 -16.701   4.355  1.00 81.60           O  
ATOM    204  CG  ASP A  12       1.715 -18.707   1.926  1.00 81.60           C  
ATOM    205  OD1 ASP A  12       0.881 -19.355   1.258  1.00 81.60           O  
ATOM    206  OD2 ASP A  12       2.918 -19.014   2.065  1.00 81.60           O  
ATOM    207  N   ARG A  13      -0.425 -14.878   3.530  1.00 91.77           N  
ATOM    208  H   ARG A  13       0.138 -14.518   2.773  1.00 91.77           H  
ATOM    209  CA  ARG A  13      -0.868 -13.945   4.565  1.00 91.77           C  
ATOM    210  HA  ARG A  13      -1.738 -14.356   5.078  1.00 91.77           H  
ATOM    211  C   ARG A  13      -1.273 -12.638   3.915  1.00 91.77           C  
ATOM    212  CB  ARG A  13       0.259 -13.716   5.585  1.00 91.77           C  
ATOM    213  HB2 ARG A  13       1.135 -13.314   5.076  1.00 91.77           H  
ATOM    214  HB3 ARG A  13      -0.081 -12.988   6.322  1.00 91.77           H  
ATOM    215  O   ARG A  13      -0.437 -11.966   3.327  1.00 91.77           O  
ATOM    216  CG  ARG A  13       0.651 -15.005   6.311  1.00 91.77           C  
ATOM    217  HG2 ARG A  13      -0.225 -15.415   6.812  1.00 91.77           H  
ATOM    218  HG3 ARG A  13       1.031 -15.736   5.597  1.00 91.77           H  
ATOM    219  CD  ARG A  13       1.745 -14.722   7.337  1.00 91.77           C  
ATOM    220  HD2 ARG A  13       2.631 -14.356   6.819  1.00 91.77           H  
ATOM    221  HD3 ARG A  13       1.392 -13.942   8.011  1.00 91.77           H  
ATOM    222  NE  ARG A  13       2.075 -15.960   8.065  1.00 91.77           N  
ATOM    223  HE  ARG A  13       2.169 -16.788   7.494  1.00 91.77           H  
ATOM    224  NH1 ARG A  13       2.123 -15.075  10.177  1.00 91.77           N  
ATOM    225 HH11 ARG A  13       2.214 -15.179  11.178  1.00 91.77           H  
ATOM    226 HH12 ARG A  13       2.177 -14.159   9.756  1.00 91.77           H  
ATOM    227  NH2 ARG A  13       2.353 -17.284   9.890  1.00 91.77           N  
ATOM    228 HH21 ARG A  13       2.382 -18.088   9.280  1.00 91.77           H  
ATOM    229 HH22 ARG A  13       2.435 -17.393  10.890  1.00 91.77           H  
ATOM    230  CZ  ARG A  13       2.178 -16.100   9.372  1.00 91.77           C  
ATOM    231  N   CYS A  14      -2.529 -12.255   4.070  1.00 94.71           N  
ATOM    232  H   CYS A  14      -3.177 -12.860   4.554  1.00 94.71           H  
ATOM    233  CA  CYS A  14      -3.029 -10.940   3.696  1.00 94.71           C  
ATOM    234  HA  CYS A  14      -2.197 -10.270   3.477  1.00 94.71           H  
ATOM    235  C   CYS A  14      -3.758 -10.340   4.901  1.00 94.71           C  
ATOM    236  CB  CYS A  14      -3.841 -11.069   2.398  1.00 94.71           C  
ATOM    237  HB2 CYS A  14      -4.273 -12.067   2.321  1.00 94.71           H  
ATOM    238  HB3 CYS A  14      -3.164 -10.936   1.555  1.00 94.71           H  
ATOM    239  O   CYS A  14      -4.367 -11.061   5.696  1.00 94.71           O  
ATOM    240  SG  CYS A  14      -5.172  -9.845   2.279  1.00 94.71           S  
ATOM    241  HG  CYS A  14      -6.115 -10.718   2.645  1.00 94.71           H  
ATOM    242  N   LEU A  15      -3.637  -9.021   5.069  1.00 95.48           N  
ATOM    243  H   LEU A  15      -3.111  -8.497   4.384  1.00 95.48           H  
ATOM    244  CA  LEU A  15      -4.166  -8.303   6.224  1.00 95.48           C  
ATOM    245  HA  LEU A  15      -3.666  -8.668   7.122  1.00 95.48           H  
ATOM    246  C   LEU A  15      -5.660  -8.579   6.396  1.00 95.48           C  
ATOM    247  CB  LEU A  15      -3.830  -6.809   6.061  1.00 95.48           C  
ATOM    248  HB2 LEU A  15      -4.195  -6.445   5.100  1.00 95.48           H  
ATOM    249  HB3 LEU A  15      -2.744  -6.725   6.043  1.00 95.48           H  
ATOM    250  O   LEU A  15      -6.084  -8.934   7.494  1.00 95.48           O  
ATOM    251  CG  LEU A  15      -4.384  -5.918   7.191  1.00 95.48           C  
ATOM    252  HG  LEU A  15      -4.398  -6.476   8.127  1.00 95.48           H  
ATOM    253  CD1 LEU A  15      -3.497  -4.694   7.384  1.00 95.48           C  
ATOM    254 HD11 LEU A  15      -3.533  -4.079   6.485  1.00 95.48           H  
ATOM    255 HD12 LEU A  15      -2.475  -5.020   7.573  1.00 95.48           H  
ATOM    256 HD13 LEU A  15      -3.843  -4.108   8.235  1.00 95.48           H  
ATOM    257  CD2 LEU A  15      -5.788  -5.394   6.887  1.00 95.48           C  
ATOM    258 HD21 LEU A  15      -5.807  -4.920   5.906  1.00 95.48           H  
ATOM    259 HD22 LEU A  15      -6.078  -4.654   7.634  1.00 95.48           H  
ATOM    260 HD23 LEU A  15      -6.521  -6.200   6.914  1.00 95.48           H  
ATOM    261  N   ILE A  16      -6.430  -8.509   5.306  1.00 96.88           N  
ATOM    262  H   ILE A  16      -5.985  -8.242   4.440  1.00 96.88           H  
ATOM    263  CA  ILE A  16      -7.888  -8.693   5.309  1.00 96.88           C  
ATOM    264  HA  ILE A  16      -8.336  -7.926   5.941  1.00 96.88           H  
ATOM    265  C   ILE A  16      -8.298 -10.033   5.922  1.00 96.88           C  
ATOM    266  CB  ILE A  16      -8.440  -8.538   3.872  1.00 96.88           C  
ATOM    267  HB  ILE A  16      -7.962  -9.288   3.241  1.00 96.88           H  
ATOM    268  O   ILE A  16      -9.216 -10.082   6.732  1.00 96.88           O  
ATOM    269  CG1 ILE A  16      -8.115  -7.152   3.269  1.00 96.88           C  
ATOM    270 HG12 ILE A  16      -7.037  -7.065   3.126  1.00 96.88           H  
ATOM    271 HG13 ILE A  16      -8.571  -7.090   2.281  1.00 96.88           H  
ATOM    272  CG2 ILE A  16      -9.955  -8.801   3.807  1.00 96.88           C  
ATOM    273 HG21 ILE A  16     -10.168  -9.848   4.022  1.00 96.88           H  
ATOM    274 HG22 ILE A  16     -10.480  -8.181   4.534  1.00 96.88           H  
ATOM    275 HG23 ILE A  16     -10.334  -8.580   2.809  1.00 96.88           H  
ATOM    276  CD1 ILE A  16      -8.588  -5.949   4.097  1.00 96.88           C  
ATOM    277 HD11 ILE A  16      -9.664  -6.000   4.264  1.00 96.88           H  
ATOM    278 HD12 ILE A  16      -8.074  -5.916   5.057  1.00 96.88           H  
ATOM    279 HD13 ILE A  16      -8.356  -5.032   3.556  1.00 96.88           H  
ATOM    280  N   ASP A  17      -7.586 -11.116   5.618  1.00 94.90           N  
ATOM    281  H   ASP A  17      -6.775 -11.020   5.023  1.00 94.90           H  
ATOM    282  CA  ASP A  17      -7.960 -12.462   6.077  1.00 94.90           C  
ATOM    283  HA  ASP A  17      -9.010 -12.636   5.845  1.00 94.90           H  
ATOM    284  C   ASP A  17      -7.768 -12.677   7.580  1.00 94.90           C  
ATOM    285  CB  ASP A  17      -7.117 -13.486   5.334  1.00 94.90           C  
ATOM    286  HB2 ASP A  17      -7.443 -14.492   5.599  1.00 94.90           H  
ATOM    287  HB3 ASP A  17      -6.072 -13.380   5.623  1.00 94.90           H  
ATOM    288  O   ASP A  17      -8.255 -13.652   8.151  1.00 94.90           O  
ATOM    289  CG  ASP A  17      -7.262 -13.299   3.839  1.00 94.90           C  
ATOM    290  OD1 ASP A  17      -8.329 -13.632   3.280  1.00 94.90           O  
ATOM    291  OD2 ASP A  17      -6.249 -12.965   3.201  1.00 94.90           O  
ATOM    292  N   SER A  18      -7.026 -11.780   8.223  1.00 95.50           N  
ATOM    293  H   SER A  18      -6.687 -10.994   7.687  1.00 95.50           H  
ATOM    294  CA  SER A  18      -6.731 -11.838   9.649  1.00 95.50           C  
ATOM    295  HA  SER A  18      -6.842 -12.868   9.990  1.00 95.50           H  
ATOM    296  C   SER A  18      -7.669 -10.979  10.506  1.00 95.50           C  
ATOM    297  CB  SER A  18      -5.278 -11.435   9.846  1.00 95.50           C  
ATOM    298  HB2 SER A  18      -4.647 -11.927   9.106  1.00 95.50           H  
ATOM    299  HB3 SER A  18      -4.951 -11.729  10.844  1.00 95.50           H  
ATOM    300  O   SER A  18      -7.502 -10.952  11.732  1.00 95.50           O  
ATOM    301  OG  SER A  18      -5.172 -10.041   9.721  1.00 95.50           O  
ATOM    302  HG  SER A  18      -5.518  -9.745   8.876  1.00 95.50           H  
ATOM    303  N   LEU A  19      -8.600 -10.257   9.875  1.00 96.94           N  
ATOM    304  H   LEU A  19      -8.685 -10.359   8.873  1.00 96.94           H  
ATOM    305  CA  LEU A  19      -9.582  -9.389  10.525  1.00 96.94           C  
ATOM    306  HA  LEU A  19      -9.196  -9.054  11.488  1.00 96.94           H  
ATOM    307  C   LEU A  19     -10.886 -10.140  10.838  1.00 96.94           C  
ATOM    308  CB  LEU A  19      -9.818  -8.131   9.662  1.00 96.94           C  
ATOM    309  HB2 LEU A  19     -10.245  -8.435   8.706  1.00 96.94           H  
ATOM    310  HB3 LEU A  19     -10.555  -7.506  10.166  1.00 96.94           H  
ATOM    311  O   LEU A  19     -11.072 -11.308  10.474  1.00 96.94           O  
ATOM    312  CG  LEU A  19      -8.573  -7.264   9.394  1.00 96.94           C  
ATOM    313  HG  LEU A  19      -7.889  -7.818   8.751  1.00 96.94           H  
ATOM    314  CD1 LEU A  19      -8.981  -5.989   8.656  1.00 96.94           C  
ATOM    315 HD11 LEU A  19      -9.394  -6.247   7.680  1.00 96.94           H  
ATOM    316 HD12 LEU A  19      -9.730  -5.452   9.238  1.00 96.94           H  
ATOM    317 HD13 LEU A  19      -8.119  -5.336   8.517  1.00 96.94           H  
ATOM    318  CD2 LEU A  19      -7.816  -6.864  10.663  1.00 96.94           C  
ATOM    319 HD21 LEU A  19      -6.998  -6.191  10.407  1.00 96.94           H  
ATOM    320 HD22 LEU A  19      -7.404  -7.751  11.145  1.00 96.94           H  
ATOM    321 HD23 LEU A  19      -8.499  -6.362  11.348  1.00 96.94           H  
ATOM    322  N   SER A  20     -11.775  -9.480  11.571  1.00 97.02           N  
ATOM    323  H   SER A  20     -11.544  -8.540  11.859  1.00 97.02           H  
ATOM    324  CA  SER A  20     -13.072  -9.996  12.009  1.00 97.02           C  
ATOM    325  HA  SER A  20     -13.277 -10.940  11.503  1.00 97.02           H  
ATOM    326  C   SER A  20     -14.212  -9.042  11.657  1.00 97.02           C  
ATOM    327  CB  SER A  20     -13.043 -10.266  13.516  1.00 97.02           C  
ATOM    328  HB2 SER A  20     -14.010 -10.648  13.844  1.00 97.02           H  
ATOM    329  HB3 SER A  20     -12.827  -9.340  14.049  1.00 97.02           H  
ATOM    330  O   SER A  20     -14.004  -7.870  11.361  1.00 97.02           O  
ATOM    331  OG  SER A  20     -12.037 -11.227  13.783  1.00 97.02           O  
ATOM    332  HG  SER A  20     -11.217 -10.784  13.554  1.00 97.02           H  
ATOM    333  N   GLU A  21     -15.441  -9.560  11.684  1.00 97.52           N  
ATOM    334  H   GLU A  21     -15.575 -10.504  12.016  1.00 97.52           H  
ATOM    335  CA  GLU A  21     -16.640  -8.722  11.578  1.00 97.52           C  
ATOM    336  HA  GLU A  21     -16.627  -8.190  10.627  1.00 97.52           H  
ATOM    337  C   GLU A  21     -16.639  -7.681  12.708  1.00 97.52           C  
ATOM    338  CB  GLU A  21     -17.907  -9.591  11.641  1.00 97.52           C  
ATOM    339  HB2 GLU A  21     -18.782  -8.943  11.592  1.00 97.52           H  
ATOM    340  HB3 GLU A  21     -17.919 -10.129  12.589  1.00 97.52           H  
ATOM    341  O   GLU A  21     -16.314  -8.003  13.851  1.00 97.52           O  
ATOM    342  CG  GLU A  21     -17.965 -10.602  10.485  1.00 97.52           C  
ATOM    343  HG2 GLU A  21     -17.958 -10.056   9.542  1.00 97.52           H  
ATOM    344  HG3 GLU A  21     -17.066 -11.219  10.510  1.00 97.52           H  
ATOM    345  CD  GLU A  21     -19.175 -11.550  10.528  1.00 97.52           C  
ATOM    346  OE1 GLU A  21     -19.238 -12.389   9.595  1.00 97.52           O  
ATOM    347  OE2 GLU A  21     -19.981 -11.491  11.479  1.00 97.52           O  
ATOM    348  N   GLY A  22     -16.977  -6.438  12.375  1.00 96.39           N  
ATOM    349  H   GLY A  22     -17.243  -6.257  11.418  1.00 96.39           H  
ATOM    350  CA  GLY A  22     -16.897  -5.278  13.261  1.00 96.39           C  
ATOM    351  HA2 GLY A  22     -17.710  -4.595  13.016  1.00 96.39           H  
ATOM    352  HA3 GLY A  22     -17.023  -5.603  14.294  1.00 96.39           H  
ATOM    353  C   GLY A  22     -15.584  -4.492  13.180  1.00 96.39           C  
ATOM    354  O   GLY A  22     -15.577  -3.331  13.587  1.00 96.39           O  
ATOM    355  N   ASP A  23     -14.504  -5.060  12.628  1.00 94.84           N  
ATOM    356  H   ASP A  23     -14.547  -6.020  12.315  1.00 94.84           H  
ATOM    357  CA  ASP A  23     -13.259  -4.310  12.416  1.00 94.84           C  
ATOM    358  HA  ASP A  23     -12.990  -3.827  13.356  1.00 94.84           H  
ATOM    359  C   ASP A  23     -13.458  -3.200  11.367  1.00 94.84           C  
ATOM    360  CB  ASP A  23     -12.086  -5.229  12.014  1.00 94.84           C  
ATOM    361  HB2 ASP A  23     -12.387  -5.836  11.159  1.00 94.84           H  
ATOM    362  HB3 ASP A  23     -11.259  -4.602  11.680  1.00 94.84           H  
ATOM    363  O   ASP A  23     -14.288  -3.304  10.457  1.00 94.84           O  
ATOM    364  CG  ASP A  23     -11.543  -6.139  13.129  1.00 94.84           C  
ATOM    365  OD1 ASP A  23     -11.746  -5.833  14.323  1.00 94.84           O  
ATOM    366  OD2 ASP A  23     -10.878  -7.150  12.783  1.00 94.84           O  
ATOM    367  N   VAL A  24     -12.656  -2.137  11.468  1.00 89.93           N  
ATOM    368  H   VAL A  24     -11.974  -2.126  12.213  1.00 89.93           H  
ATOM    369  CA  VAL A  24     -12.629  -1.037  10.493  1.00 89.93           C  
ATOM    370  HA  VAL A  24     -13.343  -1.248   9.698  1.00 89.93           H  
ATOM    371  C   VAL A  24     -11.246  -0.961   9.869  1.00 89.93           C  
ATOM    372  CB  VAL A  24     -13.036   0.311  11.115  1.00 89.93           C  
ATOM    373  HB  VAL A  24     -12.352   0.561  11.926  1.00 89.93           H  
ATOM    374  O   VAL A  24     -10.258  -0.681  10.545  1.00 89.93           O  
ATOM    375  CG1 VAL A  24     -12.993   1.437  10.068  1.00 89.93           C  
ATOM    376 HG11 VAL A  24     -11.972   1.593   9.719  1.00 89.93           H  
ATOM    377 HG12 VAL A  24     -13.632   1.181   9.223  1.00 89.93           H  
ATOM    378 HG13 VAL A  24     -13.347   2.366  10.516  1.00 89.93           H  
ATOM    379  CG2 VAL A  24     -14.461   0.252  11.677  1.00 89.93           C  
ATOM    380 HG21 VAL A  24     -14.521  -0.493  12.471  1.00 89.93           H  
ATOM    381 HG22 VAL A  24     -14.742   1.219  12.092  1.00 89.93           H  
ATOM    382 HG23 VAL A  24     -15.165  -0.020  10.890  1.00 89.93           H  
ATOM    383  N   VAL A  25     -11.175  -1.177   8.558  1.00 90.93           N  
ATOM    384  H   VAL A  25     -12.038  -1.349   8.062  1.00 90.93           H  
ATOM    385  CA  VAL A  25      -9.934  -1.089   7.783  1.00 90.93           C  
ATOM    386  HA  VAL A  25      -9.097  -1.027   8.479  1.00 90.93           H  
ATOM    387  C   VAL A  25      -9.921   0.199   6.965  1.00 90.93           C  
ATOM    388  CB  VAL A  25      -9.710  -2.375   6.966  1.00 90.93           C  
ATOM    389  HB  VAL A  25      -9.751  -3.212   7.663  1.00 90.93           H  
ATOM    390  O   VAL A  25     -10.905   0.551   6.315  1.00 90.93           O  
ATOM    391  CG1 VAL A  25     -10.756  -2.635   5.884  1.00 90.93           C  
ATOM    392 HG11 VAL A  25     -10.670  -1.888   5.094  1.00 90.93           H  
ATOM    393 HG12 VAL A  25     -11.755  -2.614   6.321  1.00 90.93           H  
ATOM    394 HG13 VAL A  25     -10.593  -3.624   5.455  1.00 90.93           H  
ATOM    395  CG2 VAL A  25      -8.332  -2.414   6.304  1.00 90.93           C  
ATOM    396 HG21 VAL A  25      -8.222  -1.594   5.594  1.00 90.93           H  
ATOM    397 HG22 VAL A  25      -8.213  -3.364   5.784  1.00 90.93           H  
ATOM    398 HG23 VAL A  25      -7.559  -2.350   7.069  1.00 90.93           H  
ATOM    399  N   LEU A  26      -8.804   0.922   6.999  1.00 86.72           N  
ATOM    400  H   LEU A  26      -8.011   0.554   7.505  1.00 86.72           H  
ATOM    401  CA  LEU A  26      -8.595   2.098   6.160  1.00 86.72           C  
ATOM    402  HA  LEU A  26      -9.556   2.576   5.969  1.00 86.72           H  
ATOM    403  C   LEU A  26      -8.028   1.667   4.815  1.00 86.72           C  
ATOM    404  CB  LEU A  26      -7.675   3.098   6.871  1.00 86.72           C  
ATOM    405  HB2 LEU A  26      -6.823   2.556   7.281  1.00 86.72           H  
ATOM    406  HB3 LEU A  26      -7.298   3.821   6.147  1.00 86.72           H  
ATOM    407  O   LEU A  26      -7.069   0.903   4.763  1.00 86.72           O  
ATOM    408  CG  LEU A  26      -8.392   3.857   7.999  1.00 86.72           C  
ATOM    409  HG  LEU A  26      -8.927   3.160   8.643  1.00 86.72           H  
ATOM    410  CD1 LEU A  26      -7.362   4.597   8.838  1.00 86.72           C  
ATOM    411 HD11 LEU A  26      -6.757   5.248   8.208  1.00 86.72           H  
ATOM    412 HD12 LEU A  26      -6.752   3.838   9.329  1.00 86.72           H  
ATOM    413 HD13 LEU A  26      -7.861   5.183   9.610  1.00 86.72           H  
ATOM    414  CD2 LEU A  26      -9.369   4.899   7.461  1.00 86.72           C  
ATOM    415 HD21 LEU A  26      -8.849   5.597   6.805  1.00 86.72           H  
ATOM    416 HD22 LEU A  26      -9.807   5.454   8.291  1.00 86.72           H  
ATOM    417 HD23 LEU A  26     -10.169   4.417   6.899  1.00 86.72           H  
ATOM    418  N   VAL A  27      -8.605   2.166   3.729  1.00 87.78           N  
ATOM    419  H   VAL A  27      -9.402   2.774   3.848  1.00 87.78           H  
ATOM    420  CA  VAL A  27      -8.302   1.712   2.372  1.00 87.78           C  
ATOM    421  HA  VAL A  27      -7.416   1.078   2.405  1.00 87.78           H  
ATOM    422  C   VAL A  27      -7.979   2.899   1.465  1.00 87.78           C  
ATOM    423  CB  VAL A  27      -9.451   0.833   1.842  1.00 87.78           C  
ATOM    424  HB  VAL A  27     -10.379   1.404   1.839  1.00 87.78           H  
ATOM    425  O   VAL A  27      -8.640   3.934   1.536  1.00 87.78           O  
ATOM    426  CG1 VAL A  27      -9.181   0.315   0.435  1.00 87.78           C  
ATOM    427 HG11 VAL A  27      -8.276  -0.292   0.470  1.00 87.78           H  
ATOM    428 HG12 VAL A  27      -9.069   1.142  -0.266  1.00 87.78           H  
ATOM    429 HG13 VAL A  27     -10.016  -0.302   0.101  1.00 87.78           H  
ATOM    430  CG2 VAL A  27      -9.618  -0.419   2.718  1.00 87.78           C  
ATOM    431 HG21 VAL A  27     -10.378  -1.072   2.288  1.00 87.78           H  
ATOM    432 HG22 VAL A  27      -9.949  -0.132   3.716  1.00 87.78           H  
ATOM    433 HG23 VAL A  27      -8.677  -0.963   2.791  1.00 87.78           H  
ATOM    434  N   SER A  28      -6.944   2.750   0.635  1.00 84.28           N  
ATOM    435  H   SER A  28      -6.424   1.887   0.703  1.00 84.28           H  
ATOM    436  CA  SER A  28      -6.635   3.613  -0.514  1.00 84.28           C  
ATOM    437  HA  SER A  28      -7.087   4.598  -0.400  1.00 84.28           H  
ATOM    438  C   SER A  28      -7.129   2.975  -1.784  1.00 84.28           C  
ATOM    439  CB  SER A  28      -5.123   3.731  -0.740  1.00 84.28           C  
ATOM    440  HB2 SER A  28      -4.750   2.923  -1.369  1.00 84.28           H  
ATOM    441  HB3 SER A  28      -4.584   3.609   0.200  1.00 84.28           H  
ATOM    442  O   SER A  28      -6.705   1.859  -2.063  1.00 84.28           O  
ATOM    443  OG  SER A  28      -4.822   4.966  -1.357  1.00 84.28           O  
ATOM    444  HG  SER A  28      -4.085   4.777  -1.942  1.00 84.28           H  
ATOM    445  N   VAL A  29      -7.947   3.651  -2.578  1.00 87.61           N  
ATOM    446  H   VAL A  29      -8.258   4.573  -2.306  1.00 87.61           H  
ATOM    447  CA  VAL A  29      -8.280   3.153  -3.915  1.00 87.61           C  
ATOM    448  HA  VAL A  29      -8.316   2.064  -3.894  1.00 87.61           H  
ATOM    449  C   VAL A  29      -7.171   3.560  -4.883  1.00 87.61           C  
ATOM    450  CB  VAL A  29      -9.665   3.644  -4.362  1.00 87.61           C  
ATOM    451  HB  VAL A  29      -9.634   4.719  -4.545  1.00 87.61           H  
ATOM    452  O   VAL A  29      -7.060   4.734  -5.217  1.00 87.61           O  
ATOM    453  CG1 VAL A  29     -10.076   2.912  -5.642  1.00 87.61           C  
ATOM    454 HG11 VAL A  29     -11.018   3.318  -6.012  1.00 87.61           H  
ATOM    455 HG12 VAL A  29      -9.319   3.023  -6.418  1.00 87.61           H  
ATOM    456 HG13 VAL A  29     -10.212   1.854  -5.416  1.00 87.61           H  
ATOM    457  CG2 VAL A  29     -10.749   3.349  -3.312  1.00 87.61           C  
ATOM    458 HG21 VAL A  29     -10.560   3.919  -2.403  1.00 87.61           H  
ATOM    459 HG22 VAL A  29     -10.766   2.285  -3.076  1.00 87.61           H  
ATOM    460 HG23 VAL A  29     -11.720   3.653  -3.702  1.00 87.61           H  
ATOM    461  N   GLU A  30      -6.340   2.616  -5.330  1.00 83.79           N  
ATOM    462  H   GLU A  30      -6.480   1.657  -5.046  1.00 83.79           H  
ATOM    463  CA  GLU A  30      -5.115   2.938  -6.085  1.00 83.79           C  
ATOM    464  HA  GLU A  30      -4.830   3.976  -5.912  1.00 83.79           H  
ATOM    465  C   GLU A  30      -5.303   2.793  -7.593  1.00 83.79           C  
ATOM    466  CB  GLU A  30      -3.949   2.057  -5.607  1.00 83.79           C  
ATOM    467  HB2 GLU A  30      -3.080   2.223  -6.245  1.00 83.79           H  
ATOM    468  HB3 GLU A  30      -4.225   1.007  -5.707  1.00 83.79           H  
ATOM    469  O   GLU A  30      -5.039   3.720  -8.352  1.00 83.79           O  
ATOM    470  CG  GLU A  30      -3.565   2.321  -4.146  1.00 83.79           C  
ATOM    471  HG2 GLU A  30      -4.443   2.196  -3.512  1.00 83.79           H  
ATOM    472  HG3 GLU A  30      -2.847   1.564  -3.831  1.00 83.79           H  
ATOM    473  CD  GLU A  30      -2.926   3.692  -3.899  1.00 83.79           C  
ATOM    474  OE1 GLU A  30      -2.928   4.104  -2.717  1.00 83.79           O  
ATOM    475  OE2 GLU A  30      -2.415   4.317  -4.847  1.00 83.79           O  
ATOM    476  N   LEU A  31      -5.770   1.630  -8.053  1.00 89.25           N  
ATOM    477  H   LEU A  31      -5.997   0.908  -7.384  1.00 89.25           H  
ATOM    478  CA  LEU A  31      -5.871   1.319  -9.480  1.00 89.25           C  
ATOM    479  HA  LEU A  31      -6.029   2.238 -10.044  1.00 89.25           H  
ATOM    480  C   LEU A  31      -7.063   0.411  -9.761  1.00 89.25           C  
ATOM    481  CB  LEU A  31      -4.568   0.647  -9.955  1.00 89.25           C  
ATOM    482  HB2 LEU A  31      -4.342  -0.167  -9.267  1.00 89.25           H  
ATOM    483  HB3 LEU A  31      -4.732   0.211 -10.941  1.00 89.25           H  
ATOM    484  O   LEU A  31      -7.508  -0.344  -8.897  1.00 89.25           O  
ATOM    485  CG  LEU A  31      -3.339   1.573 -10.045  1.00 89.25           C  
ATOM    486  HG  LEU A  31      -3.161   2.062  -9.087  1.00 89.25           H  
ATOM    487  CD1 LEU A  31      -2.101   0.733 -10.357  1.00 89.25           C  
ATOM    488 HD11 LEU A  31      -1.222   1.378 -10.381  1.00 89.25           H  
ATOM    489 HD12 LEU A  31      -2.222   0.237 -11.320  1.00 89.25           H  
ATOM    490 HD13 LEU A  31      -1.976  -0.009  -9.568  1.00 89.25           H  
ATOM    491  CD2 LEU A  31      -3.488   2.631 -11.142  1.00 89.25           C  
ATOM    492 HD21 LEU A  31      -3.711   2.160 -12.100  1.00 89.25           H  
ATOM    493 HD22 LEU A  31      -2.567   3.206 -11.225  1.00 89.25           H  
ATOM    494 HD23 LEU A  31      -4.290   3.322 -10.883  1.00 89.25           H  
ATOM    495  N   LYS A  32      -7.571   0.431 -10.996  1.00 95.95           N  
ATOM    496  H   LYS A  32      -7.107   1.000 -11.689  1.00 95.95           H  
ATOM    497  CA  LYS A  32      -8.574  -0.551 -11.429  1.00 95.95           C  
ATOM    498  HA  LYS A  32      -9.405  -0.550 -10.723  1.00 95.95           H  
ATOM    499  C   LYS A  32      -7.961  -1.946 -11.417  1.00 95.95           C  
ATOM    500  CB  LYS A  32      -9.103  -0.207 -12.825  1.00 95.95           C  
ATOM    501  HB2 LYS A  32      -8.268  -0.012 -13.498  1.00 95.95           H  
ATOM    502  HB3 LYS A  32      -9.669  -1.056 -13.208  1.00 95.95           H  
ATOM    503  O   LYS A  32      -6.882  -2.156 -11.962  1.00 95.95           O  
ATOM    504  CG  LYS A  32     -10.029   1.008 -12.767  1.00 95.95           C  
ATOM    505  HG2 LYS A  32      -9.490   1.865 -12.363  1.00 95.95           H  
ATOM    506  HG3 LYS A  32     -10.872   0.773 -12.116  1.00 95.95           H  
ATOM    507  CD  LYS A  32     -10.561   1.355 -14.157  1.00 95.95           C  
ATOM    508  HD2 LYS A  32     -11.096   0.498 -14.566  1.00 95.95           H  
ATOM    509  HD3 LYS A  32      -9.722   1.606 -14.806  1.00 95.95           H  
ATOM    510  CE  LYS A  32     -11.503   2.553 -14.021  1.00 95.95           C  
ATOM    511  HE2 LYS A  32     -12.314   2.290 -13.342  1.00 95.95           H  
ATOM    512  HE3 LYS A  32     -10.950   3.375 -13.567  1.00 95.95           H  
ATOM    513  NZ  LYS A  32     -12.039   2.967 -15.336  1.00 95.95           N  
ATOM    514  HZ1 LYS A  32     -11.273   3.214 -15.946  1.00 95.95           H  
ATOM    515  HZ2 LYS A  32     -12.640   3.770 -15.218  1.00 95.95           H  
ATOM    516  HZ3 LYS A  32     -12.569   2.213 -15.748  1.00 95.95           H  
ATOM    517  N   ALA A  33      -8.677  -2.932 -10.882  1.00 96.65           N  
ATOM    518  H   ALA A  33      -9.577  -2.714 -10.479  1.00 96.65           H  
ATOM    519  CA  ALA A  33      -8.179  -4.304 -10.789  1.00 96.65           C  
ATOM    520  HA  ALA A  33      -7.253  -4.290 -10.215  1.00 96.65           H  
ATOM    521  C   ALA A  33      -7.831  -4.909 -12.166  1.00 96.65           C  
ATOM    522  CB  ALA A  33      -9.219  -5.134 -10.029  1.00 96.65           C  
ATOM    523  HB1 ALA A  33      -9.382  -4.709  -9.038  1.00 96.65           H  
ATOM    524  HB2 ALA A  33      -8.865  -6.159  -9.914  1.00 96.65           H  
ATOM    525  HB3 ALA A  33     -10.163  -5.143 -10.574  1.00 96.65           H  
ATOM    526  O   ALA A  33      -6.874  -5.675 -12.285  1.00 96.65           O  
ATOM    527  N   SER A  34      -8.524  -4.479 -13.226  1.00 94.91           N  
ATOM    528  H   SER A  34      -9.267  -3.812 -13.068  1.00 94.91           H  
ATOM    529  CA  SER A  34      -8.223  -4.840 -14.618  1.00 94.91           C  
ATOM    530  HA  SER A  34      -8.288  -5.924 -14.716  1.00 94.91           H  
ATOM    531  C   SER A  34      -6.824  -4.426 -15.093  1.00 94.91           C  
ATOM    532  CB  SER A  34      -9.267  -4.206 -15.544  1.00 94.91           C  
ATOM    533  HB2 SER A  34      -9.015  -4.423 -16.582  1.00 94.91           H  
ATOM    534  HB3 SER A  34     -10.241  -4.646 -15.327  1.00 94.91           H  
ATOM    535  O   SER A  34      -6.313  -5.000 -16.049  1.00 94.91           O  
ATOM    536  OG  SER A  34      -9.350  -2.801 -15.356  1.00 94.91           O  
ATOM    537  HG  SER A  34      -8.527  -2.392 -15.632  1.00 94.91           H  
ATOM    538  N   GLU A  35      -6.201  -3.441 -14.445  1.00 93.03           N  
ATOM    539  H   GLU A  35      -6.656  -3.016 -13.650  1.00 93.03           H  
ATOM    540  CA  GLU A  35      -4.846  -2.954 -14.740  1.00 93.03           C  
ATOM    541  HA  GLU A  35      -4.591  -3.182 -15.774  1.00 93.03           H  
ATOM    542  C   GLU A  35      -3.784  -3.641 -13.862  1.00 93.03           C  
ATOM    543  CB  GLU A  35      -4.811  -1.424 -14.577  1.00 93.03           C  
ATOM    544  HB2 GLU A  35      -5.085  -1.170 -13.553  1.00 93.03           H  
ATOM    545  HB3 GLU A  35      -3.796  -1.070 -14.758  1.00 93.03           H  
ATOM    546  O   GLU A  35      -2.586  -3.443 -14.047  1.00 93.03           O  
ATOM    547  CG  GLU A  35      -5.762  -0.717 -15.562  1.00 93.03           C  
ATOM    548  HG2 GLU A  35      -6.748  -1.178 -15.513  1.00 93.03           H  
ATOM    549  HG3 GLU A  35      -5.383  -0.862 -16.574  1.00 93.03           H  
ATOM    550  CD  GLU A  35      -5.935   0.785 -15.292  1.00 93.03           C  
ATOM    551  OE1 GLU A  35      -6.876   1.353 -15.898  1.00 93.03           O  
ATOM    552  OE2 GLU A  35      -5.185   1.343 -14.464  1.00 93.03           O  
ATOM    553  N   CYS A  36      -4.206  -4.494 -12.924  1.00 94.27           N  
ATOM    554  H   CYS A  36      -5.203  -4.613 -12.818  1.00 94.27           H  
ATOM    555  CA  CYS A  36      -3.353  -5.101 -11.905  1.00 94.27           C  
ATOM    556  HA  CYS A  36      -2.344  -4.705 -12.023  1.00 94.27           H  
ATOM    557  C   CYS A  36      -3.234  -6.625 -12.057  1.00 94.27           C  
ATOM    558  CB  CYS A  36      -3.846  -4.677 -10.520  1.00 94.27           C  
ATOM    559  HB2 CYS A  36      -4.860  -5.045 -10.366  1.00 94.27           H  
ATOM    560  HB3 CYS A  36      -3.196  -5.103  -9.756  1.00 94.27           H  
ATOM    561  O   CYS A  36      -3.198  -7.358 -11.067  1.00 94.27           O  
ATOM    562  SG  CYS A  36      -3.824  -2.875 -10.344  1.00 94.27           S  
ATOM    563  HG  CYS A  36      -2.746  -2.618 -11.090  1.00 94.27           H  
ATOM    564  N   CYS A  37      -3.197  -7.113 -13.301  1.00 93.45           N  
ATOM    565  H   CYS A  37      -3.231  -6.440 -14.054  1.00 93.45           H  
ATOM    566  CA  CYS A  37      -2.971  -8.525 -13.636  1.00 93.45           C  
ATOM    567  HA  CYS A  37      -3.231  -8.660 -14.686  1.00 93.45           H  
ATOM    568  C   CYS A  37      -3.864  -9.509 -12.858  1.00 93.45           C  
ATOM    569  CB  CYS A  37      -1.480  -8.859 -13.473  1.00 93.45           C  
ATOM    570  HB2 CYS A  37      -1.312  -9.915 -13.686  1.00 93.45           H  
ATOM    571  HB3 CYS A  37      -1.192  -8.671 -12.439  1.00 93.45           H  
ATOM    572  O   CYS A  37      -3.422 -10.599 -12.518  1.00 93.45           O  
ATOM    573  SG  CYS A  37      -0.449  -7.861 -14.581  1.00 93.45           S  
ATOM    574  HG  CYS A  37      -0.947  -8.307 -15.738  1.00 93.45           H  
ATOM    575  N   THR A  38      -5.106  -9.145 -12.549  1.00 94.12           N  
ATOM    576  H   THR A  38      -5.438  -8.236 -12.839  1.00 94.12           H  
ATOM    577  CA  THR A  38      -6.064 -10.026 -11.873  1.00 94.12           C  
ATOM    578  HA  THR A  38      -5.653 -11.035 -11.831  1.00 94.12           H  
ATOM    579  C   THR A  38      -7.351 -10.117 -12.681  1.00 94.12           C  
ATOM    580  CB  THR A  38      -6.306  -9.605 -10.413  1.00 94.12           C  
ATOM    581  HB  THR A  38      -5.365  -9.679  -9.868  1.00 94.12           H  
ATOM    582  O   THR A  38      -7.699  -9.216 -13.441  1.00 94.12           O  
ATOM    583  CG2 THR A  38      -6.850  -8.189 -10.255  1.00 94.12           C  
ATOM    584 HG21 THR A  38      -7.751  -8.057 -10.854  1.00 94.12           H  
ATOM    585 HG22 THR A  38      -7.084  -7.995  -9.208  1.00 94.12           H  
ATOM    586 HG23 THR A  38      -6.097  -7.469 -10.576  1.00 94.12           H  
ATOM    587  OG1 THR A  38      -7.235 -10.485  -9.818  1.00 94.12           O  
ATOM    588  HG1 THR A  38      -7.094 -10.477  -8.869  1.00 94.12           H  
ATOM    589  N   LYS A  39      -8.068 -11.229 -12.514  1.00 93.69           N  
ATOM    590  H   LYS A  39      -7.713 -11.895 -11.843  1.00 93.69           H  
ATOM    591  CA  LYS A  39      -9.429 -11.409 -13.037  1.00 93.69           C  
ATOM    592  HA  LYS A  39      -9.536 -10.846 -13.965  1.00 93.69           H  
ATOM    593  C   LYS A  39     -10.500 -10.847 -12.101  1.00 93.69           C  
ATOM    594  CB  LYS A  39      -9.672 -12.894 -13.322  1.00 93.69           C  
ATOM    595  HB2 LYS A  39      -9.371 -13.483 -12.455  1.00 93.69           H  
ATOM    596  HB3 LYS A  39     -10.734 -13.061 -13.499  1.00 93.69           H  
ATOM    597  O   LYS A  39     -11.679 -10.878 -12.444  1.00 93.69           O  
ATOM    598  CG  LYS A  39      -8.903 -13.350 -14.564  1.00 93.69           C  
ATOM    599  HG2 LYS A  39      -9.293 -12.827 -15.437  1.00 93.69           H  
ATOM    600  HG3 LYS A  39      -7.843 -13.119 -14.456  1.00 93.69           H  
ATOM    601  CD  LYS A  39      -9.070 -14.857 -14.748  1.00 93.69           C  
ATOM    602  HD2 LYS A  39     -10.127 -15.125 -14.749  1.00 93.69           H  
ATOM    603  HD3 LYS A  39      -8.570 -15.354 -13.917  1.00 93.69           H  
ATOM    604  CE  LYS A  39      -8.431 -15.271 -16.072  1.00 93.69           C  
ATOM    605  HE2 LYS A  39      -7.582 -14.612 -16.254  1.00 93.69           H  
ATOM    606  HE3 LYS A  39      -9.152 -15.143 -16.879  1.00 93.69           H  
ATOM    607  NZ  LYS A  39      -7.930 -16.656 -15.996  1.00 93.69           N  
ATOM    608  HZ1 LYS A  39      -8.613 -17.294 -15.613  1.00 93.69           H  
ATOM    609  HZ2 LYS A  39      -7.566 -16.966 -16.886  1.00 93.69           H  
ATOM    610  HZ3 LYS A  39      -7.138 -16.605 -15.372  1.00 93.69           H  
ATOM    611  N   GLN A  40     -10.112 -10.389 -10.911  1.00 93.78           N  
ATOM    612  H   GLN A  40      -9.124 -10.356 -10.705  1.00 93.78           H  
ATOM    613  CA  GLN A  40     -11.028  -9.737  -9.982  1.00 93.78           C  
ATOM    614  HA  GLN A  40     -11.894 -10.382  -9.836  1.00 93.78           H  
ATOM    615  C   GLN A  40     -11.524  -8.409 -10.574  1.00 93.78           C  
ATOM    616  CB  GLN A  40     -10.345  -9.526  -8.622  1.00 93.78           C  
ATOM    617  HB2 GLN A  40     -11.023  -8.965  -7.978  1.00 93.78           H  
ATOM    618  HB3 GLN A  40      -9.441  -8.935  -8.767  1.00 93.78           H  
ATOM    619  O   GLN A  40     -10.786  -7.711 -11.268  1.00 93.78           O  
ATOM    620  CG  GLN A  40      -9.994 -10.845  -7.913  1.00 93.78           C  
ATOM    621  HG2 GLN A  40     -10.909 -11.321  -7.561  1.00 93.78           H  
ATOM    622  HG3 GLN A  40      -9.503 -11.529  -8.606  1.00 93.78           H  
ATOM    623  CD  GLN A  40      -9.046 -10.620  -6.741  1.00 93.78           C  
ATOM    624  NE2 GLN A  40      -9.537 -10.510  -5.525  1.00 93.78           N  
ATOM    625 HE21 GLN A  40      -8.890 -10.412  -4.755  1.00 93.78           H  
ATOM    626 HE22 GLN A  40     -10.527 -10.474  -5.329  1.00 93.78           H  
ATOM    627  OE1 GLN A  40      -7.838 -10.531  -6.921  1.00 93.78           O  
ATOM    628  N   GLY A  41     -12.784  -8.071 -10.299  1.00 96.13           N  
ATOM    629  H   GLY A  41     -13.320  -8.677  -9.695  1.00 96.13           H  
ATOM    630  CA  GLY A  41     -13.344  -6.754 -10.604  1.00 96.13           C  
ATOM    631  HA2 GLY A  41     -12.927  -6.380 -11.539  1.00 96.13           H  
ATOM    632  HA3 GLY A  41     -14.425  -6.837 -10.723  1.00 96.13           H  
ATOM    633  C   GLY A  41     -13.058  -5.735  -9.500  1.00 96.13           C  
ATOM    634  O   GLY A  41     -12.547  -6.089  -8.439  1.00 96.13           O  
ATOM    635  N   GLY A  42     -13.435  -4.479  -9.741  1.00 97.65           N  
ATOM    636  H   GLY A  42     -13.832  -4.248 -10.640  1.00 97.65           H  
ATOM    637  CA  GLY A  42     -13.261  -3.386  -8.784  1.00 97.65           C  
ATOM    638  HA2 GLY A  42     -13.409  -3.769  -7.774  1.00 97.65           H  
ATOM    639  HA3 GLY A  42     -14.007  -2.611  -8.962  1.00 97.65           H  
ATOM    640  C   GLY A  42     -11.878  -2.745  -8.867  1.00 97.65           C  
ATOM    641  O   GLY A  42     -11.355  -2.516  -9.961  1.00 97.65           O  
ATOM    642  N   TYR A  43     -11.293  -2.463  -7.707  1.00 96.80           N  
ATOM    643  H   TYR A  43     -11.791  -2.675  -6.854  1.00 96.80           H  
ATOM    644  CA  TYR A  43     -10.058  -1.700  -7.566  1.00 96.80           C  
ATOM    645  HA  TYR A  43      -9.597  -1.565  -8.544  1.00 96.80           H  
ATOM    646  C   TYR A  43      -9.060  -2.426  -6.668  1.00 96.80           C  
ATOM    647  CB  TYR A  43     -10.391  -0.315  -7.010  1.00 96.80           C  
ATOM    648  HB2 TYR A  43     -10.843  -0.424  -6.024  1.00 96.80           H  
ATOM    649  HB3 TYR A  43      -9.458   0.236  -6.890  1.00 96.80           H  
ATOM    650  O   TYR A  43      -9.451  -2.992  -5.650  1.00 96.80           O  
ATOM    651  CG  TYR A  43     -11.323   0.484  -7.900  1.00 96.80           C  
ATOM    652  CD1 TYR A  43     -10.785   1.295  -8.915  1.00 96.80           C  
ATOM    653  HD1 TYR A  43      -9.714   1.380  -9.021  1.00 96.80           H  
ATOM    654  CD2 TYR A  43     -12.720   0.399  -7.731  1.00 96.80           C  
ATOM    655  HD2 TYR A  43     -13.133  -0.203  -6.935  1.00 96.80           H  
ATOM    656  CE1 TYR A  43     -11.642   2.008  -9.773  1.00 96.80           C  
ATOM    657  HE1 TYR A  43     -11.240   2.657 -10.537  1.00 96.80           H  
ATOM    658  CE2 TYR A  43     -13.580   1.126  -8.578  1.00 96.80           C  
ATOM    659  HE2 TYR A  43     -14.649   1.090  -8.431  1.00 96.80           H  
ATOM    660  OH  TYR A  43     -13.839   2.663 -10.417  1.00 96.80           O  
ATOM    661  HH  TYR A  43     -14.611   2.940  -9.918  1.00 96.80           H  
ATOM    662  CZ  TYR A  43     -13.037   1.928  -9.605  1.00 96.80           C  
ATOM    663  N   VAL A  44      -7.779  -2.413  -7.039  1.00 96.28           N  
ATOM    664  H   VAL A  44      -7.535  -1.821  -7.819  1.00 96.28           H  
ATOM    665  CA  VAL A  44      -6.689  -2.798  -6.138  1.00 96.28           C  
ATOM    666  HA  VAL A  44      -7.031  -3.625  -5.515  1.00 96.28           H  
ATOM    667  C   VAL A  44      -6.388  -1.623  -5.224  1.00 96.28           C  
ATOM    668  CB  VAL A  44      -5.435  -3.277  -6.888  1.00 96.28           C  
ATOM    669  HB  VAL A  44      -5.163  -2.549  -7.653  1.00 96.28           H  
ATOM    670  O   VAL A  44      -6.330  -0.470  -5.657  1.00 96.28           O  
ATOM    671  CG1 VAL A  44      -4.233  -3.515  -5.964  1.00 96.28           C  
ATOM    672 HG11 VAL A  44      -3.399  -3.922  -6.535  1.00 96.28           H  
ATOM    673 HG12 VAL A  44      -4.497  -4.205  -5.163  1.00 96.28           H  
ATOM    674 HG13 VAL A  44      -3.911  -2.565  -5.535  1.00 96.28           H  
ATOM    675  CG2 VAL A  44      -5.731  -4.629  -7.541  1.00 96.28           C  
ATOM    676 HG21 VAL A  44      -4.849  -4.975  -8.080  1.00 96.28           H  
ATOM    677 HG22 VAL A  44      -5.963  -5.362  -6.769  1.00 96.28           H  
ATOM    678 HG23 VAL A  44      -6.576  -4.541  -8.224  1.00 96.28           H  
ATOM    679  N   CYS A  45      -6.226  -1.942  -3.947  1.00 91.72           N  
ATOM    680  H   CYS A  45      -6.281  -2.915  -3.684  1.00 91.72           H  
ATOM    681  CA  CYS A  45      -6.217  -0.966  -2.884  1.00 91.72           C  
ATOM    682  HA  CYS A  45      -5.980   0.014  -3.297  1.00 91.72           H  
ATOM    683  C   CYS A  45      -5.185  -1.297  -1.807  1.00 91.72           C  
ATOM    684  CB  CYS A  45      -7.610  -0.951  -2.246  1.00 91.72           C  
ATOM    685  HB2 CYS A  45      -7.574  -0.227  -1.432  1.00 91.72           H  
ATOM    686  HB3 CYS A  45      -7.832  -1.938  -1.841  1.00 91.72           H  
ATOM    687  O   CYS A  45      -5.023  -2.465  -1.438  1.00 91.72           O  
ATOM    688  SG  CYS A  45      -8.946  -0.481  -3.379  1.00 91.72           S  
ATOM    689  HG  CYS A  45      -9.917  -0.415  -2.464  1.00 91.72           H  
ATOM    690  N   LEU A  46      -4.580  -0.269  -1.212  1.00 88.97           N  
ATOM    691  H   LEU A  46      -4.784   0.662  -1.545  1.00 88.97           H  
ATOM    692  CA  LEU A  46      -3.749  -0.432  -0.019  1.00 88.97           C  
ATOM    693  HA  LEU A  46      -3.247  -1.397  -0.084  1.00 88.97           H  
ATOM    694  C   LEU A  46      -4.645  -0.429   1.223  1.00 88.97           C  
ATOM    695  CB  LEU A  46      -2.676   0.669   0.021  1.00 88.97           C  
ATOM    696  HB2 LEU A  46      -3.173   1.637   0.075  1.00 88.97           H  
ATOM    697  HB3 LEU A  46      -2.102   0.642  -0.905  1.00 88.97           H  
ATOM    698  O   LEU A  46      -5.370   0.534   1.452  1.00 88.97           O  
ATOM    699  CG  LEU A  46      -1.709   0.542   1.213  1.00 88.97           C  
ATOM    700  HG  LEU A  46      -2.277   0.529   2.144  1.00 88.97           H  
ATOM    701  CD1 LEU A  46      -0.848  -0.721   1.132  1.00 88.97           C  
ATOM    702 HD11 LEU A  46      -1.471  -1.612   1.210  1.00 88.97           H  
ATOM    703 HD12 LEU A  46      -0.129  -0.726   1.951  1.00 88.97           H  
ATOM    704 HD13 LEU A  46      -0.306  -0.736   0.186  1.00 88.97           H  
ATOM    705  CD2 LEU A  46      -0.774   1.743   1.249  1.00 88.97           C  
ATOM    706 HD21 LEU A  46      -1.343   2.671   1.186  1.00 88.97           H  
ATOM    707 HD22 LEU A  46      -0.194   1.739   2.172  1.00 88.97           H  
ATOM    708 HD23 LEU A  46      -0.092   1.710   0.400  1.00 88.97           H  
ATOM    709  N   SER A  47      -4.587  -1.485   2.032  1.00 90.57           N  
ATOM    710  H   SER A  47      -3.939  -2.223   1.795  1.00 90.57           H  
ATOM    711  CA  SER A  47      -5.383  -1.656   3.253  1.00 90.57           C  
ATOM    712  HA  SER A  47      -6.141  -0.873   3.292  1.00 90.57           H  
ATOM    713  C   SER A  47      -4.524  -1.538   4.506  1.00 90.57           C  
ATOM    714  CB  SER A  47      -6.133  -2.991   3.239  1.00 90.57           C  
ATOM    715  HB2 SER A  47      -6.782  -3.040   4.113  1.00 90.57           H  
ATOM    716  HB3 SER A  47      -6.766  -3.022   2.352  1.00 90.57           H  
ATOM    717  O   SER A  47      -3.488  -2.184   4.601  1.00 90.57           O  
ATOM    718  OG  SER A  47      -5.281  -4.123   3.248  1.00 90.57           O  
ATOM    719  HG  SER A  47      -4.533  -3.954   2.671  1.00 90.57           H  
ATOM    720  N   MET A  48      -4.964  -0.741   5.478  1.00 86.58           N  
ATOM    721  H   MET A  48      -5.827  -0.244   5.315  1.00 86.58           H  
ATOM    722  CA  MET A  48      -4.281  -0.463   6.742  1.00 86.58           C  
ATOM    723  HA  MET A  48      -3.408  -1.107   6.844  1.00 86.58           H  
ATOM    724  C   MET A  48      -5.205  -0.745   7.924  1.00 86.58           C  
ATOM    725  CB  MET A  48      -3.826   1.005   6.796  1.00 86.58           C  
ATOM    726  HB2 MET A  48      -4.702   1.638   6.654  1.00 86.58           H  
ATOM    727  HB3 MET A  48      -3.424   1.217   7.786  1.00 86.58           H  
ATOM    728  O   MET A  48      -6.361  -0.327   7.943  1.00 86.58           O  
ATOM    729  CG  MET A  48      -2.779   1.419   5.758  1.00 86.58           C  
ATOM    730  HG2 MET A  48      -2.766   2.509   5.746  1.00 86.58           H  
ATOM    731  HG3 MET A  48      -3.083   1.089   4.765  1.00 86.58           H  
ATOM    732  SD  MET A  48      -1.078   0.890   6.084  1.00 86.58           S  
ATOM    733  CE  MET A  48      -1.097  -0.703   5.256  1.00 86.58           C  
ATOM    734  HE1 MET A  48      -0.083  -1.087   5.148  1.00 86.58           H  
ATOM    735  HE2 MET A  48      -1.659  -1.389   5.890  1.00 86.58           H  
ATOM    736  HE3 MET A  48      -1.550  -0.613   4.269  1.00 86.58           H  
ATOM    737  N   HIS A  49      -4.671  -1.418   8.940  1.00 85.93           N  
ATOM    738  H   HIS A  49      -3.700  -1.691   8.884  1.00 85.93           H  
ATOM    739  CA  HIS A  49      -5.366  -1.692  10.193  1.00 85.93           C  
ATOM    740  HA  HIS A  49      -6.146  -0.946  10.347  1.00 85.93           H  
ATOM    741  C   HIS A  49      -4.378  -1.603  11.359  1.00 85.93           C  
ATOM    742  CB  HIS A  49      -6.026  -3.076  10.114  1.00 85.93           C  
ATOM    743  HB2 HIS A  49      -5.260  -3.850  10.073  1.00 85.93           H  
ATOM    744  HB3 HIS A  49      -6.622  -3.124   9.203  1.00 85.93           H  
ATOM    745  O   HIS A  49      -3.235  -2.047  11.229  1.00 85.93           O  
ATOM    746  CG  HIS A  49      -6.945  -3.354  11.269  1.00 85.93           C  
ATOM    747  CD2 HIS A  49      -8.284  -3.086  11.313  1.00 85.93           C  
ATOM    748  HD2 HIS A  49      -8.875  -2.661  10.515  1.00 85.93           H  
ATOM    749  ND1 HIS A  49      -6.604  -3.914  12.479  1.00 85.93           N  
ATOM    750  HD1 HIS A  49      -5.716  -4.335  12.711  1.00 85.93           H  
ATOM    751  CE1 HIS A  49      -7.709  -3.954  13.247  1.00 85.93           C  
ATOM    752  HE1 HIS A  49      -7.777  -4.348  14.250  1.00 85.93           H  
ATOM    753  NE2 HIS A  49      -8.750  -3.463  12.570  1.00 85.93           N  
ATOM    754  N   GLU A  50      -4.821  -1.087  12.510  1.00 76.90           N  
ATOM    755  H   GLU A  50      -5.781  -0.777  12.563  1.00 76.90           H  
ATOM    756  CA  GLU A  50      -3.969  -0.857  13.692  1.00 76.90           C  
ATOM    757  HA  GLU A  50      -3.218  -0.109  13.439  1.00 76.90           H  
ATOM    758  C   GLU A  50      -3.210  -2.120  14.137  1.00 76.90           C  
ATOM    759  CB  GLU A  50      -4.808  -0.275  14.844  1.00 76.90           C  
ATOM    760  HB2 GLU A  50      -4.148  -0.118  15.697  1.00 76.90           H  
ATOM    761  HB3 GLU A  50      -5.190   0.696  14.530  1.00 76.90           H  
ATOM    762  O   GLU A  50      -2.034  -2.055  14.497  1.00 76.90           O  
ATOM    763  CG  GLU A  50      -5.994  -1.155  15.284  1.00 76.90           C  
ATOM    764  HG2 GLU A  50      -5.628  -2.155  15.517  1.00 76.90           H  
ATOM    765  HG3 GLU A  50      -6.697  -1.242  14.456  1.00 76.90           H  
ATOM    766  CD  GLU A  50      -6.731  -0.613  16.520  1.00 76.90           C  
ATOM    767  OE1 GLU A  50      -7.467  -1.419  17.125  1.00 76.90           O  
ATOM    768  OE2 GLU A  50      -6.533   0.572  16.882  1.00 76.90           O  
ATOM    769  N   LYS A  51      -3.845  -3.292  13.994  1.00 83.81           N  
ATOM    770  H   LYS A  51      -4.830  -3.210  13.782  1.00 83.81           H  
ATOM    771  CA  LYS A  51      -3.268  -4.619  14.275  1.00 83.81           C  
ATOM    772  HA  LYS A  51      -3.092  -4.692  15.348  1.00 83.81           H  
ATOM    773  C   LYS A  51      -1.908  -4.860  13.603  1.00 83.81           C  
ATOM    774  CB  LYS A  51      -4.281  -5.699  13.861  1.00 83.81           C  
ATOM    775  HB2 LYS A  51      -5.222  -5.497  14.373  1.00 83.81           H  
ATOM    776  HB3 LYS A  51      -4.443  -5.639  12.785  1.00 83.81           H  
ATOM    777  O   LYS A  51      -1.081  -5.559  14.180  1.00 83.81           O  
ATOM    778  CG  LYS A  51      -3.847  -7.132  14.204  1.00 83.81           C  
ATOM    779  HG2 LYS A  51      -3.617  -7.203  15.267  1.00 83.81           H  
ATOM    780  HG3 LYS A  51      -2.964  -7.402  13.625  1.00 83.81           H  
ATOM    781  CD  LYS A  51      -4.987  -8.098  13.862  1.00 83.81           C  
ATOM    782  HD2 LYS A  51      -5.285  -7.953  12.824  1.00 83.81           H  
ATOM    783  HD3 LYS A  51      -5.842  -7.874  14.500  1.00 83.81           H  
ATOM    784  CE  LYS A  51      -4.565  -9.553  14.063  1.00 83.81           C  
ATOM    785  HE2 LYS A  51      -4.224  -9.682  15.091  1.00 83.81           H  
ATOM    786  HE3 LYS A  51      -3.734  -9.767  13.391  1.00 83.81           H  
ATOM    787  NZ  LYS A  51      -5.704 -10.458  13.774  1.00 83.81           N  
ATOM    788  HZ1 LYS A  51      -5.460 -11.432  13.880  1.00 83.81           H  
ATOM    789  HZ2 LYS A  51      -6.043 -10.340  12.830  1.00 83.81           H  
ATOM    790  HZ3 LYS A  51      -6.500 -10.244  14.357  1.00 83.81           H  
ATOM    791  N   TYR A  52      -1.675  -4.291  12.418  1.00 86.46           N  
ATOM    792  H   TYR A  52      -2.373  -3.661  12.049  1.00 86.46           H  
ATOM    793  CA  TYR A  52      -0.435  -4.458  11.647  1.00 86.46           C  
ATOM    794  HA  TYR A  52       0.266  -5.059  12.226  1.00 86.46           H  
ATOM    795  C   TYR A  52       0.286  -3.143  11.373  1.00 86.46           C  
ATOM    796  CB  TYR A  52      -0.714  -5.217  10.350  1.00 86.46           C  
ATOM    797  HB2 TYR A  52       0.198  -5.275   9.756  1.00 86.46           H  
ATOM    798  HB3 TYR A  52      -1.463  -4.675   9.772  1.00 86.46           H  
ATOM    799  O   TYR A  52       1.201  -3.103  10.557  1.00 86.46           O  
ATOM    800  CG  TYR A  52      -1.171  -6.626  10.598  1.00 86.46           C  
ATOM    801  CD1 TYR A  52      -0.240  -7.608  10.985  1.00 86.46           C  
ATOM    802  HD1 TYR A  52       0.805  -7.352  11.085  1.00 86.46           H  
ATOM    803  CD2 TYR A  52      -2.536  -6.931  10.517  1.00 86.46           C  
ATOM    804  HD2 TYR A  52      -3.251  -6.166  10.255  1.00 86.46           H  
ATOM    805  CE1 TYR A  52      -0.669  -8.919  11.252  1.00 86.46           C  
ATOM    806  HE1 TYR A  52       0.056  -9.663  11.547  1.00 86.46           H  
ATOM    807  CE2 TYR A  52      -2.969  -8.225  10.830  1.00 86.46           C  
ATOM    808  HE2 TYR A  52      -4.031  -8.423  10.842  1.00 86.46           H  
ATOM    809  OH  TYR A  52      -2.453 -10.499  11.448  1.00 86.46           O  
ATOM    810  HH  TYR A  52      -1.690 -11.066  11.581  1.00 86.46           H  
ATOM    811  CZ  TYR A  52      -2.041  -9.235  11.162  1.00 86.46           C  
ATOM    812  N   GLU A  53      -0.075  -2.064  12.063  1.00 76.80           N  
ATOM    813  H   GLU A  53      -0.842  -2.128  12.718  1.00 76.80           H  
ATOM    814  CA  GLU A  53       0.565  -0.765  11.868  1.00 76.80           C  
ATOM    815  HA  GLU A  53       0.431  -0.441  10.836  1.00 76.80           H  
ATOM    816  C   GLU A  53       2.069  -0.819  12.161  1.00 76.80           C  
ATOM    817  CB  GLU A  53      -0.114   0.233  12.800  1.00 76.80           C  
ATOM    818  HB2 GLU A  53      -1.180   0.248  12.572  1.00 76.80           H  
ATOM    819  HB3 GLU A  53       0.019  -0.092  13.832  1.00 76.80           H  
ATOM    820  O   GLU A  53       2.874  -0.253  11.422  1.00 76.80           O  
ATOM    821  CG  GLU A  53       0.460   1.640  12.641  1.00 76.80           C  
ATOM    822  HG2 GLU A  53       1.539   1.622  12.791  1.00 76.80           H  
ATOM    823  HG3 GLU A  53       0.269   2.018  11.636  1.00 76.80           H  
ATOM    824  CD  GLU A  53      -0.152   2.555  13.684  1.00 76.80           C  
ATOM    825  OE1 GLU A  53       0.655   3.184  14.402  1.00 76.80           O  
ATOM    826  OE2 GLU A  53      -1.385   2.580  13.822  1.00 76.80           O  
ATOM    827  N   SER A  54       2.461  -1.525  13.225  1.00 79.57           N  
ATOM    828  H   SER A  54       1.755  -2.008  13.763  1.00 79.57           H  
ATOM    829  CA  SER A  54       3.875  -1.677  13.576  1.00 79.57           C  
ATOM    830  HA  SER A  54       4.329  -0.686  13.590  1.00 79.57           H  
ATOM    831  C   SER A  54       4.638  -2.496  12.534  1.00 79.57           C  
ATOM    832  CB  SER A  54       4.036  -2.280  14.975  1.00 79.57           C  
ATOM    833  HB2 SER A  54       5.096  -2.298  15.225  1.00 79.57           H  
ATOM    834  HB3 SER A  54       3.522  -1.650  15.701  1.00 79.57           H  
ATOM    835  O   SER A  54       5.778  -2.165  12.219  1.00 79.57           O  
ATOM    836  OG  SER A  54       3.531  -3.600  15.054  1.00 79.57           O  
ATOM    837  HG  SER A  54       2.671  -3.600  15.482  1.00 79.57           H  
ATOM    838  N   ASP A  55       4.013  -3.521  11.955  1.00 88.23           N  
ATOM    839  H   ASP A  55       3.066  -3.733  12.234  1.00 88.23           H  
ATOM    840  CA  ASP A  55       4.623  -4.325  10.899  1.00 88.23           C  
ATOM    841  HA  ASP A  55       5.649  -4.562  11.183  1.00 88.23           H  
ATOM    842  C   ASP A  55       4.713  -3.559   9.576  1.00 88.23           C  
ATOM    843  CB  ASP A  55       3.864  -5.644  10.737  1.00 88.23           C  
ATOM    844  HB2 ASP A  55       2.802  -5.444  10.597  1.00 88.23           H  
ATOM    845  HB3 ASP A  55       4.244  -6.132   9.839  1.00 88.23           H  
ATOM    846  O   ASP A  55       5.741  -3.630   8.905  1.00 88.23           O  
ATOM    847  CG  ASP A  55       4.072  -6.614  11.905  1.00 88.23           C  
ATOM    848  OD1 ASP A  55       5.168  -6.592  12.534  1.00 88.23           O  
ATOM    849  OD2 ASP A  55       3.137  -7.410  12.140  1.00 88.23           O  
ATOM    850  N   TYR A  56       3.704  -2.753   9.238  1.00 84.60           N  
ATOM    851  H   TYR A  56       2.869  -2.743   9.806  1.00 84.60           H  
ATOM    852  CA  TYR A  56       3.779  -1.851   8.091  1.00 84.60           C  
ATOM    853  HA  TYR A  56       4.005  -2.436   7.200  1.00 84.60           H  
ATOM    854  C   TYR A  56       4.901  -0.821   8.271  1.00 84.60           C  
ATOM    855  CB  TYR A  56       2.437  -1.148   7.883  1.00 84.60           C  
ATOM    856  HB2 TYR A  56       2.237  -0.478   8.719  1.00 84.60           H  
ATOM    857  HB3 TYR A  56       1.633  -1.884   7.855  1.00 84.60           H  
ATOM    858  O   TYR A  56       5.715  -0.612   7.375  1.00 84.60           O  
ATOM    859  CG  TYR A  56       2.421  -0.371   6.588  1.00 84.60           C  
ATOM    860  CD1 TYR A  56       2.571   1.027   6.602  1.00 84.60           C  
ATOM    861  HD1 TYR A  56       2.663   1.562   7.536  1.00 84.60           H  
ATOM    862  CD2 TYR A  56       2.330  -1.059   5.362  1.00 84.60           C  
ATOM    863  HD2 TYR A  56       2.241  -2.135   5.354  1.00 84.60           H  
ATOM    864  CE1 TYR A  56       2.609   1.733   5.389  1.00 84.60           C  
ATOM    865  HE1 TYR A  56       2.752   2.803   5.381  1.00 84.60           H  
ATOM    866  CE2 TYR A  56       2.324  -0.349   4.146  1.00 84.60           C  
ATOM    867  HE2 TYR A  56       2.238  -0.870   3.204  1.00 84.60           H  
ATOM    868  OH  TYR A  56       2.482   1.770   3.020  1.00 84.60           O  
ATOM    869  HH  TYR A  56       2.330   1.239   2.235  1.00 84.60           H  
ATOM    870  CZ  TYR A  56       2.463   1.054   4.167  1.00 84.60           C  
ATOM    871  N   GLN A  57       5.028  -0.237   9.467  1.00 76.24           N  
ATOM    872  H   GLN A  57       4.323  -0.409  10.169  1.00 76.24           H  
ATOM    873  CA  GLN A  57       6.114   0.697   9.756  1.00 76.24           C  
ATOM    874  HA  GLN A  57       6.088   1.472   8.990  1.00 76.24           H  
ATOM    875  C   GLN A  57       7.497   0.034   9.669  1.00 76.24           C  
ATOM    876  CB  GLN A  57       5.878   1.362  11.116  1.00 76.24           C  
ATOM    877  HB2 GLN A  57       5.930   0.620  11.913  1.00 76.24           H  
ATOM    878  HB3 GLN A  57       4.883   1.806  11.111  1.00 76.24           H  
ATOM    879  O   GLN A  57       8.429   0.667   9.178  1.00 76.24           O  
ATOM    880  CG  GLN A  57       6.917   2.467  11.367  1.00 76.24           C  
ATOM    881  HG2 GLN A  57       7.013   3.079  10.470  1.00 76.24           H  
ATOM    882  HG3 GLN A  57       7.889   2.019  11.574  1.00 76.24           H  
ATOM    883  CD  GLN A  57       6.560   3.389  12.522  1.00 76.24           C  
ATOM    884  NE2 GLN A  57       7.288   4.461  12.717  1.00 76.24           N  
ATOM    885 HE21 GLN A  57       8.024   4.649  12.051  1.00 76.24           H  
ATOM    886 HE22 GLN A  57       6.930   5.151  13.362  1.00 76.24           H  
ATOM    887  OE1 GLN A  57       5.609   3.217  13.262  1.00 76.24           O  
ATOM    888  N   LYS A  58       7.643  -1.236  10.075  1.00 83.99           N  
ATOM    889  H   LYS A  58       6.851  -1.700  10.498  1.00 83.99           H  
ATOM    890  CA  LYS A  58       8.887  -1.995   9.851  1.00 83.99           C  
ATOM    891  HA  LYS A  58       9.726  -1.458  10.295  1.00 83.99           H  
ATOM    892  C   LYS A  58       9.206  -2.137   8.361  1.00 83.99           C  
ATOM    893  CB  LYS A  58       8.814  -3.391  10.476  1.00 83.99           C  
ATOM    894  HB2 LYS A  58       9.651  -3.981  10.104  1.00 83.99           H  
ATOM    895  HB3 LYS A  58       7.895  -3.874  10.141  1.00 83.99           H  
ATOM    896  O   LYS A  58      10.373  -2.026   7.998  1.00 83.99           O  
ATOM    897  CG  LYS A  58       8.885  -3.402  12.007  1.00 83.99           C  
ATOM    898  HG2 LYS A  58       8.151  -2.710  12.421  1.00 83.99           H  
ATOM    899  HG3 LYS A  58       9.877  -3.094  12.339  1.00 83.99           H  
ATOM    900  CD  LYS A  58       8.591  -4.829  12.484  1.00 83.99           C  
ATOM    901  HD2 LYS A  58       7.758  -5.222  11.902  1.00 83.99           H  
ATOM    902  HD3 LYS A  58       9.462  -5.460  12.307  1.00 83.99           H  
ATOM    903  CE  LYS A  58       8.198  -4.870  13.957  1.00 83.99           C  
ATOM    904  HE2 LYS A  58       9.094  -4.820  14.576  1.00 83.99           H  
ATOM    905  HE3 LYS A  58       7.583  -3.993  14.163  1.00 83.99           H  
ATOM    906  NZ  LYS A  58       7.402  -6.095  14.220  1.00 83.99           N  
ATOM    907  HZ1 LYS A  58       6.605  -6.136  13.600  1.00 83.99           H  
ATOM    908  HZ2 LYS A  58       7.022  -6.110  15.156  1.00 83.99           H  
ATOM    909  HZ3 LYS A  58       7.931  -6.934  14.033  1.00 83.99           H  
ATOM    910  N   LEU A  59       8.204  -2.335   7.498  1.00 87.29           N  
ATOM    911  H   LEU A  59       7.264  -2.420   7.858  1.00 87.29           H  
ATOM    912  CA  LEU A  59       8.402  -2.371   6.042  1.00 87.29           C  
ATOM    913  HA  LEU A  59       9.226  -3.051   5.822  1.00 87.29           H  
ATOM    914  C   LEU A  59       8.806  -1.005   5.460  1.00 87.29           C  
ATOM    915  CB  LEU A  59       7.150  -2.908   5.333  1.00 87.29           C  
ATOM    916  HB2 LEU A  59       7.292  -2.790   4.259  1.00 87.29           H  
ATOM    917  HB3 LEU A  59       6.293  -2.295   5.611  1.00 87.29           H  
ATOM    918  O   LEU A  59       9.581  -0.952   4.513  1.00 87.29           O  
ATOM    919  CG  LEU A  59       6.823  -4.384   5.609  1.00 87.29           C  
ATOM    920  HG  LEU A  59       6.706  -4.550   6.680  1.00 87.29           H  
ATOM    921  CD1 LEU A  59       5.505  -4.714   4.918  1.00 87.29           C  
ATOM    922 HD11 LEU A  59       5.610  -4.565   3.843  1.00 87.29           H  
ATOM    923 HD12 LEU A  59       5.226  -5.750   5.112  1.00 87.29           H  
ATOM    924 HD13 LEU A  59       4.722  -4.051   5.286  1.00 87.29           H  
ATOM    925  CD2 LEU A  59       7.892  -5.344   5.077  1.00 87.29           C  
ATOM    926 HD21 LEU A  59       8.825  -5.207   5.624  1.00 87.29           H  
ATOM    927 HD22 LEU A  59       7.557  -6.373   5.203  1.00 87.29           H  
ATOM    928 HD23 LEU A  59       8.067  -5.149   4.019  1.00 87.29           H  
ATOM    929  N   CYS A  60       8.347   0.103   6.041  1.00 73.87           N  
ATOM    930  H   CYS A  60       7.610   0.013   6.726  1.00 73.87           H  
ATOM    931  CA  CYS A  60       8.753   1.446   5.609  1.00 73.87           C  
ATOM    932  HA  CYS A  60       8.865   1.452   4.525  1.00 73.87           H  
ATOM    933  C   CYS A  60      10.101   1.917   6.187  1.00 73.87           C  
ATOM    934  CB  CYS A  60       7.657   2.447   5.985  1.00 73.87           C  
ATOM    935  HB2 CYS A  60       7.991   3.448   5.711  1.00 73.87           H  
ATOM    936  HB3 CYS A  60       7.482   2.411   7.061  1.00 73.87           H  
ATOM    937  O   CYS A  60      10.626   2.937   5.742  1.00 73.87           O  
ATOM    938  SG  CYS A  60       6.114   2.091   5.104  1.00 73.87           S  
ATOM    939  HG  CYS A  60       6.627   2.044   3.871  1.00 73.87           H  
ATOM    940  N   GLU A  61      10.634   1.251   7.216  1.00 75.54           N  
ATOM    941  H   GLU A  61      10.133   0.447   7.565  1.00 75.54           H  
ATOM    942  CA  GLU A  61      11.823   1.706   7.949  1.00 75.54           C  
ATOM    943  HA  GLU A  61      12.257   2.558   7.424  1.00 75.54           H  
ATOM    944  C   GLU A  61      12.934   0.650   7.959  1.00 75.54           C  
ATOM    945  CB  GLU A  61      11.453   2.187   9.373  1.00 75.54           C  
ATOM    946  HB2 GLU A  61      12.381   2.456   9.879  1.00 75.54           H  
ATOM    947  HB3 GLU A  61      10.988   1.373   9.929  1.00 75.54           H  
ATOM    948  O   GLU A  61      13.924   0.794   7.243  1.00 75.54           O  
ATOM    949  CG  GLU A  61      10.512   3.412   9.393  1.00 75.54           C  
ATOM    950  HG2 GLU A  61      10.951   4.183   8.759  1.00 75.54           H  
ATOM    951  HG3 GLU A  61       9.549   3.139   8.962  1.00 75.54           H  
ATOM    952  CD  GLU A  61      10.278   4.030  10.789  1.00 75.54           C  
ATOM    953  OE1 GLU A  61       9.350   4.853  10.955  1.00 75.54           O  
ATOM    954  OE2 GLU A  61      11.135   3.923  11.696  1.00 75.54           O  
ATOM    955  N   ASP A  62      12.785  -0.404   8.760  1.00 83.78           N  
ATOM    956  H   ASP A  62      11.943  -0.485   9.312  1.00 83.78           H  
ATOM    957  CA  ASP A  62      13.835  -1.409   8.967  1.00 83.78           C  
ATOM    958  HA  ASP A  62      14.757  -0.905   9.256  1.00 83.78           H  
ATOM    959  C   ASP A  62      14.119  -2.194   7.678  1.00 83.78           C  
ATOM    960  CB  ASP A  62      13.427  -2.365  10.102  1.00 83.78           C  
ATOM    961  HB2 ASP A  62      14.203  -3.124  10.205  1.00 83.78           H  
ATOM    962  HB3 ASP A  62      12.502  -2.869   9.824  1.00 83.78           H  
ATOM    963  O   ASP A  62      15.272  -2.455   7.340  1.00 83.78           O  
ATOM    964  CG  ASP A  62      13.236  -1.701  11.473  1.00 83.78           C  
ATOM    965  OD1 ASP A  62      13.688  -0.548  11.662  1.00 83.78           O  
ATOM    966  OD2 ASP A  62      12.620  -2.367  12.337  1.00 83.78           O  
ATOM    967  N   TYR A  63      13.070  -2.513   6.917  1.00 89.14           N  
ATOM    968  H   TYR A  63      12.151  -2.267   7.257  1.00 89.14           H  
ATOM    969  CA  TYR A  63      13.175  -3.250   5.657  1.00 89.14           C  
ATOM    970  HA  TYR A  63      13.684  -4.199   5.829  1.00 89.14           H  
ATOM    971  C   TYR A  63      13.984  -2.498   4.604  1.00 89.14           C  
ATOM    972  CB  TYR A  63      11.761  -3.514   5.152  1.00 89.14           C  
ATOM    973  HB2 TYR A  63      11.246  -4.161   5.863  1.00 89.14           H  
ATOM    974  HB3 TYR A  63      11.248  -2.552   5.138  1.00 89.14           H  
ATOM    975  O   TYR A  63      14.796  -3.107   3.909  1.00 89.14           O  
ATOM    976  CG  TYR A  63      11.663  -4.133   3.776  1.00 89.14           C  
ATOM    977  CD1 TYR A  63      11.063  -3.429   2.716  1.00 89.14           C  
ATOM    978  HD1 TYR A  63      10.693  -2.424   2.863  1.00 89.14           H  
ATOM    979  CD2 TYR A  63      12.168  -5.425   3.558  1.00 89.14           C  
ATOM    980  HD2 TYR A  63      12.691  -5.930   4.356  1.00 89.14           H  
ATOM    981  CE1 TYR A  63      10.925  -4.036   1.458  1.00 89.14           C  
ATOM    982  HE1 TYR A  63      10.440  -3.496   0.659  1.00 89.14           H  
ATOM    983  CE2 TYR A  63      12.022  -6.043   2.306  1.00 89.14           C  
ATOM    984  HE2 TYR A  63      12.406  -7.035   2.121  1.00 89.14           H  
ATOM    985  OH  TYR A  63      11.196  -5.965   0.071  1.00 89.14           O  
ATOM    986  HH  TYR A  63      10.793  -5.394  -0.587  1.00 89.14           H  
ATOM    987  CZ  TYR A  63      11.389  -5.349   1.259  1.00 89.14           C  
ATOM    988  N   VAL A  64      13.806  -1.176   4.527  1.00 81.70           N  
ATOM    989  H   VAL A  64      13.148  -0.752   5.166  1.00 81.70           H  
ATOM    990  CA  VAL A  64      14.575  -0.301   3.634  1.00 81.70           C  
ATOM    991  HA  VAL A  64      14.462  -0.645   2.606  1.00 81.70           H  
ATOM    992  C   VAL A  64      16.061  -0.381   3.979  1.00 81.70           C  
ATOM    993  CB  VAL A  64      14.055   1.148   3.735  1.00 81.70           C  
ATOM    994  HB  VAL A  64      14.057   1.453   4.782  1.00 81.70           H  
ATOM    995  O   VAL A  64      16.886  -0.580   3.092  1.00 81.70           O  
ATOM    996  CG1 VAL A  64      14.921   2.155   2.968  1.00 81.70           C  
ATOM    997 HG11 VAL A  64      15.009   1.865   1.921  1.00 81.70           H  
ATOM    998 HG12 VAL A  64      15.920   2.207   3.402  1.00 81.70           H  
ATOM    999 HG13 VAL A  64      14.474   3.147   3.025  1.00 81.70           H  
ATOM   1000  CG2 VAL A  64      12.615   1.253   3.215  1.00 81.70           C  
ATOM   1001 HG21 VAL A  64      12.249   2.271   3.345  1.00 81.70           H  
ATOM   1002 HG22 VAL A  64      11.956   0.585   3.771  1.00 81.70           H  
ATOM   1003 HG23 VAL A  64      12.576   0.992   2.158  1.00 81.70           H  
ATOM   1004  N   LEU A  65      16.403  -0.290   5.269  1.00 85.61           N  
ATOM   1005  H   LEU A  65      15.669  -0.204   5.958  1.00 85.61           H  
ATOM   1006  CA  LEU A  65      17.794  -0.354   5.722  1.00 85.61           C  
ATOM   1007  HA  LEU A  65      18.379   0.375   5.161  1.00 85.61           H  
ATOM   1008  C   LEU A  65      18.436  -1.713   5.435  1.00 85.61           C  
ATOM   1009  CB  LEU A  65      17.877  -0.030   7.223  1.00 85.61           C  
ATOM   1010  HB2 LEU A  65      18.903  -0.198   7.552  1.00 85.61           H  
ATOM   1011  HB3 LEU A  65      17.240  -0.727   7.767  1.00 85.61           H  
ATOM   1012  O   LEU A  65      19.577  -1.754   4.983  1.00 85.61           O  
ATOM   1013  CG  LEU A  65      17.474   1.406   7.596  1.00 85.61           C  
ATOM   1014  HG  LEU A  65      16.450   1.600   7.277  1.00 85.61           H  
ATOM   1015  CD1 LEU A  65      17.545   1.573   9.116  1.00 85.61           C  
ATOM   1016 HD11 LEU A  65      16.863   0.863   9.585  1.00 85.61           H  
ATOM   1017 HD12 LEU A  65      18.560   1.381   9.465  1.00 85.61           H  
ATOM   1018 HD13 LEU A  65      17.245   2.584   9.391  1.00 85.61           H  
ATOM   1019  CD2 LEU A  65      18.390   2.456   6.960  1.00 85.61           C  
ATOM   1020 HD21 LEU A  65      19.431   2.243   7.206  1.00 85.61           H  
ATOM   1021 HD22 LEU A  65      18.268   2.445   5.877  1.00 85.61           H  
ATOM   1022 HD23 LEU A  65      18.124   3.450   7.320  1.00 85.61           H  
ATOM   1023  N   ASP A  66      17.719  -2.817   5.656  1.00 94.06           N  
ATOM   1024  H   ASP A  66      16.799  -2.733   6.064  1.00 94.06           H  
ATOM   1025  CA  ASP A  66      18.269  -4.140   5.354  1.00 94.06           C  
ATOM   1026  HA  ASP A  66      19.250  -4.232   5.819  1.00 94.06           H  
ATOM   1027  C   ASP A  66      18.442  -4.375   3.852  1.00 94.06           C  
ATOM   1028  CB  ASP A  66      17.383  -5.253   5.889  1.00 94.06           C  
ATOM   1029  HB2 ASP A  66      16.404  -5.181   5.414  1.00 94.06           H  
ATOM   1030  HB3 ASP A  66      17.815  -6.213   5.607  1.00 94.06           H  
ATOM   1031  O   ASP A  66      19.419  -5.002   3.458  1.00 94.06           O  
ATOM   1032  CG  ASP A  66      17.214  -5.245   7.394  1.00 94.06           C  
ATOM   1033  OD1 ASP A  66      18.161  -5.274   8.203  1.00 94.06           O  
ATOM   1034  OD2 ASP A  66      16.059  -5.435   7.796  1.00 94.06           O  
ATOM   1035  N   CYS A  67      17.526  -3.882   3.010  1.00 91.95           N  
ATOM   1036  H   CYS A  67      16.734  -3.378   3.382  1.00 91.95           H  
ATOM   1037  CA  CYS A  67      17.651  -4.035   1.559  1.00 91.95           C  
ATOM   1038  HA  CYS A  67      17.873  -5.077   1.331  1.00 91.95           H  
ATOM   1039  C   CYS A  67      18.815  -3.211   0.990  1.00 91.95           C  
ATOM   1040  CB  CYS A  67      16.342  -3.652   0.862  1.00 91.95           C  
ATOM   1041  HB2 CYS A  67      16.050  -2.640   1.143  1.00 91.95           H  
ATOM   1042  HB3 CYS A  67      16.514  -3.676  -0.214  1.00 91.95           H  
ATOM   1043  O   CYS A  67      19.515  -3.692   0.103  1.00 91.95           O  
ATOM   1044  SG  CYS A  67      15.016  -4.825   1.262  1.00 91.95           S  
ATOM   1045  HG  CYS A  67      14.779  -4.326   2.478  1.00 91.95           H  
ATOM   1046  N   GLU A  68      19.046  -1.998   1.503  1.00 88.28           N  
ATOM   1047  H   GLU A  68      18.405  -1.628   2.190  1.00 88.28           H  
ATOM   1048  CA  GLU A  68      20.210  -1.182   1.122  1.00 88.28           C  
ATOM   1049  HA  GLU A  68      20.289  -1.141   0.035  1.00 88.28           H  
ATOM   1050  C   GLU A  68      21.532  -1.775   1.631  1.00 88.28           C  
ATOM   1051  CB  GLU A  68      20.058   0.249   1.665  1.00 88.28           C  
ATOM   1052  HB2 GLU A  68      19.803   0.200   2.724  1.00 88.28           H  
ATOM   1053  HB3 GLU A  68      21.016   0.764   1.587  1.00 88.28           H  
ATOM   1054  O   GLU A  68      22.562  -1.650   0.968  1.00 88.28           O  
ATOM   1055  CG  GLU A  68      19.000   1.095   0.941  1.00 88.28           C  
ATOM   1056  HG2 GLU A  68      18.033   0.599   1.025  1.00 88.28           H  
ATOM   1057  HG3 GLU A  68      18.922   2.051   1.458  1.00 88.28           H  
ATOM   1058  CD  GLU A  68      19.301   1.366  -0.546  1.00 88.28           C  
ATOM   1059  OE1 GLU A  68      18.339   1.713  -1.268  1.00 88.28           O  
ATOM   1060  OE2 GLU A  68      20.459   1.223  -1.000  1.00 88.28           O  
ATOM   1061  N   ALA A  69      21.519  -2.426   2.799  1.00 93.98           N  
ATOM   1062  H   ALA A  69      20.660  -2.451   3.330  1.00 93.98           H  
ATOM   1063  CA  ALA A  69      22.695  -3.092   3.356  1.00 93.98           C  
ATOM   1064  HA  ALA A  69      23.560  -2.448   3.197  1.00 93.98           H  
ATOM   1065  C   ALA A  69      23.015  -4.440   2.680  1.00 93.98           C  
ATOM   1066  CB  ALA A  69      22.493  -3.257   4.866  1.00 93.98           C  
ATOM   1067  HB1 ALA A  69      22.310  -2.284   5.324  1.00 93.98           H  
ATOM   1068  HB2 ALA A  69      23.387  -3.699   5.306  1.00 93.98           H  
ATOM   1069  HB3 ALA A  69      21.640  -3.909   5.055  1.00 93.98           H  
ATOM   1070  O   ALA A  69      24.148  -4.913   2.781  1.00 93.98           O  
ATOM   1071  N   ASP A  70      22.044  -5.065   2.007  1.00 94.67           N  
ATOM   1072  H   ASP A  70      21.123  -4.652   1.994  1.00 94.67           H  
ATOM   1073  CA  ASP A  70      22.229  -6.334   1.306  1.00 94.67           C  
ATOM   1074  HA  ASP A  70      22.795  -7.003   1.955  1.00 94.67           H  
ATOM   1075  C   ASP A  70      23.043  -6.132   0.015  1.00 94.67           C  
ATOM   1076  CB  ASP A  70      20.862  -7.003   1.059  1.00 94.67           C  
ATOM   1077  HB2 ASP A  70      20.341  -7.099   2.011  1.00 94.67           H  
ATOM   1078  HB3 ASP A  70      20.261  -6.372   0.404  1.00 94.67           H  
ATOM   1079  O   ASP A  70      22.574  -5.560  -0.973  1.00 94.67           O  
ATOM   1080  CG  ASP A  70      20.977  -8.403   0.442  1.00 94.67           C  
ATOM   1081  OD1 ASP A  70      22.119  -8.818   0.150  1.00 94.67           O  
ATOM   1082  OD2 ASP A  70      19.918  -9.042   0.242  1.00 94.67           O  
ATOM   1083  N   SER A  71      24.283  -6.625  -0.003  1.00 92.21           N  
ATOM   1084  H   SER A  71      24.619  -7.089   0.828  1.00 92.21           H  
ATOM   1085  CA  SER A  71      25.170  -6.578  -1.172  1.00 92.21           C  
ATOM   1086  HA  SER A  71      24.986  -5.646  -1.707  1.00 92.21           H  
ATOM   1087  C   SER A  71      24.945  -7.715  -2.166  1.00 92.21           C  
ATOM   1088  CB  SER A  71      26.636  -6.566  -0.734  1.00 92.21           C  
ATOM   1089  HB2 SER A  71      27.277  -6.602  -1.615  1.00 92.21           H  
ATOM   1090  HB3 SER A  71      26.839  -5.636  -0.202  1.00 92.21           H  
ATOM   1091  O   SER A  71      25.482  -7.648  -3.271  1.00 92.21           O  
ATOM   1092  OG  SER A  71      26.954  -7.655   0.116  1.00 92.21           O  
ATOM   1093  HG  SER A  71      26.653  -8.479  -0.274  1.00 92.21           H  
ATOM   1094  N   ASP A  72      24.163  -8.734  -1.812  1.00 93.73           N  
ATOM   1095  H   ASP A  72      23.655  -8.713  -0.939  1.00 93.73           H  
ATOM   1096  CA  ASP A  72      24.021  -9.934  -2.627  1.00 93.73           C  
ATOM   1097  HA  ASP A  72      25.021 -10.243  -2.933  1.00 93.73           H  
ATOM   1098  C   ASP A  72      23.227  -9.644  -3.904  1.00 93.73           C  
ATOM   1099  CB  ASP A  72      23.415 -11.104  -1.828  1.00 93.73           C  
ATOM   1100  HB2 ASP A  72      23.222 -11.920  -2.525  1.00 93.73           H  
ATOM   1101  HB3 ASP A  72      22.454 -10.808  -1.408  1.00 93.73           H  
ATOM   1102  O   ASP A  72      22.276  -8.853  -3.940  1.00 93.73           O  
ATOM   1103  CG  ASP A  72      24.330 -11.655  -0.721  1.00 93.73           C  
ATOM   1104  OD1 ASP A  72      25.545 -11.339  -0.739  1.00 93.73           O  
ATOM   1105  OD2 ASP A  72      23.837 -12.488   0.077  1.00 93.73           O  
ATOM   1106  N   GLU A  73      23.630 -10.288  -4.994  1.00 94.08           N  
ATOM   1107  H   GLU A  73      24.407 -10.928  -4.918  1.00 94.08           H  
ATOM   1108  CA  GLU A  73      22.855 -10.277  -6.227  1.00 94.08           C  
ATOM   1109  HA  GLU A  73      22.430  -9.283  -6.367  1.00 94.08           H  
ATOM   1110  C   GLU A  73      21.698 -11.270  -6.124  1.00 94.08           C  
ATOM   1111  CB  GLU A  73      23.729 -10.580  -7.448  1.00 94.08           C  
ATOM   1112  HB2 GLU A  73      24.259 -11.519  -7.291  1.00 94.08           H  
ATOM   1113  HB3 GLU A  73      23.072 -10.689  -8.311  1.00 94.08           H  
ATOM   1114  O   GLU A  73      21.835 -12.378  -5.600  1.00 94.08           O  
ATOM   1115  CG  GLU A  73      24.734  -9.454  -7.740  1.00 94.08           C  
ATOM   1116  HG2 GLU A  73      24.184  -8.517  -7.836  1.00 94.08           H  
ATOM   1117  HG3 GLU A  73      25.419  -9.361  -6.897  1.00 94.08           H  
ATOM   1118  CD  GLU A  73      25.547  -9.690  -9.024  1.00 94.08           C  
ATOM   1119  OE1 GLU A  73      26.365  -8.802  -9.354  1.00 94.08           O  
ATOM   1120  OE2 GLU A  73      25.345 -10.738  -9.683  1.00 94.08           O  
ATOM   1121  N   TYR A  74      20.547 -10.891  -6.677  1.00 95.99           N  
ATOM   1122  H   TYR A  74      20.479  -9.976  -7.099  1.00 95.99           H  
ATOM   1123  CA  TYR A  74      19.384 -11.761  -6.737  1.00 95.99           C  
ATOM   1124  HA  TYR A  74      19.675 -12.765  -6.427  1.00 95.99           H  
ATOM   1125  C   TYR A  74      18.853 -11.862  -8.159  1.00 95.99           C  
ATOM   1126  CB  TYR A  74      18.309 -11.280  -5.761  1.00 95.99           C  
ATOM   1127  HB2 TYR A  74      17.936 -10.307  -6.078  1.00 95.99           H  
ATOM   1128  HB3 TYR A  74      18.759 -11.163  -4.775  1.00 95.99           H  
ATOM   1129  O   TYR A  74      18.623 -10.856  -8.830  1.00 95.99           O  
ATOM   1130  CG  TYR A  74      17.163 -12.265  -5.653  1.00 95.99           C  
ATOM   1131  CD1 TYR A  74      15.909 -11.992  -6.236  1.00 95.99           C  
ATOM   1132  HD1 TYR A  74      15.741 -11.052  -6.742  1.00 95.99           H  
ATOM   1133  CD2 TYR A  74      17.385 -13.489  -4.998  1.00 95.99           C  
ATOM   1134  HD2 TYR A  74      18.353 -13.697  -4.566  1.00 95.99           H  
ATOM   1135  CE1 TYR A  74      14.872 -12.948  -6.161  1.00 95.99           C  
ATOM   1136  HE1 TYR A  74      13.906 -12.751  -6.601  1.00 95.99           H  
ATOM   1137  CE2 TYR A  74      16.344 -14.427  -4.895  1.00 95.99           C  
ATOM   1138  HE2 TYR A  74      16.499 -15.370  -4.391  1.00 95.99           H  
ATOM   1139  OH  TYR A  74      14.129 -15.113  -5.328  1.00 95.99           O  
ATOM   1140  HH  TYR A  74      13.513 -15.222  -6.057  1.00 95.99           H  
ATOM   1141  CZ  TYR A  74      15.090 -14.166  -5.479  1.00 95.99           C  
ATOM   1142  N   LYS A  75      18.613 -13.095  -8.607  1.00 94.91           N  
ATOM   1143  H   LYS A  75      18.775 -13.866  -7.975  1.00 94.91           H  
ATOM   1144  CA  LYS A  75      17.952 -13.367  -9.880  1.00 94.91           C  
ATOM   1145  HA  LYS A  75      17.955 -12.456 -10.479  1.00 94.91           H  
ATOM   1146  C   LYS A  75      16.506 -13.759  -9.622  1.00 94.91           C  
ATOM   1147  CB  LYS A  75      18.727 -14.435 -10.654  1.00 94.91           C  
ATOM   1148  HB2 LYS A  75      19.767 -14.122 -10.744  1.00 94.91           H  
ATOM   1149  HB3 LYS A  75      18.689 -15.382 -10.116  1.00 94.91           H  
ATOM   1150  O   LYS A  75      16.246 -14.804  -9.036  1.00 94.91           O  
ATOM   1151  CG  LYS A  75      18.129 -14.606 -12.056  1.00 94.91           C  
ATOM   1152  HG2 LYS A  75      18.143 -13.647 -12.573  1.00 94.91           H  
ATOM   1153  HG3 LYS A  75      17.098 -14.953 -11.979  1.00 94.91           H  
ATOM   1154  CD  LYS A  75      18.937 -15.624 -12.857  1.00 94.91           C  
ATOM   1155  HD2 LYS A  75      18.911 -16.585 -12.343  1.00 94.91           H  
ATOM   1156  HD3 LYS A  75      19.969 -15.281 -12.932  1.00 94.91           H  
ATOM   1157  CE  LYS A  75      18.325 -15.756 -14.251  1.00 94.91           C  
ATOM   1158  HE2 LYS A  75      17.289 -16.077 -14.145  1.00 94.91           H  
ATOM   1159  HE3 LYS A  75      18.322 -14.772 -14.720  1.00 94.91           H  
ATOM   1160  NZ  LYS A  75      19.091 -16.719 -15.075  1.00 94.91           N  
ATOM   1161  HZ1 LYS A  75      19.087 -17.628 -14.634  1.00 94.91           H  
ATOM   1162  HZ2 LYS A  75      20.048 -16.408 -15.165  1.00 94.91           H  
ATOM   1163  HZ3 LYS A  75      18.682 -16.796 -15.995  1.00 94.91           H  
ATOM   1164  N   ILE A  76      15.586 -12.938 -10.113  1.00 95.24           N  
ATOM   1165  H   ILE A  76      15.896 -12.083 -10.552  1.00 95.24           H  
ATOM   1166  CA  ILE A  76      14.148 -13.166  -9.977  1.00 95.24           C  
ATOM   1167  HA  ILE A  76      13.914 -13.298  -8.921  1.00 95.24           H  
ATOM   1168  C   ILE A  76      13.734 -14.442 -10.715  1.00 95.24           C  
ATOM   1169  CB  ILE A  76      13.366 -11.945 -10.503  1.00 95.24           C  
ATOM   1170  HB  ILE A  76      13.652 -11.769 -11.540  1.00 95.24           H  
ATOM   1171  O   ILE A  76      14.068 -14.625 -11.891  1.00 95.24           O  
ATOM   1172  CG1 ILE A  76      13.693 -10.687  -9.674  1.00 95.24           C  
ATOM   1173 HG12 ILE A  76      14.763 -10.612  -9.481  1.00 95.24           H  
ATOM   1174 HG13 ILE A  76      13.187 -10.749  -8.710  1.00 95.24           H  
ATOM   1175  CG2 ILE A  76      11.851 -12.216 -10.449  1.00 95.24           C  
ATOM   1176 HG21 ILE A  76      11.282 -11.342 -10.765  1.00 95.24           H  
ATOM   1177 HG22 ILE A  76      11.559 -12.482  -9.433  1.00 95.24           H  
ATOM   1178 HG23 ILE A  76      11.579 -13.028 -11.123  1.00 95.24           H  
ATOM   1179  CD1 ILE A  76      13.269  -9.399 -10.382  1.00 95.24           C  
ATOM   1180 HD11 ILE A  76      13.340  -8.587  -9.658  1.00 95.24           H  
ATOM   1181 HD12 ILE A  76      12.230  -9.440 -10.710  1.00 95.24           H  
ATOM   1182 HD13 ILE A  76      13.920  -9.202 -11.233  1.00 95.24           H  
ATOM   1183  N   ILE A  77      12.946 -15.283 -10.046  1.00 93.58           N  
ATOM   1184  H   ILE A  77      12.793 -15.147  -9.057  1.00 93.58           H  
ATOM   1185  CA  ILE A  77      12.217 -16.392 -10.658  1.00 93.58           C  
ATOM   1186  HA  ILE A  77      12.532 -16.491 -11.697  1.00 93.58           H  
ATOM   1187  C   ILE A  77      10.725 -16.044 -10.654  1.00 93.58           C  
ATOM   1188  CB  ILE A  77      12.539 -17.731  -9.952  1.00 93.58           C  
ATOM   1189  HB  ILE A  77      12.129 -17.710  -8.942  1.00 93.58           H  
ATOM   1190  O   ILE A  77      10.197 -15.470  -9.704  1.00 93.58           O  
ATOM   1191  CG1 ILE A  77      14.070 -17.953  -9.855  1.00 93.58           C  
ATOM   1192 HG12 ILE A  77      14.490 -18.042 -10.857  1.00 93.58           H  
ATOM   1193 HG13 ILE A  77      14.535 -17.096  -9.369  1.00 93.58           H  
ATOM   1194  CG2 ILE A  77      11.849 -18.898 -10.681  1.00 93.58           C  
ATOM   1195 HG21 ILE A  77      10.768 -18.759 -10.673  1.00 93.58           H  
ATOM   1196 HG22 ILE A  77      12.044 -19.832 -10.153  1.00 93.58           H  
ATOM   1197 HG23 ILE A  77      12.210 -18.975 -11.707  1.00 93.58           H  
ATOM   1198  CD1 ILE A  77      14.481 -19.174  -9.026  1.00 93.58           C  
ATOM   1199 HD11 ILE A  77      14.193 -20.097  -9.530  1.00 93.58           H  
ATOM   1200 HD12 ILE A  77      15.564 -19.172  -8.897  1.00 93.58           H  
ATOM   1201 HD13 ILE A  77      14.010 -19.128  -8.044  1.00 93.58           H  
ATOM   1202  N   THR A  78      10.022 -16.355 -11.744  1.00 93.98           N  
ATOM   1203  H   THR A  78      10.486 -16.809 -12.518  1.00 93.98           H  
ATOM   1204  CA  THR A  78       8.572 -16.133 -11.830  1.00 93.98           C  
ATOM   1205  HA  THR A  78       8.380 -15.065 -11.724  1.00 93.98           H  
ATOM   1206  C   THR A  78       7.843 -16.858 -10.697  1.00 93.98           C  
ATOM   1207  CB  THR A  78       8.034 -16.592 -13.187  1.00 93.98           C  
ATOM   1208  HB  THR A  78       8.225 -17.657 -13.319  1.00 93.98           H  
ATOM   1209  O   THR A  78       8.067 -18.045 -10.470  1.00 93.98           O  
ATOM   1210  CG2 THR A  78       6.539 -16.337 -13.336  1.00 93.98           C  
ATOM   1211 HG21 THR A  78       6.248 -16.459 -14.379  1.00 93.98           H  
ATOM   1212 HG22 THR A  78       5.984 -17.060 -12.738  1.00 93.98           H  
ATOM   1213 HG23 THR A  78       6.287 -15.328 -13.010  1.00 93.98           H  
ATOM   1214  OG1 THR A  78       8.693 -15.884 -14.216  1.00 93.98           O  
ATOM   1215  HG1 THR A  78       8.654 -14.951 -13.994  1.00 93.98           H  
ATOM   1216  N   GLY A  79       6.953 -16.144 -10.007  1.00 93.81           N  
ATOM   1217  H   GLY A  79       6.783 -15.185 -10.275  1.00 93.81           H  
ATOM   1218  CA  GLY A  79       6.256 -16.602  -8.807  1.00 93.81           C  
ATOM   1219  HA2 GLY A  79       6.142 -17.685  -8.843  1.00 93.81           H  
ATOM   1220  HA3 GLY A  79       5.265 -16.150  -8.788  1.00 93.81           H  
ATOM   1221  C   GLY A  79       6.951 -16.249  -7.489  1.00 93.81           C  
ATOM   1222  O   GLY A  79       6.284 -16.282  -6.456  1.00 93.81           O  
ATOM   1223  N   ASP A  80       8.232 -15.866  -7.502  1.00 93.59           N  
ATOM   1224  H   ASP A  80       8.755 -15.874  -8.366  1.00 93.59           H  
ATOM   1225  CA  ASP A  80       8.950 -15.477  -6.286  1.00 93.59           C  
ATOM   1226  HA  ASP A  80       8.888 -16.293  -5.566  1.00 93.59           H  
ATOM   1227  C   ASP A  80       8.358 -14.222  -5.651  1.00 93.59           C  
ATOM   1228  CB  ASP A  80      10.430 -15.171  -6.553  1.00 93.59           C  
ATOM   1229  HB2 ASP A  80      10.513 -14.472  -7.386  1.00 93.59           H  
ATOM   1230  HB3 ASP A  80      10.839 -14.663  -5.680  1.00 93.59           H  
ATOM   1231  O   ASP A  80       7.929 -13.293  -6.343  1.00 93.59           O  
ATOM   1232  CG  ASP A  80      11.317 -16.384  -6.796  1.00 93.59           C  
ATOM   1233  OD1 ASP A  80      10.863 -17.532  -6.594  1.00 93.59           O  
ATOM   1234  OD2 ASP A  80      12.491 -16.111  -7.145  1.00 93.59           O  
ATOM   1235  N   THR A  81       8.452 -14.154  -4.322  1.00 96.21           N  
ATOM   1236  H   THR A  81       8.830 -14.953  -3.834  1.00 96.21           H  
ATOM   1237  CA  THR A  81       8.398 -12.888  -3.592  1.00 96.21           C  
ATOM   1238  HA  THR A  81       7.938 -12.148  -4.246  1.00 96.21           H  
ATOM   1239  C   THR A  81       9.817 -12.420  -3.275  1.00 96.21           C  
ATOM   1240  CB  THR A  81       7.520 -12.966  -2.338  1.00 96.21           C  
ATOM   1241  HB  THR A  81       7.964 -13.641  -1.606  1.00 96.21           H  
ATOM   1242  O   THR A  81      10.613 -13.160  -2.700  1.00 96.21           O  
ATOM   1243  CG2 THR A  81       7.322 -11.581  -1.724  1.00 96.21           C  
ATOM   1244 HG21 THR A  81       6.706 -11.663  -0.828  1.00 96.21           H  
ATOM   1245 HG22 THR A  81       8.283 -11.139  -1.459  1.00 96.21           H  
ATOM   1246 HG23 THR A  81       6.834 -10.921  -2.440  1.00 96.21           H  
ATOM   1247  OG1 THR A  81       6.231 -13.424  -2.697  1.00 96.21           O  
ATOM   1248  HG1 THR A  81       5.995 -12.929  -3.485  1.00 96.21           H  
ATOM   1249  N   PHE A  82      10.132 -11.187  -3.653  1.00 97.62           N  
ATOM   1250  H   PHE A  82       9.413 -10.617  -4.075  1.00 97.62           H  
ATOM   1251  CA  PHE A  82      11.466 -10.597  -3.587  1.00 97.62           C  
ATOM   1252  HA  PHE A  82      12.064 -11.123  -2.842  1.00 97.62           H  
ATOM   1253  C   PHE A  82      11.382  -9.127  -3.154  1.00 97.62           C  
ATOM   1254  CB  PHE A  82      12.147 -10.782  -4.954  1.00 97.62           C  
ATOM   1255  HB2 PHE A  82      12.108 -11.838  -5.220  1.00 97.62           H  
ATOM   1256  HB3 PHE A  82      13.201 -10.522  -4.863  1.00 97.62           H  
ATOM   1257  O   PHE A  82      10.289  -8.566  -3.056  1.00 97.62           O  
ATOM   1258  CG  PHE A  82      11.544  -9.975  -6.088  1.00 97.62           C  
ATOM   1259  CD1 PHE A  82      10.376 -10.415  -6.741  1.00 97.62           C  
ATOM   1260  HD1 PHE A  82       9.899 -11.337  -6.442  1.00 97.62           H  
ATOM   1261  CD2 PHE A  82      12.157  -8.778  -6.494  1.00 97.62           C  
ATOM   1262  HD2 PHE A  82      13.059  -8.443  -6.003  1.00 97.62           H  
ATOM   1263  CE1 PHE A  82       9.813  -9.641  -7.771  1.00 97.62           C  
ATOM   1264  HE1 PHE A  82       8.904  -9.962  -8.258  1.00 97.62           H  
ATOM   1265  CE2 PHE A  82      11.602  -8.016  -7.532  1.00 97.62           C  
ATOM   1266  HE2 PHE A  82      12.081  -7.097  -7.837  1.00 97.62           H  
ATOM   1267  CZ  PHE A  82      10.424  -8.442  -8.164  1.00 97.62           C  
ATOM   1268  HZ  PHE A  82       9.984  -7.840  -8.946  1.00 97.62           H  
ATOM   1269  N   SER A  83      12.525  -8.504  -2.884  1.00 97.40           N  
ATOM   1270  H   SER A  83      13.399  -9.001  -2.980  1.00 97.40           H  
ATOM   1271  CA  SER A  83      12.599  -7.074  -2.588  1.00 97.40           C  
ATOM   1272  HA  SER A  83      11.642  -6.742  -2.187  1.00 97.40           H  
ATOM   1273  C   SER A  83      12.889  -6.288  -3.860  1.00 97.40           C  
ATOM   1274  CB  SER A  83      13.682  -6.769  -1.554  1.00 97.40           C  
ATOM   1275  HB2 SER A  83      13.593  -5.728  -1.244  1.00 97.40           H  
ATOM   1276  HB3 SER A  83      14.651  -6.902  -2.036  1.00 97.40           H  
ATOM   1277  O   SER A  83      13.859  -6.583  -4.558  1.00 97.40           O  
ATOM   1278  OG  SER A  83      13.610  -7.605  -0.416  1.00 97.40           O  
ATOM   1279  HG  SER A  83      14.187  -7.206   0.239  1.00 97.40           H  
ATOM   1280  N   TYR A  84      12.077  -5.277  -4.153  1.00 95.16           N  
ATOM   1281  H   TYR A  84      11.300  -5.094  -3.535  1.00 95.16           H  
ATOM   1282  CA  TYR A  84      12.194  -4.431  -5.339  1.00 95.16           C  
ATOM   1283  HA  TYR A  84      13.040  -4.745  -5.951  1.00 95.16           H  
ATOM   1284  C   TYR A  84      12.407  -2.975  -4.938  1.00 95.16           C  
ATOM   1285  CB  TYR A  84      10.912  -4.573  -6.168  1.00 95.16           C  
ATOM   1286  HB2 TYR A  84      10.059  -4.308  -5.545  1.00 95.16           H  
ATOM   1287  HB3 TYR A  84      10.790  -5.617  -6.457  1.00 95.16           H  
ATOM   1288  O   TYR A  84      11.578  -2.427  -4.211  1.00 95.16           O  
ATOM   1289  CG  TYR A  84      10.888  -3.719  -7.420  1.00 95.16           C  
ATOM   1290  CD1 TYR A  84      10.119  -2.539  -7.471  1.00 95.16           C  
ATOM   1291  HD1 TYR A  84       9.551  -2.225  -6.608  1.00 95.16           H  
ATOM   1292  CD2 TYR A  84      11.639  -4.108  -8.542  1.00 95.16           C  
ATOM   1293  HD2 TYR A  84      12.221  -5.018  -8.520  1.00 95.16           H  
ATOM   1294  CE1 TYR A  84      10.097  -1.764  -8.650  1.00 95.16           C  
ATOM   1295  HE1 TYR A  84       9.488  -0.874  -8.714  1.00 95.16           H  
ATOM   1296  CE2 TYR A  84      11.640  -3.324  -9.705  1.00 95.16           C  
ATOM   1297  HE2 TYR A  84      12.212  -3.638 -10.565  1.00 95.16           H  
ATOM   1298  OH  TYR A  84      10.876  -1.401 -10.904  1.00 95.16           O  
ATOM   1299  HH  TYR A  84      11.447  -1.789 -11.572  1.00 95.16           H  
ATOM   1300  CZ  TYR A  84      10.879  -2.142  -9.763  1.00 95.16           C  
ATOM   1301  N   LEU A  85      13.476  -2.346  -5.430  1.00 89.40           N  
ATOM   1302  H   LEU A  85      14.134  -2.848  -6.008  1.00 89.40           H  
ATOM   1303  CA  LEU A  85      13.626  -0.898  -5.345  1.00 89.40           C  
ATOM   1304  HA  LEU A  85      13.199  -0.549  -4.404  1.00 89.40           H  
ATOM   1305  C   LEU A  85      12.874  -0.259  -6.507  1.00 89.40           C  
ATOM   1306  CB  LEU A  85      15.106  -0.505  -5.380  1.00 89.40           C  
ATOM   1307  HB2 LEU A  85      15.505  -0.856  -6.331  1.00 89.40           H  
ATOM   1308  HB3 LEU A  85      15.634  -1.005  -4.568  1.00 89.40           H  
ATOM   1309  O   LEU A  85      13.263  -0.403  -7.667  1.00 89.40           O  
ATOM   1310  CG  LEU A  85      15.335   1.016  -5.280  1.00 89.40           C  
ATOM   1311  HG  LEU A  85      14.748   1.533  -6.040  1.00 89.40           H  
ATOM   1312  CD1 LEU A  85      14.976   1.586  -3.915  1.00 89.40           C  
ATOM   1313 HD11 LEU A  85      15.139   2.664  -3.910  1.00 89.40           H  
ATOM   1314 HD12 LEU A  85      15.605   1.142  -3.144  1.00 89.40           H  
ATOM   1315 HD13 LEU A  85      13.928   1.401  -3.680  1.00 89.40           H  
ATOM   1316  CD2 LEU A  85      16.803   1.341  -5.530  1.00 89.40           C  
ATOM   1317 HD21 LEU A  85      17.059   1.035  -6.544  1.00 89.40           H  
ATOM   1318 HD22 LEU A  85      17.410   0.826  -4.785  1.00 89.40           H  
ATOM   1319 HD23 LEU A  85      16.953   2.416  -5.433  1.00 89.40           H  
ATOM   1320  N   SER A  86      11.826   0.483  -6.183  1.00 83.19           N  
ATOM   1321  H   SER A  86      11.613   0.608  -5.204  1.00 83.19           H  
ATOM   1322  CA  SER A  86      11.062   1.248  -7.154  1.00 83.19           C  
ATOM   1323  HA  SER A  86      10.873   0.610  -8.018  1.00 83.19           H  
ATOM   1324  C   SER A  86      11.855   2.482  -7.595  1.00 83.19           C  
ATOM   1325  CB  SER A  86       9.710   1.589  -6.541  1.00 83.19           C  
ATOM   1326  HB2 SER A  86       9.875   1.881  -5.503  1.00 83.19           H  
ATOM   1327  HB3 SER A  86       9.074   0.704  -6.548  1.00 83.19           H  
ATOM   1328  O   SER A  86      12.143   3.358  -6.778  1.00 83.19           O  
ATOM   1329  OG  SER A  86       9.060   2.649  -7.203  1.00 83.19           O  
ATOM   1330  HG  SER A  86       8.996   3.305  -6.505  1.00 83.19           H  
ATOM   1331  N   PRO A  87      12.216   2.600  -8.887  1.00 79.50           N  
ATOM   1332  CA  PRO A  87      12.930   3.772  -9.384  1.00 79.50           C  
ATOM   1333  HA  PRO A  87      13.778   3.994  -8.737  1.00 79.50           H  
ATOM   1334  C   PRO A  87      12.044   5.026  -9.448  1.00 79.50           C  
ATOM   1335  CB  PRO A  87      13.439   3.361 -10.768  1.00 79.50           C  
ATOM   1336  HB2 PRO A  87      13.523   4.209 -11.448  1.00 79.50           H  
ATOM   1337  HB3 PRO A  87      14.404   2.865 -10.663  1.00 79.50           H  
ATOM   1338  O   PRO A  87      12.572   6.123  -9.596  1.00 79.50           O  
ATOM   1339  CG  PRO A  87      12.401   2.346 -11.247  1.00 79.50           C  
ATOM   1340  HG2 PRO A  87      11.540   2.869 -11.661  1.00 79.50           H  
ATOM   1341  HG3 PRO A  87      12.818   1.650 -11.975  1.00 79.50           H  
ATOM   1342  CD  PRO A  87      11.997   1.637  -9.960  1.00 79.50           C  
ATOM   1343  HD2 PRO A  87      10.951   1.334 -10.022  1.00 79.50           H  
ATOM   1344  HD3 PRO A  87      12.633   0.764  -9.810  1.00 79.50           H  
ATOM   1345  N   GLU A  88      10.717   4.880  -9.366  1.00 68.32           N  
ATOM   1346  H   GLU A  88      10.340   3.958  -9.199  1.00 68.32           H  
ATOM   1347  CA  GLU A  88       9.769   6.002  -9.417  1.00 68.32           C  
ATOM   1348  HA  GLU A  88      10.013   6.657 -10.254  1.00 68.32           H  
ATOM   1349  C   GLU A  88       9.813   6.863  -8.150  1.00 68.32           C  
ATOM   1350  CB  GLU A  88       8.338   5.470  -9.600  1.00 68.32           C  
ATOM   1351  HB2 GLU A  88       7.639   6.300  -9.498  1.00 68.32           H  
ATOM   1352  HB3 GLU A  88       8.129   4.748  -8.810  1.00 68.32           H  
ATOM   1353  O   GLU A  88       9.703   8.083  -8.229  1.00 68.32           O  
ATOM   1354  CG  GLU A  88       8.108   4.817 -10.970  1.00 68.32           C  
ATOM   1355  HG2 GLU A  88       8.827   4.009 -11.104  1.00 68.32           H  
ATOM   1356  HG3 GLU A  88       8.294   5.561 -11.744  1.00 68.32           H  
ATOM   1357  CD  GLU A  88       6.691   4.242 -11.138  1.00 68.32           C  
ATOM   1358  OE1 GLU A  88       6.354   3.932 -12.303  1.00 68.32           O  
ATOM   1359  OE2 GLU A  88       5.981   4.040 -10.117  1.00 68.32           O  
ATOM   1360  N   ASP A  89       9.972   6.229  -6.989  1.00 64.81           N  
ATOM   1361  H   ASP A  89      10.053   5.222  -7.000  1.00 64.81           H  
ATOM   1362  CA  ASP A  89       9.843   6.858  -5.671  1.00 64.81           C  
ATOM   1363  HA  ASP A  89       9.866   7.941  -5.787  1.00 64.81           H  
ATOM   1364  C   ASP A  89      10.990   6.508  -4.710  1.00 64.81           C  
ATOM   1365  CB  ASP A  89       8.478   6.483  -5.069  1.00 64.81           C  
ATOM   1366  HB2 ASP A  89       7.697   6.859  -5.731  1.00 64.81           H  
ATOM   1367  HB3 ASP A  89       8.360   6.986  -4.109  1.00 64.81           H  
ATOM   1368  O   ASP A  89      10.965   6.930  -3.556  1.00 64.81           O  
ATOM   1369  CG  ASP A  89       8.277   4.975  -4.884  1.00 64.81           C  
ATOM   1370  OD1 ASP A  89       9.244   4.198  -5.061  1.00 64.81           O  
ATOM   1371  OD2 ASP A  89       7.123   4.563  -4.659  1.00 64.81           O  
ATOM   1372  N   GLY A  90      11.982   5.730  -5.158  1.00 71.46           N  
ATOM   1373  H   GLY A  90      11.883   5.324  -6.077  1.00 71.46           H  
ATOM   1374  CA  GLY A  90      13.131   5.304  -4.358  1.00 71.46           C  
ATOM   1375  HA2 GLY A  90      13.828   4.773  -5.007  1.00 71.46           H  
ATOM   1376  HA3 GLY A  90      13.630   6.184  -3.952  1.00 71.46           H  
ATOM   1377  C   GLY A  90      12.786   4.375  -3.190  1.00 71.46           C  
ATOM   1378  O   GLY A  90      13.631   4.166  -2.323  1.00 71.46           O  
ATOM   1379  N   GLY A  91      11.559   3.848  -3.127  1.00 77.80           N  
ATOM   1380  H   GLY A  91      10.911   4.047  -3.876  1.00 77.80           H  
ATOM   1381  CA  GLY A  91      11.104   2.974  -2.049  1.00 77.80           C  
ATOM   1382  HA2 GLY A  91      10.023   3.066  -1.946  1.00 77.80           H  
ATOM   1383  HA3 GLY A  91      11.559   3.288  -1.110  1.00 77.80           H  
ATOM   1384  C   GLY A  91      11.435   1.504  -2.303  1.00 77.80           C  
ATOM   1385  O   GLY A  91      11.360   1.023  -3.435  1.00 77.80           O  
ATOM   1386  N   TRP A  92      11.759   0.767  -1.239  1.00 87.68           N  
ATOM   1387  H   TRP A  92      11.775   1.209  -0.331  1.00 87.68           H  
ATOM   1388  CA  TRP A  92      11.823  -0.694  -1.289  1.00 87.68           C  
ATOM   1389  HA  TRP A  92      12.112  -1.001  -2.294  1.00 87.68           H  
ATOM   1390  C   TRP A  92      10.455  -1.295  -0.987  1.00 87.68           C  
ATOM   1391  CB  TRP A  92      12.881  -1.246  -0.333  1.00 87.68           C  
ATOM   1392  HB2 TRP A  92      12.720  -2.318  -0.219  1.00 87.68           H  
ATOM   1393  HB3 TRP A  92      12.760  -0.796   0.652  1.00 87.68           H  
ATOM   1394  O   TRP A  92       9.824  -0.963   0.013  1.00 87.68           O  
ATOM   1395  CG  TRP A  92      14.287  -1.063  -0.802  1.00 87.68           C  
ATOM   1396  CD1 TRP A  92      15.093  -0.026  -0.497  1.00 87.68           C  
ATOM   1397  HD1 TRP A  92      14.814   0.825   0.107  1.00 87.68           H  
ATOM   1398  CD2 TRP A  92      15.057  -1.910  -1.707  1.00 87.68           C  
ATOM   1399  CE2 TRP A  92      16.357  -1.343  -1.856  1.00 87.68           C  
ATOM   1400  CE3 TRP A  92      14.787  -3.099  -2.420  1.00 87.68           C  
ATOM   1401  HE3 TRP A  92      13.807  -3.545  -2.334  1.00 87.68           H  
ATOM   1402  NE1 TRP A  92      16.321  -0.198  -1.098  1.00 87.68           N  
ATOM   1403  HE1 TRP A  92      17.048   0.504  -1.079  1.00 87.68           H  
ATOM   1404  CH2 TRP A  92      17.044  -3.105  -3.360  1.00 87.68           C  
ATOM   1405  HH2 TRP A  92      17.793  -3.564  -3.988  1.00 87.68           H  
ATOM   1406  CZ2 TRP A  92      17.345  -1.925  -2.658  1.00 87.68           C  
ATOM   1407  HZ2 TRP A  92      18.319  -1.463  -2.720  1.00 87.68           H  
ATOM   1408  CZ3 TRP A  92      15.769  -3.689  -3.242  1.00 87.68           C  
ATOM   1409  HZ3 TRP A  92      15.542  -4.592  -3.789  1.00 87.68           H  
ATOM   1410  N   TYR A  93      10.035  -2.247  -1.813  1.00 90.41           N  
ATOM   1411  H   TYR A  93      10.591  -2.430  -2.637  1.00 90.41           H  
ATOM   1412  CA  TYR A  93       8.754  -2.936  -1.691  1.00 90.41           C  
ATOM   1413  HA  TYR A  93       8.273  -2.663  -0.751  1.00 90.41           H  
ATOM   1414  C   TYR A  93       8.953  -4.439  -1.700  1.00 90.41           C  
ATOM   1415  CB  TYR A  93       7.838  -2.507  -2.838  1.00 90.41           C  
ATOM   1416  HB2 TYR A  93       6.919  -3.093  -2.806  1.00 90.41           H  
ATOM   1417  HB3 TYR A  93       8.336  -2.708  -3.787  1.00 90.41           H  
ATOM   1418  O   TYR A  93       9.861  -4.948  -2.364  1.00 90.41           O  
ATOM   1419  CG  TYR A  93       7.485  -1.043  -2.755  1.00 90.41           C  
ATOM   1420  CD1 TYR A  93       6.443  -0.636  -1.903  1.00 90.41           C  
ATOM   1421  HD1 TYR A  93       5.875  -1.365  -1.344  1.00 90.41           H  
ATOM   1422  CD2 TYR A  93       8.267  -0.086  -3.433  1.00 90.41           C  
ATOM   1423  HD2 TYR A  93       9.096  -0.393  -4.053  1.00 90.41           H  
ATOM   1424  CE1 TYR A  93       6.200   0.732  -1.703  1.00 90.41           C  
ATOM   1425  HE1 TYR A  93       5.464   1.046  -0.978  1.00 90.41           H  
ATOM   1426  CE2 TYR A  93       7.999   1.283  -3.258  1.00 90.41           C  
ATOM   1427  HE2 TYR A  93       8.587   2.042  -3.752  1.00 90.41           H  
ATOM   1428  OH  TYR A  93       6.765   3.006  -2.163  1.00 90.41           O  
ATOM   1429  HH  TYR A  93       6.062   3.180  -1.533  1.00 90.41           H  
ATOM   1430  CZ  TYR A  93       6.974   1.691  -2.385  1.00 90.41           C  
ATOM   1431  N   ARG A  94       8.097  -5.179  -0.994  1.00 96.21           N  
ATOM   1432  H   ARG A  94       7.383  -4.730  -0.439  1.00 96.21           H  
ATOM   1433  CA  ARG A  94       7.953  -6.606  -1.284  1.00 96.21           C  
ATOM   1434  HA  ARG A  94       8.940  -7.047  -1.430  1.00 96.21           H  
ATOM   1435  C   ARG A  94       7.181  -6.725  -2.588  1.00 96.21           C  
ATOM   1436  CB  ARG A  94       7.268  -7.355  -0.141  1.00 96.21           C  
ATOM   1437  HB2 ARG A  94       7.243  -8.417  -0.385  1.00 96.21           H  
ATOM   1438  HB3 ARG A  94       6.241  -7.004  -0.048  1.00 96.21           H  
ATOM   1439  O   ARG A  94       6.112  -6.134  -2.745  1.00 96.21           O  
ATOM   1440  CG  ARG A  94       8.022  -7.162   1.185  1.00 96.21           C  
ATOM   1441  HG2 ARG A  94       9.057  -7.483   1.065  1.00 96.21           H  
ATOM   1442  HG3 ARG A  94       8.027  -6.110   1.468  1.00 96.21           H  
ATOM   1443  CD  ARG A  94       7.371  -7.960   2.311  1.00 96.21           C  
ATOM   1444  HD2 ARG A  94       7.985  -7.868   3.206  1.00 96.21           H  
ATOM   1445  HD3 ARG A  94       7.319  -9.010   2.022  1.00 96.21           H  
ATOM   1446  NE  ARG A  94       6.026  -7.442   2.591  1.00 96.21           N  
ATOM   1447  HE  ARG A  94       5.770  -6.565   2.159  1.00 96.21           H  
ATOM   1448  NH1 ARG A  94       5.299  -9.144   3.919  1.00 96.21           N  
ATOM   1449 HH11 ARG A  94       6.238  -9.505   4.012  1.00 96.21           H  
ATOM   1450 HH12 ARG A  94       4.532  -9.608   4.385  1.00 96.21           H  
ATOM   1451  NH2 ARG A  94       3.918  -7.480   3.391  1.00 96.21           N  
ATOM   1452 HH21 ARG A  94       3.738  -6.626   2.882  1.00 96.21           H  
ATOM   1453 HH22 ARG A  94       3.184  -7.839   3.985  1.00 96.21           H  
ATOM   1454  CZ  ARG A  94       5.086  -8.024   3.296  1.00 96.21           C  
ATOM   1455  N   ALA A  95       7.733  -7.468  -3.530  1.00 96.31           N  
ATOM   1456  H   ALA A  95       8.629  -7.896  -3.341  1.00 96.31           H  
ATOM   1457  CA  ALA A  95       7.179  -7.633  -4.859  1.00 96.31           C  
ATOM   1458  HA  ALA A  95       6.196  -7.162  -4.890  1.00 96.31           H  
ATOM   1459  C   ALA A  95       7.011  -9.116  -5.185  1.00 96.31           C  
ATOM   1460  CB  ALA A  95       8.079  -6.907  -5.859  1.00 96.31           C  
ATOM   1461  HB1 ALA A  95       8.163  -5.856  -5.580  1.00 96.31           H  
ATOM   1462  HB2 ALA A  95       9.073  -7.355  -5.853  1.00 96.31           H  
ATOM   1463  HB3 ALA A  95       7.655  -6.975  -6.861  1.00 96.31           H  
ATOM   1464  O   ALA A  95       7.831  -9.936  -4.781  1.00 96.31           O  
ATOM   1465  N   ARG A  96       5.964  -9.471  -5.932  1.00 96.71           N  
ATOM   1466  H   ARG A  96       5.314  -8.741  -6.187  1.00 96.71           H  
ATOM   1467  CA  ARG A  96       5.757 -10.817  -6.480  1.00 96.71           C  
ATOM   1468  HA  ARG A  96       6.500 -11.489  -6.051  1.00 96.71           H  
ATOM   1469  C   ARG A  96       5.968 -10.803  -7.984  1.00 96.71           C  
ATOM   1470  CB  ARG A  96       4.376 -11.342  -6.076  1.00 96.71           C  
ATOM   1471  HB2 ARG A  96       3.612 -10.639  -6.407  1.00 96.71           H  
ATOM   1472  HB3 ARG A  96       4.350 -11.397  -4.988  1.00 96.71           H  
ATOM   1473  O   ARG A  96       5.282 -10.065  -8.688  1.00 96.71           O  
ATOM   1474  CG  ARG A  96       4.056 -12.732  -6.654  1.00 96.71           C  
ATOM   1475  HG2 ARG A  96       4.867 -13.426  -6.432  1.00 96.71           H  
ATOM   1476  HG3 ARG A  96       3.948 -12.658  -7.736  1.00 96.71           H  
ATOM   1477  CD  ARG A  96       2.742 -13.271  -6.067  1.00 96.71           C  
ATOM   1478  HD2 ARG A  96       1.974 -12.503  -6.150  1.00 96.71           H  
ATOM   1479  HD3 ARG A  96       2.419 -14.129  -6.657  1.00 96.71           H  
ATOM   1480  NE  ARG A  96       2.921 -13.691  -4.664  1.00 96.71           N  
ATOM   1481  HE  ARG A  96       3.689 -14.320  -4.479  1.00 96.71           H  
ATOM   1482  NH1 ARG A  96       1.160 -12.574  -3.628  1.00 96.71           N  
ATOM   1483 HH11 ARG A  96       0.822 -12.180  -2.762  1.00 96.71           H  
ATOM   1484 HH12 ARG A  96       0.730 -12.298  -4.500  1.00 96.71           H  
ATOM   1485  NH2 ARG A  96       2.698 -13.612  -2.428  1.00 96.71           N  
ATOM   1486 HH21 ARG A  96       3.602 -14.044  -2.298  1.00 96.71           H  
ATOM   1487 HH22 ARG A  96       2.237 -13.190  -1.634  1.00 96.71           H  
ATOM   1488  CZ  ARG A  96       2.244 -13.296  -3.597  1.00 96.71           C  
ATOM   1489  N   ALA A  97       6.885 -11.625  -8.480  1.00 96.96           N  
ATOM   1490  H   ALA A  97       7.381 -12.233  -7.844  1.00 96.96           H  
ATOM   1491  CA  ALA A  97       7.163 -11.731  -9.907  1.00 96.96           C  
ATOM   1492  HA  ALA A  97       7.287 -10.732 -10.325  1.00 96.96           H  
ATOM   1493  C   ALA A  97       5.992 -12.418 -10.620  1.00 96.96           C  
ATOM   1494  CB  ALA A  97       8.478 -12.489 -10.088  1.00 96.96           C  
ATOM   1495  HB1 ALA A  97       8.391 -13.495  -9.677  1.00 96.96           H  
ATOM   1496  HB2 ALA A  97       8.733 -12.547 -11.146  1.00 96.96           H  
ATOM   1497  HB3 ALA A  97       9.270 -11.965  -9.553  1.00 96.96           H  
ATOM   1498  O   ALA A  97       5.746 -13.605 -10.410  1.00 96.96           O  
ATOM   1499  N   LEU A  98       5.269 -11.682 -11.464  1.00 96.55           N  
ATOM   1500  H   LEU A  98       5.555 -10.730 -11.645  1.00 96.55           H  
ATOM   1501  CA  LEU A  98       4.095 -12.198 -12.173  1.00 96.55           C  
ATOM   1502  HA  LEU A  98       3.594 -12.940 -11.552  1.00 96.55           H  
ATOM   1503  C   LEU A  98       4.480 -12.900 -13.472  1.00 96.55           C  
ATOM   1504  CB  LEU A  98       3.108 -11.057 -12.463  1.00 96.55           C  
ATOM   1505  HB2 LEU A  98       3.572 -10.361 -13.162  1.00 96.55           H  
ATOM   1506  HB3 LEU A  98       2.236 -11.487 -12.954  1.00 96.55           H  
ATOM   1507  O   LEU A  98       3.839 -13.856 -13.879  1.00 96.55           O  
ATOM   1508  CG  LEU A  98       2.634 -10.265 -11.234  1.00 96.55           C  
ATOM   1509  HG  LEU A  98       3.475  -9.719 -10.807  1.00 96.55           H  
ATOM   1510  CD1 LEU A  98       1.588  -9.254 -11.689  1.00 96.55           C  
ATOM   1511 HD11 LEU A  98       1.259  -8.641 -10.849  1.00 96.55           H  
ATOM   1512 HD12 LEU A  98       2.005  -8.600 -12.455  1.00 96.55           H  
ATOM   1513 HD13 LEU A  98       0.733  -9.791 -12.098  1.00 96.55           H  
ATOM   1514  CD2 LEU A  98       2.027 -11.158 -10.153  1.00 96.55           C  
ATOM   1515 HD21 LEU A  98       2.798 -11.801  -9.729  1.00 96.55           H  
ATOM   1516 HD22 LEU A  98       1.233 -11.767 -10.586  1.00 96.55           H  
ATOM   1517 HD23 LEU A  98       1.619 -10.540  -9.354  1.00 96.55           H  
ATOM   1518  N   ASN A  99       5.535 -12.434 -14.128  1.00 94.72           N  
ATOM   1519  H   ASN A  99       6.021 -11.647 -13.722  1.00 94.72           H  
ATOM   1520  CA  ASN A  99       6.159 -13.065 -15.286  1.00 94.72           C  
ATOM   1521  HA  ASN A  99       6.204 -14.143 -15.131  1.00 94.72           H  
ATOM   1522  C   ASN A  99       7.606 -12.551 -15.383  1.00 94.72           C  
ATOM   1523  CB  ASN A  99       5.286 -12.812 -16.535  1.00 94.72           C  
ATOM   1524  HB2 ASN A  99       5.731 -13.281 -17.412  1.00 94.72           H  
ATOM   1525  HB3 ASN A  99       4.324 -13.299 -16.375  1.00 94.72           H  
ATOM   1526  O   ASN A  99       8.151 -12.047 -14.402  1.00 94.72           O  
ATOM   1527  CG  ASN A  99       5.036 -11.349 -16.841  1.00 94.72           C  
ATOM   1528  ND2 ASN A  99       3.805 -10.953 -17.055  1.00 94.72           N  
ATOM   1529 HD21 ASN A  99       3.654  -9.972 -17.244  1.00 94.72           H  
ATOM   1530 HD22 ASN A  99       3.041 -11.608 -16.981  1.00 94.72           H  
ATOM   1531  OD1 ASN A  99       5.952 -10.547 -16.909  1.00 94.72           O  
ATOM   1532  N   THR A 100       8.256 -12.676 -16.537  1.00 92.27           N  
ATOM   1533  H   THR A 100       7.785 -13.073 -17.337  1.00 92.27           H  
ATOM   1534  CA  THR A 100       9.638 -12.202 -16.738  1.00 92.27           C  
ATOM   1535  HA  THR A 100      10.245 -12.506 -15.885  1.00 92.27           H  
ATOM   1536  C   THR A 100       9.777 -10.679 -16.839  1.00 92.27           C  
ATOM   1537  CB  THR A 100      10.235 -12.834 -18.000  1.00 92.27           C  
ATOM   1538  HB  THR A 100      11.200 -12.379 -18.219  1.00 92.27           H  
ATOM   1539  O   THR A 100      10.894 -10.173 -16.808  1.00 92.27           O  
ATOM   1540  CG2 THR A 100      10.425 -14.343 -17.843  1.00 92.27           C  
ATOM   1541 HG21 THR A 100       9.465 -14.836 -17.692  1.00 92.27           H  
ATOM   1542 HG22 THR A 100      11.067 -14.542 -16.984  1.00 92.27           H  
ATOM   1543 HG23 THR A 100      10.899 -14.747 -18.737  1.00 92.27           H  
ATOM   1544  OG1 THR A 100       9.362 -12.641 -19.092  1.00 92.27           O  
ATOM   1545  HG1 THR A 100       9.866 -12.767 -19.899  1.00 92.27           H  
ATOM   1546  N   THR A 101       8.670  -9.948 -16.975  1.00 94.96           N  
ATOM   1547  H   THR A 101       7.790 -10.443 -16.979  1.00 94.96           H  
ATOM   1548  CA  THR A 101       8.640  -8.503 -17.267  1.00 94.96           C  
ATOM   1549  HA  THR A 101       9.647  -8.095 -17.183  1.00 94.96           H  
ATOM   1550  C   THR A 101       7.775  -7.688 -16.311  1.00 94.96           C  
ATOM   1551  CB  THR A 101       8.154  -8.239 -18.701  1.00 94.96           C  
ATOM   1552  HB  THR A 101       8.141  -7.163 -18.876  1.00 94.96           H  
ATOM   1553  O   THR A 101       7.796  -6.466 -16.391  1.00 94.96           O  
ATOM   1554  CG2 THR A 101       9.065  -8.870 -19.753  1.00 94.96           C  
ATOM   1555 HG21 THR A 101      10.092  -8.541 -19.592  1.00 94.96           H  
ATOM   1556 HG22 THR A 101       8.739  -8.552 -20.743  1.00 94.96           H  
ATOM   1557 HG23 THR A 101       9.016  -9.957 -19.694  1.00 94.96           H  
ATOM   1558  OG1 THR A 101       6.852  -8.745 -18.916  1.00 94.96           O  
ATOM   1559  HG1 THR A 101       6.640  -9.383 -18.231  1.00 94.96           H  
ATOM   1560  N   MET A 102       7.008  -8.318 -15.418  1.00 96.29           N  
ATOM   1561  H   MET A 102       7.023  -9.328 -15.394  1.00 96.29           H  
ATOM   1562  CA  MET A 102       6.062  -7.634 -14.533  1.00 96.29           C  
ATOM   1563  HA  MET A 102       6.324  -6.577 -14.486  1.00 96.29           H  
ATOM   1564  C   MET A 102       6.114  -8.189 -13.110  1.00 96.29           C  
ATOM   1565  CB  MET A 102       4.625  -7.741 -15.068  1.00 96.29           C  
ATOM   1566  HB2 MET A 102       3.960  -7.229 -14.373  1.00 96.29           H  
ATOM   1567  HB3 MET A 102       4.333  -8.790 -15.102  1.00 96.29           H  
ATOM   1568  O   MET A 102       6.256  -9.400 -12.913  1.00 96.29           O  
ATOM   1569  CG  MET A 102       4.432  -7.129 -16.461  1.00 96.29           C  
ATOM   1570  HG2 MET A 102       5.064  -7.666 -17.170  1.00 96.29           H  
ATOM   1571  HG3 MET A 102       4.745  -6.085 -16.449  1.00 96.29           H  
ATOM   1572  SD  MET A 102       2.721  -7.238 -17.052  1.00 96.29           S  
ATOM   1573  CE  MET A 102       2.041  -5.760 -16.260  1.00 96.29           C  
ATOM   1574  HE1 MET A 102       2.249  -4.890 -16.883  1.00 96.29           H  
ATOM   1575  HE2 MET A 102       0.964  -5.859 -16.129  1.00 96.29           H  
ATOM   1576  HE3 MET A 102       2.533  -5.613 -15.298  1.00 96.29           H  
ATOM   1577  N   ALA A 103       5.928  -7.311 -12.125  1.00 97.26           N  
ATOM   1578  H   ALA A 103       5.830  -6.335 -12.362  1.00 97.26           H  
ATOM   1579  CA  ALA A 103       5.793  -7.678 -10.719  1.00 97.26           C  
ATOM   1580  HA  ALA A 103       5.521  -8.732 -10.667  1.00 97.26           H  
ATOM   1581  C   ALA A 103       4.683  -6.883 -10.019  1.00 97.26           C  
ATOM   1582  CB  ALA A 103       7.137  -7.503 -10.009  1.00 97.26           C  
ATOM   1583  HB1 ALA A 103       7.889  -8.128 -10.490  1.00 97.26           H  
ATOM   1584  HB2 ALA A 103       7.042  -7.811  -8.968  1.00 97.26           H  
ATOM   1585  HB3 ALA A 103       7.448  -6.459 -10.048  1.00 97.26           H  
ATOM   1586  O   ALA A 103       4.471  -5.709 -10.307  1.00 97.26           O  
ATOM   1587  N   ALA A 104       3.999  -7.523  -9.077  1.00 96.14           N  
ATOM   1588  H   ALA A 104       4.265  -8.476  -8.876  1.00 96.14           H  
ATOM   1589  CA  ALA A 104       3.015  -6.906  -8.193  1.00 96.14           C  
ATOM   1590  HA  ALA A 104       2.523  -6.068  -8.689  1.00 96.14           H  
ATOM   1591  C   ALA A 104       3.698  -6.392  -6.920  1.00 96.14           C  
ATOM   1592  CB  ALA A 104       1.969  -7.975  -7.851  1.00 96.14           C  
ATOM   1593  HB1 ALA A 104       1.414  -7.680  -6.961  1.00 96.14           H  
ATOM   1594  HB2 ALA A 104       2.457  -8.925  -7.634  1.00 96.14           H  
ATOM   1595  HB3 ALA A 104       1.272  -8.101  -8.680  1.00 96.14           H  
ATOM   1596  O   ALA A 104       4.328  -7.189  -6.228  1.00 96.14           O  
ATOM   1597  N   LEU A 105       3.555  -5.110  -6.575  1.00 93.49           N  
ATOM   1598  H   LEU A 105       3.010  -4.500  -7.169  1.00 93.49           H  
ATOM   1599  CA  LEU A 105       4.036  -4.571  -5.298  1.00 93.49           C  
ATOM   1600  HA  LEU A 105       4.966  -5.070  -5.026  1.00 93.49           H  
ATOM   1601  C   LEU A 105       3.015  -4.864  -4.193  1.00 93.49           C  
ATOM   1602  CB  LEU A 105       4.331  -3.065  -5.405  1.00 93.49           C  
ATOM   1603  HB2 LEU A 105       3.398  -2.531  -5.586  1.00 93.49           H  
ATOM   1604  HB3 LEU A 105       4.716  -2.739  -4.439  1.00 93.49           H  
ATOM   1605  O   LEU A 105       1.957  -4.241  -4.138  1.00 93.49           O  
ATOM   1606  CG  LEU A 105       5.334  -2.653  -6.497  1.00 93.49           C  
ATOM   1607  HG  LEU A 105       4.844  -2.712  -7.469  1.00 93.49           H  
ATOM   1608  CD1 LEU A 105       5.758  -1.210  -6.242  1.00 93.49           C  
ATOM   1609 HD11 LEU A 105       6.332  -0.835  -7.089  1.00 93.49           H  
ATOM   1610 HD12 LEU A 105       4.871  -0.596  -6.081  1.00 93.49           H  
ATOM   1611 HD13 LEU A 105       6.376  -1.152  -5.346  1.00 93.49           H  
ATOM   1612  CD2 LEU A 105       6.599  -3.511  -6.533  1.00 93.49           C  
ATOM   1613 HD21 LEU A 105       7.063  -3.540  -5.547  1.00 93.49           H  
ATOM   1614 HD22 LEU A 105       7.302  -3.092  -7.253  1.00 93.49           H  
ATOM   1615 HD23 LEU A 105       6.352  -4.523  -6.853  1.00 93.49           H  
ATOM   1616  N   LEU A 106       3.347  -5.798  -3.301  1.00 92.57           N  
ATOM   1617  H   LEU A 106       4.286  -6.168  -3.347  1.00 92.57           H  
ATOM   1618  CA  LEU A 106       2.447  -6.384  -2.294  1.00 92.57           C  
ATOM   1619  HA  LEU A 106       1.507  -6.656  -2.774  1.00 92.57           H  
ATOM   1620  C   LEU A 106       2.095  -5.437  -1.138  1.00 92.57           C  
ATOM   1621  CB  LEU A 106       3.104  -7.649  -1.721  1.00 92.57           C  
ATOM   1622  HB2 LEU A 106       3.977  -7.353  -1.139  1.00 92.57           H  
ATOM   1623  HB3 LEU A 106       2.391  -8.111  -1.038  1.00 92.57           H  
ATOM   1624  O   LEU A 106       1.141  -5.676  -0.395  1.00 92.57           O  
ATOM   1625  CG  LEU A 106       3.537  -8.698  -2.757  1.00 92.57           C  
ATOM   1626  HG  LEU A 106       4.316  -8.284  -3.397  1.00 92.57           H  
ATOM   1627  CD1 LEU A 106       4.133  -9.905  -2.034  1.00 92.57           C  
ATOM   1628 HD11 LEU A 106       4.968  -9.582  -1.412  1.00 92.57           H  
ATOM   1629 HD12 LEU A 106       4.484 -10.637  -2.761  1.00 92.57           H  
ATOM   1630 HD13 LEU A 106       3.378 -10.370  -1.400  1.00 92.57           H  
ATOM   1631  CD2 LEU A 106       2.374  -9.148  -3.641  1.00 92.57           C  
ATOM   1632 HD21 LEU A 106       2.074  -8.333  -4.300  1.00 92.57           H  
ATOM   1633 HD22 LEU A 106       2.669 -10.001  -4.252  1.00 92.57           H  
ATOM   1634 HD23 LEU A 106       1.524  -9.431  -3.020  1.00 92.57           H  
ATOM   1635  N   ASP A 107       2.853  -4.350  -1.024  1.00 85.94           N  
ATOM   1636  H   ASP A 107       3.665  -4.303  -1.623  1.00 85.94           H  
ATOM   1637  CA  ASP A 107       2.671  -3.277  -0.041  1.00 85.94           C  
ATOM   1638  HA  ASP A 107       1.794  -3.488   0.570  1.00 85.94           H  
ATOM   1639  C   ASP A 107       2.439  -1.918  -0.717  1.00 85.94           C  
ATOM   1640  CB  ASP A 107       3.891  -3.234   0.885  1.00 85.94           C  
ATOM   1641  HB2 ASP A 107       4.749  -2.859   0.325  1.00 85.94           H  
ATOM   1642  HB3 ASP A 107       3.696  -2.553   1.713  1.00 85.94           H  
ATOM   1643  O   ASP A 107       2.436  -0.888  -0.049  1.00 85.94           O  
ATOM   1644  CG  ASP A 107       4.220  -4.612   1.443  1.00 85.94           C  
ATOM   1645  OD1 ASP A 107       3.314  -5.270   1.995  1.00 85.94           O  
ATOM   1646  OD2 ASP A 107       5.379  -5.061   1.302  1.00 85.94           O  
ATOM   1647  N   GLY A 108       2.280  -1.920  -2.047  1.00 82.83           N  
ATOM   1648  H   GLY A 108       2.265  -2.814  -2.517  1.00 82.83           H  
ATOM   1649  CA  GLY A 108       2.150  -0.710  -2.857  1.00 82.83           C  
ATOM   1650  HA2 GLY A 108       1.916   0.120  -2.190  1.00 82.83           H  
ATOM   1651  HA3 GLY A 108       3.090  -0.505  -3.369  1.00 82.83           H  
ATOM   1652  C   GLY A 108       1.022  -0.715  -3.877  1.00 82.83           C  
ATOM   1653  O   GLY A 108       0.826   0.286  -4.549  1.00 82.83           O  
ATOM   1654  N   SER A 109       0.263  -1.808  -3.992  1.00 85.65           N  
ATOM   1655  H   SER A 109       0.527  -2.640  -3.483  1.00 85.65           H  
ATOM   1656  CA  SER A 109      -1.003  -1.849  -4.745  1.00 85.65           C  
ATOM   1657  HA  SER A 109      -1.348  -2.883  -4.765  1.00 85.65           H  
ATOM   1658  C   SER A 109      -0.879  -1.436  -6.214  1.00 85.65           C  
ATOM   1659  CB  SER A 109      -2.053  -1.034  -3.992  1.00 85.65           C  
ATOM   1660  HB2 SER A 109      -2.964  -0.910  -4.578  1.00 85.65           H  
ATOM   1661  HB3 SER A 109      -1.633  -0.053  -3.771  1.00 85.65           H  
ATOM   1662  O   SER A 109      -1.827  -0.946  -6.818  1.00 85.65           O  
ATOM   1663  OG  SER A 109      -2.354  -1.690  -2.782  1.00 85.65           O  
ATOM   1664  HG  SER A 109      -1.524  -1.940  -2.369  1.00 85.65           H  
ATOM   1665  N   LYS A 110       0.292  -1.673  -6.809  1.00 85.34           N  
ATOM   1666  H   LYS A 110       1.020  -2.091  -6.246  1.00 85.34           H  
ATOM   1667  CA  LYS A 110       0.571  -1.407  -8.220  1.00 85.34           C  
ATOM   1668  HA  LYS A 110      -0.386  -1.348  -8.739  1.00 85.34           H  
ATOM   1669  C   LYS A 110       1.325  -2.560  -8.857  1.00 85.34           C  
ATOM   1670  CB  LYS A 110       1.260  -0.036  -8.396  1.00 85.34           C  
ATOM   1671  HB2 LYS A 110       1.330   0.178  -9.462  1.00 85.34           H  
ATOM   1672  HB3 LYS A 110       0.616   0.724  -7.955  1.00 85.34           H  
ATOM   1673  O   LYS A 110       1.991  -3.345  -8.177  1.00 85.34           O  
ATOM   1674  CG  LYS A 110       2.668   0.098  -7.779  1.00 85.34           C  
ATOM   1675  HG2 LYS A 110       3.331  -0.639  -8.232  1.00 85.34           H  
ATOM   1676  HG3 LYS A 110       2.609  -0.089  -6.707  1.00 85.34           H  
ATOM   1677  CD  LYS A 110       3.246   1.512  -8.014  1.00 85.34           C  
ATOM   1678  HD2 LYS A 110       2.575   2.243  -7.563  1.00 85.34           H  
ATOM   1679  HD3 LYS A 110       3.292   1.701  -9.086  1.00 85.34           H  
ATOM   1680  CE  LYS A 110       4.654   1.687  -7.417  1.00 85.34           C  
ATOM   1681  HE2 LYS A 110       5.310   0.930  -7.848  1.00 85.34           H  
ATOM   1682  HE3 LYS A 110       4.596   1.518  -6.342  1.00 85.34           H  
ATOM   1683  NZ  LYS A 110       5.242   3.033  -7.664  1.00 85.34           N  
ATOM   1684  HZ1 LYS A 110       6.140   3.137  -7.213  1.00 85.34           H  
ATOM   1685  HZ2 LYS A 110       5.395   3.229  -8.643  1.00 85.34           H  
ATOM   1686  HZ3 LYS A 110       4.652   3.772  -7.310  1.00 85.34           H  
ATOM   1687  N   VAL A 111       1.225  -2.652 -10.177  1.00 93.96           N  
ATOM   1688  H   VAL A 111       0.699  -1.939 -10.662  1.00 93.96           H  
ATOM   1689  CA  VAL A 111       2.054  -3.546 -10.983  1.00 93.96           C  
ATOM   1690  HA  VAL A 111       2.559  -4.252 -10.323  1.00 93.96           H  
ATOM   1691  C   VAL A 111       3.125  -2.711 -11.673  1.00 93.96           C  
ATOM   1692  CB  VAL A 111       1.214  -4.373 -11.968  1.00 93.96           C  
ATOM   1693  HB  VAL A 111       0.671  -3.710 -12.641  1.00 93.96           H  
ATOM   1694  O   VAL A 111       2.826  -1.681 -12.268  1.00 93.96           O  
ATOM   1695  CG1 VAL A 111       2.101  -5.309 -12.788  1.00 93.96           C  
ATOM   1696 HG11 VAL A 111       2.807  -4.728 -13.382  1.00 93.96           H  
ATOM   1697 HG12 VAL A 111       1.471  -5.905 -13.448  1.00 93.96           H  
ATOM   1698 HG13 VAL A 111       2.653  -5.982 -12.132  1.00 93.96           H  
ATOM   1699  CG2 VAL A 111       0.215  -5.265 -11.218  1.00 93.96           C  
ATOM   1700 HG21 VAL A 111      -0.341  -5.873 -11.931  1.00 93.96           H  
ATOM   1701 HG22 VAL A 111      -0.486  -4.649 -10.654  1.00 93.96           H  
ATOM   1702 HG23 VAL A 111       0.745  -5.923 -10.529  1.00 93.96           H  
ATOM   1703  N   VAL A 112       4.373  -3.156 -11.582  1.00 92.55           N  
ATOM   1704  H   VAL A 112       4.530  -4.029 -11.098  1.00 92.55           H  
ATOM   1705  CA  VAL A 112       5.537  -2.497 -12.182  1.00 92.55           C  
ATOM   1706  HA  VAL A 112       5.217  -1.558 -12.634  1.00 92.55           H  
ATOM   1707  C   VAL A 112       6.121  -3.350 -13.299  1.00 92.55           C  
ATOM   1708  CB  VAL A 112       6.606  -2.144 -11.131  1.00 92.55           C  
ATOM   1709  HB  VAL A 112       7.448  -1.681 -11.646  1.00 92.55           H  
ATOM   1710  O   VAL A 112       6.004  -4.579 -13.284  1.00 92.55           O  
ATOM   1711  CG1 VAL A 112       6.062  -1.125 -10.123  1.00 92.55           C  
ATOM   1712 HG11 VAL A 112       6.864  -0.817  -9.452  1.00 92.55           H  
ATOM   1713 HG12 VAL A 112       5.697  -0.244 -10.651  1.00 92.55           H  
ATOM   1714 HG13 VAL A 112       5.248  -1.559  -9.542  1.00 92.55           H  
ATOM   1715  CG2 VAL A 112       7.132  -3.372 -10.375  1.00 92.55           C  
ATOM   1716 HG21 VAL A 112       7.552  -4.096 -11.074  1.00 92.55           H  
ATOM   1717 HG22 VAL A 112       6.333  -3.839  -9.799  1.00 92.55           H  
ATOM   1718 HG23 VAL A 112       7.924  -3.066  -9.692  1.00 92.55           H  
ATOM   1719  N   TYR A 113       6.778  -2.697 -14.257  1.00 94.33           N  
ATOM   1720  H   TYR A 113       6.871  -1.695 -14.176  1.00 94.33           H  
ATOM   1721  CA  TYR A 113       7.551  -3.372 -15.296  1.00 94.33           C  
ATOM   1722  HA  TYR A 113       7.110  -4.352 -15.481  1.00 94.33           H  
ATOM   1723  C   TYR A 113       8.993  -3.563 -14.838  1.00 94.33           C  
ATOM   1724  CB  TYR A 113       7.498  -2.591 -16.611  1.00 94.33           C  
ATOM   1725  HB2 TYR A 113       7.794  -1.558 -16.433  1.00 94.33           H  
ATOM   1726  HB3 TYR A 113       8.222  -3.025 -17.300  1.00 94.33           H  
ATOM   1727  O   TYR A 113       9.685  -2.588 -14.555  1.00 94.33           O  
ATOM   1728  CG  TYR A 113       6.139  -2.626 -17.273  1.00 94.33           C  
ATOM   1729  CD1 TYR A 113       5.794  -3.713 -18.099  1.00 94.33           C  
ATOM   1730  HD1 TYR A 113       6.494  -4.521 -18.250  1.00 94.33           H  
ATOM   1731  CD2 TYR A 113       5.214  -1.590 -17.042  1.00 94.33           C  
ATOM   1732  HD2 TYR A 113       5.467  -0.770 -16.386  1.00 94.33           H  
ATOM   1733  CE1 TYR A 113       4.527  -3.754 -18.712  1.00 94.33           C  
ATOM   1734  HE1 TYR A 113       4.246  -4.586 -19.339  1.00 94.33           H  
ATOM   1735  CE2 TYR A 113       3.944  -1.632 -17.647  1.00 94.33           C  
ATOM   1736  HE2 TYR A 113       3.230  -0.845 -17.456  1.00 94.33           H  
ATOM   1737  OH  TYR A 113       2.378  -2.761 -19.073  1.00 94.33           O  
ATOM   1738  HH  TYR A 113       1.823  -2.029 -18.796  1.00 94.33           H  
ATOM   1739  CZ  TYR A 113       3.602  -2.713 -18.488  1.00 94.33           C  
ATOM   1740  N   LEU A 114       9.442  -4.815 -14.819  1.00 95.70           N  
ATOM   1741  H   LEU A 114       8.827  -5.533 -15.173  1.00 95.70           H  
ATOM   1742  CA  LEU A 114      10.807  -5.189 -14.474  1.00 95.70           C  
ATOM   1743  HA  LEU A 114      11.126  -4.599 -13.615  1.00 95.70           H  
ATOM   1744  C   LEU A 114      11.754  -4.870 -15.629  1.00 95.70           C  
ATOM   1745  CB  LEU A 114      10.870  -6.683 -14.114  1.00 95.70           C  
ATOM   1746  HB2 LEU A 114      10.543  -7.261 -14.978  1.00 95.70           H  
ATOM   1747  HB3 LEU A 114      11.909  -6.945 -13.915  1.00 95.70           H  
ATOM   1748  O   LEU A 114      11.521  -5.262 -16.776  1.00 95.70           O  
ATOM   1749  CG  LEU A 114      10.022  -7.088 -12.897  1.00 95.70           C  
ATOM   1750  HG  LEU A 114       8.982  -6.801 -13.057  1.00 95.70           H  
ATOM   1751  CD1 LEU A 114      10.076  -8.609 -12.741  1.00 95.70           C  
ATOM   1752 HD11 LEU A 114      11.113  -8.939 -12.679  1.00 95.70           H  
ATOM   1753 HD12 LEU A 114       9.605  -9.082 -13.603  1.00 95.70           H  
ATOM   1754 HD13 LEU A 114       9.546  -8.917 -11.841  1.00 95.70           H  
ATOM   1755  CD2 LEU A 114      10.523  -6.429 -11.612  1.00 95.70           C  
ATOM   1756 HD21 LEU A 114      11.553  -6.721 -11.409  1.00 95.70           H  
ATOM   1757 HD22 LEU A 114      10.468  -5.343 -11.695  1.00 95.70           H  
ATOM   1758 HD23 LEU A 114       9.883  -6.721 -10.779  1.00 95.70           H  
ATOM   1759  N   ARG A 115      12.848  -4.181 -15.318  1.00 92.31           N  
ATOM   1760  H   ARG A 115      12.925  -3.849 -14.367  1.00 92.31           H  
ATOM   1761  CA  ARG A 115      13.905  -3.807 -16.262  1.00 92.31           C  
ATOM   1762  HA  ARG A 115      13.633  -4.171 -17.253  1.00 92.31           H  
ATOM   1763  C   ARG A 115      15.218  -4.471 -15.871  1.00 92.31           C  
ATOM   1764  CB  ARG A 115      14.041  -2.278 -16.318  1.00 92.31           C  
ATOM   1765  HB2 ARG A 115      14.775  -2.012 -17.079  1.00 92.31           H  
ATOM   1766  HB3 ARG A 115      14.415  -1.926 -15.356  1.00 92.31           H  
ATOM   1767  O   ARG A 115      15.451  -4.820 -14.721  1.00 92.31           O  
ATOM   1768  CG  ARG A 115      12.717  -1.565 -16.633  1.00 92.31           C  
ATOM   1769  HG2 ARG A 115      12.389  -1.835 -17.637  1.00 92.31           H  
ATOM   1770  HG3 ARG A 115      11.951  -1.857 -15.916  1.00 92.31           H  
ATOM   1771  CD  ARG A 115      12.900  -0.052 -16.528  1.00 92.31           C  
ATOM   1772  HD2 ARG A 115      13.202   0.179 -15.507  1.00 92.31           H  
ATOM   1773  HD3 ARG A 115      13.686   0.263 -17.215  1.00 92.31           H  
ATOM   1774  NE  ARG A 115      11.646   0.653 -16.845  1.00 92.31           N  
ATOM   1775  HE  ARG A 115      10.845   0.070 -17.042  1.00 92.31           H  
ATOM   1776  NH1 ARG A 115      12.367   2.764 -16.317  1.00 92.31           N  
ATOM   1777 HH11 ARG A 115      12.156   3.736 -16.139  1.00 92.31           H  
ATOM   1778 HH12 ARG A 115      13.224   2.357 -15.973  1.00 92.31           H  
ATOM   1779  NH2 ARG A 115      10.262   2.456 -16.998  1.00 92.31           N  
ATOM   1780 HH21 ARG A 115      10.070   3.425 -16.791  1.00 92.31           H  
ATOM   1781 HH22 ARG A 115       9.493   1.842 -17.224  1.00 92.31           H  
ATOM   1782  CZ  ARG A 115      11.432   1.951 -16.725  1.00 92.31           C  
ATOM   1783  N   MET A 116      16.115  -4.602 -16.845  1.00 89.68           N  
ATOM   1784  H   MET A 116      15.854  -4.298 -17.772  1.00 89.68           H  
ATOM   1785  CA  MET A 116      17.390  -5.309 -16.672  1.00 89.68           C  
ATOM   1786  HA  MET A 116      17.175  -6.334 -16.372  1.00 89.68           H  
ATOM   1787  C   MET A 116      18.298  -4.711 -15.578  1.00 89.68           C  
ATOM   1788  CB  MET A 116      18.093  -5.338 -18.037  1.00 89.68           C  
ATOM   1789  HB2 MET A 116      17.412  -5.762 -18.775  1.00 89.68           H  
ATOM   1790  HB3 MET A 116      18.341  -4.320 -18.339  1.00 89.68           H  
ATOM   1791  O   MET A 116      19.063  -5.450 -14.973  1.00 89.68           O  
ATOM   1792  CG  MET A 116      19.371  -6.175 -18.034  1.00 89.68           C  
ATOM   1793  HG2 MET A 116      19.153  -7.176 -17.662  1.00 89.68           H  
ATOM   1794  HG3 MET A 116      20.085  -5.708 -17.356  1.00 89.68           H  
ATOM   1795  SD  MET A 116      20.140  -6.307 -19.669  1.00 89.68           S  
ATOM   1796  CE  MET A 116      21.873  -6.356 -19.145  1.00 89.68           C  
ATOM   1797  HE1 MET A 116      22.141  -5.407 -18.680  1.00 89.68           H  
ATOM   1798  HE2 MET A 116      22.017  -7.160 -18.424  1.00 89.68           H  
ATOM   1799  HE3 MET A 116      22.513  -6.527 -20.011  1.00 89.68           H  
ATOM   1800  N   ASN A 117      18.200  -3.404 -15.315  1.00 90.82           N  
ATOM   1801  H   ASN A 117      17.483  -2.875 -15.791  1.00 90.82           H  
ATOM   1802  CA  ASN A 117      19.029  -2.696 -14.329  1.00 90.82           C  
ATOM   1803  HA  ASN A 117      19.858  -3.339 -14.034  1.00 90.82           H  
ATOM   1804  C   ASN A 117      18.275  -2.368 -13.030  1.00 90.82           C  
ATOM   1805  CB  ASN A 117      19.615  -1.428 -14.976  1.00 90.82           C  
ATOM   1806  HB2 ASN A 117      18.798  -0.791 -15.315  1.00 90.82           H  
ATOM   1807  HB3 ASN A 117      20.183  -0.877 -14.227  1.00 90.82           H  
ATOM   1808  O   ASN A 117      18.753  -1.550 -12.242  1.00 90.82           O  
ATOM   1809  CG  ASN A 117      20.559  -1.699 -16.131  1.00 90.82           C  
ATOM   1810  ND2 ASN A 117      20.803  -0.706 -16.952  1.00 90.82           N  
ATOM   1811 HD21 ASN A 117      20.417   0.210 -16.773  1.00 90.82           H  
ATOM   1812 HD22 ASN A 117      21.466  -0.906 -17.688  1.00 90.82           H  
ATOM   1813  OD1 ASN A 117      21.093  -2.774 -16.332  1.00 90.82           O  
ATOM   1814  N   ASP A 118      17.090  -2.945 -12.821  1.00 94.09           N  
ATOM   1815  H   ASP A 118      16.749  -3.656 -13.452  1.00 94.09           H  
ATOM   1816  CA  ASP A 118      16.353  -2.724 -11.581  1.00 94.09           C  
ATOM   1817  HA  ASP A 118      16.278  -1.651 -11.408  1.00 94.09           H  
ATOM   1818  C   ASP A 118      17.119  -3.333 -10.403  1.00 94.09           C  
ATOM   1819  CB  ASP A 118      14.927  -3.283 -11.666  1.00 94.09           C  
ATOM   1820  HB2 ASP A 118      14.958  -4.309 -12.034  1.00 94.09           H  
ATOM   1821  HB3 ASP A 118      14.515  -3.304 -10.657  1.00 94.09           H  
ATOM   1822  O   ASP A 118      17.639  -4.450 -10.478  1.00 94.09           O  
ATOM   1823  CG  ASP A 118      13.983  -2.446 -12.538  1.00 94.09           C  
ATOM   1824  OD1 ASP A 118      14.343  -1.319 -12.947  1.00 94.09           O  
ATOM   1825  OD2 ASP A 118      12.865  -2.941 -12.806  1.00 94.09           O  
ATOM   1826  N   LYS A 119      17.188  -2.596  -9.290  1.00 94.29           N  
ATOM   1827  H   LYS A 119      16.687  -1.719  -9.261  1.00 94.29           H  
ATOM   1828  CA  LYS A 119      17.800  -3.111  -8.066  1.00 94.29           C  
ATOM   1829  HA  LYS A 119      18.664  -3.718  -8.337  1.00 94.29           H  
ATOM   1830  C   LYS A 119      16.805  -4.011  -7.351  1.00 94.29           C  
ATOM   1831  CB  LYS A 119      18.278  -1.992  -7.144  1.00 94.29           C  
ATOM   1832  HB2 LYS A 119      18.554  -2.440  -6.190  1.00 94.29           H  
ATOM   1833  HB3 LYS A 119      17.456  -1.298  -6.967  1.00 94.29           H  
ATOM   1834  O   LYS A 119      15.734  -3.572  -6.933  1.00 94.29           O  
ATOM   1835  CG  LYS A 119      19.475  -1.202  -7.685  1.00 94.29           C  
ATOM   1836  HG2 LYS A 119      19.167  -0.600  -8.539  1.00 94.29           H  
ATOM   1837  HG3 LYS A 119      20.273  -1.883  -7.982  1.00 94.29           H  
ATOM   1838  CD  LYS A 119      19.966  -0.301  -6.547  1.00 94.29           C  
ATOM   1839  HD2 LYS A 119      19.115   0.254  -6.151  1.00 94.29           H  
ATOM   1840  HD3 LYS A 119      20.355  -0.927  -5.744  1.00 94.29           H  
ATOM   1841  CE  LYS A 119      21.032   0.710  -6.956  1.00 94.29           C  
ATOM   1842  HE2 LYS A 119      20.668   1.280  -7.811  1.00 94.29           H  
ATOM   1843  HE3 LYS A 119      21.932   0.172  -7.253  1.00 94.29           H  
ATOM   1844  NZ  LYS A 119      21.309   1.613  -5.808  1.00 94.29           N  
ATOM   1845  HZ1 LYS A 119      20.472   2.104  -5.528  1.00 94.29           H  
ATOM   1846  HZ2 LYS A 119      21.591   1.086  -4.994  1.00 94.29           H  
ATOM   1847  HZ3 LYS A 119      22.029   2.290  -6.018  1.00 94.29           H  
ATOM   1848  N   VAL A 120      17.189  -5.271  -7.200  1.00 97.35           N  
ATOM   1849  H   VAL A 120      18.070  -5.560  -7.599  1.00 97.35           H  
ATOM   1850  CA  VAL A 120      16.362  -6.303  -6.580  1.00 97.35           C  
ATOM   1851  HA  VAL A 120      15.588  -5.808  -5.992  1.00 97.35           H  
ATOM   1852  C   VAL A 120      17.194  -7.126  -5.612  1.00 97.35           C  
ATOM   1853  CB  VAL A 120      15.651  -7.170  -7.636  1.00 97.35           C  
ATOM   1854  HB  VAL A 120      14.966  -7.845  -7.123  1.00 97.35           H  
ATOM   1855  O   VAL A 120      18.397  -7.298  -5.816  1.00 97.35           O  
ATOM   1856  CG1 VAL A 120      14.834  -6.251  -8.556  1.00 97.35           C  
ATOM   1857 HG11 VAL A 120      14.237  -5.575  -7.945  1.00 97.35           H  
ATOM   1858 HG12 VAL A 120      15.493  -5.662  -9.194  1.00 97.35           H  
ATOM   1859 HG13 VAL A 120      14.173  -6.815  -9.214  1.00 97.35           H  
ATOM   1860  CG2 VAL A 120      16.607  -8.015  -8.486  1.00 97.35           C  
ATOM   1861 HG21 VAL A 120      17.311  -7.373  -9.015  1.00 97.35           H  
ATOM   1862 HG22 VAL A 120      17.163  -8.709  -7.856  1.00 97.35           H  
ATOM   1863 HG23 VAL A 120      16.040  -8.587  -9.220  1.00 97.35           H  
ATOM   1864  N   LYS A 121      16.558  -7.613  -4.549  1.00 97.94           N  
ATOM   1865  H   LYS A 121      15.572  -7.417  -4.460  1.00 97.94           H  
ATOM   1866  CA  LYS A 121      17.187  -8.438  -3.512  1.00 97.94           C  
ATOM   1867  HA  LYS A 121      18.115  -8.857  -3.903  1.00 97.94           H  
ATOM   1868  C   LYS A 121      16.303  -9.621  -3.173  1.00 97.94           C  
ATOM   1869  CB  LYS A 121      17.521  -7.610  -2.250  1.00 97.94           C  
ATOM   1870  HB2 LYS A 121      18.016  -8.251  -1.520  1.00 97.94           H  
ATOM   1871  HB3 LYS A 121      16.604  -7.256  -1.780  1.00 97.94           H  
ATOM   1872  O   LYS A 121      15.096  -9.613  -3.431  1.00 97.94           O  
ATOM   1873  CG  LYS A 121      18.417  -6.393  -2.512  1.00 97.94           C  
ATOM   1874  HG2 LYS A 121      17.998  -5.785  -3.314  1.00 97.94           H  
ATOM   1875  HG3 LYS A 121      18.459  -5.781  -1.610  1.00 97.94           H  
ATOM   1876  CD  LYS A 121      19.835  -6.832  -2.874  1.00 97.94           C  
ATOM   1877  HD2 LYS A 121      19.819  -7.615  -3.633  1.00 97.94           H  
ATOM   1878  HD3 LYS A 121      20.312  -7.239  -1.982  1.00 97.94           H  
ATOM   1879  CE  LYS A 121      20.657  -5.669  -3.409  1.00 97.94           C  
ATOM   1880  HE2 LYS A 121      20.236  -5.355  -4.364  1.00 97.94           H  
ATOM   1881  HE3 LYS A 121      20.611  -4.847  -2.694  1.00 97.94           H  
ATOM   1882  NZ  LYS A 121      22.054  -6.119  -3.565  1.00 97.94           N  
ATOM   1883  HZ1 LYS A 121      22.096  -7.070  -3.902  1.00 97.94           H  
ATOM   1884  HZ2 LYS A 121      22.449  -6.158  -2.637  1.00 97.94           H  
ATOM   1885  HZ3 LYS A 121      22.623  -5.502  -4.126  1.00 97.94           H  
ATOM   1886  N   LYS A 122      16.898 -10.649  -2.576  1.00 97.37           N  
ATOM   1887  H   LYS A 122      17.863 -10.532  -2.300  1.00 97.37           H  
ATOM   1888  CA  LYS A 122      16.120 -11.725  -1.970  1.00 97.37           C  
ATOM   1889  HA  LYS A 122      15.445 -12.140  -2.719  1.00 97.37           H  
ATOM   1890  C   LYS A 122      15.304 -11.129  -0.825  1.00 97.37           C  
ATOM   1891  CB  LYS A 122      17.077 -12.808  -1.471  1.00 97.37           C  
ATOM   1892  HB2 LYS A 122      17.691 -12.406  -0.665  1.00 97.37           H  
ATOM   1893  HB3 LYS A 122      17.738 -13.101  -2.287  1.00 97.37           H  
ATOM   1894  O   LYS A 122      15.837 -10.344  -0.050  1.00 97.37           O  
ATOM   1895  CG  LYS A 122      16.311 -14.037  -0.976  1.00 97.37           C  
ATOM   1896  HG2 LYS A 122      15.704 -13.775  -0.110  1.00 97.37           H  
ATOM   1897  HG3 LYS A 122      15.663 -14.407  -1.771  1.00 97.37           H  
ATOM   1898  CD  LYS A 122      17.305 -15.126  -0.580  1.00 97.37           C  
ATOM   1899  HD2 LYS A 122      17.954 -14.746   0.209  1.00 97.37           H  
ATOM   1900  HD3 LYS A 122      17.912 -15.386  -1.448  1.00 97.37           H  
ATOM   1901  CE  LYS A 122      16.548 -16.357  -0.087  1.00 97.37           C  
ATOM   1902  HE2 LYS A 122      15.867 -16.684  -0.873  1.00 97.37           H  
ATOM   1903  HE3 LYS A 122      15.951 -16.071   0.779  1.00 97.37           H  
ATOM   1904  NZ  LYS A 122      17.499 -17.437   0.260  1.00 97.37           N  
ATOM   1905  HZ1 LYS A 122      18.042 -17.685  -0.555  1.00 97.37           H  
ATOM   1906  HZ2 LYS A 122      18.140 -17.113   0.971  1.00 97.37           H  
ATOM   1907  HZ3 LYS A 122      17.009 -18.254   0.593  1.00 97.37           H  
ATOM   1908  N   LEU A 123      14.041 -11.529  -0.677  1.00 97.32           N  
ATOM   1909  H   LEU A 123      13.637 -12.173  -1.343  1.00 97.32           H  
ATOM   1910  CA  LEU A 123      13.250 -11.090   0.472  1.00 97.32           C  
ATOM   1911  HA  LEU A 123      13.229 -10.000   0.459  1.00 97.32           H  
ATOM   1912  C   LEU A 123      13.912 -11.587   1.774  1.00 97.32           C  
ATOM   1913  CB  LEU A 123      11.805 -11.601   0.343  1.00 97.32           C  
ATOM   1914  HB2 LEU A 123      11.820 -12.689   0.283  1.00 97.32           H  
ATOM   1915  HB3 LEU A 123      11.368 -11.218  -0.580  1.00 97.32           H  
ATOM   1916  O   LEU A 123      14.007 -12.809   1.962  1.00 97.32           O  
ATOM   1917  CG  LEU A 123      10.918 -11.178   1.530  1.00 97.32           C  
ATOM   1918  HG  LEU A 123      11.381 -11.477   2.471  1.00 97.32           H  
ATOM   1919  CD1 LEU A 123      10.684  -9.671   1.550  1.00 97.32           C  
ATOM   1920 HD11 LEU A 123      10.015  -9.406   2.369  1.00 97.32           H  
ATOM   1921 HD12 LEU A 123      11.626  -9.140   1.692  1.00 97.32           H  
ATOM   1922 HD13 LEU A 123      10.254  -9.354   0.600  1.00 97.32           H  
ATOM   1923  CD2 LEU A 123       9.556 -11.862   1.454  1.00 97.32           C  
ATOM   1924 HD21 LEU A 123       8.953 -11.573   2.315  1.00 97.32           H  
ATOM   1925 HD22 LEU A 123       9.687 -12.945   1.452  1.00 97.32           H  
ATOM   1926 HD23 LEU A 123       9.041 -11.560   0.543  1.00 97.32           H  
ATOM   1927  N   PRO A 124      14.335 -10.703   2.701  1.00 96.21           N  
ATOM   1928  CA  PRO A 124      14.898 -11.157   3.962  1.00 96.21           C  
ATOM   1929  HA  PRO A 124      15.728 -11.828   3.740  1.00 96.21           H  
ATOM   1930  C   PRO A 124      13.829 -11.900   4.766  1.00 96.21           C  
ATOM   1931  CB  PRO A 124      15.450  -9.919   4.678  1.00 96.21           C  
ATOM   1932  HB2 PRO A 124      16.434 -10.117   5.102  1.00 96.21           H  
ATOM   1933  HB3 PRO A 124      14.773  -9.595   5.468  1.00 96.21           H  
ATOM   1934  O   PRO A 124      12.712 -11.413   4.949  1.00 96.21           O  
ATOM   1935  CG  PRO A 124      15.539  -8.857   3.578  1.00 96.21           C  
ATOM   1936  HG2 PRO A 124      16.502  -8.934   3.073  1.00 96.21           H  
ATOM   1937  HG3 PRO A 124      15.394  -7.850   3.968  1.00 96.21           H  
ATOM   1938  CD  PRO A 124      14.431  -9.253   2.606  1.00 96.21           C  
ATOM   1939  HD2 PRO A 124      13.489  -8.808   2.928  1.00 96.21           H  
ATOM   1940  HD3 PRO A 124      14.688  -8.914   1.603  1.00 96.21           H  
ATOM   1941  N   ALA A 125      14.175 -13.083   5.280  1.00 94.32           N  
ATOM   1942  H   ALA A 125      15.095 -13.434   5.060  1.00 94.32           H  
ATOM   1943  CA  ALA A 125      13.211 -14.009   5.883  1.00 94.32           C  
ATOM   1944  HA  ALA A 125      12.496 -14.304   5.116  1.00 94.32           H  
ATOM   1945  C   ALA A 125      12.403 -13.403   7.045  1.00 94.32           C  
ATOM   1946  CB  ALA A 125      13.975 -15.255   6.346  1.00 94.32           C  
ATOM   1947  HB1 ALA A 125      13.272 -15.976   6.762  1.00 94.32           H  
ATOM   1948  HB2 ALA A 125      14.487 -15.713   5.500  1.00 94.32           H  
ATOM   1949  HB3 ALA A 125      14.704 -14.988   7.112  1.00 94.32           H  
ATOM   1950  O   ALA A 125      11.269 -13.803   7.281  1.00 94.32           O  
ATOM   1951  N   LYS A 126      12.943 -12.404   7.753  1.00 95.46           N  
ATOM   1952  H   LYS A 126      13.863 -12.079   7.490  1.00 95.46           H  
ATOM   1953  CA  LYS A 126      12.230 -11.728   8.848  1.00 95.46           C  
ATOM   1954  HA  LYS A 126      11.818 -12.502   9.496  1.00 95.46           H  
ATOM   1955  C   LYS A 126      11.004 -10.918   8.393  1.00 95.46           C  
ATOM   1956  CB  LYS A 126      13.217 -10.911   9.696  1.00 95.46           C  
ATOM   1957  HB2 LYS A 126      14.048 -11.556   9.980  1.00 95.46           H  
ATOM   1958  HB3 LYS A 126      12.708 -10.605  10.610  1.00 95.46           H  
ATOM   1959  O   LYS A 126      10.150 -10.621   9.220  1.00 95.46           O  
ATOM   1960  CG  LYS A 126      13.766  -9.653   9.005  1.00 95.46           C  
ATOM   1961  HG2 LYS A 126      14.211  -9.919   8.047  1.00 95.46           H  
ATOM   1962  HG3 LYS A 126      12.946  -8.956   8.835  1.00 95.46           H  
ATOM   1963  CD  LYS A 126      14.829  -8.982   9.892  1.00 95.46           C  
ATOM   1964  HD2 LYS A 126      15.704  -9.628   9.970  1.00 95.46           H  
ATOM   1965  HD3 LYS A 126      14.419  -8.796  10.884  1.00 95.46           H  
ATOM   1966  CE  LYS A 126      15.220  -7.655   9.255  1.00 95.46           C  
ATOM   1967  HE2 LYS A 126      14.322  -7.038   9.229  1.00 95.46           H  
ATOM   1968  HE3 LYS A 126      15.528  -7.823   8.223  1.00 95.46           H  
ATOM   1969  NZ  LYS A 126      16.285  -6.891   9.954  1.00 95.46           N  
ATOM   1970  HZ1 LYS A 126      15.993  -6.518  10.846  1.00 95.46           H  
ATOM   1971  HZ2 LYS A 126      16.490  -6.093   9.370  1.00 95.46           H  
ATOM   1972  HZ3 LYS A 126      17.170  -7.376   9.995  1.00 95.46           H  
ATOM   1973  N   TYR A 127      10.884 -10.613   7.098  1.00 96.39           N  
ATOM   1974  H   TYR A 127      11.630 -10.880   6.472  1.00 96.39           H  
ATOM   1975  CA  TYR A 127       9.763  -9.863   6.518  1.00 96.39           C  
ATOM   1976  HA  TYR A 127       9.222  -9.355   7.316  1.00 96.39           H  
ATOM   1977  C   TYR A 127       8.734 -10.738   5.791  1.00 96.39           C  
ATOM   1978  CB  TYR A 127      10.318  -8.786   5.580  1.00 96.39           C  
ATOM   1979  HB2 TYR A 127      10.842  -9.265   4.753  1.00 96.39           H  
ATOM   1980  HB3 TYR A 127       9.491  -8.213   5.162  1.00 96.39           H  
ATOM   1981  O   TYR A 127       7.688 -10.235   5.379  1.00 96.39           O  
ATOM   1982  CG  TYR A 127      11.246  -7.827   6.286  1.00 96.39           C  
ATOM   1983  CD1 TYR A 127      10.721  -6.961   7.258  1.00 96.39           C  
ATOM   1984  HD1 TYR A 127       9.663  -6.962   7.475  1.00 96.39           H  
ATOM   1985  CD2 TYR A 127      12.619  -7.810   5.985  1.00 96.39           C  
ATOM   1986  HD2 TYR A 127      12.995  -8.449   5.200  1.00 96.39           H  
ATOM   1987  CE1 TYR A 127      11.563  -6.068   7.930  1.00 96.39           C  
ATOM   1988  HE1 TYR A 127      11.170  -5.380   8.663  1.00 96.39           H  
ATOM   1989  CE2 TYR A 127      13.469  -6.897   6.641  1.00 96.39           C  
ATOM   1990  HE2 TYR A 127      14.514  -6.826   6.379  1.00 96.39           H  
ATOM   1991  OH  TYR A 127      13.672  -5.147   8.313  1.00 96.39           O  
ATOM   1992  HH  TYR A 127      14.589  -5.126   8.029  1.00 96.39           H  
ATOM   1993  CZ  TYR A 127      12.926  -6.026   7.615  1.00 96.39           C  
ATOM   1994  N   SER A 128       8.987 -12.044   5.638  1.00 95.06           N  
ATOM   1995  H   SER A 128       9.833 -12.439   6.023  1.00 95.06           H  
ATOM   1996  CA  SER A 128       8.059 -12.952   4.944  1.00 95.06           C  
ATOM   1997  HA  SER A 128       7.710 -12.467   4.033  1.00 95.06           H  
ATOM   1998  C   SER A 128       6.809 -13.283   5.767  1.00 95.06           C  
ATOM   1999  CB  SER A 128       8.778 -14.238   4.534  1.00 95.06           C  
ATOM   2000  HB2 SER A 128       9.645 -13.989   3.923  1.00 95.06           H  
ATOM   2001  HB3 SER A 128       8.098 -14.855   3.946  1.00 95.06           H  
ATOM   2002  O   SER A 128       5.772 -13.612   5.203  1.00 95.06           O  
ATOM   2003  OG  SER A 128       9.192 -14.957   5.678  1.00 95.06           O  
ATOM   2004  HG  SER A 128       9.614 -15.772   5.396  1.00 95.06           H  
ATOM   2005  N   GLY A 129       6.883 -13.173   7.098  1.00 95.03           N  
ATOM   2006  H   GLY A 129       7.786 -12.957   7.495  1.00 95.03           H  
ATOM   2007  CA  GLY A 129       5.755 -13.440   7.999  1.00 95.03           C  
ATOM   2008  HA2 GLY A 129       6.151 -13.670   8.989  1.00 95.03           H  
ATOM   2009  HA3 GLY A 129       5.209 -14.312   7.637  1.00 95.03           H  
ATOM   2010  C   GLY A 129       4.756 -12.287   8.153  1.00 95.03           C  
ATOM   2011  O   GLY A 129       3.666 -12.512   8.691  1.00 95.03           O  
ATOM   2012  N   ILE A 130       5.118 -11.080   7.702  1.00 96.80           N  
ATOM   2013  H   ILE A 130       5.990 -11.007   7.198  1.00 96.80           H  
ATOM   2014  CA  ILE A 130       4.252  -9.892   7.719  1.00 96.80           C  
ATOM   2015  HA  ILE A 130       3.776  -9.826   8.697  1.00 96.80           H  
ATOM   2016  C   ILE A 130       3.168 -10.071   6.644  1.00 96.80           C  
ATOM   2017  CB  ILE A 130       5.097  -8.609   7.506  1.00 96.80           C  
ATOM   2018  HB  ILE A 130       5.686  -8.729   6.596  1.00 96.80           H  
ATOM   2019  O   ILE A 130       3.509 -10.456   5.524  1.00 96.80           O  
ATOM   2020  CG1 ILE A 130       6.079  -8.414   8.684  1.00 96.80           C  
ATOM   2021 HG12 ILE A 130       6.708  -9.300   8.773  1.00 96.80           H  
ATOM   2022 HG13 ILE A 130       5.519  -8.305   9.613  1.00 96.80           H  
ATOM   2023  CG2 ILE A 130       4.200  -7.375   7.317  1.00 96.80           C  
ATOM   2024 HG21 ILE A 130       3.635  -7.459   6.389  1.00 96.80           H  
ATOM   2025 HG22 ILE A 130       3.503  -7.270   8.149  1.00 96.80           H  
ATOM   2026 HG23 ILE A 130       4.796  -6.465   7.249  1.00 96.80           H  
ATOM   2027  CD1 ILE A 130       7.018  -7.211   8.528  1.00 96.80           C  
ATOM   2028 HD11 ILE A 130       7.824  -7.284   9.258  1.00 96.80           H  
ATOM   2029 HD12 ILE A 130       6.480  -6.280   8.705  1.00 96.80           H  
ATOM   2030 HD13 ILE A 130       7.438  -7.205   7.522  1.00 96.80           H  
ATOM   2031  N   PRO A 131       1.877  -9.824   6.927  1.00 96.68           N  
ATOM   2032  CA  PRO A 131       0.835  -9.951   5.909  1.00 96.68           C  
ATOM   2033  HA  PRO A 131       0.825 -10.965   5.511  1.00 96.68           H  
ATOM   2034  C   PRO A 131       1.037  -8.979   4.744  1.00 96.68           C  
ATOM   2035  CB  PRO A 131      -0.482  -9.667   6.630  1.00 96.68           C  
ATOM   2036  HB2 PRO A 131      -0.898 -10.593   7.027  1.00 96.68           H  
ATOM   2037  HB3 PRO A 131      -1.198  -9.168   5.977  1.00 96.68           H  
ATOM   2038  O   PRO A 131       1.633  -7.919   4.901  1.00 96.68           O  
ATOM   2039  CG  PRO A 131      -0.058  -8.755   7.775  1.00 96.68           C  
ATOM   2040  HG2 PRO A 131      -0.785  -8.793   8.586  1.00 96.68           H  
ATOM   2041  HG3 PRO A 131       0.064  -7.734   7.413  1.00 96.68           H  
ATOM   2042  CD  PRO A 131       1.302  -9.328   8.171  1.00 96.68           C  
ATOM   2043  HD2 PRO A 131       1.907  -8.550   8.637  1.00 96.68           H  
ATOM   2044  HD3 PRO A 131       1.167 -10.158   8.864  1.00 96.68           H  
ATOM   2045  N   GLU A 132       0.534  -9.338   3.570  1.00 95.20           N  
ATOM   2046  H   GLU A 132       0.142 -10.264   3.466  1.00 95.20           H  
ATOM   2047  CA  GLU A 132       0.389  -8.431   2.433  1.00 95.20           C  
ATOM   2048  HA  GLU A 132       1.328  -7.903   2.266  1.00 95.20           H  
ATOM   2049  C   GLU A 132      -0.694  -7.394   2.739  1.00 95.20           C  
ATOM   2050  CB  GLU A 132       0.055  -9.222   1.156  1.00 95.20           C  
ATOM   2051  HB2 GLU A 132      -0.868  -9.782   1.303  1.00 95.20           H  
ATOM   2052  HB3 GLU A 132      -0.089  -8.517   0.337  1.00 95.20           H  
ATOM   2053  O   GLU A 132      -1.751  -7.726   3.286  1.00 95.20           O  
ATOM   2054  CG  GLU A 132       1.189 -10.194   0.792  1.00 95.20           C  
ATOM   2055  HG2 GLU A 132       2.107  -9.626   0.642  1.00 95.20           H  
ATOM   2056  HG3 GLU A 132       1.365 -10.872   1.627  1.00 95.20           H  
ATOM   2057  CD  GLU A 132       0.904 -11.037  -0.457  1.00 95.20           C  
ATOM   2058  OE1 GLU A 132       1.494 -12.135  -0.573  1.00 95.20           O  
ATOM   2059  OE2 GLU A 132       0.133 -10.638  -1.352  1.00 95.20           O  
ATOM   2060  N   PHE A 133      -0.422  -6.137   2.395  1.00 92.57           N  
ATOM   2061  H   PHE A 133       0.466  -5.931   1.961  1.00 92.57           H  
ATOM   2062  CA  PHE A 133      -1.313  -5.014   2.689  1.00 92.57           C  
ATOM   2063  HA  PHE A 133      -1.998  -5.292   3.490  1.00 92.57           H  
ATOM   2064  C   PHE A 133      -2.199  -4.631   1.499  1.00 92.57           C  
ATOM   2065  CB  PHE A 133      -0.471  -3.844   3.202  1.00 92.57           C  
ATOM   2066  HB2 PHE A 133      -1.103  -2.958   3.260  1.00 92.57           H  
ATOM   2067  HB3 PHE A 133       0.328  -3.630   2.493  1.00 92.57           H  
ATOM   2068  O   PHE A 133      -3.110  -3.818   1.647  1.00 92.57           O  
ATOM   2069  CG  PHE A 133       0.119  -4.088   4.578  1.00 92.57           C  
ATOM   2070  CD1 PHE A 133      -0.620  -3.760   5.722  1.00 92.57           C  
ATOM   2071  HD1 PHE A 133      -1.632  -3.400   5.605  1.00 92.57           H  
ATOM   2072  CD2 PHE A 133       1.399  -4.641   4.734  1.00 92.57           C  
ATOM   2073  HD2 PHE A 133       1.971  -4.930   3.864  1.00 92.57           H  
ATOM   2074  CE1 PHE A 133      -0.059  -3.882   7.003  1.00 92.57           C  
ATOM   2075  HE1 PHE A 133      -0.616  -3.562   7.872  1.00 92.57           H  
ATOM   2076  CE2 PHE A 133       1.945  -4.821   6.015  1.00 92.57           C  
ATOM   2077  HE2 PHE A 133       2.932  -5.245   6.121  1.00 92.57           H  
ATOM   2078  CZ  PHE A 133       1.225  -4.426   7.152  1.00 92.57           C  
ATOM   2079  HZ  PHE A 133       1.664  -4.531   8.133  1.00 92.57           H  
ATOM   2080  N   CYS A 134      -1.977  -5.221   0.325  1.00 92.98           N  
ATOM   2081  H   CYS A 134      -1.214  -5.879   0.252  1.00 92.98           H  
ATOM   2082  CA  CYS A 134      -2.846  -5.026  -0.831  1.00 92.98           C  
ATOM   2083  HA  CYS A 134      -3.140  -3.978  -0.875  1.00 92.98           H  
ATOM   2084  C   CYS A 134      -4.119  -5.872  -0.740  1.00 92.98           C  
ATOM   2085  CB  CYS A 134      -2.091  -5.345  -2.117  1.00 92.98           C  
ATOM   2086  HB2 CYS A 134      -1.744  -6.378  -2.089  1.00 92.98           H  
ATOM   2087  HB3 CYS A 134      -2.755  -5.202  -2.969  1.00 92.98           H  
ATOM   2088  O   CYS A 134      -4.098  -7.050  -0.381  1.00 92.98           O  
ATOM   2089  SG  CYS A 134      -0.688  -4.224  -2.271  1.00 92.98           S  
ATOM   2090  HG  CYS A 134      -0.089  -4.602  -1.138  1.00 92.98           H  
ATOM   2091  N   CYS A 135      -5.230  -5.282  -1.154  1.00 96.13           N  
ATOM   2092  H   CYS A 135      -5.169  -4.324  -1.470  1.00 96.13           H  
ATOM   2093  CA  CYS A 135      -6.532  -5.923  -1.246  1.00 96.13           C  
ATOM   2094  HA  CYS A 135      -6.408  -7.005  -1.274  1.00 96.13           H  
ATOM   2095  C   CYS A 135      -7.230  -5.513  -2.549  1.00 96.13           C  
ATOM   2096  CB  CYS A 135      -7.330  -5.572   0.018  1.00 96.13           C  
ATOM   2097  HB2 CYS A 135      -6.729  -5.805   0.898  1.00 96.13           H  
ATOM   2098  HB3 CYS A 135      -8.249  -6.155   0.060  1.00 96.13           H  
ATOM   2099  O   CYS A 135      -6.722  -4.688  -3.307  1.00 96.13           O  
ATOM   2100  SG  CYS A 135      -7.759  -3.814   0.033  1.00 96.13           S  
ATOM   2101  HG  CYS A 135      -6.543  -3.344  -0.258  1.00 96.13           H  
ATOM   2102  N   VAL A 136      -8.389  -6.105  -2.815  1.00 97.76           N  
ATOM   2103  H   VAL A 136      -8.740  -6.778  -2.148  1.00 97.76           H  
ATOM   2104  CA  VAL A 136      -9.305  -5.684  -3.872  1.00 97.76           C  
ATOM   2105  HA  VAL A 136      -8.876  -4.823  -4.384  1.00 97.76           H  
ATOM   2106  C   VAL A 136     -10.618  -5.254  -3.240  1.00 97.76           C  
ATOM   2107  CB  VAL A 136      -9.517  -6.789  -4.919  1.00 97.76           C  
ATOM   2108  HB  VAL A 136      -9.770  -7.723  -4.418  1.00 97.76           H  
ATOM   2109  O   VAL A 136     -11.223  -6.031  -2.501  1.00 97.76           O  
ATOM   2110  CG1 VAL A 136     -10.633  -6.438  -5.909  1.00 97.76           C  
ATOM   2111 HG11 VAL A 136     -10.455  -5.457  -6.350  1.00 97.76           H  
ATOM   2112 HG12 VAL A 136     -10.668  -7.177  -6.710  1.00 97.76           H  
ATOM   2113 HG13 VAL A 136     -11.602  -6.434  -5.410  1.00 97.76           H  
ATOM   2114  CG2 VAL A 136      -8.241  -6.996  -5.740  1.00 97.76           C  
ATOM   2115 HG21 VAL A 136      -8.358  -7.851  -6.406  1.00 97.76           H  
ATOM   2116 HG22 VAL A 136      -7.393  -7.164  -5.075  1.00 97.76           H  
ATOM   2117 HG23 VAL A 136      -8.050  -6.102  -6.334  1.00 97.76           H  
ATOM   2118  N   LEU A 137     -11.066  -4.044  -3.565  1.00 98.18           N  
ATOM   2119  H   LEU A 137     -10.500  -3.490  -4.192  1.00 98.18           H  
ATOM   2120  CA  LEU A 137     -12.379  -3.519  -3.216  1.00 98.18           C  
ATOM   2121  HA  LEU A 137     -12.829  -4.163  -2.460  1.00 98.18           H  
ATOM   2122  C   LEU A 137     -13.278  -3.524  -4.455  1.00 98.18           C  
ATOM   2123  CB  LEU A 137     -12.216  -2.111  -2.619  1.00 98.18           C  
ATOM   2124  HB2 LEU A 137     -11.717  -1.484  -3.358  1.00 98.18           H  
ATOM   2125  HB3 LEU A 137     -11.579  -2.172  -1.736  1.00 98.18           H  
ATOM   2126  O   LEU A 137     -13.024  -2.813  -5.428  1.00 98.18           O  
ATOM   2127  CG  LEU A 137     -13.546  -1.435  -2.237  1.00 98.18           C  
ATOM   2128  HG  LEU A 137     -14.187  -1.370  -3.116  1.00 98.18           H  
ATOM   2129  CD1 LEU A 137     -14.293  -2.198  -1.140  1.00 98.18           C  
ATOM   2130 HD11 LEU A 137     -13.679  -2.265  -0.242  1.00 98.18           H  
ATOM   2131 HD12 LEU A 137     -14.559  -3.198  -1.480  1.00 98.18           H  
ATOM   2132 HD13 LEU A 137     -15.219  -1.672  -0.906  1.00 98.18           H  
ATOM   2133  CD2 LEU A 137     -13.273  -0.016  -1.743  1.00 98.18           C  
ATOM   2134 HD21 LEU A 137     -14.218   0.485  -1.530  1.00 98.18           H  
ATOM   2135 HD22 LEU A 137     -12.750   0.550  -2.513  1.00 98.18           H  
ATOM   2136 HD23 LEU A 137     -12.669  -0.039  -0.835  1.00 98.18           H  
ATOM   2137  N   ASN A 138     -14.352  -4.306  -4.409  1.00 98.41           N  
ATOM   2138  H   ASN A 138     -14.499  -4.867  -3.582  1.00 98.41           H  
ATOM   2139  CA  ASN A 138     -15.410  -4.278  -5.410  1.00 98.41           C  
ATOM   2140  HA  ASN A 138     -15.039  -3.810  -6.321  1.00 98.41           H  
ATOM   2141  C   ASN A 138     -16.572  -3.419  -4.896  1.00 98.41           C  
ATOM   2142  CB  ASN A 138     -15.799  -5.721  -5.760  1.00 98.41           C  
ATOM   2143  HB2 ASN A 138     -16.300  -6.184  -4.910  1.00 98.41           H  
ATOM   2144  HB3 ASN A 138     -14.894  -6.287  -5.982  1.00 98.41           H  
ATOM   2145  O   ASN A 138     -17.372  -3.880  -4.079  1.00 98.41           O  
ATOM   2146  CG  ASN A 138     -16.704  -5.794  -6.975  1.00 98.41           C  
ATOM   2147  ND2 ASN A 138     -17.069  -6.983  -7.388  1.00 98.41           N  
ATOM   2148 HD21 ASN A 138     -17.718  -6.989  -8.162  1.00 98.41           H  
ATOM   2149 HD22 ASN A 138     -16.818  -7.800  -6.850  1.00 98.41           H  
ATOM   2150  OD1 ASN A 138     -17.075  -4.814  -7.596  1.00 98.41           O  
ATOM   2151  N   ALA A 139     -16.604  -2.163  -5.336  1.00 98.36           N  
ATOM   2152  H   ALA A 139     -15.910  -1.865  -6.006  1.00 98.36           H  
ATOM   2153  CA  ALA A 139     -17.596  -1.153  -4.984  1.00 98.36           C  
ATOM   2154  HA  ALA A 139     -18.578  -1.616  -4.881  1.00 98.36           H  
ATOM   2155  C   ALA A 139     -17.667  -0.075  -6.079  1.00 98.36           C  
ATOM   2156  CB  ALA A 139     -17.196  -0.524  -3.647  1.00 98.36           C  
ATOM   2157  HB1 ALA A 139     -17.085  -1.300  -2.890  1.00 98.36           H  
ATOM   2158  HB2 ALA A 139     -17.970   0.174  -3.328  1.00 98.36           H  
ATOM   2159  HB3 ALA A 139     -16.251   0.009  -3.753  1.00 98.36           H  
ATOM   2160  O   ALA A 139     -16.745   0.039  -6.893  1.00 98.36           O  
ATOM   2161  N   ASP A 140     -18.735   0.723  -6.077  1.00 97.45           N  
ATOM   2162  H   ASP A 140     -19.427   0.620  -5.349  1.00 97.45           H  
ATOM   2163  CA  ASP A 140     -18.872   1.891  -6.955  1.00 97.45           C  
ATOM   2164  HA  ASP A 140     -18.415   1.655  -7.916  1.00 97.45           H  
ATOM   2165  C   ASP A 140     -18.113   3.087  -6.364  1.00 97.45           C  
ATOM   2166  CB  ASP A 140     -20.357   2.185  -7.220  1.00 97.45           C  
ATOM   2167  HB2 ASP A 140     -20.849   1.257  -7.509  1.00 97.45           H  
ATOM   2168  HB3 ASP A 140     -20.832   2.544  -6.307  1.00 97.45           H  
ATOM   2169  O   ASP A 140     -18.655   3.911  -5.631  1.00 97.45           O  
ATOM   2170  CG  ASP A 140     -20.561   3.199  -8.354  1.00 97.45           C  
ATOM   2171  OD1 ASP A 140     -19.646   3.315  -9.204  1.00 97.45           O  
ATOM   2172  OD2 ASP A 140     -21.677   3.760  -8.430  1.00 97.45           O  
ATOM   2173  N   VAL A 141     -16.802   3.100  -6.597  1.00 95.84           N  
ATOM   2174  H   VAL A 141     -16.436   2.384  -7.210  1.00 95.84           H  
ATOM   2175  CA  VAL A 141     -15.856   4.094  -6.074  1.00 95.84           C  
ATOM   2176  HA  VAL A 141     -16.415   4.969  -5.740  1.00 95.84           H  
ATOM   2177  C   VAL A 141     -14.918   4.568  -7.178  1.00 95.84           C  
ATOM   2178  CB  VAL A 141     -15.060   3.549  -4.867  1.00 95.84           C  
ATOM   2179  HB  VAL A 141     -14.384   4.330  -4.519  1.00 95.84           H  
ATOM   2180  O   VAL A 141     -14.880   3.993  -8.267  1.00 95.84           O  
ATOM   2181  CG1 VAL A 141     -15.981   3.206  -3.694  1.00 95.84           C  
ATOM   2182 HG11 VAL A 141     -16.565   4.087  -3.430  1.00 95.84           H  
ATOM   2183 HG12 VAL A 141     -15.389   2.894  -2.834  1.00 95.84           H  
ATOM   2184 HG13 VAL A 141     -16.669   2.406  -3.968  1.00 95.84           H  
ATOM   2185  CG2 VAL A 141     -14.206   2.319  -5.196  1.00 95.84           C  
ATOM   2186 HG21 VAL A 141     -14.838   1.499  -5.536  1.00 95.84           H  
ATOM   2187 HG22 VAL A 141     -13.487   2.569  -5.977  1.00 95.84           H  
ATOM   2188 HG23 VAL A 141     -13.655   2.006  -4.309  1.00 95.84           H  
ATOM   2189  N   GLU A 142     -14.124   5.594  -6.884  1.00 88.87           N  
ATOM   2190  H   GLU A 142     -14.194   6.022  -5.972  1.00 88.87           H  
ATOM   2191  CA  GLU A 142     -13.127   6.148  -7.797  1.00 88.87           C  
ATOM   2192  HA  GLU A 142     -13.148   5.592  -8.734  1.00 88.87           H  
ATOM   2193  C   GLU A 142     -11.711   6.013  -7.225  1.00 88.87           C  
ATOM   2194  CB  GLU A 142     -13.461   7.609  -8.129  1.00 88.87           C  
ATOM   2195  HB2 GLU A 142     -13.473   8.189  -7.207  1.00 88.87           H  
ATOM   2196  HB3 GLU A 142     -12.680   8.001  -8.780  1.00 88.87           H  
ATOM   2197  O   GLU A 142     -11.502   5.971  -6.009  1.00 88.87           O  
ATOM   2198  CG  GLU A 142     -14.817   7.748  -8.846  1.00 88.87           C  
ATOM   2199  HG2 GLU A 142     -15.612   7.412  -8.181  1.00 88.87           H  
ATOM   2200  HG3 GLU A 142     -14.809   7.098  -9.721  1.00 88.87           H  
ATOM   2201  CD  GLU A 142     -15.125   9.187  -9.292  1.00 88.87           C  
ATOM   2202  OE1 GLU A 142     -16.060   9.347 -10.109  1.00 88.87           O  
ATOM   2203  OE2 GLU A 142     -14.416  10.120  -8.850  1.00 88.87           O  
ATOM   2204  N   VAL A 143     -10.728   5.948  -8.123  1.00 88.03           N  
ATOM   2205  H   VAL A 143     -10.972   6.067  -9.096  1.00 88.03           H  
ATOM   2206  CA  VAL A 143      -9.303   5.973  -7.769  1.00 88.03           C  
ATOM   2207  HA  VAL A 143      -9.097   5.159  -7.074  1.00 88.03           H  
ATOM   2208  C   VAL A 143      -8.962   7.279  -7.047  1.00 88.03           C  
ATOM   2209  CB  VAL A 143      -8.431   5.772  -9.023  1.00 88.03           C  
ATOM   2210  HB  VAL A 143      -8.792   6.426  -9.817  1.00 88.03           H  
ATOM   2211  O   VAL A 143      -9.428   8.350  -7.426  1.00 88.03           O  
ATOM   2212  CG1 VAL A 143      -6.956   6.097  -8.780  1.00 88.03           C  
ATOM   2213 HG11 VAL A 143      -6.349   5.769  -9.624  1.00 88.03           H  
ATOM   2214 HG12 VAL A 143      -6.821   7.173  -8.665  1.00 88.03           H  
ATOM   2215 HG13 VAL A 143      -6.607   5.599  -7.876  1.00 88.03           H  
ATOM   2216  CG2 VAL A 143      -8.537   4.320  -9.512  1.00 88.03           C  
ATOM   2217 HG21 VAL A 143      -8.153   3.648  -8.744  1.00 88.03           H  
ATOM   2218 HG22 VAL A 143      -7.947   4.194 -10.420  1.00 88.03           H  
ATOM   2219 HG23 VAL A 143      -9.577   4.074  -9.722  1.00 88.03           H  
ATOM   2220  N   GLY A 144      -8.120   7.183  -6.021  1.00 78.35           N  
ATOM   2221  H   GLY A 144      -7.748   6.270  -5.800  1.00 78.35           H  
ATOM   2222  CA  GLY A 144      -7.661   8.293  -5.191  1.00 78.35           C  
ATOM   2223  HA2 GLY A 144      -7.713   9.221  -5.760  1.00 78.35           H  
ATOM   2224  HA3 GLY A 144      -6.621   8.115  -4.918  1.00 78.35           H  
ATOM   2225  C   GLY A 144      -8.458   8.486  -3.900  1.00 78.35           C  
ATOM   2226  O   GLY A 144      -8.028   9.259  -3.046  1.00 78.35           O  
ATOM   2227  N   LEU A 145      -9.585   7.789  -3.713  1.00 81.60           N  
ATOM   2228  H   LEU A 145      -9.909   7.176  -4.448  1.00 81.60           H  
ATOM   2229  CA  LEU A 145     -10.367   7.901  -2.482  1.00 81.60           C  
ATOM   2230  HA  LEU A 145     -10.420   8.957  -2.217  1.00 81.60           H  
ATOM   2231  C   LEU A 145      -9.694   7.194  -1.296  1.00 81.60           C  
ATOM   2232  CB  LEU A 145     -11.804   7.389  -2.692  1.00 81.60           C  
ATOM   2233  HB2 LEU A 145     -12.312   7.403  -1.728  1.00 81.60           H  
ATOM   2234  HB3 LEU A 145     -11.759   6.354  -3.029  1.00 81.60           H  
ATOM   2235  O   LEU A 145      -9.230   6.056  -1.399  1.00 81.60           O  
ATOM   2236  CG  LEU A 145     -12.653   8.198  -3.694  1.00 81.60           C  
ATOM   2237  HG  LEU A 145     -12.220   8.114  -4.691  1.00 81.60           H  
ATOM   2238  CD1 LEU A 145     -14.071   7.623  -3.722  1.00 81.60           C  
ATOM   2239 HD11 LEU A 145     -14.560   7.763  -2.758  1.00 81.60           H  
ATOM   2240 HD12 LEU A 145     -14.026   6.559  -3.955  1.00 81.60           H  
ATOM   2241 HD13 LEU A 145     -14.651   8.127  -4.496  1.00 81.60           H  
ATOM   2242  CD2 LEU A 145     -12.756   9.682  -3.334  1.00 81.60           C  
ATOM   2243 HD21 LEU A 145     -13.429  10.175  -4.035  1.00 81.60           H  
ATOM   2244 HD22 LEU A 145     -13.137   9.807  -2.321  1.00 81.60           H  
ATOM   2245 HD23 LEU A 145     -11.779  10.158  -3.427  1.00 81.60           H  
ATOM   2246  N   ASN A 146      -9.730   7.854  -0.136  1.00 82.06           N  
ATOM   2247  H   ASN A 146     -10.077   8.802  -0.135  1.00 82.06           H  
ATOM   2248  CA  ASN A 146      -9.478   7.250   1.166  1.00 82.06           C  
ATOM   2249  HA  ASN A 146      -8.831   6.379   1.055  1.00 82.06           H  
ATOM   2250  C   ASN A 146     -10.805   6.818   1.789  1.00 82.06           C  
ATOM   2251  CB  ASN A 146      -8.808   8.270   2.092  1.00 82.06           C  
ATOM   2252  HB2 ASN A 146      -9.399   9.185   2.106  1.00 82.06           H  
ATOM   2253  HB3 ASN A 146      -8.791   7.872   3.107  1.00 82.06           H  
ATOM   2254  O   ASN A 146     -11.706   7.639   1.960  1.00 82.06           O  
ATOM   2255  CG  ASN A 146      -7.388   8.592   1.725  1.00 82.06           C  
ATOM   2256  ND2 ASN A 146      -7.118   9.536   0.870  1.00 82.06           N  
ATOM   2257 HD21 ASN A 146      -7.828  10.247   0.765  1.00 82.06           H  
ATOM   2258 HD22 ASN A 146      -6.152   9.744   0.658  1.00 82.06           H  
ATOM   2259  OD1 ASN A 146      -6.491   7.958   2.235  1.00 82.06           O  
ATOM   2260  N   LEU A 147     -10.923   5.550   2.175  1.00 87.18           N  
ATOM   2261  H   LEU A 147     -10.154   4.918   2.001  1.00 87.18           H  
ATOM   2262  CA  LEU A 147     -12.169   4.992   2.696  1.00 87.18           C  
ATOM   2263  HA  LEU A 147     -12.891   5.794   2.848  1.00 87.18           H  
ATOM   2264  C   LEU A 147     -11.953   4.312   4.050  1.00 87.18           C  
ATOM   2265  CB  LEU A 147     -12.766   4.016   1.665  1.00 87.18           C  
ATOM   2266  HB2 LEU A 147     -13.697   3.613   2.064  1.00 87.18           H  
ATOM   2267  HB3 LEU A 147     -12.071   3.186   1.544  1.00 87.18           H  
ATOM   2268  O   LEU A 147     -11.007   3.542   4.217  1.00 87.18           O  
ATOM   2269  CG  LEU A 147     -13.044   4.623   0.273  1.00 87.18           C  
ATOM   2270  HG  LEU A 147     -12.133   5.066  -0.130  1.00 87.18           H  
ATOM   2271  CD1 LEU A 147     -13.479   3.522  -0.687  1.00 87.18           C  
ATOM   2272 HD11 LEU A 147     -13.610   3.944  -1.684  1.00 87.18           H  
ATOM   2273 HD12 LEU A 147     -12.709   2.753  -0.738  1.00 87.18           H  
ATOM   2274 HD13 LEU A 147     -14.418   3.081  -0.351  1.00 87.18           H  
ATOM   2275  CD2 LEU A 147     -14.143   5.685   0.298  1.00 87.18           C  
ATOM   2276 HD21 LEU A 147     -13.776   6.566   0.824  1.00 87.18           H  
ATOM   2277 HD22 LEU A 147     -15.032   5.301   0.798  1.00 87.18           H  
ATOM   2278 HD23 LEU A 147     -14.398   5.978  -0.720  1.00 87.18           H  
ATOM   2279  N   LYS A 148     -12.863   4.532   5.000  1.00 87.52           N  
ATOM   2280  H   LYS A 148     -13.601   5.186   4.786  1.00 87.52           H  
ATOM   2281  CA  LYS A 148     -13.092   3.595   6.106  1.00 87.52           C  
ATOM   2282  HA  LYS A 148     -12.154   3.138   6.421  1.00 87.52           H  
ATOM   2283  C   LYS A 148     -14.017   2.501   5.597  1.00 87.52           C  
ATOM   2284  CB  LYS A 148     -13.747   4.283   7.308  1.00 87.52           C  
ATOM   2285  HB2 LYS A 148     -14.085   3.518   8.008  1.00 87.52           H  
ATOM   2286  HB3 LYS A 148     -14.624   4.825   6.955  1.00 87.52           H  
ATOM   2287  O   LYS A 148     -15.148   2.777   5.206  1.00 87.52           O  
ATOM   2288  CG  LYS A 148     -12.831   5.248   8.062  1.00 87.52           C  
ATOM   2289  HG2 LYS A 148     -11.981   4.708   8.478  1.00 87.52           H  
ATOM   2290  HG3 LYS A 148     -12.495   6.018   7.368  1.00 87.52           H  
ATOM   2291  CD  LYS A 148     -13.624   5.904   9.196  1.00 87.52           C  
ATOM   2292  HD2 LYS A 148     -14.623   6.124   8.818  1.00 87.52           H  
ATOM   2293  HD3 LYS A 148     -13.729   5.210  10.029  1.00 87.52           H  
ATOM   2294  CE  LYS A 148     -12.996   7.215   9.672  1.00 87.52           C  
ATOM   2295  HE2 LYS A 148     -12.240   7.018  10.432  1.00 87.52           H  
ATOM   2296  HE3 LYS A 148     -12.523   7.697   8.817  1.00 87.52           H  
ATOM   2297  NZ  LYS A 148     -14.070   8.107  10.181  1.00 87.52           N  
ATOM   2298  HZ1 LYS A 148     -14.523   7.746  11.008  1.00 87.52           H  
ATOM   2299  HZ2 LYS A 148     -14.815   8.174   9.502  1.00 87.52           H  
ATOM   2300  HZ3 LYS A 148     -13.763   9.057  10.332  1.00 87.52           H  
ATOM   2301  N   CYS A 149     -13.544   1.265   5.627  1.00 93.97           N  
ATOM   2302  H   CYS A 149     -12.597   1.114   5.944  1.00 93.97           H  
ATOM   2303  CA  CYS A 149     -14.337   0.091   5.303  1.00 93.97           C  
ATOM   2304  HA  CYS A 149     -15.261   0.383   4.803  1.00 93.97           H  
ATOM   2305  C   CYS A 149     -14.684  -0.629   6.607  1.00 93.97           C  
ATOM   2306  CB  CYS A 149     -13.549  -0.810   4.347  1.00 93.97           C  
ATOM   2307  HB2 CYS A 149     -14.166  -1.661   4.060  1.00 93.97           H  
ATOM   2308  HB3 CYS A 149     -12.664  -1.177   4.867  1.00 93.97           H  
ATOM   2309  O   CYS A 149     -13.802  -1.201   7.247  1.00 93.97           O  
ATOM   2310  SG  CYS A 149     -13.023   0.085   2.861  1.00 93.97           S  
ATOM   2311  HG  CYS A 149     -12.281   1.001   3.489  1.00 93.97           H  
ATOM   2312  N   SER A 150     -15.955  -0.600   7.004  1.00 96.77           N  
ATOM   2313  H   SER A 150     -16.638  -0.174   6.395  1.00 96.77           H  
ATOM   2314  CA  SER A 150     -16.424  -1.359   8.172  1.00 96.77           C  
ATOM   2315  HA  SER A 150     -15.632  -1.421   8.918  1.00 96.77           H  
ATOM   2316  C   SER A 150     -16.787  -2.773   7.736  1.00 96.77           C  
ATOM   2317  CB  SER A 150     -17.623  -0.681   8.834  1.00 96.77           C  
ATOM   2318  HB2 SER A 150     -18.467  -0.673   8.145  1.00 96.77           H  
ATOM   2319  HB3 SER A 150     -17.906  -1.242   9.725  1.00 96.77           H  
ATOM   2320  O   SER A 150     -17.620  -2.937   6.845  1.00 96.77           O  
ATOM   2321  OG  SER A 150     -17.291   0.644   9.205  1.00 96.77           O  
ATOM   2322  HG  SER A 150     -17.061   1.138   8.415  1.00 96.77           H  
ATOM   2323  N   LEU A 151     -16.158  -3.790   8.327  1.00 98.27           N  
ATOM   2324  H   LEU A 151     -15.509  -3.592   9.075  1.00 98.27           H  
ATOM   2325  CA  LEU A 151     -16.356  -5.191   7.951  1.00 98.27           C  
ATOM   2326  HA  LEU A 151     -16.441  -5.262   6.867  1.00 98.27           H  
ATOM   2327  C   LEU A 151     -17.666  -5.720   8.545  1.00 98.27           C  
ATOM   2328  CB  LEU A 151     -15.142  -6.036   8.386  1.00 98.27           C  
ATOM   2329  HB2 LEU A 151     -15.117  -6.078   9.475  1.00 98.27           H  
ATOM   2330  HB3 LEU A 151     -15.303  -7.051   8.024  1.00 98.27           H  
ATOM   2331  O   LEU A 151     -17.769  -5.911   9.752  1.00 98.27           O  
ATOM   2332  CG  LEU A 151     -13.757  -5.554   7.910  1.00 98.27           C  
ATOM   2333  HG  LEU A 151     -13.458  -4.672   8.476  1.00 98.27           H  
ATOM   2334  CD1 LEU A 151     -12.729  -6.652   8.162  1.00 98.27           C  
ATOM   2335 HD11 LEU A 151     -11.732  -6.279   7.925  1.00 98.27           H  
ATOM   2336 HD12 LEU A 151     -12.758  -6.941   9.213  1.00 98.27           H  
ATOM   2337 HD13 LEU A 151     -12.949  -7.528   7.552  1.00 98.27           H  
ATOM   2338  CD2 LEU A 151     -13.695  -5.198   6.424  1.00 98.27           C  
ATOM   2339 HD21 LEU A 151     -12.660  -5.021   6.131  1.00 98.27           H  
ATOM   2340 HD22 LEU A 151     -14.109  -6.010   5.827  1.00 98.27           H  
ATOM   2341 HD23 LEU A 151     -14.255  -4.278   6.256  1.00 98.27           H  
ATOM   2342  N   LEU A 152     -18.674  -5.968   7.710  1.00 98.29           N  
ATOM   2343  H   LEU A 152     -18.529  -5.804   6.724  1.00 98.29           H  
ATOM   2344  CA  LEU A 152     -20.016  -6.345   8.166  1.00 98.29           C  
ATOM   2345  HA  LEU A 152     -20.218  -5.878   9.130  1.00 98.29           H  
ATOM   2346  C   LEU A 152     -20.175  -7.848   8.365  1.00 98.29           C  
ATOM   2347  CB  LEU A 152     -21.069  -5.872   7.152  1.00 98.29           C  
ATOM   2348  HB2 LEU A 152     -22.048  -6.188   7.513  1.00 98.29           H  
ATOM   2349  HB3 LEU A 152     -20.889  -6.378   6.204  1.00 98.29           H  
ATOM   2350  O   LEU A 152     -20.649  -8.295   9.401  1.00 98.29           O  
ATOM   2351  CG  LEU A 152     -21.117  -4.363   6.886  1.00 98.29           C  
ATOM   2352  HG  LEU A 152     -20.169  -4.032   6.464  1.00 98.29           H  
ATOM   2353  CD1 LEU A 152     -22.215  -4.145   5.843  1.00 98.29           C  
ATOM   2354 HD11 LEU A 152     -22.057  -4.794   4.982  1.00 98.29           H  
ATOM   2355 HD12 LEU A 152     -22.191  -3.120   5.472  1.00 98.29           H  
ATOM   2356 HD13 LEU A 152     -23.196  -4.346   6.272  1.00 98.29           H  
ATOM   2357  CD2 LEU A 152     -21.409  -3.573   8.163  1.00 98.29           C  
ATOM   2358 HD21 LEU A 152     -20.578  -3.675   8.861  1.00 98.29           H  
ATOM   2359 HD22 LEU A 152     -21.516  -2.514   7.927  1.00 98.29           H  
ATOM   2360 HD23 LEU A 152     -22.326  -3.933   8.630  1.00 98.29           H  
ATOM   2361  N   SER A 153     -19.837  -8.624   7.336  1.00 98.28           N  
ATOM   2362  H   SER A 153     -19.407  -8.194   6.530  1.00 98.28           H  
ATOM   2363  CA  SER A 153     -20.012 -10.077   7.338  1.00 98.28           C  
ATOM   2364  HA  SER A 153     -19.886 -10.433   8.360  1.00 98.28           H  
ATOM   2365  C   SER A 153     -18.972 -10.756   6.465  1.00 98.28           C  
ATOM   2366  CB  SER A 153     -21.422 -10.489   6.904  1.00 98.28           C  
ATOM   2367  HB2 SER A 153     -21.479 -11.576   6.857  1.00 98.28           H  
ATOM   2368  HB3 SER A 153     -22.138 -10.140   7.649  1.00 98.28           H  
ATOM   2369  O   SER A 153     -18.594 -10.227   5.415  1.00 98.28           O  
ATOM   2370  OG  SER A 153     -21.760  -9.942   5.643  1.00 98.28           O  
ATOM   2371  HG  SER A 153     -21.843  -8.994   5.767  1.00 98.28           H  
ATOM   2372  N   LYS A 154     -18.506 -11.931   6.891  1.00 97.14           N  
ATOM   2373  H   LYS A 154     -18.837 -12.274   7.781  1.00 97.14           H  
ATOM   2374  CA  LYS A 154     -17.560 -12.738   6.117  1.00 97.14           C  
ATOM   2375  HA  LYS A 154     -16.715 -12.105   5.843  1.00 97.14           H  
ATOM   2376  C   LYS A 154     -18.181 -13.232   4.813  1.00 97.14           C  
ATOM   2377  CB  LYS A 154     -17.038 -13.914   6.956  1.00 97.14           C  
ATOM   2378  HB2 LYS A 154     -17.863 -14.390   7.485  1.00 97.14           H  
ATOM   2379  HB3 LYS A 154     -16.573 -14.645   6.294  1.00 97.14           H  
ATOM   2380  O   LYS A 154     -19.296 -13.746   4.780  1.00 97.14           O  
ATOM   2381  CG  LYS A 154     -15.984 -13.417   7.946  1.00 97.14           C  
ATOM   2382  HG2 LYS A 154     -15.190 -12.941   7.371  1.00 97.14           H  
ATOM   2383  HG3 LYS A 154     -16.438 -12.685   8.615  1.00 97.14           H  
ATOM   2384  CD  LYS A 154     -15.361 -14.539   8.777  1.00 97.14           C  
ATOM   2385  HD2 LYS A 154     -16.132 -15.013   9.384  1.00 97.14           H  
ATOM   2386  HD3 LYS A 154     -14.906 -15.271   8.109  1.00 97.14           H  
ATOM   2387  CE  LYS A 154     -14.295 -13.895   9.669  1.00 97.14           C  
ATOM   2388  HE2 LYS A 154     -14.787 -13.184  10.333  1.00 97.14           H  
ATOM   2389  HE3 LYS A 154     -13.617 -13.325   9.033  1.00 97.14           H  
ATOM   2390  NZ  LYS A 154     -13.528 -14.888  10.453  1.00 97.14           N  
ATOM   2391  HZ1 LYS A 154     -14.142 -15.392  11.076  1.00 97.14           H  
ATOM   2392  HZ2 LYS A 154     -12.830 -14.401  10.998  1.00 97.14           H  
ATOM   2393  HZ3 LYS A 154     -13.054 -15.527   9.831  1.00 97.14           H  
ATOM   2394  N   THR A 155     -17.404 -13.149   3.743  1.00 96.57           N  
ATOM   2395  H   THR A 155     -16.488 -12.743   3.868  1.00 96.57           H  
ATOM   2396  CA  THR A 155     -17.649 -13.826   2.465  1.00 96.57           C  
ATOM   2397  HA  THR A 155     -18.631 -14.298   2.503  1.00 96.57           H  
ATOM   2398  C   THR A 155     -16.607 -14.935   2.280  1.00 96.57           C  
ATOM   2399  CB  THR A 155     -17.664 -12.839   1.281  1.00 96.57           C  
ATOM   2400  HB  THR A 155     -18.116 -13.338   0.425  1.00 96.57           H  
ATOM   2401  O   THR A 155     -15.661 -15.025   3.065  1.00 96.57           O  
ATOM   2402  CG2 THR A 155     -18.514 -11.604   1.566  1.00 96.57           C  
ATOM   2403 HG21 THR A 155     -19.507 -11.912   1.893  1.00 96.57           H  
ATOM   2404 HG22 THR A 155     -18.606 -11.001   0.662  1.00 96.57           H  
ATOM   2405 HG23 THR A 155     -18.049 -11.005   2.349  1.00 96.57           H  
ATOM   2406  OG1 THR A 155     -16.369 -12.441   0.899  1.00 96.57           O  
ATOM   2407  HG1 THR A 155     -16.485 -11.968   0.071  1.00 96.57           H  
ATOM   2408  N   PRO A 156     -16.726 -15.803   1.257  1.00 90.51           N  
ATOM   2409  CA  PRO A 156     -15.751 -16.872   1.037  1.00 90.51           C  
ATOM   2410  HA  PRO A 156     -15.801 -17.563   1.878  1.00 90.51           H  
ATOM   2411  C   PRO A 156     -14.296 -16.395   0.891  1.00 90.51           C  
ATOM   2412  CB  PRO A 156     -16.227 -17.586  -0.231  1.00 90.51           C  
ATOM   2413  HB2 PRO A 156     -15.798 -17.112  -1.113  1.00 90.51           H  
ATOM   2414  HB3 PRO A 156     -15.979 -18.647  -0.211  1.00 90.51           H  
ATOM   2415  O   PRO A 156     -13.387 -17.162   1.189  1.00 90.51           O  
ATOM   2416  CG  PRO A 156     -17.738 -17.357  -0.216  1.00 90.51           C  
ATOM   2417  HG2 PRO A 156     -18.172 -17.436  -1.212  1.00 90.51           H  
ATOM   2418  HG3 PRO A 156     -18.211 -18.059   0.470  1.00 90.51           H  
ATOM   2419  CD  PRO A 156     -17.848 -15.941   0.340  1.00 90.51           C  
ATOM   2420  HD2 PRO A 156     -18.806 -15.808   0.842  1.00 90.51           H  
ATOM   2421  HD3 PRO A 156     -17.741 -15.228  -0.478  1.00 90.51           H  
ATOM   2422  N   ASN A 157     -14.076 -15.150   0.443  1.00 89.26           N  
ATOM   2423  H   ASN A 157     -14.874 -14.547   0.303  1.00 89.26           H  
ATOM   2424  CA  ASN A 157     -12.748 -14.610   0.122  1.00 89.26           C  
ATOM   2425  HA  ASN A 157     -11.984 -15.318   0.444  1.00 89.26           H  
ATOM   2426  C   ASN A 157     -12.425 -13.282   0.837  1.00 89.26           C  
ATOM   2427  CB  ASN A 157     -12.643 -14.449  -1.405  1.00 89.26           C  
ATOM   2428  HB2 ASN A 157     -13.387 -13.725  -1.736  1.00 89.26           H  
ATOM   2429  HB3 ASN A 157     -11.658 -14.058  -1.661  1.00 89.26           H  
ATOM   2430  O   ASN A 157     -11.438 -12.627   0.490  1.00 89.26           O  
ATOM   2431  CG  ASN A 157     -12.817 -15.750  -2.164  1.00 89.26           C  
ATOM   2432  ND2 ASN A 157     -13.638 -15.757  -3.188  1.00 89.26           N  
ATOM   2433 HD21 ASN A 157     -13.719 -16.636  -3.680  1.00 89.26           H  
ATOM   2434 HD22 ASN A 157     -14.145 -14.920  -3.438  1.00 89.26           H  
ATOM   2435  OD1 ASN A 157     -12.217 -16.769  -1.879  1.00 89.26           O  
ATOM   2436  N   GLY A 158     -13.271 -12.846   1.773  1.00 96.45           N  
ATOM   2437  H   GLY A 158     -14.049 -13.424   2.056  1.00 96.45           H  
ATOM   2438  CA  GLY A 158     -13.151 -11.531   2.392  1.00 96.45           C  
ATOM   2439  HA2 GLY A 158     -12.964 -10.803   1.603  1.00 96.45           H  
ATOM   2440  HA3 GLY A 158     -12.300 -11.521   3.074  1.00 96.45           H  
ATOM   2441  C   GLY A 158     -14.397 -11.128   3.173  1.00 96.45           C  
ATOM   2442  O   GLY A 158     -14.894 -11.917   3.976  1.00 96.45           O  
ATOM   2443  N   PHE A 159     -14.882  -9.900   2.977  1.00 98.55           N  
ATOM   2444  H   PHE A 159     -14.439  -9.311   2.287  1.00 98.55           H  
ATOM   2445  CA  PHE A 159     -15.989  -9.336   3.754  1.00 98.55           C  
ATOM   2446  HA  PHE A 159     -16.597 -10.154   4.141  1.00 98.55           H  
ATOM   2447  C   PHE A 159     -16.889  -8.429   2.917  1.00 98.55           C  
ATOM   2448  CB  PHE A 159     -15.446  -8.532   4.944  1.00 98.55           C  
ATOM   2449  HB2 PHE A 159     -16.281  -8.052   5.454  1.00 98.55           H  
ATOM   2450  HB3 PHE A 159     -14.802  -7.739   4.563  1.00 98.55           H  
ATOM   2451  O   PHE A 159     -16.404  -7.665   2.082  1.00 98.55           O  
ATOM   2452  CG  PHE A 159     -14.666  -9.339   5.959  1.00 98.55           C  
ATOM   2453  CD1 PHE A 159     -15.288  -9.770   7.145  1.00 98.55           C  
ATOM   2454  HD1 PHE A 159     -16.320  -9.519   7.339  1.00 98.55           H  
ATOM   2455  CD2 PHE A 159     -13.312  -9.644   5.729  1.00 98.55           C  
ATOM   2456  HD2 PHE A 159     -12.822  -9.295   4.831  1.00 98.55           H  
ATOM   2457  CE1 PHE A 159     -14.552 -10.488   8.102  1.00 98.55           C  
ATOM   2458  HE1 PHE A 159     -15.021 -10.766   9.034  1.00 98.55           H  
ATOM   2459  CE2 PHE A 159     -12.596 -10.414   6.658  1.00 98.55           C  
ATOM   2460  HE2 PHE A 159     -11.562 -10.665   6.471  1.00 98.55           H  
ATOM   2461  CZ  PHE A 159     -13.213 -10.830   7.848  1.00 98.55           C  
ATOM   2462  HZ  PHE A 159     -12.640 -11.384   8.577  1.00 98.55           H  
ATOM   2463  N   LYS A 160     -18.196  -8.438   3.204  1.00 98.78           N  
ATOM   2464  H   LYS A 160     -18.502  -9.069   3.931  1.00 98.78           H  
ATOM   2465  CA  LYS A 160     -19.080  -7.322   2.844  1.00 98.78           C  
ATOM   2466  HA  LYS A 160     -18.871  -7.011   1.821  1.00 98.78           H  
ATOM   2467  C   LYS A 160     -18.757  -6.126   3.725  1.00 98.78           C  
ATOM   2468  CB  LYS A 160     -20.563  -7.700   2.984  1.00 98.78           C  
ATOM   2469  HB2 LYS A 160     -20.747  -8.051   3.999  1.00 98.78           H  
ATOM   2470  HB3 LYS A 160     -21.164  -6.803   2.832  1.00 98.78           H  
ATOM   2471  O   LYS A 160     -18.493  -6.301   4.915  1.00 98.78           O  
ATOM   2472  CG  LYS A 160     -21.046  -8.767   1.991  1.00 98.78           C  
ATOM   2473  HG2 LYS A 160     -22.121  -8.891   2.121  1.00 98.78           H  
ATOM   2474  HG3 LYS A 160     -20.563  -9.717   2.215  1.00 98.78           H  
ATOM   2475  CD  LYS A 160     -20.756  -8.372   0.535  1.00 98.78           C  
ATOM   2476  HD2 LYS A 160     -21.108  -7.356   0.356  1.00 98.78           H  
ATOM   2477  HD3 LYS A 160     -19.679  -8.407   0.370  1.00 98.78           H  
ATOM   2478  CE  LYS A 160     -21.429  -9.326  -0.451  1.00 98.78           C  
ATOM   2479  HE2 LYS A 160     -22.507  -9.182  -0.385  1.00 98.78           H  
ATOM   2480  HE3 LYS A 160     -21.196 -10.351  -0.162  1.00 98.78           H  
ATOM   2481  NZ  LYS A 160     -20.951  -9.073  -1.833  1.00 98.78           N  
ATOM   2482  HZ1 LYS A 160     -19.995  -9.377  -1.947  1.00 98.78           H  
ATOM   2483  HZ2 LYS A 160     -21.482  -9.590  -2.519  1.00 98.78           H  
ATOM   2484  HZ3 LYS A 160     -20.973  -8.087  -2.052  1.00 98.78           H  
ATOM   2485  N   VAL A 161     -18.784  -4.929   3.148  1.00 98.65           N  
ATOM   2486  H   VAL A 161     -19.040  -4.860   2.174  1.00 98.65           H  
ATOM   2487  CA  VAL A 161     -18.381  -3.700   3.839  1.00 98.65           C  
ATOM   2488  HA  VAL A 161     -18.416  -3.892   4.911  1.00 98.65           H  
ATOM   2489  C   VAL A 161     -19.342  -2.551   3.577  1.00 98.65           C  
ATOM   2490  CB  VAL A 161     -16.937  -3.282   3.482  1.00 98.65           C  
ATOM   2491  HB  VAL A 161     -16.692  -2.383   4.048  1.00 98.65           H  
ATOM   2492  O   VAL A 161     -19.893  -2.459   2.482  1.00 98.65           O  
ATOM   2493  CG1 VAL A 161     -15.931  -4.367   3.868  1.00 98.65           C  
ATOM   2494 HG11 VAL A 161     -16.101  -4.654   4.906  1.00 98.65           H  
ATOM   2495 HG12 VAL A 161     -16.049  -5.244   3.232  1.00 98.65           H  
ATOM   2496 HG13 VAL A 161     -14.917  -3.980   3.766  1.00 98.65           H  
ATOM   2497  CG2 VAL A 161     -16.720  -2.985   1.993  1.00 98.65           C  
ATOM   2498 HG21 VAL A 161     -16.914  -3.877   1.396  1.00 98.65           H  
ATOM   2499 HG22 VAL A 161     -17.381  -2.182   1.667  1.00 98.65           H  
ATOM   2500 HG23 VAL A 161     -15.689  -2.671   1.830  1.00 98.65           H  
ATOM   2501  N   THR A 162     -19.480  -1.646   4.547  1.00 98.66           N  
ATOM   2502  H   THR A 162     -19.035  -1.823   5.436  1.00 98.66           H  
ATOM   2503  CA  THR A 162     -19.922  -0.266   4.287  1.00 98.66           C  
ATOM   2504  HA  THR A 162     -20.480  -0.233   3.351  1.00 98.66           H  
ATOM   2505  C   THR A 162     -18.713   0.648   4.147  1.00 98.66           C  
ATOM   2506  CB  THR A 162     -20.830   0.319   5.376  1.00 98.66           C  
ATOM   2507  HB  THR A 162     -21.029   1.360   5.123  1.00 98.66           H  
ATOM   2508  O   THR A 162     -17.711   0.470   4.847  1.00 98.66           O  
ATOM   2509  CG2 THR A 162     -22.173  -0.384   5.525  1.00 98.66           C  
ATOM   2510 HG21 THR A 162     -22.097  -1.176   6.270  1.00 98.66           H  
ATOM   2511 HG22 THR A 162     -22.507  -0.794   4.572  1.00 98.66           H  
ATOM   2512 HG23 THR A 162     -22.913   0.334   5.876  1.00 98.66           H  
ATOM   2513  OG1 THR A 162     -20.189   0.270   6.629  1.00 98.66           O  
ATOM   2514  HG1 THR A 162     -19.452   0.885   6.606  1.00 98.66           H  
ATOM   2515  N   LEU A 163     -18.829   1.649   3.282  1.00 97.08           N  
ATOM   2516  H   LEU A 163     -19.692   1.739   2.764  1.00 97.08           H  
ATOM   2517  CA  LEU A 163     -17.763   2.572   2.923  1.00 97.08           C  
ATOM   2518  HA  LEU A 163     -16.838   2.282   3.420  1.00 97.08           H  
ATOM   2519  C   LEU A 163     -18.114   3.991   3.370  1.00 97.08           C  
ATOM   2520  CB  LEU A 163     -17.541   2.502   1.402  1.00 97.08           C  
ATOM   2521  HB2 LEU A 163     -18.445   2.862   0.911  1.00 97.08           H  
ATOM   2522  HB3 LEU A 163     -16.723   3.170   1.134  1.00 97.08           H  
ATOM   2523  O   LEU A 163     -19.198   4.498   3.083  1.00 97.08           O  
ATOM   2524  CG  LEU A 163     -17.241   1.092   0.864  1.00 97.08           C  
ATOM   2525  HG  LEU A 163     -18.048   0.406   1.121  1.00 97.08           H  
ATOM   2526  CD1 LEU A 163     -17.135   1.132  -0.653  1.00 97.08           C  
ATOM   2527 HD11 LEU A 163     -18.079   1.475  -1.078  1.00 97.08           H  
ATOM   2528 HD12 LEU A 163     -16.930   0.127  -1.021  1.00 97.08           H  
ATOM   2529 HD13 LEU A 163     -16.339   1.809  -0.961  1.00 97.08           H  
ATOM   2530  CD2 LEU A 163     -15.931   0.543   1.419  1.00 97.08           C  
ATOM   2531 HD21 LEU A 163     -16.022   0.387   2.494  1.00 97.08           H  
ATOM   2532 HD22 LEU A 163     -15.123   1.246   1.217  1.00 97.08           H  
ATOM   2533 HD23 LEU A 163     -15.697  -0.413   0.950  1.00 97.08           H  
ATOM   2534  N   GLU A 164     -17.175   4.647   4.037  1.00 91.34           N  
ATOM   2535  H   GLU A 164     -16.337   4.148   4.299  1.00 91.34           H  
ATOM   2536  CA  GLU A 164     -17.240   6.068   4.382  1.00 91.34           C  
ATOM   2537  HA  GLU A 164     -18.106   6.531   3.909  1.00 91.34           H  
ATOM   2538  C   GLU A 164     -15.981   6.752   3.856  1.00 91.34           C  
ATOM   2539  CB  GLU A 164     -17.394   6.223   5.902  1.00 91.34           C  
ATOM   2540  HB2 GLU A 164     -16.542   5.748   6.389  1.00 91.34           H  
ATOM   2541  HB3 GLU A 164     -18.296   5.697   6.215  1.00 91.34           H  
ATOM   2542  O   GLU A 164     -14.870   6.263   4.074  1.00 91.34           O  
ATOM   2543  CG  GLU A 164     -17.484   7.680   6.382  1.00 91.34           C  
ATOM   2544  HG2 GLU A 164     -16.664   8.259   5.956  1.00 91.34           H  
ATOM   2545  HG3 GLU A 164     -18.424   8.108   6.036  1.00 91.34           H  
ATOM   2546  CD  GLU A 164     -17.399   7.736   7.917  1.00 91.34           C  
ATOM   2547  OE1 GLU A 164     -16.322   8.124   8.454  1.00 91.34           O  
ATOM   2548  OE2 GLU A 164     -18.363   7.272   8.563  1.00 91.34           O  
ATOM   2549  N   ASN A 165     -16.135   7.873   3.158  1.00 87.35           N  
ATOM   2550  H   ASN A 165     -17.061   8.265   3.063  1.00 87.35           H  
ATOM   2551  CA  ASN A 165     -15.002   8.666   2.711  1.00 87.35           C  
ATOM   2552  HA  ASN A 165     -14.262   8.000   2.266  1.00 87.35           H  
ATOM   2553  C   ASN A 165     -14.330   9.332   3.919  1.00 87.35           C  
ATOM   2554  CB  ASN A 165     -15.459   9.654   1.632  1.00 87.35           C  
ATOM   2555  HB2 ASN A 165     -15.773   9.117   0.736  1.00 87.35           H  
ATOM   2556  HB3 ASN A 165     -16.305  10.230   2.007  1.00 87.35           H  
ATOM   2557  O   ASN A 165     -14.984  10.003   4.711  1.00 87.35           O  
ATOM   2558  CG  ASN A 165     -14.331  10.596   1.277  1.00 87.35           C  
ATOM   2559  ND2 ASN A 165     -13.450  10.247   0.382  1.00 87.35           N  
ATOM   2560 HD21 ASN A 165     -13.485   9.332  -0.045  1.00 87.35           H  
ATOM   2561 HD22 ASN A 165     -12.576  10.745   0.473  1.00 87.35           H  
ATOM   2562  OD1 ASN A 165     -14.186  11.641   1.877  1.00 87.35           O  
ATOM   2563  N   VAL A 166     -13.017   9.149   4.055  1.00 72.96           N  
ATOM   2564  H   VAL A 166     -12.524   8.657   3.324  1.00 72.96           H  
ATOM   2565  CA  VAL A 166     -12.260   9.592   5.235  1.00 72.96           C  
ATOM   2566  HA  VAL A 166     -12.758   9.220   6.130  1.00 72.96           H  
ATOM   2567  C   VAL A 166     -12.227  11.115   5.349  1.00 72.96           C  
ATOM   2568  CB  VAL A 166     -10.827   9.028   5.190  1.00 72.96           C  
ATOM   2569  HB  VAL A 166     -10.377   9.303   4.236  1.00 72.96           H  
ATOM   2570  O   VAL A 166     -12.254  11.633   6.461  1.00 72.96           O  
ATOM   2571  CG1 VAL A 166      -9.919   9.549   6.314  1.00 72.96           C  
ATOM   2572 HG11 VAL A 166     -10.388   9.384   7.283  1.00 72.96           H  
ATOM   2573 HG12 VAL A 166      -9.740  10.616   6.180  1.00 72.96           H  
ATOM   2574 HG13 VAL A 166      -8.955   9.043   6.278  1.00 72.96           H  
ATOM   2575  CG2 VAL A 166     -10.828   7.500   5.315  1.00 72.96           C  
ATOM   2576 HG21 VAL A 166     -11.547   7.066   4.621  1.00 72.96           H  
ATOM   2577 HG22 VAL A 166      -9.837   7.109   5.087  1.00 72.96           H  
ATOM   2578 HG23 VAL A 166     -11.095   7.221   6.334  1.00 72.96           H  
ATOM   2579  N   GLU A 167     -12.148  11.837   4.231  1.00 68.38           N  
ATOM   2580  H   GLU A 167     -12.091  11.367   3.339  1.00 68.38           H  
ATOM   2581  CA  GLU A 167     -12.023  13.297   4.233  1.00 68.38           C  
ATOM   2582  HA  GLU A 167     -11.341  13.596   5.029  1.00 68.38           H  
ATOM   2583  C   GLU A 167     -13.344  14.023   4.489  1.00 68.38           C  
ATOM   2584  CB  GLU A 167     -11.456  13.787   2.892  1.00 68.38           C  
ATOM   2585  HB2 GLU A 167     -12.129  13.532   2.074  1.00 68.38           H  
ATOM   2586  HB3 GLU A 167     -11.409  14.875   2.938  1.00 68.38           H  
ATOM   2587  O   GLU A 167     -13.360  15.076   5.125  1.00 68.38           O  
ATOM   2588  CG  GLU A 167     -10.037  13.290   2.589  1.00 68.38           C  
ATOM   2589  HG2 GLU A 167      -9.457  13.283   3.512  1.00 68.38           H  
ATOM   2590  HG3 GLU A 167      -9.572  14.019   1.925  1.00 68.38           H  
ATOM   2591  CD  GLU A 167      -9.951  11.913   1.911  1.00 68.38           C  
ATOM   2592  OE1 GLU A 167      -8.803  11.523   1.610  1.00 68.38           O  
ATOM   2593  OE2 GLU A 167     -10.985  11.240   1.682  1.00 68.38           O  
ATOM   2594  N   THR A 168     -14.440  13.493   3.952  1.00 77.04           N  
ATOM   2595  H   THR A 168     -14.323  12.636   3.430  1.00 77.04           H  
ATOM   2596  CA  THR A 168     -15.765  14.129   3.975  1.00 77.04           C  
ATOM   2597  HA  THR A 168     -15.652  15.176   4.257  1.00 77.04           H  
ATOM   2598  C   THR A 168     -16.706  13.517   5.002  1.00 77.04           C  
ATOM   2599  CB  THR A 168     -16.438  14.093   2.595  1.00 77.04           C  
ATOM   2600  HB  THR A 168     -17.406  14.591   2.662  1.00 77.04           H  
ATOM   2601  O   THR A 168     -17.763  14.092   5.249  1.00 77.04           O  
ATOM   2602  CG2 THR A 168     -15.615  14.786   1.509  1.00 77.04           C  
ATOM   2603 HG21 THR A 168     -14.659  14.282   1.370  1.00 77.04           H  
ATOM   2604 HG22 THR A 168     -16.168  14.765   0.570  1.00 77.04           H  
ATOM   2605 HG23 THR A 168     -15.436  15.822   1.794  1.00 77.04           H  
ATOM   2606  OG1 THR A 168     -16.640  12.770   2.174  1.00 77.04           O  
ATOM   2607  HG1 THR A 168     -15.765  12.406   2.020  1.00 77.04           H  
ATOM   2608  N   GLU A 169     -16.352  12.357   5.563  1.00 81.14           N  
ATOM   2609  H   GLU A 169     -15.468  11.947   5.297  1.00 81.14           H  
ATOM   2610  CA  GLU A 169     -17.199  11.538   6.443  1.00 81.14           C  
ATOM   2611  HA  GLU A 169     -16.662  10.609   6.634  1.00 81.14           H  
ATOM   2612  C   GLU A 169     -18.523  11.111   5.778  1.00 81.14           C  
ATOM   2613  CB  GLU A 169     -17.383  12.220   7.813  1.00 81.14           C  
ATOM   2614  HB2 GLU A 169     -17.963  13.134   7.683  1.00 81.14           H  
ATOM   2615  HB3 GLU A 169     -17.943  11.550   8.465  1.00 81.14           H  
ATOM   2616  O   GLU A 169     -19.459  10.650   6.431  1.00 81.14           O  
ATOM   2617  CG  GLU A 169     -16.043  12.555   8.496  1.00 81.14           C  
ATOM   2618  HG2 GLU A 169     -15.447  13.191   7.842  1.00 81.14           H  
ATOM   2619  HG3 GLU A 169     -15.493  11.628   8.653  1.00 81.14           H  
ATOM   2620  CD  GLU A 169     -16.199  13.285   9.842  1.00 81.14           C  
ATOM   2621  OE1 GLU A 169     -15.155  13.473  10.513  1.00 81.14           O  
ATOM   2622  OE2 GLU A 169     -17.332  13.667  10.217  1.00 81.14           O  
ATOM   2623  N   ALA A 170     -18.624  11.257   4.453  1.00 92.29           N  
ATOM   2624  H   ALA A 170     -17.834  11.642   3.954  1.00 92.29           H  
ATOM   2625  CA  ALA A 170     -19.808  10.893   3.698  1.00 92.29           C  
ATOM   2626  HA  ALA A 170     -20.683  11.173   4.285  1.00 92.29           H  
ATOM   2627  C   ALA A 170     -19.852   9.381   3.460  1.00 92.29           C  
ATOM   2628  CB  ALA A 170     -19.844  11.686   2.389  1.00 92.29           C  
ATOM   2629  HB1 ALA A 170     -18.990  11.412   1.769  1.00 92.29           H  
ATOM   2630  HB2 ALA A 170     -20.762  11.459   1.845  1.00 92.29           H  
ATOM   2631  HB3 ALA A 170     -19.804  12.754   2.603  1.00 92.29           H  
ATOM   2632  O   ALA A 170     -18.845   8.755   3.121  1.00 92.29           O  
ATOM   2633  N   ASN A 171     -21.044   8.796   3.571  1.00 95.50           N  
ATOM   2634  H   ASN A 171     -21.838   9.359   3.842  1.00 95.50           H  
ATOM   2635  CA  ASN A 171     -21.269   7.415   3.163  1.00 95.50           C  
ATOM   2636  HA  ASN A 171     -20.518   6.788   3.643  1.00 95.50           H  
ATOM   2637  C   ASN A 171     -21.103   7.283   1.636  1.00 95.50           C  
ATOM   2638  CB  ASN A 171     -22.656   6.972   3.647  1.00 95.50           C  
ATOM   2639  HB2 ASN A 171     -23.427   7.520   3.104  1.00 95.50           H  
ATOM   2640  HB3 ASN A 171     -22.758   7.180   4.712  1.00 95.50           H  
ATOM   2641  O   ASN A 171     -21.691   8.054   0.879  1.00 95.50           O  
ATOM   2642  CG  ASN A 171     -22.867   5.491   3.411  1.00 95.50           C  
ATOM   2643  ND2 ASN A 171     -22.602   4.657   4.387  1.00 95.50           N  
ATOM   2644 HD21 ASN A 171     -22.687   3.677   4.161  1.00 95.50           H  
ATOM   2645 HD22 ASN A 171     -22.203   4.988   5.254  1.00 95.50           H  
ATOM   2646  OD1 ASN A 171     -23.238   5.059   2.337  1.00 95.50           O  
ATOM   2647  N   VAL A 172     -20.311   6.301   1.204  1.00 95.15           N  
ATOM   2648  H   VAL A 172     -19.872   5.716   1.901  1.00 95.15           H  
ATOM   2649  CA  VAL A 172     -20.004   6.003  -0.210  1.00 95.15           C  
ATOM   2650  HA  VAL A 172     -20.394   6.811  -0.828  1.00 95.15           H  
ATOM   2651  C   VAL A 172     -20.721   4.723  -0.673  1.00 95.15           C  
ATOM   2652  CB  VAL A 172     -18.473   5.944  -0.439  1.00 95.15           C  
ATOM   2653  HB  VAL A 172     -18.078   5.037   0.018  1.00 95.15           H  
ATOM   2654  O   VAL A 172     -20.595   4.301  -1.814  1.00 95.15           O  
ATOM   2655  CG1 VAL A 172     -18.066   5.966  -1.918  1.00 95.15           C  
ATOM   2656 HG11 VAL A 172     -18.400   5.062  -2.427  1.00 95.15           H  
ATOM   2657 HG12 VAL A 172     -18.507   6.829  -2.416  1.00 95.15           H  
ATOM   2658 HG13 VAL A 172     -16.981   6.014  -2.013  1.00 95.15           H  
ATOM   2659  CG2 VAL A 172     -17.757   7.142   0.199  1.00 95.15           C  
ATOM   2660 HG21 VAL A 172     -18.175   8.074  -0.182  1.00 95.15           H  
ATOM   2661 HG22 VAL A 172     -17.876   7.110   1.282  1.00 95.15           H  
ATOM   2662 HG23 VAL A 172     -16.691   7.102  -0.024  1.00 95.15           H  
ATOM   2663  N   GLY A 173     -21.511   4.098   0.202  1.00 97.18           N  
ATOM   2664  H   GLY A 173     -21.654   4.523   1.107  1.00 97.18           H  
ATOM   2665  CA  GLY A 173     -22.281   2.894  -0.088  1.00 97.18           C  
ATOM   2666  HA2 GLY A 173     -23.274   2.997   0.348  1.00 97.18           H  
ATOM   2667  HA3 GLY A 173     -22.403   2.782  -1.165  1.00 97.18           H  
ATOM   2668  C   GLY A 173     -21.651   1.625   0.477  1.00 97.18           C  
ATOM   2669  O   GLY A 173     -21.083   1.614   1.571  1.00 97.18           O  
ATOM   2670  N   GLU A 174     -21.803   0.532  -0.263  1.00 98.34           N  
ATOM   2671  H   GLU A 174     -22.187   0.629  -1.192  1.00 98.34           H  
ATOM   2672  CA  GLU A 174     -21.407  -0.812   0.149  1.00 98.34           C  
ATOM   2673  HA  GLU A 174     -20.843  -0.753   1.080  1.00 98.34           H  
ATOM   2674  C   GLU A 174     -20.499  -1.464  -0.892  1.00 98.34           C  
ATOM   2675  CB  GLU A 174     -22.643  -1.695   0.392  1.00 98.34           C  
ATOM   2676  HB2 GLU A 174     -22.304  -2.706   0.619  1.00 98.34           H  
ATOM   2677  HB3 GLU A 174     -23.242  -1.727  -0.518  1.00 98.34           H  
ATOM   2678  O   GLU A 174     -20.435  -1.054  -2.052  1.00 98.34           O  
ATOM   2679  CG  GLU A 174     -23.512  -1.207   1.560  1.00 98.34           C  
ATOM   2680  HG2 GLU A 174     -22.875  -1.129   2.441  1.00 98.34           H  
ATOM   2681  HG3 GLU A 174     -23.897  -0.213   1.330  1.00 98.34           H  
ATOM   2682  CD  GLU A 174     -24.695  -2.141   1.870  1.00 98.34           C  
ATOM   2683  OE1 GLU A 174     -25.440  -1.818   2.822  1.00 98.34           O  
ATOM   2684  OE2 GLU A 174     -24.855  -3.172   1.173  1.00 98.34           O  
ATOM   2685  N   GLY A 175     -19.809  -2.521  -0.481  1.00 98.37           N  
ATOM   2686  H   GLY A 175     -19.896  -2.810   0.483  1.00 98.37           H  
ATOM   2687  CA  GLY A 175     -18.975  -3.296  -1.381  1.00 98.37           C  
ATOM   2688  HA2 GLY A 175     -19.502  -3.475  -2.318  1.00 98.37           H  
ATOM   2689  HA3 GLY A 175     -18.077  -2.719  -1.603  1.00 98.37           H  
ATOM   2690  C   GLY A 175     -18.549  -4.631  -0.801  1.00 98.37           C  
ATOM   2691  O   GLY A 175     -19.081  -5.122   0.197  1.00 98.37           O  
ATOM   2692  N   GLU A 176     -17.550  -5.220  -1.441  1.00 98.70           N  
ATOM   2693  H   GLU A 176     -17.204  -4.783  -2.283  1.00 98.70           H  
ATOM   2694  CA  GLU A 176     -16.863  -6.402  -0.943  1.00 98.70           C  
ATOM   2695  HA  GLU A 176     -17.129  -6.548   0.104  1.00 98.70           H  
ATOM   2696  C   GLU A 176     -15.353  -6.199  -1.018  1.00 98.70           C  
ATOM   2697  CB  GLU A 176     -17.336  -7.631  -1.724  1.00 98.70           C  
ATOM   2698  HB2 GLU A 176     -17.015  -7.556  -2.763  1.00 98.70           H  
ATOM   2699  HB3 GLU A 176     -18.426  -7.638  -1.697  1.00 98.70           H  
ATOM   2700  O   GLU A 176     -14.817  -5.879  -2.080  1.00 98.70           O  
ATOM   2701  CG  GLU A 176     -16.816  -8.942  -1.118  1.00 98.70           C  
ATOM   2702  HG2 GLU A 176     -17.069  -8.959  -0.058  1.00 98.70           H  
ATOM   2703  HG3 GLU A 176     -15.731  -8.976  -1.213  1.00 98.70           H  
ATOM   2704  CD  GLU A 176     -17.434 -10.187  -1.766  1.00 98.70           C  
ATOM   2705  OE1 GLU A 176     -16.971 -11.304  -1.434  1.00 98.70           O  
ATOM   2706  OE2 GLU A 176     -18.455 -10.046  -2.486  1.00 98.70           O  
ATOM   2707  N   ILE A 177     -14.675  -6.390   0.111  1.00 98.45           N  
ATOM   2708  H   ILE A 177     -15.181  -6.708   0.925  1.00 98.45           H  
ATOM   2709  CA  ILE A 177     -13.217  -6.352   0.197  1.00 98.45           C  
ATOM   2710  HA  ILE A 177     -12.841  -5.886  -0.714  1.00 98.45           H  
ATOM   2711  C   ILE A 177     -12.683  -7.780   0.248  1.00 98.45           C  
ATOM   2712  CB  ILE A 177     -12.757  -5.464   1.369  1.00 98.45           C  
ATOM   2713  HB  ILE A 177     -13.328  -4.538   1.309  1.00 98.45           H  
ATOM   2714  O   ILE A 177     -13.169  -8.601   1.021  1.00 98.45           O  
ATOM   2715  CG1 ILE A 177     -11.266  -5.101   1.210  1.00 98.45           C  
ATOM   2716 HG12 ILE A 177     -10.645  -5.979   1.384  1.00 98.45           H  
ATOM   2717 HG13 ILE A 177     -11.089  -4.749   0.194  1.00 98.45           H  
ATOM   2718  CG2 ILE A 177     -13.038  -6.103   2.742  1.00 98.45           C  
ATOM   2719 HG21 ILE A 177     -12.915  -5.363   3.533  1.00 98.45           H  
ATOM   2720 HG22 ILE A 177     -14.064  -6.469   2.777  1.00 98.45           H  
ATOM   2721 HG23 ILE A 177     -12.358  -6.934   2.929  1.00 98.45           H  
ATOM   2722  CD1 ILE A 177     -10.846  -3.982   2.170  1.00 98.45           C  
ATOM   2723 HD11 ILE A 177     -11.486  -3.113   2.021  1.00 98.45           H  
ATOM   2724 HD12 ILE A 177      -9.811  -3.697   1.978  1.00 98.45           H  
ATOM   2725 HD13 ILE A 177     -10.928  -4.314   3.205  1.00 98.45           H  
ATOM   2726  N   THR A 178     -11.692  -8.091  -0.580  1.00 97.56           N  
ATOM   2727  H   THR A 178     -11.334  -7.355  -1.172  1.00 97.56           H  
ATOM   2728  CA  THR A 178     -11.054  -9.414  -0.671  1.00 97.56           C  
ATOM   2729  HA  THR A 178     -11.249  -9.978   0.241  1.00 97.56           H  
ATOM   2730  C   THR A 178      -9.543  -9.253  -0.787  1.00 97.56           C  
ATOM   2731  CB  THR A 178     -11.600 -10.232  -1.857  1.00 97.56           C  
ATOM   2732  HB  THR A 178     -11.082 -11.191  -1.892  1.00 97.56           H  
ATOM   2733  O   THR A 178      -9.052  -8.164  -1.079  1.00 97.56           O  
ATOM   2734  CG2 THR A 178     -13.099 -10.505  -1.753  1.00 97.56           C  
ATOM   2735 HG21 THR A 178     -13.656  -9.574  -1.859  1.00 97.56           H  
ATOM   2736 HG22 THR A 178     -13.333 -10.952  -0.787  1.00 97.56           H  
ATOM   2737 HG23 THR A 178     -13.402 -11.190  -2.545  1.00 97.56           H  
ATOM   2738  OG1 THR A 178     -11.397  -9.563  -3.083  1.00 97.56           O  
ATOM   2739  HG1 THR A 178     -11.693  -8.659  -2.958  1.00 97.56           H  
ATOM   2740  N   ARG A 179      -8.764 -10.315  -0.571  1.00 95.37           N  
ATOM   2741  H   ARG A 179      -9.196 -11.185  -0.293  1.00 95.37           H  
ATOM   2742  CA  ARG A 179      -7.321 -10.280  -0.872  1.00 95.37           C  
ATOM   2743  HA  ARG A 179      -6.887  -9.428  -0.349  1.00 95.37           H  
ATOM   2744  C   ARG A 179      -7.075 -10.055  -2.373  1.00 95.37           C  
ATOM   2745  CB  ARG A 179      -6.638 -11.546  -0.333  1.00 95.37           C  
ATOM   2746  HB2 ARG A 179      -5.564 -11.457  -0.491  1.00 95.37           H  
ATOM   2747  HB3 ARG A 179      -6.822 -11.613   0.739  1.00 95.37           H  
ATOM   2748  O   ARG A 179      -7.853 -10.530  -3.204  1.00 95.37           O  
ATOM   2749  CG  ARG A 179      -7.143 -12.834  -0.994  1.00 95.37           C  
ATOM   2750  HG2 ARG A 179      -7.011 -12.751  -2.073  1.00 95.37           H  
ATOM   2751  HG3 ARG A 179      -8.204 -12.978  -0.791  1.00 95.37           H  
ATOM   2752  CD  ARG A 179      -6.362 -14.051  -0.505  1.00 95.37           C  
ATOM   2753  HD2 ARG A 179      -6.545 -14.868  -1.203  1.00 95.37           H  
ATOM   2754  HD3 ARG A 179      -5.297 -13.818  -0.497  1.00 95.37           H  
ATOM   2755  NE  ARG A 179      -6.791 -14.477   0.833  1.00 95.37           N  
ATOM   2756  HE  ARG A 179      -7.527 -13.966   1.298  1.00 95.37           H  
ATOM   2757  NH1 ARG A 179      -5.063 -15.914   1.337  1.00 95.37           N  
ATOM   2758 HH11 ARG A 179      -4.618 -16.542   1.991  1.00 95.37           H  
ATOM   2759 HH12 ARG A 179      -4.461 -15.507   0.636  1.00 95.37           H  
ATOM   2760  NH2 ARG A 179      -6.837 -15.834   2.644  1.00 95.37           N  
ATOM   2761 HH21 ARG A 179      -7.641 -15.286   2.917  1.00 95.37           H  
ATOM   2762 HH22 ARG A 179      -6.382 -16.462   3.292  1.00 95.37           H  
ATOM   2763  CZ  ARG A 179      -6.223 -15.394   1.591  1.00 95.37           C  
ATOM   2764  N   TRP A 180      -5.994  -9.367  -2.741  1.00 95.70           N  
ATOM   2765  H   TRP A 180      -5.357  -9.030  -2.034  1.00 95.70           H  
ATOM   2766  CA  TRP A 180      -5.589  -9.270  -4.149  1.00 95.70           C  
ATOM   2767  HA  TRP A 180      -6.480  -9.149  -4.764  1.00 95.70           H  
ATOM   2768  C   TRP A 180      -4.894 -10.558  -4.588  1.00 95.70           C  
ATOM   2769  CB  TRP A 180      -4.695  -8.047  -4.377  1.00 95.70           C  
ATOM   2770  HB2 TRP A 180      -5.247  -7.148  -4.102  1.00 95.70           H  
ATOM   2771  HB3 TRP A 180      -3.842  -8.120  -3.703  1.00 95.70           H  
ATOM   2772  O   TRP A 180      -3.972 -11.030  -3.926  1.00 95.70           O  
ATOM   2773  CG  TRP A 180      -4.167  -7.863  -5.773  1.00 95.70           C  
ATOM   2774  CD1 TRP A 180      -4.805  -8.138  -6.939  1.00 95.70           C  
ATOM   2775  HD1 TRP A 180      -5.808  -8.532  -7.018  1.00 95.70           H  
ATOM   2776  CD2 TRP A 180      -2.880  -7.295  -6.159  1.00 95.70           C  
ATOM   2777  CE2 TRP A 180      -2.800  -7.260  -7.581  1.00 95.70           C  
ATOM   2778  CE3 TRP A 180      -1.778  -6.779  -5.444  1.00 95.70           C  
ATOM   2779  HE3 TRP A 180      -1.789  -6.814  -4.365  1.00 95.70           H  
ATOM   2780  NE1 TRP A 180      -3.985  -7.815  -8.007  1.00 95.70           N  
ATOM   2781  HE1 TRP A 180      -4.246  -7.890  -8.980  1.00 95.70           H  
ATOM   2782  CH2 TRP A 180      -0.659  -6.137  -7.512  1.00 95.70           C  
ATOM   2783  HH2 TRP A 180       0.167  -5.655  -8.016  1.00 95.70           H  
ATOM   2784  CZ2 TRP A 180      -1.696  -6.719  -8.254  1.00 95.70           C  
ATOM   2785  HZ2 TRP A 180      -1.656  -6.710  -9.334  1.00 95.70           H  
ATOM   2786  CZ3 TRP A 180      -0.691  -6.183  -6.109  1.00 95.70           C  
ATOM   2787  HZ3 TRP A 180       0.112  -5.744  -5.536  1.00 95.70           H  
ATOM   2788  N   ILE A 181      -5.350 -11.140  -5.698  1.00 94.06           N  
ATOM   2789  H   ILE A 181      -6.164 -10.749  -6.151  1.00 94.06           H  
ATOM   2790  CA  ILE A 181      -4.831 -12.405  -6.215  1.00 94.06           C  
ATOM   2791  HA  ILE A 181      -3.931 -12.647  -5.649  1.00 94.06           H  
ATOM   2792  C   ILE A 181      -4.400 -12.248  -7.680  1.00 94.06           C  
ATOM   2793  CB  ILE A 181      -5.819 -13.575  -5.993  1.00 94.06           C  
ATOM   2794  HB  ILE A 181      -6.498 -13.680  -6.839  1.00 94.06           H  
ATOM   2795  O   ILE A 181      -5.154 -12.599  -8.592  1.00 94.06           O  
ATOM   2796  CG1 ILE A 181      -6.661 -13.465  -4.708  1.00 94.06           C  
ATOM   2797 HG12 ILE A 181      -5.984 -13.362  -3.859  1.00 94.06           H  
ATOM   2798 HG13 ILE A 181      -7.280 -12.571  -4.774  1.00 94.06           H  
ATOM   2799  CG2 ILE A 181      -4.934 -14.810  -5.864  1.00 94.06           C  
ATOM   2800 HG21 ILE A 181      -5.546 -15.706  -5.772  1.00 94.06           H  
ATOM   2801 HG22 ILE A 181      -4.239 -14.876  -6.702  1.00 94.06           H  
ATOM   2802 HG23 ILE A 181      -4.335 -14.707  -4.959  1.00 94.06           H  
ATOM   2803  CD1 ILE A 181      -7.616 -14.639  -4.452  1.00 94.06           C  
ATOM   2804 HD11 ILE A 181      -7.063 -15.525  -4.141  1.00 94.06           H  
ATOM   2805 HD12 ILE A 181      -8.305 -14.370  -3.651  1.00 94.06           H  
ATOM   2806 HD13 ILE A 181      -8.191 -14.855  -5.353  1.00 94.06           H  
ATOM   2807  N   PRO A 182      -3.206 -11.686  -7.936  1.00 93.86           N  
ATOM   2808  CA  PRO A 182      -2.718 -11.514  -9.294  1.00 93.86           C  
ATOM   2809  HA  PRO A 182      -3.472 -10.999  -9.888  1.00 93.86           H  
ATOM   2810  C   PRO A 182      -2.421 -12.868  -9.958  1.00 93.86           C  
ATOM   2811  CB  PRO A 182      -1.494 -10.607  -9.175  1.00 93.86           C  
ATOM   2812  HB2 PRO A 182      -1.813  -9.565  -9.213  1.00 93.86           H  
ATOM   2813  HB3 PRO A 182      -0.766 -10.802  -9.963  1.00 93.86           H  
ATOM   2814  O   PRO A 182      -2.005 -13.844  -9.324  1.00 93.86           O  
ATOM   2815  CG  PRO A 182      -0.954 -10.924  -7.780  1.00 93.86           C  
ATOM   2816  HG2 PRO A 182      -0.389 -10.088  -7.366  1.00 93.86           H  
ATOM   2817  HG3 PRO A 182      -0.340 -11.823  -7.821  1.00 93.86           H  
ATOM   2818  CD  PRO A 182      -2.221 -11.204  -6.972  1.00 93.86           C  
ATOM   2819  HD2 PRO A 182      -2.010 -11.947  -6.203  1.00 93.86           H  
ATOM   2820  HD3 PRO A 182      -2.579 -10.281  -6.516  1.00 93.86           H  
ATOM   2821  N   GLU A 183      -2.641 -12.926 -11.266  1.00 94.82           N  
ATOM   2822  H   GLU A 183      -2.944 -12.083 -11.731  1.00 94.82           H  
ATOM   2823  CA  GLU A 183      -2.258 -14.047 -12.111  1.00 94.82           C  
ATOM   2824  HA  GLU A 183      -2.495 -14.973 -11.588  1.00 94.82           H  
ATOM   2825  C   GLU A 183      -0.750 -14.017 -12.364  1.00 94.82           C  
ATOM   2826  CB  GLU A 183      -3.028 -14.046 -13.445  1.00 94.82           C  
ATOM   2827  HB2 GLU A 183      -2.809 -13.133 -13.998  1.00 94.82           H  
ATOM   2828  HB3 GLU A 183      -2.674 -14.893 -14.033  1.00 94.82           H  
ATOM   2829  O   GLU A 183      -0.177 -13.001 -12.758  1.00 94.82           O  
ATOM   2830  CG  GLU A 183      -4.548 -14.182 -13.272  1.00 94.82           C  
ATOM   2831  HG2 GLU A 183      -4.746 -14.949 -12.524  1.00 94.82           H  
ATOM   2832  HG3 GLU A 183      -4.962 -13.242 -12.907  1.00 94.82           H  
ATOM   2833  CD  GLU A 183      -5.239 -14.575 -14.589  1.00 94.82           C  
ATOM   2834  OE1 GLU A 183      -5.873 -15.659 -14.621  1.00 94.82           O  
ATOM   2835  OE2 GLU A 183      -5.166 -13.834 -15.594  1.00 94.82           O  
ATOM   2836  N   VAL A 184      -0.118 -15.169 -12.171  1.00 94.85           N  
ATOM   2837  H   VAL A 184      -0.648 -15.957 -11.827  1.00 94.85           H  
ATOM   2838  CA  VAL A 184       1.289 -15.407 -12.469  1.00 94.85           C  
ATOM   2839  HA  VAL A 184       1.765 -14.454 -12.700  1.00 94.85           H  
ATOM   2840  C   VAL A 184       1.378 -16.283 -13.707  1.00 94.85           C  
ATOM   2841  CB  VAL A 184       2.015 -15.993 -11.249  1.00 94.85           C  
ATOM   2842  HB  VAL A 184       1.549 -16.935 -10.958  1.00 94.85           H  
ATOM   2843  O   VAL A 184       0.828 -17.384 -13.757  1.00 94.85           O  
ATOM   2844  CG1 VAL A 184       3.496 -16.256 -11.535  1.00 94.85           C  
ATOM   2845 HG11 VAL A 184       3.603 -16.934 -12.381  1.00 94.85           H  
ATOM   2846 HG12 VAL A 184       3.961 -16.722 -10.666  1.00 94.85           H  
ATOM   2847 HG13 VAL A 184       4.011 -15.320 -11.750  1.00 94.85           H  
ATOM   2848  CG2 VAL A 184       1.894 -14.990 -10.091  1.00 94.85           C  
ATOM   2849 HG21 VAL A 184       0.924 -15.101  -9.607  1.00 94.85           H  
ATOM   2850 HG22 VAL A 184       1.967 -13.973 -10.477  1.00 94.85           H  
ATOM   2851 HG23 VAL A 184       2.697 -15.113  -9.364  1.00 94.85           H  
ATOM   2852  N   ASP A 185       2.051 -15.769 -14.727  1.00 93.49           N  
ATOM   2853  H   ASP A 185       2.544 -14.902 -14.564  1.00 93.49           H  
ATOM   2854  CA  ASP A 185       2.238 -16.400 -16.022  1.00 93.49           C  
ATOM   2855  HA  ASP A 185       1.471 -17.164 -16.145  1.00 93.49           H  
ATOM   2856  C   ASP A 185       3.599 -17.098 -16.060  1.00 93.49           C  
ATOM   2857  CB  ASP A 185       2.041 -15.355 -17.136  1.00 93.49           C  
ATOM   2858  HB2 ASP A 185       1.259 -14.659 -16.832  1.00 93.49           H  
ATOM   2859  HB3 ASP A 185       2.953 -14.781 -17.296  1.00 93.49           H  
ATOM   2860  O   ASP A 185       4.632 -16.502 -16.380  1.00 93.49           O  
ATOM   2861  CG  ASP A 185       1.603 -15.987 -18.455  1.00 93.49           C  
ATOM   2862  OD1 ASP A 185       1.633 -17.231 -18.560  1.00 93.49           O  
ATOM   2863  OD2 ASP A 185       1.090 -15.246 -19.327  1.00 93.49           O  
ATOM   2864  N   TYR A 186       3.608 -18.369 -15.658  1.00 90.74           N  
ATOM   2865  H   TYR A 186       2.728 -18.814 -15.441  1.00 90.74           H  
ATOM   2866  CA  TYR A 186       4.834 -19.153 -15.587  1.00 90.74           C  
ATOM   2867  HA  TYR A 186       5.574 -18.549 -15.061  1.00 90.74           H  
ATOM   2868  C   TYR A 186       5.342 -19.478 -16.991  1.00 90.74           C  
ATOM   2869  CB  TYR A 186       4.622 -20.434 -14.784  1.00 90.74           C  
ATOM   2870  HB2 TYR A 186       3.764 -20.975 -15.183  1.00 90.74           H  
ATOM   2871  HB3 TYR A 186       5.496 -21.073 -14.907  1.00 90.74           H  
ATOM   2872  O   TYR A 186       4.563 -19.969 -17.818  1.00 90.74           O  
ATOM   2873  CG  TYR A 186       4.419 -20.183 -13.308  1.00 90.74           C  
ATOM   2874  CD1 TYR A 186       5.539 -20.118 -12.457  1.00 90.74           C  
ATOM   2875  HD1 TYR A 186       6.535 -20.242 -12.855  1.00 90.74           H  
ATOM   2876  CD2 TYR A 186       3.124 -19.982 -12.794  1.00 90.74           C  
ATOM   2877  HD2 TYR A 186       2.270 -19.966 -13.456  1.00 90.74           H  
ATOM   2878  CE1 TYR A 186       5.366 -19.893 -11.080  1.00 90.74           C  
ATOM   2879  HE1 TYR A 186       6.225 -19.850 -10.427  1.00 90.74           H  
ATOM   2880  CE2 TYR A 186       2.952 -19.750 -11.418  1.00 90.74           C  
ATOM   2881  HE2 TYR A 186       1.978 -19.543 -10.999  1.00 90.74           H  
ATOM   2882  OH  TYR A 186       3.880 -19.559  -9.231  1.00 90.74           O  
ATOM   2883  HH  TYR A 186       4.712 -19.512  -8.754  1.00 90.74           H  
ATOM   2884  CZ  TYR A 186       4.067 -19.725 -10.561  1.00 90.74           C  
ATOM   2885  N   PRO A 187       6.643 -19.268 -17.268  1.00 86.51           N  
ATOM   2886  CA  PRO A 187       7.207 -19.607 -18.560  1.00 86.51           C  
ATOM   2887  HA  PRO A 187       6.680 -19.042 -19.329  1.00 86.51           H  
ATOM   2888  C   PRO A 187       7.062 -21.110 -18.829  1.00 86.51           C  
ATOM   2889  CB  PRO A 187       8.672 -19.165 -18.510  1.00 86.51           C  
ATOM   2890  HB2 PRO A 187       9.322 -19.811 -19.101  1.00 86.51           H  
ATOM   2891  HB3 PRO A 187       8.751 -18.132 -18.848  1.00 86.51           H  
ATOM   2892  O   PRO A 187       7.038 -21.916 -17.892  1.00 86.51           O  
ATOM   2893  CG  PRO A 187       9.007 -19.239 -17.021  1.00 86.51           C  
ATOM   2894  HG2 PRO A 187       9.817 -18.561 -16.752  1.00 86.51           H  
ATOM   2895  HG3 PRO A 187       9.257 -20.265 -16.751  1.00 86.51           H  
ATOM   2896  CD  PRO A 187       7.692 -18.839 -16.354  1.00 86.51           C  
ATOM   2897  HD2 PRO A 187       7.648 -17.756 -16.237  1.00 86.51           H  
ATOM   2898  HD3 PRO A 187       7.608 -19.329 -15.383  1.00 86.51           H  
ATOM   2899  N   PRO A 188       6.980 -21.506 -20.108  1.00 83.36           N  
ATOM   2900  CA  PRO A 188       6.946 -22.912 -20.459  1.00 83.36           C  
ATOM   2901  HA  PRO A 188       6.027 -23.346 -20.065  1.00 83.36           H  
ATOM   2902  C   PRO A 188       8.181 -23.644 -19.909  1.00 83.36           C  
ATOM   2903  CB  PRO A 188       6.917 -22.947 -21.981  1.00 83.36           C  
ATOM   2904  HB2 PRO A 188       7.515 -23.777 -22.356  1.00 83.36           H  
ATOM   2905  HB3 PRO A 188       5.880 -23.009 -22.313  1.00 83.36           H  
ATOM   2906  O   PRO A 188       9.279 -23.079 -19.938  1.00 83.36           O  
ATOM   2907  CG  PRO A 188       7.513 -21.606 -22.405  1.00 83.36           C  
ATOM   2908  HG2 PRO A 188       7.161 -21.277 -23.383  1.00 83.36           H  
ATOM   2909  HG3 PRO A 188       8.601 -21.671 -22.395  1.00 83.36           H  
ATOM   2910  CD  PRO A 188       7.052 -20.672 -21.296  1.00 83.36           C  
ATOM   2911  HD2 PRO A 188       6.060 -20.284 -21.526  1.00 83.36           H  
ATOM   2912  HD3 PRO A 188       7.764 -19.855 -21.183  1.00 83.36           H  
ATOM   2913  N   PRO A 189       8.037 -24.905 -19.457  1.00 74.73           N  
ATOM   2914  CA  PRO A 189       9.182 -25.701 -19.039  1.00 74.73           C  
ATOM   2915  HA  PRO A 189       9.653 -25.219 -18.182  1.00 74.73           H  
ATOM   2916  C   PRO A 189      10.198 -25.793 -20.183  1.00 74.73           C  
ATOM   2917  CB  PRO A 189       8.643 -27.072 -18.617  1.00 74.73           C  
ATOM   2918  HB2 PRO A 189       9.136 -27.874 -19.167  1.00 74.73           H  
ATOM   2919  HB3 PRO A 189       8.803 -27.213 -17.548  1.00 74.73           H  
ATOM   2920  O   PRO A 189       9.797 -25.922 -21.347  1.00 74.73           O  
ATOM   2921  CG  PRO A 189       7.142 -27.063 -18.922  1.00 74.73           C  
ATOM   2922  HG2 PRO A 189       6.918 -27.785 -19.707  1.00 74.73           H  
ATOM   2923  HG3 PRO A 189       6.573 -27.305 -18.024  1.00 74.73           H  
ATOM   2924  CD  PRO A 189       6.796 -25.655 -19.400  1.00 74.73           C  
ATOM   2925  HD2 PRO A 189       6.113 -25.184 -18.693  1.00 74.73           H  
ATOM   2926  HD3 PRO A 189       6.337 -25.703 -20.387  1.00 74.73           H  
ATOM   2927  N   VAL A 190      11.489 -25.714 -19.848  1.00 64.29           N  
ATOM   2928  H   VAL A 190      11.715 -25.665 -18.865  1.00 64.29           H  
ATOM   2929  CA  VAL A 190      12.624 -25.892 -20.777  1.00 64.29           C  
ATOM   2930  HA  VAL A 190      12.357 -25.477 -21.749  1.00 64.29           H  
ATOM   2931  C   VAL A 190      12.886 -27.376 -21.008  1.00 64.29           C  
ATOM   2932  CB  VAL A 190      13.883 -25.161 -20.279  1.00 64.29           C  
ATOM   2933  HB  VAL A 190      14.217 -25.612 -19.345  1.00 64.29           H  
ATOM   2934  O   VAL A 190      12.760 -28.149 -20.040  1.00 64.29           O  
ATOM   2935  CG1 VAL A 190      15.015 -25.251 -21.310  1.00 64.29           C  
ATOM   2936 HG11 VAL A 190      15.887 -24.700 -20.957  1.00 64.29           H  
ATOM   2937 HG12 VAL A 190      14.686 -24.842 -22.265  1.00 64.29           H  
ATOM   2938 HG13 VAL A 190      15.305 -26.292 -21.453  1.00 64.29           H  
ATOM   2939  CG2 VAL A 190      13.600 -23.669 -20.042  1.00 64.29           C  
ATOM   2940 HG21 VAL A 190      13.213 -23.214 -20.954  1.00 64.29           H  
ATOM   2941 HG22 VAL A 190      12.864 -23.546 -19.247  1.00 64.29           H  
ATOM   2942 HG23 VAL A 190      14.516 -23.159 -19.742  1.00 64.29           H  
ATOM   2943  OXT VAL A 190      13.081 -27.731 -22.193  1.00 64.29           O  
TER    2944      VAL A 190                                                       
ATOM   2944  N   MET B   1      -7.101   4.356  18.443  1.00 41.82           N  
ATOM   2945  H   MET B   1      -7.594   5.158  18.808  1.00 41.82           H  
ATOM   2946  H2  MET B   1      -7.744   3.874  17.831  1.00 41.82           H  
ATOM   2947  H3  MET B   1      -6.843   3.723  19.187  1.00 41.82           H  
ATOM   2948  CA  MET B   1      -5.917   4.769  17.658  1.00 41.82           C  
ATOM   2949  HA  MET B   1      -5.155   5.174  18.323  1.00 41.82           H  
ATOM   2950  C   MET B   1      -6.418   5.874  16.745  1.00 41.82           C  
ATOM   2951  CB  MET B   1      -5.336   3.553  16.897  1.00 41.82           C  
ATOM   2952  HB2 MET B   1      -5.424   2.686  17.550  1.00 41.82           H  
ATOM   2953  HB3 MET B   1      -5.938   3.337  16.014  1.00 41.82           H  
ATOM   2954  O   MET B   1      -6.776   5.625  15.606  1.00 41.82           O  
ATOM   2955  CG  MET B   1      -3.860   3.635  16.487  1.00 41.82           C  
ATOM   2956  HG2 MET B   1      -3.574   4.664  16.273  1.00 41.82           H  
ATOM   2957  HG3 MET B   1      -3.740   3.053  15.573  1.00 41.82           H  
ATOM   2958  SD  MET B   1      -2.765   2.918  17.752  1.00 41.82           S  
ATOM   2959  CE  MET B   1      -1.524   2.128  16.702  1.00 41.82           C  
ATOM   2960  HE1 MET B   1      -2.014   1.489  15.968  1.00 41.82           H  
ATOM   2961  HE2 MET B   1      -0.855   1.524  17.315  1.00 41.82           H  
ATOM   2962  HE3 MET B   1      -0.954   2.914  16.206  1.00 41.82           H  
ATOM   2963  N   ASP B   2      -6.612   7.073  17.294  1.00 49.39           N  
ATOM   2964  H   ASP B   2      -6.322   7.252  18.245  1.00 49.39           H  
ATOM   2965  CA  ASP B   2      -7.629   8.008  16.761  1.00 49.39           C  
ATOM   2966  HA  ASP B   2      -8.446   7.424  16.339  1.00 49.39           H  
ATOM   2967  C   ASP B   2      -7.106   8.891  15.627  1.00 49.39           C  
ATOM   2968  CB  ASP B   2      -8.221   8.846  17.905  1.00 49.39           C  
ATOM   2969  HB2 ASP B   2      -7.451   9.519  18.283  1.00 49.39           H  
ATOM   2970  HB3 ASP B   2      -9.046   9.448  17.522  1.00 49.39           H  
ATOM   2971  O   ASP B   2      -7.710   9.896  15.258  1.00 49.39           O  
ATOM   2972  CG  ASP B   2      -8.745   7.986  19.058  1.00 49.39           C  
ATOM   2973  OD1 ASP B   2      -8.966   6.767  18.844  1.00 49.39           O  
ATOM   2974  OD2 ASP B   2      -8.775   8.512  20.189  1.00 49.39           O  
ATOM   2975  N   ASP B   3      -5.941   8.537  15.102  1.00 52.94           N  
ATOM   2976  H   ASP B   3      -5.585   7.614  15.306  1.00 52.94           H  
ATOM   2977  CA  ASP B   3      -5.201   9.369  14.186  1.00 52.94           C  
ATOM   2978  HA  ASP B   3      -5.672  10.353  14.177  1.00 52.94           H  
ATOM   2979  C   ASP B   3      -5.246   8.746  12.792  1.00 52.94           C  
ATOM   2980  CB  ASP B   3      -3.796   9.532  14.737  1.00 52.94           C  
ATOM   2981  HB2 ASP B   3      -3.151   8.738  14.363  1.00 52.94           H  
ATOM   2982  HB3 ASP B   3      -3.819   9.448  15.824  1.00 52.94           H  
ATOM   2983  O   ASP B   3      -4.772   7.619  12.614  1.00 52.94           O  
ATOM   2984  CG  ASP B   3      -3.191  10.883  14.419  1.00 52.94           C  
ATOM   2985  OD1 ASP B   3      -3.847  11.853  13.976  1.00 52.94           O  
ATOM   2986  OD2 ASP B   3      -1.983  10.936  14.675  1.00 52.94           O  
ATOM   2987  N   PRO B   4      -5.832   9.431  11.798  1.00 55.11           N  
ATOM   2988  CA  PRO B   4      -6.044   8.850  10.484  1.00 55.11           C  
ATOM   2989  HA  PRO B   4      -6.650   7.948  10.578  1.00 55.11           H  
ATOM   2990  C   PRO B   4      -4.709   8.488   9.839  1.00 55.11           C  
ATOM   2991  CB  PRO B   4      -6.822   9.903   9.686  1.00 55.11           C  
ATOM   2992  HB2 PRO B   4      -6.542   9.912   8.632  1.00 55.11           H  
ATOM   2993  HB3 PRO B   4      -7.891   9.718   9.790  1.00 55.11           H  
ATOM   2994  O   PRO B   4      -3.721   9.220   9.966  1.00 55.11           O  
ATOM   2995  CG  PRO B   4      -6.466  11.218  10.378  1.00 55.11           C  
ATOM   2996  HG2 PRO B   4      -5.514  11.585   9.994  1.00 55.11           H  
ATOM   2997  HG3 PRO B   4      -7.248  11.967  10.253  1.00 55.11           H  
ATOM   2998  CD  PRO B   4      -6.304  10.805  11.836  1.00 55.11           C  
ATOM   2999  HD2 PRO B   4      -5.589  11.469  12.322  1.00 55.11           H  
ATOM   3000  HD3 PRO B   4      -7.267  10.843  12.346  1.00 55.11           H  
ATOM   3001  N   PHE B   5      -4.683   7.372   9.109  1.00 59.58           N  
ATOM   3002  H   PHE B   5      -5.519   6.809   9.038  1.00 59.58           H  
ATOM   3003  CA  PHE B   5      -3.581   7.113   8.195  1.00 59.58           C  
ATOM   3004  HA  PHE B   5      -2.645   7.232   8.742  1.00 59.58           H  
ATOM   3005  C   PHE B   5      -3.621   8.154   7.084  1.00 59.58           C  
ATOM   3006  CB  PHE B   5      -3.607   5.694   7.631  1.00 59.58           C  
ATOM   3007  HB2 PHE B   5      -4.618   5.443   7.307  1.00 59.58           H  
ATOM   3008  HB3 PHE B   5      -2.975   5.671   6.744  1.00 59.58           H  
ATOM   3009  O   PHE B   5      -4.643   8.365   6.437  1.00 59.58           O  
ATOM   3010  CG  PHE B   5      -3.104   4.642   8.598  1.00 59.58           C  
ATOM   3011  CD1 PHE B   5      -1.802   4.131   8.480  1.00 59.58           C  
ATOM   3012  HD1 PHE B   5      -1.150   4.486   7.695  1.00 59.58           H  
ATOM   3013  CD2 PHE B   5      -3.936   4.169   9.624  1.00 59.58           C  
ATOM   3014  HD2 PHE B   5      -4.897   4.631   9.795  1.00 59.58           H  
ATOM   3015  CE1 PHE B   5      -1.354   3.120   9.347  1.00 59.58           C  
ATOM   3016  HE1 PHE B   5      -0.363   2.707   9.225  1.00 59.58           H  
ATOM   3017  CE2 PHE B   5      -3.506   3.142  10.476  1.00 59.58           C  
ATOM   3018  HE2 PHE B   5      -4.147   2.788  11.270  1.00 59.58           H  
ATOM   3019  CZ  PHE B   5      -2.215   2.614  10.335  1.00 59.58           C  
ATOM   3020  HZ  PHE B   5      -1.891   1.829  11.002  1.00 59.58           H  
ATOM   3021  N   VAL B   6      -2.490   8.802   6.882  1.00 67.11           N  
ATOM   3022  H   VAL B   6      -1.696   8.555   7.456  1.00 67.11           H  
ATOM   3023  CA  VAL B   6      -2.262   9.819   5.871  1.00 67.11           C  
ATOM   3024  HA  VAL B   6      -3.142   9.905   5.234  1.00 67.11           H  
ATOM   3025  C   VAL B   6      -1.107   9.354   5.007  1.00 67.11           C  
ATOM   3026  CB  VAL B   6      -1.989  11.197   6.497  1.00 67.11           C  
ATOM   3027  HB  VAL B   6      -1.654  11.880   5.716  1.00 67.11           H  
ATOM   3028  O   VAL B   6      -0.131   8.770   5.489  1.00 67.11           O  
ATOM   3029  CG1 VAL B   6      -3.255  11.782   7.135  1.00 67.11           C  
ATOM   3030 HG11 VAL B   6      -4.037  11.862   6.379  1.00 67.11           H  
ATOM   3031 HG12 VAL B   6      -3.047  12.774   7.535  1.00 67.11           H  
ATOM   3032 HG13 VAL B   6      -3.609  11.130   7.934  1.00 67.11           H  
ATOM   3033  CG2 VAL B   6      -0.922  11.132   7.585  1.00 67.11           C  
ATOM   3034 HG21 VAL B   6      -1.255  10.470   8.384  1.00 67.11           H  
ATOM   3035 HG22 VAL B   6      -0.763  12.130   7.995  1.00 67.11           H  
ATOM   3036 HG23 VAL B   6       0.010  10.741   7.176  1.00 67.11           H  
ATOM   3037  N   SER B   7      -1.232   9.600   3.715  1.00 64.79           N  
ATOM   3038  H   SER B   7      -2.082  10.008   3.354  1.00 64.79           H  
ATOM   3039  CA  SER B   7      -0.154   9.329   2.783  1.00 64.79           C  
ATOM   3040  HA  SER B   7       0.176   8.298   2.913  1.00 64.79           H  
ATOM   3041  C   SER B   7       1.023  10.255   3.065  1.00 64.79           C  
ATOM   3042  CB  SER B   7      -0.658   9.479   1.353  1.00 64.79           C  
ATOM   3043  HB2 SER B   7      -1.221  10.406   1.254  1.00 64.79           H  
ATOM   3044  HB3 SER B   7       0.189   9.505   0.667  1.00 64.79           H  
ATOM   3045  O   SER B   7       0.856  11.445   3.356  1.00 64.79           O  
ATOM   3046  OG  SER B   7      -1.486   8.375   1.048  1.00 64.79           O  
ATOM   3047  HG  SER B   7      -0.981   7.765   0.505  1.00 64.79           H  
ATOM   3048  N   CYS B   8       2.230   9.712   2.971  1.00 70.66           N  
ATOM   3049  H   CYS B   8       2.308   8.721   2.791  1.00 70.66           H  
ATOM   3050  CA  CYS B   8       3.428  10.517   2.989  1.00 70.66           C  
ATOM   3051  HA  CYS B   8       3.432  11.087   3.918  1.00 70.66           H  
ATOM   3052  C   CYS B   8       3.402  11.448   1.780  1.00 70.66           C  
ATOM   3053  CB  CYS B   8       4.659   9.630   2.990  1.00 70.66           C  
ATOM   3054  HB2 CYS B   8       4.705   9.065   2.058  1.00 70.66           H  
ATOM   3055  HB3 CYS B   8       4.574   8.928   3.820  1.00 70.66           H  
ATOM   3056  O   CYS B   8       3.304  10.963   0.654  1.00 70.66           O  
ATOM   3057  SG  CYS B   8       6.161  10.636   3.122  1.00 70.66           S  
ATOM   3058  HG  CYS B   8       6.953   9.592   3.383  1.00 70.66           H  
ATOM   3059  N   PRO B   9       3.543  12.770   1.968  1.00 64.37           N  
ATOM   3060  CA  PRO B   9       3.584  13.694   0.844  1.00 64.37           C  
ATOM   3061  HA  PRO B   9       2.662  13.614   0.269  1.00 64.37           H  
ATOM   3062  C   PRO B   9       4.753  13.391  -0.105  1.00 64.37           C  
ATOM   3063  CB  PRO B   9       3.669  15.088   1.471  1.00 64.37           C  
ATOM   3064  HB2 PRO B   9       2.663  15.496   1.568  1.00 64.37           H  
ATOM   3065  HB3 PRO B   9       4.286  15.767   0.882  1.00 64.37           H  
ATOM   3066  O   PRO B   9       4.682  13.727  -1.279  1.00 64.37           O  
ATOM   3067  CG  PRO B   9       4.246  14.841   2.861  1.00 64.37           C  
ATOM   3068  HG2 PRO B   9       5.333  14.781   2.799  1.00 64.37           H  
ATOM   3069  HG3 PRO B   9       3.941  15.616   3.565  1.00 64.37           H  
ATOM   3070  CD  PRO B   9       3.683  13.477   3.226  1.00 64.37           C  
ATOM   3071  HD2 PRO B   9       2.701  13.595   3.683  1.00 64.37           H  
ATOM   3072  HD3 PRO B   9       4.372  12.966   3.898  1.00 64.37           H  
ATOM   3073  N   TYR B  10       5.815  12.737   0.379  1.00 62.51           N  
ATOM   3074  H   TYR B  10       5.813  12.469   1.353  1.00 62.51           H  
ATOM   3075  CA  TYR B  10       6.939  12.298  -0.453  1.00 62.51           C  
ATOM   3076  HA  TYR B  10       7.152  13.057  -1.206  1.00 62.51           H  
ATOM   3077  C   TYR B  10       6.692  10.991  -1.202  1.00 62.51           C  
ATOM   3078  CB  TYR B  10       8.173  12.109   0.426  1.00 62.51           C  
ATOM   3079  HB2 TYR B  10       8.982  11.705  -0.184  1.00 62.51           H  
ATOM   3080  HB3 TYR B  10       7.944  11.370   1.194  1.00 62.51           H  
ATOM   3081  O   TYR B  10       7.284  10.786  -2.255  1.00 62.51           O  
ATOM   3082  CG  TYR B  10       8.671  13.374   1.069  1.00 62.51           C  
ATOM   3083  CD1 TYR B  10       9.257  14.347   0.255  1.00 62.51           C  
ATOM   3084  HD1 TYR B  10       9.317  14.169  -0.808  1.00 62.51           H  
ATOM   3085  CD2 TYR B  10       8.616  13.568   2.457  1.00 62.51           C  
ATOM   3086  HD2 TYR B  10       8.240  12.786   3.100  1.00 62.51           H  
ATOM   3087  CE1 TYR B  10       9.722  15.552   0.796  1.00 62.51           C  
ATOM   3088  HE1 TYR B  10      10.205  16.282   0.163  1.00 62.51           H  
ATOM   3089  CE2 TYR B  10       9.125  14.758   3.001  1.00 62.51           C  
ATOM   3090  HE2 TYR B  10       9.216  14.861   4.072  1.00 62.51           H  
ATOM   3091  OH  TYR B  10      10.022  16.970   2.698  1.00 62.51           O  
ATOM   3092  HH  TYR B  10      10.272  16.896   3.622  1.00 62.51           H  
ATOM   3093  CZ  TYR B  10       9.615  15.786   2.173  1.00 62.51           C  
ATOM   3094  N   ASN B  11       5.879  10.094  -0.647  1.00 51.27           N  
ATOM   3095  H   ASN B  11       5.320  10.368   0.148  1.00 51.27           H  
ATOM   3096  CA  ASN B  11       5.590   8.803  -1.251  1.00 51.27           C  
ATOM   3097  HA  ASN B  11       5.701   8.893  -2.332  1.00 51.27           H  
ATOM   3098  C   ASN B  11       4.145   8.410  -0.905  1.00 51.27           C  
ATOM   3099  CB  ASN B  11       6.628   7.765  -0.792  1.00 51.27           C  
ATOM   3100  HB2 ASN B  11       7.629   8.143  -1.004  1.00 51.27           H  
ATOM   3101  HB3 ASN B  11       6.533   7.586   0.279  1.00 51.27           H  
ATOM   3102  O   ASN B  11       3.887   7.980   0.222  1.00 51.27           O  
ATOM   3103  CG  ASN B  11       6.441   6.450  -1.529  1.00 51.27           C  
ATOM   3104  ND2 ASN B  11       7.501   5.743  -1.823  1.00 51.27           N  
ATOM   3105 HD21 ASN B  11       7.336   4.938  -2.410  1.00 51.27           H  
ATOM   3106 HD22 ASN B  11       8.439   6.082  -1.665  1.00 51.27           H  
ATOM   3107  OD1 ASN B  11       5.334   6.064  -1.863  1.00 51.27           O  
ATOM   3108  N   PRO B  12       3.197   8.544  -1.846  1.00 52.61           N  
ATOM   3109  CA  PRO B  12       1.777   8.350  -1.567  1.00 52.61           C  
ATOM   3110  HA  PRO B  12       1.482   9.045  -0.781  1.00 52.61           H  
ATOM   3111  C   PRO B  12       1.438   6.927  -1.109  1.00 52.61           C  
ATOM   3112  CB  PRO B  12       1.052   8.719  -2.863  1.00 52.61           C  
ATOM   3113  HB2 PRO B  12       0.165   8.108  -3.030  1.00 52.61           H  
ATOM   3114  HB3 PRO B  12       0.782   9.775  -2.838  1.00 52.61           H  
ATOM   3115  O   PRO B  12       0.439   6.740  -0.411  1.00 52.61           O  
ATOM   3116  CG  PRO B  12       2.105   8.491  -3.946  1.00 52.61           C  
ATOM   3117  HG2 PRO B  12       1.923   9.109  -4.825  1.00 52.61           H  
ATOM   3118  HG3 PRO B  12       2.126   7.436  -4.217  1.00 52.61           H  
ATOM   3119  CD  PRO B  12       3.406   8.866  -3.248  1.00 52.61           C  
ATOM   3120  HD2 PRO B  12       3.593   9.934  -3.354  1.00 52.61           H  
ATOM   3121  HD3 PRO B  12       4.223   8.287  -3.679  1.00 52.61           H  
ATOM   3122  N   ILE B  13       2.301   5.959  -1.440  1.00 53.20           N  
ATOM   3123  H   ILE B  13       3.126   6.210  -1.966  1.00 53.20           H  
ATOM   3124  CA  ILE B  13       2.182   4.569  -1.014  1.00 53.20           C  
ATOM   3125  HA  ILE B  13       1.191   4.202  -1.280  1.00 53.20           H  
ATOM   3126  C   ILE B  13       2.353   4.460   0.500  1.00 53.20           C  
ATOM   3127  CB  ILE B  13       3.259   3.693  -1.693  1.00 53.20           C  
ATOM   3128  HB  ILE B  13       4.225   3.965  -1.268  1.00 53.20           H  
ATOM   3129  O   ILE B  13       1.689   3.648   1.135  1.00 53.20           O  
ATOM   3130  CG1 ILE B  13       3.389   3.854  -3.229  1.00 53.20           C  
ATOM   3131 HG12 ILE B  13       4.382   3.510  -3.518  1.00 53.20           H  
ATOM   3132 HG13 ILE B  13       3.339   4.906  -3.508  1.00 53.20           H  
ATOM   3133  CG2 ILE B  13       3.013   2.234  -1.300  1.00 53.20           C  
ATOM   3134 HG21 ILE B  13       3.314   2.053  -0.269  1.00 53.20           H  
ATOM   3135 HG22 ILE B  13       3.583   1.572  -1.953  1.00 53.20           H  
ATOM   3136 HG23 ILE B  13       1.949   2.016  -1.389  1.00 53.20           H  
ATOM   3137  CD1 ILE B  13       2.383   3.074  -4.077  1.00 53.20           C  
ATOM   3138 HD11 ILE B  13       1.368   3.269  -3.731  1.00 53.20           H  
ATOM   3139 HD12 ILE B  13       2.601   2.007  -4.020  1.00 53.20           H  
ATOM   3140 HD13 ILE B  13       2.469   3.387  -5.117  1.00 53.20           H  
ATOM   3141  N   HIS B  14       3.238   5.263   1.095  1.00 64.28           N  
ATOM   3142  H   HIS B  14       3.689   5.982   0.546  1.00 64.28           H  
ATOM   3143  CA  HIS B  14       3.487   5.214   2.527  1.00 64.28           C  
ATOM   3144  HA  HIS B  14       3.599   4.175   2.836  1.00 64.28           H  
ATOM   3145  C   HIS B  14       2.307   5.802   3.285  1.00 64.28           C  
ATOM   3146  CB  HIS B  14       4.769   5.958   2.886  1.00 64.28           C  
ATOM   3147  HB2 HIS B  14       4.846   5.980   3.973  1.00 64.28           H  
ATOM   3148  HB3 HIS B  14       4.692   6.983   2.523  1.00 64.28           H  
ATOM   3149  O   HIS B  14       2.213   7.012   3.485  1.00 64.28           O  
ATOM   3150  CG  HIS B  14       6.038   5.371   2.346  1.00 64.28           C  
ATOM   3151  CD2 HIS B  14       6.242   4.108   1.865  1.00 64.28           C  
ATOM   3152  HD2 HIS B  14       5.499   3.330   1.769  1.00 64.28           H  
ATOM   3153  ND1 HIS B  14       7.249   6.016   2.320  1.00 64.28           N  
ATOM   3154  HD1 HIS B  14       7.425   6.945   2.673  1.00 64.28           H  
ATOM   3155  CE1 HIS B  14       8.168   5.164   1.845  1.00 64.28           C  
ATOM   3156  HE1 HIS B  14       9.220   5.376   1.724  1.00 64.28           H  
ATOM   3157  NE2 HIS B  14       7.600   3.985   1.563  1.00 64.28           N  
ATOM   3158  N   ARG B  15       1.426   4.933   3.766  1.00 65.07           N  
ATOM   3159  H   ARG B  15       1.512   3.968   3.481  1.00 65.07           H  
ATOM   3160  CA  ARG B  15       0.368   5.319   4.692  1.00 65.07           C  
ATOM   3161  HA  ARG B  15       0.111   6.366   4.533  1.00 65.07           H  
ATOM   3162  C   ARG B  15       0.852   5.192   6.116  1.00 65.07           C  
ATOM   3163  CB  ARG B  15      -0.876   4.481   4.442  1.00 65.07           C  
ATOM   3164  HB2 ARG B  15      -0.611   3.431   4.315  1.00 65.07           H  
ATOM   3165  HB3 ARG B  15      -1.543   4.576   5.299  1.00 65.07           H  
ATOM   3166  O   ARG B  15       1.101   4.103   6.617  1.00 65.07           O  
ATOM   3167  CG  ARG B  15      -1.584   5.009   3.200  1.00 65.07           C  
ATOM   3168  HG2 ARG B  15      -0.983   4.821   2.310  1.00 65.07           H  
ATOM   3169  HG3 ARG B  15      -1.750   6.082   3.301  1.00 65.07           H  
ATOM   3170  CD  ARG B  15      -2.928   4.309   3.086  1.00 65.07           C  
ATOM   3171  HD2 ARG B  15      -3.458   4.412   4.033  1.00 65.07           H  
ATOM   3172  HD3 ARG B  15      -2.776   3.249   2.880  1.00 65.07           H  
ATOM   3173  NE  ARG B  15      -3.691   4.923   2.008  1.00 65.07           N  
ATOM   3174  HE  ARG B  15      -3.186   5.200   1.178  1.00 65.07           H  
ATOM   3175  NH1 ARG B  15      -5.769   4.988   3.013  1.00 65.07           N  
ATOM   3176 HH11 ARG B  15      -5.451   4.416   3.782  1.00 65.07           H  
ATOM   3177 HH12 ARG B  15      -6.724   5.304   2.924  1.00 65.07           H  
ATOM   3178  NH2 ARG B  15      -5.426   5.948   1.055  1.00 65.07           N  
ATOM   3179 HH21 ARG B  15      -6.191   6.585   1.225  1.00 65.07           H  
ATOM   3180 HH22 ARG B  15      -4.959   5.972   0.160  1.00 65.07           H  
ATOM   3181  CZ  ARG B  15      -4.952   5.282   2.044  1.00 65.07           C  
ATOM   3182  N   VAL B  16       0.937   6.318   6.799  1.00 65.74           N  
ATOM   3183  H   VAL B  16       0.683   7.182   6.341  1.00 65.74           H  
ATOM   3184  CA  VAL B  16       1.347   6.366   8.200  1.00 65.74           C  
ATOM   3185  HA  VAL B  16       1.417   5.347   8.582  1.00 65.74           H  
ATOM   3186  C   VAL B  16       0.286   7.088   9.013  1.00 65.74           C  
ATOM   3187  CB  VAL B  16       2.735   7.002   8.355  1.00 65.74           C  
ATOM   3188  HB  VAL B  16       2.955   7.096   9.418  1.00 65.74           H  
ATOM   3189  O   VAL B  16      -0.340   8.008   8.493  1.00 65.74           O  
ATOM   3190  CG1 VAL B  16       3.810   6.102   7.735  1.00 65.74           C  
ATOM   3191 HG11 VAL B  16       3.713   6.085   6.650  1.00 65.74           H  
ATOM   3192 HG12 VAL B  16       4.800   6.473   8.000  1.00 65.74           H  
ATOM   3193 HG13 VAL B  16       3.706   5.084   8.111  1.00 65.74           H  
ATOM   3194  CG2 VAL B  16       2.838   8.390   7.717  1.00 65.74           C  
ATOM   3195 HG21 VAL B  16       2.597   8.346   6.655  1.00 65.74           H  
ATOM   3196 HG22 VAL B  16       2.148   9.076   8.209  1.00 65.74           H  
ATOM   3197 HG23 VAL B  16       3.862   8.751   7.815  1.00 65.74           H  
ATOM   3198  N   PRO B  17       0.069   6.731  10.286  1.00 58.57           N  
ATOM   3199  CA  PRO B  17      -0.781   7.531  11.162  1.00 58.57           C  
ATOM   3200  HA  PRO B  17      -1.816   7.463  10.827  1.00 58.57           H  
ATOM   3201  C   PRO B  17      -0.315   8.990  11.160  1.00 58.57           C  
ATOM   3202  CB  PRO B  17      -0.656   6.916  12.554  1.00 58.57           C  
ATOM   3203  HB2 PRO B  17       0.081   7.459  13.146  1.00 58.57           H  
ATOM   3204  HB3 PRO B  17      -1.616   6.900  13.070  1.00 58.57           H  
ATOM   3205  O   PRO B  17       0.893   9.252  11.165  1.00 58.57           O  
ATOM   3206  CG  PRO B  17      -0.143   5.506  12.289  1.00 58.57           C  
ATOM   3207  HG2 PRO B  17       0.505   5.192  13.108  1.00 58.57           H  
ATOM   3208  HG3 PRO B  17      -0.986   4.828  12.153  1.00 58.57           H  
ATOM   3209  CD  PRO B  17       0.652   5.608  10.996  1.00 58.57           C  
ATOM   3210  HD2 PRO B  17       0.561   4.679  10.433  1.00 58.57           H  
ATOM   3211  HD3 PRO B  17       1.698   5.817  11.218  1.00 58.57           H  
ATOM   3212  N   ARG B  18      -1.241   9.951  11.168  1.00 59.78           N  
ATOM   3213  H   ARG B  18      -2.206   9.666  11.079  1.00 59.78           H  
ATOM   3214  CA  ARG B  18      -0.925  11.383  11.018  1.00 59.78           C  
ATOM   3215  HA  ARG B  18      -0.418  11.511  10.061  1.00 59.78           H  
ATOM   3216  C   ARG B  18       0.085  11.920  12.040  1.00 59.78           C  
ATOM   3217  CB  ARG B  18      -2.250  12.158  10.973  1.00 59.78           C  
ATOM   3218  HB2 ARG B  18      -2.735  12.094  11.947  1.00 59.78           H  
ATOM   3219  HB3 ARG B  18      -2.901  11.686  10.237  1.00 59.78           H  
ATOM   3220  O   ARG B  18       0.918  12.751  11.693  1.00 59.78           O  
ATOM   3221  CG  ARG B  18      -2.089  13.631  10.594  1.00 59.78           C  
ATOM   3222  HG2 ARG B  18      -1.557  13.685   9.644  1.00 59.78           H  
ATOM   3223  HG3 ARG B  18      -1.502  14.157  11.347  1.00 59.78           H  
ATOM   3224  CD  ARG B  18      -3.449  14.318  10.421  1.00 59.78           C  
ATOM   3225  HD2 ARG B  18      -4.149  13.632   9.942  1.00 59.78           H  
ATOM   3226  HD3 ARG B  18      -3.296  15.166   9.752  1.00 59.78           H  
ATOM   3227  NE  ARG B  18      -4.007  14.801  11.697  1.00 59.78           N  
ATOM   3228  HE  ARG B  18      -3.787  14.256  12.519  1.00 59.78           H  
ATOM   3229  NH1 ARG B  18      -5.355  16.435  10.801  1.00 59.78           N  
ATOM   3230 HH11 ARG B  18      -6.069  17.139  10.925  1.00 59.78           H  
ATOM   3231 HH12 ARG B  18      -5.180  16.047   9.885  1.00 59.78           H  
ATOM   3232  NH2 ARG B  18      -5.182  16.237  13.018  1.00 59.78           N  
ATOM   3233 HH21 ARG B  18      -5.889  16.950  13.128  1.00 59.78           H  
ATOM   3234 HH22 ARG B  18      -4.875  15.701  13.816  1.00 59.78           H  
ATOM   3235  CZ  ARG B  18      -4.838  15.822  11.833  1.00 59.78           C  
ATOM   3236  N   SER B  19       0.120  11.376  13.247  1.00 55.44           N  
ATOM   3237  H   SER B  19      -0.686  10.826  13.504  1.00 55.44           H  
ATOM   3238  CA  SER B  19       1.075  11.669  14.330  1.00 55.44           C  
ATOM   3239  HA  SER B  19       1.123  12.747  14.485  1.00 55.44           H  
ATOM   3240  C   SER B  19       2.474  11.179  14.014  1.00 55.44           C  
ATOM   3241  CB  SER B  19       0.667  11.000  15.653  1.00 55.44           C  
ATOM   3242  HB2 SER B  19      -0.124  11.583  16.125  1.00 55.44           H  
ATOM   3243  HB3 SER B  19       1.517  10.985  16.335  1.00 55.44           H  
ATOM   3244  O   SER B  19       3.458  11.771  14.456  1.00 55.44           O  
ATOM   3245  OG  SER B  19       0.211   9.678  15.438  1.00 55.44           O  
ATOM   3246  HG  SER B  19      -0.711   9.819  15.211  1.00 55.44           H  
ATOM   3247  N   ARG B  20       2.587  10.102  13.235  1.00 57.82           N  
ATOM   3248  H   ARG B  20       1.731   9.693  12.887  1.00 57.82           H  
ATOM   3249  CA  ARG B  20       3.862   9.564  12.758  1.00 57.82           C  
ATOM   3250  HA  ARG B  20       4.646   9.839  13.464  1.00 57.82           H  
ATOM   3251  C   ARG B  20       4.283  10.169  11.430  1.00 57.82           C  
ATOM   3252  CB  ARG B  20       3.801   8.036  12.682  1.00 57.82           C  
ATOM   3253  HB2 ARG B  20       3.012   7.726  11.996  1.00 57.82           H  
ATOM   3254  HB3 ARG B  20       4.754   7.668  12.301  1.00 57.82           H  
ATOM   3255  O   ARG B  20       5.474  10.109  11.120  1.00 57.82           O  
ATOM   3256  CG  ARG B  20       3.546   7.431  14.068  1.00 57.82           C  
ATOM   3257  HG2 ARG B  20       4.195   7.909  14.801  1.00 57.82           H  
ATOM   3258  HG3 ARG B  20       2.507   7.597  14.351  1.00 57.82           H  
ATOM   3259  CD  ARG B  20       3.835   5.930  14.067  1.00 57.82           C  
ATOM   3260  HD2 ARG B  20       3.218   5.458  13.302  1.00 57.82           H  
ATOM   3261  HD3 ARG B  20       4.883   5.755  13.826  1.00 57.82           H  
ATOM   3262  NE  ARG B  20       3.523   5.349  15.383  1.00 57.82           N  
ATOM   3263  HE  ARG B  20       3.260   5.992  16.116  1.00 57.82           H  
ATOM   3264  NH1 ARG B  20       3.327   3.159  14.698  1.00 57.82           N  
ATOM   3265 HH11 ARG B  20       2.478   2.665  14.462  1.00 57.82           H  
ATOM   3266 HH12 ARG B  20       4.024   3.276  13.976  1.00 57.82           H  
ATOM   3267  NH2 ARG B  20       2.379   3.787  16.569  1.00 57.82           N  
ATOM   3268 HH21 ARG B  20       1.787   2.993  16.369  1.00 57.82           H  
ATOM   3269 HH22 ARG B  20       1.975   4.511  17.146  1.00 57.82           H  
ATOM   3270  CZ  ARG B  20       3.113   4.108  15.550  1.00 57.82           C  
ATOM   3271  N   LEU B  21       3.361  10.802  10.698  1.00 70.60           N  
ATOM   3272  H   LEU B  21       2.398  10.726  10.995  1.00 70.60           H  
ATOM   3273  CA  LEU B  21       3.635  11.438   9.414  1.00 70.60           C  
ATOM   3274  HA  LEU B  21       3.906  10.651   8.710  1.00 70.60           H  
ATOM   3275  C   LEU B  21       4.837  12.374   9.497  1.00 70.60           C  
ATOM   3276  CB  LEU B  21       2.369  12.142   8.888  1.00 70.60           C  
ATOM   3277  HB2 LEU B  21       1.553  11.421   8.850  1.00 70.60           H  
ATOM   3278  HB3 LEU B  21       2.102  12.947   9.573  1.00 70.60           H  
ATOM   3279  O   LEU B  21       5.715  12.275   8.653  1.00 70.60           O  
ATOM   3280  CG  LEU B  21       2.559  12.768   7.500  1.00 70.60           C  
ATOM   3281  HG  LEU B  21       3.374  13.484   7.602  1.00 70.60           H  
ATOM   3282  CD1 LEU B  21       2.925  11.744   6.436  1.00 70.60           C  
ATOM   3283 HD11 LEU B  21       3.912  11.319   6.614  1.00 70.60           H  
ATOM   3284 HD12 LEU B  21       2.926  12.265   5.478  1.00 70.60           H  
ATOM   3285 HD13 LEU B  21       2.180  10.949   6.391  1.00 70.60           H  
ATOM   3286  CD2 LEU B  21       1.355  13.563   6.993  1.00 70.60           C  
ATOM   3287 HD21 LEU B  21       0.663  12.911   6.460  1.00 70.60           H  
ATOM   3288 HD22 LEU B  21       0.840  14.053   7.819  1.00 70.60           H  
ATOM   3289 HD23 LEU B  21       1.695  14.310   6.276  1.00 70.60           H  
ATOM   3290  N   GLN B  22       4.956  13.190  10.548  1.00 60.48           N  
ATOM   3291  H   GLN B  22       4.196  13.230  11.212  1.00 60.48           H  
ATOM   3292  CA  GLN B  22       6.096  14.099  10.703  1.00 60.48           C  
ATOM   3293  HA  GLN B  22       6.091  14.774   9.847  1.00 60.48           H  
ATOM   3294  C   GLN B  22       7.447  13.376  10.714  1.00 60.48           C  
ATOM   3295  CB  GLN B  22       5.958  14.909  12.006  1.00 60.48           C  
ATOM   3296  HB2 GLN B  22       6.056  14.244  12.864  1.00 60.48           H  
ATOM   3297  HB3 GLN B  22       4.969  15.366  12.059  1.00 60.48           H  
ATOM   3298  O   GLN B  22       8.376  13.784  10.021  1.00 60.48           O  
ATOM   3299  CG  GLN B  22       7.031  16.012  12.099  1.00 60.48           C  
ATOM   3300  HG2 GLN B  22       6.882  16.580  13.017  1.00 60.48           H  
ATOM   3301  HG3 GLN B  22       8.028  15.573  12.132  1.00 60.48           H  
ATOM   3302  CD  GLN B  22       6.925  16.964  10.923  1.00 60.48           C  
ATOM   3303  NE2 GLN B  22       8.002  17.442  10.340  1.00 60.48           N  
ATOM   3304 HE21 GLN B  22       7.827  18.072   9.570  1.00 60.48           H  
ATOM   3305 HE22 GLN B  22       8.925  17.193  10.663  1.00 60.48           H  
ATOM   3306  OE1 GLN B  22       5.839  17.268  10.490  1.00 60.48           O  
ATOM   3307  N   ARG B  23       7.572  12.313  11.519  1.00 57.85           N  
ATOM   3308  H   ARG B  23       6.742  11.979  11.987  1.00 57.85           H  
ATOM   3309  CA  ARG B  23       8.833  11.571  11.672  1.00 57.85           C  
ATOM   3310  HA  ARG B  23       9.648  12.288  11.768  1.00 57.85           H  
ATOM   3311  C   ARG B  23       9.132  10.736  10.432  1.00 57.85           C  
ATOM   3312  CB  ARG B  23       8.772  10.689  12.930  1.00 57.85           C  
ATOM   3313  HB2 ARG B  23       8.247  11.222  13.723  1.00 57.85           H  
ATOM   3314  HB3 ARG B  23       8.224   9.772  12.710  1.00 57.85           H  
ATOM   3315  O   ARG B  23      10.285  10.625  10.029  1.00 57.85           O  
ATOM   3316  CG  ARG B  23      10.185  10.353  13.434  1.00 57.85           C  
ATOM   3317  HG2 ARG B  23      10.643  11.275  13.793  1.00 57.85           H  
ATOM   3318  HG3 ARG B  23      10.801   9.969  12.621  1.00 57.85           H  
ATOM   3319  CD  ARG B  23      10.169   9.338  14.587  1.00 57.85           C  
ATOM   3320  HD2 ARG B  23       9.268   9.486  15.183  1.00 57.85           H  
ATOM   3321  HD3 ARG B  23      11.029   9.538  15.225  1.00 57.85           H  
ATOM   3322  NE  ARG B  23      10.279   7.947  14.092  1.00 57.85           N  
ATOM   3323  HE  ARG B  23      10.911   7.789  13.320  1.00 57.85           H  
ATOM   3324  NH1 ARG B  23       8.793   6.912  15.504  1.00 57.85           N  
ATOM   3325 HH11 ARG B  23       8.592   7.801  15.938  1.00 57.85           H  
ATOM   3326 HH12 ARG B  23       8.399   6.054  15.862  1.00 57.85           H  
ATOM   3327  NH2 ARG B  23       9.934   5.683  14.041  1.00 57.85           N  
ATOM   3328 HH21 ARG B  23      10.432   5.547  13.173  1.00 57.85           H  
ATOM   3329 HH22 ARG B  23       9.445   4.854  14.349  1.00 57.85           H  
ATOM   3330  CZ  ARG B  23       9.676   6.859  14.545  1.00 57.85           C  
ATOM   3331  N   HIS B  24       8.088  10.177   9.831  1.00 65.61           N  
ATOM   3332  H   HIS B  24       7.173  10.304  10.240  1.00 65.61           H  
ATOM   3333  CA  HIS B  24       8.170   9.431   8.585  1.00 65.61           C  
ATOM   3334  HA  HIS B  24       8.880   8.611   8.690  1.00 65.61           H  
ATOM   3335  C   HIS B  24       8.650  10.320   7.431  1.00 65.61           C  
ATOM   3336  CB  HIS B  24       6.785   8.855   8.301  1.00 65.61           C  
ATOM   3337  HB2 HIS B  24       6.524   8.127   9.068  1.00 65.61           H  
ATOM   3338  HB3 HIS B  24       6.042   9.653   8.314  1.00 65.61           H  
ATOM   3339  O   HIS B  24       9.595   9.979   6.728  1.00 65.61           O  
ATOM   3340  CG  HIS B  24       6.753   8.195   6.962  1.00 65.61           C  
ATOM   3341  CD2 HIS B  24       6.353   8.776   5.796  1.00 65.61           C  
ATOM   3342  HD2 HIS B  24       5.942   9.770   5.698  1.00 65.61           H  
ATOM   3343  ND1 HIS B  24       7.259   6.956   6.659  1.00 65.61           N  
ATOM   3344  HD1 HIS B  24       7.630   6.273   7.303  1.00 65.61           H  
ATOM   3345  CE1 HIS B  24       7.161   6.787   5.337  1.00 65.61           C  
ATOM   3346  HE1 HIS B  24       7.473   5.896   4.812  1.00 65.61           H  
ATOM   3347  NE2 HIS B  24       6.630   7.879   4.765  1.00 65.61           N  
ATOM   3348  N   ILE B  25       8.050  11.503   7.303  1.00 69.30           N  
ATOM   3349  H   ILE B  25       7.261  11.699   7.902  1.00 69.30           H  
ATOM   3350  CA  ILE B  25       8.431  12.540   6.350  1.00 69.30           C  
ATOM   3351  HA  ILE B  25       8.240  12.179   5.339  1.00 69.30           H  
ATOM   3352  C   ILE B  25       9.916  12.836   6.434  1.00 69.30           C  
ATOM   3353  CB  ILE B  25       7.565  13.782   6.621  1.00 69.30           C  
ATOM   3354  HB  ILE B  25       7.340  13.790   7.688  1.00 69.30           H  
ATOM   3355  O   ILE B  25      10.531  12.905   5.392  1.00 69.30           O  
ATOM   3356  CG1 ILE B  25       6.251  13.609   5.842  1.00 69.30           C  
ATOM   3357 HG12 ILE B  25       6.447  13.673   4.772  1.00 69.30           H  
ATOM   3358 HG13 ILE B  25       5.822  12.629   6.051  1.00 69.30           H  
ATOM   3359  CG2 ILE B  25       8.157  15.173   6.364  1.00 69.30           C  
ATOM   3360 HG21 ILE B  25       9.243  15.212   6.454  1.00 69.30           H  
ATOM   3361 HG22 ILE B  25       7.729  15.856   7.097  1.00 69.30           H  
ATOM   3362 HG23 ILE B  25       7.843  15.521   5.380  1.00 69.30           H  
ATOM   3363  CD1 ILE B  25       5.239  14.676   6.234  1.00 69.30           C  
ATOM   3364 HD11 ILE B  25       5.564  15.660   5.896  1.00 69.30           H  
ATOM   3365 HD12 ILE B  25       5.139  14.695   7.319  1.00 69.30           H  
ATOM   3366 HD13 ILE B  25       4.276  14.446   5.776  1.00 69.30           H  
ATOM   3367  N   VAL B  26      10.517  12.944   7.621  1.00 59.38           N  
ATOM   3368  H   VAL B  26       9.956  12.884   8.458  1.00 59.38           H  
ATOM   3369  CA  VAL B  26      11.967  13.200   7.740  1.00 59.38           C  
ATOM   3370  HA  VAL B  26      12.205  14.116   7.199  1.00 59.38           H  
ATOM   3371  C   VAL B  26      12.805  12.088   7.092  1.00 59.38           C  
ATOM   3372  CB  VAL B  26      12.358  13.398   9.217  1.00 59.38           C  
ATOM   3373  HB  VAL B  26      12.009  12.546   9.800  1.00 59.38           H  
ATOM   3374  O   VAL B  26      13.845  12.374   6.506  1.00 59.38           O  
ATOM   3375  CG1 VAL B  26      13.870  13.533   9.433  1.00 59.38           C  
ATOM   3376 HG11 VAL B  26      14.266  14.323   8.795  1.00 59.38           H  
ATOM   3377 HG12 VAL B  26      14.083  13.770  10.475  1.00 59.38           H  
ATOM   3378 HG13 VAL B  26      14.373  12.598   9.188  1.00 59.38           H  
ATOM   3379  CG2 VAL B  26      11.712  14.672   9.780  1.00 59.38           C  
ATOM   3380 HG21 VAL B  26      11.937  14.763  10.843  1.00 59.38           H  
ATOM   3381 HG22 VAL B  26      10.630  14.644   9.650  1.00 59.38           H  
ATOM   3382 HG23 VAL B  26      12.102  15.542   9.252  1.00 59.38           H  
ATOM   3383  N   LYS B  27      12.354  10.826   7.151  1.00 56.60           N  
ATOM   3384  H   LYS B  27      11.450  10.663   7.570  1.00 56.60           H  
ATOM   3385  CA  LYS B  27      13.022   9.707   6.468  1.00 56.60           C  
ATOM   3386  HA  LYS B  27      14.100   9.807   6.597  1.00 56.60           H  
ATOM   3387  C   LYS B  27      12.801   9.747   4.950  1.00 56.60           C  
ATOM   3388  CB  LYS B  27      12.584   8.354   7.060  1.00 56.60           C  
ATOM   3389  HB2 LYS B  27      12.989   7.566   6.425  1.00 56.60           H  
ATOM   3390  HB3 LYS B  27      11.497   8.271   7.039  1.00 56.60           H  
ATOM   3391  O   LYS B  27      13.747   9.526   4.205  1.00 56.60           O  
ATOM   3392  CG  LYS B  27      13.092   8.125   8.494  1.00 56.60           C  
ATOM   3393  HG2 LYS B  27      14.174   8.261   8.506  1.00 56.60           H  
ATOM   3394  HG3 LYS B  27      12.638   8.851   9.169  1.00 56.60           H  
ATOM   3395  CD  LYS B  27      12.761   6.700   8.977  1.00 56.60           C  
ATOM   3396  HD2 LYS B  27      13.089   5.990   8.218  1.00 56.60           H  
ATOM   3397  HD3 LYS B  27      11.684   6.599   9.105  1.00 56.60           H  
ATOM   3398  CE  LYS B  27      13.482   6.388  10.296  1.00 56.60           C  
ATOM   3399  HE2 LYS B  27      13.063   7.007  11.089  1.00 56.60           H  
ATOM   3400  HE3 LYS B  27      14.530   6.663  10.170  1.00 56.60           H  
ATOM   3401  NZ  LYS B  27      13.402   4.947  10.656  1.00 56.60           N  
ATOM   3402  HZ1 LYS B  27      14.021   4.698  11.414  1.00 56.60           H  
ATOM   3403  HZ2 LYS B  27      13.629   4.352   9.873  1.00 56.60           H  
ATOM   3404  HZ3 LYS B  27      12.480   4.671  10.964  1.00 56.60           H  
ATOM   3405  N   CYS B  28      11.589  10.059   4.485  1.00 61.74           N  
ATOM   3406  H   CYS B  28      10.840  10.187   5.151  1.00 61.74           H  
ATOM   3407  CA  CYS B  28      11.284  10.129   3.047  1.00 61.74           C  
ATOM   3408  HA  CYS B  28      11.818   9.329   2.535  1.00 61.74           H  
ATOM   3409  C   CYS B  28      11.732  11.425   2.361  1.00 61.74           C  
ATOM   3410  CB  CYS B  28       9.790   9.918   2.825  1.00 61.74           C  
ATOM   3411  HB2 CYS B  28       9.567  10.140   1.782  1.00 61.74           H  
ATOM   3412  HB3 CYS B  28       9.208  10.567   3.480  1.00 61.74           H  
ATOM   3413  O   CYS B  28      11.975  11.423   1.158  1.00 61.74           O  
ATOM   3414  SG  CYS B  28       9.396   8.185   3.117  1.00 61.74           S  
ATOM   3415  HG  CYS B  28      10.246   7.677   2.219  1.00 61.74           H  
ATOM   3416  N   GLU B  29      11.889  12.510   3.116  1.00 61.07           N  
ATOM   3417  H   GLU B  29      11.608  12.452   4.084  1.00 61.07           H  
ATOM   3418  CA  GLU B  29      12.434  13.800   2.675  1.00 61.07           C  
ATOM   3419  HA  GLU B  29      11.797  14.221   1.897  1.00 61.07           H  
ATOM   3420  C   GLU B  29      13.820  13.624   2.070  1.00 61.07           C  
ATOM   3421  CB  GLU B  29      12.475  14.760   3.883  1.00 61.07           C  
ATOM   3422  HB2 GLU B  29      13.066  14.309   4.680  1.00 61.07           H  
ATOM   3423  HB3 GLU B  29      11.454  14.871   4.249  1.00 61.07           H  
ATOM   3424  O   GLU B  29      14.187  14.350   1.154  1.00 61.07           O  
ATOM   3425  CG  GLU B  29      13.013  16.177   3.621  1.00 61.07           C  
ATOM   3426  HG2 GLU B  29      14.101  16.139   3.579  1.00 61.07           H  
ATOM   3427  HG3 GLU B  29      12.652  16.516   2.650  1.00 61.07           H  
ATOM   3428  CD  GLU B  29      12.572  17.185   4.710  1.00 61.07           C  
ATOM   3429  OE1 GLU B  29      12.570  18.409   4.464  1.00 61.07           O  
ATOM   3430  OE2 GLU B  29      12.073  16.799   5.799  1.00 61.07           O  
ATOM   3431  N   TRP B  30      14.553  12.601   2.513  1.00 50.77           N  
ATOM   3432  H   TRP B  30      14.185  12.035   3.264  1.00 50.77           H  
ATOM   3433  CA  TRP B  30      15.827  12.220   1.922  1.00 50.77           C  
ATOM   3434  HA  TRP B  30      16.533  13.041   2.047  1.00 50.77           H  
ATOM   3435  C   TRP B  30      15.727  11.925   0.419  1.00 50.77           C  
ATOM   3436  CB  TRP B  30      16.353  10.994   2.671  1.00 50.77           C  
ATOM   3437  HB2 TRP B  30      15.743  10.126   2.421  1.00 50.77           H  
ATOM   3438  HB3 TRP B  30      16.262  11.166   3.743  1.00 50.77           H  
ATOM   3439  O   TRP B  30      16.653  12.235  -0.327  1.00 50.77           O  
ATOM   3440  CG  TRP B  30      17.781  10.683   2.372  1.00 50.77           C  
ATOM   3441  CD1 TRP B  30      18.251  10.155   1.219  1.00 50.77           C  
ATOM   3442  HD1 TRP B  30      17.640   9.880   0.371  1.00 50.77           H  
ATOM   3443  CD2 TRP B  30      18.950  10.921   3.209  1.00 50.77           C  
ATOM   3444  CE2 TRP B  30      20.111  10.530   2.477  1.00 50.77           C  
ATOM   3445  CE3 TRP B  30      19.147  11.430   4.511  1.00 50.77           C  
ATOM   3446  HE3 TRP B  30      18.287  11.737   5.087  1.00 50.77           H  
ATOM   3447  NE1 TRP B  30      19.625  10.072   1.272  1.00 50.77           N  
ATOM   3448  HE1 TRP B  30      20.184   9.713   0.511  1.00 50.77           H  
ATOM   3449  CH2 TRP B  30      21.565  11.145   4.308  1.00 50.77           C  
ATOM   3450  HH2 TRP B  30      22.554  11.230   4.735  1.00 50.77           H  
ATOM   3451  CZ2 TRP B  30      21.403  10.639   3.007  1.00 50.77           C  
ATOM   3452  HZ2 TRP B  30      22.258  10.329   2.424  1.00 50.77           H  
ATOM   3453  CZ3 TRP B  30      20.440  11.537   5.057  1.00 50.77           C  
ATOM   3454  HZ3 TRP B  30      20.570  11.925   6.056  1.00 50.77           H  
ATOM   3455  N   ILE B  31      14.620  11.333  -0.039  1.00 47.20           N  
ATOM   3456  H   ILE B  31      13.853  11.178   0.600  1.00 47.20           H  
ATOM   3457  CA  ILE B  31      14.456  10.926  -1.439  1.00 47.20           C  
ATOM   3458  HA  ILE B  31      15.412  10.553  -1.806  1.00 47.20           H  
ATOM   3459  C   ILE B  31      14.084  12.123  -2.312  1.00 47.20           C  
ATOM   3460  CB  ILE B  31      13.423   9.788  -1.580  1.00 47.20           C  
ATOM   3461  HB  ILE B  31      12.447  10.152  -1.261  1.00 47.20           H  
ATOM   3462  O   ILE B  31      14.645  12.292  -3.393  1.00 47.20           O  
ATOM   3463  CG1 ILE B  31      13.807   8.574  -0.699  1.00 47.20           C  
ATOM   3464 HG12 ILE B  31      13.952   8.903   0.330  1.00 47.20           H  
ATOM   3465 HG13 ILE B  31      14.748   8.150  -1.051  1.00 47.20           H  
ATOM   3466  CG2 ILE B  31      13.338   9.393  -3.065  1.00 47.20           C  
ATOM   3467 HG21 ILE B  31      14.322   9.119  -3.445  1.00 47.20           H  
ATOM   3468 HG22 ILE B  31      12.930  10.206  -3.666  1.00 47.20           H  
ATOM   3469 HG23 ILE B  31      12.669   8.541  -3.191  1.00 47.20           H  
ATOM   3470  CD1 ILE B  31      12.747   7.467  -0.655  1.00 47.20           C  
ATOM   3471 HD11 ILE B  31      11.769   7.892  -0.427  1.00 47.20           H  
ATOM   3472 HD12 ILE B  31      13.011   6.747   0.120  1.00 47.20           H  
ATOM   3473 HD13 ILE B  31      12.710   6.940  -1.608  1.00 47.20           H  
ATOM   3474  N   ASN B  32      13.167  12.974  -1.844  1.00 50.56           N  
ATOM   3475  H   ASN B  32      12.786  12.808  -0.923  1.00 50.56           H  
ATOM   3476  CA  ASN B  32      12.774  14.176  -2.572  1.00 50.56           C  
ATOM   3477  HA  ASN B  32      13.401  14.266  -3.459  1.00 50.56           H  
ATOM   3478  C   ASN B  32      13.037  15.442  -1.732  1.00 50.56           C  
ATOM   3479  CB  ASN B  32      11.351  13.996  -3.116  1.00 50.56           C  
ATOM   3480  HB2 ASN B  32      11.255  12.999  -3.546  1.00 50.56           H  
ATOM   3481  HB3 ASN B  32      10.629  14.095  -2.304  1.00 50.56           H  
ATOM   3482  O   ASN B  32      12.098  16.087  -1.261  1.00 50.56           O  
ATOM   3483  CG  ASN B  32      11.010  14.995  -4.201  1.00 50.56           C  
ATOM   3484  ND2 ASN B  32       9.830  14.890  -4.767  1.00 50.56           N  
ATOM   3485 HD21 ASN B  32       9.610  15.552  -5.497  1.00 50.56           H  
ATOM   3486 HD22 ASN B  32       9.200  14.145  -4.508  1.00 50.56           H  
ATOM   3487  OD1 ASN B  32      11.792  15.868  -4.557  1.00 50.56           O  
ATOM   3488  N   PRO B  33      14.318  15.838  -1.577  1.00 55.08           N  
ATOM   3489  CA  PRO B  33      14.751  16.929  -0.693  1.00 55.08           C  
ATOM   3490  HA  PRO B  33      14.321  16.791   0.299  1.00 55.08           H  
ATOM   3491  C   PRO B  33      14.339  18.321  -1.191  1.00 55.08           C  
ATOM   3492  CB  PRO B  33      16.275  16.777  -0.611  1.00 55.08           C  
ATOM   3493  HB2 PRO B  33      16.521  16.067   0.179  1.00 55.08           H  
ATOM   3494  HB3 PRO B  33      16.787  17.723  -0.435  1.00 55.08           H  
ATOM   3495  O   PRO B  33      14.720  19.339  -0.619  1.00 55.08           O  
ATOM   3496  CG  PRO B  33      16.644  16.173  -1.963  1.00 55.08           C  
ATOM   3497  HG2 PRO B  33      17.592  15.635  -1.923  1.00 55.08           H  
ATOM   3498  HG3 PRO B  33      16.669  16.952  -2.724  1.00 55.08           H  
ATOM   3499  CD  PRO B  33      15.476  15.233  -2.224  1.00 55.08           C  
ATOM   3500  HD2 PRO B  33      15.686  14.269  -1.760  1.00 55.08           H  
ATOM   3501  HD3 PRO B  33      15.332  15.114  -3.298  1.00 55.08           H  
ATOM   3502  N   THR B  34      13.593  18.385  -2.295  1.00 58.45           N  
ATOM   3503  H   THR B  34      13.256  17.516  -2.684  1.00 58.45           H  
ATOM   3504  CA  THR B  34      13.155  19.636  -2.918  1.00 58.45           C  
ATOM   3505  HA  THR B  34      13.917  20.396  -2.744  1.00 58.45           H  
ATOM   3506  C   THR B  34      11.863  20.180  -2.319  1.00 58.45           C  
ATOM   3507  CB  THR B  34      13.001  19.477  -4.433  1.00 58.45           C  
ATOM   3508  HB  THR B  34      12.771  20.459  -4.847  1.00 58.45           H  
ATOM   3509  O   THR B  34      11.513  21.337  -2.576  1.00 58.45           O  
ATOM   3510  CG2 THR B  34      14.282  18.978  -5.099  1.00 58.45           C  
ATOM   3511 HG21 THR B  34      15.115  19.630  -4.834  1.00 58.45           H  
ATOM   3512 HG22 THR B  34      14.505  17.958  -4.784  1.00 58.45           H  
ATOM   3513 HG23 THR B  34      14.151  18.991  -6.181  1.00 58.45           H  
ATOM   3514  OG1 THR B  34      11.936  18.614  -4.761  1.00 58.45           O  
ATOM   3515  HG1 THR B  34      12.184  17.689  -4.689  1.00 58.45           H  
ATOM   3516  N   MET B  35      11.160  19.383  -1.509  1.00 69.68           N  
ATOM   3517  H   MET B  35      11.516  18.464  -1.290  1.00 69.68           H  
ATOM   3518  CA  MET B  35       9.972  19.864  -0.820  1.00 69.68           C  
ATOM   3519  HA  MET B  35       9.518  20.624  -1.455  1.00 69.68           H  
ATOM   3520  C   MET B  35      10.333  20.529   0.501  1.00 69.68           C  
ATOM   3521  CB  MET B  35       8.910  18.786  -0.632  1.00 69.68           C  
ATOM   3522  HB2 MET B  35       9.230  18.074   0.130  1.00 69.68           H  
ATOM   3523  HB3 MET B  35       8.012  19.271  -0.251  1.00 69.68           H  
ATOM   3524  O   MET B  35      11.139  20.040   1.283  1.00 69.68           O  
ATOM   3525  CG  MET B  35       8.562  18.081  -1.946  1.00 69.68           C  
ATOM   3526  HG2 MET B  35       8.667  18.798  -2.761  1.00 69.68           H  
ATOM   3527  HG3 MET B  35       9.259  17.263  -2.123  1.00 69.68           H  
ATOM   3528  SD  MET B  35       6.864  17.469  -2.000  1.00 69.68           S  
ATOM   3529  CE  MET B  35       6.980  16.038  -0.920  1.00 69.68           C  
ATOM   3530  HE1 MET B  35       5.967  15.686  -0.724  1.00 69.68           H  
ATOM   3531  HE2 MET B  35       7.543  15.257  -1.431  1.00 69.68           H  
ATOM   3532  HE3 MET B  35       7.437  16.322   0.028  1.00 69.68           H  
ATOM   3533  N   ILE B  36       9.687  21.655   0.765  1.00 71.50           N  
ATOM   3534  H   ILE B  36       8.982  21.950   0.105  1.00 71.50           H  
ATOM   3535  CA  ILE B  36       9.848  22.427   1.989  1.00 71.50           C  
ATOM   3536  HA  ILE B  36      10.739  22.073   2.507  1.00 71.50           H  
ATOM   3537  C   ILE B  36       8.679  22.157   2.938  1.00 71.50           C  
ATOM   3538  CB  ILE B  36      10.090  23.915   1.658  1.00 71.50           C  
ATOM   3539  HB  ILE B  36      10.133  24.460   2.601  1.00 71.50           H  
ATOM   3540  O   ILE B  36       7.601  21.734   2.519  1.00 71.50           O  
ATOM   3541  CG1 ILE B  36       8.983  24.536   0.779  1.00 71.50           C  
ATOM   3542 HG12 ILE B  36       9.030  24.122  -0.228  1.00 71.50           H  
ATOM   3543 HG13 ILE B  36       8.009  24.287   1.200  1.00 71.50           H  
ATOM   3544  CG2 ILE B  36      11.462  24.048   0.966  1.00 71.50           C  
ATOM   3545 HG21 ILE B  36      11.763  25.093   0.899  1.00 71.50           H  
ATOM   3546 HG22 ILE B  36      11.429  23.616  -0.034  1.00 71.50           H  
ATOM   3547 HG23 ILE B  36      12.222  23.518   1.541  1.00 71.50           H  
ATOM   3548  CD1 ILE B  36       9.092  26.064   0.687  1.00 71.50           C  
ATOM   3549 HD11 ILE B  36       8.311  26.453   0.033  1.00 71.50           H  
ATOM   3550 HD12 ILE B  36       8.981  26.504   1.678  1.00 71.50           H  
ATOM   3551 HD13 ILE B  36      10.053  26.362   0.266  1.00 71.50           H  
ATOM   3552  N   ALA B  37       8.895  22.358   4.239  1.00 73.67           N  
ATOM   3553  H   ALA B  37       9.798  22.701   4.534  1.00 73.67           H  
ATOM   3554  CA  ALA B  37       7.852  22.209   5.253  1.00 73.67           C  
ATOM   3555  HA  ALA B  37       7.254  21.329   5.015  1.00 73.67           H  
ATOM   3556  C   ALA B  37       6.909  23.412   5.271  1.00 73.67           C  
ATOM   3557  CB  ALA B  37       8.482  22.007   6.636  1.00 73.67           C  
ATOM   3558  HB1 ALA B  37       7.725  21.649   7.334  1.00 73.67           H  
ATOM   3559  HB2 ALA B  37       8.880  22.955   6.999  1.00 73.67           H  
ATOM   3560  HB3 ALA B  37       9.301  21.289   6.599  1.00 73.67           H  
ATOM   3561  O   ALA B  37       7.356  24.558   5.188  1.00 73.67           O  
ATOM   3562  N   CYS B  38       5.608  23.172   5.435  1.00 75.06           N  
ATOM   3563  H   CYS B  38       5.273  22.219   5.442  1.00 75.06           H  
ATOM   3564  CA  CYS B  38       4.677  24.261   5.687  1.00 75.06           C  
ATOM   3565  HA  CYS B  38       4.824  25.000   4.899  1.00 75.06           H  
ATOM   3566  C   CYS B  38       4.980  24.878   7.061  1.00 75.06           C  
ATOM   3567  CB  CYS B  38       3.240  23.751   5.626  1.00 75.06           C  
ATOM   3568  HB2 CYS B  38       3.060  23.290   4.655  1.00 75.06           H  
ATOM   3569  HB3 CYS B  38       3.138  23.005   6.414  1.00 75.06           H  
ATOM   3570  O   CYS B  38       5.046  24.145   8.051  1.00 75.06           O  
ATOM   3571  SG  CYS B  38       2.026  25.063   5.949  1.00 75.06           S  
ATOM   3572  HG  CYS B  38       2.206  25.714   4.797  1.00 75.06           H  
ATOM   3573  N   PRO B  39       5.070  26.215   7.164  1.00 73.00           N  
ATOM   3574  CA  PRO B  39       5.317  26.902   8.430  1.00 73.00           C  
ATOM   3575  HA  PRO B  39       6.256  26.554   8.862  1.00 73.00           H  
ATOM   3576  C   PRO B  39       4.208  26.684   9.471  1.00 73.00           C  
ATOM   3577  CB  PRO B  39       5.446  28.383   8.054  1.00 73.00           C  
ATOM   3578  HB2 PRO B  39       6.490  28.610   7.839  1.00 73.00           H  
ATOM   3579  HB3 PRO B  39       5.073  29.044   8.836  1.00 73.00           H  
ATOM   3580  O   PRO B  39       4.436  26.921  10.652  1.00 73.00           O  
ATOM   3581  CG  PRO B  39       4.627  28.508   6.770  1.00 73.00           C  
ATOM   3582  HG2 PRO B  39       4.945  29.355   6.163  1.00 73.00           H  
ATOM   3583  HG3 PRO B  39       3.566  28.579   7.010  1.00 73.00           H  
ATOM   3584  CD  PRO B  39       4.918  27.179   6.086  1.00 73.00           C  
ATOM   3585  HD2 PRO B  39       5.850  27.243   5.526  1.00 73.00           H  
ATOM   3586  HD3 PRO B  39       4.097  26.912   5.421  1.00 73.00           H  
ATOM   3587  N   TYR B  40       3.013  26.245   9.053  1.00 72.01           N  
ATOM   3588  H   TYR B  40       2.883  26.092   8.063  1.00 72.01           H  
ATOM   3589  CA  TYR B  40       1.874  26.016   9.949  1.00 72.01           C  
ATOM   3590  HA  TYR B  40       2.047  26.573  10.870  1.00 72.01           H  
ATOM   3591  C   TYR B  40       1.669  24.552  10.351  1.00 72.01           C  
ATOM   3592  CB  TYR B  40       0.589  26.538   9.298  1.00 72.01           C  
ATOM   3593  HB2 TYR B  40       0.331  25.876   8.472  1.00 72.01           H  
ATOM   3594  HB3 TYR B  40      -0.220  26.477  10.026  1.00 72.01           H  
ATOM   3595  O   TYR B  40       0.974  24.273  11.319  1.00 72.01           O  
ATOM   3596  CG  TYR B  40       0.654  27.963   8.790  1.00 72.01           C  
ATOM   3597  CD1 TYR B  40       1.012  29.011   9.659  1.00 72.01           C  
ATOM   3598  HD1 TYR B  40       1.260  28.799  10.689  1.00 72.01           H  
ATOM   3599  CD2 TYR B  40       0.343  28.241   7.448  1.00 72.01           C  
ATOM   3600  HD2 TYR B  40       0.079  27.439   6.774  1.00 72.01           H  
ATOM   3601  CE1 TYR B  40       1.061  30.335   9.184  1.00 72.01           C  
ATOM   3602  HE1 TYR B  40       1.354  31.137   9.846  1.00 72.01           H  
ATOM   3603  CE2 TYR B  40       0.352  29.566   6.984  1.00 72.01           C  
ATOM   3604  HE2 TYR B  40       0.073  29.789   5.964  1.00 72.01           H  
ATOM   3605  OH  TYR B  40       0.719  31.899   7.396  1.00 72.01           O  
ATOM   3606  HH  TYR B  40       1.082  32.492   8.058  1.00 72.01           H  
ATOM   3607  CZ  TYR B  40       0.718  30.617   7.846  1.00 72.01           C  
ATOM   3608  N   ASN B  41       2.214  23.605   9.591  1.00 69.27           N  
ATOM   3609  H   ASN B  41       2.839  23.884   8.848  1.00 69.27           H  
ATOM   3610  CA  ASN B  41       2.172  22.189   9.932  1.00 69.27           C  
ATOM   3611  HA  ASN B  41       2.331  22.070  11.003  1.00 69.27           H  
ATOM   3612  C   ASN B  41       3.304  21.489   9.191  1.00 69.27           C  
ATOM   3613  CB  ASN B  41       0.804  21.581   9.574  1.00 69.27           C  
ATOM   3614  HB2 ASN B  41       0.603  21.722   8.512  1.00 69.27           H  
ATOM   3615  HB3 ASN B  41       0.030  22.080  10.157  1.00 69.27           H  
ATOM   3616  O   ASN B  41       3.252  21.329   7.973  1.00 69.27           O  
ATOM   3617  CG  ASN B  41       0.734  20.099   9.895  1.00 69.27           C  
ATOM   3618  ND2 ASN B  41      -0.365  19.448   9.620  1.00 69.27           N  
ATOM   3619 HD21 ASN B  41      -1.059  19.864   9.016  1.00 69.27           H  
ATOM   3620 HD22 ASN B  41      -0.248  18.446   9.661  1.00 69.27           H  
ATOM   3621  OD1 ASN B  41       1.678  19.502  10.385  1.00 69.27           O  
ATOM   3622  N   ALA B  42       4.314  21.048   9.926  1.00 71.53           N  
ATOM   3623  H   ALA B  42       4.279  21.150  10.930  1.00 71.53           H  
ATOM   3624  CA  ALA B  42       5.505  20.473   9.329  1.00 71.53           C  
ATOM   3625  HA  ALA B  42       5.865  21.177   8.578  1.00 71.53           H  
ATOM   3626  C   ALA B  42       5.241  19.144   8.581  1.00 71.53           C  
ATOM   3627  CB  ALA B  42       6.566  20.387  10.430  1.00 71.53           C  
ATOM   3628  HB1 ALA B  42       6.732  21.377  10.856  1.00 71.53           H  
ATOM   3629  HB2 ALA B  42       7.507  20.042  10.003  1.00 71.53           H  
ATOM   3630  HB3 ALA B  42       6.240  19.713  11.223  1.00 71.53           H  
ATOM   3631  O   ALA B  42       6.124  18.682   7.851  1.00 71.53           O  
ATOM   3632  N   THR B  43       4.047  18.541   8.723  1.00 69.46           N  
ATOM   3633  H   THR B  43       3.377  18.913   9.382  1.00 69.46           H  
ATOM   3634  CA  THR B  43       3.667  17.332   7.979  1.00 69.46           C  
ATOM   3635  HA  THR B  43       4.544  16.687   7.927  1.00 69.46           H  
ATOM   3636  C   THR B  43       3.237  17.650   6.554  1.00 69.46           C  
ATOM   3637  CB  THR B  43       2.542  16.529   8.649  1.00 69.46           C  
ATOM   3638  HB  THR B  43       2.474  15.581   8.116  1.00 69.46           H  
ATOM   3639  O   THR B  43       3.166  16.769   5.707  1.00 69.46           O  
ATOM   3640  CG2 THR B  43       2.794  16.191  10.112  1.00 69.46           C  
ATOM   3641 HG21 THR B  43       3.728  15.634  10.183  1.00 69.46           H  
ATOM   3642 HG22 THR B  43       1.980  15.574  10.492  1.00 69.46           H  
ATOM   3643 HG23 THR B  43       2.866  17.101  10.708  1.00 69.46           H  
ATOM   3644  OG1 THR B  43       1.288  17.166   8.548  1.00 69.46           O  
ATOM   3645  HG1 THR B  43       0.877  16.851   7.740  1.00 69.46           H  
ATOM   3646  N   HIS B  44       2.922  18.909   6.271  1.00 71.31           N  
ATOM   3647  H   HIS B  44       3.005  19.601   7.002  1.00 71.31           H  
ATOM   3648  CA  HIS B  44       2.607  19.371   4.932  1.00 71.31           C  
ATOM   3649  HA  HIS B  44       2.063  18.606   4.378  1.00 71.31           H  
ATOM   3650  C   HIS B  44       3.919  19.675   4.203  1.00 71.31           C  
ATOM   3651  CB  HIS B  44       1.725  20.615   5.057  1.00 71.31           C  
ATOM   3652  HB2 HIS B  44       2.267  21.336   5.669  1.00 71.31           H  
ATOM   3653  HB3 HIS B  44       1.601  21.058   4.069  1.00 71.31           H  
ATOM   3654  O   HIS B  44       4.617  20.627   4.570  1.00 71.31           O  
ATOM   3655  CG  HIS B  44       0.372  20.434   5.698  1.00 71.31           C  
ATOM   3656  CD2 HIS B  44      -0.266  19.255   5.983  1.00 71.31           C  
ATOM   3657  HD2 HIS B  44       0.100  18.262   5.765  1.00 71.31           H  
ATOM   3658  ND1 HIS B  44      -0.446  21.450   6.147  1.00 71.31           N  
ATOM   3659  HD1 HIS B  44      -0.242  22.439   6.171  1.00 71.31           H  
ATOM   3660  CE1 HIS B  44      -1.546  20.898   6.678  1.00 71.31           C  
ATOM   3661  HE1 HIS B  44      -2.364  21.445   7.123  1.00 71.31           H  
ATOM   3662  NE2 HIS B  44      -1.469  19.563   6.627  1.00 71.31           N  
ATOM   3663  N   ARG B  45       4.257  18.877   3.184  1.00 72.43           N  
ATOM   3664  H   ARG B  45       3.623  18.138   2.917  1.00 72.43           H  
ATOM   3665  CA  ARG B  45       5.453  19.064   2.350  1.00 72.43           C  
ATOM   3666  HA  ARG B  45       5.992  19.951   2.682  1.00 72.43           H  
ATOM   3667  C   ARG B  45       5.061  19.303   0.908  1.00 72.43           C  
ATOM   3668  CB  ARG B  45       6.399  17.862   2.429  1.00 72.43           C  
ATOM   3669  HB2 ARG B  45       5.922  16.988   1.986  1.00 72.43           H  
ATOM   3670  HB3 ARG B  45       7.290  18.082   1.841  1.00 72.43           H  
ATOM   3671  O   ARG B  45       4.288  18.533   0.355  1.00 72.43           O  
ATOM   3672  CG  ARG B  45       6.835  17.515   3.848  1.00 72.43           C  
ATOM   3673  HG2 ARG B  45       5.974  17.179   4.425  1.00 72.43           H  
ATOM   3674  HG3 ARG B  45       7.558  16.706   3.750  1.00 72.43           H  
ATOM   3675  CD  ARG B  45       7.493  18.701   4.549  1.00 72.43           C  
ATOM   3676  HD2 ARG B  45       6.713  19.439   4.738  1.00 72.43           H  
ATOM   3677  HD3 ARG B  45       8.228  19.134   3.870  1.00 72.43           H  
ATOM   3678  NE  ARG B  45       8.092  18.342   5.847  1.00 72.43           N  
ATOM   3679  HE  ARG B  45       7.457  18.008   6.558  1.00 72.43           H  
ATOM   3680  NH1 ARG B  45      10.156  19.218   5.465  1.00 72.43           N  
ATOM   3681 HH11 ARG B  45       9.833  19.567   4.575  1.00 72.43           H  
ATOM   3682 HH12 ARG B  45      11.141  18.994   5.464  1.00 72.43           H  
ATOM   3683  NH2 ARG B  45       9.866  17.893   7.212  1.00 72.43           N  
ATOM   3684 HH21 ARG B  45      10.851  17.714   7.077  1.00 72.43           H  
ATOM   3685 HH22 ARG B  45       9.326  17.164   7.655  1.00 72.43           H  
ATOM   3686  CZ  ARG B  45       9.353  18.502   6.188  1.00 72.43           C  
ATOM   3687  N   TYR B  46       5.609  20.369   0.341  1.00 69.30           N  
ATOM   3688  H   TYR B  46       6.290  20.899   0.866  1.00 69.30           H  
ATOM   3689  CA  TYR B  46       5.331  20.808  -1.021  1.00 69.30           C  
ATOM   3690  HA  TYR B  46       4.997  19.963  -1.624  1.00 69.30           H  
ATOM   3691  C   TYR B  46       6.593  21.377  -1.653  1.00 69.30           C  
ATOM   3692  CB  TYR B  46       4.229  21.875  -1.006  1.00 69.30           C  
ATOM   3693  HB2 TYR B  46       4.123  22.281  -2.012  1.00 69.30           H  
ATOM   3694  HB3 TYR B  46       4.522  22.709  -0.368  1.00 69.30           H  
ATOM   3695  O   TYR B  46       7.489  21.840  -0.944  1.00 69.30           O  
ATOM   3696  CG  TYR B  46       2.877  21.364  -0.572  1.00 69.30           C  
ATOM   3697  CD1 TYR B  46       2.023  20.776  -1.524  1.00 69.30           C  
ATOM   3698  HD1 TYR B  46       2.332  20.699  -2.556  1.00 69.30           H  
ATOM   3699  CD2 TYR B  46       2.481  21.457   0.776  1.00 69.30           C  
ATOM   3700  HD2 TYR B  46       3.133  21.915   1.504  1.00 69.30           H  
ATOM   3701  CE1 TYR B  46       0.771  20.269  -1.134  1.00 69.30           C  
ATOM   3702  HE1 TYR B  46       0.124  19.808  -1.867  1.00 69.30           H  
ATOM   3703  CE2 TYR B  46       1.228  20.946   1.160  1.00 69.30           C  
ATOM   3704  HE2 TYR B  46       0.866  21.017   2.175  1.00 69.30           H  
ATOM   3705  OH  TYR B  46      -0.822  19.859   0.626  1.00 69.30           O  
ATOM   3706  HH  TYR B  46      -1.309  19.472  -0.105  1.00 69.30           H  
ATOM   3707  CZ  TYR B  46       0.375  20.351   0.216  1.00 69.30           C  
ATOM   3708  N   THR B  47       6.652  21.400  -2.981  1.00 70.06           N  
ATOM   3709  H   THR B  47       5.870  21.043  -3.513  1.00 70.06           H  
ATOM   3710  CA  THR B  47       7.693  22.127  -3.717  1.00 70.06           C  
ATOM   3711  HA  THR B  47       8.666  21.716  -3.448  1.00 70.06           H  
ATOM   3712  C   THR B  47       7.682  23.619  -3.349  1.00 70.06           C  
ATOM   3713  CB  THR B  47       7.507  21.965  -5.234  1.00 70.06           C  
ATOM   3714  HB  THR B  47       8.384  22.388  -5.722  1.00 70.06           H  
ATOM   3715  O   THR B  47       6.702  24.130  -2.803  1.00 70.06           O  
ATOM   3716  CG2 THR B  47       7.384  20.506  -5.672  1.00 70.06           C  
ATOM   3717 HG21 THR B  47       7.385  20.461  -6.761  1.00 70.06           H  
ATOM   3718 HG22 THR B  47       8.227  19.930  -5.292  1.00 70.06           H  
ATOM   3719 HG23 THR B  47       6.451  20.072  -5.311  1.00 70.06           H  
ATOM   3720  OG1 THR B  47       6.382  22.701  -5.657  1.00 70.06           O  
ATOM   3721  HG1 THR B  47       5.670  22.120  -5.934  1.00 70.06           H  
ATOM   3722  N   GLN B  48       8.753  24.363  -3.647  1.00 72.21           N  
ATOM   3723  H   GLN B  48       9.552  23.923  -4.082  1.00 72.21           H  
ATOM   3724  CA  GLN B  48       8.778  25.809  -3.369  1.00 72.21           C  
ATOM   3725  HA  GLN B  48       8.658  25.964  -2.297  1.00 72.21           H  
ATOM   3726  C   GLN B  48       7.644  26.579  -4.063  1.00 72.21           C  
ATOM   3727  CB  GLN B  48      10.103  26.432  -3.822  1.00 72.21           C  
ATOM   3728  HB2 GLN B  48      10.317  26.138  -4.850  1.00 72.21           H  
ATOM   3729  HB3 GLN B  48       9.985  27.515  -3.800  1.00 72.21           H  
ATOM   3730  O   GLN B  48       7.167  27.581  -3.528  1.00 72.21           O  
ATOM   3731  CG  GLN B  48      11.288  26.069  -2.921  1.00 72.21           C  
ATOM   3732  HG2 GLN B  48      11.033  26.272  -1.881  1.00 72.21           H  
ATOM   3733  HG3 GLN B  48      11.505  25.006  -3.020  1.00 72.21           H  
ATOM   3734  CD  GLN B  48      12.528  26.886  -3.274  1.00 72.21           C  
ATOM   3735  NE2 GLN B  48      13.695  26.283  -3.278  1.00 72.21           N  
ATOM   3736 HE21 GLN B  48      14.492  26.850  -3.530  1.00 72.21           H  
ATOM   3737 HE22 GLN B  48      13.767  25.296  -3.075  1.00 72.21           H  
ATOM   3738  OE1 GLN B  48      12.478  28.078  -3.540  1.00 72.21           O  
ATOM   3739  N   GLU B  49       7.240  26.140  -5.254  1.00 73.38           N  
ATOM   3740  H   GLU B  49       7.607  25.269  -5.609  1.00 73.38           H  
ATOM   3741  CA  GLU B  49       6.188  26.783  -6.036  1.00 73.38           C  
ATOM   3742  HA  GLU B  49       6.333  27.863  -6.002  1.00 73.38           H  
ATOM   3743  C   GLU B  49       4.811  26.499  -5.427  1.00 73.38           C  
ATOM   3744  CB  GLU B  49       6.335  26.335  -7.497  1.00 73.38           C  
ATOM   3745  HB2 GLU B  49       7.387  26.441  -7.764  1.00 73.38           H  
ATOM   3746  HB3 GLU B  49       6.056  25.286  -7.596  1.00 73.38           H  
ATOM   3747  O   GLU B  49       4.088  27.436  -5.077  1.00 73.38           O  
ATOM   3748  CG  GLU B  49       5.510  27.195  -8.461  1.00 73.38           C  
ATOM   3749  HG2 GLU B  49       5.617  28.239  -8.166  1.00 73.38           H  
ATOM   3750  HG3 GLU B  49       4.457  26.928  -8.368  1.00 73.38           H  
ATOM   3751  CD  GLU B  49       5.963  27.049  -9.924  1.00 73.38           C  
ATOM   3752  OE1 GLU B  49       5.683  27.999 -10.691  1.00 73.38           O  
ATOM   3753  OE2 GLU B  49       6.654  26.057 -10.246  1.00 73.38           O  
ATOM   3754  N   ASP B  50       4.516  25.228  -5.151  1.00 77.75           N  
ATOM   3755  H   ASP B  50       5.137  24.504  -5.483  1.00 77.75           H  
ATOM   3756  CA  ASP B  50       3.250  24.806  -4.547  1.00 77.75           C  
ATOM   3757  HA  ASP B  50       2.422  25.207  -5.133  1.00 77.75           H  
ATOM   3758  C   ASP B  50       3.102  25.302  -3.105  1.00 77.75           C  
ATOM   3759  CB  ASP B  50       3.162  23.279  -4.566  1.00 77.75           C  
ATOM   3760  HB2 ASP B  50       4.022  22.881  -4.028  1.00 77.75           H  
ATOM   3761  HB3 ASP B  50       2.252  22.962  -4.056  1.00 77.75           H  
ATOM   3762  O   ASP B  50       2.006  25.664  -2.671  1.00 77.75           O  
ATOM   3763  CG  ASP B  50       3.167  22.700  -5.974  1.00 77.75           C  
ATOM   3764  OD1 ASP B  50       2.491  23.287  -6.844  1.00 77.75           O  
ATOM   3765  OD2 ASP B  50       3.894  21.694  -6.143  1.00 77.75           O  
ATOM   3766  N   MET B  51       4.206  25.393  -2.354  1.00 78.20           N  
ATOM   3767  H   MET B  51       5.071  25.047  -2.744  1.00 78.20           H  
ATOM   3768  CA  MET B  51       4.185  25.872  -0.973  1.00 78.20           C  
ATOM   3769  HA  MET B  51       3.513  25.221  -0.413  1.00 78.20           H  
ATOM   3770  C   MET B  51       3.654  27.302  -0.877  1.00 78.20           C  
ATOM   3771  CB  MET B  51       5.582  25.791  -0.347  1.00 78.20           C  
ATOM   3772  HB2 MET B  51       5.966  24.775  -0.444  1.00 78.20           H  
ATOM   3773  HB3 MET B  51       6.249  26.466  -0.883  1.00 78.20           H  
ATOM   3774  O   MET B  51       2.952  27.629   0.081  1.00 78.20           O  
ATOM   3775  CG  MET B  51       5.552  26.171   1.143  1.00 78.20           C  
ATOM   3776  HG2 MET B  51       6.562  26.111   1.551  1.00 78.20           H  
ATOM   3777  HG3 MET B  51       5.231  27.208   1.240  1.00 78.20           H  
ATOM   3778  SD  MET B  51       4.473  25.136   2.169  1.00 78.20           S  
ATOM   3779  CE  MET B  51       5.487  23.649   2.225  1.00 78.20           C  
ATOM   3780  HE1 MET B  51       5.743  23.310   1.221  1.00 78.20           H  
ATOM   3781  HE2 MET B  51       4.962  22.852   2.752  1.00 78.20           H  
ATOM   3782  HE3 MET B  51       6.411  23.889   2.750  1.00 78.20           H  
ATOM   3783  N   LYS B  52       3.941  28.162  -1.863  1.00 79.85           N  
ATOM   3784  H   LYS B  52       4.450  27.814  -2.663  1.00 79.85           H  
ATOM   3785  CA  LYS B  52       3.404  29.530  -1.882  1.00 79.85           C  
ATOM   3786  HA  LYS B  52       3.691  30.043  -0.963  1.00 79.85           H  
ATOM   3787  C   LYS B  52       1.880  29.507  -1.900  1.00 79.85           C  
ATOM   3788  CB  LYS B  52       3.938  30.311  -3.088  1.00 79.85           C  
ATOM   3789  HB2 LYS B  52       3.389  31.249  -3.171  1.00 79.85           H  
ATOM   3790  HB3 LYS B  52       3.761  29.736  -3.997  1.00 79.85           H  
ATOM   3791  O   LYS B  52       1.258  30.197  -1.098  1.00 79.85           O  
ATOM   3792  CG  LYS B  52       5.430  30.633  -2.955  1.00 79.85           C  
ATOM   3793  HG2 LYS B  52       5.991  29.717  -2.769  1.00 79.85           H  
ATOM   3794  HG3 LYS B  52       5.581  31.315  -2.119  1.00 79.85           H  
ATOM   3795  CD  LYS B  52       5.935  31.280  -4.248  1.00 79.85           C  
ATOM   3796  HD2 LYS B  52       5.396  32.210  -4.426  1.00 79.85           H  
ATOM   3797  HD3 LYS B  52       5.746  30.594  -5.073  1.00 79.85           H  
ATOM   3798  CE  LYS B  52       7.437  31.551  -4.148  1.00 79.85           C  
ATOM   3799  HE2 LYS B  52       7.929  30.617  -3.876  1.00 79.85           H  
ATOM   3800  HE3 LYS B  52       7.618  32.272  -3.351  1.00 79.85           H  
ATOM   3801  NZ  LYS B  52       7.971  32.043  -5.440  1.00 79.85           N  
ATOM   3802  HZ1 LYS B  52       7.793  31.357  -6.159  1.00 79.85           H  
ATOM   3803  HZ2 LYS B  52       7.525  32.907  -5.714  1.00 79.85           H  
ATOM   3804  HZ3 LYS B  52       8.971  32.176  -5.386  1.00 79.85           H  
ATOM   3805  N   PHE B  53       1.286  28.686  -2.763  1.00 77.48           N  
ATOM   3806  H   PHE B  53       1.861  28.090  -3.341  1.00 77.48           H  
ATOM   3807  CA  PHE B  53      -0.166  28.547  -2.847  1.00 77.48           C  
ATOM   3808  HA  PHE B  53      -0.612  29.540  -2.907  1.00 77.48           H  
ATOM   3809  C   PHE B  53      -0.755  27.859  -1.607  1.00 77.48           C  
ATOM   3810  CB  PHE B  53      -0.518  27.787  -4.128  1.00 77.48           C  
ATOM   3811  HB2 PHE B  53      -0.116  26.775  -4.077  1.00 77.48           H  
ATOM   3812  HB3 PHE B  53      -0.053  28.283  -4.979  1.00 77.48           H  
ATOM   3813  O   PHE B  53      -1.765  28.309  -1.060  1.00 77.48           O  
ATOM   3814  CG  PHE B  53      -2.011  27.725  -4.360  1.00 77.48           C  
ATOM   3815  CD1 PHE B  53      -2.744  26.589  -3.971  1.00 77.48           C  
ATOM   3816  HD1 PHE B  53      -2.238  25.737  -3.541  1.00 77.48           H  
ATOM   3817  CD2 PHE B  53      -2.674  28.828  -4.930  1.00 77.48           C  
ATOM   3818  HD2 PHE B  53      -2.112  29.697  -5.237  1.00 77.48           H  
ATOM   3819  CE1 PHE B  53      -4.137  26.556  -4.155  1.00 77.48           C  
ATOM   3820  HE1 PHE B  53      -4.696  25.677  -3.872  1.00 77.48           H  
ATOM   3821  CE2 PHE B  53      -4.067  28.792  -5.116  1.00 77.48           C  
ATOM   3822  HE2 PHE B  53      -4.574  29.630  -5.572  1.00 77.48           H  
ATOM   3823  CZ  PHE B  53      -4.797  27.656  -4.728  1.00 77.48           C  
ATOM   3824  HZ  PHE B  53      -5.866  27.620  -4.881  1.00 77.48           H  
ATOM   3825  N   HIS B  54      -0.090  26.812  -1.113  1.00 80.41           N  
ATOM   3826  H   HIS B  54       0.696  26.455  -1.637  1.00 80.41           H  
ATOM   3827  CA  HIS B  54      -0.507  26.085   0.084  1.00 80.41           C  
ATOM   3828  HA  HIS B  54      -1.513  25.693  -0.061  1.00 80.41           H  
ATOM   3829  C   HIS B  54      -0.546  26.983   1.321  1.00 80.41           C  
ATOM   3830  CB  HIS B  54       0.433  24.901   0.314  1.00 80.41           C  
ATOM   3831  HB2 HIS B  54       1.461  25.258   0.375  1.00 80.41           H  
ATOM   3832  HB3 HIS B  54       0.357  24.206  -0.522  1.00 80.41           H  
ATOM   3833  O   HIS B  54      -1.537  27.000   2.039  1.00 80.41           O  
ATOM   3834  CG  HIS B  54       0.097  24.172   1.584  1.00 80.41           C  
ATOM   3835  CD2 HIS B  54       0.884  24.098   2.692  1.00 80.41           C  
ATOM   3836  HD2 HIS B  54       1.876  24.514   2.788  1.00 80.41           H  
ATOM   3837  ND1 HIS B  54      -1.089  23.486   1.824  1.00 80.41           N  
ATOM   3838  CE1 HIS B  54      -0.975  22.961   3.047  1.00 80.41           C  
ATOM   3839  HE1 HIS B  54      -1.701  22.298   3.493  1.00 80.41           H  
ATOM   3840  NE2 HIS B  54       0.196  23.326   3.600  1.00 80.41           N  
ATOM   3841  HE2 HIS B  54       0.566  22.959   4.465  1.00 80.41           H  
ATOM   3842  N   VAL B  55       0.489  27.789   1.572  1.00 81.13           N  
ATOM   3843  H   VAL B  55       1.277  27.753   0.941  1.00 81.13           H  
ATOM   3844  CA  VAL B  55       0.561  28.683   2.745  1.00 81.13           C  
ATOM   3845  HA  VAL B  55       0.450  28.081   3.647  1.00 81.13           H  
ATOM   3846  C   VAL B  55      -0.580  29.704   2.768  1.00 81.13           C  
ATOM   3847  CB  VAL B  55       1.940  29.372   2.786  1.00 81.13           C  
ATOM   3848  HB  VAL B  55       2.184  29.748   1.793  1.00 81.13           H  
ATOM   3849  O   VAL B  55      -1.049  30.082   3.846  1.00 81.13           O  
ATOM   3850  CG1 VAL B  55       2.062  30.535   3.781  1.00 81.13           C  
ATOM   3851 HG11 VAL B  55       1.356  31.328   3.533  1.00 81.13           H  
ATOM   3852 HG12 VAL B  55       3.066  30.955   3.720  1.00 81.13           H  
ATOM   3853 HG13 VAL B  55       1.892  30.189   4.800  1.00 81.13           H  
ATOM   3854  CG2 VAL B  55       2.989  28.345   3.218  1.00 81.13           C  
ATOM   3855 HG21 VAL B  55       2.954  27.472   2.566  1.00 81.13           H  
ATOM   3856 HG22 VAL B  55       2.774  28.027   4.238  1.00 81.13           H  
ATOM   3857 HG23 VAL B  55       3.987  28.780   3.163  1.00 81.13           H  
ATOM   3858  N   LEU B  56      -1.077  30.130   1.605  1.00 79.61           N  
ATOM   3859  H   LEU B  56      -0.685  29.771   0.746  1.00 79.61           H  
ATOM   3860  CA  LEU B  56      -2.248  31.004   1.531  1.00 79.61           C  
ATOM   3861  HA  LEU B  56      -2.090  31.853   2.197  1.00 79.61           H  
ATOM   3862  C   LEU B  56      -3.525  30.320   2.042  1.00 79.61           C  
ATOM   3863  CB  LEU B  56      -2.414  31.527   0.091  1.00 79.61           C  
ATOM   3864  HB2 LEU B  56      -3.480  31.596  -0.129  1.00 79.61           H  
ATOM   3865  HB3 LEU B  56      -2.005  30.808  -0.618  1.00 79.61           H  
ATOM   3866  O   LEU B  56      -4.303  30.972   2.739  1.00 79.61           O  
ATOM   3867  CG  LEU B  56      -1.766  32.913  -0.122  1.00 79.61           C  
ATOM   3868  HG  LEU B  56      -1.299  33.260   0.799  1.00 79.61           H  
ATOM   3869  CD1 LEU B  56      -0.694  32.896  -1.207  1.00 79.61           C  
ATOM   3870 HD11 LEU B  56       0.159  32.320  -0.850  1.00 79.61           H  
ATOM   3871 HD12 LEU B  56      -1.084  32.448  -2.121  1.00 79.61           H  
ATOM   3872 HD13 LEU B  56      -0.354  33.911  -1.417  1.00 79.61           H  
ATOM   3873  CD2 LEU B  56      -2.823  33.942  -0.521  1.00 79.61           C  
ATOM   3874 HD21 LEU B  56      -3.277  33.659  -1.470  1.00 79.61           H  
ATOM   3875 HD22 LEU B  56      -2.366  34.926  -0.622  1.00 79.61           H  
ATOM   3876 HD23 LEU B  56      -3.598  33.990   0.244  1.00 79.61           H  
ATOM   3877  N   ASN B  57      -3.691  29.024   1.765  1.00 76.90           N  
ATOM   3878  H   ASN B  57      -2.961  28.562   1.242  1.00 76.90           H  
ATOM   3879  CA  ASN B  57      -4.922  28.261   2.005  1.00 76.90           C  
ATOM   3880  HA  ASN B  57      -5.681  28.930   2.408  1.00 76.90           H  
ATOM   3881  C   ASN B  57      -4.763  27.130   3.038  1.00 76.90           C  
ATOM   3882  CB  ASN B  57      -5.437  27.741   0.655  1.00 76.90           C  
ATOM   3883  HB2 ASN B  57      -6.366  27.191   0.804  1.00 76.90           H  
ATOM   3884  HB3 ASN B  57      -4.707  27.058   0.219  1.00 76.90           H  
ATOM   3885  O   ASN B  57      -5.616  26.252   3.138  1.00 76.90           O  
ATOM   3886  CG  ASN B  57      -5.728  28.870  -0.311  1.00 76.90           C  
ATOM   3887  ND2 ASN B  57      -4.934  29.025  -1.346  1.00 76.90           N  
ATOM   3888 HD21 ASN B  57      -5.186  29.744  -2.009  1.00 76.90           H  
ATOM   3889 HD22 ASN B  57      -4.143  28.415  -1.493  1.00 76.90           H  
ATOM   3890  OD1 ASN B  57      -6.643  29.653  -0.125  1.00 76.90           O  
ATOM   3891  N   CYS B  58      -3.664  27.120   3.796  1.00 75.92           N  
ATOM   3892  H   CYS B  58      -2.939  27.783   3.562  1.00 75.92           H  
ATOM   3893  CA  CYS B  58      -3.323  25.996   4.657  1.00 75.92           C  
ATOM   3894  HA  CYS B  58      -3.280  25.113   4.020  1.00 75.92           H  
ATOM   3895  C   CYS B  58      -4.389  25.815   5.754  1.00 75.92           C  
ATOM   3896  CB  CYS B  58      -1.926  26.218   5.246  1.00 75.92           C  
ATOM   3897  HB2 CYS B  58      -1.204  26.247   4.430  1.00 75.92           H  
ATOM   3898  HB3 CYS B  58      -1.915  27.171   5.774  1.00 75.92           H  
ATOM   3899  O   CYS B  58      -4.594  26.738   6.548  1.00 75.92           O  
ATOM   3900  SG  CYS B  58      -1.492  24.867   6.387  1.00 75.92           S  
ATOM   3901  HG  CYS B  58      -0.226  25.244   6.590  1.00 75.92           H  
ATOM   3902  N   PRO B  59      -5.014  24.630   5.883  1.00 73.12           N  
ATOM   3903  CA  PRO B  59      -6.053  24.393   6.888  1.00 73.12           C  
ATOM   3904  HA  PRO B  59      -6.866  25.105   6.746  1.00 73.12           H  
ATOM   3905  C   PRO B  59      -5.523  24.552   8.321  1.00 73.12           C  
ATOM   3906  CB  PRO B  59      -6.571  22.978   6.603  1.00 73.12           C  
ATOM   3907  HB2 PRO B  59      -6.827  22.440   7.515  1.00 73.12           H  
ATOM   3908  HB3 PRO B  59      -7.442  23.041   5.951  1.00 73.12           H  
ATOM   3909  O   PRO B  59      -6.245  25.000   9.210  1.00 73.12           O  
ATOM   3910  CG  PRO B  59      -5.430  22.296   5.847  1.00 73.12           C  
ATOM   3911  HG2 PRO B  59      -4.710  21.892   6.558  1.00 73.12           H  
ATOM   3912  HG3 PRO B  59      -5.794  21.512   5.183  1.00 73.12           H  
ATOM   3913  CD  PRO B  59      -4.795  23.443   5.070  1.00 73.12           C  
ATOM   3914  HD2 PRO B  59      -3.735  23.238   4.920  1.00 73.12           H  
ATOM   3915  HD3 PRO B  59      -5.297  23.563   4.111  1.00 73.12           H  
ATOM   3916  N   SER B  60      -4.234  24.271   8.537  1.00 70.57           N  
ATOM   3917  H   SER B  60      -3.697  23.883   7.774  1.00 70.57           H  
ATOM   3918  CA  SER B  60      -3.559  24.445   9.830  1.00 70.57           C  
ATOM   3919  HA  SER B  60      -4.217  24.071  10.615  1.00 70.57           H  
ATOM   3920  C   SER B  60      -3.248  25.907  10.175  1.00 70.57           C  
ATOM   3921  CB  SER B  60      -2.267  23.624   9.869  1.00 70.57           C  
ATOM   3922  HB2 SER B  60      -1.540  24.057   9.183  1.00 70.57           H  
ATOM   3923  HB3 SER B  60      -1.850  23.647  10.876  1.00 70.57           H  
ATOM   3924  O   SER B  60      -2.901  26.202  11.317  1.00 70.57           O  
ATOM   3925  OG  SER B  60      -2.525  22.283   9.489  1.00 70.57           O  
ATOM   3926  HG  SER B  60      -3.018  21.866  10.200  1.00 70.57           H  
ATOM   3927  N   LYS B  61      -3.391  26.849   9.231  1.00 68.43           N  
ATOM   3928  H   LYS B  61      -3.737  26.575   8.322  1.00 68.43           H  
ATOM   3929  CA  LYS B  61      -3.195  28.284   9.494  1.00 68.43           C  
ATOM   3930  HA  LYS B  61      -2.203  28.437   9.918  1.00 68.43           H  
ATOM   3931  C   LYS B  61      -4.207  28.800  10.513  1.00 68.43           C  
ATOM   3932  CB  LYS B  61      -3.302  29.051   8.173  1.00 68.43           C  
ATOM   3933  HB2 LYS B  61      -2.612  28.600   7.459  1.00 68.43           H  
ATOM   3934  HB3 LYS B  61      -4.315  28.955   7.783  1.00 68.43           H  
ATOM   3935  O   LYS B  61      -3.830  29.512  11.437  1.00 68.43           O  
ATOM   3936  CG  LYS B  61      -2.968  30.541   8.307  1.00 68.43           C  
ATOM   3937  HG2 LYS B  61      -3.695  31.033   8.953  1.00 68.43           H  
ATOM   3938  HG3 LYS B  61      -1.970  30.661   8.727  1.00 68.43           H  
ATOM   3939  CD  LYS B  61      -3.026  31.159   6.908  1.00 68.43           C  
ATOM   3940  HD2 LYS B  61      -4.030  31.026   6.503  1.00 68.43           H  
ATOM   3941  HD3 LYS B  61      -2.324  30.633   6.262  1.00 68.43           H  
ATOM   3942  CE  LYS B  61      -2.677  32.644   6.921  1.00 68.43           C  
ATOM   3943  HE2 LYS B  61      -3.408  33.176   7.529  1.00 68.43           H  
ATOM   3944  HE3 LYS B  61      -1.692  32.767   7.371  1.00 68.43           H  
ATOM   3945  NZ  LYS B  61      -2.675  33.151   5.529  1.00 68.43           N  
ATOM   3946  HZ1 LYS B  61      -1.996  32.637   4.987  1.00 68.43           H  
ATOM   3947  HZ2 LYS B  61      -2.457  34.137   5.492  1.00 68.43           H  
ATOM   3948  HZ3 LYS B  61      -3.571  32.986   5.093  1.00 68.43           H  
ATOM   3949  N   THR B  62      -5.466  28.387  10.380  1.00 63.74           N  
ATOM   3950  H   THR B  62      -5.709  27.841   9.566  1.00 63.74           H  
ATOM   3951  CA  THR B  62      -6.567  28.762  11.280  1.00 63.74           C  
ATOM   3952  HA  THR B  62      -6.582  29.847  11.383  1.00 63.74           H  
ATOM   3953  C   THR B  62      -6.400  28.166  12.677  1.00 63.74           C  
ATOM   3954  CB  THR B  62      -7.918  28.288  10.711  1.00 63.74           C  
ATOM   3955  HB  THR B  62      -8.161  27.308  11.122  1.00 63.74           H  
ATOM   3956  O   THR B  62      -6.864  28.746  13.654  1.00 63.74           O  
ATOM   3957  CG2 THR B  62      -9.038  29.272  11.044  1.00 63.74           C  
ATOM   3958 HG21 THR B  62      -8.825  30.241  10.592  1.00 63.74           H  
ATOM   3959 HG22 THR B  62      -9.983  28.893  10.655  1.00 63.74           H  
ATOM   3960 HG23 THR B  62      -9.117  29.388  12.125  1.00 63.74           H  
ATOM   3961  OG1 THR B  62      -7.873  28.170   9.305  1.00 63.74           O  
ATOM   3962  HG1 THR B  62      -8.311  27.353   9.056  1.00 63.74           H  
ATOM   3963  N   SER B  63      -5.727  27.015  12.781  1.00 60.30           N  
ATOM   3964  H   SER B  63      -5.414  26.553  11.939  1.00 60.30           H  
ATOM   3965  CA  SER B  63      -5.403  26.369  14.058  1.00 60.30           C  
ATOM   3966  HA  SER B  63      -6.306  26.294  14.663  1.00 60.30           H  
ATOM   3967  C   SER B  63      -4.369  27.161  14.863  1.00 60.30           C  
ATOM   3968  CB  SER B  63      -4.859  24.956  13.811  1.00 60.30           C  
ATOM   3969  HB2 SER B  63      -4.811  24.414  14.755  1.00 60.30           H  
ATOM   3970  HB3 SER B  63      -3.850  25.022  13.404  1.00 60.30           H  
ATOM   3971  O   SER B  63      -4.443  27.176  16.086  1.00 60.30           O  
ATOM   3972  OG  SER B  63      -5.669  24.251  12.886  1.00 60.30           O  
ATOM   3973  HG  SER B  63      -6.538  24.123  13.274  1.00 60.30           H  
ATOM   3974  N   ILE B  64      -3.418  27.816  14.184  1.00 57.82           N  
ATOM   3975  H   ILE B  64      -3.407  27.724  13.178  1.00 57.82           H  
ATOM   3976  CA  ILE B  64      -2.348  28.606  14.819  1.00 57.82           C  
ATOM   3977  HA  ILE B  64      -2.178  28.225  15.826  1.00 57.82           H  
ATOM   3978  C   ILE B  64      -2.741  30.077  14.988  1.00 57.82           C  
ATOM   3979  CB  ILE B  64      -1.029  28.443  14.030  1.00 57.82           C  
ATOM   3980  HB  ILE B  64      -1.215  28.685  12.983  1.00 57.82           H  
ATOM   3981  O   ILE B  64      -2.409  30.685  16.001  1.00 57.82           O  
ATOM   3982  CG1 ILE B  64      -0.572  26.970  14.132  1.00 57.82           C  
ATOM   3983 HG12 ILE B  64      -1.347  26.317  13.732  1.00 57.82           H  
ATOM   3984 HG13 ILE B  64      -0.420  26.710  15.180  1.00 57.82           H  
ATOM   3985  CG2 ILE B  64       0.071  29.388  14.555  1.00 57.82           C  
ATOM   3986 HG21 ILE B  64       0.979  29.300  13.959  1.00 57.82           H  
ATOM   3987 HG22 ILE B  64       0.295  29.157  15.597  1.00 57.82           H  
ATOM   3988 HG23 ILE B  64      -0.243  30.430  14.489  1.00 57.82           H  
ATOM   3989  CD1 ILE B  64       0.713  26.666  13.366  1.00 57.82           C  
ATOM   3990 HD11 ILE B  64       0.914  25.597  13.435  1.00 57.82           H  
ATOM   3991 HD12 ILE B  64       0.572  26.958  12.325  1.00 57.82           H  
ATOM   3992 HD13 ILE B  64       1.565  27.192  13.795  1.00 57.82           H  
ATOM   3993  N   PHE B  65      -3.473  30.646  14.029  1.00 53.13           N  
ATOM   3994  H   PHE B  65      -3.692  30.097  13.209  1.00 53.13           H  
ATOM   3995  CA  PHE B  65      -4.017  32.001  14.088  1.00 53.13           C  
ATOM   3996  HA  PHE B  65      -3.730  32.481  15.023  1.00 53.13           H  
ATOM   3997  C   PHE B  65      -5.546  31.928  14.051  1.00 53.13           C  
ATOM   3998  CB  PHE B  65      -3.441  32.846  12.942  1.00 53.13           C  
ATOM   3999  HB2 PHE B  65      -3.933  33.819  12.947  1.00 53.13           H  
ATOM   4000  HB3 PHE B  65      -3.671  32.368  11.990  1.00 53.13           H  
ATOM   4001  O   PHE B  65      -6.142  32.095  12.979  1.00 53.13           O  
ATOM   4002  CG  PHE B  65      -1.948  33.071  13.039  1.00 53.13           C  
ATOM   4003  CD1 PHE B  65      -1.443  34.070  13.891  1.00 53.13           C  
ATOM   4004  HD1 PHE B  65      -2.121  34.681  14.470  1.00 53.13           H  
ATOM   4005  CD2 PHE B  65      -1.060  32.259  12.307  1.00 53.13           C  
ATOM   4006  HD2 PHE B  65      -1.446  31.467  11.683  1.00 53.13           H  
ATOM   4007  CE1 PHE B  65      -0.056  34.265  14.007  1.00 53.13           C  
ATOM   4008  HE1 PHE B  65       0.328  35.024  14.672  1.00 53.13           H  
ATOM   4009  CE2 PHE B  65       0.328  32.450  12.432  1.00 53.13           C  
ATOM   4010  HE2 PHE B  65       1.016  31.797  11.915  1.00 53.13           H  
ATOM   4011  CZ  PHE B  65       0.829  33.455  13.276  1.00 53.13           C  
ATOM   4012  HZ  PHE B  65       1.895  33.588  13.387  1.00 53.13           H  
ATOM   4013  N   PRO B  66      -6.205  31.651  15.192  1.00 51.96           N  
ATOM   4014  CA  PRO B  66      -7.652  31.716  15.265  1.00 51.96           C  
ATOM   4015  HA  PRO B  66      -8.080  30.985  14.578  1.00 51.96           H  
ATOM   4016  C   PRO B  66      -8.083  33.131  14.884  1.00 51.96           C  
ATOM   4017  CB  PRO B  66      -8.035  31.363  16.710  1.00 51.96           C  
ATOM   4018  HB2 PRO B  66      -8.262  32.266  17.277  1.00 51.96           H  
ATOM   4019  HB3 PRO B  66      -8.884  30.680  16.741  1.00 51.96           H  
ATOM   4020  O   PRO B  66      -7.633  34.103  15.488  1.00 51.96           O  
ATOM   4021  CG  PRO B  66      -6.780  30.716  17.290  1.00 51.96           C  
ATOM   4022  HG2 PRO B  66      -6.796  29.645  17.085  1.00 51.96           H  
ATOM   4023  HG3 PRO B  66      -6.682  30.900  18.360  1.00 51.96           H  
ATOM   4024  CD  PRO B  66      -5.646  31.356  16.501  1.00 51.96           C  
ATOM   4025  HD2 PRO B  66      -4.820  30.647  16.443  1.00 51.96           H  
ATOM   4026  HD3 PRO B  66      -5.328  32.281  16.982  1.00 51.96           H  
ATOM   4027  N   ILE B  67      -8.944  33.261  13.877  1.00 50.12           N  
ATOM   4028  H   ILE B  67      -9.219  32.435  13.364  1.00 50.12           H  
ATOM   4029  CA  ILE B  67      -9.608  34.537  13.597  1.00 50.12           C  
ATOM   4030  HA  ILE B  67      -8.853  35.292  13.377  1.00 50.12           H  
ATOM   4031  C   ILE B  67     -10.348  34.921  14.882  1.00 50.12           C  
ATOM   4032  CB  ILE B  67     -10.576  34.411  12.396  1.00 50.12           C  
ATOM   4033  HB  ILE B  67     -11.346  33.686  12.659  1.00 50.12           H  
ATOM   4034  O   ILE B  67     -11.111  34.097  15.398  1.00 50.12           O  
ATOM   4035  CG1 ILE B  67      -9.846  33.901  11.129  1.00 50.12           C  
ATOM   4036 HG12 ILE B  67      -9.175  34.676  10.758  1.00 50.12           H  
ATOM   4037 HG13 ILE B  67      -9.241  33.028  11.372  1.00 50.12           H  
ATOM   4038  CG2 ILE B  67     -11.261  35.763  12.117  1.00 50.12           C  
ATOM   4039 HG21 ILE B  67     -11.972  35.673  11.296  1.00 50.12           H  
ATOM   4040 HG22 ILE B  67     -11.814  36.101  12.993  1.00 50.12           H  
ATOM   4041 HG23 ILE B  67     -10.515  36.516  11.862  1.00 50.12           H  
ATOM   4042  CD1 ILE B  67     -10.793  33.471  10.001  1.00 50.12           C  
ATOM   4043 HD11 ILE B  67     -11.329  34.332   9.600  1.00 50.12           H  
ATOM   4044 HD12 ILE B  67     -10.212  33.021   9.197  1.00 50.12           H  
ATOM   4045 HD13 ILE B  67     -11.507  32.737  10.374  1.00 50.12           H  
ATOM   4046  N   GLU B  68     -10.123  36.132  15.402  1.00 51.23           N  
ATOM   4047  H   GLU B  68      -9.416  36.725  14.993  1.00 51.23           H  
ATOM   4048  CA  GLU B  68     -10.861  36.646  16.556  1.00 51.23           C  
ATOM   4049  HA  GLU B  68     -10.699  35.988  17.410  1.00 51.23           H  
ATOM   4050  C   GLU B  68     -12.356  36.641  16.219  1.00 51.23           C  
ATOM   4051  CB  GLU B  68     -10.398  38.059  16.957  1.00 51.23           C  
ATOM   4052  HB2 GLU B  68     -11.101  38.436  17.701  1.00 51.23           H  
ATOM   4053  HB3 GLU B  68     -10.432  38.714  16.086  1.00 51.23           H  
ATOM   4054  O   GLU B  68     -12.880  37.528  15.545  1.00 51.23           O  
ATOM   4055  CG  GLU B  68      -8.990  38.094  17.571  1.00 51.23           C  
ATOM   4056  HG2 GLU B  68      -8.918  37.296  18.310  1.00 51.23           H  
ATOM   4057  HG3 GLU B  68      -8.257  37.896  16.788  1.00 51.23           H  
ATOM   4058  CD  GLU B  68      -8.676  39.441  18.249  1.00 51.23           C  
ATOM   4059  OE1 GLU B  68      -7.867  39.428  19.203  1.00 51.23           O  
ATOM   4060  OE2 GLU B  68      -9.252  40.468  17.822  1.00 51.23           O  
ATOM   4061  N   LYS B  69     -13.070  35.593  16.641  1.00 45.41           N  
ATOM   4062  H   LYS B  69     -12.573  34.835  17.086  1.00 45.41           H  
ATOM   4063  CA  LYS B  69     -14.529  35.618  16.620  1.00 45.41           C  
ATOM   4064  HA  LYS B  69     -14.844  35.880  15.610  1.00 45.41           H  
ATOM   4065  C   LYS B  69     -14.945  36.740  17.573  1.00 45.41           C  
ATOM   4066  CB  LYS B  69     -15.126  34.262  17.023  1.00 45.41           C  
ATOM   4067  HB2 LYS B  69     -16.195  34.390  17.195  1.00 45.41           H  
ATOM   4068  HB3 LYS B  69     -14.666  33.926  17.953  1.00 45.41           H  
ATOM   4069  O   LYS B  69     -14.380  36.814  18.667  1.00 45.41           O  
ATOM   4070  CG  LYS B  69     -14.925  33.205  15.926  1.00 45.41           C  
ATOM   4071  HG2 LYS B  69     -13.858  33.068  15.750  1.00 45.41           H  
ATOM   4072  HG3 LYS B  69     -15.389  33.555  15.004  1.00 45.41           H  
ATOM   4073  CD  LYS B  69     -15.543  31.857  16.324  1.00 45.41           C  
ATOM   4074  HD2 LYS B  69     -15.068  31.512  17.242  1.00 45.41           H  
ATOM   4075  HD3 LYS B  69     -16.612  31.983  16.495  1.00 45.41           H  
ATOM   4076  CE  LYS B  69     -15.308  30.835  15.203  1.00 45.41           C  
ATOM   4077  HE2 LYS B  69     -15.827  31.172  14.306  1.00 45.41           H  
ATOM   4078  HE3 LYS B  69     -14.242  30.825  14.976  1.00 45.41           H  
ATOM   4079  NZ  LYS B  69     -15.751  29.467  15.579  1.00 45.41           N  
ATOM   4080  HZ1 LYS B  69     -15.243  29.147  16.392  1.00 45.41           H  
ATOM   4081  HZ2 LYS B  69     -15.556  28.820  14.829  1.00 45.41           H  
ATOM   4082  HZ3 LYS B  69     -16.741  29.440  15.776  1.00 45.41           H  
ATOM   4083  N   PRO B  70     -15.924  37.589  17.213  1.00 43.72           N  
ATOM   4084  CA  PRO B  70     -16.397  38.608  18.133  1.00 43.72           C  
ATOM   4085  HA  PRO B  70     -15.586  39.314  18.311  1.00 43.72           H  
ATOM   4086  C   PRO B  70     -16.819  37.929  19.443  1.00 43.72           C  
ATOM   4087  CB  PRO B  70     -17.554  39.323  17.430  1.00 43.72           C  
ATOM   4088  HB2 PRO B  70     -17.174  40.215  16.933  1.00 43.72           H  
ATOM   4089  HB3 PRO B  70     -18.357  39.587  18.118  1.00 43.72           H  
ATOM   4090  O   PRO B  70     -17.399  36.834  19.391  1.00 43.72           O  
ATOM   4091  CG  PRO B  70     -18.017  38.317  16.375  1.00 43.72           C  
ATOM   4092  HG2 PRO B  70     -18.447  38.812  15.505  1.00 43.72           H  
ATOM   4093  HG3 PRO B  70     -18.738  37.632  16.821  1.00 43.72           H  
ATOM   4094  CD  PRO B  70     -16.745  37.550  16.018  1.00 43.72           C  
ATOM   4095  HD2 PRO B  70     -16.220  38.055  15.206  1.00 43.72           H  
ATOM   4096  HD3 PRO B  70     -16.995  36.529  15.731  1.00 43.72           H  
ATOM   4097  N   PRO B  71     -16.518  38.528  20.607  1.00 37.18           N  
ATOM   4098  CA  PRO B  71     -16.880  37.957  21.892  1.00 37.18           C  
ATOM   4099  HA  PRO B  71     -16.396  36.989  22.017  1.00 37.18           H  
ATOM   4100  C   PRO B  71     -18.399  37.777  21.933  1.00 37.18           C  
ATOM   4101  CB  PRO B  71     -16.327  38.932  22.943  1.00 37.18           C  
ATOM   4102  HB2 PRO B  71     -17.000  39.056  23.792  1.00 37.18           H  
ATOM   4103  HB3 PRO B  71     -15.351  38.584  23.280  1.00 37.18           H  
ATOM   4104  O   PRO B  71     -19.157  38.727  22.104  1.00 37.18           O  
ATOM   4105  CG  PRO B  71     -16.160  40.251  22.195  1.00 37.18           C  
ATOM   4106  HG2 PRO B  71     -15.363  40.863  22.617  1.00 37.18           H  
ATOM   4107  HG3 PRO B  71     -17.106  40.793  22.200  1.00 37.18           H  
ATOM   4108  CD  PRO B  71     -15.843  39.804  20.775  1.00 37.18           C  
ATOM   4109  HD2 PRO B  71     -16.199  40.551  20.066  1.00 37.18           H  
ATOM   4110  HD3 PRO B  71     -14.768  39.661  20.666  1.00 37.18           H  
ATOM   4111  N   LYS B  72     -18.870  36.536  21.767  1.00 36.60           N  
ATOM   4112  H   LYS B  72     -18.203  35.832  21.486  1.00 36.60           H  
ATOM   4113  CA  LYS B  72     -20.284  36.167  21.930  1.00 36.60           C  
ATOM   4114  HA  LYS B  72     -20.894  36.924  21.436  1.00 36.60           H  
ATOM   4115  C   LYS B  72     -20.721  36.209  23.397  1.00 36.60           C  
ATOM   4116  CB  LYS B  72     -20.577  34.793  21.293  1.00 36.60           C  
ATOM   4117  HB2 LYS B  72     -19.749  34.113  21.492  1.00 36.60           H  
ATOM   4118  HB3 LYS B  72     -21.464  34.360  21.754  1.00 36.60           H  
ATOM   4119  O   LYS B  72     -21.741  35.614  23.730  1.00 36.60           O  
ATOM   4120  CG  LYS B  72     -20.856  34.848  19.787  1.00 36.60           C  
ATOM   4121  HG2 LYS B  72     -19.933  35.052  19.245  1.00 36.60           H  
ATOM   4122  HG3 LYS B  72     -21.581  35.635  19.578  1.00 36.60           H  
ATOM   4123  CD  LYS B  72     -21.445  33.496  19.354  1.00 36.60           C  
ATOM   4124  HD2 LYS B  72     -20.724  32.707  19.570  1.00 36.60           H  
ATOM   4125  HD3 LYS B  72     -22.353  33.309  19.928  1.00 36.60           H  
ATOM   4126  CE  LYS B  72     -21.791  33.481  17.864  1.00 36.60           C  
ATOM   4127  HE2 LYS B  72     -20.873  33.603  17.290  1.00 36.60           H  
ATOM   4128  HE3 LYS B  72     -22.432  34.338  17.652  1.00 36.60           H  
ATOM   4129  NZ  LYS B  72     -22.485  32.222  17.488  1.00 36.60           N  
ATOM   4130  HZ1 LYS B  72     -22.714  32.219  16.505  1.00 36.60           H  
ATOM   4131  HZ2 LYS B  72     -21.910  31.418  17.694  1.00 36.60           H  
ATOM   4132  HZ3 LYS B  72     -23.347  32.132  18.006  1.00 36.60           H  
ATOM   4133  N   THR B  73     -19.980  36.867  24.288  1.00 33.27           N  
ATOM   4134  H   THR B  73     -19.188  37.403  23.963  1.00 33.27           H  
ATOM   4135  CA  THR B  73     -20.347  37.061  25.692  1.00 33.27           C  
ATOM   4136  HA  THR B  73     -20.697  36.108  26.089  1.00 33.27           H  
ATOM   4137  C   THR B  73     -21.535  38.016  25.794  1.00 33.27           C  
ATOM   4138  CB  THR B  73     -19.148  37.514  26.559  1.00 33.27           C  
ATOM   4139  HB  THR B  73     -19.474  38.204  27.337  1.00 33.27           H  
ATOM   4140  O   THR B  73     -21.453  39.106  26.347  1.00 33.27           O  
ATOM   4141  CG2 THR B  73     -18.484  36.329  27.252  1.00 33.27           C  
ATOM   4142 HG21 THR B  73     -17.645  36.677  27.855  1.00 33.27           H  
ATOM   4143 HG22 THR B  73     -18.123  35.617  26.510  1.00 33.27           H  
ATOM   4144 HG23 THR B  73     -19.202  35.836  27.907  1.00 33.27           H  
ATOM   4145  OG1 THR B  73     -18.147  38.127  25.782  1.00 33.27           O  
ATOM   4146  HG1 THR B  73     -17.601  38.648  26.375  1.00 33.27           H  
ATOM   4147  N   VAL B  74     -22.697  37.593  25.297  1.00 31.03           N  
ATOM   4148  H   VAL B  74     -22.698  36.716  24.796  1.00 31.03           H  
ATOM   4149  CA  VAL B  74     -23.968  38.033  25.858  1.00 31.03           C  
ATOM   4150  HA  VAL B  74     -23.957  39.118  25.965  1.00 31.03           H  
ATOM   4151  C   VAL B  74     -24.028  37.442  27.262  1.00 31.03           C  
ATOM   4152  CB  VAL B  74     -25.178  37.664  24.976  1.00 31.03           C  
ATOM   4153  HB  VAL B  74     -26.078  37.720  25.589  1.00 31.03           H  
ATOM   4154  O   VAL B  74     -24.460  36.312  27.475  1.00 31.03           O  
ATOM   4155  CG1 VAL B  74     -25.320  38.701  23.855  1.00 31.03           C  
ATOM   4156 HG11 VAL B  74     -24.429  38.699  23.226  1.00 31.03           H  
ATOM   4157 HG12 VAL B  74     -25.451  39.694  24.284  1.00 31.03           H  
ATOM   4158 HG13 VAL B  74     -26.193  38.470  23.245  1.00 31.03           H  
ATOM   4159  CG2 VAL B  74     -25.117  36.272  24.328  1.00 31.03           C  
ATOM   4160 HG21 VAL B  74     -26.065  36.062  23.832  1.00 31.03           H  
ATOM   4161 HG22 VAL B  74     -24.951  35.509  25.089  1.00 31.03           H  
ATOM   4162 HG23 VAL B  74     -24.317  36.225  23.589  1.00 31.03           H  
ATOM   4163  N   ALA B  75     -23.473  38.184  28.220  1.00 30.08           N  
ATOM   4164  H   ALA B  75     -23.025  39.050  27.957  1.00 30.08           H  
ATOM   4165  CA  ALA B  75     -23.539  37.842  29.627  1.00 30.08           C  
ATOM   4166  HA  ALA B  75     -23.152  36.834  29.775  1.00 30.08           H  
ATOM   4167  C   ALA B  75     -25.015  37.874  30.038  1.00 30.08           C  
ATOM   4168  CB  ALA B  75     -22.666  38.823  30.420  1.00 30.08           C  
ATOM   4169  HB1 ALA B  75     -21.632  38.754  30.082  1.00 30.08           H  
ATOM   4170  HB2 ALA B  75     -22.710  38.578  31.481  1.00 30.08           H  
ATOM   4171  HB3 ALA B  75     -23.023  39.843  30.277  1.00 30.08           H  
ATOM   4172  O   ALA B  75     -25.613  38.942  30.161  1.00 30.08           O  
ATOM   4173  N   SER B  76     -25.626  36.700  30.190  1.00 26.67           N  
ATOM   4174  H   SER B  76     -25.118  35.853  29.977  1.00 26.67           H  
ATOM   4175  CA  SER B  76     -26.979  36.609  30.727  1.00 26.67           C  
ATOM   4176  HA  SER B  76     -27.639  37.254  30.146  1.00 26.67           H  
ATOM   4177  C   SER B  76     -26.934  37.097  32.173  1.00 26.67           C  
ATOM   4178  CB  SER B  76     -27.509  35.179  30.633  1.00 26.67           C  
ATOM   4179  HB2 SER B  76     -26.928  34.525  31.283  1.00 26.67           H  
ATOM   4180  HB3 SER B  76     -27.429  34.828  29.605  1.00 26.67           H  
ATOM   4181  O   SER B  76     -26.320  36.450  33.027  1.00 26.67           O  
ATOM   4182  OG  SER B  76     -28.864  35.174  31.030  1.00 26.67           O  
ATOM   4183  HG  SER B  76     -29.158  34.266  31.135  1.00 26.67           H  
ATOM   4184  N   ILE B  77     -27.519  38.270  32.431  1.00 25.32           N  
ATOM   4185  H   ILE B  77     -27.925  38.768  31.651  1.00 25.32           H  
ATOM   4186  CA  ILE B  77     -27.565  38.910  33.749  1.00 25.32           C  
ATOM   4187  HA  ILE B  77     -26.563  38.904  34.177  1.00 25.32           H  
ATOM   4188  C   ILE B  77     -28.478  38.060  34.637  1.00 25.32           C  
ATOM   4189  CB  ILE B  77     -28.048  40.382  33.652  1.00 25.32           C  
ATOM   4190  HB  ILE B  77     -29.080  40.381  33.301  1.00 25.32           H  
ATOM   4191  O   ILE B  77     -29.668  38.330  34.776  1.00 25.32           O  
ATOM   4192  CG1 ILE B  77     -27.210  41.206  32.646  1.00 25.32           C  
ATOM   4193 HG12 ILE B  77     -27.163  40.682  31.691  1.00 25.32           H  
ATOM   4194 HG13 ILE B  77     -26.191  41.314  33.018  1.00 25.32           H  
ATOM   4195  CG2 ILE B  77     -28.006  41.049  35.044  1.00 25.32           C  
ATOM   4196 HG21 ILE B  77     -28.591  40.479  35.767  1.00 25.32           H  
ATOM   4197 HG22 ILE B  77     -26.977  41.119  35.397  1.00 25.32           H  
ATOM   4198 HG23 ILE B  77     -28.438  42.049  34.999  1.00 25.32           H  
ATOM   4199  CD1 ILE B  77     -27.792  42.595  32.350  1.00 25.32           C  
ATOM   4200 HD11 ILE B  77     -28.834  42.505  32.043  1.00 25.32           H  
ATOM   4201 HD12 ILE B  77     -27.225  43.055  31.541  1.00 25.32           H  
ATOM   4202 HD13 ILE B  77     -27.721  43.237  33.228  1.00 25.32           H  
ATOM   4203  N   THR B  78     -27.947  36.983  35.208  1.00 25.58           N  
ATOM   4204  H   THR B  78     -26.987  36.751  34.999  1.00 25.58           H  
ATOM   4205  CA  THR B  78     -28.713  36.180  36.159  1.00 25.58           C  
ATOM   4206  HA  THR B  78     -29.714  36.021  35.758  1.00 25.58           H  
ATOM   4207  C   THR B  78     -28.824  36.994  37.440  1.00 25.58           C  
ATOM   4208  CB  THR B  78     -28.096  34.800  36.390  1.00 25.58           C  
ATOM   4209  HB  THR B  78     -27.112  34.900  36.848  1.00 25.58           H  
ATOM   4210  O   THR B  78     -27.821  37.277  38.093  1.00 25.58           O  
ATOM   4211  CG2 THR B  78     -28.996  33.930  37.269  1.00 25.58           C  
ATOM   4212 HG21 THR B  78     -29.983  33.837  36.817  1.00 25.58           H  
ATOM   4213 HG22 THR B  78     -28.551  32.940  37.367  1.00 25.58           H  
ATOM   4214 HG23 THR B  78     -29.087  34.371  38.262  1.00 25.58           H  
ATOM   4215  OG1 THR B  78     -27.973  34.141  35.148  1.00 25.58           O  
ATOM   4216  HG1 THR B  78     -27.456  34.700  34.565  1.00 25.58           H  
ATOM   4217  N   THR B  79     -30.042  37.436  37.754  1.00 22.37           N  
ATOM   4218  H   THR B  79     -30.803  37.251  37.117  1.00 22.37           H  
ATOM   4219  CA  THR B  79     -30.322  38.315  38.890  1.00 22.37           C  
ATOM   4220  HA  THR B  79     -29.786  39.249  38.717  1.00 22.37           H  
ATOM   4221  C   THR B  79     -29.841  37.659  40.190  1.00 22.37           C  
ATOM   4222  CB  THR B  79     -31.824  38.621  38.974  1.00 22.37           C  
ATOM   4223  HB  THR B  79     -32.358  37.718  39.268  1.00 22.37           H  
ATOM   4224  O   THR B  79     -30.194  36.502  40.442  1.00 22.37           O  
ATOM   4225  CG2 THR B  79     -32.159  39.737  39.962  1.00 22.37           C  
ATOM   4226 HG21 THR B  79     -31.640  40.655  39.687  1.00 22.37           H  
ATOM   4227 HG22 THR B  79     -33.234  39.916  39.949  1.00 22.37           H  
ATOM   4228 HG23 THR B  79     -31.871  39.442  40.971  1.00 22.37           H  
ATOM   4229  OG1 THR B  79     -32.300  39.026  37.709  1.00 22.37           O  
ATOM   4230  HG1 THR B  79     -31.772  39.766  37.398  1.00 22.37           H  
ATOM   4231  N   PRO B  80     -29.039  38.354  41.017  1.00 24.42           N  
ATOM   4232  CA  PRO B  80     -28.526  37.788  42.257  1.00 24.42           C  
ATOM   4233  HA  PRO B  80     -27.935  36.899  42.039  1.00 24.42           H  
ATOM   4234  C   PRO B  80     -29.704  37.408  43.155  1.00 24.42           C  
ATOM   4235  CB  PRO B  80     -27.619  38.864  42.866  1.00 24.42           C  
ATOM   4236  HB2 PRO B  80     -26.591  38.689  42.549  1.00 24.42           H  
ATOM   4237  HB3 PRO B  80     -27.678  38.886  43.955  1.00 24.42           H  
ATOM   4238  O   PRO B  80     -30.598  38.221  43.399  1.00 24.42           O  
ATOM   4239  CG  PRO B  80     -28.121  40.168  42.246  1.00 24.42           C  
ATOM   4240  HG2 PRO B  80     -28.959  40.550  42.829  1.00 24.42           H  
ATOM   4241  HG3 PRO B  80     -27.331  40.915  42.177  1.00 24.42           H  
ATOM   4242  CD  PRO B  80     -28.615  39.737  40.870  1.00 24.42           C  
ATOM   4243  HD2 PRO B  80     -29.434  40.386  40.559  1.00 24.42           H  
ATOM   4244  HD3 PRO B  80     -27.797  39.787  40.151  1.00 24.42           H  
ATOM   4245  N   LYS B  81     -29.738  36.156  43.627  1.00 22.70           N  
ATOM   4246  H   LYS B  81     -28.984  35.527  43.393  1.00 22.70           H  
ATOM   4247  CA  LYS B  81     -30.760  35.743  44.592  1.00 22.70           C  
ATOM   4248  HA  LYS B  81     -31.741  35.973  44.177  1.00 22.70           H  
ATOM   4249  C   LYS B  81     -30.584  36.585  45.851  1.00 22.70           C  
ATOM   4250  CB  LYS B  81     -30.690  34.242  44.911  1.00 22.70           C  
ATOM   4251  HB2 LYS B  81     -31.214  34.072  45.852  1.00 22.70           H  
ATOM   4252  HB3 LYS B  81     -29.652  33.938  45.044  1.00 22.70           H  
ATOM   4253  O   LYS B  81     -29.525  36.564  46.471  1.00 22.70           O  
ATOM   4254  CG  LYS B  81     -31.363  33.385  43.827  1.00 22.70           C  
ATOM   4255  HG2 LYS B  81     -32.375  33.751  43.657  1.00 22.70           H  
ATOM   4256  HG3 LYS B  81     -30.798  33.461  42.898  1.00 22.70           H  
ATOM   4257  CD  LYS B  81     -31.432  31.918  44.275  1.00 22.70           C  
ATOM   4258  HD2 LYS B  81     -31.953  31.863  45.230  1.00 22.70           H  
ATOM   4259  HD3 LYS B  81     -30.418  31.540  44.404  1.00 22.70           H  
ATOM   4260  CE  LYS B  81     -32.176  31.066  43.240  1.00 22.70           C  
ATOM   4261  HE2 LYS B  81     -33.176  31.478  43.106  1.00 22.70           H  
ATOM   4262  HE3 LYS B  81     -31.653  31.143  42.287  1.00 22.70           H  
ATOM   4263  NZ  LYS B  81     -32.259  29.646  43.667  1.00 22.70           N  
ATOM   4264  HZ1 LYS B  81     -32.751  29.093  42.979  1.00 22.70           H  
ATOM   4265  HZ2 LYS B  81     -31.335  29.256  43.783  1.00 22.70           H  
ATOM   4266  HZ3 LYS B  81     -32.746  29.567  44.548  1.00 22.70           H  
ATOM   4267  N   ILE B  82     -31.637  37.307  46.216  1.00 23.51           N  
ATOM   4268  H   ILE B  82     -32.435  37.328  45.597  1.00 23.51           H  
ATOM   4269  CA  ILE B  82     -31.729  38.044  47.472  1.00 23.51           C  
ATOM   4270  HA  ILE B  82     -30.812  38.611  47.635  1.00 23.51           H  
ATOM   4271  C   ILE B  82     -31.872  36.990  48.570  1.00 23.51           C  
ATOM   4272  CB  ILE B  82     -32.935  39.018  47.451  1.00 23.51           C  
ATOM   4273  HB  ILE B  82     -33.852  38.430  47.424  1.00 23.51           H  
ATOM   4274  O   ILE B  82     -32.986  36.588  48.899  1.00 23.51           O  
ATOM   4275  CG1 ILE B  82     -32.947  39.935  46.205  1.00 23.51           C  
ATOM   4276 HG12 ILE B  82     -32.128  40.652  46.269  1.00 23.51           H  
ATOM   4277 HG13 ILE B  82     -32.802  39.344  45.300  1.00 23.51           H  
ATOM   4278  CG2 ILE B  82     -32.938  39.860  48.743  1.00 23.51           C  
ATOM   4279 HG21 ILE B  82     -33.833  40.479  48.794  1.00 23.51           H  
ATOM   4280 HG22 ILE B  82     -32.056  40.499  48.778  1.00 23.51           H  
ATOM   4281 HG23 ILE B  82     -32.938  39.213  49.620  1.00 23.51           H  
ATOM   4282  CD1 ILE B  82     -34.271  40.688  46.020  1.00 23.51           C  
ATOM   4283 HD11 ILE B  82     -35.102  39.984  45.999  1.00 23.51           H  
ATOM   4284 HD12 ILE B  82     -34.245  41.231  45.075  1.00 23.51           H  
ATOM   4285 HD13 ILE B  82     -34.420  41.408  46.825  1.00 23.51           H  
ATOM   4286  N   ILE B  83     -30.773  36.446  49.084  1.00 24.72           N  
ATOM   4287  H   ILE B  83     -29.864  36.732  48.750  1.00 24.72           H  
ATOM   4288  CA  ILE B  83     -30.879  35.602  50.273  1.00 24.72           C  
ATOM   4289  HA  ILE B  83     -31.756  34.964  50.162  1.00 24.72           H  
ATOM   4290  C   ILE B  83     -31.138  36.560  51.443  1.00 24.72           C  
ATOM   4291  CB  ILE B  83     -29.683  34.649  50.457  1.00 24.72           C  
ATOM   4292  HB  ILE B  83     -28.810  35.230  50.754  1.00 24.72           H  
ATOM   4293  O   ILE B  83     -30.355  37.471  51.701  1.00 24.72           O  
ATOM   4294  CG1 ILE B  83     -29.359  33.890  49.144  1.00 24.72           C  
ATOM   4295 HG12 ILE B  83     -30.211  33.274  48.857  1.00 24.72           H  
ATOM   4296 HG13 ILE B  83     -29.176  34.607  48.345  1.00 24.72           H  
ATOM   4297  CG2 ILE B  83     -30.044  33.657  51.580  1.00 24.72           C  
ATOM   4298 HG21 ILE B  83     -29.188  33.024  51.814  1.00 24.72           H  
ATOM   4299 HG22 ILE B  83     -30.296  34.194  52.494  1.00 24.72           H  
ATOM   4300 HG23 ILE B  83     -30.886  33.028  51.290  1.00 24.72           H  
ATOM   4301  CD1 ILE B  83     -28.107  33.008  49.223  1.00 24.72           C  
ATOM   4302 HD11 ILE B  83     -27.884  32.609  48.233  1.00 24.72           H  
ATOM   4303 HD12 ILE B  83     -28.269  32.172  49.903  1.00 24.72           H  
ATOM   4304 HD13 ILE B  83     -27.257  33.599  49.565  1.00 24.72           H  
ATOM   4305  N   LEU B  84     -32.321  36.429  52.043  1.00 19.99           N  
ATOM   4306  H   LEU B  84     -32.893  35.647  51.757  1.00 19.99           H  
ATOM   4307  CA  LEU B  84     -32.858  37.305  53.088  1.00 19.99           C  
ATOM   4308  HA  LEU B  84     -32.654  38.343  52.827  1.00 19.99           H  
ATOM   4309  C   LEU B  84     -32.246  37.040  54.475  1.00 19.99           C  
ATOM   4310  CB  LEU B  84     -34.380  37.056  53.174  1.00 19.99           C  
ATOM   4311  HB2 LEU B  84     -34.543  35.979  53.205  1.00 19.99           H  
ATOM   4312  HB3 LEU B  84     -34.770  37.446  54.114  1.00 19.99           H  
ATOM   4313  O   LEU B  84     -31.653  35.994  54.694  1.00 19.99           O  
ATOM   4314  CG  LEU B  84     -35.225  37.656  52.044  1.00 19.99           C  
ATOM   4315  HG  LEU B  84     -34.832  37.335  51.079  1.00 19.99           H  
ATOM   4316  CD1 LEU B  84     -36.662  37.151  52.188  1.00 19.99           C  
ATOM   4317 HD11 LEU B  84     -37.272  37.553  51.380  1.00 19.99           H  
ATOM   4318 HD12 LEU B  84     -37.080  37.457  53.147  1.00 19.99           H  
ATOM   4319 HD13 LEU B  84     -36.675  36.063  52.121  1.00 19.99           H  
ATOM   4320  CD2 LEU B  84     -35.255  39.186  52.100  1.00 19.99           C  
ATOM   4321 HD21 LEU B  84     -34.255  39.585  51.934  1.00 19.99           H  
ATOM   4322 HD22 LEU B  84     -35.632  39.523  53.065  1.00 19.99           H  
ATOM   4323 HD23 LEU B  84     -35.903  39.562  51.308  1.00 19.99           H  
ATOM   4324  N   GLN B  85     -32.561  37.964  55.398  1.00 19.60           N  
ATOM   4325  H   GLN B  85     -32.939  38.813  55.002  1.00 19.60           H  
ATOM   4326  CA  GLN B  85     -32.658  37.887  56.875  1.00 19.60           C  
ATOM   4327  HA  GLN B  85     -32.260  38.825  57.262  1.00 19.60           H  
ATOM   4328  C   GLN B  85     -31.817  36.783  57.568  1.00 19.60           C  
ATOM   4329  CB  GLN B  85     -34.143  37.826  57.293  1.00 19.60           C  
ATOM   4330  HB2 GLN B  85     -34.168  37.945  58.376  1.00 19.60           H  
ATOM   4331  HB3 GLN B  85     -34.555  36.856  57.014  1.00 19.60           H  
ATOM   4332  O   GLN B  85     -30.645  36.615  57.278  1.00 19.60           O  
ATOM   4333  CG  GLN B  85     -35.077  38.941  56.814  1.00 19.60           C  
ATOM   4334  HG2 GLN B  85     -35.070  38.999  55.725  1.00 19.60           H  
ATOM   4335  HG3 GLN B  85     -34.722  39.893  57.209  1.00 19.60           H  
ATOM   4336  CD  GLN B  85     -36.523  38.721  57.268  1.00 19.60           C  
ATOM   4337  NE2 GLN B  85     -37.374  39.714  57.142  1.00 19.60           N  
ATOM   4338 HE21 GLN B  85     -38.327  39.509  57.404  1.00 19.60           H  
ATOM   4339 HE22 GLN B  85     -37.090  40.599  56.745  1.00 19.60           H  
ATOM   4340  OE1 GLN B  85     -36.930  37.673  57.740  1.00 19.60           O  
ATOM   4341  N   LYS B  86     -32.342  36.020  58.536  1.00 19.29           N  
ATOM   4342  H   LYS B  86     -32.007  35.069  58.475  1.00 19.29           H  
ATOM   4343  CA  LYS B  86     -32.619  36.487  59.916  1.00 19.29           C  
ATOM   4344  HA  LYS B  86     -32.408  37.554  59.990  1.00 19.29           H  
ATOM   4345  C   LYS B  86     -31.743  35.790  60.953  1.00 19.29           C  
ATOM   4346  CB  LYS B  86     -34.087  36.202  60.331  1.00 19.29           C  
ATOM   4347  HB2 LYS B  86     -34.756  36.241  59.471  1.00 19.29           H  
ATOM   4348  HB3 LYS B  86     -34.150  35.180  60.704  1.00 19.29           H  
ATOM   4349  O   LYS B  86     -31.825  36.186  62.108  1.00 19.29           O  
ATOM   4350  CG  LYS B  86     -34.619  37.174  61.410  1.00 19.29           C  
ATOM   4351  HG2 LYS B  86     -33.925  37.259  62.246  1.00 19.29           H  
ATOM   4352  HG3 LYS B  86     -34.740  38.165  60.971  1.00 19.29           H  
ATOM   4353  CD  LYS B  86     -35.962  36.700  61.971  1.00 19.29           C  
ATOM   4354  HD2 LYS B  86     -35.859  35.669  62.311  1.00 19.29           H  
ATOM   4355  HD3 LYS B  86     -36.714  36.742  61.183  1.00 19.29           H  
ATOM   4356  CE  LYS B  86     -36.378  37.581  63.154  1.00 19.29           C  
ATOM   4357  HE2 LYS B  86     -35.586  37.547  63.902  1.00 19.29           H  
ATOM   4358  HE3 LYS B  86     -36.467  38.611  62.809  1.00 19.29           H  
ATOM   4359  NZ  LYS B  86     -37.658  37.117  63.742  1.00 19.29           N  
ATOM   4360  HZ1 LYS B  86     -37.558  36.165  64.066  1.00 19.29           H  
ATOM   4361  HZ2 LYS B  86     -37.918  37.694  64.529  1.00 19.29           H  
ATOM   4362  HZ3 LYS B  86     -38.394  37.142  63.051  1.00 19.29           H  
ATOM   4363  N   GLU B  87     -31.062  34.697  60.613  1.00 24.66           N  
ATOM   4364  H   GLU B  87     -30.906  34.474  59.640  1.00 24.66           H  
ATOM   4365  CA  GLU B  87     -30.654  33.679  61.593  1.00 24.66           C  
ATOM   4366  HA  GLU B  87     -31.463  33.551  62.311  1.00 24.66           H  
ATOM   4367  C   GLU B  87     -29.451  34.154  62.419  1.00 24.66           C  
ATOM   4368  CB  GLU B  87     -30.472  32.307  60.921  1.00 24.66           C  
ATOM   4369  HB2 GLU B  87     -29.800  32.404  60.068  1.00 24.66           H  
ATOM   4370  HB3 GLU B  87     -30.036  31.620  61.646  1.00 24.66           H  
ATOM   4371  O   GLU B  87     -28.317  33.745  62.238  1.00 24.66           O  
ATOM   4372  CG  GLU B  87     -31.832  31.741  60.470  1.00 24.66           C  
ATOM   4373  HG2 GLU B  87     -32.499  31.726  61.331  1.00 24.66           H  
ATOM   4374  HG3 GLU B  87     -32.265  32.414  59.730  1.00 24.66           H  
ATOM   4375  CD  GLU B  87     -31.756  30.328  59.869  1.00 24.66           C  
ATOM   4376  OE1 GLU B  87     -32.839  29.707  59.777  1.00 24.66           O  
ATOM   4377  OE2 GLU B  87     -30.652  29.913  59.461  1.00 24.66           O  
ATOM   4378  N   TYR B  88     -29.737  35.095  63.313  1.00 23.93           N  
ATOM   4379  H   TYR B  88     -30.688  35.435  63.297  1.00 23.93           H  
ATOM   4380  CA  TYR B  88     -28.820  35.843  64.167  1.00 23.93           C  
ATOM   4381  HA  TYR B  88     -27.867  35.975  63.654  1.00 23.93           H  
ATOM   4382  C   TYR B  88     -28.556  35.142  65.501  1.00 23.93           C  
ATOM   4383  CB  TYR B  88     -29.476  37.215  64.447  1.00 23.93           C  
ATOM   4384  HB2 TYR B  88     -30.406  37.315  63.889  1.00 23.93           H  
ATOM   4385  HB3 TYR B  88     -29.766  37.291  65.495  1.00 23.93           H  
ATOM   4386  O   TYR B  88     -27.963  35.741  66.392  1.00 23.93           O  
ATOM   4387  CG  TYR B  88     -28.612  38.403  64.109  1.00 23.93           C  
ATOM   4388  CD1 TYR B  88     -27.611  38.826  65.002  1.00 23.93           C  
ATOM   4389  HD1 TYR B  88     -27.441  38.279  65.918  1.00 23.93           H  
ATOM   4390  CD2 TYR B  88     -28.820  39.083  62.896  1.00 23.93           C  
ATOM   4391  HD2 TYR B  88     -29.572  38.735  62.203  1.00 23.93           H  
ATOM   4392  CE1 TYR B  88     -26.813  39.940  64.682  1.00 23.93           C  
ATOM   4393  HE1 TYR B  88     -26.032  40.251  65.361  1.00 23.93           H  
ATOM   4394  CE2 TYR B  88     -28.030  40.201  62.576  1.00 23.93           C  
ATOM   4395  HE2 TYR B  88     -28.165  40.727  61.643  1.00 23.93           H  
ATOM   4396  OH  TYR B  88     -26.258  41.702  63.146  1.00 23.93           O  
ATOM   4397  HH  TYR B  88     -25.569  41.843  63.800  1.00 23.93           H  
ATOM   4398  CZ  TYR B  88     -27.025  40.628  63.468  1.00 23.93           C  
ATOM   4399  N   LEU B  89     -29.177  33.980  65.707  1.00 22.83           N  
ATOM   4400  H   LEU B  89     -29.486  33.467  64.894  1.00 22.83           H  
ATOM   4401  CA  LEU B  89     -29.506  33.465  67.032  1.00 22.83           C  
ATOM   4402  HA  LEU B  89     -29.931  34.296  67.595  1.00 22.83           H  
ATOM   4403  C   LEU B  89     -28.248  33.075  67.852  1.00 22.83           C  
ATOM   4404  CB  LEU B  89     -30.607  32.388  66.856  1.00 22.83           C  
ATOM   4405  HB2 LEU B  89     -30.483  31.553  67.545  1.00 22.83           H  
ATOM   4406  HB3 LEU B  89     -30.481  31.931  65.875  1.00 22.83           H  
ATOM   4407  O   LEU B  89     -27.135  33.060  67.336  1.00 22.83           O  
ATOM   4408  CG  LEU B  89     -32.053  32.932  66.953  1.00 22.83           C  
ATOM   4409  HG  LEU B  89     -32.186  33.679  66.170  1.00 22.83           H  
ATOM   4410  CD1 LEU B  89     -33.019  31.780  66.683  1.00 22.83           C  
ATOM   4411 HD11 LEU B  89     -34.048  32.139  66.682  1.00 22.83           H  
ATOM   4412 HD12 LEU B  89     -32.802  31.336  65.712  1.00 22.83           H  
ATOM   4413 HD13 LEU B  89     -32.906  31.010  67.447  1.00 22.83           H  
ATOM   4414  CD2 LEU B  89     -32.505  33.561  68.283  1.00 22.83           C  
ATOM   4415 HD21 LEU B  89     -31.825  34.358  68.586  1.00 22.83           H  
ATOM   4416 HD22 LEU B  89     -33.499  33.991  68.160  1.00 22.83           H  
ATOM   4417 HD23 LEU B  89     -32.556  32.802  69.063  1.00 22.83           H  
ATOM   4418  N   PRO B  90     -28.410  32.841  69.165  1.00 21.97           N  
ATOM   4419  CA  PRO B  90     -27.697  33.579  70.208  1.00 21.97           C  
ATOM   4420  HA  PRO B  90     -27.329  34.529  69.822  1.00 21.97           H  
ATOM   4421  C   PRO B  90     -26.522  32.827  70.841  1.00 21.97           C  
ATOM   4422  CB  PRO B  90     -28.791  33.814  71.264  1.00 21.97           C  
ATOM   4423  HB2 PRO B  90     -29.442  34.626  70.938  1.00 21.97           H  
ATOM   4424  HB3 PRO B  90     -28.399  34.036  72.256  1.00 21.97           H  
ATOM   4425  O   PRO B  90     -26.065  33.263  71.892  1.00 21.97           O  
ATOM   4426  CG  PRO B  90     -29.561  32.500  71.240  1.00 21.97           C  
ATOM   4427  HG2 PRO B  90     -30.569  32.610  71.640  1.00 21.97           H  
ATOM   4428  HG3 PRO B  90     -29.010  31.729  71.779  1.00 21.97           H  
ATOM   4429  CD  PRO B  90     -29.569  32.199  69.758  1.00 21.97           C  
ATOM   4430  HD2 PRO B  90     -30.483  32.650  69.371  1.00 21.97           H  
ATOM   4431  HD3 PRO B  90     -29.558  31.122  69.588  1.00 21.97           H  
ATOM   4432  N   GLU B  91     -26.181  31.642  70.331  1.00 24.60           N  
ATOM   4433  H   GLU B  91     -26.471  31.427  69.388  1.00 24.60           H  
ATOM   4434  CA  GLU B  91     -25.880  30.507  71.214  1.00 24.60           C  
ATOM   4435  HA  GLU B  91     -26.713  30.457  71.915  1.00 24.60           H  
ATOM   4436  C   GLU B  91     -24.663  30.637  72.146  1.00 24.60           C  
ATOM   4437  CB  GLU B  91     -25.885  29.176  70.439  1.00 24.60           C  
ATOM   4438  HB2 GLU B  91     -25.588  29.345  69.404  1.00 24.60           H  
ATOM   4439  HB3 GLU B  91     -25.168  28.490  70.891  1.00 24.60           H  
ATOM   4440  O   GLU B  91     -23.792  31.491  72.018  1.00 24.60           O  
ATOM   4441  CG  GLU B  91     -27.278  28.525  70.493  1.00 24.60           C  
ATOM   4442  HG2 GLU B  91     -27.600  28.480  71.533  1.00 24.60           H  
ATOM   4443  HG3 GLU B  91     -27.980  29.161  69.955  1.00 24.60           H  
ATOM   4444  CD  GLU B  91     -27.321  27.102  69.913  1.00 24.60           C  
ATOM   4445  OE1 GLU B  91     -28.428  26.517  69.954  1.00 24.60           O  
ATOM   4446  OE2 GLU B  91     -26.274  26.616  69.434  1.00 24.60           O  
ATOM   4447  N   THR B  92     -24.683  29.755  73.144  1.00 23.57           N  
ATOM   4448  H   THR B  92     -25.321  28.980  73.035  1.00 23.57           H  
ATOM   4449  CA  THR B  92     -24.338  30.004  74.547  1.00 23.57           C  
ATOM   4450  HA  THR B  92     -24.726  30.984  74.824  1.00 23.57           H  
ATOM   4451  C   THR B  92     -22.857  30.021  74.914  1.00 23.57           C  
ATOM   4452  CB  THR B  92     -25.021  28.920  75.428  1.00 23.57           C  
ATOM   4453  HB  THR B  92     -24.295  28.463  76.101  1.00 23.57           H  
ATOM   4454  O   THR B  92     -22.483  30.776  75.803  1.00 23.57           O  
ATOM   4455  CG2 THR B  92     -26.131  29.499  76.295  1.00 23.57           C  
ATOM   4456 HG21 THR B  92     -25.710  30.249  76.965  1.00 23.57           H  
ATOM   4457 HG22 THR B  92     -26.890  29.959  75.663  1.00 23.57           H  
ATOM   4458 HG23 THR B  92     -26.580  28.703  76.889  1.00 23.57           H  
ATOM   4459  OG1 THR B  92     -25.627  27.886  74.666  1.00 23.57           O  
ATOM   4460  HG1 THR B  92     -25.003  27.157  74.620  1.00 23.57           H  
ATOM   4461  N   ASP B  93     -22.073  29.080  74.393  1.00 24.04           N  
ATOM   4462  H   ASP B  93     -22.375  28.685  73.513  1.00 24.04           H  
ATOM   4463  CA  ASP B  93     -21.521  28.104  75.347  1.00 24.04           C  
ATOM   4464  HA  ASP B  93     -22.261  28.025  76.144  1.00 24.04           H  
ATOM   4465  C   ASP B  93     -20.263  28.485  76.172  1.00 24.04           C  
ATOM   4466  CB  ASP B  93     -21.544  26.694  74.730  1.00 24.04           C  
ATOM   4467  HB2 ASP B  93     -22.557  26.499  74.380  1.00 24.04           H  
ATOM   4468  HB3 ASP B  93     -20.899  26.638  73.853  1.00 24.04           H  
ATOM   4469  O   ASP B  93     -20.417  28.922  77.314  1.00 24.04           O  
ATOM   4470  CG  ASP B  93     -21.186  25.601  75.742  1.00 24.04           C  
ATOM   4471  OD1 ASP B  93     -21.619  25.734  76.907  1.00 24.04           O  
ATOM   4472  OD2 ASP B  93     -20.530  24.621  75.334  1.00 24.04           O  
ATOM   4473  N   PRO B  94     -19.028  28.193  75.727  1.00 25.91           N  
ATOM   4474  CA  PRO B  94     -18.137  27.387  76.569  1.00 25.91           C  
ATOM   4475  HA  PRO B  94     -18.740  26.902  77.336  1.00 25.91           H  
ATOM   4476  C   PRO B  94     -17.007  28.142  77.301  1.00 25.91           C  
ATOM   4477  CB  PRO B  94     -17.590  26.278  75.654  1.00 25.91           C  
ATOM   4478  HB2 PRO B  94     -16.502  26.232  75.697  1.00 25.91           H  
ATOM   4479  HB3 PRO B  94     -18.005  25.311  75.939  1.00 25.91           H  
ATOM   4480  O   PRO B  94     -16.777  29.334  77.120  1.00 25.91           O  
ATOM   4481  CG  PRO B  94     -18.026  26.639  74.233  1.00 25.91           C  
ATOM   4482  HG2 PRO B  94     -17.176  26.637  73.550  1.00 25.91           H  
ATOM   4483  HG3 PRO B  94     -18.774  25.929  73.881  1.00 25.91           H  
ATOM   4484  CD  PRO B  94     -18.619  28.041  74.346  1.00 25.91           C  
ATOM   4485  HD2 PRO B  94     -19.434  28.191  73.637  1.00 25.91           H  
ATOM   4486  HD3 PRO B  94     -17.839  28.774  74.142  1.00 25.91           H  
ATOM   4487  N   ASN B  95     -16.299  27.381  78.148  1.00 34.48           N  
ATOM   4488  H   ASN B  95     -16.545  26.402  78.142  1.00 34.48           H  
ATOM   4489  CA  ASN B  95     -15.304  27.798  79.149  1.00 34.48           C  
ATOM   4490  HA  ASN B  95     -15.778  28.562  79.764  1.00 34.48           H  
ATOM   4491  C   ASN B  95     -13.996  28.452  78.634  1.00 34.48           C  
ATOM   4492  CB  ASN B  95     -14.988  26.563  80.031  1.00 34.48           C  
ATOM   4493  HB2 ASN B  95     -13.962  26.603  80.399  1.00 34.48           H  
ATOM   4494  HB3 ASN B  95     -15.059  25.656  79.431  1.00 34.48           H  
ATOM   4495  O   ASN B  95     -13.670  28.460  77.455  1.00 34.48           O  
ATOM   4496  CG  ASN B  95     -15.873  26.432  81.258  1.00 34.48           C  
ATOM   4497  ND2 ASN B  95     -16.034  25.234  81.766  1.00 34.48           N  
ATOM   4498 HD21 ASN B  95     -15.589  24.435  81.338  1.00 34.48           H  
ATOM   4499 HD22 ASN B  95     -16.639  25.171  82.573  1.00 34.48           H  
ATOM   4500  OD1 ASN B  95     -16.385  27.391  81.811  1.00 34.48           O  
ATOM   4501  N   HIS B  96     -13.235  28.963  79.612  1.00 33.29           N  
ATOM   4502  H   HIS B  96     -13.564  28.760  80.544  1.00 33.29           H  
ATOM   4503  CA  HIS B  96     -12.156  29.967  79.569  1.00 33.29           C  
ATOM   4504  HA  HIS B  96     -12.392  30.698  78.796  1.00 33.29           H  
ATOM   4505  C   HIS B  96     -10.718  29.457  79.317  1.00 33.29           C  
ATOM   4506  CB  HIS B  96     -12.196  30.637  80.963  1.00 33.29           C  
ATOM   4507  HB2 HIS B  96     -11.523  30.112  81.641  1.00 33.29           H  
ATOM   4508  HB3 HIS B  96     -13.195  30.541  81.388  1.00 33.29           H  
ATOM   4509  O   HIS B  96      -9.774  30.188  79.606  1.00 33.29           O  
ATOM   4510  CG  HIS B  96     -11.884  32.107  80.991  1.00 33.29           C  
ATOM   4511  CD2 HIS B  96     -10.731  32.714  81.411  1.00 33.29           C  
ATOM   4512  HD2 HIS B  96      -9.831  32.206  81.726  1.00 33.29           H  
ATOM   4513  ND1 HIS B  96     -12.791  33.099  80.711  1.00 33.29           N  
ATOM   4514  HD1 HIS B  96     -13.720  32.959  80.341  1.00 33.29           H  
ATOM   4515  CE1 HIS B  96     -12.201  34.279  80.951  1.00 33.29           C  
ATOM   4516  HE1 HIS B  96     -12.660  35.244  80.796  1.00 33.29           H  
ATOM   4517  NE2 HIS B  96     -10.949  34.100  81.397  1.00 33.29           N  
ATOM   4518  N   GLU B  97     -10.537  28.184  78.970  1.00 31.55           N  
ATOM   4519  H   GLU B  97     -11.335  27.662  78.636  1.00 31.55           H  
ATOM   4520  CA  GLU B  97      -9.277  27.455  79.206  1.00 31.55           C  
ATOM   4521  HA  GLU B  97      -8.861  27.796  80.155  1.00 31.55           H  
ATOM   4522  C   GLU B  97      -8.140  27.751  78.185  1.00 31.55           C  
ATOM   4523  CB  GLU B  97      -9.631  25.956  79.403  1.00 31.55           C  
ATOM   4524  HB2 GLU B  97     -10.375  25.688  78.652  1.00 31.55           H  
ATOM   4525  HB3 GLU B  97      -8.788  25.288  79.231  1.00 31.55           H  
ATOM   4526  O   GLU B  97      -7.928  28.881  77.758  1.00 31.55           O  
ATOM   4527  CG  GLU B  97     -10.214  25.637  80.795  1.00 31.55           C  
ATOM   4528  HG2 GLU B  97     -10.601  26.550  81.249  1.00 31.55           H  
ATOM   4529  HG3 GLU B  97     -11.072  24.980  80.653  1.00 31.55           H  
ATOM   4530  CD  GLU B  97      -9.237  24.937  81.760  1.00 31.55           C  
ATOM   4531  OE1 GLU B  97      -9.094  25.417  82.907  1.00 31.55           O  
ATOM   4532  OE2 GLU B  97      -8.699  23.879  81.381  1.00 31.55           O  
ATOM   4533  N   ILE B  98      -7.337  26.723  77.902  1.00 33.92           N  
ATOM   4534  H   ILE B  98      -7.758  25.812  78.018  1.00 33.92           H  
ATOM   4535  CA  ILE B  98      -5.869  26.665  77.859  1.00 33.92           C  
ATOM   4536  HA  ILE B  98      -5.469  27.418  78.539  1.00 33.92           H  
ATOM   4537  C   ILE B  98      -5.292  26.957  76.454  1.00 33.92           C  
ATOM   4538  CB  ILE B  98      -5.495  25.250  78.403  1.00 33.92           C  
ATOM   4539  HB  ILE B  98      -6.056  24.519  77.820  1.00 33.92           H  
ATOM   4540  O   ILE B  98      -6.016  27.016  75.470  1.00 33.92           O  
ATOM   4541  CG1 ILE B  98      -5.883  25.081  79.895  1.00 33.92           C  
ATOM   4542 HG12 ILE B  98      -5.123  25.550  80.520  1.00 33.92           H  
ATOM   4543 HG13 ILE B  98      -6.825  25.579  80.125  1.00 33.92           H  
ATOM   4544  CG2 ILE B  98      -4.002  24.884  78.283  1.00 33.92           C  
ATOM   4545 HG21 ILE B  98      -3.800  23.906  78.721  1.00 33.92           H  
ATOM   4546 HG22 ILE B  98      -3.374  25.634  78.764  1.00 33.92           H  
ATOM   4547 HG23 ILE B  98      -3.735  24.759  77.233  1.00 33.92           H  
ATOM   4548  CD1 ILE B  98      -6.018  23.606  80.307  1.00 33.92           C  
ATOM   4549 HD11 ILE B  98      -5.092  23.054  80.146  1.00 33.92           H  
ATOM   4550 HD12 ILE B  98      -6.814  23.131  79.733  1.00 33.92           H  
ATOM   4551 HD13 ILE B  98      -6.241  23.547  81.373  1.00 33.92           H  
ATOM   4552  N   TRP B  99      -3.964  27.118  76.364  1.00 30.60           N  
ATOM   4553  H   TRP B  99      -3.452  26.991  77.226  1.00 30.60           H  
ATOM   4554  CA  TRP B  99      -3.137  27.360  75.164  1.00 30.60           C  
ATOM   4555  HA  TRP B  99      -3.305  28.379  74.813  1.00 30.60           H  
ATOM   4556  C   TRP B  99      -3.342  26.434  73.941  1.00 30.60           C  
ATOM   4557  CB  TRP B  99      -1.658  27.193  75.589  1.00 30.60           C  
ATOM   4558  HB2 TRP B  99      -1.542  26.227  76.081  1.00 30.60           H  
ATOM   4559  HB3 TRP B  99      -1.030  27.156  74.698  1.00 30.60           H  
ATOM   4560  O   TRP B  99      -2.661  26.658  72.943  1.00 30.60           O  
ATOM   4561  CG  TRP B  99      -1.060  28.257  76.453  1.00 30.60           C  
ATOM   4562  CD1 TRP B  99      -0.895  28.199  77.792  1.00 30.60           C  
ATOM   4563  HD1 TRP B  99      -1.203  27.367  78.408  1.00 30.60           H  
ATOM   4564  CD2 TRP B  99      -0.484  29.528  76.030  1.00 30.60           C  
ATOM   4565  CE2 TRP B  99       0.003  30.209  77.184  1.00 30.60           C  
ATOM   4566  CE3 TRP B  99      -0.324  30.171  74.784  1.00 30.60           C  
ATOM   4567  HE3 TRP B  99      -0.688  29.677  73.895  1.00 30.60           H  
ATOM   4568  NE1 TRP B  99      -0.283  29.357  78.232  1.00 30.60           N  
ATOM   4569  HE1 TRP B  99      -0.102  29.549  79.207  1.00 30.60           H  
ATOM   4570  CH2 TRP B  99       0.750  32.089  75.852  1.00 30.60           C  
ATOM   4571  HH2 TRP B  99       1.205  33.065  75.772  1.00 30.60           H  
ATOM   4572  CZ2 TRP B  99       0.614  31.471  77.109  1.00 30.60           C  
ATOM   4573  HZ2 TRP B  99       0.965  31.961  78.005  1.00 30.60           H  
ATOM   4574  CZ3 TRP B  99       0.284  31.438  74.695  1.00 30.60           C  
ATOM   4575  HZ3 TRP B  99       0.381  31.914  73.730  1.00 30.60           H  
ATOM   4576  N   ASP B 100      -4.141  25.371  74.046  1.00 26.66           N  
ATOM   4577  H   ASP B 100      -4.838  25.374  74.777  1.00 26.66           H  
ATOM   4578  CA  ASP B 100      -3.888  24.081  73.381  1.00 26.66           C  
ATOM   4579  HA  ASP B 100      -2.859  23.788  73.587  1.00 26.66           H  
ATOM   4580  C   ASP B 100      -4.018  24.045  71.850  1.00 26.66           C  
ATOM   4581  CB  ASP B 100      -4.807  22.992  73.979  1.00 26.66           C  
ATOM   4582  HB2 ASP B 100      -5.800  23.405  74.160  1.00 26.66           H  
ATOM   4583  HB3 ASP B 100      -4.915  22.182  73.259  1.00 26.66           H  
ATOM   4584  O   ASP B 100      -3.052  23.696  71.167  1.00 26.66           O  
ATOM   4585  CG  ASP B 100      -4.252  22.365  75.256  1.00 26.66           C  
ATOM   4586  OD1 ASP B 100      -3.110  21.849  75.215  1.00 26.66           O  
ATOM   4587  OD2 ASP B 100      -4.958  22.408  76.289  1.00 26.66           O  
ATOM   4588  N   ASP B 101      -5.237  24.270  71.354  1.00 23.98           N  
ATOM   4589  H   ASP B 101      -5.907  24.724  71.958  1.00 23.98           H  
ATOM   4590  CA  ASP B 101      -5.832  23.533  70.218  1.00 23.98           C  
ATOM   4591  HA  ASP B 101      -5.134  22.759  69.897  1.00 23.98           H  
ATOM   4592  C   ASP B 101      -6.091  24.413  68.978  1.00 23.98           C  
ATOM   4593  CB  ASP B 101      -7.112  22.823  70.744  1.00 23.98           C  
ATOM   4594  HB2 ASP B 101      -7.905  23.566  70.828  1.00 23.98           H  
ATOM   4595  HB3 ASP B 101      -6.912  22.465  71.755  1.00 23.98           H  
ATOM   4596  O   ASP B 101      -6.514  25.583  69.148  1.00 23.98           O  
ATOM   4597  CG  ASP B 101      -7.638  21.603  69.950  1.00 23.98           C  
ATOM   4598  OD1 ASP B 101      -6.831  20.826  69.384  1.00 23.98           O  
ATOM   4599  OD2 ASP B 101      -8.870  21.354  70.025  1.00 23.98           O  
ATOM   4600  OXT ASP B 101      -5.837  23.918  67.854  1.00 23.98           O  
TER    4601      ASP B 101                                                       
END   
