# Supplementary material for: An extended Tudor domain within Vreteno interconnects Gtsf1L and Ago3 for piRNA biogenesis in Bombyx mori
Source: EMBO J. 2023 Nov 20;42(24):e114072. doi: 10.15252/embj.2023114072 (PMC10711660; doi:10.15252/embj.2023114072)
Supplement: Supplementary file 4 — Dataset EV1 [file EMBJ-42-e114072-s007.zip › manuscript_pdb/BmVreteno_AF-eTD1_BmGtsf1L_79_87.pdb]

ATOM      1  N   VAL A   1      -4.011 -17.292  15.686  1.00 62.06           N  
ATOM      2  H   VAL A   1      -4.070 -18.236  16.041  1.00 62.06           H  
ATOM      3  H2  VAL A   1      -4.918 -16.996  15.354  1.00 62.06           H  
ATOM      4  H3  VAL A   1      -3.735 -16.681  16.441  1.00 62.06           H  
ATOM      5  CA  VAL A   1      -3.018 -17.215  14.585  1.00 62.06           C  
ATOM      6  HA  VAL A   1      -2.032 -17.466  14.974  1.00 62.06           H  
ATOM      7  C   VAL A   1      -2.976 -15.788  14.073  1.00 62.06           C  
ATOM      8  CB  VAL A   1      -3.326 -18.178  13.419  1.00 62.06           C  
ATOM      9  HB  VAL A   1      -4.250 -17.874  12.928  1.00 62.06           H  
ATOM     10  O   VAL A   1      -3.954 -15.344  13.475  1.00 62.06           O  
ATOM     11  CG1 VAL A   1      -2.193 -18.169  12.383  1.00 62.06           C  
ATOM     12 HG11 VAL A   1      -1.273 -18.545  12.831  1.00 62.06           H  
ATOM     13 HG12 VAL A   1      -1.999 -17.164  12.009  1.00 62.06           H  
ATOM     14 HG13 VAL A   1      -2.451 -18.814  11.543  1.00 62.06           H  
ATOM     15  CG2 VAL A   1      -3.504 -19.621  13.906  1.00 62.06           C  
ATOM     16 HG21 VAL A   1      -3.645 -20.282  13.051  1.00 62.06           H  
ATOM     17 HG22 VAL A   1      -4.383 -19.718  14.543  1.00 62.06           H  
ATOM     18 HG23 VAL A   1      -2.619 -19.952  14.449  1.00 62.06           H  
ATOM     19  N   GLU A   2      -1.878 -15.084  14.326  1.00 84.39           N  
ATOM     20  H   GLU A   2      -1.084 -15.505  14.788  1.00 84.39           H  
ATOM     21  CA  GLU A   2      -1.673 -13.685  13.932  1.00 84.39           C  
ATOM     22  HA  GLU A   2      -2.454 -13.069  14.378  1.00 84.39           H  
ATOM     23  C   GLU A   2      -1.728 -13.507  12.409  1.00 84.39           C  
ATOM     24  CB  GLU A   2      -0.336 -13.235  14.519  1.00 84.39           C  
ATOM     25  HB2 GLU A   2       0.474 -13.739  13.993  1.00 84.39           H  
ATOM     26  HB3 GLU A   2      -0.321 -13.545  15.564  1.00 84.39           H  
ATOM     27  O   GLU A   2      -1.424 -14.440  11.656  1.00 84.39           O  
ATOM     28  CG  GLU A   2      -0.132 -11.717  14.463  1.00 84.39           C  
ATOM     29  HG2 GLU A   2      -1.016 -11.234  14.880  1.00 84.39           H  
ATOM     30  HG3 GLU A   2      -0.033 -11.413  13.421  1.00 84.39           H  
ATOM     31  CD  GLU A   2       1.112 -11.281  15.249  1.00 84.39           C  
ATOM     32  OE1 GLU A   2       1.293 -10.056  15.377  1.00 84.39           O  
ATOM     33  OE2 GLU A   2       1.830 -12.184  15.739  1.00 84.39           O  
ATOM     34  N   ILE A   3      -2.236 -12.367  11.941  1.00 89.23           N  
ATOM     35  H   ILE A   3      -2.294 -11.587  12.579  1.00 89.23           H  
ATOM     36  CA  ILE A   3      -2.273 -12.031  10.514  1.00 89.23           C  
ATOM     37  HA  ILE A   3      -2.481 -12.933   9.939  1.00 89.23           H  
ATOM     38  C   ILE A   3      -0.885 -11.502  10.140  1.00 89.23           C  
ATOM     39  CB  ILE A   3      -3.376 -10.999  10.197  1.00 89.23           C  
ATOM     40  HB  ILE A   3      -3.117 -10.059  10.683  1.00 89.23           H  
ATOM     41  O   ILE A   3      -0.385 -10.643  10.851  1.00 89.23           O  
ATOM     42  CG1 ILE A   3      -4.756 -11.461  10.720  1.00 89.23           C  
ATOM     43 HG12 ILE A   3      -5.055 -12.389  10.233  1.00 89.23           H  
ATOM     44 HG13 ILE A   3      -4.689 -11.640  11.793  1.00 89.23           H  
ATOM     45  CG2 ILE A   3      -3.452 -10.761   8.681  1.00 89.23           C  
ATOM     46 HG21 ILE A   3      -3.725 -11.676   8.155  1.00 89.23           H  
ATOM     47 HG22 ILE A   3      -4.180  -9.979   8.466  1.00 89.23           H  
ATOM     48 HG23 ILE A   3      -2.487 -10.405   8.319  1.00 89.23           H  
ATOM     49  CD1 ILE A   3      -5.843 -10.400  10.518  1.00 89.23           C  
ATOM     50 HD11 ILE A   3      -6.644 -10.559  11.240  1.00 89.23           H  
ATOM     51 HD12 ILE A   3      -6.237 -10.444   9.502  1.00 89.23           H  
ATOM     52 HD13 ILE A   3      -5.433  -9.407  10.702  1.00 89.23           H  
ATOM     53  N   PRO A   4      -0.242 -12.011   9.076  1.00 93.48           N  
ATOM     54  CA  PRO A   4       1.059 -11.515   8.670  1.00 93.48           C  
ATOM     55  HA  PRO A   4       1.763 -11.583   9.500  1.00 93.48           H  
ATOM     56  C   PRO A   4       0.932 -10.057   8.231  1.00 93.48           C  
ATOM     57  CB  PRO A   4       1.512 -12.436   7.535  1.00 93.48           C  
ATOM     58  HB2 PRO A   4       1.983 -13.327   7.950  1.00 93.48           H  
ATOM     59  HB3 PRO A   4       2.192 -11.944   6.840  1.00 93.48           H  
ATOM     60  O   PRO A   4       0.023  -9.682   7.476  1.00 93.48           O  
ATOM     61  CG  PRO A   4       0.180 -12.806   6.892  1.00 93.48           C  
ATOM     62  HG2 PRO A   4      -0.187 -11.980   6.282  1.00 93.48           H  
ATOM     63  HG3 PRO A   4       0.232 -13.725   6.308  1.00 93.48           H  
ATOM     64  CD  PRO A   4      -0.686 -13.001   8.122  1.00 93.48           C  
ATOM     65  HD2 PRO A   4      -1.740 -12.897   7.863  1.00 93.48           H  
ATOM     66  HD3 PRO A   4      -0.448 -13.981   8.534  1.00 93.48           H  
ATOM     67  N   GLU A   5       1.877  -9.258   8.692  1.00 94.32           N  
ATOM     68  H   GLU A   5       2.584  -9.630   9.310  1.00 94.32           H  
ATOM     69  CA  GLU A   5       2.004  -7.857   8.332  1.00 94.32           C  
ATOM     70  HA  GLU A   5       1.130  -7.546   7.760  1.00 94.32           H  
ATOM     71  C   GLU A   5       3.195  -7.666   7.400  1.00 94.32           C  
ATOM     72  CB  GLU A   5       2.066  -6.983   9.595  1.00 94.32           C  
ATOM     73  HB2 GLU A   5       2.254  -5.951   9.298  1.00 94.32           H  
ATOM     74  HB3 GLU A   5       2.898  -7.309  10.220  1.00 94.32           H  
ATOM     75  O   GLU A   5       4.170  -8.419   7.431  1.00 94.32           O  
ATOM     76  CG  GLU A   5       0.762  -7.032  10.421  1.00 94.32           C  
ATOM     77  HG2 GLU A   5       0.843  -6.320  11.243  1.00 94.32           H  
ATOM     78  HG3 GLU A   5       0.652  -8.026  10.853  1.00 94.32           H  
ATOM     79  CD  GLU A   5      -0.482  -6.692   9.579  1.00 94.32           C  
ATOM     80  OE1 GLU A   5      -1.521  -7.390   9.654  1.00 94.32           O  
ATOM     81  OE2 GLU A   5      -0.392  -5.828   8.680  1.00 94.32           O  
ATOM     82  N   VAL A   6       3.084  -6.669   6.528  1.00 96.85           N  
ATOM     83  H   VAL A   6       2.291  -6.049   6.607  1.00 96.85           H  
ATOM     84  CA  VAL A   6       4.167  -6.285   5.627  1.00 96.85           C  
ATOM     85  HA  VAL A   6       4.582  -7.179   5.162  1.00 96.85           H  
ATOM     86  C   VAL A   6       5.242  -5.581   6.462  1.00 96.85           C  
ATOM     87  CB  VAL A   6       3.624  -5.372   4.512  1.00 96.85           C  
ATOM     88  HB  VAL A   6       3.130  -4.513   4.965  1.00 96.85           H  
ATOM     89  O   VAL A   6       4.918  -4.597   7.129  1.00 96.85           O  
ATOM     90  CG1 VAL A   6       4.725  -4.863   3.583  1.00 96.85           C  
ATOM     91 HG11 VAL A   6       5.206  -5.705   3.085  1.00 96.85           H  
ATOM     92 HG12 VAL A   6       4.288  -4.199   2.837  1.00 96.85           H  
ATOM     93 HG13 VAL A   6       5.470  -4.293   4.140  1.00 96.85           H  
ATOM     94  CG2 VAL A   6       2.603  -6.114   3.636  1.00 96.85           C  
ATOM     95 HG21 VAL A   6       1.752  -6.433   4.237  1.00 96.85           H  
ATOM     96 HG22 VAL A   6       3.068  -6.982   3.169  1.00 96.85           H  
ATOM     97 HG23 VAL A   6       2.230  -5.445   2.861  1.00 96.85           H  
ATOM     98  N   PRO A   7       6.514  -6.019   6.428  1.00 95.67           N  
ATOM     99  CA  PRO A   7       7.607  -5.246   7.004  1.00 95.67           C  
ATOM    100  HA  PRO A   7       7.399  -5.073   8.060  1.00 95.67           H  
ATOM    101  C   PRO A   7       7.750  -3.910   6.269  1.00 95.67           C  
ATOM    102  CB  PRO A   7       8.862  -6.117   6.872  1.00 95.67           C  
ATOM    103  HB2 PRO A   7       9.422  -5.846   5.977  1.00 95.67           H  
ATOM    104  HB3 PRO A   7       9.499  -6.041   7.753  1.00 95.67           H  
ATOM    105  O   PRO A   7       7.856  -3.875   5.040  1.00 95.67           O  
ATOM    106  CG  PRO A   7       8.306  -7.530   6.701  1.00 95.67           C  
ATOM    107  HG2 PRO A   7       8.085  -7.959   7.678  1.00 95.67           H  
ATOM    108  HG3 PRO A   7       8.990  -8.171   6.143  1.00 95.67           H  
ATOM    109  CD  PRO A   7       7.005  -7.296   5.940  1.00 95.67           C  
ATOM    110  HD2 PRO A   7       7.206  -7.222   4.871  1.00 95.67           H  
ATOM    111  HD3 PRO A   7       6.308  -8.110   6.140  1.00 95.67           H  
ATOM    112  N   ARG A   8       7.738  -2.807   7.019  1.00 97.28           N  
ATOM    113  H   ARG A   8       7.683  -2.910   8.023  1.00 97.28           H  
ATOM    114  CA  ARG A   8       7.736  -1.438   6.488  1.00 97.28           C  
ATOM    115  HA  ARG A   8       8.043  -1.459   5.443  1.00 97.28           H  
ATOM    116  C   ARG A   8       8.728  -0.564   7.257  1.00 97.28           C  
ATOM    117  CB  ARG A   8       6.319  -0.856   6.578  1.00 97.28           C  
ATOM    118  HB2 ARG A   8       5.954  -0.989   7.597  1.00 97.28           H  
ATOM    119  HB3 ARG A   8       6.352   0.210   6.354  1.00 97.28           H  
ATOM    120  O   ARG A   8       8.928  -0.802   8.448  1.00 97.28           O  
ATOM    121  CG  ARG A   8       5.351  -1.540   5.609  1.00 97.28           C  
ATOM    122  HG2 ARG A   8       5.730  -1.438   4.592  1.00 97.28           H  
ATOM    123  HG3 ARG A   8       5.298  -2.605   5.836  1.00 97.28           H  
ATOM    124  CD  ARG A   8       3.938  -0.957   5.720  1.00 97.28           C  
ATOM    125  HD2 ARG A   8       3.616  -1.020   6.759  1.00 97.28           H  
ATOM    126  HD3 ARG A   8       3.953   0.095   5.433  1.00 97.28           H  
ATOM    127  NE  ARG A   8       2.973  -1.699   4.882  1.00 97.28           N  
ATOM    128  HE  ARG A   8       2.301  -2.291   5.348  1.00 97.28           H  
ATOM    129  NH1 ARG A   8       3.727  -0.951   2.871  1.00 97.28           N  
ATOM    130 HH11 ARG A   8       3.618  -0.840   1.874  1.00 97.28           H  
ATOM    131 HH12 ARG A   8       4.419  -0.374   3.329  1.00 97.28           H  
ATOM    132  NH2 ARG A   8       1.991  -2.317   2.908  1.00 97.28           N  
ATOM    133 HH21 ARG A   8       1.256  -2.811   3.395  1.00 97.28           H  
ATOM    134 HH22 ARG A   8       1.997  -2.270   1.899  1.00 97.28           H  
ATOM    135  CZ  ARG A   8       2.897  -1.657   3.566  1.00 97.28           C  
ATOM    136  N   PRO A   9       9.351   0.431   6.606  1.00 96.98           N  
ATOM    137  CA  PRO A   9      10.351   1.267   7.249  1.00 96.98           C  
ATOM    138  HA  PRO A   9      11.078   0.636   7.761  1.00 96.98           H  
ATOM    139  C   PRO A   9       9.724   2.212   8.278  1.00 96.98           C  
ATOM    140  CB  PRO A   9      11.054   2.012   6.111  1.00 96.98           C  
ATOM    141  HB2 PRO A   9      11.903   1.421   5.766  1.00 96.98           H  
ATOM    142  HB3 PRO A   9      11.384   3.007   6.410  1.00 96.98           H  
ATOM    143  O   PRO A   9       8.562   2.614   8.155  1.00 96.98           O  
ATOM    144  CG  PRO A   9      10.005   2.077   5.001  1.00 96.98           C  
ATOM    145  HG2 PRO A   9       9.385   2.965   5.131  1.00 96.98           H  
ATOM    146  HG3 PRO A   9      10.466   2.087   4.013  1.00 96.98           H  
ATOM    147  CD  PRO A   9       9.168   0.817   5.214  1.00 96.98           C  
ATOM    148  HD2 PRO A   9       9.544   0.018   4.575  1.00 96.98           H  
ATOM    149  HD3 PRO A   9       8.121   1.023   4.990  1.00 96.98           H  
ATOM    150  N   GLU A  10      10.526   2.594   9.272  1.00 96.40           N  
ATOM    151  H   GLU A  10      11.453   2.198   9.336  1.00 96.40           H  
ATOM    152  CA  GLU A  10      10.182   3.661  10.210  1.00 96.40           C  
ATOM    153  HA  GLU A  10       9.268   3.391  10.740  1.00 96.40           H  
ATOM    154  C   GLU A  10       9.938   4.990   9.498  1.00 96.40           C  
ATOM    155  CB  GLU A  10      11.296   3.888  11.238  1.00 96.40           C  
ATOM    156  HB2 GLU A  10      11.092   4.824  11.757  1.00 96.40           H  
ATOM    157  HB3 GLU A  10      12.251   3.983  10.721  1.00 96.40           H  
ATOM    158  O   GLU A  10      10.528   5.305   8.460  1.00 96.40           O  
ATOM    159  CG  GLU A  10      11.384   2.777  12.285  1.00 96.40           C  
ATOM    160  HG2 GLU A  10      10.414   2.686  12.774  1.00 96.40           H  
ATOM    161  HG3 GLU A  10      11.610   1.836  11.784  1.00 96.40           H  
ATOM    162  CD  GLU A  10      12.457   3.072  13.347  1.00 96.40           C  
ATOM    163  OE1 GLU A  10      12.845   2.108  14.041  1.00 96.40           O  
ATOM    164  OE2 GLU A  10      12.873   4.247  13.494  1.00 96.40           O  
ATOM    165  N   ILE A  11       9.100   5.804  10.127  1.00 96.80           N  
ATOM    166  H   ILE A  11       8.713   5.499  11.008  1.00 96.80           H  
ATOM    167  CA  ILE A  11       8.773   7.144   9.676  1.00 96.80           C  
ATOM    168  HA  ILE A  11       9.009   7.230   8.616  1.00 96.80           H  
ATOM    169  C   ILE A  11       9.626   8.136  10.448  1.00 96.80           C  
ATOM    170  CB  ILE A  11       7.270   7.411   9.849  1.00 96.80           C  
ATOM    171  HB  ILE A  11       7.008   7.371  10.907  1.00 96.80           H  
ATOM    172  O   ILE A  11       9.704   8.073  11.673  1.00 96.80           O  
ATOM    173  CG1 ILE A  11       6.426   6.384   9.068  1.00 96.80           C  
ATOM    174 HG12 ILE A  11       5.509   6.861   8.721  1.00 96.80           H  
ATOM    175 HG13 ILE A  11       6.972   6.065   8.181  1.00 96.80           H  
ATOM    176  CG2 ILE A  11       6.936   8.814   9.330  1.00 96.80           C  
ATOM    177 HG21 ILE A  11       5.859   8.968   9.410  1.00 96.80           H  
ATOM    178 HG22 ILE A  11       7.427   9.577   9.934  1.00 96.80           H  
ATOM    179 HG23 ILE A  11       7.232   8.919   8.287  1.00 96.80           H  
ATOM    180  CD1 ILE A  11       6.014   5.159   9.895  1.00 96.80           C  
ATOM    181 HD11 ILE A  11       6.861   4.495  10.064  1.00 96.80           H  
ATOM    182 HD12 ILE A  11       5.244   4.609   9.353  1.00 96.80           H  
ATOM    183 HD13 ILE A  11       5.600   5.472  10.854  1.00 96.80           H  
ATOM    184  N   LYS A  12      10.240   9.079   9.735  1.00 97.26           N  
ATOM    185  H   LYS A  12      10.081   9.089   8.738  1.00 97.26           H  
ATOM    186  CA  LYS A  12      10.990  10.186  10.336  1.00 97.26           C  
ATOM    187  HA  LYS A  12      11.302   9.910  11.343  1.00 97.26           H  
ATOM    188  C   LYS A  12      10.094  11.409  10.468  1.00 97.26           C  
ATOM    189  CB  LYS A  12      12.247  10.491   9.515  1.00 97.26           C  
ATOM    190  HB2 LYS A  12      11.962  10.720   8.488  1.00 97.26           H  
ATOM    191  HB3 LYS A  12      12.742  11.362   9.943  1.00 97.26           H  
ATOM    192  O   LYS A  12       9.371  11.752   9.531  1.00 97.26           O  
ATOM    193  CG  LYS A  12      13.219   9.304   9.527  1.00 97.26           C  
ATOM    194  HG2 LYS A  12      13.504   9.080  10.555  1.00 97.26           H  
ATOM    195  HG3 LYS A  12      12.738   8.426   9.095  1.00 97.26           H  
ATOM    196  CD  LYS A  12      14.475   9.626   8.716  1.00 97.26           C  
ATOM    197  HD2 LYS A  12      14.976  10.487   9.157  1.00 97.26           H  
ATOM    198  HD3 LYS A  12      14.189   9.856   7.690  1.00 97.26           H  
ATOM    199  CE  LYS A  12      15.402   8.409   8.741  1.00 97.26           C  
ATOM    200  HE2 LYS A  12      15.659   8.191   9.777  1.00 97.26           H  
ATOM    201  HE3 LYS A  12      14.857   7.550   8.351  1.00 97.26           H  
ATOM    202  NZ  LYS A  12      16.627   8.651   7.942  1.00 97.26           N  
ATOM    203  HZ1 LYS A  12      17.127   9.447   8.312  1.00 97.26           H  
ATOM    204  HZ2 LYS A  12      17.227   7.840   7.982  1.00 97.26           H  
ATOM    205  HZ3 LYS A  12      16.381   8.831   6.979  1.00 97.26           H  
ATOM    206  N   ASN A  13      10.166  12.087  11.604  1.00 98.30           N  
ATOM    207  H   ASN A  13      10.788  11.761  12.330  1.00 98.30           H  
ATOM    208  CA  ASN A  13       9.456  13.339  11.814  1.00 98.30           C  
ATOM    209  HA  ASN A  13       8.402  13.171  11.593  1.00 98.30           H  
ATOM    210  C   ASN A  13       9.969  14.434  10.870  1.00 98.30           C  
ATOM    211  CB  ASN A  13       9.606  13.739  13.285  1.00 98.30           C  
ATOM    212  HB2 ASN A  13       9.467  12.849  13.898  1.00 98.30           H  
ATOM    213  HB3 ASN A  13      10.615  14.111  13.468  1.00 98.30           H  
ATOM    214  O   ASN A  13      11.146  14.449  10.504  1.00 98.30           O  
ATOM    215  CG  ASN A  13       8.599  14.776  13.744  1.00 98.30           C  
ATOM    216  ND2 ASN A  13       8.722  15.254  14.954  1.00 98.30           N  
ATOM    217 HD21 ASN A  13       7.937  15.776  15.317  1.00 98.30           H  
ATOM    218 HD22 ASN A  13       9.325  14.747  15.585  1.00 98.30           H  
ATOM    219  OD1 ASN A  13       7.684  15.160  13.032  1.00 98.30           O  
ATOM    220  N   LYS A  14       9.085  15.364  10.497  1.00 98.36           N  
ATOM    221  H   LYS A  14       8.136  15.256  10.826  1.00 98.36           H  
ATOM    222  CA  LYS A  14       9.367  16.489   9.589  1.00 98.36           C  
ATOM    223  HA  LYS A  14       8.412  16.933   9.311  1.00 98.36           H  
ATOM    224  C   LYS A  14       9.997  16.035   8.264  1.00 98.36           C  
ATOM    225  CB  LYS A  14      10.205  17.559  10.312  1.00 98.36           C  
ATOM    226  HB2 LYS A  14      11.184  17.142  10.551  1.00 98.36           H  
ATOM    227  HB3 LYS A  14      10.354  18.403   9.637  1.00 98.36           H  
ATOM    228  O   LYS A  14      10.865  16.716   7.720  1.00 98.36           O  
ATOM    229  CG  LYS A  14       9.550  18.080  11.598  1.00 98.36           C  
ATOM    230  HG2 LYS A  14       9.362  17.255  12.284  1.00 98.36           H  
ATOM    231  HG3 LYS A  14       8.605  18.564  11.351  1.00 98.36           H  
ATOM    232  CD  LYS A  14      10.473  19.085  12.292  1.00 98.36           C  
ATOM    233  HD2 LYS A  14      10.658  19.929  11.627  1.00 98.36           H  
ATOM    234  HD3 LYS A  14      11.417  18.593  12.525  1.00 98.36           H  
ATOM    235  CE  LYS A  14       9.809  19.568  13.584  1.00 98.36           C  
ATOM    236  HE2 LYS A  14       9.550  18.694  14.182  1.00 98.36           H  
ATOM    237  HE3 LYS A  14       8.883  20.084  13.331  1.00 98.36           H  
ATOM    238  NZ  LYS A  14      10.710  20.459  14.355  1.00 98.36           N  
ATOM    239  HZ1 LYS A  14      10.962  21.272  13.811  1.00 98.36           H  
ATOM    240  HZ2 LYS A  14      10.257  20.757  15.207  1.00 98.36           H  
ATOM    241  HZ3 LYS A  14      11.549  19.958  14.609  1.00 98.36           H  
ATOM    242  N   SER A  15       9.588  14.874   7.756  1.00 98.11           N  
ATOM    243  H   SER A  15       8.799  14.419   8.193  1.00 98.11           H  
ATOM    244  CA  SER A  15      10.114  14.311   6.510  1.00 98.11           C  
ATOM    245  HA  SER A  15      11.101  14.738   6.333  1.00 98.11           H  
ATOM    246  C   SER A  15       9.249  14.684   5.308  1.00 98.11           C  
ATOM    247  CB  SER A  15      10.321  12.798   6.622  1.00 98.11           C  
ATOM    248  HB2 SER A  15      11.043  12.596   7.413  1.00 98.11           H  
ATOM    249  HB3 SER A  15      10.722  12.424   5.681  1.00 98.11           H  
ATOM    250  O   SER A  15       8.049  14.920   5.439  1.00 98.11           O  
ATOM    251  OG  SER A  15       9.121  12.114   6.906  1.00 98.11           O  
ATOM    252  HG  SER A  15       9.045  12.029   7.859  1.00 98.11           H  
ATOM    253  N   ARG A  16       9.871  14.746   4.125  1.00 98.74           N  
ATOM    254  H   ARG A  16      10.854  14.513   4.092  1.00 98.74           H  
ATOM    255  CA  ARG A  16       9.168  14.878   2.843  1.00 98.74           C  
ATOM    256  HA  ARG A  16       8.250  15.446   2.988  1.00 98.74           H  
ATOM    257  C   ARG A  16       8.771  13.494   2.345  1.00 98.74           C  
ATOM    258  CB  ARG A  16      10.028  15.614   1.804  1.00 98.74           C  
ATOM    259  HB2 ARG A  16      11.013  15.150   1.752  1.00 98.74           H  
ATOM    260  HB3 ARG A  16       9.551  15.520   0.828  1.00 98.74           H  
ATOM    261  O   ARG A  16       9.629  12.619   2.192  1.00 98.74           O  
ATOM    262  CG  ARG A  16      10.165  17.106   2.128  1.00 98.74           C  
ATOM    263  HG2 ARG A  16      10.487  17.227   3.163  1.00 98.74           H  
ATOM    264  HG3 ARG A  16       9.191  17.577   1.995  1.00 98.74           H  
ATOM    265  CD  ARG A  16      11.168  17.830   1.225  1.00 98.74           C  
ATOM    266  HD2 ARG A  16      11.400  18.799   1.666  1.00 98.74           H  
ATOM    267  HD3 ARG A  16      12.092  17.253   1.183  1.00 98.74           H  
ATOM    268  NE  ARG A  16      10.647  18.008  -0.140  1.00 98.74           N  
ATOM    269  HE  ARG A  16      10.461  17.174  -0.679  1.00 98.74           H  
ATOM    270  NH1 ARG A  16      10.128  20.242  -0.138  1.00 98.74           N  
ATOM    271 HH11 ARG A  16      10.340  20.280   0.849  1.00 98.74           H  
ATOM    272 HH12 ARG A  16       9.752  21.035  -0.639  1.00 98.74           H  
ATOM    273  NH2 ARG A  16       9.845  19.072  -1.986  1.00 98.74           N  
ATOM    274 HH21 ARG A  16       9.661  18.168  -2.397  1.00 98.74           H  
ATOM    275 HH22 ARG A  16       9.392  19.844  -2.452  1.00 98.74           H  
ATOM    276  CZ  ARG A  16      10.212  19.096  -0.745  1.00 98.74           C  
ATOM    277  N   VAL A  17       7.484  13.305   2.097  1.00 98.78           N  
ATOM    278  H   VAL A  17       6.855  14.088   2.207  1.00 98.78           H  
ATOM    279  CA  VAL A  17       6.899  12.035   1.664  1.00 98.78           C  
ATOM    280  HA  VAL A  17       7.698  11.382   1.313  1.00 98.78           H  
ATOM    281  C   VAL A  17       5.955  12.246   0.486  1.00 98.78           C  
ATOM    282  CB  VAL A  17       6.181  11.312   2.819  1.00 98.78           C  
ATOM    283  HB  VAL A  17       5.832  10.357   2.426  1.00 98.78           H  
ATOM    284  O   VAL A  17       5.458  13.345   0.273  1.00 98.78           O  
ATOM    285  CG1 VAL A  17       7.129  10.995   3.983  1.00 98.78           C  
ATOM    286 HG11 VAL A  17       8.008  10.469   3.610  1.00 98.78           H  
ATOM    287 HG12 VAL A  17       6.619  10.360   4.707  1.00 98.78           H  
ATOM    288 HG13 VAL A  17       7.441  11.912   4.482  1.00 98.78           H  
ATOM    289  CG2 VAL A  17       4.968  12.078   3.362  1.00 98.78           C  
ATOM    290 HG21 VAL A  17       4.234  12.232   2.571  1.00 98.78           H  
ATOM    291 HG22 VAL A  17       5.275  13.046   3.757  1.00 98.78           H  
ATOM    292 HG23 VAL A  17       4.492  11.498   4.154  1.00 98.78           H  
ATOM    293  N   ILE A  18       5.700  11.181  -0.263  1.00 98.22           N  
ATOM    294  H   ILE A  18       6.174  10.321  -0.026  1.00 98.22           H  
ATOM    295  CA  ILE A  18       4.651  11.096  -1.275  1.00 98.22           C  
ATOM    296  HA  ILE A  18       4.280  12.094  -1.509  1.00 98.22           H  
ATOM    297  C   ILE A  18       3.499  10.274  -0.701  1.00 98.22           C  
ATOM    298  CB  ILE A  18       5.202  10.458  -2.568  1.00 98.22           C  
ATOM    299  HB  ILE A  18       5.533   9.446  -2.335  1.00 98.22           H  
ATOM    300  O   ILE A  18       3.746   9.204  -0.132  1.00 98.22           O  
ATOM    301  CG1 ILE A  18       6.415  11.203  -3.160  1.00 98.22           C  
ATOM    302 HG12 ILE A  18       7.237  11.136  -2.447  1.00 98.22           H  
ATOM    303 HG13 ILE A  18       6.732  10.692  -4.069  1.00 98.22           H  
ATOM    304  CG2 ILE A  18       4.096  10.347  -3.619  1.00 98.22           C  
ATOM    305 HG21 ILE A  18       3.376   9.578  -3.340  1.00 98.22           H  
ATOM    306 HG22 ILE A  18       3.580  11.303  -3.705  1.00 98.22           H  
ATOM    307 HG23 ILE A  18       4.508  10.085  -4.594  1.00 98.22           H  
ATOM    308  CD1 ILE A  18       6.189  12.678  -3.501  1.00 98.22           C  
ATOM    309 HD11 ILE A  18       7.074  13.073  -3.999  1.00 98.22           H  
ATOM    310 HD12 ILE A  18       6.037  13.237  -2.577  1.00 98.22           H  
ATOM    311 HD13 ILE A  18       5.329  12.802  -4.159  1.00 98.22           H  
ATOM    312  N   LEU A  19       2.258  10.739  -0.867  1.00 97.67           N  
ATOM    313  H   LEU A  19       2.129  11.617  -1.349  1.00 97.67           H  
ATOM    314  CA  LEU A  19       1.083   9.920  -0.566  1.00 97.67           C  
ATOM    315  HA  LEU A  19       1.242   9.433   0.396  1.00 97.67           H  
ATOM    316  C   LEU A  19       0.917   8.837  -1.635  1.00 97.67           C  
ATOM    317  CB  LEU A  19      -0.175  10.798  -0.462  1.00 97.67           C  
ATOM    318  HB2 LEU A  19      -0.305  11.328  -1.405  1.00 97.67           H  
ATOM    319  HB3 LEU A  19      -0.029  11.536   0.327  1.00 97.67           H  
ATOM    320  O   LEU A  19       0.740   9.144  -2.811  1.00 97.67           O  
ATOM    321  CG  LEU A  19      -1.453   9.984  -0.164  1.00 97.67           C  
ATOM    322  HG  LEU A  19      -1.555   9.173  -0.886  1.00 97.67           H  
ATOM    323  CD1 LEU A  19      -1.445   9.388   1.243  1.00 97.67           C  
ATOM    324 HD11 LEU A  19      -0.627   8.676   1.352  1.00 97.67           H  
ATOM    325 HD12 LEU A  19      -2.379   8.851   1.412  1.00 97.67           H  
ATOM    326 HD13 LEU A  19      -1.343  10.178   1.987  1.00 97.67           H  
ATOM    327  CD2 LEU A  19      -2.692  10.857  -0.293  1.00 97.67           C  
ATOM    328 HD21 LEU A  19      -3.587  10.252  -0.144  1.00 97.67           H  
ATOM    329 HD22 LEU A  19      -2.719  11.273  -1.300  1.00 97.67           H  
ATOM    330 HD23 LEU A  19      -2.674  11.659   0.445  1.00 97.67           H  
ATOM    331  N   VAL A  20       0.924   7.575  -1.215  1.00 96.49           N  
ATOM    332  H   VAL A  20       1.026   7.392  -0.227  1.00 96.49           H  
ATOM    333  CA  VAL A  20       0.700   6.431  -2.109  1.00 96.49           C  
ATOM    334  HA  VAL A  20       0.993   6.702  -3.123  1.00 96.49           H  
ATOM    335  C   VAL A  20      -0.782   6.080  -2.149  1.00 96.49           C  
ATOM    336  CB  VAL A  20       1.549   5.223  -1.677  1.00 96.49           C  
ATOM    337  HB  VAL A  20       1.256   4.897  -0.679  1.00 96.49           H  
ATOM    338  O   VAL A  20      -1.399   6.051  -3.214  1.00 96.49           O  
ATOM    339  CG1 VAL A  20       1.347   4.056  -2.644  1.00 96.49           C  
ATOM    340 HG11 VAL A  20       1.545   4.377  -3.666  1.00 96.49           H  
ATOM    341 HG12 VAL A  20       0.326   3.681  -2.574  1.00 96.49           H  
ATOM    342 HG13 VAL A  20       2.033   3.249  -2.387  1.00 96.49           H  
ATOM    343  CG2 VAL A  20       3.040   5.583  -1.647  1.00 96.49           C  
ATOM    344 HG21 VAL A  20       3.223   6.354  -0.898  1.00 96.49           H  
ATOM    345 HG22 VAL A  20       3.630   4.704  -1.389  1.00 96.49           H  
ATOM    346 HG23 VAL A  20       3.343   5.955  -2.626  1.00 96.49           H  
ATOM    347  N   ASP A  21      -1.370   5.831  -0.979  1.00 94.07           N  
ATOM    348  H   ASP A  21      -0.831   5.915  -0.129  1.00 94.07           H  
ATOM    349  CA  ASP A  21      -2.791   5.531  -0.848  1.00 94.07           C  
ATOM    350  HA  ASP A  21      -3.329   6.155  -1.562  1.00 94.07           H  
ATOM    351  C   ASP A  21      -3.317   5.852   0.548  1.00 94.07           C  
ATOM    352  CB  ASP A  21      -3.060   4.049  -1.160  1.00 94.07           C  
ATOM    353  HB2 ASP A  21      -2.478   3.760  -2.035  1.00 94.07           H  
ATOM    354  HB3 ASP A  21      -2.731   3.439  -0.319  1.00 94.07           H  
ATOM    355  O   ASP A  21      -2.571   5.840   1.525  1.00 94.07           O  
ATOM    356  CG  ASP A  21      -4.543   3.774  -1.444  1.00 94.07           C  
ATOM    357  OD1 ASP A  21      -5.234   4.693  -1.931  1.00 94.07           O  
ATOM    358  OD2 ASP A  21      -5.000   2.620  -1.305  1.00 94.07           O  
ATOM    359  N   ALA A  22      -4.621   6.088   0.645  1.00 95.22           N  
ATOM    360  H   ALA A  22      -5.177   6.026  -0.195  1.00 95.22           H  
ATOM    361  CA  ALA A  22      -5.335   6.178   1.908  1.00 95.22           C  
ATOM    362  HA  ALA A  22      -4.847   5.544   2.648  1.00 95.22           H  
ATOM    363  C   ALA A  22      -6.765   5.671   1.708  1.00 95.22           C  
ATOM    364  CB  ALA A  22      -5.295   7.625   2.414  1.00 95.22           C  
ATOM    365  HB1 ALA A  22      -4.272   7.898   2.670  1.00 95.22           H  
ATOM    366  HB2 ALA A  22      -5.928   7.723   3.296  1.00 95.22           H  
ATOM    367  HB3 ALA A  22      -5.658   8.309   1.646  1.00 95.22           H  
ATOM    368  O   ALA A  22      -7.592   6.344   1.098  1.00 95.22           O  
ATOM    369  N   THR A  23      -7.061   4.474   2.212  1.00 90.39           N  
ATOM    370  H   THR A  23      -6.331   3.940   2.662  1.00 90.39           H  
ATOM    371  CA  THR A  23      -8.425   3.911   2.162  1.00 90.39           C  
ATOM    372  HA  THR A  23      -8.982   4.375   1.349  1.00 90.39           H  
ATOM    373  C   THR A  23      -9.220   4.181   3.436  1.00 90.39           C  
ATOM    374  CB  THR A  23      -8.399   2.400   1.900  1.00 90.39           C  
ATOM    375  HB  THR A  23      -9.423   2.026   1.908  1.00 90.39           H  
ATOM    376  O   THR A  23     -10.434   4.030   3.445  1.00 90.39           O  
ATOM    377  CG2 THR A  23      -7.779   2.063   0.546  1.00 90.39           C  
ATOM    378 HG21 THR A  23      -8.275   2.628  -0.243  1.00 90.39           H  
ATOM    379 HG22 THR A  23      -6.719   2.316   0.553  1.00 90.39           H  
ATOM    380 HG23 THR A  23      -7.889   0.997   0.349  1.00 90.39           H  
ATOM    381  OG1 THR A  23      -7.659   1.727   2.903  1.00 90.39           O  
ATOM    382  HG1 THR A  23      -8.074   1.960   3.737  1.00 90.39           H  
ATOM    383  N   ASP A  24      -8.523   4.520   4.518  1.00 93.58           N  
ATOM    384  H   ASP A  24      -7.533   4.690   4.410  1.00 93.58           H  
ATOM    385  CA  ASP A  24      -9.050   4.784   5.855  1.00 93.58           C  
ATOM    386  HA  ASP A  24     -10.027   5.262   5.790  1.00 93.58           H  
ATOM    387  C   ASP A  24      -8.065   5.718   6.574  1.00 93.58           C  
ATOM    388  CB  ASP A  24      -9.194   3.449   6.599  1.00 93.58           C  
ATOM    389  HB2 ASP A  24      -9.772   2.754   5.989  1.00 93.58           H  
ATOM    390  HB3 ASP A  24      -8.209   3.012   6.761  1.00 93.58           H  
ATOM    391  O   ASP A  24      -6.869   5.701   6.258  1.00 93.58           O  
ATOM    392  CG  ASP A  24      -9.886   3.622   7.945  1.00 93.58           C  
ATOM    393  OD1 ASP A  24      -9.166   3.974   8.902  1.00 93.58           O  
ATOM    394  OD2 ASP A  24     -11.108   3.402   7.992  1.00 93.58           O  
ATOM    395  N   VAL A  25      -8.518   6.506   7.552  1.00 96.98           N  
ATOM    396  H   VAL A  25      -9.471   6.394   7.867  1.00 96.98           H  
ATOM    397  CA  VAL A  25      -7.623   7.383   8.330  1.00 96.98           C  
ATOM    398  HA  VAL A  25      -7.074   8.013   7.631  1.00 96.98           H  
ATOM    399  C   VAL A  25      -6.573   6.593   9.116  1.00 96.98           C  
ATOM    400  CB  VAL A  25      -8.401   8.314   9.276  1.00 96.98           C  
ATOM    401  HB  VAL A  25      -7.679   8.945   9.793  1.00 96.98           H  
ATOM    402  O   VAL A  25      -5.482   7.100   9.353  1.00 96.98           O  
ATOM    403  CG1 VAL A  25      -9.342   9.234   8.492  1.00 96.98           C  
ATOM    404 HG11 VAL A  25      -8.779   9.787   7.740  1.00 96.98           H  
ATOM    405 HG12 VAL A  25     -10.133   8.656   8.015  1.00 96.98           H  
ATOM    406 HG13 VAL A  25      -9.802   9.945   9.179  1.00 96.98           H  
ATOM    407  CG2 VAL A  25      -9.205   7.558  10.335  1.00 96.98           C  
ATOM    408 HG21 VAL A  25      -8.544   6.949  10.953  1.00 96.98           H  
ATOM    409 HG22 VAL A  25      -9.681   8.283  10.994  1.00 96.98           H  
ATOM    410 HG23 VAL A  25      -9.971   6.929   9.882  1.00 96.98           H  
ATOM    411  N   GLN A  26      -6.850   5.334   9.456  1.00 95.98           N  
ATOM    412  H   GLN A  26      -7.782   4.992   9.268  1.00 95.98           H  
ATOM    413  CA  GLN A  26      -5.923   4.401  10.094  1.00 95.98           C  
ATOM    414  HA  GLN A  26      -5.239   4.970  10.724  1.00 95.98           H  
ATOM    415  C   GLN A  26      -5.086   3.605   9.086  1.00 95.98           C  
ATOM    416  CB  GLN A  26      -6.688   3.414  10.991  1.00 95.98           C  
ATOM    417  HB2 GLN A  26      -7.317   2.778  10.368  1.00 95.98           H  
ATOM    418  HB3 GLN A  26      -5.965   2.777  11.501  1.00 95.98           H  
ATOM    419  O   GLN A  26      -4.241   2.815   9.500  1.00 95.98           O  
ATOM    420  CG  GLN A  26      -7.561   4.090  12.054  1.00 95.98           C  
ATOM    421  HG2 GLN A  26      -6.940   4.693  12.716  1.00 95.98           H  
ATOM    422  HG3 GLN A  26      -8.283   4.743  11.563  1.00 95.98           H  
ATOM    423  CD  GLN A  26      -8.338   3.077  12.887  1.00 95.98           C  
ATOM    424  NE2 GLN A  26      -9.533   3.421  13.308  1.00 95.98           N  
ATOM    425 HE21 GLN A  26      -9.937   4.291  12.990  1.00 95.98           H  
ATOM    426 HE22 GLN A  26     -10.066   2.718  13.799  1.00 95.98           H  
ATOM    427  OE1 GLN A  26      -7.904   1.968  13.172  1.00 95.98           O  
ATOM    428  N   ARG A  27      -5.313   3.743   7.771  1.00 95.30           N  
ATOM    429  H   ARG A  27      -6.000   4.430   7.495  1.00 95.30           H  
ATOM    430  CA  ARG A  27      -4.594   3.024   6.701  1.00 95.30           C  
ATOM    431  HA  ARG A  27      -3.683   2.585   7.109  1.00 95.30           H  
ATOM    432  C   ARG A  27      -4.117   3.986   5.622  1.00 95.30           C  
ATOM    433  CB  ARG A  27      -5.439   1.889   6.107  1.00 95.30           C  
ATOM    434  HB2 ARG A  27      -6.376   2.291   5.721  1.00 95.30           H  
ATOM    435  HB3 ARG A  27      -4.889   1.474   5.262  1.00 95.30           H  
ATOM    436  O   ARG A  27      -4.561   3.922   4.474  1.00 95.30           O  
ATOM    437  CG  ARG A  27      -5.727   0.757   7.098  1.00 95.30           C  
ATOM    438  HG2 ARG A  27      -6.423   1.116   7.856  1.00 95.30           H  
ATOM    439  HG3 ARG A  27      -4.803   0.454   7.590  1.00 95.30           H  
ATOM    440  CD  ARG A  27      -6.352  -0.449   6.376  1.00 95.30           C  
ATOM    441  HD2 ARG A  27      -6.689  -1.170   7.121  1.00 95.30           H  
ATOM    442  HD3 ARG A  27      -7.233  -0.107   5.833  1.00 95.30           H  
ATOM    443  NE  ARG A  27      -5.414  -1.101   5.428  1.00 95.30           N  
ATOM    444  HE  ARG A  27      -5.498  -0.836   4.457  1.00 95.30           H  
ATOM    445  NH1 ARG A  27      -4.184  -2.292   6.961  1.00 95.30           N  
ATOM    446 HH11 ARG A  27      -4.706  -1.848   7.702  1.00 95.30           H  
ATOM    447 HH12 ARG A  27      -3.353  -2.828   7.168  1.00 95.30           H  
ATOM    448  NH2 ARG A  27      -3.643  -2.432   4.827  1.00 95.30           N  
ATOM    449 HH21 ARG A  27      -3.674  -2.107   3.871  1.00 95.30           H  
ATOM    450 HH22 ARG A  27      -2.871  -3.034   5.076  1.00 95.30           H  
ATOM    451  CZ  ARG A  27      -4.429  -1.932   5.734  1.00 95.30           C  
ATOM    452  N   VAL A  28      -3.180   4.846   6.005  1.00 97.52           N  
ATOM    453  H   VAL A  28      -2.894   4.855   6.974  1.00 97.52           H  
ATOM    454  CA  VAL A  28      -2.500   5.767   5.094  1.00 97.52           C  
ATOM    455  HA  VAL A  28      -3.043   5.806   4.150  1.00 97.52           H  
ATOM    456  C   VAL A  28      -1.100   5.249   4.796  1.00 97.52           C  
ATOM    457  CB  VAL A  28      -2.499   7.189   5.672  1.00 97.52           C  
ATOM    458  HB  VAL A  28      -1.969   7.197   6.625  1.00 97.52           H  
ATOM    459  O   VAL A  28      -0.355   4.881   5.703  1.00 97.52           O  
ATOM    460  CG1 VAL A  28      -1.811   8.180   4.727  1.00 97.52           C  
ATOM    461 HG11 VAL A  28      -1.882   9.189   5.133  1.00 97.52           H  
ATOM    462 HG12 VAL A  28      -2.286   8.153   3.746  1.00 97.52           H  
ATOM    463 HG13 VAL A  28      -0.755   7.931   4.621  1.00 97.52           H  
ATOM    464  CG2 VAL A  28      -3.940   7.645   5.919  1.00 97.52           C  
ATOM    465 HG21 VAL A  28      -4.597   7.291   5.124  1.00 97.52           H  
ATOM    466 HG22 VAL A  28      -3.991   8.734   5.947  1.00 97.52           H  
ATOM    467 HG23 VAL A  28      -4.299   7.243   6.867  1.00 97.52           H  
ATOM    468  N   PHE A  29      -0.737   5.211   3.520  1.00 97.74           N  
ATOM    469  H   PHE A  29      -1.396   5.528   2.823  1.00 97.74           H  
ATOM    470  CA  PHE A  29       0.549   4.724   3.043  1.00 97.74           C  
ATOM    471  HA  PHE A  29       1.136   4.401   3.903  1.00 97.74           H  
ATOM    472  C   PHE A  29       1.310   5.841   2.353  1.00 97.74           C  
ATOM    473  CB  PHE A  29       0.376   3.498   2.143  1.00 97.74           C  
ATOM    474  HB2 PHE A  29       1.343   3.227   1.720  1.00 97.74           H  
ATOM    475  HB3 PHE A  29      -0.292   3.742   1.316  1.00 97.74           H  
ATOM    476  O   PHE A  29       0.810   6.495   1.437  1.00 97.74           O  
ATOM    477  CG  PHE A  29      -0.174   2.311   2.903  1.00 97.74           C  
ATOM    478  CD1 PHE A  29       0.698   1.391   3.517  1.00 97.74           C  
ATOM    479  HD1 PHE A  29       1.767   1.512   3.418  1.00 97.74           H  
ATOM    480  CD2 PHE A  29      -1.565   2.165   3.052  1.00 97.74           C  
ATOM    481  HD2 PHE A  29      -2.234   2.871   2.583  1.00 97.74           H  
ATOM    482  CE1 PHE A  29       0.167   0.332   4.275  1.00 97.74           C  
ATOM    483  HE1 PHE A  29       0.816  -0.377   4.766  1.00 97.74           H  
ATOM    484  CE2 PHE A  29      -2.088   1.112   3.821  1.00 97.74           C  
ATOM    485  HE2 PHE A  29      -3.158   1.013   3.924  1.00 97.74           H  
ATOM    486  CZ  PHE A  29      -1.219   0.198   4.439  1.00 97.74           C  
ATOM    487  HZ  PHE A  29      -1.610  -0.607   5.043  1.00 97.74           H  
ATOM    488  N   VAL A  30       2.546   6.040   2.793  1.00 98.26           N  
ATOM    489  H   VAL A  30       2.896   5.428   3.517  1.00 98.26           H  
ATOM    490  CA  VAL A  30       3.446   7.069   2.275  1.00 98.26           C  
ATOM    491  HA  VAL A  30       3.027   7.466   1.350  1.00 98.26           H  
ATOM    492  C   VAL A  30       4.795   6.459   1.932  1.00 98.26           C  
ATOM    493  CB  VAL A  30       3.598   8.246   3.257  1.00 98.26           C  
ATOM    494  HB  VAL A  30       4.245   8.984   2.782  1.00 98.26           H  
ATOM    495  O   VAL A  30       5.165   5.407   2.453  1.00 98.26           O  
ATOM    496  CG1 VAL A  30       2.262   8.940   3.542  1.00 98.26           C  
ATOM    497 HG11 VAL A  30       1.785   9.224   2.604  1.00 98.26           H  
ATOM    498 HG12 VAL A  30       1.597   8.275   4.093  1.00 98.26           H  
ATOM    499 HG13 VAL A  30       2.429   9.841   4.132  1.00 98.26           H  
ATOM    500  CG2 VAL A  30       4.239   7.841   4.592  1.00 98.26           C  
ATOM    501 HG21 VAL A  30       5.226   7.409   4.425  1.00 98.26           H  
ATOM    502 HG22 VAL A  30       3.610   7.117   5.109  1.00 98.26           H  
ATOM    503 HG23 VAL A  30       4.354   8.723   5.222  1.00 98.26           H  
ATOM    504  N   ARG A  31       5.567   7.125   1.080  1.00 97.91           N  
ATOM    505  H   ARG A  31       5.191   7.966   0.667  1.00 97.91           H  
ATOM    506  CA  ARG A  31       6.961   6.757   0.784  1.00 97.91           C  
ATOM    507  HA  ARG A  31       7.321   6.107   1.581  1.00 97.91           H  
ATOM    508  C   ARG A  31       7.853   7.992   0.764  1.00 97.91           C  
ATOM    509  CB  ARG A  31       7.022   5.959  -0.523  1.00 97.91           C  
ATOM    510  HB2 ARG A  31       6.385   5.085  -0.386  1.00 97.91           H  
ATOM    511  HB3 ARG A  31       8.043   5.619  -0.694  1.00 97.91           H  
ATOM    512  O   ARG A  31       7.334   9.076   0.510  1.00 97.91           O  
ATOM    513  CG  ARG A  31       6.524   6.720  -1.757  1.00 97.91           C  
ATOM    514  HG2 ARG A  31       5.502   7.062  -1.592  1.00 97.91           H  
ATOM    515  HG3 ARG A  31       7.161   7.586  -1.940  1.00 97.91           H  
ATOM    516  CD  ARG A  31       6.552   5.792  -2.977  1.00 97.91           C  
ATOM    517  HD2 ARG A  31       7.584   5.575  -3.254  1.00 97.91           H  
ATOM    518  HD3 ARG A  31       6.069   4.850  -2.719  1.00 97.91           H  
ATOM    519  NE  ARG A  31       5.833   6.368  -4.120  1.00 97.91           N  
ATOM    520  HE  ARG A  31       4.961   5.934  -4.385  1.00 97.91           H  
ATOM    521  NH1 ARG A  31       7.323   8.014  -4.753  1.00 97.91           N  
ATOM    522 HH11 ARG A  31       7.929   7.787  -3.977  1.00 97.91           H  
ATOM    523 HH12 ARG A  31       7.479   8.822  -5.338  1.00 97.91           H  
ATOM    524  NH2 ARG A  31       5.397   7.709  -5.842  1.00 97.91           N  
ATOM    525 HH21 ARG A  31       5.474   8.515  -6.446  1.00 97.91           H  
ATOM    526 HH22 ARG A  31       4.462   7.337  -5.932  1.00 97.91           H  
ATOM    527  CZ  ARG A  31       6.202   7.361  -4.899  1.00 97.91           C  
ATOM    528  N   PRO A  32       9.167   7.881   1.013  1.00 98.36           N  
ATOM    529  CA  PRO A  32      10.051   9.041   0.953  1.00 98.36           C  
ATOM    530  HA  PRO A  32       9.742   9.756   1.716  1.00 98.36           H  
ATOM    531  C   PRO A  32      10.008   9.713  -0.426  1.00 98.36           C  
ATOM    532  CB  PRO A  32      11.447   8.519   1.289  1.00 98.36           C  
ATOM    533  HB2 PRO A  32      12.006   9.227   1.902  1.00 98.36           H  
ATOM    534  HB3 PRO A  32      11.989   8.313   0.366  1.00 98.36           H  
ATOM    535  O   PRO A  32       9.939   9.032  -1.452  1.00 98.36           O  
ATOM    536  CG  PRO A  32      11.191   7.206   2.029  1.00 98.36           C  
ATOM    537  HG2 PRO A  32      11.019   7.410   3.086  1.00 98.36           H  
ATOM    538  HG3 PRO A  32      12.015   6.503   1.903  1.00 98.36           H  
ATOM    539  CD  PRO A  32       9.904   6.686   1.395  1.00 98.36           C  
ATOM    540  HD2 PRO A  32       9.360   6.077   2.117  1.00 98.36           H  
ATOM    541  HD3 PRO A  32      10.139   6.101   0.506  1.00 98.36           H  
ATOM    542  N   ALA A  33      10.052  11.046  -0.445  1.00 98.12           N  
ATOM    543  H   ALA A  33      10.057  11.548   0.432  1.00 98.12           H  
ATOM    544  CA  ALA A  33       9.970  11.832  -1.679  1.00 98.12           C  
ATOM    545  HA  ALA A  33       9.352  11.295  -2.398  1.00 98.12           H  
ATOM    546  C   ALA A  33      11.320  12.052  -2.379  1.00 98.12           C  
ATOM    547  CB  ALA A  33       9.278  13.156  -1.355  1.00 98.12           C  
ATOM    548  HB1 ALA A  33       9.899  13.747  -0.681  1.00 98.12           H  
ATOM    549  HB2 ALA A  33       8.305  12.975  -0.898  1.00 98.12           H  
ATOM    550  HB3 ALA A  33       9.129  13.718  -2.276  1.00 98.12           H  
ATOM    551  O   ALA A  33      11.371  12.610  -3.473  1.00 98.12           O  
ATOM    552  N   ASP A  34      12.431  11.630  -1.771  1.00 97.56           N  
ATOM    553  H   ASP A  34      12.355  11.094  -0.919  1.00 97.56           H  
ATOM    554  CA  ASP A  34      13.746  11.809  -2.373  1.00 97.56           C  
ATOM    555  HA  ASP A  34      13.829  12.859  -2.656  1.00 97.56           H  
ATOM    556  C   ASP A  34      13.917  10.973  -3.654  1.00 97.56           C  
ATOM    557  CB  ASP A  34      14.848  11.528  -1.345  1.00 97.56           C  
ATOM    558  HB2 ASP A  34      14.629  12.058  -0.418  1.00 97.56           H  
ATOM    559  HB3 ASP A  34      15.792  11.910  -1.733  1.00 97.56           H  
ATOM    560  O   ASP A  34      13.379   9.871  -3.802  1.00 97.56           O  
ATOM    561  CG  ASP A  34      14.992  10.035  -1.071  1.00 97.56           C  
ATOM    562  OD1 ASP A  34      14.306   9.522  -0.161  1.00 97.56           O  
ATOM    563  OD2 ASP A  34      15.784   9.391  -1.795  1.00 97.56           O  
ATOM    564  N   THR A  35      14.726  11.483  -4.583  1.00 96.96           N  
ATOM    565  H   THR A  35      15.084  12.417  -4.447  1.00 96.96           H  
ATOM    566  CA  THR A  35      14.928  10.877  -5.907  1.00 96.96           C  
ATOM    567  HA  THR A  35      13.978  10.878  -6.440  1.00 96.96           H  
ATOM    568  C   THR A  35      15.429   9.433  -5.843  1.00 96.96           C  
ATOM    569  CB  THR A  35      15.948  11.712  -6.696  1.00 96.96           C  
ATOM    570  HB  THR A  35      16.920  11.631  -6.209  1.00 96.96           H  
ATOM    571  O   THR A  35      15.067   8.618  -6.696  1.00 96.96           O  
ATOM    572  CG2 THR A  35      16.102  11.284  -8.154  1.00 96.96           C  
ATOM    573 HG21 THR A  35      16.547  10.291  -8.212  1.00 96.96           H  
ATOM    574 HG22 THR A  35      16.754  11.987  -8.671  1.00 96.96           H  
ATOM    575 HG23 THR A  35      15.128  11.273  -8.644  1.00 96.96           H  
ATOM    576  OG1 THR A  35      15.574  13.069  -6.690  1.00 96.96           O  
ATOM    577  HG1 THR A  35      14.718  13.154  -7.116  1.00 96.96           H  
ATOM    578  N   ARG A  36      16.257   9.086  -4.846  1.00 97.46           N  
ATOM    579  H   ARG A  36      16.352   9.720  -4.066  1.00 97.46           H  
ATOM    580  CA  ARG A  36      16.792   7.725  -4.709  1.00 97.46           C  
ATOM    581  HA  ARG A  36      17.164   7.394  -5.678  1.00 97.46           H  
ATOM    582  C   ARG A  36      15.677   6.759  -4.328  1.00 97.46           C  
ATOM    583  CB  ARG A  36      17.947   7.712  -3.695  1.00 97.46           C  
ATOM    584  HB2 ARG A  36      17.597   8.081  -2.731  1.00 97.46           H  
ATOM    585  HB3 ARG A  36      18.737   8.374  -4.049  1.00 97.46           H  
ATOM    586  O   ARG A  36      15.569   5.705  -4.954  1.00 97.46           O  
ATOM    587  CG  ARG A  36      18.520   6.304  -3.492  1.00 97.46           C  
ATOM    588  HG2 ARG A  36      17.733   5.624  -3.166  1.00 97.46           H  
ATOM    589  HG3 ARG A  36      18.940   5.942  -4.431  1.00 97.46           H  
ATOM    590  CD  ARG A  36      19.604   6.328  -2.415  1.00 97.46           C  
ATOM    591  HD2 ARG A  36      20.406   6.992  -2.738  1.00 97.46           H  
ATOM    592  HD3 ARG A  36      19.169   6.719  -1.495  1.00 97.46           H  
ATOM    593  NE  ARG A  36      20.136   4.975  -2.171  1.00 97.46           N  
ATOM    594  HE  ARG A  36      19.683   4.218  -2.664  1.00 97.46           H  
ATOM    595  NH1 ARG A  36      21.714   5.558  -0.614  1.00 97.46           N  
ATOM    596 HH11 ARG A  36      22.447   5.300   0.032  1.00 97.46           H  
ATOM    597 HH12 ARG A  36      21.405   6.517  -0.684  1.00 97.46           H  
ATOM    598  NH2 ARG A  36      21.489   3.418  -1.210  1.00 97.46           N  
ATOM    599 HH21 ARG A  36      22.221   3.172  -0.559  1.00 97.46           H  
ATOM    600 HH22 ARG A  36      21.024   2.690  -1.732  1.00 97.46           H  
ATOM    601  CZ  ARG A  36      21.108   4.657  -1.336  1.00 97.46           C  
ATOM    602  N   SER A  37      14.851   7.123  -3.352  1.00 96.41           N  
ATOM    603  H   SER A  37      15.039   7.982  -2.855  1.00 96.41           H  
ATOM    604  CA  SER A  37      13.696   6.327  -2.934  1.00 96.41           C  
ATOM    605  HA  SER A  37      14.028   5.320  -2.679  1.00 96.41           H  
ATOM    606  C   SER A  37      12.657   6.207  -4.043  1.00 96.41           C  
ATOM    607  CB  SER A  37      13.055   6.938  -1.693  1.00 96.41           C  
ATOM    608  HB2 SER A  37      12.734   7.958  -1.903  1.00 96.41           H  
ATOM    609  HB3 SER A  37      12.186   6.346  -1.404  1.00 96.41           H  
ATOM    610  O   SER A  37      12.153   5.110  -4.270  1.00 96.41           O  
ATOM    611  OG  SER A  37      13.991   6.934  -0.633  1.00 96.41           O  
ATOM    612  HG  SER A  37      14.171   7.854  -0.426  1.00 96.41           H  
ATOM    613  N   GLN A  38      12.399   7.280  -4.797  1.00 94.53           N  
ATOM    614  H   GLN A  38      12.786   8.173  -4.526  1.00 94.53           H  
ATOM    615  CA  GLN A  38      11.490   7.218  -5.943  1.00 94.53           C  
ATOM    616  HA  GLN A  38      10.537   6.823  -5.592  1.00 94.53           H  
ATOM    617  C   GLN A  38      12.008   6.253  -7.016  1.00 94.53           C  
ATOM    618  CB  GLN A  38      11.248   8.628  -6.498  1.00 94.53           C  
ATOM    619  HB2 GLN A  38      12.151   9.003  -6.980  1.00 94.53           H  
ATOM    620  HB3 GLN A  38      10.993   9.291  -5.671  1.00 94.53           H  
ATOM    621  O   GLN A  38      11.278   5.371  -7.450  1.00 94.53           O  
ATOM    622  CG  GLN A  38      10.079   8.627  -7.496  1.00 94.53           C  
ATOM    623  HG2 GLN A  38      10.340   8.057  -8.388  1.00 94.53           H  
ATOM    624  HG3 GLN A  38       9.218   8.143  -7.034  1.00 94.53           H  
ATOM    625  CD  GLN A  38       9.679  10.035  -7.914  1.00 94.53           C  
ATOM    626  NE2 GLN A  38       8.403  10.305  -8.073  1.00 94.53           N  
ATOM    627 HE21 GLN A  38       7.702   9.577  -8.077  1.00 94.53           H  
ATOM    628 HE22 GLN A  38       8.171  11.251  -8.339  1.00 94.53           H  
ATOM    629  OE1 GLN A  38      10.516  10.898  -8.121  1.00 94.53           O  
ATOM    630  N   LYS A  39      13.290   6.337  -7.399  1.00 95.53           N  
ATOM    631  H   LYS A  39      13.867   7.061  -6.994  1.00 95.53           H  
ATOM    632  CA  LYS A  39      13.880   5.390  -8.361  1.00 95.53           C  
ATOM    633  HA  LYS A  39      13.274   5.393  -9.267  1.00 95.53           H  
ATOM    634  C   LYS A  39      13.828   3.946  -7.856  1.00 95.53           C  
ATOM    635  CB  LYS A  39      15.311   5.823  -8.708  1.00 95.53           C  
ATOM    636  HB2 LYS A  39      15.937   5.770  -7.818  1.00 95.53           H  
ATOM    637  HB3 LYS A  39      15.290   6.856  -9.057  1.00 95.53           H  
ATOM    638  O   LYS A  39      13.521   3.050  -8.629  1.00 95.53           O  
ATOM    639  CG  LYS A  39      15.906   4.933  -9.811  1.00 95.53           C  
ATOM    640  HG2 LYS A  39      16.010   3.913  -9.440  1.00 95.53           H  
ATOM    641  HG3 LYS A  39      15.229   4.926 -10.666  1.00 95.53           H  
ATOM    642  CD  LYS A  39      17.281   5.430 -10.266  1.00 95.53           C  
ATOM    643  HD2 LYS A  39      17.184   6.443 -10.655  1.00 95.53           H  
ATOM    644  HD3 LYS A  39      17.970   5.425  -9.421  1.00 95.53           H  
ATOM    645  CE  LYS A  39      17.789   4.493 -11.369  1.00 95.53           C  
ATOM    646  HE2 LYS A  39      17.025   4.430 -12.143  1.00 95.53           H  
ATOM    647  HE3 LYS A  39      17.904   3.493 -10.952  1.00 95.53           H  
ATOM    648  NZ  LYS A  39      19.068   4.962 -11.959  1.00 95.53           N  
ATOM    649  HZ1 LYS A  39      18.939   5.872 -12.379  1.00 95.53           H  
ATOM    650  HZ2 LYS A  39      19.797   5.010 -11.261  1.00 95.53           H  
ATOM    651  HZ3 LYS A  39      19.353   4.329 -12.692  1.00 95.53           H  
ATOM    652  N   ALA A  40      14.117   3.715  -6.577  1.00 96.38           N  
ATOM    653  H   ALA A  40      14.368   4.492  -5.982  1.00 96.38           H  
ATOM    654  CA  ALA A  40      14.058   2.376  -6.001  1.00 96.38           C  
ATOM    655  HA  ALA A  40      14.652   1.704  -6.620  1.00 96.38           H  
ATOM    656  C   ALA A  40      12.625   1.813  -5.983  1.00 96.38           C  
ATOM    657  CB  ALA A  40      14.693   2.427  -4.608  1.00 96.38           C  
ATOM    658  HB1 ALA A  40      14.129   3.102  -3.965  1.00 96.38           H  
ATOM    659  HB2 ALA A  40      14.699   1.426  -4.176  1.00 96.38           H  
ATOM    660  HB3 ALA A  40      15.720   2.784  -4.684  1.00 96.38           H  
ATOM    661  O   ALA A  40      12.438   0.638  -6.283  1.00 96.38           O  
ATOM    662  N   PHE A  41      11.622   2.646  -5.694  1.00 95.30           N  
ATOM    663  H   PHE A  41      11.836   3.598  -5.434  1.00 95.30           H  
ATOM    664  CA  PHE A  41      10.212   2.262  -5.754  1.00 95.30           C  
ATOM    665  HA  PHE A  41      10.051   1.386  -5.125  1.00 95.30           H  
ATOM    666  C   PHE A  41       9.793   1.871  -7.174  1.00 95.30           C  
ATOM    667  CB  PHE A  41       9.364   3.418  -5.212  1.00 95.30           C  
ATOM    668  HB2 PHE A  41       9.697   3.659  -4.202  1.00 95.30           H  
ATOM    669  HB3 PHE A  41       9.523   4.304  -5.826  1.00 95.30           H  
ATOM    670  O   PHE A  41       9.234   0.795  -7.375  1.00 95.30           O  
ATOM    671  CG  PHE A  41       7.882   3.117  -5.167  1.00 95.30           C  
ATOM    672  CD1 PHE A  41       7.035   3.567  -6.197  1.00 95.30           C  
ATOM    673  HD1 PHE A  41       7.434   4.111  -7.040  1.00 95.30           H  
ATOM    674  CD2 PHE A  41       7.350   2.379  -4.094  1.00 95.30           C  
ATOM    675  HD2 PHE A  41       8.001   2.008  -3.316  1.00 95.30           H  
ATOM    676  CE1 PHE A  41       5.656   3.307  -6.135  1.00 95.30           C  
ATOM    677  HE1 PHE A  41       5.010   3.666  -6.922  1.00 95.30           H  
ATOM    678  CE2 PHE A  41       5.973   2.104  -4.047  1.00 95.30           C  
ATOM    679  HE2 PHE A  41       5.556   1.520  -3.239  1.00 95.30           H  
ATOM    680  CZ  PHE A  41       5.124   2.571  -5.062  1.00 95.30           C  
ATOM    681  HZ  PHE A  41       4.066   2.359  -5.023  1.00 95.30           H  
ATOM    682  N   ASP A  42      10.142   2.690  -8.164  1.00 93.85           N  
ATOM    683  H   ASP A  42      10.545   3.589  -7.940  1.00 93.85           H  
ATOM    684  CA  ASP A  42       9.787   2.410  -9.557  1.00 93.85           C  
ATOM    685  HA  ASP A  42       8.720   2.192  -9.605  1.00 93.85           H  
ATOM    686  C   ASP A  42      10.516   1.183 -10.111  1.00 93.85           C  
ATOM    687  CB  ASP A  42      10.050   3.647 -10.412  1.00 93.85           C  
ATOM    688  HB2 ASP A  42       9.805   3.421 -11.449  1.00 93.85           H  
ATOM    689  HB3 ASP A  42      11.105   3.917 -10.354  1.00 93.85           H  
ATOM    690  O   ASP A  42       9.927   0.418 -10.870  1.00 93.85           O  
ATOM    691  CG  ASP A  42       9.185   4.819  -9.952  1.00 93.85           C  
ATOM    692  OD1 ASP A  42       7.994   4.630  -9.655  1.00 93.85           O  
ATOM    693  OD2 ASP A  42       9.737   5.933  -9.871  1.00 93.85           O  
ATOM    694  N   ASN A  43      11.754   0.932  -9.672  1.00 95.30           N  
ATOM    695  H   ASN A  43      12.212   1.626  -9.099  1.00 95.30           H  
ATOM    696  CA  ASN A  43      12.472  -0.295 -10.014  1.00 95.30           C  
ATOM    697  HA  ASN A  43      12.511  -0.397 -11.098  1.00 95.30           H  
ATOM    698  C   ASN A  43      11.754  -1.543  -9.473  1.00 95.30           C  
ATOM    699  CB  ASN A  43      13.906  -0.236  -9.471  1.00 95.30           C  
ATOM    700  HB2 ASN A  43      14.327  -1.238  -9.550  1.00 95.30           H  
ATOM    701  HB3 ASN A  43      13.888   0.037  -8.415  1.00 95.30           H  
ATOM    702  O   ASN A  43      11.602  -2.509 -10.210  1.00 95.30           O  
ATOM    703  CG  ASN A  43      14.846   0.698 -10.210  1.00 95.30           C  
ATOM    704  ND2 ASN A  43      16.090   0.713  -9.795  1.00 95.30           N  
ATOM    705 HD21 ASN A  43      16.727   1.109 -10.472  1.00 95.30           H  
ATOM    706 HD22 ASN A  43      16.357   0.006  -9.125  1.00 95.30           H  
ATOM    707  OD1 ASN A  43      14.553   1.393 -11.166  1.00 95.30           O  
ATOM    708  N   ILE A  44      11.257  -1.521  -8.227  1.00 96.00           N  
ATOM    709  H   ILE A  44      11.382  -0.687  -7.671  1.00 96.00           H  
ATOM    710  CA  ILE A  44      10.479  -2.644  -7.670  1.00 96.00           C  
ATOM    711  HA  ILE A  44      11.095  -3.543  -7.697  1.00 96.00           H  
ATOM    712  C   ILE A  44       9.249  -2.918  -8.542  1.00 96.00           C  
ATOM    713  CB  ILE A  44      10.058  -2.369  -6.204  1.00 96.00           C  
ATOM    714  HB  ILE A  44       9.574  -1.393  -6.159  1.00 96.00           H  
ATOM    715  O   ILE A  44       8.984  -4.069  -8.894  1.00 96.00           O  
ATOM    716  CG1 ILE A  44      11.285  -2.353  -5.267  1.00 96.00           C  
ATOM    717 HG12 ILE A  44      12.102  -1.803  -5.733  1.00 96.00           H  
ATOM    718 HG13 ILE A  44      11.624  -3.379  -5.118  1.00 96.00           H  
ATOM    719  CG2 ILE A  44       9.048  -3.420  -5.699  1.00 96.00           C  
ATOM    720 HG21 ILE A  44       8.763  -3.202  -4.669  1.00 96.00           H  
ATOM    721 HG22 ILE A  44       9.483  -4.418  -5.762  1.00 96.00           H  
ATOM    722 HG23 ILE A  44       8.131  -3.392  -6.286  1.00 96.00           H  
ATOM    723  CD1 ILE A  44      11.022  -1.732  -3.889  1.00 96.00           C  
ATOM    724 HD11 ILE A  44      10.634  -0.720  -4.007  1.00 96.00           H  
ATOM    725 HD12 ILE A  44      11.958  -1.687  -3.332  1.00 96.00           H  
ATOM    726 HD13 ILE A  44      10.312  -2.332  -3.321  1.00 96.00           H  
ATOM    727  N   LEU A  45       8.500  -1.870  -8.899  1.00 95.17           N  
ATOM    728  H   LEU A  45       8.779  -0.949  -8.592  1.00 95.17           H  
ATOM    729  CA  LEU A  45       7.317  -2.007  -9.749  1.00 95.17           C  
ATOM    730  HA  LEU A  45       6.642  -2.736  -9.301  1.00 95.17           H  
ATOM    731  C   LEU A  45       7.680  -2.558 -11.134  1.00 95.17           C  
ATOM    732  CB  LEU A  45       6.596  -0.653  -9.869  1.00 95.17           C  
ATOM    733  HB2 LEU A  45       5.798  -0.763 -10.603  1.00 95.17           H  
ATOM    734  HB3 LEU A  45       7.297   0.087 -10.256  1.00 95.17           H  
ATOM    735  O   LEU A  45       7.009  -3.467 -11.622  1.00 95.17           O  
ATOM    736  CG  LEU A  45       5.979  -0.109  -8.567  1.00 95.17           C  
ATOM    737  HG  LEU A  45       6.761   0.079  -7.831  1.00 95.17           H  
ATOM    738  CD1 LEU A  45       5.263   1.204  -8.875  1.00 95.17           C  
ATOM    739 HD11 LEU A  45       5.989   1.952  -9.193  1.00 95.17           H  
ATOM    740 HD12 LEU A  45       4.521   1.059  -9.660  1.00 95.17           H  
ATOM    741 HD13 LEU A  45       4.757   1.564  -7.979  1.00 95.17           H  
ATOM    742  CD2 LEU A  45       4.956  -1.070  -7.954  1.00 95.17           C  
ATOM    743 HD21 LEU A  45       4.483  -0.595  -7.094  1.00 95.17           H  
ATOM    744 HD22 LEU A  45       4.193  -1.315  -8.693  1.00 95.17           H  
ATOM    745 HD23 LEU A  45       5.451  -1.980  -7.615  1.00 95.17           H  
ATOM    746  N   GLN A  46       8.751  -2.051 -11.748  1.00 94.59           N  
ATOM    747  H   GLN A  46       9.258  -1.305 -11.293  1.00 94.59           H  
ATOM    748  CA  GLN A  46       9.211  -2.484 -13.066  1.00 94.59           C  
ATOM    749  HA  GLN A  46       8.367  -2.420 -13.754  1.00 94.59           H  
ATOM    750  C   GLN A  46       9.688  -3.942 -13.067  1.00 94.59           C  
ATOM    751  CB  GLN A  46      10.302  -1.520 -13.558  1.00 94.59           C  
ATOM    752  HB2 GLN A  46       9.901  -0.506 -13.549  1.00 94.59           H  
ATOM    753  HB3 GLN A  46      11.158  -1.559 -12.885  1.00 94.59           H  
ATOM    754  O   GLN A  46       9.284  -4.703 -13.947  1.00 94.59           O  
ATOM    755  CG  GLN A  46      10.764  -1.852 -14.984  1.00 94.59           C  
ATOM    756  HG2 GLN A  46       9.892  -1.950 -15.630  1.00 94.59           H  
ATOM    757  HG3 GLN A  46      11.302  -2.800 -14.986  1.00 94.59           H  
ATOM    758  CD  GLN A  46      11.689  -0.776 -15.543  1.00 94.59           C  
ATOM    759  NE2 GLN A  46      11.287  -0.069 -16.578  1.00 94.59           N  
ATOM    760 HE21 GLN A  46      11.906   0.674 -16.869  1.00 94.59           H  
ATOM    761 HE22 GLN A  46      10.365  -0.194 -16.970  1.00 94.59           H  
ATOM    762  OE1 GLN A  46      12.782  -0.538 -15.064  1.00 94.59           O  
ATOM    763  N   ASP A  47      10.482  -4.354 -12.078  1.00 95.52           N  
ATOM    764  H   ASP A  47      10.826  -3.670 -11.418  1.00 95.52           H  
ATOM    765  CA  ASP A  47      11.009  -5.719 -11.969  1.00 95.52           C  
ATOM    766  HA  ASP A  47      11.560  -5.967 -12.877  1.00 95.52           H  
ATOM    767  C   ASP A  47       9.876  -6.742 -11.813  1.00 95.52           C  
ATOM    768  CB  ASP A  47      11.968  -5.818 -10.766  1.00 95.52           C  
ATOM    769  HB2 ASP A  47      12.173  -6.873 -10.584  1.00 95.52           H  
ATOM    770  HB3 ASP A  47      11.475  -5.421  -9.878  1.00 95.52           H  
ATOM    771  O   ASP A  47       9.863  -7.794 -12.457  1.00 95.52           O  
ATOM    772  CG  ASP A  47      13.320  -5.115 -10.961  1.00 95.52           C  
ATOM    773  OD1 ASP A  47      13.687  -4.846 -12.127  1.00 95.52           O  
ATOM    774  OD2 ASP A  47      14.015  -4.916  -9.937  1.00 95.52           O  
ATOM    775  N   VAL A  48       8.875  -6.413 -10.994  1.00 96.31           N  
ATOM    776  H   VAL A  48       8.946  -5.533 -10.503  1.00 96.31           H  
ATOM    777  CA  VAL A  48       7.715  -7.278 -10.742  1.00 96.31           C  
ATOM    778  HA  VAL A  48       8.068  -8.292 -10.554  1.00 96.31           H  
ATOM    779  C   VAL A  48       6.795  -7.332 -11.956  1.00 96.31           C  
ATOM    780  CB  VAL A  48       6.959  -6.783  -9.504  1.00 96.31           C  
ATOM    781  HB  VAL A  48       6.685  -5.738  -9.648  1.00 96.31           H  
ATOM    782  O   VAL A  48       6.300  -8.409 -12.303  1.00 96.31           O  
ATOM    783  CG1 VAL A  48       5.682  -7.594  -9.248  1.00 96.31           C  
ATOM    784 HG11 VAL A  48       4.949  -7.389 -10.029  1.00 96.31           H  
ATOM    785 HG12 VAL A  48       5.913  -8.659  -9.239  1.00 96.31           H  
ATOM    786 HG13 VAL A  48       5.259  -7.298  -8.288  1.00 96.31           H  
ATOM    787  CG2 VAL A  48       7.856  -6.892  -8.262  1.00 96.31           C  
ATOM    788 HG21 VAL A  48       7.807  -7.892  -7.833  1.00 96.31           H  
ATOM    789 HG22 VAL A  48       7.553  -6.128  -7.546  1.00 96.31           H  
ATOM    790 HG23 VAL A  48       8.898  -6.677  -8.499  1.00 96.31           H  
ATOM    791  N   LEU A  49       6.592  -6.193 -12.624  1.00 94.33           N  
ATOM    792  H   LEU A  49       7.002  -5.341 -12.270  1.00 94.33           H  
ATOM    793  CA  LEU A  49       5.827  -6.127 -13.861  1.00 94.33           C  
ATOM    794  HA  LEU A  49       4.834  -6.528 -13.657  1.00 94.33           H  
ATOM    795  C   LEU A  49       6.476  -6.997 -14.941  1.00 94.33           C  
ATOM    796  CB  LEU A  49       5.697  -4.659 -14.303  1.00 94.33           C  
ATOM    797  HB2 LEU A  49       6.695  -4.240 -14.430  1.00 94.33           H  
ATOM    798  HB3 LEU A  49       5.194  -4.097 -13.516  1.00 94.33           H  
ATOM    799  O   LEU A  49       5.790  -7.834 -15.530  1.00 94.33           O  
ATOM    800  CG  LEU A  49       4.919  -4.479 -15.618  1.00 94.33           C  
ATOM    801  HG  LEU A  49       5.384  -5.072 -16.406  1.00 94.33           H  
ATOM    802  CD1 LEU A  49       3.458  -4.912 -15.474  1.00 94.33           C  
ATOM    803 HD11 LEU A  49       2.954  -4.776 -16.430  1.00 94.33           H  
ATOM    804 HD12 LEU A  49       3.406  -5.970 -15.214  1.00 94.33           H  
ATOM    805 HD13 LEU A  49       2.975  -4.314 -14.702  1.00 94.33           H  
ATOM    806  CD2 LEU A  49       4.956  -3.016 -16.055  1.00 94.33           C  
ATOM    807 HD21 LEU A  49       5.991  -2.704 -16.196  1.00 94.33           H  
ATOM    808 HD22 LEU A  49       4.421  -2.895 -16.997  1.00 94.33           H  
ATOM    809 HD23 LEU A  49       4.497  -2.387 -15.292  1.00 94.33           H  
ATOM    810  N   LEU A  50       7.785  -6.834 -15.164  1.00 95.51           N  
ATOM    811  H   LEU A  50       8.277  -6.139 -14.621  1.00 95.51           H  
ATOM    812  CA  LEU A  50       8.551  -7.587 -16.156  1.00 95.51           C  
ATOM    813  HA  LEU A  50       8.083  -7.433 -17.128  1.00 95.51           H  
ATOM    814  C   LEU A  50       8.521  -9.086 -15.854  1.00 95.51           C  
ATOM    815  CB  LEU A  50       9.991  -7.043 -16.203  1.00 95.51           C  
ATOM    816  HB2 LEU A  50       9.958  -5.979 -16.438  1.00 95.51           H  
ATOM    817  HB3 LEU A  50      10.437  -7.148 -15.214  1.00 95.51           H  
ATOM    818  O   LEU A  50       8.192  -9.875 -16.740  1.00 95.51           O  
ATOM    819  CG  LEU A  50      10.898  -7.752 -17.228  1.00 95.51           C  
ATOM    820  HG  LEU A  50      10.955  -8.815 -16.994  1.00 95.51           H  
ATOM    821  CD1 LEU A  50      10.390  -7.590 -18.664  1.00 95.51           C  
ATOM    822 HD11 LEU A  50      10.266  -6.533 -18.899  1.00 95.51           H  
ATOM    823 HD12 LEU A  50       9.439  -8.108 -18.787  1.00 95.51           H  
ATOM    824 HD13 LEU A  50      11.106  -8.032 -19.358  1.00 95.51           H  
ATOM    825  CD2 LEU A  50      12.312  -7.179 -17.152  1.00 95.51           C  
ATOM    826 HD21 LEU A  50      12.967  -7.708 -17.844  1.00 95.51           H  
ATOM    827 HD22 LEU A  50      12.301  -6.118 -17.400  1.00 95.51           H  
ATOM    828 HD23 LEU A  50      12.701  -7.298 -16.141  1.00 95.51           H  
ATOM    829  N   TYR A  51       8.774  -9.482 -14.605  1.00 97.31           N  
ATOM    830  H   TYR A  51       9.056  -8.792 -13.923  1.00 97.31           H  
ATOM    831  CA  TYR A  51       8.650 -10.876 -14.178  1.00 97.31           C  
ATOM    832  HA  TYR A  51       9.385 -11.478 -14.712  1.00 97.31           H  
ATOM    833  C   TYR A  51       7.261 -11.445 -14.506  1.00 97.31           C  
ATOM    834  CB  TYR A  51       8.936 -10.972 -12.674  1.00 97.31           C  
ATOM    835  HB2 TYR A  51       9.995 -10.780 -12.497  1.00 97.31           H  
ATOM    836  HB3 TYR A  51       8.371 -10.204 -12.146  1.00 97.31           H  
ATOM    837  O   TYR A  51       7.149 -12.493 -15.146  1.00 97.31           O  
ATOM    838  CG  TYR A  51       8.570 -12.326 -12.107  1.00 97.31           C  
ATOM    839  CD1 TYR A  51       7.372 -12.486 -11.384  1.00 97.31           C  
ATOM    840  HD1 TYR A  51       6.742 -11.629 -11.197  1.00 97.31           H  
ATOM    841  CD2 TYR A  51       9.370 -13.442 -12.410  1.00 97.31           C  
ATOM    842  HD2 TYR A  51      10.266 -13.314 -12.999  1.00 97.31           H  
ATOM    843  CE1 TYR A  51       6.981 -13.765 -10.949  1.00 97.31           C  
ATOM    844  HE1 TYR A  51       6.057 -13.907 -10.409  1.00 97.31           H  
ATOM    845  CE2 TYR A  51       8.978 -14.723 -11.987  1.00 97.31           C  
ATOM    846  HE2 TYR A  51       9.584 -15.580 -12.243  1.00 97.31           H  
ATOM    847  OH  TYR A  51       7.430 -16.127 -10.849  1.00 97.31           O  
ATOM    848  HH  TYR A  51       8.038 -16.788 -11.187  1.00 97.31           H  
ATOM    849  CZ  TYR A  51       7.787 -14.884 -11.251  1.00 97.31           C  
ATOM    850  N   GLY A  52       6.200 -10.718 -14.142  1.00 95.85           N  
ATOM    851  H   GLY A  52       6.362  -9.849 -13.655  1.00 95.85           H  
ATOM    852  CA  GLY A  52       4.817 -11.138 -14.359  1.00 95.85           C  
ATOM    853  HA2 GLY A  52       4.633 -12.068 -13.822  1.00 95.85           H  
ATOM    854  HA3 GLY A  52       4.165 -10.364 -13.954  1.00 95.85           H  
ATOM    855  C   GLY A  52       4.439 -11.350 -15.829  1.00 95.85           C  
ATOM    856  O   GLY A  52       3.515 -12.106 -16.109  1.00 95.85           O  
ATOM    857  N   THR A  53       5.155 -10.748 -16.787  1.00 94.22           N  
ATOM    858  H   THR A  53       5.899 -10.122 -16.513  1.00 94.22           H  
ATOM    859  CA  THR A  53       4.907 -10.988 -18.225  1.00 94.22           C  
ATOM    860  HA  THR A  53       3.833 -10.922 -18.399  1.00 94.22           H  
ATOM    861  C   THR A  53       5.323 -12.380 -18.708  1.00 94.22           C  
ATOM    862  CB  THR A  53       5.576  -9.948 -19.135  1.00 94.22           C  
ATOM    863  HB  THR A  53       5.255 -10.152 -20.156  1.00 94.22           H  
ATOM    864  O   THR A  53       4.855 -12.819 -19.755  1.00 94.22           O  
ATOM    865  CG2 THR A  53       5.178  -8.511 -18.817  1.00 94.22           C  
ATOM    866 HG21 THR A  53       5.475  -7.868 -19.645  1.00 94.22           H  
ATOM    867 HG22 THR A  53       4.099  -8.441 -18.679  1.00 94.22           H  
ATOM    868 HG23 THR A  53       5.691  -8.170 -17.917  1.00 94.22           H  
ATOM    869  OG1 THR A  53       6.981 -10.031 -19.108  1.00 94.22           O  
ATOM    870  HG1 THR A  53       7.309  -9.923 -18.213  1.00 94.22           H  
ATOM    871  N   THR A  54       6.184 -13.073 -17.957  1.00 96.51           N  
ATOM    872  H   THR A  54       6.498 -12.651 -17.094  1.00 96.51           H  
ATOM    873  CA  THR A  54       6.749 -14.384 -18.335  1.00 96.51           C  
ATOM    874  HA  THR A  54       6.322 -14.702 -19.286  1.00 96.51           H  
ATOM    875  C   THR A  54       6.428 -15.495 -17.338  1.00 96.51           C  
ATOM    876  CB  THR A  54       8.271 -14.298 -18.517  1.00 96.51           C  
ATOM    877  HB  THR A  54       8.640 -15.276 -18.825  1.00 96.51           H  
ATOM    878  O   THR A  54       6.719 -16.662 -17.595  1.00 96.51           O  
ATOM    879  CG2 THR A  54       8.686 -13.282 -19.581  1.00 96.51           C  
ATOM    880 HG21 THR A  54       9.763 -13.344 -19.735  1.00 96.51           H  
ATOM    881 HG22 THR A  54       8.434 -12.270 -19.264  1.00 96.51           H  
ATOM    882 HG23 THR A  54       8.177 -13.504 -20.519  1.00 96.51           H  
ATOM    883  OG1 THR A  54       8.910 -13.936 -17.311  1.00 96.51           O  
ATOM    884  HG1 THR A  54       8.500 -13.134 -16.977  1.00 96.51           H  
ATOM    885  N   ALA A  55       5.849 -15.145 -16.190  1.00 97.97           N  
ATOM    886  H   ALA A  55       5.621 -14.172 -16.040  1.00 97.97           H  
ATOM    887  CA  ALA A  55       5.508 -16.089 -15.143  1.00 97.97           C  
ATOM    888  HA  ALA A  55       6.309 -16.825 -15.073  1.00 97.97           H  
ATOM    889  C   ALA A  55       4.204 -16.833 -15.453  1.00 97.97           C  
ATOM    890  CB  ALA A  55       5.435 -15.336 -13.813  1.00 97.97           C  
ATOM    891  HB1 ALA A  55       5.272 -16.038 -12.995  1.00 97.97           H  
ATOM    892  HB2 ALA A  55       4.613 -14.620 -13.841  1.00 97.97           H  
ATOM    893  HB3 ALA A  55       6.368 -14.797 -13.648  1.00 97.97           H  
ATOM    894  O   ALA A  55       3.250 -16.263 -15.980  1.00 97.97           O  
ATOM    895  N   GLU A  56       4.134 -18.090 -15.024  1.00 97.98           N  
ATOM    896  H   GLU A  56       4.947 -18.498 -14.585  1.00 97.98           H  
ATOM    897  CA  GLU A  56       2.896 -18.868 -15.026  1.00 97.98           C  
ATOM    898  HA  GLU A  56       2.238 -18.462 -15.794  1.00 97.98           H  
ATOM    899  C   GLU A  56       2.188 -18.770 -13.664  1.00 97.98           C  
ATOM    900  CB  GLU A  56       3.188 -20.329 -15.391  1.00 97.98           C  
ATOM    901  HB2 GLU A  56       3.995 -20.702 -14.761  1.00 97.98           H  
ATOM    902  HB3 GLU A  56       2.307 -20.937 -15.186  1.00 97.98           H  
ATOM    903  O   GLU A  56       2.866 -18.673 -12.631  1.00 97.98           O  
ATOM    904  CG  GLU A  56       3.583 -20.501 -16.868  1.00 97.98           C  
ATOM    905  HG2 GLU A  56       4.499 -19.943 -17.059  1.00 97.98           H  
ATOM    906  HG3 GLU A  56       3.801 -21.555 -17.038  1.00 97.98           H  
ATOM    907  CD  GLU A  56       2.476 -20.059 -17.840  1.00 97.98           C  
ATOM    908  OE1 GLU A  56       2.823 -19.558 -18.930  1.00 97.98           O  
ATOM    909  OE2 GLU A  56       1.286 -20.254 -17.492  1.00 97.98           O  
ATOM    910  N   PRO A  57       0.842 -18.811 -13.620  1.00 98.30           N  
ATOM    911  CA  PRO A  57       0.099 -18.768 -12.367  1.00 98.30           C  
ATOM    912  HA  PRO A  57       0.310 -17.811 -11.889  1.00 98.30           H  
ATOM    913  C   PRO A  57       0.459 -19.905 -11.401  1.00 98.30           C  
ATOM    914  CB  PRO A  57      -1.384 -18.813 -12.751  1.00 98.30           C  
ATOM    915  HB2 PRO A  57      -1.737 -19.844 -12.759  1.00 98.30           H  
ATOM    916  HB3 PRO A  57      -1.993 -18.207 -12.080  1.00 98.30           H  
ATOM    917  O   PRO A  57       0.903 -20.990 -11.789  1.00 98.30           O  
ATOM    918  CG  PRO A  57      -1.399 -18.266 -14.176  1.00 98.30           C  
ATOM    919  HG2 PRO A  57      -2.253 -18.636 -14.744  1.00 98.30           H  
ATOM    920  HG3 PRO A  57      -1.399 -17.176 -14.148  1.00 98.30           H  
ATOM    921  CD  PRO A  57      -0.077 -18.768 -14.750  1.00 98.30           C  
ATOM    922  HD2 PRO A  57       0.256 -18.084 -15.531  1.00 98.30           H  
ATOM    923  HD3 PRO A  57      -0.199 -19.772 -15.159  1.00 98.30           H  
ATOM    924  N   LEU A  58       0.202 -19.675 -10.115  1.00 98.59           N  
ATOM    925  H   LEU A  58      -0.226 -18.791  -9.882  1.00 98.59           H  
ATOM    926  CA  LEU A  58       0.294 -20.697  -9.082  1.00 98.59           C  
ATOM    927  HA  LEU A  58       1.317 -21.074  -9.063  1.00 98.59           H  
ATOM    928  C   LEU A  58      -0.634 -21.873  -9.403  1.00 98.59           C  
ATOM    929  CB  LEU A  58      -0.074 -20.111  -7.708  1.00 98.59           C  
ATOM    930  HB2 LEU A  58      -0.293 -20.938  -7.032  1.00 98.59           H  
ATOM    931  HB3 LEU A  58      -0.989 -19.529  -7.819  1.00 98.59           H  
ATOM    932  O   LEU A  58      -1.815 -21.701  -9.704  1.00 98.59           O  
ATOM    933  CG  LEU A  58       1.001 -19.239  -7.046  1.00 98.59           C  
ATOM    934  HG  LEU A  58       1.252 -18.412  -7.710  1.00 98.59           H  
ATOM    935  CD1 LEU A  58       0.461 -18.671  -5.733  1.00 98.59           C  
ATOM    936 HD11 LEU A  58       1.182 -17.967  -5.316  1.00 98.59           H  
ATOM    937 HD12 LEU A  58       0.283 -19.480  -5.026  1.00 98.59           H  
ATOM    938 HD13 LEU A  58      -0.480 -18.153  -5.915  1.00 98.59           H  
ATOM    939  CD2 LEU A  58       2.268 -20.031  -6.708  1.00 98.59           C  
ATOM    940 HD21 LEU A  58       2.951 -19.401  -6.138  1.00 98.59           H  
ATOM    941 HD22 LEU A  58       2.774 -20.340  -7.622  1.00 98.59           H  
ATOM    942 HD23 LEU A  58       2.011 -20.909  -6.115  1.00 98.59           H  
ATOM    943  N   LYS A  59      -0.089 -23.082  -9.265  1.00 97.23           N  
ATOM    944  H   LYS A  59       0.902 -23.130  -9.077  1.00 97.23           H  
ATOM    945  CA  LYS A  59      -0.854 -24.332  -9.374  1.00 97.23           C  
ATOM    946  HA  LYS A  59      -1.653 -24.203 -10.105  1.00 97.23           H  
ATOM    947  C   LYS A  59      -1.549 -24.701  -8.066  1.00 97.23           C  
ATOM    948  CB  LYS A  59       0.065 -25.466  -9.844  1.00 97.23           C  
ATOM    949  HB2 LYS A  59       0.882 -25.593  -9.134  1.00 97.23           H  
ATOM    950  HB3 LYS A  59      -0.511 -26.391  -9.873  1.00 97.23           H  
ATOM    951  O   LYS A  59      -2.615 -25.300  -8.095  1.00 97.23           O  
ATOM    952  CG  LYS A  59       0.629 -25.183 -11.243  1.00 97.23           C  
ATOM    953  HG2 LYS A  59       1.236 -24.279 -11.221  1.00 97.23           H  
ATOM    954  HG3 LYS A  59      -0.198 -25.034 -11.938  1.00 97.23           H  
ATOM    955  CD  LYS A  59       1.495 -26.346 -11.732  1.00 97.23           C  
ATOM    956  HD2 LYS A  59       0.889 -27.251 -11.784  1.00 97.23           H  
ATOM    957  HD3 LYS A  59       2.318 -26.500 -11.033  1.00 97.23           H  
ATOM    958  CE  LYS A  59       2.043 -25.999 -13.119  1.00 97.23           C  
ATOM    959  HE2 LYS A  59       1.202 -25.822 -13.790  1.00 97.23           H  
ATOM    960  HE3 LYS A  59       2.602 -25.066 -13.048  1.00 97.23           H  
ATOM    961  NZ  LYS A  59       2.909 -27.078 -13.654  1.00 97.23           N  
ATOM    962  HZ1 LYS A  59       2.387 -27.938 -13.737  1.00 97.23           H  
ATOM    963  HZ2 LYS A  59       3.254 -26.817 -14.567  1.00 97.23           H  
ATOM    964  HZ3 LYS A  59       3.700 -27.226 -13.043  1.00 97.23           H  
ATOM    965  N   GLU A  60      -0.956 -24.307  -6.942  1.00 98.11           N  
ATOM    966  H   GLU A  60      -0.130 -23.731  -7.014  1.00 98.11           H  
ATOM    967  CA  GLU A  60      -1.443 -24.601  -5.598  1.00 98.11           C  
ATOM    968  HA  GLU A  60      -2.358 -25.188  -5.681  1.00 98.11           H  
ATOM    969  C   GLU A  60      -1.750 -23.308  -4.830  1.00 98.11           C  
ATOM    970  CB  GLU A  60      -0.412 -25.436  -4.823  1.00 98.11           C  
ATOM    971  HB2 GLU A  60      -0.719 -25.513  -3.780  1.00 98.11           H  
ATOM    972  HB3 GLU A  60       0.549 -24.921  -4.844  1.00 98.11           H  
ATOM    973  O   GLU A  60      -1.080 -22.292  -5.049  1.00 98.11           O  
ATOM    974  CG  GLU A  60      -0.227 -26.851  -5.392  1.00 98.11           C  
ATOM    975  HG2 GLU A  60       0.532 -27.359  -4.797  1.00 98.11           H  
ATOM    976  HG3 GLU A  60       0.156 -26.775  -6.409  1.00 98.11           H  
ATOM    977  CD  GLU A  60      -1.516 -27.690  -5.378  1.00 98.11           C  
ATOM    978  OE1 GLU A  60      -1.621 -28.579  -6.251  1.00 98.11           O  
ATOM    979  OE2 GLU A  60      -2.375 -27.438  -4.499  1.00 98.11           O  
ATOM    980  N   PRO A  61      -2.730 -23.329  -3.911  1.00 98.36           N  
ATOM    981  CA  PRO A  61      -3.029 -22.206  -3.033  1.00 98.36           C  
ATOM    982  HA  PRO A  61      -3.524 -21.436  -3.625  1.00 98.36           H  
ATOM    983  C   PRO A  61      -1.783 -21.648  -2.328  1.00 98.36           C  
ATOM    984  CB  PRO A  61      -4.013 -22.765  -2.006  1.00 98.36           C  
ATOM    985  HB2 PRO A  61      -3.475 -23.213  -1.170  1.00 98.36           H  
ATOM    986  HB3 PRO A  61      -4.693 -21.997  -1.639  1.00 98.36           H  
ATOM    987  O   PRO A  61      -1.018 -22.423  -1.749  1.00 98.36           O  
ATOM    988  CG  PRO A  61      -4.736 -23.869  -2.770  1.00 98.36           C  
ATOM    989  HG2 PRO A  61      -5.143 -24.626  -2.099  1.00 98.36           H  
ATOM    990  HG3 PRO A  61      -5.513 -23.447  -3.407  1.00 98.36           H  
ATOM    991  CD  PRO A  61      -3.625 -24.445  -3.635  1.00 98.36           C  
ATOM    992  HD2 PRO A  61      -3.088 -25.219  -3.087  1.00 98.36           H  
ATOM    993  HD3 PRO A  61      -4.055 -24.861  -4.547  1.00 98.36           H  
ATOM    994  N   PRO A  62      -1.585 -20.317  -2.290  1.00 98.43           N  
ATOM    995  CA  PRO A  62      -0.521 -19.745  -1.480  1.00 98.43           C  
ATOM    996  HA  PRO A  62       0.432 -20.200  -1.750  1.00 98.43           H  
ATOM    997  C   PRO A  62      -0.788 -19.963   0.009  1.00 98.43           C  
ATOM    998  CB  PRO A  62      -0.500 -18.258  -1.816  1.00 98.43           C  
ATOM    999  HB2 PRO A  62       0.097 -18.104  -2.715  1.00 98.43           H  
ATOM   1000  HB3 PRO A  62      -0.128 -17.644  -0.996  1.00 98.43           H  
ATOM   1001  O   PRO A  62      -1.935 -20.017   0.463  1.00 98.43           O  
ATOM   1002  CG  PRO A  62      -1.972 -17.992  -2.115  1.00 98.43           C  
ATOM   1003  HG2 PRO A  62      -2.539 -17.926  -1.186  1.00 98.43           H  
ATOM   1004  HG3 PRO A  62      -2.098 -17.079  -2.697  1.00 98.43           H  
ATOM   1005  CD  PRO A  62      -2.380 -19.251  -2.882  1.00 98.43           C  
ATOM   1006  HD2 PRO A  62      -3.450 -19.432  -2.775  1.00 98.43           H  
ATOM   1007  HD3 PRO A  62      -2.118 -19.149  -3.935  1.00 98.43           H  
ATOM   1008  N   SER A  63       0.285 -19.991   0.791  1.00 97.05           N  
ATOM   1009  H   SER A  63       1.189 -19.898   0.349  1.00 97.05           H  
ATOM   1010  CA  SER A  63       0.202 -20.002   2.249  1.00 97.05           C  
ATOM   1011  HA  SER A  63      -0.631 -20.640   2.543  1.00 97.05           H  
ATOM   1012  C   SER A  63      -0.057 -18.605   2.810  1.00 97.05           C  
ATOM   1013  CB  SER A  63       1.470 -20.609   2.847  1.00 97.05           C  
ATOM   1014  HB2 SER A  63       1.460 -20.491   3.930  1.00 97.05           H  
ATOM   1015  HB3 SER A  63       2.354 -20.115   2.443  1.00 97.05           H  
ATOM   1016  O   SER A  63       0.329 -17.589   2.232  1.00 97.05           O  
ATOM   1017  OG  SER A  63       1.495 -21.986   2.539  1.00 97.05           O  
ATOM   1018  HG  SER A  63       1.620 -22.092   1.593  1.00 97.05           H  
ATOM   1019  N   LYS A  64      -0.679 -18.539   3.989  1.00 96.79           N  
ATOM   1020  H   LYS A  64      -0.931 -19.410   4.435  1.00 96.79           H  
ATOM   1021  CA  LYS A  64      -0.733 -17.300   4.773  1.00 96.79           C  
ATOM   1022  HA  LYS A  64      -1.224 -16.528   4.179  1.00 96.79           H  
ATOM   1023  C   LYS A  64       0.699 -16.833   5.077  1.00 96.79           C  
ATOM   1024  CB  LYS A  64      -1.536 -17.560   6.053  1.00 96.79           C  
ATOM   1025  HB2 LYS A  64      -2.519 -17.942   5.775  1.00 96.79           H  
ATOM   1026  HB3 LYS A  64      -1.025 -18.317   6.648  1.00 96.79           H  
ATOM   1027  O   LYS A  64       1.495 -17.616   5.579  1.00 96.79           O  
ATOM   1028  CG  LYS A  64      -1.718 -16.293   6.893  1.00 96.79           C  
ATOM   1029  HG2 LYS A  64      -2.241 -15.552   6.288  1.00 96.79           H  
ATOM   1030  HG3 LYS A  64      -0.744 -15.895   7.178  1.00 96.79           H  
ATOM   1031  CD  LYS A  64      -2.514 -16.604   8.167  1.00 96.79           C  
ATOM   1032  HD2 LYS A  64      -1.897 -17.224   8.819  1.00 96.79           H  
ATOM   1033  HD3 LYS A  64      -3.422 -17.148   7.908  1.00 96.79           H  
ATOM   1034  CE  LYS A  64      -2.891 -15.307   8.881  1.00 96.79           C  
ATOM   1035  HE2 LYS A  64      -1.993 -14.696   8.970  1.00 96.79           H  
ATOM   1036  HE3 LYS A  64      -3.615 -14.764   8.273  1.00 96.79           H  
ATOM   1037  NZ  LYS A  64      -3.401 -15.524  10.249  1.00 96.79           N  
ATOM   1038  HZ1 LYS A  64      -4.027 -16.314  10.312  1.00 96.79           H  
ATOM   1039  HZ2 LYS A  64      -3.828 -14.683  10.610  1.00 96.79           H  
ATOM   1040  HZ3 LYS A  64      -2.602 -15.647  10.854  1.00 96.79           H  
ATOM   1041  N   GLY A  65       1.005 -15.572   4.791  1.00 97.14           N  
ATOM   1042  H   GLY A  65       0.292 -15.006   4.354  1.00 97.14           H  
ATOM   1043  CA  GLY A  65       2.329 -14.963   4.960  1.00 97.14           C  
ATOM   1044  HA2 GLY A  65       2.835 -15.410   5.816  1.00 97.14           H  
ATOM   1045  HA3 GLY A  65       2.216 -13.894   5.144  1.00 97.14           H  
ATOM   1046  C   GLY A  65       3.241 -15.114   3.746  1.00 97.14           C  
ATOM   1047  O   GLY A  65       4.302 -14.503   3.710  1.00 97.14           O  
ATOM   1048  N   GLN A  66       2.830 -15.876   2.731  1.00 98.22           N  
ATOM   1049  H   GLN A  66       1.941 -16.351   2.783  1.00 98.22           H  
ATOM   1050  CA  GLN A  66       3.585 -15.982   1.490  1.00 98.22           C  
ATOM   1051  HA  GLN A  66       4.631 -16.163   1.737  1.00 98.22           H  
ATOM   1052  C   GLN A  66       3.487 -14.676   0.699  1.00 98.22           C  
ATOM   1053  CB  GLN A  66       3.066 -17.184   0.694  1.00 98.22           C  
ATOM   1054  HB2 GLN A  66       3.104 -18.064   1.335  1.00 98.22           H  
ATOM   1055  HB3 GLN A  66       2.032 -17.001   0.401  1.00 98.22           H  
ATOM   1056  O   GLN A  66       2.389 -14.150   0.486  1.00 98.22           O  
ATOM   1057  CG  GLN A  66       3.884 -17.457  -0.573  1.00 98.22           C  
ATOM   1058  HG2 GLN A  66       4.938 -17.569  -0.320  1.00 98.22           H  
ATOM   1059  HG3 GLN A  66       3.772 -16.612  -1.253  1.00 98.22           H  
ATOM   1060  CD  GLN A  66       3.419 -18.706  -1.308  1.00 98.22           C  
ATOM   1061  NE2 GLN A  66       3.861 -18.904  -2.528  1.00 98.22           N  
ATOM   1062 HE21 GLN A  66       4.524 -18.260  -2.935  1.00 98.22           H  
ATOM   1063 HE22 GLN A  66       3.566 -19.755  -2.985  1.00 98.22           H  
ATOM   1064  OE1 GLN A  66       2.647 -19.512  -0.808  1.00 98.22           O  
ATOM   1065  N   THR A  67       4.633 -14.185   0.227  1.00 98.79           N  
ATOM   1066  H   THR A  67       5.493 -14.677   0.423  1.00 98.79           H  
ATOM   1067  CA  THR A  67       4.658 -13.154  -0.812  1.00 98.79           C  
ATOM   1068  HA  THR A  67       3.872 -12.428  -0.601  1.00 98.79           H  
ATOM   1069  C   THR A  67       4.358 -13.815  -2.154  1.00 98.79           C  
ATOM   1070  CB  THR A  67       5.985 -12.383  -0.850  1.00 98.79           C  
ATOM   1071  HB  THR A  67       6.808 -13.056  -1.088  1.00 98.79           H  
ATOM   1072  O   THR A  67       4.955 -14.830  -2.512  1.00 98.79           O  
ATOM   1073  CG2 THR A  67       5.931 -11.241  -1.863  1.00 98.79           C  
ATOM   1074 HG21 THR A  67       5.853 -11.641  -2.875  1.00 98.79           H  
ATOM   1075 HG22 THR A  67       6.833 -10.634  -1.794  1.00 98.79           H  
ATOM   1076 HG23 THR A  67       5.063 -10.611  -1.669  1.00 98.79           H  
ATOM   1077  OG1 THR A  67       6.219 -11.780   0.403  1.00 98.79           O  
ATOM   1078  HG1 THR A  67       6.404 -12.474   1.040  1.00 98.79           H  
ATOM   1079  N   VAL A  68       3.409 -13.254  -2.889  1.00 98.84           N  
ATOM   1080  H   VAL A  68       2.984 -12.407  -2.538  1.00 98.84           H  
ATOM   1081  CA  VAL A  68       3.008 -13.672  -4.234  1.00 98.84           C  
ATOM   1082  HA  VAL A  68       3.693 -14.435  -4.603  1.00 98.84           H  
ATOM   1083  C   VAL A  68       3.111 -12.481  -5.175  1.00 98.84           C  
ATOM   1084  CB  VAL A  68       1.591 -14.281  -4.253  1.00 98.84           C  
ATOM   1085  HB  VAL A  68       1.351 -14.561  -5.279  1.00 98.84           H  
ATOM   1086  O   VAL A  68       3.109 -11.328  -4.741  1.00 98.84           O  
ATOM   1087  CG1 VAL A  68       1.529 -15.554  -3.404  1.00 98.84           C  
ATOM   1088 HG11 VAL A  68       1.679 -15.318  -2.351  1.00 98.84           H  
ATOM   1089 HG12 VAL A  68       2.301 -16.251  -3.731  1.00 98.84           H  
ATOM   1090 HG13 VAL A  68       0.552 -16.020  -3.536  1.00 98.84           H  
ATOM   1091  CG2 VAL A  68       0.497 -13.320  -3.767  1.00 98.84           C  
ATOM   1092 HG21 VAL A  68       0.691 -13.013  -2.739  1.00 98.84           H  
ATOM   1093 HG22 VAL A  68      -0.474 -13.812  -3.813  1.00 98.84           H  
ATOM   1094 HG23 VAL A  68       0.471 -12.438  -4.407  1.00 98.84           H  
ATOM   1095  N   VAL A  69       3.162 -12.752  -6.472  1.00 98.60           N  
ATOM   1096  H   VAL A  69       3.147 -13.717  -6.770  1.00 98.60           H  
ATOM   1097  CA  VAL A  69       2.861 -11.738  -7.482  1.00 98.60           C  
ATOM   1098  HA  VAL A  69       2.995 -10.745  -7.055  1.00 98.60           H  
ATOM   1099  C   VAL A  69       1.383 -11.880  -7.844  1.00 98.60           C  
ATOM   1100  CB  VAL A  69       3.836 -11.841  -8.665  1.00 98.60           C  
ATOM   1101  HB  VAL A  69       3.875 -12.868  -9.027  1.00 98.60           H  
ATOM   1102  O   VAL A  69       0.883 -12.987  -8.016  1.00 98.60           O  
ATOM   1103  CG1 VAL A  69       3.433 -10.915  -9.812  1.00 98.60           C  
ATOM   1104 HG11 VAL A  69       3.357  -9.888  -9.453  1.00 98.60           H  
ATOM   1105 HG12 VAL A  69       2.479 -11.232 -10.234  1.00 98.60           H  
ATOM   1106 HG13 VAL A  69       4.183 -10.960 -10.601  1.00 98.60           H  
ATOM   1107  CG2 VAL A  69       5.247 -11.463  -8.196  1.00 98.60           C  
ATOM   1108 HG21 VAL A  69       5.941 -11.497  -9.036  1.00 98.60           H  
ATOM   1109 HG22 VAL A  69       5.247 -10.459  -7.773  1.00 98.60           H  
ATOM   1110 HG23 VAL A  69       5.590 -12.172  -7.443  1.00 98.60           H  
ATOM   1111  N   SER A  70       0.647 -10.777  -7.897  1.00 97.42           N  
ATOM   1112  H   SER A  70       1.107  -9.892  -7.735  1.00 97.42           H  
ATOM   1113  CA  SER A  70      -0.794 -10.764  -8.148  1.00 97.42           C  
ATOM   1114  HA  SER A  70      -1.137 -11.768  -8.398  1.00 97.42           H  
ATOM   1115  C   SER A  70      -1.113  -9.845  -9.313  1.00 97.42           C  
ATOM   1116  CB  SER A  70      -1.541 -10.325  -6.891  1.00 97.42           C  
ATOM   1117  HB2 SER A  70      -1.191  -9.337  -6.590  1.00 97.42           H  
ATOM   1118  HB3 SER A  70      -1.329 -11.031  -6.088  1.00 97.42           H  
ATOM   1119  O   SER A  70      -0.679  -8.692  -9.337  1.00 97.42           O  
ATOM   1120  OG  SER A  70      -2.940 -10.281  -7.120  1.00 97.42           O  
ATOM   1121  HG  SER A  70      -3.353  -9.952  -6.319  1.00 97.42           H  
ATOM   1122  N   LYS A  71      -1.903 -10.343 -10.265  1.00 96.41           N  
ATOM   1123  H   LYS A  71      -2.204 -11.302 -10.173  1.00 96.41           H  
ATOM   1124  CA  LYS A  71      -2.411  -9.541 -11.377  1.00 96.41           C  
ATOM   1125  HA  LYS A  71      -1.626  -8.848 -11.679  1.00 96.41           H  
ATOM   1126  C   LYS A  71      -3.620  -8.728 -10.919  1.00 96.41           C  
ATOM   1127  CB  LYS A  71      -2.700 -10.458 -12.569  1.00 96.41           C  
ATOM   1128  HB2 LYS A  71      -3.546 -11.109 -12.350  1.00 96.41           H  
ATOM   1129  HB3 LYS A  71      -1.818 -11.076 -12.738  1.00 96.41           H  
ATOM   1130  O   LYS A  71      -4.695  -9.297 -10.698  1.00 96.41           O  
ATOM   1131  CG  LYS A  71      -2.964  -9.653 -13.845  1.00 96.41           C  
ATOM   1132  HG2 LYS A  71      -3.877  -9.067 -13.735  1.00 96.41           H  
ATOM   1133  HG3 LYS A  71      -2.126  -8.977 -14.017  1.00 96.41           H  
ATOM   1134  CD  LYS A  71      -3.096 -10.602 -15.039  1.00 96.41           C  
ATOM   1135  HD2 LYS A  71      -3.981 -11.228 -14.918  1.00 96.41           H  
ATOM   1136  HD3 LYS A  71      -2.212 -11.237 -15.080  1.00 96.41           H  
ATOM   1137  CE  LYS A  71      -3.193  -9.791 -16.332  1.00 96.41           C  
ATOM   1138  HE2 LYS A  71      -2.358  -9.089 -16.346  1.00 96.41           H  
ATOM   1139  HE3 LYS A  71      -4.118  -9.215 -16.332  1.00 96.41           H  
ATOM   1140  NZ  LYS A  71      -3.112 -10.663 -17.526  1.00 96.41           N  
ATOM   1141  HZ1 LYS A  71      -2.252 -11.193 -17.494  1.00 96.41           H  
ATOM   1142  HZ2 LYS A  71      -3.888 -11.309 -17.557  1.00 96.41           H  
ATOM   1143  HZ3 LYS A  71      -3.101 -10.102 -18.366  1.00 96.41           H  
ATOM   1144  N   TYR A  72      -3.481  -7.411 -10.787  1.00 94.44           N  
ATOM   1145  H   TYR A  72      -2.616  -6.985 -11.085  1.00 94.44           H  
ATOM   1146  CA  TYR A  72      -4.579  -6.540 -10.357  1.00 94.44           C  
ATOM   1147  HA  TYR A  72      -5.119  -7.061  -9.566  1.00 94.44           H  
ATOM   1148  C   TYR A  72      -5.596  -6.281 -11.477  1.00 94.44           C  
ATOM   1149  CB  TYR A  72      -4.038  -5.245  -9.747  1.00 94.44           C  
ATOM   1150  HB2 TYR A  72      -3.575  -4.643 -10.529  1.00 94.44           H  
ATOM   1151  HB3 TYR A  72      -3.269  -5.493  -9.016  1.00 94.44           H  
ATOM   1152  O   TYR A  72      -5.438  -6.767 -12.597  1.00 94.44           O  
ATOM   1153  CG  TYR A  72      -5.105  -4.433  -9.031  1.00 94.44           C  
ATOM   1154  CD1 TYR A  72      -5.432  -3.130  -9.450  1.00 94.44           C  
ATOM   1155  HD1 TYR A  72      -4.936  -2.696 -10.306  1.00 94.44           H  
ATOM   1156  CD2 TYR A  72      -5.793  -4.991  -7.938  1.00 94.44           C  
ATOM   1157  HD2 TYR A  72      -5.618  -6.015  -7.642  1.00 94.44           H  
ATOM   1158  CE1 TYR A  72      -6.320  -2.343  -8.688  1.00 94.44           C  
ATOM   1159  HE1 TYR A  72      -6.505  -1.319  -8.977  1.00 94.44           H  
ATOM   1160  CE2 TYR A  72      -6.717  -4.227  -7.209  1.00 94.44           C  
ATOM   1161  HE2 TYR A  72      -7.265  -4.666  -6.388  1.00 94.44           H  
ATOM   1162  OH  TYR A  72      -7.723  -2.102  -6.730  1.00 94.44           O  
ATOM   1163  HH  TYR A  72      -8.168  -2.609  -6.047  1.00 94.44           H  
ATOM   1164  CZ  TYR A  72      -6.956  -2.885  -7.548  1.00 94.44           C  
ATOM   1165  N   THR A  73      -6.700  -5.597 -11.170  1.00 90.45           N  
ATOM   1166  H   THR A  73      -6.754  -5.151 -10.265  1.00 90.45           H  
ATOM   1167  CA  THR A  73      -7.813  -5.333 -12.096  1.00 90.45           C  
ATOM   1168  HA  THR A  73      -8.184  -6.282 -12.483  1.00 90.45           H  
ATOM   1169  C   THR A  73      -7.418  -4.495 -13.310  1.00 90.45           C  
ATOM   1170  CB  THR A  73      -8.969  -4.630 -11.370  1.00 90.45           C  
ATOM   1171  HB  THR A  73      -9.715  -4.304 -12.094  1.00 90.45           H  
ATOM   1172  O   THR A  73      -8.081  -4.585 -14.338  1.00 90.45           O  
ATOM   1173  CG2 THR A  73      -9.640  -5.559 -10.359  1.00 90.45           C  
ATOM   1174 HG21 THR A  73      -8.933  -5.850  -9.582  1.00 90.45           H  
ATOM   1175 HG22 THR A  73     -10.019  -6.447 -10.865  1.00 90.45           H  
ATOM   1176 HG23 THR A  73     -10.474  -5.035  -9.892  1.00 90.45           H  
ATOM   1177  OG1 THR A  73      -8.500  -3.519 -10.645  1.00 90.45           O  
ATOM   1178  HG1 THR A  73      -8.232  -2.828 -11.254  1.00 90.45           H  
ATOM   1179  N   ASP A  74      -6.326  -3.738 -13.228  1.00 90.37           N  
ATOM   1180  H   ASP A  74      -5.768  -3.767 -12.386  1.00 90.37           H  
ATOM   1181  CA  ASP A  74      -5.711  -3.030 -14.358  1.00 90.37           C  
ATOM   1182  HA  ASP A  74      -6.502  -2.597 -14.971  1.00 90.37           H  
ATOM   1183  C   ASP A  74      -4.878  -3.943 -15.282  1.00 90.37           C  
ATOM   1184  CB  ASP A  74      -4.866  -1.877 -13.810  1.00 90.37           C  
ATOM   1185  HB2 ASP A  74      -5.491  -1.253 -13.171  1.00 90.37           H  
ATOM   1186  HB3 ASP A  74      -4.528  -1.263 -14.645  1.00 90.37           H  
ATOM   1187  O   ASP A  74      -4.331  -3.490 -16.284  1.00 90.37           O  
ATOM   1188  CG  ASP A  74      -3.648  -2.342 -13.014  1.00 90.37           C  
ATOM   1189  OD1 ASP A  74      -3.501  -3.571 -12.789  1.00 90.37           O  
ATOM   1190  OD2 ASP A  74      -2.899  -1.436 -12.623  1.00 90.37           O  
ATOM   1191  N   ASN A  75      -4.830  -5.243 -14.976  1.00 91.05           N  
ATOM   1192  H   ASN A  75      -5.231  -5.491 -14.083  1.00 91.05           H  
ATOM   1193  CA  ASN A  75      -4.068  -6.286 -15.661  1.00 91.05           C  
ATOM   1194  HA  ASN A  75      -4.323  -7.209 -15.140  1.00 91.05           H  
ATOM   1195  C   ASN A  75      -2.544  -6.198 -15.520  1.00 91.05           C  
ATOM   1196  CB  ASN A  75      -4.541  -6.450 -17.117  1.00 91.05           C  
ATOM   1197  HB2 ASN A  75      -3.975  -7.243 -17.605  1.00 91.05           H  
ATOM   1198  HB3 ASN A  75      -4.354  -5.535 -17.678  1.00 91.05           H  
ATOM   1199  O   ASN A  75      -1.846  -6.955 -16.199  1.00 91.05           O  
ATOM   1200  CG  ASN A  75      -6.002  -6.822 -17.188  1.00 91.05           C  
ATOM   1201  ND2 ASN A  75      -6.812  -6.004 -17.814  1.00 91.05           N  
ATOM   1202 HD21 ASN A  75      -7.802  -6.198 -17.769  1.00 91.05           H  
ATOM   1203 HD22 ASN A  75      -6.458  -5.105 -18.109  1.00 91.05           H  
ATOM   1204  OD1 ASN A  75      -6.409  -7.864 -16.685  1.00 91.05           O  
ATOM   1205  N   LEU A  76      -2.034  -5.367 -14.614  1.00 93.94           N  
ATOM   1206  H   LEU A  76      -2.653  -4.783 -14.069  1.00 93.94           H  
ATOM   1207  CA  LEU A  76      -0.616  -5.310 -14.274  1.00 93.94           C  
ATOM   1208  HA  LEU A  76      -0.032  -5.701 -15.107  1.00 93.94           H  
ATOM   1209  C   LEU A  76      -0.309  -6.209 -13.070  1.00 93.94           C  
ATOM   1210  CB  LEU A  76      -0.201  -3.846 -14.063  1.00 93.94           C  
ATOM   1211  HB2 LEU A  76      -0.755  -3.454 -13.210  1.00 93.94           H  
ATOM   1212  HB3 LEU A  76       0.860  -3.801 -13.819  1.00 93.94           H  
ATOM   1213  O   LEU A  76      -1.202  -6.621 -12.323  1.00 93.94           O  
ATOM   1214  CG  LEU A  76      -0.487  -2.920 -15.260  1.00 93.94           C  
ATOM   1215  HG  LEU A  76      -1.558  -2.905 -15.461  1.00 93.94           H  
ATOM   1216  CD1 LEU A  76      -0.056  -1.497 -14.923  1.00 93.94           C  
ATOM   1217 HD11 LEU A  76      -0.351  -0.830 -15.733  1.00 93.94           H  
ATOM   1218 HD12 LEU A  76       1.020  -1.450 -14.756  1.00 93.94           H  
ATOM   1219 HD13 LEU A  76      -0.572  -1.189 -14.014  1.00 93.94           H  
ATOM   1220  CD2 LEU A  76       0.243  -3.328 -16.542  1.00 93.94           C  
ATOM   1221 HD21 LEU A  76      -0.041  -4.339 -16.837  1.00 93.94           H  
ATOM   1222 HD22 LEU A  76      -0.038  -2.648 -17.345  1.00 93.94           H  
ATOM   1223 HD23 LEU A  76       1.320  -3.263 -16.388  1.00 93.94           H  
ATOM   1224  N   HIS A  77       0.964  -6.568 -12.923  1.00 96.08           N  
ATOM   1225  H   HIS A  77       1.661  -6.107 -13.491  1.00 96.08           H  
ATOM   1226  CA  HIS A  77       1.442  -7.464 -11.874  1.00 96.08           C  
ATOM   1227  HA  HIS A  77       0.598  -8.008 -11.450  1.00 96.08           H  
ATOM   1228  C   HIS A  77       2.098  -6.671 -10.748  1.00 96.08           C  
ATOM   1229  CB  HIS A  77       2.409  -8.496 -12.459  1.00 96.08           C  
ATOM   1230  HB2 HIS A  77       3.228  -7.982 -12.962  1.00 96.08           H  
ATOM   1231  HB3 HIS A  77       2.842  -9.079 -11.646  1.00 96.08           H  
ATOM   1232  O   HIS A  77       2.908  -5.785 -11.000  1.00 96.08           O  
ATOM   1233  CG  HIS A  77       1.745  -9.437 -13.424  1.00 96.08           C  
ATOM   1234  CD2 HIS A  77       1.085 -10.599 -13.126  1.00 96.08           C  
ATOM   1235  HD2 HIS A  77       0.940 -11.016 -12.141  1.00 96.08           H  
ATOM   1236  ND1 HIS A  77       1.709  -9.287 -14.789  1.00 96.08           N  
ATOM   1237  HD1 HIS A  77       2.204  -8.584 -15.319  1.00 96.08           H  
ATOM   1238  CE1 HIS A  77       1.053 -10.338 -15.303  1.00 96.08           C  
ATOM   1239  HE1 HIS A  77       0.942 -10.542 -16.358  1.00 96.08           H  
ATOM   1240  NE2 HIS A  77       0.615 -11.143 -14.325  1.00 96.08           N  
ATOM   1241  N   TYR A  78       1.776  -7.037  -9.511  1.00 96.69           N  
ATOM   1242  H   TYR A  78       1.067  -7.746  -9.392  1.00 96.69           H  
ATOM   1243  CA  TYR A  78       2.246  -6.355  -8.307  1.00 96.69           C  
ATOM   1244  HA  TYR A  78       3.118  -5.743  -8.535  1.00 96.69           H  
ATOM   1245  C   TYR A  78       2.619  -7.359  -7.226  1.00 96.69           C  
ATOM   1246  CB  TYR A  78       1.128  -5.455  -7.790  1.00 96.69           C  
ATOM   1247  HB2 TYR A  78       1.453  -4.981  -6.863  1.00 96.69           H  
ATOM   1248  HB3 TYR A  78       0.263  -6.082  -7.570  1.00 96.69           H  
ATOM   1249  O   TYR A  78       2.059  -8.460  -7.183  1.00 96.69           O  
ATOM   1250  CG  TYR A  78       0.710  -4.378  -8.758  1.00 96.69           C  
ATOM   1251  CD1 TYR A  78       1.462  -3.195  -8.824  1.00 96.69           C  
ATOM   1252  HD1 TYR A  78       2.343  -3.079  -8.210  1.00 96.69           H  
ATOM   1253  CD2 TYR A  78      -0.397  -4.568  -9.608  1.00 96.69           C  
ATOM   1254  HD2 TYR A  78      -0.950  -5.495  -9.590  1.00 96.69           H  
ATOM   1255  CE1 TYR A  78       1.085  -2.167  -9.703  1.00 96.69           C  
ATOM   1256  HE1 TYR A  78       1.655  -1.251  -9.753  1.00 96.69           H  
ATOM   1257  CE2 TYR A  78      -0.762  -3.549 -10.506  1.00 96.69           C  
ATOM   1258  HE2 TYR A  78      -1.611  -3.655 -11.164  1.00 96.69           H  
ATOM   1259  OH  TYR A  78      -0.381  -1.352 -11.390  1.00 96.69           O  
ATOM   1260  HH  TYR A  78       0.010  -0.498 -11.192  1.00 96.69           H  
ATOM   1261  CZ  TYR A  78      -0.027  -2.345 -10.545  1.00 96.69           C  
ATOM   1262  N   ARG A  79       3.516  -6.986  -6.307  1.00 97.82           N  
ATOM   1263  H   ARG A  79       3.885  -6.046  -6.318  1.00 97.82           H  
ATOM   1264  CA  ARG A  79       3.795  -7.834  -5.144  1.00 97.82           C  
ATOM   1265  HA  ARG A  79       3.854  -8.871  -5.474  1.00 97.82           H  
ATOM   1266  C   ARG A  79       2.658  -7.723  -4.152  1.00 97.82           C  
ATOM   1267  CB  ARG A  79       5.107  -7.488  -4.445  1.00 97.82           C  
ATOM   1268  HB2 ARG A  79       5.306  -8.254  -3.696  1.00 97.82           H  
ATOM   1269  HB3 ARG A  79       5.014  -6.524  -3.946  1.00 97.82           H  
ATOM   1270  O   ARG A  79       2.130  -6.641  -3.888  1.00 97.82           O  
ATOM   1271  CG  ARG A  79       6.280  -7.453  -5.409  1.00 97.82           C  
ATOM   1272  HG2 ARG A  79       6.293  -8.366  -6.004  1.00 97.82           H  
ATOM   1273  HG3 ARG A  79       6.153  -6.583  -6.053  1.00 97.82           H  
ATOM   1274  CD  ARG A  79       7.595  -7.335  -4.651  1.00 97.82           C  
ATOM   1275  HD2 ARG A  79       8.419  -7.380  -5.363  1.00 97.82           H  
ATOM   1276  HD3 ARG A  79       7.662  -8.189  -3.977  1.00 97.82           H  
ATOM   1277  NE  ARG A  79       7.698  -6.091  -3.863  1.00 97.82           N  
ATOM   1278  HE  ARG A  79       6.961  -5.402  -3.908  1.00 97.82           H  
ATOM   1279  NH1 ARG A  79       9.706  -6.614  -2.919  1.00 97.82           N  
ATOM   1280 HH11 ARG A  79       9.665  -7.532  -3.339  1.00 97.82           H  
ATOM   1281 HH12 ARG A  79      10.359  -6.447  -2.167  1.00 97.82           H  
ATOM   1282  NH2 ARG A  79       8.753  -4.706  -2.383  1.00 97.82           N  
ATOM   1283 HH21 ARG A  79       9.556  -4.486  -1.812  1.00 97.82           H  
ATOM   1284 HH22 ARG A  79       7.961  -4.087  -2.483  1.00 97.82           H  
ATOM   1285  CZ  ARG A  79       8.711  -5.800  -3.074  1.00 97.82           C  
ATOM   1286  N   ALA A  80       2.306  -8.852  -3.566  1.00 98.17           N  
ATOM   1287  H   ALA A  80       2.751  -9.714  -3.847  1.00 98.17           H  
ATOM   1288  CA  ALA A  80       1.277  -8.907  -2.555  1.00 98.17           C  
ATOM   1289  HA  ALA A  80       1.205  -7.930  -2.075  1.00 98.17           H  
ATOM   1290  C   ALA A  80       1.614  -9.924  -1.469  1.00 98.17           C  
ATOM   1291  CB  ALA A  80      -0.054  -9.204  -3.238  1.00 98.17           C  
ATOM   1292  HB1 ALA A  80      -0.832  -9.204  -2.476  1.00 98.17           H  
ATOM   1293  HB2 ALA A  80      -0.277  -8.429  -3.971  1.00 98.17           H  
ATOM   1294  HB3 ALA A  80      -0.009 -10.174  -3.732  1.00 98.17           H  
ATOM   1295  O   ALA A  80       2.185 -10.980  -1.734  1.00 98.17           O  
ATOM   1296  N   LEU A  81       1.213  -9.619  -0.240  1.00 98.53           N  
ATOM   1297  H   LEU A  81       0.744  -8.735  -0.103  1.00 98.53           H  
ATOM   1298  CA  LEU A  81       1.308 -10.531   0.890  1.00 98.53           C  
ATOM   1299  HA  LEU A  81       2.080 -11.272   0.684  1.00 98.53           H  
ATOM   1300  C   LEU A  81      -0.030 -11.248   1.079  1.00 98.53           C  
ATOM   1301  CB  LEU A  81       1.718  -9.728   2.132  1.00 98.53           C  
ATOM   1302  HB2 LEU A  81       2.596  -9.128   1.896  1.00 98.53           H  
ATOM   1303  HB3 LEU A  81       0.908  -9.043   2.385  1.00 98.53           H  
ATOM   1304  O   LEU A  81      -1.072 -10.605   1.224  1.00 98.53           O  
ATOM   1305  CG  LEU A  81       2.035 -10.607   3.353  1.00 98.53           C  
ATOM   1306  HG  LEU A  81       1.213 -11.298   3.540  1.00 98.53           H  
ATOM   1307  CD1 LEU A  81       3.325 -11.404   3.154  1.00 98.53           C  
ATOM   1308 HD11 LEU A  81       4.142 -10.734   2.885  1.00 98.53           H  
ATOM   1309 HD12 LEU A  81       3.202 -12.147   2.367  1.00 98.53           H  
ATOM   1310 HD13 LEU A  81       3.591 -11.919   4.077  1.00 98.53           H  
ATOM   1311  CD2 LEU A  81       2.193  -9.713   4.578  1.00 98.53           C  
ATOM   1312 HD21 LEU A  81       1.265  -9.176   4.777  1.00 98.53           H  
ATOM   1313 HD22 LEU A  81       2.996  -8.995   4.414  1.00 98.53           H  
ATOM   1314 HD23 LEU A  81       2.453 -10.306   5.455  1.00 98.53           H  
ATOM   1315  N   CYS A  82      -0.017 -12.579   1.120  1.00 98.49           N  
ATOM   1316  H   CYS A  82       0.854 -13.064   0.959  1.00 98.49           H  
ATOM   1317  CA  CYS A  82      -1.223 -13.359   1.381  1.00 98.49           C  
ATOM   1318  HA  CYS A  82      -2.046 -12.922   0.816  1.00 98.49           H  
ATOM   1319  C   CYS A  82      -1.597 -13.305   2.871  1.00 98.49           C  
ATOM   1320  CB  CYS A  82      -1.006 -14.787   0.874  1.00 98.49           C  
ATOM   1321  HB2 CYS A  82      -0.641 -14.762  -0.153  1.00 98.49           H  
ATOM   1322  HB3 CYS A  82      -0.257 -15.281   1.492  1.00 98.49           H  
ATOM   1323  O   CYS A  82      -1.023 -14.012   3.701  1.00 98.49           O  
ATOM   1324  SG  CYS A  82      -2.576 -15.697   0.952  1.00 98.49           S  
ATOM   1325  HG  CYS A  82      -2.053 -16.875   0.602  1.00 98.49           H  
ATOM   1326  N   LYS A  83      -2.579 -12.479   3.241  1.00 97.83           N  
ATOM   1327  H   LYS A  83      -3.019 -11.924   2.521  1.00 97.83           H  
ATOM   1328  CA  LYS A  83      -3.000 -12.289   4.640  1.00 97.83           C  
ATOM   1329  HA  LYS A  83      -2.118 -12.354   5.277  1.00 97.83           H  
ATOM   1330  C   LYS A  83      -3.957 -13.368   5.134  1.00 97.83           C  
ATOM   1331  CB  LYS A  83      -3.612 -10.892   4.828  1.00 97.83           C  
ATOM   1332  HB2 LYS A  83      -4.435 -10.752   4.127  1.00 97.83           H  
ATOM   1333  HB3 LYS A  83      -4.006 -10.815   5.841  1.00 97.83           H  
ATOM   1334  O   LYS A  83      -3.914 -13.737   6.311  1.00 97.83           O  
ATOM   1335  CG  LYS A  83      -2.574  -9.780   4.623  1.00 97.83           C  
ATOM   1336  HG2 LYS A  83      -2.291  -9.760   3.570  1.00 97.83           H  
ATOM   1337  HG3 LYS A  83      -1.679  -9.988   5.210  1.00 97.83           H  
ATOM   1338  CD  LYS A  83      -3.115  -8.394   4.998  1.00 97.83           C  
ATOM   1339  HD2 LYS A  83      -4.143  -8.296   4.650  1.00 97.83           H  
ATOM   1340  HD3 LYS A  83      -2.511  -7.666   4.457  1.00 97.83           H  
ATOM   1341  CE  LYS A  83      -3.032  -7.999   6.481  1.00 97.83           C  
ATOM   1342  HE2 LYS A  83      -3.830  -7.288   6.691  1.00 97.83           H  
ATOM   1343  HE3 LYS A  83      -3.165  -8.874   7.117  1.00 97.83           H  
ATOM   1344  NZ  LYS A  83      -1.743  -7.333   6.807  1.00 97.83           N  
ATOM   1345  HZ1 LYS A  83      -0.965  -7.978   6.787  1.00 97.83           H  
ATOM   1346  HZ2 LYS A  83      -1.547  -6.548   6.203  1.00 97.83           H  
ATOM   1347  HZ3 LYS A  83      -1.715  -6.968   7.749  1.00 97.83           H  
ATOM   1348  N   ARG A  84      -4.847 -13.873   4.274  1.00 97.38           N  
ATOM   1349  H   ARG A  84      -4.807 -13.532   3.324  1.00 97.38           H  
ATOM   1350  CA  ARG A  84      -5.792 -14.960   4.599  1.00 97.38           C  
ATOM   1351  HA  ARG A  84      -5.328 -15.607   5.344  1.00 97.38           H  
ATOM   1352  C   ARG A  84      -6.078 -15.820   3.376  1.00 97.38           C  
ATOM   1353  CB  ARG A  84      -7.126 -14.423   5.158  1.00 97.38           C  
ATOM   1354  HB2 ARG A  84      -7.626 -13.824   4.397  1.00 97.38           H  
ATOM   1355  HB3 ARG A  84      -7.770 -15.276   5.371  1.00 97.38           H  
ATOM   1356  O   ARG A  84      -6.129 -15.320   2.257  1.00 97.38           O  
ATOM   1357  CG  ARG A  84      -6.994 -13.596   6.446  1.00 97.38           C  
ATOM   1358  HG2 ARG A  84      -6.395 -12.705   6.257  1.00 97.38           H  
ATOM   1359  HG3 ARG A  84      -6.510 -14.200   7.213  1.00 97.38           H  
ATOM   1360  CD  ARG A  84      -8.374 -13.151   6.940  1.00 97.38           C  
ATOM   1361  HD2 ARG A  84      -8.814 -12.491   6.192  1.00 97.38           H  
ATOM   1362  HD3 ARG A  84      -9.027 -14.018   7.032  1.00 97.38           H  
ATOM   1363  NE  ARG A  84      -8.287 -12.424   8.223  1.00 97.38           N  
ATOM   1364  HE  ARG A  84      -8.107 -11.432   8.161  1.00 97.38           H  
ATOM   1365  NH1 ARG A  84      -8.758 -14.173   9.643  1.00 97.38           N  
ATOM   1366 HH11 ARG A  84      -8.825 -14.792   8.847  1.00 97.38           H  
ATOM   1367 HH12 ARG A  84      -9.020 -14.485  10.567  1.00 97.38           H  
ATOM   1368  NH2 ARG A  84      -8.520 -12.124  10.467  1.00 97.38           N  
ATOM   1369 HH21 ARG A  84      -8.738 -12.467  11.392  1.00 97.38           H  
ATOM   1370 HH22 ARG A  84      -8.365 -11.133  10.354  1.00 97.38           H  
ATOM   1371  CZ  ARG A  84      -8.515 -12.909   9.431  1.00 97.38           C  
ATOM   1372  N   THR A  85      -6.363 -17.094   3.616  1.00 97.35           N  
ATOM   1373  H   THR A  85      -6.315 -17.449   4.560  1.00 97.35           H  
ATOM   1374  CA  THR A  85      -6.689 -18.075   2.582  1.00 97.35           C  
ATOM   1375  HA  THR A  85      -6.732 -17.587   1.608  1.00 97.35           H  
ATOM   1376  C   THR A  85      -8.061 -18.690   2.862  1.00 97.35           C  
ATOM   1377  CB  THR A  85      -5.601 -19.162   2.499  1.00 97.35           C  
ATOM   1378  HB  THR A  85      -5.847 -19.856   1.694  1.00 97.35           H  
ATOM   1379  O   THR A  85      -8.423 -18.976   4.004  1.00 97.35           O  
ATOM   1380  CG2 THR A  85      -4.193 -18.614   2.277  1.00 97.35           C  
ATOM   1381 HG21 THR A  85      -4.114 -18.155   1.292  1.00 97.35           H  
ATOM   1382 HG22 THR A  85      -3.922 -17.884   3.040  1.00 97.35           H  
ATOM   1383 HG23 THR A  85      -3.479 -19.436   2.325  1.00 97.35           H  
ATOM   1384  OG1 THR A  85      -5.524 -19.874   3.709  1.00 97.35           O  
ATOM   1385  HG1 THR A  85      -4.871 -20.567   3.583  1.00 97.35           H  
ATOM   1386  N   SER A  86      -8.855 -18.888   1.814  1.00 97.62           N  
ATOM   1387  H   SER A  86      -8.590 -18.482   0.928  1.00 97.62           H  
ATOM   1388  CA  SER A  86     -10.086 -19.675   1.839  1.00 97.62           C  
ATOM   1389  HA  SER A  86     -10.079 -20.316   2.720  1.00 97.62           H  
ATOM   1390  C   SER A  86     -10.097 -20.571   0.607  1.00 97.62           C  
ATOM   1391  CB  SER A  86     -11.319 -18.770   1.918  1.00 97.62           C  
ATOM   1392  HB2 SER A  86     -11.179 -18.044   2.719  1.00 97.62           H  
ATOM   1393  HB3 SER A  86     -11.447 -18.232   0.979  1.00 97.62           H  
ATOM   1394  O   SER A  86     -10.753 -20.279  -0.393  1.00 97.62           O  
ATOM   1395  OG  SER A  86     -12.473 -19.547   2.198  1.00 97.62           O  
ATOM   1396  HG  SER A  86     -12.328 -19.977   3.045  1.00 97.62           H  
ATOM   1397  N   VAL A  87      -9.327 -21.660   0.688  1.00 97.64           N  
ATOM   1398  H   VAL A  87      -8.779 -21.793   1.526  1.00 97.64           H  
ATOM   1399  CA  VAL A  87      -9.091 -22.598  -0.422  1.00 97.64           C  
ATOM   1400  HA  VAL A  87      -8.592 -22.065  -1.232  1.00 97.64           H  
ATOM   1401  C   VAL A  87     -10.408 -23.136  -0.983  1.00 97.64           C  
ATOM   1402  CB  VAL A  87      -8.166 -23.747   0.027  1.00 97.64           C  
ATOM   1403  HB  VAL A  87      -8.638 -24.289   0.846  1.00 97.64           H  
ATOM   1404  O   VAL A  87     -10.660 -23.005  -2.174  1.00 97.64           O  
ATOM   1405  CG1 VAL A  87      -7.906 -24.728  -1.118  1.00 97.64           C  
ATOM   1406 HG11 VAL A  87      -8.821 -25.255  -1.388  1.00 97.64           H  
ATOM   1407 HG12 VAL A  87      -7.173 -25.475  -0.814  1.00 97.64           H  
ATOM   1408 HG13 VAL A  87      -7.533 -24.197  -1.994  1.00 97.64           H  
ATOM   1409  CG2 VAL A  87      -6.823 -23.193   0.525  1.00 97.64           C  
ATOM   1410 HG21 VAL A  87      -6.952 -22.627   1.447  1.00 97.64           H  
ATOM   1411 HG22 VAL A  87      -6.137 -24.016   0.727  1.00 97.64           H  
ATOM   1412 HG23 VAL A  87      -6.384 -22.551  -0.239  1.00 97.64           H  
ATOM   1413  N   ASN A  88     -11.313 -23.598  -0.112  1.00 97.78           N  
ATOM   1414  H   ASN A  88     -11.003 -23.770   0.834  1.00 97.78           H  
ATOM   1415  CA  ASN A  88     -12.628 -24.125  -0.508  1.00 97.78           C  
ATOM   1416  HA  ASN A  88     -12.480 -24.970  -1.180  1.00 97.78           H  
ATOM   1417  C   ASN A  88     -13.508 -23.108  -1.256  1.00 97.78           C  
ATOM   1418  CB  ASN A  88     -13.375 -24.612   0.751  1.00 97.78           C  
ATOM   1419  HB2 ASN A  88     -14.369 -24.950   0.459  1.00 97.78           H  
ATOM   1420  HB3 ASN A  88     -13.484 -23.787   1.454  1.00 97.78           H  
ATOM   1421  O   ASN A  88     -14.419 -23.500  -1.977  1.00 97.78           O  
ATOM   1422  CG  ASN A  88     -12.697 -25.775   1.451  1.00 97.78           C  
ATOM   1423  ND2 ASN A  88     -13.087 -26.081   2.664  1.00 97.78           N  
ATOM   1424 HD21 ASN A  88     -13.898 -25.652   3.085  1.00 97.78           H  
ATOM   1425 HD22 ASN A  88     -12.634 -26.892   3.061  1.00 97.78           H  
ATOM   1426  OD1 ASN A  88     -11.789 -26.399   0.945  1.00 97.78           O  
ATOM   1427  N   LYS A  89     -13.271 -21.803  -1.068  1.00 97.89           N  
ATOM   1428  H   LYS A  89     -12.459 -21.548  -0.525  1.00 97.89           H  
ATOM   1429  CA  LYS A  89     -13.999 -20.728  -1.760  1.00 97.89           C  
ATOM   1430  HA  LYS A  89     -14.885 -21.146  -2.238  1.00 97.89           H  
ATOM   1431  C   LYS A  89     -13.193 -20.110  -2.904  1.00 97.89           C  
ATOM   1432  CB  LYS A  89     -14.457 -19.659  -0.752  1.00 97.89           C  
ATOM   1433  HB2 LYS A  89     -14.955 -18.856  -1.297  1.00 97.89           H  
ATOM   1434  HB3 LYS A  89     -13.585 -19.239  -0.252  1.00 97.89           H  
ATOM   1435  O   LYS A  89     -13.689 -19.175  -3.525  1.00 97.89           O  
ATOM   1436  CG  LYS A  89     -15.441 -20.214   0.290  1.00 97.89           C  
ATOM   1437  HG2 LYS A  89     -14.940 -20.962   0.903  1.00 97.89           H  
ATOM   1438  HG3 LYS A  89     -16.277 -20.686  -0.227  1.00 97.89           H  
ATOM   1439  CD  LYS A  89     -15.979 -19.100   1.199  1.00 97.89           C  
ATOM   1440  HD2 LYS A  89     -15.145 -18.637   1.728  1.00 97.89           H  
ATOM   1441  HD3 LYS A  89     -16.481 -18.350   0.588  1.00 97.89           H  
ATOM   1442  CE  LYS A  89     -16.972 -19.696   2.207  1.00 97.89           C  
ATOM   1443  HE2 LYS A  89     -17.767 -20.195   1.654  1.00 97.89           H  
ATOM   1444  HE3 LYS A  89     -16.453 -20.457   2.790  1.00 97.89           H  
ATOM   1445  NZ  LYS A  89     -17.551 -18.668   3.113  1.00 97.89           N  
ATOM   1446  HZ1 LYS A  89     -16.826 -18.201   3.640  1.00 97.89           H  
ATOM   1447  HZ2 LYS A  89     -18.078 -17.982   2.591  1.00 97.89           H  
ATOM   1448  HZ3 LYS A  89     -18.184 -19.102   3.769  1.00 97.89           H  
ATOM   1449  N   ASN A  90     -11.966 -20.580  -3.146  1.00 97.66           N  
ATOM   1450  H   ASN A  90     -11.665 -21.404  -2.645  1.00 97.66           H  
ATOM   1451  CA  ASN A  90     -10.990 -19.965  -4.044  1.00 97.66           C  
ATOM   1452  HA  ASN A  90     -10.019 -20.398  -3.807  1.00 97.66           H  
ATOM   1453  C   ASN A  90     -10.853 -18.446  -3.805  1.00 97.66           C  
ATOM   1454  CB  ASN A  90     -11.330 -20.357  -5.493  1.00 97.66           C  
ATOM   1455  HB2 ASN A  90     -12.269 -19.885  -5.781  1.00 97.66           H  
ATOM   1456  HB3 ASN A  90     -11.449 -21.438  -5.561  1.00 97.66           H  
ATOM   1457  O   ASN A  90     -10.929 -17.649  -4.736  1.00 97.66           O  
ATOM   1458  CG  ASN A  90     -10.254 -19.949  -6.482  1.00 97.66           C  
ATOM   1459  ND2 ASN A  90     -10.607 -19.783  -7.733  1.00 97.66           N  
ATOM   1460 HD21 ASN A  90     -11.564 -19.933  -8.021  1.00 97.66           H  
ATOM   1461 HD22 ASN A  90      -9.880 -19.558  -8.398  1.00 97.66           H  
ATOM   1462  OD1 ASN A  90      -9.090 -19.784  -6.155  1.00 97.66           O  
ATOM   1463  N   LYS A  91     -10.731 -18.037  -2.535  1.00 97.99           N  
ATOM   1464  H   LYS A  91     -10.666 -18.747  -1.820  1.00 97.99           H  
ATOM   1465  CA  LYS A  91     -10.608 -16.625  -2.138  1.00 97.99           C  
ATOM   1466  HA  LYS A  91     -10.485 -16.014  -3.032  1.00 97.99           H  
ATOM   1467  C   LYS A  91      -9.363 -16.409  -1.293  1.00 97.99           C  
ATOM   1468  CB  LYS A  91     -11.871 -16.143  -1.403  1.00 97.99           C  
ATOM   1469  HB2 LYS A  91     -11.642 -15.207  -0.895  1.00 97.99           H  
ATOM   1470  HB3 LYS A  91     -12.164 -16.879  -0.655  1.00 97.99           H  
ATOM   1471  O   LYS A  91      -9.180 -17.081  -0.278  1.00 97.99           O  
ATOM   1472  CG  LYS A  91     -13.036 -15.896  -2.370  1.00 97.99           C  
ATOM   1473  HG2 LYS A  91     -13.295 -16.826  -2.876  1.00 97.99           H  
ATOM   1474  HG3 LYS A  91     -12.721 -15.172  -3.121  1.00 97.99           H  
ATOM   1475  CD  LYS A  91     -14.275 -15.356  -1.644  1.00 97.99           C  
ATOM   1476  HD2 LYS A  91     -14.608 -16.078  -0.899  1.00 97.99           H  
ATOM   1477  HD3 LYS A  91     -14.017 -14.418  -1.154  1.00 97.99           H  
ATOM   1478  CE  LYS A  91     -15.385 -15.117  -2.677  1.00 97.99           C  
ATOM   1479  HE2 LYS A  91     -14.955 -14.563  -3.511  1.00 97.99           H  
ATOM   1480  HE3 LYS A  91     -15.714 -16.080  -3.067  1.00 97.99           H  
ATOM   1481  NZ  LYS A  91     -16.532 -14.353  -2.118  1.00 97.99           N  
ATOM   1482  HZ1 LYS A  91     -16.224 -13.444  -1.802  1.00 97.99           H  
ATOM   1483  HZ2 LYS A  91     -16.971 -14.844  -1.353  1.00 97.99           H  
ATOM   1484  HZ3 LYS A  91     -17.222 -14.194  -2.839  1.00 97.99           H  
ATOM   1485  N   TYR A  92      -8.561 -15.426  -1.676  1.00 98.03           N  
ATOM   1486  H   TYR A  92      -8.762 -14.961  -2.549  1.00 98.03           H  
ATOM   1487  CA  TYR A  92      -7.319 -15.062  -1.001  1.00 98.03           C  
ATOM   1488  HA  TYR A  92      -7.233 -15.605  -0.060  1.00 98.03           H  
ATOM   1489  C   TYR A  92      -7.341 -13.572  -0.700  1.00 98.03           C  
ATOM   1490  CB  TYR A  92      -6.125 -15.452  -1.878  1.00 98.03           C  
ATOM   1491  HB2 TYR A  92      -6.130 -14.851  -2.787  1.00 98.03           H  
ATOM   1492  HB3 TYR A  92      -5.201 -15.234  -1.342  1.00 98.03           H  
ATOM   1493  O   TYR A  92      -7.531 -12.770  -1.611  1.00 98.03           O  
ATOM   1494  CG  TYR A  92      -6.154 -16.918  -2.251  1.00 98.03           C  
ATOM   1495  CD1 TYR A  92      -5.655 -17.878  -1.355  1.00 98.03           C  
ATOM   1496  HD1 TYR A  92      -5.175 -17.547  -0.446  1.00 98.03           H  
ATOM   1497  CD2 TYR A  92      -6.765 -17.322  -3.451  1.00 98.03           C  
ATOM   1498  HD2 TYR A  92      -7.159 -16.582  -4.133  1.00 98.03           H  
ATOM   1499  CE1 TYR A  92      -5.771 -19.248  -1.651  1.00 98.03           C  
ATOM   1500  HE1 TYR A  92      -5.374 -19.990  -0.973  1.00 98.03           H  
ATOM   1501  CE2 TYR A  92      -6.880 -18.688  -3.751  1.00 98.03           C  
ATOM   1502  HE2 TYR A  92      -7.365 -18.996  -4.665  1.00 98.03           H  
ATOM   1503  OH  TYR A  92      -6.505 -20.971  -3.157  1.00 98.03           O  
ATOM   1504  HH  TYR A  92      -6.858 -21.112  -4.038  1.00 98.03           H  
ATOM   1505  CZ  TYR A  92      -6.378 -19.655  -2.859  1.00 98.03           C  
ATOM   1506  N   LEU A  93      -7.188 -13.221   0.576  1.00 97.80           N  
ATOM   1507  H   LEU A  93      -6.925 -13.942   1.233  1.00 97.80           H  
ATOM   1508  CA  LEU A  93      -7.088 -11.834   1.016  1.00 97.80           C  
ATOM   1509  HA  LEU A  93      -7.690 -11.205   0.360  1.00 97.80           H  
ATOM   1510  C   LEU A  93      -5.629 -11.413   0.912  1.00 97.80           C  
ATOM   1511  CB  LEU A  93      -7.599 -11.697   2.457  1.00 97.80           C  
ATOM   1512  HB2 LEU A  93      -8.569 -12.187   2.549  1.00 97.80           H  
ATOM   1513  HB3 LEU A  93      -6.891 -12.206   3.111  1.00 97.80           H  
ATOM   1514  O   LEU A  93      -4.778 -11.968   1.613  1.00 97.80           O  
ATOM   1515  CG  LEU A  93      -7.722 -10.234   2.919  1.00 97.80           C  
ATOM   1516  HG  LEU A  93      -6.814  -9.684   2.672  1.00 97.80           H  
ATOM   1517  CD1 LEU A  93      -8.931  -9.563   2.268  1.00 97.80           C  
ATOM   1518 HD11 LEU A  93      -8.732  -9.384   1.212  1.00 97.80           H  
ATOM   1519 HD12 LEU A  93      -9.821 -10.183   2.376  1.00 97.80           H  
ATOM   1520 HD13 LEU A  93      -9.130  -8.602   2.742  1.00 97.80           H  
ATOM   1521  CD2 LEU A  93      -7.906 -10.191   4.437  1.00 97.80           C  
ATOM   1522 HD21 LEU A  93      -7.953  -9.150   4.757  1.00 97.80           H  
ATOM   1523 HD22 LEU A  93      -8.836 -10.690   4.712  1.00 97.80           H  
ATOM   1524 HD23 LEU A  93      -7.053 -10.663   4.924  1.00 97.80           H  
ATOM   1525  N   LEU A  94      -5.360 -10.442   0.058  1.00 97.31           N  
ATOM   1526  H   LEU A  94      -6.124 -10.011  -0.443  1.00 97.31           H  
ATOM   1527  CA  LEU A  94      -4.033  -9.922  -0.211  1.00 97.31           C  
ATOM   1528  HA  LEU A  94      -3.276 -10.535   0.278  1.00 97.31           H  
ATOM   1529  C   LEU A  94      -3.902  -8.493   0.294  1.00 97.31           C  
ATOM   1530  CB  LEU A  94      -3.796  -9.931  -1.718  1.00 97.31           C  
ATOM   1531  HB2 LEU A  94      -4.533  -9.279  -2.188  1.00 97.31           H  
ATOM   1532  HB3 LEU A  94      -2.818  -9.478  -1.885  1.00 97.31           H  
ATOM   1533  O   LEU A  94      -4.864  -7.738   0.221  1.00 97.31           O  
ATOM   1534  CG  LEU A  94      -3.848 -11.295  -2.416  1.00 97.31           C  
ATOM   1535  HG  LEU A  94      -4.877 -11.652  -2.447  1.00 97.31           H  
ATOM   1536  CD1 LEU A  94      -3.362 -11.045  -3.837  1.00 97.31           C  
ATOM   1537 HD11 LEU A  94      -3.307 -11.987  -4.382  1.00 97.31           H  
ATOM   1538 HD12 LEU A  94      -4.045 -10.361  -4.339  1.00 97.31           H  
ATOM   1539 HD13 LEU A  94      -2.362 -10.611  -3.823  1.00 97.31           H  
ATOM   1540  CD2 LEU A  94      -2.982 -12.373  -1.762  1.00 97.31           C  
ATOM   1541 HD21 LEU A  94      -2.947 -13.256  -2.400  1.00 97.31           H  
ATOM   1542 HD22 LEU A  94      -1.971 -11.997  -1.609  1.00 97.31           H  
ATOM   1543 HD23 LEU A  94      -3.429 -12.656  -0.809  1.00 97.31           H  
ATOM   1544  N   GLU A  95      -2.704  -8.109   0.717  1.00 96.24           N  
ATOM   1545  H   GLU A  95      -1.971  -8.802   0.771  1.00 96.24           H  
ATOM   1546  CA  GLU A  95      -2.292  -6.705   0.779  1.00 96.24           C  
ATOM   1547  HA  GLU A  95      -3.141  -6.055   0.567  1.00 96.24           H  
ATOM   1548  C   GLU A  95      -1.231  -6.455  -0.287  1.00 96.24           C  
ATOM   1549  CB  GLU A  95      -1.807  -6.375   2.190  1.00 96.24           C  
ATOM   1550  HB2 GLU A  95      -2.691  -6.468   2.822  1.00 96.24           H  
ATOM   1551  HB3 GLU A  95      -1.052  -7.098   2.501  1.00 96.24           H  
ATOM   1552  O   GLU A  95      -0.215  -7.151  -0.314  1.00 96.24           O  
ATOM   1553  CG  GLU A  95      -1.260  -4.956   2.380  1.00 96.24           C  
ATOM   1554  HG2 GLU A  95      -0.365  -4.835   1.769  1.00 96.24           H  
ATOM   1555  HG3 GLU A  95      -2.010  -4.246   2.032  1.00 96.24           H  
ATOM   1556  CD  GLU A  95      -0.916  -4.647   3.849  1.00 96.24           C  
ATOM   1557  OE1 GLU A  95      -0.125  -3.698   4.061  1.00 96.24           O  
ATOM   1558  OE2 GLU A  95      -1.448  -5.330   4.765  1.00 96.24           O  
ATOM   1559  N   TYR A  96      -1.469  -5.487  -1.171  1.00 96.58           N  
ATOM   1560  H   TYR A  96      -2.295  -4.918  -1.063  1.00 96.58           H  
ATOM   1561  CA  TYR A  96      -0.490  -5.086  -2.181  1.00 96.58           C  
ATOM   1562  HA  TYR A  96      -0.069  -5.975  -2.651  1.00 96.58           H  
ATOM   1563  C   TYR A  96       0.641  -4.323  -1.496  1.00 96.58           C  
ATOM   1564  CB  TYR A  96      -1.175  -4.256  -3.265  1.00 96.58           C  
ATOM   1565  HB2 TYR A  96      -1.776  -3.483  -2.785  1.00 96.58           H  
ATOM   1566  HB3 TYR A  96      -0.412  -3.759  -3.863  1.00 96.58           H  
ATOM   1567  O   TYR A  96       0.415  -3.283  -0.886  1.00 96.58           O  
ATOM   1568  CG  TYR A  96      -2.038  -5.093  -4.187  1.00 96.58           C  
ATOM   1569  CD1 TYR A  96      -1.441  -5.703  -5.303  1.00 96.58           C  
ATOM   1570  HD1 TYR A  96      -0.390  -5.539  -5.486  1.00 96.58           H  
ATOM   1571  CD2 TYR A  96      -3.401  -5.312  -3.911  1.00 96.58           C  
ATOM   1572  HD2 TYR A  96      -3.853  -4.862  -3.040  1.00 96.58           H  
ATOM   1573  CE1 TYR A  96      -2.190  -6.538  -6.152  1.00 96.58           C  
ATOM   1574  HE1 TYR A  96      -1.721  -7.008  -7.003  1.00 96.58           H  
ATOM   1575  CE2 TYR A  96      -4.151  -6.151  -4.759  1.00 96.58           C  
ATOM   1576  HE2 TYR A  96      -5.195  -6.347  -4.566  1.00 96.58           H  
ATOM   1577  OH  TYR A  96      -4.244  -7.661  -6.627  1.00 96.58           O  
ATOM   1578  HH  TYR A  96      -3.704  -7.986  -7.351  1.00 96.58           H  
ATOM   1579  CZ  TYR A  96      -3.546  -6.778  -5.865  1.00 96.58           C  
ATOM   1580  N   ILE A  97       1.861  -4.851  -1.550  1.00 97.35           N  
ATOM   1581  H   ILE A  97       2.019  -5.620  -2.185  1.00 97.35           H  
ATOM   1582  CA  ILE A  97       2.947  -4.464  -0.633  1.00 97.35           C  
ATOM   1583  HA  ILE A  97       2.588  -4.562   0.392  1.00 97.35           H  
ATOM   1584  C   ILE A  97       3.351  -2.997  -0.812  1.00 97.35           C  
ATOM   1585  CB  ILE A  97       4.130  -5.439  -0.825  1.00 97.35           C  
ATOM   1586  HB  ILE A  97       4.306  -5.562  -1.894  1.00 97.35           H  
ATOM   1587  O   ILE A  97       3.551  -2.285   0.178  1.00 97.35           O  
ATOM   1588  CG1 ILE A  97       3.756  -6.804  -0.203  1.00 97.35           C  
ATOM   1589 HG12 ILE A  97       2.723  -7.058  -0.443  1.00 97.35           H  
ATOM   1590 HG13 ILE A  97       3.828  -6.731   0.882  1.00 97.35           H  
ATOM   1591  CG2 ILE A  97       5.430  -4.928  -0.180  1.00 97.35           C  
ATOM   1592 HG21 ILE A  97       5.299  -4.815   0.896  1.00 97.35           H  
ATOM   1593 HG22 ILE A  97       6.251  -5.618  -0.376  1.00 97.35           H  
ATOM   1594 HG23 ILE A  97       5.722  -3.971  -0.610  1.00 97.35           H  
ATOM   1595  CD1 ILE A  97       4.632  -7.965  -0.676  1.00 97.35           C  
ATOM   1596 HD11 ILE A  97       4.378  -8.203  -1.709  1.00 97.35           H  
ATOM   1597 HD12 ILE A  97       5.691  -7.716  -0.614  1.00 97.35           H  
ATOM   1598 HD13 ILE A  97       4.433  -8.840  -0.058  1.00 97.35           H  
ATOM   1599  N   GLU A  98       3.426  -2.541  -2.060  1.00 96.38           N  
ATOM   1600  H   GLU A  98       3.360  -3.215  -2.810  1.00 96.38           H  
ATOM   1601  CA  GLU A  98       3.812  -1.174  -2.423  1.00 96.38           C  
ATOM   1602  HA  GLU A  98       4.672  -0.866  -1.830  1.00 96.38           H  
ATOM   1603  C   GLU A  98       2.710  -0.146  -2.163  1.00 96.38           C  
ATOM   1604  CB  GLU A  98       4.203  -1.133  -3.911  1.00 96.38           C  
ATOM   1605  HB2 GLU A  98       3.450  -1.654  -4.503  1.00 96.38           H  
ATOM   1606  HB3 GLU A  98       4.220  -0.098  -4.251  1.00 96.38           H  
ATOM   1607  O   GLU A  98       3.005   1.036  -2.091  1.00 96.38           O  
ATOM   1608  CG  GLU A  98       5.585  -1.737  -4.183  1.00 96.38           C  
ATOM   1609  HG2 GLU A  98       5.837  -1.594  -5.234  1.00 96.38           H  
ATOM   1610  HG3 GLU A  98       6.325  -1.201  -3.590  1.00 96.38           H  
ATOM   1611  CD  GLU A  98       5.629  -3.230  -3.857  1.00 96.38           C  
ATOM   1612  OE1 GLU A  98       6.434  -3.608  -2.982  1.00 96.38           O  
ATOM   1613  OE2 GLU A  98       4.828  -4.017  -4.405  1.00 96.38           O  
ATOM   1614  N   TYR A  99       1.459  -0.577  -2.018  1.00 94.78           N  
ATOM   1615  H   TYR A  99       1.298  -1.574  -2.046  1.00 94.78           H  
ATOM   1616  CA  TYR A  99       0.296   0.314  -2.010  1.00 94.78           C  
ATOM   1617  HA  TYR A  99       0.610   1.349  -2.146  1.00 94.78           H  
ATOM   1618  C   TYR A  99      -0.503   0.266  -0.705  1.00 94.78           C  
ATOM   1619  CB  TYR A  99      -0.584  -0.074  -3.195  1.00 94.78           C  
ATOM   1620  HB2 TYR A  99      -0.806  -1.140  -3.137  1.00 94.78           H  
ATOM   1621  HB3 TYR A  99      -1.534   0.449  -3.091  1.00 94.78           H  
ATOM   1622  O   TYR A  99      -1.217   1.205  -0.377  1.00 94.78           O  
ATOM   1623  CG  TYR A  99       0.010   0.238  -4.554  1.00 94.78           C  
ATOM   1624  CD1 TYR A  99      -0.060   1.539  -5.096  1.00 94.78           C  
ATOM   1625  HD1 TYR A  99      -0.528   2.335  -4.537  1.00 94.78           H  
ATOM   1626  CD2 TYR A  99       0.664  -0.782  -5.267  1.00 94.78           C  
ATOM   1627  HD2 TYR A  99       0.744  -1.775  -4.850  1.00 94.78           H  
ATOM   1628  CE1 TYR A  99       0.502   1.813  -6.360  1.00 94.78           C  
ATOM   1629  HE1 TYR A  99       0.454   2.811  -6.770  1.00 94.78           H  
ATOM   1630  CE2 TYR A  99       1.245  -0.504  -6.515  1.00 94.78           C  
ATOM   1631  HE2 TYR A  99       1.783  -1.269  -7.054  1.00 94.78           H  
ATOM   1632  OH  TYR A  99       1.711   1.016  -8.291  1.00 94.78           O  
ATOM   1633  HH  TYR A  99       1.602   1.922  -8.591  1.00 94.78           H  
ATOM   1634  CZ  TYR A  99       1.158   0.785  -7.073  1.00 94.78           C  
ATOM   1635  N   GLY A 100      -0.409  -0.839   0.033  1.00 94.49           N  
ATOM   1636  H   GLY A 100       0.148  -1.598  -0.333  1.00 94.49           H  
ATOM   1637  CA  GLY A 100      -1.077  -1.056   1.311  1.00 94.49           C  
ATOM   1638  HA2 GLY A 100      -0.959  -0.140   1.889  1.00 94.49           H  
ATOM   1639  HA3 GLY A 100      -0.587  -1.872   1.842  1.00 94.49           H  
ATOM   1640  C   GLY A 100      -2.573  -1.368   1.234  1.00 94.49           C  
ATOM   1641  O   GLY A 100      -3.165  -1.773   2.236  1.00 94.49           O  
ATOM   1642  N   ASN A 101      -3.212  -1.246   0.073  1.00 92.17           N  
ATOM   1643  H   ASN A 101      -2.711  -0.891  -0.729  1.00 92.17           H  
ATOM   1644  CA  ASN A 101      -4.610  -1.634  -0.083  1.00 92.17           C  
ATOM   1645  HA  ASN A 101      -5.173  -1.164   0.724  1.00 92.17           H  
ATOM   1646  C   ASN A 101      -4.794  -3.152   0.024  1.00 92.17           C  
ATOM   1647  CB  ASN A 101      -5.166  -1.094  -1.397  1.00 92.17           C  
ATOM   1648  HB2 ASN A 101      -4.911  -0.037  -1.466  1.00 92.17           H  
ATOM   1649  HB3 ASN A 101      -6.252  -1.184  -1.403  1.00 92.17           H  
ATOM   1650  O   ASN A 101      -3.922  -3.944  -0.348  1.00 92.17           O  
ATOM   1651  CG  ASN A 101      -4.586  -1.830  -2.583  1.00 92.17           C  
ATOM   1652  ND2 ASN A 101      -5.377  -2.575  -3.322  1.00 92.17           N  
ATOM   1653 HD21 ASN A 101      -4.940  -3.107  -4.062  1.00 92.17           H  
ATOM   1654 HD22 ASN A 101      -6.355  -2.683  -3.094  1.00 92.17           H  
ATOM   1655  OD1 ASN A 101      -3.413  -1.710  -2.886  1.00 92.17           O  
ATOM   1656  N   ILE A 102      -5.970  -3.546   0.508  1.00 93.23           N  
ATOM   1657  H   ILE A 102      -6.675  -2.846   0.692  1.00 93.23           H  
ATOM   1658  CA  ILE A 102      -6.339  -4.941   0.732  1.00 93.23           C  
ATOM   1659  HA  ILE A 102      -5.465  -5.559   0.526  1.00 93.23           H  
ATOM   1660  C   ILE A 102      -7.436  -5.345  -0.245  1.00 93.23           C  
ATOM   1661  CB  ILE A 102      -6.741  -5.173   2.203  1.00 93.23           C  
ATOM   1662  HB  ILE A 102      -7.516  -4.454   2.469  1.00 93.23           H  
ATOM   1663  O   ILE A 102      -8.411  -4.621  -0.412  1.00 93.23           O  
ATOM   1664  CG1 ILE A 102      -5.520  -4.955   3.122  1.00 93.23           C  
ATOM   1665 HG12 ILE A 102      -5.105  -3.962   2.943  1.00 93.23           H  
ATOM   1666 HG13 ILE A 102      -4.755  -5.688   2.868  1.00 93.23           H  
ATOM   1667  CG2 ILE A 102      -7.310  -6.588   2.404  1.00 93.23           C  
ATOM   1668 HG21 ILE A 102      -7.637  -6.725   3.435  1.00 93.23           H  
ATOM   1669 HG22 ILE A 102      -6.555  -7.333   2.151  1.00 93.23           H  
ATOM   1670 HG23 ILE A 102      -8.188  -6.728   1.775  1.00 93.23           H  
ATOM   1671  CD1 ILE A 102      -5.824  -5.063   4.621  1.00 93.23           C  
ATOM   1672 HD11 ILE A 102      -6.128  -6.076   4.886  1.00 93.23           H  
ATOM   1673 HD12 ILE A 102      -4.922  -4.833   5.188  1.00 93.23           H  
ATOM   1674 HD13 ILE A 102      -6.609  -4.357   4.894  1.00 93.23           H  
ATOM   1675  N   GLU A 103      -7.296  -6.518  -0.856  1.00 93.35           N  
ATOM   1676  H   GLU A 103      -6.478  -7.070  -0.640  1.00 93.35           H  
ATOM   1677  CA  GLU A 103      -8.214  -7.017  -1.883  1.00 93.35           C  
ATOM   1678  HA  GLU A 103      -9.184  -6.528  -1.792  1.00 93.35           H  
ATOM   1679  C   GLU A 103      -8.420  -8.525  -1.763  1.00 93.35           C  
ATOM   1680  CB  GLU A 103      -7.642  -6.707  -3.266  1.00 93.35           C  
ATOM   1681  HB2 GLU A 103      -6.626  -7.102  -3.281  1.00 93.35           H  
ATOM   1682  HB3 GLU A 103      -8.203  -7.236  -4.037  1.00 93.35           H  
ATOM   1683  O   GLU A 103      -7.549  -9.259  -1.286  1.00 93.35           O  
ATOM   1684  CG  GLU A 103      -7.621  -5.204  -3.587  1.00 93.35           C  
ATOM   1685  HG2 GLU A 103      -6.912  -5.052  -4.401  1.00 93.35           H  
ATOM   1686  HG3 GLU A 103      -7.214  -4.632  -2.753  1.00 93.35           H  
ATOM   1687  CD  GLU A 103      -8.980  -4.627  -4.004  1.00 93.35           C  
ATOM   1688  OE1 GLU A 103      -8.947  -3.454  -4.449  1.00 93.35           O  
ATOM   1689  OE2 GLU A 103      -9.985  -5.377  -3.968  1.00 93.35           O  
ATOM   1690  N   ILE A 104      -9.569  -9.008  -2.237  1.00 96.17           N  
ATOM   1691  H   ILE A 104     -10.192  -8.359  -2.698  1.00 96.17           H  
ATOM   1692  CA  ILE A 104      -9.826 -10.443  -2.384  1.00 96.17           C  
ATOM   1693  HA  ILE A 104      -9.082 -10.990  -1.806  1.00 96.17           H  
ATOM   1694  C   ILE A 104      -9.654 -10.827  -3.847  1.00 96.17           C  
ATOM   1695  CB  ILE A 104     -11.206 -10.857  -1.834  1.00 96.17           C  
ATOM   1696  HB  ILE A 104     -11.975 -10.284  -2.351  1.00 96.17           H  
ATOM   1697  O   ILE A 104     -10.298 -10.265  -4.726  1.00 96.17           O  
ATOM   1698  CG1 ILE A 104     -11.284 -10.551  -0.321  1.00 96.17           C  
ATOM   1699 HG12 ILE A 104     -11.053  -9.498  -0.157  1.00 96.17           H  
ATOM   1700 HG13 ILE A 104     -10.538 -11.145   0.205  1.00 96.17           H  
ATOM   1701  CG2 ILE A 104     -11.453 -12.362  -2.088  1.00 96.17           C  
ATOM   1702 HG21 ILE A 104     -10.669 -12.950  -1.610  1.00 96.17           H  
ATOM   1703 HG22 ILE A 104     -11.453 -12.570  -3.158  1.00 96.17           H  
ATOM   1704 HG23 ILE A 104     -12.428 -12.656  -1.702  1.00 96.17           H  
ATOM   1705  CD1 ILE A 104     -12.660 -10.808   0.305  1.00 96.17           C  
ATOM   1706 HD11 ILE A 104     -13.431 -10.295  -0.270  1.00 96.17           H  
ATOM   1707 HD12 ILE A 104     -12.874 -11.877   0.341  1.00 96.17           H  
ATOM   1708 HD13 ILE A 104     -12.665 -10.423   1.324  1.00 96.17           H  
ATOM   1709  N   THR A 105      -8.846 -11.850  -4.101  1.00 96.80           N  
ATOM   1710  H   THR A 105      -8.334 -12.255  -3.330  1.00 96.80           H  
ATOM   1711  CA  THR A 105      -8.640 -12.396  -5.445  1.00 96.80           C  
ATOM   1712  HA  THR A 105      -9.437 -12.042  -6.099  1.00 96.80           H  
ATOM   1713  C   THR A 105      -8.723 -13.924  -5.456  1.00 96.80           C  
ATOM   1714  CB  THR A 105      -7.334 -11.837  -6.020  1.00 96.80           C  
ATOM   1715  HB  THR A 105      -7.311 -10.759  -5.862  1.00 96.80           H  
ATOM   1716  O   THR A 105      -8.984 -14.559  -4.428  1.00 96.80           O  
ATOM   1717  CG2 THR A 105      -6.100 -12.455  -5.391  1.00 96.80           C  
ATOM   1718 HG21 THR A 105      -5.221 -11.964  -5.809  1.00 96.80           H  
ATOM   1719 HG22 THR A 105      -6.117 -12.304  -4.312  1.00 96.80           H  
ATOM   1720 HG23 THR A 105      -6.056 -13.522  -5.610  1.00 96.80           H  
ATOM   1721  OG1 THR A 105      -7.247 -12.080  -7.400  1.00 96.80           O  
ATOM   1722  HG1 THR A 105      -6.423 -11.681  -7.688  1.00 96.80           H  
ATOM   1723  N   GLN A 106      -8.537 -14.514  -6.633  1.00 97.71           N  
ATOM   1724  H   GLN A 106      -8.212 -13.923  -7.384  1.00 97.71           H  
ATOM   1725  CA  GLN A 106      -8.628 -15.946  -6.908  1.00 97.71           C  
ATOM   1726  HA  GLN A 106      -8.946 -16.479  -6.013  1.00 97.71           H  
ATOM   1727  C   GLN A 106      -7.270 -16.507  -7.335  1.00 97.71           C  
ATOM   1728  CB  GLN A 106      -9.668 -16.180  -8.008  1.00 97.71           C  
ATOM   1729  HB2 GLN A 106      -9.699 -17.243  -8.246  1.00 97.71           H  
ATOM   1730  HB3 GLN A 106      -9.365 -15.637  -8.904  1.00 97.71           H  
ATOM   1731  O   GLN A 106      -6.417 -15.765  -7.822  1.00 97.71           O  
ATOM   1732  CG  GLN A 106     -11.076 -15.720  -7.604  1.00 97.71           C  
ATOM   1733  HG2 GLN A 106     -11.345 -16.173  -6.650  1.00 97.71           H  
ATOM   1734  HG3 GLN A 106     -11.095 -14.637  -7.485  1.00 97.71           H  
ATOM   1735  CD  GLN A 106     -12.121 -16.101  -8.642  1.00 97.71           C  
ATOM   1736  NE2 GLN A 106     -13.328 -16.413  -8.229  1.00 97.71           N  
ATOM   1737 HE21 GLN A 106     -13.539 -16.443  -7.242  1.00 97.71           H  
ATOM   1738 HE22 GLN A 106     -13.990 -16.639  -8.958  1.00 97.71           H  
ATOM   1739  OE1 GLN A 106     -11.888 -16.129  -9.836  1.00 97.71           O  
ATOM   1740  N   LEU A 107      -7.082 -17.823  -7.188  1.00 98.47           N  
ATOM   1741  H   LEU A 107      -7.833 -18.380  -6.805  1.00 98.47           H  
ATOM   1742  CA  LEU A 107      -5.801 -18.499  -7.437  1.00 98.47           C  
ATOM   1743  HA  LEU A 107      -5.076 -18.126  -6.713  1.00 98.47           H  
ATOM   1744  C   LEU A 107      -5.228 -18.225  -8.836  1.00 98.47           C  
ATOM   1745  CB  LEU A 107      -5.999 -20.013  -7.221  1.00 98.47           C  
ATOM   1746  HB2 LEU A 107      -6.760 -20.370  -7.915  1.00 98.47           H  
ATOM   1747  HB3 LEU A 107      -6.363 -20.184  -6.208  1.00 98.47           H  
ATOM   1748  O   LEU A 107      -4.034 -18.003  -8.974  1.00 98.47           O  
ATOM   1749  CG  LEU A 107      -4.731 -20.865  -7.418  1.00 98.47           C  
ATOM   1750  HG  LEU A 107      -4.397 -20.796  -8.453  1.00 98.47           H  
ATOM   1751  CD1 LEU A 107      -3.607 -20.412  -6.489  1.00 98.47           C  
ATOM   1752 HD11 LEU A 107      -2.778 -21.115  -6.568  1.00 98.47           H  
ATOM   1753 HD12 LEU A 107      -3.236 -19.435  -6.798  1.00 98.47           H  
ATOM   1754 HD13 LEU A 107      -3.958 -20.367  -5.457  1.00 98.47           H  
ATOM   1755  CD2 LEU A 107      -5.057 -22.326  -7.110  1.00 98.47           C  
ATOM   1756 HD21 LEU A 107      -5.862 -22.675  -7.757  1.00 98.47           H  
ATOM   1757 HD22 LEU A 107      -4.178 -22.939  -7.310  1.00 98.47           H  
ATOM   1758 HD23 LEU A 107      -5.340 -22.448  -6.064  1.00 98.47           H  
ATOM   1759  N   ASN A 108      -6.081 -18.168  -9.862  1.00 97.60           N  
ATOM   1760  H   ASN A 108      -7.069 -18.234  -9.663  1.00 97.60           H  
ATOM   1761  CA  ASN A 108      -5.678 -17.952 -11.256  1.00 97.60           C  
ATOM   1762  HA  ASN A 108      -4.885 -18.662 -11.491  1.00 97.60           H  
ATOM   1763  C   ASN A 108      -5.097 -16.555 -11.551  1.00 97.60           C  
ATOM   1764  CB  ASN A 108      -6.878 -18.242 -12.177  1.00 97.60           C  
ATOM   1765  HB2 ASN A 108      -7.262 -19.243 -11.978  1.00 97.60           H  
ATOM   1766  HB3 ASN A 108      -6.528 -18.218 -13.209  1.00 97.60           H  
ATOM   1767  O   ASN A 108      -4.632 -16.321 -12.663  1.00 97.60           O  
ATOM   1768  CG  ASN A 108      -8.016 -17.240 -12.035  1.00 97.60           C  
ATOM   1769  ND2 ASN A 108      -8.905 -17.177 -12.996  1.00 97.60           N  
ATOM   1770 HD21 ASN A 108      -9.683 -16.551 -12.844  1.00 97.60           H  
ATOM   1771 HD22 ASN A 108      -8.804 -17.744 -13.826  1.00 97.60           H  
ATOM   1772  OD1 ASN A 108      -8.156 -16.537 -11.050  1.00 97.60           O  
ATOM   1773  N   ARG A 109      -5.147 -15.620 -10.594  1.00 98.06           N  
ATOM   1774  H   ARG A 109      -5.593 -15.866  -9.721  1.00 98.06           H  
ATOM   1775  CA  ARG A 109      -4.506 -14.297 -10.691  1.00 98.06           C  
ATOM   1776  HA  ARG A 109      -4.215 -14.113 -11.725  1.00 98.06           H  
ATOM   1777  C   ARG A 109      -3.212 -14.208  -9.888  1.00 98.06           C  
ATOM   1778  CB  ARG A 109      -5.483 -13.198 -10.252  1.00 98.06           C  
ATOM   1779  HB2 ARG A 109      -5.718 -13.333  -9.196  1.00 98.06           H  
ATOM   1780  HB3 ARG A 109      -4.991 -12.233 -10.374  1.00 98.06           H  
ATOM   1781  O   ARG A 109      -2.602 -13.141  -9.852  1.00 98.06           O  
ATOM   1782  CG  ARG A 109      -6.784 -13.205 -11.066  1.00 98.06           C  
ATOM   1783  HG2 ARG A 109      -6.556 -13.283 -12.129  1.00 98.06           H  
ATOM   1784  HG3 ARG A 109      -7.378 -14.070 -10.772  1.00 98.06           H  
ATOM   1785  CD  ARG A 109      -7.618 -11.944 -10.816  1.00 98.06           C  
ATOM   1786  HD2 ARG A 109      -8.614 -12.098 -11.231  1.00 98.06           H  
ATOM   1787  HD3 ARG A 109      -7.743 -11.794  -9.744  1.00 98.06           H  
ATOM   1788  NE  ARG A 109      -6.993 -10.746 -11.408  1.00 98.06           N  
ATOM   1789  HE  ARG A 109      -6.229 -10.318 -10.903  1.00 98.06           H  
ATOM   1790  NH1 ARG A 109      -8.186 -10.669 -13.371  1.00 98.06           N  
ATOM   1791 HH11 ARG A 109      -8.715 -11.478 -13.079  1.00 98.06           H  
ATOM   1792 HH12 ARG A 109      -8.366 -10.207 -14.250  1.00 98.06           H  
ATOM   1793  NH2 ARG A 109      -6.612  -9.169 -12.998  1.00 98.06           N  
ATOM   1794 HH21 ARG A 109      -6.825  -8.709 -13.872  1.00 98.06           H  
ATOM   1795 HH22 ARG A 109      -5.922  -8.728 -12.406  1.00 98.06           H  
ATOM   1796  CZ  ARG A 109      -7.266 -10.203 -12.577  1.00 98.06           C  
ATOM   1797  N   LEU A 110      -2.838 -15.287  -9.208  1.00 98.74           N  
ATOM   1798  H   LEU A 110      -3.340 -16.150  -9.357  1.00 98.74           H  
ATOM   1799  CA  LEU A 110      -1.668 -15.353  -8.349  1.00 98.74           C  
ATOM   1800  HA  LEU A 110      -1.318 -14.345  -8.128  1.00 98.74           H  
ATOM   1801  C   LEU A 110      -0.554 -16.092  -9.063  1.00 98.74           C  
ATOM   1802  CB  LEU A 110      -2.000 -16.056  -7.028  1.00 98.74           C  
ATOM   1803  HB2 LEU A 110      -2.187 -17.111  -7.229  1.00 98.74           H  
ATOM   1804  HB3 LEU A 110      -1.129 -15.978  -6.377  1.00 98.74           H  
ATOM   1805  O   LEU A 110      -0.782 -17.114  -9.697  1.00 98.74           O  
ATOM   1806  CG  LEU A 110      -3.216 -15.480  -6.304  1.00 98.74           C  
ATOM   1807  HG  LEU A 110      -4.117 -15.657  -6.891  1.00 98.74           H  
ATOM   1808  CD1 LEU A 110      -3.388 -16.153  -4.949  1.00 98.74           C  
ATOM   1809 HD11 LEU A 110      -4.330 -15.842  -4.498  1.00 98.74           H  
ATOM   1810 HD12 LEU A 110      -2.558 -15.845  -4.312  1.00 98.74           H  
ATOM   1811 HD13 LEU A 110      -3.391 -17.236  -5.069  1.00 98.74           H  
ATOM   1812  CD2 LEU A 110      -3.055 -13.991  -6.051  1.00 98.74           C  
ATOM   1813 HD21 LEU A 110      -3.832 -13.710  -5.339  1.00 98.74           H  
ATOM   1814 HD22 LEU A 110      -3.188 -13.429  -6.975  1.00 98.74           H  
ATOM   1815 HD23 LEU A 110      -2.072 -13.777  -5.631  1.00 98.74           H  
ATOM   1816  N   TYR A 111       0.653 -15.591  -8.892  1.00 98.84           N  
ATOM   1817  H   TYR A 111       0.739 -14.743  -8.350  1.00 98.84           H  
ATOM   1818  CA  TYR A 111       1.879 -16.084  -9.485  1.00 98.84           C  
ATOM   1819  HA  TYR A 111       1.691 -17.031  -9.990  1.00 98.84           H  
ATOM   1820  C   TYR A 111       2.890 -16.296  -8.354  1.00 98.84           C  
ATOM   1821  CB  TYR A 111       2.378 -15.069 -10.522  1.00 98.84           C  
ATOM   1822  HB2 TYR A 111       3.350 -15.385 -10.900  1.00 98.84           H  
ATOM   1823  HB3 TYR A 111       2.512 -14.107 -10.028  1.00 98.84           H  
ATOM   1824  O   TYR A 111       2.833 -15.593  -7.331  1.00 98.84           O  
ATOM   1825  CG  TYR A 111       1.437 -14.845 -11.688  1.00 98.84           C  
ATOM   1826  CD1 TYR A 111       1.710 -15.435 -12.934  1.00 98.84           C  
ATOM   1827  HD1 TYR A 111       2.595 -16.040 -13.067  1.00 98.84           H  
ATOM   1828  CD2 TYR A 111       0.291 -14.037 -11.531  1.00 98.84           C  
ATOM   1829  HD2 TYR A 111       0.088 -13.564 -10.581  1.00 98.84           H  
ATOM   1830  CE1 TYR A 111       0.844 -15.222 -14.021  1.00 98.84           C  
ATOM   1831  HE1 TYR A 111       1.074 -15.658 -14.982  1.00 98.84           H  
ATOM   1832  CE2 TYR A 111      -0.596 -13.853 -12.605  1.00 98.84           C  
ATOM   1833  HE2 TYR A 111      -1.488 -13.256 -12.488  1.00 98.84           H  
ATOM   1834  OH  TYR A 111      -1.144 -14.235 -14.916  1.00 98.84           O  
ATOM   1835  HH  TYR A 111      -0.756 -14.660 -15.684  1.00 98.84           H  
ATOM   1836  CZ  TYR A 111      -0.311 -14.430 -13.859  1.00 98.84           C  
ATOM   1837  N   PRO A 112       3.807 -17.266  -8.490  1.00 98.66           N  
ATOM   1838  CA  PRO A 112       4.888 -17.413  -7.529  1.00 98.66           C  
ATOM   1839  HA  PRO A 112       4.477 -17.634  -6.544  1.00 98.66           H  
ATOM   1840  C   PRO A 112       5.685 -16.105  -7.446  1.00 98.66           C  
ATOM   1841  CB  PRO A 112       5.716 -18.606  -8.014  1.00 98.66           C  
ATOM   1842  HB2 PRO A 112       6.783 -18.461  -7.844  1.00 98.66           H  
ATOM   1843  HB3 PRO A 112       5.375 -19.508  -7.506  1.00 98.66           H  
ATOM   1844  O   PRO A 112       5.852 -15.407  -8.439  1.00 98.66           O  
ATOM   1845  CG  PRO A 112       5.395 -18.721  -9.506  1.00 98.66           C  
ATOM   1846  HG2 PRO A 112       6.097 -18.115 -10.080  1.00 98.66           H  
ATOM   1847  HG3 PRO A 112       5.430 -19.755  -9.847  1.00 98.66           H  
ATOM   1848  CD  PRO A 112       3.994 -18.136  -9.643  1.00 98.66           C  
ATOM   1849  HD2 PRO A 112       3.252 -18.934  -9.627  1.00 98.66           H  
ATOM   1850  HD3 PRO A 112       3.924 -17.580 -10.578  1.00 98.66           H  
ATOM   1851  N   CYS A 113       6.157 -15.746  -6.255  1.00 98.75           N  
ATOM   1852  H   CYS A 113       6.022 -16.353  -5.459  1.00 98.75           H  
ATOM   1853  CA  CYS A 113       7.109 -14.652  -6.110  1.00 98.75           C  
ATOM   1854  HA  CYS A 113       7.030 -13.980  -6.965  1.00 98.75           H  
ATOM   1855  C   CYS A 113       8.518 -15.254  -6.049  1.00 98.75           C  
ATOM   1856  CB  CYS A 113       6.772 -13.829  -4.868  1.00 98.75           C  
ATOM   1857  HB2 CYS A 113       6.999 -14.407  -3.972  1.00 98.75           H  
ATOM   1858  HB3 CYS A 113       5.715 -13.565  -4.875  1.00 98.75           H  
ATOM   1859  O   CYS A 113       8.768 -16.080  -5.167  1.00 98.75           O  
ATOM   1860  SG  CYS A 113       7.754 -12.307  -4.866  1.00 98.75           S  
ATOM   1861  HG  CYS A 113       7.315 -11.799  -6.021  1.00 98.75           H  
ATOM   1862  N   PRO A 114       9.432 -14.892  -6.963  1.00 98.36           N  
ATOM   1863  CA  PRO A 114      10.836 -15.259  -6.843  1.00 98.36           C  
ATOM   1864  HA  PRO A 114      10.932 -16.343  -6.903  1.00 98.36           H  
ATOM   1865  C   PRO A 114      11.412 -14.744  -5.525  1.00 98.36           C  
ATOM   1866  CB  PRO A 114      11.535 -14.596  -8.032  1.00 98.36           C  
ATOM   1867  HB2 PRO A 114      12.342 -15.214  -8.426  1.00 98.36           H  
ATOM   1868  HB3 PRO A 114      11.905 -13.614  -7.738  1.00 98.36           H  
ATOM   1869  O   PRO A 114      11.094 -13.630  -5.116  1.00 98.36           O  
ATOM   1870  CG  PRO A 114      10.419 -14.401  -9.050  1.00 98.36           C  
ATOM   1871  HG2 PRO A 114      10.630 -13.575  -9.730  1.00 98.36           H  
ATOM   1872  HG3 PRO A 114      10.264 -15.332  -9.596  1.00 98.36           H  
ATOM   1873  CD  PRO A 114       9.210 -14.115  -8.168  1.00 98.36           C  
ATOM   1874  HD2 PRO A 114       8.295 -14.420  -8.675  1.00 98.36           H  
ATOM   1875  HD3 PRO A 114       9.171 -13.055  -7.914  1.00 98.36           H  
ATOM   1876  N   GLU A 115      12.308 -15.507  -4.897  1.00 97.85           N  
ATOM   1877  H   GLU A 115      12.471 -16.446  -5.230  1.00 97.85           H  
ATOM   1878  CA  GLU A 115      12.842 -15.147  -3.575  1.00 97.85           C  
ATOM   1879  HA  GLU A 115      12.016 -15.150  -2.864  1.00 97.85           H  
ATOM   1880  C   GLU A 115      13.456 -13.740  -3.549  1.00 97.85           C  
ATOM   1881  CB  GLU A 115      13.872 -16.200  -3.132  1.00 97.85           C  
ATOM   1882  HB2 GLU A 115      13.411 -17.186  -3.179  1.00 97.85           H  
ATOM   1883  HB3 GLU A 115      14.712 -16.195  -3.828  1.00 97.85           H  
ATOM   1884  O   GLU A 115      13.214 -12.986  -2.615  1.00 97.85           O  
ATOM   1885  CG  GLU A 115      14.409 -15.968  -1.707  1.00 97.85           C  
ATOM   1886  HG2 GLU A 115      15.059 -16.803  -1.444  1.00 97.85           H  
ATOM   1887  HG3 GLU A 115      15.020 -15.065  -1.704  1.00 97.85           H  
ATOM   1888  CD  GLU A 115      13.287 -15.847  -0.660  1.00 97.85           C  
ATOM   1889  OE1 GLU A 115      13.391 -14.967   0.229  1.00 97.85           O  
ATOM   1890  OE2 GLU A 115      12.297 -16.600  -0.792  1.00 97.85           O  
ATOM   1891  N   HIS A 116      14.157 -13.336  -4.613  1.00 97.84           N  
ATOM   1892  H   HIS A 116      14.274 -13.982  -5.381  1.00 97.84           H  
ATOM   1893  CA  HIS A 116      14.763 -12.005  -4.716  1.00 97.84           C  
ATOM   1894  HA  HIS A 116      15.361 -11.841  -3.820  1.00 97.84           H  
ATOM   1895  C   HIS A 116      13.747 -10.846  -4.776  1.00 97.84           C  
ATOM   1896  CB  HIS A 116      15.709 -11.966  -5.926  1.00 97.84           C  
ATOM   1897  HB2 HIS A 116      16.301 -11.053  -5.866  1.00 97.84           H  
ATOM   1898  HB3 HIS A 116      16.402 -12.806  -5.869  1.00 97.84           H  
ATOM   1899  O   HIS A 116      14.119  -9.710  -4.499  1.00 97.84           O  
ATOM   1900  CG  HIS A 116      15.011 -11.987  -7.265  1.00 97.84           C  
ATOM   1901  CD2 HIS A 116      14.683 -10.896  -8.027  1.00 97.84           C  
ATOM   1902  HD2 HIS A 116      14.856  -9.861  -7.771  1.00 97.84           H  
ATOM   1903  ND1 HIS A 116      14.628 -13.105  -7.973  1.00 97.84           N  
ATOM   1904  HD1 HIS A 116      14.833 -14.064  -7.732  1.00 97.84           H  
ATOM   1905  CE1 HIS A 116      14.078 -12.695  -9.129  1.00 97.84           C  
ATOM   1906  HE1 HIS A 116      13.713 -13.340  -9.915  1.00 97.84           H  
ATOM   1907  NE2 HIS A 116      14.090 -11.362  -9.205  1.00 97.84           N  
ATOM   1908  N   LEU A 117      12.481 -11.118  -5.115  1.00 98.26           N  
ATOM   1909  H   LEU A 117      12.231 -12.082  -5.287  1.00 98.26           H  
ATOM   1910  CA  LEU A 117      11.387 -10.139  -5.097  1.00 98.26           C  
ATOM   1911  HA  LEU A 117      11.806  -9.134  -5.069  1.00 98.26           H  
ATOM   1912  C   LEU A 117      10.512 -10.255  -3.844  1.00 98.26           C  
ATOM   1913  CB  LEU A 117      10.522 -10.272  -6.367  1.00 98.26           C  
ATOM   1914  HB2 LEU A 117      10.115 -11.283  -6.405  1.00 98.26           H  
ATOM   1915  HB3 LEU A 117       9.685  -9.577  -6.289  1.00 98.26           H  
ATOM   1916  O   LEU A 117       9.691  -9.366  -3.609  1.00 98.26           O  
ATOM   1917  CG  LEU A 117      11.250  -9.992  -7.688  1.00 98.26           C  
ATOM   1918  HG  LEU A 117      12.024 -10.750  -7.806  1.00 98.26           H  
ATOM   1919  CD1 LEU A 117      10.280 -10.121  -8.863  1.00 98.26           C  
ATOM   1920 HD11 LEU A 117       9.496  -9.367  -8.790  1.00 98.26           H  
ATOM   1921 HD12 LEU A 117      10.824  -9.968  -9.795  1.00 98.26           H  
ATOM   1922 HD13 LEU A 117       9.836 -11.116  -8.881  1.00 98.26           H  
ATOM   1923  CD2 LEU A 117      11.879  -8.598  -7.733  1.00 98.26           C  
ATOM   1924 HD21 LEU A 117      12.339  -8.438  -8.708  1.00 98.26           H  
ATOM   1925 HD22 LEU A 117      12.665  -8.506  -6.983  1.00 98.26           H  
ATOM   1926 HD23 LEU A 117      11.123  -7.829  -7.570  1.00 98.26           H  
ATOM   1927  N   SER A 118      10.666 -11.311  -3.040  1.00 98.17           N  
ATOM   1928  H   SER A 118      11.382 -11.986  -3.267  1.00 98.17           H  
ATOM   1929  CA  SER A 118       9.911 -11.492  -1.798  1.00 98.17           C  
ATOM   1930  HA  SER A 118       8.851 -11.553  -2.045  1.00 98.17           H  
ATOM   1931  C   SER A 118      10.140 -10.317  -0.848  1.00 98.17           C  
ATOM   1932  CB  SER A 118      10.317 -12.793  -1.104  1.00 98.17           C  
ATOM   1933  HB2 SER A 118      11.383 -12.762  -0.878  1.00 98.17           H  
ATOM   1934  HB3 SER A 118      10.118 -13.643  -1.757  1.00 98.17           H  
ATOM   1935  O   SER A 118      11.238  -9.765  -0.789  1.00 98.17           O  
ATOM   1936  OG  SER A 118       9.598 -12.937   0.109  1.00 98.17           O  
ATOM   1937  HG  SER A 118      10.210 -13.342   0.728  1.00 98.17           H  
ATOM   1938  N   VAL A 119       9.136  -9.962  -0.041  1.00 97.67           N  
ATOM   1939  H   VAL A 119       8.279 -10.496  -0.075  1.00 97.67           H  
ATOM   1940  CA  VAL A 119       9.254  -8.859   0.931  1.00 97.67           C  
ATOM   1941  HA  VAL A 119       9.546  -7.968   0.374  1.00 97.67           H  
ATOM   1942  C   VAL A 119      10.346  -9.100   1.984  1.00 97.67           C  
ATOM   1943  CB  VAL A 119       7.891  -8.585   1.585  1.00 97.67           C  
ATOM   1944  HB  VAL A 119       7.131  -8.654   0.806  1.00 97.67           H  
ATOM   1945  O   VAL A 119      10.846  -8.155   2.586  1.00 97.67           O  
ATOM   1946  CG1 VAL A 119       7.516  -9.592   2.680  1.00 97.67           C  
ATOM   1947 HG11 VAL A 119       6.479  -9.436   2.977  1.00 97.67           H  
ATOM   1948 HG12 VAL A 119       8.155  -9.463   3.553  1.00 97.67           H  
ATOM   1949 HG13 VAL A 119       7.626 -10.610   2.306  1.00 97.67           H  
ATOM   1950  CG2 VAL A 119       7.829  -7.165   2.150  1.00 97.67           C  
ATOM   1951 HG21 VAL A 119       8.041  -6.444   1.361  1.00 97.67           H  
ATOM   1952 HG22 VAL A 119       8.553  -7.037   2.954  1.00 97.67           H  
ATOM   1953 HG23 VAL A 119       6.827  -6.984   2.538  1.00 97.67           H  
ATOM   1954  N   THR A 120      10.733 -10.363   2.191  1.00 95.52           N  
ATOM   1955  H   THR A 120      10.301 -11.090   1.639  1.00 95.52           H  
ATOM   1956  CA  THR A 120      11.836 -10.775   3.073  1.00 95.52           C  
ATOM   1957  HA  THR A 120      11.744 -10.263   4.030  1.00 95.52           H  
ATOM   1958  C   THR A 120      13.211 -10.421   2.514  1.00 95.52           C  
ATOM   1959  CB  THR A 120      11.785 -12.295   3.316  1.00 95.52           C  
ATOM   1960  HB  THR A 120      12.705 -12.626   3.797  1.00 95.52           H  
ATOM   1961  O   THR A 120      14.116 -10.122   3.288  1.00 95.52           O  
ATOM   1962  CG2 THR A 120      10.599 -12.651   4.216  1.00 95.52           C  
ATOM   1963 HG21 THR A 120       9.660 -12.378   3.734  1.00 95.52           H  
ATOM   1964 HG22 THR A 120      10.687 -12.125   5.166  1.00 95.52           H  
ATOM   1965 HG23 THR A 120      10.603 -13.724   4.405  1.00 95.52           H  
ATOM   1966  OG1 THR A 120      11.596 -13.000   2.099  1.00 95.52           O  
ATOM   1967  HG1 THR A 120      12.378 -13.517   1.890  1.00 95.52           H  
ATOM   1968  N   SER A 121      13.363 -10.435   1.188  1.00 97.03           N  
ATOM   1969  H   SER A 121      12.562 -10.674   0.622  1.00 97.03           H  
ATOM   1970  CA  SER A 121      14.626 -10.152   0.491  1.00 97.03           C  
ATOM   1971  HA  SER A 121      15.464 -10.280   1.176  1.00 97.03           H  
ATOM   1972  C   SER A 121      14.689  -8.722  -0.048  1.00 97.03           C  
ATOM   1973  CB  SER A 121      14.802 -11.150  -0.654  1.00 97.03           C  
ATOM   1974  HB2 SER A 121      13.919 -11.120  -1.292  1.00 97.03           H  
ATOM   1975  HB3 SER A 121      15.673 -10.865  -1.245  1.00 97.03           H  
ATOM   1976  O   SER A 121      15.757  -8.116  -0.090  1.00 97.03           O  
ATOM   1977  OG  SER A 121      15.014 -12.453  -0.134  1.00 97.03           O  
ATOM   1978  HG  SER A 121      14.273 -13.033  -0.325  1.00 97.03           H  
ATOM   1979  N   LEU A 122      13.540  -8.161  -0.429  1.00 97.65           N  
ATOM   1980  H   LEU A 122      12.711  -8.737  -0.396  1.00 97.65           H  
ATOM   1981  CA  LEU A 122      13.390  -6.814  -0.967  1.00 97.65           C  
ATOM   1982  HA  LEU A 122      14.317  -6.263  -0.807  1.00 97.65           H  
ATOM   1983  C   LEU A 122      12.269  -6.093  -0.217  1.00 97.65           C  
ATOM   1984  CB  LEU A 122      13.155  -6.933  -2.483  1.00 97.65           C  
ATOM   1985  HB2 LEU A 122      14.003  -7.472  -2.905  1.00 97.65           H  
ATOM   1986  HB3 LEU A 122      12.269  -7.544  -2.659  1.00 97.65           H  
ATOM   1987  O   LEU A 122      11.093  -6.189  -0.577  1.00 97.65           O  
ATOM   1988  CG  LEU A 122      13.008  -5.600  -3.242  1.00 97.65           C  
ATOM   1989  HG  LEU A 122      12.126  -5.064  -2.891  1.00 97.65           H  
ATOM   1990  CD1 LEU A 122      14.228  -4.694  -3.066  1.00 97.65           C  
ATOM   1991 HD11 LEU A 122      15.131  -5.231  -3.354  1.00 97.65           H  
ATOM   1992 HD12 LEU A 122      14.118  -3.812  -3.696  1.00 97.65           H  
ATOM   1993 HD13 LEU A 122      14.306  -4.364  -2.029  1.00 97.65           H  
ATOM   1994  CD2 LEU A 122      12.829  -5.925  -4.725  1.00 97.65           C  
ATOM   1995 HD21 LEU A 122      11.849  -6.370  -4.896  1.00 97.65           H  
ATOM   1996 HD22 LEU A 122      13.596  -6.629  -5.050  1.00 97.65           H  
ATOM   1997 HD23 LEU A 122      12.930  -5.032  -5.343  1.00 97.65           H  
ATOM   1998  N   ALA A 123      12.638  -5.375   0.841  1.00 96.39           N  
ATOM   1999  H   ALA A 123      13.614  -5.367   1.099  1.00 96.39           H  
ATOM   2000  CA  ALA A 123      11.687  -4.681   1.704  1.00 96.39           C  
ATOM   2001  HA  ALA A 123      11.023  -5.428   2.137  1.00 96.39           H  
ATOM   2002  C   ALA A 123      10.821  -3.667   0.933  1.00 96.39           C  
ATOM   2003  CB  ALA A 123      12.458  -4.008   2.846  1.00 96.39           C  
ATOM   2004  HB1 ALA A 123      11.758  -3.523   3.526  1.00 96.39           H  
ATOM   2005  HB2 ALA A 123      13.138  -3.258   2.443  1.00 96.39           H  
ATOM   2006  HB3 ALA A 123      13.025  -4.756   3.400  1.00 96.39           H  
ATOM   2007  O   ALA A 123      11.236  -3.099  -0.080  1.00 96.39           O  
ATOM   2008  N   SER A 124       9.607  -3.419   1.432  1.00 97.32           N  
ATOM   2009  H   SER A 124       9.336  -3.869   2.294  1.00 97.32           H  
ATOM   2010  CA  SER A 124       8.798  -2.302   0.942  1.00 97.32           C  
ATOM   2011  HA  SER A 124       8.726  -2.372  -0.143  1.00 97.32           H  
ATOM   2012  C   SER A 124       9.461  -0.976   1.309  1.00 97.32           C  
ATOM   2013  CB  SER A 124       7.382  -2.354   1.519  1.00 97.32           C  
ATOM   2014  HB2 SER A 124       6.989  -3.364   1.399  1.00 97.32           H  
ATOM   2015  HB3 SER A 124       7.403  -2.113   2.582  1.00 97.32           H  
ATOM   2016  O   SER A 124      10.043  -0.839   2.383  1.00 97.32           O  
ATOM   2017  OG  SER A 124       6.544  -1.437   0.831  1.00 97.32           O  
ATOM   2018  HG  SER A 124       5.681  -1.849   0.742  1.00 97.32           H  
ATOM   2019  N   LEU A 125       9.328   0.023   0.440  1.00 96.85           N  
ATOM   2020  H   LEU A 125       8.863  -0.170  -0.435  1.00 96.85           H  
ATOM   2021  CA  LEU A 125       9.736   1.404   0.729  1.00 96.85           C  
ATOM   2022  HA  LEU A 125      10.506   1.404   1.500  1.00 96.85           H  
ATOM   2023  C   LEU A 125       8.587   2.249   1.286  1.00 96.85           C  
ATOM   2024  CB  LEU A 125      10.318   2.033  -0.544  1.00 96.85           C  
ATOM   2025  HB2 LEU A 125      10.577   3.072  -0.341  1.00 96.85           H  
ATOM   2026  HB3 LEU A 125       9.548   2.026  -1.316  1.00 96.85           H  
ATOM   2027  O   LEU A 125       8.766   3.434   1.557  1.00 96.85           O  
ATOM   2028  CG  LEU A 125      11.568   1.314  -1.072  1.00 96.85           C  
ATOM   2029  HG  LEU A 125      11.341   0.266  -1.268  1.00 96.85           H  
ATOM   2030  CD1 LEU A 125      11.976   1.957  -2.389  1.00 96.85           C  
ATOM   2031 HD11 LEU A 125      12.272   2.994  -2.237  1.00 96.85           H  
ATOM   2032 HD12 LEU A 125      12.799   1.385  -2.819  1.00 96.85           H  
ATOM   2033 HD13 LEU A 125      11.135   1.918  -3.081  1.00 96.85           H  
ATOM   2034  CD2 LEU A 125      12.751   1.397  -0.104  1.00 96.85           C  
ATOM   2035 HD21 LEU A 125      12.526   0.835   0.803  1.00 96.85           H  
ATOM   2036 HD22 LEU A 125      13.631   0.952  -0.567  1.00 96.85           H  
ATOM   2037 HD23 LEU A 125      12.957   2.437   0.149  1.00 96.85           H  
ATOM   2038  N   THR A 126       7.401   1.655   1.418  1.00 97.38           N  
ATOM   2039  H   THR A 126       7.341   0.660   1.256  1.00 97.38           H  
ATOM   2040  CA  THR A 126       6.191   2.365   1.827  1.00 97.38           C  
ATOM   2041  HA  THR A 126       6.366   3.434   1.712  1.00 97.38           H  
ATOM   2042  C   THR A 126       5.901   2.116   3.300  1.00 97.38           C  
ATOM   2043  CB  THR A 126       4.998   2.038   0.920  1.00 97.38           C  
ATOM   2044  HB  THR A 126       4.138   2.636   1.222  1.00 97.38           H  
ATOM   2045  O   THR A 126       5.819   0.970   3.751  1.00 97.38           O  
ATOM   2046  CG2 THR A 126       5.332   2.305  -0.543  1.00 97.38           C  
ATOM   2047 HG21 THR A 126       5.664   1.392  -1.038  1.00 97.38           H  
ATOM   2048 HG22 THR A 126       6.134   3.038  -0.639  1.00 97.38           H  
ATOM   2049 HG23 THR A 126       4.446   2.690  -1.048  1.00 97.38           H  
ATOM   2050  OG1 THR A 126       4.681   0.674   0.966  1.00 97.38           O  
ATOM   2051  HG1 THR A 126       5.442   0.200   0.623  1.00 97.38           H  
ATOM   2052  N   SER A 127       5.751   3.196   4.055  1.00 98.25           N  
ATOM   2053  H   SER A 127       5.790   4.096   3.599  1.00 98.25           H  
ATOM   2054  CA  SER A 127       5.395   3.189   5.469  1.00 98.25           C  
ATOM   2055  HA  SER A 127       5.731   2.260   5.929  1.00 98.25           H  
ATOM   2056  C   SER A 127       3.886   3.301   5.639  1.00 98.25           C  
ATOM   2057  CB  SER A 127       6.073   4.342   6.200  1.00 98.25           C  
ATOM   2058  HB2 SER A 127       5.781   5.285   5.739  1.00 98.25           H  
ATOM   2059  HB3 SER A 127       5.744   4.340   7.239  1.00 98.25           H  
ATOM   2060  O   SER A 127       3.213   3.973   4.862  1.00 98.25           O  
ATOM   2061  OG  SER A 127       7.479   4.217   6.156  1.00 98.25           O  
ATOM   2062  HG  SER A 127       7.780   3.683   6.894  1.00 98.25           H  
ATOM   2063  N   HIS A 128       3.366   2.662   6.682  1.00 98.16           N  
ATOM   2064  H   HIS A 128       3.994   2.175   7.305  1.00 98.16           H  
ATOM   2065  CA  HIS A 128       1.970   2.746   7.103  1.00 98.16           C  
ATOM   2066  HA  HIS A 128       1.357   3.129   6.287  1.00 98.16           H  
ATOM   2067  C   HIS A 128       1.860   3.714   8.285  1.00 98.16           C  
ATOM   2068  CB  HIS A 128       1.485   1.331   7.443  1.00 98.16           C  
ATOM   2069  HB2 HIS A 128       2.160   0.892   8.178  1.00 98.16           H  
ATOM   2070  HB3 HIS A 128       1.539   0.714   6.546  1.00 98.16           H  
ATOM   2071  O   HIS A 128       2.552   3.551   9.290  1.00 98.16           O  
ATOM   2072  CG  HIS A 128       0.107   1.213   8.027  1.00 98.16           C  
ATOM   2073  CD2 HIS A 128      -0.904   2.123   7.946  1.00 98.16           C  
ATOM   2074  HD2 HIS A 128      -0.906   3.059   7.408  1.00 98.16           H  
ATOM   2075  ND1 HIS A 128      -0.286   0.167   8.861  1.00 98.16           N  
ATOM   2076  CE1 HIS A 128      -1.505   0.493   9.310  1.00 98.16           C  
ATOM   2077  HE1 HIS A 128      -2.068  -0.070  10.039  1.00 98.16           H  
ATOM   2078  NE2 HIS A 128      -1.891   1.660   8.778  1.00 98.16           N  
ATOM   2079  HE2 HIS A 128      -2.718   2.169   9.056  1.00 98.16           H  
ATOM   2080  N   VAL A 129       0.998   4.715   8.162  1.00 98.49           N  
ATOM   2081  H   VAL A 129       0.461   4.780   7.309  1.00 98.49           H  
ATOM   2082  CA  VAL A 129       0.707   5.726   9.183  1.00 98.49           C  
ATOM   2083  HA  VAL A 129       1.120   5.403  10.138  1.00 98.49           H  
ATOM   2084  C   VAL A 129      -0.800   5.868   9.388  1.00 98.49           C  
ATOM   2085  CB  VAL A 129       1.359   7.082   8.837  1.00 98.49           C  
ATOM   2086  HB  VAL A 129       1.193   7.763   9.671  1.00 98.49           H  
ATOM   2087  O   VAL A 129      -1.605   5.331   8.621  1.00 98.49           O  
ATOM   2088  CG1 VAL A 129       2.870   6.925   8.671  1.00 98.49           C  
ATOM   2089 HG11 VAL A 129       3.335   7.911   8.643  1.00 98.49           H  
ATOM   2090 HG12 VAL A 129       3.273   6.370   9.517  1.00 98.49           H  
ATOM   2091 HG13 VAL A 129       3.101   6.393   7.748  1.00 98.49           H  
ATOM   2092  CG2 VAL A 129       0.802   7.743   7.570  1.00 98.49           C  
ATOM   2093 HG21 VAL A 129      -0.231   8.045   7.742  1.00 98.49           H  
ATOM   2094 HG22 VAL A 129       1.380   8.635   7.331  1.00 98.49           H  
ATOM   2095 HG23 VAL A 129       0.850   7.056   6.725  1.00 98.49           H  
ATOM   2096  N   GLN A 130      -1.170   6.596  10.434  1.00 98.12           N  
ATOM   2097  H   GLN A 130      -0.458   6.994  11.030  1.00 98.12           H  
ATOM   2098  CA  GLN A 130      -2.544   6.965  10.749  1.00 98.12           C  
ATOM   2099  HA  GLN A 130      -3.206   6.603   9.963  1.00 98.12           H  
ATOM   2100  C   GLN A 130      -2.639   8.489  10.810  1.00 98.12           C  
ATOM   2101  CB  GLN A 130      -2.976   6.332  12.080  1.00 98.12           C  
ATOM   2102  HB2 GLN A 130      -4.044   6.511  12.208  1.00 98.12           H  
ATOM   2103  HB3 GLN A 130      -2.448   6.820  12.899  1.00 98.12           H  
ATOM   2104  O   GLN A 130      -1.742   9.140  11.346  1.00 98.12           O  
ATOM   2105  CG  GLN A 130      -2.692   4.821  12.156  1.00 98.12           C  
ATOM   2106  HG2 GLN A 130      -1.614   4.658  12.151  1.00 98.12           H  
ATOM   2107  HG3 GLN A 130      -3.114   4.320  11.285  1.00 98.12           H  
ATOM   2108  CD  GLN A 130      -3.258   4.172  13.413  1.00 98.12           C  
ATOM   2109  NE2 GLN A 130      -2.714   3.061  13.856  1.00 98.12           N  
ATOM   2110 HE21 GLN A 130      -1.907   2.641  13.416  1.00 98.12           H  
ATOM   2111 HE22 GLN A 130      -3.148   2.674  14.681  1.00 98.12           H  
ATOM   2112  OE1 GLN A 130      -4.198   4.633  14.033  1.00 98.12           O  
ATOM   2113  N   LEU A 131      -3.701   9.075  10.268  1.00 98.62           N  
ATOM   2114  H   LEU A 131      -4.445   8.495   9.909  1.00 98.62           H  
ATOM   2115  CA  LEU A 131      -3.932  10.510  10.404  1.00 98.62           C  
ATOM   2116  HA  LEU A 131      -2.997  11.037  10.215  1.00 98.62           H  
ATOM   2117  C   LEU A 131      -4.357  10.831  11.833  1.00 98.62           C  
ATOM   2118  CB  LEU A 131      -4.980  11.008   9.400  1.00 98.62           C  
ATOM   2119  HB2 LEU A 131      -5.928  10.514   9.611  1.00 98.62           H  
ATOM   2120  HB3 LEU A 131      -5.120  12.078   9.553  1.00 98.62           H  
ATOM   2121  O   LEU A 131      -5.244  10.184  12.383  1.00 98.62           O  
ATOM   2122  CG  LEU A 131      -4.613  10.758   7.934  1.00 98.62           C  
ATOM   2123  HG  LEU A 131      -4.592   9.680   7.773  1.00 98.62           H  
ATOM   2124  CD1 LEU A 131      -5.687  11.360   7.034  1.00 98.62           C  
ATOM   2125 HD11 LEU A 131      -5.722  12.439   7.183  1.00 98.62           H  
ATOM   2126 HD12 LEU A 131      -6.657  10.932   7.284  1.00 98.62           H  
ATOM   2127 HD13 LEU A 131      -5.462  11.138   5.991  1.00 98.62           H  
ATOM   2128  CD2 LEU A 131      -3.262  11.356   7.530  1.00 98.62           C  
ATOM   2129 HD21 LEU A 131      -3.109  11.214   6.460  1.00 98.62           H  
ATOM   2130 HD22 LEU A 131      -3.241  12.421   7.761  1.00 98.62           H  
ATOM   2131 HD23 LEU A 131      -2.455  10.851   8.061  1.00 98.62           H  
ATOM   2132  N   ASP A 132      -3.741  11.856  12.410  1.00 98.47           N  
ATOM   2133  H   ASP A 132      -2.976  12.300  11.922  1.00 98.47           H  
ATOM   2134  CA  ASP A 132      -4.208  12.479  13.642  1.00 98.47           C  
ATOM   2135  HA  ASP A 132      -4.404  11.709  14.388  1.00 98.47           H  
ATOM   2136  C   ASP A 132      -5.511  13.226  13.378  1.00 98.47           C  
ATOM   2137  CB  ASP A 132      -3.140  13.427  14.189  1.00 98.47           C  
ATOM   2138  HB2 ASP A 132      -3.127  14.350  13.610  1.00 98.47           H  
ATOM   2139  HB3 ASP A 132      -2.155  12.978  14.061  1.00 98.47           H  
ATOM   2140  O   ASP A 132      -5.507  14.344  12.857  1.00 98.47           O  
ATOM   2141  CG  ASP A 132      -3.363  13.757  15.667  1.00 98.47           C  
ATOM   2142  OD1 ASP A 132      -4.408  13.381  16.237  1.00 98.47           O  
ATOM   2143  OD2 ASP A 132      -2.421  14.360  16.229  1.00 98.47           O  
ATOM   2144  N   THR A 133      -6.624  12.551  13.628  1.00 97.85           N  
ATOM   2145  H   THR A 133      -6.545  11.606  13.977  1.00 97.85           H  
ATOM   2146  CA  THR A 133      -7.969  13.084  13.459  1.00 97.85           C  
ATOM   2147  HA  THR A 133      -7.985  14.106  13.837  1.00 97.85           H  
ATOM   2148  C   THR A 133      -8.961  12.254  14.270  1.00 97.85           C  
ATOM   2149  CB  THR A 133      -8.359  13.127  11.973  1.00 97.85           C  
ATOM   2150  HB  THR A 133      -7.635  13.739  11.434  1.00 97.85           H  
ATOM   2151  O   THR A 133      -8.684  11.122  14.668  1.00 97.85           O  
ATOM   2152  CG2 THR A 133      -8.438  11.763  11.288  1.00 97.85           C  
ATOM   2153 HG21 THR A 133      -7.476  11.255  11.362  1.00 97.85           H  
ATOM   2154 HG22 THR A 133      -9.200  11.140  11.756  1.00 97.85           H  
ATOM   2155 HG23 THR A 133      -8.682  11.904  10.236  1.00 97.85           H  
ATOM   2156  OG1 THR A 133      -9.617  13.739  11.859  1.00 97.85           O  
ATOM   2157  HG1 THR A 133      -9.471  14.664  12.074  1.00 97.85           H  
ATOM   2158  N   THR A 134     -10.142  12.817  14.508  1.00 96.14           N  
ATOM   2159  H   THR A 134     -10.309  13.714  14.076  1.00 96.14           H  
ATOM   2160  CA  THR A 134     -11.268  12.121  15.152  1.00 96.14           C  
ATOM   2161  HA  THR A 134     -10.881  11.276  15.720  1.00 96.14           H  
ATOM   2162  C   THR A 134     -12.257  11.523  14.148  1.00 96.14           C  
ATOM   2163  CB  THR A 134     -11.989  13.040  16.144  1.00 96.14           C  
ATOM   2164  HB  THR A 134     -12.836  12.505  16.575  1.00 96.14           H  
ATOM   2165  O   THR A 134     -13.241  10.905  14.557  1.00 96.14           O  
ATOM   2166  CG2 THR A 134     -11.074  13.489  17.284  1.00 96.14           C  
ATOM   2167 HG21 THR A 134     -11.645  14.092  17.989  1.00 96.14           H  
ATOM   2168 HG22 THR A 134     -10.241  14.078  16.900  1.00 96.14           H  
ATOM   2169 HG23 THR A 134     -10.681  12.613  17.801  1.00 96.14           H  
ATOM   2170  OG1 THR A 134     -12.462  14.203  15.506  1.00 96.14           O  
ATOM   2171  HG1 THR A 134     -11.709  14.759  15.294  1.00 96.14           H  
ATOM   2172  N   VAL A 135     -12.013  11.688  12.841  1.00 96.85           N  
ATOM   2173  H   VAL A 135     -11.184  12.198  12.570  1.00 96.85           H  
ATOM   2174  CA  VAL A 135     -12.834  11.096  11.775  1.00 96.85           C  
ATOM   2175  HA  VAL A 135     -13.856  11.461  11.885  1.00 96.85           H  
ATOM   2176  C   VAL A 135     -12.855   9.573  11.915  1.00 96.85           C  
ATOM   2177  CB  VAL A 135     -12.319  11.522  10.386  1.00 96.85           C  
ATOM   2178  HB  VAL A 135     -11.244  11.348  10.335  1.00 96.85           H  
ATOM   2179  O   VAL A 135     -11.809   8.938  11.977  1.00 96.85           O  
ATOM   2180  CG1 VAL A 135     -12.984  10.760   9.232  1.00 96.85           C  
ATOM   2181 HG11 VAL A 135     -12.613  11.141   8.282  1.00 96.85           H  
ATOM   2182 HG12 VAL A 135     -14.067  10.880   9.266  1.00 96.85           H  
ATOM   2183 HG13 VAL A 135     -12.735   9.700   9.281  1.00 96.85           H  
ATOM   2184  CG2 VAL A 135     -12.582  13.016  10.163  1.00 96.85           C  
ATOM   2185 HG21 VAL A 135     -13.653  13.218  10.185  1.00 96.85           H  
ATOM   2186 HG22 VAL A 135     -12.175  13.324   9.199  1.00 96.85           H  
ATOM   2187 HG23 VAL A 135     -12.097  13.600  10.945  1.00 96.85           H  
ATOM   2188  N   GLY A 136     -14.055   8.987  11.955  1.00 92.70           N  
ATOM   2189  H   GLY A 136     -14.873   9.579  11.950  1.00 92.70           H  
ATOM   2190  CA  GLY A 136     -14.234   7.534  12.015  1.00 92.70           C  
ATOM   2191  HA2 GLY A 136     -13.464   7.094  12.647  1.00 92.70           H  
ATOM   2192  HA3 GLY A 136     -15.208   7.309  12.450  1.00 92.70           H  
ATOM   2193  C   GLY A 136     -14.158   6.877  10.638  1.00 92.70           C  
ATOM   2194  O   GLY A 136     -13.285   6.056  10.391  1.00 92.70           O  
ATOM   2195  N   GLU A 137     -15.065   7.260   9.738  1.00 95.34           N  
ATOM   2196  H   GLU A 137     -15.721   7.989   9.980  1.00 95.34           H  
ATOM   2197  CA  GLU A 137     -15.132   6.750   8.365  1.00 95.34           C  
ATOM   2198  HA  GLU A 137     -14.315   6.048   8.195  1.00 95.34           H  
ATOM   2199  C   GLU A 137     -14.976   7.901   7.369  1.00 95.34           C  
ATOM   2200  CB  GLU A 137     -16.452   5.998   8.114  1.00 95.34           C  
ATOM   2201  HB2 GLU A 137     -17.287   6.648   8.374  1.00 95.34           H  
ATOM   2202  HB3 GLU A 137     -16.512   5.765   7.051  1.00 95.34           H  
ATOM   2203  O   GLU A 137     -15.561   8.974   7.538  1.00 95.34           O  
ATOM   2204  CG  GLU A 137     -16.556   4.683   8.907  1.00 95.34           C  
ATOM   2205  HG2 GLU A 137     -16.509   4.909   9.972  1.00 95.34           H  
ATOM   2206  HG3 GLU A 137     -15.698   4.060   8.657  1.00 95.34           H  
ATOM   2207  CD  GLU A 137     -17.848   3.889   8.627  1.00 95.34           C  
ATOM   2208  OE1 GLU A 137     -18.004   2.808   9.241  1.00 95.34           O  
ATOM   2209  OE2 GLU A 137     -18.684   4.348   7.813  1.00 95.34           O  
ATOM   2210  N   LEU A 138     -14.196   7.677   6.311  1.00 97.59           N  
ATOM   2211  H   LEU A 138     -13.776   6.764   6.206  1.00 97.59           H  
ATOM   2212  CA  LEU A 138     -14.025   8.653   5.239  1.00 97.59           C  
ATOM   2213  HA  LEU A 138     -13.845   9.632   5.684  1.00 97.59           H  
ATOM   2214  C   LEU A 138     -15.302   8.748   4.398  1.00 97.59           C  
ATOM   2215  CB  LEU A 138     -12.823   8.268   4.361  1.00 97.59           C  
ATOM   2216  HB2 LEU A 138     -12.964   7.244   4.017  1.00 97.59           H  
ATOM   2217  HB3 LEU A 138     -12.812   8.913   3.482  1.00 97.59           H  
ATOM   2218  O   LEU A 138     -15.796   7.750   3.871  1.00 97.59           O  
ATOM   2219  CG  LEU A 138     -11.458   8.382   5.061  1.00 97.59           C  
ATOM   2220  HG  LEU A 138     -11.475   7.841   6.007  1.00 97.59           H  
ATOM   2221  CD1 LEU A 138     -10.383   7.759   4.174  1.00 97.59           C  
ATOM   2222 HD11 LEU A 138      -9.410   7.827   4.660  1.00 97.59           H  
ATOM   2223 HD12 LEU A 138     -10.349   8.275   3.214  1.00 97.59           H  
ATOM   2224 HD13 LEU A 138     -10.620   6.710   3.998  1.00 97.59           H  
ATOM   2225  CD2 LEU A 138     -11.075   9.840   5.314  1.00 97.59           C  
ATOM   2226 HD21 LEU A 138     -10.064   9.888   5.720  1.00 97.59           H  
ATOM   2227 HD22 LEU A 138     -11.757  10.285   6.038  1.00 97.59           H  
ATOM   2228 HD23 LEU A 138     -11.107  10.404   4.382  1.00 97.59           H  
ATOM   2229  N   THR A 139     -15.809   9.965   4.208  1.00 97.89           N  
ATOM   2230  H   THR A 139     -15.388  10.750   4.684  1.00 97.89           H  
ATOM   2231  CA  THR A 139     -16.932  10.201   3.293  1.00 97.89           C  
ATOM   2232  HA  THR A 139     -17.696   9.458   3.520  1.00 97.89           H  
ATOM   2233  C   THR A 139     -16.499  10.024   1.833  1.00 97.89           C  
ATOM   2234  CB  THR A 139     -17.553  11.592   3.486  1.00 97.89           C  
ATOM   2235  HB  THR A 139     -18.413  11.685   2.822  1.00 97.89           H  
ATOM   2236  O   THR A 139     -15.315  10.174   1.512  1.00 97.89           O  
ATOM   2237  CG2 THR A 139     -18.059  11.793   4.910  1.00 97.89           C  
ATOM   2238 HG21 THR A 139     -18.527  12.773   5.004  1.00 97.89           H  
ATOM   2239 HG22 THR A 139     -18.804  11.033   5.143  1.00 97.89           H  
ATOM   2240 HG23 THR A 139     -17.243  11.700   5.627  1.00 97.89           H  
ATOM   2241  OG1 THR A 139     -16.633  12.602   3.128  1.00 97.89           O  
ATOM   2242  HG1 THR A 139     -16.810  13.381   3.661  1.00 97.89           H  
ATOM   2243  N   PRO A 140     -17.441   9.805   0.892  1.00 97.60           N  
ATOM   2244  CA  PRO A 140     -17.120   9.781  -0.536  1.00 97.60           C  
ATOM   2245  HA  PRO A 140     -16.505   8.905  -0.744  1.00 97.60           H  
ATOM   2246  C   PRO A 140     -16.373  11.035  -1.010  1.00 97.60           C  
ATOM   2247  CB  PRO A 140     -18.469   9.635  -1.247  1.00 97.60           C  
ATOM   2248  HB2 PRO A 140     -18.374   9.073  -2.176  1.00 97.60           H  
ATOM   2249  HB3 PRO A 140     -18.906  10.615  -1.440  1.00 97.60           H  
ATOM   2250  O   PRO A 140     -15.473  10.942  -1.838  1.00 97.60           O  
ATOM   2251  CG  PRO A 140     -19.325   8.894  -0.221  1.00 97.60           C  
ATOM   2252  HG2 PRO A 140     -20.390   9.070  -0.376  1.00 97.60           H  
ATOM   2253  HG3 PRO A 140     -19.102   7.828  -0.260  1.00 97.60           H  
ATOM   2254  CD  PRO A 140     -18.843   9.470   1.108  1.00 97.60           C  
ATOM   2255  HD2 PRO A 140     -19.408  10.371   1.344  1.00 97.60           H  
ATOM   2256  HD3 PRO A 140     -18.962   8.727   1.897  1.00 97.60           H  
ATOM   2257  N   ARG A 141     -16.695  12.201  -0.436  1.00 97.89           N  
ATOM   2258  H   ARG A 141     -17.399  12.189   0.289  1.00 97.89           H  
ATOM   2259  CA  ARG A 141     -16.040  13.474  -0.756  1.00 97.89           C  
ATOM   2260  HA  ARG A 141     -15.981  13.566  -1.840  1.00 97.89           H  
ATOM   2261  C   ARG A 141     -14.597  13.530  -0.243  1.00 97.89           C  
ATOM   2262  CB  ARG A 141     -16.904  14.614  -0.196  1.00 97.89           C  
ATOM   2263  HB2 ARG A 141     -17.949  14.425  -0.441  1.00 97.89           H  
ATOM   2264  HB3 ARG A 141     -16.801  14.651   0.889  1.00 97.89           H  
ATOM   2265  O   ARG A 141     -13.727  14.063  -0.927  1.00 97.89           O  
ATOM   2266  CG  ARG A 141     -16.504  15.958  -0.812  1.00 97.89           C  
ATOM   2267  HG2 ARG A 141     -16.588  15.878  -1.896  1.00 97.89           H  
ATOM   2268  HG3 ARG A 141     -15.458  16.165  -0.585  1.00 97.89           H  
ATOM   2269  CD  ARG A 141     -17.403  17.121  -0.357  1.00 97.89           C  
ATOM   2270  HD2 ARG A 141     -17.062  18.017  -0.875  1.00 97.89           H  
ATOM   2271  HD3 ARG A 141     -18.423  16.910  -0.678  1.00 97.89           H  
ATOM   2272  NE  ARG A 141     -17.400  17.367   1.107  1.00 97.89           N  
ATOM   2273  HE  ARG A 141     -17.047  16.636   1.708  1.00 97.89           H  
ATOM   2274  NH1 ARG A 141     -18.392  19.438   1.056  1.00 97.89           N  
ATOM   2275 HH11 ARG A 141     -18.781  20.213   1.574  1.00 97.89           H  
ATOM   2276 HH12 ARG A 141     -18.471  19.364   0.052  1.00 97.89           H  
ATOM   2277  NH2 ARG A 141     -17.846  18.546   3.021  1.00 97.89           N  
ATOM   2278 HH21 ARG A 141     -18.184  19.350   3.531  1.00 97.89           H  
ATOM   2279 HH22 ARG A 141     -17.552  17.785   3.615  1.00 97.89           H  
ATOM   2280  CZ  ARG A 141     -17.871  18.444   1.722  1.00 97.89           C  
ATOM   2281  N   ALA A 142     -14.328  12.973   0.939  1.00 98.18           N  
ATOM   2282  H   ALA A 142     -15.073  12.538   1.464  1.00 98.18           H  
ATOM   2283  CA  ALA A 142     -12.966  12.848   1.452  1.00 98.18           C  
ATOM   2284  HA  ALA A 142     -12.473  13.817   1.384  1.00 98.18           H  
ATOM   2285  C   ALA A 142     -12.135  11.855   0.619  1.00 98.18           C  
ATOM   2286  CB  ALA A 142     -13.029  12.455   2.929  1.00 98.18           C  
ATOM   2287  HB1 ALA A 142     -13.487  11.472   3.043  1.00 98.18           H  
ATOM   2288  HB2 ALA A 142     -13.614  13.191   3.480  1.00 98.18           H  
ATOM   2289  HB3 ALA A 142     -12.020  12.428   3.342  1.00 98.18           H  
ATOM   2290  O   ALA A 142     -10.981  12.143   0.312  1.00 98.18           O  
ATOM   2291  N   LEU A 143     -12.729  10.737   0.188  1.00 96.87           N  
ATOM   2292  H   LEU A 143     -13.667  10.541   0.507  1.00 96.87           H  
ATOM   2293  CA  LEU A 143     -12.080   9.773  -0.712  1.00 96.87           C  
ATOM   2294  HA  LEU A 143     -11.120   9.484  -0.285  1.00 96.87           H  
ATOM   2295  C   LEU A 143     -11.773  10.377  -2.091  1.00 96.87           C  
ATOM   2296  CB  LEU A 143     -12.965   8.520  -0.851  1.00 96.87           C  
ATOM   2297  HB2 LEU A 143     -12.562   7.898  -1.650  1.00 96.87           H  
ATOM   2298  HB3 LEU A 143     -13.964   8.835  -1.150  1.00 96.87           H  
ATOM   2299  O   LEU A 143     -10.693  10.149  -2.630  1.00 96.87           O  
ATOM   2300  CG  LEU A 143     -13.068   7.663   0.424  1.00 96.87           C  
ATOM   2301  HG  LEU A 143     -13.366   8.289   1.265  1.00 96.87           H  
ATOM   2302  CD1 LEU A 143     -14.132   6.583   0.227  1.00 96.87           C  
ATOM   2303 HD11 LEU A 143     -14.219   5.993   1.139  1.00 96.87           H  
ATOM   2304 HD12 LEU A 143     -13.862   5.932  -0.604  1.00 96.87           H  
ATOM   2305 HD13 LEU A 143     -15.097   7.053   0.032  1.00 96.87           H  
ATOM   2306  CD2 LEU A 143     -11.746   6.970   0.762  1.00 96.87           C  
ATOM   2307 HD21 LEU A 143     -10.972   7.707   0.976  1.00 96.87           H  
ATOM   2308 HD22 LEU A 143     -11.420   6.346  -0.071  1.00 96.87           H  
ATOM   2309 HD23 LEU A 143     -11.873   6.346   1.646  1.00 96.87           H  
ATOM   2310  N   GLU A 144     -12.679  11.189  -2.643  1.00 96.94           N  
ATOM   2311  H   GLU A 144     -13.586  11.276  -2.207  1.00 96.94           H  
ATOM   2312  CA  GLU A 144     -12.428  11.933  -3.883  1.00 96.94           C  
ATOM   2313  HA  GLU A 144     -12.153  11.229  -4.668  1.00 96.94           H  
ATOM   2314  C   GLU A 144     -11.257  12.908  -3.715  1.00 96.94           C  
ATOM   2315  CB  GLU A 144     -13.707  12.666  -4.314  1.00 96.94           C  
ATOM   2316  HB2 GLU A 144     -13.977  13.392  -3.547  1.00 96.94           H  
ATOM   2317  HB3 GLU A 144     -14.513  11.937  -4.404  1.00 96.94           H  
ATOM   2318  O   GLU A 144     -10.344  12.914  -4.538  1.00 96.94           O  
ATOM   2319  CG  GLU A 144     -13.542  13.386  -5.664  1.00 96.94           C  
ATOM   2320  HG2 GLU A 144     -13.236  12.654  -6.411  1.00 96.94           H  
ATOM   2321  HG3 GLU A 144     -12.753  14.133  -5.577  1.00 96.94           H  
ATOM   2322  CD  GLU A 144     -14.826  14.090  -6.133  1.00 96.94           C  
ATOM   2323  OE1 GLU A 144     -14.889  14.417  -7.339  1.00 96.94           O  
ATOM   2324  OE2 GLU A 144     -15.730  14.321  -5.293  1.00 96.94           O  
ATOM   2325  N   TYR A 145     -11.223  13.674  -2.619  1.00 98.07           N  
ATOM   2326  H   TYR A 145     -12.005  13.639  -1.980  1.00 98.07           H  
ATOM   2327  CA  TYR A 145     -10.084  14.539  -2.309  1.00 98.07           C  
ATOM   2328  HA  TYR A 145      -9.965  15.254  -3.124  1.00 98.07           H  
ATOM   2329  C   TYR A 145      -8.775  13.748  -2.216  1.00 98.07           C  
ATOM   2330  CB  TYR A 145     -10.349  15.319  -1.019  1.00 98.07           C  
ATOM   2331  HB2 TYR A 145     -11.119  16.063  -1.226  1.00 98.07           H  
ATOM   2332  HB3 TYR A 145     -10.742  14.638  -0.264  1.00 98.07           H  
ATOM   2333  O   TYR A 145      -7.793  14.151  -2.837  1.00 98.07           O  
ATOM   2334  CG  TYR A 145      -9.128  16.024  -0.453  1.00 98.07           C  
ATOM   2335  CD1 TYR A 145      -8.599  15.625   0.791  1.00 98.07           C  
ATOM   2336  HD1 TYR A 145      -9.064  14.824   1.346  1.00 98.07           H  
ATOM   2337  CD2 TYR A 145      -8.502  17.054  -1.183  1.00 98.07           C  
ATOM   2338  HD2 TYR A 145      -8.878  17.327  -2.158  1.00 98.07           H  
ATOM   2339  CE1 TYR A 145      -7.464  16.271   1.313  1.00 98.07           C  
ATOM   2340  HE1 TYR A 145      -7.073  15.989   2.280  1.00 98.07           H  
ATOM   2341  CE2 TYR A 145      -7.357  17.693  -0.669  1.00 98.07           C  
ATOM   2342  HE2 TYR A 145      -6.866  18.466  -1.241  1.00 98.07           H  
ATOM   2343  OH  TYR A 145      -5.740  17.920   1.094  1.00 98.07           O  
ATOM   2344  HH  TYR A 145      -5.404  18.613   0.520  1.00 98.07           H  
ATOM   2345  CZ  TYR A 145      -6.834  17.299   0.582  1.00 98.07           C  
ATOM   2346  N   ILE A 146      -8.770  12.607  -1.520  1.00 97.30           N  
ATOM   2347  H   ILE A 146      -9.617  12.338  -1.041  1.00 97.30           H  
ATOM   2348  CA  ILE A 146      -7.601  11.724  -1.413  1.00 97.30           C  
ATOM   2349  HA  ILE A 146      -6.792  12.278  -0.937  1.00 97.30           H  
ATOM   2350  C   ILE A 146      -7.095  11.307  -2.798  1.00 97.30           C  
ATOM   2351  CB  ILE A 146      -7.919  10.519  -0.504  1.00 97.30           C  
ATOM   2352  HB  ILE A 146      -8.899  10.127  -0.776  1.00 97.30           H  
ATOM   2353  O   ILE A 146      -5.894  11.390  -3.042  1.00 97.30           O  
ATOM   2354  CG1 ILE A 146      -7.955  10.988   0.969  1.00 97.30           C  
ATOM   2355 HG12 ILE A 146      -8.489  11.936   1.042  1.00 97.30           H  
ATOM   2356 HG13 ILE A 146      -6.938  11.161   1.321  1.00 97.30           H  
ATOM   2357  CG2 ILE A 146      -6.895   9.382  -0.676  1.00 97.30           C  
ATOM   2358 HG21 ILE A 146      -6.926   8.987  -1.692  1.00 97.30           H  
ATOM   2359 HG22 ILE A 146      -7.154   8.554  -0.017  1.00 97.30           H  
ATOM   2360 HG23 ILE A 146      -5.889   9.735  -0.449  1.00 97.30           H  
ATOM   2361  CD1 ILE A 146      -8.650   9.998   1.907  1.00 97.30           C  
ATOM   2362 HD11 ILE A 146      -9.670   9.824   1.563  1.00 97.30           H  
ATOM   2363 HD12 ILE A 146      -8.686  10.419   2.912  1.00 97.30           H  
ATOM   2364 HD13 ILE A 146      -8.111   9.052   1.946  1.00 97.30           H  
ATOM   2365  N   GLU A 147      -7.973  10.927  -3.734  1.00 94.80           N  
ATOM   2366  H   GLU A 147      -8.952  10.876  -3.491  1.00 94.80           H  
ATOM   2367  CA  GLU A 147      -7.558  10.602  -5.109  1.00 94.80           C  
ATOM   2368  HA  GLU A 147      -6.831   9.790  -5.071  1.00 94.80           H  
ATOM   2369  C   GLU A 147      -6.846  11.773  -5.806  1.00 94.80           C  
ATOM   2370  CB  GLU A 147      -8.752  10.146  -5.968  1.00 94.80           C  
ATOM   2371  HB2 GLU A 147      -8.463  10.175  -7.018  1.00 94.80           H  
ATOM   2372  HB3 GLU A 147      -9.575  10.851  -5.844  1.00 94.80           H  
ATOM   2373  O   GLU A 147      -5.909  11.532  -6.565  1.00 94.80           O  
ATOM   2374  CG  GLU A 147      -9.270   8.733  -5.663  1.00 94.80           C  
ATOM   2375  HG2 GLU A 147      -9.516   8.664  -4.603  1.00 94.80           H  
ATOM   2376  HG3 GLU A 147     -10.193   8.584  -6.223  1.00 94.80           H  
ATOM   2377  CD  GLU A 147      -8.293   7.604  -6.043  1.00 94.80           C  
ATOM   2378  OE1 GLU A 147      -8.163   6.645  -5.253  1.00 94.80           O  
ATOM   2379  OE2 GLU A 147      -7.678   7.612  -7.145  1.00 94.80           O  
ATOM   2380  N   THR A 148      -7.228  13.029  -5.533  1.00 96.43           N  
ATOM   2381  H   THR A 148      -8.009  13.158  -4.906  1.00 96.43           H  
ATOM   2382  CA  THR A 148      -6.579  14.218  -6.130  1.00 96.43           C  
ATOM   2383  HA  THR A 148      -6.427  14.019  -7.190  1.00 96.43           H  
ATOM   2384  C   THR A 148      -5.198  14.542  -5.559  1.00 96.43           C  
ATOM   2385  CB  THR A 148      -7.435  15.493  -6.025  1.00 96.43           C  
ATOM   2386  HB  THR A 148      -6.964  16.256  -6.644  1.00 96.43           H  
ATOM   2387  O   THR A 148      -4.465  15.327  -6.158  1.00 96.43           O  
ATOM   2388  CG2 THR A 148      -8.859  15.316  -6.537  1.00 96.43           C  
ATOM   2389 HG21 THR A 148      -9.436  14.692  -5.855  1.00 96.43           H  
ATOM   2390 HG22 THR A 148      -8.843  14.855  -7.525  1.00 96.43           H  
ATOM   2391 HG23 THR A 148      -9.341  16.291  -6.607  1.00 96.43           H  
ATOM   2392  OG1 THR A 148      -7.507  16.006  -4.712  1.00 96.43           O  
ATOM   2393  HG1 THR A 148      -7.615  15.274  -4.101  1.00 96.43           H  
ATOM   2394  N   ILE A 149      -4.853  13.976  -4.399  1.00 97.08           N  
ATOM   2395  H   ILE A 149      -5.517  13.357  -3.957  1.00 97.08           H  
ATOM   2396  CA  ILE A 149      -3.579  14.223  -3.707  1.00 97.08           C  
ATOM   2397  HA  ILE A 149      -3.016  14.955  -4.288  1.00 97.08           H  
ATOM   2398  C   ILE A 149      -2.671  12.989  -3.666  1.00 97.08           C  
ATOM   2399  CB  ILE A 149      -3.798  14.837  -2.308  1.00 97.08           C  
ATOM   2400  HB  ILE A 149      -2.819  15.010  -1.861  1.00 97.08           H  
ATOM   2401  O   ILE A 149      -1.602  13.031  -3.059  1.00 97.08           O  
ATOM   2402  CG1 ILE A 149      -4.591  13.888  -1.394  1.00 97.08           C  
ATOM   2403 HG12 ILE A 149      -5.628  13.879  -1.731  1.00 97.08           H  
ATOM   2404 HG13 ILE A 149      -4.203  12.874  -1.487  1.00 97.08           H  
ATOM   2405  CG2 ILE A 149      -4.508  16.197  -2.423  1.00 97.08           C  
ATOM   2406 HG21 ILE A 149      -3.942  16.855  -3.082  1.00 97.08           H  
ATOM   2407 HG22 ILE A 149      -5.513  16.064  -2.822  1.00 97.08           H  
ATOM   2408 HG23 ILE A 149      -4.591  16.655  -1.437  1.00 97.08           H  
ATOM   2409  CD1 ILE A 149      -4.582  14.260   0.090  1.00 97.08           C  
ATOM   2410 HD11 ILE A 149      -5.050  15.232   0.242  1.00 97.08           H  
ATOM   2411 HD12 ILE A 149      -3.561  14.295   0.471  1.00 97.08           H  
ATOM   2412 HD13 ILE A 149      -5.142  13.512   0.652  1.00 97.08           H  
ATOM   2413  N   LYS A 150      -3.063  11.883  -4.306  1.00 94.20           N  
ATOM   2414  H   LYS A 150      -3.951  11.903  -4.787  1.00 94.20           H  
ATOM   2415  CA  LYS A 150      -2.146  10.766  -4.558  1.00 94.20           C  
ATOM   2416  HA  LYS A 150      -1.728  10.421  -3.613  1.00 94.20           H  
ATOM   2417  C   LYS A 150      -0.985  11.234  -5.418  1.00 94.20           C  
ATOM   2418  CB  LYS A 150      -2.869   9.610  -5.250  1.00 94.20           C  
ATOM   2419  HB2 LYS A 150      -3.473   9.988  -6.075  1.00 94.20           H  
ATOM   2420  HB3 LYS A 150      -2.131   8.913  -5.645  1.00 94.20           H  
ATOM   2421  O   LYS A 150      -1.168  12.059  -6.307  1.00 94.20           O  
ATOM   2422  CG  LYS A 150      -3.742   8.874  -4.241  1.00 94.20           C  
ATOM   2423  HG2 LYS A 150      -3.114   8.510  -3.428  1.00 94.20           H  
ATOM   2424  HG3 LYS A 150      -4.489   9.554  -3.833  1.00 94.20           H  
ATOM   2425  CD  LYS A 150      -4.448   7.696  -4.900  1.00 94.20           C  
ATOM   2426  HD2 LYS A 150      -5.122   8.047  -5.682  1.00 94.20           H  
ATOM   2427  HD3 LYS A 150      -3.707   7.011  -5.311  1.00 94.20           H  
ATOM   2428  CE  LYS A 150      -5.230   7.019  -3.787  1.00 94.20           C  
ATOM   2429  HE2 LYS A 150      -4.537   6.786  -2.978  1.00 94.20           H  
ATOM   2430  HE3 LYS A 150      -5.985   7.701  -3.397  1.00 94.20           H  
ATOM   2431  NZ  LYS A 150      -5.863   5.774  -4.241  1.00 94.20           N  
ATOM   2432  HZ1 LYS A 150      -5.236   5.259  -4.843  1.00 94.20           H  
ATOM   2433  HZ2 LYS A 150      -6.041   5.232  -3.408  1.00 94.20           H  
ATOM   2434  HZ3 LYS A 150      -6.744   5.985  -4.686  1.00 94.20           H  
ATOM   2435  N   GLU A 151       0.194  10.683  -5.153  1.00 93.96           N  
ATOM   2436  H   GLU A 151       0.247  10.018  -4.395  1.00 93.96           H  
ATOM   2437  CA  GLU A 151       1.456  11.053  -5.801  1.00 93.96           C  
ATOM   2438  HA  GLU A 151       2.227  10.428  -5.351  1.00 93.96           H  
ATOM   2439  C   GLU A 151       1.927  12.497  -5.528  1.00 93.96           C  
ATOM   2440  CB  GLU A 151       1.428  10.669  -7.294  1.00 93.96           C  
ATOM   2441  HB2 GLU A 151       2.330  11.039  -7.782  1.00 93.96           H  
ATOM   2442  HB3 GLU A 151       0.587  11.145  -7.798  1.00 93.96           H  
ATOM   2443  O   GLU A 151       3.008  12.884  -5.971  1.00 93.96           O  
ATOM   2444  CG  GLU A 151       1.332   9.144  -7.501  1.00 93.96           C  
ATOM   2445  HG2 GLU A 151       1.188   8.948  -8.564  1.00 93.96           H  
ATOM   2446  HG3 GLU A 151       0.465   8.744  -6.974  1.00 93.96           H  
ATOM   2447  CD  GLU A 151       2.615   8.442  -7.040  1.00 93.96           C  
ATOM   2448  OE1 GLU A 151       2.570   7.428  -6.301  1.00 93.96           O  
ATOM   2449  OE2 GLU A 151       3.707   8.939  -7.395  1.00 93.96           O  
ATOM   2450  N   GLU A 152       1.190  13.275  -4.727  1.00 96.17           N  
ATOM   2451  H   GLU A 152       0.310  12.926  -4.376  1.00 96.17           H  
ATOM   2452  CA  GLU A 152       1.621  14.601  -4.290  1.00 96.17           C  
ATOM   2453  HA  GLU A 152       2.123  15.091  -5.124  1.00 96.17           H  
ATOM   2454  C   GLU A 152       2.616  14.527  -3.137  1.00 96.17           C  
ATOM   2455  CB  GLU A 152       0.437  15.479  -3.872  1.00 96.17           C  
ATOM   2456  HB2 GLU A 152       0.809  16.392  -3.409  1.00 96.17           H  
ATOM   2457  HB3 GLU A 152      -0.143  14.967  -3.104  1.00 96.17           H  
ATOM   2458  O   GLU A 152       2.559  13.654  -2.261  1.00 96.17           O  
ATOM   2459  CG  GLU A 152      -0.474  15.855  -5.046  1.00 96.17           C  
ATOM   2460  HG2 GLU A 152      -0.772  14.962  -5.595  1.00 96.17           H  
ATOM   2461  HG3 GLU A 152      -1.371  16.307  -4.625  1.00 96.17           H  
ATOM   2462  CD  GLU A 152       0.145  16.887  -5.997  1.00 96.17           C  
ATOM   2463  OE1 GLU A 152      -0.569  17.273  -6.951  1.00 96.17           O  
ATOM   2464  OE2 GLU A 152       1.173  17.507  -5.650  1.00 96.17           O  
ATOM   2465  N   GLU A 153       3.505  15.514  -3.114  1.00 98.39           N  
ATOM   2466  H   GLU A 153       3.462  16.212  -3.842  1.00 98.39           H  
ATOM   2467  CA  GLU A 153       4.497  15.657  -2.066  1.00 98.39           C  
ATOM   2468  HA  GLU A 153       4.758  14.654  -1.729  1.00 98.39           H  
ATOM   2469  C   GLU A 153       3.950  16.406  -0.849  1.00 98.39           C  
ATOM   2470  CB  GLU A 153       5.756  16.300  -2.644  1.00 98.39           C  
ATOM   2471  HB2 GLU A 153       6.010  15.797  -3.577  1.00 98.39           H  
ATOM   2472  HB3 GLU A 153       5.573  17.355  -2.846  1.00 98.39           H  
ATOM   2473  O   GLU A 153       3.292  17.446  -0.953  1.00 98.39           O  
ATOM   2474  CG  GLU A 153       6.924  16.144  -1.673  1.00 98.39           C  
ATOM   2475  HG2 GLU A 153       6.731  16.723  -0.770  1.00 98.39           H  
ATOM   2476  HG3 GLU A 153       7.014  15.096  -1.385  1.00 98.39           H  
ATOM   2477  CD  GLU A 153       8.240  16.599  -2.287  1.00 98.39           C  
ATOM   2478  OE1 GLU A 153       9.289  16.353  -1.655  1.00 98.39           O  
ATOM   2479  OE2 GLU A 153       8.264  17.345  -3.287  1.00 98.39           O  
ATOM   2480  N   MET A 154       4.261  15.878   0.332  1.00 98.79           N  
ATOM   2481  H   MET A 154       4.793  15.020   0.334  1.00 98.79           H  
ATOM   2482  CA  MET A 154       3.783  16.355   1.622  1.00 98.79           C  
ATOM   2483  HA  MET A 154       3.388  17.363   1.495  1.00 98.79           H  
ATOM   2484  C   MET A 154       4.918  16.408   2.643  1.00 98.79           C  
ATOM   2485  CB  MET A 154       2.653  15.447   2.133  1.00 98.79           C  
ATOM   2486  HB2 MET A 154       3.035  14.433   2.249  1.00 98.79           H  
ATOM   2487  HB3 MET A 154       2.316  15.801   3.108  1.00 98.79           H  
ATOM   2488  O   MET A 154       5.879  15.640   2.580  1.00 98.79           O  
ATOM   2489  CG  MET A 154       1.454  15.419   1.184  1.00 98.79           C  
ATOM   2490  HG2 MET A 154       1.793  15.134   0.188  1.00 98.79           H  
ATOM   2491  HG3 MET A 154       1.022  16.419   1.134  1.00 98.79           H  
ATOM   2492  SD  MET A 154       0.157  14.259   1.662  1.00 98.79           S  
ATOM   2493  CE  MET A 154      -0.810  14.318   0.134  1.00 98.79           C  
ATOM   2494  HE1 MET A 154      -1.322  15.277   0.066  1.00 98.79           H  
ATOM   2495  HE2 MET A 154      -1.545  13.513   0.136  1.00 98.79           H  
ATOM   2496  HE3 MET A 154      -0.155  14.185  -0.727  1.00 98.79           H  
ATOM   2497  N   ILE A 155       4.785  17.292   3.628  1.00 98.92           N  
ATOM   2498  H   ILE A 155       3.968  17.886   3.606  1.00 98.92           H  
ATOM   2499  CA  ILE A 155       5.532  17.214   4.880  1.00 98.92           C  
ATOM   2500  HA  ILE A 155       6.485  16.716   4.699  1.00 98.92           H  
ATOM   2501  C   ILE A 155       4.734  16.358   5.853  1.00 98.92           C  
ATOM   2502  CB  ILE A 155       5.822  18.611   5.468  1.00 98.92           C  
ATOM   2503  HB  ILE A 155       4.872  19.080   5.724  1.00 98.92           H  
ATOM   2504  O   ILE A 155       3.574  16.657   6.132  1.00 98.92           O  
ATOM   2505  CG1 ILE A 155       6.538  19.546   4.470  1.00 98.92           C  
ATOM   2506 HG12 ILE A 155       5.880  19.726   3.621  1.00 98.92           H  
ATOM   2507 HG13 ILE A 155       6.709  20.510   4.949  1.00 98.92           H  
ATOM   2508  CG2 ILE A 155       6.648  18.481   6.764  1.00 98.92           C  
ATOM   2509 HG21 ILE A 155       7.546  17.889   6.589  1.00 98.92           H  
ATOM   2510 HG22 ILE A 155       6.926  19.470   7.127  1.00 98.92           H  
ATOM   2511 HG23 ILE A 155       6.052  17.992   7.535  1.00 98.92           H  
ATOM   2512  CD1 ILE A 155       7.877  19.015   3.948  1.00 98.92           C  
ATOM   2513 HD11 ILE A 155       7.716  18.049   3.470  1.00 98.92           H  
ATOM   2514 HD12 ILE A 155       8.593  18.908   4.762  1.00 98.92           H  
ATOM   2515 HD13 ILE A 155       8.279  19.713   3.213  1.00 98.92           H  
ATOM   2516  N   LEU A 156       5.377  15.324   6.384  1.00 98.88           N  
ATOM   2517  H   LEU A 156       6.319  15.137   6.073  1.00 98.88           H  
ATOM   2518  CA  LEU A 156       4.845  14.493   7.452  1.00 98.88           C  
ATOM   2519  HA  LEU A 156       3.763  14.620   7.495  1.00 98.88           H  
ATOM   2520  C   LEU A 156       5.422  14.941   8.790  1.00 98.88           C  
ATOM   2521  CB  LEU A 156       5.135  13.026   7.108  1.00 98.88           C  
ATOM   2522  HB2 LEU A 156       6.209  12.870   7.013  1.00 98.88           H  
ATOM   2523  HB3 LEU A 156       4.685  12.842   6.132  1.00 98.88           H  
ATOM   2524  O   LEU A 156       6.643  14.973   8.974  1.00 98.88           O  
ATOM   2525  CG  LEU A 156       4.548  12.013   8.107  1.00 98.88           C  
ATOM   2526  HG  LEU A 156       3.553  12.335   8.412  1.00 98.88           H  
ATOM   2527  CD1 LEU A 156       4.419  10.660   7.411  1.00 98.88           C  
ATOM   2528 HD11 LEU A 156       3.965   9.941   8.093  1.00 98.88           H  
ATOM   2529 HD12 LEU A 156       3.774  10.752   6.537  1.00 98.88           H  
ATOM   2530 HD13 LEU A 156       5.401  10.304   7.098  1.00 98.88           H  
ATOM   2531  CD2 LEU A 156       5.427  11.818   9.347  1.00 98.88           C  
ATOM   2532 HD21 LEU A 156       5.054  10.978   9.933  1.00 98.88           H  
ATOM   2533 HD22 LEU A 156       6.459  11.633   9.050  1.00 98.88           H  
ATOM   2534 HD23 LEU A 156       5.390  12.691   9.998  1.00 98.88           H  
ATOM   2535  N   THR A 157       4.549  15.230   9.750  1.00 98.81           N  
ATOM   2536  H   THR A 157       3.563  15.236   9.529  1.00 98.81           H  
ATOM   2537  CA  THR A 157       4.921  15.481  11.146  1.00 98.81           C  
ATOM   2538  HA  THR A 157       6.003  15.391  11.244  1.00 98.81           H  
ATOM   2539  C   THR A 157       4.307  14.432  12.067  1.00 98.81           C  
ATOM   2540  CB  THR A 157       4.556  16.901  11.595  1.00 98.81           C  
ATOM   2541  HB  THR A 157       4.774  17.004  12.658  1.00 98.81           H  
ATOM   2542  O   THR A 157       3.133  14.095  11.951  1.00 98.81           O  
ATOM   2543  CG2 THR A 157       5.347  17.954  10.820  1.00 98.81           C  
ATOM   2544 HG21 THR A 157       5.151  18.941  11.240  1.00 98.81           H  
ATOM   2545 HG22 THR A 157       6.412  17.736  10.891  1.00 98.81           H  
ATOM   2546 HG23 THR A 157       5.048  17.945   9.772  1.00 98.81           H  
ATOM   2547  OG1 THR A 157       3.201  17.176  11.368  1.00 98.81           O  
ATOM   2548  HG1 THR A 157       2.973  18.007  11.791  1.00 98.81           H  
ATOM   2549  N   LEU A 158       5.113  13.893  12.983  1.00 98.54           N  
ATOM   2550  H   LEU A 158       6.053  14.253  13.063  1.00 98.54           H  
ATOM   2551  CA  LEU A 158       4.653  12.953  14.004  1.00 98.54           C  
ATOM   2552  HA  LEU A 158       3.934  12.261  13.567  1.00 98.54           H  
ATOM   2553  C   LEU A 158       3.949  13.723  15.123  1.00 98.54           C  
ATOM   2554  CB  LEU A 158       5.838  12.154  14.584  1.00 98.54           C  
ATOM   2555  HB2 LEU A 158       5.457  11.524  15.387  1.00 98.54           H  
ATOM   2556  HB3 LEU A 158       6.546  12.854  15.028  1.00 98.54           H  
ATOM   2557  O   LEU A 158       4.555  14.607  15.735  1.00 98.54           O  
ATOM   2558  CG  LEU A 158       6.601  11.258  13.594  1.00 98.54           C  
ATOM   2559  HG  LEU A 158       7.037  11.875  12.808  1.00 98.54           H  
ATOM   2560  CD1 LEU A 158       7.728  10.526  14.314  1.00 98.54           C  
ATOM   2561 HD11 LEU A 158       7.316   9.842  15.056  1.00 98.54           H  
ATOM   2562 HD12 LEU A 158       8.326   9.968  13.593  1.00 98.54           H  
ATOM   2563 HD13 LEU A 158       8.371  11.233  14.838  1.00 98.54           H  
ATOM   2564  CD2 LEU A 158       5.708  10.203  12.951  1.00 98.54           C  
ATOM   2565 HD21 LEU A 158       6.312   9.496  12.383  1.00 98.54           H  
ATOM   2566 HD22 LEU A 158       5.028  10.700  12.259  1.00 98.54           H  
ATOM   2567 HD23 LEU A 158       5.140   9.672  13.714  1.00 98.54           H  
ATOM   2568  N   SER A 159       2.718  13.341  15.453  1.00 97.92           N  
ATOM   2569  H   SER A 159       2.244  12.647  14.893  1.00 97.92           H  
ATOM   2570  CA  SER A 159       1.957  13.962  16.545  1.00 97.92           C  
ATOM   2571  HA  SER A 159       1.950  15.043  16.405  1.00 97.92           H  
ATOM   2572  C   SER A 159       2.547  13.681  17.926  1.00 97.92           C  
ATOM   2573  CB  SER A 159       0.514  13.477  16.506  1.00 97.92           C  
ATOM   2574  HB2 SER A 159       0.473  12.390  16.571  1.00 97.92           H  
ATOM   2575  HB3 SER A 159      -0.033  13.906  17.345  1.00 97.92           H  
ATOM   2576  O   SER A 159       2.376  14.471  18.848  1.00 97.92           O  
ATOM   2577  OG  SER A 159      -0.075  13.912  15.303  1.00 97.92           O  
ATOM   2578  HG  SER A 159      -0.981  14.107  15.557  1.00 97.92           H  
ATOM   2579  N   SER A 160       3.312  12.594  18.069  1.00 95.06           N  
ATOM   2580  H   SER A 160       3.443  11.992  17.269  1.00 95.06           H  
ATOM   2581  CA  SER A 160       4.056  12.290  19.298  1.00 95.06           C  
ATOM   2582  HA  SER A 160       3.368  12.325  20.143  1.00 95.06           H  
ATOM   2583  C   SER A 160       5.188  13.281  19.590  1.00 95.06           C  
ATOM   2584  CB  SER A 160       4.645  10.879  19.208  1.00 95.06           C  
ATOM   2585  HB2 SER A 160       5.143  10.636  20.147  1.00 95.06           H  
ATOM   2586  HB3 SER A 160       3.841  10.162  19.044  1.00 95.06           H  
ATOM   2587  O   SER A 160       5.707  13.300  20.704  1.00 95.06           O  
ATOM   2588  OG  SER A 160       5.582  10.796  18.143  1.00 95.06           O  
ATOM   2589  HG  SER A 160       5.918   9.898  18.101  1.00 95.06           H  
ATOM   2590  N   GLY A 161       5.624  14.059  18.593  1.00 93.60           N  
ATOM   2591  H   GLY A 161       5.125  14.034  17.715  1.00 93.60           H  
ATOM   2592  CA  GLY A 161       6.775  14.957  18.695  1.00 93.60           C  
ATOM   2593  HA2 GLY A 161       6.692  15.530  19.619  1.00 93.60           H  
ATOM   2594  HA3 GLY A 161       6.748  15.653  17.857  1.00 93.60           H  
ATOM   2595  C   GLY A 161       8.144  14.264  18.693  1.00 93.60           C  
ATOM   2596  O   GLY A 161       9.153  14.964  18.664  1.00 93.60           O  
ATOM   2597  N   GLY A 162       8.200  12.927  18.689  1.00 94.68           N  
ATOM   2598  H   GLY A 162       7.327  12.419  18.698  1.00 94.68           H  
ATOM   2599  CA  GLY A 162       9.453  12.167  18.612  1.00 94.68           C  
ATOM   2600  HA2 GLY A 162       9.246  11.108  18.767  1.00 94.68           H  
ATOM   2601  HA3 GLY A 162      10.122  12.506  19.403  1.00 94.68           H  
ATOM   2602  C   GLY A 162      10.178  12.325  17.270  1.00 94.68           C  
ATOM   2603  O   GLY A 162       9.632  12.887  16.321  1.00 94.68           O  
ATOM   2604  N   ASP A 163      11.405  11.809  17.179  1.00 97.22           N  
ATOM   2605  H   ASP A 163      11.848  11.448  18.012  1.00 97.22           H  
ATOM   2606  CA  ASP A 163      12.215  11.887  15.951  1.00 97.22           C  
ATOM   2607  HA  ASP A 163      12.071  12.863  15.487  1.00 97.22           H  
ATOM   2608  C   ASP A 163      11.822  10.828  14.914  1.00 97.22           C  
ATOM   2609  CB  ASP A 163      13.704  11.739  16.294  1.00 97.22           C  
ATOM   2610  HB2 ASP A 163      14.267  11.643  15.366  1.00 97.22           H  
ATOM   2611  HB3 ASP A 163      13.850  10.826  16.870  1.00 97.22           H  
ATOM   2612  O   ASP A 163      11.816  11.105  13.710  1.00 97.22           O  
ATOM   2613  CG  ASP A 163      14.269  12.935  17.062  1.00 97.22           C  
ATOM   2614  OD1 ASP A 163      13.816  14.072  16.796  1.00 97.22           O  
ATOM   2615  OD2 ASP A 163      15.173  12.696  17.890  1.00 97.22           O  
ATOM   2616  N   THR A 164      11.468   9.623  15.369  1.00 97.07           N  
ATOM   2617  H   THR A 164      11.475   9.457  16.365  1.00 97.07           H  
ATOM   2618  CA  THR A 164      10.965   8.538  14.521  1.00 97.07           C  
ATOM   2619  HA  THR A 164      10.603   8.998  13.602  1.00 97.07           H  
ATOM   2620  C   THR A 164       9.766   7.838  15.155  1.00 97.07           C  
ATOM   2621  CB  THR A 164      12.043   7.509  14.112  1.00 97.07           C  
ATOM   2622  HB  THR A 164      11.629   6.901  13.308  1.00 97.07           H  
ATOM   2623  O   THR A 164       9.495   7.974  16.350  1.00 97.07           O  
ATOM   2624  CG2 THR A 164      13.330   8.154  13.594  1.00 97.07           C  
ATOM   2625 HG21 THR A 164      13.963   7.384  13.153  1.00 97.07           H  
ATOM   2626 HG22 THR A 164      13.085   8.901  12.838  1.00 97.07           H  
ATOM   2627 HG23 THR A 164      13.864   8.631  14.415  1.00 97.07           H  
ATOM   2628  OG1 THR A 164      12.402   6.641  15.158  1.00 97.07           O  
ATOM   2629  HG1 THR A 164      12.669   5.817  14.744  1.00 97.07           H  
ATOM   2630  N   ALA A 165       9.018   7.099  14.339  1.00 96.88           N  
ATOM   2631  H   ALA A 165       9.263   7.074  13.360  1.00 96.88           H  
ATOM   2632  CA  ALA A 165       7.964   6.204  14.792  1.00 96.88           C  
ATOM   2633  HA  ALA A 165       8.171   5.913  15.822  1.00 96.88           H  
ATOM   2634  C   ALA A 165       7.935   4.930  13.946  1.00 96.88           C  
ATOM   2635  CB  ALA A 165       6.614   6.928  14.762  1.00 96.88           C  
ATOM   2636  HB1 ALA A 165       6.617   7.745  15.483  1.00 96.88           H  
ATOM   2637  HB2 ALA A 165       5.819   6.233  15.034  1.00 96.88           H  
ATOM   2638  HB3 ALA A 165       6.427   7.321  13.763  1.00 96.88           H  
ATOM   2639  O   ALA A 165       8.226   4.945  12.747  1.00 96.88           O  
ATOM   2640  N   GLN A 166       7.536   3.828  14.581  1.00 94.18           N  
ATOM   2641  H   GLN A 166       7.275   3.894  15.555  1.00 94.18           H  
ATOM   2642  CA  GLN A 166       7.316   2.563  13.892  1.00 94.18           C  
ATOM   2643  HA  GLN A 166       8.196   2.339  13.289  1.00 94.18           H  
ATOM   2644  C   GLN A 166       6.119   2.660  12.944  1.00 94.18           C  
ATOM   2645  CB  GLN A 166       7.104   1.417  14.895  1.00 94.18           C  
ATOM   2646  HB2 GLN A 166       6.247   1.651  15.527  1.00 94.18           H  
ATOM   2647  HB3 GLN A 166       6.871   0.506  14.343  1.00 94.18           H  
ATOM   2648  O   GLN A 166       5.096   3.280  13.257  1.00 94.18           O  
ATOM   2649  CG  GLN A 166       8.323   1.149  15.788  1.00 94.18           C  
ATOM   2650  HG2 GLN A 166       8.103   0.308  16.446  1.00 94.18           H  
ATOM   2651  HG3 GLN A 166       8.507   2.021  16.415  1.00 94.18           H  
ATOM   2652  CD  GLN A 166       9.581   0.817  14.995  1.00 94.18           C  
ATOM   2653  NE2 GLN A 166      10.707   1.322  15.433  1.00 94.18           N  
ATOM   2654 HE21 GLN A 166      10.750   1.933  16.236  1.00 94.18           H  
ATOM   2655 HE22 GLN A 166      11.522   1.263  14.839  1.00 94.18           H  
ATOM   2656  OE1 GLN A 166       9.548   0.134  13.983  1.00 94.18           O  
ATOM   2657  N   SER A 167       6.237   1.989  11.801  1.00 92.05           N  
ATOM   2658  H   SER A 167       7.090   1.474  11.633  1.00 92.05           H  
ATOM   2659  CA  SER A 167       5.124   1.818  10.874  1.00 92.05           C  
ATOM   2660  HA  SER A 167       4.784   2.802  10.552  1.00 92.05           H  
ATOM   2661  C   SER A 167       3.944   1.113  11.558  1.00 92.05           C  
ATOM   2662  CB  SER A 167       5.614   1.053   9.645  1.00 92.05           C  
ATOM   2663  HB2 SER A 167       6.463   1.580   9.211  1.00 92.05           H  
ATOM   2664  HB3 SER A 167       5.934   0.052   9.936  1.00 92.05           H  
ATOM   2665  O   SER A 167       4.129   0.206  12.364  1.00 92.05           O  
ATOM   2666  OG  SER A 167       4.594   0.961   8.676  1.00 92.05           O  
ATOM   2667  HG  SER A 167       3.907   0.396   9.035  1.00 92.05           H  
ATOM   2668  N   GLY A 168       2.723   1.531  11.227  1.00 88.02           N  
ATOM   2669  H   GLY A 168       2.656   2.290  10.565  1.00 88.02           H  
ATOM   2670  CA  GLY A 168       1.462   1.005  11.759  1.00 88.02           C  
ATOM   2671  HA2 GLY A 168       1.577  -0.056  11.982  1.00 88.02           H  
ATOM   2672  HA3 GLY A 168       0.694   1.113  10.994  1.00 88.02           H  
ATOM   2673  C   GLY A 168       0.942   1.702  13.020  1.00 88.02           C  
ATOM   2674  O   GLY A 168      -0.266   1.699  13.242  1.00 88.02           O  
ATOM   2675  N   ALA A 169       1.808   2.349  13.809  1.00 83.31           N  
ATOM   2676  H   ALA A 169       2.790   2.286  13.583  1.00 83.31           H  
ATOM   2677  CA  ALA A 169       1.430   3.036  15.055  1.00 83.31           C  
ATOM   2678  HA  ALA A 169       0.378   2.852  15.270  1.00 83.31           H  
ATOM   2679  C   ALA A 169       1.598   4.567  15.007  1.00 83.31           C  
ATOM   2680  CB  ALA A 169       2.251   2.420  16.195  1.00 83.31           C  
ATOM   2681  HB1 ALA A 169       1.957   2.873  17.142  1.00 83.31           H  
ATOM   2682  HB2 ALA A 169       3.313   2.598  16.028  1.00 83.31           H  
ATOM   2683  HB3 ALA A 169       2.067   1.347  16.245  1.00 83.31           H  
ATOM   2684  O   ALA A 169       1.175   5.266  15.925  1.00 83.31           O  
ATOM   2685  N   ALA A 170       2.245   5.099  13.967  1.00 92.82           N  
ATOM   2686  H   ALA A 170       2.589   4.483  13.244  1.00 92.82           H  
ATOM   2687  CA  ALA A 170       2.553   6.519  13.859  1.00 92.82           C  
ATOM   2688  HA  ALA A 170       2.965   6.860  14.809  1.00 92.82           H  
ATOM   2689  C   ALA A 170       1.301   7.353  13.546  1.00 92.82           C  
ATOM   2690  CB  ALA A 170       3.633   6.691  12.786  1.00 92.82           C  
ATOM   2691  HB1 ALA A 170       3.929   7.738  12.725  1.00 92.82           H  
ATOM   2692  HB2 ALA A 170       4.500   6.075  13.026  1.00 92.82           H  
ATOM   2693  HB3 ALA A 170       3.240   6.377  11.819  1.00 92.82           H  
ATOM   2694  O   ALA A 170       0.767   7.267  12.440  1.00 92.82           O  
ATOM   2695  N   LEU A 171       0.883   8.184  14.503  1.00 98.03           N  
ATOM   2696  H   LEU A 171       1.331   8.138  15.407  1.00 98.03           H  
ATOM   2697  CA  LEU A 171      -0.132   9.216  14.309  1.00 98.03           C  
ATOM   2698  HA  LEU A 171      -0.864   8.839  13.595  1.00 98.03           H  
ATOM   2699  C   LEU A 171       0.522  10.478  13.734  1.00 98.03           C  
ATOM   2700  CB  LEU A 171      -0.833   9.479  15.651  1.00 98.03           C  
ATOM   2701  HB2 LEU A 171      -0.183  10.093  16.274  1.00 98.03           H  
ATOM   2702  HB3 LEU A 171      -0.991   8.532  16.168  1.00 98.03           H  
ATOM   2703  O   LEU A 171       1.530  10.950  14.277  1.00 98.03           O  
ATOM   2704  CG  LEU A 171      -2.194  10.172  15.497  1.00 98.03           C  
ATOM   2705  HG  LEU A 171      -2.068  11.042  14.852  1.00 98.03           H  
ATOM   2706  CD1 LEU A 171      -3.229   9.230  14.879  1.00 98.03           C  
ATOM   2707 HD11 LEU A 171      -3.233   8.272  15.398  1.00 98.03           H  
ATOM   2708 HD12 LEU A 171      -4.229   9.657  14.955  1.00 98.03           H  
ATOM   2709 HD13 LEU A 171      -3.017   9.072  13.822  1.00 98.03           H  
ATOM   2710  CD2 LEU A 171      -2.685  10.626  16.868  1.00 98.03           C  
ATOM   2711 HD21 LEU A 171      -3.691  11.036  16.782  1.00 98.03           H  
ATOM   2712 HD22 LEU A 171      -2.712   9.785  17.560  1.00 98.03           H  
ATOM   2713 HD23 LEU A 171      -2.035  11.411  17.255  1.00 98.03           H  
ATOM   2714  N   VAL A 172      -0.000  10.989  12.618  1.00 98.76           N  
ATOM   2715  H   VAL A 172      -0.805  10.532  12.212  1.00 98.76           H  
ATOM   2716  CA  VAL A 172       0.679  12.023  11.827  1.00 98.76           C  
ATOM   2717  HA  VAL A 172       1.414  12.499  12.476  1.00 98.76           H  
ATOM   2718  C   VAL A 172      -0.243  13.137  11.358  1.00 98.76           C  
ATOM   2719  CB  VAL A 172       1.453  11.433  10.625  1.00 98.76           C  
ATOM   2720  HB  VAL A 172       2.099  12.220  10.237  1.00 98.76           H  
ATOM   2721  O   VAL A 172      -1.432  12.936  11.114  1.00 98.76           O  
ATOM   2722  CG1 VAL A 172       2.351  10.268  11.051  1.00 98.76           C  
ATOM   2723 HG11 VAL A 172       3.021   9.992  10.237  1.00 98.76           H  
ATOM   2724 HG12 VAL A 172       2.923  10.564  11.930  1.00 98.76           H  
ATOM   2725 HG13 VAL A 172       1.741   9.402  11.307  1.00 98.76           H  
ATOM   2726  CG2 VAL A 172       0.577  10.948   9.463  1.00 98.76           C  
ATOM   2727 HG21 VAL A 172      -0.054  11.757   9.094  1.00 98.76           H  
ATOM   2728 HG22 VAL A 172       1.214  10.616   8.643  1.00 98.76           H  
ATOM   2729 HG23 VAL A 172      -0.056  10.122   9.784  1.00 98.76           H  
ATOM   2730  N   ASN A 173       0.350  14.305  11.133  1.00 98.82           N  
ATOM   2731  H   ASN A 173       1.334  14.378  11.351  1.00 98.82           H  
ATOM   2732  CA  ASN A 173      -0.216  15.354  10.298  1.00 98.82           C  
ATOM   2733  HA  ASN A 173      -1.265  15.136  10.097  1.00 98.82           H  
ATOM   2734  C   ASN A 173       0.503  15.384   8.945  1.00 98.82           C  
ATOM   2735  CB  ASN A 173      -0.155  16.694  11.040  1.00 98.82           C  
ATOM   2736  HB2 ASN A 173      -0.169  17.506  10.313  1.00 98.82           H  
ATOM   2737  HB3 ASN A 173       0.765  16.760  11.621  1.00 98.82           H  
ATOM   2738  O   ASN A 173       1.730  15.266   8.883  1.00 98.82           O  
ATOM   2739  CG  ASN A 173      -1.332  16.889  11.969  1.00 98.82           C  
ATOM   2740  ND2 ASN A 173      -1.297  16.335  13.159  1.00 98.82           N  
ATOM   2741 HD21 ASN A 173      -0.565  15.690  13.422  1.00 98.82           H  
ATOM   2742 HD22 ASN A 173      -2.134  16.408  13.719  1.00 98.82           H  
ATOM   2743  OD1 ASN A 173      -2.279  17.571  11.619  1.00 98.82           O  
ATOM   2744  N   LEU A 174      -0.263  15.550   7.867  1.00 98.92           N  
ATOM   2745  H   LEU A 174      -1.263  15.609   7.996  1.00 98.92           H  
ATOM   2746  CA  LEU A 174       0.253  15.715   6.510  1.00 98.92           C  
ATOM   2747  HA  LEU A 174       1.339  15.621   6.518  1.00 98.92           H  
ATOM   2748  C   LEU A 174      -0.077  17.118   5.992  1.00 98.92           C  
ATOM   2749  CB  LEU A 174      -0.315  14.623   5.585  1.00 98.92           C  
ATOM   2750  HB2 LEU A 174       0.018  14.826   4.567  1.00 98.92           H  
ATOM   2751  HB3 LEU A 174      -1.402  14.694   5.608  1.00 98.92           H  
ATOM   2752  O   LEU A 174      -1.222  17.565   6.068  1.00 98.92           O  
ATOM   2753  CG  LEU A 174       0.048  13.173   5.945  1.00 98.92           C  
ATOM   2754  HG  LEU A 174      -0.318  12.944   6.945  1.00 98.92           H  
ATOM   2755  CD1 LEU A 174      -0.624  12.216   4.959  1.00 98.92           C  
ATOM   2756 HD11 LEU A 174      -0.439  11.186   5.263  1.00 98.92           H  
ATOM   2757 HD12 LEU A 174      -0.230  12.371   3.954  1.00 98.92           H  
ATOM   2758 HD13 LEU A 174      -1.699  12.394   4.949  1.00 98.92           H  
ATOM   2759  CD2 LEU A 174       1.553  12.915   5.897  1.00 98.92           C  
ATOM   2760 HD21 LEU A 174       2.041  13.494   6.682  1.00 98.92           H  
ATOM   2761 HD22 LEU A 174       1.953  13.200   4.924  1.00 98.92           H  
ATOM   2762 HD23 LEU A 174       1.743  11.857   6.076  1.00 98.92           H  
ATOM   2763  N   THR A 175       0.917  17.793   5.420  1.00 98.92           N  
ATOM   2764  H   THR A 175       1.844  17.394   5.465  1.00 98.92           H  
ATOM   2765  CA  THR A 175       0.752  19.110   4.789  1.00 98.92           C  
ATOM   2766  HA  THR A 175      -0.306  19.372   4.758  1.00 98.92           H  
ATOM   2767  C   THR A 175       1.277  19.066   3.363  1.00 98.92           C  
ATOM   2768  CB  THR A 175       1.477  20.203   5.584  1.00 98.92           C  
ATOM   2769  HB  THR A 175       2.543  19.978   5.624  1.00 98.92           H  
ATOM   2770  O   THR A 175       2.443  18.740   3.156  1.00 98.92           O  
ATOM   2771  CG2 THR A 175       1.285  21.592   4.984  1.00 98.92           C  
ATOM   2772 HG21 THR A 175       0.221  21.817   4.904  1.00 98.92           H  
ATOM   2773 HG22 THR A 175       1.740  21.640   3.995  1.00 98.92           H  
ATOM   2774 HG23 THR A 175       1.764  22.342   5.614  1.00 98.92           H  
ATOM   2775  OG1 THR A 175       0.980  20.284   6.901  1.00 98.92           O  
ATOM   2776  HG1 THR A 175       1.369  21.072   7.289  1.00 98.92           H  
ATOM   2777  N   LEU A 176       0.451  19.418   2.378  1.00 98.90           N  
ATOM   2778  H   LEU A 176      -0.468  19.753   2.628  1.00 98.90           H  
ATOM   2779  CA  LEU A 176       0.851  19.484   0.971  1.00 98.90           C  
ATOM   2780  HA  LEU A 176       1.238  18.514   0.659  1.00 98.90           H  
ATOM   2781  C   LEU A 176       1.964  20.514   0.760  1.00 98.90           C  
ATOM   2782  CB  LEU A 176      -0.375  19.850   0.121  1.00 98.90           C  
ATOM   2783  HB2 LEU A 176      -0.933  20.626   0.645  1.00 98.90           H  
ATOM   2784  HB3 LEU A 176      -0.040  20.277  -0.824  1.00 98.90           H  
ATOM   2785  O   LEU A 176       1.833  21.674   1.143  1.00 98.90           O  
ATOM   2786  CG  LEU A 176      -1.317  18.677  -0.187  1.00 98.90           C  
ATOM   2787  HG  LEU A 176      -1.559  18.138   0.729  1.00 98.90           H  
ATOM   2788  CD1 LEU A 176      -2.606  19.221  -0.801  1.00 98.90           C  
ATOM   2789 HD11 LEU A 176      -3.139  19.806  -0.051  1.00 98.90           H  
ATOM   2790 HD12 LEU A 176      -2.380  19.860  -1.654  1.00 98.90           H  
ATOM   2791 HD13 LEU A 176      -3.247  18.396  -1.111  1.00 98.90           H  
ATOM   2792  CD2 LEU A 176      -0.696  17.710  -1.198  1.00 98.90           C  
ATOM   2793 HD21 LEU A 176       0.184  17.222  -0.779  1.00 98.90           H  
ATOM   2794 HD22 LEU A 176      -0.396  18.243  -2.100  1.00 98.90           H  
ATOM   2795 HD23 LEU A 176      -1.417  16.939  -1.470  1.00 98.90           H  
ATOM   2796  N   VAL A 177       3.043  20.127   0.078  1.00 98.64           N  
ATOM   2797  H   VAL A 177       3.106  19.167  -0.229  1.00 98.64           H  
ATOM   2798  CA  VAL A 177       4.152  21.048  -0.227  1.00 98.64           C  
ATOM   2799  HA  VAL A 177       4.428  21.575   0.686  1.00 98.64           H  
ATOM   2800  C   VAL A 177       3.725  22.116  -1.236  1.00 98.64           C  
ATOM   2801  CB  VAL A 177       5.387  20.267  -0.723  1.00 98.64           C  
ATOM   2802  HB  VAL A 177       5.095  19.614  -1.545  1.00 98.64           H  
ATOM   2803  O   VAL A 177       4.142  23.266  -1.119  1.00 98.64           O  
ATOM   2804  CG1 VAL A 177       6.520  21.180  -1.213  1.00 98.64           C  
ATOM   2805 HG11 VAL A 177       6.202  21.731  -2.099  1.00 98.64           H  
ATOM   2806 HG12 VAL A 177       7.378  20.570  -1.493  1.00 98.64           H  
ATOM   2807 HG13 VAL A 177       6.798  21.886  -0.431  1.00 98.64           H  
ATOM   2808  CG2 VAL A 177       5.969  19.416   0.413  1.00 98.64           C  
ATOM   2809 HG21 VAL A 177       6.842  18.869   0.059  1.00 98.64           H  
ATOM   2810 HG22 VAL A 177       5.227  18.693   0.752  1.00 98.64           H  
ATOM   2811 HG23 VAL A 177       6.254  20.053   1.250  1.00 98.64           H  
ATOM   2812  N   LYS A 178       2.874  21.762  -2.209  1.00 97.96           N  
ATOM   2813  H   LYS A 178       2.577  20.798  -2.239  1.00 97.96           H  
ATOM   2814  CA  LYS A 178       2.497  22.651  -3.323  1.00 97.96           C  
ATOM   2815  HA  LYS A 178       3.415  23.008  -3.789  1.00 97.96           H  
ATOM   2816  C   LYS A 178       1.748  23.920  -2.905  1.00 97.96           C  
ATOM   2817  CB  LYS A 178       1.713  21.864  -4.391  1.00 97.96           C  
ATOM   2818  HB2 LYS A 178       2.333  21.038  -4.738  1.00 97.96           H  
ATOM   2819  HB3 LYS A 178       1.543  22.525  -5.241  1.00 97.96           H  
ATOM   2820  O   LYS A 178       1.826  24.923  -3.607  1.00 97.96           O  
ATOM   2821  CG  LYS A 178       0.354  21.303  -3.926  1.00 97.96           C  
ATOM   2822  HG2 LYS A 178       0.521  20.574  -3.133  1.00 97.96           H  
ATOM   2823  HG3 LYS A 178      -0.278  22.106  -3.548  1.00 97.96           H  
ATOM   2824  CD  LYS A 178      -0.363  20.618  -5.097  1.00 97.96           C  
ATOM   2825  HD2 LYS A 178       0.320  19.902  -5.554  1.00 97.96           H  
ATOM   2826  HD3 LYS A 178      -0.626  21.366  -5.846  1.00 97.96           H  
ATOM   2827  CE  LYS A 178      -1.628  19.877  -4.645  1.00 97.96           C  
ATOM   2828  HE2 LYS A 178      -2.355  20.590  -4.255  1.00 97.96           H  
ATOM   2829  HE3 LYS A 178      -1.347  19.198  -3.840  1.00 97.96           H  
ATOM   2830  NZ  LYS A 178      -2.205  19.081  -5.763  1.00 97.96           N  
ATOM   2831  HZ1 LYS A 178      -1.496  18.492  -6.176  1.00 97.96           H  
ATOM   2832  HZ2 LYS A 178      -2.924  18.441  -5.458  1.00 97.96           H  
ATOM   2833  HZ3 LYS A 178      -2.546  19.657  -6.519  1.00 97.96           H  
ATOM   2834  N   ASN A 179       1.005  23.878  -1.801  1.00 98.01           N  
ATOM   2835  H   ASN A 179       0.946  23.002  -1.301  1.00 98.01           H  
ATOM   2836  CA  ASN A 179       0.130  24.974  -1.374  1.00 98.01           C  
ATOM   2837  HA  ASN A 179       0.552  25.914  -1.732  1.00 98.01           H  
ATOM   2838  C   ASN A 179       0.011  25.138   0.152  1.00 98.01           C  
ATOM   2839  CB  ASN A 179      -1.244  24.792  -2.042  1.00 98.01           C  
ATOM   2840  HB2 ASN A 179      -1.122  24.765  -3.125  1.00 98.01           H  
ATOM   2841  HB3 ASN A 179      -1.870  25.649  -1.795  1.00 98.01           H  
ATOM   2842  O   ASN A 179      -0.698  26.033   0.599  1.00 98.01           O  
ATOM   2843  CG  ASN A 179      -1.980  23.540  -1.602  1.00 98.01           C  
ATOM   2844  ND2 ASN A 179      -3.149  23.325  -2.151  1.00 98.01           N  
ATOM   2845 HD21 ASN A 179      -3.785  22.854  -1.523  1.00 98.01           H  
ATOM   2846 HD22 ASN A 179      -3.564  24.075  -2.685  1.00 98.01           H  
ATOM   2847  OD1 ASN A 179      -1.508  22.746  -0.803  1.00 98.01           O  
ATOM   2848  N   ASN A 180       0.725  24.327   0.940  1.00 98.25           N  
ATOM   2849  H   ASN A 180       1.272  23.592   0.517  1.00 98.25           H  
ATOM   2850  CA  ASN A 180       0.707  24.340   2.404  1.00 98.25           C  
ATOM   2851  HA  ASN A 180       1.388  23.550   2.721  1.00 98.25           H  
ATOM   2852  C   ASN A 180      -0.649  23.963   3.040  1.00 98.25           C  
ATOM   2853  CB  ASN A 180       1.318  25.666   2.896  1.00 98.25           C  
ATOM   2854  HB2 ASN A 180       0.592  26.467   2.758  1.00 98.25           H  
ATOM   2855  HB3 ASN A 180       2.204  25.899   2.305  1.00 98.25           H  
ATOM   2856  O   ASN A 180      -0.871  24.230   4.223  1.00 98.25           O  
ATOM   2857  CG  ASN A 180       1.747  25.617   4.346  1.00 98.25           C  
ATOM   2858  ND2 ASN A 180       1.275  26.534   5.156  1.00 98.25           N  
ATOM   2859 HD21 ASN A 180       1.507  26.414   6.132  1.00 98.25           H  
ATOM   2860 HD22 ASN A 180       0.513  27.113   4.832  1.00 98.25           H  
ATOM   2861  OD1 ASN A 180       2.542  24.793   4.765  1.00 98.25           O  
ATOM   2862  N   ASP A 181      -1.547  23.317   2.289  1.00 98.35           N  
ATOM   2863  H   ASP A 181      -1.350  23.144   1.314  1.00 98.35           H  
ATOM   2864  CA  ASP A 181      -2.813  22.823   2.833  1.00 98.35           C  
ATOM   2865  HA  ASP A 181      -3.299  23.632   3.377  1.00 98.35           H  
ATOM   2866  C   ASP A 181      -2.567  21.662   3.803  1.00 98.35           C  
ATOM   2867  CB  ASP A 181      -3.763  22.358   1.720  1.00 98.35           C  
ATOM   2868  HB2 ASP A 181      -3.214  21.703   1.044  1.00 98.35           H  
ATOM   2869  HB3 ASP A 181      -4.562  21.771   2.173  1.00 98.35           H  
ATOM   2870  O   ASP A 181      -1.872  20.694   3.480  1.00 98.35           O  
ATOM   2871  CG  ASP A 181      -4.420  23.478   0.914  1.00 98.35           C  
ATOM   2872  OD1 ASP A 181      -4.381  24.648   1.349  1.00 98.35           O  
ATOM   2873  OD2 ASP A 181      -4.989  23.132  -0.149  1.00 98.35           O  
ATOM   2874  N   ASN A 182      -3.178  21.732   4.986  1.00 98.86           N  
ATOM   2875  H   ASN A 182      -3.756  22.537   5.178  1.00 98.86           H  
ATOM   2876  CA  ASN A 182      -3.183  20.626   5.939  1.00 98.86           C  
ATOM   2877  HA  ASN A 182      -2.211  20.135   5.913  1.00 98.86           H  
ATOM   2878  C   ASN A 182      -4.244  19.592   5.526  1.00 98.86           C  
ATOM   2879  CB  ASN A 182      -3.380  21.178   7.358  1.00 98.86           C  
ATOM   2880  HB2 ASN A 182      -2.587  21.891   7.582  1.00 98.86           H  
ATOM   2881  HB3 ASN A 182      -4.341  21.688   7.422  1.00 98.86           H  
ATOM   2882  O   ASN A 182      -5.445  19.875   5.513  1.00 98.86           O  
ATOM   2883  CG  ASN A 182      -3.369  20.069   8.394  1.00 98.86           C  
ATOM   2884  ND2 ASN A 182      -2.356  19.957   9.217  1.00 98.86           N  
ATOM   2885 HD21 ASN A 182      -2.419  19.206   9.890  1.00 98.86           H  
ATOM   2886 HD22 ASN A 182      -1.521  20.513   9.097  1.00 98.86           H  
ATOM   2887  OD1 ASN A 182      -4.286  19.279   8.471  1.00 98.86           O  
ATOM   2888  N   VAL A 183      -3.784  18.387   5.199  1.00 98.87           N  
ATOM   2889  H   VAL A 183      -2.794  18.216   5.304  1.00 98.87           H  
ATOM   2890  CA  VAL A 183      -4.606  17.284   4.689  1.00 98.87           C  
ATOM   2891  HA  VAL A 183      -5.215  17.646   3.860  1.00 98.87           H  
ATOM   2892  C   VAL A 183      -5.556  16.760   5.767  1.00 98.87           C  
ATOM   2893  CB  VAL A 183      -3.692  16.159   4.168  1.00 98.87           C  
ATOM   2894  HB  VAL A 183      -3.047  15.856   4.993  1.00 98.87           H  
ATOM   2895  O   VAL A 183      -6.711  16.485   5.453  1.00 98.87           O  
ATOM   2896  CG1 VAL A 183      -4.449  14.916   3.693  1.00 98.87           C  
ATOM   2897 HG11 VAL A 183      -5.017  14.480   4.515  1.00 98.87           H  
ATOM   2898 HG12 VAL A 183      -3.740  14.166   3.342  1.00 98.87           H  
ATOM   2899 HG13 VAL A 183      -5.123  15.176   2.877  1.00 98.87           H  
ATOM   2900  CG2 VAL A 183      -2.809  16.639   3.006  1.00 98.87           C  
ATOM   2901 HG21 VAL A 183      -2.162  15.826   2.677  1.00 98.87           H  
ATOM   2902 HG22 VAL A 183      -3.432  16.959   2.171  1.00 98.87           H  
ATOM   2903 HG23 VAL A 183      -2.177  17.469   3.321  1.00 98.87           H  
ATOM   2904  N   ASN A 184      -5.116  16.668   7.029  1.00 98.82           N  
ATOM   2905  H   ASN A 184      -4.156  16.911   7.228  1.00 98.82           H  
ATOM   2906  CA  ASN A 184      -5.945  16.198   8.147  1.00 98.82           C  
ATOM   2907  HA  ASN A 184      -6.298  15.190   7.931  1.00 98.82           H  
ATOM   2908  C   ASN A 184      -7.179  17.087   8.317  1.00 98.82           C  
ATOM   2909  CB  ASN A 184      -5.141  16.169   9.463  1.00 98.82           C  
ATOM   2910  HB2 ASN A 184      -5.815  15.856  10.260  1.00 98.82           H  
ATOM   2911  HB3 ASN A 184      -4.784  17.165   9.726  1.00 98.82           H  
ATOM   2912  O   ASN A 184      -8.307  16.607   8.241  1.00 98.82           O  
ATOM   2913  CG  ASN A 184      -3.944  15.242   9.458  1.00 98.82           C  
ATOM   2914  ND2 ASN A 184      -3.783  14.469  10.505  1.00 98.82           N  
ATOM   2915 HD21 ASN A 184      -4.421  14.539  11.284  1.00 98.82           H  
ATOM   2916 HD22 ASN A 184      -2.960  13.886  10.559  1.00 98.82           H  
ATOM   2917  OD1 ASN A 184      -3.129  15.221   8.543  1.00 98.82           O  
ATOM   2918  N   LYS A 185      -6.961  18.401   8.435  1.00 98.65           N  
ATOM   2919  H   LYS A 185      -5.999  18.705   8.482  1.00 98.65           H  
ATOM   2920  CA  LYS A 185      -8.022  19.402   8.542  1.00 98.65           C  
ATOM   2921  HA  LYS A 185      -8.628  19.176   9.419  1.00 98.65           H  
ATOM   2922  C   LYS A 185      -8.942  19.358   7.326  1.00 98.65           C  
ATOM   2923  CB  LYS A 185      -7.386  20.788   8.699  1.00 98.65           C  
ATOM   2924  HB2 LYS A 185      -6.667  20.767   9.519  1.00 98.65           H  
ATOM   2925  HB3 LYS A 185      -6.866  21.054   7.779  1.00 98.65           H  
ATOM   2926  O   LYS A 185     -10.157  19.451   7.465  1.00 98.65           O  
ATOM   2927  CG  LYS A 185      -8.467  21.827   9.012  1.00 98.65           C  
ATOM   2928  HG2 LYS A 185      -9.266  21.765   8.274  1.00 98.65           H  
ATOM   2929  HG3 LYS A 185      -8.887  21.623   9.997  1.00 98.65           H  
ATOM   2930  CD  LYS A 185      -7.910  23.246   8.974  1.00 98.65           C  
ATOM   2931  HD2 LYS A 185      -7.137  23.375   9.731  1.00 98.65           H  
ATOM   2932  HD3 LYS A 185      -7.500  23.428   7.980  1.00 98.65           H  
ATOM   2933  CE  LYS A 185      -9.092  24.179   9.239  1.00 98.65           C  
ATOM   2934  HE2 LYS A 185      -9.969  23.758   8.747  1.00 98.65           H  
ATOM   2935  HE3 LYS A 185      -9.294  24.206  10.309  1.00 98.65           H  
ATOM   2936  NZ  LYS A 185      -8.846  25.527   8.691  1.00 98.65           N  
ATOM   2937  HZ1 LYS A 185      -9.647  26.112   8.880  1.00 98.65           H  
ATOM   2938  HZ2 LYS A 185      -8.786  25.431   7.687  1.00 98.65           H  
ATOM   2939  HZ3 LYS A 185      -7.997  25.927   9.063  1.00 98.65           H  
ATOM   2940  N   ARG A 186      -8.381  19.193   6.123  1.00 98.70           N  
ATOM   2941  H   ARG A 186      -7.374  19.144   6.058  1.00 98.70           H  
ATOM   2942  CA  ARG A 186      -9.198  19.091   4.914  1.00 98.70           C  
ATOM   2943  HA  ARG A 186      -9.878  19.943   4.937  1.00 98.70           H  
ATOM   2944  C   ARG A 186     -10.080  17.844   4.937  1.00 98.70           C  
ATOM   2945  CB  ARG A 186      -8.310  19.162   3.661  1.00 98.70           C  
ATOM   2946  HB2 ARG A 186      -7.678  20.048   3.727  1.00 98.70           H  
ATOM   2947  HB3 ARG A 186      -7.659  18.289   3.623  1.00 98.70           H  
ATOM   2948  O   ARG A 186     -11.246  17.936   4.582  1.00 98.70           O  
ATOM   2949  CG  ARG A 186      -9.118  19.238   2.358  1.00 98.70           C  
ATOM   2950  HG2 ARG A 186      -8.426  19.399   1.531  1.00 98.70           H  
ATOM   2951  HG3 ARG A 186      -9.649  18.300   2.194  1.00 98.70           H  
ATOM   2952  CD  ARG A 186     -10.118  20.395   2.400  1.00 98.70           C  
ATOM   2953  HD2 ARG A 186     -10.876  20.186   3.155  1.00 98.70           H  
ATOM   2954  HD3 ARG A 186      -9.595  21.310   2.677  1.00 98.70           H  
ATOM   2955  NE  ARG A 186     -10.797  20.587   1.114  1.00 98.70           N  
ATOM   2956  HE  ARG A 186     -10.468  20.040   0.331  1.00 98.70           H  
ATOM   2957  NH1 ARG A 186     -12.271  22.156   1.924  1.00 98.70           N  
ATOM   2958 HH11 ARG A 186     -13.042  22.798   1.811  1.00 98.70           H  
ATOM   2959 HH12 ARG A 186     -11.865  22.096   2.847  1.00 98.70           H  
ATOM   2960  NH2 ARG A 186     -12.359  21.523  -0.231  1.00 98.70           N  
ATOM   2961 HH21 ARG A 186     -11.996  20.976  -0.998  1.00 98.70           H  
ATOM   2962 HH22 ARG A 186     -13.112  22.182  -0.367  1.00 98.70           H  
ATOM   2963  CZ  ARG A 186     -11.803  21.421   0.946  1.00 98.70           C  
ATOM   2964  N   ILE A 187      -9.563  16.700   5.375  1.00 98.71           N  
ATOM   2965  H   ILE A 187      -8.595  16.688   5.661  1.00 98.71           H  
ATOM   2966  CA  ILE A 187     -10.354  15.473   5.531  1.00 98.71           C  
ATOM   2967  HA  ILE A 187     -10.873  15.275   4.593  1.00 98.71           H  
ATOM   2968  C   ILE A 187     -11.452  15.658   6.584  1.00 98.71           C  
ATOM   2969  CB  ILE A 187      -9.424  14.273   5.818  1.00 98.71           C  
ATOM   2970  HB  ILE A 187      -8.672  14.572   6.547  1.00 98.71           H  
ATOM   2971  O   ILE A 187     -12.586  15.264   6.321  1.00 98.71           O  
ATOM   2972  CG1 ILE A 187      -8.721  13.886   4.496  1.00 98.71           C  
ATOM   2973 HG12 ILE A 187      -8.295  14.779   4.039  1.00 98.71           H  
ATOM   2974 HG13 ILE A 187      -9.454  13.475   3.801  1.00 98.71           H  
ATOM   2975  CG2 ILE A 187     -10.191  13.069   6.396  1.00 98.71           C  
ATOM   2976 HG21 ILE A 187     -10.612  13.321   7.370  1.00 98.71           H  
ATOM   2977 HG22 ILE A 187      -9.519  12.227   6.558  1.00 98.71           H  
ATOM   2978 HG23 ILE A 187     -10.995  12.772   5.723  1.00 98.71           H  
ATOM   2979  CD1 ILE A 187      -7.583  12.879   4.664  1.00 98.71           C  
ATOM   2980 HD11 ILE A 187      -7.961  11.915   5.006  1.00 98.71           H  
ATOM   2981 HD12 ILE A 187      -7.086  12.735   3.704  1.00 98.71           H  
ATOM   2982 HD13 ILE A 187      -6.862  13.276   5.378  1.00 98.71           H  
ATOM   2983  N   GLU A 188     -11.159  16.304   7.715  1.00 98.47           N  
ATOM   2984  H   GLU A 188     -10.197  16.557   7.893  1.00 98.47           H  
ATOM   2985  CA  GLU A 188     -12.154  16.644   8.743  1.00 98.47           C  
ATOM   2986  HA  GLU A 188     -12.604  15.728   9.126  1.00 98.47           H  
ATOM   2987  C   GLU A 188     -13.294  17.484   8.164  1.00 98.47           C  
ATOM   2988  CB  GLU A 188     -11.485  17.383   9.912  1.00 98.47           C  
ATOM   2989  HB2 GLU A 188     -12.253  17.812  10.556  1.00 98.47           H  
ATOM   2990  HB3 GLU A 188     -10.860  18.189   9.528  1.00 98.47           H  
ATOM   2991  O   GLU A 188     -14.447  17.073   8.244  1.00 98.47           O  
ATOM   2992  CG  GLU A 188     -10.641  16.416  10.742  1.00 98.47           C  
ATOM   2993  HG2 GLU A 188      -9.992  15.838  10.083  1.00 98.47           H  
ATOM   2994  HG3 GLU A 188     -11.329  15.722  11.225  1.00 98.47           H  
ATOM   2995  CD  GLU A 188      -9.776  17.075  11.820  1.00 98.47           C  
ATOM   2996  OE1 GLU A 188      -9.247  16.276  12.632  1.00 98.47           O  
ATOM   2997  OE2 GLU A 188      -9.649  18.322  11.839  1.00 98.47           O  
ATOM   2998  N   GLU A 189     -12.976  18.589   7.480  1.00 98.37           N  
ATOM   2999  H   GLU A 189     -12.004  18.862   7.457  1.00 98.37           H  
ATOM   3000  CA  GLU A 189     -13.961  19.453   6.807  1.00 98.37           C  
ATOM   3001  HA  GLU A 189     -14.636  19.886   7.544  1.00 98.37           H  
ATOM   3002  C   GLU A 189     -14.816  18.695   5.778  1.00 98.37           C  
ATOM   3003  CB  GLU A 189     -13.224  20.571   6.045  1.00 98.37           C  
ATOM   3004  HB2 GLU A 189     -13.933  21.063   5.380  1.00 98.37           H  
ATOM   3005  HB3 GLU A 189     -12.457  20.108   5.424  1.00 98.37           H  
ATOM   3006  O   GLU A 189     -15.977  19.032   5.540  1.00 98.37           O  
ATOM   3007  CG  GLU A 189     -12.572  21.661   6.913  1.00 98.37           C  
ATOM   3008  HG2 GLU A 189     -11.992  21.201   7.713  1.00 98.37           H  
ATOM   3009  HG3 GLU A 189     -13.364  22.247   7.379  1.00 98.37           H  
ATOM   3010  CD  GLU A 189     -11.656  22.604   6.099  1.00 98.37           C  
ATOM   3011  OE1 GLU A 189     -11.002  23.472   6.738  1.00 98.37           O  
ATOM   3012  OE2 GLU A 189     -11.621  22.494   4.839  1.00 98.37           O  
ATOM   3013  N   LEU A 190     -14.241  17.689   5.112  1.00 98.47           N  
ATOM   3014  H   LEU A 190     -13.282  17.466   5.337  1.00 98.47           H  
ATOM   3015  CA  LEU A 190     -14.946  16.886   4.116  1.00 98.47           C  
ATOM   3016  HA  LEU A 190     -15.653  17.540   3.607  1.00 98.47           H  
ATOM   3017  C   LEU A 190     -15.787  15.761   4.739  1.00 98.47           C  
ATOM   3018  CB  LEU A 190     -13.959  16.371   3.058  1.00 98.47           C  
ATOM   3019  HB2 LEU A 190     -14.488  15.700   2.381  1.00 98.47           H  
ATOM   3020  HB3 LEU A 190     -13.188  15.791   3.567  1.00 98.47           H  
ATOM   3021  O   LEU A 190     -16.669  15.247   4.043  1.00 98.47           O  
ATOM   3022  CG  LEU A 190     -13.283  17.478   2.221  1.00 98.47           C  
ATOM   3023  HG  LEU A 190     -12.778  18.197   2.866  1.00 98.47           H  
ATOM   3024  CD1 LEU A 190     -12.250  16.834   1.302  1.00 98.47           C  
ATOM   3025 HD11 LEU A 190     -11.521  16.291   1.902  1.00 98.47           H  
ATOM   3026 HD12 LEU A 190     -12.739  16.143   0.615  1.00 98.47           H  
ATOM   3027 HD13 LEU A 190     -11.724  17.602   0.736  1.00 98.47           H  
ATOM   3028  CD2 LEU A 190     -14.232  18.312   1.365  1.00 98.47           C  
ATOM   3029 HD21 LEU A 190     -14.766  17.668   0.666  1.00 98.47           H  
ATOM   3030 HD22 LEU A 190     -14.928  18.851   2.007  1.00 98.47           H  
ATOM   3031 HD23 LEU A 190     -13.654  19.044   0.801  1.00 98.47           H  
ATOM   3032  N   CYS A 191     -15.542  15.410   6.005  1.00 97.58           N  
ATOM   3033  H   CYS A 191     -14.802  15.891   6.495  1.00 97.58           H  
ATOM   3034  CA  CYS A 191     -16.278  14.392   6.759  1.00 97.58           C  
ATOM   3035  HA  CYS A 191     -16.846  13.788   6.051  1.00 97.58           H  
ATOM   3036  C   CYS A 191     -17.330  14.956   7.731  1.00 97.58           C  
ATOM   3037  CB  CYS A 191     -15.292  13.460   7.476  1.00 97.58           C  
ATOM   3038  HB2 CYS A 191     -15.854  12.733   8.063  1.00 97.58           H  
ATOM   3039  HB3 CYS A 191     -14.661  14.042   8.147  1.00 97.58           H  
ATOM   3040  O   CYS A 191     -18.167  14.185   8.198  1.00 97.58           O  
ATOM   3041  SG  CYS A 191     -14.263  12.573   6.270  1.00 97.58           S  
ATOM   3042  HG  CYS A 191     -13.475  13.624   6.025  1.00 97.58           H  
ATOM   3043  N   THR A 192     -17.304  16.262   8.012  1.00 89.85           N  
ATOM   3044  H   THR A 192     -16.518  16.803   7.681  1.00 89.85           H  
ATOM   3045  CA  THR A 192     -18.338  16.998   8.768  1.00 89.85           C  
ATOM   3046  HA  THR A 192     -18.815  16.320   9.476  1.00 89.85           H  
ATOM   3047  C   THR A 192     -19.465  17.538   7.896  1.00 89.85           C  
ATOM   3048  CB  THR A 192     -17.735  18.158   9.558  1.00 89.85           C  
ATOM   3049  HB  THR A 192     -18.543  18.746   9.993  1.00 89.85           H  
ATOM   3050  O   THR A 192     -19.181  17.918   6.733  1.00 89.85           O  
ATOM   3051  CG2 THR A 192     -16.826  17.681  10.693  1.00 89.85           C  
ATOM   3052 HG21 THR A 192     -16.412  18.545  11.211  1.00 89.85           H  
ATOM   3053 HG22 THR A 192     -17.406  17.083  11.396  1.00 89.85           H  
ATOM   3054 HG23 THR A 192     -16.009  17.076  10.299  1.00 89.85           H  
ATOM   3055  OG1 THR A 192     -17.005  18.975   8.673  1.00 89.85           O  
ATOM   3056  HG1 THR A 192     -17.440  18.868   7.824  1.00 89.85           H  
ATOM   3057  OXT THR A 192     -20.586  17.626   8.438  1.00 89.85           O  
TER    3058      THR A 192                                                       
ATOM   3058  N   THR B   1      -6.531   0.865  -5.898  1.00 58.33           N  
ATOM   3059  H   THR B   1      -6.855   1.240  -6.778  1.00 58.33           H  
ATOM   3060  H2  THR B   1      -6.513  -0.143  -5.949  1.00 58.33           H  
ATOM   3061  H3  THR B   1      -7.168   1.123  -5.158  1.00 58.33           H  
ATOM   3062  CA  THR B   1      -5.199   1.395  -5.555  1.00 58.33           C  
ATOM   3063  HA  THR B   1      -5.265   2.482  -5.595  1.00 58.33           H  
ATOM   3064  C   THR B   1      -4.100   1.009  -6.519  1.00 58.33           C  
ATOM   3065  CB  THR B   1      -4.819   1.067  -4.140  1.00 58.33           C  
ATOM   3066  HB  THR B   1      -4.606   0.000  -4.077  1.00 58.33           H  
ATOM   3067  O   THR B   1      -3.429   1.945  -6.916  1.00 58.33           O  
ATOM   3068  CG2 THR B   1      -3.605   1.866  -3.721  1.00 58.33           C  
ATOM   3069 HG21 THR B   1      -3.319   1.590  -2.706  1.00 58.33           H  
ATOM   3070 HG22 THR B   1      -2.765   1.648  -4.380  1.00 58.33           H  
ATOM   3071 HG23 THR B   1      -3.813   2.933  -3.797  1.00 58.33           H  
ATOM   3072  OG1 THR B   1      -5.950   1.347  -3.366  1.00 58.33           O  
ATOM   3073  HG1 THR B   1      -5.646   1.775  -2.562  1.00 58.33           H  
ATOM   3074  N   PRO B   2      -3.854  -0.248  -6.935  1.00 58.50           N  
ATOM   3075  CA  PRO B   2      -2.876  -0.482  -7.999  1.00 58.50           C  
ATOM   3076  HA  PRO B   2      -1.918  -0.067  -7.684  1.00 58.50           H  
ATOM   3077  C   PRO B   2      -3.303   0.220  -9.295  1.00 58.50           C  
ATOM   3078  CB  PRO B   2      -2.696  -1.993  -8.129  1.00 58.50           C  
ATOM   3079  HB2 PRO B   2      -3.140  -2.384  -9.045  1.00 58.50           H  
ATOM   3080  HB3 PRO B   2      -1.632  -2.229  -8.149  1.00 58.50           H  
ATOM   3081  O   PRO B   2      -4.157  -0.253 -10.026  1.00 58.50           O  
ATOM   3082  CG  PRO B   2      -3.320  -2.575  -6.861  1.00 58.50           C  
ATOM   3083  HG2 PRO B   2      -3.865  -3.504  -7.029  1.00 58.50           H  
ATOM   3084  HG3 PRO B   2      -2.514  -2.785  -6.158  1.00 58.50           H  
ATOM   3085  CD  PRO B   2      -4.193  -1.483  -6.261  1.00 58.50           C  
ATOM   3086  HD2 PRO B   2      -3.909  -1.416  -5.211  1.00 58.50           H  
ATOM   3087  HD3 PRO B   2      -5.257  -1.704  -6.344  1.00 58.50           H  
ATOM   3088  N   LYS B   3      -2.807   1.431  -9.518  1.00 42.63           N  
ATOM   3089  H   LYS B   3      -2.152   1.788  -8.837  1.00 42.63           H  
ATOM   3090  CA  LYS B   3      -2.923   2.146 -10.783  1.00 42.63           C  
ATOM   3091  HA  LYS B   3      -3.673   1.652 -11.400  1.00 42.63           H  
ATOM   3092  C   LYS B   3      -1.606   1.974 -11.554  1.00 42.63           C  
ATOM   3093  CB  LYS B   3      -3.363   3.616 -10.560  1.00 42.63           C  
ATOM   3094  HB2 LYS B   3      -2.936   3.978  -9.625  1.00 42.63           H  
ATOM   3095  HB3 LYS B   3      -2.953   4.237 -11.356  1.00 42.63           H  
ATOM   3096  O   LYS B   3      -0.593   1.501 -11.041  1.00 42.63           O  
ATOM   3097  CG  LYS B   3      -4.896   3.836 -10.548  1.00 42.63           C  
ATOM   3098  HG2 LYS B   3      -5.343   3.210  -9.775  1.00 42.63           H  
ATOM   3099  HG3 LYS B   3      -5.304   3.548 -11.517  1.00 42.63           H  
ATOM   3100  CD  LYS B   3      -5.243   5.317 -10.268  1.00 42.63           C  
ATOM   3101  HD2 LYS B   3      -4.877   5.566  -9.272  1.00 42.63           H  
ATOM   3102  HD3 LYS B   3      -4.720   5.949 -10.985  1.00 42.63           H  
ATOM   3103  CE  LYS B   3      -6.752   5.635 -10.337  1.00 42.63           C  
ATOM   3104  HE2 LYS B   3      -7.067   5.571 -11.378  1.00 42.63           H  
ATOM   3105  HE3 LYS B   3      -7.297   4.879  -9.771  1.00 42.63           H  
ATOM   3106  NZ  LYS B   3      -7.079   6.988  -9.786  1.00 42.63           N  
ATOM   3107  HZ1 LYS B   3      -8.034   7.259  -9.974  1.00 42.63           H  
ATOM   3108  HZ2 LYS B   3      -6.461   7.711 -10.125  1.00 42.63           H  
ATOM   3109  HZ3 LYS B   3      -7.033   7.024  -8.778  1.00 42.63           H  
ATOM   3110  N   ILE B   4      -1.721   2.378 -12.806  1.00 41.42           N  
ATOM   3111  H   ILE B   4      -2.606   2.831 -12.989  1.00 41.42           H  
ATOM   3112  CA  ILE B   4      -0.959   2.087 -14.019  1.00 41.42           C  
ATOM   3113  HA  ILE B   4      -0.938   1.005 -14.151  1.00 41.42           H  
ATOM   3114  C   ILE B   4       0.500   2.576 -14.048  1.00 41.42           C  
ATOM   3115  CB  ILE B   4      -1.829   2.715 -15.147  1.00 41.42           C  
ATOM   3116  HB  ILE B   4      -2.173   3.685 -14.788  1.00 41.42           H  
ATOM   3117  O   ILE B   4       0.910   3.433 -13.273  1.00 41.42           O  
ATOM   3118  CG1 ILE B   4      -3.074   1.822 -15.370  1.00 41.42           C  
ATOM   3119 HG12 ILE B   4      -3.517   1.546 -14.413  1.00 41.42           H  
ATOM   3120 HG13 ILE B   4      -2.774   0.898 -15.866  1.00 41.42           H  
ATOM   3121  CG2 ILE B   4      -1.158   3.006 -16.496  1.00 41.42           C  
ATOM   3122 HG21 ILE B   4      -1.853   3.505 -17.172  1.00 41.42           H  
ATOM   3123 HG22 ILE B   4      -0.824   2.079 -16.964  1.00 41.42           H  
ATOM   3124 HG23 ILE B   4      -0.333   3.704 -16.358  1.00 41.42           H  
ATOM   3125  CD1 ILE B   4      -4.178   2.497 -16.193  1.00 41.42           C  
ATOM   3126 HD11 ILE B   4      -3.872   2.611 -17.233  1.00 41.42           H  
ATOM   3127 HD12 ILE B   4      -5.070   1.871 -16.170  1.00 41.42           H  
ATOM   3128 HD13 ILE B   4      -4.419   3.471 -15.768  1.00 41.42           H  
ATOM   3129  N   ILE B   5       1.221   2.026 -15.038  1.00 39.57           N  
ATOM   3130  H   ILE B   5       0.772   1.232 -15.473  1.00 39.57           H  
ATOM   3131  CA  ILE B   5       2.366   2.561 -15.800  1.00 39.57           C  
ATOM   3132  HA  ILE B   5       3.261   2.017 -15.495  1.00 39.57           H  
ATOM   3133  C   ILE B   5       2.608   4.057 -15.537  1.00 39.57           C  
ATOM   3134  CB  ILE B   5       2.150   2.332 -17.339  1.00 39.57           C  
ATOM   3135  HB  ILE B   5       1.393   3.033 -17.690  1.00 39.57           H  
ATOM   3136  O   ILE B   5       2.105   4.914 -16.265  1.00 39.57           O  
ATOM   3137  CG1 ILE B   5       1.655   0.917 -17.734  1.00 39.57           C  
ATOM   3138 HG12 ILE B   5       0.880   0.573 -17.049  1.00 39.57           H  
ATOM   3139 HG13 ILE B   5       2.481   0.209 -17.670  1.00 39.57           H  
ATOM   3140  CG2 ILE B   5       3.446   2.624 -18.119  1.00 39.57           C  
ATOM   3141 HG21 ILE B   5       4.245   1.959 -17.791  1.00 39.57           H  
ATOM   3142 HG22 ILE B   5       3.295   2.504 -19.192  1.00 39.57           H  
ATOM   3143 HG23 ILE B   5       3.756   3.655 -17.954  1.00 39.57           H  
ATOM   3144  CD1 ILE B   5       1.038   0.857 -19.142  1.00 39.57           C  
ATOM   3145 HD11 ILE B   5       0.237   1.591 -19.233  1.00 39.57           H  
ATOM   3146 HD12 ILE B   5       1.793   1.045 -19.906  1.00 39.57           H  
ATOM   3147 HD13 ILE B   5       0.624  -0.138 -19.307  1.00 39.57           H  
ATOM   3148  N   LEU B   6       3.461   4.394 -14.573  1.00 33.45           N  
ATOM   3149  H   LEU B   6       3.794   3.686 -13.935  1.00 33.45           H  
ATOM   3150  CA  LEU B   6       4.308   5.550 -14.822  1.00 33.45           C  
ATOM   3151  HA  LEU B   6       3.713   6.368 -15.229  1.00 33.45           H  
ATOM   3152  C   LEU B   6       5.283   5.106 -15.909  1.00 33.45           C  
ATOM   3153  CB  LEU B   6       4.991   6.049 -13.538  1.00 33.45           C  
ATOM   3154  HB2 LEU B   6       5.851   6.662 -13.809  1.00 33.45           H  
ATOM   3155  HB3 LEU B   6       5.361   5.190 -12.978  1.00 33.45           H  
ATOM   3156  O   LEU B   6       6.103   4.212 -15.693  1.00 33.45           O  
ATOM   3157  CG  LEU B   6       4.055   6.889 -12.645  1.00 33.45           C  
ATOM   3158  HG  LEU B   6       3.128   6.342 -12.473  1.00 33.45           H  
ATOM   3159  CD1 LEU B   6       4.722   7.137 -11.293  1.00 33.45           C  
ATOM   3160 HD11 LEU B   6       5.648   7.698 -11.426  1.00 33.45           H  
ATOM   3161 HD12 LEU B   6       4.052   7.697 -10.641  1.00 33.45           H  
ATOM   3162 HD13 LEU B   6       4.952   6.186 -10.813  1.00 33.45           H  
ATOM   3163  CD2 LEU B   6       3.725   8.255 -13.260  1.00 33.45           C  
ATOM   3164 HD21 LEU B   6       3.130   8.134 -14.165  1.00 33.45           H  
ATOM   3165 HD22 LEU B   6       4.644   8.793 -13.493  1.00 33.45           H  
ATOM   3166 HD23 LEU B   6       3.141   8.841 -12.549  1.00 33.45           H  
ATOM   3167  N   GLN B   7       5.161   5.698 -17.098  1.00 24.73           N  
ATOM   3168  H   GLN B   7       4.422   6.375 -17.224  1.00 24.73           H  
ATOM   3169  CA  GLN B   7       6.264   5.716 -18.047  1.00 24.73           C  
ATOM   3170  HA  GLN B   7       6.624   4.706 -18.241  1.00 24.73           H  
ATOM   3171  C   GLN B   7       7.377   6.517 -17.373  1.00 24.73           C  
ATOM   3172  CB  GLN B   7       5.857   6.379 -19.376  1.00 24.73           C  
ATOM   3173  HB2 GLN B   7       5.367   7.329 -19.163  1.00 24.73           H  
ATOM   3174  HB3 GLN B   7       6.764   6.590 -19.942  1.00 24.73           H  
ATOM   3175  O   GLN B   7       7.455   7.731 -17.518  1.00 24.73           O  
ATOM   3176  CG  GLN B   7       4.941   5.530 -20.266  1.00 24.73           C  
ATOM   3177  HG2 GLN B   7       4.012   5.314 -19.737  1.00 24.73           H  
ATOM   3178  HG3 GLN B   7       5.443   4.589 -20.493  1.00 24.73           H  
ATOM   3179  CD  GLN B   7       4.597   6.239 -21.576  1.00 24.73           C  
ATOM   3180  NE2 GLN B   7       4.109   5.531 -22.569  1.00 24.73           N  
ATOM   3181 HE21 GLN B   7       4.093   4.523 -22.519  1.00 24.73           H  
ATOM   3182 HE22 GLN B   7       4.022   6.050 -23.431  1.00 24.73           H  
ATOM   3183  OE1 GLN B   7       4.717   7.438 -21.740  1.00 24.73           O  
ATOM   3184  N   LYS B   8       8.229   5.855 -16.595  1.00 21.26           N  
ATOM   3185  H   LYS B   8       8.021   4.890 -16.381  1.00 21.26           H  
ATOM   3186  CA  LYS B   8       9.618   6.286 -16.563  1.00 21.26           C  
ATOM   3187  HA  LYS B   8       9.687   7.373 -16.593  1.00 21.26           H  
ATOM   3188  C   LYS B   8      10.244   5.814 -17.869  1.00 21.26           C  
ATOM   3189  CB  LYS B   8      10.331   5.804 -15.297  1.00 21.26           C  
ATOM   3190  HB2 LYS B   8      11.405   5.875 -15.470  1.00 21.26           H  
ATOM   3191  HB3 LYS B   8      10.079   4.766 -15.080  1.00 21.26           H  
ATOM   3192  O   LYS B   8      10.786   4.713 -17.941  1.00 21.26           O  
ATOM   3193  CG  LYS B   8       9.958   6.712 -14.118  1.00 21.26           C  
ATOM   3194  HG2 LYS B   8      10.099   7.749 -14.423  1.00 21.26           H  
ATOM   3195  HG3 LYS B   8       8.915   6.562 -13.842  1.00 21.26           H  
ATOM   3196  CD  LYS B   8      10.857   6.436 -12.912  1.00 21.26           C  
ATOM   3197  HD2 LYS B   8      10.549   5.506 -12.435  1.00 21.26           H  
ATOM   3198  HD3 LYS B   8      11.893   6.350 -13.240  1.00 21.26           H  
ATOM   3199  CE  LYS B   8      10.734   7.615 -11.948  1.00 21.26           C  
ATOM   3200  HE2 LYS B   8       9.694   7.702 -11.634  1.00 21.26           H  
ATOM   3201  HE3 LYS B   8      11.011   8.525 -12.481  1.00 21.26           H  
ATOM   3202  NZ  LYS B   8      11.601   7.435 -10.765  1.00 21.26           N  
ATOM   3203  HZ1 LYS B   8      12.529   7.136 -11.025  1.00 21.26           H  
ATOM   3204  HZ2 LYS B   8      11.149   6.719 -10.213  1.00 21.26           H  
ATOM   3205  HZ3 LYS B   8      11.598   8.271 -10.199  1.00 21.26           H  
ATOM   3206  N   GLU B   9      10.048   6.629 -18.903  1.00 21.75           N  
ATOM   3207  H   GLU B   9       9.458   7.423 -18.701  1.00 21.75           H  
ATOM   3208  CA  GLU B   9      11.176   6.996 -19.764  1.00 21.75           C  
ATOM   3209  HA  GLU B   9      11.738   6.107 -20.049  1.00 21.75           H  
ATOM   3210  C   GLU B   9      12.148   7.878 -18.959  1.00 21.75           C  
ATOM   3211  CB  GLU B   9      10.689   7.704 -21.045  1.00 21.75           C  
ATOM   3212  HB2 GLU B   9      11.569   8.030 -21.600  1.00 21.75           H  
ATOM   3213  HB3 GLU B   9      10.108   8.586 -20.774  1.00 21.75           H  
ATOM   3214  O   GLU B   9      11.673   8.613 -18.058  1.00 21.75           O  
ATOM   3215  CG  GLU B   9       9.844   6.798 -21.964  1.00 21.75           C  
ATOM   3216  HG2 GLU B   9       8.900   6.575 -21.468  1.00 21.75           H  
ATOM   3217  HG3 GLU B   9      10.376   5.855 -22.093  1.00 21.75           H  
ATOM   3218  CD  GLU B   9       9.552   7.392 -23.363  1.00 21.75           C  
ATOM   3219  OE1 GLU B   9       9.042   6.621 -24.214  1.00 21.75           O  
ATOM   3220  OE2 GLU B   9       9.834   8.590 -23.603  1.00 21.75           O  
ATOM   3221  OXT GLU B   9      13.367   7.722 -19.186  1.00 21.75           O  
TER    3222      GLU B   9                                                       
END   
