# Supplementary material for: An extended Tudor domain within Vreteno interconnects Gtsf1L and Ago3 for piRNA biogenesis in Bombyx mori
Source: EMBO J. 2023 Nov 20;42(24):e114072. doi: 10.15252/embj.2023114072 (PMC10711660; doi:10.15252/embj.2023114072)
Supplement: Supplementary file 4 — Dataset EV1 [file EMBJ-42-e114072-s007.zip › manuscript_pdb/BmVreteno_AF-eTD1_BmGtsf1L_69_97.pdb]

ATOM      1  N   VAL A   1      16.336   3.806  16.794  1.00 59.82           N  
ATOM      2  H   VAL A   1      16.420   2.819  16.993  1.00 59.82           H  
ATOM      3  H2  VAL A   1      16.749   3.979  15.888  1.00 59.82           H  
ATOM      4  H3  VAL A   1      16.834   4.323  17.504  1.00 59.82           H  
ATOM      5  CA  VAL A   1      14.905   4.193  16.776  1.00 59.82           C  
ATOM      6  HA  VAL A   1      14.446   3.923  17.727  1.00 59.82           H  
ATOM      7  C   VAL A   1      14.220   3.405  15.677  1.00 59.82           C  
ATOM      8  CB  VAL A   1      14.681   5.704  16.549  1.00 59.82           C  
ATOM      9  HB  VAL A   1      14.981   5.971  15.535  1.00 59.82           H  
ATOM     10  O   VAL A   1      14.510   3.655  14.510  1.00 59.82           O  
ATOM     11  CG1 VAL A   1      13.203   6.072  16.738  1.00 59.82           C  
ATOM     12 HG11 VAL A   1      12.552   5.433  16.140  1.00 59.82           H  
ATOM     13 HG12 VAL A   1      13.038   7.115  16.469  1.00 59.82           H  
ATOM     14 HG13 VAL A   1      12.919   5.941  17.782  1.00 59.82           H  
ATOM     15  CG2 VAL A   1      15.502   6.562  17.519  1.00 59.82           C  
ATOM     16 HG21 VAL A   1      15.275   6.294  18.551  1.00 59.82           H  
ATOM     17 HG22 VAL A   1      15.253   7.614  17.378  1.00 59.82           H  
ATOM     18 HG23 VAL A   1      16.571   6.450  17.337  1.00 59.82           H  
ATOM     19  N   GLU A   2      13.365   2.458  16.046  1.00 81.76           N  
ATOM     20  H   GLU A   2      13.138   2.310  17.019  1.00 81.76           H  
ATOM     21  CA  GLU A   2      12.604   1.615  15.115  1.00 81.76           C  
ATOM     22  HA  GLU A   2      13.292   1.037  14.499  1.00 81.76           H  
ATOM     23  C   GLU A   2      11.713   2.459  14.195  1.00 81.76           C  
ATOM     24  CB  GLU A   2      11.791   0.635  15.959  1.00 81.76           C  
ATOM     25  HB2 GLU A   2      12.473   0.177  16.676  1.00 81.76           H  
ATOM     26  HB3 GLU A   2      11.028   1.188  16.506  1.00 81.76           H  
ATOM     27  O   GLU A   2      11.270   3.545  14.580  1.00 81.76           O  
ATOM     28  CG  GLU A   2      11.137  -0.479  15.137  1.00 81.76           C  
ATOM     29  HG2 GLU A   2      10.379  -0.040  14.488  1.00 81.76           H  
ATOM     30  HG3 GLU A   2      11.900  -0.943  14.512  1.00 81.76           H  
ATOM     31  CD  GLU A   2      10.490  -1.537  16.041  1.00 81.76           C  
ATOM     32  OE1 GLU A   2      10.126  -2.595  15.495  1.00 81.76           O  
ATOM     33  OE2 GLU A   2      10.412  -1.277  17.264  1.00 81.76           O  
ATOM     34  N   ILE A   3      11.539   2.044  12.941  1.00 81.59           N  
ATOM     35  H   ILE A   3      11.764   1.083  12.727  1.00 81.59           H  
ATOM     36  CA  ILE A   3      10.643   2.717  11.995  1.00 81.59           C  
ATOM     37  HA  ILE A   3      10.606   3.781  12.230  1.00 81.59           H  
ATOM     38  C   ILE A   3       9.252   2.110  12.202  1.00 81.59           C  
ATOM     39  CB  ILE A   3      11.143   2.576  10.542  1.00 81.59           C  
ATOM     40  HB  ILE A   3      11.148   1.518  10.277  1.00 81.59           H  
ATOM     41  O   ILE A   3       9.153   0.892  12.202  1.00 81.59           O  
ATOM     42  CG1 ILE A   3      12.579   3.136  10.409  1.00 81.59           C  
ATOM     43 HG12 ILE A   3      12.590   4.193  10.675  1.00 81.59           H  
ATOM     44 HG13 ILE A   3      13.232   2.605  11.101  1.00 81.59           H  
ATOM     45  CG2 ILE A   3      10.201   3.318   9.582  1.00 81.59           C  
ATOM     46 HG21 ILE A   3       9.191   2.926   9.702  1.00 81.59           H  
ATOM     47 HG22 ILE A   3      10.496   3.120   8.551  1.00 81.59           H  
ATOM     48 HG23 ILE A   3      10.202   4.390   9.776  1.00 81.59           H  
ATOM     49  CD1 ILE A   3      13.183   2.960   9.013  1.00 81.59           C  
ATOM     50 HD11 ILE A   3      14.261   3.110   9.078  1.00 81.59           H  
ATOM     51 HD12 ILE A   3      13.000   1.947   8.656  1.00 81.59           H  
ATOM     52 HD13 ILE A   3      12.750   3.676   8.314  1.00 81.59           H  
ATOM     53  N   PRO A   4       8.202   2.918  12.423  1.00 90.42           N  
ATOM     54  CA  PRO A   4       6.865   2.391  12.638  1.00 90.42           C  
ATOM     55  HA  PRO A   4       6.857   1.685  13.468  1.00 90.42           H  
ATOM     56  C   PRO A   4       6.409   1.688  11.364  1.00 90.42           C  
ATOM     57  CB  PRO A   4       5.999   3.608  12.973  1.00 90.42           C  
ATOM     58  HB2 PRO A   4       4.957   3.474  12.683  1.00 90.42           H  
ATOM     59  HB3 PRO A   4       6.063   3.816  14.041  1.00 90.42           H  
ATOM     60  O   PRO A   4       6.573   2.228  10.271  1.00 90.42           O  
ATOM     61  CG  PRO A   4       6.686   4.726  12.191  1.00 90.42           C  
ATOM     62  HG2 PRO A   4       6.484   5.712  12.608  1.00 90.42           H  
ATOM     63  HG3 PRO A   4       6.403   4.685  11.139  1.00 90.42           H  
ATOM     64  CD  PRO A   4       8.150   4.364  12.371  1.00 90.42           C  
ATOM     65  HD2 PRO A   4       8.741   4.775  11.552  1.00 90.42           H  
ATOM     66  HD3 PRO A   4       8.467   4.739  13.344  1.00 90.42           H  
ATOM     67  N   GLU A   5       5.838   0.505  11.500  1.00 92.33           N  
ATOM     68  H   GLU A   5       5.725   0.108  12.422  1.00 92.33           H  
ATOM     69  CA  GLU A   5       5.313  -0.273  10.385  1.00 92.33           C  
ATOM     70  HA  GLU A   5       5.631   0.166   9.439  1.00 92.33           H  
ATOM     71  C   GLU A   5       3.788  -0.211  10.371  1.00 92.33           C  
ATOM     72  CB  GLU A   5       5.873  -1.705  10.424  1.00 92.33           C  
ATOM     73  HB2 GLU A   5       5.396  -2.290   9.638  1.00 92.33           H  
ATOM     74  HB3 GLU A   5       5.621  -2.163  11.381  1.00 92.33           H  
ATOM     75  O   GLU A   5       3.149  -0.061  11.413  1.00 92.33           O  
ATOM     76  CG  GLU A   5       7.406  -1.762  10.225  1.00 92.33           C  
ATOM     77  HG2 GLU A   5       7.893  -1.300  11.084  1.00 92.33           H  
ATOM     78  HG3 GLU A   5       7.713  -2.807  10.195  1.00 92.33           H  
ATOM     79  CD  GLU A   5       7.863  -1.066   8.931  1.00 92.33           C  
ATOM     80  OE1 GLU A   5       8.811  -0.242   8.946  1.00 92.33           O  
ATOM     81  OE2 GLU A   5       7.161  -1.177   7.904  1.00 92.33           O  
ATOM     82  N   VAL A   6       3.205  -0.285   9.175  1.00 95.85           N  
ATOM     83  H   VAL A   6       3.778  -0.475   8.365  1.00 95.85           H  
ATOM     84  CA  VAL A   6       1.752  -0.376   9.019  1.00 95.85           C  
ATOM     85  HA  VAL A   6       1.277   0.374   9.652  1.00 95.85           H  
ATOM     86  C   VAL A   6       1.322  -1.780   9.458  1.00 95.85           C  
ATOM     87  CB  VAL A   6       1.340  -0.091   7.561  1.00 95.85           C  
ATOM     88  HB  VAL A   6       1.864  -0.780   6.898  1.00 95.85           H  
ATOM     89  O   VAL A   6       1.834  -2.753   8.901  1.00 95.85           O  
ATOM     90  CG1 VAL A   6      -0.167  -0.257   7.340  1.00 95.85           C  
ATOM     91 HG11 VAL A   6      -0.720   0.405   8.006  1.00 95.85           H  
ATOM     92 HG12 VAL A   6      -0.411  -0.020   6.305  1.00 95.85           H  
ATOM     93 HG13 VAL A   6      -0.467  -1.289   7.524  1.00 95.85           H  
ATOM     94  CG2 VAL A   6       1.707   1.345   7.157  1.00 95.85           C  
ATOM     95 HG21 VAL A   6       1.195   2.058   7.801  1.00 95.85           H  
ATOM     96 HG22 VAL A   6       1.415   1.521   6.121  1.00 95.85           H  
ATOM     97 HG23 VAL A   6       2.785   1.494   7.230  1.00 95.85           H  
ATOM     98  N   PRO A   7       0.391  -1.930  10.418  1.00 95.84           N  
ATOM     99  CA  PRO A   7      -0.205  -3.225  10.721  1.00 95.84           C  
ATOM    100  HA  PRO A   7       0.587  -3.925  10.984  1.00 95.84           H  
ATOM    101  C   PRO A   7      -0.985  -3.742   9.510  1.00 95.84           C  
ATOM    102  CB  PRO A   7      -1.114  -3.007  11.936  1.00 95.84           C  
ATOM    103  HB2 PRO A   7      -2.146  -2.852  11.619  1.00 95.84           H  
ATOM    104  HB3 PRO A   7      -1.056  -3.841  12.636  1.00 95.84           H  
ATOM    105  O   PRO A   7      -1.831  -3.034   8.956  1.00 95.84           O  
ATOM    106  CG  PRO A   7      -0.586  -1.715  12.556  1.00 95.84           C  
ATOM    107  HG2 PRO A   7       0.261  -1.938  13.206  1.00 95.84           H  
ATOM    108  HG3 PRO A   7      -1.362  -1.179  13.102  1.00 95.84           H  
ATOM    109  CD  PRO A   7      -0.103  -0.927  11.343  1.00 95.84           C  
ATOM    110  HD2 PRO A   7       0.670  -0.221  11.646  1.00 95.84           H  
ATOM    111  HD3 PRO A   7      -0.941  -0.401  10.885  1.00 95.84           H  
ATOM    112  N   ARG A   8      -0.694  -4.974   9.094  1.00 97.56           N  
ATOM    113  H   ARG A   8      -0.011  -5.509   9.610  1.00 97.56           H  
ATOM    114  CA  ARG A   8      -1.270  -5.598   7.897  1.00 97.56           C  
ATOM    115  HA  ARG A   8      -2.138  -5.019   7.580  1.00 97.56           H  
ATOM    116  C   ARG A   8      -1.737  -7.019   8.208  1.00 97.56           C  
ATOM    117  CB  ARG A   8      -0.241  -5.590   6.759  1.00 97.56           C  
ATOM    118  HB2 ARG A   8      -0.629  -6.175   5.925  1.00 97.56           H  
ATOM    119  HB3 ARG A   8       0.683  -6.052   7.107  1.00 97.56           H  
ATOM    120  O   ARG A   8      -1.089  -7.694   9.011  1.00 97.56           O  
ATOM    121  CG  ARG A   8       0.055  -4.170   6.268  1.00 97.56           C  
ATOM    122  HG2 ARG A   8       0.447  -3.572   7.091  1.00 97.56           H  
ATOM    123  HG3 ARG A   8      -0.869  -3.705   5.925  1.00 97.56           H  
ATOM    124  CD  ARG A   8       1.095  -4.176   5.144  1.00 97.56           C  
ATOM    125  HD2 ARG A   8       0.690  -4.697   4.276  1.00 97.56           H  
ATOM    126  HD3 ARG A   8       1.976  -4.717   5.488  1.00 97.56           H  
ATOM    127  NE  ARG A   8       1.496  -2.804   4.776  1.00 97.56           N  
ATOM    128  HE  ARG A   8       2.393  -2.474   5.101  1.00 97.56           H  
ATOM    129  NH1 ARG A   8      -0.408  -2.226   3.640  1.00 97.56           N  
ATOM    130 HH11 ARG A   8      -0.809  -3.146   3.759  1.00 97.56           H  
ATOM    131 HH12 ARG A   8      -0.950  -1.531   3.147  1.00 97.56           H  
ATOM    132  NH2 ARG A   8       1.244  -0.751   3.823  1.00 97.56           N  
ATOM    133 HH21 ARG A   8       2.185  -0.487   4.074  1.00 97.56           H  
ATOM    134 HH22 ARG A   8       0.657  -0.102   3.318  1.00 97.56           H  
ATOM    135  CZ  ARG A   8       0.780  -1.939   4.082  1.00 97.56           C  
ATOM    136  N   PRO A   9      -2.838  -7.485   7.598  1.00 97.23           N  
ATOM    137  CA  PRO A   9      -3.399  -8.793   7.900  1.00 97.23           C  
ATOM    138  HA  PRO A   9      -3.521  -8.895   8.978  1.00 97.23           H  
ATOM    139  C   PRO A   9      -2.492  -9.928   7.414  1.00 97.23           C  
ATOM    140  CB  PRO A   9      -4.784  -8.808   7.244  1.00 97.23           C  
ATOM    141  HB2 PRO A   9      -5.057  -9.797   6.876  1.00 97.23           H  
ATOM    142  HB3 PRO A   9      -5.524  -8.457   7.963  1.00 97.23           H  
ATOM    143  O   PRO A   9      -1.680  -9.760   6.496  1.00 97.23           O  
ATOM    144  CG  PRO A   9      -4.676  -7.796   6.103  1.00 97.23           C  
ATOM    145  HG2 PRO A   9      -4.312  -8.290   5.203  1.00 97.23           H  
ATOM    146  HG3 PRO A   9      -5.634  -7.315   5.902  1.00 97.23           H  
ATOM    147  CD  PRO A   9      -3.642  -6.790   6.601  1.00 97.23           C  
ATOM    148  HD2 PRO A   9      -3.032  -6.440   5.769  1.00 97.23           H  
ATOM    149  HD3 PRO A   9      -4.149  -5.950   7.077  1.00 97.23           H  
ATOM    150  N   GLU A  10      -2.644 -11.100   8.028  1.00 97.15           N  
ATOM    151  H   GLU A  10      -3.339 -11.186   8.755  1.00 97.15           H  
ATOM    152  CA  GLU A  10      -2.020 -12.328   7.541  1.00 97.15           C  
ATOM    153  HA  GLU A  10      -0.949 -12.149   7.440  1.00 97.15           H  
ATOM    154  C   GLU A  10      -2.544 -12.719   6.156  1.00 97.15           C  
ATOM    155  CB  GLU A  10      -2.194 -13.482   8.543  1.00 97.15           C  
ATOM    156  HB2 GLU A  10      -1.631 -14.339   8.175  1.00 97.15           H  
ATOM    157  HB3 GLU A  10      -1.769 -13.183   9.501  1.00 97.15           H  
ATOM    158  O   GLU A  10      -3.644 -12.346   5.742  1.00 97.15           O  
ATOM    159  CG  GLU A  10      -3.659 -13.908   8.751  1.00 97.15           C  
ATOM    160  HG2 GLU A  10      -4.194 -13.099   9.249  1.00 97.15           H  
ATOM    161  HG3 GLU A  10      -4.127 -14.073   7.780  1.00 97.15           H  
ATOM    162  CD  GLU A  10      -3.811 -15.199   9.569  1.00 97.15           C  
ATOM    163  OE1 GLU A  10      -4.957 -15.706   9.595  1.00 97.15           O  
ATOM    164  OE2 GLU A  10      -2.798 -15.696  10.119  1.00 97.15           O  
ATOM    165  N   ILE A  11      -1.746 -13.510   5.453  1.00 96.91           N  
ATOM    166  H   ILE A  11      -0.878 -13.809   5.875  1.00 96.91           H  
ATOM    167  CA  ILE A  11      -2.066 -14.033   4.136  1.00 96.91           C  
ATOM    168  HA  ILE A  11      -2.934 -13.504   3.742  1.00 96.91           H  
ATOM    169  C   ILE A  11      -2.417 -15.505   4.273  1.00 96.91           C  
ATOM    170  CB  ILE A  11      -0.898 -13.810   3.161  1.00 96.91           C  
ATOM    171  HB  ILE A  11      -0.041 -14.406   3.473  1.00 96.91           H  
ATOM    172  O   ILE A  11      -1.707 -16.255   4.940  1.00 96.91           O  
ATOM    173  CG1 ILE A  11      -0.487 -12.326   3.078  1.00 96.91           C  
ATOM    174 HG12 ILE A  11      -1.367 -11.706   3.252  1.00 96.91           H  
ATOM    175 HG13 ILE A  11      -0.127 -12.101   2.074  1.00 96.91           H  
ATOM    176  CG2 ILE A  11      -1.318 -14.274   1.762  1.00 96.91           C  
ATOM    177 HG21 ILE A  11      -1.503 -15.348   1.750  1.00 96.91           H  
ATOM    178 HG22 ILE A  11      -0.501 -14.070   1.070  1.00 96.91           H  
ATOM    179 HG23 ILE A  11      -2.207 -13.739   1.428  1.00 96.91           H  
ATOM    180  CD1 ILE A  11       0.631 -11.936   4.057  1.00 96.91           C  
ATOM    181 HD11 ILE A  11       1.019 -10.953   3.789  1.00 96.91           H  
ATOM    182 HD12 ILE A  11       0.260 -11.895   5.081  1.00 96.91           H  
ATOM    183 HD13 ILE A  11       1.451 -12.652   3.997  1.00 96.91           H  
ATOM    184  N   LYS A  12      -3.493 -15.929   3.609  1.00 97.89           N  
ATOM    185  H   LYS A  12      -3.992 -15.254   3.046  1.00 97.89           H  
ATOM    186  CA  LYS A  12      -3.897 -17.335   3.536  1.00 97.89           C  
ATOM    187  HA  LYS A  12      -3.470 -17.876   4.382  1.00 97.89           H  
ATOM    188  C   LYS A  12      -3.342 -17.981   2.275  1.00 97.89           C  
ATOM    189  CB  LYS A  12      -5.421 -17.465   3.620  1.00 97.89           C  
ATOM    190  HB2 LYS A  12      -5.689 -18.517   3.512  1.00 97.89           H  
ATOM    191  HB3 LYS A  12      -5.883 -16.900   2.810  1.00 97.89           H  
ATOM    192  O   LYS A  12      -3.391 -17.386   1.197  1.00 97.89           O  
ATOM    193  CG  LYS A  12      -5.939 -16.950   4.968  1.00 97.89           C  
ATOM    194  HG2 LYS A  12      -5.726 -15.885   5.059  1.00 97.89           H  
ATOM    195  HG3 LYS A  12      -5.431 -17.478   5.775  1.00 97.89           H  
ATOM    196  CD  LYS A  12      -7.445 -17.166   5.108  1.00 97.89           C  
ATOM    197  HD2 LYS A  12      -7.665 -18.231   5.039  1.00 97.89           H  
ATOM    198  HD3 LYS A  12      -7.964 -16.628   4.314  1.00 97.89           H  
ATOM    199  CE  LYS A  12      -7.865 -16.627   6.477  1.00 97.89           C  
ATOM    200  HE2 LYS A  12      -7.583 -15.576   6.541  1.00 97.89           H  
ATOM    201  HE3 LYS A  12      -7.299 -17.153   7.247  1.00 97.89           H  
ATOM    202  NZ  LYS A  12      -9.319 -16.787   6.703  1.00 97.89           N  
ATOM    203  HZ1 LYS A  12      -9.839 -16.272   6.007  1.00 97.89           H  
ATOM    204  HZ2 LYS A  12      -9.550 -16.434   7.620  1.00 97.89           H  
ATOM    205  HZ3 LYS A  12      -9.566 -17.766   6.660  1.00 97.89           H  
ATOM    206  N   ASN A  13      -2.848 -19.203   2.401  1.00 98.48           N  
ATOM    207  H   ASN A  13      -2.857 -19.640   3.311  1.00 98.48           H  
ATOM    208  CA  ASN A  13      -2.379 -19.981   1.266  1.00 98.48           C  
ATOM    209  HA  ASN A  13      -1.656 -19.377   0.718  1.00 98.48           H  
ATOM    210  C   ASN A  13      -3.528 -20.324   0.313  1.00 98.48           C  
ATOM    211  CB  ASN A  13      -1.691 -21.242   1.794  1.00 98.48           C  
ATOM    212  HB2 ASN A  13      -1.063 -20.958   2.638  1.00 98.48           H  
ATOM    213  HB3 ASN A  13      -2.437 -21.948   2.159  1.00 98.48           H  
ATOM    214  O   ASN A  13      -4.664 -20.523   0.744  1.00 98.48           O  
ATOM    215  CG  ASN A  13      -0.810 -21.929   0.769  1.00 98.48           C  
ATOM    216  ND2 ASN A  13      -0.282 -23.083   1.085  1.00 98.48           N  
ATOM    217 HD21 ASN A  13      -0.302 -23.340   2.062  1.00 98.48           H  
ATOM    218 HD22 ASN A  13       0.449 -23.430   0.481  1.00 98.48           H  
ATOM    219  OD1 ASN A  13      -0.569 -21.433  -0.321  1.00 98.48           O  
ATOM    220  N   LYS A  14      -3.217 -20.413  -0.983  1.00 98.46           N  
ATOM    221  H   LYS A  14      -2.264 -20.209  -1.246  1.00 98.46           H  
ATOM    222  CA  LYS A  14      -4.166 -20.712  -2.065  1.00 98.46           C  
ATOM    223  HA  LYS A  14      -3.661 -20.507  -3.009  1.00 98.46           H  
ATOM    224  C   LYS A  14      -5.387 -19.782  -2.053  1.00 98.46           C  
ATOM    225  CB  LYS A  14      -4.546 -22.203  -2.040  1.00 98.46           C  
ATOM    226  HB2 LYS A  14      -5.098 -22.413  -1.125  1.00 98.46           H  
ATOM    227  HB3 LYS A  14      -5.199 -22.412  -2.887  1.00 98.46           H  
ATOM    228  O   LYS A  14      -6.502 -20.207  -2.353  1.00 98.46           O  
ATOM    229  CG  LYS A  14      -3.329 -23.134  -2.124  1.00 98.46           C  
ATOM    230  HG2 LYS A  14      -2.806 -22.963  -3.065  1.00 98.46           H  
ATOM    231  HG3 LYS A  14      -2.648 -22.937  -1.296  1.00 98.46           H  
ATOM    232  CD  LYS A  14      -3.780 -24.593  -2.036  1.00 98.46           C  
ATOM    233  HD2 LYS A  14      -4.303 -24.745  -1.093  1.00 98.46           H  
ATOM    234  HD3 LYS A  14      -4.452 -24.816  -2.865  1.00 98.46           H  
ATOM    235  CE  LYS A  14      -2.550 -25.499  -2.099  1.00 98.46           C  
ATOM    236  HE2 LYS A  14      -2.061 -25.358  -3.063  1.00 98.46           H  
ATOM    237  HE3 LYS A  14      -1.852 -25.182  -1.324  1.00 98.46           H  
ATOM    238  NZ  LYS A  14      -2.916 -26.921  -1.900  1.00 98.46           N  
ATOM    239  HZ1 LYS A  14      -3.568 -27.223  -2.610  1.00 98.46           H  
ATOM    240  HZ2 LYS A  14      -2.090 -27.501  -1.939  1.00 98.46           H  
ATOM    241  HZ3 LYS A  14      -3.339 -27.040  -0.990  1.00 98.46           H  
ATOM    242  N   SER A  15      -5.189 -18.519  -1.677  1.00 98.24           N  
ATOM    243  H   SER A  15      -4.236 -18.215  -1.539  1.00 98.24           H  
ATOM    244  CA  SER A  15      -6.256 -17.517  -1.624  1.00 98.24           C  
ATOM    245  HA  SER A  15      -7.207 -18.036  -1.503  1.00 98.24           H  
ATOM    246  C   SER A  15      -6.349 -16.720  -2.924  1.00 98.24           C  
ATOM    247  CB  SER A  15      -6.112 -16.607  -0.401  1.00 98.24           C  
ATOM    248  HB2 SER A  15      -6.161 -17.215   0.502  1.00 98.24           H  
ATOM    249  HB3 SER A  15      -6.941 -15.899  -0.386  1.00 98.24           H  
ATOM    250  O   SER A  15      -5.364 -16.567  -3.647  1.00 98.24           O  
ATOM    251  OG  SER A  15      -4.899 -15.888  -0.412  1.00 98.24           O  
ATOM    252  HG  SER A  15      -4.239 -16.403   0.057  1.00 98.24           H  
ATOM    253  N   ARG A  16      -7.552 -16.218  -3.224  1.00 98.71           N  
ATOM    254  H   ARG A  16      -8.304 -16.362  -2.566  1.00 98.71           H  
ATOM    255  CA  ARG A  16      -7.793 -15.270  -4.318  1.00 98.71           C  
ATOM    256  HA  ARG A  16      -7.090 -15.463  -5.128  1.00 98.71           H  
ATOM    257  C   ARG A  16      -7.531 -13.855  -3.816  1.00 98.71           C  
ATOM    258  CB  ARG A  16      -9.219 -15.415  -4.874  1.00 98.71           C  
ATOM    259  HB2 ARG A  16      -9.421 -14.568  -5.530  1.00 98.71           H  
ATOM    260  HB3 ARG A  16      -9.937 -15.392  -4.054  1.00 98.71           H  
ATOM    261  O   ARG A  16      -8.142 -13.420  -2.836  1.00 98.71           O  
ATOM    262  CG  ARG A  16      -9.390 -16.707  -5.687  1.00 98.71           C  
ATOM    263  HG2 ARG A  16      -9.066 -17.557  -5.086  1.00 98.71           H  
ATOM    264  HG3 ARG A  16      -8.762 -16.634  -6.574  1.00 98.71           H  
ATOM    265  CD  ARG A  16     -10.826 -16.971  -6.158  1.00 98.71           C  
ATOM    266  HD2 ARG A  16     -11.511 -16.831  -5.321  1.00 98.71           H  
ATOM    267  HD3 ARG A  16     -10.887 -18.004  -6.498  1.00 98.71           H  
ATOM    268  NE  ARG A  16     -11.199 -16.086  -7.268  1.00 98.71           N  
ATOM    269  HE  ARG A  16     -10.644 -15.251  -7.391  1.00 98.71           H  
ATOM    270  NH1 ARG A  16     -13.294 -16.856  -7.746  1.00 98.71           N  
ATOM    271 HH11 ARG A  16     -14.137 -16.774  -8.296  1.00 98.71           H  
ATOM    272 HH12 ARG A  16     -13.182 -17.538  -7.010  1.00 98.71           H  
ATOM    273  NH2 ARG A  16     -12.503 -15.146  -8.898  1.00 98.71           N  
ATOM    274 HH21 ARG A  16     -13.369 -15.038  -9.407  1.00 98.71           H  
ATOM    275 HH22 ARG A  16     -11.858 -14.371  -8.957  1.00 98.71           H  
ATOM    276  CZ  ARG A  16     -12.315 -16.029  -7.966  1.00 98.71           C  
ATOM    277  N   VAL A  17      -6.627 -13.153  -4.482  1.00 98.72           N  
ATOM    278  H   VAL A  17      -6.207 -13.570  -5.300  1.00 98.72           H  
ATOM    279  CA  VAL A  17      -6.195 -11.801  -4.126  1.00 98.72           C  
ATOM    280  HA  VAL A  17      -6.909 -11.377  -3.420  1.00 98.72           H  
ATOM    281  C   VAL A  17      -6.194 -10.893  -5.348  1.00 98.72           C  
ATOM    282  CB  VAL A  17      -4.812 -11.798  -3.446  1.00 98.72           C  
ATOM    283  HB  VAL A  17      -4.595 -10.770  -3.158  1.00 98.72           H  
ATOM    284  O   VAL A  17      -6.148 -11.363  -6.479  1.00 98.72           O  
ATOM    285  CG1 VAL A  17      -4.798 -12.634  -2.160  1.00 98.72           C  
ATOM    286 HG11 VAL A  17      -4.907 -13.694  -2.393  1.00 98.72           H  
ATOM    287 HG12 VAL A  17      -3.854 -12.485  -1.636  1.00 98.72           H  
ATOM    288 HG13 VAL A  17      -5.615 -12.322  -1.509  1.00 98.72           H  
ATOM    289  CG2 VAL A  17      -3.681 -12.279  -4.364  1.00 98.72           C  
ATOM    290 HG21 VAL A  17      -2.730 -12.221  -3.834  1.00 98.72           H  
ATOM    291 HG22 VAL A  17      -3.613 -11.641  -5.245  1.00 98.72           H  
ATOM    292 HG23 VAL A  17      -3.861 -13.306  -4.681  1.00 98.72           H  
ATOM    293  N   ILE A  18      -6.219  -9.590  -5.108  1.00 97.36           N  
ATOM    294  H   ILE A  18      -6.284  -9.296  -4.144  1.00 97.36           H  
ATOM    295  CA  ILE A  18      -6.003  -8.540  -6.098  1.00 97.36           C  
ATOM    296  HA  ILE A  18      -6.023  -8.964  -7.101  1.00 97.36           H  
ATOM    297  C   ILE A  18      -4.620  -7.940  -5.855  1.00 97.36           C  
ATOM    298  CB  ILE A  18      -7.112  -7.472  -5.987  1.00 97.36           C  
ATOM    299  HB  ILE A  18      -7.070  -7.042  -4.987  1.00 97.36           H  
ATOM    300  O   ILE A  18      -4.274  -7.655  -4.702  1.00 97.36           O  
ATOM    301  CG1 ILE A  18      -8.535  -8.041  -6.172  1.00 97.36           C  
ATOM    302 HG12 ILE A  18      -8.685  -8.844  -5.451  1.00 97.36           H  
ATOM    303 HG13 ILE A  18      -9.257  -7.258  -5.937  1.00 97.36           H  
ATOM    304  CG2 ILE A  18      -6.862  -6.343  -6.987  1.00 97.36           C  
ATOM    305 HG21 ILE A  18      -7.730  -5.687  -7.052  1.00 97.36           H  
ATOM    306 HG22 ILE A  18      -6.007  -5.740  -6.683  1.00 97.36           H  
ATOM    307 HG23 ILE A  18      -6.671  -6.770  -7.971  1.00 97.36           H  
ATOM    308  CD1 ILE A  18      -8.858  -8.578  -7.570  1.00 97.36           C  
ATOM    309 HD11 ILE A  18      -8.124  -9.333  -7.852  1.00 97.36           H  
ATOM    310 HD12 ILE A  18      -8.850  -7.770  -8.301  1.00 97.36           H  
ATOM    311 HD13 ILE A  18      -9.848  -9.034  -7.564  1.00 97.36           H  
ATOM    312  N   LEU A  19      -3.839  -7.732  -6.918  1.00 96.26           N  
ATOM    313  H   LEU A  19      -4.186  -7.984  -7.832  1.00 96.26           H  
ATOM    314  CA  LEU A  19      -2.594  -6.969  -6.823  1.00 96.26           C  
ATOM    315  HA  LEU A  19      -2.054  -7.305  -5.938  1.00 96.26           H  
ATOM    316  C   LEU A  19      -2.906  -5.477  -6.658  1.00 96.26           C  
ATOM    317  CB  LEU A  19      -1.712  -7.228  -8.055  1.00 96.26           C  
ATOM    318  HB2 LEU A  19      -1.485  -8.293  -8.110  1.00 96.26           H  
ATOM    319  HB3 LEU A  19      -2.275  -6.951  -8.947  1.00 96.26           H  
ATOM    320  O   LEU A  19      -3.524  -4.874  -7.531  1.00 96.26           O  
ATOM    321  CG  LEU A  19      -0.393  -6.429  -8.031  1.00 96.26           C  
ATOM    322  HG  LEU A  19      -0.600  -5.369  -7.886  1.00 96.26           H  
ATOM    323  CD1 LEU A  19       0.548  -6.901  -6.922  1.00 96.26           C  
ATOM    324 HD11 LEU A  19       0.093  -6.743  -5.944  1.00 96.26           H  
ATOM    325 HD12 LEU A  19       1.467  -6.316  -6.959  1.00 96.26           H  
ATOM    326 HD13 LEU A  19       0.782  -7.958  -7.050  1.00 96.26           H  
ATOM    327  CD2 LEU A  19       0.352  -6.568  -9.352  1.00 96.26           C  
ATOM    328 HD21 LEU A  19       0.628  -7.608  -9.528  1.00 96.26           H  
ATOM    329 HD22 LEU A  19       1.252  -5.954  -9.330  1.00 96.26           H  
ATOM    330 HD23 LEU A  19      -0.292  -6.210 -10.155  1.00 96.26           H  
ATOM    331  N   VAL A  20      -2.435  -4.882  -5.563  1.00 94.04           N  
ATOM    332  H   VAL A  20      -1.885  -5.430  -4.917  1.00 94.04           H  
ATOM    333  CA  VAL A  20      -2.604  -3.451  -5.275  1.00 94.04           C  
ATOM    334  HA  VAL A  20      -3.514  -3.091  -5.755  1.00 94.04           H  
ATOM    335  C   VAL A  20      -1.437  -2.663  -5.863  1.00 94.04           C  
ATOM    336  CB  VAL A  20      -2.740  -3.217  -3.758  1.00 94.04           C  
ATOM    337  HB  VAL A  20      -1.849  -3.590  -3.252  1.00 94.04           H  
ATOM    338  O   VAL A  20      -1.623  -1.801  -6.719  1.00 94.04           O  
ATOM    339  CG1 VAL A  20      -2.895  -1.738  -3.399  1.00 94.04           C  
ATOM    340 HG11 VAL A  20      -2.036  -1.166  -3.751  1.00 94.04           H  
ATOM    341 HG12 VAL A  20      -3.807  -1.339  -3.843  1.00 94.04           H  
ATOM    342 HG13 VAL A  20      -2.960  -1.635  -2.316  1.00 94.04           H  
ATOM    343  CG2 VAL A  20      -3.955  -3.968  -3.197  1.00 94.04           C  
ATOM    344 HG21 VAL A  20      -4.019  -3.816  -2.119  1.00 94.04           H  
ATOM    345 HG22 VAL A  20      -3.857  -5.038  -3.385  1.00 94.04           H  
ATOM    346 HG23 VAL A  20      -4.862  -3.603  -3.677  1.00 94.04           H  
ATOM    347  N   ASP A  21      -0.219  -2.986  -5.428  1.00 89.80           N  
ATOM    348  H   ASP A  21      -0.120  -3.736  -4.760  1.00 89.80           H  
ATOM    349  CA  ASP A  21       1.010  -2.406  -5.964  1.00 89.80           C  
ATOM    350  HA  ASP A  21       0.866  -2.255  -7.034  1.00 89.80           H  
ATOM    351  C   ASP A  21       2.193  -3.362  -5.786  1.00 89.80           C  
ATOM    352  CB  ASP A  21       1.313  -1.038  -5.315  1.00 89.80           C  
ATOM    353  HB2 ASP A  21       0.430  -0.402  -5.374  1.00 89.80           H  
ATOM    354  HB3 ASP A  21       1.560  -1.189  -4.264  1.00 89.80           H  
ATOM    355  O   ASP A  21       2.226  -4.175  -4.863  1.00 89.80           O  
ATOM    356  CG  ASP A  21       2.476  -0.324  -6.022  1.00 89.80           C  
ATOM    357  OD1 ASP A  21       2.570  -0.466  -7.267  1.00 89.80           O  
ATOM    358  OD2 ASP A  21       3.321   0.303  -5.345  1.00 89.80           O  
ATOM    359  N   ALA A  22       3.179  -3.250  -6.667  1.00 91.26           N  
ATOM    360  H   ALA A  22       3.118  -2.499  -7.340  1.00 91.26           H  
ATOM    361  CA  ALA A  22       4.463  -3.916  -6.540  1.00 91.26           C  
ATOM    362  HA  ALA A  22       4.708  -4.033  -5.484  1.00 91.26           H  
ATOM    363  C   ALA A  22       5.531  -3.042  -7.190  1.00 91.26           C  
ATOM    364  CB  ALA A  22       4.402  -5.306  -7.181  1.00 91.26           C  
ATOM    365  HB1 ALA A  22       5.402  -5.736  -7.231  1.00 91.26           H  
ATOM    366  HB2 ALA A  22       3.990  -5.247  -8.188  1.00 91.26           H  
ATOM    367  HB3 ALA A  22       3.761  -5.953  -6.582  1.00 91.26           H  
ATOM    368  O   ALA A  22       5.485  -2.751  -8.380  1.00 91.26           O  
ATOM    369  N   THR A  23       6.514  -2.623  -6.410  1.00 84.56           N  
ATOM    370  H   THR A  23       6.477  -2.839  -5.424  1.00 84.56           H  
ATOM    371  CA  THR A  23       7.623  -1.801  -6.926  1.00 84.56           C  
ATOM    372  HA  THR A  23       7.605  -1.795  -8.016  1.00 84.56           H  
ATOM    373  C   THR A  23       8.996  -2.337  -6.593  1.00 84.56           C  
ATOM    374  CB  THR A  23       7.501  -0.371  -6.442  1.00 84.56           C  
ATOM    375  HB  THR A  23       8.453   0.127  -6.624  1.00 84.56           H  
ATOM    376  O   THR A  23      10.001  -1.828  -7.081  1.00 84.56           O  
ATOM    377  CG2 THR A  23       6.406   0.328  -7.251  1.00 84.56           C  
ATOM    378 HG21 THR A  23       6.431  -0.003  -8.289  1.00 84.56           H  
ATOM    379 HG22 THR A  23       6.575   1.404  -7.276  1.00 84.56           H  
ATOM    380 HG23 THR A  23       5.418   0.098  -6.853  1.00 84.56           H  
ATOM    381  OG1 THR A  23       7.181  -0.358  -5.064  1.00 84.56           O  
ATOM    382  HG1 THR A  23       6.224  -0.429  -5.024  1.00 84.56           H  
ATOM    383  N   ASP A  24       9.019  -3.400  -5.806  1.00 89.56           N  
ATOM    384  H   ASP A  24       8.138  -3.768  -5.477  1.00 89.56           H  
ATOM    385  CA  ASP A  24      10.165  -4.238  -5.536  1.00 89.56           C  
ATOM    386  HA  ASP A  24      10.845  -4.234  -6.388  1.00 89.56           H  
ATOM    387  C   ASP A  24       9.630  -5.656  -5.311  1.00 89.56           C  
ATOM    388  CB  ASP A  24      10.892  -3.688  -4.309  1.00 89.56           C  
ATOM    389  HB2 ASP A  24      11.110  -2.630  -4.455  1.00 89.56           H  
ATOM    390  HB3 ASP A  24      10.258  -3.786  -3.428  1.00 89.56           H  
ATOM    391  O   ASP A  24       8.510  -5.821  -4.815  1.00 89.56           O  
ATOM    392  CG  ASP A  24      12.191  -4.438  -4.074  1.00 89.56           C  
ATOM    393  OD1 ASP A  24      12.110  -5.506  -3.435  1.00 89.56           O  
ATOM    394  OD2 ASP A  24      13.233  -3.944  -4.542  1.00 89.56           O  
ATOM    395  N   VAL A  25      10.408  -6.684  -5.646  1.00 94.76           N  
ATOM    396  H   VAL A  25      11.357  -6.507  -5.945  1.00 94.76           H  
ATOM    397  CA  VAL A  25       9.988  -8.076  -5.423  1.00 94.76           C  
ATOM    398  HA  VAL A  25       9.018  -8.220  -5.900  1.00 94.76           H  
ATOM    399  C   VAL A  25       9.785  -8.384  -3.937  1.00 94.76           C  
ATOM    400  CB  VAL A  25      10.965  -9.081  -6.052  1.00 94.76           C  
ATOM    401  HB  VAL A  25      10.585 -10.086  -5.864  1.00 94.76           H  
ATOM    402  O   VAL A  25       8.989  -9.251  -3.601  1.00 94.76           O  
ATOM    403  CG1 VAL A  25      11.047  -8.891  -7.571  1.00 94.76           C  
ATOM    404 HG11 VAL A  25      11.494  -7.926  -7.810  1.00 94.76           H  
ATOM    405 HG12 VAL A  25      10.049  -8.956  -8.005  1.00 94.76           H  
ATOM    406 HG13 VAL A  25      11.669  -9.676  -8.000  1.00 94.76           H  
ATOM    407  CG2 VAL A  25      12.372  -8.994  -5.460  1.00 94.76           C  
ATOM    408 HG21 VAL A  25      12.830  -8.024  -5.654  1.00 94.76           H  
ATOM    409 HG22 VAL A  25      12.985  -9.777  -5.908  1.00 94.76           H  
ATOM    410 HG23 VAL A  25      12.345  -9.184  -4.387  1.00 94.76           H  
ATOM    411  N   GLN A  26      10.429  -7.636  -3.038  1.00 93.76           N  
ATOM    412  H   GLN A  26      11.090  -6.952  -3.377  1.00 93.76           H  
ATOM    413  CA  GLN A  26      10.258  -7.712  -1.588  1.00 93.76           C  
ATOM    414  HA  GLN A  26       9.956  -8.729  -1.335  1.00 93.76           H  
ATOM    415  C   GLN A  26       9.179  -6.756  -1.059  1.00 93.76           C  
ATOM    416  CB  GLN A  26      11.587  -7.426  -0.869  1.00 93.76           C  
ATOM    417  HB2 GLN A  26      11.448  -7.601   0.198  1.00 93.76           H  
ATOM    418  HB3 GLN A  26      11.849  -6.377  -1.006  1.00 93.76           H  
ATOM    419  O   GLN A  26       8.934  -6.733   0.147  1.00 93.76           O  
ATOM    420  CG  GLN A  26      12.753  -8.296  -1.350  1.00 93.76           C  
ATOM    421  HG2 GLN A  26      12.904  -8.137  -2.418  1.00 93.76           H  
ATOM    422  HG3 GLN A  26      12.523  -9.349  -1.183  1.00 93.76           H  
ATOM    423  CD  GLN A  26      14.065  -7.961  -0.651  1.00 93.76           C  
ATOM    424  NE2 GLN A  26      15.181  -8.255  -1.281  1.00 93.76           N  
ATOM    425 HE21 GLN A  26      15.134  -8.613  -2.224  1.00 93.76           H  
ATOM    426 HE22 GLN A  26      16.044  -7.979  -0.835  1.00 93.76           H  
ATOM    427  OE1 GLN A  26      14.130  -7.437   0.455  1.00 93.76           O  
ATOM    428  N   ARG A  27       8.541  -5.935  -1.906  1.00 93.02           N  
ATOM    429  H   ARG A  27       8.778  -6.011  -2.884  1.00 93.02           H  
ATOM    430  CA  ARG A  27       7.455  -5.003  -1.539  1.00 93.02           C  
ATOM    431  HA  ARG A  27       7.052  -5.282  -0.565  1.00 93.02           H  
ATOM    432  C   ARG A  27       6.279  -5.132  -2.496  1.00 93.02           C  
ATOM    433  CB  ARG A  27       7.941  -3.550  -1.439  1.00 93.02           C  
ATOM    434  HB2 ARG A  27       7.065  -2.923  -1.271  1.00 93.02           H  
ATOM    435  HB3 ARG A  27       8.390  -3.241  -2.383  1.00 93.02           H  
ATOM    436  O   ARG A  27       5.998  -4.232  -3.288  1.00 93.02           O  
ATOM    437  CG  ARG A  27       8.927  -3.321  -0.289  1.00 93.02           C  
ATOM    438  HG2 ARG A  27       9.872  -3.808  -0.529  1.00 93.02           H  
ATOM    439  HG3 ARG A  27       8.531  -3.761   0.627  1.00 93.02           H  
ATOM    440  CD  ARG A  27       9.178  -1.820  -0.070  1.00 93.02           C  
ATOM    441  HD2 ARG A  27       9.505  -1.386  -1.015  1.00 93.02           H  
ATOM    442  HD3 ARG A  27       9.994  -1.702   0.643  1.00 93.02           H  
ATOM    443  NE  ARG A  27       7.978  -1.089   0.414  1.00 93.02           N  
ATOM    444  HE  ARG A  27       7.430  -0.611  -0.287  1.00 93.02           H  
ATOM    445  NH1 ARG A  27       8.083  -1.677   2.632  1.00 93.02           N  
ATOM    446 HH11 ARG A  27       8.812  -2.339   2.406  1.00 93.02           H  
ATOM    447 HH12 ARG A  27       7.650  -1.680   3.544  1.00 93.02           H  
ATOM    448  NH2 ARG A  27       6.478  -0.294   1.956  1.00 93.02           N  
ATOM    449 HH21 ARG A  27       6.089  -0.290   2.888  1.00 93.02           H  
ATOM    450 HH22 ARG A  27       5.934   0.170   1.242  1.00 93.02           H  
ATOM    451  CZ  ARG A  27       7.520  -1.021   1.656  1.00 93.02           C  
ATOM    452  N   VAL A  28       5.580  -6.255  -2.369  1.00 96.04           N  
ATOM    453  H   VAL A  28       5.906  -6.961  -1.725  1.00 96.04           H  
ATOM    454  CA  VAL A  28       4.339  -6.532  -3.091  1.00 96.04           C  
ATOM    455  HA  VAL A  28       4.196  -5.785  -3.871  1.00 96.04           H  
ATOM    456  C   VAL A  28       3.161  -6.430  -2.133  1.00 96.04           C  
ATOM    457  CB  VAL A  28       4.424  -7.903  -3.778  1.00 96.04           C  
ATOM    458  HB  VAL A  28       4.593  -8.676  -3.029  1.00 96.04           H  
ATOM    459  O   VAL A  28       3.173  -7.021  -1.054  1.00 96.04           O  
ATOM    460  CG1 VAL A  28       3.133  -8.244  -4.530  1.00 96.04           C  
ATOM    461 HG11 VAL A  28       2.311  -8.368  -3.825  1.00 96.04           H  
ATOM    462 HG12 VAL A  28       3.257  -9.180  -5.075  1.00 96.04           H  
ATOM    463 HG13 VAL A  28       2.879  -7.449  -5.232  1.00 96.04           H  
ATOM    464  CG2 VAL A  28       5.606  -7.921  -4.753  1.00 96.04           C  
ATOM    465 HG21 VAL A  28       5.680  -6.971  -5.283  1.00 96.04           H  
ATOM    466 HG22 VAL A  28       6.535  -8.088  -4.208  1.00 96.04           H  
ATOM    467 HG23 VAL A  28       5.470  -8.715  -5.487  1.00 96.04           H  
ATOM    468  N   PHE A  29       2.138  -5.679  -2.523  1.00 95.57           N  
ATOM    469  H   PHE A  29       2.192  -5.218  -3.420  1.00 95.57           H  
ATOM    470  CA  PHE A  29       0.931  -5.457  -1.741  1.00 95.57           C  
ATOM    471  HA  PHE A  29       1.047  -5.956  -0.778  1.00 95.57           H  
ATOM    472  C   PHE A  29      -0.269  -6.073  -2.441  1.00 95.57           C  
ATOM    473  CB  PHE A  29       0.735  -3.968  -1.445  1.00 95.57           C  
ATOM    474  HB2 PHE A  29       0.682  -3.413  -2.382  1.00 95.57           H  
ATOM    475  HB3 PHE A  29      -0.212  -3.830  -0.923  1.00 95.57           H  
ATOM    476  O   PHE A  29      -0.529  -5.818  -3.617  1.00 95.57           O  
ATOM    477  CG  PHE A  29       1.850  -3.411  -0.589  1.00 95.57           C  
ATOM    478  CD1 PHE A  29       1.789  -3.518   0.813  1.00 95.57           C  
ATOM    479  HD1 PHE A  29       0.921  -3.957   1.283  1.00 95.57           H  
ATOM    480  CD2 PHE A  29       2.990  -2.860  -1.202  1.00 95.57           C  
ATOM    481  HD2 PHE A  29       3.032  -2.775  -2.278  1.00 95.57           H  
ATOM    482  CE1 PHE A  29       2.878  -3.088   1.590  1.00 95.57           C  
ATOM    483  HE1 PHE A  29       2.862  -3.188   2.665  1.00 95.57           H  
ATOM    484  CE2 PHE A  29       4.078  -2.438  -0.422  1.00 95.57           C  
ATOM    485  HE2 PHE A  29       4.948  -2.023  -0.910  1.00 95.57           H  
ATOM    486  CZ  PHE A  29       4.025  -2.565   0.976  1.00 95.57           C  
ATOM    487  HZ  PHE A  29       4.868  -2.276   1.586  1.00 95.57           H  
ATOM    488  N   VAL A  30      -1.013  -6.882  -1.698  1.00 97.81           N  
ATOM    489  H   VAL A  30      -0.760  -7.003  -0.728  1.00 97.81           H  
ATOM    490  CA  VAL A  30      -2.204  -7.579  -2.185  1.00 97.81           C  
ATOM    491  HA  VAL A  30      -2.508  -7.138  -3.134  1.00 97.81           H  
ATOM    492  C   VAL A  30      -3.356  -7.388  -1.214  1.00 97.81           C  
ATOM    493  CB  VAL A  30      -1.938  -9.077  -2.434  1.00 97.81           C  
ATOM    494  HB  VAL A  30      -2.862  -9.518  -2.807  1.00 97.81           H  
ATOM    495  O   VAL A  30      -3.147  -7.117  -0.032  1.00 97.81           O  
ATOM    496  CG1 VAL A  30      -0.868  -9.303  -3.507  1.00 97.81           C  
ATOM    497 HG11 VAL A  30      -0.796 -10.365  -3.742  1.00 97.81           H  
ATOM    498 HG12 VAL A  30       0.101  -8.948  -3.157  1.00 97.81           H  
ATOM    499 HG13 VAL A  30      -1.139  -8.764  -4.415  1.00 97.81           H  
ATOM    500  CG2 VAL A  30      -1.533  -9.835  -1.161  1.00 97.81           C  
ATOM    501 HG21 VAL A  30      -2.320  -9.761  -0.410  1.00 97.81           H  
ATOM    502 HG22 VAL A  30      -1.384 -10.888  -1.397  1.00 97.81           H  
ATOM    503 HG23 VAL A  30      -0.607  -9.428  -0.756  1.00 97.81           H  
ATOM    504  N   ARG A  31      -4.584  -7.564  -1.688  1.00 96.94           N  
ATOM    505  H   ARG A  31      -4.685  -7.755  -2.675  1.00 96.94           H  
ATOM    506  CA  ARG A  31      -5.789  -7.577  -0.846  1.00 96.94           C  
ATOM    507  HA  ARG A  31      -5.486  -7.739   0.189  1.00 96.94           H  
ATOM    508  C   ARG A  31      -6.707  -8.727  -1.242  1.00 96.94           C  
ATOM    509  CB  ARG A  31      -6.484  -6.211  -0.911  1.00 96.94           C  
ATOM    510  HB2 ARG A  31      -5.752  -5.465  -0.601  1.00 96.94           H  
ATOM    511  HB3 ARG A  31      -7.316  -6.192  -0.207  1.00 96.94           H  
ATOM    512  O   ARG A  31      -6.642  -9.150  -2.394  1.00 96.94           O  
ATOM    513  CG  ARG A  31      -6.992  -5.825  -2.307  1.00 96.94           C  
ATOM    514  HG2 ARG A  31      -7.769  -6.521  -2.621  1.00 96.94           H  
ATOM    515  HG3 ARG A  31      -6.170  -5.872  -3.022  1.00 96.94           H  
ATOM    516  CD  ARG A  31      -7.560  -4.400  -2.300  1.00 96.94           C  
ATOM    517  HD2 ARG A  31      -8.451  -4.357  -1.675  1.00 96.94           H  
ATOM    518  HD3 ARG A  31      -6.819  -3.722  -1.875  1.00 96.94           H  
ATOM    519  NE  ARG A  31      -7.874  -3.942  -3.663  1.00 96.94           N  
ATOM    520  HE  ARG A  31      -7.230  -3.305  -4.110  1.00 96.94           H  
ATOM    521  NH1 ARG A  31      -9.886  -5.025  -3.981  1.00 96.94           N  
ATOM    522 HH11 ARG A  31      -9.821  -5.448  -3.067  1.00 96.94           H  
ATOM    523 HH12 ARG A  31     -10.652  -5.222  -4.610  1.00 96.94           H  
ATOM    524  NH2 ARG A  31      -9.020  -3.743  -5.586  1.00 96.94           N  
ATOM    525 HH21 ARG A  31      -9.771  -3.924  -6.237  1.00 96.94           H  
ATOM    526 HH22 ARG A  31      -8.275  -3.211  -6.014  1.00 96.94           H  
ATOM    527  CZ  ARG A  31      -8.930  -4.236  -4.394  1.00 96.94           C  
ATOM    528  N   PRO A  32      -7.557  -9.252  -0.346  1.00 98.05           N  
ATOM    529  CA  PRO A  32      -8.504 -10.299  -0.718  1.00 98.05           C  
ATOM    530  HA  PRO A  32      -7.947 -11.189  -1.010  1.00 98.05           H  
ATOM    531  C   PRO A  32      -9.415  -9.858  -1.875  1.00 98.05           C  
ATOM    532  CB  PRO A  32      -9.301 -10.599   0.552  1.00 98.05           C  
ATOM    533  HB2 PRO A  32      -9.538 -11.659   0.642  1.00 98.05           H  
ATOM    534  HB3 PRO A  32     -10.216 -10.007   0.551  1.00 98.05           H  
ATOM    535  O   PRO A  32      -9.838  -8.702  -1.930  1.00 98.05           O  
ATOM    536  CG  PRO A  32      -8.396 -10.116   1.686  1.00 98.05           C  
ATOM    537  HG2 PRO A  32      -8.970  -9.826   2.566  1.00 98.05           H  
ATOM    538  HG3 PRO A  32      -7.675 -10.895   1.935  1.00 98.05           H  
ATOM    539  CD  PRO A  32      -7.670  -8.926   1.068  1.00 98.05           C  
ATOM    540  HD2 PRO A  32      -6.697  -8.802   1.544  1.00 98.05           H  
ATOM    541  HD3 PRO A  32      -8.268  -8.023   1.188  1.00 98.05           H  
ATOM    542  N   ALA A  33      -9.715 -10.781  -2.790  1.00 96.99           N  
ATOM    543  H   ALA A  33      -9.299 -11.698  -2.712  1.00 96.99           H  
ATOM    544  CA  ALA A  33     -10.533 -10.506  -3.976  1.00 96.99           C  
ATOM    545  HA  ALA A  33     -10.379  -9.471  -4.280  1.00 96.99           H  
ATOM    546  C   ALA A  33     -12.047 -10.658  -3.747  1.00 96.99           C  
ATOM    547  CB  ALA A  33     -10.048 -11.416  -5.108  1.00 96.99           C  
ATOM    548  HB1 ALA A  33     -10.571 -11.160  -6.030  1.00 96.99           H  
ATOM    549  HB2 ALA A  33      -8.978 -11.287  -5.269  1.00 96.99           H  
ATOM    550  HB3 ALA A  33     -10.259 -12.458  -4.865  1.00 96.99           H  
ATOM    551  O   ALA A  33     -12.846 -10.407  -4.646  1.00 96.99           O  
ATOM    552  N   ASP A  34     -12.468 -11.098  -2.560  1.00 96.45           N  
ATOM    553  H   ASP A  34     -11.800 -11.205  -1.811  1.00 96.45           H  
ATOM    554  CA  ASP A  34     -13.885 -11.289  -2.272  1.00 96.45           C  
ATOM    555  HA  ASP A  34     -14.303 -11.878  -3.089  1.00 96.45           H  
ATOM    556  C   ASP A  34     -14.651  -9.954  -2.224  1.00 96.45           C  
ATOM    557  CB  ASP A  34     -14.063 -12.107  -0.989  1.00 96.45           C  
ATOM    558  HB2 ASP A  34     -15.098 -12.443  -0.927  1.00 96.45           H  
ATOM    559  HB3 ASP A  34     -13.422 -12.987  -1.020  1.00 96.45           H  
ATOM    560  O   ASP A  34     -14.133  -8.915  -1.810  1.00 96.45           O  
ATOM    561  CG  ASP A  34     -13.743 -11.285   0.252  1.00 96.45           C  
ATOM    562  OD1 ASP A  34     -14.685 -10.658   0.786  1.00 96.45           O  
ATOM    563  OD2 ASP A  34     -12.565 -11.271   0.668  1.00 96.45           O  
ATOM    564  N   THR A  35     -15.932  -9.995  -2.595  1.00 92.93           N  
ATOM    565  H   THR A  35     -16.286 -10.851  -2.998  1.00 92.93           H  
ATOM    566  CA  THR A  35     -16.790  -8.804  -2.689  1.00 92.93           C  
ATOM    567  HA  THR A  35     -16.376  -8.133  -3.443  1.00 92.93           H  
ATOM    568  C   THR A  35     -16.895  -8.022  -1.379  1.00 92.93           C  
ATOM    569  CB  THR A  35     -18.205  -9.226  -3.111  1.00 92.93           C  
ATOM    570  HB  THR A  35     -18.646  -9.820  -2.311  1.00 92.93           H  
ATOM    571  O   THR A  35     -17.063  -6.804  -1.406  1.00 92.93           O  
ATOM    572  CG2 THR A  35     -19.144  -8.057  -3.412  1.00 92.93           C  
ATOM    573 HG21 THR A  35     -19.374  -7.518  -2.493  1.00 92.93           H  
ATOM    574 HG22 THR A  35     -20.072  -8.437  -3.840  1.00 92.93           H  
ATOM    575 HG23 THR A  35     -18.673  -7.377  -4.121  1.00 92.93           H  
ATOM    576  OG1 THR A  35     -18.153 -10.030  -4.265  1.00 92.93           O  
ATOM    577  HG1 THR A  35     -17.702  -9.537  -4.955  1.00 92.93           H  
ATOM    578  N   ARG A  36     -16.821  -8.689  -0.218  1.00 96.50           N  
ATOM    579  H   ARG A  36     -16.469  -9.635  -0.234  1.00 96.50           H  
ATOM    580  CA  ARG A  36     -16.920  -8.005   1.077  1.00 96.50           C  
ATOM    581  HA  ARG A  36     -17.733  -7.279   1.036  1.00 96.50           H  
ATOM    582  C   ARG A  36     -15.655  -7.195   1.345  1.00 96.50           C  
ATOM    583  CB  ARG A  36     -17.212  -9.024   2.187  1.00 96.50           C  
ATOM    584  HB2 ARG A  36     -18.143  -9.544   1.959  1.00 96.50           H  
ATOM    585  HB3 ARG A  36     -16.410  -9.761   2.234  1.00 96.50           H  
ATOM    586  O   ARG A  36     -15.767  -6.036   1.735  1.00 96.50           O  
ATOM    587  CG  ARG A  36     -17.329  -8.352   3.559  1.00 96.50           C  
ATOM    588  HG2 ARG A  36     -18.178  -7.668   3.560  1.00 96.50           H  
ATOM    589  HG3 ARG A  36     -16.419  -7.795   3.778  1.00 96.50           H  
ATOM    590  CD  ARG A  36     -17.511  -9.409   4.647  1.00 96.50           C  
ATOM    591  HD2 ARG A  36     -16.683 -10.116   4.583  1.00 96.50           H  
ATOM    592  HD3 ARG A  36     -18.447  -9.939   4.475  1.00 96.50           H  
ATOM    593  NE  ARG A  36     -17.521  -8.784   5.981  1.00 96.50           N  
ATOM    594  HE  ARG A  36     -17.421  -7.780   6.006  1.00 96.50           H  
ATOM    595  NH1 ARG A  36     -17.682 -10.715   7.206  1.00 96.50           N  
ATOM    596 HH11 ARG A  36     -17.732 -11.184   8.099  1.00 96.50           H  
ATOM    597 HH12 ARG A  36     -17.656 -11.241   6.344  1.00 96.50           H  
ATOM    598  NH2 ARG A  36     -17.578  -8.743   8.254  1.00 96.50           N  
ATOM    599 HH21 ARG A  36     -17.489  -7.737   8.235  1.00 96.50           H  
ATOM    600 HH22 ARG A  36     -17.615  -9.222   9.143  1.00 96.50           H  
ATOM    601  CZ  ARG A  36     -17.594  -9.415   7.137  1.00 96.50           C  
ATOM    602  N   SER A  37     -14.488  -7.786   1.118  1.00 94.83           N  
ATOM    603  H   SER A  37     -14.484  -8.765   0.869  1.00 94.83           H  
ATOM    604  CA  SER A  37     -13.196  -7.108   1.234  1.00 94.83           C  
ATOM    605  HA  SER A  37     -13.096  -6.682   2.232  1.00 94.83           H  
ATOM    606  C   SER A  37     -13.047  -5.972   0.226  1.00 94.83           C  
ATOM    607  CB  SER A  37     -12.070  -8.117   1.037  1.00 94.83           C  
ATOM    608  HB2 SER A  37     -12.176  -8.601   0.067  1.00 94.83           H  
ATOM    609  HB3 SER A  37     -11.106  -7.610   1.076  1.00 94.83           H  
ATOM    610  O   SER A  37     -12.553  -4.911   0.595  1.00 94.83           O  
ATOM    611  OG  SER A  37     -12.138  -9.089   2.062  1.00 94.83           O  
ATOM    612  HG  SER A  37     -12.344  -9.920   1.627  1.00 94.83           H  
ATOM    613  N   GLN A  38     -13.533  -6.149  -1.007  1.00 90.45           N  
ATOM    614  H   GLN A  38     -13.859  -7.066  -1.275  1.00 90.45           H  
ATOM    615  CA  GLN A  38     -13.533  -5.083  -2.011  1.00 90.45           C  
ATOM    616  HA  GLN A  38     -12.510  -4.722  -2.118  1.00 90.45           H  
ATOM    617  C   GLN A  38     -14.375  -3.884  -1.562  1.00 90.45           C  
ATOM    618  CB  GLN A  38     -13.978  -5.647  -3.364  1.00 90.45           C  
ATOM    619  HB2 GLN A  38     -14.998  -6.027  -3.302  1.00 90.45           H  
ATOM    620  HB3 GLN A  38     -13.316  -6.475  -3.617  1.00 90.45           H  
ATOM    621  O   GLN A  38     -13.841  -2.788  -1.446  1.00 90.45           O  
ATOM    622  CG  GLN A  38     -13.892  -4.580  -4.466  1.00 90.45           C  
ATOM    623  HG2 GLN A  38     -13.030  -3.939  -4.284  1.00 90.45           H  
ATOM    624  HG3 GLN A  38     -14.783  -3.952  -4.451  1.00 90.45           H  
ATOM    625  CD  GLN A  38     -13.748  -5.211  -5.844  1.00 90.45           C  
ATOM    626  NE2 GLN A  38     -12.824  -4.730  -6.649  1.00 90.45           N  
ATOM    627 HE21 GLN A  38     -12.784  -5.145  -7.569  1.00 90.45           H  
ATOM    628 HE22 GLN A  38     -12.452  -3.808  -6.470  1.00 90.45           H  
ATOM    629  OE1 GLN A  38     -14.420  -6.168  -6.194  1.00 90.45           O  
ATOM    630  N   LYS A  39     -15.637  -4.104  -1.165  1.00 91.61           N  
ATOM    631  H   LYS A  39     -16.020  -5.032  -1.274  1.00 91.61           H  
ATOM    632  CA  LYS A  39     -16.491  -3.029  -0.628  1.00 91.61           C  
ATOM    633  HA  LYS A  39     -16.590  -2.247  -1.381  1.00 91.61           H  
ATOM    634  C   LYS A  39     -15.880  -2.349   0.596  1.00 91.61           C  
ATOM    635  CB  LYS A  39     -17.873  -3.582  -0.264  1.00 91.61           C  
ATOM    636  HB2 LYS A  39     -18.402  -2.834   0.327  1.00 91.61           H  
ATOM    637  HB3 LYS A  39     -17.758  -4.483   0.338  1.00 91.61           H  
ATOM    638  O   LYS A  39     -15.971  -1.138   0.735  1.00 91.61           O  
ATOM    639  CG  LYS A  39     -18.708  -3.886  -1.511  1.00 91.61           C  
ATOM    640  HG2 LYS A  39     -18.850  -2.964  -2.074  1.00 91.61           H  
ATOM    641  HG3 LYS A  39     -18.190  -4.604  -2.146  1.00 91.61           H  
ATOM    642  CD  LYS A  39     -20.074  -4.448  -1.108  1.00 91.61           C  
ATOM    643  HD2 LYS A  39     -19.935  -5.380  -0.558  1.00 91.61           H  
ATOM    644  HD3 LYS A  39     -20.584  -3.720  -0.477  1.00 91.61           H  
ATOM    645  CE  LYS A  39     -20.887  -4.702  -2.378  1.00 91.61           C  
ATOM    646  HE2 LYS A  39     -20.886  -3.785  -2.967  1.00 91.61           H  
ATOM    647  HE3 LYS A  39     -20.384  -5.466  -2.970  1.00 91.61           H  
ATOM    648  NZ  LYS A  39     -22.281  -5.101  -2.070  1.00 91.61           N  
ATOM    649  HZ1 LYS A  39     -22.736  -4.364  -1.551  1.00 91.61           H  
ATOM    650  HZ2 LYS A  39     -22.792  -5.232  -2.931  1.00 91.61           H  
ATOM    651  HZ3 LYS A  39     -22.300  -5.956  -1.533  1.00 91.61           H  
ATOM    652  N   ALA A  40     -15.263  -3.115   1.495  1.00 93.96           N  
ATOM    653  H   ALA A  40     -15.225  -4.113   1.343  1.00 93.96           H  
ATOM    654  CA  ALA A  40     -14.614  -2.549   2.673  1.00 93.96           C  
ATOM    655  HA  ALA A  40     -15.326  -1.898   3.181  1.00 93.96           H  
ATOM    656  C   ALA A  40     -13.400  -1.678   2.302  1.00 93.96           C  
ATOM    657  CB  ALA A  40     -14.246  -3.692   3.624  1.00 93.96           C  
ATOM    658  HB1 ALA A  40     -13.526  -4.357   3.145  1.00 93.96           H  
ATOM    659  HB2 ALA A  40     -15.140  -4.260   3.881  1.00 93.96           H  
ATOM    660  HB3 ALA A  40     -13.812  -3.280   4.535  1.00 93.96           H  
ATOM    661  O   ALA A  40     -13.205  -0.627   2.904  1.00 93.96           O  
ATOM    662  N   PHE A  41     -12.614  -2.086   1.303  1.00 92.63           N  
ATOM    663  H   PHE A  41     -12.831  -2.954   0.834  1.00 92.63           H  
ATOM    664  CA  PHE A  41     -11.499  -1.300   0.780  1.00 92.63           C  
ATOM    665  HA  PHE A  41     -10.848  -1.006   1.605  1.00 92.63           H  
ATOM    666  C   PHE A  41     -11.989  -0.005   0.124  1.00 92.63           C  
ATOM    667  CB  PHE A  41     -10.699  -2.175  -0.192  1.00 92.63           C  
ATOM    668  HB2 PHE A  41     -11.337  -2.468  -1.026  1.00 92.63           H  
ATOM    669  HB3 PHE A  41     -10.396  -3.089   0.319  1.00 92.63           H  
ATOM    670  O   PHE A  41     -11.493   1.071   0.458  1.00 92.63           O  
ATOM    671  CG  PHE A  41      -9.461  -1.508  -0.747  1.00 92.63           C  
ATOM    672  CD1 PHE A  41      -9.503  -0.877  -2.004  1.00 92.63           C  
ATOM    673  HD1 PHE A  41     -10.423  -0.843  -2.569  1.00 92.63           H  
ATOM    674  CD2 PHE A  41      -8.264  -1.523  -0.009  1.00 92.63           C  
ATOM    675  HD2 PHE A  41      -8.234  -1.992   0.964  1.00 92.63           H  
ATOM    676  CE1 PHE A  41      -8.343  -0.282  -2.528  1.00 92.63           C  
ATOM    677  HE1 PHE A  41      -8.380   0.192  -3.498  1.00 92.63           H  
ATOM    678  CE2 PHE A  41      -7.110  -0.915  -0.530  1.00 92.63           C  
ATOM    679  HE2 PHE A  41      -6.191  -0.917   0.037  1.00 92.63           H  
ATOM    680  CZ  PHE A  41      -7.148  -0.293  -1.790  1.00 92.63           C  
ATOM    681  HZ  PHE A  41      -6.263   0.177  -2.193  1.00 92.63           H  
ATOM    682  N   ASP A  42     -13.014  -0.099  -0.722  1.00 90.37           N  
ATOM    683  H   ASP A  42     -13.329  -1.017  -1.003  1.00 90.37           H  
ATOM    684  CA  ASP A  42     -13.616   1.050  -1.401  1.00 90.37           C  
ATOM    685  HA  ASP A  42     -12.843   1.567  -1.970  1.00 90.37           H  
ATOM    686  C   ASP A  42     -14.200   2.053  -0.393  1.00 90.37           C  
ATOM    687  CB  ASP A  42     -14.693   0.567  -2.387  1.00 90.37           C  
ATOM    688  HB2 ASP A  42     -15.151   1.438  -2.855  1.00 90.37           H  
ATOM    689  HB3 ASP A  42     -15.469   0.038  -1.833  1.00 90.37           H  
ATOM    690  O   ASP A  42     -13.975   3.255  -0.523  1.00 90.37           O  
ATOM    691  CG  ASP A  42     -14.157  -0.349  -3.499  1.00 90.37           C  
ATOM    692  OD1 ASP A  42     -12.947  -0.266  -3.815  1.00 90.37           O  
ATOM    693  OD2 ASP A  42     -14.965  -1.154  -4.018  1.00 90.37           O  
ATOM    694  N   ASN A  43     -14.861   1.564   0.664  1.00 91.65           N  
ATOM    695  H   ASN A  43     -15.080   0.578   0.669  1.00 91.65           H  
ATOM    696  CA  ASN A  43     -15.385   2.405   1.742  1.00 91.65           C  
ATOM    697  HA  ASN A  43     -16.046   3.158   1.313  1.00 91.65           H  
ATOM    698  C   ASN A  43     -14.270   3.154   2.485  1.00 91.65           C  
ATOM    699  CB  ASN A  43     -16.188   1.549   2.733  1.00 91.65           C  
ATOM    700  HB2 ASN A  43     -15.586   0.697   3.047  1.00 91.65           H  
ATOM    701  HB3 ASN A  43     -16.400   2.160   3.611  1.00 91.65           H  
ATOM    702  O   ASN A  43     -14.406   4.347   2.727  1.00 91.65           O  
ATOM    703  CG  ASN A  43     -17.521   1.050   2.207  1.00 91.65           C  
ATOM    704  ND2 ASN A  43     -18.190   0.221   2.974  1.00 91.65           N  
ATOM    705 HD21 ASN A  43     -19.122   0.020   2.640  1.00 91.65           H  
ATOM    706 HD22 ASN A  43     -17.852   0.043   3.909  1.00 91.65           H  
ATOM    707  OD1 ASN A  43     -18.023   1.389   1.152  1.00 91.65           O  
ATOM    708  N   ILE A  44     -13.145   2.496   2.807  1.00 94.11           N  
ATOM    709  H   ILE A  44     -13.069   1.521   2.555  1.00 94.11           H  
ATOM    710  CA  ILE A  44     -11.998   3.170   3.445  1.00 94.11           C  
ATOM    711  HA  ILE A  44     -12.333   3.614   4.382  1.00 94.11           H  
ATOM    712  C   ILE A  44     -11.501   4.316   2.559  1.00 94.11           C  
ATOM    713  CB  ILE A  44     -10.852   2.173   3.745  1.00 94.11           C  
ATOM    714  HB  ILE A  44     -10.639   1.606   2.839  1.00 94.11           H  
ATOM    715  O   ILE A  44     -11.288   5.426   3.049  1.00 94.11           O  
ATOM    716  CG1 ILE A  44     -11.259   1.185   4.860  1.00 94.11           C  
ATOM    717 HG12 ILE A  44     -11.261   1.711   5.815  1.00 94.11           H  
ATOM    718 HG13 ILE A  44     -12.274   0.828   4.688  1.00 94.11           H  
ATOM    719  CG2 ILE A  44      -9.559   2.904   4.165  1.00 94.11           C  
ATOM    720 HG21 ILE A  44      -8.770   2.181   4.370  1.00 94.11           H  
ATOM    721 HG22 ILE A  44      -9.743   3.515   5.048  1.00 94.11           H  
ATOM    722 HG23 ILE A  44      -9.194   3.540   3.358  1.00 94.11           H  
ATOM    723  CD1 ILE A  44     -10.341  -0.037   4.991  1.00 94.11           C  
ATOM    724 HD11 ILE A  44     -10.258  -0.542   4.028  1.00 94.11           H  
ATOM    725 HD12 ILE A  44      -9.350   0.257   5.336  1.00 94.11           H  
ATOM    726 HD13 ILE A  44     -10.768  -0.729   5.717  1.00 94.11           H  
ATOM    727  N   LEU A  45     -11.315   4.059   1.260  1.00 92.22           N  
ATOM    728  H   LEU A  45     -11.540   3.139   0.911  1.00 92.22           H  
ATOM    729  CA  LEU A  45     -10.864   5.085   0.321  1.00 92.22           C  
ATOM    730  HA  LEU A  45      -9.939   5.526   0.694  1.00 92.22           H  
ATOM    731  C   LEU A  45     -11.871   6.237   0.220  1.00 92.22           C  
ATOM    732  CB  LEU A  45     -10.611   4.461  -1.062  1.00 92.22           C  
ATOM    733  HB2 LEU A  45     -10.402   5.274  -1.757  1.00 92.22           H  
ATOM    734  HB3 LEU A  45     -11.522   3.967  -1.400  1.00 92.22           H  
ATOM    735  O   LEU A  45     -11.473   7.401   0.250  1.00 92.22           O  
ATOM    736  CG  LEU A  45      -9.452   3.451  -1.142  1.00 92.22           C  
ATOM    737  HG  LEU A  45      -9.680   2.565  -0.549  1.00 92.22           H  
ATOM    738  CD1 LEU A  45      -9.266   3.037  -2.601  1.00 92.22           C  
ATOM    739 HD11 LEU A  45      -9.136   3.911  -3.239  1.00 92.22           H  
ATOM    740 HD12 LEU A  45      -8.392   2.394  -2.700  1.00 92.22           H  
ATOM    741 HD13 LEU A  45     -10.145   2.483  -2.933  1.00 92.22           H  
ATOM    742  CD2 LEU A  45      -8.123   4.030  -0.646  1.00 92.22           C  
ATOM    743 HD21 LEU A  45      -8.182   4.220   0.426  1.00 92.22           H  
ATOM    744 HD22 LEU A  45      -7.326   3.307  -0.818  1.00 92.22           H  
ATOM    745 HD23 LEU A  45      -7.906   4.959  -1.173  1.00 92.22           H  
ATOM    746  N   GLN A  46     -13.165   5.924   0.143  1.00 91.23           N  
ATOM    747  H   GLN A  46     -13.423   4.948   0.123  1.00 91.23           H  
ATOM    748  CA  GLN A  46     -14.233   6.913   0.047  1.00 91.23           C  
ATOM    749  HA  GLN A  46     -14.015   7.573  -0.792  1.00 91.23           H  
ATOM    750  C   GLN A  46     -14.338   7.781   1.307  1.00 91.23           C  
ATOM    751  CB  GLN A  46     -15.550   6.184  -0.238  1.00 91.23           C  
ATOM    752  HB2 GLN A  46     -15.805   5.557   0.617  1.00 91.23           H  
ATOM    753  HB3 GLN A  46     -15.427   5.545  -1.112  1.00 91.23           H  
ATOM    754  O   GLN A  46     -14.392   9.005   1.189  1.00 91.23           O  
ATOM    755  CG  GLN A  46     -16.695   7.168  -0.509  1.00 91.23           C  
ATOM    756  HG2 GLN A  46     -16.806   7.852   0.333  1.00 91.23           H  
ATOM    757  HG3 GLN A  46     -16.469   7.752  -1.400  1.00 91.23           H  
ATOM    758  CD  GLN A  46     -18.032   6.467  -0.705  1.00 91.23           C  
ATOM    759  NE2 GLN A  46     -19.079   7.195  -0.992  1.00 91.23           N  
ATOM    760 HE21 GLN A  46     -19.030   8.196  -1.115  1.00 91.23           H  
ATOM    761 HE22 GLN A  46     -19.947   6.681  -1.050  1.00 91.23           H  
ATOM    762  OE1 GLN A  46     -18.191   5.266  -0.605  1.00 91.23           O  
ATOM    763  N   ASP A  47     -14.323   7.180   2.496  1.00 92.51           N  
ATOM    764  H   ASP A  47     -14.340   6.170   2.527  1.00 92.51           H  
ATOM    765  CA  ASP A  47     -14.439   7.892   3.773  1.00 92.51           C  
ATOM    766  HA  ASP A  47     -15.359   8.476   3.780  1.00 92.51           H  
ATOM    767  C   ASP A  47     -13.266   8.858   3.975  1.00 92.51           C  
ATOM    768  CB  ASP A  47     -14.481   6.882   4.935  1.00 92.51           C  
ATOM    769  HB2 ASP A  47     -13.648   6.185   4.839  1.00 92.51           H  
ATOM    770  HB3 ASP A  47     -14.345   7.431   5.866  1.00 92.51           H  
ATOM    771  O   ASP A  47     -13.438  10.005   4.394  1.00 92.51           O  
ATOM    772  CG  ASP A  47     -15.796   6.099   5.054  1.00 92.51           C  
ATOM    773  OD1 ASP A  47     -16.804   6.535   4.453  1.00 92.51           O  
ATOM    774  OD2 ASP A  47     -15.797   5.105   5.818  1.00 92.51           O  
ATOM    775  N   VAL A  48     -12.057   8.419   3.619  1.00 94.47           N  
ATOM    776  H   VAL A  48     -11.990   7.471   3.277  1.00 94.47           H  
ATOM    777  CA  VAL A  48     -10.836   9.225   3.727  1.00 94.47           C  
ATOM    778  HA  VAL A  48     -10.801   9.683   4.715  1.00 94.47           H  
ATOM    779  C   VAL A  48     -10.826  10.350   2.703  1.00 94.47           C  
ATOM    780  CB  VAL A  48      -9.609   8.324   3.554  1.00 94.47           C  
ATOM    781  HB  VAL A  48      -9.696   7.776   2.616  1.00 94.47           H  
ATOM    782  O   VAL A  48     -10.445  11.477   3.036  1.00 94.47           O  
ATOM    783  CG1 VAL A  48      -8.302   9.128   3.532  1.00 94.47           C  
ATOM    784 HG11 VAL A  48      -7.462   8.434   3.519  1.00 94.47           H  
ATOM    785 HG12 VAL A  48      -8.255   9.739   2.630  1.00 94.47           H  
ATOM    786 HG13 VAL A  48      -8.245   9.771   4.410  1.00 94.47           H  
ATOM    787  CG2 VAL A  48      -9.539   7.318   4.712  1.00 94.47           C  
ATOM    788 HG21 VAL A  48      -9.065   7.766   5.586  1.00 94.47           H  
ATOM    789 HG22 VAL A  48      -9.009   6.428   4.373  1.00 94.47           H  
ATOM    790 HG23 VAL A  48     -10.532   6.977   5.005  1.00 94.47           H  
ATOM    791  N   LEU A  49     -11.268  10.068   1.475  1.00 92.01           N  
ATOM    792  H   LEU A  49     -11.534   9.118   1.259  1.00 92.01           H  
ATOM    793  CA  LEU A  49     -11.421  11.077   0.439  1.00 92.01           C  
ATOM    794  HA  LEU A  49     -10.453  11.557   0.297  1.00 92.01           H  
ATOM    795  C   LEU A  49     -12.419  12.153   0.878  1.00 92.01           C  
ATOM    796  CB  LEU A  49     -11.828  10.395  -0.879  1.00 92.01           C  
ATOM    797  HB2 LEU A  49     -11.038   9.706  -1.175  1.00 92.01           H  
ATOM    798  HB3 LEU A  49     -12.735   9.813  -0.710  1.00 92.01           H  
ATOM    799  O   LEU A  49     -12.081  13.337   0.854  1.00 92.01           O  
ATOM    800  CG  LEU A  49     -12.093  11.379  -2.030  1.00 92.01           C  
ATOM    801  HG  LEU A  49     -12.891  12.066  -1.748  1.00 92.01           H  
ATOM    802  CD1 LEU A  49     -10.848  12.197  -2.383  1.00 92.01           C  
ATOM    803 HD11 LEU A  49     -10.049  11.527  -2.702  1.00 92.01           H  
ATOM    804 HD12 LEU A  49     -11.106  12.889  -3.184  1.00 92.01           H  
ATOM    805 HD13 LEU A  49     -10.526  12.783  -1.522  1.00 92.01           H  
ATOM    806  CD2 LEU A  49     -12.549  10.616  -3.271  1.00 92.01           C  
ATOM    807 HD21 LEU A  49     -11.782   9.906  -3.580  1.00 92.01           H  
ATOM    808 HD22 LEU A  49     -13.465  10.068  -3.048  1.00 92.01           H  
ATOM    809 HD23 LEU A  49     -12.750  11.310  -4.087  1.00 92.01           H  
ATOM    810  N   LEU A  50     -13.611  11.747   1.326  1.00 93.16           N  
ATOM    811  H   LEU A  50     -13.801  10.756   1.344  1.00 93.16           H  
ATOM    812  CA  LEU A  50     -14.668  12.652   1.772  1.00 93.16           C  
ATOM    813  HA  LEU A  50     -14.902  13.327   0.948  1.00 93.16           H  
ATOM    814  C   LEU A  50     -14.200  13.504   2.955  1.00 93.16           C  
ATOM    815  CB  LEU A  50     -15.921  11.825   2.115  1.00 93.16           C  
ATOM    816  HB2 LEU A  50     -15.669  11.117   2.904  1.00 93.16           H  
ATOM    817  HB3 LEU A  50     -16.211  11.249   1.236  1.00 93.16           H  
ATOM    818  O   LEU A  50     -14.313  14.730   2.913  1.00 93.16           O  
ATOM    819  CG  LEU A  50     -17.125  12.669   2.574  1.00 93.16           C  
ATOM    820  HG  LEU A  50     -16.853  13.243   3.460  1.00 93.16           H  
ATOM    821  CD1 LEU A  50     -17.607  13.635   1.488  1.00 93.16           C  
ATOM    822 HD11 LEU A  50     -17.851  13.084   0.580  1.00 93.16           H  
ATOM    823 HD12 LEU A  50     -18.493  14.165   1.837  1.00 93.16           H  
ATOM    824 HD13 LEU A  50     -16.836  14.375   1.271  1.00 93.16           H  
ATOM    825  CD2 LEU A  50     -18.288  11.750   2.946  1.00 93.16           C  
ATOM    826 HD21 LEU A  50     -19.133  12.341   3.299  1.00 93.16           H  
ATOM    827 HD22 LEU A  50     -18.593  11.161   2.081  1.00 93.16           H  
ATOM    828 HD23 LEU A  50     -17.979  11.071   3.741  1.00 93.16           H  
ATOM    829  N   TYR A  51     -13.587  12.886   3.966  1.00 96.16           N  
ATOM    830  H   TYR A  51     -13.530  11.877   3.959  1.00 96.16           H  
ATOM    831  CA  TYR A  51     -12.981  13.613   5.078  1.00 96.16           C  
ATOM    832  HA  TYR A  51     -13.761  14.157   5.612  1.00 96.16           H  
ATOM    833  C   TYR A  51     -11.957  14.646   4.584  1.00 96.16           C  
ATOM    834  CB  TYR A  51     -12.331  12.618   6.046  1.00 96.16           C  
ATOM    835  HB2 TYR A  51     -11.693  11.932   5.490  1.00 96.16           H  
ATOM    836  HB3 TYR A  51     -13.110  12.027   6.530  1.00 96.16           H  
ATOM    837  O   TYR A  51     -12.053  15.828   4.919  1.00 96.16           O  
ATOM    838  CG  TYR A  51     -11.501  13.316   7.099  1.00 96.16           C  
ATOM    839  CD1 TYR A  51     -10.112  13.449   6.918  1.00 96.16           C  
ATOM    840  HD1 TYR A  51      -9.640  13.006   6.053  1.00 96.16           H  
ATOM    841  CD2 TYR A  51     -12.138  13.940   8.186  1.00 96.16           C  
ATOM    842  HD2 TYR A  51     -13.210  13.861   8.293  1.00 96.16           H  
ATOM    843  CE1 TYR A  51      -9.360  14.215   7.823  1.00 96.16           C  
ATOM    844  HE1 TYR A  51      -8.301  14.360   7.664  1.00 96.16           H  
ATOM    845  CE2 TYR A  51     -11.387  14.692   9.104  1.00 96.16           C  
ATOM    846  HE2 TYR A  51     -11.884  15.181   9.930  1.00 96.16           H  
ATOM    847  OH  TYR A  51      -9.289  15.555   9.824  1.00 96.16           O  
ATOM    848  HH  TYR A  51      -9.873  15.960  10.469  1.00 96.16           H  
ATOM    849  CZ  TYR A  51      -9.996  14.833   8.921  1.00 96.16           C  
ATOM    850  N   GLY A  52     -11.014  14.229   3.734  1.00 95.36           N  
ATOM    851  H   GLY A  52     -11.016  13.258   3.453  1.00 95.36           H  
ATOM    852  CA  GLY A  52      -9.945  15.091   3.234  1.00 95.36           C  
ATOM    853  HA2 GLY A  52      -9.351  15.453   4.073  1.00 95.36           H  
ATOM    854  HA3 GLY A  52      -9.305  14.498   2.581  1.00 95.36           H  
ATOM    855  C   GLY A  52     -10.446  16.302   2.442  1.00 95.36           C  
ATOM    856  O   GLY A  52      -9.814  17.353   2.478  1.00 95.36           O  
ATOM    857  N   THR A  53     -11.605  16.207   1.778  1.00 91.28           N  
ATOM    858  H   THR A  53     -12.065  15.308   1.748  1.00 91.28           H  
ATOM    859  CA  THR A  53     -12.210  17.354   1.068  1.00 91.28           C  
ATOM    860  HA  THR A  53     -11.431  17.832   0.475  1.00 91.28           H  
ATOM    861  C   THR A  53     -12.758  18.451   1.985  1.00 91.28           C  
ATOM    862  CB  THR A  53     -13.325  16.935   0.098  1.00 91.28           C  
ATOM    863  HB  THR A  53     -13.705  17.838  -0.379  1.00 91.28           H  
ATOM    864  O   THR A  53     -12.971  19.568   1.520  1.00 91.28           O  
ATOM    865  CG2 THR A  53     -12.833  16.029  -1.030  1.00 91.28           C  
ATOM    866 HG21 THR A  53     -12.212  16.611  -1.712  1.00 91.28           H  
ATOM    867 HG22 THR A  53     -12.245  15.196  -0.644  1.00 91.28           H  
ATOM    868 HG23 THR A  53     -13.688  15.639  -1.581  1.00 91.28           H  
ATOM    869  OG1 THR A  53     -14.424  16.329   0.738  1.00 91.28           O  
ATOM    870  HG1 THR A  53     -14.147  15.742   1.446  1.00 91.28           H  
ATOM    871  N   THR A  54     -12.967  18.157   3.271  1.00 95.09           N  
ATOM    872  H   THR A  54     -12.736  17.226   3.587  1.00 95.09           H  
ATOM    873  CA  THR A  54     -13.542  19.095   4.257  1.00 95.09           C  
ATOM    874  HA  THR A  54     -13.807  20.028   3.760  1.00 95.09           H  
ATOM    875  C   THR A  54     -12.565  19.473   5.372  1.00 95.09           C  
ATOM    876  CB  THR A  54     -14.828  18.525   4.875  1.00 95.09           C  
ATOM    877  HB  THR A  54     -15.254  19.273   5.543  1.00 95.09           H  
ATOM    878  O   THR A  54     -12.848  20.363   6.173  1.00 95.09           O  
ATOM    879  CG2 THR A  54     -15.881  18.165   3.827  1.00 95.09           C  
ATOM    880 HG21 THR A  54     -15.532  17.348   3.195  1.00 95.09           H  
ATOM    881 HG22 THR A  54     -16.098  19.034   3.207  1.00 95.09           H  
ATOM    882 HG23 THR A  54     -16.795  17.850   4.331  1.00 95.09           H  
ATOM    883  OG1 THR A  54     -14.563  17.356   5.618  1.00 95.09           O  
ATOM    884  HG1 THR A  54     -14.166  16.709   5.031  1.00 95.09           H  
ATOM    885  N   ALA A  55     -11.419  18.796   5.440  1.00 97.25           N  
ATOM    886  H   ALA A  55     -11.241  18.084   4.746  1.00 97.25           H  
ATOM    887  CA  ALA A  55     -10.413  19.003   6.465  1.00 97.25           C  
ATOM    888  HA  ALA A  55     -10.921  19.256   7.395  1.00 97.25           H  
ATOM    889  C   ALA A  55      -9.466  20.158   6.115  1.00 97.25           C  
ATOM    890  CB  ALA A  55      -9.661  17.685   6.681  1.00 97.25           C  
ATOM    891  HB1 ALA A  55     -10.372  16.897   6.931  1.00 97.25           H  
ATOM    892  HB2 ALA A  55      -8.943  17.792   7.494  1.00 97.25           H  
ATOM    893  HB3 ALA A  55      -9.135  17.408   5.768  1.00 97.25           H  
ATOM    894  O   ALA A  55      -9.105  20.375   4.960  1.00 97.25           O  
ATOM    895  N   GLU A  56      -8.980  20.843   7.146  1.00 97.61           N  
ATOM    896  H   GLU A  56      -9.307  20.615   8.074  1.00 97.61           H  
ATOM    897  CA  GLU A  56      -7.881  21.800   7.020  1.00 97.61           C  
ATOM    898  HA  GLU A  56      -7.930  22.246   6.027  1.00 97.61           H  
ATOM    899  C   GLU A  56      -6.525  21.092   7.187  1.00 97.61           C  
ATOM    900  CB  GLU A  56      -8.040  22.928   8.046  1.00 97.61           C  
ATOM    901  HB2 GLU A  56      -7.117  23.505   8.099  1.00 97.61           H  
ATOM    902  HB3 GLU A  56      -8.210  22.495   9.031  1.00 97.61           H  
ATOM    903  O   GLU A  56      -6.420  20.156   7.993  1.00 97.61           O  
ATOM    904  CG  GLU A  56      -9.205  23.874   7.708  1.00 97.61           C  
ATOM    905  HG2 GLU A  56     -10.134  23.303   7.685  1.00 97.61           H  
ATOM    906  HG3 GLU A  56      -9.290  24.603   8.513  1.00 97.61           H  
ATOM    907  CD  GLU A  56      -9.007  24.624   6.380  1.00 97.61           C  
ATOM    908  OE1 GLU A  56     -10.023  24.911   5.715  1.00 97.61           O  
ATOM    909  OE2 GLU A  56      -7.835  24.940   6.064  1.00 97.61           O  
ATOM    910  N   PRO A  57      -5.467  21.523   6.474  1.00 97.86           N  
ATOM    911  CA  PRO A  57      -4.134  20.956   6.629  1.00 97.86           C  
ATOM    912  HA  PRO A  57      -4.180  19.910   6.326  1.00 97.86           H  
ATOM    913  C   PRO A  57      -3.598  21.043   8.063  1.00 97.86           C  
ATOM    914  CB  PRO A  57      -3.233  21.717   5.652  1.00 97.86           C  
ATOM    915  HB2 PRO A  57      -2.779  22.573   6.151  1.00 97.86           H  
ATOM    916  HB3 PRO A  57      -2.465  21.072   5.225  1.00 97.86           H  
ATOM    917  O   PRO A  57      -3.976  21.905   8.864  1.00 97.86           O  
ATOM    918  CG  PRO A  57      -4.207  22.216   4.588  1.00 97.86           C  
ATOM    919  HG2 PRO A  57      -3.841  23.113   4.089  1.00 97.86           H  
ATOM    920  HG3 PRO A  57      -4.394  21.423   3.863  1.00 97.86           H  
ATOM    921  CD  PRO A  57      -5.479  22.492   5.386  1.00 97.86           C  
ATOM    922  HD2 PRO A  57      -6.344  22.370   4.735  1.00 97.86           H  
ATOM    923  HD3 PRO A  57      -5.455  23.502   5.797  1.00 97.86           H  
ATOM    924  N   LEU A  58      -2.642  20.170   8.377  1.00 98.39           N  
ATOM    925  H   LEU A  58      -2.336  19.537   7.653  1.00 98.39           H  
ATOM    926  CA  LEU A  58      -1.898  20.219   9.628  1.00 98.39           C  
ATOM    927  HA  LEU A  58      -2.607  20.121  10.450  1.00 98.39           H  
ATOM    928  C   LEU A  58      -1.188  21.568   9.780  1.00 98.39           C  
ATOM    929  CB  LEU A  58      -0.870  19.077   9.689  1.00 98.39           C  
ATOM    930  HB2 LEU A  58      -0.339  19.042   8.738  1.00 98.39           H  
ATOM    931  HB3 LEU A  58      -0.142  19.317  10.463  1.00 98.39           H  
ATOM    932  O   LEU A  58      -0.441  22.008   8.906  1.00 98.39           O  
ATOM    933  CG  LEU A  58      -1.440  17.686   9.999  1.00 98.39           C  
ATOM    934  HG  LEU A  58      -2.172  17.419   9.236  1.00 98.39           H  
ATOM    935  CD1 LEU A  58      -0.312  16.654   9.985  1.00 98.39           C  
ATOM    936 HD11 LEU A  58      -0.734  15.652  10.072  1.00 98.39           H  
ATOM    937 HD12 LEU A  58       0.368  16.841  10.815  1.00 98.39           H  
ATOM    938 HD13 LEU A  58       0.247  16.728   9.052  1.00 98.39           H  
ATOM    939  CD2 LEU A  58      -2.088  17.614  11.385  1.00 98.39           C  
ATOM    940 HD21 LEU A  58      -1.390  17.974  12.141  1.00 98.39           H  
ATOM    941 HD22 LEU A  58      -2.357  16.582  11.611  1.00 98.39           H  
ATOM    942 HD23 LEU A  58      -2.997  18.216  11.408  1.00 98.39           H  
ATOM    943  N   LYS A  59      -1.386  22.189  10.943  1.00 96.68           N  
ATOM    944  H   LYS A  59      -2.079  21.800  11.566  1.00 96.68           H  
ATOM    945  CA  LYS A  59      -0.664  23.403  11.351  1.00 96.68           C  
ATOM    946  HA  LYS A  59      -0.473  24.018  10.471  1.00 96.68           H  
ATOM    947  C   LYS A  59       0.709  23.082  11.938  1.00 96.68           C  
ATOM    948  CB  LYS A  59      -1.518  24.208  12.340  1.00 96.68           C  
ATOM    949  HB2 LYS A  59      -0.948  25.079  12.665  1.00 96.68           H  
ATOM    950  HB3 LYS A  59      -1.738  23.596  13.214  1.00 96.68           H  
ATOM    951  O   LYS A  59       1.637  23.863  11.775  1.00 96.68           O  
ATOM    952  CG  LYS A  59      -2.828  24.680  11.690  1.00 96.68           C  
ATOM    953  HG2 LYS A  59      -2.594  25.286  10.815  1.00 96.68           H  
ATOM    954  HG3 LYS A  59      -3.412  23.817  11.371  1.00 96.68           H  
ATOM    955  CD  LYS A  59      -3.672  25.505  12.665  1.00 96.68           C  
ATOM    956  HD2 LYS A  59      -3.894  24.902  13.546  1.00 96.68           H  
ATOM    957  HD3 LYS A  59      -3.117  26.395  12.963  1.00 96.68           H  
ATOM    958  CE  LYS A  59      -4.974  25.902  11.960  1.00 96.68           C  
ATOM    959  HE2 LYS A  59      -5.465  24.997  11.605  1.00 96.68           H  
ATOM    960  HE3 LYS A  59      -4.725  26.498  11.082  1.00 96.68           H  
ATOM    961  NZ  LYS A  59      -5.884  26.658  12.855  1.00 96.68           N  
ATOM    962  HZ1 LYS A  59      -6.138  26.094  13.653  1.00 96.68           H  
ATOM    963  HZ2 LYS A  59      -6.728  26.896  12.354  1.00 96.68           H  
ATOM    964  HZ3 LYS A  59      -5.443  27.509  13.172  1.00 96.68           H  
ATOM    965  N   GLU A  60       0.831  21.916  12.571  1.00 97.72           N  
ATOM    966  H   GLU A  60       0.037  21.292  12.575  1.00 97.72           H  
ATOM    967  CA  GLU A  60       2.054  21.440  13.213  1.00 97.72           C  
ATOM    968  HA  GLU A  60       2.814  22.216  13.121  1.00 97.72           H  
ATOM    969  C   GLU A  60       2.568  20.157  12.547  1.00 97.72           C  
ATOM    970  CB  GLU A  60       1.814  21.191  14.710  1.00 97.72           C  
ATOM    971  HB2 GLU A  60       2.691  20.705  15.138  1.00 97.72           H  
ATOM    972  HB3 GLU A  60       0.971  20.510  14.827  1.00 97.72           H  
ATOM    973  O   GLU A  60       1.764  19.341  12.083  1.00 97.72           O  
ATOM    974  CG  GLU A  60       1.526  22.477  15.500  1.00 97.72           C  
ATOM    975  HG2 GLU A  60       0.595  22.912  15.137  1.00 97.72           H  
ATOM    976  HG3 GLU A  60       1.374  22.207  16.545  1.00 97.72           H  
ATOM    977  CD  GLU A  60       2.660  23.511  15.410  1.00 97.72           C  
ATOM    978  OE1 GLU A  60       2.333  24.717  15.465  1.00 97.72           O  
ATOM    979  OE2 GLU A  60       3.835  23.090  15.285  1.00 97.72           O  
ATOM    980  N   PRO A  61       3.894  19.940  12.511  1.00 97.64           N  
ATOM    981  CA  PRO A  61       4.489  18.707  12.011  1.00 97.64           C  
ATOM    982  HA  PRO A  61       4.374  18.692  10.927  1.00 97.64           H  
ATOM    983  C   PRO A  61       3.884  17.447  12.649  1.00 97.64           C  
ATOM    984  CB  PRO A  61       5.972  18.817  12.365  1.00 97.64           C  
ATOM    985  HB2 PRO A  61       6.152  18.428  13.367  1.00 97.64           H  
ATOM    986  HB3 PRO A  61       6.598  18.289  11.646  1.00 97.64           H  
ATOM    987  O   PRO A  61       3.789  17.381  13.877  1.00 97.64           O  
ATOM    988  CG  PRO A  61       6.228  20.321  12.372  1.00 97.64           C  
ATOM    989  HG2 PRO A  61       7.076  20.582  13.005  1.00 97.64           H  
ATOM    990  HG3 PRO A  61       6.366  20.687  11.355  1.00 97.64           H  
ATOM    991  CD  PRO A  61       4.929  20.871  12.941  1.00 97.64           C  
ATOM    992  HD2 PRO A  61       4.974  20.889  14.030  1.00 97.64           H  
ATOM    993  HD3 PRO A  61       4.764  21.876  12.554  1.00 97.64           H  
ATOM    994  N   PRO A  62       3.548  16.405  11.866  1.00 97.96           N  
ATOM    995  CA  PRO A  62       3.155  15.131  12.448  1.00 97.96           C  
ATOM    996  HA  PRO A  62       2.331  15.286  13.144  1.00 97.96           H  
ATOM    997  C   PRO A  62       4.325  14.474  13.183  1.00 97.96           C  
ATOM    998  CB  PRO A  62       2.686  14.268  11.279  1.00 97.96           C  
ATOM    999  HB2 PRO A  62       2.828  13.202  11.458  1.00 97.96           H  
ATOM   1000  HB3 PRO A  62       1.640  14.488  11.067  1.00 97.96           H  
ATOM   1001  O   PRO A  62       5.498  14.677  12.852  1.00 97.96           O  
ATOM   1002  CG  PRO A  62       3.567  14.782  10.145  1.00 97.96           C  
ATOM   1003  HG2 PRO A  62       4.569  14.362  10.231  1.00 97.96           H  
ATOM   1004  HG3 PRO A  62       3.136  14.539   9.174  1.00 97.96           H  
ATOM   1005  CD  PRO A  62       3.609  16.287  10.416  1.00 97.96           C  
ATOM   1006  HD2 PRO A  62       2.737  16.772   9.979  1.00 97.96           H  
ATOM   1007  HD3 PRO A  62       4.524  16.720  10.010  1.00 97.96           H  
ATOM   1008  N   SER A  63       3.995  13.618  14.143  1.00 95.99           N  
ATOM   1009  H   SER A  63       3.012  13.490  14.332  1.00 95.99           H  
ATOM   1010  CA  SER A  63       4.963  12.758  14.818  1.00 95.99           C  
ATOM   1011  HA  SER A  63       5.890  13.316  14.951  1.00 95.99           H  
ATOM   1012  C   SER A  63       5.279  11.511  13.999  1.00 95.99           C  
ATOM   1013  CB  SER A  63       4.458  12.377  16.207  1.00 95.99           C  
ATOM   1014  HB2 SER A  63       5.124  11.639  16.655  1.00 95.99           H  
ATOM   1015  HB3 SER A  63       3.454  11.956  16.144  1.00 95.99           H  
ATOM   1016  O   SER A  63       4.463  11.010  13.227  1.00 95.99           O  
ATOM   1017  OG  SER A  63       4.455  13.539  17.005  1.00 95.99           O  
ATOM   1018  HG  SER A  63       3.771  14.129  16.681  1.00 95.99           H  
ATOM   1019  N   LYS A  64       6.471  10.948  14.208  1.00 94.15           N  
ATOM   1020  H   LYS A  64       7.067  11.358  14.912  1.00 94.15           H  
ATOM   1021  CA  LYS A  64       6.795   9.620  13.682  1.00 94.15           C  
ATOM   1022  HA  LYS A  64       6.653   9.634  12.601  1.00 94.15           H  
ATOM   1023  C   LYS A  64       5.823   8.587  14.270  1.00 94.15           C  
ATOM   1024  CB  LYS A  64       8.258   9.304  14.003  1.00 94.15           C  
ATOM   1025  HB2 LYS A  64       8.411   9.369  15.081  1.00 94.15           H  
ATOM   1026  HB3 LYS A  64       8.887  10.048  13.515  1.00 94.15           H  
ATOM   1027  O   LYS A  64       5.666   8.526  15.482  1.00 94.15           O  
ATOM   1028  CG  LYS A  64       8.661   7.907  13.526  1.00 94.15           C  
ATOM   1029  HG2 LYS A  64       8.394   7.790  12.475  1.00 94.15           H  
ATOM   1030  HG3 LYS A  64       8.126   7.160  14.112  1.00 94.15           H  
ATOM   1031  CD  LYS A  64      10.167   7.703  13.709  1.00 94.15           C  
ATOM   1032  HD2 LYS A  64      10.434   7.908  14.746  1.00 94.15           H  
ATOM   1033  HD3 LYS A  64      10.708   8.375  13.044  1.00 94.15           H  
ATOM   1034  CE  LYS A  64      10.492   6.254  13.373  1.00 94.15           C  
ATOM   1035  HE2 LYS A  64       9.914   5.627  14.053  1.00 94.15           H  
ATOM   1036  HE3 LYS A  64      10.172   6.042  12.353  1.00 94.15           H  
ATOM   1037  NZ  LYS A  64      11.916   5.928  13.557  1.00 94.15           N  
ATOM   1038  HZ1 LYS A  64      12.234   6.295  14.443  1.00 94.15           H  
ATOM   1039  HZ2 LYS A  64      12.481   6.258  12.787  1.00 94.15           H  
ATOM   1040  HZ3 LYS A  64      11.982   4.923  13.638  1.00 94.15           H  
ATOM   1041  N   GLY A  65       5.212   7.777  13.412  1.00 96.17           N  
ATOM   1042  H   GLY A  65       5.384   7.922  12.427  1.00 96.17           H  
ATOM   1043  CA  GLY A  65       4.201   6.776  13.767  1.00 96.17           C  
ATOM   1044  HA2 GLY A  65       4.225   5.965  13.038  1.00 96.17           H  
ATOM   1045  HA3 GLY A  65       4.417   6.363  14.752  1.00 96.17           H  
ATOM   1046  C   GLY A  65       2.773   7.312  13.787  1.00 96.17           C  
ATOM   1047  O   GLY A  65       1.846   6.534  13.966  1.00 96.17           O  
ATOM   1048  N   GLN A  66       2.573   8.614  13.571  1.00 97.87           N  
ATOM   1049  H   GLN A  66       3.360   9.227  13.416  1.00 97.87           H  
ATOM   1050  CA  GLN A  66       1.239   9.190  13.473  1.00 97.87           C  
ATOM   1051  HA  GLN A  66       0.629   8.797  14.287  1.00 97.87           H  
ATOM   1052  C   GLN A  66       0.582   8.803  12.143  1.00 97.87           C  
ATOM   1053  CB  GLN A  66       1.352  10.710  13.647  1.00 97.87           C  
ATOM   1054  HB2 GLN A  66       1.859  10.911  14.590  1.00 97.87           H  
ATOM   1055  HB3 GLN A  66       1.945  11.121  12.831  1.00 97.87           H  
ATOM   1056  O   GLN A  66       1.189   8.969  11.078  1.00 97.87           O  
ATOM   1057  CG  GLN A  66      -0.006  11.418  13.653  1.00 97.87           C  
ATOM   1058  HG2 GLN A  66      -0.658  10.972  14.404  1.00 97.87           H  
ATOM   1059  HG3 GLN A  66      -0.462  11.301  12.670  1.00 97.87           H  
ATOM   1060  CD  GLN A  66       0.109  12.911  13.925  1.00 97.87           C  
ATOM   1061  NE2 GLN A  66      -0.951  13.658  13.718  1.00 97.87           N  
ATOM   1062 HE21 GLN A  66      -0.867  14.642  13.931  1.00 97.87           H  
ATOM   1063 HE22 GLN A  66      -1.817  13.230  13.423  1.00 97.87           H  
ATOM   1064  OE1 GLN A  66       1.145  13.432  14.313  1.00 97.87           O  
ATOM   1065  N   THR A  67      -0.669   8.344  12.205  1.00 98.58           N  
ATOM   1066  H   THR A  67      -1.082   8.137  13.103  1.00 98.58           H  
ATOM   1067  CA  THR A  67      -1.536   8.282  11.026  1.00 98.58           C  
ATOM   1068  HA  THR A  67      -0.974   7.828  10.210  1.00 98.58           H  
ATOM   1069  C   THR A  67      -1.935   9.701  10.630  1.00 98.58           C  
ATOM   1070  CB  THR A  67      -2.811   7.449  11.246  1.00 98.58           C  
ATOM   1071  HB  THR A  67      -3.526   8.015  11.844  1.00 98.58           H  
ATOM   1072  O   THR A  67      -2.412  10.481  11.455  1.00 98.58           O  
ATOM   1073  CG2 THR A  67      -3.437   7.100   9.894  1.00 98.58           C  
ATOM   1074 HG21 THR A  67      -2.685   6.648   9.247  1.00 98.58           H  
ATOM   1075 HG22 THR A  67      -3.817   8.000   9.411  1.00 98.58           H  
ATOM   1076 HG23 THR A  67      -4.261   6.397  10.016  1.00 98.58           H  
ATOM   1077  OG1 THR A  67      -2.542   6.236  11.912  1.00 98.58           O  
ATOM   1078  HG1 THR A  67      -3.118   6.203  12.679  1.00 98.58           H  
ATOM   1079  N   VAL A  68      -1.748  10.043   9.364  1.00 98.76           N  
ATOM   1080  H   VAL A  68      -1.376   9.345   8.737  1.00 98.76           H  
ATOM   1081  CA  VAL A  68      -2.196  11.295   8.751  1.00 98.76           C  
ATOM   1082  HA  VAL A  68      -2.813  11.853   9.455  1.00 98.76           H  
ATOM   1083  C   VAL A  68      -3.072  10.971   7.550  1.00 98.76           C  
ATOM   1084  CB  VAL A  68      -1.017  12.209   8.361  1.00 98.76           C  
ATOM   1085  HB  VAL A  68      -1.420  13.115   7.907  1.00 98.76           H  
ATOM   1086  O   VAL A  68      -3.016   9.869   7.003  1.00 98.76           O  
ATOM   1087  CG1 VAL A  68      -0.222  12.634   9.600  1.00 98.76           C  
ATOM   1088 HG11 VAL A  68       0.271  11.772  10.050  1.00 98.76           H  
ATOM   1089 HG12 VAL A  68       0.528  13.370   9.309  1.00 98.76           H  
ATOM   1090 HG13 VAL A  68      -0.896  13.084  10.329  1.00 98.76           H  
ATOM   1091  CG2 VAL A  68      -0.050  11.576   7.352  1.00 98.76           C  
ATOM   1092 HG21 VAL A  68       0.391  10.669   7.767  1.00 98.76           H  
ATOM   1093 HG22 VAL A  68      -0.585  11.327   6.436  1.00 98.76           H  
ATOM   1094 HG23 VAL A  68       0.744  12.282   7.108  1.00 98.76           H  
ATOM   1095  N   VAL A  69      -3.861  11.942   7.115  1.00 98.26           N  
ATOM   1096  H   VAL A  69      -3.860  12.828   7.601  1.00 98.26           H  
ATOM   1097  CA  VAL A  69      -4.406  11.934   5.759  1.00 98.26           C  
ATOM   1098  HA  VAL A  69      -4.404  10.919   5.363  1.00 98.26           H  
ATOM   1099  C   VAL A  69      -3.460  12.765   4.899  1.00 98.26           C  
ATOM   1100  CB  VAL A  69      -5.867  12.409   5.761  1.00 98.26           C  
ATOM   1101  HB  VAL A  69      -5.949  13.354   6.298  1.00 98.26           H  
ATOM   1102  O   VAL A  69      -3.020  13.834   5.316  1.00 98.26           O  
ATOM   1103  CG1 VAL A  69      -6.405  12.589   4.343  1.00 98.26           C  
ATOM   1104 HG11 VAL A  69      -7.462  12.850   4.382  1.00 98.26           H  
ATOM   1105 HG12 VAL A  69      -6.289  11.662   3.782  1.00 98.26           H  
ATOM   1106 HG13 VAL A  69      -5.875  13.397   3.839  1.00 98.26           H  
ATOM   1107  CG2 VAL A  69      -6.737  11.381   6.495  1.00 98.26           C  
ATOM   1108 HG21 VAL A  69      -7.784  11.682   6.456  1.00 98.26           H  
ATOM   1109 HG22 VAL A  69      -6.438  11.322   7.542  1.00 98.26           H  
ATOM   1110 HG23 VAL A  69      -6.629  10.400   6.034  1.00 98.26           H  
ATOM   1111  N   SER A  70      -3.075  12.279   3.725  1.00 95.61           N  
ATOM   1112  H   SER A  70      -3.444  11.390   3.421  1.00 95.61           H  
ATOM   1113  CA  SER A  70      -2.181  13.001   2.824  1.00 95.61           C  
ATOM   1114  HA  SER A  70      -2.064  14.018   3.196  1.00 95.61           H  
ATOM   1115  C   SER A  70      -2.775  13.101   1.435  1.00 95.61           C  
ATOM   1116  CB  SER A  70      -0.789  12.376   2.784  1.00 95.61           C  
ATOM   1117  HB2 SER A  70      -0.424  12.254   3.804  1.00 95.61           H  
ATOM   1118  HB3 SER A  70      -0.823  11.401   2.299  1.00 95.61           H  
ATOM   1119  O   SER A  70      -3.339  12.141   0.914  1.00 95.61           O  
ATOM   1120  OG  SER A  70       0.083  13.242   2.081  1.00 95.61           O  
ATOM   1121  HG  SER A  70      -0.133  14.149   2.313  1.00 95.61           H  
ATOM   1122  N   LYS A  71      -2.639  14.286   0.843  1.00 93.76           N  
ATOM   1123  H   LYS A  71      -2.170  15.022   1.351  1.00 93.76           H  
ATOM   1124  CA  LYS A  71      -3.014  14.528  -0.541  1.00 93.76           C  
ATOM   1125  HA  LYS A  71      -3.918  13.956  -0.746  1.00 93.76           H  
ATOM   1126  C   LYS A  71      -1.904  14.024  -1.460  1.00 93.76           C  
ATOM   1127  CB  LYS A  71      -3.345  16.013  -0.707  1.00 93.76           C  
ATOM   1128  HB2 LYS A  71      -4.001  16.294   0.116  1.00 93.76           H  
ATOM   1129  HB3 LYS A  71      -2.438  16.615  -0.656  1.00 93.76           H  
ATOM   1130  O   LYS A  71      -0.804  14.592  -1.440  1.00 93.76           O  
ATOM   1131  CG  LYS A  71      -4.097  16.292  -2.010  1.00 93.76           C  
ATOM   1132  HG2 LYS A  71      -4.947  15.614  -2.074  1.00 93.76           H  
ATOM   1133  HG3 LYS A  71      -3.440  16.127  -2.864  1.00 93.76           H  
ATOM   1134  CD  LYS A  71      -4.608  17.739  -2.010  1.00 93.76           C  
ATOM   1135  HD2 LYS A  71      -3.776  18.427  -2.157  1.00 93.76           H  
ATOM   1136  HD3 LYS A  71      -5.083  17.948  -1.052  1.00 93.76           H  
ATOM   1137  CE  LYS A  71      -5.648  17.906  -3.115  1.00 93.76           C  
ATOM   1138  HE2 LYS A  71      -6.379  17.105  -2.997  1.00 93.76           H  
ATOM   1139  HE3 LYS A  71      -5.168  17.782  -4.086  1.00 93.76           H  
ATOM   1140  NZ  LYS A  71      -6.347  19.206  -3.027  1.00 93.76           N  
ATOM   1141  HZ1 LYS A  71      -6.764  19.296  -2.111  1.00 93.76           H  
ATOM   1142  HZ2 LYS A  71      -7.088  19.240  -3.712  1.00 93.76           H  
ATOM   1143  HZ3 LYS A  71      -5.708  19.973  -3.177  1.00 93.76           H  
ATOM   1144  N   TYR A  72      -2.176  13.017  -2.287  1.00 88.61           N  
ATOM   1145  H   TYR A  72      -3.112  12.638  -2.298  1.00 88.61           H  
ATOM   1146  CA  TYR A  72      -1.210  12.507  -3.265  1.00 88.61           C  
ATOM   1147  HA  TYR A  72      -0.223  12.529  -2.802  1.00 88.61           H  
ATOM   1148  C   TYR A  72      -1.148  13.383  -4.522  1.00 88.61           C  
ATOM   1149  CB  TYR A  72      -1.487  11.045  -3.626  1.00 88.61           C  
ATOM   1150  HB2 TYR A  72      -1.709  10.488  -2.715  1.00 88.61           H  
ATOM   1151  HB3 TYR A  72      -2.358  10.976  -4.278  1.00 88.61           H  
ATOM   1152  O   TYR A  72      -1.925  14.325  -4.691  1.00 88.61           O  
ATOM   1153  CG  TYR A  72      -0.286  10.398  -4.294  1.00 88.61           C  
ATOM   1154  CD1 TYR A  72      -0.146  10.278  -5.690  1.00 88.61           C  
ATOM   1155  HD1 TYR A  72      -0.948  10.587  -6.344  1.00 88.61           H  
ATOM   1156  CD2 TYR A  72       0.726   9.900  -3.479  1.00 88.61           C  
ATOM   1157  HD2 TYR A  72       0.591   9.985  -2.411  1.00 88.61           H  
ATOM   1158  CE1 TYR A  72       0.998   9.653  -6.228  1.00 88.61           C  
ATOM   1159  HE1 TYR A  72       1.087   9.476  -7.290  1.00 88.61           H  
ATOM   1160  CE2 TYR A  72       1.865   9.273  -3.994  1.00 88.61           C  
ATOM   1161  HE2 TYR A  72       2.629   8.906  -3.324  1.00 88.61           H  
ATOM   1162  OH  TYR A  72       3.099   8.535  -5.890  1.00 88.61           O  
ATOM   1163  HH  TYR A  72       3.715   8.265  -5.205  1.00 88.61           H  
ATOM   1164  CZ  TYR A  72       1.998   9.137  -5.381  1.00 88.61           C  
ATOM   1165  N   THR A  73      -0.170  13.134  -5.392  1.00 82.09           N  
ATOM   1166  H   THR A  73       0.431  12.348  -5.188  1.00 82.09           H  
ATOM   1167  CA  THR A  73       0.037  13.844  -6.666  1.00 82.09           C  
ATOM   1168  HA  THR A  73       0.221  14.894  -6.438  1.00 82.09           H  
ATOM   1169  C   THR A  73      -1.169  13.819  -7.617  1.00 82.09           C  
ATOM   1170  CB  THR A  73       1.275  13.322  -7.414  1.00 82.09           C  
ATOM   1171  HB  THR A  73       1.429  13.953  -8.289  1.00 82.09           H  
ATOM   1172  O   THR A  73      -1.309  14.746  -8.410  1.00 82.09           O  
ATOM   1173  CG2 THR A  73       2.551  13.355  -6.574  1.00 82.09           C  
ATOM   1174 HG21 THR A  73       2.483  12.670  -5.729  1.00 82.09           H  
ATOM   1175 HG22 THR A  73       2.724  14.364  -6.200  1.00 82.09           H  
ATOM   1176 HG23 THR A  73       3.397  13.058  -7.194  1.00 82.09           H  
ATOM   1177  OG1 THR A  73       1.099  12.005  -7.855  1.00 82.09           O  
ATOM   1178  HG1 THR A  73       1.212  11.408  -7.112  1.00 82.09           H  
ATOM   1179  N   ASP A  74      -2.083  12.852  -7.487  1.00 82.13           N  
ATOM   1180  H   ASP A  74      -1.964  12.163  -6.758  1.00 82.13           H  
ATOM   1181  CA  ASP A  74      -3.381  12.814  -8.187  1.00 82.13           C  
ATOM   1182  HA  ASP A  74      -3.225  13.121  -9.221  1.00 82.13           H  
ATOM   1183  C   ASP A  74      -4.432  13.775  -7.595  1.00 82.13           C  
ATOM   1184  CB  ASP A  74      -3.913  11.374  -8.208  1.00 82.13           C  
ATOM   1185  HB2 ASP A  74      -4.858  11.347  -8.750  1.00 82.13           H  
ATOM   1186  HB3 ASP A  74      -3.201  10.752  -8.751  1.00 82.13           H  
ATOM   1187  O   ASP A  74      -5.537  13.897  -8.116  1.00 82.13           O  
ATOM   1188  CG  ASP A  74      -4.125  10.785  -6.814  1.00 82.13           C  
ATOM   1189  OD1 ASP A  74      -4.126  11.565  -5.830  1.00 82.13           O  
ATOM   1190  OD2 ASP A  74      -4.161   9.547  -6.749  1.00 82.13           O  
ATOM   1191  N   ASN A  75      -4.066  14.504  -6.538  1.00 85.04           N  
ATOM   1192  H   ASN A  75      -3.174  14.254  -6.135  1.00 85.04           H  
ATOM   1193  CA  ASN A  75      -4.894  15.418  -5.758  1.00 85.04           C  
ATOM   1194  HA  ASN A  75      -4.223  15.833  -5.006  1.00 85.04           H  
ATOM   1195  C   ASN A  75      -6.007  14.766  -4.929  1.00 85.04           C  
ATOM   1196  CB  ASN A  75      -5.381  16.597  -6.619  1.00 85.04           C  
ATOM   1197  HB2 ASN A  75      -6.018  17.256  -6.028  1.00 85.04           H  
ATOM   1198  HB3 ASN A  75      -5.988  16.232  -7.447  1.00 85.04           H  
ATOM   1199  O   ASN A  75      -6.842  15.498  -4.389  1.00 85.04           O  
ATOM   1200  CG  ASN A  75      -4.230  17.425  -7.132  1.00 85.04           C  
ATOM   1201  ND2 ASN A  75      -4.100  17.546  -8.431  1.00 85.04           N  
ATOM   1202 HD21 ASN A  75      -3.259  17.989  -8.773  1.00 85.04           H  
ATOM   1203 HD22 ASN A  75      -4.676  16.967  -9.025  1.00 85.04           H  
ATOM   1204  OD1 ASN A  75      -3.458  17.986  -6.363  1.00 85.04           O  
ATOM   1205  N   LEU A  76      -5.994  13.448  -4.752  1.00 89.71           N  
ATOM   1206  H   LEU A  76      -5.285  12.887  -5.205  1.00 89.71           H  
ATOM   1207  CA  LEU A  76      -6.884  12.762  -3.826  1.00 89.71           C  
ATOM   1208  HA  LEU A  76      -7.766  13.377  -3.649  1.00 89.71           H  
ATOM   1209  C   LEU A  76      -6.228  12.549  -2.462  1.00 89.71           C  
ATOM   1210  CB  LEU A  76      -7.360  11.446  -4.437  1.00 89.71           C  
ATOM   1211  HB2 LEU A  76      -7.953  10.924  -3.686  1.00 89.71           H  
ATOM   1212  HB3 LEU A  76      -6.489  10.828  -4.653  1.00 89.71           H  
ATOM   1213  O   LEU A  76      -5.012  12.665  -2.302  1.00 89.71           O  
ATOM   1214  CG  LEU A  76      -8.169  11.560  -5.739  1.00 89.71           C  
ATOM   1215  HG  LEU A  76      -7.491  11.609  -6.591  1.00 89.71           H  
ATOM   1216  CD1 LEU A  76      -9.018  10.304  -5.827  1.00 89.71           C  
ATOM   1217 HD11 LEU A  76      -9.751  10.281  -5.021  1.00 89.71           H  
ATOM   1218 HD12 LEU A  76      -9.555  10.275  -6.776  1.00 89.71           H  
ATOM   1219 HD13 LEU A  76      -8.362   9.441  -5.712  1.00 89.71           H  
ATOM   1220  CD2 LEU A  76      -9.149  12.732  -5.820  1.00 89.71           C  
ATOM   1221 HD21 LEU A  76      -9.820  12.724  -4.961  1.00 89.71           H  
ATOM   1222 HD22 LEU A  76      -8.599  13.672  -5.855  1.00 89.71           H  
ATOM   1223 HD23 LEU A  76      -9.738  12.651  -6.734  1.00 89.71           H  
ATOM   1224  N   HIS A  77      -7.063  12.288  -1.461  1.00 93.11           N  
ATOM   1225  H   HIS A  77      -8.026  12.082  -1.683  1.00 93.11           H  
ATOM   1226  CA  HIS A  77      -6.644  12.113  -0.077  1.00 93.11           C  
ATOM   1227  HA  HIS A  77      -5.640  12.519   0.048  1.00 93.11           H  
ATOM   1228  C   HIS A  77      -6.603  10.632   0.285  1.00 93.11           C  
ATOM   1229  CB  HIS A  77      -7.574  12.892   0.855  1.00 93.11           C  
ATOM   1230  HB2 HIS A  77      -7.270  12.715   1.887  1.00 93.11           H  
ATOM   1231  HB3 HIS A  77      -8.592  12.518   0.749  1.00 93.11           H  
ATOM   1232  O   HIS A  77      -7.551   9.898   0.022  1.00 93.11           O  
ATOM   1233  CG  HIS A  77      -7.564  14.373   0.596  1.00 93.11           C  
ATOM   1234  CD2 HIS A  77      -6.703  15.300   1.118  1.00 93.11           C  
ATOM   1235  HD2 HIS A  77      -5.896  15.100   1.806  1.00 93.11           H  
ATOM   1236  ND1 HIS A  77      -8.440  15.044  -0.221  1.00 93.11           N  
ATOM   1237  HD1 HIS A  77      -9.254  14.645  -0.667  1.00 93.11           H  
ATOM   1238  CE1 HIS A  77      -8.116  16.344  -0.194  1.00 93.11           C  
ATOM   1239  HE1 HIS A  77      -8.674  17.128  -0.685  1.00 93.11           H  
ATOM   1240  NE2 HIS A  77      -7.037  16.547   0.577  1.00 93.11           N  
ATOM   1241  N   TYR A  78      -5.522  10.222   0.939  1.00 94.77           N  
ATOM   1242  H   TYR A  78      -4.768  10.882   1.071  1.00 94.77           H  
ATOM   1243  CA  TYR A  78      -5.269   8.840   1.332  1.00 94.77           C  
ATOM   1244  HA  TYR A  78      -6.188   8.258   1.269  1.00 94.77           H  
ATOM   1245  C   TYR A  78      -4.750   8.780   2.759  1.00 94.77           C  
ATOM   1246  CB  TYR A  78      -4.236   8.231   0.386  1.00 94.77           C  
ATOM   1247  HB2 TYR A  78      -3.320   8.818   0.456  1.00 94.77           H  
ATOM   1248  HB3 TYR A  78      -4.015   7.210   0.700  1.00 94.77           H  
ATOM   1249  O   TYR A  78      -4.131   9.733   3.243  1.00 94.77           O  
ATOM   1250  CG  TYR A  78      -4.682   8.210  -1.053  1.00 94.77           C  
ATOM   1251  CD1 TYR A  78      -5.511   7.169  -1.508  1.00 94.77           C  
ATOM   1252  HD1 TYR A  78      -5.815   6.385  -0.829  1.00 94.77           H  
ATOM   1253  CD2 TYR A  78      -4.316   9.259  -1.914  1.00 94.77           C  
ATOM   1254  HD2 TYR A  78      -3.697  10.070  -1.559  1.00 94.77           H  
ATOM   1255  CE1 TYR A  78      -5.970   7.168  -2.837  1.00 94.77           C  
ATOM   1256  HE1 TYR A  78      -6.622   6.385  -3.197  1.00 94.77           H  
ATOM   1257  CE2 TYR A  78      -4.787   9.266  -3.237  1.00 94.77           C  
ATOM   1258  HE2 TYR A  78      -4.511  10.053  -3.923  1.00 94.77           H  
ATOM   1259  OH  TYR A  78      -6.089   8.239  -4.967  1.00 94.77           O  
ATOM   1260  HH  TYR A  78      -6.313   7.366  -5.298  1.00 94.77           H  
ATOM   1261  CZ  TYR A  78      -5.622   8.227  -3.697  1.00 94.77           C  
ATOM   1262  N   ARG A  79      -4.947   7.650   3.440  1.00 97.38           N  
ATOM   1263  H   ARG A  79      -5.369   6.856   2.980  1.00 97.38           H  
ATOM   1264  CA  ARG A  79      -4.327   7.453   4.749  1.00 97.38           C  
ATOM   1265  HA  ARG A  79      -4.400   8.381   5.316  1.00 97.38           H  
ATOM   1266  C   ARG A  79      -2.863   7.134   4.560  1.00 97.38           C  
ATOM   1267  CB  ARG A  79      -4.996   6.350   5.562  1.00 97.38           C  
ATOM   1268  HB2 ARG A  79      -4.826   5.383   5.088  1.00 97.38           H  
ATOM   1269  HB3 ARG A  79      -4.556   6.346   6.560  1.00 97.38           H  
ATOM   1270  O   ARG A  79      -2.474   6.367   3.680  1.00 97.38           O  
ATOM   1271  CG  ARG A  79      -6.488   6.594   5.704  1.00 97.38           C  
ATOM   1272  HG2 ARG A  79      -6.945   6.421   4.730  1.00 97.38           H  
ATOM   1273  HG3 ARG A  79      -6.665   7.620   6.027  1.00 97.38           H  
ATOM   1274  CD  ARG A  79      -7.084   5.641   6.728  1.00 97.38           C  
ATOM   1275  HD2 ARG A  79      -8.123   5.913   6.908  1.00 97.38           H  
ATOM   1276  HD3 ARG A  79      -6.516   5.766   7.650  1.00 97.38           H  
ATOM   1277  NE  ARG A  79      -7.019   4.233   6.303  1.00 97.38           N  
ATOM   1278  HE  ARG A  79      -6.720   3.999   5.367  1.00 97.38           H  
ATOM   1279  NH1 ARG A  79      -7.560   3.364   8.332  1.00 97.38           N  
ATOM   1280 HH11 ARG A  79      -7.614   2.555   8.934  1.00 97.38           H  
ATOM   1281 HH12 ARG A  79      -7.594   4.293   8.727  1.00 97.38           H  
ATOM   1282  NH2 ARG A  79      -7.216   1.991   6.631  1.00 97.38           N  
ATOM   1283 HH21 ARG A  79      -6.872   1.893   5.686  1.00 97.38           H  
ATOM   1284 HH22 ARG A  79      -7.447   1.199   7.213  1.00 97.38           H  
ATOM   1285  CZ  ARG A  79      -7.276   3.204   7.080  1.00 97.38           C  
ATOM   1286  N   ALA A  80      -2.045   7.699   5.428  1.00 96.54           N  
ATOM   1287  H   ALA A  80      -2.418   8.347   6.107  1.00 96.54           H  
ATOM   1288  CA  ALA A  80      -0.627   7.441   5.423  1.00 96.54           C  
ATOM   1289  HA  ALA A  80      -0.451   6.467   4.968  1.00 96.54           H  
ATOM   1290  C   ALA A  80      -0.066   7.390   6.839  1.00 96.54           C  
ATOM   1291  CB  ALA A  80       0.057   8.500   4.563  1.00 96.54           C  
ATOM   1292  HB1 ALA A  80      -0.364   8.496   3.558  1.00 96.54           H  
ATOM   1293  HB2 ALA A  80       1.116   8.252   4.500  1.00 96.54           H  
ATOM   1294  HB3 ALA A  80      -0.075   9.486   5.009  1.00 96.54           H  
ATOM   1295  O   ALA A  80      -0.507   8.105   7.737  1.00 96.54           O  
ATOM   1296  N   LEU A  81       0.952   6.562   7.030  1.00 97.38           N  
ATOM   1297  H   LEU A  81       1.252   6.001   6.245  1.00 97.38           H  
ATOM   1298  CA  LEU A  81       1.726   6.504   8.257  1.00 97.38           C  
ATOM   1299  HA  LEU A  81       1.120   6.890   9.077  1.00 97.38           H  
ATOM   1300  C   LEU A  81       2.971   7.378   8.110  1.00 97.38           C  
ATOM   1301  CB  LEU A  81       2.063   5.034   8.542  1.00 97.38           C  
ATOM   1302  HB2 LEU A  81       1.152   4.441   8.463  1.00 97.38           H  
ATOM   1303  HB3 LEU A  81       2.754   4.682   7.776  1.00 97.38           H  
ATOM   1304  O   LEU A  81       3.760   7.196   7.180  1.00 97.38           O  
ATOM   1305  CG  LEU A  81       2.680   4.800   9.929  1.00 97.38           C  
ATOM   1306  HG  LEU A  81       3.527   5.469  10.080  1.00 97.38           H  
ATOM   1307  CD1 LEU A  81       1.658   5.021  11.044  1.00 97.38           C  
ATOM   1308 HD11 LEU A  81       2.081   4.725  12.005  1.00 97.38           H  
ATOM   1309 HD12 LEU A  81       1.370   6.070  11.105  1.00 97.38           H  
ATOM   1310 HD13 LEU A  81       0.766   4.421  10.863  1.00 97.38           H  
ATOM   1311  CD2 LEU A  81       3.184   3.362  10.011  1.00 97.38           C  
ATOM   1312 HD21 LEU A  81       3.951   3.184   9.256  1.00 97.38           H  
ATOM   1313 HD22 LEU A  81       2.358   2.670   9.849  1.00 97.38           H  
ATOM   1314 HD23 LEU A  81       3.601   3.159  10.997  1.00 97.38           H  
ATOM   1315  N   CYS A  82       3.195   8.308   9.038  1.00 97.00           N  
ATOM   1316  H   CYS A  82       2.501   8.464   9.754  1.00 97.00           H  
ATOM   1317  CA  CYS A  82       4.413   9.112   9.033  1.00 97.00           C  
ATOM   1318  HA  CYS A  82       4.614   9.409   8.003  1.00 97.00           H  
ATOM   1319  C   CYS A  82       5.617   8.285   9.518  1.00 97.00           C  
ATOM   1320  CB  CYS A  82       4.194  10.389   9.848  1.00 97.00           C  
ATOM   1321  HB2 CYS A  82       4.111  10.144  10.906  1.00 97.00           H  
ATOM   1322  HB3 CYS A  82       3.272  10.878   9.534  1.00 97.00           H  
ATOM   1323  O   CYS A  82       5.817   8.069  10.713  1.00 97.00           O  
ATOM   1324  SG  CYS A  82       5.608  11.495   9.562  1.00 97.00           S  
ATOM   1325  HG  CYS A  82       5.287  11.799   8.301  1.00 97.00           H  
ATOM   1326  N   LYS A  83       6.464   7.825   8.594  1.00 93.63           N  
ATOM   1327  H   LYS A  83       6.244   8.031   7.630  1.00 93.63           H  
ATOM   1328  CA  LYS A  83       7.624   6.962   8.878  1.00 93.63           C  
ATOM   1329  HA  LYS A  83       7.345   6.237   9.642  1.00 93.63           H  
ATOM   1330  C   LYS A  83       8.819   7.753   9.414  1.00 93.63           C  
ATOM   1331  CB  LYS A  83       8.022   6.204   7.595  1.00 93.63           C  
ATOM   1332  HB2 LYS A  83       8.877   5.561   7.806  1.00 93.63           H  
ATOM   1333  HB3 LYS A  83       8.338   6.936   6.852  1.00 93.63           H  
ATOM   1334  O   LYS A  83       9.568   7.259  10.265  1.00 93.63           O  
ATOM   1335  CG  LYS A  83       6.908   5.356   6.953  1.00 93.63           C  
ATOM   1336  HG2 LYS A  83       5.991   5.942   6.891  1.00 93.63           H  
ATOM   1337  HG3 LYS A  83       7.197   5.134   5.925  1.00 93.63           H  
ATOM   1338  CD  LYS A  83       6.595   4.030   7.659  1.00 93.63           C  
ATOM   1339  HD2 LYS A  83       6.544   4.184   8.737  1.00 93.63           H  
ATOM   1340  HD3 LYS A  83       5.615   3.698   7.316  1.00 93.63           H  
ATOM   1341  CE  LYS A  83       7.620   2.942   7.299  1.00 93.63           C  
ATOM   1342  HE2 LYS A  83       7.773   2.949   6.220  1.00 93.63           H  
ATOM   1343  HE3 LYS A  83       8.568   3.152   7.793  1.00 93.63           H  
ATOM   1344  NZ  LYS A  83       7.134   1.599   7.674  1.00 93.63           N  
ATOM   1345  HZ1 LYS A  83       6.760   1.592   8.612  1.00 93.63           H  
ATOM   1346  HZ2 LYS A  83       7.833   0.870   7.688  1.00 93.63           H  
ATOM   1347  HZ3 LYS A  83       6.425   1.282   7.029  1.00 93.63           H  
ATOM   1348  N   ARG A  84       9.048   8.966   8.892  1.00 91.49           N  
ATOM   1349  H   ARG A  84       8.376   9.296   8.215  1.00 91.49           H  
ATOM   1350  CA  ARG A  84      10.148   9.867   9.296  1.00 91.49           C  
ATOM   1351  HA  ARG A  84      10.350   9.705  10.355  1.00 91.49           H  
ATOM   1352  C   ARG A  84       9.757  11.332   9.128  1.00 91.49           C  
ATOM   1353  CB  ARG A  84      11.436   9.609   8.487  1.00 91.49           C  
ATOM   1354  HB2 ARG A  84      11.260   9.848   7.438  1.00 91.49           H  
ATOM   1355  HB3 ARG A  84      12.203  10.293   8.849  1.00 91.49           H  
ATOM   1356  O   ARG A  84       9.078  11.690   8.172  1.00 91.49           O  
ATOM   1357  CG  ARG A  84      11.986   8.180   8.592  1.00 91.49           C  
ATOM   1358  HG2 ARG A  84      12.157   7.936   9.641  1.00 91.49           H  
ATOM   1359  HG3 ARG A  84      11.269   7.475   8.171  1.00 91.49           H  
ATOM   1360  CD  ARG A  84      13.302   8.047   7.821  1.00 91.49           C  
ATOM   1361  HD2 ARG A  84      14.020   8.760   8.225  1.00 91.49           H  
ATOM   1362  HD3 ARG A  84      13.116   8.287   6.774  1.00 91.49           H  
ATOM   1363  NE  ARG A  84      13.853   6.681   7.921  1.00 91.49           N  
ATOM   1364  HE  ARG A  84      13.272   5.984   8.365  1.00 91.49           H  
ATOM   1365  NH1 ARG A  84      15.764   7.041   6.698  1.00 91.49           N  
ATOM   1366 HH11 ARG A  84      16.570   6.655   6.228  1.00 91.49           H  
ATOM   1367 HH12 ARG A  84      15.431   7.967   6.474  1.00 91.49           H  
ATOM   1368  NH2 ARG A  84      15.376   5.023   7.547  1.00 91.49           N  
ATOM   1369 HH21 ARG A  84      14.760   4.345   7.974  1.00 91.49           H  
ATOM   1370 HH22 ARG A  84      16.210   4.680   7.093  1.00 91.49           H  
ATOM   1371  CZ  ARG A  84      14.991   6.256   7.396  1.00 91.49           C  
ATOM   1372  N   THR A  85      10.294  12.183   9.995  1.00 93.73           N  
ATOM   1373  H   THR A  85      10.847  11.830  10.763  1.00 93.73           H  
ATOM   1374  CA  THR A  85      10.065  13.630   9.985  1.00 93.73           C  
ATOM   1375  HA  THR A  85       9.423  13.895   9.145  1.00 93.73           H  
ATOM   1376  C   THR A  85      11.392  14.373   9.819  1.00 93.73           C  
ATOM   1377  CB  THR A  85       9.336  14.076  11.266  1.00 93.73           C  
ATOM   1378  HB  THR A  85       9.119  15.143  11.204  1.00 93.73           H  
ATOM   1379  O   THR A  85      12.429  13.987  10.360  1.00 93.73           O  
ATOM   1380  CG2 THR A  85       8.038  13.316  11.530  1.00 93.73           C  
ATOM   1381 HG21 THR A  85       7.662  13.582  12.518  1.00 93.73           H  
ATOM   1382 HG22 THR A  85       7.280  13.590  10.796  1.00 93.73           H  
ATOM   1383 HG23 THR A  85       8.187  12.236  11.510  1.00 93.73           H  
ATOM   1384  OG1 THR A  85      10.138  13.840  12.396  1.00 93.73           O  
ATOM   1385  HG1 THR A  85       9.626  14.125  13.157  1.00 93.73           H  
ATOM   1386  N   SER A  86      11.383  15.450   9.040  1.00 93.83           N  
ATOM   1387  H   SER A  86      10.562  15.630   8.481  1.00 93.83           H  
ATOM   1388  CA  SER A  86      12.487  16.403   8.935  1.00 93.83           C  
ATOM   1389  HA  SER A  86      13.116  16.305   9.820  1.00 93.83           H  
ATOM   1390  C   SER A  86      11.909  17.812   8.933  1.00 93.83           C  
ATOM   1391  CB  SER A  86      13.350  16.111   7.702  1.00 93.83           C  
ATOM   1392  HB2 SER A  86      13.565  15.043   7.668  1.00 93.83           H  
ATOM   1393  HB3 SER A  86      12.812  16.385   6.794  1.00 93.83           H  
ATOM   1394  O   SER A  86      11.815  18.462   7.891  1.00 93.83           O  
ATOM   1395  OG  SER A  86      14.578  16.821   7.785  1.00 93.83           O  
ATOM   1396  HG  SER A  86      14.931  16.649   8.661  1.00 93.83           H  
ATOM   1397  N   VAL A  87      11.511  18.265  10.126  1.00 95.35           N  
ATOM   1398  H   VAL A  87      11.568  17.635  10.913  1.00 95.35           H  
ATOM   1399  CA  VAL A  87      10.813  19.542  10.354  1.00 95.35           C  
ATOM   1400  HA  VAL A  87       9.840  19.502   9.864  1.00 95.35           H  
ATOM   1401  C   VAL A  87      11.578  20.715   9.738  1.00 95.35           C  
ATOM   1402  CB  VAL A  87      10.572  19.765  11.861  1.00 95.35           C  
ATOM   1403  HB  VAL A  87      11.532  19.805  12.376  1.00 95.35           H  
ATOM   1404  O   VAL A  87      11.037  21.420   8.894  1.00 95.35           O  
ATOM   1405  CG1 VAL A  87       9.831  21.080  12.113  1.00 95.35           C  
ATOM   1406 HG11 VAL A  87      10.456  21.932  11.846  1.00 95.35           H  
ATOM   1407 HG12 VAL A  87       8.914  21.116  11.524  1.00 95.35           H  
ATOM   1408 HG13 VAL A  87       9.578  21.173  13.169  1.00 95.35           H  
ATOM   1409  CG2 VAL A  87       9.756  18.608  12.456  1.00 95.35           C  
ATOM   1410 HG21 VAL A  87       8.840  18.471  11.881  1.00 95.35           H  
ATOM   1411 HG22 VAL A  87       9.490  18.834  13.488  1.00 95.35           H  
ATOM   1412 HG23 VAL A  87      10.329  17.680  12.451  1.00 95.35           H  
ATOM   1413  N   ASN A  88      12.880  20.835  10.025  1.00 93.66           N  
ATOM   1414  H   ASN A  88      13.227  20.306  10.812  1.00 93.66           H  
ATOM   1415  CA  ASN A  88      13.736  21.909   9.494  1.00 93.66           C  
ATOM   1416  HA  ASN A  88      13.325  22.869   9.808  1.00 93.66           H  
ATOM   1417  C   ASN A  88      13.828  21.942   7.958  1.00 93.66           C  
ATOM   1418  CB  ASN A  88      15.157  21.757  10.074  1.00 93.66           C  
ATOM   1419  HB2 ASN A  88      15.794  22.529   9.643  1.00 93.66           H  
ATOM   1420  HB3 ASN A  88      15.562  20.782   9.801  1.00 93.66           H  
ATOM   1421  O   ASN A  88      14.232  22.949   7.389  1.00 93.66           O  
ATOM   1422  CG  ASN A  88      15.227  21.912  11.581  1.00 93.66           C  
ATOM   1423  ND2 ASN A  88      16.354  21.624  12.185  1.00 93.66           N  
ATOM   1424 HD21 ASN A  88      16.347  21.797  13.180  1.00 93.66           H  
ATOM   1425 HD22 ASN A  88      17.203  21.449  11.667  1.00 93.66           H  
ATOM   1426  OD1 ASN A  88      14.271  22.249  12.246  1.00 93.66           O  
ATOM   1427  N   LYS A  89      13.517  20.831   7.278  1.00 92.29           N  
ATOM   1428  H   LYS A  89      13.109  20.067   7.797  1.00 92.29           H  
ATOM   1429  CA  LYS A  89      13.524  20.735   5.811  1.00 92.29           C  
ATOM   1430  HA  LYS A  89      13.991  21.627   5.392  1.00 92.29           H  
ATOM   1431  C   LYS A  89      12.119  20.715   5.213  1.00 92.29           C  
ATOM   1432  CB  LYS A  89      14.324  19.505   5.363  1.00 92.29           C  
ATOM   1433  HB2 LYS A  89      14.270  19.425   4.278  1.00 92.29           H  
ATOM   1434  HB3 LYS A  89      13.879  18.609   5.796  1.00 92.29           H  
ATOM   1435  O   LYS A  89      12.019  20.601   3.994  1.00 92.29           O  
ATOM   1436  CG  LYS A  89      15.798  19.604   5.767  1.00 92.29           C  
ATOM   1437  HG2 LYS A  89      16.217  20.533   5.379  1.00 92.29           H  
ATOM   1438  HG3 LYS A  89      15.884  19.600   6.853  1.00 92.29           H  
ATOM   1439  CD  LYS A  89      16.577  18.419   5.195  1.00 92.29           C  
ATOM   1440  HD2 LYS A  89      16.144  17.493   5.574  1.00 92.29           H  
ATOM   1441  HD3 LYS A  89      16.511  18.436   4.107  1.00 92.29           H  
ATOM   1442  CE  LYS A  89      18.035  18.536   5.635  1.00 92.29           C  
ATOM   1443  HE2 LYS A  89      18.058  18.587   6.724  1.00 92.29           H  
ATOM   1444  HE3 LYS A  89      18.442  19.472   5.252  1.00 92.29           H  
ATOM   1445  NZ  LYS A  89      18.829  17.382   5.159  1.00 92.29           N  
ATOM   1446  HZ1 LYS A  89      18.823  17.353   4.149  1.00 92.29           H  
ATOM   1447  HZ2 LYS A  89      19.780  17.466   5.487  1.00 92.29           H  
ATOM   1448  HZ3 LYS A  89      18.428  16.527   5.519  1.00 92.29           H  
ATOM   1449  N   ASN A  90      11.074  20.767   6.042  1.00 95.61           N  
ATOM   1450  H   ASN A  90      11.248  20.945   7.021  1.00 95.61           H  
ATOM   1451  CA  ASN A  90       9.686  20.538   5.655  1.00 95.61           C  
ATOM   1452  HA  ASN A  90       9.120  20.363   6.570  1.00 95.61           H  
ATOM   1453  C   ASN A  90       9.527  19.264   4.799  1.00 95.61           C  
ATOM   1454  CB  ASN A  90       9.132  21.819   5.007  1.00 95.61           C  
ATOM   1455  HB2 ASN A  90       9.632  21.987   4.053  1.00 95.61           H  
ATOM   1456  HB3 ASN A  90       9.320  22.673   5.657  1.00 95.61           H  
ATOM   1457  O   ASN A  90       8.991  19.305   3.695  1.00 95.61           O  
ATOM   1458  CG  ASN A  90       7.635  21.743   4.769  1.00 95.61           C  
ATOM   1459  ND2 ASN A  90       7.123  22.494   3.824  1.00 95.61           N  
ATOM   1460 HD21 ASN A  90       6.122  22.461   3.694  1.00 95.61           H  
ATOM   1461 HD22 ASN A  90       7.705  23.117   3.282  1.00 95.61           H  
ATOM   1462  OD1 ASN A  90       6.910  21.017   5.429  1.00 95.61           O  
ATOM   1463  N   LYS A  91      10.087  18.140   5.270  1.00 91.43           N  
ATOM   1464  H   LYS A  91      10.509  18.176   6.186  1.00 91.43           H  
ATOM   1465  CA  LYS A  91      10.035  16.848   4.567  1.00 91.43           C  
ATOM   1466  HA  LYS A  91       9.310  16.915   3.756  1.00 91.43           H  
ATOM   1467  C   LYS A  91       9.548  15.741   5.485  1.00 91.43           C  
ATOM   1468  CB  LYS A  91      11.401  16.491   3.960  1.00 91.43           C  
ATOM   1469  HB2 LYS A  91      12.188  16.658   4.695  1.00 91.43           H  
ATOM   1470  HB3 LYS A  91      11.397  15.436   3.686  1.00 91.43           H  
ATOM   1471  O   LYS A  91      10.133  15.526   6.547  1.00 91.43           O  
ATOM   1472  CG  LYS A  91      11.681  17.318   2.704  1.00 91.43           C  
ATOM   1473  HG2 LYS A  91      11.726  18.375   2.964  1.00 91.43           H  
ATOM   1474  HG3 LYS A  91      10.862  17.171   2.000  1.00 91.43           H  
ATOM   1475  CD  LYS A  91      12.994  16.909   2.031  1.00 91.43           C  
ATOM   1476  HD2 LYS A  91      13.829  17.077   2.711  1.00 91.43           H  
ATOM   1477  HD3 LYS A  91      12.939  15.854   1.764  1.00 91.43           H  
ATOM   1478  CE  LYS A  91      13.147  17.768   0.773  1.00 91.43           C  
ATOM   1479  HE2 LYS A  91      12.175  17.811   0.281  1.00 91.43           H  
ATOM   1480  HE3 LYS A  91      13.400  18.787   1.067  1.00 91.43           H  
ATOM   1481  NZ  LYS A  91      14.143  17.213  -0.173  1.00 91.43           N  
ATOM   1482  HZ1 LYS A  91      13.850  16.290  -0.463  1.00 91.43           H  
ATOM   1483  HZ2 LYS A  91      14.167  17.786  -1.005  1.00 91.43           H  
ATOM   1484  HZ3 LYS A  91      15.063  17.170   0.239  1.00 91.43           H  
ATOM   1485  N   TYR A  92       8.549  15.001   5.028  1.00 93.42           N  
ATOM   1486  H   TYR A  92       8.103  15.277   4.165  1.00 93.42           H  
ATOM   1487  CA  TYR A  92       7.935  13.900   5.762  1.00 93.42           C  
ATOM   1488  HA  TYR A  92       8.521  13.671   6.653  1.00 93.42           H  
ATOM   1489  C   TYR A  92       7.905  12.667   4.873  1.00 93.42           C  
ATOM   1490  CB  TYR A  92       6.531  14.311   6.219  1.00 93.42           C  
ATOM   1491  HB2 TYR A  92       6.097  13.507   6.813  1.00 93.42           H  
ATOM   1492  HB3 TYR A  92       5.895  14.460   5.347  1.00 93.42           H  
ATOM   1493  O   TYR A  92       7.386  12.733   3.764  1.00 93.42           O  
ATOM   1494  CG  TYR A  92       6.558  15.582   7.039  1.00 93.42           C  
ATOM   1495  CD1 TYR A  92       6.843  15.523   8.414  1.00 93.42           C  
ATOM   1496  HD1 TYR A  92       6.944  14.560   8.893  1.00 93.42           H  
ATOM   1497  CD2 TYR A  92       6.387  16.825   6.405  1.00 93.42           C  
ATOM   1498  HD2 TYR A  92       6.171  16.866   5.347  1.00 93.42           H  
ATOM   1499  CE1 TYR A  92       6.966  16.709   9.161  1.00 93.42           C  
ATOM   1500  HE1 TYR A  92       7.156  16.669  10.223  1.00 93.42           H  
ATOM   1501  CE2 TYR A  92       6.506  18.010   7.147  1.00 93.42           C  
ATOM   1502  HE2 TYR A  92       6.390  18.963   6.652  1.00 93.42           H  
ATOM   1503  OH  TYR A  92       6.902  19.110   9.231  1.00 93.42           O  
ATOM   1504  HH  TYR A  92       6.629  19.876   8.720  1.00 93.42           H  
ATOM   1505  CZ  TYR A  92       6.784  17.958   8.526  1.00 93.42           C  
ATOM   1506  N   LEU A  93       8.505  11.574   5.345  1.00 91.63           N  
ATOM   1507  H   LEU A  93       8.803  11.586   6.310  1.00 91.63           H  
ATOM   1508  CA  LEU A  93       8.460  10.283   4.667  1.00 91.63           C  
ATOM   1509  HA  LEU A  93       8.422  10.442   3.589  1.00 91.63           H  
ATOM   1510  C   LEU A  93       7.192   9.565   5.110  1.00 91.63           C  
ATOM   1511  CB  LEU A  93       9.707   9.459   5.017  1.00 91.63           C  
ATOM   1512  HB2 LEU A  93      10.599  10.064   4.856  1.00 91.63           H  
ATOM   1513  HB3 LEU A  93       9.648   9.204   6.075  1.00 91.63           H  
ATOM   1514  O   LEU A  93       7.043   9.282   6.302  1.00 91.63           O  
ATOM   1515  CG  LEU A  93       9.825   8.151   4.210  1.00 91.63           C  
ATOM   1516  HG  LEU A  93       8.880   7.608   4.222  1.00 91.63           H  
ATOM   1517  CD1 LEU A  93      10.240   8.444   2.771  1.00 91.63           C  
ATOM   1518 HD11 LEU A  93       9.411   8.903   2.233  1.00 91.63           H  
ATOM   1519 HD12 LEU A  93      11.108   9.104   2.743  1.00 91.63           H  
ATOM   1520 HD13 LEU A  93      10.502   7.517   2.260  1.00 91.63           H  
ATOM   1521  CD2 LEU A  93      10.899   7.262   4.841  1.00 91.63           C  
ATOM   1522 HD21 LEU A  93      11.868   7.760   4.802  1.00 91.63           H  
ATOM   1523 HD22 LEU A  93      10.624   7.028   5.870  1.00 91.63           H  
ATOM   1524 HD23 LEU A  93      10.952   6.327   4.282  1.00 91.63           H  
ATOM   1525  N   LEU A  94       6.319   9.271   4.164  1.00 93.21           N  
ATOM   1526  H   LEU A  94       6.531   9.520   3.208  1.00 93.21           H  
ATOM   1527  CA  LEU A  94       5.045   8.613   4.388  1.00 93.21           C  
ATOM   1528  HA  LEU A  94       4.851   8.509   5.456  1.00 93.21           H  
ATOM   1529  C   LEU A  94       5.033   7.223   3.765  1.00 93.21           C  
ATOM   1530  CB  LEU A  94       3.936   9.456   3.761  1.00 93.21           C  
ATOM   1531  HB2 LEU A  94       4.110   9.519   2.687  1.00 93.21           H  
ATOM   1532  HB3 LEU A  94       3.002   8.911   3.897  1.00 93.21           H  
ATOM   1533  O   LEU A  94       5.657   7.017   2.730  1.00 93.21           O  
ATOM   1534  CG  LEU A  94       3.768  10.881   4.303  1.00 93.21           C  
ATOM   1535  HG  LEU A  94       4.595  11.502   3.959  1.00 93.21           H  
ATOM   1536  CD1 LEU A  94       2.469  11.407   3.713  1.00 93.21           C  
ATOM   1537 HD11 LEU A  94       1.628  10.791   4.029  1.00 93.21           H  
ATOM   1538 HD12 LEU A  94       2.516  11.396   2.624  1.00 93.21           H  
ATOM   1539 HD13 LEU A  94       2.285  12.429   4.044  1.00 93.21           H  
ATOM   1540  CD2 LEU A  94       3.697  10.972   5.831  1.00 93.21           C  
ATOM   1541 HD21 LEU A  94       4.674  10.733   6.250  1.00 93.21           H  
ATOM   1542 HD22 LEU A  94       2.944  10.278   6.205  1.00 93.21           H  
ATOM   1543 HD23 LEU A  94       3.427  11.987   6.123  1.00 93.21           H  
ATOM   1544  N   GLU A  95       4.286   6.307   4.373  1.00 91.82           N  
ATOM   1545  H   GLU A  95       3.834   6.561   5.240  1.00 91.82           H  
ATOM   1546  CA  GLU A  95       3.803   5.086   3.726  1.00 91.82           C  
ATOM   1547  HA  GLU A  95       4.225   4.996   2.725  1.00 91.82           H  
ATOM   1548  C   GLU A  95       2.290   5.183   3.576  1.00 91.82           C  
ATOM   1549  CB  GLU A  95       4.210   3.860   4.561  1.00 91.82           C  
ATOM   1550  HB2 GLU A  95       5.284   3.909   4.738  1.00 91.82           H  
ATOM   1551  HB3 GLU A  95       3.713   3.896   5.530  1.00 91.82           H  
ATOM   1552  O   GLU A  95       1.597   5.305   4.586  1.00 91.82           O  
ATOM   1553  CG  GLU A  95       3.865   2.533   3.865  1.00 91.82           C  
ATOM   1554  HG2 GLU A  95       4.290   2.538   2.862  1.00 91.82           H  
ATOM   1555  HG3 GLU A  95       2.781   2.457   3.771  1.00 91.82           H  
ATOM   1556  CD  GLU A  95       4.392   1.301   4.620  1.00 91.82           C  
ATOM   1557  OE1 GLU A  95       3.836   0.201   4.380  1.00 91.82           O  
ATOM   1558  OE2 GLU A  95       5.364   1.436   5.410  1.00 91.82           O  
ATOM   1559  N   TYR A  96       1.777   5.145   2.348  1.00 93.80           N  
ATOM   1560  H   TYR A  96       2.386   5.000   1.556  1.00 93.80           H  
ATOM   1561  CA  TYR A  96       0.334   5.112   2.117  1.00 93.80           C  
ATOM   1562  HA  TYR A  96      -0.141   5.880   2.729  1.00 93.80           H  
ATOM   1563  C   TYR A  96      -0.206   3.753   2.553  1.00 93.80           C  
ATOM   1564  CB  TYR A  96       0.021   5.429   0.658  1.00 93.80           C  
ATOM   1565  HB2 TYR A  96      -1.031   5.222   0.463  1.00 93.80           H  
ATOM   1566  HB3 TYR A  96       0.618   4.769   0.029  1.00 93.80           H  
ATOM   1567  O   TYR A  96       0.275   2.710   2.116  1.00 93.80           O  
ATOM   1568  CG  TYR A  96       0.302   6.878   0.321  1.00 93.80           C  
ATOM   1569  CD1 TYR A  96      -0.660   7.852   0.638  1.00 93.80           C  
ATOM   1570  HD1 TYR A  96      -1.599   7.542   1.071  1.00 93.80           H  
ATOM   1571  CD2 TYR A  96       1.537   7.263  -0.231  1.00 93.80           C  
ATOM   1572  HD2 TYR A  96       2.269   6.511  -0.483  1.00 93.80           H  
ATOM   1573  CE1 TYR A  96      -0.392   9.217   0.415  1.00 93.80           C  
ATOM   1574  HE1 TYR A  96      -1.139   9.966   0.630  1.00 93.80           H  
ATOM   1575  CE2 TYR A  96       1.811   8.626  -0.446  1.00 93.80           C  
ATOM   1576  HE2 TYR A  96       2.748   8.930  -0.889  1.00 93.80           H  
ATOM   1577  OH  TYR A  96       1.118  10.928  -0.326  1.00 93.80           O  
ATOM   1578  HH  TYR A  96       1.883  11.052  -0.893  1.00 93.80           H  
ATOM   1579  CZ  TYR A  96       0.860   9.610  -0.098  1.00 93.80           C  
ATOM   1580  N   ILE A  97      -1.168   3.752   3.471  1.00 95.48           N  
ATOM   1581  H   ILE A  97      -1.618   4.629   3.693  1.00 95.48           H  
ATOM   1582  CA  ILE A  97      -1.530   2.557   4.246  1.00 95.48           C  
ATOM   1583  HA  ILE A  97      -0.621   2.123   4.663  1.00 95.48           H  
ATOM   1584  C   ILE A  97      -2.141   1.484   3.344  1.00 95.48           C  
ATOM   1585  CB  ILE A  97      -2.446   2.979   5.415  1.00 95.48           C  
ATOM   1586  HB  ILE A  97      -3.180   3.695   5.045  1.00 95.48           H  
ATOM   1587  O   ILE A  97      -1.746   0.315   3.407  1.00 95.48           O  
ATOM   1588  CG1 ILE A  97      -1.563   3.653   6.491  1.00 95.48           C  
ATOM   1589 HG12 ILE A  97      -0.856   4.336   6.020  1.00 95.48           H  
ATOM   1590 HG13 ILE A  97      -0.982   2.883   7.000  1.00 95.48           H  
ATOM   1591  CG2 ILE A  97      -3.203   1.792   6.035  1.00 95.48           C  
ATOM   1592 HG21 ILE A  97      -3.863   2.133   6.833  1.00 95.48           H  
ATOM   1593 HG22 ILE A  97      -3.844   1.319   5.290  1.00 95.48           H  
ATOM   1594 HG23 ILE A  97      -2.499   1.062   6.432  1.00 95.48           H  
ATOM   1595  CD1 ILE A  97      -2.334   4.453   7.540  1.00 95.48           C  
ATOM   1596 HD11 ILE A  97      -2.698   5.375   7.088  1.00 95.48           H  
ATOM   1597 HD12 ILE A  97      -3.173   3.885   7.941  1.00 95.48           H  
ATOM   1598 HD13 ILE A  97      -1.656   4.711   8.355  1.00 95.48           H  
ATOM   1599  N   GLU A  98      -3.048   1.892   2.463  1.00 93.77           N  
ATOM   1600  H   GLU A  98      -3.396   2.837   2.541  1.00 93.77           H  
ATOM   1601  CA  GLU A  98      -3.749   0.994   1.550  1.00 93.77           C  
ATOM   1602  HA  GLU A  98      -4.112   0.128   2.103  1.00 93.77           H  
ATOM   1603  C   GLU A  98      -2.827   0.461   0.447  1.00 93.77           C  
ATOM   1604  CB  GLU A  98      -4.963   1.732   0.961  1.00 93.77           C  
ATOM   1605  HB2 GLU A  98      -4.655   2.705   0.579  1.00 93.77           H  
ATOM   1606  HB3 GLU A  98      -5.344   1.160   0.115  1.00 93.77           H  
ATOM   1607  O   GLU A  98      -2.933  -0.702   0.083  1.00 93.77           O  
ATOM   1608  CG  GLU A  98      -6.104   1.909   1.977  1.00 93.77           C  
ATOM   1609  HG2 GLU A  98      -6.971   2.321   1.460  1.00 93.77           H  
ATOM   1610  HG3 GLU A  98      -6.387   0.927   2.356  1.00 93.77           H  
ATOM   1611  CD  GLU A  98      -5.739   2.837   3.144  1.00 93.77           C  
ATOM   1612  OE1 GLU A  98      -6.020   2.461   4.302  1.00 93.77           O  
ATOM   1613  OE2 GLU A  98      -5.121   3.902   2.921  1.00 93.77           O  
ATOM   1614  N   TYR A  99      -1.869   1.256  -0.028  1.00 92.16           N  
ATOM   1615  H   TYR A  99      -1.802   2.189   0.353  1.00 92.16           H  
ATOM   1616  CA  TYR A  99      -1.083   0.944  -1.229  1.00 92.16           C  
ATOM   1617  HA  TYR A  99      -1.580   0.164  -1.806  1.00 92.16           H  
ATOM   1618  C   TYR A  99       0.335   0.443  -0.940  1.00 92.16           C  
ATOM   1619  CB  TYR A  99      -1.044   2.203  -2.091  1.00 92.16           C  
ATOM   1620  HB2 TYR A  99      -0.676   3.025  -1.477  1.00 92.16           H  
ATOM   1621  HB3 TYR A  99      -0.350   2.052  -2.917  1.00 92.16           H  
ATOM   1622  O   TYR A  99       0.922  -0.262  -1.750  1.00 92.16           O  
ATOM   1623  CG  TYR A  99      -2.390   2.601  -2.647  1.00 92.16           C  
ATOM   1624  CD1 TYR A  99      -2.762   2.175  -3.932  1.00 92.16           C  
ATOM   1625  HD1 TYR A  99      -2.093   1.562  -4.518  1.00 92.16           H  
ATOM   1626  CD2 TYR A  99      -3.261   3.403  -1.882  1.00 92.16           C  
ATOM   1627  HD2 TYR A  99      -2.962   3.752  -0.905  1.00 92.16           H  
ATOM   1628  CE1 TYR A  99      -3.997   2.580  -4.459  1.00 92.16           C  
ATOM   1629  HE1 TYR A  99      -4.262   2.314  -5.471  1.00 92.16           H  
ATOM   1630  CE2 TYR A  99      -4.526   3.748  -2.383  1.00 92.16           C  
ATOM   1631  HE2 TYR A  99      -5.206   4.344  -1.792  1.00 92.16           H  
ATOM   1632  OH  TYR A  99      -6.087   3.698  -4.193  1.00 92.16           O  
ATOM   1633  HH  TYR A  99      -6.682   4.117  -3.567  1.00 92.16           H  
ATOM   1634  CZ  TYR A  99      -4.891   3.341  -3.679  1.00 92.16           C  
ATOM   1635  N   GLY A 100       0.902   0.805   0.212  1.00 91.19           N  
ATOM   1636  H   GLY A 100       0.385   1.429   0.815  1.00 91.19           H  
ATOM   1637  CA  GLY A 100       2.253   0.428   0.631  1.00 91.19           C  
ATOM   1638  HA2 GLY A 100       2.386  -0.631   0.408  1.00 91.19           H  
ATOM   1639  HA3 GLY A 100       2.343   0.574   1.708  1.00 91.19           H  
ATOM   1640  C   GLY A 100       3.392   1.203  -0.039  1.00 91.19           C  
ATOM   1641  O   GLY A 100       4.557   1.046   0.356  1.00 91.19           O  
ATOM   1642  N   ASN A 101       3.087   2.073  -1.006  1.00 88.48           N  
ATOM   1643  H   ASN A 101       2.125   2.162  -1.300  1.00 88.48           H  
ATOM   1644  CA  ASN A 101       4.065   2.972  -1.599  1.00 88.48           C  
ATOM   1645  HA  ASN A 101       4.928   2.361  -1.864  1.00 88.48           H  
ATOM   1646  C   ASN A 101       4.546   4.034  -0.603  1.00 88.48           C  
ATOM   1647  CB  ASN A 101       3.542   3.608  -2.894  1.00 88.48           C  
ATOM   1648  HB2 ASN A 101       3.253   2.825  -3.596  1.00 88.48           H  
ATOM   1649  HB3 ASN A 101       4.340   4.204  -3.335  1.00 88.48           H  
ATOM   1650  O   ASN A 101       3.858   4.414   0.348  1.00 88.48           O  
ATOM   1651  CG  ASN A 101       2.366   4.528  -2.689  1.00 88.48           C  
ATOM   1652  ND2 ASN A 101       2.455   5.764  -3.115  1.00 88.48           N  
ATOM   1653 HD21 ASN A 101       1.556   6.220  -3.167  1.00 88.48           H  
ATOM   1654 HD22 ASN A 101       3.223   6.035  -3.713  1.00 88.48           H  
ATOM   1655  OD1 ASN A 101       1.361   4.139  -2.138  1.00 88.48           O  
ATOM   1656  N   ILE A 102       5.761   4.517  -0.853  1.00 87.64           N  
ATOM   1657  H   ILE A 102       6.215   4.240  -1.712  1.00 87.64           H  
ATOM   1658  CA  ILE A 102       6.468   5.463   0.004  1.00 87.64           C  
ATOM   1659  HA  ILE A 102       5.848   5.669   0.877  1.00 87.64           H  
ATOM   1660  C   ILE A 102       6.677   6.774  -0.753  1.00 87.64           C  
ATOM   1661  CB  ILE A 102       7.807   4.854   0.479  1.00 87.64           C  
ATOM   1662  HB  ILE A 102       8.395   4.636  -0.412  1.00 87.64           H  
ATOM   1663  O   ILE A 102       7.139   6.759  -1.891  1.00 87.64           O  
ATOM   1664  CG1 ILE A 102       7.661   3.518   1.248  1.00 87.64           C  
ATOM   1665 HG12 ILE A 102       8.646   3.060   1.336  1.00 87.64           H  
ATOM   1666 HG13 ILE A 102       7.043   2.829   0.672  1.00 87.64           H  
ATOM   1667  CG2 ILE A 102       8.613   5.857   1.319  1.00 87.64           C  
ATOM   1668 HG21 ILE A 102       8.011   6.229   2.148  1.00 87.64           H  
ATOM   1669 HG22 ILE A 102       9.509   5.370   1.703  1.00 87.64           H  
ATOM   1670 HG23 ILE A 102       8.916   6.695   0.692  1.00 87.64           H  
ATOM   1671  CD1 ILE A 102       7.073   3.641   2.654  1.00 87.64           C  
ATOM   1672 HD11 ILE A 102       7.766   4.156   3.319  1.00 87.64           H  
ATOM   1673 HD12 ILE A 102       6.141   4.202   2.593  1.00 87.64           H  
ATOM   1674 HD13 ILE A 102       6.876   2.646   3.053  1.00 87.64           H  
ATOM   1675  N   GLU A 103       6.418   7.908  -0.105  1.00 87.04           N  
ATOM   1676  H   GLU A 103       6.043   7.848   0.831  1.00 87.04           H  
ATOM   1677  CA  GLU A 103       6.639   9.238  -0.687  1.00 87.04           C  
ATOM   1678  HA  GLU A 103       7.327   9.147  -1.528  1.00 87.04           H  
ATOM   1679  C   GLU A 103       7.261  10.199   0.334  1.00 87.04           C  
ATOM   1680  CB  GLU A 103       5.315   9.797  -1.231  1.00 87.04           C  
ATOM   1681  HB2 GLU A 103       4.825   9.023  -1.822  1.00 87.04           H  
ATOM   1682  HB3 GLU A 103       4.687  10.045  -0.377  1.00 87.04           H  
ATOM   1683  O   GLU A 103       7.026  10.098   1.540  1.00 87.04           O  
ATOM   1684  CG  GLU A 103       5.486  11.041  -2.125  1.00 87.04           C  
ATOM   1685  HG2 GLU A 103       6.092  11.783  -1.605  1.00 87.04           H  
ATOM   1686  HG3 GLU A 103       6.017  10.751  -3.032  1.00 87.04           H  
ATOM   1687  CD  GLU A 103       4.162  11.726  -2.491  1.00 87.04           C  
ATOM   1688  OE1 GLU A 103       4.220  12.754  -3.201  1.00 87.04           O  
ATOM   1689  OE2 GLU A 103       3.109  11.286  -1.980  1.00 87.04           O  
ATOM   1690  N   ILE A 104       8.052  11.161  -0.149  1.00 89.66           N  
ATOM   1691  H   ILE A 104       8.136  11.226  -1.154  1.00 89.66           H  
ATOM   1692  CA  ILE A 104       8.436  12.338   0.632  1.00 89.66           C  
ATOM   1693  HA  ILE A 104       8.271  12.125   1.688  1.00 89.66           H  
ATOM   1694  C   ILE A 104       7.543  13.505   0.233  1.00 89.66           C  
ATOM   1695  CB  ILE A 104       9.925  12.697   0.471  1.00 89.66           C  
ATOM   1696  HB  ILE A 104      10.131  12.879  -0.584  1.00 89.66           H  
ATOM   1697  O   ILE A 104       7.620  13.984  -0.894  1.00 89.66           O  
ATOM   1698  CG1 ILE A 104      10.808  11.530   0.957  1.00 89.66           C  
ATOM   1699 HG12 ILE A 104      10.644  11.374   2.023  1.00 89.66           H  
ATOM   1700 HG13 ILE A 104      10.519  10.618   0.434  1.00 89.66           H  
ATOM   1701  CG2 ILE A 104      10.243  13.982   1.270  1.00 89.66           C  
ATOM   1702 HG21 ILE A 104      11.298  14.238   1.171  1.00 89.66           H  
ATOM   1703 HG22 ILE A 104       9.664  14.821   0.885  1.00 89.66           H  
ATOM   1704 HG23 ILE A 104       9.990  13.831   2.320  1.00 89.66           H  
ATOM   1705  CD1 ILE A 104      12.307  11.732   0.704  1.00 89.66           C  
ATOM   1706 HD11 ILE A 104      12.477  11.980  -0.343  1.00 89.66           H  
ATOM   1707 HD12 ILE A 104      12.834  10.805   0.935  1.00 89.66           H  
ATOM   1708 HD13 ILE A 104      12.704  12.521   1.342  1.00 89.66           H  
ATOM   1709  N   THR A 105       6.793  14.031   1.193  1.00 92.23           N  
ATOM   1710  H   THR A 105       6.789  13.576   2.094  1.00 92.23           H  
ATOM   1711  CA  THR A 105       5.897  15.171   0.985  1.00 92.23           C  
ATOM   1712  HA  THR A 105       6.064  15.582  -0.011  1.00 92.23           H  
ATOM   1713  C   THR A 105       6.179  16.309   1.974  1.00 92.23           C  
ATOM   1714  CB  THR A 105       4.450  14.664   0.987  1.00 92.23           C  
ATOM   1715  HB  THR A 105       4.392  13.769   0.368  1.00 92.23           H  
ATOM   1716  O   THR A 105       7.126  16.250   2.769  1.00 92.23           O  
ATOM   1717  CG2 THR A 105       3.933  14.339   2.378  1.00 92.23           C  
ATOM   1718 HG21 THR A 105       2.933  13.916   2.282  1.00 92.23           H  
ATOM   1719 HG22 THR A 105       3.883  15.243   2.986  1.00 92.23           H  
ATOM   1720 HG23 THR A 105       4.582  13.606   2.856  1.00 92.23           H  
ATOM   1721  OG1 THR A 105       3.587  15.624   0.441  1.00 92.23           O  
ATOM   1722  HG1 THR A 105       2.840  15.115   0.117  1.00 92.23           H  
ATOM   1723  N   GLN A 106       5.384  17.373   1.897  1.00 94.88           N  
ATOM   1724  H   GLN A 106       4.570  17.279   1.305  1.00 94.88           H  
ATOM   1725  CA  GLN A 106       5.498  18.602   2.687  1.00 94.88           C  
ATOM   1726  HA  GLN A 106       6.386  18.559   3.317  1.00 94.88           H  
ATOM   1727  C   GLN A 106       4.283  18.786   3.602  1.00 94.88           C  
ATOM   1728  CB  GLN A 106       5.635  19.799   1.739  1.00 94.88           C  
ATOM   1729  HB2 GLN A 106       5.631  20.718   2.325  1.00 94.88           H  
ATOM   1730  HB3 GLN A 106       4.780  19.817   1.064  1.00 94.88           H  
ATOM   1731  O   GLN A 106       3.212  18.253   3.324  1.00 94.88           O  
ATOM   1732  CG  GLN A 106       6.921  19.750   0.905  1.00 94.88           C  
ATOM   1733  HG2 GLN A 106       7.774  19.615   1.570  1.00 94.88           H  
ATOM   1734  HG3 GLN A 106       6.887  18.907   0.216  1.00 94.88           H  
ATOM   1735  CD  GLN A 106       7.128  21.021   0.092  1.00 94.88           C  
ATOM   1736  NE2 GLN A 106       8.357  21.443  -0.106  1.00 94.88           N  
ATOM   1737 HE21 GLN A 106       8.433  22.283  -0.662  1.00 94.88           H  
ATOM   1738 HE22 GLN A 106       9.136  20.950   0.307  1.00 94.88           H  
ATOM   1739  OE1 GLN A 106       6.213  21.668  -0.381  1.00 94.88           O  
ATOM   1740  N   LEU A 107       4.437  19.567   4.679  1.00 98.00           N  
ATOM   1741  H   LEU A 107       5.334  20.003   4.839  1.00 98.00           H  
ATOM   1742  CA  LEU A 107       3.407  19.745   5.712  1.00 98.00           C  
ATOM   1743  HA  LEU A 107       3.249  18.783   6.200  1.00 98.00           H  
ATOM   1744  C   LEU A 107       2.048  20.198   5.154  1.00 98.00           C  
ATOM   1745  CB  LEU A 107       3.920  20.764   6.749  1.00 98.00           C  
ATOM   1746  HB2 LEU A 107       4.874  20.421   7.149  1.00 98.00           H  
ATOM   1747  HB3 LEU A 107       4.091  21.717   6.249  1.00 98.00           H  
ATOM   1748  O   LEU A 107       1.015  19.698   5.576  1.00 98.00           O  
ATOM   1749  CG  LEU A 107       2.971  21.007   7.939  1.00 98.00           C  
ATOM   1750  HG  LEU A 107       2.036  21.439   7.584  1.00 98.00           H  
ATOM   1751  CD1 LEU A 107       2.683  19.708   8.689  1.00 98.00           C  
ATOM   1752 HD11 LEU A 107       3.612  19.196   8.940  1.00 98.00           H  
ATOM   1753 HD12 LEU A 107       2.130  19.939   9.599  1.00 98.00           H  
ATOM   1754 HD13 LEU A 107       2.051  19.060   8.082  1.00 98.00           H  
ATOM   1755  CD2 LEU A 107       3.625  21.992   8.908  1.00 98.00           C  
ATOM   1756 HD21 LEU A 107       3.843  22.930   8.396  1.00 98.00           H  
ATOM   1757 HD22 LEU A 107       2.929  22.209   9.719  1.00 98.00           H  
ATOM   1758 HD23 LEU A 107       4.539  21.574   9.330  1.00 98.00           H  
ATOM   1759  N   ASN A 108       2.049  21.090   4.162  1.00 96.85           N  
ATOM   1760  H   ASN A 108       2.938  21.360   3.765  1.00 96.85           H  
ATOM   1761  CA  ASN A 108       0.840  21.640   3.538  1.00 96.85           C  
ATOM   1762  HA  ASN A 108       0.182  21.997   4.331  1.00 96.85           H  
ATOM   1763  C   ASN A 108       0.017  20.620   2.727  1.00 96.85           C  
ATOM   1764  CB  ASN A 108       1.236  22.837   2.654  1.00 96.85           C  
ATOM   1765  HB2 ASN A 108       1.788  23.568   3.244  1.00 96.85           H  
ATOM   1766  HB3 ASN A 108       0.322  23.316   2.302  1.00 96.85           H  
ATOM   1767  O   ASN A 108      -1.049  20.966   2.230  1.00 96.85           O  
ATOM   1768  CG  ASN A 108       2.078  22.444   1.447  1.00 96.85           C  
ATOM   1769  ND2 ASN A 108       1.948  23.139   0.343  1.00 96.85           N  
ATOM   1770 HD21 ASN A 108       2.549  22.877  -0.425  1.00 96.85           H  
ATOM   1771 HD22 ASN A 108       1.258  23.874   0.281  1.00 96.85           H  
ATOM   1772  OD1 ASN A 108       2.893  21.537   1.489  1.00 96.85           O  
ATOM   1773  N   ARG A 109       0.514  19.389   2.556  1.00 96.77           N  
ATOM   1774  H   ARG A 109       1.420  19.192   2.956  1.00 96.77           H  
ATOM   1775  CA  ARG A 109      -0.202  18.272   1.918  1.00 96.77           C  
ATOM   1776  HA  ARG A 109      -1.102  18.647   1.430  1.00 96.77           H  
ATOM   1777  C   ARG A 109      -0.689  17.236   2.929  1.00 96.77           C  
ATOM   1778  CB  ARG A 109       0.699  17.615   0.866  1.00 96.77           C  
ATOM   1779  HB2 ARG A 109       1.576  17.194   1.357  1.00 96.77           H  
ATOM   1780  HB3 ARG A 109       0.145  16.803   0.396  1.00 96.77           H  
ATOM   1781  O   ARG A 109      -1.191  16.184   2.531  1.00 96.77           O  
ATOM   1782  CG  ARG A 109       1.148  18.612  -0.212  1.00 96.77           C  
ATOM   1783  HG2 ARG A 109       0.274  19.110  -0.632  1.00 96.77           H  
ATOM   1784  HG3 ARG A 109       1.796  19.366   0.235  1.00 96.77           H  
ATOM   1785  CD  ARG A 109       1.927  17.925  -1.337  1.00 96.77           C  
ATOM   1786  HD2 ARG A 109       2.804  17.430  -0.921  1.00 96.77           H  
ATOM   1787  HD3 ARG A 109       2.294  18.686  -2.026  1.00 96.77           H  
ATOM   1788  NE  ARG A 109       1.090  16.950  -2.055  1.00 96.77           N  
ATOM   1789  HE  ARG A 109       1.002  16.022  -1.665  1.00 96.77           H  
ATOM   1790  NH1 ARG A 109       0.304  18.319  -3.741  1.00 96.77           N  
ATOM   1791 HH11 ARG A 109      -0.285  18.405  -4.558  1.00 96.77           H  
ATOM   1792 HH12 ARG A 109       0.872  19.085  -3.407  1.00 96.77           H  
ATOM   1793  NH2 ARG A 109      -0.378  16.226  -3.582  1.00 96.77           N  
ATOM   1794 HH21 ARG A 109      -0.452  15.381  -3.033  1.00 96.77           H  
ATOM   1795 HH22 ARG A 109      -0.978  16.297  -4.391  1.00 96.77           H  
ATOM   1796  CZ  ARG A 109       0.354  17.175  -3.123  1.00 96.77           C  
ATOM   1797  N   LEU A 110      -0.474  17.496   4.215  1.00 98.35           N  
ATOM   1798  H   LEU A 110      -0.112  18.404   4.469  1.00 98.35           H  
ATOM   1799  CA  LEU A 110      -0.849  16.620   5.311  1.00 98.35           C  
ATOM   1800  HA  LEU A 110      -1.135  15.642   4.925  1.00 98.35           H  
ATOM   1801  C   LEU A 110      -2.043  17.213   6.037  1.00 98.35           C  
ATOM   1802  CB  LEU A 110       0.318  16.438   6.289  1.00 98.35           C  
ATOM   1803  HB2 LEU A 110       0.473  17.376   6.822  1.00 98.35           H  
ATOM   1804  HB3 LEU A 110       0.031  15.674   7.011  1.00 98.35           H  
ATOM   1805  O   LEU A 110      -2.098  18.412   6.281  1.00 98.35           O  
ATOM   1806  CG  LEU A 110       1.644  16.038   5.643  1.00 98.35           C  
ATOM   1807  HG  LEU A 110       2.013  16.851   5.018  1.00 98.35           H  
ATOM   1808  CD1 LEU A 110       2.687  15.747   6.714  1.00 98.35           C  
ATOM   1809 HD11 LEU A 110       3.662  15.601   6.247  1.00 98.35           H  
ATOM   1810 HD12 LEU A 110       2.745  16.584   7.410  1.00 98.35           H  
ATOM   1811 HD13 LEU A 110       2.390  14.839   7.237  1.00 98.35           H  
ATOM   1812  CD2 LEU A 110       1.499  14.780   4.808  1.00 98.35           C  
ATOM   1813 HD21 LEU A 110       0.987  15.013   3.874  1.00 98.35           H  
ATOM   1814 HD22 LEU A 110       2.501  14.417   4.582  1.00 98.35           H  
ATOM   1815 HD23 LEU A 110       0.943  14.016   5.352  1.00 98.35           H  
ATOM   1816  N   TYR A 111      -2.950  16.344   6.431  1.00 98.66           N  
ATOM   1817  H   TYR A 111      -2.816  15.373   6.187  1.00 98.66           H  
ATOM   1818  CA  TYR A 111      -4.173  16.643   7.146  1.00 98.66           C  
ATOM   1819  HA  TYR A 111      -4.185  17.695   7.431  1.00 98.66           H  
ATOM   1820  C   TYR A 111      -4.199  15.768   8.403  1.00 98.66           C  
ATOM   1821  CB  TYR A 111      -5.374  16.377   6.229  1.00 98.66           C  
ATOM   1822  HB2 TYR A 111      -6.298  16.517   6.791  1.00 98.66           H  
ATOM   1823  HB3 TYR A 111      -5.341  15.336   5.905  1.00 98.66           H  
ATOM   1824  O   TYR A 111      -3.641  14.658   8.399  1.00 98.66           O  
ATOM   1825  CG  TYR A 111      -5.411  17.241   4.986  1.00 98.66           C  
ATOM   1826  CD1 TYR A 111      -6.268  18.354   4.929  1.00 98.66           C  
ATOM   1827  HD1 TYR A 111      -6.911  18.590   5.764  1.00 98.66           H  
ATOM   1828  CD2 TYR A 111      -4.587  16.933   3.883  1.00 98.66           C  
ATOM   1829  HD2 TYR A 111      -3.940  16.068   3.917  1.00 98.66           H  
ATOM   1830  CE1 TYR A 111      -6.313  19.151   3.773  1.00 98.66           C  
ATOM   1831  HE1 TYR A 111      -6.999  19.983   3.726  1.00 98.66           H  
ATOM   1832  CE2 TYR A 111      -4.599  17.754   2.742  1.00 98.66           C  
ATOM   1833  HE2 TYR A 111      -3.956  17.540   1.902  1.00 98.66           H  
ATOM   1834  OH  TYR A 111      -5.530  19.636   1.565  1.00 98.66           O  
ATOM   1835  HH  TYR A 111      -6.239  20.272   1.682  1.00 98.66           H  
ATOM   1836  CZ  TYR A 111      -5.480  18.853   2.675  1.00 98.66           C  
ATOM   1837  N   PRO A 112      -4.805  16.247   9.500  1.00 98.49           N  
ATOM   1838  CA  PRO A 112      -5.017  15.401  10.664  1.00 98.49           C  
ATOM   1839  HA  PRO A 112      -4.058  15.091  11.078  1.00 98.49           H  
ATOM   1840  C   PRO A 112      -5.801  14.151  10.251  1.00 98.49           C  
ATOM   1841  CB  PRO A 112      -5.757  16.275  11.682  1.00 98.49           C  
ATOM   1842  HB2 PRO A 112      -5.032  16.726  12.359  1.00 98.49           H  
ATOM   1843  HB3 PRO A 112      -6.496  15.708  12.248  1.00 98.49           H  
ATOM   1844  O   PRO A 112      -6.659  14.212   9.382  1.00 98.49           O  
ATOM   1845  CG  PRO A 112      -6.412  17.375  10.844  1.00 98.49           C  
ATOM   1846  HG2 PRO A 112      -7.403  17.055  10.523  1.00 98.49           H  
ATOM   1847  HG3 PRO A 112      -6.485  18.313  11.396  1.00 98.49           H  
ATOM   1848  CD  PRO A 112      -5.511  17.515   9.624  1.00 98.49           C  
ATOM   1849  HD2 PRO A 112      -6.124  17.720   8.746  1.00 98.49           H  
ATOM   1850  HD3 PRO A 112      -4.795  18.324   9.776  1.00 98.49           H  
ATOM   1851  N   CYS A 113      -5.491  13.000  10.841  1.00 98.58           N  
ATOM   1852  H   CYS A 113      -4.796  12.983  11.573  1.00 98.58           H  
ATOM   1853  CA  CYS A 113      -6.328  11.815  10.685  1.00 98.58           C  
ATOM   1854  HA  CYS A 113      -6.911  11.898   9.768  1.00 98.58           H  
ATOM   1855  C   CYS A 113      -7.265  11.748  11.894  1.00 98.58           C  
ATOM   1856  CB  CYS A 113      -5.441  10.578  10.556  1.00 98.58           C  
ATOM   1857  HB2 CYS A 113      -4.957  10.376  11.512  1.00 98.58           H  
ATOM   1858  HB3 CYS A 113      -4.684  10.747   9.791  1.00 98.58           H  
ATOM   1859  O   CYS A 113      -6.766  11.743  13.024  1.00 98.58           O  
ATOM   1860  SG  CYS A 113      -6.437   9.146  10.075  1.00 98.58           S  
ATOM   1861  HG  CYS A 113      -6.897   9.616   8.912  1.00 98.58           H  
ATOM   1862  N   PRO A 114      -8.595  11.744  11.708  1.00 98.13           N  
ATOM   1863  CA  PRO A 114      -9.513  11.574  12.820  1.00 98.13           C  
ATOM   1864  HA  PRO A 114      -9.286  12.288  13.612  1.00 98.13           H  
ATOM   1865  C   PRO A 114      -9.372  10.150  13.366  1.00 98.13           C  
ATOM   1866  CB  PRO A 114     -10.894  11.870  12.240  1.00 98.13           C  
ATOM   1867  HB2 PRO A 114     -11.683  11.349  12.782  1.00 98.13           H  
ATOM   1868  HB3 PRO A 114     -11.070  12.946  12.255  1.00 98.13           H  
ATOM   1869  O   PRO A 114      -9.105   9.219  12.610  1.00 98.13           O  
ATOM   1870  CG  PRO A 114     -10.766  11.399  10.793  1.00 98.13           C  
ATOM   1871  HG2 PRO A 114     -11.473  11.902  10.133  1.00 98.13           H  
ATOM   1872  HG3 PRO A 114     -10.913  10.320  10.758  1.00 98.13           H  
ATOM   1873  CD  PRO A 114      -9.316  11.731  10.445  1.00 98.13           C  
ATOM   1874  HD2 PRO A 114      -8.916  10.982   9.761  1.00 98.13           H  
ATOM   1875  HD3 PRO A 114      -9.251  12.722   9.996  1.00 98.13           H  
ATOM   1876  N   GLU A 115      -9.573   9.967  14.673  1.00 97.74           N  
ATOM   1877  H   GLU A 115      -9.723  10.777  15.258  1.00 97.74           H  
ATOM   1878  CA  GLU A 115      -9.239   8.700  15.343  1.00 97.74           C  
ATOM   1879  HA  GLU A 115      -8.161   8.553  15.264  1.00 97.74           H  
ATOM   1880  C   GLU A 115      -9.905   7.480  14.693  1.00 97.74           C  
ATOM   1881  CB  GLU A 115      -9.609   8.794  16.833  1.00 97.74           C  
ATOM   1882  HB2 GLU A 115     -10.685   8.935  16.926  1.00 97.74           H  
ATOM   1883  HB3 GLU A 115      -9.122   9.670  17.262  1.00 97.74           H  
ATOM   1884  O   GLU A 115      -9.254   6.460  14.507  1.00 97.74           O  
ATOM   1885  CG  GLU A 115      -9.202   7.549  17.646  1.00 97.74           C  
ATOM   1886  HG2 GLU A 115      -9.821   6.708  17.334  1.00 97.74           H  
ATOM   1887  HG3 GLU A 115      -9.418   7.740  18.698  1.00 97.74           H  
ATOM   1888  CD  GLU A 115      -7.713   7.193  17.491  1.00 97.74           C  
ATOM   1889  OE1 GLU A 115      -7.395   5.987  17.347  1.00 97.74           O  
ATOM   1890  OE2 GLU A 115      -6.898   8.141  17.459  1.00 97.74           O  
ATOM   1891  N   HIS A 116     -11.160   7.605  14.250  1.00 97.85           N  
ATOM   1892  H   HIS A 116     -11.625   8.493  14.378  1.00 97.85           H  
ATOM   1893  CA  HIS A 116     -11.894   6.521  13.588  1.00 97.85           C  
ATOM   1894  HA  HIS A 116     -11.858   5.647  14.238  1.00 97.85           H  
ATOM   1895  C   HIS A 116     -11.295   6.085  12.237  1.00 97.85           C  
ATOM   1896  CB  HIS A 116     -13.367   6.926  13.424  1.00 97.85           C  
ATOM   1897  HB2 HIS A 116     -13.765   7.238  14.390  1.00 97.85           H  
ATOM   1898  HB3 HIS A 116     -13.929   6.046  13.112  1.00 97.85           H  
ATOM   1899  O   HIS A 116     -11.560   4.971  11.798  1.00 97.85           O  
ATOM   1900  CG  HIS A 116     -13.604   8.020  12.411  1.00 97.85           C  
ATOM   1901  CD2 HIS A 116     -13.985   7.853  11.105  1.00 97.85           C  
ATOM   1902  HD2 HIS A 116     -14.153   6.912  10.602  1.00 97.85           H  
ATOM   1903  ND1 HIS A 116     -13.521   9.377  12.637  1.00 97.85           N  
ATOM   1904  HD1 HIS A 116     -13.384   9.826  13.531  1.00 97.85           H  
ATOM   1905  CE1 HIS A 116     -13.836  10.009  11.494  1.00 97.85           C  
ATOM   1906  HE1 HIS A 116     -13.901  11.079  11.364  1.00 97.85           H  
ATOM   1907  NE2 HIS A 116     -14.124   9.123  10.538  1.00 97.85           N  
ATOM   1908  N   LEU A 117     -10.479   6.929  11.594  1.00 97.91           N  
ATOM   1909  H   LEU A 117     -10.271   7.815  12.031  1.00 97.91           H  
ATOM   1910  CA  LEU A 117      -9.739   6.596  10.373  1.00 97.91           C  
ATOM   1911  HA  LEU A 117     -10.185   5.713   9.914  1.00 97.91           H  
ATOM   1912  C   LEU A 117      -8.279   6.226  10.653  1.00 97.91           C  
ATOM   1913  CB  LEU A 117      -9.812   7.756   9.359  1.00 97.91           C  
ATOM   1914  HB2 LEU A 117      -9.362   8.638   9.815  1.00 97.91           H  
ATOM   1915  HB3 LEU A 117      -9.216   7.492   8.486  1.00 97.91           H  
ATOM   1916  O   LEU A 117      -7.590   5.789   9.732  1.00 97.91           O  
ATOM   1917  CG  LEU A 117     -11.222   8.121   8.874  1.00 97.91           C  
ATOM   1918  HG  LEU A 117     -11.791   8.468   9.737  1.00 97.91           H  
ATOM   1919  CD1 LEU A 117     -11.154   9.262   7.857  1.00 97.91           C  
ATOM   1920 HD11 LEU A 117     -12.166   9.564   7.589  1.00 97.91           H  
ATOM   1921 HD12 LEU A 117     -10.631  10.123   8.274  1.00 97.91           H  
ATOM   1922 HD13 LEU A 117     -10.642   8.927   6.954  1.00 97.91           H  
ATOM   1923  CD2 LEU A 117     -11.951   6.944   8.228  1.00 97.91           C  
ATOM   1924 HD21 LEU A 117     -12.131   6.157   8.961  1.00 97.91           H  
ATOM   1925 HD22 LEU A 117     -12.922   7.276   7.860  1.00 97.91           H  
ATOM   1926 HD23 LEU A 117     -11.376   6.545   7.393  1.00 97.91           H  
ATOM   1927  N   SER A 118      -7.779   6.377  11.882  1.00 97.81           N  
ATOM   1928  H   SER A 118      -8.392   6.689  12.622  1.00 97.81           H  
ATOM   1929  CA  SER A 118      -6.405   5.995  12.218  1.00 97.81           C  
ATOM   1930  HA  SER A 118      -5.732   6.558  11.571  1.00 97.81           H  
ATOM   1931  C   SER A 118      -6.185   4.499  11.987  1.00 97.81           C  
ATOM   1932  CB  SER A 118      -6.071   6.352  13.667  1.00 97.81           C  
ATOM   1933  HB2 SER A 118      -6.754   5.825  14.334  1.00 97.81           H  
ATOM   1934  HB3 SER A 118      -6.186   7.425  13.821  1.00 97.81           H  
ATOM   1935  O   SER A 118      -7.092   3.694  12.192  1.00 97.81           O  
ATOM   1936  OG  SER A 118      -4.739   5.960  13.967  1.00 97.81           O  
ATOM   1937  HG  SER A 118      -4.771   5.653  14.876  1.00 97.81           H  
ATOM   1938  N   VAL A 119      -4.962   4.094  11.630  1.00 96.56           N  
ATOM   1939  H   VAL A 119      -4.241   4.790  11.507  1.00 96.56           H  
ATOM   1940  CA  VAL A 119      -4.612   2.675  11.433  1.00 96.56           C  
ATOM   1941  HA  VAL A 119      -5.287   2.276  10.676  1.00 96.56           H  
ATOM   1942  C   VAL A 119      -4.811   1.820  12.696  1.00 96.56           C  
ATOM   1943  CB  VAL A 119      -3.175   2.567  10.893  1.00 96.56           C  
ATOM   1944  HB  VAL A 119      -3.035   3.367  10.166  1.00 96.56           H  
ATOM   1945  O   VAL A 119      -4.947   0.604  12.608  1.00 96.56           O  
ATOM   1946  CG1 VAL A 119      -2.093   2.737  11.969  1.00 96.56           C  
ATOM   1947 HG11 VAL A 119      -2.265   3.653  12.533  1.00 96.56           H  
ATOM   1948 HG12 VAL A 119      -1.115   2.798  11.493  1.00 96.56           H  
ATOM   1949 HG13 VAL A 119      -2.098   1.887  12.652  1.00 96.56           H  
ATOM   1950  CG2 VAL A 119      -2.961   1.248  10.149  1.00 96.56           C  
ATOM   1951 HG21 VAL A 119      -3.700   1.151   9.354  1.00 96.56           H  
ATOM   1952 HG22 VAL A 119      -3.062   0.403  10.830  1.00 96.56           H  
ATOM   1953 HG23 VAL A 119      -1.966   1.245   9.704  1.00 96.56           H  
ATOM   1954  N   THR A 120      -4.852   2.458  13.871  1.00 95.20           N  
ATOM   1955  H   THR A 120      -4.752   3.463  13.870  1.00 95.20           H  
ATOM   1956  CA  THR A 120      -5.158   1.835  15.169  1.00 95.20           C  
ATOM   1957  HA  THR A 120      -4.592   0.908  15.266  1.00 95.20           H  
ATOM   1958  C   THR A 120      -6.631   1.468  15.330  1.00 95.20           C  
ATOM   1959  CB  THR A 120      -4.766   2.782  16.318  1.00 95.20           C  
ATOM   1960  HB  THR A 120      -5.182   2.420  17.258  1.00 95.20           H  
ATOM   1961  O   THR A 120      -6.933   0.478  15.991  1.00 95.20           O  
ATOM   1962  CG2 THR A 120      -3.242   2.854  16.443  1.00 95.20           C  
ATOM   1963 HG21 THR A 120      -2.842   1.859  16.638  1.00 95.20           H  
ATOM   1964 HG22 THR A 120      -2.982   3.508  17.275  1.00 95.20           H  
ATOM   1965 HG23 THR A 120      -2.803   3.249  15.527  1.00 95.20           H  
ATOM   1966  OG1 THR A 120      -5.214   4.105  16.069  1.00 95.20           O  
ATOM   1967  HG1 THR A 120      -5.886   4.360  16.705  1.00 95.20           H  
ATOM   1968  N   SER A 121      -7.535   2.242  14.727  1.00 97.18           N  
ATOM   1969  H   SER A 121      -7.202   3.026  14.183  1.00 97.18           H  
ATOM   1970  CA  SER A 121      -8.990   2.054  14.819  1.00 97.18           C  
ATOM   1971  HA  SER A 121      -9.230   1.433  15.682  1.00 97.18           H  
ATOM   1972  C   SER A 121      -9.572   1.364  13.583  1.00 97.18           C  
ATOM   1973  CB  SER A 121      -9.663   3.412  15.018  1.00 97.18           C  
ATOM   1974  HB2 SER A 121      -9.353   4.084  14.217  1.00 97.18           H  
ATOM   1975  HB3 SER A 121     -10.744   3.285  14.971  1.00 97.18           H  
ATOM   1976  O   SER A 121     -10.562   0.642  13.678  1.00 97.18           O  
ATOM   1977  OG  SER A 121      -9.321   3.941  16.288  1.00 97.18           O  
ATOM   1978  HG  SER A 121      -8.755   4.712  16.205  1.00 97.18           H  
ATOM   1979  N   LEU A 122      -8.942   1.553  12.424  1.00 97.13           N  
ATOM   1980  H   LEU A 122      -8.160   2.193  12.421  1.00 97.13           H  
ATOM   1981  CA  LEU A 122      -9.356   1.008  11.139  1.00 97.13           C  
ATOM   1982  HA  LEU A 122     -10.093   0.222  11.301  1.00 97.13           H  
ATOM   1983  C   LEU A 122      -8.137   0.393  10.448  1.00 97.13           C  
ATOM   1984  CB  LEU A 122     -10.027   2.150  10.357  1.00 97.13           C  
ATOM   1985  HB2 LEU A 122      -9.325   2.979  10.267  1.00 97.13           H  
ATOM   1986  HB3 LEU A 122     -10.861   2.510  10.960  1.00 97.13           H  
ATOM   1987  O   LEU A 122      -7.349   1.087   9.806  1.00 97.13           O  
ATOM   1988  CG  LEU A 122     -10.572   1.792   8.963  1.00 97.13           C  
ATOM   1989  HG  LEU A 122      -9.762   1.456   8.317  1.00 97.13           H  
ATOM   1990  CD1 LEU A 122     -11.635   0.694   9.031  1.00 97.13           C  
ATOM   1991 HD11 LEU A 122     -12.057   0.537   8.039  1.00 97.13           H  
ATOM   1992 HD12 LEU A 122     -12.431   0.991   9.713  1.00 97.13           H  
ATOM   1993 HD13 LEU A 122     -11.189  -0.243   9.366  1.00 97.13           H  
ATOM   1994  CD2 LEU A 122     -11.187   3.063   8.374  1.00 97.13           C  
ATOM   1995 HD21 LEU A 122     -11.859   3.523   9.098  1.00 97.13           H  
ATOM   1996 HD22 LEU A 122     -10.404   3.775   8.116  1.00 97.13           H  
ATOM   1997 HD23 LEU A 122     -11.779   2.848   7.484  1.00 97.13           H  
ATOM   1998  N   ALA A 123      -7.959  -0.916  10.604  1.00 95.74           N  
ATOM   1999  H   ALA A 123      -8.627  -1.432  11.159  1.00 95.74           H  
ATOM   2000  CA  ALA A 123      -6.807  -1.625  10.056  1.00 95.74           C  
ATOM   2001  HA  ALA A 123      -5.906  -1.165  10.461  1.00 95.74           H  
ATOM   2002  C   ALA A 123      -6.736  -1.527   8.520  1.00 95.74           C  
ATOM   2003  CB  ALA A 123      -6.855  -3.082  10.530  1.00 95.74           C  
ATOM   2004  HB1 ALA A 123      -6.868  -3.117  11.619  1.00 95.74           H  
ATOM   2005  HB2 ALA A 123      -7.748  -3.570  10.139  1.00 95.74           H  
ATOM   2006  HB3 ALA A 123      -5.976  -3.616  10.169  1.00 95.74           H  
ATOM   2007  O   ALA A 123      -7.748  -1.339   7.841  1.00 95.74           O  
ATOM   2008  N   SER A 124      -5.532  -1.681   7.961  1.00 96.46           N  
ATOM   2009  H   SER A 124      -4.739  -1.880   8.554  1.00 96.46           H  
ATOM   2010  CA  SER A 124      -5.396  -1.897   6.519  1.00 96.46           C  
ATOM   2011  HA  SER A 124      -5.948  -1.116   5.996  1.00 96.46           H  
ATOM   2012  C   SER A 124      -5.981  -3.255   6.132  1.00 96.46           C  
ATOM   2013  CB  SER A 124      -3.936  -1.823   6.069  1.00 96.46           C  
ATOM   2014  HB2 SER A 124      -3.375  -2.666   6.472  1.00 96.46           H  
ATOM   2015  HB3 SER A 124      -3.492  -0.893   6.424  1.00 96.46           H  
ATOM   2016  O   SER A 124      -5.870  -4.225   6.880  1.00 96.46           O  
ATOM   2017  OG  SER A 124      -3.917  -1.858   4.655  1.00 96.46           O  
ATOM   2018  HG  SER A 124      -3.057  -1.588   4.326  1.00 96.46           H  
ATOM   2019  N   LEU A 125      -6.557  -3.336   4.935  1.00 96.37           N  
ATOM   2020  H   LEU A 125      -6.609  -2.493   4.381  1.00 96.37           H  
ATOM   2021  CA  LEU A 125      -6.978  -4.600   4.322  1.00 96.37           C  
ATOM   2022  HA  LEU A 125      -7.152  -5.342   5.100  1.00 96.37           H  
ATOM   2023  C   LEU A 125      -5.898  -5.193   3.411  1.00 96.37           C  
ATOM   2024  CB  LEU A 125      -8.292  -4.378   3.559  1.00 96.37           C  
ATOM   2025  HB2 LEU A 125      -8.112  -3.653   2.765  1.00 96.37           H  
ATOM   2026  HB3 LEU A 125      -8.591  -5.316   3.092  1.00 96.37           H  
ATOM   2027  O   LEU A 125      -6.092  -6.272   2.854  1.00 96.37           O  
ATOM   2028  CG  LEU A 125      -9.449  -3.879   4.440  1.00 96.37           C  
ATOM   2029  HG  LEU A 125      -9.178  -2.931   4.904  1.00 96.37           H  
ATOM   2030  CD1 LEU A 125     -10.664  -3.640   3.558  1.00 96.37           C  
ATOM   2031 HD11 LEU A 125     -10.397  -2.936   2.769  1.00 96.37           H  
ATOM   2032 HD12 LEU A 125     -11.006  -4.571   3.107  1.00 96.37           H  
ATOM   2033 HD13 LEU A 125     -11.461  -3.195   4.155  1.00 96.37           H  
ATOM   2034  CD2 LEU A 125      -9.835  -4.876   5.534  1.00 96.37           C  
ATOM   2035 HD21 LEU A 125      -9.019  -4.974   6.250  1.00 96.37           H  
ATOM   2036 HD22 LEU A 125     -10.060  -5.848   5.094  1.00 96.37           H  
ATOM   2037 HD23 LEU A 125     -10.710  -4.506   6.068  1.00 96.37           H  
ATOM   2038  N   THR A 126      -4.779  -4.486   3.234  1.00 96.25           N  
ATOM   2039  H   THR A 126      -4.654  -3.618   3.735  1.00 96.25           H  
ATOM   2040  CA  THR A 126      -3.734  -4.869   2.288  1.00 96.25           C  
ATOM   2041  HA  THR A 126      -4.153  -5.625   1.623  1.00 96.25           H  
ATOM   2042  C   THR A 126      -2.561  -5.521   3.001  1.00 96.25           C  
ATOM   2043  CB  THR A 126      -3.328  -3.716   1.360  1.00 96.25           C  
ATOM   2044  HB  THR A 126      -2.690  -4.109   0.568  1.00 96.25           H  
ATOM   2045  O   THR A 126      -1.956  -4.956   3.917  1.00 96.25           O  
ATOM   2046  CG2 THR A 126      -4.573  -3.080   0.741  1.00 96.25           C  
ATOM   2047 HG21 THR A 126      -4.955  -2.293   1.391  1.00 96.25           H  
ATOM   2048 HG22 THR A 126      -5.368  -3.815   0.618  1.00 96.25           H  
ATOM   2049 HG23 THR A 126      -4.337  -2.665  -0.239  1.00 96.25           H  
ATOM   2050  OG1 THR A 126      -2.670  -2.658   2.011  1.00 96.25           O  
ATOM   2051  HG1 THR A 126      -2.665  -1.960   1.351  1.00 96.25           H  
ATOM   2052  N   SER A 127      -2.246  -6.737   2.577  1.00 98.21           N  
ATOM   2053  H   SER A 127      -2.760  -7.106   1.790  1.00 98.21           H  
ATOM   2054  CA  SER A 127      -1.134  -7.536   3.069  1.00 98.21           C  
ATOM   2055  HA  SER A 127      -0.963  -7.309   4.122  1.00 98.21           H  
ATOM   2056  C   SER A 127       0.139  -7.239   2.290  1.00 98.21           C  
ATOM   2057  CB  SER A 127      -1.457  -9.019   2.957  1.00 98.21           C  
ATOM   2058  HB2 SER A 127      -0.574  -9.587   3.248  1.00 98.21           H  
ATOM   2059  HB3 SER A 127      -1.708  -9.259   1.924  1.00 98.21           H  
ATOM   2060  O   SER A 127       0.093  -6.943   1.098  1.00 98.21           O  
ATOM   2061  OG  SER A 127      -2.536  -9.369   3.798  1.00 98.21           O  
ATOM   2062  HG  SER A 127      -2.210  -9.543   4.685  1.00 98.21           H  
ATOM   2063  N   HIS A 128       1.281  -7.358   2.963  1.00 97.47           N  
ATOM   2064  H   HIS A 128       1.233  -7.706   3.909  1.00 97.47           H  
ATOM   2065  CA  HIS A 128       2.606  -7.217   2.358  1.00 97.47           C  
ATOM   2066  HA  HIS A 128       2.519  -6.754   1.375  1.00 97.47           H  
ATOM   2067  C   HIS A 128       3.230  -8.601   2.179  1.00 97.47           C  
ATOM   2068  CB  HIS A 128       3.452  -6.290   3.242  1.00 97.47           C  
ATOM   2069  HB2 HIS A 128       3.450  -6.684   4.258  1.00 97.47           H  
ATOM   2070  HB3 HIS A 128       2.978  -5.308   3.270  1.00 97.47           H  
ATOM   2071  O   HIS A 128       3.326  -9.365   3.137  1.00 97.47           O  
ATOM   2072  CG  HIS A 128       4.892  -6.106   2.833  1.00 97.47           C  
ATOM   2073  CD2 HIS A 128       5.438  -6.335   1.604  1.00 97.47           C  
ATOM   2074  HD2 HIS A 128       4.922  -6.636   0.705  1.00 97.47           H  
ATOM   2075  ND1 HIS A 128       5.916  -5.783   3.724  1.00 97.47           N  
ATOM   2076  CE1 HIS A 128       7.058  -5.904   3.037  1.00 97.47           C  
ATOM   2077  HE1 HIS A 128       8.048  -5.807   3.457  1.00 97.47           H  
ATOM   2078  NE2 HIS A 128       6.796  -6.233   1.767  1.00 97.47           N  
ATOM   2079  HE2 HIS A 128       7.498  -6.502   1.093  1.00 97.47           H  
ATOM   2080  N   VAL A 129       3.655  -8.926   0.964  1.00 98.36           N  
ATOM   2081  H   VAL A 129       3.541  -8.251   0.221  1.00 98.36           H  
ATOM   2082  CA  VAL A 129       4.323 -10.180   0.605  1.00 98.36           C  
ATOM   2083  HA  VAL A 129       4.645 -10.689   1.514  1.00 98.36           H  
ATOM   2084  C   VAL A 129       5.589  -9.910  -0.205  1.00 98.36           C  
ATOM   2085  CB  VAL A 129       3.367 -11.138  -0.137  1.00 98.36           C  
ATOM   2086  HB  VAL A 129       3.895 -12.073  -0.323  1.00 98.36           H  
ATOM   2087  O   VAL A 129       5.857  -8.780  -0.624  1.00 98.36           O  
ATOM   2088  CG1 VAL A 129       2.154 -11.471   0.735  1.00 98.36           C  
ATOM   2089 HG11 VAL A 129       2.491 -11.780   1.725  1.00 98.36           H  
ATOM   2090 HG12 VAL A 129       1.598 -12.294   0.286  1.00 98.36           H  
ATOM   2091 HG13 VAL A 129       1.501 -10.604   0.829  1.00 98.36           H  
ATOM   2092  CG2 VAL A 129       2.871 -10.602  -1.485  1.00 98.36           C  
ATOM   2093 HG21 VAL A 129       3.705 -10.546  -2.184  1.00 98.36           H  
ATOM   2094 HG22 VAL A 129       2.422  -9.616  -1.367  1.00 98.36           H  
ATOM   2095 HG23 VAL A 129       2.124 -11.278  -1.903  1.00 98.36           H  
ATOM   2096  N   GLN A 130       6.369 -10.964  -0.412  1.00 97.82           N  
ATOM   2097  H   GLN A 130       6.102 -11.858  -0.026  1.00 97.82           H  
ATOM   2098  CA  GLN A 130       7.553 -10.969  -1.258  1.00 97.82           C  
ATOM   2099  HA  GLN A 130       7.665  -9.997  -1.738  1.00 97.82           H  
ATOM   2100  C   GLN A 130       7.375 -12.036  -2.339  1.00 97.82           C  
ATOM   2101  CB  GLN A 130       8.802 -11.245  -0.411  1.00 97.82           C  
ATOM   2102  HB2 GLN A 130       8.754 -12.269  -0.040  1.00 97.82           H  
ATOM   2103  HB3 GLN A 130       9.677 -11.144  -1.052  1.00 97.82           H  
ATOM   2104  O   GLN A 130       6.898 -13.133  -2.050  1.00 97.82           O  
ATOM   2105  CG  GLN A 130       8.938 -10.320   0.810  1.00 97.82           C  
ATOM   2106  HG2 GLN A 130       8.815  -9.280   0.507  1.00 97.82           H  
ATOM   2107  HG3 GLN A 130       8.149 -10.554   1.526  1.00 97.82           H  
ATOM   2108  CD  GLN A 130      10.277 -10.465   1.523  1.00 97.82           C  
ATOM   2109  NE2 GLN A 130      10.381 -10.035   2.758  1.00 97.82           N  
ATOM   2110 HE21 GLN A 130       9.582  -9.668   3.255  1.00 97.82           H  
ATOM   2111 HE22 GLN A 130      11.299 -10.129   3.170  1.00 97.82           H  
ATOM   2112  OE1 GLN A 130      11.264 -10.956   1.005  1.00 97.82           O  
ATOM   2113  N   LEU A 131       7.738 -11.740  -3.582  1.00 98.34           N  
ATOM   2114  H   LEU A 131       8.193 -10.855  -3.755  1.00 98.34           H  
ATOM   2115  CA  LEU A 131       7.768 -12.757  -4.625  1.00 98.34           C  
ATOM   2116  HA  LEU A 131       6.837 -13.324  -4.594  1.00 98.34           H  
ATOM   2117  C   LEU A 131       8.908 -13.728  -4.341  1.00 98.34           C  
ATOM   2118  CB  LEU A 131       7.912 -12.137  -6.021  1.00 98.34           C  
ATOM   2119  HB2 LEU A 131       7.924 -12.942  -6.756  1.00 98.34           H  
ATOM   2120  HB3 LEU A 131       8.871 -11.622  -6.077  1.00 98.34           H  
ATOM   2121  O   LEU A 131      10.037 -13.320  -4.081  1.00 98.34           O  
ATOM   2122  CG  LEU A 131       6.804 -11.145  -6.387  1.00 98.34           C  
ATOM   2123  HG  LEU A 131       6.897 -10.282  -5.727  1.00 98.34           H  
ATOM   2124  CD1 LEU A 131       6.998 -10.673  -7.823  1.00 98.34           C  
ATOM   2125 HD11 LEU A 131       8.002 -10.267  -7.945  1.00 98.34           H  
ATOM   2126 HD12 LEU A 131       6.272  -9.894  -8.057  1.00 98.34           H  
ATOM   2127 HD13 LEU A 131       6.867 -11.514  -8.503  1.00 98.34           H  
ATOM   2128  CD2 LEU A 131       5.394 -11.731  -6.267  1.00 98.34           C  
ATOM   2129 HD21 LEU A 131       5.313 -12.636  -6.869  1.00 98.34           H  
ATOM   2130 HD22 LEU A 131       4.668 -10.996  -6.615  1.00 98.34           H  
ATOM   2131 HD23 LEU A 131       5.172 -11.964  -5.225  1.00 98.34           H  
ATOM   2132  N   ASP A 132       8.606 -15.016  -4.419  1.00 98.38           N  
ATOM   2133  H   ASP A 132       7.647 -15.286  -4.585  1.00 98.38           H  
ATOM   2134  CA  ASP A 132       9.620 -16.058  -4.433  1.00 98.38           C  
ATOM   2135  HA  ASP A 132      10.367 -15.847  -3.667  1.00 98.38           H  
ATOM   2136  C   ASP A 132      10.310 -16.062  -5.798  1.00 98.38           C  
ATOM   2137  CB  ASP A 132       8.957 -17.391  -4.102  1.00 98.38           C  
ATOM   2138  HB2 ASP A 132       8.315 -17.700  -4.926  1.00 98.38           H  
ATOM   2139  HB3 ASP A 132       8.321 -17.252  -3.228  1.00 98.38           H  
ATOM   2140  O   ASP A 132       9.756 -16.546  -6.788  1.00 98.38           O  
ATOM   2141  CG  ASP A 132       9.965 -18.497  -3.792  1.00 98.38           C  
ATOM   2142  OD1 ASP A 132      11.178 -18.219  -3.701  1.00 98.38           O  
ATOM   2143  OD2 ASP A 132       9.464 -19.622  -3.568  1.00 98.38           O  
ATOM   2144  N   THR A 133      11.456 -15.392  -5.860  1.00 97.17           N  
ATOM   2145  H   THR A 133      11.802 -14.967  -5.012  1.00 97.17           H  
ATOM   2146  CA  THR A 133      12.275 -15.218  -7.058  1.00 97.17           C  
ATOM   2147  HA  THR A 133      12.297 -16.160  -7.606  1.00 97.17           H  
ATOM   2148  C   THR A 133      13.706 -14.856  -6.657  1.00 97.17           C  
ATOM   2149  CB  THR A 133      11.677 -14.147  -7.985  1.00 97.17           C  
ATOM   2150  HB  THR A 133      10.668 -14.447  -8.265  1.00 97.17           H  
ATOM   2151  O   THR A 133      13.960 -14.387  -5.547  1.00 97.17           O  
ATOM   2152  CG2 THR A 133      11.610 -12.739  -7.386  1.00 97.17           C  
ATOM   2153 HG21 THR A 133      12.609 -12.374  -7.149  1.00 97.17           H  
ATOM   2154 HG22 THR A 133      11.141 -12.068  -8.106  1.00 97.17           H  
ATOM   2155 HG23 THR A 133      11.012 -12.752  -6.475  1.00 97.17           H  
ATOM   2156  OG1 THR A 133      12.452 -14.071  -9.152  1.00 97.17           O  
ATOM   2157  HG1 THR A 133      12.302 -14.900  -9.612  1.00 97.17           H  
ATOM   2158  N   THR A 134      14.659 -15.055  -7.565  1.00 95.22           N  
ATOM   2159  H   THR A 134      14.383 -15.415  -8.467  1.00 95.22           H  
ATOM   2160  CA  THR A 134      16.060 -14.635  -7.392  1.00 95.22           C  
ATOM   2161  HA  THR A 134      16.284 -14.586  -6.326  1.00 95.22           H  
ATOM   2162  C   THR A 134      16.347 -13.238  -7.949  1.00 95.22           C  
ATOM   2163  CB  THR A 134      17.011 -15.659  -8.018  1.00 95.22           C  
ATOM   2164  HB  THR A 134      18.040 -15.321  -7.897  1.00 95.22           H  
ATOM   2165  O   THR A 134      17.474 -12.753  -7.829  1.00 95.22           O  
ATOM   2166  CG2 THR A 134      16.877 -17.040  -7.374  1.00 95.22           C  
ATOM   2167 HG21 THR A 134      15.889 -17.457  -7.567  1.00 95.22           H  
ATOM   2168 HG22 THR A 134      17.021 -16.954  -6.297  1.00 95.22           H  
ATOM   2169 HG23 THR A 134      17.637 -17.709  -7.780  1.00 95.22           H  
ATOM   2170  OG1 THR A 134      16.728 -15.801  -9.389  1.00 95.22           O  
ATOM   2171  HG1 THR A 134      16.866 -16.719  -9.632  1.00 95.22           H  
ATOM   2172  N   VAL A 135      15.350 -12.579  -8.552  1.00 95.36           N  
ATOM   2173  H   VAL A 135      14.452 -13.037  -8.620  1.00 95.36           H  
ATOM   2174  CA  VAL A 135      15.468 -11.211  -9.075  1.00 95.36           C  
ATOM   2175  HA  VAL A 135      16.273 -11.194  -9.811  1.00 95.36           H  
ATOM   2176  C   VAL A 135      15.832 -10.243  -7.947  1.00 95.36           C  
ATOM   2177  CB  VAL A 135      14.164 -10.788  -9.780  1.00 95.36           C  
ATOM   2178  HB  VAL A 135      13.319 -10.992  -9.122  1.00 95.36           H  
ATOM   2179  O   VAL A 135      15.152 -10.182  -6.930  1.00 95.36           O  
ATOM   2180  CG1 VAL A 135      14.126  -9.300 -10.155  1.00 95.36           C  
ATOM   2181 HG11 VAL A 135      13.182  -9.086 -10.656  1.00 95.36           H  
ATOM   2182 HG12 VAL A 135      14.168  -8.680  -9.260  1.00 95.36           H  
ATOM   2183 HG13 VAL A 135      14.958  -9.049 -10.814  1.00 95.36           H  
ATOM   2184  CG2 VAL A 135      13.983 -11.588 -11.075  1.00 95.36           C  
ATOM   2185 HG21 VAL A 135      13.034 -11.327 -11.545  1.00 95.36           H  
ATOM   2186 HG22 VAL A 135      13.970 -12.655 -10.852  1.00 95.36           H  
ATOM   2187 HG23 VAL A 135      14.800 -11.383 -11.767  1.00 95.36           H  
ATOM   2188  N   GLY A 136      16.904  -9.470  -8.136  1.00 88.41           N  
ATOM   2189  H   GLY A 136      17.451  -9.616  -8.973  1.00 88.41           H  
ATOM   2190  CA  GLY A 136      17.336  -8.450  -7.175  1.00 88.41           C  
ATOM   2191  HA2 GLY A 136      17.124  -8.786  -6.160  1.00 88.41           H  
ATOM   2192  HA3 GLY A 136      18.412  -8.305  -7.270  1.00 88.41           H  
ATOM   2193  C   GLY A 136      16.654  -7.097  -7.384  1.00 88.41           C  
ATOM   2194  O   GLY A 136      16.071  -6.552  -6.455  1.00 88.41           O  
ATOM   2195  N   GLU A 137      16.715  -6.563  -8.606  1.00 90.60           N  
ATOM   2196  H   GLU A 137      17.149  -7.092  -9.349  1.00 90.60           H  
ATOM   2197  CA  GLU A 137      16.093  -5.290  -8.987  1.00 90.60           C  
ATOM   2198  HA  GLU A 137      15.488  -4.919  -8.160  1.00 90.60           H  
ATOM   2199  C   GLU A 137      15.162  -5.505 -10.185  1.00 90.60           C  
ATOM   2200  CB  GLU A 137      17.152  -4.217  -9.311  1.00 90.60           C  
ATOM   2201  HB2 GLU A 137      17.840  -4.606 -10.062  1.00 90.60           H  
ATOM   2202  HB3 GLU A 137      16.636  -3.353  -9.732  1.00 90.60           H  
ATOM   2203  O   GLU A 137      15.498  -6.220 -11.131  1.00 90.60           O  
ATOM   2204  CG  GLU A 137      17.948  -3.748  -8.078  1.00 90.60           C  
ATOM   2205  HG2 GLU A 137      17.240  -3.428  -7.314  1.00 90.60           H  
ATOM   2206  HG3 GLU A 137      18.512  -4.593  -7.682  1.00 90.60           H  
ATOM   2207  CD  GLU A 137      18.926  -2.587  -8.361  1.00 90.60           C  
ATOM   2208  OE1 GLU A 137      19.556  -2.106  -7.388  1.00 90.60           O  
ATOM   2209  OE2 GLU A 137      19.058  -2.162  -9.533  1.00 90.60           O  
ATOM   2210  N   LEU A 138      13.985  -4.877 -10.151  1.00 93.56           N  
ATOM   2211  H   LEU A 138      13.776  -4.279  -9.364  1.00 93.56           H  
ATOM   2212  CA  LEU A 138      13.036  -4.918 -11.262  1.00 93.56           C  
ATOM   2213  HA  LEU A 138      12.979  -5.940 -11.634  1.00 93.56           H  
ATOM   2214  C   LEU A 138      13.521  -4.032 -12.413  1.00 93.56           C  
ATOM   2215  CB  LEU A 138      11.640  -4.484 -10.783  1.00 93.56           C  
ATOM   2216  HB2 LEU A 138      11.729  -3.510 -10.304  1.00 93.56           H  
ATOM   2217  HB3 LEU A 138      10.994  -4.366 -11.653  1.00 93.56           H  
ATOM   2218  O   LEU A 138      13.837  -2.856 -12.224  1.00 93.56           O  
ATOM   2219  CG  LEU A 138      10.966  -5.467  -9.810  1.00 93.56           C  
ATOM   2220  HG  LEU A 138      11.636  -5.689  -8.979  1.00 93.56           H  
ATOM   2221  CD1 LEU A 138       9.699  -4.832  -9.245  1.00 93.56           C  
ATOM   2222 HD11 LEU A 138       9.960  -3.912  -8.723  1.00 93.56           H  
ATOM   2223 HD12 LEU A 138       9.218  -5.514  -8.543  1.00 93.56           H  
ATOM   2224 HD13 LEU A 138       9.008  -4.595 -10.054  1.00 93.56           H  
ATOM   2225  CD2 LEU A 138      10.569  -6.769 -10.505  1.00 93.56           C  
ATOM   2226 HD21 LEU A 138       9.949  -6.555 -11.375  1.00 93.56           H  
ATOM   2227 HD22 LEU A 138      11.459  -7.318 -10.812  1.00 93.56           H  
ATOM   2228 HD23 LEU A 138      10.000  -7.394  -9.816  1.00 93.56           H  
ATOM   2229  N   THR A 139      13.526  -4.574 -13.630  1.00 95.12           N  
ATOM   2230  H   THR A 139      13.268  -5.545 -13.736  1.00 95.12           H  
ATOM   2231  CA  THR A 139      13.809  -3.789 -14.837  1.00 95.12           C  
ATOM   2232  HA  THR A 139      14.680  -3.167 -14.630  1.00 95.12           H  
ATOM   2233  C   THR A 139      12.627  -2.877 -15.189  1.00 95.12           C  
ATOM   2234  CB  THR A 139      14.141  -4.688 -16.039  1.00 95.12           C  
ATOM   2235  HB  THR A 139      14.395  -4.054 -16.888  1.00 95.12           H  
ATOM   2236  O   THR A 139      11.491  -3.153 -14.792  1.00 95.12           O  
ATOM   2237  CG2 THR A 139      15.345  -5.583 -15.768  1.00 95.12           C  
ATOM   2238 HG21 THR A 139      16.218  -4.966 -15.554  1.00 95.12           H  
ATOM   2239 HG22 THR A 139      15.558  -6.191 -16.647  1.00 95.12           H  
ATOM   2240 HG23 THR A 139      15.163  -6.228 -14.908  1.00 95.12           H  
ATOM   2241  OG1 THR A 139      13.009  -5.446 -16.402  1.00 95.12           O  
ATOM   2242  HG1 THR A 139      13.291  -6.285 -16.775  1.00 95.12           H  
ATOM   2243  N   PRO A 140      12.831  -1.829 -16.014  1.00 93.80           N  
ATOM   2244  CA  PRO A 140      11.723  -1.023 -16.529  1.00 93.80           C  
ATOM   2245  HA  PRO A 140      11.273  -0.476 -15.701  1.00 93.80           H  
ATOM   2246  C   PRO A 140      10.631  -1.857 -17.214  1.00 93.80           C  
ATOM   2247  CB  PRO A 140      12.368  -0.027 -17.498  1.00 93.80           C  
ATOM   2248  HB2 PRO A 140      11.826   0.919 -17.520  1.00 93.80           H  
ATOM   2249  HB3 PRO A 140      12.426  -0.454 -18.499  1.00 93.80           H  
ATOM   2250  O   PRO A 140       9.451  -1.598 -17.014  1.00 93.80           O  
ATOM   2251  CG  PRO A 140      13.779   0.139 -16.933  1.00 93.80           C  
ATOM   2252  HG2 PRO A 140      14.485   0.469 -17.695  1.00 93.80           H  
ATOM   2253  HG3 PRO A 140      13.759   0.837 -16.097  1.00 93.80           H  
ATOM   2254  CD  PRO A 140      14.109  -1.262 -16.422  1.00 93.80           C  
ATOM   2255  HD2 PRO A 140      14.806  -1.198 -15.587  1.00 93.80           H  
ATOM   2256  HD3 PRO A 140      14.536  -1.856 -17.231  1.00 93.80           H  
ATOM   2257  N   ARG A 141      11.007  -2.916 -17.946  1.00 97.16           N  
ATOM   2258  H   ARG A 141      11.993  -3.128 -17.998  1.00 97.16           H  
ATOM   2259  CA  ARG A 141      10.051  -3.826 -18.602  1.00 97.16           C  
ATOM   2260  HA  ARG A 141       9.325  -3.237 -19.163  1.00 97.16           H  
ATOM   2261  C   ARG A 141       9.237  -4.646 -17.600  1.00 97.16           C  
ATOM   2262  CB  ARG A 141      10.787  -4.773 -19.558  1.00 97.16           C  
ATOM   2263  HB2 ARG A 141      11.590  -5.279 -19.023  1.00 97.16           H  
ATOM   2264  HB3 ARG A 141      10.078  -5.526 -19.900  1.00 97.16           H  
ATOM   2265  O   ARG A 141       8.053  -4.876 -17.828  1.00 97.16           O  
ATOM   2266  CG  ARG A 141      11.356  -4.045 -20.785  1.00 97.16           C  
ATOM   2267  HG2 ARG A 141      10.546  -3.571 -21.339  1.00 97.16           H  
ATOM   2268  HG3 ARG A 141      12.049  -3.271 -20.456  1.00 97.16           H  
ATOM   2269  CD  ARG A 141      12.113  -5.014 -21.702  1.00 97.16           C  
ATOM   2270  HD2 ARG A 141      12.881  -5.517 -21.115  1.00 97.16           H  
ATOM   2271  HD3 ARG A 141      12.600  -4.434 -22.486  1.00 97.16           H  
ATOM   2272  NE  ARG A 141      11.216  -6.009 -22.323  1.00 97.16           N  
ATOM   2273  HE  ARG A 141      10.226  -5.854 -22.202  1.00 97.16           H  
ATOM   2274  NH1 ARG A 141      12.847  -7.372 -23.195  1.00 97.16           N  
ATOM   2275 HH11 ARG A 141      13.546  -6.808 -22.733  1.00 97.16           H  
ATOM   2276 HH12 ARG A 141      13.122  -8.274 -23.557  1.00 97.16           H  
ATOM   2277  NH2 ARG A 141      10.700  -7.915 -23.456  1.00 97.16           N  
ATOM   2278 HH21 ARG A 141       9.723  -7.752 -23.261  1.00 97.16           H  
ATOM   2279 HH22 ARG A 141      11.006  -8.769 -23.898  1.00 97.16           H  
ATOM   2280  CZ  ARG A 141      11.592  -7.087 -22.989  1.00 97.16           C  
ATOM   2281  N   ALA A 142       9.854  -5.092 -16.505  1.00 96.69           N  
ATOM   2282  H   ALA A 142      10.835  -4.893 -16.370  1.00 96.69           H  
ATOM   2283  CA  ALA A 142       9.140  -5.783 -15.436  1.00 96.69           C  
ATOM   2284  HA  ALA A 142       8.540  -6.582 -15.872  1.00 96.69           H  
ATOM   2285  C   ALA A 142       8.174  -4.835 -14.704  1.00 96.69           C  
ATOM   2286  CB  ALA A 142      10.158  -6.424 -14.491  1.00 96.69           C  
ATOM   2287  HB1 ALA A 142       9.633  -7.001 -13.730  1.00 96.69           H  
ATOM   2288  HB2 ALA A 142      10.807  -7.097 -15.052  1.00 96.69           H  
ATOM   2289  HB3 ALA A 142      10.764  -5.658 -14.007  1.00 96.69           H  
ATOM   2290  O   ALA A 142       7.043  -5.225 -14.427  1.00 96.69           O  
ATOM   2291  N   LEU A 143       8.577  -3.582 -14.464  1.00 94.27           N  
ATOM   2292  H   LEU A 143       9.528  -3.332 -14.696  1.00 94.27           H  
ATOM   2293  CA  LEU A 143       7.703  -2.550 -13.892  1.00 94.27           C  
ATOM   2294  HA  LEU A 143       7.266  -2.932 -12.969  1.00 94.27           H  
ATOM   2295  C   LEU A 143       6.520  -2.220 -14.815  1.00 94.27           C  
ATOM   2296  CB  LEU A 143       8.525  -1.288 -13.570  1.00 94.27           C  
ATOM   2297  HB2 LEU A 143       7.837  -0.485 -13.308  1.00 94.27           H  
ATOM   2298  HB3 LEU A 143       9.058  -0.984 -14.471  1.00 94.27           H  
ATOM   2299  O   LEU A 143       5.388  -2.161 -14.347  1.00 94.27           O  
ATOM   2300  CG  LEU A 143       9.536  -1.456 -12.421  1.00 94.27           C  
ATOM   2301  HG  LEU A 143      10.168  -2.324 -12.609  1.00 94.27           H  
ATOM   2302  CD1 LEU A 143      10.432  -0.219 -12.341  1.00 94.27           C  
ATOM   2303 HD11 LEU A 143      10.965  -0.097 -13.284  1.00 94.27           H  
ATOM   2304 HD12 LEU A 143      11.164  -0.354 -11.545  1.00 94.27           H  
ATOM   2305 HD13 LEU A 143       9.830   0.667 -12.143  1.00 94.27           H  
ATOM   2306  CD2 LEU A 143       8.849  -1.629 -11.063  1.00 94.27           C  
ATOM   2307 HD21 LEU A 143       8.250  -2.540 -11.056  1.00 94.27           H  
ATOM   2308 HD22 LEU A 143       9.598  -1.708 -10.276  1.00 94.27           H  
ATOM   2309 HD23 LEU A 143       8.198  -0.779 -10.859  1.00 94.27           H  
ATOM   2310  N   GLU A 144       6.748  -2.084 -16.125  1.00 95.23           N  
ATOM   2311  H   GLU A 144       7.703  -2.066 -16.452  1.00 95.23           H  
ATOM   2312  CA  GLU A 144       5.672  -1.915 -17.112  1.00 95.23           C  
ATOM   2313  HA  GLU A 144       5.102  -1.015 -16.882  1.00 95.23           H  
ATOM   2314  C   GLU A 144       4.689  -3.090 -17.087  1.00 95.23           C  
ATOM   2315  CB  GLU A 144       6.258  -1.791 -18.527  1.00 95.23           C  
ATOM   2316  HB2 GLU A 144       7.017  -2.561 -18.660  1.00 95.23           H  
ATOM   2317  HB3 GLU A 144       5.463  -1.968 -19.251  1.00 95.23           H  
ATOM   2318  O   GLU A 144       3.480  -2.877 -17.066  1.00 95.23           O  
ATOM   2319  CG  GLU A 144       6.865  -0.412 -18.823  1.00 95.23           C  
ATOM   2320  HG2 GLU A 144       6.060   0.322 -18.851  1.00 95.23           H  
ATOM   2321  HG3 GLU A 144       7.538  -0.132 -18.012  1.00 95.23           H  
ATOM   2322  CD  GLU A 144       7.634  -0.378 -20.157  1.00 95.23           C  
ATOM   2323  OE1 GLU A 144       8.376   0.608 -20.369  1.00 95.23           O  
ATOM   2324  OE2 GLU A 144       7.503  -1.331 -20.963  1.00 95.23           O  
ATOM   2325  N   TYR A 145       5.187  -4.331 -17.038  1.00 97.04           N  
ATOM   2326  H   TYR A 145       6.189  -4.451 -17.074  1.00 97.04           H  
ATOM   2327  CA  TYR A 145       4.331  -5.509 -16.894  1.00 97.04           C  
ATOM   2328  HA  TYR A 145       3.623  -5.527 -17.723  1.00 97.04           H  
ATOM   2329  C   TYR A 145       3.505  -5.457 -15.607  1.00 97.04           C  
ATOM   2330  CB  TYR A 145       5.177  -6.784 -16.954  1.00 97.04           C  
ATOM   2331  HB2 TYR A 145       6.063  -6.653 -16.334  1.00 97.04           H  
ATOM   2332  HB3 TYR A 145       5.511  -6.922 -17.982  1.00 97.04           H  
ATOM   2333  O   TYR A 145       2.297  -5.686 -15.664  1.00 97.04           O  
ATOM   2334  CG  TYR A 145       4.448  -8.037 -16.500  1.00 97.04           C  
ATOM   2335  CD1 TYR A 145       4.856  -8.704 -15.328  1.00 97.04           C  
ATOM   2336  HD1 TYR A 145       5.695  -8.333 -14.758  1.00 97.04           H  
ATOM   2337  CD2 TYR A 145       3.335  -8.509 -17.224  1.00 97.04           C  
ATOM   2338  HD2 TYR A 145       2.988  -7.966 -18.091  1.00 97.04           H  
ATOM   2339  CE1 TYR A 145       4.167  -9.851 -14.895  1.00 97.04           C  
ATOM   2340  HE1 TYR A 145       4.490 -10.381 -14.011  1.00 97.04           H  
ATOM   2341  CE2 TYR A 145       2.635  -9.649 -16.785  1.00 97.04           C  
ATOM   2342  HE2 TYR A 145       1.766  -9.994 -17.327  1.00 97.04           H  
ATOM   2343  OH  TYR A 145       2.396 -11.436 -15.197  1.00 97.04           O  
ATOM   2344  HH  TYR A 145       1.659 -11.669 -15.766  1.00 97.04           H  
ATOM   2345  CZ  TYR A 145       3.051 -10.322 -15.616  1.00 97.04           C  
ATOM   2346  N   ILE A 146       4.119  -5.101 -14.476  1.00 94.89           N  
ATOM   2347  H   ILE A 146       5.111  -4.911 -14.507  1.00 94.89           H  
ATOM   2348  CA  ILE A 146       3.424  -4.958 -13.195  1.00 94.89           C  
ATOM   2349  HA  ILE A 146       2.975  -5.918 -12.940  1.00 94.89           H  
ATOM   2350  C   ILE A 146       2.276  -3.943 -13.293  1.00 94.89           C  
ATOM   2351  CB  ILE A 146       4.424  -4.626 -12.072  1.00 94.89           C  
ATOM   2352  HB  ILE A 146       5.084  -3.824 -12.404  1.00 94.89           H  
ATOM   2353  O   ILE A 146       1.178  -4.242 -12.828  1.00 94.89           O  
ATOM   2354  CG1 ILE A 146       5.272  -5.873 -11.729  1.00 94.89           C  
ATOM   2355 HG12 ILE A 146       5.574  -6.379 -12.646  1.00 94.89           H  
ATOM   2356 HG13 ILE A 146       4.670  -6.577 -11.155  1.00 94.89           H  
ATOM   2357  CG2 ILE A 146       3.671  -4.145 -10.825  1.00 94.89           C  
ATOM   2358 HG21 ILE A 146       3.245  -3.156 -10.998  1.00 94.89           H  
ATOM   2359 HG22 ILE A 146       4.371  -4.053  -9.995  1.00 94.89           H  
ATOM   2360 HG23 ILE A 146       2.885  -4.851 -10.558  1.00 94.89           H  
ATOM   2361  CD1 ILE A 146       6.548  -5.544 -10.945  1.00 94.89           C  
ATOM   2362 HD11 ILE A 146       6.309  -5.132  -9.965  1.00 94.89           H  
ATOM   2363 HD12 ILE A 146       7.147  -4.828 -11.507  1.00 94.89           H  
ATOM   2364 HD13 ILE A 146       7.130  -6.455 -10.807  1.00 94.89           H  
ATOM   2365  N   GLU A 147       2.470  -2.793 -13.949  1.00 91.06           N  
ATOM   2366  H   GLU A 147       3.394  -2.580 -14.295  1.00 91.06           H  
ATOM   2367  CA  GLU A 147       1.383  -1.824 -14.172  1.00 91.06           C  
ATOM   2368  HA  GLU A 147       1.000  -1.491 -13.207  1.00 91.06           H  
ATOM   2369  C   GLU A 147       0.188  -2.436 -14.923  1.00 91.06           C  
ATOM   2370  CB  GLU A 147       1.873  -0.592 -14.954  1.00 91.06           C  
ATOM   2371  HB2 GLU A 147       1.006   0.013 -15.219  1.00 91.06           H  
ATOM   2372  HB3 GLU A 147       2.330  -0.917 -15.889  1.00 91.06           H  
ATOM   2373  O   GLU A 147      -0.956  -2.092 -14.632  1.00 91.06           O  
ATOM   2374  CG  GLU A 147       2.866   0.314 -14.215  1.00 91.06           C  
ATOM   2375  HG2 GLU A 147       3.788  -0.240 -14.037  1.00 91.06           H  
ATOM   2376  HG3 GLU A 147       3.111   1.153 -14.865  1.00 91.06           H  
ATOM   2377  CD  GLU A 147       2.333   0.858 -12.885  1.00 91.06           C  
ATOM   2378  OE1 GLU A 147       3.132   0.951 -11.929  1.00 91.06           O  
ATOM   2379  OE2 GLU A 147       1.126   1.162 -12.760  1.00 91.06           O  
ATOM   2380  N   THR A 148       0.420  -3.370 -15.856  1.00 94.38           N  
ATOM   2381  H   THR A 148       1.381  -3.618 -16.046  1.00 94.38           H  
ATOM   2382  CA  THR A 148      -0.664  -4.031 -16.614  1.00 94.38           C  
ATOM   2383  HA  THR A 148      -1.382  -3.263 -16.902  1.00 94.38           H  
ATOM   2384  C   THR A 148      -1.457  -5.065 -15.815  1.00 94.38           C  
ATOM   2385  CB  THR A 148      -0.179  -4.710 -17.905  1.00 94.38           C  
ATOM   2386  HB  THR A 148      -1.064  -4.997 -18.474  1.00 94.38           H  
ATOM   2387  O   THR A 148      -2.523  -5.484 -16.267  1.00 94.38           O  
ATOM   2388  CG2 THR A 148       0.650  -3.798 -18.802  1.00 94.38           C  
ATOM   2389 HG21 THR A 148       1.639  -3.646 -18.371  1.00 94.38           H  
ATOM   2390 HG22 THR A 148       0.151  -2.836 -18.919  1.00 94.38           H  
ATOM   2391 HG23 THR A 148       0.764  -4.263 -19.781  1.00 94.38           H  
ATOM   2392  OG1 THR A 148       0.572  -5.881 -17.669  1.00 94.38           O  
ATOM   2393  HG1 THR A 148       1.152  -5.730 -16.919  1.00 94.38           H  
ATOM   2394  N   ILE A 149      -0.936  -5.502 -14.665  1.00 95.78           N  
ATOM   2395  H   ILE A 149      -0.056  -5.109 -14.362  1.00 95.78           H  
ATOM   2396  CA  ILE A 149      -1.557  -6.528 -13.816  1.00 95.78           C  
ATOM   2397  HA  ILE A 149      -2.478  -6.850 -14.302  1.00 95.78           H  
ATOM   2398  C   ILE A 149      -2.016  -5.990 -12.456  1.00 95.78           C  
ATOM   2399  CB  ILE A 149      -0.665  -7.781 -13.683  1.00 95.78           C  
ATOM   2400  HB  ILE A 149      -1.195  -8.502 -13.060  1.00 95.78           H  
ATOM   2401  O   ILE A 149      -2.482  -6.759 -11.618  1.00 95.78           O  
ATOM   2402  CG1 ILE A 149       0.677  -7.448 -13.010  1.00 95.78           C  
ATOM   2403 HG12 ILE A 149       0.507  -6.805 -12.146  1.00 95.78           H  
ATOM   2404 HG13 ILE A 149       1.287  -6.897 -13.725  1.00 95.78           H  
ATOM   2405  CG2 ILE A 149      -0.437  -8.434 -15.058  1.00 95.78           C  
ATOM   2406 HG21 ILE A 149       0.113  -9.368 -14.936  1.00 95.78           H  
ATOM   2407 HG22 ILE A 149       0.144  -7.771 -15.699  1.00 95.78           H  
ATOM   2408 HG23 ILE A 149      -1.398  -8.639 -15.530  1.00 95.78           H  
ATOM   2409  CD1 ILE A 149       1.478  -8.662 -12.534  1.00 95.78           C  
ATOM   2410 HD11 ILE A 149       2.378  -8.320 -12.023  1.00 95.78           H  
ATOM   2411 HD12 ILE A 149       0.886  -9.265 -11.845  1.00 95.78           H  
ATOM   2412 HD13 ILE A 149       1.772  -9.277 -13.384  1.00 95.78           H  
ATOM   2413  N   LYS A 150      -1.905  -4.681 -12.212  1.00 91.72           N  
ATOM   2414  H   LYS A 150      -1.510  -4.093 -12.932  1.00 91.72           H  
ATOM   2415  CA  LYS A 150      -2.569  -4.041 -11.069  1.00 91.72           C  
ATOM   2416  HA  LYS A 150      -2.275  -4.548 -10.150  1.00 91.72           H  
ATOM   2417  C   LYS A 150      -4.077  -4.186 -11.195  1.00 91.72           C  
ATOM   2418  CB  LYS A 150      -2.185  -2.563 -10.977  1.00 91.72           C  
ATOM   2419  HB2 LYS A 150      -2.861  -2.052 -10.291  1.00 91.72           H  
ATOM   2420  HB3 LYS A 150      -2.257  -2.097 -11.960  1.00 91.72           H  
ATOM   2421  O   LYS A 150      -4.612  -4.140 -12.298  1.00 91.72           O  
ATOM   2422  CG  LYS A 150      -0.766  -2.452 -10.434  1.00 91.72           C  
ATOM   2423  HG2 LYS A 150      -0.738  -2.871  -9.428  1.00 91.72           H  
ATOM   2424  HG3 LYS A 150      -0.087  -3.023 -11.067  1.00 91.72           H  
ATOM   2425  CD  LYS A 150      -0.296  -1.003 -10.392  1.00 91.72           C  
ATOM   2426  HD2 LYS A 150      -0.302  -0.577 -11.395  1.00 91.72           H  
ATOM   2427  HD3 LYS A 150      -0.932  -0.422  -9.724  1.00 91.72           H  
ATOM   2428  CE  LYS A 150       1.121  -1.081  -9.847  1.00 91.72           C  
ATOM   2429  HE2 LYS A 150       1.718  -1.743 -10.475  1.00 91.72           H  
ATOM   2430  HE3 LYS A 150       1.076  -1.512  -8.847  1.00 91.72           H  
ATOM   2431  NZ  LYS A 150       1.766   0.229  -9.766  1.00 91.72           N  
ATOM   2432  HZ1 LYS A 150       2.400   0.213  -8.980  1.00 91.72           H  
ATOM   2433  HZ2 LYS A 150       2.283   0.439 -10.608  1.00 91.72           H  
ATOM   2434  HZ3 LYS A 150       1.088   0.966  -9.635  1.00 91.72           H  
ATOM   2435  N   GLU A 151      -4.745  -4.355 -10.059  1.00 92.03           N  
ATOM   2436  H   GLU A 151      -4.220  -4.369  -9.196  1.00 92.03           H  
ATOM   2437  CA  GLU A 151      -6.182  -4.634  -9.962  1.00 92.03           C  
ATOM   2438  HA  GLU A 151      -6.394  -4.754  -8.899  1.00 92.03           H  
ATOM   2439  C   GLU A 151      -6.633  -5.964 -10.595  1.00 92.03           C  
ATOM   2440  CB  GLU A 151      -7.007  -3.416 -10.418  1.00 92.03           C  
ATOM   2441  HB2 GLU A 151      -6.713  -3.107 -11.421  1.00 92.03           H  
ATOM   2442  HB3 GLU A 151      -8.063  -3.683 -10.464  1.00 92.03           H  
ATOM   2443  O   GLU A 151      -7.815  -6.302 -10.543  1.00 92.03           O  
ATOM   2444  CG  GLU A 151      -6.838  -2.228  -9.459  1.00 92.03           C  
ATOM   2445  HG2 GLU A 151      -5.780  -2.007  -9.319  1.00 92.03           H  
ATOM   2446  HG3 GLU A 151      -7.304  -1.350  -9.907  1.00 92.03           H  
ATOM   2447  CD  GLU A 151      -7.514  -2.517  -8.113  1.00 92.03           C  
ATOM   2448  OE1 GLU A 151      -6.860  -2.531  -7.047  1.00 92.03           O  
ATOM   2449  OE2 GLU A 151      -8.733  -2.780  -8.106  1.00 92.03           O  
ATOM   2450  N   GLU A 152      -5.708  -6.772 -11.123  1.00 94.49           N  
ATOM   2451  H   GLU A 152      -4.745  -6.468 -11.148  1.00 94.49           H  
ATOM   2452  CA  GLU A 152      -6.018  -8.110 -11.613  1.00 94.49           C  
ATOM   2453  HA  GLU A 152      -6.997  -8.082 -12.092  1.00 94.49           H  
ATOM   2454  C   GLU A 152      -6.092  -9.121 -10.478  1.00 94.49           C  
ATOM   2455  CB  GLU A 152      -5.006  -8.593 -12.655  1.00 94.49           C  
ATOM   2456  HB2 GLU A 152      -5.184  -9.647 -12.870  1.00 94.49           H  
ATOM   2457  HB3 GLU A 152      -4.000  -8.539 -12.238  1.00 94.49           H  
ATOM   2458  O   GLU A 152      -5.358  -9.069  -9.484  1.00 94.49           O  
ATOM   2459  CG  GLU A 152      -5.069  -7.801 -13.966  1.00 94.49           C  
ATOM   2460  HG2 GLU A 152      -4.196  -8.087 -14.554  1.00 94.49           H  
ATOM   2461  HG3 GLU A 152      -5.006  -6.731 -13.767  1.00 94.49           H  
ATOM   2462  CD  GLU A 152      -6.300  -8.119 -14.822  1.00 94.49           C  
ATOM   2463  OE1 GLU A 152      -6.410  -7.509 -15.910  1.00 94.49           O  
ATOM   2464  OE2 GLU A 152      -6.956  -9.159 -14.599  1.00 94.49           O  
ATOM   2465  N   GLU A 153      -6.966 -10.099 -10.681  1.00 97.40           N  
ATOM   2466  H   GLU A 153      -7.503 -10.095 -11.536  1.00 97.40           H  
ATOM   2467  CA  GLU A 153      -7.155 -11.185  -9.745  1.00 97.40           C  
ATOM   2468  HA  GLU A 153      -6.985 -10.787  -8.745  1.00 97.40           H  
ATOM   2469  C   GLU A 153      -6.141 -12.309  -9.945  1.00 97.40           C  
ATOM   2470  CB  GLU A 153      -8.597 -11.669  -9.823  1.00 97.40           C  
ATOM   2471  HB2 GLU A 153      -8.747 -12.245 -10.736  1.00 97.40           H  
ATOM   2472  HB3 GLU A 153      -9.269 -10.812  -9.820  1.00 97.40           H  
ATOM   2473  O   GLU A 153      -5.858 -12.755 -11.062  1.00 97.40           O  
ATOM   2474  CG  GLU A 153      -8.883 -12.525  -8.598  1.00 97.40           C  
ATOM   2475  HG2 GLU A 153      -8.650 -11.952  -7.701  1.00 97.40           H  
ATOM   2476  HG3 GLU A 153      -8.248 -13.412  -8.608  1.00 97.40           H  
ATOM   2477  CD  GLU A 153     -10.328 -12.968  -8.534  1.00 97.40           C  
ATOM   2478  OE1 GLU A 153     -10.674 -13.551  -7.493  1.00 97.40           O  
ATOM   2479  OE2 GLU A 153     -11.085 -12.921  -9.525  1.00 97.40           O  
ATOM   2480  N   MET A 154      -5.606 -12.794  -8.828  1.00 98.72           N  
ATOM   2481  H   MET A 154      -5.884 -12.372  -7.954  1.00 98.72           H  
ATOM   2482  CA  MET A 154      -4.543 -13.784  -8.772  1.00 98.72           C  
ATOM   2483  HA  MET A 154      -4.487 -14.284  -9.739  1.00 98.72           H  
ATOM   2484  C   MET A 154      -4.823 -14.836  -7.702  1.00 98.72           C  
ATOM   2485  CB  MET A 154      -3.197 -13.095  -8.497  1.00 98.72           C  
ATOM   2486  HB2 MET A 154      -2.404 -13.843  -8.484  1.00 98.72           H  
ATOM   2487  HB3 MET A 154      -3.234 -12.613  -7.520  1.00 98.72           H  
ATOM   2488  O   MET A 154      -5.456 -14.566  -6.681  1.00 98.72           O  
ATOM   2489  CG  MET A 154      -2.859 -12.040  -9.553  1.00 98.72           C  
ATOM   2490  HG2 MET A 154      -3.659 -11.301  -9.588  1.00 98.72           H  
ATOM   2491  HG3 MET A 154      -2.792 -12.528 -10.525  1.00 98.72           H  
ATOM   2492  SD  MET A 154      -1.321 -11.146  -9.251  1.00 98.72           S  
ATOM   2493  CE  MET A 154      -1.540  -9.849 -10.494  1.00 98.72           C  
ATOM   2494  HE1 MET A 154      -1.472 -10.283 -11.492  1.00 98.72           H  
ATOM   2495  HE2 MET A 154      -2.512  -9.371 -10.367  1.00 98.72           H  
ATOM   2496  HE3 MET A 154      -0.764  -9.092 -10.377  1.00 98.72           H  
ATOM   2497  N   ILE A 155      -4.293 -16.037  -7.908  1.00 98.92           N  
ATOM   2498  H   ILE A 155      -3.807 -16.186  -8.780  1.00 98.92           H  
ATOM   2499  CA  ILE A 155      -4.117 -17.026  -6.849  1.00 98.92           C  
ATOM   2500  HA  ILE A 155      -4.881 -16.873  -6.087  1.00 98.92           H  
ATOM   2501  C   ILE A 155      -2.761 -16.793  -6.199  1.00 98.92           C  
ATOM   2502  CB  ILE A 155      -4.252 -18.468  -7.379  1.00 98.92           C  
ATOM   2503  HB  ILE A 155      -3.445 -18.651  -8.089  1.00 98.92           H  
ATOM   2504  O   ILE A 155      -1.730 -16.836  -6.874  1.00 98.92           O  
ATOM   2505  CG1 ILE A 155      -5.581 -18.708  -8.127  1.00 98.92           C  
ATOM   2506 HG12 ILE A 155      -5.606 -18.077  -9.016  1.00 98.92           H  
ATOM   2507 HG13 ILE A 155      -5.613 -19.743  -8.468  1.00 98.92           H  
ATOM   2508  CG2 ILE A 155      -4.100 -19.474  -6.222  1.00 98.92           C  
ATOM   2509 HG21 ILE A 155      -4.300 -20.484  -6.580  1.00 98.92           H  
ATOM   2510 HG22 ILE A 155      -4.789 -19.234  -5.413  1.00 98.92           H  
ATOM   2511 HG23 ILE A 155      -3.081 -19.451  -5.836  1.00 98.92           H  
ATOM   2512  CD1 ILE A 155      -6.837 -18.429  -7.295  1.00 98.92           C  
ATOM   2513 HD11 ILE A 155      -7.721 -18.578  -7.915  1.00 98.92           H  
ATOM   2514 HD12 ILE A 155      -6.889 -19.102  -6.439  1.00 98.92           H  
ATOM   2515 HD13 ILE A 155      -6.814 -17.395  -6.952  1.00 98.92           H  
ATOM   2516  N   LEU A 156      -2.770 -16.585  -4.887  1.00 98.88           N  
ATOM   2517  H   LEU A 156      -3.663 -16.543  -4.418  1.00 98.88           H  
ATOM   2518  CA  LEU A 156      -1.573 -16.491  -4.068  1.00 98.88           C  
ATOM   2519  HA  LEU A 156      -0.727 -16.242  -4.709  1.00 98.88           H  
ATOM   2520  C   LEU A 156      -1.286 -17.838  -3.416  1.00 98.88           C  
ATOM   2521  CB  LEU A 156      -1.755 -15.342  -3.070  1.00 98.88           C  
ATOM   2522  HB2 LEU A 156      -1.987 -14.455  -3.659  1.00 98.88           H  
ATOM   2523  HB3 LEU A 156      -2.607 -15.541  -2.420  1.00 98.88           H  
ATOM   2524  O   LEU A 156      -2.104 -18.365  -2.660  1.00 98.88           O  
ATOM   2525  CG  LEU A 156      -0.505 -15.045  -2.224  1.00 98.88           C  
ATOM   2526  HG  LEU A 156       0.386 -15.119  -2.848  1.00 98.88           H  
ATOM   2527  CD1 LEU A 156      -0.600 -13.611  -1.710  1.00 98.88           C  
ATOM   2528 HD11 LEU A 156      -0.655 -12.921  -2.552  1.00 98.88           H  
ATOM   2529 HD12 LEU A 156      -1.490 -13.493  -1.093  1.00 98.88           H  
ATOM   2530 HD13 LEU A 156       0.292 -13.368  -1.133  1.00 98.88           H  
ATOM   2531  CD2 LEU A 156      -0.360 -15.988  -1.024  1.00 98.88           C  
ATOM   2532 HD21 LEU A 156       0.381 -15.596  -0.328  1.00 98.88           H  
ATOM   2533 HD22 LEU A 156      -0.008 -16.969  -1.343  1.00 98.88           H  
ATOM   2534 HD23 LEU A 156      -1.318 -16.096  -0.514  1.00 98.88           H  
ATOM   2535  N   THR A 157      -0.096 -18.373  -3.673  1.00 98.84           N  
ATOM   2536  H   THR A 157       0.521 -17.882  -4.304  1.00 98.84           H  
ATOM   2537  CA  THR A 157       0.407 -19.595  -3.035  1.00 98.84           C  
ATOM   2538  HA  THR A 157      -0.364 -20.015  -2.389  1.00 98.84           H  
ATOM   2539  C   THR A 157       1.621 -19.267  -2.176  1.00 98.84           C  
ATOM   2540  CB  THR A 157       0.743 -20.659  -4.085  1.00 98.84           C  
ATOM   2541  HB  THR A 157       1.569 -20.316  -4.708  1.00 98.84           H  
ATOM   2542  O   THR A 157       2.566 -18.654  -2.664  1.00 98.84           O  
ATOM   2543  CG2 THR A 157       1.104 -22.003  -3.455  1.00 98.84           C  
ATOM   2544 HG21 THR A 157       0.294 -22.342  -2.809  1.00 98.84           H  
ATOM   2545 HG22 THR A 157       2.020 -21.911  -2.872  1.00 98.84           H  
ATOM   2546 HG23 THR A 157       1.269 -22.737  -4.245  1.00 98.84           H  
ATOM   2547  OG1 THR A 157      -0.386 -20.883  -4.900  1.00 98.84           O  
ATOM   2548  HG1 THR A 157      -0.520 -20.081  -5.411  1.00 98.84           H  
ATOM   2549  N   LEU A 158       1.606 -19.674  -0.906  1.00 98.67           N  
ATOM   2550  H   LEU A 158       0.828 -20.241  -0.600  1.00 98.67           H  
ATOM   2551  CA  LEU A 158       2.748 -19.539  -0.003  1.00 98.67           C  
ATOM   2552  HA  LEU A 158       3.186 -18.546  -0.113  1.00 98.67           H  
ATOM   2553  C   LEU A 158       3.815 -20.574  -0.368  1.00 98.67           C  
ATOM   2554  CB  LEU A 158       2.310 -19.743   1.462  1.00 98.67           C  
ATOM   2555  HB2 LEU A 158       1.885 -20.742   1.562  1.00 98.67           H  
ATOM   2556  HB3 LEU A 158       3.202 -19.707   2.088  1.00 98.67           H  
ATOM   2557  O   LEU A 158       3.534 -21.775  -0.361  1.00 98.67           O  
ATOM   2558  CG  LEU A 158       1.294 -18.732   2.017  1.00 98.67           C  
ATOM   2559  HG  LEU A 158       0.368 -18.794   1.444  1.00 98.67           H  
ATOM   2560  CD1 LEU A 158       0.985 -19.052   3.476  1.00 98.67           C  
ATOM   2561 HD11 LEU A 158       0.191 -18.399   3.838  1.00 98.67           H  
ATOM   2562 HD12 LEU A 158       1.879 -18.921   4.085  1.00 98.67           H  
ATOM   2563 HD13 LEU A 158       0.667 -20.090   3.580  1.00 98.67           H  
ATOM   2564  CD2 LEU A 158       1.809 -17.298   1.965  1.00 98.67           C  
ATOM   2565 HD21 LEU A 158       1.834 -16.977   0.923  1.00 98.67           H  
ATOM   2566 HD22 LEU A 158       1.131 -16.636   2.504  1.00 98.67           H  
ATOM   2567 HD23 LEU A 158       2.807 -17.239   2.399  1.00 98.67           H  
ATOM   2568  N   SER A 159       5.050 -20.133  -0.602  1.00 98.23           N  
ATOM   2569  H   SER A 159       5.230 -19.140  -0.632  1.00 98.23           H  
ATOM   2570  CA  SER A 159       6.165 -21.036  -0.922  1.00 98.23           C  
ATOM   2571  HA  SER A 159       5.872 -21.688  -1.745  1.00 98.23           H  
ATOM   2572  C   SER A 159       6.566 -21.935   0.250  1.00 98.23           C  
ATOM   2573  CB  SER A 159       7.378 -20.230  -1.376  1.00 98.23           C  
ATOM   2574  HB2 SER A 159       8.215 -20.907  -1.542  1.00 98.23           H  
ATOM   2575  HB3 SER A 159       7.654 -19.502  -0.613  1.00 98.23           H  
ATOM   2576  O   SER A 159       7.088 -23.026   0.048  1.00 98.23           O  
ATOM   2577  OG  SER A 159       7.081 -19.574  -2.586  1.00 98.23           O  
ATOM   2578  HG  SER A 159       7.926 -19.549  -3.041  1.00 98.23           H  
ATOM   2579  N   SER A 160       6.268 -21.524   1.487  1.00 95.81           N  
ATOM   2580  H   SER A 160       5.812 -20.630   1.597  1.00 95.81           H  
ATOM   2581  CA  SER A 160       6.471 -22.352   2.683  1.00 95.81           C  
ATOM   2582  HA  SER A 160       7.495 -22.724   2.683  1.00 95.81           H  
ATOM   2583  C   SER A 160       5.544 -23.571   2.752  1.00 95.81           C  
ATOM   2584  CB  SER A 160       6.262 -21.500   3.939  1.00 95.81           C  
ATOM   2585  HB2 SER A 160       6.955 -20.658   3.923  1.00 95.81           H  
ATOM   2586  HB3 SER A 160       6.466 -22.104   4.823  1.00 95.81           H  
ATOM   2587  O   SER A 160       5.787 -24.474   3.549  1.00 95.81           O  
ATOM   2588  OG  SER A 160       4.928 -21.016   3.993  1.00 95.81           O  
ATOM   2589  HG  SER A 160       4.819 -20.499   4.794  1.00 95.81           H  
ATOM   2590  N   GLY A 161       4.454 -23.585   1.977  1.00 95.13           N  
ATOM   2591  H   GLY A 161       4.337 -22.841   1.305  1.00 95.13           H  
ATOM   2592  CA  GLY A 161       3.430 -24.630   2.018  1.00 95.13           C  
ATOM   2593  HA2 GLY A 161       3.920 -25.604   2.003  1.00 95.13           H  
ATOM   2594  HA3 GLY A 161       2.812 -24.545   1.124  1.00 95.13           H  
ATOM   2595  C   GLY A 161       2.503 -24.592   3.240  1.00 95.13           C  
ATOM   2596  O   GLY A 161       1.562 -25.380   3.284  1.00 95.13           O  
ATOM   2597  N   GLY A 162       2.725 -23.687   4.201  1.00 96.05           N  
ATOM   2598  H   GLY A 162       3.507 -23.059   4.085  1.00 96.05           H  
ATOM   2599  CA  GLY A 162       1.851 -23.515   5.368  1.00 96.05           C  
ATOM   2600  HA2 GLY A 162       2.314 -22.822   6.070  1.00 96.05           H  
ATOM   2601  HA3 GLY A 162       1.729 -24.477   5.865  1.00 96.05           H  
ATOM   2602  C   GLY A 162       0.460 -22.982   5.009  1.00 96.05           C  
ATOM   2603  O   GLY A 162       0.221 -22.577   3.872  1.00 96.05           O  
ATOM   2604  N   ASP A 163      -0.457 -22.958   5.978  1.00 97.91           N  
ATOM   2605  H   ASP A 163      -0.245 -23.396   6.864  1.00 97.91           H  
ATOM   2606  CA  ASP A 163      -1.836 -22.487   5.763  1.00 97.91           C  
ATOM   2607  HA  ASP A 163      -2.188 -22.836   4.792  1.00 97.91           H  
ATOM   2608  C   ASP A 163      -1.948 -20.958   5.763  1.00 97.91           C  
ATOM   2609  CB  ASP A 163      -2.764 -23.065   6.841  1.00 97.91           C  
ATOM   2610  HB2 ASP A 163      -2.365 -22.819   7.825  1.00 97.91           H  
ATOM   2611  HB3 ASP A 163      -3.742 -22.594   6.749  1.00 97.91           H  
ATOM   2612  O   ASP A 163      -2.712 -20.386   4.981  1.00 97.91           O  
ATOM   2613  CG  ASP A 163      -2.959 -24.577   6.724  1.00 97.91           C  
ATOM   2614  OD1 ASP A 163      -2.934 -25.087   5.581  1.00 97.91           O  
ATOM   2615  OD2 ASP A 163      -3.148 -25.205   7.788  1.00 97.91           O  
ATOM   2616  N   THR A 164      -1.173 -20.288   6.619  1.00 97.84           N  
ATOM   2617  H   THR A 164      -0.559 -20.807   7.230  1.00 97.84           H  
ATOM   2618  CA  THR A 164      -1.093 -18.826   6.683  1.00 97.84           C  
ATOM   2619  HA  THR A 164      -1.441 -18.444   5.723  1.00 97.84           H  
ATOM   2620  C   THR A 164       0.348 -18.351   6.841  1.00 97.84           C  
ATOM   2621  CB  THR A 164      -1.994 -18.199   7.771  1.00 97.84           C  
ATOM   2622  HB  THR A 164      -2.043 -17.127   7.580  1.00 97.84           H  
ATOM   2623  O   THR A 164       1.244 -19.112   7.215  1.00 97.84           O  
ATOM   2624  CG2 THR A 164      -3.421 -18.744   7.769  1.00 97.84           C  
ATOM   2625 HG21 THR A 164      -4.038 -18.136   8.430  1.00 97.84           H  
ATOM   2626 HG22 THR A 164      -3.825 -18.702   6.757  1.00 97.84           H  
ATOM   2627 HG23 THR A 164      -3.430 -19.776   8.119  1.00 97.84           H  
ATOM   2628  OG1 THR A 164      -1.491 -18.376   9.073  1.00 97.84           O  
ATOM   2629  HG1 THR A 164      -1.943 -17.724   9.613  1.00 97.84           H  
ATOM   2630  N   ALA A 165       0.585 -17.079   6.533  1.00 97.53           N  
ATOM   2631  H   ALA A 165      -0.178 -16.527   6.168  1.00 97.53           H  
ATOM   2632  CA  ALA A 165       1.840 -16.398   6.814  1.00 97.53           C  
ATOM   2633  HA  ALA A 165       2.336 -16.907   7.640  1.00 97.53           H  
ATOM   2634  C   ALA A 165       1.588 -14.952   7.243  1.00 97.53           C  
ATOM   2635  CB  ALA A 165       2.757 -16.471   5.592  1.00 97.53           C  
ATOM   2636  HB1 ALA A 165       2.262 -16.023   4.730  1.00 97.53           H  
ATOM   2637  HB2 ALA A 165       3.004 -17.511   5.379  1.00 97.53           H  
ATOM   2638  HB3 ALA A 165       3.684 -15.937   5.800  1.00 97.53           H  
ATOM   2639  O   ALA A 165       0.654 -14.296   6.781  1.00 97.53           O  
ATOM   2640  N   GLN A 166       2.449 -14.445   8.121  1.00 95.74           N  
ATOM   2641  H   GLN A 166       3.233 -15.010   8.416  1.00 95.74           H  
ATOM   2642  CA  GLN A 166       2.406 -13.048   8.540  1.00 95.74           C  
ATOM   2643  HA  GLN A 166       1.378 -12.793   8.794  1.00 95.74           H  
ATOM   2644  C   GLN A 166       2.837 -12.125   7.393  1.00 95.74           C  
ATOM   2645  CB  GLN A 166       3.283 -12.844   9.786  1.00 95.74           C  
ATOM   2646  HB2 GLN A 166       3.289 -11.784  10.042  1.00 95.74           H  
ATOM   2647  HB3 GLN A 166       4.307 -13.139   9.558  1.00 95.74           H  
ATOM   2648  O   GLN A 166       3.727 -12.465   6.607  1.00 95.74           O  
ATOM   2649  CG  GLN A 166       2.791 -13.640  11.008  1.00 95.74           C  
ATOM   2650  HG2 GLN A 166       3.449 -13.433  11.853  1.00 95.74           H  
ATOM   2651  HG3 GLN A 166       2.843 -14.709  10.800  1.00 95.74           H  
ATOM   2652  CD  GLN A 166       1.368 -13.261  11.408  1.00 95.74           C  
ATOM   2653  NE2 GLN A 166       0.409 -14.155  11.296  1.00 95.74           N  
ATOM   2654 HE21 GLN A 166       0.573 -15.090  10.952  1.00 95.74           H  
ATOM   2655 HE22 GLN A 166      -0.530 -13.858  11.521  1.00 95.74           H  
ATOM   2656  OE1 GLN A 166       1.095 -12.135  11.785  1.00 95.74           O  
ATOM   2657  N   SER A 167       2.224 -10.941   7.324  1.00 95.08           N  
ATOM   2658  H   SER A 167       1.527 -10.712   8.018  1.00 95.08           H  
ATOM   2659  CA  SER A 167       2.647  -9.897   6.388  1.00 95.08           C  
ATOM   2660  HA  SER A 167       2.543 -10.279   5.373  1.00 95.08           H  
ATOM   2661  C   SER A 167       4.121  -9.526   6.591  1.00 95.08           C  
ATOM   2662  CB  SER A 167       1.773  -8.645   6.526  1.00 95.08           C  
ATOM   2663  HB2 SER A 167       1.466  -8.506   7.563  1.00 95.08           H  
ATOM   2664  HB3 SER A 167       2.355  -7.775   6.222  1.00 95.08           H  
ATOM   2665  O   SER A 167       4.625  -9.494   7.712  1.00 95.08           O  
ATOM   2666  OG  SER A 167       0.641  -8.719   5.680  1.00 95.08           O  
ATOM   2667  HG  SER A 167      -0.066  -9.202   6.115  1.00 95.08           H  
ATOM   2668  N   GLY A 168       4.807  -9.230   5.491  1.00 90.52           N  
ATOM   2669  H   GLY A 168       4.317  -9.301   4.610  1.00 90.52           H  
ATOM   2670  CA  GLY A 168       6.182  -8.738   5.440  1.00 90.52           C  
ATOM   2671  HA2 GLY A 168       6.436  -8.256   6.384  1.00 90.52           H  
ATOM   2672  HA3 GLY A 168       6.246  -7.993   4.646  1.00 90.52           H  
ATOM   2673  C   GLY A 168       7.247  -9.789   5.137  1.00 90.52           C  
ATOM   2674  O   GLY A 168       8.232  -9.456   4.484  1.00 90.52           O  
ATOM   2675  N   ALA A 169       7.059 -11.045   5.550  1.00 83.71           N  
ATOM   2676  H   ALA A 169       6.232 -11.240   6.096  1.00 83.71           H  
ATOM   2677  CA  ALA A 169       8.066 -12.108   5.396  1.00 83.71           C  
ATOM   2678  HA  ALA A 169       8.976 -11.691   4.964  1.00 83.71           H  
ATOM   2679  C   ALA A 169       7.644 -13.255   4.459  1.00 83.71           C  
ATOM   2680  CB  ALA A 169       8.419 -12.625   6.796  1.00 83.71           C  
ATOM   2681  HB1 ALA A 169       7.543 -13.077   7.260  1.00 83.71           H  
ATOM   2682  HB2 ALA A 169       8.773 -11.801   7.416  1.00 83.71           H  
ATOM   2683  HB3 ALA A 169       9.209 -13.373   6.720  1.00 83.71           H  
ATOM   2684  O   ALA A 169       8.452 -14.127   4.148  1.00 83.71           O  
ATOM   2685  N   ALA A 170       6.380 -13.292   4.034  1.00 93.10           N  
ATOM   2686  H   ALA A 170       5.752 -12.548   4.305  1.00 93.10           H  
ATOM   2687  CA  ALA A 170       5.846 -14.383   3.230  1.00 93.10           C  
ATOM   2688  HA  ALA A 170       6.130 -15.328   3.693  1.00 93.10           H  
ATOM   2689  C   ALA A 170       6.398 -14.358   1.795  1.00 93.10           C  
ATOM   2690  CB  ALA A 170       4.316 -14.282   3.252  1.00 93.10           C  
ATOM   2691  HB1 ALA A 170       3.998 -13.378   2.733  1.00 93.10           H  
ATOM   2692  HB2 ALA A 170       3.956 -14.234   4.279  1.00 93.10           H  
ATOM   2693  HB3 ALA A 170       3.885 -15.146   2.747  1.00 93.10           H  
ATOM   2694  O   ALA A 170       6.084 -13.438   1.040  1.00 93.10           O  
ATOM   2695  N   LEU A 171       7.161 -15.390   1.421  1.00 98.23           N  
ATOM   2696  H   LEU A 171       7.438 -16.060   2.123  1.00 98.23           H  
ATOM   2697  CA  LEU A 171       7.512 -15.687   0.029  1.00 98.23           C  
ATOM   2698  HA  LEU A 171       7.730 -14.753  -0.489  1.00 98.23           H  
ATOM   2699  C   LEU A 171       6.326 -16.352  -0.670  1.00 98.23           C  
ATOM   2700  CB  LEU A 171       8.752 -16.593  -0.043  1.00 98.23           C  
ATOM   2701  HB2 LEU A 171       8.577 -17.467   0.584  1.00 98.23           H  
ATOM   2702  HB3 LEU A 171       8.872 -16.944  -1.068  1.00 98.23           H  
ATOM   2703  O   LEU A 171       5.758 -17.323  -0.153  1.00 98.23           O  
ATOM   2704  CG  LEU A 171      10.069 -15.924   0.383  1.00 98.23           C  
ATOM   2705  HG  LEU A 171       9.952 -15.492   1.377  1.00 98.23           H  
ATOM   2706  CD1 LEU A 171      11.167 -16.985   0.439  1.00 98.23           C  
ATOM   2707 HD11 LEU A 171      11.301 -17.432  -0.547  1.00 98.23           H  
ATOM   2708 HD12 LEU A 171      10.899 -17.765   1.152  1.00 98.23           H  
ATOM   2709 HD13 LEU A 171      12.106 -16.526   0.748  1.00 98.23           H  
ATOM   2710  CD2 LEU A 171      10.527 -14.836  -0.588  1.00 98.23           C  
ATOM   2711 HD21 LEU A 171      11.424 -14.351  -0.203  1.00 98.23           H  
ATOM   2712 HD22 LEU A 171      10.756 -15.272  -1.561  1.00 98.23           H  
ATOM   2713 HD23 LEU A 171       9.757 -14.077  -0.723  1.00 98.23           H  
ATOM   2714  N   VAL A 172       5.942 -15.817  -1.827  1.00 98.78           N  
ATOM   2715  H   VAL A 172       6.426 -14.995  -2.157  1.00 98.78           H  
ATOM   2716  CA  VAL A 172       4.740 -16.247  -2.544  1.00 98.78           C  
ATOM   2717  HA  VAL A 172       4.465 -17.231  -2.164  1.00 98.78           H  
ATOM   2718  C   VAL A 172       4.971 -16.422  -4.036  1.00 98.78           C  
ATOM   2719  CB  VAL A 172       3.536 -15.313  -2.290  1.00 98.78           C  
ATOM   2720  HB  VAL A 172       2.649 -15.815  -2.675  1.00 98.78           H  
ATOM   2721  O   VAL A 172       5.794 -15.743  -4.650  1.00 98.78           O  
ATOM   2722  CG1 VAL A 172       3.317 -15.072  -0.794  1.00 98.78           C  
ATOM   2723 HG11 VAL A 172       3.325 -16.030  -0.274  1.00 98.78           H  
ATOM   2724 HG12 VAL A 172       4.119 -14.453  -0.392  1.00 98.78           H  
ATOM   2725 HG13 VAL A 172       2.369 -14.559  -0.631  1.00 98.78           H  
ATOM   2726  CG2 VAL A 172       3.623 -13.945  -2.977  1.00 98.78           C  
ATOM   2727 HG21 VAL A 172       3.751 -14.061  -4.054  1.00 98.78           H  
ATOM   2728 HG22 VAL A 172       2.700 -13.392  -2.805  1.00 98.78           H  
ATOM   2729 HG23 VAL A 172       4.462 -13.373  -2.580  1.00 98.78           H  
ATOM   2730  N   ASN A 173       4.155 -17.285  -4.630  1.00 98.81           N  
ATOM   2731  H   ASN A 173       3.522 -17.802  -4.037  1.00 98.81           H  
ATOM   2732  CA  ASN A 173       3.908 -17.329  -6.063  1.00 98.81           C  
ATOM   2733  HA  ASN A 173       4.643 -16.713  -6.581  1.00 98.81           H  
ATOM   2734  C   ASN A 173       2.526 -16.743  -6.368  1.00 98.81           C  
ATOM   2735  CB  ASN A 173       4.062 -18.769  -6.567  1.00 98.81           C  
ATOM   2736  HB2 ASN A 173       3.468 -18.895  -7.472  1.00 98.81           H  
ATOM   2737  HB3 ASN A 173       3.708 -19.481  -5.822  1.00 98.81           H  
ATOM   2738  O   ASN A 173       1.538 -17.122  -5.733  1.00 98.81           O  
ATOM   2739  CG  ASN A 173       5.500 -19.072  -6.930  1.00 98.81           C  
ATOM   2740  ND2 ASN A 173       6.333 -19.442  -5.984  1.00 98.81           N  
ATOM   2741 HD21 ASN A 173       7.302 -19.536  -6.249  1.00 98.81           H  
ATOM   2742 HD22 ASN A 173       6.073 -19.433  -5.008  1.00 98.81           H  
ATOM   2743  OD1 ASN A 173       5.867 -18.974  -8.089  1.00 98.81           O  
ATOM   2744  N   LEU A 174       2.461 -15.848  -7.354  1.00 98.89           N  
ATOM   2745  H   LEU A 174       3.317 -15.593  -7.824  1.00 98.89           H  
ATOM   2746  CA  LEU A 174       1.219 -15.259  -7.852  1.00 98.89           C  
ATOM   2747  HA  LEU A 174       0.393 -15.534  -7.197  1.00 98.89           H  
ATOM   2748  C   LEU A 174       0.906 -15.810  -9.245  1.00 98.89           C  
ATOM   2749  CB  LEU A 174       1.328 -13.725  -7.860  1.00 98.89           C  
ATOM   2750  HB2 LEU A 174       0.438 -13.316  -8.339  1.00 98.89           H  
ATOM   2751  HB3 LEU A 174       2.193 -13.450  -8.464  1.00 98.89           H  
ATOM   2752  O   LEU A 174       1.767 -15.846 -10.122  1.00 98.89           O  
ATOM   2753  CG  LEU A 174       1.501 -13.057  -6.487  1.00 98.89           C  
ATOM   2754  HG  LEU A 174       2.409 -13.430  -6.013  1.00 98.89           H  
ATOM   2755  CD1 LEU A 174       1.642 -11.547  -6.666  1.00 98.89           C  
ATOM   2756 HD11 LEU A 174       0.719 -11.124  -7.061  1.00 98.89           H  
ATOM   2757 HD12 LEU A 174       1.869 -11.082  -5.706  1.00 98.89           H  
ATOM   2758 HD13 LEU A 174       2.454 -11.332  -7.361  1.00 98.89           H  
ATOM   2759  CD2 LEU A 174       0.316 -13.319  -5.558  1.00 98.89           C  
ATOM   2760 HD21 LEU A 174       0.320 -14.367  -5.258  1.00 98.89           H  
ATOM   2761 HD22 LEU A 174      -0.618 -13.082  -6.066  1.00 98.89           H  
ATOM   2762 HD23 LEU A 174       0.409 -12.698  -4.666  1.00 98.89           H  
ATOM   2763  N   THR A 175      -0.332 -16.251  -9.456  1.00 98.91           N  
ATOM   2764  H   THR A 175      -0.980 -16.244  -8.682  1.00 98.91           H  
ATOM   2765  CA  THR A 175      -0.811 -16.745 -10.758  1.00 98.91           C  
ATOM   2766  HA  THR A 175      -0.056 -16.564 -11.523  1.00 98.91           H  
ATOM   2767  C   THR A 175      -2.074 -16.002 -11.158  1.00 98.91           C  
ATOM   2768  CB  THR A 175      -1.066 -18.257 -10.708  1.00 98.91           C  
ATOM   2769  HB  THR A 175      -1.846 -18.469  -9.977  1.00 98.91           H  
ATOM   2770  O   THR A 175      -3.043 -16.017 -10.405  1.00 98.91           O  
ATOM   2771  CG2 THR A 175      -1.472 -18.834 -12.060  1.00 98.91           C  
ATOM   2772 HG21 THR A 175      -2.433 -18.424 -12.369  1.00 98.91           H  
ATOM   2773 HG22 THR A 175      -1.566 -19.917 -11.981  1.00 98.91           H  
ATOM   2774 HG23 THR A 175      -0.715 -18.597 -12.808  1.00 98.91           H  
ATOM   2775  OG1 THR A 175       0.121 -18.906 -10.310  1.00 98.91           O  
ATOM   2776  HG1 THR A 175       0.523 -18.342  -9.645  1.00 98.91           H  
ATOM   2777  N   LEU A 176      -2.081 -15.357 -12.323  1.00 98.86           N  
ATOM   2778  H   LEU A 176      -1.276 -15.453 -12.926  1.00 98.86           H  
ATOM   2779  CA  LEU A 176      -3.243 -14.633 -12.840  1.00 98.86           C  
ATOM   2780  HA  LEU A 176      -3.549 -13.874 -12.120  1.00 98.86           H  
ATOM   2781  C   LEU A 176      -4.429 -15.580 -13.049  1.00 98.86           C  
ATOM   2782  CB  LEU A 176      -2.861 -13.962 -14.171  1.00 98.86           C  
ATOM   2783  HB2 LEU A 176      -2.268 -14.670 -14.750  1.00 98.86           H  
ATOM   2784  HB3 LEU A 176      -3.769 -13.760 -14.740  1.00 98.86           H  
ATOM   2785  O   LEU A 176      -4.308 -16.594 -13.732  1.00 98.86           O  
ATOM   2786  CG  LEU A 176      -2.077 -12.648 -14.036  1.00 98.86           C  
ATOM   2787  HG  LEU A 176      -1.228 -12.782 -13.365  1.00 98.86           H  
ATOM   2788  CD1 LEU A 176      -1.562 -12.224 -15.412  1.00 98.86           C  
ATOM   2789 HD11 LEU A 176      -0.816 -12.942 -15.753  1.00 98.86           H  
ATOM   2790 HD12 LEU A 176      -2.381 -12.197 -16.131  1.00 98.86           H  
ATOM   2791 HD13 LEU A 176      -1.090 -11.243 -15.349  1.00 98.86           H  
ATOM   2792  CD2 LEU A 176      -2.964 -11.515 -13.517  1.00 98.86           C  
ATOM   2793 HD21 LEU A 176      -3.302 -11.720 -12.501  1.00 98.86           H  
ATOM   2794 HD22 LEU A 176      -3.843 -11.399 -14.152  1.00 98.86           H  
ATOM   2795 HD23 LEU A 176      -2.409 -10.577 -13.511  1.00 98.86           H  
ATOM   2796  N   VAL A 177      -5.605 -15.227 -12.530  1.00 98.53           N  
ATOM   2797  H   VAL A 177      -5.661 -14.378 -11.985  1.00 98.53           H  
ATOM   2798  CA  VAL A 177      -6.819 -16.045 -12.700  1.00 98.53           C  
ATOM   2799  HA  VAL A 177      -6.585 -17.078 -12.442  1.00 98.53           H  
ATOM   2800  C   VAL A 177      -7.283 -16.054 -14.160  1.00 98.53           C  
ATOM   2801  CB  VAL A 177      -7.939 -15.558 -11.757  1.00 98.53           C  
ATOM   2802  HB  VAL A 177      -8.079 -14.485 -11.890  1.00 98.53           H  
ATOM   2803  O   VAL A 177      -7.737 -17.083 -14.654  1.00 98.53           O  
ATOM   2804  CG1 VAL A 177      -9.284 -16.253 -12.007  1.00 98.53           C  
ATOM   2805 HG11 VAL A 177      -9.165 -17.335 -11.946  1.00 98.53           H  
ATOM   2806 HG12 VAL A 177     -10.012 -15.921 -11.267  1.00 98.53           H  
ATOM   2807 HG13 VAL A 177      -9.669 -15.988 -12.992  1.00 98.53           H  
ATOM   2808  CG2 VAL A 177      -7.559 -15.836 -10.297  1.00 98.53           C  
ATOM   2809 HG21 VAL A 177      -6.640 -15.307 -10.043  1.00 98.53           H  
ATOM   2810 HG22 VAL A 177      -8.352 -15.486  -9.635  1.00 98.53           H  
ATOM   2811 HG23 VAL A 177      -7.411 -16.905 -10.146  1.00 98.53           H  
ATOM   2812  N   LYS A 178      -7.140 -14.927 -14.872  1.00 97.58           N  
ATOM   2813  H   LYS A 178      -6.762 -14.122 -14.393  1.00 97.58           H  
ATOM   2814  CA  LYS A 178      -7.673 -14.753 -16.236  1.00 97.58           C  
ATOM   2815  HA  LYS A 178      -8.730 -15.016 -16.214  1.00 97.58           H  
ATOM   2816  C   LYS A 178      -7.056 -15.675 -17.291  1.00 97.58           C  
ATOM   2817  CB  LYS A 178      -7.571 -13.276 -16.662  1.00 97.58           C  
ATOM   2818  HB2 LYS A 178      -8.066 -13.166 -17.626  1.00 97.58           H  
ATOM   2819  HB3 LYS A 178      -8.120 -12.671 -15.940  1.00 97.58           H  
ATOM   2820  O   LYS A 178      -7.713 -15.982 -18.280  1.00 97.58           O  
ATOM   2821  CG  LYS A 178      -6.135 -12.727 -16.779  1.00 97.58           C  
ATOM   2822  HG2 LYS A 178      -5.658 -12.762 -15.800  1.00 97.58           H  
ATOM   2823  HG3 LYS A 178      -5.556 -13.322 -17.484  1.00 97.58           H  
ATOM   2824  CD  LYS A 178      -6.170 -11.273 -17.268  1.00 97.58           C  
ATOM   2825  HD2 LYS A 178      -6.849 -10.711 -16.628  1.00 97.58           H  
ATOM   2826  HD3 LYS A 178      -6.554 -11.241 -18.288  1.00 97.58           H  
ATOM   2827  CE  LYS A 178      -4.787 -10.613 -17.217  1.00 97.58           C  
ATOM   2828  HE2 LYS A 178      -4.380 -10.768 -16.218  1.00 97.58           H  
ATOM   2829  HE3 LYS A 178      -4.123 -11.094 -17.935  1.00 97.58           H  
ATOM   2830  NZ  LYS A 178      -4.890  -9.152 -17.473  1.00 97.58           N  
ATOM   2831  HZ1 LYS A 178      -5.568  -8.727 -16.857  1.00 97.58           H  
ATOM   2832  HZ2 LYS A 178      -5.208  -8.936 -18.407  1.00 97.58           H  
ATOM   2833  HZ3 LYS A 178      -4.032  -8.658 -17.274  1.00 97.58           H  
ATOM   2834  N   ASN A 179      -5.801 -16.080 -17.115  1.00 97.97           N  
ATOM   2835  H   ASN A 179      -5.304 -15.752 -16.300  1.00 97.97           H  
ATOM   2836  CA  ASN A 179      -5.053 -16.839 -18.122  1.00 97.97           C  
ATOM   2837  HA  ASN A 179      -5.759 -17.423 -18.712  1.00 97.97           H  
ATOM   2838  C   ASN A 179      -4.070 -17.867 -17.537  1.00 97.97           C  
ATOM   2839  CB  ASN A 179      -4.355 -15.847 -19.070  1.00 97.97           C  
ATOM   2840  HB2 ASN A 179      -3.876 -16.409 -19.871  1.00 97.97           H  
ATOM   2841  HB3 ASN A 179      -5.099 -15.188 -19.518  1.00 97.97           H  
ATOM   2842  O   ASN A 179      -3.399 -18.552 -18.303  1.00 97.97           O  
ATOM   2843  CG  ASN A 179      -3.290 -14.999 -18.399  1.00 97.97           C  
ATOM   2844  ND2 ASN A 179      -2.664 -14.137 -19.159  1.00 97.97           N  
ATOM   2845 HD21 ASN A 179      -2.799 -14.218 -20.156  1.00 97.97           H  
ATOM   2846 HD22 ASN A 179      -1.708 -13.982 -18.872  1.00 97.97           H  
ATOM   2847  OD1 ASN A 179      -3.038 -15.082 -17.207  1.00 97.97           O  
ATOM   2848  N   ASN A 180      -4.016 -18.013 -16.209  1.00 98.13           N  
ATOM   2849  H   ASN A 180      -4.576 -17.407 -15.627  1.00 98.13           H  
ATOM   2850  CA  ASN A 180      -3.127 -18.930 -15.496  1.00 98.13           C  
ATOM   2851  HA  ASN A 180      -3.326 -18.774 -14.436  1.00 98.13           H  
ATOM   2852  C   ASN A 180      -1.621 -18.629 -15.664  1.00 98.13           C  
ATOM   2853  CB  ASN A 180      -3.554 -20.373 -15.815  1.00 98.13           C  
ATOM   2854  HB2 ASN A 180      -4.643 -20.435 -15.835  1.00 98.13           H  
ATOM   2855  HB3 ASN A 180      -3.177 -20.652 -16.799  1.00 98.13           H  
ATOM   2856  O   ASN A 180      -0.786 -19.498 -15.407  1.00 98.13           O  
ATOM   2857  CG  ASN A 180      -3.076 -21.368 -14.781  1.00 98.13           C  
ATOM   2858  ND2 ASN A 180      -2.345 -22.377 -15.190  1.00 98.13           N  
ATOM   2859 HD21 ASN A 180      -1.964 -22.956 -14.455  1.00 98.13           H  
ATOM   2860 HD22 ASN A 180      -1.967 -22.344 -16.126  1.00 98.13           H  
ATOM   2861  OD1 ASN A 180      -3.384 -21.284 -13.605  1.00 98.13           O  
ATOM   2862  N   ASP A 181      -1.261 -17.406 -16.067  1.00 98.29           N  
ATOM   2863  H   ASP A 181      -1.975 -16.734 -16.309  1.00 98.29           H  
ATOM   2864  CA  ASP A 181       0.138 -16.984 -16.159  1.00 98.29           C  
ATOM   2865  HA  ASP A 181       0.697 -17.747 -16.701  1.00 98.29           H  
ATOM   2866  C   ASP A 181       0.749 -16.833 -14.763  1.00 98.29           C  
ATOM   2867  CB  ASP A 181       0.284 -15.656 -16.915  1.00 98.29           C  
ATOM   2868  HB2 ASP A 181      -0.447 -14.949 -16.523  1.00 98.29           H  
ATOM   2869  HB3 ASP A 181       1.276 -15.251 -16.713  1.00 98.29           H  
ATOM   2870  O   ASP A 181       0.191 -16.170 -13.884  1.00 98.29           O  
ATOM   2871  CG  ASP A 181       0.133 -15.746 -18.434  1.00 98.29           C  
ATOM   2872  OD1 ASP A 181       0.159 -16.866 -18.986  1.00 98.29           O  
ATOM   2873  OD2 ASP A 181       0.013 -14.656 -19.043  1.00 98.29           O  
ATOM   2874  N   ASN A 182       1.935 -17.410 -14.568  1.00 98.79           N  
ATOM   2875  H   ASN A 182       2.353 -17.913 -15.338  1.00 98.79           H  
ATOM   2876  CA  ASN A 182       2.712 -17.224 -13.349  1.00 98.79           C  
ATOM   2877  HA  ASN A 182       2.026 -17.175 -12.503  1.00 98.79           H  
ATOM   2878  C   ASN A 182       3.476 -15.890 -13.412  1.00 98.79           C  
ATOM   2879  CB  ASN A 182       3.616 -18.445 -13.133  1.00 98.79           C  
ATOM   2880  HB2 ASN A 182       4.317 -18.532 -13.963  1.00 98.79           H  
ATOM   2881  HB3 ASN A 182       3.002 -19.344 -13.091  1.00 98.79           H  
ATOM   2882  O   ASN A 182       4.349 -15.692 -14.260  1.00 98.79           O  
ATOM   2883  CG  ASN A 182       4.417 -18.320 -11.850  1.00 98.79           C  
ATOM   2884  ND2 ASN A 182       4.125 -19.084 -10.825  1.00 98.79           N  
ATOM   2885 HD21 ASN A 182       4.721 -18.982 -10.016  1.00 98.79           H  
ATOM   2886 HD22 ASN A 182       3.336 -19.714 -10.851  1.00 98.79           H  
ATOM   2887  OD1 ASN A 182       5.323 -17.519 -11.758  1.00 98.79           O  
ATOM   2888  N   VAL A 183       3.147 -14.988 -12.490  1.00 98.79           N  
ATOM   2889  H   VAL A 183       2.466 -15.251 -11.792  1.00 98.79           H  
ATOM   2890  CA  VAL A 183       3.690 -13.626 -12.427  1.00 98.79           C  
ATOM   2891  HA  VAL A 183       3.597 -13.157 -13.406  1.00 98.79           H  
ATOM   2892  C   VAL A 183       5.175 -13.639 -12.062  1.00 98.79           C  
ATOM   2893  CB  VAL A 183       2.878 -12.799 -11.412  1.00 98.79           C  
ATOM   2894  HB  VAL A 183       2.915 -13.324 -10.458  1.00 98.79           H  
ATOM   2895  O   VAL A 183       5.941 -12.879 -12.649  1.00 98.79           O  
ATOM   2896  CG1 VAL A 183       3.428 -11.388 -11.186  1.00 98.79           C  
ATOM   2897 HG11 VAL A 183       2.798 -10.856 -10.474  1.00 98.79           H  
ATOM   2898 HG12 VAL A 183       3.443 -10.839 -12.127  1.00 98.79           H  
ATOM   2899 HG13 VAL A 183       4.435 -11.436 -10.772  1.00 98.79           H  
ATOM   2900  CG2 VAL A 183       1.408 -12.666 -11.839  1.00 98.79           C  
ATOM   2901 HG21 VAL A 183       0.858 -12.093 -11.092  1.00 98.79           H  
ATOM   2902 HG22 VAL A 183       0.942 -13.648 -11.926  1.00 98.79           H  
ATOM   2903 HG23 VAL A 183       1.342 -12.152 -12.798  1.00 98.79           H  
ATOM   2904  N   ASN A 184       5.604 -14.518 -11.147  1.00 98.74           N  
ATOM   2905  H   ASN A 184       4.930 -15.125 -10.703  1.00 98.74           H  
ATOM   2906  CA  ASN A 184       7.004 -14.636 -10.723  1.00 98.74           C  
ATOM   2907  HA  ASN A 184       7.338 -13.677 -10.325  1.00 98.74           H  
ATOM   2908  C   ASN A 184       7.905 -14.973 -11.916  1.00 98.74           C  
ATOM   2909  CB  ASN A 184       7.161 -15.709  -9.627  1.00 98.74           C  
ATOM   2910  HB2 ASN A 184       6.878 -16.693 -10.000  1.00 98.74           H  
ATOM   2911  HB3 ASN A 184       8.218 -15.768  -9.366  1.00 98.74           H  
ATOM   2912  O   ASN A 184       8.835 -14.232 -12.223  1.00 98.74           O  
ATOM   2913  CG  ASN A 184       6.367 -15.456  -8.363  1.00 98.74           C  
ATOM   2914  ND2 ASN A 184       7.004 -15.586  -7.225  1.00 98.74           N  
ATOM   2915 HD21 ASN A 184       6.484 -15.500  -6.364  1.00 98.74           H  
ATOM   2916 HD22 ASN A 184       7.961 -15.910  -7.217  1.00 98.74           H  
ATOM   2917  OD1 ASN A 184       5.172 -15.178  -8.374  1.00 98.74           O  
ATOM   2918  N   LYS A 185       7.558 -16.036 -12.649  1.00 98.51           N  
ATOM   2919  H   LYS A 185       6.773 -16.582 -12.325  1.00 98.51           H  
ATOM   2920  CA  LYS A 185       8.268 -16.467 -13.854  1.00 98.51           C  
ATOM   2921  HA  LYS A 185       9.307 -16.672 -13.592  1.00 98.51           H  
ATOM   2922  C   LYS A 185       8.275 -15.369 -14.914  1.00 98.51           C  
ATOM   2923  CB  LYS A 185       7.613 -17.748 -14.382  1.00 98.51           C  
ATOM   2924  HB2 LYS A 185       6.591 -17.532 -14.693  1.00 98.51           H  
ATOM   2925  HB3 LYS A 185       7.590 -18.492 -13.585  1.00 98.51           H  
ATOM   2926  O   LYS A 185       9.293 -15.138 -15.559  1.00 98.51           O  
ATOM   2927  CG  LYS A 185       8.410 -18.307 -15.565  1.00 98.51           C  
ATOM   2928  HG2 LYS A 185       9.417 -18.560 -15.234  1.00 98.51           H  
ATOM   2929  HG3 LYS A 185       8.477 -17.553 -16.349  1.00 98.51           H  
ATOM   2930  CD  LYS A 185       7.738 -19.543 -16.155  1.00 98.51           C  
ATOM   2931  HD2 LYS A 185       7.716 -20.344 -15.417  1.00 98.51           H  
ATOM   2932  HD3 LYS A 185       6.724 -19.283 -16.459  1.00 98.51           H  
ATOM   2933  CE  LYS A 185       8.563 -19.952 -17.374  1.00 98.51           C  
ATOM   2934  HE2 LYS A 185       8.724 -19.062 -17.984  1.00 98.51           H  
ATOM   2935  HE3 LYS A 185       9.541 -20.297 -17.041  1.00 98.51           H  
ATOM   2936  NZ  LYS A 185       7.869 -20.979 -18.176  1.00 98.51           N  
ATOM   2937  HZ1 LYS A 185       6.991 -20.593 -18.492  1.00 98.51           H  
ATOM   2938  HZ2 LYS A 185       8.428 -21.188 -18.991  1.00 98.51           H  
ATOM   2939  HZ3 LYS A 185       7.710 -21.812 -17.627  1.00 98.51           H  
ATOM   2940  N   ARG A 186       7.155 -14.660 -15.088  1.00 98.62           N  
ATOM   2941  H   ARG A 186       6.339 -14.904 -14.546  1.00 98.62           H  
ATOM   2942  CA  ARG A 186       7.087 -13.560 -16.052  1.00 98.62           C  
ATOM   2943  HA  ARG A 186       7.468 -13.955 -16.994  1.00 98.62           H  
ATOM   2944  C   ARG A 186       8.010 -12.401 -15.672  1.00 98.62           C  
ATOM   2945  CB  ARG A 186       5.629 -13.107 -16.222  1.00 98.62           C  
ATOM   2946  HB2 ARG A 186       5.259 -12.701 -15.281  1.00 98.62           H  
ATOM   2947  HB3 ARG A 186       5.019 -13.974 -16.477  1.00 98.62           H  
ATOM   2948  O   ARG A 186       8.641 -11.823 -16.550  1.00 98.62           O  
ATOM   2949  CG  ARG A 186       5.455 -12.051 -17.321  1.00 98.62           C  
ATOM   2950  HG2 ARG A 186       5.922 -11.114 -17.017  1.00 98.62           H  
ATOM   2951  HG3 ARG A 186       4.389 -11.882 -17.470  1.00 98.62           H  
ATOM   2952  CD  ARG A 186       6.067 -12.527 -18.639  1.00 98.62           C  
ATOM   2953  HD2 ARG A 186       5.679 -13.518 -18.871  1.00 98.62           H  
ATOM   2954  HD3 ARG A 186       7.150 -12.594 -18.533  1.00 98.62           H  
ATOM   2955  NE  ARG A 186       5.773 -11.610 -19.742  1.00 98.62           N  
ATOM   2956  HE  ARG A 186       5.208 -10.800 -19.532  1.00 98.62           H  
ATOM   2957  NH1 ARG A 186       6.953 -12.831 -21.290  1.00 98.62           N  
ATOM   2958 HH11 ARG A 186       7.297 -12.993 -22.225  1.00 98.62           H  
ATOM   2959 HH12 ARG A 186       7.240 -13.490 -20.580  1.00 98.62           H  
ATOM   2960  NH2 ARG A 186       5.883 -10.949 -21.904  1.00 98.62           N  
ATOM   2961 HH21 ARG A 186       6.151 -11.141 -22.859  1.00 98.62           H  
ATOM   2962 HH22 ARG A 186       5.272 -10.179 -21.672  1.00 98.62           H  
ATOM   2963  CZ  ARG A 186       6.208 -11.802 -20.970  1.00 98.62           C  
ATOM   2964  N   ILE A 187       8.110 -12.072 -14.387  1.00 98.41           N  
ATOM   2965  H   ILE A 187       7.549 -12.578 -13.717  1.00 98.41           H  
ATOM   2966  CA  ILE A 187       9.050 -11.061 -13.888  1.00 98.41           C  
ATOM   2967  HA  ILE A 187       8.939 -10.158 -14.489  1.00 98.41           H  
ATOM   2968  C   ILE A 187      10.498 -11.521 -14.091  1.00 98.41           C  
ATOM   2969  CB  ILE A 187       8.709 -10.700 -12.425  1.00 98.41           C  
ATOM   2970  HB  ILE A 187       8.507 -11.616 -11.871  1.00 98.41           H  
ATOM   2971  O   ILE A 187      11.307 -10.734 -14.571  1.00 98.41           O  
ATOM   2972  CG1 ILE A 187       7.438  -9.818 -12.425  1.00 98.41           C  
ATOM   2973 HG12 ILE A 187       7.669  -8.846 -12.860  1.00 98.41           H  
ATOM   2974 HG13 ILE A 187       6.675 -10.287 -13.046  1.00 98.41           H  
ATOM   2975  CG2 ILE A 187       9.872  -9.972 -11.726  1.00 98.41           C  
ATOM   2976 HG21 ILE A 187      10.735 -10.633 -11.647  1.00 98.41           H  
ATOM   2977 HG22 ILE A 187       9.595  -9.695 -10.709  1.00 98.41           H  
ATOM   2978 HG23 ILE A 187      10.152  -9.082 -12.288  1.00 98.41           H  
ATOM   2979  CD1 ILE A 187       6.824  -9.607 -11.040  1.00 98.41           C  
ATOM   2980 HD11 ILE A 187       7.493  -9.030 -10.401  1.00 98.41           H  
ATOM   2981 HD12 ILE A 187       5.885  -9.062 -11.142  1.00 98.41           H  
ATOM   2982 HD13 ILE A 187       6.622 -10.579 -10.591  1.00 98.41           H  
ATOM   2983  N   GLU A 188      10.822 -12.787 -13.821  1.00 98.23           N  
ATOM   2984  H   GLU A 188      10.130 -13.382 -13.386  1.00 98.23           H  
ATOM   2985  CA  GLU A 188      12.152 -13.360 -14.084  1.00 98.23           C  
ATOM   2986  HA  GLU A 188      12.904 -12.808 -13.521  1.00 98.23           H  
ATOM   2987  C   GLU A 188      12.542 -13.259 -15.565  1.00 98.23           C  
ATOM   2988  CB  GLU A 188      12.183 -14.829 -13.635  1.00 98.23           C  
ATOM   2989  HB2 GLU A 188      13.087 -15.305 -14.015  1.00 98.23           H  
ATOM   2990  HB3 GLU A 188      11.318 -15.351 -14.044  1.00 98.23           H  
ATOM   2991  O   GLU A 188      13.628 -12.782 -15.891  1.00 98.23           O  
ATOM   2992  CG  GLU A 188      12.184 -14.929 -12.110  1.00 98.23           C  
ATOM   2993  HG2 GLU A 188      11.406 -14.286 -11.700  1.00 98.23           H  
ATOM   2994  HG3 GLU A 188      13.147 -14.554 -11.760  1.00 98.23           H  
ATOM   2995  CD  GLU A 188      11.984 -16.344 -11.558  1.00 98.23           C  
ATOM   2996  OE1 GLU A 188      12.111 -16.449 -10.314  1.00 98.23           O  
ATOM   2997  OE2 GLU A 188      11.720 -17.286 -12.341  1.00 98.23           O  
ATOM   2998  N   GLU A 189      11.635 -13.619 -16.475  1.00 98.11           N  
ATOM   2999  H   GLU A 189      10.779 -14.042 -16.143  1.00 98.11           H  
ATOM   3000  CA  GLU A 189      11.827 -13.482 -17.926  1.00 98.11           C  
ATOM   3001  HA  GLU A 189      12.701 -14.052 -18.242  1.00 98.11           H  
ATOM   3002  C   GLU A 189      12.042 -12.026 -18.371  1.00 98.11           C  
ATOM   3003  CB  GLU A 189      10.582 -14.008 -18.657  1.00 98.11           C  
ATOM   3004  HB2 GLU A 189       9.702 -13.549 -18.207  1.00 98.11           H  
ATOM   3005  HB3 GLU A 189      10.626 -13.687 -19.698  1.00 98.11           H  
ATOM   3006  O   GLU A 189      12.724 -11.772 -19.360  1.00 98.11           O  
ATOM   3007  CG  GLU A 189      10.413 -15.534 -18.651  1.00 98.11           C  
ATOM   3008  HG2 GLU A 189      11.201 -15.970 -19.265  1.00 98.11           H  
ATOM   3009  HG3 GLU A 189      10.536 -15.918 -17.639  1.00 98.11           H  
ATOM   3010  CD  GLU A 189       9.040 -15.977 -19.201  1.00 98.11           C  
ATOM   3011  OE1 GLU A 189       8.763 -17.203 -19.131  1.00 98.11           O  
ATOM   3012  OE2 GLU A 189       8.271 -15.117 -19.720  1.00 98.11           O  
ATOM   3013  N   LEU A 190      11.436 -11.057 -17.681  1.00 98.18           N  
ATOM   3014  H   LEU A 190      10.881 -11.327 -16.881  1.00 98.18           H  
ATOM   3015  CA  LEU A 190      11.562  -9.631 -18.002  1.00 98.18           C  
ATOM   3016  HA  LEU A 190      11.736  -9.527 -19.073  1.00 98.18           H  
ATOM   3017  C   LEU A 190      12.773  -8.968 -17.329  1.00 98.18           C  
ATOM   3018  CB  LEU A 190      10.249  -8.919 -17.637  1.00 98.18           C  
ATOM   3019  HB2 LEU A 190      10.393  -7.842 -17.723  1.00 98.18           H  
ATOM   3020  HB3 LEU A 190      10.023  -9.140 -16.594  1.00 98.18           H  
ATOM   3021  O   LEU A 190      13.140  -7.850 -17.707  1.00 98.18           O  
ATOM   3022  CG  LEU A 190       9.049  -9.325 -18.513  1.00 98.18           C  
ATOM   3023  HG  LEU A 190       8.946 -10.409 -18.552  1.00 98.18           H  
ATOM   3024  CD1 LEU A 190       7.776  -8.730 -17.917  1.00 98.18           C  
ATOM   3025 HD11 LEU A 190       7.844  -7.643 -17.903  1.00 98.18           H  
ATOM   3026 HD12 LEU A 190       6.908  -9.038 -18.502  1.00 98.18           H  
ATOM   3027 HD13 LEU A 190       7.651  -9.095 -16.898  1.00 98.18           H  
ATOM   3028  CD2 LEU A 190       9.170  -8.822 -19.956  1.00 98.18           C  
ATOM   3029 HD21 LEU A 190       9.287  -7.738 -19.954  1.00 98.18           H  
ATOM   3030 HD22 LEU A 190      10.033  -9.290 -20.430  1.00 98.18           H  
ATOM   3031 HD23 LEU A 190       8.272  -9.097 -20.509  1.00 98.18           H  
ATOM   3032  N   CYS A 191      13.383  -9.637 -16.350  1.00 96.60           N  
ATOM   3033  H   CYS A 191      12.973 -10.512 -16.057  1.00 96.60           H  
ATOM   3034  CA  CYS A 191      14.578  -9.189 -15.639  1.00 96.60           C  
ATOM   3035  HA  CYS A 191      14.743  -8.136 -15.863  1.00 96.60           H  
ATOM   3036  C   CYS A 191      15.873  -9.894 -16.081  1.00 96.60           C  
ATOM   3037  CB  CYS A 191      14.345  -9.318 -14.127  1.00 96.60           C  
ATOM   3038  HB2 CYS A 191      15.290  -9.164 -13.608  1.00 96.60           H  
ATOM   3039  HB3 CYS A 191      13.978 -10.319 -13.900  1.00 96.60           H  
ATOM   3040  O   CYS A 191      16.931  -9.571 -15.540  1.00 96.60           O  
ATOM   3041  SG  CYS A 191      13.158  -8.070 -13.549  1.00 96.60           S  
ATOM   3042  HG  CYS A 191      13.294  -8.356 -12.251  1.00 96.60           H  
ATOM   3043  N   THR A 192      15.796 -10.828 -17.034  1.00 87.88           N  
ATOM   3044  H   THR A 192      14.908 -10.966 -17.494  1.00 87.88           H  
ATOM   3045  CA  THR A 192      16.936 -11.570 -17.605  1.00 87.88           C  
ATOM   3046  HA  THR A 192      17.810 -11.412 -16.972  1.00 87.88           H  
ATOM   3047  C   THR A 192      17.377 -11.049 -18.971  1.00 87.88           C  
ATOM   3048  CB  THR A 192      16.675 -13.082 -17.646  1.00 87.88           C  
ATOM   3049  HB  THR A 192      17.391 -13.559 -18.316  1.00 87.88           H  
ATOM   3050  O   THR A 192      16.589 -10.339 -19.641  1.00 87.88           O  
ATOM   3051  CG2 THR A 192      16.825 -13.703 -16.256  1.00 87.88           C  
ATOM   3052 HG21 THR A 192      16.562 -14.760 -16.297  1.00 87.88           H  
ATOM   3053 HG22 THR A 192      16.179 -13.195 -15.540  1.00 87.88           H  
ATOM   3054 HG23 THR A 192      17.860 -13.606 -15.929  1.00 87.88           H  
ATOM   3055  OG1 THR A 192      15.369 -13.386 -18.071  1.00 87.88           O  
ATOM   3056  HG1 THR A 192      14.789 -13.069 -17.375  1.00 87.88           H  
ATOM   3057  OXT THR A 192      18.548 -11.336 -19.304  1.00 87.88           O  
TER    3058      THR A 192                                                       
ATOM   3058  N   LYS B   1      27.730  11.062  -0.118  1.00 19.44           N  
ATOM   3059  H   LYS B   1      27.741  10.177  -0.604  1.00 19.44           H  
ATOM   3060  H2  LYS B   1      27.582  11.792  -0.800  1.00 19.44           H  
ATOM   3061  H3  LYS B   1      28.635  11.196   0.308  1.00 19.44           H  
ATOM   3062  CA  LYS B   1      26.652  11.088   0.907  1.00 19.44           C  
ATOM   3063  HA  LYS B   1      26.814  10.285   1.626  1.00 19.44           H  
ATOM   3064  C   LYS B   1      25.341  10.826   0.181  1.00 19.44           C  
ATOM   3065  CB  LYS B   1      26.666  12.443   1.662  1.00 19.44           C  
ATOM   3066  HB2 LYS B   1      27.695  12.639   1.962  1.00 19.44           H  
ATOM   3067  HB3 LYS B   1      26.372  13.253   0.994  1.00 19.44           H  
ATOM   3068  O   LYS B   1      24.737  11.805  -0.213  1.00 19.44           O  
ATOM   3069  CG  LYS B   1      25.804  12.491   2.938  1.00 19.44           C  
ATOM   3070  HG2 LYS B   1      24.758  12.311   2.691  1.00 19.44           H  
ATOM   3071  HG3 LYS B   1      26.144  11.708   3.615  1.00 19.44           H  
ATOM   3072  CD  LYS B   1      25.939  13.861   3.637  1.00 19.44           C  
ATOM   3073  HD2 LYS B   1      25.400  14.612   3.061  1.00 19.44           H  
ATOM   3074  HD3 LYS B   1      26.993  14.139   3.663  1.00 19.44           H  
ATOM   3075  CE  LYS B   1      25.414  13.829   5.081  1.00 19.44           C  
ATOM   3076  HE2 LYS B   1      25.901  13.007   5.604  1.00 19.44           H  
ATOM   3077  HE3 LYS B   1      24.344  13.619   5.067  1.00 19.44           H  
ATOM   3078  NZ  LYS B   1      25.686  15.103   5.803  1.00 19.44           N  
ATOM   3079  HZ1 LYS B   1      25.236  15.890   5.360  1.00 19.44           H  
ATOM   3080  HZ2 LYS B   1      26.678  15.289   5.834  1.00 19.44           H  
ATOM   3081  HZ3 LYS B   1      25.373  15.046   6.762  1.00 19.44           H  
ATOM   3082  N   PRO B   2      25.012   9.568  -0.147  1.00 20.54           N  
ATOM   3083  CA  PRO B   2      24.037   9.212  -1.183  1.00 20.54           C  
ATOM   3084  HA  PRO B   2      24.056   9.926  -2.006  1.00 20.54           H  
ATOM   3085  C   PRO B   2      22.619   9.138  -0.587  1.00 20.54           C  
ATOM   3086  CB  PRO B   2      24.541   7.866  -1.722  1.00 20.54           C  
ATOM   3087  HB2 PRO B   2      25.289   8.046  -2.494  1.00 20.54           H  
ATOM   3088  HB3 PRO B   2      23.737   7.251  -2.125  1.00 20.54           H  
ATOM   3089  O   PRO B   2      22.277   8.133   0.019  1.00 20.54           O  
ATOM   3090  CG  PRO B   2      25.214   7.207  -0.517  1.00 20.54           C  
ATOM   3091  HG2 PRO B   2      26.035   6.561  -0.827  1.00 20.54           H  
ATOM   3092  HG3 PRO B   2      24.480   6.629   0.045  1.00 20.54           H  
ATOM   3093  CD  PRO B   2      25.707   8.377   0.330  1.00 20.54           C  
ATOM   3094  HD2 PRO B   2      26.784   8.472   0.194  1.00 20.54           H  
ATOM   3095  HD3 PRO B   2      25.479   8.189   1.379  1.00 20.54           H  
ATOM   3096  N   PRO B   3      21.803  10.208  -0.655  1.00 23.31           N  
ATOM   3097  CA  PRO B   3      20.564  10.304   0.116  1.00 23.31           C  
ATOM   3098  HA  PRO B   3      20.527   9.564   0.916  1.00 23.31           H  
ATOM   3099  C   PRO B   3      19.300  10.150  -0.735  1.00 23.31           C  
ATOM   3100  CB  PRO B   3      20.613  11.718   0.720  1.00 23.31           C  
ATOM   3101  HB2 PRO B   3      19.633  12.194   0.712  1.00 23.31           H  
ATOM   3102  HB3 PRO B   3      20.979  11.658   1.745  1.00 23.31           H  
ATOM   3103  O   PRO B   3      18.219  10.047  -0.174  1.00 23.31           O  
ATOM   3104  CG  PRO B   3      21.617  12.511  -0.132  1.00 23.31           C  
ATOM   3105  HG2 PRO B   3      21.154  13.392  -0.577  1.00 23.31           H  
ATOM   3106  HG3 PRO B   3      22.468  12.802   0.484  1.00 23.31           H  
ATOM   3107  CD  PRO B   3      22.052  11.525  -1.215  1.00 23.31           C  
ATOM   3108  HD2 PRO B   3      23.057  11.700  -1.598  1.00 23.31           H  
ATOM   3109  HD3 PRO B   3      21.419  11.655  -2.092  1.00 23.31           H  
ATOM   3110  N   LYS B   4      19.414  10.322  -2.057  1.00 26.35           N  
ATOM   3111  H   LYS B   4      20.335  10.228  -2.462  1.00 26.35           H  
ATOM   3112  CA  LYS B   4      18.371  10.968  -2.853  1.00 26.35           C  
ATOM   3113  HA  LYS B   4      17.849  11.700  -2.237  1.00 26.35           H  
ATOM   3114  C   LYS B   4      17.290   9.997  -3.272  1.00 26.35           C  
ATOM   3115  CB  LYS B   4      18.938  11.681  -4.097  1.00 26.35           C  
ATOM   3116  HB2 LYS B   4      18.125  11.804  -4.813  1.00 26.35           H  
ATOM   3117  HB3 LYS B   4      19.686  11.041  -4.565  1.00 26.35           H  
ATOM   3118  O   LYS B   4      16.143  10.265  -2.952  1.00 26.35           O  
ATOM   3119  CG  LYS B   4      19.530  13.077  -3.847  1.00 26.35           C  
ATOM   3120  HG2 LYS B   4      18.765  13.727  -3.422  1.00 26.35           H  
ATOM   3121  HG3 LYS B   4      20.369  13.024  -3.153  1.00 26.35           H  
ATOM   3122  CD  LYS B   4      20.016  13.666  -5.181  1.00 26.35           C  
ATOM   3123  HD2 LYS B   4      20.671  12.945  -5.670  1.00 26.35           H  
ATOM   3124  HD3 LYS B   4      19.150  13.830  -5.822  1.00 26.35           H  
ATOM   3125  CE  LYS B   4      20.777  14.985  -4.997  1.00 26.35           C  
ATOM   3126  HE2 LYS B   4      20.132  15.689  -4.471  1.00 26.35           H  
ATOM   3127  HE3 LYS B   4      21.658  14.799  -4.384  1.00 26.35           H  
ATOM   3128  NZ  LYS B   4      21.179  15.554  -6.312  1.00 26.35           N  
ATOM   3129  HZ1 LYS B   4      21.758  14.907  -6.829  1.00 26.35           H  
ATOM   3130  HZ2 LYS B   4      20.368  15.739  -6.884  1.00 26.35           H  
ATOM   3131  HZ3 LYS B   4      21.687  16.421  -6.209  1.00 26.35           H  
ATOM   3132  N   THR B   5      17.653   9.003  -4.089  1.00 24.15           N  
ATOM   3133  H   THR B   5      18.630   8.856  -4.300  1.00 24.15           H  
ATOM   3134  CA  THR B   5      16.717   8.637  -5.144  1.00 24.15           C  
ATOM   3135  HA  THR B   5      16.348   9.580  -5.546  1.00 24.15           H  
ATOM   3136  C   THR B   5      15.497   7.933  -4.618  1.00 24.15           C  
ATOM   3137  CB  THR B   5      17.315   7.909  -6.352  1.00 24.15           C  
ATOM   3138  HB  THR B   5      17.329   6.834  -6.173  1.00 24.15           H  
ATOM   3139  O   THR B   5      14.473   8.533  -4.848  1.00 24.15           O  
ATOM   3140  CG2 THR B   5      16.531   8.231  -7.628  1.00 24.15           C  
ATOM   3141 HG21 THR B   5      16.750   9.245  -7.961  1.00 24.15           H  
ATOM   3142 HG22 THR B   5      15.457   8.162  -7.453  1.00 24.15           H  
ATOM   3143 HG23 THR B   5      16.805   7.528  -8.415  1.00 24.15           H  
ATOM   3144  OG1 THR B   5      18.631   8.370  -6.571  1.00 24.15           O  
ATOM   3145  HG1 THR B   5      18.947   7.894  -7.342  1.00 24.15           H  
ATOM   3146  N   VAL B   6      15.569   6.760  -3.967  1.00 30.09           N  
ATOM   3147  H   VAL B   6      16.476   6.378  -3.741  1.00 30.09           H  
ATOM   3148  CA  VAL B   6      14.402   5.845  -3.862  1.00 30.09           C  
ATOM   3149  HA  VAL B   6      14.408   5.203  -4.743  1.00 30.09           H  
ATOM   3150  C   VAL B   6      13.041   6.576  -3.883  1.00 30.09           C  
ATOM   3151  CB  VAL B   6      14.451   4.897  -2.624  1.00 30.09           C  
ATOM   3152  HB  VAL B   6      13.488   4.905  -2.114  1.00 30.09           H  
ATOM   3153  O   VAL B   6      12.639   7.110  -2.854  1.00 30.09           O  
ATOM   3154  CG1 VAL B   6      14.662   3.451  -3.082  1.00 30.09           C  
ATOM   3155 HG11 VAL B   6      13.856   3.153  -3.752  1.00 30.09           H  
ATOM   3156 HG12 VAL B   6      14.648   2.780  -2.223  1.00 30.09           H  
ATOM   3157 HG13 VAL B   6      15.615   3.346  -3.601  1.00 30.09           H  
ATOM   3158  CG2 VAL B   6      15.516   5.226  -1.564  1.00 30.09           C  
ATOM   3159 HG21 VAL B   6      15.398   4.552  -0.716  1.00 30.09           H  
ATOM   3160 HG22 VAL B   6      15.377   6.251  -1.222  1.00 30.09           H  
ATOM   3161 HG23 VAL B   6      16.516   5.099  -1.980  1.00 30.09           H  
ATOM   3162  N   ALA B   7      12.272   6.631  -4.984  1.00 30.52           N  
ATOM   3163  H   ALA B   7      11.333   6.900  -4.724  1.00 30.52           H  
ATOM   3164  CA  ALA B   7      12.571   7.047  -6.377  1.00 30.52           C  
ATOM   3165  HA  ALA B   7      12.938   8.074  -6.397  1.00 30.52           H  
ATOM   3166  C   ALA B   7      11.257   7.137  -7.161  1.00 30.52           C  
ATOM   3167  CB  ALA B   7      13.590   6.148  -7.107  1.00 30.52           C  
ATOM   3168  HB1 ALA B   7      13.291   5.102  -7.044  1.00 30.52           H  
ATOM   3169  HB2 ALA B   7      14.581   6.245  -6.662  1.00 30.52           H  
ATOM   3170  HB3 ALA B   7      13.656   6.437  -8.156  1.00 30.52           H  
ATOM   3171  O   ALA B   7      10.646   8.197  -7.226  1.00 30.52           O  
ATOM   3172  N   SER B   8      10.854   6.017  -7.762  1.00 33.23           N  
ATOM   3173  H   SER B   8      11.413   5.187  -7.628  1.00 33.23           H  
ATOM   3174  CA  SER B   8       9.804   5.950  -8.778  1.00 33.23           C  
ATOM   3175  HA  SER B   8       9.734   6.905  -9.299  1.00 33.23           H  
ATOM   3176  C   SER B   8       8.420   5.611  -8.234  1.00 33.23           C  
ATOM   3177  CB  SER B   8      10.188   4.868  -9.795  1.00 33.23           C  
ATOM   3178  HB2 SER B   8      10.161   3.889  -9.316  1.00 33.23           H  
ATOM   3179  HB3 SER B   8      11.200   5.052 -10.157  1.00 33.23           H  
ATOM   3180  O   SER B   8       7.451   5.798  -8.963  1.00 33.23           O  
ATOM   3181  OG  SER B   8       9.313   4.869 -10.898  1.00 33.23           O  
ATOM   3182  HG  SER B   8       8.399   4.848 -10.603  1.00 33.23           H  
ATOM   3183  N   ILE B   9       8.319   5.033  -7.033  1.00 42.60           N  
ATOM   3184  H   ILE B   9       9.147   4.958  -6.459  1.00 42.60           H  
ATOM   3185  CA  ILE B   9       7.123   4.285  -6.617  1.00 42.60           C  
ATOM   3186  HA  ILE B   9       6.950   3.495  -7.347  1.00 42.60           H  
ATOM   3187  C   ILE B   9       5.896   5.200  -6.621  1.00 42.60           C  
ATOM   3188  CB  ILE B   9       7.320   3.630  -5.234  1.00 42.60           C  
ATOM   3189  HB  ILE B   9       7.433   4.428  -4.500  1.00 42.60           H  
ATOM   3190  O   ILE B   9       5.744   6.052  -5.746  1.00 42.60           O  
ATOM   3191  CG1 ILE B   9       8.610   2.780  -5.195  1.00 42.60           C  
ATOM   3192 HG12 ILE B   9       9.471   3.425  -5.369  1.00 42.60           H  
ATOM   3193 HG13 ILE B   9       8.586   2.059  -6.012  1.00 42.60           H  
ATOM   3194  CG2 ILE B   9       6.074   2.817  -4.839  1.00 42.60           C  
ATOM   3195 HG21 ILE B   9       6.056   1.822  -5.285  1.00 42.60           H  
ATOM   3196 HG22 ILE B   9       5.147   3.305  -5.139  1.00 42.60           H  
ATOM   3197 HG23 ILE B   9       6.070   2.667  -3.760  1.00 42.60           H  
ATOM   3198  CD1 ILE B   9       8.871   2.056  -3.866  1.00 42.60           C  
ATOM   3199 HD11 ILE B   9       9.055   2.793  -3.084  1.00 42.60           H  
ATOM   3200 HD12 ILE B   9       8.025   1.440  -3.565  1.00 42.60           H  
ATOM   3201 HD13 ILE B   9       9.751   1.421  -3.970  1.00 42.60           H  
ATOM   3202  N   THR B  10       5.033   5.034  -7.622  1.00 45.34           N  
ATOM   3203  H   THR B  10       5.221   4.337  -8.327  1.00 45.34           H  
ATOM   3204  CA  THR B  10       4.054   6.070  -7.960  1.00 45.34           C  
ATOM   3205  HA  THR B  10       4.378   7.004  -7.502  1.00 45.34           H  
ATOM   3206  C   THR B  10       2.644   5.832  -7.442  1.00 45.34           C  
ATOM   3207  CB  THR B  10       3.957   6.333  -9.481  1.00 45.34           C  
ATOM   3208  HB  THR B  10       3.020   5.928  -9.862  1.00 45.34           H  
ATOM   3209  O   THR B  10       1.825   6.700  -7.675  1.00 45.34           O  
ATOM   3210  CG2 THR B  10       4.004   7.829  -9.795  1.00 45.34           C  
ATOM   3211 HG21 THR B  10       3.899   7.974 -10.871  1.00 45.34           H  
ATOM   3212 HG22 THR B  10       4.951   8.253  -9.462  1.00 45.34           H  
ATOM   3213 HG23 THR B  10       3.183   8.338  -9.290  1.00 45.34           H  
ATOM   3214  OG1 THR B  10       4.997   5.725 -10.209  1.00 45.34           O  
ATOM   3215  HG1 THR B  10       5.829   5.945  -9.786  1.00 45.34           H  
ATOM   3216  N   THR B  11       2.251   4.707  -6.841  1.00 50.46           N  
ATOM   3217  H   THR B  11       2.907   3.973  -6.617  1.00 50.46           H  
ATOM   3218  CA  THR B  11       0.806   4.375  -6.852  1.00 50.46           C  
ATOM   3219  HA  THR B  11       0.430   4.559  -7.858  1.00 50.46           H  
ATOM   3220  C   THR B  11      -0.069   5.191  -5.915  1.00 50.46           C  
ATOM   3221  CB  THR B  11       0.537   2.919  -6.525  1.00 50.46           C  
ATOM   3222  HB  THR B  11      -0.532   2.767  -6.374  1.00 50.46           H  
ATOM   3223  O   THR B  11       0.106   5.147  -4.703  1.00 50.46           O  
ATOM   3224  CG2 THR B  11       0.979   2.077  -7.696  1.00 50.46           C  
ATOM   3225 HG21 THR B  11       2.068   2.064  -7.749  1.00 50.46           H  
ATOM   3226 HG22 THR B  11       0.558   2.473  -8.620  1.00 50.46           H  
ATOM   3227 HG23 THR B  11       0.587   1.073  -7.536  1.00 50.46           H  
ATOM   3228  OG1 THR B  11       1.234   2.556  -5.366  1.00 50.46           O  
ATOM   3229  HG1 THR B  11       0.872   3.064  -4.636  1.00 50.46           H  
ATOM   3230  N   PRO B  12      -1.069   5.887  -6.466  1.00 56.74           N  
ATOM   3231  CA  PRO B  12      -2.431   5.725  -5.959  1.00 56.74           C  
ATOM   3232  HA  PRO B  12      -2.488   4.797  -5.390  1.00 56.74           H  
ATOM   3233  C   PRO B  12      -3.512   5.631  -7.046  1.00 56.74           C  
ATOM   3234  CB  PRO B  12      -2.709   6.873  -4.994  1.00 56.74           C  
ATOM   3235  HB2 PRO B  12      -3.667   7.356  -5.184  1.00 56.74           H  
ATOM   3236  HB3 PRO B  12      -2.669   6.521  -3.963  1.00 56.74           H  
ATOM   3237  O   PRO B  12      -4.676   5.901  -6.778  1.00 56.74           O  
ATOM   3238  CG  PRO B  12      -1.612   7.853  -5.251  1.00 56.74           C  
ATOM   3239  HG2 PRO B  12      -2.083   8.811  -5.473  1.00 56.74           H  
ATOM   3240  HG3 PRO B  12      -0.971   7.885  -4.369  1.00 56.74           H  
ATOM   3241  CD  PRO B  12      -0.843   7.305  -6.440  1.00 56.74           C  
ATOM   3242  HD2 PRO B  12      -1.181   7.768  -7.368  1.00 56.74           H  
ATOM   3243  HD3 PRO B  12       0.219   7.480  -6.266  1.00 56.74           H  
ATOM   3244  N   LYS B  13      -3.211   5.168  -8.268  1.00 45.40           N  
ATOM   3245  H   LYS B  13      -2.246   4.959  -8.479  1.00 45.40           H  
ATOM   3246  CA  LYS B  13      -4.233   5.080  -9.336  1.00 45.40           C  
ATOM   3247  HA  LYS B  13      -4.672   6.075  -9.409  1.00 45.40           H  
ATOM   3248  C   LYS B  13      -5.435   4.143  -9.057  1.00 45.40           C  
ATOM   3249  CB  LYS B  13      -3.583   4.746 -10.692  1.00 45.40           C  
ATOM   3250  HB2 LYS B  13      -3.526   3.663 -10.793  1.00 45.40           H  
ATOM   3251  HB3 LYS B  13      -2.567   5.140 -10.719  1.00 45.40           H  
ATOM   3252  O   LYS B  13      -6.292   4.034  -9.929  1.00 45.40           O  
ATOM   3253  CG  LYS B  13      -4.356   5.354 -11.883  1.00 45.40           C  
ATOM   3254  HG2 LYS B  13      -5.434   5.243 -11.763  1.00 45.40           H  
ATOM   3255  HG3 LYS B  13      -4.140   6.421 -11.936  1.00 45.40           H  
ATOM   3256  CD  LYS B  13      -3.960   4.686 -13.201  1.00 45.40           C  
ATOM   3257  HD2 LYS B  13      -2.911   4.895 -13.408  1.00 45.40           H  
ATOM   3258  HD3 LYS B  13      -4.098   3.609 -13.107  1.00 45.40           H  
ATOM   3259  CE  LYS B  13      -4.845   5.214 -14.334  1.00 45.40           C  
ATOM   3260  HE2 LYS B  13      -5.886   5.023 -14.072  1.00 45.40           H  
ATOM   3261  HE3 LYS B  13      -4.709   6.293 -14.411  1.00 45.40           H  
ATOM   3262  NZ  LYS B  13      -4.507   4.548 -15.614  1.00 45.40           N  
ATOM   3263  HZ1 LYS B  13      -3.539   4.714 -15.853  1.00 45.40           H  
ATOM   3264  HZ2 LYS B  13      -5.101   4.881 -16.361  1.00 45.40           H  
ATOM   3265  HZ3 LYS B  13      -4.634   3.551 -15.523  1.00 45.40           H  
ATOM   3266  N   ILE B  14      -5.571   3.471  -7.910  1.00 43.42           N  
ATOM   3267  H   ILE B  14      -4.968   3.720  -7.139  1.00 43.42           H  
ATOM   3268  CA  ILE B  14      -6.802   2.708  -7.616  1.00 43.42           C  
ATOM   3269  HA  ILE B  14      -7.166   2.289  -8.554  1.00 43.42           H  
ATOM   3270  C   ILE B  14      -7.886   3.690  -7.150  1.00 43.42           C  
ATOM   3271  CB  ILE B  14      -6.593   1.474  -6.708  1.00 43.42           C  
ATOM   3272  HB  ILE B  14      -6.318   1.791  -5.702  1.00 43.42           H  
ATOM   3273  O   ILE B  14      -8.288   3.758  -5.996  1.00 43.42           O  
ATOM   3274  CG1 ILE B  14      -5.483   0.559  -7.275  1.00 43.42           C  
ATOM   3275 HG12 ILE B  14      -4.645   1.146  -7.652  1.00 43.42           H  
ATOM   3276 HG13 ILE B  14      -5.887   0.003  -8.121  1.00 43.42           H  
ATOM   3277  CG2 ILE B  14      -7.911   0.682  -6.590  1.00 43.42           C  
ATOM   3278 HG21 ILE B  14      -8.267   0.378  -7.574  1.00 43.42           H  
ATOM   3279 HG22 ILE B  14      -7.762  -0.217  -5.993  1.00 43.42           H  
ATOM   3280 HG23 ILE B  14      -8.680   1.273  -6.093  1.00 43.42           H  
ATOM   3281  CD1 ILE B  14      -4.896  -0.424  -6.257  1.00 43.42           C  
ATOM   3282 HD11 ILE B  14      -4.206   0.097  -5.592  1.00 43.42           H  
ATOM   3283 HD12 ILE B  14      -4.340  -1.195  -6.791  1.00 43.42           H  
ATOM   3284 HD13 ILE B  14      -5.671  -0.889  -5.649  1.00 43.42           H  
ATOM   3285  N   ILE B  15      -8.366   4.481  -8.104  1.00 40.33           N  
ATOM   3286  H   ILE B  15      -7.922   4.423  -9.009  1.00 40.33           H  
ATOM   3287  CA  ILE B  15      -9.617   5.224  -8.005  1.00 40.33           C  
ATOM   3288  HA  ILE B  15     -10.022   5.117  -6.999  1.00 40.33           H  
ATOM   3289  C   ILE B  15     -10.589   4.560  -8.972  1.00 40.33           C  
ATOM   3290  CB  ILE B  15      -9.458   6.732  -8.300  1.00 40.33           C  
ATOM   3291  HB  ILE B  15      -9.315   6.861  -9.373  1.00 40.33           H  
ATOM   3292  O   ILE B  15     -11.091   5.188  -9.900  1.00 40.33           O  
ATOM   3293  CG1 ILE B  15      -8.245   7.369  -7.598  1.00 40.33           C  
ATOM   3294 HG12 ILE B  15      -8.484   7.526  -6.546  1.00 40.33           H  
ATOM   3295 HG13 ILE B  15      -7.377   6.711  -7.634  1.00 40.33           H  
ATOM   3296  CG2 ILE B  15     -10.753   7.459  -7.866  1.00 40.33           C  
ATOM   3297 HG21 ILE B  15     -10.691   8.522  -8.103  1.00 40.33           H  
ATOM   3298 HG22 ILE B  15     -10.905   7.350  -6.793  1.00 40.33           H  
ATOM   3299 HG23 ILE B  15     -11.626   7.067  -8.389  1.00 40.33           H  
ATOM   3300  CD1 ILE B  15      -7.813   8.669  -8.294  1.00 40.33           C  
ATOM   3301 HD11 ILE B  15      -7.058   9.175  -7.692  1.00 40.33           H  
ATOM   3302 HD12 ILE B  15      -8.655   9.337  -8.480  1.00 40.33           H  
ATOM   3303 HD13 ILE B  15      -7.366   8.422  -9.256  1.00 40.33           H  
ATOM   3304  N   LEU B  16     -10.881   3.272  -8.799  1.00 34.67           N  
ATOM   3305  H   LEU B  16     -10.471   2.772  -8.023  1.00 34.67           H  
ATOM   3306  CA  LEU B  16     -11.985   2.653  -9.536  1.00 34.67           C  
ATOM   3307  HA  LEU B  16     -11.953   3.042 -10.553  1.00 34.67           H  
ATOM   3308  C   LEU B  16     -13.346   3.119  -8.986  1.00 34.67           C  
ATOM   3309  CB  LEU B  16     -11.782   1.126  -9.636  1.00 34.67           C  
ATOM   3310  HB2 LEU B  16     -12.609   0.582  -9.180  1.00 34.67           H  
ATOM   3311  HB3 LEU B  16     -10.892   0.855  -9.068  1.00 34.67           H  
ATOM   3312  O   LEU B  16     -14.289   2.347  -8.901  1.00 34.67           O  
ATOM   3313  CG  LEU B  16     -11.593   0.645 -11.087  1.00 34.67           C  
ATOM   3314  HG  LEU B  16     -10.927   1.331 -11.611  1.00 34.67           H  
ATOM   3315  CD1 LEU B  16     -10.930  -0.729 -11.085  1.00 34.67           C  
ATOM   3316 HD11 LEU B  16     -11.556  -1.447 -10.555  1.00 34.67           H  
ATOM   3317 HD12 LEU B  16     -10.772  -1.074 -12.107  1.00 34.67           H  
ATOM   3318 HD13 LEU B  16      -9.963  -0.680 -10.585  1.00 34.67           H  
ATOM   3319  CD2 LEU B  16     -12.914   0.552 -11.857  1.00 34.67           C  
ATOM   3320 HD21 LEU B  16     -13.582  -0.147 -11.353  1.00 34.67           H  
ATOM   3321 HD22 LEU B  16     -13.388   1.533 -11.891  1.00 34.67           H  
ATOM   3322 HD23 LEU B  16     -12.725   0.207 -12.873  1.00 34.67           H  
ATOM   3323  N   GLN B  17     -13.509   4.406  -8.674  1.00 29.87           N  
ATOM   3324  H   GLN B  17     -12.728   5.025  -8.835  1.00 29.87           H  
ATOM   3325  CA  GLN B  17     -14.838   4.992  -8.723  1.00 29.87           C  
ATOM   3326  HA  GLN B  17     -15.567   4.321  -8.268  1.00 29.87           H  
ATOM   3327  C   GLN B  17     -15.198   5.162 -10.200  1.00 29.87           C  
ATOM   3328  CB  GLN B  17     -14.891   6.329  -7.976  1.00 29.87           C  
ATOM   3329  HB2 GLN B  17     -14.065   6.965  -8.294  1.00 29.87           H  
ATOM   3330  HB3 GLN B  17     -15.821   6.825  -8.252  1.00 29.87           H  
ATOM   3331  O   GLN B  17     -15.035   6.236 -10.767  1.00 29.87           O  
ATOM   3332  CG  GLN B  17     -14.860   6.173  -6.450  1.00 29.87           C  
ATOM   3333  HG2 GLN B  17     -15.617   5.449  -6.148  1.00 29.87           H  
ATOM   3334  HG3 GLN B  17     -13.884   5.802  -6.138  1.00 29.87           H  
ATOM   3335  CD  GLN B  17     -15.145   7.490  -5.730  1.00 29.87           C  
ATOM   3336  NE2 GLN B  17     -15.275   7.474  -4.423  1.00 29.87           N  
ATOM   3337 HE21 GLN B  17     -15.542   8.352  -4.003  1.00 29.87           H  
ATOM   3338 HE22 GLN B  17     -15.224   6.606  -3.908  1.00 29.87           H  
ATOM   3339  OE1 GLN B  17     -15.265   8.553  -6.315  1.00 29.87           O  
ATOM   3340  N   LYS B  18     -15.691   4.116 -10.866  1.00 31.90           N  
ATOM   3341  H   LYS B  18     -15.712   3.218 -10.403  1.00 31.90           H  
ATOM   3342  CA  LYS B  18     -16.406   4.336 -12.132  1.00 31.90           C  
ATOM   3343  HA  LYS B  18     -15.771   4.897 -12.818  1.00 31.90           H  
ATOM   3344  C   LYS B  18     -17.657   5.191 -11.879  1.00 31.90           C  
ATOM   3345  CB  LYS B  18     -16.758   2.976 -12.746  1.00 31.90           C  
ATOM   3346  HB2 LYS B  18     -17.415   2.437 -12.063  1.00 31.90           H  
ATOM   3347  HB3 LYS B  18     -15.846   2.389 -12.851  1.00 31.90           H  
ATOM   3348  O   LYS B  18     -17.959   6.108 -12.630  1.00 31.90           O  
ATOM   3349  CG  LYS B  18     -17.414   3.100 -14.129  1.00 31.90           C  
ATOM   3350  HG2 LYS B  18     -18.198   3.857 -14.111  1.00 31.90           H  
ATOM   3351  HG3 LYS B  18     -16.661   3.387 -14.863  1.00 31.90           H  
ATOM   3352  CD  LYS B  18     -18.051   1.766 -14.520  1.00 31.90           C  
ATOM   3353  HD2 LYS B  18     -18.822   1.526 -13.788  1.00 31.90           H  
ATOM   3354  HD3 LYS B  18     -17.295   0.981 -14.504  1.00 31.90           H  
ATOM   3355  CE  LYS B  18     -18.676   1.858 -15.911  1.00 31.90           C  
ATOM   3356  HE2 LYS B  18     -19.283   2.762 -15.953  1.00 31.90           H  
ATOM   3357  HE3 LYS B  18     -17.884   1.940 -16.656  1.00 31.90           H  
ATOM   3358  NZ  LYS B  18     -19.526   0.670 -16.158  1.00 31.90           N  
ATOM   3359  HZ1 LYS B  18     -20.228   0.613 -15.434  1.00 31.90           H  
ATOM   3360  HZ2 LYS B  18     -18.979  -0.178 -16.108  1.00 31.90           H  
ATOM   3361  HZ3 LYS B  18     -19.995   0.732 -17.050  1.00 31.90           H  
ATOM   3362  N   GLU B  19     -18.375   4.828 -10.818  1.00 31.88           N  
ATOM   3363  H   GLU B  19     -17.981   4.082 -10.264  1.00 31.88           H  
ATOM   3364  CA  GLU B  19     -19.807   5.062 -10.584  1.00 31.88           C  
ATOM   3365  HA  GLU B  19     -20.307   5.311 -11.520  1.00 31.88           H  
ATOM   3366  C   GLU B  19     -20.117   6.198  -9.612  1.00 31.88           C  
ATOM   3367  CB  GLU B  19     -20.405   3.756 -10.036  1.00 31.88           C  
ATOM   3368  HB2 GLU B  19     -19.778   3.409  -9.214  1.00 31.88           H  
ATOM   3369  HB3 GLU B  19     -21.412   3.929  -9.655  1.00 31.88           H  
ATOM   3370  O   GLU B  19     -21.282   6.477  -9.368  1.00 31.88           O  
ATOM   3371  CG  GLU B  19     -20.493   2.681 -11.125  1.00 31.88           C  
ATOM   3372  HG2 GLU B  19     -19.552   2.642 -11.674  1.00 31.88           H  
ATOM   3373  HG3 GLU B  19     -21.263   2.972 -11.839  1.00 31.88           H  
ATOM   3374  CD  GLU B  19     -20.794   1.273 -10.596  1.00 31.88           C  
ATOM   3375  OE1 GLU B  19     -20.826   0.372 -11.469  1.00 31.88           O  
ATOM   3376  OE2 GLU B  19     -20.923   1.091  -9.366  1.00 31.88           O  
ATOM   3377  N   TYR B  20     -19.108   6.883  -9.070  1.00 29.80           N  
ATOM   3378  H   TYR B  20     -18.155   6.648  -9.309  1.00 29.80           H  
ATOM   3379  CA  TYR B  20     -19.378   8.082  -8.267  1.00 29.80           C  
ATOM   3380  HA  TYR B  20     -20.274   7.883  -7.679  1.00 29.80           H  
ATOM   3381  C   TYR B  20     -19.710   9.309  -9.119  1.00 29.80           C  
ATOM   3382  CB  TYR B  20     -18.248   8.360  -7.281  1.00 29.80           C  
ATOM   3383  HB2 TYR B  20     -17.573   9.119  -7.678  1.00 29.80           H  
ATOM   3384  HB3 TYR B  20     -17.675   7.445  -7.130  1.00 29.80           H  
ATOM   3385  O   TYR B  20     -19.860  10.413  -8.597  1.00 29.80           O  
ATOM   3386  CG  TYR B  20     -18.784   8.779  -5.934  1.00 29.80           C  
ATOM   3387  CD1 TYR B  20     -18.957  10.135  -5.594  1.00 29.80           C  
ATOM   3388  HD1 TYR B  20     -18.682  10.901  -6.304  1.00 29.80           H  
ATOM   3389  CD2 TYR B  20     -19.191   7.772  -5.047  1.00 29.80           C  
ATOM   3390  HD2 TYR B  20     -19.115   6.733  -5.331  1.00 29.80           H  
ATOM   3391  CE1 TYR B  20     -19.488  10.485  -4.337  1.00 29.80           C  
ATOM   3392  HE1 TYR B  20     -19.604  11.526  -4.072  1.00 29.80           H  
ATOM   3393  CE2 TYR B  20     -19.752   8.117  -3.812  1.00 29.80           C  
ATOM   3394  HE2 TYR B  20     -20.137   7.335  -3.175  1.00 29.80           H  
ATOM   3395  OH  TYR B  20     -20.337   9.787  -2.197  1.00 29.80           O  
ATOM   3396  HH  TYR B  20     -20.449  10.736  -2.101  1.00 29.80           H  
ATOM   3397  CZ  TYR B  20     -19.866   9.469  -3.432  1.00 29.80           C  
ATOM   3398  N   LEU B  21     -19.817   9.138 -10.440  1.00 30.06           N  
ATOM   3399  H   LEU B  21     -19.733   8.195 -10.791  1.00 30.06           H  
ATOM   3400  CA  LEU B  21     -20.567  10.085 -11.247  1.00 30.06           C  
ATOM   3401  HA  LEU B  21     -20.065  11.052 -11.235  1.00 30.06           H  
ATOM   3402  C   LEU B  21     -21.958  10.205 -10.614  1.00 30.06           C  
ATOM   3403  CB  LEU B  21     -20.656   9.562 -12.691  1.00 30.06           C  
ATOM   3404  HB2 LEU B  21     -21.554   9.957 -13.166  1.00 30.06           H  
ATOM   3405  HB3 LEU B  21     -20.758   8.478 -12.666  1.00 30.06           H  
ATOM   3406  O   LEU B  21     -22.626   9.179 -10.482  1.00 30.06           O  
ATOM   3407  CG  LEU B  21     -19.425   9.964 -13.521  1.00 30.06           C  
ATOM   3408  HG  LEU B  21     -18.549  10.038 -12.876  1.00 30.06           H  
ATOM   3409  CD1 LEU B  21     -19.125   8.927 -14.599  1.00 30.06           C  
ATOM   3410 HD11 LEU B  21     -18.250   9.233 -15.172  1.00 30.06           H  
ATOM   3411 HD12 LEU B  21     -18.916   7.967 -14.128  1.00 30.06           H  
ATOM   3412 HD13 LEU B  21     -19.984   8.821 -15.262  1.00 30.06           H  
ATOM   3413  CD2 LEU B  21     -19.655  11.313 -14.208  1.00 30.06           C  
ATOM   3414 HD21 LEU B  21     -19.865  12.074 -13.456  1.00 30.06           H  
ATOM   3415 HD22 LEU B  21     -20.503  11.246 -14.890  1.00 30.06           H  
ATOM   3416 HD23 LEU B  21     -18.762  11.601 -14.764  1.00 30.06           H  
ATOM   3417  N   PRO B  22     -22.410  11.413 -10.227  1.00 28.32           N  
ATOM   3418  CA  PRO B  22     -23.822  11.615  -9.961  1.00 28.32           C  
ATOM   3419  HA  PRO B  22     -24.099  11.106  -9.038  1.00 28.32           H  
ATOM   3420  C   PRO B  22     -24.582  11.034 -11.152  1.00 28.32           C  
ATOM   3421  CB  PRO B  22     -24.025  13.129  -9.824  1.00 28.32           C  
ATOM   3422  HB2 PRO B  22     -24.728  13.367  -9.026  1.00 28.32           H  
ATOM   3423  HB3 PRO B  22     -24.370  13.554 -10.766  1.00 28.32           H  
ATOM   3424  O   PRO B  22     -24.264  11.357 -12.301  1.00 28.32           O  
ATOM   3425  CG  PRO B  22     -22.624  13.659  -9.519  1.00 28.32           C  
ATOM   3426  HG2 PRO B  22     -22.442  13.605  -8.445  1.00 28.32           H  
ATOM   3427  HG3 PRO B  22     -22.489  14.678  -9.880  1.00 28.32           H  
ATOM   3428  CD  PRO B  22     -21.701  12.678 -10.236  1.00 28.32           C  
ATOM   3429  HD2 PRO B  22     -20.748  12.607  -9.712  1.00 28.32           H  
ATOM   3430  HD3 PRO B  22     -21.550  13.000 -11.267  1.00 28.32           H  
ATOM   3431  N   GLU B  23     -25.519  10.128 -10.886  1.00 34.42           N  
ATOM   3432  H   GLU B  23     -25.692   9.854  -9.930  1.00 34.42           H  
ATOM   3433  CA  GLU B  23     -26.438   9.655 -11.911  1.00 34.42           C  
ATOM   3434  HA  GLU B  23     -25.870   9.103 -12.660  1.00 34.42           H  
ATOM   3435  C   GLU B  23     -27.051  10.907 -12.550  1.00 34.42           C  
ATOM   3436  CB  GLU B  23     -27.479   8.725 -11.259  1.00 34.42           C  
ATOM   3437  HB2 GLU B  23     -28.340   9.307 -10.933  1.00 34.42           H  
ATOM   3438  HB3 GLU B  23     -27.028   8.267 -10.378  1.00 34.42           H  
ATOM   3439  O   GLU B  23     -27.444  11.833 -11.834  1.00 34.42           O  
ATOM   3440  CG  GLU B  23     -27.933   7.584 -12.181  1.00 34.42           C  
ATOM   3441  HG2 GLU B  23     -28.491   8.006 -13.016  1.00 34.42           H  
ATOM   3442  HG3 GLU B  23     -27.045   7.096 -12.584  1.00 34.42           H  
ATOM   3443  CD  GLU B  23     -28.794   6.529 -11.456  1.00 34.42           C  
ATOM   3444  OE1 GLU B  23     -28.938   5.422 -12.027  1.00 34.42           O  
ATOM   3445  OE2 GLU B  23     -29.301   6.815 -10.347  1.00 34.42           O  
ATOM   3446  N   THR B  24     -27.036  11.014 -13.881  1.00 33.09           N  
ATOM   3447  H   THR B  24     -26.713  10.244 -14.450  1.00 33.09           H  
ATOM   3448  CA  THR B  24     -27.682  12.156 -14.533  1.00 33.09           C  
ATOM   3449  HA  THR B  24     -27.215  13.085 -14.206  1.00 33.09           H  
ATOM   3450  C   THR B  24     -29.127  12.145 -14.097  1.00 33.09           C  
ATOM   3451  CB  THR B  24     -27.655  12.074 -16.063  1.00 33.09           C  
ATOM   3452  HB  THR B  24     -28.347  12.812 -16.469  1.00 33.09           H  
ATOM   3453  O   THR B  24     -29.821  11.170 -14.383  1.00 33.09           O  
ATOM   3454  CG2 THR B  24     -26.265  12.357 -16.623  1.00 33.09           C  
ATOM   3455 HG21 THR B  24     -25.554  11.625 -16.241  1.00 33.09           H  
ATOM   3456 HG22 THR B  24     -25.950  13.358 -16.326  1.00 33.09           H  
ATOM   3457 HG23 THR B  24     -26.296  12.299 -17.711  1.00 33.09           H  
ATOM   3458  OG1 THR B  24     -28.046  10.789 -16.491  1.00 33.09           O  
ATOM   3459  HG1 THR B  24     -28.822  10.578 -15.966  1.00 33.09           H  
ATOM   3460  N   ASP B  25     -29.566  13.193 -13.418  1.00 29.03           N  
ATOM   3461  H   ASP B  25     -28.925  13.906 -13.101  1.00 29.03           H  
ATOM   3462  CA  ASP B  25     -30.964  13.317 -13.076  1.00 29.03           C  
ATOM   3463  HA  ASP B  25     -31.246  12.474 -12.446  1.00 29.03           H  
ATOM   3464  C   ASP B  25     -31.792  13.329 -14.374  1.00 29.03           C  
ATOM   3465  CB  ASP B  25     -31.155  14.596 -12.276  1.00 29.03           C  
ATOM   3466  HB2 ASP B  25     -31.019  15.472 -12.912  1.00 29.03           H  
ATOM   3467  HB3 ASP B  25     -30.414  14.629 -11.477  1.00 29.03           H  
ATOM   3468  O   ASP B  25     -31.624  14.245 -15.184  1.00 29.03           O  
ATOM   3469  CG  ASP B  25     -32.537  14.607 -11.666  1.00 29.03           C  
ATOM   3470  OD1 ASP B  25     -33.422  13.878 -12.193  1.00 29.03           O  
ATOM   3471  OD2 ASP B  25     -32.649  15.303 -10.640  1.00 29.03           O  
ATOM   3472  N   PRO B  26     -32.618  12.306 -14.653  1.00 33.55           N  
ATOM   3473  CA  PRO B  26     -33.290  12.231 -15.940  1.00 33.55           C  
ATOM   3474  HA  PRO B  26     -32.585  12.443 -16.744  1.00 33.55           H  
ATOM   3475  C   PRO B  26     -34.454  13.223 -16.055  1.00 33.55           C  
ATOM   3476  CB  PRO B  26     -33.757  10.778 -16.049  1.00 33.55           C  
ATOM   3477  HB2 PRO B  26     -34.682  10.683 -16.618  1.00 33.55           H  
ATOM   3478  HB3 PRO B  26     -32.968  10.186 -16.514  1.00 33.55           H  
ATOM   3479  O   PRO B  26     -34.661  13.794 -17.121  1.00 33.55           O  
ATOM   3480  CG  PRO B  26     -33.934  10.324 -14.598  1.00 33.55           C  
ATOM   3481  HG2 PRO B  26     -34.931  10.592 -14.250  1.00 33.55           H  
ATOM   3482  HG3 PRO B  26     -33.766   9.253 -14.487  1.00 33.55           H  
ATOM   3483  CD  PRO B  26     -32.896  11.136 -13.830  1.00 33.55           C  
ATOM   3484  HD2 PRO B  26     -31.997  10.533 -13.697  1.00 33.55           H  
ATOM   3485  HD3 PRO B  26     -33.291  11.423 -12.856  1.00 33.55           H  
ATOM   3486  N   ASN B  27     -35.244  13.367 -14.987  1.00 29.17           N  
ATOM   3487  H   ASN B  27     -34.876  13.045 -14.104  1.00 29.17           H  
ATOM   3488  CA  ASN B  27     -36.594  13.939 -15.006  1.00 29.17           C  
ATOM   3489  HA  ASN B  27     -36.745  14.525 -15.912  1.00 29.17           H  
ATOM   3490  C   ASN B  27     -36.889  14.868 -13.819  1.00 29.17           C  
ATOM   3491  CB  ASN B  27     -37.633  12.789 -14.945  1.00 29.17           C  
ATOM   3492  HB2 ASN B  27     -37.322  12.079 -14.179  1.00 29.17           H  
ATOM   3493  HB3 ASN B  27     -38.600  13.185 -14.634  1.00 29.17           H  
ATOM   3494  O   ASN B  27     -38.002  15.382 -13.788  1.00 29.17           O  
ATOM   3495  CG  ASN B  27     -37.918  12.054 -16.237  1.00 29.17           C  
ATOM   3496  ND2 ASN B  27     -38.298  10.800 -16.131  1.00 29.17           N  
ATOM   3497 HD21 ASN B  27     -38.376  10.375 -15.219  1.00 29.17           H  
ATOM   3498 HD22 ASN B  27     -38.513  10.340 -17.004  1.00 29.17           H  
ATOM   3499  OD1 ASN B  27     -37.879  12.560 -17.342  1.00 29.17           O  
ATOM   3500  N   HIS B  28     -36.039  14.990 -12.791  1.00 27.89           N  
ATOM   3501  H   HIS B  28     -35.098  14.622 -12.814  1.00 27.89           H  
ATOM   3502  CA  HIS B  28     -36.519  15.563 -11.526  1.00 27.89           C  
ATOM   3503  HA  HIS B  28     -37.410  15.003 -11.241  1.00 27.89           H  
ATOM   3504  C   HIS B  28     -36.924  17.028 -11.691  1.00 27.89           C  
ATOM   3505  CB  HIS B  28     -35.512  15.381 -10.398  1.00 27.89           C  
ATOM   3506  HB2 HIS B  28     -34.891  14.533 -10.687  1.00 27.89           H  
ATOM   3507  HB3 HIS B  28     -34.908  16.278 -10.261  1.00 27.89           H  
ATOM   3508  O   HIS B  28     -36.133  17.880 -12.105  1.00 27.89           O  
ATOM   3509  CG  HIS B  28     -35.994  14.862  -9.087  1.00 27.89           C  
ATOM   3510  CD2 HIS B  28     -36.355  15.576  -7.981  1.00 27.89           C  
ATOM   3511  HD2 HIS B  28     -36.455  16.650  -7.929  1.00 27.89           H  
ATOM   3512  ND1 HIS B  28     -35.911  13.540  -8.725  1.00 27.89           N  
ATOM   3513  HD1 HIS B  28     -35.503  12.820  -9.303  1.00 27.89           H  
ATOM   3514  CE1 HIS B  28     -36.232  13.448  -7.429  1.00 27.89           C  
ATOM   3515  HE1 HIS B  28     -36.210  12.537  -6.849  1.00 27.89           H  
ATOM   3516  NE2 HIS B  28     -36.515  14.659  -6.927  1.00 27.89           N  
ATOM   3517  N   GLU B  29     -38.199  17.258 -11.384  1.00 28.00           N  
ATOM   3518  H   GLU B  29     -38.744  16.469 -11.068  1.00 28.00           H  
ATOM   3519  CA  GLU B  29     -38.843  18.562 -11.235  1.00 28.00           C  
ATOM   3520  HA  GLU B  29     -38.564  19.208 -12.067  1.00 28.00           H  
ATOM   3521  C   GLU B  29     -38.388  19.290  -9.962  1.00 28.00           C  
ATOM   3522  CB  GLU B  29     -40.374  18.370 -11.223  1.00 28.00           C  
ATOM   3523  HB2 GLU B  29     -40.839  19.322 -10.969  1.00 28.00           H  
ATOM   3524  HB3 GLU B  29     -40.630  17.652 -10.443  1.00 28.00           H  
ATOM   3525  O   GLU B  29     -38.022  18.611  -8.971  1.00 28.00           O  
ATOM   3526  CG  GLU B  29     -40.971  17.900 -12.564  1.00 28.00           C  
ATOM   3527  HG2 GLU B  29     -40.535  16.937 -12.831  1.00 28.00           H  
ATOM   3528  HG3 GLU B  29     -40.693  18.618 -13.336  1.00 28.00           H  
ATOM   3529  CD  GLU B  29     -42.511  17.748 -12.536  1.00 28.00           C  
ATOM   3530  OE1 GLU B  29     -43.141  17.923 -13.609  1.00 28.00           O  
ATOM   3531  OE2 GLU B  29     -43.084  17.427 -11.466  1.00 28.00           O  
ATOM   3532  OXT GLU B  29     -38.462  20.539  -9.998  1.00 28.00           O  
TER    3533      GLU B  29                                                       
END   
