# Supplementary material for: An extended Tudor domain within Vreteno interconnects Gtsf1L and Ago3 for piRNA biogenesis in Bombyx mori
Source: EMBO J. 2023 Nov 20;42(24):e114072. doi: 10.15252/embj.2023114072 (PMC10711660; doi:10.15252/embj.2023114072)
Supplement: Supplementary file 4 — Dataset EV1 [file EMBJ-42-e114072-s007.zip › manuscript_pdb/BmGtsf1L_FL.pdb]

ATOM      1  N   MET A   1      20.062   8.981   1.478  1.00 64.39           N  
ATOM      2  H   MET A   1      20.267   8.351   0.716  1.00 64.39           H  
ATOM      3  H2  MET A   1      20.701   8.782   2.234  1.00 64.39           H  
ATOM      4  H3  MET A   1      20.176   9.937   1.172  1.00 64.39           H  
ATOM      5  CA  MET A   1      18.672   8.748   1.921  1.00 64.39           C  
ATOM      6  HA  MET A   1      18.459   9.318   2.825  1.00 64.39           H  
ATOM      7  C   MET A   1      18.521   7.276   2.245  1.00 64.39           C  
ATOM      8  CB  MET A   1      17.638   9.105   0.837  1.00 64.39           C  
ATOM      9  HB2 MET A   1      16.734   8.531   1.040  1.00 64.39           H  
ATOM     10  HB3 MET A   1      17.997   8.804  -0.147  1.00 64.39           H  
ATOM     11  O   MET A   1      18.840   6.469   1.381  1.00 64.39           O  
ATOM     12  CG  MET A   1      17.207  10.573   0.808  1.00 64.39           C  
ATOM     13  HG2 MET A   1      17.044  10.926   1.827  1.00 64.39           H  
ATOM     14  HG3 MET A   1      16.247  10.610   0.294  1.00 64.39           H  
ATOM     15  SD  MET A   1      18.311  11.718  -0.051  1.00 64.39           S  
ATOM     16  CE  MET A   1      17.142  13.093  -0.284  1.00 64.39           C  
ATOM     17  HE1 MET A   1      16.778  13.438   0.683  1.00 64.39           H  
ATOM     18  HE2 MET A   1      17.648  13.916  -0.789  1.00 64.39           H  
ATOM     19  HE3 MET A   1      16.300  12.765  -0.894  1.00 64.39           H  
ATOM     20  N   ASP A   2      18.056   6.936   3.444  1.00 84.86           N  
ATOM     21  H   ASP A   2      17.880   7.624   4.162  1.00 84.86           H  
ATOM     22  CA  ASP A   2      17.692   5.559   3.786  1.00 84.86           C  
ATOM     23  HA  ASP A   2      18.521   4.896   3.536  1.00 84.86           H  
ATOM     24  C   ASP A   2      16.467   5.108   2.985  1.00 84.86           C  
ATOM     25  CB  ASP A   2      17.434   5.439   5.293  1.00 84.86           C  
ATOM     26  HB2 ASP A   2      16.934   6.332   5.668  1.00 84.86           H  
ATOM     27  HB3 ASP A   2      16.783   4.584   5.478  1.00 84.86           H  
ATOM     28  O   ASP A   2      15.431   5.774   2.988  1.00 84.86           O  
ATOM     29  CG  ASP A   2      18.752   5.209   6.021  1.00 84.86           C  
ATOM     30  OD1 ASP A   2      19.145   4.026   6.091  1.00 84.86           O  
ATOM     31  OD2 ASP A   2      19.371   6.225   6.405  1.00 84.86           O  
ATOM     32  N   ASP A   3      16.596   3.979   2.289  1.00 91.94           N  
ATOM     33  H   ASP A   3      17.478   3.489   2.335  1.00 91.94           H  
ATOM     34  CA  ASP A   3      15.504   3.328   1.564  1.00 91.94           C  
ATOM     35  HA  ASP A   3      14.636   3.988   1.554  1.00 91.94           H  
ATOM     36  C   ASP A   3      15.137   2.022   2.286  1.00 91.94           C  
ATOM     37  CB  ASP A   3      15.890   3.120   0.094  1.00 91.94           C  
ATOM     38  HB2 ASP A   3      16.220   4.074  -0.318  1.00 91.94           H  
ATOM     39  HB3 ASP A   3      16.722   2.419   0.025  1.00 91.94           H  
ATOM     40  O   ASP A   3      15.742   0.976   2.026  1.00 91.94           O  
ATOM     41  CG  ASP A   3      14.721   2.618  -0.757  1.00 91.94           C  
ATOM     42  OD1 ASP A   3      13.547   2.658  -0.329  1.00 91.94           O  
ATOM     43  OD2 ASP A   3      14.974   2.212  -1.912  1.00 91.94           O  
ATOM     44  N   PRO A   4      14.201   2.068   3.253  1.00 93.55           N  
ATOM     45  CA  PRO A   4      13.926   0.934   4.119  1.00 93.55           C  
ATOM     46  HA  PRO A   4      14.852   0.612   4.596  1.00 93.55           H  
ATOM     47  C   PRO A   4      13.344  -0.234   3.323  1.00 93.55           C  
ATOM     48  CB  PRO A   4      12.961   1.451   5.189  1.00 93.55           C  
ATOM     49  HB2 PRO A   4      13.532   1.842   6.032  1.00 93.55           H  
ATOM     50  HB3 PRO A   4      12.265   0.683   5.527  1.00 93.55           H  
ATOM     51  O   PRO A   4      12.512  -0.058   2.429  1.00 93.55           O  
ATOM     52  CG  PRO A   4      12.243   2.602   4.487  1.00 93.55           C  
ATOM     53  HG2 PRO A   4      11.868   3.340   5.197  1.00 93.55           H  
ATOM     54  HG3 PRO A   4      11.431   2.210   3.874  1.00 93.55           H  
ATOM     55  CD  PRO A   4      13.330   3.186   3.588  1.00 93.55           C  
ATOM     56  HD2 PRO A   4      13.899   3.938   4.136  1.00 93.55           H  
ATOM     57  HD3 PRO A   4      12.880   3.624   2.697  1.00 93.55           H  
ATOM     58  N   PHE A   5      13.742  -1.451   3.687  1.00 95.69           N  
ATOM     59  H   PHE A   5      14.426  -1.537   4.425  1.00 95.69           H  
ATOM     60  CA  PHE A   5      13.168  -2.659   3.109  1.00 95.69           C  
ATOM     61  HA  PHE A   5      13.091  -2.515   2.031  1.00 95.69           H  
ATOM     62  C   PHE A   5      11.760  -2.903   3.649  1.00 95.69           C  
ATOM     63  CB  PHE A   5      14.072  -3.869   3.350  1.00 95.69           C  
ATOM     64  HB2 PHE A   5      13.485  -4.776   3.204  1.00 95.69           H  
ATOM     65  HB3 PHE A   5      14.418  -3.870   4.384  1.00 95.69           H  
ATOM     66  O   PHE A   5      11.534  -2.933   4.858  1.00 95.69           O  
ATOM     67  CG  PHE A   5      15.262  -3.925   2.416  1.00 95.69           C  
ATOM     68  CD1 PHE A   5      15.224  -4.754   1.279  1.00 95.69           C  
ATOM     69  HD1 PHE A   5      14.352  -5.358   1.074  1.00 95.69           H  
ATOM     70  CD2 PHE A   5      16.410  -3.155   2.681  1.00 95.69           C  
ATOM     71  HD2 PHE A   5      16.449  -2.507   3.544  1.00 95.69           H  
ATOM     72  CE1 PHE A   5      16.335  -4.828   0.422  1.00 95.69           C  
ATOM     73  HE1 PHE A   5      16.316  -5.493  -0.429  1.00 95.69           H  
ATOM     74  CE2 PHE A   5      17.517  -3.222   1.819  1.00 95.69           C  
ATOM     75  HE2 PHE A   5      18.395  -2.629   2.026  1.00 95.69           H  
ATOM     76  CZ  PHE A   5      17.482  -4.062   0.692  1.00 95.69           C  
ATOM     77  HZ  PHE A   5      18.343  -4.122   0.042  1.00 95.69           H  
ATOM     78  N   VAL A   6      10.830  -3.150   2.737  1.00 95.51           N  
ATOM     79  H   VAL A   6      11.107  -3.131   1.766  1.00 95.51           H  
ATOM     80  CA  VAL A   6       9.420  -3.434   3.004  1.00 95.51           C  
ATOM     81  HA  VAL A   6       9.278  -3.572   4.076  1.00 95.51           H  
ATOM     82  C   VAL A   6       9.008  -4.738   2.333  1.00 95.51           C  
ATOM     83  CB  VAL A   6       8.524  -2.265   2.560  1.00 95.51           C  
ATOM     84  HB  VAL A   6       7.483  -2.569   2.669  1.00 95.51           H  
ATOM     85  O   VAL A   6       9.587  -5.141   1.322  1.00 95.51           O  
ATOM     86  CG1 VAL A   6       8.753  -1.047   3.463  1.00 95.51           C  
ATOM     87 HG11 VAL A   6       9.712  -0.580   3.239  1.00 95.51           H  
ATOM     88 HG12 VAL A   6       8.751  -1.360   4.507  1.00 95.51           H  
ATOM     89 HG13 VAL A   6       7.938  -0.335   3.327  1.00 95.51           H  
ATOM     90  CG2 VAL A   6       8.765  -1.857   1.101  1.00 95.51           C  
ATOM     91 HG21 VAL A   6       8.100  -1.035   0.836  1.00 95.51           H  
ATOM     92 HG22 VAL A   6       9.795  -1.529   0.964  1.00 95.51           H  
ATOM     93 HG23 VAL A   6       8.578  -2.705   0.442  1.00 95.51           H  
ATOM     94  N   SER A   7       8.026  -5.422   2.911  1.00 96.25           N  
ATOM     95  H   SER A   7       7.545  -5.047   3.716  1.00 96.25           H  
ATOM     96  CA  SER A   7       7.470  -6.655   2.358  1.00 96.25           C  
ATOM     97  HA  SER A   7       8.287  -7.256   1.956  1.00 96.25           H  
ATOM     98  C   SER A   7       6.493  -6.367   1.217  1.00 96.25           C  
ATOM     99  CB  SER A   7       6.800  -7.489   3.455  1.00 96.25           C  
ATOM    100  HB2 SER A   7       6.169  -8.250   2.997  1.00 96.25           H  
ATOM    101  HB3 SER A   7       7.569  -7.985   4.048  1.00 96.25           H  
ATOM    102  O   SER A   7       5.781  -5.360   1.216  1.00 96.25           O  
ATOM    103  OG  SER A   7       6.022  -6.667   4.307  1.00 96.25           O  
ATOM    104  HG  SER A   7       5.335  -7.203   4.708  1.00 96.25           H  
ATOM    105  N   CYS A   8       6.447  -7.263   0.233  1.00 96.14           N  
ATOM    106  H   CYS A   8       7.086  -8.044   0.254  1.00 96.14           H  
ATOM    107  CA  CYS A   8       5.413  -7.240  -0.789  1.00 96.14           C  
ATOM    108  HA  CYS A   8       5.373  -6.231  -1.198  1.00 96.14           H  
ATOM    109  C   CYS A   8       4.061  -7.618  -0.171  1.00 96.14           C  
ATOM    110  CB  CYS A   8       5.782  -8.209  -1.907  1.00 96.14           C  
ATOM    111  HB2 CYS A   8       6.764  -7.941  -2.297  1.00 96.14           H  
ATOM    112  HB3 CYS A   8       5.824  -9.219  -1.498  1.00 96.14           H  
ATOM    113  O   CYS A   8       3.988  -8.625   0.535  1.00 96.14           O  
ATOM    114  SG  CYS A   8       4.539  -8.177  -3.231  1.00 96.14           S  
ATOM    115  HG  CYS A   8       5.280  -8.839  -4.124  1.00 96.14           H  
ATOM    116  N   PRO A   9       2.980  -6.881  -0.479  1.00 94.00           N  
ATOM    117  CA  PRO A   9       1.648  -7.209   0.020  1.00 94.00           C  
ATOM    118  HA  PRO A   9       1.664  -7.262   1.109  1.00 94.00           H  
ATOM    119  C   PRO A   9       1.120  -8.556  -0.503  1.00 94.00           C  
ATOM    120  CB  PRO A   9       0.769  -6.032  -0.413  1.00 94.00           C  
ATOM    121  HB2 PRO A   9       0.780  -5.269   0.365  1.00 94.00           H  
ATOM    122  HB3 PRO A   9      -0.258  -6.340  -0.611  1.00 94.00           H  
ATOM    123  O   PRO A   9       0.271  -9.156   0.139  1.00 94.00           O  
ATOM    124  CG  PRO A   9       1.465  -5.491  -1.661  1.00 94.00           C  
ATOM    125  HG2 PRO A   9       1.200  -6.098  -2.526  1.00 94.00           H  
ATOM    126  HG3 PRO A   9       1.229  -4.441  -1.835  1.00 94.00           H  
ATOM    127  CD  PRO A   9       2.936  -5.690  -1.316  1.00 94.00           C  
ATOM    128  HD2 PRO A   9       3.299  -4.836  -0.744  1.00 94.00           H  
ATOM    129  HD3 PRO A   9       3.518  -5.806  -2.230  1.00 94.00           H  
ATOM    130  N   TYR A  10       1.628  -9.046  -1.641  1.00 93.65           N  
ATOM    131  H   TYR A  10       2.312  -8.494  -2.138  1.00 93.65           H  
ATOM    132  CA  TYR A  10       1.252 -10.349  -2.202  1.00 93.65           C  
ATOM    133  HA  TYR A  10       0.199 -10.543  -2.001  1.00 93.65           H  
ATOM    134  C   TYR A  10       2.039 -11.521  -1.603  1.00 93.65           C  
ATOM    135  CB  TYR A  10       1.468 -10.320  -3.721  1.00 93.65           C  
ATOM    136  HB2 TYR A  10       2.491 -10.015  -3.938  1.00 93.65           H  
ATOM    137  HB3 TYR A  10       1.346 -11.335  -4.101  1.00 93.65           H  
ATOM    138  O   TYR A  10       1.512 -12.620  -1.477  1.00 93.65           O  
ATOM    139  CG  TYR A  10       0.500  -9.433  -4.472  1.00 93.65           C  
ATOM    140  CD1 TYR A  10      -0.844  -9.826  -4.532  1.00 93.65           C  
ATOM    141  HD1 TYR A  10      -1.170 -10.738  -4.053  1.00 93.65           H  
ATOM    142  CD2 TYR A  10       0.913  -8.246  -5.116  1.00 93.65           C  
ATOM    143  HD2 TYR A  10       1.953  -7.958  -5.103  1.00 93.65           H  
ATOM    144  CE1 TYR A  10      -1.785  -9.009  -5.173  1.00 93.65           C  
ATOM    145  HE1 TYR A  10      -2.829  -9.287  -5.177  1.00 93.65           H  
ATOM    146  CE2 TYR A  10      -0.034  -7.456  -5.809  1.00 93.65           C  
ATOM    147  HE2 TYR A  10       0.262  -6.575  -6.360  1.00 93.65           H  
ATOM    148  OH  TYR A  10      -2.374  -7.066  -6.377  1.00 93.65           O  
ATOM    149  HH  TYR A  10      -2.156  -6.469  -7.096  1.00 93.65           H  
ATOM    150  CZ  TYR A  10      -1.397  -7.823  -5.811  1.00 93.65           C  
ATOM    151  N   ASN A  11       3.313 -11.310  -1.265  1.00 92.80           N  
ATOM    152  H   ASN A  11       3.665 -10.363  -1.285  1.00 92.80           H  
ATOM    153  CA  ASN A  11       4.182 -12.360  -0.743  1.00 92.80           C  
ATOM    154  HA  ASN A  11       3.559 -13.127  -0.284  1.00 92.80           H  
ATOM    155  C   ASN A  11       5.139 -11.773   0.310  1.00 92.80           C  
ATOM    156  CB  ASN A  11       4.924 -13.038  -1.910  1.00 92.80           C  
ATOM    157  HB2 ASN A  11       4.187 -13.417  -2.619  1.00 92.80           H  
ATOM    158  HB3 ASN A  11       5.557 -12.310  -2.419  1.00 92.80           H  
ATOM    159  O   ASN A  11       6.093 -11.081  -0.061  1.00 92.80           O  
ATOM    160  CG  ASN A  11       5.789 -14.204  -1.454  1.00 92.80           C  
ATOM    161  ND2 ASN A  11       6.195 -15.061  -2.357  1.00 92.80           N  
ATOM    162 HD21 ASN A  11       6.755 -15.836  -2.031  1.00 92.80           H  
ATOM    163 HD22 ASN A  11       5.930 -14.961  -3.327  1.00 92.80           H  
ATOM    164  OD1 ASN A  11       6.127 -14.355  -0.290  1.00 92.80           O  
ATOM    165  N   PRO A  12       4.946 -12.065   1.609  1.00 91.49           N  
ATOM    166  CA  PRO A  12       5.733 -11.464   2.685  1.00 91.49           C  
ATOM    167  HA  PRO A  12       5.669 -10.378   2.610  1.00 91.49           H  
ATOM    168  C   PRO A  12       7.219 -11.855   2.657  1.00 91.49           C  
ATOM    169  CB  PRO A  12       5.047 -11.921   3.977  1.00 91.49           C  
ATOM    170  HB2 PRO A  12       4.273 -11.203   4.249  1.00 91.49           H  
ATOM    171  HB3 PRO A  12       5.751 -12.044   4.801  1.00 91.49           H  
ATOM    172  O   PRO A  12       8.040 -11.163   3.259  1.00 91.49           O  
ATOM    173  CG  PRO A  12       4.391 -13.245   3.591  1.00 91.49           C  
ATOM    174  HG2 PRO A  12       3.539 -13.480   4.229  1.00 91.49           H  
ATOM    175  HG3 PRO A  12       5.131 -14.046   3.626  1.00 91.49           H  
ATOM    176  CD  PRO A  12       3.967 -13.000   2.148  1.00 91.49           C  
ATOM    177  HD2 PRO A  12       2.975 -12.548   2.122  1.00 91.49           H  
ATOM    178  HD3 PRO A  12       3.968 -13.946   1.607  1.00 91.49           H  
ATOM    179  N   ILE A  13       7.583 -12.925   1.940  1.00 94.54           N  
ATOM    180  H   ILE A  13       6.868 -13.443   1.449  1.00 94.54           H  
ATOM    181  CA  ILE A  13       8.975 -13.350   1.749  1.00 94.54           C  
ATOM    182  HA  ILE A  13       9.484 -13.320   2.712  1.00 94.54           H  
ATOM    183  C   ILE A  13       9.722 -12.386   0.815  1.00 94.54           C  
ATOM    184  CB  ILE A  13       9.015 -14.805   1.221  1.00 94.54           C  
ATOM    185  HB  ILE A  13       8.609 -14.810   0.209  1.00 94.54           H  
ATOM    186  O   ILE A  13      10.933 -12.201   0.938  1.00 94.54           O  
ATOM    187  CG1 ILE A  13       8.163 -15.785   2.065  1.00 94.54           C  
ATOM    188 HG12 ILE A  13       7.112 -15.500   2.005  1.00 94.54           H  
ATOM    189 HG13 ILE A  13       8.238 -16.779   1.625  1.00 94.54           H  
ATOM    190  CG2 ILE A  13      10.461 -15.322   1.125  1.00 94.54           C  
ATOM    191 HG21 ILE A  13      10.975 -15.201   2.078  1.00 94.54           H  
ATOM    192 HG22 ILE A  13      10.461 -16.378   0.852  1.00 94.54           H  
ATOM    193 HG23 ILE A  13      11.009 -14.777   0.357  1.00 94.54           H  
ATOM    194  CD1 ILE A  13       8.547 -15.885   3.548  1.00 94.54           C  
ATOM    195 HD11 ILE A  13       7.883 -16.595   4.041  1.00 94.54           H  
ATOM    196 HD12 ILE A  13       8.442 -14.917   4.039  1.00 94.54           H  
ATOM    197 HD13 ILE A  13       9.572 -16.241   3.654  1.00 94.54           H  
ATOM    198  N   HIS A  14       9.013 -11.710  -0.095  1.00 95.38           N  
ATOM    199  H   HIS A  14       8.009 -11.818  -0.108  1.00 95.38           H  
ATOM    200  CA  HIS A  14       9.609 -10.688  -0.946  1.00 95.38           C  
ATOM    201  HA  HIS A  14      10.577 -11.039  -1.304  1.00 95.38           H  
ATOM    202  C   HIS A  14       9.833  -9.402  -0.146  1.00 95.38           C  
ATOM    203  CB  HIS A  14       8.723 -10.423  -2.168  1.00 95.38           C  
ATOM    204  HB2 HIS A  14       7.737 -10.110  -1.823  1.00 95.38           H  
ATOM    205  HB3 HIS A  14       9.156  -9.599  -2.736  1.00 95.38           H  
ATOM    206  O   HIS A  14       8.907  -8.619   0.060  1.00 95.38           O  
ATOM    207  CG  HIS A  14       8.530 -11.577  -3.113  1.00 95.38           C  
ATOM    208  CD2 HIS A  14       9.257 -12.735  -3.189  1.00 95.38           C  
ATOM    209  HD2 HIS A  14      10.081 -13.021  -2.552  1.00 95.38           H  
ATOM    210  ND1 HIS A  14       7.583 -11.625  -4.108  1.00 95.38           N  
ATOM    211  HD1 HIS A  14       6.879 -10.924  -4.291  1.00 95.38           H  
ATOM    212  CE1 HIS A  14       7.741 -12.775  -4.780  1.00 95.38           C  
ATOM    213  HE1 HIS A  14       7.134 -13.098  -5.613  1.00 95.38           H  
ATOM    214  NE2 HIS A  14       8.755 -13.479  -4.260  1.00 95.38           N  
ATOM    215  N   ARG A  15      11.078  -9.153   0.270  1.00 96.55           N  
ATOM    216  H   ARG A  15      11.768  -9.879   0.135  1.00 96.55           H  
ATOM    217  CA  ARG A  15      11.498  -7.898   0.907  1.00 96.55           C  
ATOM    218  HA  ARG A  15      10.613  -7.324   1.182  1.00 96.55           H  
ATOM    219  C   ARG A  15      12.292  -7.065  -0.086  1.00 96.55           C  
ATOM    220  CB  ARG A  15      12.287  -8.181   2.192  1.00 96.55           C  
ATOM    221  HB2 ARG A  15      12.647  -7.237   2.601  1.00 96.55           H  
ATOM    222  HB3 ARG A  15      13.146  -8.809   1.959  1.00 96.55           H  
ATOM    223  O   ARG A  15      13.343  -7.486  -0.559  1.00 96.55           O  
ATOM    224  CG  ARG A  15      11.405  -8.884   3.237  1.00 96.55           C  
ATOM    225  HG2 ARG A  15      11.015  -9.811   2.818  1.00 96.55           H  
ATOM    226  HG3 ARG A  15      10.559  -8.249   3.499  1.00 96.55           H  
ATOM    227  CD  ARG A  15      12.186  -9.246   4.504  1.00 96.55           C  
ATOM    228  HD2 ARG A  15      11.562  -9.927   5.083  1.00 96.55           H  
ATOM    229  HD3 ARG A  15      13.098  -9.774   4.224  1.00 96.55           H  
ATOM    230  NE  ARG A  15      12.512  -8.062   5.326  1.00 96.55           N  
ATOM    231  HE  ARG A  15      12.386  -7.156   4.899  1.00 96.55           H  
ATOM    232  NH1 ARG A  15      13.075  -9.207   7.235  1.00 96.55           N  
ATOM    233 HH11 ARG A  15      13.364  -9.211   8.203  1.00 96.55           H  
ATOM    234 HH12 ARG A  15      12.922 -10.078   6.749  1.00 96.55           H  
ATOM    235  NH2 ARG A  15      13.105  -6.977   7.243  1.00 96.55           N  
ATOM    236 HH21 ARG A  15      12.969  -6.083   6.794  1.00 96.55           H  
ATOM    237 HH22 ARG A  15      13.388  -7.006   8.212  1.00 96.55           H  
ATOM    238  CZ  ARG A  15      12.895  -8.087   6.592  1.00 96.55           C  
ATOM    239  N   VAL A  16      11.790  -5.880  -0.405  1.00 96.14           N  
ATOM    240  H   VAL A  16      10.948  -5.576   0.063  1.00 96.14           H  
ATOM    241  CA  VAL A  16      12.389  -4.977  -1.393  1.00 96.14           C  
ATOM    242  HA  VAL A  16      13.385  -5.346  -1.635  1.00 96.14           H  
ATOM    243  C   VAL A  16      12.542  -3.578  -0.804  1.00 96.14           C  
ATOM    244  CB  VAL A  16      11.580  -4.947  -2.706  1.00 96.14           C  
ATOM    245  HB  VAL A  16      12.066  -4.254  -3.392  1.00 96.14           H  
ATOM    246  O   VAL A  16      11.758  -3.209   0.070  1.00 96.14           O  
ATOM    247  CG1 VAL A  16      11.569  -6.325  -3.381  1.00 96.14           C  
ATOM    248 HG11 VAL A  16      11.103  -6.253  -4.364  1.00 96.14           H  
ATOM    249 HG12 VAL A  16      12.590  -6.690  -3.495  1.00 96.14           H  
ATOM    250 HG13 VAL A  16      11.005  -7.037  -2.780  1.00 96.14           H  
ATOM    251  CG2 VAL A  16      10.131  -4.485  -2.521  1.00 96.14           C  
ATOM    252 HG21 VAL A  16      10.110  -3.459  -2.155  1.00 96.14           H  
ATOM    253 HG22 VAL A  16       9.609  -4.536  -3.477  1.00 96.14           H  
ATOM    254 HG23 VAL A  16       9.613  -5.126  -1.808  1.00 96.14           H  
ATOM    255  N   PRO A  17      13.513  -2.774  -1.266  1.00 95.45           N  
ATOM    256  CA  PRO A  17      13.578  -1.367  -0.882  1.00 95.45           C  
ATOM    257  HA  PRO A  17      13.776  -1.294   0.188  1.00 95.45           H  
ATOM    258  C   PRO A  17      12.259  -0.655  -1.218  1.00 95.45           C  
ATOM    259  CB  PRO A  17      14.769  -0.792  -1.651  1.00 95.45           C  
ATOM    260  HB2 PRO A  17      14.431  -0.301  -2.563  1.00 95.45           H  
ATOM    261  HB3 PRO A  17      15.340  -0.109  -1.022  1.00 95.45           H  
ATOM    262  O   PRO A  17      11.659  -0.938  -2.265  1.00 95.45           O  
ATOM    263  CG  PRO A  17      15.618  -2.006  -2.015  1.00 95.45           C  
ATOM    264  HG2 PRO A  17      16.277  -2.247  -1.181  1.00 95.45           H  
ATOM    265  HG3 PRO A  17      16.195  -1.839  -2.924  1.00 95.45           H  
ATOM    266  CD  PRO A  17      14.584  -3.111  -2.191  1.00 95.45           C  
ATOM    267  HD2 PRO A  17      14.198  -3.100  -3.210  1.00 95.45           H  
ATOM    268  HD3 PRO A  17      15.036  -4.076  -1.963  1.00 95.45           H  
ATOM    269  N   ARG A  18      11.795   0.258  -0.356  1.00 94.97           N  
ATOM    270  H   ARG A  18      12.357   0.460   0.459  1.00 94.97           H  
ATOM    271  CA  ARG A  18      10.527   0.995  -0.514  1.00 94.97           C  
ATOM    272  HA  ARG A  18       9.698   0.293  -0.420  1.00 94.97           H  
ATOM    273  C   ARG A  18      10.416   1.635  -1.896  1.00 94.97           C  
ATOM    274  CB  ARG A  18      10.431   2.066   0.589  1.00 94.97           C  
ATOM    275  HB2 ARG A  18      10.664   1.623   1.557  1.00 94.97           H  
ATOM    276  HB3 ARG A  18      11.183   2.833   0.401  1.00 94.97           H  
ATOM    277  O   ARG A  18       9.360   1.529  -2.518  1.00 94.97           O  
ATOM    278  CG  ARG A  18       9.067   2.771   0.675  1.00 94.97           C  
ATOM    279  HG2 ARG A  18       8.681   2.983  -0.321  1.00 94.97           H  
ATOM    280  HG3 ARG A  18       9.224   3.731   1.168  1.00 94.97           H  
ATOM    281  CD  ARG A  18       8.037   1.957   1.469  1.00 94.97           C  
ATOM    282  HD2 ARG A  18       7.185   1.727   0.829  1.00 94.97           H  
ATOM    283  HD3 ARG A  18       8.491   1.008   1.755  1.00 94.97           H  
ATOM    284  NE  ARG A  18       7.607   2.674   2.688  1.00 94.97           N  
ATOM    285  HE  ARG A  18       8.209   2.583   3.494  1.00 94.97           H  
ATOM    286  NH1 ARG A  18       5.708   3.657   1.837  1.00 94.97           N  
ATOM    287 HH11 ARG A  18       5.846   3.168   0.964  1.00 94.97           H  
ATOM    288 HH12 ARG A  18       4.924   4.285   1.947  1.00 94.97           H  
ATOM    289  NH2 ARG A  18       6.355   4.128   3.917  1.00 94.97           N  
ATOM    290 HH21 ARG A  18       6.985   4.015   4.699  1.00 94.97           H  
ATOM    291 HH22 ARG A  18       5.563   4.750   4.002  1.00 94.97           H  
ATOM    292  CZ  ARG A  18       6.562   3.478   2.807  1.00 94.97           C  
ATOM    293  N   SER A  19      11.503   2.216  -2.409  1.00 95.32           N  
ATOM    294  H   SER A  19      12.317   2.283  -1.815  1.00 95.32           H  
ATOM    295  CA  SER A  19      11.548   2.834  -3.745  1.00 95.32           C  
ATOM    296  HA  SER A  19      10.798   3.624  -3.786  1.00 95.32           H  
ATOM    297  C   SER A  19      11.254   1.861  -4.896  1.00 95.32           C  
ATOM    298  CB  SER A  19      12.920   3.473  -3.981  1.00 95.32           C  
ATOM    299  HB2 SER A  19      12.870   4.087  -4.881  1.00 95.32           H  
ATOM    300  HB3 SER A  19      13.184   4.111  -3.138  1.00 95.32           H  
ATOM    301  O   SER A  19      10.764   2.260  -5.952  1.00 95.32           O  
ATOM    302  OG  SER A  19      13.910   2.479  -4.162  1.00 95.32           O  
ATOM    303  HG  SER A  19      14.354   2.378  -3.318  1.00 95.32           H  
ATOM    304  N   ARG A  20      11.516   0.562  -4.705  1.00 95.57           N  
ATOM    305  H   ARG A  20      11.889   0.302  -3.803  1.00 95.57           H  
ATOM    306  CA  ARG A  20      11.310  -0.490  -5.713  1.00 95.57           C  
ATOM    307  HA  ARG A  20      11.251  -0.021  -6.695  1.00 95.57           H  
ATOM    308  C   ARG A  20       9.995  -1.241  -5.536  1.00 95.57           C  
ATOM    309  CB  ARG A  20      12.503  -1.455  -5.708  1.00 95.57           C  
ATOM    310  HB2 ARG A  20      12.325  -2.234  -6.450  1.00 95.57           H  
ATOM    311  HB3 ARG A  20      12.584  -1.926  -4.729  1.00 95.57           H  
ATOM    312  O   ARG A  20       9.618  -1.995  -6.437  1.00 95.57           O  
ATOM    313  CG  ARG A  20      13.822  -0.744  -6.043  1.00 95.57           C  
ATOM    314  HG2 ARG A  20      14.084  -0.062  -5.235  1.00 95.57           H  
ATOM    315  HG3 ARG A  20      13.706  -0.174  -6.965  1.00 95.57           H  
ATOM    316  CD  ARG A  20      14.948  -1.766  -6.218  1.00 95.57           C  
ATOM    317  HD2 ARG A  20      15.035  -2.348  -5.301  1.00 95.57           H  
ATOM    318  HD3 ARG A  20      14.692  -2.434  -7.040  1.00 95.57           H  
ATOM    319  NE  ARG A  20      16.233  -1.101  -6.494  1.00 95.57           N  
ATOM    320  HE  ARG A  20      16.267  -0.107  -6.321  1.00 95.57           H  
ATOM    321  NH1 ARG A  20      17.455  -2.974  -7.030  1.00 95.57           N  
ATOM    322 HH11 ARG A  20      16.667  -3.555  -6.781  1.00 95.57           H  
ATOM    323 HH12 ARG A  20      18.350  -3.392  -7.243  1.00 95.57           H  
ATOM    324  NH2 ARG A  20      18.439  -0.972  -7.044  1.00 95.57           N  
ATOM    325 HH21 ARG A  20      19.316  -1.411  -7.284  1.00 95.57           H  
ATOM    326 HH22 ARG A  20      18.426   0.022  -6.867  1.00 95.57           H  
ATOM    327  CZ  ARG A  20      17.364  -1.684  -6.855  1.00 95.57           C  
ATOM    328  N   LEU A  21       9.292  -1.035  -4.420  1.00 97.06           N  
ATOM    329  H   LEU A  21       9.675  -0.404  -3.730  1.00 97.06           H  
ATOM    330  CA  LEU A  21       8.085  -1.783  -4.075  1.00 97.06           C  
ATOM    331  HA  LEU A  21       8.356  -2.837  -4.022  1.00 97.06           H  
ATOM    332  C   LEU A  21       7.004  -1.659  -5.152  1.00 97.06           C  
ATOM    333  CB  LEU A  21       7.583  -1.348  -2.684  1.00 97.06           C  
ATOM    334  HB2 LEU A  21       7.368  -0.280  -2.706  1.00 97.06           H  
ATOM    335  HB3 LEU A  21       8.369  -1.523  -1.950  1.00 97.06           H  
ATOM    336  O   LEU A  21       6.466  -2.674  -5.578  1.00 97.06           O  
ATOM    337  CG  LEU A  21       6.308  -2.093  -2.245  1.00 97.06           C  
ATOM    338  HG  LEU A  21       5.532  -1.900  -2.986  1.00 97.06           H  
ATOM    339  CD1 LEU A  21       6.514  -3.604  -2.120  1.00 97.06           C  
ATOM    340 HD11 LEU A  21       6.736  -4.047  -3.091  1.00 97.06           H  
ATOM    341 HD12 LEU A  21       5.598  -4.056  -1.739  1.00 97.06           H  
ATOM    342 HD13 LEU A  21       7.323  -3.820  -1.423  1.00 97.06           H  
ATOM    343  CD2 LEU A  21       5.780  -1.583  -0.908  1.00 97.06           C  
ATOM    344 HD21 LEU A  21       4.755  -1.928  -0.775  1.00 97.06           H  
ATOM    345 HD22 LEU A  21       6.364  -1.998  -0.086  1.00 97.06           H  
ATOM    346 HD23 LEU A  21       5.803  -0.493  -0.875  1.00 97.06           H  
ATOM    347  N   GLN A  22       6.734  -0.455  -5.665  1.00 93.43           N  
ATOM    348  H   GLN A  22       7.193   0.354  -5.273  1.00 93.43           H  
ATOM    349  CA  GLN A  22       5.687  -0.267  -6.677  1.00 93.43           C  
ATOM    350  HA  GLN A  22       4.745  -0.612  -6.251  1.00 93.43           H  
ATOM    351  C   GLN A  22       5.951  -1.095  -7.943  1.00 93.43           C  
ATOM    352  CB  GLN A  22       5.562   1.227  -7.017  1.00 93.43           C  
ATOM    353  HB2 GLN A  22       5.452   1.801  -6.097  1.00 93.43           H  
ATOM    354  HB3 GLN A  22       6.471   1.565  -7.516  1.00 93.43           H  
ATOM    355  O   GLN A  22       5.069  -1.797  -8.433  1.00 93.43           O  
ATOM    356  CG  GLN A  22       4.356   1.514  -7.930  1.00 93.43           C  
ATOM    357  HG2 GLN A  22       4.452   0.956  -8.862  1.00 93.43           H  
ATOM    358  HG3 GLN A  22       4.347   2.574  -8.181  1.00 93.43           H  
ATOM    359  CD  GLN A  22       3.020   1.176  -7.272  1.00 93.43           C  
ATOM    360  NE2 GLN A  22       1.996   0.845  -8.024  1.00 93.43           N  
ATOM    361 HE21 GLN A  22       1.114   0.800  -7.535  1.00 93.43           H  
ATOM    362 HE22 GLN A  22       2.059   0.884  -9.031  1.00 93.43           H  
ATOM    363  OE1 GLN A  22       2.866   1.207  -6.065  1.00 93.43           O  
ATOM    364  N   ARG A  23       7.189  -1.069  -8.452  1.00 94.45           N  
ATOM    365  H   ARG A  23       7.880  -0.507  -7.975  1.00 94.45           H  
ATOM    366  CA  ARG A  23       7.583  -1.853  -9.631  1.00 94.45           C  
ATOM    367  HA  ARG A  23       6.843  -1.691 -10.415  1.00 94.45           H  
ATOM    368  C   ARG A  23       7.573  -3.355  -9.348  1.00 94.45           C  
ATOM    369  CB  ARG A  23       8.951  -1.362 -10.122  1.00 94.45           C  
ATOM    370  HB2 ARG A  23       8.878  -0.295 -10.332  1.00 94.45           H  
ATOM    371  HB3 ARG A  23       9.693  -1.510  -9.339  1.00 94.45           H  
ATOM    372  O   ARG A  23       7.272  -4.136 -10.246  1.00 94.45           O  
ATOM    373  CG  ARG A  23       9.405  -2.089 -11.397  1.00 94.45           C  
ATOM    374  HG2 ARG A  23       9.627  -3.130 -11.163  1.00 94.45           H  
ATOM    375  HG3 ARG A  23       8.611  -2.052 -12.143  1.00 94.45           H  
ATOM    376  CD  ARG A  23      10.662  -1.426 -11.967  1.00 94.45           C  
ATOM    377  HD2 ARG A  23      10.401  -0.420 -12.296  1.00 94.45           H  
ATOM    378  HD3 ARG A  23      11.406  -1.324 -11.177  1.00 94.45           H  
ATOM    379  NE  ARG A  23      11.208  -2.179 -13.116  1.00 94.45           N  
ATOM    380  HE  ARG A  23      10.771  -1.985 -14.005  1.00 94.45           H  
ATOM    381  NH1 ARG A  23      12.956  -3.227 -12.044  1.00 94.45           N  
ATOM    382 HH11 ARG A  23      12.670  -2.784 -11.182  1.00 94.45           H  
ATOM    383 HH12 ARG A  23      13.839  -3.714 -12.092  1.00 94.45           H  
ATOM    384  NH2 ARG A  23      12.715  -3.460 -14.249  1.00 94.45           N  
ATOM    385 HH21 ARG A  23      13.641  -3.861 -14.285  1.00 94.45           H  
ATOM    386 HH22 ARG A  23      12.326  -3.123 -15.118  1.00 94.45           H  
ATOM    387  CZ  ARG A  23      12.286  -2.946 -13.128  1.00 94.45           C  
ATOM    388  N   HIS A  24       7.914  -3.762  -8.126  1.00 95.79           N  
ATOM    389  H   HIS A  24       8.170  -3.069  -7.438  1.00 95.79           H  
ATOM    390  CA  HIS A  24       7.806  -5.153  -7.698  1.00 95.79           C  
ATOM    391  HA  HIS A  24       8.335  -5.787  -8.410  1.00 95.79           H  
ATOM    392  C   HIS A  24       6.344  -5.626  -7.688  1.00 95.79           C  
ATOM    393  CB  HIS A  24       8.470  -5.323  -6.325  1.00 95.79           C  
ATOM    394  HB2 HIS A  24       8.064  -4.596  -5.621  1.00 95.79           H  
ATOM    395  HB3 HIS A  24       9.541  -5.144  -6.413  1.00 95.79           H  
ATOM    396  O   HIS A  24       6.054  -6.665  -8.272  1.00 95.79           O  
ATOM    397  CG  HIS A  24       8.240  -6.696  -5.761  1.00 95.79           C  
ATOM    398  CD2 HIS A  24       7.240  -7.062  -4.902  1.00 95.79           C  
ATOM    399  HD2 HIS A  24       6.502  -6.405  -4.468  1.00 95.79           H  
ATOM    400  ND1 HIS A  24       8.910  -7.841  -6.119  1.00 95.79           N  
ATOM    401  HD1 HIS A  24       9.700  -7.915  -6.743  1.00 95.79           H  
ATOM    402  CE1 HIS A  24       8.331  -8.875  -5.495  1.00 95.79           C  
ATOM    403  HE1 HIS A  24       8.649  -9.902  -5.591  1.00 95.79           H  
ATOM    404  NE2 HIS A  24       7.304  -8.451  -4.747  1.00 95.79           N  
ATOM    405  N   ILE A  25       5.432  -4.845  -7.097  1.00 95.58           N  
ATOM    406  H   ILE A  25       5.754  -4.002  -6.642  1.00 95.58           H  
ATOM    407  CA  ILE A  25       3.998  -5.159  -6.992  1.00 95.58           C  
ATOM    408  HA  ILE A  25       3.881  -6.080  -6.421  1.00 95.58           H  
ATOM    409  C   ILE A  25       3.395  -5.422  -8.369  1.00 95.58           C  
ATOM    410  CB  ILE A  25       3.260  -4.026  -6.239  1.00 95.58           C  
ATOM    411  HB  ILE A  25       3.601  -3.069  -6.635  1.00 95.58           H  
ATOM    412  O   ILE A  25       2.755  -6.448  -8.537  1.00 95.58           O  
ATOM    413  CG1 ILE A  25       3.613  -4.108  -4.738  1.00 95.58           C  
ATOM    414 HG12 ILE A  25       4.694  -4.179  -4.610  1.00 95.58           H  
ATOM    415 HG13 ILE A  25       3.180  -5.017  -4.320  1.00 95.58           H  
ATOM    416  CG2 ILE A  25       1.727  -4.070  -6.379  1.00 95.58           C  
ATOM    417 HG21 ILE A  25       1.330  -4.892  -5.783  1.00 95.58           H  
ATOM    418 HG22 ILE A  25       1.297  -3.140  -6.008  1.00 95.58           H  
ATOM    419 HG23 ILE A  25       1.406  -4.178  -7.415  1.00 95.58           H  
ATOM    420  CD1 ILE A  25       3.121  -2.906  -3.926  1.00 95.58           C  
ATOM    421 HD11 ILE A  25       3.520  -1.987  -4.354  1.00 95.58           H  
ATOM    422 HD12 ILE A  25       2.031  -2.866  -3.915  1.00 95.58           H  
ATOM    423 HD13 ILE A  25       3.462  -3.004  -2.896  1.00 95.58           H  
ATOM    424  N   VAL A  26       3.666  -4.570  -9.364  1.00 92.75           N  
ATOM    425  H   VAL A  26       4.178  -3.728  -9.143  1.00 92.75           H  
ATOM    426  CA  VAL A  26       3.139  -4.738 -10.736  1.00 92.75           C  
ATOM    427  HA  VAL A  26       2.050  -4.735 -10.704  1.00 92.75           H  
ATOM    428  C   VAL A  26       3.552  -6.076 -11.358  1.00 92.75           C  
ATOM    429  CB  VAL A  26       3.611  -3.571 -11.627  1.00 92.75           C  
ATOM    430  HB  VAL A  26       4.696  -3.495 -11.560  1.00 92.75           H  
ATOM    431  O   VAL A  26       2.783  -6.689 -12.088  1.00 92.75           O  
ATOM    432  CG1 VAL A  26       3.233  -3.737 -13.104  1.00 92.75           C  
ATOM    433 HG11 VAL A  26       3.503  -2.844 -13.667  1.00 92.75           H  
ATOM    434 HG12 VAL A  26       2.160  -3.904 -13.195  1.00 92.75           H  
ATOM    435 HG13 VAL A  26       3.756  -4.587 -13.543  1.00 92.75           H  
ATOM    436  CG2 VAL A  26       3.002  -2.245 -11.151  1.00 92.75           C  
ATOM    437 HG21 VAL A  26       3.404  -1.421 -11.741  1.00 92.75           H  
ATOM    438 HG22 VAL A  26       3.224  -2.066 -10.099  1.00 92.75           H  
ATOM    439 HG23 VAL A  26       1.920  -2.278 -11.276  1.00 92.75           H  
ATOM    440  N   LYS A  27       4.762  -6.560 -11.059  1.00 92.37           N  
ATOM    441  H   LYS A  27       5.323  -6.053 -10.390  1.00 92.37           H  
ATOM    442  CA  LYS A  27       5.225  -7.868 -11.543  1.00 92.37           C  
ATOM    443  HA  LYS A  27       4.870  -8.027 -12.561  1.00 92.37           H  
ATOM    444  C   LYS A  27       4.650  -9.018 -10.721  1.00 92.37           C  
ATOM    445  CB  LYS A  27       6.753  -7.925 -11.524  1.00 92.37           C  
ATOM    446  HB2 LYS A  27       7.114  -7.721 -10.516  1.00 92.37           H  
ATOM    447  HB3 LYS A  27       7.059  -8.933 -11.801  1.00 92.37           H  
ATOM    448  O   LYS A  27       4.323 -10.060 -11.273  1.00 92.37           O  
ATOM    449  CG  LYS A  27       7.373  -6.929 -12.507  1.00 92.37           C  
ATOM    450  HG2 LYS A  27       7.124  -5.907 -12.221  1.00 92.37           H  
ATOM    451  HG3 LYS A  27       6.989  -7.124 -13.508  1.00 92.37           H  
ATOM    452  CD  LYS A  27       8.890  -7.108 -12.499  1.00 92.37           C  
ATOM    453  HD2 LYS A  27       9.113  -8.139 -12.776  1.00 92.37           H  
ATOM    454  HD3 LYS A  27       9.278  -6.914 -11.499  1.00 92.37           H  
ATOM    455  CE  LYS A  27       9.527  -6.153 -13.504  1.00 92.37           C  
ATOM    456  HE2 LYS A  27       8.940  -6.189 -14.422  1.00 92.37           H  
ATOM    457  HE3 LYS A  27       9.474  -5.138 -13.109  1.00 92.37           H  
ATOM    458  NZ  LYS A  27      10.923  -6.563 -13.785  1.00 92.37           N  
ATOM    459  HZ1 LYS A  27      11.350  -5.957 -14.471  1.00 92.37           H  
ATOM    460  HZ2 LYS A  27      10.916  -7.495 -14.173  1.00 92.37           H  
ATOM    461  HZ3 LYS A  27      11.470  -6.592 -12.936  1.00 92.37           H  
ATOM    462  N   CYS A  28       4.562  -8.834  -9.407  1.00 94.59           N  
ATOM    463  H   CYS A  28       4.838  -7.937  -9.033  1.00 94.59           H  
ATOM    464  CA  CYS A  28       4.084  -9.851  -8.477  1.00 94.59           C  
ATOM    465  HA  CYS A  28       4.594 -10.790  -8.695  1.00 94.59           H  
ATOM    466  C   CYS A  28       2.578 -10.103  -8.651  1.00 94.59           C  
ATOM    467  CB  CYS A  28       4.452  -9.397  -7.056  1.00 94.59           C  
ATOM    468  HB2 CYS A  28       3.749  -8.636  -6.719  1.00 94.59           H  
ATOM    469  HB3 CYS A  28       5.454  -8.968  -7.058  1.00 94.59           H  
ATOM    470  O   CYS A  28       2.142 -11.245  -8.572  1.00 94.59           O  
ATOM    471  SG  CYS A  28       4.450 -10.807  -5.912  1.00 94.59           S  
ATOM    472  HG  CYS A  28       3.153 -11.113  -6.001  1.00 94.59           H  
ATOM    473  N   GLU A  29       1.805  -9.058  -8.953  1.00 92.44           N  
ATOM    474  H   GLU A  29       2.225  -8.140  -8.979  1.00 92.44           H  
ATOM    475  CA  GLU A  29       0.365  -9.111  -9.233  1.00 92.44           C  
ATOM    476  HA  GLU A  29      -0.164  -9.490  -8.359  1.00 92.44           H  
ATOM    477  C   GLU A  29       0.020 -10.035 -10.408  1.00 92.44           C  
ATOM    478  CB  GLU A  29      -0.107  -7.669  -9.499  1.00 92.44           C  
ATOM    479  HB2 GLU A  29       0.182  -7.065  -8.639  1.00 92.44           H  
ATOM    480  HB3 GLU A  29       0.421  -7.277 -10.369  1.00 92.44           H  
ATOM    481  O   GLU A  29      -1.069 -10.586 -10.437  1.00 92.44           O  
ATOM    482  CG  GLU A  29      -1.616  -7.477  -9.711  1.00 92.44           C  
ATOM    483  HG2 GLU A  29      -2.158  -8.069  -8.973  1.00 92.44           H  
ATOM    484  HG3 GLU A  29      -1.896  -7.824 -10.706  1.00 92.44           H  
ATOM    485  CD  GLU A  29      -1.978  -5.989  -9.551  1.00 92.44           C  
ATOM    486  OE1 GLU A  29      -2.687  -5.651  -8.577  1.00 92.44           O  
ATOM    487  OE2 GLU A  29      -1.434  -5.130 -10.279  1.00 92.44           O  
ATOM    488  N   TRP A  30       0.944 -10.280 -11.345  1.00 91.28           N  
ATOM    489  H   TRP A  30       1.841  -9.821 -11.282  1.00 91.28           H  
ATOM    490  CA  TRP A  30       0.668 -11.130 -12.509  1.00 91.28           C  
ATOM    491  HA  TRP A  30      -0.247 -10.766 -12.977  1.00 91.28           H  
ATOM    492  C   TRP A  30       0.428 -12.607 -12.151  1.00 91.28           C  
ATOM    493  CB  TRP A  30       1.823 -10.986 -13.507  1.00 91.28           C  
ATOM    494  HB2 TRP A  30       2.718 -11.432 -13.071  1.00 91.28           H  
ATOM    495  HB3 TRP A  30       2.022  -9.924 -13.654  1.00 91.28           H  
ATOM    496  O   TRP A  30      -0.327 -13.297 -12.828  1.00 91.28           O  
ATOM    497  CG  TRP A  30       1.616 -11.588 -14.865  1.00 91.28           C  
ATOM    498  CD1 TRP A  30       0.440 -12.007 -15.392  1.00 91.28           C  
ATOM    499  HD1 TRP A  30      -0.516 -11.983 -14.889  1.00 91.28           H  
ATOM    500  CD2 TRP A  30       2.612 -11.825 -15.905  1.00 91.28           C  
ATOM    501  CE2 TRP A  30       1.959 -12.399 -17.037  1.00 91.28           C  
ATOM    502  CE3 TRP A  30       4.003 -11.604 -16.007  1.00 91.28           C  
ATOM    503  HE3 TRP A  30       4.525 -11.182 -15.161  1.00 91.28           H  
ATOM    504  NE1 TRP A  30       0.641 -12.505 -16.660  1.00 91.28           N  
ATOM    505  HE1 TRP A  30      -0.098 -12.907 -17.219  1.00 91.28           H  
ATOM    506  CH2 TRP A  30       4.027 -12.492 -18.286  1.00 91.28           C  
ATOM    507  HH2 TRP A  30       4.570 -12.747 -19.184  1.00 91.28           H  
ATOM    508  CZ2 TRP A  30       2.645 -12.731 -18.213  1.00 91.28           C  
ATOM    509  HZ2 TRP A  30       2.116 -13.166 -19.047  1.00 91.28           H  
ATOM    510  CZ3 TRP A  30       4.703 -11.933 -17.185  1.00 91.28           C  
ATOM    511  HZ3 TRP A  30       5.768 -11.764 -17.246  1.00 91.28           H  
ATOM    512  N   ILE A  31       1.052 -13.093 -11.077  1.00 89.75           N  
ATOM    513  H   ILE A  31       1.605 -12.452 -10.526  1.00 89.75           H  
ATOM    514  CA  ILE A  31       0.937 -14.489 -10.620  1.00 89.75           C  
ATOM    515  HA  ILE A  31       0.365 -15.055 -11.356  1.00 89.75           H  
ATOM    516  C   ILE A  31       0.141 -14.622  -9.318  1.00 89.75           C  
ATOM    517  CB  ILE A  31       2.326 -15.156 -10.525  1.00 89.75           C  
ATOM    518  HB  ILE A  31       2.185 -16.179 -10.178  1.00 89.75           H  
ATOM    519  O   ILE A  31       0.123 -15.691  -8.715  1.00 89.75           O  
ATOM    520  CG1 ILE A  31       3.230 -14.419  -9.512  1.00 89.75           C  
ATOM    521 HG12 ILE A  31       3.478 -13.426  -9.887  1.00 89.75           H  
ATOM    522 HG13 ILE A  31       2.687 -14.305  -8.574  1.00 89.75           H  
ATOM    523  CG2 ILE A  31       2.971 -15.237 -11.920  1.00 89.75           C  
ATOM    524 HG21 ILE A  31       2.270 -15.692 -12.620  1.00 89.75           H  
ATOM    525 HG22 ILE A  31       3.229 -14.242 -12.282  1.00 89.75           H  
ATOM    526 HG23 ILE A  31       3.868 -15.855 -11.887  1.00 89.75           H  
ATOM    527  CD1 ILE A  31       4.531 -15.160  -9.190  1.00 89.75           C  
ATOM    528 HD11 ILE A  31       4.307 -16.169  -8.845  1.00 89.75           H  
ATOM    529 HD12 ILE A  31       5.064 -14.627  -8.403  1.00 89.75           H  
ATOM    530 HD13 ILE A  31       5.168 -15.209 -10.073  1.00 89.75           H  
ATOM    531  N   ASN A  32      -0.479 -13.536  -8.854  1.00 88.43           N  
ATOM    532  H   ASN A  32      -0.553 -12.732  -9.461  1.00 88.43           H  
ATOM    533  CA  ASN A  32      -1.273 -13.510  -7.632  1.00 88.43           C  
ATOM    534  HA  ASN A  32      -1.344 -14.522  -7.233  1.00 88.43           H  
ATOM    535  C   ASN A  32      -2.697 -13.026  -7.936  1.00 88.43           C  
ATOM    536  CB  ASN A  32      -0.583 -12.630  -6.577  1.00 88.43           C  
ATOM    537  HB2 ASN A  32      -0.312 -11.668  -7.012  1.00 88.43           H  
ATOM    538  HB3 ASN A  32      -1.276 -12.446  -5.757  1.00 88.43           H  
ATOM    539  O   ASN A  32      -2.906 -12.317  -8.920  1.00 88.43           O  
ATOM    540  CG  ASN A  32       0.638 -13.303  -5.986  1.00 88.43           C  
ATOM    541  ND2 ASN A  32       1.821 -12.982  -6.445  1.00 88.43           N  
ATOM    542 HD21 ASN A  32       1.866 -12.427  -7.287  1.00 88.43           H  
ATOM    543 HD22 ASN A  32       2.569 -13.583  -6.130  1.00 88.43           H  
ATOM    544  OD1 ASN A  32       0.561 -14.130  -5.101  1.00 88.43           O  
ATOM    545  N   PRO A  33      -3.687 -13.366  -7.096  1.00 87.62           N  
ATOM    546  CA  PRO A  33      -5.022 -12.796  -7.213  1.00 87.62           C  
ATOM    547  HA  PRO A  33      -5.470 -13.129  -8.149  1.00 87.62           H  
ATOM    548  C   PRO A  33      -4.960 -11.267  -7.172  1.00 87.62           C  
ATOM    549  CB  PRO A  33      -5.818 -13.356  -6.029  1.00 87.62           C  
ATOM    550  HB2 PRO A  33      -5.781 -12.667  -5.185  1.00 87.62           H  
ATOM    551  HB3 PRO A  33      -6.852 -13.563  -6.302  1.00 87.62           H  
ATOM    552  O   PRO A  33      -4.298 -10.701  -6.306  1.00 87.62           O  
ATOM    553  CG  PRO A  33      -5.065 -14.634  -5.660  1.00 87.62           C  
ATOM    554  HG2 PRO A  33      -5.392 -15.450  -6.305  1.00 87.62           H  
ATOM    555  HG3 PRO A  33      -5.200 -14.896  -4.611  1.00 87.62           H  
ATOM    556  CD  PRO A  33      -3.614 -14.287  -5.974  1.00 87.62           C  
ATOM    557  HD2 PRO A  33      -3.066 -15.196  -6.222  1.00 87.62           H  
ATOM    558  HD3 PRO A  33      -3.160 -13.788  -5.118  1.00 87.62           H  
ATOM    559  N   THR A  34      -5.646 -10.594  -8.094  1.00 88.85           N  
ATOM    560  H   THR A  34      -6.133 -11.099  -8.820  1.00 88.85           H  
ATOM    561  CA  THR A  34      -5.627  -9.130  -8.168  1.00 88.85           C  
ATOM    562  HA  THR A  34      -4.591  -8.806  -8.273  1.00 88.85           H  
ATOM    563  C   THR A  34      -6.198  -8.509  -6.896  1.00 88.85           C  
ATOM    564  CB  THR A  34      -6.414  -8.635  -9.387  1.00 88.85           C  
ATOM    565  HB  THR A  34      -7.468  -8.882  -9.265  1.00 88.85           H  
ATOM    566  O   THR A  34      -7.321  -8.809  -6.491  1.00 88.85           O  
ATOM    567  CG2 THR A  34      -6.281  -7.128  -9.604  1.00 88.85           C  
ATOM    568 HG21 THR A  34      -6.756  -6.587  -8.785  1.00 88.85           H  
ATOM    569 HG22 THR A  34      -6.777  -6.852 -10.535  1.00 88.85           H  
ATOM    570 HG23 THR A  34      -5.230  -6.846  -9.658  1.00 88.85           H  
ATOM    571  OG1 THR A  34      -5.937  -9.273 -10.551  1.00 88.85           O  
ATOM    572  HG1 THR A  34      -4.978  -9.231 -10.552  1.00 88.85           H  
ATOM    573  N   MET A  35      -5.439  -7.597  -6.292  1.00 94.54           N  
ATOM    574  H   MET A  35      -4.522  -7.406  -6.670  1.00 94.54           H  
ATOM    575  CA  MET A  35      -5.890  -6.770  -5.178  1.00 94.54           C  
ATOM    576  HA  MET A  35      -6.848  -7.140  -4.810  1.00 94.54           H  
ATOM    577  C   MET A  35      -6.107  -5.323  -5.620  1.00 94.54           C  
ATOM    578  CB  MET A  35      -4.892  -6.839  -4.022  1.00 94.54           C  
ATOM    579  HB2 MET A  35      -5.124  -6.040  -3.318  1.00 94.54           H  
ATOM    580  HB3 MET A  35      -3.883  -6.670  -4.398  1.00 94.54           H  
ATOM    581  O   MET A  35      -5.457  -4.805  -6.529  1.00 94.54           O  
ATOM    582  CG  MET A  35      -4.933  -8.162  -3.256  1.00 94.54           C  
ATOM    583  HG2 MET A  35      -5.976  -8.403  -3.048  1.00 94.54           H  
ATOM    584  HG3 MET A  35      -4.518  -8.967  -3.862  1.00 94.54           H  
ATOM    585  SD  MET A  35      -4.069  -8.063  -1.665  1.00 94.54           S  
ATOM    586  CE  MET A  35      -2.330  -8.132  -2.153  1.00 94.54           C  
ATOM    587  HE1 MET A  35      -2.101  -9.154  -2.454  1.00 94.54           H  
ATOM    588  HE2 MET A  35      -2.127  -7.435  -2.966  1.00 94.54           H  
ATOM    589  HE3 MET A  35      -1.714  -7.888  -1.287  1.00 94.54           H  
ATOM    590  N   ILE A  36      -6.998  -4.629  -4.922  1.00 94.38           N  
ATOM    591  H   ILE A  36      -7.408  -5.060  -4.106  1.00 94.38           H  
ATOM    592  CA  ILE A  36      -7.298  -3.224  -5.180  1.00 94.38           C  
ATOM    593  HA  ILE A  36      -7.364  -3.090  -6.259  1.00 94.38           H  
ATOM    594  C   ILE A  36      -6.141  -2.361  -4.670  1.00 94.38           C  
ATOM    595  CB  ILE A  36      -8.667  -2.835  -4.577  1.00 94.38           C  
ATOM    596  HB  ILE A  36      -8.610  -2.906  -3.491  1.00 94.38           H  
ATOM    597  O   ILE A  36      -5.599  -2.606  -3.592  1.00 94.38           O  
ATOM    598  CG1 ILE A  36      -9.750  -3.824  -5.075  1.00 94.38           C  
ATOM    599 HG12 ILE A  36      -9.594  -4.787  -4.588  1.00 94.38           H  
ATOM    600 HG13 ILE A  36      -9.646  -3.969  -6.150  1.00 94.38           H  
ATOM    601  CG2 ILE A  36      -9.020  -1.381  -4.948  1.00 94.38           C  
ATOM    602 HG21 ILE A  36      -9.959  -1.083  -4.482  1.00 94.38           H  
ATOM    603 HG22 ILE A  36      -9.110  -1.280  -6.030  1.00 94.38           H  
ATOM    604 HG23 ILE A  36      -8.260  -0.690  -4.583  1.00 94.38           H  
ATOM    605  CD1 ILE A  36     -11.193  -3.400  -4.793  1.00 94.38           C  
ATOM    606 HD11 ILE A  36     -11.855  -4.253  -4.941  1.00 94.38           H  
ATOM    607 HD12 ILE A  36     -11.280  -3.024  -3.774  1.00 94.38           H  
ATOM    608 HD13 ILE A  36     -11.490  -2.613  -5.486  1.00 94.38           H  
ATOM    609  N   ALA A  37      -5.759  -1.341  -5.440  1.00 95.26           N  
ATOM    610  H   ALA A  37      -6.253  -1.188  -6.308  1.00 95.26           H  
ATOM    611  CA  ALA A  37      -4.794  -0.328  -5.020  1.00 95.26           C  
ATOM    612  HA  ALA A  37      -4.008  -0.798  -4.430  1.00 95.26           H  
ATOM    613  C   ALA A  37      -5.453   0.731  -4.135  1.00 95.26           C  
ATOM    614  CB  ALA A  37      -4.151   0.307  -6.256  1.00 95.26           C  
ATOM    615  HB1 ALA A  37      -3.342   0.970  -5.947  1.00 95.26           H  
ATOM    616  HB2 ALA A  37      -3.756  -0.463  -6.918  1.00 95.26           H  
ATOM    617  HB3 ALA A  37      -4.895   0.887  -6.801  1.00 95.26           H  
ATOM    618  O   ALA A  37      -6.529   1.232  -4.458  1.00 95.26           O  
ATOM    619  N   CYS A  38      -4.801   1.106  -3.032  1.00 95.88           N  
ATOM    620  H   CYS A  38      -3.933   0.651  -2.788  1.00 95.88           H  
ATOM    621  CA  CYS A  38      -5.300   2.201  -2.208  1.00 95.88           C  
ATOM    622  HA  CYS A  38      -6.335   1.972  -1.954  1.00 95.88           H  
ATOM    623  C   CYS A  38      -5.233   3.519  -2.995  1.00 95.88           C  
ATOM    624  CB  CYS A  38      -4.493   2.291  -0.917  1.00 95.88           C  
ATOM    625  HB2 CYS A  38      -3.451   2.447  -1.192  1.00 95.88           H  
ATOM    626  HB3 CYS A  38      -4.601   1.360  -0.359  1.00 95.88           H  
ATOM    627  O   CYS A  38      -4.162   3.849  -3.515  1.00 95.88           O  
ATOM    628  SG  CYS A  38      -5.011   3.696   0.107  1.00 95.88           S  
ATOM    629  HG  CYS A  38      -4.773   3.110   1.284  1.00 95.88           H  
ATOM    630  N   PRO A  39      -6.317   4.318  -3.019  1.00 94.36           N  
ATOM    631  CA  PRO A  39      -6.344   5.606  -3.710  1.00 94.36           C  
ATOM    632  HA  PRO A  39      -6.131   5.464  -4.770  1.00 94.36           H  
ATOM    633  C   PRO A  39      -5.326   6.612  -3.151  1.00 94.36           C  
ATOM    634  CB  PRO A  39      -7.782   6.114  -3.544  1.00 94.36           C  
ATOM    635  HB2 PRO A  39      -8.388   5.762  -4.379  1.00 94.36           H  
ATOM    636  HB3 PRO A  39      -7.834   7.201  -3.477  1.00 94.36           H  
ATOM    637  O   PRO A  39      -4.983   7.572  -3.830  1.00 94.36           O  
ATOM    638  CG  PRO A  39      -8.260   5.446  -2.254  1.00 94.36           C  
ATOM    639  HG2 PRO A  39      -7.885   5.993  -1.390  1.00 94.36           H  
ATOM    640  HG3 PRO A  39      -9.346   5.358  -2.218  1.00 94.36           H  
ATOM    641  CD  PRO A  39      -7.583   4.083  -2.339  1.00 94.36           C  
ATOM    642  HD2 PRO A  39      -8.192   3.402  -2.934  1.00 94.36           H  
ATOM    643  HD3 PRO A  39      -7.435   3.679  -1.338  1.00 94.36           H  
ATOM    644  N   TYR A  40      -4.833   6.398  -1.926  1.00 93.07           N  
ATOM    645  H   TYR A  40      -5.195   5.613  -1.403  1.00 93.07           H  
ATOM    646  CA  TYR A  40      -3.875   7.285  -1.261  1.00 93.07           C  
ATOM    647  HA  TYR A  40      -3.910   8.256  -1.755  1.00 93.07           H  
ATOM    648  C   TYR A  40      -2.423   6.803  -1.324  1.00 93.07           C  
ATOM    649  CB  TYR A  40      -4.292   7.455   0.204  1.00 93.07           C  
ATOM    650  HB2 TYR A  40      -4.092   6.515   0.718  1.00 93.07           H  
ATOM    651  HB3 TYR A  40      -3.666   8.210   0.678  1.00 93.07           H  
ATOM    652  O   TYR A  40      -1.500   7.570  -1.072  1.00 93.07           O  
ATOM    653  CG  TYR A  40      -5.744   7.830   0.423  1.00 93.07           C  
ATOM    654  CD1 TYR A  40      -6.365   8.836  -0.343  1.00 93.07           C  
ATOM    655  HD1 TYR A  40      -5.813   9.354  -1.114  1.00 93.07           H  
ATOM    656  CD2 TYR A  40      -6.486   7.136   1.392  1.00 93.07           C  
ATOM    657  HD2 TYR A  40      -6.026   6.329   1.942  1.00 93.07           H  
ATOM    658  CE1 TYR A  40      -7.727   9.134  -0.140  1.00 93.07           C  
ATOM    659  HE1 TYR A  40      -8.227   9.851  -0.773  1.00 93.07           H  
ATOM    660  CE2 TYR A  40      -7.818   7.492   1.653  1.00 93.07           C  
ATOM    661  HE2 TYR A  40      -8.379   6.991   2.428  1.00 93.07           H  
ATOM    662  OH  TYR A  40      -9.735   8.830   1.141  1.00 93.07           O  
ATOM    663  HH  TYR A  40     -10.061   9.473   0.508  1.00 93.07           H  
ATOM    664  CZ  TYR A  40      -8.445   8.492   0.888  1.00 93.07           C  
ATOM    665  N   ASN A  41      -2.193   5.521  -1.600  1.00 93.87           N  
ATOM    666  H   ASN A  41      -2.976   4.942  -1.871  1.00 93.87           H  
ATOM    667  CA  ASN A  41      -0.851   4.973  -1.744  1.00 93.87           C  
ATOM    668  HA  ASN A  41      -0.230   5.693  -2.278  1.00 93.87           H  
ATOM    669  C   ASN A  41      -0.912   3.684  -2.565  1.00 93.87           C  
ATOM    670  CB  ASN A  41      -0.227   4.734  -0.354  1.00 93.87           C  
ATOM    671  HB2 ASN A  41      -0.843   4.032   0.208  1.00 93.87           H  
ATOM    672  HB3 ASN A  41      -0.182   5.677   0.191  1.00 93.87           H  
ATOM    673  O   ASN A  41      -1.305   2.636  -2.058  1.00 93.87           O  
ATOM    674  CG  ASN A  41       1.185   4.187  -0.453  1.00 93.87           C  
ATOM    675  ND2 ASN A  41       1.827   3.874   0.643  1.00 93.87           N  
ATOM    676 HD21 ASN A  41       2.623   3.283   0.451  1.00 93.87           H  
ATOM    677 HD22 ASN A  41       1.313   3.808   1.510  1.00 93.87           H  
ATOM    678  OD1 ASN A  41       1.734   3.985  -1.524  1.00 93.87           O  
ATOM    679  N   ALA A  42      -0.458   3.738  -3.815  1.00 92.86           N  
ATOM    680  H   ALA A  42      -0.136   4.627  -4.171  1.00 92.86           H  
ATOM    681  CA  ALA A  42      -0.529   2.615  -4.748  1.00 92.86           C  
ATOM    682  HA  ALA A  42      -1.576   2.325  -4.845  1.00 92.86           H  
ATOM    683  C   ALA A  42       0.248   1.358  -4.297  1.00 92.86           C  
ATOM    684  CB  ALA A  42      -0.038   3.120  -6.108  1.00 92.86           C  
ATOM    685  HB1 ALA A  42      -0.619   3.990  -6.413  1.00 92.86           H  
ATOM    686  HB2 ALA A  42      -0.172   2.338  -6.856  1.00 92.86           H  
ATOM    687  HB3 ALA A  42       1.016   3.389  -6.050  1.00 92.86           H  
ATOM    688  O   ALA A  42      -0.001   0.265  -4.824  1.00 92.86           O  
ATOM    689  N   THR A  43       1.159   1.485  -3.319  1.00 93.23           N  
ATOM    690  H   THR A  43       1.336   2.399  -2.928  1.00 93.23           H  
ATOM    691  CA  THR A  43       1.865   0.333  -2.743  1.00 93.23           C  
ATOM    692  HA  THR A  43       2.121  -0.338  -3.563  1.00 93.23           H  
ATOM    693  C   THR A  43       1.005  -0.464  -1.765  1.00 93.23           C  
ATOM    694  CB  THR A  43       3.181   0.712  -2.045  1.00 93.23           C  
ATOM    695  HB  THR A  43       3.683  -0.223  -1.794  1.00 93.23           H  
ATOM    696  O   THR A  43       1.351  -1.593  -1.432  1.00 93.23           O  
ATOM    697  CG2 THR A  43       4.139   1.511  -2.926  1.00 93.23           C  
ATOM    698 HG21 THR A  43       3.691   2.465  -3.205  1.00 93.23           H  
ATOM    699 HG22 THR A  43       4.366   0.940  -3.826  1.00 93.23           H  
ATOM    700 HG23 THR A  43       5.064   1.696  -2.380  1.00 93.23           H  
ATOM    701  OG1 THR A  43       2.988   1.415  -0.833  1.00 93.23           O  
ATOM    702  HG1 THR A  43       2.483   0.840  -0.253  1.00 93.23           H  
ATOM    703  N   HIS A  44      -0.087   0.112  -1.262  1.00 95.23           N  
ATOM    704  H   HIS A  44      -0.357   1.023  -1.604  1.00 95.23           H  
ATOM    705  CA  HIS A  44      -1.046  -0.588  -0.416  1.00 95.23           C  
ATOM    706  HA  HIS A  44      -0.530  -1.293   0.235  1.00 95.23           H  
ATOM    707  C   HIS A  44      -2.028  -1.359  -1.298  1.00 95.23           C  
ATOM    708  CB  HIS A  44      -1.794   0.423   0.449  1.00 95.23           C  
ATOM    709  HB2 HIS A  44      -2.621  -0.083   0.947  1.00 95.23           H  
ATOM    710  HB3 HIS A  44      -2.236   1.158  -0.224  1.00 95.23           H  
ATOM    711  O   HIS A  44      -2.699  -0.771  -2.151  1.00 95.23           O  
ATOM    712  CG  HIS A  44      -1.001   1.191   1.469  1.00 95.23           C  
ATOM    713  CD2 HIS A  44       0.295   1.000   1.867  1.00 95.23           C  
ATOM    714  HD2 HIS A  44       0.957   0.218   1.524  1.00 95.23           H  
ATOM    715  ND1 HIS A  44      -1.476   2.284   2.150  1.00 95.23           N  
ATOM    716  HD1 HIS A  44      -2.421   2.635   2.090  1.00 95.23           H  
ATOM    717  CE1 HIS A  44      -0.492   2.759   2.927  1.00 95.23           C  
ATOM    718  HE1 HIS A  44      -0.571   3.628   3.564  1.00 95.23           H  
ATOM    719  NE2 HIS A  44       0.616   2.015   2.777  1.00 95.23           N  
ATOM    720  N   ARG A  45      -2.110  -2.672  -1.079  1.00 95.56           N  
ATOM    721  H   ARG A  45      -1.585  -3.075  -0.315  1.00 95.56           H  
ATOM    722  CA  ARG A  45      -2.948  -3.593  -1.844  1.00 95.56           C  
ATOM    723  HA  ARG A  45      -3.642  -3.025  -2.464  1.00 95.56           H  
ATOM    724  C   ARG A  45      -3.791  -4.423  -0.890  1.00 95.56           C  
ATOM    725  CB  ARG A  45      -2.074  -4.485  -2.743  1.00 95.56           C  
ATOM    726  HB2 ARG A  45      -1.402  -5.070  -2.115  1.00 95.56           H  
ATOM    727  HB3 ARG A  45      -2.722  -5.185  -3.270  1.00 95.56           H  
ATOM    728  O   ARG A  45      -3.236  -4.992   0.042  1.00 95.56           O  
ATOM    729  CG  ARG A  45      -1.234  -3.731  -3.784  1.00 95.56           C  
ATOM    730  HG2 ARG A  45      -0.570  -3.021  -3.290  1.00 95.56           H  
ATOM    731  HG3 ARG A  45      -0.629  -4.453  -4.333  1.00 95.56           H  
ATOM    732  CD  ARG A  45      -2.143  -2.995  -4.767  1.00 95.56           C  
ATOM    733  HD2 ARG A  45      -2.782  -3.732  -5.254  1.00 95.56           H  
ATOM    734  HD3 ARG A  45      -2.777  -2.310  -4.205  1.00 95.56           H  
ATOM    735  NE  ARG A  45      -1.381  -2.211  -5.753  1.00 95.56           N  
ATOM    736  HE  ARG A  45      -0.700  -1.558  -5.395  1.00 95.56           H  
ATOM    737  NH1 ARG A  45      -2.638  -2.773  -7.596  1.00 95.56           N  
ATOM    738 HH11 ARG A  45      -3.279  -3.299  -7.020  1.00 95.56           H  
ATOM    739 HH12 ARG A  45      -2.574  -3.155  -8.528  1.00 95.56           H  
ATOM    740  NH2 ARG A  45      -0.748  -1.637  -7.856  1.00 95.56           N  
ATOM    741 HH21 ARG A  45       0.119  -1.279  -7.480  1.00 95.56           H  
ATOM    742 HH22 ARG A  45      -0.907  -1.755  -8.846  1.00 95.56           H  
ATOM    743  CZ  ARG A  45      -1.600  -2.205  -7.054  1.00 95.56           C  
ATOM    744  N   TYR A  46      -5.100  -4.441  -1.120  1.00 95.93           N  
ATOM    745  H   TYR A  46      -5.455  -3.970  -1.941  1.00 95.93           H  
ATOM    746  CA  TYR A  46      -6.072  -5.134  -0.273  1.00 95.93           C  
ATOM    747  HA  TYR A  46      -5.576  -5.946   0.260  1.00 95.93           H  
ATOM    748  C   TYR A  46      -7.195  -5.751  -1.109  1.00 95.93           C  
ATOM    749  CB  TYR A  46      -6.652  -4.157   0.762  1.00 95.93           C  
ATOM    750  HB2 TYR A  46      -7.461  -4.654   1.298  1.00 95.93           H  
ATOM    751  HB3 TYR A  46      -7.103  -3.304   0.255  1.00 95.93           H  
ATOM    752  O   TYR A  46      -7.431  -5.351  -2.252  1.00 95.93           O  
ATOM    753  CG  TYR A  46      -5.656  -3.664   1.788  1.00 95.93           C  
ATOM    754  CD1 TYR A  46      -5.382  -4.445   2.927  1.00 95.93           C  
ATOM    755  HD1 TYR A  46      -5.889  -5.387   3.072  1.00 95.93           H  
ATOM    756  CD2 TYR A  46      -4.999  -2.433   1.603  1.00 95.93           C  
ATOM    757  HD2 TYR A  46      -5.233  -1.823   0.743  1.00 95.93           H  
ATOM    758  CE1 TYR A  46      -4.440  -4.007   3.876  1.00 95.93           C  
ATOM    759  HE1 TYR A  46      -4.222  -4.608   4.746  1.00 95.93           H  
ATOM    760  CE2 TYR A  46      -4.058  -1.997   2.552  1.00 95.93           C  
ATOM    761  HE2 TYR A  46      -3.589  -1.029   2.454  1.00 95.93           H  
ATOM    762  OH  TYR A  46      -2.851  -2.348   4.586  1.00 95.93           O  
ATOM    763  HH  TYR A  46      -2.406  -1.553   4.285  1.00 95.93           H  
ATOM    764  CZ  TYR A  46      -3.768  -2.786   3.682  1.00 95.93           C  
ATOM    765  N   THR A  47      -7.921  -6.700  -0.523  1.00 93.98           N  
ATOM    766  H   THR A  47      -7.709  -6.962   0.429  1.00 93.98           H  
ATOM    767  CA  THR A  47      -9.193  -7.188  -1.071  1.00 93.98           C  
ATOM    768  HA  THR A  47      -9.027  -7.549  -2.085  1.00 93.98           H  
ATOM    769  C   THR A  47     -10.226  -6.055  -1.123  1.00 93.98           C  
ATOM    770  CB  THR A  47      -9.740  -8.352  -0.228  1.00 93.98           C  
ATOM    771  HB  THR A  47     -10.626  -8.747  -0.723  1.00 93.98           H  
ATOM    772  O   THR A  47     -10.036  -4.992  -0.528  1.00 93.98           O  
ATOM    773  CG2 THR A  47      -8.732  -9.489  -0.069  1.00 93.98           C  
ATOM    774 HG21 THR A  47      -9.220 -10.324   0.434  1.00 93.98           H  
ATOM    775 HG22 THR A  47      -8.386  -9.821  -1.048  1.00 93.98           H  
ATOM    776 HG23 THR A  47      -7.882  -9.171   0.535  1.00 93.98           H  
ATOM    777  OG1 THR A  47     -10.119  -7.856   1.033  1.00 93.98           O  
ATOM    778  HG1 THR A  47      -9.643  -8.302   1.737  1.00 93.98           H  
ATOM    779  N   GLN A  48     -11.339  -6.248  -1.836  1.00 93.93           N  
ATOM    780  H   GLN A  48     -11.494  -7.138  -2.287  1.00 93.93           H  
ATOM    781  CA  GLN A  48     -12.383  -5.219  -1.906  1.00 93.93           C  
ATOM    782  HA  GLN A  48     -11.925  -4.301  -2.274  1.00 93.93           H  
ATOM    783  C   GLN A  48     -12.972  -4.884  -0.529  1.00 93.93           C  
ATOM    784  CB  GLN A  48     -13.479  -5.665  -2.885  1.00 93.93           C  
ATOM    785  HB2 GLN A  48     -13.023  -5.954  -3.832  1.00 93.93           H  
ATOM    786  HB3 GLN A  48     -14.002  -6.531  -2.479  1.00 93.93           H  
ATOM    787  O   GLN A  48     -13.247  -3.718  -0.242  1.00 93.93           O  
ATOM    788  CG  GLN A  48     -14.487  -4.535  -3.140  1.00 93.93           C  
ATOM    789  HG2 GLN A  48     -14.999  -4.281  -2.212  1.00 93.93           H  
ATOM    790  HG3 GLN A  48     -13.961  -3.649  -3.495  1.00 93.93           H  
ATOM    791  CD  GLN A  48     -15.546  -4.936  -4.155  1.00 93.93           C  
ATOM    792  NE2 GLN A  48     -15.479  -4.460  -5.378  1.00 93.93           N  
ATOM    793 HE21 GLN A  48     -14.697  -3.899  -5.684  1.00 93.93           H  
ATOM    794 HE22 GLN A  48     -16.188  -4.802  -6.010  1.00 93.93           H  
ATOM    795  OE1 GLN A  48     -16.477  -5.655  -3.853  1.00 93.93           O  
ATOM    796  N   GLU A  49     -13.153  -5.896   0.312  1.00 94.42           N  
ATOM    797  H   GLU A  49     -12.874  -6.824   0.027  1.00 94.42           H  
ATOM    798  CA  GLU A  49     -13.691  -5.767   1.665  1.00 94.42           C  
ATOM    799  HA  GLU A  49     -14.612  -5.185   1.649  1.00 94.42           H  
ATOM    800  C   GLU A  49     -12.704  -5.030   2.573  1.00 94.42           C  
ATOM    801  CB  GLU A  49     -14.011  -7.173   2.185  1.00 94.42           C  
ATOM    802  HB2 GLU A  49     -13.124  -7.790   2.039  1.00 94.42           H  
ATOM    803  HB3 GLU A  49     -14.233  -7.130   3.252  1.00 94.42           H  
ATOM    804  O   GLU A  49     -13.051  -3.995   3.147  1.00 94.42           O  
ATOM    805  CG  GLU A  49     -15.225  -7.771   1.445  1.00 94.42           C  
ATOM    806  HG2 GLU A  49     -16.130  -7.468   1.970  1.00 94.42           H  
ATOM    807  HG3 GLU A  49     -15.290  -7.345   0.443  1.00 94.42           H  
ATOM    808  CD  GLU A  49     -15.190  -9.299   1.302  1.00 94.42           C  
ATOM    809  OE1 GLU A  49     -16.011  -9.789   0.496  1.00 94.42           O  
ATOM    810  OE2 GLU A  49     -14.341  -9.948   1.946  1.00 94.42           O  
ATOM    811  N   ASP A  50     -11.446  -5.473   2.604  1.00 95.94           N  
ATOM    812  H   ASP A  50     -11.223  -6.343   2.143  1.00 95.94           H  
ATOM    813  CA  ASP A  50     -10.408  -4.850   3.427  1.00 95.94           C  
ATOM    814  HA  ASP A  50     -10.758  -4.788   4.457  1.00 95.94           H  
ATOM    815  C   ASP A  50     -10.070  -3.433   2.955  1.00 95.94           C  
ATOM    816  CB  ASP A  50      -9.139  -5.703   3.398  1.00 95.94           C  
ATOM    817  HB2 ASP A  50      -8.339  -5.168   3.910  1.00 95.94           H  
ATOM    818  HB3 ASP A  50      -8.845  -5.852   2.359  1.00 95.94           H  
ATOM    819  O   ASP A  50      -9.782  -2.558   3.772  1.00 95.94           O  
ATOM    820  CG  ASP A  50      -9.308  -7.063   4.062  1.00 95.94           C  
ATOM    821  OD1 ASP A  50      -9.982  -7.116   5.111  1.00 95.94           O  
ATOM    822  OD2 ASP A  50      -8.736  -8.018   3.488  1.00 95.94           O  
ATOM    823  N   MET A  51     -10.147  -3.158   1.646  1.00 96.42           N  
ATOM    824  H   MET A  51     -10.351  -3.918   1.013  1.00 96.42           H  
ATOM    825  CA  MET A  51      -9.885  -1.824   1.105  1.00 96.42           C  
ATOM    826  HA  MET A  51      -8.886  -1.534   1.432  1.00 96.42           H  
ATOM    827  C   MET A  51     -10.875  -0.792   1.649  1.00 96.42           C  
ATOM    828  CB  MET A  51      -9.907  -1.834  -0.432  1.00 96.42           C  
ATOM    829  HB2 MET A  51      -9.215  -2.592  -0.800  1.00 96.42           H  
ATOM    830  HB3 MET A  51     -10.908  -2.084  -0.784  1.00 96.42           H  
ATOM    831  O   MET A  51     -10.472   0.330   1.962  1.00 96.42           O  
ATOM    832  CG  MET A  51      -9.492  -0.472  -1.010  1.00 96.42           C  
ATOM    833  HG2 MET A  51     -10.220   0.279  -0.700  1.00 96.42           H  
ATOM    834  HG3 MET A  51      -9.529  -0.529  -2.097  1.00 96.42           H  
ATOM    835  SD  MET A  51      -7.838   0.095  -0.514  1.00 96.42           S  
ATOM    836  CE  MET A  51      -6.856  -0.991  -1.561  1.00 96.42           C  
ATOM    837  HE1 MET A  51      -7.057  -0.738  -2.602  1.00 96.42           H  
ATOM    838  HE2 MET A  51      -5.794  -0.860  -1.351  1.00 96.42           H  
ATOM    839  HE3 MET A  51      -7.131  -2.035  -1.407  1.00 96.42           H  
ATOM    840  N   LYS A  52     -12.154  -1.159   1.816  1.00 95.70           N  
ATOM    841  H   LYS A  52     -12.404  -2.116   1.612  1.00 95.70           H  
ATOM    842  CA  LYS A  52     -13.161  -0.262   2.408  1.00 95.70           C  
ATOM    843  HA  LYS A  52     -13.237   0.645   1.810  1.00 95.70           H  
ATOM    844  C   LYS A  52     -12.733   0.178   3.806  1.00 95.70           C  
ATOM    845  CB  LYS A  52     -14.535  -0.946   2.469  1.00 95.70           C  
ATOM    846  HB2 LYS A  52     -14.437  -1.910   2.970  1.00 95.70           H  
ATOM    847  HB3 LYS A  52     -15.207  -0.331   3.067  1.00 95.70           H  
ATOM    848  O   LYS A  52     -12.778   1.367   4.109  1.00 95.70           O  
ATOM    849  CG  LYS A  52     -15.173  -1.142   1.087  1.00 95.70           C  
ATOM    850  HG2 LYS A  52     -15.439  -0.170   0.673  1.00 95.70           H  
ATOM    851  HG3 LYS A  52     -14.462  -1.621   0.414  1.00 95.70           H  
ATOM    852  CD  LYS A  52     -16.429  -2.016   1.202  1.00 95.70           C  
ATOM    853  HD2 LYS A  52     -16.144  -2.977   1.632  1.00 95.70           H  
ATOM    854  HD3 LYS A  52     -17.149  -1.532   1.861  1.00 95.70           H  
ATOM    855  CE  LYS A  52     -17.055  -2.246  -0.178  1.00 95.70           C  
ATOM    856  HE2 LYS A  52     -17.384  -1.288  -0.581  1.00 95.70           H  
ATOM    857  HE3 LYS A  52     -16.282  -2.642  -0.837  1.00 95.70           H  
ATOM    858  NZ  LYS A  52     -18.191  -3.201  -0.112  1.00 95.70           N  
ATOM    859  HZ1 LYS A  52     -17.877  -4.090   0.250  1.00 95.70           H  
ATOM    860  HZ2 LYS A  52     -18.571  -3.376  -1.031  1.00 95.70           H  
ATOM    861  HZ3 LYS A  52     -18.927  -2.859   0.489  1.00 95.70           H  
ATOM    862  N   PHE A  53     -12.258  -0.755   4.629  1.00 95.93           N  
ATOM    863  H   PHE A  53     -12.215  -1.710   4.303  1.00 95.93           H  
ATOM    864  CA  PHE A  53     -11.767  -0.447   5.971  1.00 95.93           C  
ATOM    865  HA  PHE A  53     -12.490   0.200   6.467  1.00 95.93           H  
ATOM    866  C   PHE A  53     -10.425   0.305   5.950  1.00 95.93           C  
ATOM    867  CB  PHE A  53     -11.672  -1.749   6.770  1.00 95.93           C  
ATOM    868  HB2 PHE A  53     -12.639  -2.253   6.751  1.00 95.93           H  
ATOM    869  HB3 PHE A  53     -10.946  -2.414   6.302  1.00 95.93           H  
ATOM    870  O   PHE A  53     -10.237   1.277   6.688  1.00 95.93           O  
ATOM    871  CG  PHE A  53     -11.283  -1.508   8.211  1.00 95.93           C  
ATOM    872  CD1 PHE A  53      -9.954  -1.704   8.629  1.00 95.93           C  
ATOM    873  HD1 PHE A  53      -9.215  -2.070   7.931  1.00 95.93           H  
ATOM    874  CD2 PHE A  53     -12.246  -1.047   9.128  1.00 95.93           C  
ATOM    875  HD2 PHE A  53     -13.270  -0.905   8.813  1.00 95.93           H  
ATOM    876  CE1 PHE A  53      -9.590  -1.440   9.961  1.00 95.93           C  
ATOM    877  HE1 PHE A  53      -8.574  -1.607  10.287  1.00 95.93           H  
ATOM    878  CE2 PHE A  53     -11.883  -0.786  10.460  1.00 95.93           C  
ATOM    879  HE2 PHE A  53     -12.626  -0.451  11.168  1.00 95.93           H  
ATOM    880  CZ  PHE A  53     -10.554  -0.981  10.876  1.00 95.93           C  
ATOM    881  HZ  PHE A  53     -10.277  -0.793  11.903  1.00 95.93           H  
ATOM    882  N   HIS A  54      -9.503  -0.091   5.068  1.00 95.52           N  
ATOM    883  H   HIS A  54      -9.695  -0.920   4.523  1.00 95.52           H  
ATOM    884  CA  HIS A  54      -8.193   0.535   4.922  1.00 95.52           C  
ATOM    885  HA  HIS A  54      -7.672   0.476   5.878  1.00 95.52           H  
ATOM    886  C   HIS A  54      -8.298   2.014   4.543  1.00 95.52           C  
ATOM    887  CB  HIS A  54      -7.365  -0.210   3.866  1.00 95.52           C  
ATOM    888  HB2 HIS A  54      -7.175  -1.229   4.203  1.00 95.52           H  
ATOM    889  HB3 HIS A  54      -7.929  -0.259   2.935  1.00 95.52           H  
ATOM    890  O   HIS A  54      -7.620   2.840   5.143  1.00 95.52           O  
ATOM    891  CG  HIS A  54      -6.050   0.477   3.595  1.00 95.52           C  
ATOM    892  CD2 HIS A  54      -5.722   1.227   2.498  1.00 95.52           C  
ATOM    893  HD2 HIS A  54      -6.363   1.401   1.645  1.00 95.52           H  
ATOM    894  ND1 HIS A  54      -4.991   0.545   4.465  1.00 95.52           N  
ATOM    895  HD1 HIS A  54      -4.936   0.065   5.351  1.00 95.52           H  
ATOM    896  CE1 HIS A  54      -4.041   1.309   3.909  1.00 95.52           C  
ATOM    897  HE1 HIS A  54      -3.085   1.518   4.364  1.00 95.52           H  
ATOM    898  NE2 HIS A  54      -4.435   1.757   2.702  1.00 95.52           N  
ATOM    899  N   VAL A  55      -9.141   2.373   3.569  1.00 94.80           N  
ATOM    900  H   VAL A  55      -9.672   1.647   3.110  1.00 94.80           H  
ATOM    901  CA  VAL A  55      -9.295   3.761   3.092  1.00 94.80           C  
ATOM    902  HA  VAL A  55      -8.318   4.139   2.790  1.00 94.80           H  
ATOM    903  C   VAL A  55      -9.798   4.684   4.204  1.00 94.80           C  
ATOM    904  CB  VAL A  55     -10.223   3.792   1.861  1.00 94.80           C  
ATOM    905  HB  VAL A  55     -11.131   3.230   2.081  1.00 94.80           H  
ATOM    906  O   VAL A  55      -9.365   5.835   4.288  1.00 94.80           O  
ATOM    907  CG1 VAL A  55     -10.624   5.198   1.396  1.00 94.80           C  
ATOM    908 HG11 VAL A  55     -11.147   5.735   2.187  1.00 94.80           H  
ATOM    909 HG12 VAL A  55     -11.301   5.117   0.546  1.00 94.80           H  
ATOM    910 HG13 VAL A  55      -9.744   5.761   1.083  1.00 94.80           H  
ATOM    911  CG2 VAL A  55      -9.502   3.153   0.671  1.00 94.80           C  
ATOM    912 HG21 VAL A  55     -10.169   3.103  -0.190  1.00 94.80           H  
ATOM    913 HG22 VAL A  55      -8.621   3.746   0.424  1.00 94.80           H  
ATOM    914 HG23 VAL A  55      -9.178   2.142   0.917  1.00 94.80           H  
ATOM    915  N   LEU A  56     -10.647   4.185   5.106  1.00 93.53           N  
ATOM    916  H   LEU A  56     -10.956   3.229   5.006  1.00 93.53           H  
ATOM    917  CA  LEU A  56     -11.120   4.959   6.257  1.00 93.53           C  
ATOM    918  HA  LEU A  56     -11.538   5.900   5.900  1.00 93.53           H  
ATOM    919  C   LEU A  56      -9.979   5.329   7.214  1.00 93.53           C  
ATOM    920  CB  LEU A  56     -12.219   4.172   6.990  1.00 93.53           C  
ATOM    921  HB2 LEU A  56     -11.823   3.197   7.275  1.00 93.53           H  
ATOM    922  HB3 LEU A  56     -12.475   4.700   7.909  1.00 93.53           H  
ATOM    923  O   LEU A  56      -9.952   6.452   7.715  1.00 93.53           O  
ATOM    924  CG  LEU A  56     -13.505   3.970   6.169  1.00 93.53           C  
ATOM    925  HG  LEU A  56     -13.258   3.532   5.202  1.00 93.53           H  
ATOM    926  CD1 LEU A  56     -14.443   3.019   6.911  1.00 93.53           C  
ATOM    927 HD11 LEU A  56     -13.943   2.065   7.072  1.00 93.53           H  
ATOM    928 HD12 LEU A  56     -14.730   3.444   7.873  1.00 93.53           H  
ATOM    929 HD13 LEU A  56     -15.336   2.842   6.312  1.00 93.53           H  
ATOM    930  CD2 LEU A  56     -14.240   5.288   5.913  1.00 93.53           C  
ATOM    931 HD21 LEU A  56     -13.643   5.934   5.269  1.00 93.53           H  
ATOM    932 HD22 LEU A  56     -14.447   5.790   6.858  1.00 93.53           H  
ATOM    933 HD23 LEU A  56     -15.183   5.083   5.406  1.00 93.53           H  
ATOM    934  N   ASN A  57      -9.017   4.423   7.400  1.00 92.53           N  
ATOM    935  H   ASN A  57      -9.110   3.544   6.912  1.00 92.53           H  
ATOM    936  CA  ASN A  57      -7.932   4.535   8.380  1.00 92.53           C  
ATOM    937  HA  ASN A  57      -8.065   5.453   8.954  1.00 92.53           H  
ATOM    938  C   ASN A  57      -6.537   4.636   7.737  1.00 92.53           C  
ATOM    939  CB  ASN A  57      -8.043   3.359   9.361  1.00 92.53           C  
ATOM    940  HB2 ASN A  57      -7.233   3.409  10.088  1.00 92.53           H  
ATOM    941  HB3 ASN A  57      -7.963   2.415   8.822  1.00 92.53           H  
ATOM    942  O   ASN A  57      -5.526   4.324   8.366  1.00 92.53           O  
ATOM    943  CG  ASN A  57      -9.342   3.402  10.137  1.00 92.53           C  
ATOM    944  ND2 ASN A  57     -10.286   2.543   9.827  1.00 92.53           N  
ATOM    945 HD21 ASN A  57     -11.121   2.571  10.395  1.00 92.53           H  
ATOM    946 HD22 ASN A  57     -10.151   1.853   9.102  1.00 92.53           H  
ATOM    947  OD1 ASN A  57      -9.530   4.231  11.008  1.00 92.53           O  
ATOM    948  N   CYS A  58      -6.457   5.022   6.462  1.00 94.70           N  
ATOM    949  H   CYS A  58      -7.318   5.186   5.960  1.00 94.70           H  
ATOM    950  CA  CYS A  58      -5.207   4.929   5.722  1.00 94.70           C  
ATOM    951  HA  CYS A  58      -4.846   3.907   5.837  1.00 94.70           H  
ATOM    952  C   CYS A  58      -4.179   5.929   6.278  1.00 94.70           C  
ATOM    953  CB  CYS A  58      -5.465   5.175   4.237  1.00 94.70           C  
ATOM    954  HB2 CYS A  58      -5.837   6.193   4.115  1.00 94.70           H  
ATOM    955  HB3 CYS A  58      -6.216   4.476   3.869  1.00 94.70           H  
ATOM    956  O   CYS A  58      -4.446   7.134   6.264  1.00 94.70           O  
ATOM    957  SG  CYS A  58      -3.919   4.955   3.308  1.00 94.70           S  
ATOM    958  HG  CYS A  58      -4.073   3.634   3.179  1.00 94.70           H  
ATOM    959  N   PRO A  59      -2.970   5.485   6.672  1.00 90.43           N  
ATOM    960  CA  PRO A  59      -1.946   6.386   7.203  1.00 90.43           C  
ATOM    961  HA  PRO A  59      -2.340   6.925   8.065  1.00 90.43           H  
ATOM    962  C   PRO A  59      -1.477   7.420   6.169  1.00 90.43           C  
ATOM    963  CB  PRO A  59      -0.806   5.469   7.659  1.00 90.43           C  
ATOM    964  HB2 PRO A  59       0.173   5.929   7.529  1.00 90.43           H  
ATOM    965  HB3 PRO A  59      -0.958   5.202   8.705  1.00 90.43           H  
ATOM    966  O   PRO A  59      -1.006   8.490   6.536  1.00 90.43           O  
ATOM    967  CG  PRO A  59      -0.967   4.221   6.791  1.00 90.43           C  
ATOM    968  HG2 PRO A  59      -0.546   3.337   7.269  1.00 90.43           H  
ATOM    969  HG3 PRO A  59      -0.507   4.390   5.818  1.00 90.43           H  
ATOM    970  CD  PRO A  59      -2.481   4.114   6.635  1.00 90.43           C  
ATOM    971  HD2 PRO A  59      -2.903   3.558   7.472  1.00 90.43           H  
ATOM    972  HD3 PRO A  59      -2.718   3.620   5.693  1.00 90.43           H  
ATOM    973  N   SER A  60      -1.634   7.132   4.872  1.00 89.60           N  
ATOM    974  H   SER A  60      -2.016   6.230   4.626  1.00 89.60           H  
ATOM    975  CA  SER A  60      -1.292   8.051   3.778  1.00 89.60           C  
ATOM    976  HA  SER A  60      -0.401   8.614   4.058  1.00 89.60           H  
ATOM    977  C   SER A  60      -2.385   9.084   3.485  1.00 89.60           C  
ATOM    978  CB  SER A  60      -0.966   7.255   2.510  1.00 89.60           C  
ATOM    979  HB2 SER A  60      -0.633   7.934   1.725  1.00 89.60           H  
ATOM    980  HB3 SER A  60      -1.858   6.732   2.164  1.00 89.60           H  
ATOM    981  O   SER A  60      -2.123  10.059   2.784  1.00 89.60           O  
ATOM    982  OG  SER A  60       0.057   6.311   2.790  1.00 89.60           O  
ATOM    983  HG  SER A  60       0.849   6.815   2.988  1.00 89.60           H  
ATOM    984  N   LYS A  61      -3.597   8.922   4.040  1.00 87.10           N  
ATOM    985  H   LYS A  61      -3.742   8.148   4.672  1.00 87.10           H  
ATOM    986  CA  LYS A  61      -4.706   9.866   3.838  1.00 87.10           C  
ATOM    987  HA  LYS A  61      -4.901   9.960   2.769  1.00 87.10           H  
ATOM    988  C   LYS A  61      -4.351  11.259   4.349  1.00 87.10           C  
ATOM    989  CB  LYS A  61      -5.967   9.326   4.526  1.00 87.10           C  
ATOM    990  HB2 LYS A  61      -6.154   8.315   4.165  1.00 87.10           H  
ATOM    991  HB3 LYS A  61      -5.801   9.285   5.603  1.00 87.10           H  
ATOM    992  O   LYS A  61      -4.595  12.233   3.653  1.00 87.10           O  
ATOM    993  CG  LYS A  61      -7.216  10.172   4.246  1.00 87.10           C  
ATOM    994  HG2 LYS A  61      -7.390  10.222   3.171  1.00 87.10           H  
ATOM    995  HG3 LYS A  61      -7.073  11.181   4.633  1.00 87.10           H  
ATOM    996  CD  LYS A  61      -8.429   9.536   4.933  1.00 87.10           C  
ATOM    997  HD2 LYS A  61      -8.210   9.403   5.993  1.00 87.10           H  
ATOM    998  HD3 LYS A  61      -8.619   8.558   4.491  1.00 87.10           H  
ATOM    999  CE  LYS A  61      -9.667  10.418   4.775  1.00 87.10           C  
ATOM   1000  HE2 LYS A  61      -9.437  11.411   5.160  1.00 87.10           H  
ATOM   1001  HE3 LYS A  61      -9.900  10.513   3.714  1.00 87.10           H  
ATOM   1002  NZ  LYS A  61     -10.818   9.841   5.512  1.00 87.10           N  
ATOM   1003  HZ1 LYS A  61     -11.051   8.935   5.131  1.00 87.10           H  
ATOM   1004  HZ2 LYS A  61     -10.587   9.703   6.486  1.00 87.10           H  
ATOM   1005  HZ3 LYS A  61     -11.628  10.440   5.449  1.00 87.10           H  
ATOM   1006  N   THR A  62      -3.717  11.349   5.517  1.00 81.12           N  
ATOM   1007  H   THR A  62      -3.487  10.498   6.011  1.00 81.12           H  
ATOM   1008  CA  THR A  62      -3.284  12.621   6.125  1.00 81.12           C  
ATOM   1009  HA  THR A  62      -4.117  13.325   6.124  1.00 81.12           H  
ATOM   1010  C   THR A  62      -2.130  13.287   5.380  1.00 81.12           C  
ATOM   1011  CB  THR A  62      -2.831  12.401   7.572  1.00 81.12           C  
ATOM   1012  HB  THR A  62      -2.423  13.329   7.972  1.00 81.12           H  
ATOM   1013  O   THR A  62      -1.919  14.485   5.528  1.00 81.12           O  
ATOM   1014  CG2 THR A  62      -3.971  11.937   8.476  1.00 81.12           C  
ATOM   1015 HG21 THR A  62      -4.338  10.961   8.161  1.00 81.12           H  
ATOM   1016 HG22 THR A  62      -3.619  11.873   9.506  1.00 81.12           H  
ATOM   1017 HG23 THR A  62      -4.786  12.659   8.431  1.00 81.12           H  
ATOM   1018  OG1 THR A  62      -1.838  11.401   7.590  1.00 81.12           O  
ATOM   1019  HG1 THR A  62      -1.692  11.129   8.499  1.00 81.12           H  
ATOM   1020  N   SER A  63      -1.365  12.525   4.593  1.00 78.47           N  
ATOM   1021  H   SER A  63      -1.587  11.543   4.509  1.00 78.47           H  
ATOM   1022  CA  SER A  63      -0.286  13.069   3.760  1.00 78.47           C  
ATOM   1023  HA  SER A  63       0.256  13.830   4.321  1.00 78.47           H  
ATOM   1024  C   SER A  63      -0.825  13.736   2.492  1.00 78.47           C  
ATOM   1025  CB  SER A  63       0.699  11.962   3.375  1.00 78.47           C  
ATOM   1026  HB2 SER A  63       1.566  12.407   2.887  1.00 78.47           H  
ATOM   1027  HB3 SER A  63       0.221  11.276   2.676  1.00 78.47           H  
ATOM   1028  O   SER A  63      -0.232  14.698   2.020  1.00 78.47           O  
ATOM   1029  OG  SER A  63       1.120  11.239   4.519  1.00 78.47           O  
ATOM   1030  HG  SER A  63       0.609  11.547   5.271  1.00 78.47           H  
ATOM   1031  N   ILE A  64      -1.940  13.229   1.949  1.00 74.64           N  
ATOM   1032  H   ILE A  64      -2.351  12.415   2.383  1.00 74.64           H  
ATOM   1033  CA  ILE A  64      -2.591  13.764   0.737  1.00 74.64           C  
ATOM   1034  HA  ILE A  64      -1.845  14.253   0.111  1.00 74.64           H  
ATOM   1035  C   ILE A  64      -3.628  14.828   1.076  1.00 74.64           C  
ATOM   1036  CB  ILE A  64      -3.226  12.617  -0.072  1.00 74.64           C  
ATOM   1037  HB  ILE A  64      -3.833  12.006   0.595  1.00 74.64           H  
ATOM   1038  O   ILE A  64      -3.730  15.835   0.384  1.00 74.64           O  
ATOM   1039  CG1 ILE A  64      -2.084  11.762  -0.650  1.00 74.64           C  
ATOM   1040 HG12 ILE A  64      -1.513  12.356  -1.363  1.00 74.64           H  
ATOM   1041 HG13 ILE A  64      -1.408  11.449   0.146  1.00 74.64           H  
ATOM   1042  CG2 ILE A  64      -4.129  13.142  -1.209  1.00 74.64           C  
ATOM   1043 HG21 ILE A  64      -3.552  13.769  -1.889  1.00 74.64           H  
ATOM   1044 HG22 ILE A  64      -4.955  13.732  -0.813  1.00 74.64           H  
ATOM   1045 HG23 ILE A  64      -4.581  12.322  -1.767  1.00 74.64           H  
ATOM   1046  CD1 ILE A  64      -2.573  10.502  -1.348  1.00 74.64           C  
ATOM   1047 HD11 ILE A  64      -3.140   9.915  -0.626  1.00 74.64           H  
ATOM   1048 HD12 ILE A  64      -1.704   9.946  -1.698  1.00 74.64           H  
ATOM   1049 HD13 ILE A  64      -3.190  10.734  -2.217  1.00 74.64           H  
ATOM   1050  N   PHE A  65      -4.371  14.612   2.156  1.00 73.50           N  
ATOM   1051  H   PHE A  65      -4.258  13.739   2.650  1.00 73.50           H  
ATOM   1052  CA  PHE A  65      -5.263  15.589   2.753  1.00 73.50           C  
ATOM   1053  HA  PHE A  65      -5.330  16.480   2.129  1.00 73.50           H  
ATOM   1054  C   PHE A  65      -4.646  15.972   4.088  1.00 73.50           C  
ATOM   1055  CB  PHE A  65      -6.674  15.000   2.891  1.00 73.50           C  
ATOM   1056  HB2 PHE A  65      -7.340  15.770   3.281  1.00 73.50           H  
ATOM   1057  HB3 PHE A  65      -6.662  14.179   3.608  1.00 73.50           H  
ATOM   1058  O   PHE A  65      -5.035  15.403   5.118  1.00 73.50           O  
ATOM   1059  CG  PHE A  65      -7.225  14.483   1.584  1.00 73.50           C  
ATOM   1060  CD1 PHE A  65      -7.820  15.366   0.667  1.00 73.50           C  
ATOM   1061  HD1 PHE A  65      -7.923  16.413   0.910  1.00 73.50           H  
ATOM   1062  CD2 PHE A  65      -7.056  13.129   1.249  1.00 73.50           C  
ATOM   1063  HD2 PHE A  65      -6.553  12.460   1.932  1.00 73.50           H  
ATOM   1064  CE1 PHE A  65      -8.260  14.892  -0.581  1.00 73.50           C  
ATOM   1065  HE1 PHE A  65      -8.707  15.575  -1.288  1.00 73.50           H  
ATOM   1066  CE2 PHE A  65      -7.468  12.667  -0.009  1.00 73.50           C  
ATOM   1067  HE2 PHE A  65      -7.248  11.651  -0.301  1.00 73.50           H  
ATOM   1068  CZ  PHE A  65      -8.082  13.540  -0.921  1.00 73.50           C  
ATOM   1069  HZ  PHE A  65      -8.383  13.188  -1.896  1.00 73.50           H  
ATOM   1070  N   PRO A  66      -3.647  16.880   4.096  1.00 66.20           N  
ATOM   1071  CA  PRO A  66      -3.256  17.519   5.332  1.00 66.20           C  
ATOM   1072  HA  PRO A  66      -2.753  16.804   5.982  1.00 66.20           H  
ATOM   1073  C   PRO A  66      -4.547  18.014   5.958  1.00 66.20           C  
ATOM   1074  CB  PRO A  66      -2.309  18.669   4.967  1.00 66.20           C  
ATOM   1075  HB2 PRO A  66      -1.469  18.730   5.659  1.00 66.20           H  
ATOM   1076  HB3 PRO A  66      -2.844  19.619   4.944  1.00 66.20           H  
ATOM   1077  O   PRO A  66      -5.281  18.775   5.330  1.00 66.20           O  
ATOM   1078  CG  PRO A  66      -1.844  18.329   3.555  1.00 66.20           C  
ATOM   1079  HG2 PRO A  66      -0.966  17.684   3.608  1.00 66.20           H  
ATOM   1080  HG3 PRO A  66      -1.628  19.223   2.971  1.00 66.20           H  
ATOM   1081  CD  PRO A  66      -3.009  17.541   2.969  1.00 66.20           C  
ATOM   1082  HD2 PRO A  66      -2.599  16.822   2.260  1.00 66.20           H  
ATOM   1083  HD3 PRO A  66      -3.714  18.215   2.483  1.00 66.20           H  
ATOM   1084  N   ILE A  67      -4.859  17.522   7.159  1.00 62.21           N  
ATOM   1085  H   ILE A  67      -4.266  16.812   7.565  1.00 62.21           H  
ATOM   1086  CA  ILE A  67      -5.875  18.173   7.977  1.00 62.21           C  
ATOM   1087  HA  ILE A  67      -6.849  18.093   7.495  1.00 62.21           H  
ATOM   1088  C   ILE A  67      -5.416  19.617   7.985  1.00 62.21           C  
ATOM   1089  CB  ILE A  67      -5.937  17.588   9.405  1.00 62.21           C  
ATOM   1090  HB  ILE A  67      -4.963  17.720   9.877  1.00 62.21           H  
ATOM   1091  O   ILE A  67      -4.284  19.868   8.421  1.00 62.21           O  
ATOM   1092  CG1 ILE A  67      -6.251  16.076   9.359  1.00 62.21           C  
ATOM   1093 HG12 ILE A  67      -7.256  15.926   8.965  1.00 62.21           H  
ATOM   1094 HG13 ILE A  67      -5.552  15.576   8.688  1.00 62.21           H  
ATOM   1095  CG2 ILE A  67      -6.987  18.350  10.238  1.00 62.21           C  
ATOM   1096 HG21 ILE A  67      -7.005  17.986  11.265  1.00 62.21           H  
ATOM   1097 HG22 ILE A  67      -6.754  19.414  10.270  1.00 62.21           H  
ATOM   1098 HG23 ILE A  67      -7.976  18.227   9.797  1.00 62.21           H  
ATOM   1099  CD1 ILE A  67      -6.136  15.376  10.719  1.00 62.21           C  
ATOM   1100 HD11 ILE A  67      -6.912  15.728  11.398  1.00 62.21           H  
ATOM   1101 HD12 ILE A  67      -6.261  14.302  10.580  1.00 62.21           H  
ATOM   1102 HD13 ILE A  67      -5.154  15.564  11.154  1.00 62.21           H  
ATOM   1103  N   GLU A  68      -6.219  20.509   7.402  1.00 60.47           N  
ATOM   1104  H   GLU A  68      -7.049  20.199   6.918  1.00 60.47           H  
ATOM   1105  CA  GLU A  68      -5.959  21.934   7.452  1.00 60.47           C  
ATOM   1106  HA  GLU A  68      -4.994  22.154   6.995  1.00 60.47           H  
ATOM   1107  C   GLU A  68      -5.901  22.240   8.934  1.00 60.47           C  
ATOM   1108  CB  GLU A  68      -7.036  22.755   6.728  1.00 60.47           C  
ATOM   1109  HB2 GLU A  68      -8.017  22.531   7.147  1.00 60.47           H  
ATOM   1110  HB3 GLU A  68      -6.817  23.811   6.892  1.00 60.47           H  
ATOM   1111  O   GLU A  68      -6.915  22.316   9.630  1.00 60.47           O  
ATOM   1112  CG  GLU A  68      -7.047  22.478   5.219  1.00 60.47           C  
ATOM   1113  HG2 GLU A  68      -7.463  21.486   5.041  1.00 60.47           H  
ATOM   1114  HG3 GLU A  68      -6.017  22.480   4.861  1.00 60.47           H  
ATOM   1115  CD  GLU A  68      -7.856  23.527   4.443  1.00 60.47           C  
ATOM   1116  OE1 GLU A  68      -7.394  23.898   3.342  1.00 60.47           O  
ATOM   1117  OE2 GLU A  68      -8.915  23.948   4.960  1.00 60.47           O  
ATOM   1118  N   LYS A  69      -4.678  22.257   9.473  1.00 57.10           N  
ATOM   1119  H   LYS A  69      -3.893  22.035   8.877  1.00 57.10           H  
ATOM   1120  CA  LYS A  69      -4.482  22.707  10.831  1.00 57.10           C  
ATOM   1121  HA  LYS A  69      -5.088  22.084  11.489  1.00 57.10           H  
ATOM   1122  C   LYS A  69      -5.050  24.112  10.767  1.00 57.10           C  
ATOM   1123  CB  LYS A  69      -3.009  22.673  11.250  1.00 57.10           C  
ATOM   1124  HB2 LYS A  69      -2.406  23.180  10.496  1.00 57.10           H  
ATOM   1125  HB3 LYS A  69      -2.901  23.203  12.196  1.00 57.10           H  
ATOM   1126  O   LYS A  69      -4.639  24.847   9.859  1.00 57.10           O  
ATOM   1127  CG  LYS A  69      -2.531  21.226  11.423  1.00 57.10           C  
ATOM   1128  HG2 LYS A  69      -2.677  20.685  10.488  1.00 57.10           H  
ATOM   1129  HG3 LYS A  69      -3.120  20.742  12.202  1.00 57.10           H  
ATOM   1130  CD  LYS A  69      -1.046  21.168  11.796  1.00 57.10           C  
ATOM   1131  HD2 LYS A  69      -0.473  21.688  11.029  1.00 57.10           H  
ATOM   1132  HD3 LYS A  69      -0.891  21.652  12.760  1.00 57.10           H  
ATOM   1133  CE  LYS A  69      -0.616  19.698  11.860  1.00 57.10           C  
ATOM   1134  HE2 LYS A  69      -0.933  19.218  10.934  1.00 57.10           H  
ATOM   1135  HE3 LYS A  69      -1.149  19.210  12.676  1.00 57.10           H  
ATOM   1136  NZ  LYS A  69       0.851  19.549  12.022  1.00 57.10           N  
ATOM   1137  HZ1 LYS A  69       1.328  19.993  11.250  1.00 57.10           H  
ATOM   1138  HZ2 LYS A  69       1.100  18.571  12.013  1.00 57.10           H  
ATOM   1139  HZ3 LYS A  69       1.165  19.958  12.891  1.00 57.10           H  
ATOM   1140  N   PRO A  70      -5.987  24.475  11.662  1.00 58.39           N  
ATOM   1141  CA  PRO A  70      -6.414  25.857  11.723  1.00 58.39           C  
ATOM   1142  HA  PRO A  70      -7.023  26.086  10.848  1.00 58.39           H  
ATOM   1143  C   PRO A  70      -5.128  26.678  11.744  1.00 58.39           C  
ATOM   1144  CB  PRO A  70      -7.247  26.004  12.996  1.00 58.39           C  
ATOM   1145  HB2 PRO A  70      -8.303  25.911  12.744  1.00 58.39           H  
ATOM   1146  HB3 PRO A  70      -7.062  26.951  13.502  1.00 58.39           H  
ATOM   1147  O   PRO A  70      -4.168  26.235  12.406  1.00 58.39           O  
ATOM   1148  CG  PRO A  70      -6.825  24.810  13.852  1.00 58.39           C  
ATOM   1149  HG2 PRO A  70      -5.947  25.079  14.439  1.00 58.39           H  
ATOM   1150  HG3 PRO A  70      -7.632  24.475  14.504  1.00 58.39           H  
ATOM   1151  CD  PRO A  70      -6.444  23.743  12.830  1.00 58.39           C  
ATOM   1152  HD2 PRO A  70      -7.320  23.152  12.561  1.00 58.39           H  
ATOM   1153  HD3 PRO A  70      -5.666  23.105  13.248  1.00 58.39           H  
ATOM   1154  N   PRO A  71      -5.047  27.766  10.953  1.00 54.17           N  
ATOM   1155  CA  PRO A  71      -3.861  28.595  10.931  1.00 54.17           C  
ATOM   1156  HA  PRO A  71      -3.081  28.108  10.345  1.00 54.17           H  
ATOM   1157  C   PRO A  71      -3.453  28.761  12.380  1.00 54.17           C  
ATOM   1158  CB  PRO A  71      -4.281  29.919  10.284  1.00 54.17           C  
ATOM   1159  HB2 PRO A  71      -3.475  30.361   9.698  1.00 54.17           H  
ATOM   1160  HB3 PRO A  71      -4.631  30.619  11.043  1.00 54.17           H  
ATOM   1161  O   PRO A  71      -4.290  29.125  13.214  1.00 54.17           O  
ATOM   1162  CG  PRO A  71      -5.468  29.522   9.410  1.00 54.17           C  
ATOM   1163  HG2 PRO A  71      -6.159  30.352   9.263  1.00 54.17           H  
ATOM   1164  HG3 PRO A  71      -5.105  29.154   8.451  1.00 54.17           H  
ATOM   1165  CD  PRO A  71      -6.116  28.375  10.180  1.00 54.17           C  
ATOM   1166  HD2 PRO A  71      -6.557  27.667   9.479  1.00 54.17           H  
ATOM   1167  HD3 PRO A  71      -6.876  28.765  10.857  1.00 54.17           H  
ATOM   1168  N   LYS A  72      -2.216  28.385  12.726  1.00 50.31           N  
ATOM   1169  H   LYS A  72      -1.600  28.022  12.012  1.00 50.31           H  
ATOM   1170  CA  LYS A  72      -1.694  28.739  14.040  1.00 50.31           C  
ATOM   1171  HA  LYS A  72      -2.459  28.546  14.793  1.00 50.31           H  
ATOM   1172  C   LYS A  72      -1.481  30.246  13.995  1.00 50.31           C  
ATOM   1173  CB  LYS A  72      -0.421  27.978  14.433  1.00 50.31           C  
ATOM   1174  HB2 LYS A  72       0.381  28.215  13.733  1.00 50.31           H  
ATOM   1175  HB3 LYS A  72      -0.126  28.357  15.411  1.00 50.31           H  
ATOM   1176  O   LYS A  72      -0.349  30.712  13.977  1.00 50.31           O  
ATOM   1177  CG  LYS A  72      -0.564  26.451  14.512  1.00 50.31           C  
ATOM   1178  HG2 LYS A  72      -0.340  26.027  13.534  1.00 50.31           H  
ATOM   1179  HG3 LYS A  72      -1.581  26.179  14.793  1.00 50.31           H  
ATOM   1180  CD  LYS A  72       0.412  25.912  15.571  1.00 50.31           C  
ATOM   1181  HD2 LYS A  72       1.341  26.481  15.538  1.00 50.31           H  
ATOM   1182  HD3 LYS A  72      -0.044  26.049  16.551  1.00 50.31           H  
ATOM   1183  CE  LYS A  72       0.744  24.439  15.337  1.00 50.31           C  
ATOM   1184  HE2 LYS A  72       1.399  24.370  14.469  1.00 50.31           H  
ATOM   1185  HE3 LYS A  72      -0.184  23.913  15.110  1.00 50.31           H  
ATOM   1186  NZ  LYS A  72       1.386  23.844  16.535  1.00 50.31           N  
ATOM   1187  HZ1 LYS A  72       0.753  23.877  17.321  1.00 50.31           H  
ATOM   1188  HZ2 LYS A  72       1.658  22.883  16.380  1.00 50.31           H  
ATOM   1189  HZ3 LYS A  72       2.208  24.373  16.789  1.00 50.31           H  
ATOM   1190  N   THR A  73      -2.566  31.007  13.925  1.00 52.66           N  
ATOM   1191  H   THR A  73      -3.459  30.545  13.828  1.00 52.66           H  
ATOM   1192  CA  THR A  73      -2.609  32.416  14.232  1.00 52.66           C  
ATOM   1193  HA  THR A  73      -1.781  32.928  13.742  1.00 52.66           H  
ATOM   1194  C   THR A  73      -2.411  32.447  15.731  1.00 52.66           C  
ATOM   1195  CB  THR A  73      -3.928  33.071  13.793  1.00 52.66           C  
ATOM   1196  HB  THR A  73      -4.751  32.729  14.420  1.00 52.66           H  
ATOM   1197  O   THR A  73      -3.344  32.563  16.518  1.00 52.66           O  
ATOM   1198  CG2 THR A  73      -3.821  34.593  13.850  1.00 52.66           C  
ATOM   1199 HG21 THR A  73      -4.764  35.040  13.536  1.00 52.66           H  
ATOM   1200 HG22 THR A  73      -3.610  34.912  14.870  1.00 52.66           H  
ATOM   1201 HG23 THR A  73      -3.023  34.939  13.193  1.00 52.66           H  
ATOM   1202  OG1 THR A  73      -4.210  32.736  12.456  1.00 52.66           O  
ATOM   1203  HG1 THR A  73      -5.025  33.181  12.213  1.00 52.66           H  
ATOM   1204  N   VAL A  74      -1.164  32.227  16.143  1.00 48.03           N  
ATOM   1205  H   VAL A  74      -0.466  32.040  15.438  1.00 48.03           H  
ATOM   1206  CA  VAL A  74      -0.711  32.707  17.428  1.00 48.03           C  
ATOM   1207  HA  VAL A  74      -1.368  32.334  18.213  1.00 48.03           H  
ATOM   1208  C   VAL A  74      -0.903  34.209  17.322  1.00 48.03           C  
ATOM   1209  CB  VAL A  74       0.733  32.268  17.750  1.00 48.03           C  
ATOM   1210  HB  VAL A  74       1.071  32.827  18.623  1.00 48.03           H  
ATOM   1211  O   VAL A  74      -0.159  34.902  16.632  1.00 48.03           O  
ATOM   1212  CG1 VAL A  74       0.731  30.778  18.119  1.00 48.03           C  
ATOM   1213 HG11 VAL A  74       0.047  30.606  18.950  1.00 48.03           H  
ATOM   1214 HG12 VAL A  74       0.416  30.180  17.264  1.00 48.03           H  
ATOM   1215 HG13 VAL A  74       1.732  30.474  18.425  1.00 48.03           H  
ATOM   1216  CG2 VAL A  74       1.761  32.456  16.623  1.00 48.03           C  
ATOM   1217 HG21 VAL A  74       1.482  31.884  15.738  1.00 48.03           H  
ATOM   1218 HG22 VAL A  74       1.850  33.509  16.355  1.00 48.03           H  
ATOM   1219 HG23 VAL A  74       2.741  32.120  16.963  1.00 48.03           H  
ATOM   1220  N   ALA A  75      -1.992  34.702  17.907  1.00 46.24           N  
ATOM   1221  H   ALA A  75      -2.670  34.066  18.304  1.00 46.24           H  
ATOM   1222  CA  ALA A  75      -2.143  36.115  18.156  1.00 46.24           C  
ATOM   1223  HA  ALA A  75      -1.993  36.674  17.232  1.00 46.24           H  
ATOM   1224  C   ALA A  75      -1.025  36.460  19.139  1.00 46.24           C  
ATOM   1225  CB  ALA A  75      -3.555  36.400  18.682  1.00 46.24           C  
ATOM   1226  HB1 ALA A  75      -3.733  35.854  19.608  1.00 46.24           H  
ATOM   1227  HB2 ALA A  75      -3.663  37.468  18.874  1.00 46.24           H  
ATOM   1228  HB3 ALA A  75      -4.294  36.099  17.940  1.00 46.24           H  
ATOM   1229  O   ALA A  75      -1.176  36.334  20.352  1.00 46.24           O  
ATOM   1230  N   SER A  76       0.145  36.812  18.610  1.00 47.66           N  
ATOM   1231  H   SER A  76       0.253  36.755  17.607  1.00 47.66           H  
ATOM   1232  CA  SER A  76       1.131  37.537  19.384  1.00 47.66           C  
ATOM   1233  HA  SER A  76       1.263  37.054  20.352  1.00 47.66           H  
ATOM   1234  C   SER A  76       0.511  38.910  19.594  1.00 47.66           C  
ATOM   1235  CB  SER A  76       2.485  37.572  18.673  1.00 47.66           C  
ATOM   1236  HB2 SER A  76       2.746  36.566  18.343  1.00 47.66           H  
ATOM   1237  HB3 SER A  76       2.437  38.225  17.802  1.00 47.66           H  
ATOM   1238  O   SER A  76       0.656  39.817  18.778  1.00 47.66           O  
ATOM   1239  OG  SER A  76       3.481  38.031  19.564  1.00 47.66           O  
ATOM   1240  HG  SER A  76       3.583  37.413  20.291  1.00 47.66           H  
ATOM   1241  N   ILE A  77      -0.314  39.011  20.636  1.00 45.46           N  
ATOM   1242  H   ILE A  77      -0.509  38.176  21.171  1.00 45.46           H  
ATOM   1243  CA  ILE A  77      -0.832  40.278  21.124  1.00 45.46           C  
ATOM   1244  HA  ILE A  77      -1.187  40.875  20.284  1.00 45.46           H  
ATOM   1245  C   ILE A  77       0.383  40.963  21.736  1.00 45.46           C  
ATOM   1246  CB  ILE A  77      -1.998  40.092  22.126  1.00 45.46           C  
ATOM   1247  HB  ILE A  77      -1.619  39.567  23.004  1.00 45.46           H  
ATOM   1248  O   ILE A  77       0.647  40.852  22.931  1.00 45.46           O  
ATOM   1249  CG1 ILE A  77      -3.150  39.253  21.525  1.00 45.46           C  
ATOM   1250 HG12 ILE A  77      -3.655  39.824  20.747  1.00 45.46           H  
ATOM   1251 HG13 ILE A  77      -2.746  38.350  21.067  1.00 45.46           H  
ATOM   1252  CG2 ILE A  77      -2.522  41.476  22.563  1.00 45.46           C  
ATOM   1253 HG21 ILE A  77      -2.929  42.013  21.707  1.00 45.46           H  
ATOM   1254 HG22 ILE A  77      -1.720  42.067  23.004  1.00 45.46           H  
ATOM   1255 HG23 ILE A  77      -3.299  41.366  23.320  1.00 45.46           H  
ATOM   1256  CD1 ILE A  77      -4.176  38.789  22.566  1.00 45.46           C  
ATOM   1257 HD11 ILE A  77      -3.674  38.252  23.372  1.00 45.46           H  
ATOM   1258 HD12 ILE A  77      -4.892  38.119  22.090  1.00 45.46           H  
ATOM   1259 HD13 ILE A  77      -4.719  39.640  22.977  1.00 45.46           H  
ATOM   1260  N   THR A  78       1.180  41.615  20.897  1.00 49.77           N  
ATOM   1261  H   THR A  78       1.028  41.514  19.904  1.00 49.77           H  
ATOM   1262  CA  THR A  78       2.129  42.610  21.372  1.00 49.77           C  
ATOM   1263  HA  THR A  78       2.755  42.180  22.154  1.00 49.77           H  
ATOM   1264  C   THR A  78       1.272  43.721  21.955  1.00 49.77           C  
ATOM   1265  CB  THR A  78       3.035  43.118  20.245  1.00 49.77           C  
ATOM   1266  HB  THR A  78       2.435  43.598  19.471  1.00 49.77           H  
ATOM   1267  O   THR A  78       0.687  44.515  21.220  1.00 49.77           O  
ATOM   1268  CG2 THR A  78       4.092  44.093  20.763  1.00 49.77           C  
ATOM   1269 HG21 THR A  78       3.611  44.979  21.176  1.00 49.77           H  
ATOM   1270 HG22 THR A  78       4.692  43.613  21.536  1.00 49.77           H  
ATOM   1271 HG23 THR A  78       4.740  44.398  19.940  1.00 49.77           H  
ATOM   1272  OG1 THR A  78       3.732  42.032  19.683  1.00 49.77           O  
ATOM   1273  HG1 THR A  78       3.826  42.190  18.740  1.00 49.77           H  
ATOM   1274  N   THR A  79       1.118  43.723  23.278  1.00 44.07           N  
ATOM   1275  H   THR A  79       1.554  43.002  23.835  1.00 44.07           H  
ATOM   1276  CA  THR A  79       0.437  44.797  23.992  1.00 44.07           C  
ATOM   1277  HA  THR A  79      -0.599  44.820  23.652  1.00 44.07           H  
ATOM   1278  C   THR A  79       1.130  46.109  23.625  1.00 44.07           C  
ATOM   1279  CB  THR A  79       0.457  44.579  25.517  1.00 44.07           C  
ATOM   1280  HB  THR A  79       0.506  45.543  26.024  1.00 44.07           H  
ATOM   1281  O   THR A  79       2.358  46.197  23.750  1.00 44.07           O  
ATOM   1282  CG2 THR A  79      -0.806  43.856  25.982  1.00 44.07           C  
ATOM   1283 HG21 THR A  79      -0.881  42.887  25.489  1.00 44.07           H  
ATOM   1284 HG22 THR A  79      -0.776  43.713  27.062  1.00 44.07           H  
ATOM   1285 HG23 THR A  79      -1.683  44.453  25.734  1.00 44.07           H  
ATOM   1286  OG1 THR A  79       1.544  43.774  25.927  1.00 44.07           O  
ATOM   1287  HG1 THR A  79       1.466  43.644  26.875  1.00 44.07           H  
ATOM   1288  N   PRO A  80       0.401  47.128  23.131  1.00 48.60           N  
ATOM   1289  CA  PRO A  80       1.009  48.424  22.897  1.00 48.60           C  
ATOM   1290  HA  PRO A  80       1.806  48.340  22.158  1.00 48.60           H  
ATOM   1291  C   PRO A  80       1.586  48.892  24.231  1.00 48.60           C  
ATOM   1292  CB  PRO A  80      -0.104  49.326  22.355  1.00 48.60           C  
ATOM   1293  HB2 PRO A  80      -0.005  50.357  22.696  1.00 48.60           H  
ATOM   1294  HB3 PRO A  80      -0.100  49.287  21.265  1.00 48.60           H  
ATOM   1295  O   PRO A  80       0.898  48.882  25.254  1.00 48.60           O  
ATOM   1296  CG  PRO A  80      -1.386  48.677  22.876  1.00 48.60           C  
ATOM   1297  HG2 PRO A  80      -2.234  48.867  22.218  1.00 48.60           H  
ATOM   1298  HG3 PRO A  80      -1.595  49.042  23.882  1.00 48.60           H  
ATOM   1299  CD  PRO A  80      -1.039  47.190  22.937  1.00 48.60           C  
ATOM   1300  HD2 PRO A  80      -1.296  46.710  21.993  1.00 48.60           H  
ATOM   1301  HD3 PRO A  80      -1.581  46.725  23.761  1.00 48.60           H  
ATOM   1302  N   LYS A  81       2.873  49.245  24.251  1.00 45.47           N  
ATOM   1303  H   LYS A  81       3.401  49.205  23.391  1.00 45.47           H  
ATOM   1304  CA  LYS A  81       3.460  49.873  25.433  1.00 45.47           C  
ATOM   1305  HA  LYS A  81       3.268  49.252  26.308  1.00 45.47           H  
ATOM   1306  C   LYS A  81       2.730  51.197  25.617  1.00 45.47           C  
ATOM   1307  CB  LYS A  81       4.974  50.074  25.274  1.00 45.47           C  
ATOM   1308  HB2 LYS A  81       5.177  50.622  24.354  1.00 45.47           H  
ATOM   1309  HB3 LYS A  81       5.323  50.675  26.113  1.00 45.47           H  
ATOM   1310  O   LYS A  81       2.894  52.102  24.807  1.00 45.47           O  
ATOM   1311  CG  LYS A  81       5.744  48.745  25.263  1.00 45.47           C  
ATOM   1312  HG2 LYS A  81       5.466  48.161  26.141  1.00 45.47           H  
ATOM   1313  HG3 LYS A  81       5.487  48.180  24.367  1.00 45.47           H  
ATOM   1314  CD  LYS A  81       7.255  49.006  25.291  1.00 45.47           C  
ATOM   1315  HD2 LYS A  81       7.537  49.593  24.417  1.00 45.47           H  
ATOM   1316  HD3 LYS A  81       7.493  49.574  26.191  1.00 45.47           H  
ATOM   1317  CE  LYS A  81       8.027  47.683  25.300  1.00 45.47           C  
ATOM   1318  HE2 LYS A  81       7.863  47.176  24.349  1.00 45.47           H  
ATOM   1319  HE3 LYS A  81       7.616  47.051  26.087  1.00 45.47           H  
ATOM   1320  NZ  LYS A  81       9.476  47.903  25.534  1.00 45.47           N  
ATOM   1321  HZ1 LYS A  81       9.624  48.363  26.421  1.00 45.47           H  
ATOM   1322  HZ2 LYS A  81       9.974  47.024  25.544  1.00 45.47           H  
ATOM   1323  HZ3 LYS A  81       9.867  48.486  24.808  1.00 45.47           H  
ATOM   1324  N   ILE A  82       1.891  51.288  26.643  1.00 44.67           N  
ATOM   1325  H   ILE A  82       1.709  50.461  27.194  1.00 44.67           H  
ATOM   1326  CA  ILE A  82       1.275  52.549  27.041  1.00 44.67           C  
ATOM   1327  HA  ILE A  82       0.782  53.006  26.183  1.00 44.67           H  
ATOM   1328  C   ILE A  82       2.436  53.439  27.484  1.00 44.67           C  
ATOM   1329  CB  ILE A  82       0.223  52.309  28.152  1.00 44.67           C  
ATOM   1330  HB  ILE A  82       0.713  51.794  28.978  1.00 44.67           H  
ATOM   1331  O   ILE A  82       3.074  53.154  28.498  1.00 44.67           O  
ATOM   1332  CG1 ILE A  82      -0.932  51.418  27.628  1.00 44.67           C  
ATOM   1333 HG12 ILE A  82      -1.597  52.011  27.000  1.00 44.67           H  
ATOM   1334 HG13 ILE A  82      -0.536  50.611  27.012  1.00 44.67           H  
ATOM   1335  CG2 ILE A  82      -0.333  53.645  28.679  1.00 44.67           C  
ATOM   1336 HG21 ILE A  82      -0.794  54.211  27.869  1.00 44.67           H  
ATOM   1337 HG22 ILE A  82       0.464  54.244  29.118  1.00 44.67           H  
ATOM   1338 HG23 ILE A  82      -1.078  53.468  29.455  1.00 44.67           H  
ATOM   1339  CD1 ILE A  82      -1.746  50.753  28.744  1.00 44.67           C  
ATOM   1340 HD11 ILE A  82      -2.253  51.505  29.348  1.00 44.67           H  
ATOM   1341 HD12 ILE A  82      -2.497  50.099  28.301  1.00 44.67           H  
ATOM   1342 HD13 ILE A  82      -1.090  50.158  29.379  1.00 44.67           H  
ATOM   1343  N   ILE A  83       2.758  54.475  26.703  1.00 47.03           N  
ATOM   1344  H   ILE A  83       2.255  54.611  25.838  1.00 47.03           H  
ATOM   1345  CA  ILE A  83       3.588  55.569  27.208  1.00 47.03           C  
ATOM   1346  HA  ILE A  83       4.516  55.169  27.616  1.00 47.03           H  
ATOM   1347  C   ILE A  83       2.768  56.158  28.353  1.00 47.03           C  
ATOM   1348  CB  ILE A  83       3.940  56.616  26.115  1.00 47.03           C  
ATOM   1349  HB  ILE A  83       3.050  56.839  25.528  1.00 47.03           H  
ATOM   1350  O   ILE A  83       1.734  56.784  28.126  1.00 47.03           O  
ATOM   1351  CG1 ILE A  83       5.080  56.162  25.170  1.00 47.03           C  
ATOM   1352 HG12 ILE A  83       5.422  57.022  24.593  1.00 47.03           H  
ATOM   1353 HG13 ILE A  83       5.924  55.805  25.760  1.00 47.03           H  
ATOM   1354  CG2 ILE A  83       4.432  57.935  26.743  1.00 47.03           C  
ATOM   1355 HG21 ILE A  83       4.658  58.663  25.964  1.00 47.03           H  
ATOM   1356 HG22 ILE A  83       5.329  57.762  27.337  1.00 47.03           H  
ATOM   1357 HG23 ILE A  83       3.671  58.378  27.385  1.00 47.03           H  
ATOM   1358  CD1 ILE A  83       4.696  55.089  24.149  1.00 47.03           C  
ATOM   1359 HD11 ILE A  83       5.515  54.954  23.442  1.00 47.03           H  
ATOM   1360 HD12 ILE A  83       3.801  55.392  23.606  1.00 47.03           H  
ATOM   1361 HD13 ILE A  83       4.517  54.142  24.657  1.00 47.03           H  
ATOM   1362  N   LEU A  84       3.181  55.894  29.592  1.00 41.51           N  
ATOM   1363  H   LEU A  84       3.987  55.301  29.725  1.00 41.51           H  
ATOM   1364  CA  LEU A  84       2.579  56.531  30.751  1.00 41.51           C  
ATOM   1365  HA  LEU A  84       1.493  56.492  30.666  1.00 41.51           H  
ATOM   1366  C   LEU A  84       3.008  57.999  30.715  1.00 41.51           C  
ATOM   1367  CB  LEU A  84       2.991  55.814  32.052  1.00 41.51           C  
ATOM   1368  HB2 LEU A  84       2.616  56.412  32.883  1.00 41.51           H  
ATOM   1369  HB3 LEU A  84       4.078  55.809  32.136  1.00 41.51           H  
ATOM   1370  O   LEU A  84       4.045  58.355  31.256  1.00 41.51           O  
ATOM   1371  CG  LEU A  84       2.441  54.376  32.174  1.00 41.51           C  
ATOM   1372  HG  LEU A  84       1.710  54.190  31.388  1.00 41.51           H  
ATOM   1373  CD1 LEU A  84       3.561  53.340  32.058  1.00 41.51           C  
ATOM   1374 HD11 LEU A  84       4.052  53.443  31.090  1.00 41.51           H  
ATOM   1375 HD12 LEU A  84       3.141  52.336  32.127  1.00 41.51           H  
ATOM   1376 HD13 LEU A  84       4.293  53.485  32.852  1.00 41.51           H  
ATOM   1377  CD2 LEU A  84       1.745  54.169  33.521  1.00 41.51           C  
ATOM   1378 HD21 LEU A  84       1.359  53.151  33.583  1.00 41.51           H  
ATOM   1379 HD22 LEU A  84       2.449  54.339  34.335  1.00 41.51           H  
ATOM   1380 HD23 LEU A  84       0.910  54.864  33.610  1.00 41.51           H  
ATOM   1381  N   GLN A  85       2.215  58.854  30.069  1.00 40.06           N  
ATOM   1382  H   GLN A  85       1.442  58.470  29.543  1.00 40.06           H  
ATOM   1383  CA  GLN A  85       2.417  60.310  30.023  1.00 40.06           C  
ATOM   1384  HA  GLN A  85       3.449  60.516  29.738  1.00 40.06           H  
ATOM   1385  C   GLN A  85       2.188  60.987  31.387  1.00 40.06           C  
ATOM   1386  CB  GLN A  85       1.479  60.935  28.973  1.00 40.06           C  
ATOM   1387  HB2 GLN A  85       1.568  62.021  29.007  1.00 40.06           H  
ATOM   1388  HB3 GLN A  85       0.451  60.674  29.224  1.00 40.06           H  
ATOM   1389  O   GLN A  85       1.884  62.173  31.439  1.00 40.06           O  
ATOM   1390  CG  GLN A  85       1.774  60.520  27.530  1.00 40.06           C  
ATOM   1391  HG2 GLN A  85       1.670  59.440  27.425  1.00 40.06           H  
ATOM   1392  HG3 GLN A  85       2.793  60.809  27.275  1.00 40.06           H  
ATOM   1393  CD  GLN A  85       0.794  61.172  26.561  1.00 40.06           C  
ATOM   1394  NE2 GLN A  85       1.240  61.632  25.414  1.00 40.06           N  
ATOM   1395 HE21 GLN A  85       0.547  62.098  24.846  1.00 40.06           H  
ATOM   1396 HE22 GLN A  85       2.228  61.645  25.205  1.00 40.06           H  
ATOM   1397  OE1 GLN A  85      -0.396  61.258  26.800  1.00 40.06           O  
ATOM   1398  N   LYS A  86       2.265  60.248  32.501  1.00 36.08           N  
ATOM   1399  H   LYS A  86       2.706  59.342  32.430  1.00 36.08           H  
ATOM   1400  CA  LYS A  86       1.736  60.693  33.795  1.00 36.08           C  
ATOM   1401  HA  LYS A  86       0.668  60.880  33.685  1.00 36.08           H  
ATOM   1402  C   LYS A  86       2.332  62.022  34.259  1.00 36.08           C  
ATOM   1403  CB  LYS A  86       1.958  59.594  34.848  1.00 36.08           C  
ATOM   1404  HB2 LYS A  86       1.487  58.673  34.503  1.00 36.08           H  
ATOM   1405  HB3 LYS A  86       3.026  59.418  34.976  1.00 36.08           H  
ATOM   1406  O   LYS A  86       1.670  62.744  34.992  1.00 36.08           O  
ATOM   1407  CG  LYS A  86       1.340  60.001  36.196  1.00 36.08           C  
ATOM   1408  HG2 LYS A  86       0.299  60.283  36.040  1.00 36.08           H  
ATOM   1409  HG3 LYS A  86       1.883  60.857  36.597  1.00 36.08           H  
ATOM   1410  CD  LYS A  86       1.404  58.901  37.252  1.00 36.08           C  
ATOM   1411  HD2 LYS A  86       2.443  58.610  37.409  1.00 36.08           H  
ATOM   1412  HD3 LYS A  86       0.822  58.041  36.919  1.00 36.08           H  
ATOM   1413  CE  LYS A  86       0.814  59.488  38.538  1.00 36.08           C  
ATOM   1414  HE2 LYS A  86       1.389  60.374  38.805  1.00 36.08           H  
ATOM   1415  HE3 LYS A  86      -0.206  59.815  38.334  1.00 36.08           H  
ATOM   1416  NZ  LYS A  86       0.831  58.513  39.652  1.00 36.08           N  
ATOM   1417  HZ1 LYS A  86       0.288  57.695  39.416  1.00 36.08           H  
ATOM   1418  HZ2 LYS A  86       0.440  58.938  40.481  1.00 36.08           H  
ATOM   1419  HZ3 LYS A  86       1.782  58.240  39.855  1.00 36.08           H  
ATOM   1420  N   GLU A  87       3.577  62.308  33.896  1.00 39.87           N  
ATOM   1421  H   GLU A  87       4.067  61.670  33.286  1.00 39.87           H  
ATOM   1422  CA  GLU A  87       4.355  63.352  34.558  1.00 39.87           C  
ATOM   1423  HA  GLU A  87       4.328  63.170  35.633  1.00 39.87           H  
ATOM   1424  C   GLU A  87       3.829  64.765  34.403  1.00 39.87           C  
ATOM   1425  CB  GLU A  87       5.806  63.312  34.065  1.00 39.87           C  
ATOM   1426  HB2 GLU A  87       6.144  64.307  33.775  1.00 39.87           H  
ATOM   1427  HB3 GLU A  87       5.866  62.688  33.173  1.00 39.87           H  
ATOM   1428  O   GLU A  87       4.155  65.585  35.258  1.00 39.87           O  
ATOM   1429  CG  GLU A  87       6.747  62.782  35.151  1.00 39.87           C  
ATOM   1430  HG2 GLU A  87       7.312  63.611  35.579  1.00 39.87           H  
ATOM   1431  HG3 GLU A  87       6.190  62.311  35.960  1.00 39.87           H  
ATOM   1432  CD  GLU A  87       7.685  61.748  34.543  1.00 39.87           C  
ATOM   1433  OE1 GLU A  87       8.719  62.157  33.972  1.00 39.87           O  
ATOM   1434  OE2 GLU A  87       7.322  60.550  34.621  1.00 39.87           O  
ATOM   1435  N   TYR A  88       3.053  65.075  33.361  1.00 40.29           N  
ATOM   1436  H   TYR A  88       2.739  64.353  32.728  1.00 40.29           H  
ATOM   1437  CA  TYR A  88       2.489  66.412  33.275  1.00 40.29           C  
ATOM   1438  HA  TYR A  88       3.265  67.120  33.564  1.00 40.29           H  
ATOM   1439  C   TYR A  88       1.385  66.501  34.332  1.00 40.29           C  
ATOM   1440  CB  TYR A  88       2.086  66.774  31.834  1.00 40.29           C  
ATOM   1441  HB2 TYR A  88       1.106  66.354  31.609  1.00 40.29           H  
ATOM   1442  HB3 TYR A  88       2.800  66.317  31.149  1.00 40.29           H  
ATOM   1443  O   TYR A  88       0.234  66.153  34.091  1.00 40.29           O  
ATOM   1444  CG  TYR A  88       2.098  68.271  31.553  1.00 40.29           C  
ATOM   1445  CD1 TYR A  88       0.911  68.946  31.217  1.00 40.29           C  
ATOM   1446  HD1 TYR A  88      -0.017  68.399  31.136  1.00 40.29           H  
ATOM   1447  CD2 TYR A  88       3.311  68.992  31.602  1.00 40.29           C  
ATOM   1448  HD2 TYR A  88       4.230  68.480  31.846  1.00 40.29           H  
ATOM   1449  CE1 TYR A  88       0.929  70.330  30.968  1.00 40.29           C  
ATOM   1450  HE1 TYR A  88       0.024  70.850  30.689  1.00 40.29           H  
ATOM   1451  CE2 TYR A  88       3.326  70.385  31.386  1.00 40.29           C  
ATOM   1452  HE2 TYR A  88       4.250  70.937  31.471  1.00 40.29           H  
ATOM   1453  OH  TYR A  88       2.108  72.409  30.915  1.00 40.29           O  
ATOM   1454  HH  TYR A  88       2.943  72.825  31.142  1.00 40.29           H  
ATOM   1455  CZ  TYR A  88       2.124  71.063  31.093  1.00 40.29           C  
ATOM   1456  N   LEU A  89       1.774  66.900  35.540  1.00 35.89           N  
ATOM   1457  H   LEU A  89       2.771  66.945  35.694  1.00 35.89           H  
ATOM   1458  CA  LEU A  89       0.941  67.652  36.459  1.00 35.89           C  
ATOM   1459  HA  LEU A  89      -0.093  67.309  36.425  1.00 35.89           H  
ATOM   1460  C   LEU A  89       1.008  69.094  35.936  1.00 35.89           C  
ATOM   1461  CB  LEU A  89       1.505  67.521  37.902  1.00 35.89           C  
ATOM   1462  HB2 LEU A  89       1.540  68.513  38.352  1.00 35.89           H  
ATOM   1463  HB3 LEU A  89       2.531  67.153  37.877  1.00 35.89           H  
ATOM   1464  O   LEU A  89       1.897  69.831  36.365  1.00 35.89           O  
ATOM   1465  CG  LEU A  89       0.671  66.665  38.866  1.00 35.89           C  
ATOM   1466  HG  LEU A  89      -0.364  67.004  38.840  1.00 35.89           H  
ATOM   1467  CD1 LEU A  89       0.711  65.177  38.514  1.00 35.89           C  
ATOM   1468 HD11 LEU A  89       1.740  64.818  38.548  1.00 35.89           H  
ATOM   1469 HD12 LEU A  89       0.091  64.619  39.215  1.00 35.89           H  
ATOM   1470 HD13 LEU A  89       0.324  65.037  37.505  1.00 35.89           H  
ATOM   1471  CD2 LEU A  89       1.200  66.834  40.294  1.00 35.89           C  
ATOM   1472 HD21 LEU A  89       1.136  67.883  40.582  1.00 35.89           H  
ATOM   1473 HD22 LEU A  89       2.241  66.516  40.348  1.00 35.89           H  
ATOM   1474 HD23 LEU A  89       0.596  66.248  40.986  1.00 35.89           H  
ATOM   1475  N   PRO A  90       0.184  69.519  34.954  1.00 37.03           N  
ATOM   1476  CA  PRO A  90       0.006  70.943  34.779  1.00 37.03           C  
ATOM   1477  HA  PRO A  90       0.954  71.424  34.540  1.00 37.03           H  
ATOM   1478  C   PRO A  90      -0.537  71.477  36.095  1.00 37.03           C  
ATOM   1479  CB  PRO A  90      -0.984  71.159  33.642  1.00 37.03           C  
ATOM   1480  HB2 PRO A  90      -0.445  71.434  32.735  1.00 37.03           H  
ATOM   1481  HB3 PRO A  90      -1.695  71.952  33.875  1.00 37.03           H  
ATOM   1482  O   PRO A  90      -1.508  70.944  36.641  1.00 37.03           O  
ATOM   1483  CG  PRO A  90      -1.697  69.818  33.491  1.00 37.03           C  
ATOM   1484  HG2 PRO A  90      -2.640  69.855  34.037  1.00 37.03           H  
ATOM   1485  HG3 PRO A  90      -1.881  69.577  32.444  1.00 37.03           H  
ATOM   1486  CD  PRO A  90      -0.785  68.793  34.152  1.00 37.03           C  
ATOM   1487  HD2 PRO A  90      -1.371  68.101  34.756  1.00 37.03           H  
ATOM   1488  HD3 PRO A  90      -0.264  68.270  33.350  1.00 37.03           H  
ATOM   1489  N   GLU A  91       0.134  72.502  36.605  1.00 39.64           N  
ATOM   1490  H   GLU A  91       0.936  72.860  36.107  1.00 39.64           H  
ATOM   1491  CA  GLU A  91      -0.378  73.312  37.695  1.00 39.64           C  
ATOM   1492  HA  GLU A  91      -0.440  72.702  38.597  1.00 39.64           H  
ATOM   1493  C   GLU A  91      -1.774  73.793  37.290  1.00 39.64           C  
ATOM   1494  CB  GLU A  91       0.591  74.478  37.946  1.00 39.64           C  
ATOM   1495  HB2 GLU A  91       0.489  75.198  37.135  1.00 39.64           H  
ATOM   1496  HB3 GLU A  91       1.614  74.103  37.919  1.00 39.64           H  
ATOM   1497  O   GLU A  91      -2.006  74.185  36.142  1.00 39.64           O  
ATOM   1498  CG  GLU A  91       0.357  75.203  39.281  1.00 39.64           C  
ATOM   1499  HG2 GLU A  91       0.363  76.277  39.094  1.00 39.64           H  
ATOM   1500  HG3 GLU A  91      -0.627  74.950  39.676  1.00 39.64           H  
ATOM   1501  CD  GLU A  91       1.451  74.875  40.309  1.00 39.64           C  
ATOM   1502  OE1 GLU A  91       2.573  75.413  40.169  1.00 39.64           O  
ATOM   1503  OE2 GLU A  91       1.164  74.068  41.225  1.00 39.64           O  
ATOM   1504  N   THR A  92      -2.728  73.679  38.209  1.00 41.28           N  
ATOM   1505  H   THR A  92      -2.467  73.376  39.137  1.00 41.28           H  
ATOM   1506  CA  THR A  92      -4.094  74.139  37.981  1.00 41.28           C  
ATOM   1507  HA  THR A  92      -4.402  73.836  36.981  1.00 41.28           H  
ATOM   1508  C   THR A  92      -4.074  75.659  38.012  1.00 41.28           C  
ATOM   1509  CB  THR A  92      -5.068  73.481  38.978  1.00 41.28           C  
ATOM   1510  HB  THR A  92      -4.893  72.406  38.921  1.00 41.28           H  
ATOM   1511  O   THR A  92      -4.389  76.267  39.032  1.00 41.28           O  
ATOM   1512  CG2 THR A  92      -4.948  73.879  40.454  1.00 41.28           C  
ATOM   1513 HG21 THR A  92      -5.396  73.097  41.066  1.00 41.28           H  
ATOM   1514 HG22 THR A  92      -3.899  73.988  40.732  1.00 41.28           H  
ATOM   1515 HG23 THR A  92      -5.475  74.812  40.656  1.00 41.28           H  
ATOM   1516  OG1 THR A  92      -6.399  73.706  38.587  1.00 41.28           O  
ATOM   1517  HG1 THR A  92      -6.532  74.656  38.598  1.00 41.28           H  
ATOM   1518  N   ASP A  93      -3.611  76.299  36.937  1.00 39.61           N  
ATOM   1519  H   ASP A  93      -3.169  75.782  36.190  1.00 39.61           H  
ATOM   1520  CA  ASP A  93      -3.587  77.751  36.941  1.00 39.61           C  
ATOM   1521  HA  ASP A  93      -2.956  78.026  37.786  1.00 39.61           H  
ATOM   1522  C   ASP A  93      -5.014  78.263  37.208  1.00 39.61           C  
ATOM   1523  CB  ASP A  93      -2.944  78.354  35.691  1.00 39.61           C  
ATOM   1524  HB2 ASP A  93      -3.076  77.685  34.841  1.00 39.61           H  
ATOM   1525  HB3 ASP A  93      -3.436  79.297  35.452  1.00 39.61           H  
ATOM   1526  O   ASP A  93      -5.990  77.683  36.714  1.00 39.61           O  
ATOM   1527  CG  ASP A  93      -1.461  78.638  35.939  1.00 39.61           C  
ATOM   1528  OD1 ASP A  93      -1.183  79.577  36.721  1.00 39.61           O  
ATOM   1529  OD2 ASP A  93      -0.629  77.933  35.330  1.00 39.61           O  
ATOM   1530  N   PRO A  94      -5.145  79.304  38.046  1.00 39.79           N  
ATOM   1531  CA  PRO A  94      -6.359  79.663  38.786  1.00 39.79           C  
ATOM   1532  HA  PRO A  94      -6.816  78.763  39.198  1.00 39.79           H  
ATOM   1533  C   PRO A  94      -7.400  80.365  37.903  1.00 39.79           C  
ATOM   1534  CB  PRO A  94      -5.837  80.551  39.928  1.00 39.79           C  
ATOM   1535  HB2 PRO A  94      -5.474  79.916  40.737  1.00 39.79           H  
ATOM   1536  HB3 PRO A  94      -6.578  81.249  40.316  1.00 39.79           H  
ATOM   1537  O   PRO A  94      -8.059  81.307  38.347  1.00 39.79           O  
ATOM   1538  CG  PRO A  94      -4.653  81.269  39.283  1.00 39.79           C  
ATOM   1539  HG2 PRO A  94      -5.011  82.070  38.635  1.00 39.79           H  
ATOM   1540  HG3 PRO A  94      -3.953  81.651  40.026  1.00 39.79           H  
ATOM   1541  CD  PRO A  94      -4.039  80.160  38.448  1.00 39.79           C  
ATOM   1542  HD2 PRO A  94      -3.341  79.601  39.071  1.00 39.79           H  
ATOM   1543  HD3 PRO A  94      -3.521  80.579  37.585  1.00 39.79           H  
ATOM   1544  N   ASN A  95      -7.453  80.012  36.616  1.00 43.25           N  
ATOM   1545  H   ASN A  95      -6.972  79.170  36.334  1.00 43.25           H  
ATOM   1546  CA  ASN A  95      -7.976  80.905  35.603  1.00 43.25           C  
ATOM   1547  HA  ASN A  95      -7.424  81.837  35.730  1.00 43.25           H  
ATOM   1548  C   ASN A  95      -9.452  81.237  35.828  1.00 43.25           C  
ATOM   1549  CB  ASN A  95      -7.677  80.417  34.183  1.00 43.25           C  
ATOM   1550  HB2 ASN A  95      -6.624  80.147  34.099  1.00 43.25           H  
ATOM   1551  HB3 ASN A  95      -8.289  79.546  33.951  1.00 43.25           H  
ATOM   1552  O   ASN A  95     -10.265  80.406  36.218  1.00 43.25           O  
ATOM   1553  CG  ASN A  95      -7.961  81.543  33.204  1.00 43.25           C  
ATOM   1554  ND2 ASN A  95      -9.129  81.580  32.608  1.00 43.25           N  
ATOM   1555 HD21 ASN A  95      -9.845  80.907  32.842  1.00 43.25           H  
ATOM   1556 HD22 ASN A  95      -9.323  82.383  32.028  1.00 43.25           H  
ATOM   1557  OD1 ASN A  95      -7.182  82.467  33.051  1.00 43.25           O  
ATOM   1558  N   HIS A  96      -9.730  82.505  35.557  1.00 42.20           N  
ATOM   1559  H   HIS A  96      -9.000  83.032  35.099  1.00 42.20           H  
ATOM   1560  CA  HIS A  96     -10.794  83.294  36.137  1.00 42.20           C  
ATOM   1561  HA  HIS A  96     -10.771  83.124  37.213  1.00 42.20           H  
ATOM   1562  C   HIS A  96     -12.210  82.958  35.642  1.00 42.20           C  
ATOM   1563  CB  HIS A  96     -10.413  84.753  35.860  1.00 42.20           C  
ATOM   1564  HB2 HIS A  96      -9.385  84.921  36.182  1.00 42.20           H  
ATOM   1565  HB3 HIS A  96     -10.460  84.932  34.786  1.00 42.20           H  
ATOM   1566  O   HIS A  96     -12.431  82.620  34.479  1.00 42.20           O  
ATOM   1567  CG  HIS A  96     -11.272  85.765  36.557  1.00 42.20           C  
ATOM   1568  CD2 HIS A  96     -12.172  86.608  35.967  1.00 42.20           C  
ATOM   1569  HD2 HIS A  96     -12.398  86.650  34.911  1.00 42.20           H  
ATOM   1570  ND1 HIS A  96     -11.277  86.037  37.904  1.00 42.20           N  
ATOM   1571  HD1 HIS A  96     -10.735  85.559  38.610  1.00 42.20           H  
ATOM   1572  CE1 HIS A  96     -12.160  87.025  38.120  1.00 42.20           C  
ATOM   1573  HE1 HIS A  96     -12.395  87.448  39.085  1.00 42.20           H  
ATOM   1574  NE2 HIS A  96     -12.725  87.412  36.967  1.00 42.20           N  
ATOM   1575  N   GLU A  97     -13.146  83.186  36.561  1.00 42.06           N  
ATOM   1576  H   GLU A  97     -12.790  83.464  37.464  1.00 42.06           H  
ATOM   1577  CA  GLU A  97     -14.595  82.943  36.578  1.00 42.06           C  
ATOM   1578  HA  GLU A  97     -14.792  81.890  36.378  1.00 42.06           H  
ATOM   1579  C   GLU A  97     -15.419  83.782  35.579  1.00 42.06           C  
ATOM   1580  CB  GLU A  97     -15.076  83.291  38.010  1.00 42.06           C  
ATOM   1581  HB2 GLU A  97     -14.877  84.348  38.189  1.00 42.06           H  
ATOM   1582  HB3 GLU A  97     -16.152  83.138  38.090  1.00 42.06           H  
ATOM   1583  O   GLU A  97     -16.501  84.243  35.934  1.00 42.06           O  
ATOM   1584  CG  GLU A  97     -14.428  82.499  39.149  1.00 42.06           C  
ATOM   1585  HG2 GLU A  97     -13.342  82.514  39.062  1.00 42.06           H  
ATOM   1586  HG3 GLU A  97     -14.676  82.990  40.090  1.00 42.06           H  
ATOM   1587  CD  GLU A  97     -14.957  81.064  39.173  1.00 42.06           C  
ATOM   1588  OE1 GLU A  97     -14.307  80.203  38.544  1.00 42.06           O  
ATOM   1589  OE2 GLU A  97     -15.998  80.844  39.832  1.00 42.06           O  
ATOM   1590  N   ILE A  98     -14.903  84.120  34.391  1.00 42.45           N  
ATOM   1591  H   ILE A  98     -14.047  83.677  34.088  1.00 42.45           H  
ATOM   1592  CA  ILE A  98     -15.467  85.265  33.656  1.00 42.45           C  
ATOM   1593  HA  ILE A  98     -15.433  86.067  34.393  1.00 42.45           H  
ATOM   1594  C   ILE A  98     -16.968  85.093  33.353  1.00 42.45           C  
ATOM   1595  CB  ILE A  98     -14.580  85.706  32.470  1.00 42.45           C  
ATOM   1596  HB  ILE A  98     -13.676  85.098  32.494  1.00 42.45           H  
ATOM   1597  O   ILE A  98     -17.406  84.070  32.832  1.00 42.45           O  
ATOM   1598  CG1 ILE A  98     -14.157  87.186  32.642  1.00 42.45           C  
ATOM   1599 HG12 ILE A  98     -14.909  87.840  32.201  1.00 42.45           H  
ATOM   1600 HG13 ILE A  98     -14.080  87.444  33.699  1.00 42.45           H  
ATOM   1601  CG2 ILE A  98     -15.237  85.501  31.093  1.00 42.45           C  
ATOM   1602 HG21 ILE A  98     -14.539  85.762  30.298  1.00 42.45           H  
ATOM   1603 HG22 ILE A  98     -15.517  84.454  30.974  1.00 42.45           H  
ATOM   1604 HG23 ILE A  98     -16.131  86.116  30.991  1.00 42.45           H  
ATOM   1605  CD1 ILE A  98     -12.788  87.482  32.023  1.00 42.45           C  
ATOM   1606 HD11 ILE A  98     -12.813  87.292  30.950  1.00 42.45           H  
ATOM   1607 HD12 ILE A  98     -12.536  88.530  32.190  1.00 42.45           H  
ATOM   1608 HD13 ILE A  98     -12.024  86.856  32.484  1.00 42.45           H  
ATOM   1609  N   TRP A  99     -17.722  86.117  33.763  1.00 41.44           N  
ATOM   1610  H   TRP A  99     -17.227  86.918  34.129  1.00 41.44           H  
ATOM   1611  CA  TRP A  99     -19.111  86.012  34.210  1.00 41.44           C  
ATOM   1612  HA  TRP A  99     -19.252  85.058  34.718  1.00 41.44           H  
ATOM   1613  C   TRP A  99     -20.176  86.100  33.112  1.00 41.44           C  
ATOM   1614  CB  TRP A  99     -19.376  87.152  35.215  1.00 41.44           C  
ATOM   1615  HB2 TRP A  99     -19.077  88.098  34.763  1.00 41.44           H  
ATOM   1616  HB3 TRP A  99     -20.451  87.210  35.383  1.00 41.44           H  
ATOM   1617  O   TRP A  99     -21.023  85.217  33.021  1.00 41.44           O  
ATOM   1618  CG  TRP A  99     -18.726  87.080  36.559  1.00 41.44           C  
ATOM   1619  CD1 TRP A  99     -17.426  87.326  36.841  1.00 41.44           C  
ATOM   1620  HD1 TRP A  99     -16.669  87.572  36.112  1.00 41.44           H  
ATOM   1621  CD2 TRP A  99     -19.360  86.770  37.834  1.00 41.44           C  
ATOM   1622  CE2 TRP A  99     -18.370  86.836  38.858  1.00 41.44           C  
ATOM   1623  CE3 TRP A  99     -20.674  86.435  38.227  1.00 41.44           C  
ATOM   1624  HE3 TRP A  99     -21.444  86.378  37.471  1.00 41.44           H  
ATOM   1625  NE1 TRP A  99     -17.208  87.168  38.194  1.00 41.44           N  
ATOM   1626  HE1 TRP A  99     -16.287  87.197  38.608  1.00 41.44           H  
ATOM   1627  CH2 TRP A  99     -19.982  86.237  40.561  1.00 41.44           C  
ATOM   1628  HH2 TRP A  99     -20.225  86.016  41.590  1.00 41.44           H  
ATOM   1629  CZ2 TRP A  99     -18.665  86.574  40.204  1.00 41.44           C  
ATOM   1630  HZ2 TRP A  99     -17.883  86.612  40.949  1.00 41.44           H  
ATOM   1631  CZ3 TRP A  99     -20.983  86.170  39.574  1.00 41.44           C  
ATOM   1632  HZ3 TRP A  99     -21.994  85.904  39.846  1.00 41.44           H  
ATOM   1633  N   ASP A 100     -20.239  87.253  32.438  1.00 36.45           N  
ATOM   1634  H   ASP A 100     -19.413  87.833  32.439  1.00 36.45           H  
ATOM   1635  CA  ASP A 100     -21.512  88.000  32.409  1.00 36.45           C  
ATOM   1636  HA  ASP A 100     -22.176  87.572  33.160  1.00 36.45           H  
ATOM   1637  C   ASP A 100     -22.291  87.936  31.087  1.00 36.45           C  
ATOM   1638  CB  ASP A 100     -21.245  89.458  32.841  1.00 36.45           C  
ATOM   1639  HB2 ASP A 100     -20.532  89.458  33.666  1.00 36.45           H  
ATOM   1640  HB3 ASP A 100     -20.778  90.016  32.029  1.00 36.45           H  
ATOM   1641  O   ASP A 100     -23.380  87.362  31.054  1.00 36.45           O  
ATOM   1642  CG  ASP A 100     -22.504  90.187  33.328  1.00 36.45           C  
ATOM   1643  OD1 ASP A 100     -22.857  89.965  34.510  1.00 36.45           O  
ATOM   1644  OD2 ASP A 100     -23.032  91.043  32.588  1.00 36.45           O  
ATOM   1645  N   ASP A 101     -21.746  88.570  30.043  1.00 28.80           N  
ATOM   1646  H   ASP A 101     -20.804  88.921  30.140  1.00 28.80           H  
ATOM   1647  CA  ASP A 101     -22.439  88.952  28.798  1.00 28.80           C  
ATOM   1648  HA  ASP A 101     -23.514  88.938  28.982  1.00 28.80           H  
ATOM   1649  C   ASP A 101     -22.195  87.971  27.640  1.00 28.80           C  
ATOM   1650  CB  ASP A 101     -22.053  90.410  28.442  1.00 28.80           C  
ATOM   1651  HB2 ASP A 101     -20.997  90.434  28.174  1.00 28.80           H  
ATOM   1652  HB3 ASP A 101     -22.164  91.022  29.337  1.00 28.80           H  
ATOM   1653  O   ASP A 101     -21.034  87.517  27.468  1.00 28.80           O  
ATOM   1654  CG  ASP A 101     -22.881  91.073  27.313  1.00 28.80           C  
ATOM   1655  OD1 ASP A 101     -24.024  91.519  27.587  1.00 28.80           O  
ATOM   1656  OD2 ASP A 101     -22.317  91.306  26.213  1.00 28.80           O  
ATOM   1657  OXT ASP A 101     -23.189  87.670  26.942  1.00 28.80           O  
TER    1658      ASP A 101                                                       
END   
