# Supplementary material for: An extended Tudor domain within Vreteno interconnects Gtsf1L and Ago3 for piRNA biogenesis in Bombyx mori
Source: EMBO J. 2023 Nov 20;42(24):e114072. doi: 10.15252/embj.2023114072 (PMC10711660; doi:10.15252/embj.2023114072)
Supplement: Supplementary file 4 — Dataset EV1 [file EMBJ-42-e114072-s007.zip › manuscript_pdb/BmVreteno_AF-eTD1_BmGtsf1L_75_91.pdb]

ATOM      1  N   VAL A   1      -3.720 -15.165  18.656  1.00 65.84           N  
ATOM      2  H   VAL A   1      -3.774 -16.037  19.164  1.00 65.84           H  
ATOM      3  H2  VAL A   1      -3.281 -14.473  19.246  1.00 65.84           H  
ATOM      4  H3  VAL A   1      -4.651 -14.845  18.430  1.00 65.84           H  
ATOM      5  CA  VAL A   1      -2.931 -15.341  17.411  1.00 65.84           C  
ATOM      6  HA  VAL A   1      -1.910 -15.618  17.674  1.00 65.84           H  
ATOM      7  C   VAL A   1      -2.885 -14.012  16.681  1.00 65.84           C  
ATOM      8  CB  VAL A   1      -3.487 -16.434  16.476  1.00 65.84           C  
ATOM      9  HB  VAL A   1      -4.436 -16.108  16.050  1.00 65.84           H  
ATOM     10  O   VAL A   1      -3.897 -13.605  16.116  1.00 65.84           O  
ATOM     11  CG1 VAL A   1      -2.501 -16.714  15.334  1.00 65.84           C  
ATOM     12 HG11 VAL A   1      -2.929 -17.439  14.640  1.00 65.84           H  
ATOM     13 HG12 VAL A   1      -2.258 -15.801  14.789  1.00 65.84           H  
ATOM     14 HG13 VAL A   1      -1.574 -17.127  15.732  1.00 65.84           H  
ATOM     15  CG2 VAL A   1      -3.738 -17.754  17.213  1.00 65.84           C  
ATOM     16 HG21 VAL A   1      -4.534 -17.649  17.951  1.00 65.84           H  
ATOM     17 HG22 VAL A   1      -2.827 -18.098  17.702  1.00 65.84           H  
ATOM     18 HG23 VAL A   1      -4.051 -18.518  16.502  1.00 65.84           H  
ATOM     19  N   GLU A   2      -1.739 -13.348  16.740  1.00 86.99           N  
ATOM     20  H   GLU A   2      -0.935 -13.762  17.189  1.00 86.99           H  
ATOM     21  CA  GLU A   2      -1.455 -12.044  16.125  1.00 86.99           C  
ATOM     22  HA  GLU A   2      -2.069 -11.274  16.592  1.00 86.99           H  
ATOM     23  C   GLU A   2      -1.718 -12.023  14.609  1.00 86.99           C  
ATOM     24  CB  GLU A   2       0.006 -11.758  16.469  1.00 86.99           C  
ATOM     25  HB2 GLU A   2       0.635 -12.504  15.983  1.00 86.99           H  
ATOM     26  HB3 GLU A   2       0.104 -11.875  17.548  1.00 86.99           H  
ATOM     27  O   GLU A   2      -1.752 -13.079  13.970  1.00 86.99           O  
ATOM     28  CG  GLU A   2       0.502 -10.360  16.099  1.00 86.99           C  
ATOM     29  HG2 GLU A   2       0.632 -10.306  15.018  1.00 86.99           H  
ATOM     30  HG3 GLU A   2      -0.252  -9.633  16.401  1.00 86.99           H  
ATOM     31  CD  GLU A   2       1.835 -10.060  16.798  1.00 86.99           C  
ATOM     32  OE1 GLU A   2       2.118  -8.860  16.976  1.00 86.99           O  
ATOM     33  OE2 GLU A   2       2.505 -11.040  17.201  1.00 86.99           O  
ATOM     34  N   ILE A   3      -1.991 -10.849  14.034  1.00 91.04           N  
ATOM     35  H   ILE A   3      -1.788 -10.012  14.562  1.00 91.04           H  
ATOM     36  CA  ILE A   3      -2.150 -10.662  12.582  1.00 91.04           C  
ATOM     37  HA  ILE A   3      -2.542 -11.584  12.153  1.00 91.04           H  
ATOM     38  C   ILE A   3      -0.754 -10.377  12.001  1.00 91.04           C  
ATOM     39  CB  ILE A   3      -3.150  -9.525  12.258  1.00 91.04           C  
ATOM     40  HB  ILE A   3      -2.715  -8.583  12.592  1.00 91.04           H  
ATOM     41  O   ILE A   3      -0.018  -9.620  12.620  1.00 91.04           O  
ATOM     42  CG1 ILE A   3      -4.500  -9.725  12.990  1.00 91.04           C  
ATOM     43 HG12 ILE A   3      -4.965 -10.655  12.663  1.00 91.04           H  
ATOM     44 HG13 ILE A   3      -4.318  -9.792  14.063  1.00 91.04           H  
ATOM     45  CG2 ILE A   3      -3.385  -9.441  10.739  1.00 91.04           C  
ATOM     46 HG21 ILE A   3      -2.442  -9.220  10.238  1.00 91.04           H  
ATOM     47 HG22 ILE A   3      -4.045  -8.605  10.507  1.00 91.04           H  
ATOM     48 HG23 ILE A   3      -3.802 -10.372  10.355  1.00 91.04           H  
ATOM     49  CD1 ILE A   3      -5.484  -8.566  12.786  1.00 91.04           C  
ATOM     50 HD11 ILE A   3      -6.264  -8.616  13.545  1.00 91.04           H  
ATOM     51 HD12 ILE A   3      -5.937  -8.618  11.796  1.00 91.04           H  
ATOM     52 HD13 ILE A   3      -4.963  -7.615  12.898  1.00 91.04           H  
ATOM     53  N   PRO A   4      -0.351 -10.969  10.862  1.00 95.15           N  
ATOM     54  CA  PRO A   4       0.951 -10.699  10.274  1.00 95.15           C  
ATOM     55  HA  PRO A   4       1.723 -10.695  11.042  1.00 95.15           H  
ATOM     56  C   PRO A   4       0.881  -9.336   9.593  1.00 95.15           C  
ATOM     57  CB  PRO A   4       1.222 -11.831   9.272  1.00 95.15           C  
ATOM     58  HB2 PRO A   4       2.107 -12.399   9.558  1.00 95.15           H  
ATOM     59  HB3 PRO A   4       1.347 -11.437   8.263  1.00 95.15           H  
ATOM     60  O   PRO A   4       0.051  -9.130   8.704  1.00 95.15           O  
ATOM     61  CG  PRO A   4      -0.026 -12.712   9.335  1.00 95.15           C  
ATOM     62  HG2 PRO A   4       0.163 -13.554  10.000  1.00 95.15           H  
ATOM     63  HG3 PRO A   4      -0.336 -13.046   8.344  1.00 95.15           H  
ATOM     64  CD  PRO A   4      -1.084 -11.805   9.943  1.00 95.15           C  
ATOM     65  HD2 PRO A   4      -1.513 -11.171   9.166  1.00 95.15           H  
ATOM     66  HD3 PRO A   4      -1.876 -12.384  10.418  1.00 95.15           H  
ATOM     67  N   GLU A   5       1.745  -8.425  10.011  1.00 95.18           N  
ATOM     68  H   GLU A   5       2.384  -8.657  10.758  1.00 95.18           H  
ATOM     69  CA  GLU A   5       1.864  -7.096   9.425  1.00 95.18           C  
ATOM     70  HA  GLU A   5       0.955  -6.867   8.869  1.00 95.18           H  
ATOM     71  C   GLU A   5       3.000  -7.057   8.398  1.00 95.18           C  
ATOM     72  CB  GLU A   5       1.999  -6.045  10.540  1.00 95.18           C  
ATOM     73  HB2 GLU A   5       2.154  -5.066  10.086  1.00 95.18           H  
ATOM     74  HB3 GLU A   5       2.872  -6.276  11.151  1.00 95.18           H  
ATOM     75  O   GLU A   5       3.933  -7.860   8.438  1.00 95.18           O  
ATOM     76  CG  GLU A   5       0.748  -5.986  11.444  1.00 95.18           C  
ATOM     77  HG2 GLU A   5       0.663  -6.916  12.006  1.00 95.18           H  
ATOM     78  HG3 GLU A   5       0.875  -5.176  12.162  1.00 95.18           H  
ATOM     79  CD  GLU A   5      -0.536  -5.747  10.635  1.00 95.18           C  
ATOM     80  OE1 GLU A   5      -1.539  -6.489  10.774  1.00 95.18           O  
ATOM     81  OE2 GLU A   5      -0.532  -4.862   9.751  1.00 95.18           O  
ATOM     82  N   VAL A   6       2.893  -6.143   7.435  1.00 97.20           N  
ATOM     83  H   VAL A   6       2.142  -5.470   7.491  1.00 97.20           H  
ATOM     84  CA  VAL A   6       3.904  -5.964   6.387  1.00 97.20           C  
ATOM     85  HA  VAL A   6       4.180  -6.942   5.993  1.00 97.20           H  
ATOM     86  C   VAL A   6       5.141  -5.291   7.003  1.00 97.20           C  
ATOM     87  CB  VAL A   6       3.324  -5.133   5.224  1.00 97.20           C  
ATOM     88  HB  VAL A   6       2.984  -4.173   5.612  1.00 97.20           H  
ATOM     89  O   VAL A   6       4.988  -4.229   7.608  1.00 97.20           O  
ATOM     90  CG1 VAL A   6       4.348  -4.879   4.114  1.00 97.20           C  
ATOM     91 HG11 VAL A   6       3.891  -4.286   3.323  1.00 97.20           H  
ATOM     92 HG12 VAL A   6       5.204  -4.326   4.498  1.00 97.20           H  
ATOM     93 HG13 VAL A   6       4.687  -5.830   3.704  1.00 97.20           H  
ATOM     94  CG2 VAL A   6       2.127  -5.840   4.569  1.00 97.20           C  
ATOM     95 HG21 VAL A   6       1.739  -5.231   3.752  1.00 97.20           H  
ATOM     96 HG22 VAL A   6       2.431  -6.811   4.177  1.00 97.20           H  
ATOM     97 HG23 VAL A   6       1.324  -5.974   5.294  1.00 97.20           H  
ATOM     98  N   PRO A   7       6.364  -5.835   6.838  1.00 96.20           N  
ATOM     99  CA  PRO A   7       7.591  -5.122   7.185  1.00 96.20           C  
ATOM    100  HA  PRO A   7       7.547  -4.846   8.239  1.00 96.20           H  
ATOM    101  C   PRO A   7       7.741  -3.864   6.321  1.00 96.20           C  
ATOM    102  CB  PRO A   7       8.738  -6.120   6.976  1.00 96.20           C  
ATOM    103  HB2 PRO A   7       9.509  -6.012   7.739  1.00 96.20           H  
ATOM    104  HB3 PRO A   7       9.171  -6.003   5.982  1.00 96.20           H  
ATOM    105  O   PRO A   7       7.743  -3.942   5.088  1.00 96.20           O  
ATOM    106  CG  PRO A   7       8.048  -7.481   7.060  1.00 96.20           C  
ATOM    107  HG2 PRO A   7       7.928  -7.770   8.104  1.00 96.20           H  
ATOM    108  HG3 PRO A   7       8.590  -8.246   6.505  1.00 96.20           H  
ATOM    109  CD  PRO A   7       6.678  -7.199   6.446  1.00 96.20           C  
ATOM    110  HD2 PRO A   7       5.949  -7.913   6.829  1.00 96.20           H  
ATOM    111  HD3 PRO A   7       6.736  -7.259   5.359  1.00 96.20           H  
ATOM    112  N   ARG A   8       7.841  -2.700   6.968  1.00 97.45           N  
ATOM    113  H   ARG A   8       7.862  -2.719   7.978  1.00 97.45           H  
ATOM    114  CA  ARG A   8       7.834  -1.372   6.333  1.00 97.45           C  
ATOM    115  HA  ARG A   8       8.042  -1.486   5.270  1.00 97.45           H  
ATOM    116  C   ARG A   8       8.921  -0.475   6.943  1.00 97.45           C  
ATOM    117  CB  ARG A   8       6.447  -0.733   6.505  1.00 97.45           C  
ATOM    118  HB2 ARG A   8       6.500   0.313   6.203  1.00 97.45           H  
ATOM    119  HB3 ARG A   8       6.170  -0.778   7.558  1.00 97.45           H  
ATOM    120  O   ARG A   8       9.195  -0.613   8.135  1.00 97.45           O  
ATOM    121  CG  ARG A   8       5.362  -1.428   5.671  1.00 97.45           C  
ATOM    122  HG2 ARG A   8       5.650  -1.403   4.620  1.00 97.45           H  
ATOM    123  HG3 ARG A   8       5.288  -2.474   5.969  1.00 97.45           H  
ATOM    124  CD  ARG A   8       3.988  -0.769   5.867  1.00 97.45           C  
ATOM    125  HD2 ARG A   8       4.028   0.261   5.513  1.00 97.45           H  
ATOM    126  HD3 ARG A   8       3.762  -0.751   6.933  1.00 97.45           H  
ATOM    127  NE  ARG A   8       2.911  -1.500   5.168  1.00 97.45           N  
ATOM    128  HE  ARG A   8       2.248  -2.011   5.732  1.00 97.45           H  
ATOM    129  NH1 ARG A   8       3.513  -0.992   3.012  1.00 97.45           N  
ATOM    130 HH11 ARG A   8       4.232  -0.354   3.321  1.00 97.45           H  
ATOM    131 HH12 ARG A   8       3.317  -1.041   2.022  1.00 97.45           H  
ATOM    132  NH2 ARG A   8       1.764  -2.288   3.364  1.00 97.45           N  
ATOM    133 HH21 ARG A   8       1.073  -2.713   3.966  1.00 97.45           H  
ATOM    134 HH22 ARG A   8       1.701  -2.376   2.359  1.00 97.45           H  
ATOM    135  CZ  ARG A   8       2.735  -1.587   3.862  1.00 97.45           C  
ATOM    136  N   PRO A   9       9.543   0.427   6.164  1.00 97.15           N  
ATOM    137  CA  PRO A   9      10.664   1.233   6.635  1.00 97.15           C  
ATOM    138  HA  PRO A   9      11.370   0.594   7.166  1.00 97.15           H  
ATOM    139  C   PRO A   9      10.223   2.351   7.591  1.00 97.15           C  
ATOM    140  CB  PRO A   9      11.340   1.767   5.367  1.00 97.15           C  
ATOM    141  HB2 PRO A   9      11.789   2.749   5.520  1.00 97.15           H  
ATOM    142  HB3 PRO A   9      12.096   1.054   5.037  1.00 97.15           H  
ATOM    143  O   PRO A   9       9.093   2.841   7.520  1.00 97.15           O  
ATOM    144  CG  PRO A   9      10.213   1.818   4.335  1.00 97.15           C  
ATOM    145  HG2 PRO A   9      10.589   1.678   3.322  1.00 97.15           H  
ATOM    146  HG3 PRO A   9       9.689   2.771   4.411  1.00 97.15           H  
ATOM    147  CD  PRO A   9       9.286   0.677   4.752  1.00 97.15           C  
ATOM    148  HD2 PRO A   9       9.539  -0.219   4.185  1.00 97.15           H  
ATOM    149  HD3 PRO A   9       8.247   0.954   4.578  1.00 97.15           H  
ATOM    150  N   GLU A  10      11.146   2.778   8.458  1.00 96.49           N  
ATOM    151  H   GLU A  10      12.041   2.311   8.487  1.00 96.49           H  
ATOM    152  CA  GLU A  10      10.978   3.966   9.301  1.00 96.49           C  
ATOM    153  HA  GLU A  10      10.113   3.821   9.949  1.00 96.49           H  
ATOM    154  C   GLU A  10      10.734   5.232   8.477  1.00 96.49           C  
ATOM    155  CB  GLU A  10      12.211   4.218  10.181  1.00 96.49           C  
ATOM    156  HB2 GLU A  10      12.170   5.250  10.531  1.00 96.49           H  
ATOM    157  HB3 GLU A  10      13.119   4.095   9.590  1.00 96.49           H  
ATOM    158  O   GLU A  10      11.324   5.444   7.413  1.00 96.49           O  
ATOM    159  CG  GLU A  10      12.259   3.304  11.407  1.00 96.49           C  
ATOM    160  HG2 GLU A  10      12.351   2.272  11.071  1.00 96.49           H  
ATOM    161  HG3 GLU A  10      11.320   3.406  11.951  1.00 96.49           H  
ATOM    162  CD  GLU A  10      13.419   3.655  12.352  1.00 96.49           C  
ATOM    163  OE1 GLU A  10      13.926   2.711  12.999  1.00 96.49           O  
ATOM    164  OE2 GLU A  10      13.767   4.856  12.465  1.00 96.49           O  
ATOM    165  N   ILE A  11       9.911   6.115   9.033  1.00 96.85           N  
ATOM    166  H   ILE A  11       9.541   5.907   9.950  1.00 96.85           H  
ATOM    167  CA  ILE A  11       9.618   7.426   8.473  1.00 96.85           C  
ATOM    168  HA  ILE A  11       9.759   7.385   7.393  1.00 96.85           H  
ATOM    169  C   ILE A  11      10.593   8.440   9.057  1.00 96.85           C  
ATOM    170  CB  ILE A  11       8.155   7.815   8.747  1.00 96.85           C  
ATOM    171  HB  ILE A  11       7.999   7.925   9.821  1.00 96.85           H  
ATOM    172  O   ILE A  11      10.767   8.508  10.272  1.00 96.85           O  
ATOM    173  CG1 ILE A  11       7.175   6.764   8.189  1.00 96.85           C  
ATOM    174 HG12 ILE A  11       6.274   7.260   7.828  1.00 96.85           H  
ATOM    175 HG13 ILE A  11       7.628   6.268   7.331  1.00 96.85           H  
ATOM    176  CG2 ILE A  11       7.850   9.161   8.080  1.00 96.85           C  
ATOM    177 HG21 ILE A  11       6.801   9.404   8.251  1.00 96.85           H  
ATOM    178 HG22 ILE A  11       8.454   9.956   8.517  1.00 96.85           H  
ATOM    179 HG23 ILE A  11       8.033   9.106   7.007  1.00 96.85           H  
ATOM    180  CD1 ILE A  11       6.738   5.717   9.222  1.00 96.85           C  
ATOM    181 HD11 ILE A  11       7.559   5.042   9.465  1.00 96.85           H  
ATOM    182 HD12 ILE A  11       5.916   5.135   8.806  1.00 96.85           H  
ATOM    183 HD13 ILE A  11       6.389   6.207  10.130  1.00 96.85           H  
ATOM    184  N   LYS A  12      11.205   9.258   8.197  1.00 97.32           N  
ATOM    185  H   LYS A  12      10.965   9.167   7.220  1.00 97.32           H  
ATOM    186  CA  LYS A  12      12.090  10.359   8.600  1.00 97.32           C  
ATOM    187  HA  LYS A  12      12.468  10.170   9.604  1.00 97.32           H  
ATOM    188  C   LYS A  12      11.313  11.670   8.657  1.00 97.32           C  
ATOM    189  CB  LYS A  12      13.292  10.456   7.650  1.00 97.32           C  
ATOM    190  HB2 LYS A  12      12.937  10.622   6.633  1.00 97.32           H  
ATOM    191  HB3 LYS A  12      13.909  11.304   7.949  1.00 97.32           H  
ATOM    192  O   LYS A  12      10.508  11.949   7.766  1.00 97.32           O  
ATOM    193  CG  LYS A  12      14.141   9.177   7.692  1.00 97.32           C  
ATOM    194  HG2 LYS A  12      14.488   9.009   8.711  1.00 97.32           H  
ATOM    195  HG3 LYS A  12      13.535   8.325   7.384  1.00 97.32           H  
ATOM    196  CD  LYS A  12      15.351   9.276   6.763  1.00 97.32           C  
ATOM    197  HD2 LYS A  12      15.009   9.450   5.743  1.00 97.32           H  
ATOM    198  HD3 LYS A  12      15.986  10.102   7.084  1.00 97.32           H  
ATOM    199  CE  LYS A  12      16.120   7.955   6.843  1.00 97.32           C  
ATOM    200  HE2 LYS A  12      16.440   7.802   7.874  1.00 97.32           H  
ATOM    201  HE3 LYS A  12      15.438   7.144   6.589  1.00 97.32           H  
ATOM    202  NZ  LYS A  12      17.288   7.949   5.931  1.00 97.32           N  
ATOM    203  HZ1 LYS A  12      17.775   7.068   6.002  1.00 97.32           H  
ATOM    204  HZ2 LYS A  12      17.923   8.695   6.176  1.00 97.32           H  
ATOM    205  HZ3 LYS A  12      16.982   8.075   4.976  1.00 97.32           H  
ATOM    206  N   ASN A  13      11.574  12.488   9.668  1.00 98.30           N  
ATOM    207  H   ASN A  13      12.253  12.206  10.360  1.00 98.30           H  
ATOM    208  CA  ASN A  13      10.968  13.808   9.791  1.00 98.30           C  
ATOM    209  HA  ASN A  13       9.891  13.689   9.673  1.00 98.30           H  
ATOM    210  C   ASN A  13      11.455  14.755   8.682  1.00 98.30           C  
ATOM    211  CB  ASN A  13      11.256  14.347  11.201  1.00 98.30           C  
ATOM    212  HB2 ASN A  13      11.181  13.520  11.907  1.00 98.30           H  
ATOM    213  HB3 ASN A  13      12.275  14.731  11.255  1.00 98.30           H  
ATOM    214  O   ASN A  13      12.594  14.654   8.224  1.00 98.30           O  
ATOM    215  CG  ASN A  13      10.288  15.424  11.654  1.00 98.30           C  
ATOM    216  ND2 ASN A  13      10.368  15.854  12.886  1.00 98.30           N  
ATOM    217 HD21 ASN A  13       9.611  16.428  13.229  1.00 98.30           H  
ATOM    218 HD22 ASN A  13      10.957  15.341  13.526  1.00 98.30           H  
ATOM    219  OD1 ASN A  13       9.425  15.876  10.918  1.00 98.30           O  
ATOM    220  N   LYS A  14      10.589  15.683   8.260  1.00 98.41           N  
ATOM    221  H   LYS A  14       9.671  15.677   8.681  1.00 98.41           H  
ATOM    222  CA  LYS A  14      10.831  16.684   7.202  1.00 98.41           C  
ATOM    223  HA  LYS A  14       9.868  17.139   6.968  1.00 98.41           H  
ATOM    224  C   LYS A  14      11.297  16.061   5.875  1.00 98.41           C  
ATOM    225  CB  LYS A  14      11.757  17.798   7.727  1.00 98.41           C  
ATOM    226  HB2 LYS A  14      12.739  17.372   7.930  1.00 98.41           H  
ATOM    227  HB3 LYS A  14      11.868  18.564   6.959  1.00 98.41           H  
ATOM    228  O   LYS A  14      12.070  16.667   5.135  1.00 98.41           O  
ATOM    229  CG  LYS A  14      11.210  18.458   9.004  1.00 98.41           C  
ATOM    230  HG2 LYS A  14      11.000  17.694   9.753  1.00 98.41           H  
ATOM    231  HG3 LYS A  14      10.283  18.983   8.774  1.00 98.41           H  
ATOM    232  CD  LYS A  14      12.221  19.430   9.616  1.00 98.41           C  
ATOM    233  HD2 LYS A  14      12.378  20.273   8.942  1.00 98.41           H  
ATOM    234  HD3 LYS A  14      13.163  18.905   9.771  1.00 98.41           H  
ATOM    235  CE  LYS A  14      11.668  19.911  10.961  1.00 98.41           C  
ATOM    236  HE2 LYS A  14      10.795  20.537  10.781  1.00 98.41           H  
ATOM    237  HE3 LYS A  14      11.334  19.037  11.522  1.00 98.41           H  
ATOM    238  NZ  LYS A  14      12.692  20.640  11.747  1.00 98.41           N  
ATOM    239  HZ1 LYS A  14      13.476  20.032  11.933  1.00 98.41           H  
ATOM    240  HZ2 LYS A  14      13.016  21.455  11.245  1.00 98.41           H  
ATOM    241  HZ3 LYS A  14      12.308  20.926  12.636  1.00 98.41           H  
ATOM    242  N   SER A  15      10.849  14.839   5.582  1.00 98.10           N  
ATOM    243  H   SER A  15      10.131  14.451   6.178  1.00 98.10           H  
ATOM    244  CA  SER A  15      11.231  14.094   4.378  1.00 98.10           C  
ATOM    245  HA  SER A  15      12.227  14.425   4.081  1.00 98.10           H  
ATOM    246  C   SER A  15      10.300  14.385   3.199  1.00 98.10           C  
ATOM    247  CB  SER A  15      11.344  12.593   4.665  1.00 98.10           C  
ATOM    248  HB2 SER A  15      11.640  12.078   3.751  1.00 98.10           H  
ATOM    249  HB3 SER A  15      12.117  12.435   5.417  1.00 98.10           H  
ATOM    250  O   SER A  15       9.142  14.759   3.383  1.00 98.10           O  
ATOM    251  OG  SER A  15      10.132  12.037   5.125  1.00 98.10           O  
ATOM    252  HG  SER A  15      10.128  12.068   6.085  1.00 98.10           H  
ATOM    253  N   ARG A  16      10.816  14.217   1.974  1.00 98.72           N  
ATOM    254  H   ARG A  16      11.766  13.879   1.901  1.00 98.72           H  
ATOM    255  CA  ARG A  16      10.028  14.273   0.736  1.00 98.72           C  
ATOM    256  HA  ARG A  16       9.171  14.932   0.880  1.00 98.72           H  
ATOM    257  C   ARG A  16       9.481  12.884   0.421  1.00 98.72           C  
ATOM    258  CB  ARG A  16      10.861  14.826  -0.433  1.00 98.72           C  
ATOM    259  HB2 ARG A  16      10.272  14.732  -1.346  1.00 98.72           H  
ATOM    260  HB3 ARG A  16      11.768  14.233  -0.547  1.00 98.72           H  
ATOM    261  O   ARG A  16      10.255  11.929   0.301  1.00 98.72           O  
ATOM    262  CG  ARG A  16      11.224  16.305  -0.235  1.00 98.72           C  
ATOM    263  HG2 ARG A  16      11.753  16.422   0.711  1.00 98.72           H  
ATOM    264  HG3 ARG A  16      10.306  16.892  -0.199  1.00 98.72           H  
ATOM    265  CD  ARG A  16      12.114  16.858  -1.353  1.00 98.72           C  
ATOM    266  HD2 ARG A  16      12.943  16.170  -1.518  1.00 98.72           H  
ATOM    267  HD3 ARG A  16      12.533  17.811  -1.031  1.00 98.72           H  
ATOM    268  NE  ARG A  16      11.378  17.031  -2.617  1.00 98.72           N  
ATOM    269  HE  ARG A  16      11.087  16.193  -3.101  1.00 98.72           H  
ATOM    270  NH1 ARG A  16      11.011  19.299  -2.607  1.00 98.72           N  
ATOM    271 HH11 ARG A  16      10.632  20.107  -3.079  1.00 98.72           H  
ATOM    272 HH12 ARG A  16      11.346  19.337  -1.654  1.00 98.72           H  
ATOM    273  NH2 ARG A  16      10.440  18.102  -4.382  1.00 98.72           N  
ATOM    274 HH21 ARG A  16      10.040  18.908  -4.840  1.00 98.72           H  
ATOM    275 HH22 ARG A  16      10.150  17.207  -4.749  1.00 98.72           H  
ATOM    276  CZ  ARG A  16      10.950  18.135  -3.193  1.00 98.72           C  
ATOM    277  N   VAL A  17       8.164  12.776   0.304  1.00 98.73           N  
ATOM    278  H   VAL A  17       7.606  13.614   0.387  1.00 98.73           H  
ATOM    279  CA  VAL A  17       7.446  11.517   0.079  1.00 98.73           C  
ATOM    280  HA  VAL A  17       8.161  10.770  -0.267  1.00 98.73           H  
ATOM    281  C   VAL A  17       6.396  11.660  -1.019  1.00 98.73           C  
ATOM    282  CB  VAL A  17       6.798  10.975   1.370  1.00 98.73           C  
ATOM    283  HB  VAL A  17       6.343  10.015   1.126  1.00 98.73           H  
ATOM    284  O   VAL A  17       5.889  12.749  -1.260  1.00 98.73           O  
ATOM    285  CG1 VAL A  17       7.832  10.713   2.472  1.00 98.73           C  
ATOM    286 HG11 VAL A  17       8.252  11.653   2.832  1.00 98.73           H  
ATOM    287 HG12 VAL A  17       7.355  10.199   3.307  1.00 98.73           H  
ATOM    288 HG13 VAL A  17       8.634  10.086   2.083  1.00 98.73           H  
ATOM    289  CG2 VAL A  17       5.697  11.882   1.935  1.00 98.73           C  
ATOM    290 HG21 VAL A  17       4.896  12.001   1.205  1.00 98.73           H  
ATOM    291 HG22 VAL A  17       5.270  11.428   2.830  1.00 98.73           H  
ATOM    292 HG23 VAL A  17       6.103  12.863   2.181  1.00 98.73           H  
ATOM    293  N   ILE A  18       6.052  10.547  -1.655  1.00 97.54           N  
ATOM    294  H   ILE A  18       6.530   9.697  -1.390  1.00 97.54           H  
ATOM    295  CA  ILE A  18       4.901  10.403  -2.547  1.00 97.54           C  
ATOM    296  HA  ILE A  18       4.565  11.388  -2.873  1.00 97.54           H  
ATOM    297  C   ILE A  18       3.764   9.735  -1.770  1.00 97.54           C  
ATOM    298  CB  ILE A  18       5.290   9.577  -3.794  1.00 97.54           C  
ATOM    299  HB  ILE A  18       5.564   8.575  -3.463  1.00 97.54           H  
ATOM    300  O   ILE A  18       4.009   8.736  -1.082  1.00 97.54           O  
ATOM    301  CG1 ILE A  18       6.503  10.137  -4.566  1.00 97.54           C  
ATOM    302 HG12 ILE A  18       6.704   9.498  -5.426  1.00 97.54           H  
ATOM    303 HG13 ILE A  18       7.377  10.085  -3.916  1.00 97.54           H  
ATOM    304  CG2 ILE A  18       4.096   9.431  -4.740  1.00 97.54           C  
ATOM    305 HG21 ILE A  18       4.408   9.004  -5.693  1.00 97.54           H  
ATOM    306 HG22 ILE A  18       3.343   8.775  -4.304  1.00 97.54           H  
ATOM    307 HG23 ILE A  18       3.653  10.411  -4.922  1.00 97.54           H  
ATOM    308  CD1 ILE A  18       6.361  11.576  -5.072  1.00 97.54           C  
ATOM    309 HD11 ILE A  18       6.258  12.250  -4.222  1.00 97.54           H  
ATOM    310 HD12 ILE A  18       5.494  11.672  -5.726  1.00 97.54           H  
ATOM    311 HD13 ILE A  18       7.255  11.853  -5.630  1.00 97.54           H  
ATOM    312  N   LEU A  19       2.531  10.238  -1.897  1.00 97.41           N  
ATOM    313  H   LEU A  19       2.402  11.054  -2.478  1.00 97.41           H  
ATOM    314  CA  LEU A  19       1.342   9.527  -1.413  1.00 97.41           C  
ATOM    315  HA  LEU A  19       1.568   9.118  -0.428  1.00 97.41           H  
ATOM    316  C   LEU A  19       1.005   8.360  -2.351  1.00 97.41           C  
ATOM    317  CB  LEU A  19       0.152  10.495  -1.270  1.00 97.41           C  
ATOM    318  HB2 LEU A  19      -0.037  10.948  -2.244  1.00 97.41           H  
ATOM    319  HB3 LEU A  19       0.421  11.287  -0.571  1.00 97.41           H  
ATOM    320  O   LEU A  19       0.812   8.561  -3.549  1.00 97.41           O  
ATOM    321  CG  LEU A  19      -1.142   9.808  -0.783  1.00 97.41           C  
ATOM    322  HG  LEU A  19      -1.364   8.945  -1.411  1.00 97.41           H  
ATOM    323  CD1 LEU A  19      -1.033   9.340   0.667  1.00 97.41           C  
ATOM    324 HD11 LEU A  19      -0.223   8.619   0.779  1.00 97.41           H  
ATOM    325 HD12 LEU A  19      -1.962   8.845   0.950  1.00 97.41           H  
ATOM    326 HD13 LEU A  19      -0.856  10.191   1.324  1.00 97.41           H  
ATOM    327  CD2 LEU A  19      -2.339  10.747  -0.869  1.00 97.41           C  
ATOM    328 HD21 LEU A  19      -3.240  10.233  -0.535  1.00 97.41           H  
ATOM    329 HD22 LEU A  19      -2.477  11.038  -1.910  1.00 97.41           H  
ATOM    330 HD23 LEU A  19      -2.177  11.631  -0.252  1.00 97.41           H  
ATOM    331  N   VAL A  20       0.896   7.152  -1.797  1.00 96.24           N  
ATOM    332  H   VAL A  20       1.032   7.067  -0.800  1.00 96.24           H  
ATOM    333  CA  VAL A  20       0.554   5.930  -2.543  1.00 96.24           C  
ATOM    334  HA  VAL A  20       0.774   6.083  -3.600  1.00 96.24           H  
ATOM    335  C   VAL A  20      -0.944   5.637  -2.443  1.00 96.24           C  
ATOM    336  CB  VAL A  20       1.400   4.732  -2.060  1.00 96.24           C  
ATOM    337  HB  VAL A  20       1.139   4.492  -1.029  1.00 96.24           H  
ATOM    338  O   VAL A  20      -1.622   5.514  -3.460  1.00 96.24           O  
ATOM    339  CG1 VAL A  20       1.147   3.491  -2.921  1.00 96.24           C  
ATOM    340 HG11 VAL A  20       0.106   3.182  -2.823  1.00 96.24           H  
ATOM    341 HG12 VAL A  20       1.784   2.670  -2.592  1.00 96.24           H  
ATOM    342 HG13 VAL A  20       1.354   3.710  -3.969  1.00 96.24           H  
ATOM    343  CG2 VAL A  20       2.903   5.041  -2.112  1.00 96.24           C  
ATOM    344 HG21 VAL A  20       3.144   5.849  -1.421  1.00 96.24           H  
ATOM    345 HG22 VAL A  20       3.177   5.342  -3.124  1.00 96.24           H  
ATOM    346 HG23 VAL A  20       3.474   4.159  -1.822  1.00 96.24           H  
ATOM    347  N   ASP A  21      -1.475   5.556  -1.221  1.00 93.85           N  
ATOM    348  H   ASP A  21      -0.880   5.702  -0.419  1.00 93.85           H  
ATOM    349  CA  ASP A  21      -2.907   5.378  -0.961  1.00 93.85           C  
ATOM    350  HA  ASP A  21      -3.457   5.957  -1.703  1.00 93.85           H  
ATOM    351  C   ASP A  21      -3.283   5.917   0.428  1.00 93.85           C  
ATOM    352  CB  ASP A  21      -3.302   3.892  -1.106  1.00 93.85           C  
ATOM    353  HB2 ASP A  21      -2.867   3.335  -0.276  1.00 93.85           H  
ATOM    354  HB3 ASP A  21      -2.886   3.496  -2.033  1.00 93.85           H  
ATOM    355  O   ASP A  21      -2.448   5.976   1.333  1.00 93.85           O  
ATOM    356  CG  ASP A  21      -4.820   3.651  -1.135  1.00 93.85           C  
ATOM    357  OD1 ASP A  21      -5.568   4.562  -1.563  1.00 93.85           O  
ATOM    358  OD2 ASP A  21      -5.255   2.549  -0.730  1.00 93.85           O  
ATOM    359  N   ALA A  22      -4.548   6.291   0.609  1.00 95.44           N  
ATOM    360  H   ALA A  22      -5.192   6.148  -0.156  1.00 95.44           H  
ATOM    361  CA  ALA A  22      -5.117   6.659   1.901  1.00 95.44           C  
ATOM    362  HA  ALA A  22      -4.569   6.150   2.694  1.00 95.44           H  
ATOM    363  C   ALA A  22      -6.573   6.183   1.956  1.00 95.44           C  
ATOM    364  CB  ALA A  22      -4.971   8.169   2.126  1.00 95.44           C  
ATOM    365  HB1 ALA A  22      -3.918   8.425   2.239  1.00 95.44           H  
ATOM    366  HB2 ALA A  22      -5.513   8.461   3.025  1.00 95.44           H  
ATOM    367  HB3 ALA A  22      -5.377   8.721   1.278  1.00 95.44           H  
ATOM    368  O   ALA A  22      -7.457   6.766   1.334  1.00 95.44           O  
ATOM    369  N   THR A  23      -6.816   5.093   2.687  1.00 91.51           N  
ATOM    370  H   THR A  23      -6.052   4.704   3.221  1.00 91.51           H  
ATOM    371  CA  THR A  23      -8.162   4.491   2.820  1.00 91.51           C  
ATOM    372  HA  THR A  23      -8.801   4.872   2.023  1.00 91.51           H  
ATOM    373  C   THR A  23      -8.874   4.878   4.112  1.00 91.51           C  
ATOM    374  CB  THR A  23      -8.121   2.959   2.679  1.00 91.51           C  
ATOM    375  HB  THR A  23      -9.016   2.524   3.125  1.00 91.51           H  
ATOM    376  O   THR A  23     -10.082   4.698   4.220  1.00 91.51           O  
ATOM    377  CG2 THR A  23      -8.076   2.551   1.209  1.00 91.51           C  
ATOM    378 HG21 THR A  23      -9.013   2.832   0.728  1.00 91.51           H  
ATOM    379 HG22 THR A  23      -7.933   1.474   1.125  1.00 91.51           H  
ATOM    380 HG23 THR A  23      -7.260   3.070   0.706  1.00 91.51           H  
ATOM    381  OG1 THR A  23      -6.980   2.379   3.283  1.00 91.51           O  
ATOM    382  HG1 THR A  23      -6.233   2.682   2.762  1.00 91.51           H  
ATOM    383  N   ASP A  24      -8.124   5.409   5.073  1.00 93.73           N  
ATOM    384  H   ASP A  24      -7.145   5.559   4.874  1.00 93.73           H  
ATOM    385  CA  ASP A  24      -8.557   5.896   6.381  1.00 93.73           C  
ATOM    386  HA  ASP A  24      -9.522   6.397   6.301  1.00 93.73           H  
ATOM    387  C   ASP A  24      -7.487   6.891   6.871  1.00 93.73           C  
ATOM    388  CB  ASP A  24      -8.685   4.694   7.328  1.00 93.73           C  
ATOM    389  HB2 ASP A  24      -9.294   3.922   6.859  1.00 93.73           H  
ATOM    390  HB3 ASP A  24      -7.697   4.274   7.521  1.00 93.73           H  
ATOM    391  O   ASP A  24      -6.331   6.793   6.441  1.00 93.73           O  
ATOM    392  CG  ASP A  24      -9.314   5.080   8.658  1.00 93.73           C  
ATOM    393  OD1 ASP A  24      -8.551   5.575   9.515  1.00 93.73           O  
ATOM    394  OD2 ASP A  24     -10.533   4.874   8.797  1.00 93.73           O  
ATOM    395  N   VAL A  25      -7.807   7.817   7.782  1.00 97.02           N  
ATOM    396  H   VAL A  25      -8.722   7.787   8.209  1.00 97.02           H  
ATOM    397  CA  VAL A  25      -6.784   8.711   8.367  1.00 97.02           C  
ATOM    398  HA  VAL A  25      -6.264   9.206   7.547  1.00 97.02           H  
ATOM    399  C   VAL A  25      -5.715   7.933   9.143  1.00 97.02           C  
ATOM    400  CB  VAL A  25      -7.395   9.816   9.250  1.00 97.02           C  
ATOM    401  HB  VAL A  25      -6.580  10.445   9.609  1.00 97.02           H  
ATOM    402  O   VAL A  25      -4.560   8.347   9.174  1.00 97.02           O  
ATOM    403  CG1 VAL A  25      -8.340  10.710   8.440  1.00 97.02           C  
ATOM    404 HG11 VAL A  25      -9.216  10.146   8.119  1.00 97.02           H  
ATOM    405 HG12 VAL A  25      -7.817  11.108   7.571  1.00 97.02           H  
ATOM    406 HG13 VAL A  25      -8.670  11.542   9.062  1.00 97.02           H  
ATOM    407  CG2 VAL A  25      -8.139   9.281  10.474  1.00 97.02           C  
ATOM    408 HG21 VAL A  25      -7.455   8.733  11.122  1.00 97.02           H  
ATOM    409 HG22 VAL A  25      -8.969   8.637  10.183  1.00 97.02           H  
ATOM    410 HG23 VAL A  25      -8.525  10.121  11.050  1.00 97.02           H  
ATOM    411  N   GLN A  26      -6.059   6.762   9.685  1.00 96.26           N  
ATOM    412  H   GLN A  26      -7.032   6.496   9.636  1.00 96.26           H  
ATOM    413  CA  GLN A  26      -5.157   5.809  10.337  1.00 96.26           C  
ATOM    414  HA  GLN A  26      -4.359   6.371  10.825  1.00 96.26           H  
ATOM    415  C   GLN A  26      -4.504   4.824   9.348  1.00 96.26           C  
ATOM    416  CB  GLN A  26      -5.917   5.019  11.419  1.00 96.26           C  
ATOM    417  HB2 GLN A  26      -5.216   4.362  11.932  1.00 96.26           H  
ATOM    418  HB3 GLN A  26      -6.666   4.393  10.933  1.00 96.26           H  
ATOM    419  O   GLN A  26      -3.751   3.947   9.774  1.00 96.26           O  
ATOM    420  CG  GLN A  26      -6.612   5.889  12.475  1.00 96.26           C  
ATOM    421  HG2 GLN A  26      -5.867   6.419  13.069  1.00 96.26           H  
ATOM    422  HG3 GLN A  26      -7.247   6.625  11.982  1.00 96.26           H  
ATOM    423  CD  GLN A  26      -7.492   5.056  13.403  1.00 96.26           C  
ATOM    424  NE2 GLN A  26      -8.722   5.465  13.623  1.00 96.26           N  
ATOM    425 HE21 GLN A  26      -9.315   4.862  14.176  1.00 96.26           H  
ATOM    426 HE22 GLN A  26      -9.090   6.238  13.086  1.00 96.26           H  
ATOM    427  OE1 GLN A  26      -7.109   4.020  13.931  1.00 96.26           O  
ATOM    428  N   ARG A  27      -4.791   4.901   8.038  1.00 95.49           N  
ATOM    429  H   ARG A  27      -5.408   5.646   7.748  1.00 95.49           H  
ATOM    430  CA  ARG A  27      -4.241   4.022   6.982  1.00 95.49           C  
ATOM    431  HA  ARG A  27      -3.323   3.565   7.350  1.00 95.49           H  
ATOM    432  C   ARG A  27      -3.807   4.816   5.752  1.00 95.49           C  
ATOM    433  CB  ARG A  27      -5.214   2.889   6.614  1.00 95.49           C  
ATOM    434  HB2 ARG A  27      -4.797   2.355   5.760  1.00 95.49           H  
ATOM    435  HB3 ARG A  27      -6.171   3.301   6.293  1.00 95.49           H  
ATOM    436  O   ARG A  27      -4.329   4.622   4.650  1.00 95.49           O  
ATOM    437  CG  ARG A  27      -5.423   1.886   7.755  1.00 95.49           C  
ATOM    438  HG2 ARG A  27      -4.465   1.656   8.221  1.00 95.49           H  
ATOM    439  HG3 ARG A  27      -6.075   2.334   8.505  1.00 95.49           H  
ATOM    440  CD  ARG A  27      -6.061   0.584   7.244  1.00 95.49           C  
ATOM    441  HD2 ARG A  27      -6.973   0.839   6.704  1.00 95.49           H  
ATOM    442  HD3 ARG A  27      -6.347  -0.025   8.102  1.00 95.49           H  
ATOM    443  NE  ARG A  27      -5.163  -0.192   6.352  1.00 95.49           N  
ATOM    444  HE  ARG A  27      -5.305  -0.068   5.360  1.00 95.49           H  
ATOM    445  NH1 ARG A  27      -3.827  -1.184   7.944  1.00 95.49           N  
ATOM    446 HH11 ARG A  27      -2.970  -1.683   8.131  1.00 95.49           H  
ATOM    447 HH12 ARG A  27      -4.229  -0.575   8.643  1.00 95.49           H  
ATOM    448  NH2 ARG A  27      -3.542  -1.705   5.812  1.00 95.49           N  
ATOM    449 HH21 ARG A  27      -2.873  -2.420   6.060  1.00 95.49           H  
ATOM    450 HH22 ARG A  27      -3.659  -1.514   4.828  1.00 95.49           H  
ATOM    451  CZ  ARG A  27      -4.188  -1.017   6.704  1.00 95.49           C  
ATOM    452  N   VAL A  28      -2.808   5.670   5.958  1.00 97.51           N  
ATOM    453  H   VAL A  28      -2.454   5.777   6.898  1.00 97.51           H  
ATOM    454  CA  VAL A  28      -2.109   6.399   4.897  1.00 97.51           C  
ATOM    455  HA  VAL A  28      -2.711   6.378   3.989  1.00 97.51           H  
ATOM    456  C   VAL A  28      -0.781   5.710   4.584  1.00 97.51           C  
ATOM    457  CB  VAL A  28      -1.933   7.875   5.293  1.00 97.51           C  
ATOM    458  HB  VAL A  28      -1.350   7.939   6.211  1.00 97.51           H  
ATOM    459  O   VAL A  28      -0.029   5.345   5.490  1.00 97.51           O  
ATOM    460  CG1 VAL A  28      -1.216   8.677   4.203  1.00 97.51           C  
ATOM    461 HG11 VAL A  28      -1.148   9.724   4.499  1.00 97.51           H  
ATOM    462 HG12 VAL A  28      -1.772   8.603   3.269  1.00 97.51           H  
ATOM    463 HG13 VAL A  28      -0.205   8.298   4.056  1.00 97.51           H  
ATOM    464  CG2 VAL A  28      -3.302   8.517   5.543  1.00 97.51           C  
ATOM    465 HG21 VAL A  28      -3.685   8.208   6.516  1.00 97.51           H  
ATOM    466 HG22 VAL A  28      -4.013   8.210   4.776  1.00 97.51           H  
ATOM    467 HG23 VAL A  28      -3.217   9.603   5.523  1.00 97.51           H  
ATOM    468  N   PHE A  29      -0.487   5.527   3.300  1.00 97.92           N  
ATOM    469  H   PHE A  29      -1.155   5.830   2.606  1.00 97.92           H  
ATOM    470  CA  PHE A  29       0.720   4.867   2.810  1.00 97.92           C  
ATOM    471  HA  PHE A  29       1.345   4.601   3.663  1.00 97.92           H  
ATOM    472  C   PHE A  29       1.526   5.815   1.932  1.00 97.92           C  
ATOM    473  CB  PHE A  29       0.365   3.558   2.097  1.00 97.92           C  
ATOM    474  HB2 PHE A  29      -0.358   3.756   1.305  1.00 97.92           H  
ATOM    475  HB3 PHE A  29       1.262   3.150   1.632  1.00 97.92           H  
ATOM    476  O   PHE A  29       1.023   6.369   0.955  1.00 97.92           O  
ATOM    477  CG  PHE A  29      -0.198   2.533   3.058  1.00 97.92           C  
ATOM    478  CD1 PHE A  29       0.663   1.646   3.732  1.00 97.92           C  
ATOM    479  HD1 PHE A  29       1.722   1.659   3.520  1.00 97.92           H  
ATOM    480  CD2 PHE A  29      -1.577   2.521   3.340  1.00 97.92           C  
ATOM    481  HD2 PHE A  29      -2.237   3.199   2.820  1.00 97.92           H  
ATOM    482  CE1 PHE A  29       0.141   0.760   4.691  1.00 97.92           C  
ATOM    483  HE1 PHE A  29       0.789   0.067   5.207  1.00 97.92           H  
ATOM    484  CE2 PHE A  29      -2.090   1.649   4.314  1.00 97.92           C  
ATOM    485  HE2 PHE A  29      -3.149   1.654   4.524  1.00 97.92           H  
ATOM    486  CZ  PHE A  29      -1.227   0.779   5.003  1.00 97.92           C  
ATOM    487  HZ  PHE A  29      -1.608   0.120   5.768  1.00 97.92           H  
ATOM    488  N   VAL A  30       2.796   5.990   2.287  1.00 98.18           N  
ATOM    489  H   VAL A  30       3.144   5.460   3.073  1.00 98.18           H  
ATOM    490  CA  VAL A  30       3.728   6.916   1.633  1.00 98.18           C  
ATOM    491  HA  VAL A  30       3.279   7.269   0.704  1.00 98.18           H  
ATOM    492  C   VAL A  30       5.023   6.201   1.265  1.00 98.18           C  
ATOM    493  CB  VAL A  30       4.017   8.153   2.508  1.00 98.18           C  
ATOM    494  HB  VAL A  30       4.722   8.785   1.967  1.00 98.18           H  
ATOM    495  O   VAL A  30       5.393   5.215   1.901  1.00 98.18           O  
ATOM    496  CG1 VAL A  30       2.756   8.989   2.753  1.00 98.18           C  
ATOM    497 HG11 VAL A  30       3.016   9.909   3.277  1.00 98.18           H  
ATOM    498 HG12 VAL A  30       2.298   9.251   1.799  1.00 98.18           H  
ATOM    499 HG13 VAL A  30       2.040   8.428   3.352  1.00 98.18           H  
ATOM    500  CG2 VAL A  30       4.646   7.803   3.865  1.00 98.18           C  
ATOM    501 HG21 VAL A  30       4.847   8.718   4.422  1.00 98.18           H  
ATOM    502 HG22 VAL A  30       5.588   7.275   3.720  1.00 98.18           H  
ATOM    503 HG23 VAL A  30       3.969   7.178   4.448  1.00 98.18           H  
ATOM    504  N   ARG A  31       5.748   6.698   0.264  1.00 97.36           N  
ATOM    505  H   ARG A  31       5.379   7.499  -0.229  1.00 97.36           H  
ATOM    506  CA  ARG A  31       7.087   6.199  -0.107  1.00 97.36           C  
ATOM    507  HA  ARG A  31       7.478   5.614   0.725  1.00 97.36           H  
ATOM    508  C   ARG A  31       8.062   7.350  -0.341  1.00 97.36           C  
ATOM    509  CB  ARG A  31       6.979   5.258  -1.314  1.00 97.36           C  
ATOM    510  HB2 ARG A  31       6.278   4.472  -1.032  1.00 97.36           H  
ATOM    511  HB3 ARG A  31       7.951   4.803  -1.502  1.00 97.36           H  
ATOM    512  O   ARG A  31       7.595   8.433  -0.684  1.00 97.36           O  
ATOM    513  CG  ARG A  31       6.463   5.904  -2.609  1.00 97.36           C  
ATOM    514  HG2 ARG A  31       5.472   6.322  -2.434  1.00 97.36           H  
ATOM    515  HG3 ARG A  31       7.135   6.701  -2.925  1.00 97.36           H  
ATOM    516  CD  ARG A  31       6.378   4.837  -3.711  1.00 97.36           C  
ATOM    517  HD2 ARG A  31       7.380   4.596  -4.068  1.00 97.36           H  
ATOM    518  HD3 ARG A  31       5.947   3.929  -3.290  1.00 97.36           H  
ATOM    519  NE  ARG A  31       5.525   5.251  -4.836  1.00 97.36           N  
ATOM    520  HE  ARG A  31       4.656   4.750  -4.957  1.00 97.36           H  
ATOM    521  NH1 ARG A  31       6.894   6.802  -5.857  1.00 97.36           N  
ATOM    522 HH11 ARG A  31       6.999   7.474  -6.604  1.00 97.36           H  
ATOM    523 HH12 ARG A  31       7.591   6.696  -5.133  1.00 97.36           H  
ATOM    524  NH2 ARG A  31       4.903   6.303  -6.716  1.00 97.36           N  
ATOM    525 HH21 ARG A  31       4.942   7.004  -7.443  1.00 97.36           H  
ATOM    526 HH22 ARG A  31       3.977   5.901  -6.696  1.00 97.36           H  
ATOM    527  CZ  ARG A  31       5.787   6.116  -5.795  1.00 97.36           C  
ATOM    528  N   PRO A  32       9.385   7.173  -0.183  1.00 98.08           N  
ATOM    529  CA  PRO A  32      10.336   8.249  -0.452  1.00 98.08           C  
ATOM    530  HA  PRO A  32      10.120   9.081   0.218  1.00 98.08           H  
ATOM    531  C   PRO A  32      10.240   8.728  -1.907  1.00 98.08           C  
ATOM    532  CB  PRO A  32      11.721   7.688  -0.123  1.00 98.08           C  
ATOM    533  HB2 PRO A  32      12.211   7.364  -1.042  1.00 98.08           H  
ATOM    534  HB3 PRO A  32      12.342   8.422   0.390  1.00 98.08           H  
ATOM    535  O   PRO A  32      10.040   7.922  -2.818  1.00 98.08           O  
ATOM    536  CG  PRO A  32      11.440   6.472   0.761  1.00 98.08           C  
ATOM    537  HG2 PRO A  32      11.357   6.790   1.800  1.00 98.08           H  
ATOM    538  HG3 PRO A  32      12.208   5.706   0.654  1.00 98.08           H  
ATOM    539  CD  PRO A  32      10.080   5.978   0.271  1.00 98.08           C  
ATOM    540  HD2 PRO A  32       9.556   5.481   1.087  1.00 98.08           H  
ATOM    541  HD3 PRO A  32      10.215   5.293  -0.566  1.00 98.08           H  
ATOM    542  N   ALA A  33      10.373  10.038  -2.114  1.00 97.23           N  
ATOM    543  H   ALA A  33      10.500  10.647  -1.318  1.00 97.23           H  
ATOM    544  CA  ALA A  33      10.214  10.672  -3.425  1.00 97.23           C  
ATOM    545  HA  ALA A  33       9.524  10.075  -4.020  1.00 97.23           H  
ATOM    546  C   ALA A  33      11.504  10.756  -4.264  1.00 97.23           C  
ATOM    547  CB  ALA A  33       9.577  12.047  -3.211  1.00 97.23           C  
ATOM    548  HB1 ALA A  33       8.636  11.949  -2.668  1.00 97.23           H  
ATOM    549  HB2 ALA A  33      10.257  12.692  -2.654  1.00 97.23           H  
ATOM    550  HB3 ALA A  33       9.374  12.506  -4.178  1.00 97.23           H  
ATOM    551  O   ALA A  33      11.486  11.293  -5.367  1.00 97.23           O  
ATOM    552  N   ASP A  34      12.633  10.245  -3.766  1.00 95.86           N  
ATOM    553  H   ASP A  34      12.604   9.740  -2.892  1.00 95.86           H  
ATOM    554  CA  ASP A  34      13.890  10.272  -4.512  1.00 95.86           C  
ATOM    555  HA  ASP A  34      14.001  11.274  -4.927  1.00 95.86           H  
ATOM    556  C   ASP A  34      13.896   9.286  -5.698  1.00 95.86           C  
ATOM    557  CB  ASP A  34      15.071  10.046  -3.558  1.00 95.86           C  
ATOM    558  HB2 ASP A  34      14.971  10.699  -2.691  1.00 95.86           H  
ATOM    559  HB3 ASP A  34      15.993  10.314  -4.074  1.00 95.86           H  
ATOM    560  O   ASP A  34      13.295   8.209  -5.646  1.00 95.86           O  
ATOM    561  CG  ASP A  34      15.167   8.593  -3.101  1.00 95.86           C  
ATOM    562  OD1 ASP A  34      14.568   8.248  -2.058  1.00 95.86           O  
ATOM    563  OD2 ASP A  34      15.834   7.807  -3.809  1.00 95.86           O  
ATOM    564  N   THR A  35      14.635   9.630  -6.759  1.00 92.46           N  
ATOM    565  H   THR A  35      15.034  10.557  -6.792  1.00 92.46           H  
ATOM    566  CA  THR A  35      14.712   8.862  -8.015  1.00 92.46           C  
ATOM    567  HA  THR A  35      13.733   8.885  -8.494  1.00 92.46           H  
ATOM    568  C   THR A  35      15.110   7.398  -7.806  1.00 92.46           C  
ATOM    569  CB  THR A  35      15.740   9.504  -8.968  1.00 92.46           C  
ATOM    570  HB  THR A  35      16.746   9.238  -8.643  1.00 92.46           H  
ATOM    571  O   THR A  35      14.628   6.514  -8.517  1.00 92.46           O  
ATOM    572  CG2 THR A  35      15.563   9.071 -10.422  1.00 92.46           C  
ATOM    573 HG21 THR A  35      15.698   7.993 -10.515  1.00 92.46           H  
ATOM    574 HG22 THR A  35      14.569   9.342 -10.776  1.00 92.46           H  
ATOM    575 HG23 THR A  35      16.314   9.554 -11.048  1.00 92.46           H  
ATOM    576  OG1 THR A  35      15.634  10.908  -8.942  1.00 92.46           O  
ATOM    577  HG1 THR A  35      16.045  11.228  -9.749  1.00 92.46           H  
ATOM    578  N   ARG A  36      15.961   7.101  -6.811  1.00 94.65           N  
ATOM    579  H   ARG A  36      16.182   7.829  -6.147  1.00 94.65           H  
ATOM    580  CA  ARG A  36      16.400   5.729  -6.515  1.00 94.65           C  
ATOM    581  HA  ARG A  36      16.616   5.229  -7.460  1.00 94.65           H  
ATOM    582  C   ARG A  36      15.285   4.924  -5.851  1.00 94.65           C  
ATOM    583  CB  ARG A  36      17.687   5.765  -5.676  1.00 94.65           C  
ATOM    584  HB2 ARG A  36      18.468   6.266  -6.249  1.00 94.65           H  
ATOM    585  HB3 ARG A  36      17.518   6.332  -4.761  1.00 94.65           H  
ATOM    586  O   ARG A  36      15.096   3.764  -6.216  1.00 94.65           O  
ATOM    587  CG  ARG A  36      18.163   4.358  -5.294  1.00 94.65           C  
ATOM    588  HG2 ARG A  36      17.381   3.842  -4.737  1.00 94.65           H  
ATOM    589  HG3 ARG A  36      18.389   3.792  -6.198  1.00 94.65           H  
ATOM    590  CD  ARG A  36      19.403   4.431  -4.406  1.00 94.65           C  
ATOM    591  HD2 ARG A  36      20.214   4.892  -4.970  1.00 94.65           H  
ATOM    592  HD3 ARG A  36      19.174   5.050  -3.539  1.00 94.65           H  
ATOM    593  NE  ARG A  36      19.797   3.082  -3.958  1.00 94.65           N  
ATOM    594  HE  ARG A  36      19.186   2.327  -4.236  1.00 94.65           H  
ATOM    595  NH1 ARG A  36      21.666   3.688  -2.779  1.00 94.65           N  
ATOM    596 HH11 ARG A  36      21.481   4.650  -3.024  1.00 94.65           H  
ATOM    597 HH12 ARG A  36      22.470   3.445  -2.218  1.00 94.65           H  
ATOM    598  NH2 ARG A  36      21.078   1.536  -2.890  1.00 94.65           N  
ATOM    599 HH21 ARG A  36      20.450   0.808  -3.199  1.00 94.65           H  
ATOM    600 HH22 ARG A  36      21.875   1.301  -2.316  1.00 94.65           H  
ATOM    601  CZ  ARG A  36      20.842   2.776  -3.214  1.00 94.65           C  
ATOM    602  N   SER A  37      14.542   5.517  -4.922  1.00 94.35           N  
ATOM    603  H   SER A  37      14.804   6.445  -4.623  1.00 94.35           H  
ATOM    604  CA  SER A  37      13.368   4.891  -4.305  1.00 94.35           C  
ATOM    605  HA  SER A  37      13.646   3.903  -3.938  1.00 94.35           H  
ATOM    606  C   SER A  37      12.230   4.705  -5.308  1.00 94.35           C  
ATOM    607  CB  SER A  37      12.891   5.706  -3.106  1.00 94.35           C  
ATOM    608  HB2 SER A  37      12.668   6.727  -3.415  1.00 94.35           H  
ATOM    609  HB3 SER A  37      11.989   5.254  -2.693  1.00 94.35           H  
ATOM    610  O   SER A  37      11.624   3.636  -5.331  1.00 94.35           O  
ATOM    611  OG  SER A  37      13.901   5.705  -2.117  1.00 94.35           O  
ATOM    612  HG  SER A  37      14.232   6.605  -2.071  1.00 94.35           H  
ATOM    613  N   GLN A  38      11.991   5.671  -6.204  1.00 91.35           N  
ATOM    614  H   GLN A  38      12.478   6.551  -6.111  1.00 91.35           H  
ATOM    615  CA  GLN A  38      11.023   5.510  -7.295  1.00 91.35           C  
ATOM    616  HA  GLN A  38      10.077   5.189  -6.858  1.00 91.35           H  
ATOM    617  C   GLN A  38      11.454   4.413  -8.283  1.00 91.35           C  
ATOM    618  CB  GLN A  38      10.788   6.861  -7.984  1.00 91.35           C  
ATOM    619  HB2 GLN A  38      11.686   7.167  -8.519  1.00 91.35           H  
ATOM    620  HB3 GLN A  38      10.568   7.608  -7.221  1.00 91.35           H  
ATOM    621  O   GLN A  38      10.642   3.564  -8.644  1.00 91.35           O  
ATOM    622  CG  GLN A  38       9.597   6.790  -8.956  1.00 91.35           C  
ATOM    623  HG2 GLN A  38       9.842   6.151  -9.804  1.00 91.35           H  
ATOM    624  HG3 GLN A  38       8.742   6.352  -8.441  1.00 91.35           H  
ATOM    625  CD  GLN A  38       9.197   8.164  -9.486  1.00 91.35           C  
ATOM    626  NE2 GLN A  38       7.929   8.392  -9.749  1.00 91.35           N  
ATOM    627 HE21 GLN A  38       7.708   9.318 -10.086  1.00 91.35           H  
ATOM    628 HE22 GLN A  38       7.250   7.644  -9.725  1.00 91.35           H  
ATOM    629  OE1 GLN A  38      10.009   9.052  -9.670  1.00 91.35           O  
ATOM    630  N   LYS A  39      12.744   4.338  -8.651  1.00 90.25           N  
ATOM    631  H   LYS A  39      13.365   5.084  -8.376  1.00 90.25           H  
ATOM    632  CA  LYS A  39      13.288   3.200  -9.416  1.00 90.25           C  
ATOM    633  HA  LYS A  39      12.740   3.130 -10.355  1.00 90.25           H  
ATOM    634  C   LYS A  39      13.046   1.867  -8.708  1.00 90.25           C  
ATOM    635  CB  LYS A  39      14.783   3.406  -9.733  1.00 90.25           C  
ATOM    636  HB2 LYS A  39      14.868   4.218 -10.455  1.00 90.25           H  
ATOM    637  HB3 LYS A  39      15.326   3.691  -8.832  1.00 90.25           H  
ATOM    638  O   LYS A  39      12.570   0.917  -9.321  1.00 90.25           O  
ATOM    639  CG  LYS A  39      15.412   2.116 -10.303  1.00 90.25           C  
ATOM    640  HG2 LYS A  39      15.603   1.410  -9.495  1.00 90.25           H  
ATOM    641  HG3 LYS A  39      14.691   1.653 -10.978  1.00 90.25           H  
ATOM    642  CD  LYS A  39      16.716   2.345 -11.073  1.00 90.25           C  
ATOM    643  HD2 LYS A  39      16.629   3.294 -11.603  1.00 90.25           H  
ATOM    644  HD3 LYS A  39      17.551   2.413 -10.376  1.00 90.25           H  
ATOM    645  CE  LYS A  39      16.920   1.181 -12.062  1.00 90.25           C  
ATOM    646  HE2 LYS A  39      17.100   0.270 -11.491  1.00 90.25           H  
ATOM    647  HE3 LYS A  39      15.991   1.032 -12.612  1.00 90.25           H  
ATOM    648  NZ  LYS A  39      18.027   1.414 -13.029  1.00 90.25           N  
ATOM    649  HZ1 LYS A  39      18.124   0.629 -13.657  1.00 90.25           H  
ATOM    650  HZ2 LYS A  39      18.907   1.578 -12.563  1.00 90.25           H  
ATOM    651  HZ3 LYS A  39      17.828   2.216 -13.610  1.00 90.25           H  
ATOM    652  N   ALA A  40      13.380   1.776  -7.427  1.00 93.37           N  
ATOM    653  H   ALA A  40      13.783   2.578  -6.963  1.00 93.37           H  
ATOM    654  CA  ALA A  40      13.212   0.533  -6.690  1.00 93.37           C  
ATOM    655  HA  ALA A  40      13.695  -0.266  -7.253  1.00 93.37           H  
ATOM    656  C   ALA A  40      11.724   0.138  -6.564  1.00 93.37           C  
ATOM    657  CB  ALA A  40      13.956   0.673  -5.359  1.00 93.37           C  
ATOM    658  HB1 ALA A  40      15.005   0.902  -5.548  1.00 93.37           H  
ATOM    659  HB2 ALA A  40      13.521   1.480  -4.770  1.00 93.37           H  
ATOM    660  HB3 ALA A  40      13.897  -0.266  -4.807  1.00 93.37           H  
ATOM    661  O   ALA A  40      11.411  -1.047  -6.631  1.00 93.37           O  
ATOM    662  N   PHE A  41      10.806   1.107  -6.471  1.00 93.72           N  
ATOM    663  H   PHE A  41      11.121   2.063  -6.391  1.00 93.72           H  
ATOM    664  CA  PHE A  41       9.361   0.865  -6.416  1.00 93.72           C  
ATOM    665  HA  PHE A  41       9.167   0.087  -5.679  1.00 93.72           H  
ATOM    666  C   PHE A  41       8.796   0.351  -7.745  1.00 93.72           C  
ATOM    667  CB  PHE A  41       8.658   2.149  -5.957  1.00 93.72           C  
ATOM    668  HB2 PHE A  41       8.796   2.926  -6.709  1.00 93.72           H  
ATOM    669  HB3 PHE A  41       9.128   2.499  -5.037  1.00 93.72           H  
ATOM    670  O   PHE A  41       8.173  -0.712  -7.771  1.00 93.72           O  
ATOM    671  CG  PHE A  41       7.180   1.970  -5.686  1.00 93.72           C  
ATOM    672  CD1 PHE A  41       6.221   2.459  -6.594  1.00 93.72           C  
ATOM    673  HD1 PHE A  41       6.530   2.947  -7.507  1.00 93.72           H  
ATOM    674  CD2 PHE A  41       6.762   1.303  -4.520  1.00 93.72           C  
ATOM    675  HD2 PHE A  41       7.493   0.903  -3.834  1.00 93.72           H  
ATOM    676  CE1 PHE A  41       4.851   2.304  -6.316  1.00 93.72           C  
ATOM    677  HE1 PHE A  41       4.111   2.672  -7.011  1.00 93.72           H  
ATOM    678  CE2 PHE A  41       5.392   1.135  -4.258  1.00 93.72           C  
ATOM    679  HE2 PHE A  41       5.070   0.600  -3.377  1.00 93.72           H  
ATOM    680  CZ  PHE A  41       4.434   1.645  -5.149  1.00 93.72           C  
ATOM    681  HZ  PHE A  41       3.379   1.516  -4.953  1.00 93.72           H  
ATOM    682  N   ASP A  42       9.062   1.042  -8.856  1.00 91.66           N  
ATOM    683  H   ASP A  42       9.516   1.941  -8.783  1.00 91.66           H  
ATOM    684  CA  ASP A  42       8.527   0.622 -10.155  1.00 91.66           C  
ATOM    685  HA  ASP A  42       7.457   0.449 -10.037  1.00 91.66           H  
ATOM    686  C   ASP A  42       9.165  -0.704 -10.620  1.00 91.66           C  
ATOM    687  CB  ASP A  42       8.697   1.711 -11.227  1.00 91.66           C  
ATOM    688  HB2 ASP A  42       9.753   1.762 -11.490  1.00 91.66           H  
ATOM    689  HB3 ASP A  42       8.154   1.402 -12.121  1.00 91.66           H  
ATOM    690  O   ASP A  42       8.499  -1.484 -11.296  1.00 91.66           O  
ATOM    691  CG  ASP A  42       8.245   3.130 -10.857  1.00 91.66           C  
ATOM    692  OD1 ASP A  42       7.371   3.297  -9.984  1.00 91.66           O  
ATOM    693  OD2 ASP A  42       8.807   4.059 -11.487  1.00 91.66           O  
ATOM    694  N   ASN A  43      10.413  -1.003 -10.211  1.00 91.51           N  
ATOM    695  H   ASN A  43      10.913  -0.312  -9.670  1.00 91.51           H  
ATOM    696  CA  ASN A  43      11.032  -2.328 -10.385  1.00 91.51           C  
ATOM    697  HA  ASN A  43      11.066  -2.580 -11.445  1.00 91.51           H  
ATOM    698  C   ASN A  43      10.217  -3.431  -9.694  1.00 91.51           C  
ATOM    699  CB  ASN A  43      12.463  -2.356  -9.809  1.00 91.51           C  
ATOM    700  HB2 ASN A  43      12.695  -3.390  -9.553  1.00 91.51           H  
ATOM    701  HB3 ASN A  43      12.517  -1.771  -8.891  1.00 91.51           H  
ATOM    702  O   ASN A  43       9.826  -4.392 -10.350  1.00 91.51           O  
ATOM    703  CG  ASN A  43      13.550  -1.896 -10.755  1.00 91.51           C  
ATOM    704  ND2 ASN A  43      14.771  -2.317 -10.525  1.00 91.51           N  
ATOM    705 HD21 ASN A  43      15.392  -2.210 -11.314  1.00 91.51           H  
ATOM    706 HD22 ASN A  43      14.886  -3.057  -9.847  1.00 91.51           H  
ATOM    707  OD1 ASN A  43      13.356  -1.175 -11.711  1.00 91.51           O  
ATOM    708  N   ILE A  44       9.927  -3.279  -8.392  1.00 94.24           N  
ATOM    709  H   ILE A  44      10.251  -2.447  -7.922  1.00 94.24           H  
ATOM    710  CA  ILE A  44       9.156  -4.267  -7.612  1.00 94.24           C  
ATOM    711  HA  ILE A  44       9.714  -5.203  -7.582  1.00 94.24           H  
ATOM    712  C   ILE A  44       7.816  -4.566  -8.298  1.00 94.24           C  
ATOM    713  CB  ILE A  44       8.941  -3.760  -6.162  1.00 94.24           C  
ATOM    714  HB  ILE A  44       8.576  -2.734  -6.206  1.00 94.24           H  
ATOM    715  O   ILE A  44       7.417  -5.725  -8.397  1.00 94.24           O  
ATOM    716  CG1 ILE A  44      10.260  -3.783  -5.357  1.00 94.24           C  
ATOM    717 HG12 ILE A  44      11.086  -3.456  -5.989  1.00 94.24           H  
ATOM    718 HG13 ILE A  44      10.472  -4.807  -5.050  1.00 94.24           H  
ATOM    719  CG2 ILE A  44       7.892  -4.602  -5.411  1.00 94.24           C  
ATOM    720 HG21 ILE A  44       7.805  -4.261  -4.379  1.00 94.24           H  
ATOM    721 HG22 ILE A  44       6.909  -4.489  -5.867  1.00 94.24           H  
ATOM    722 HG23 ILE A  44       8.177  -5.654  -5.426  1.00 94.24           H  
ATOM    723  CD1 ILE A  44      10.240  -2.896  -4.103  1.00 94.24           C  
ATOM    724 HD11 ILE A  44      11.235  -2.881  -3.658  1.00 94.24           H  
ATOM    725 HD12 ILE A  44       9.538  -3.286  -3.365  1.00 94.24           H  
ATOM    726 HD13 ILE A  44       9.956  -1.879  -4.372  1.00 94.24           H  
ATOM    727  N   LEU A  45       7.130  -3.534  -8.798  1.00 93.73           N  
ATOM    728  H   LEU A  45       7.511  -2.606  -8.682  1.00 93.73           H  
ATOM    729  CA  LEU A  45       5.878  -3.704  -9.535  1.00 93.73           C  
ATOM    730  HA  LEU A  45       5.223  -4.364  -8.965  1.00 93.73           H  
ATOM    731  C   LEU A  45       6.087  -4.387 -10.900  1.00 93.73           C  
ATOM    732  CB  LEU A  45       5.192  -2.335  -9.692  1.00 93.73           C  
ATOM    733  HB2 LEU A  45       4.321  -2.473 -10.332  1.00 93.73           H  
ATOM    734  HB3 LEU A  45       5.879  -1.660 -10.202  1.00 93.73           H  
ATOM    735  O   LEU A  45       5.309  -5.271 -11.262  1.00 93.73           O  
ATOM    736  CG  LEU A  45       4.726  -1.668  -8.382  1.00 93.73           C  
ATOM    737  HG  LEU A  45       5.570  -1.543  -7.702  1.00 93.73           H  
ATOM    738  CD1 LEU A  45       4.135  -0.292  -8.687  1.00 93.73           C  
ATOM    739 HD11 LEU A  45       4.895   0.340  -9.148  1.00 93.73           H  
ATOM    740 HD12 LEU A  45       3.814   0.182  -7.760  1.00 93.73           H  
ATOM    741 HD13 LEU A  45       3.277  -0.379  -9.353  1.00 93.73           H  
ATOM    742  CD2 LEU A  45       3.637  -2.484  -7.679  1.00 93.73           C  
ATOM    743 HD21 LEU A  45       2.821  -2.681  -8.375  1.00 93.73           H  
ATOM    744 HD22 LEU A  45       4.053  -3.426  -7.321  1.00 93.73           H  
ATOM    745 HD23 LEU A  45       3.259  -1.928  -6.822  1.00 93.73           H  
ATOM    746  N   GLN A  46       7.124  -4.011 -11.652  1.00 92.09           N  
ATOM    747  H   GLN A  46       7.742  -3.295 -11.299  1.00 92.09           H  
ATOM    748  CA  GLN A  46       7.412  -4.555 -12.984  1.00 92.09           C  
ATOM    749  HA  GLN A  46       6.501  -4.483 -13.579  1.00 92.09           H  
ATOM    750  C   GLN A  46       7.800  -6.042 -12.939  1.00 92.09           C  
ATOM    751  CB  GLN A  46       8.487  -3.685 -13.658  1.00 92.09           C  
ATOM    752  HB2 GLN A  46       9.408  -3.723 -13.077  1.00 92.09           H  
ATOM    753  HB3 GLN A  46       8.132  -2.654 -13.672  1.00 92.09           H  
ATOM    754  O   GLN A  46       7.249  -6.827 -13.715  1.00 92.09           O  
ATOM    755  CG  GLN A  46       8.785  -4.106 -15.104  1.00 92.09           C  
ATOM    756  HG2 GLN A  46       7.846  -4.221 -15.645  1.00 92.09           H  
ATOM    757  HG3 GLN A  46       9.305  -5.064 -15.109  1.00 92.09           H  
ATOM    758  CD  GLN A  46       9.657  -3.076 -15.822  1.00 92.09           C  
ATOM    759  NE2 GLN A  46       9.158  -2.418 -16.848  1.00 92.09           N  
ATOM    760 HE21 GLN A  46       8.203  -2.555 -17.147  1.00 92.09           H  
ATOM    761 HE22 GLN A  46       9.776  -1.746 -17.280  1.00 92.09           H  
ATOM    762  OE1 GLN A  46      10.795  -2.818 -15.473  1.00 92.09           O  
ATOM    763  N   ASP A  47       8.664  -6.446 -12.004  1.00 92.36           N  
ATOM    764  H   ASP A  47       9.106  -5.747 -11.425  1.00 92.36           H  
ATOM    765  CA  ASP A  47       9.073  -7.845 -11.812  1.00 92.36           C  
ATOM    766  HA  ASP A  47       9.519  -8.221 -12.733  1.00 92.36           H  
ATOM    767  C   ASP A  47       7.865  -8.737 -11.468  1.00 92.36           C  
ATOM    768  CB  ASP A  47      10.123  -7.931 -10.685  1.00 92.36           C  
ATOM    769  HB2 ASP A  47      10.301  -8.984 -10.468  1.00 92.36           H  
ATOM    770  HB3 ASP A  47       9.717  -7.471  -9.785  1.00 92.36           H  
ATOM    771  O   ASP A  47       7.716  -9.847 -11.985  1.00 92.36           O  
ATOM    772  CG  ASP A  47      11.480  -7.291 -11.019  1.00 92.36           C  
ATOM    773  OD1 ASP A  47      11.855  -7.300 -12.213  1.00 92.36           O  
ATOM    774  OD2 ASP A  47      12.162  -6.846 -10.065  1.00 92.36           O  
ATOM    775  N   VAL A  48       6.954  -8.225 -10.634  1.00 94.67           N  
ATOM    776  H   VAL A  48       7.140  -7.307 -10.256  1.00 94.67           H  
ATOM    777  CA  VAL A  48       5.748  -8.936 -10.180  1.00 94.67           C  
ATOM    778  HA  VAL A  48       6.026  -9.962  -9.938  1.00 94.67           H  
ATOM    779  C   VAL A  48       4.678  -9.015 -11.273  1.00 94.67           C  
ATOM    780  CB  VAL A  48       5.215  -8.276  -8.898  1.00 94.67           C  
ATOM    781  HB  VAL A  48       5.071  -7.211  -9.081  1.00 94.67           H  
ATOM    782  O   VAL A  48       4.031 -10.059 -11.405  1.00 94.67           O  
ATOM    783  CG1 VAL A  48       3.884  -8.870  -8.421  1.00 94.67           C  
ATOM    784 HG11 VAL A  48       3.098  -8.638  -9.140  1.00 94.67           H  
ATOM    785 HG12 VAL A  48       3.972  -9.952  -8.325  1.00 94.67           H  
ATOM    786 HG13 VAL A  48       3.615  -8.431  -7.460  1.00 94.67           H  
ATOM    787  CG2 VAL A  48       6.221  -8.453  -7.752  1.00 94.67           C  
ATOM    788 HG21 VAL A  48       6.133  -9.443  -7.304  1.00 94.67           H  
ATOM    789 HG22 VAL A  48       6.042  -7.674  -7.011  1.00 94.67           H  
ATOM    790 HG23 VAL A  48       7.245  -8.318  -8.101  1.00 94.67           H  
ATOM    791  N   LEU A  49       4.522  -7.974 -12.101  1.00 91.97           N  
ATOM    792  H   LEU A  49       5.047  -7.129 -11.922  1.00 91.97           H  
ATOM    793  CA  LEU A  49       3.689  -8.048 -13.304  1.00 91.97           C  
ATOM    794  HA  LEU A  49       2.701  -8.413 -13.023  1.00 91.97           H  
ATOM    795  C   LEU A  49       4.231  -9.070 -14.297  1.00 91.97           C  
ATOM    796  CB  LEU A  49       3.572  -6.681 -14.009  1.00 91.97           C  
ATOM    797  HB2 LEU A  49       4.557  -6.217 -14.058  1.00 91.97           H  
ATOM    798  HB3 LEU A  49       3.252  -6.868 -15.034  1.00 91.97           H  
ATOM    799  O   LEU A  49       3.470  -9.928 -14.745  1.00 91.97           O  
ATOM    800  CG  LEU A  49       2.582  -5.679 -13.400  1.00 91.97           C  
ATOM    801  HG  LEU A  49       2.955  -5.318 -12.442  1.00 91.97           H  
ATOM    802  CD1 LEU A  49       2.420  -4.495 -14.358  1.00 91.97           C  
ATOM    803 HD11 LEU A  49       2.052  -4.835 -15.327  1.00 91.97           H  
ATOM    804 HD12 LEU A  49       3.385  -4.008 -14.493  1.00 91.97           H  
ATOM    805 HD13 LEU A  49       1.705  -3.782 -13.947  1.00 91.97           H  
ATOM    806  CD2 LEU A  49       1.194  -6.274 -13.193  1.00 91.97           C  
ATOM    807 HD21 LEU A  49       1.249  -7.056 -12.436  1.00 91.97           H  
ATOM    808 HD22 LEU A  49       0.555  -5.482 -12.803  1.00 91.97           H  
ATOM    809 HD23 LEU A  49       0.801  -6.669 -14.131  1.00 91.97           H  
ATOM    810  N   LEU A  50       5.525  -8.996 -14.621  1.00 90.90           N  
ATOM    811  H   LEU A  50       6.088  -8.274 -14.195  1.00 90.90           H  
ATOM    812  CA  LEU A  50       6.164  -9.883 -15.590  1.00 90.90           C  
ATOM    813  HA  LEU A  50       5.634  -9.782 -16.537  1.00 90.90           H  
ATOM    814  C   LEU A  50       6.046 -11.344 -15.142  1.00 90.90           C  
ATOM    815  CB  LEU A  50       7.623  -9.432 -15.785  1.00 90.90           C  
ATOM    816  HB2 LEU A  50       7.625  -8.389 -16.103  1.00 90.90           H  
ATOM    817  HB3 LEU A  50       8.140  -9.485 -14.827  1.00 90.90           H  
ATOM    818  O   LEU A  50       5.569 -12.182 -15.911  1.00 90.90           O  
ATOM    819  CG  LEU A  50       8.411 -10.262 -16.815  1.00 90.90           C  
ATOM    820  HG  LEU A  50       8.459 -11.300 -16.484  1.00 90.90           H  
ATOM    821  CD1 LEU A  50       7.783 -10.216 -18.211  1.00 90.90           C  
ATOM    822 HD11 LEU A  50       6.816 -10.720 -18.204  1.00 90.90           H  
ATOM    823 HD12 LEU A  50       7.656  -9.182 -18.530  1.00 90.90           H  
ATOM    824 HD13 LEU A  50       8.428 -10.736 -18.920  1.00 90.90           H  
ATOM    825  CD2 LEU A  50       9.839  -9.727 -16.918  1.00 90.90           C  
ATOM    826 HD21 LEU A  50      10.315  -9.761 -15.938  1.00 90.90           H  
ATOM    827 HD22 LEU A  50      10.418 -10.340 -17.609  1.00 90.90           H  
ATOM    828 HD23 LEU A  50       9.830  -8.695 -17.267  1.00 90.90           H  
ATOM    829  N   TYR A  51       6.358 -11.628 -13.873  1.00 94.67           N  
ATOM    830  H   TYR A  51       6.756 -10.897 -13.301  1.00 94.67           H  
ATOM    831  CA  TYR A  51       6.109 -12.928 -13.252  1.00 94.67           C  
ATOM    832  HA  TYR A  51       6.725 -13.678 -13.749  1.00 94.67           H  
ATOM    833  C   TYR A  51       4.641 -13.362 -13.403  1.00 94.67           C  
ATOM    834  CB  TYR A  51       6.513 -12.862 -11.772  1.00 94.67           C  
ATOM    835  HB2 TYR A  51       7.587 -12.689 -11.700  1.00 94.67           H  
ATOM    836  HB3 TYR A  51       6.009 -12.020 -11.297  1.00 94.67           H  
ATOM    837  O   TYR A  51       4.358 -14.447 -13.916  1.00 94.67           O  
ATOM    838  CG  TYR A  51       6.165 -14.131 -11.028  1.00 94.67           C  
ATOM    839  CD1 TYR A  51       5.067 -14.161 -10.147  1.00 94.67           C  
ATOM    840  HD1 TYR A  51       4.506 -13.258  -9.956  1.00 94.67           H  
ATOM    841  CD2 TYR A  51       6.873 -15.311 -11.320  1.00 94.67           C  
ATOM    842  HD2 TYR A  51       7.695 -15.283 -12.020  1.00 94.67           H  
ATOM    843  CE1 TYR A  51       4.670 -15.379  -9.565  1.00 94.67           C  
ATOM    844  HE1 TYR A  51       3.813 -15.425  -8.909  1.00 94.67           H  
ATOM    845  CE2 TYR A  51       6.472 -16.531 -10.751  1.00 94.67           C  
ATOM    846  HE2 TYR A  51       6.996 -17.440 -11.008  1.00 94.67           H  
ATOM    847  OH  TYR A  51       4.969 -17.758  -9.366  1.00 94.67           O  
ATOM    848  HH  TYR A  51       5.493 -18.480  -9.720  1.00 94.67           H  
ATOM    849  CZ  TYR A  51       5.368 -16.566  -9.876  1.00 94.67           C  
ATOM    850  N   GLY A  52       3.695 -12.489 -13.048  1.00 93.39           N  
ATOM    851  H   GLY A  52       3.984 -11.600 -12.666  1.00 93.39           H  
ATOM    852  CA  GLY A  52       2.259 -12.753 -13.143  1.00 93.39           C  
ATOM    853  HA2 GLY A  52       1.736 -11.884 -12.743  1.00 93.39           H  
ATOM    854  HA3 GLY A  52       2.014 -13.616 -12.525  1.00 93.39           H  
ATOM    855  C   GLY A  52       1.728 -13.019 -14.561  1.00 93.39           C  
ATOM    856  O   GLY A  52       0.643 -13.577 -14.696  1.00 93.39           O  
ATOM    857  N   THR A  53       2.465 -12.683 -15.628  1.00 91.24           N  
ATOM    858  H   THR A  53       3.329 -12.182 -15.480  1.00 91.24           H  
ATOM    859  CA  THR A  53       2.080 -13.079 -17.003  1.00 91.24           C  
ATOM    860  HA  THR A  53       1.000 -12.959 -17.097  1.00 91.24           H  
ATOM    861  C   THR A  53       2.358 -14.551 -17.327  1.00 91.24           C  
ATOM    862  CB  THR A  53       2.711 -12.202 -18.097  1.00 91.24           C  
ATOM    863  HB  THR A  53       2.275 -12.507 -19.048  1.00 91.24           H  
ATOM    864  O   THR A  53       1.818 -15.064 -18.304  1.00 91.24           O  
ATOM    865  CG2 THR A  53       2.427 -10.711 -17.936  1.00 91.24           C  
ATOM    866 HG21 THR A  53       3.025 -10.296 -17.124  1.00 91.24           H  
ATOM    867 HG22 THR A  53       2.691 -10.196 -18.859  1.00 91.24           H  
ATOM    868 HG23 THR A  53       1.368 -10.553 -17.731  1.00 91.24           H  
ATOM    869  OG1 THR A  53       4.105 -12.376 -18.191  1.00 91.24           O  
ATOM    870  HG1 THR A  53       4.518 -12.213 -17.339  1.00 91.24           H  
ATOM    871  N   THR A  54       3.177 -15.235 -16.518  1.00 94.77           N  
ATOM    872  H   THR A  54       3.558 -14.748 -15.719  1.00 94.77           H  
ATOM    873  CA  THR A  54       3.623 -16.627 -16.747  1.00 94.77           C  
ATOM    874  HA  THR A  54       3.064 -17.049 -17.582  1.00 94.77           H  
ATOM    875  C   THR A  54       3.371 -17.568 -15.564  1.00 94.77           C  
ATOM    876  CB  THR A  54       5.114 -16.675 -17.119  1.00 94.77           C  
ATOM    877  HB  THR A  54       5.413 -17.716 -17.241  1.00 94.77           H  
ATOM    878  O   THR A  54       3.569 -18.776 -15.683  1.00 94.77           O  
ATOM    879  CG2 THR A  54       5.418 -15.940 -18.423  1.00 94.77           C  
ATOM    880 HG21 THR A  54       4.794 -16.342 -19.222  1.00 94.77           H  
ATOM    881 HG22 THR A  54       6.466 -16.087 -18.682  1.00 94.77           H  
ATOM    882 HG23 THR A  54       5.222 -14.873 -18.319  1.00 94.77           H  
ATOM    883  OG1 THR A  54       5.912 -16.093 -16.112  1.00 94.77           O  
ATOM    884  HG1 THR A  54       5.629 -15.183 -15.998  1.00 94.77           H  
ATOM    885  N   ALA A  55       2.935 -17.036 -14.422  1.00 97.05           N  
ATOM    886  H   ALA A  55       2.832 -16.032 -14.370  1.00 97.05           H  
ATOM    887  CA  ALA A  55       2.634 -17.806 -13.225  1.00 97.05           C  
ATOM    888  HA  ALA A  55       3.419 -18.551 -13.094  1.00 97.05           H  
ATOM    889  C   ALA A  55       1.285 -18.539 -13.321  1.00 97.05           C  
ATOM    890  CB  ALA A  55       2.674 -16.855 -12.025  1.00 97.05           C  
ATOM    891  HB1 ALA A  55       1.868 -16.126 -12.103  1.00 97.05           H  
ATOM    892  HB2 ALA A  55       3.628 -16.327 -12.013  1.00 97.05           H  
ATOM    893  HB3 ALA A  55       2.561 -17.420 -11.099  1.00 97.05           H  
ATOM    894  O   ALA A  55       0.286 -17.976 -13.761  1.00 97.05           O  
ATOM    895  N   GLU A  56       1.237 -19.769 -12.808  1.00 97.70           N  
ATOM    896  H   GLU A  56       2.091 -20.172 -12.450  1.00 97.70           H  
ATOM    897  CA  GLU A  56      -0.011 -20.507 -12.579  1.00 97.70           C  
ATOM    898  HA  GLU A  56      -0.742 -20.183 -13.320  1.00 97.70           H  
ATOM    899  C   GLU A  56      -0.570 -20.225 -11.168  1.00 97.70           C  
ATOM    900  CB  GLU A  56       0.224 -22.013 -12.775  1.00 97.70           C  
ATOM    901  HB2 GLU A  56       1.133 -22.303 -12.249  1.00 97.70           H  
ATOM    902  HB3 GLU A  56      -0.598 -22.572 -12.329  1.00 97.70           H  
ATOM    903  O   GLU A  56       0.219 -20.032 -10.234  1.00 97.70           O  
ATOM    904  CG  GLU A  56       0.353 -22.412 -14.255  1.00 97.70           C  
ATOM    905  HG2 GLU A  56       1.180 -21.858 -14.701  1.00 97.70           H  
ATOM    906  HG3 GLU A  56       0.608 -23.471 -14.297  1.00 97.70           H  
ATOM    907  CD  GLU A  56      -0.936 -22.182 -15.065  1.00 97.70           C  
ATOM    908  OE1 GLU A  56      -0.825 -22.030 -16.299  1.00 97.70           O  
ATOM    909  OE2 GLU A  56      -2.027 -22.205 -14.447  1.00 97.70           O  
ATOM    910  N   PRO A  57      -1.904 -20.217 -10.965  1.00 98.14           N  
ATOM    911  CA  PRO A  57      -2.504 -19.987  -9.652  1.00 98.14           C  
ATOM    912  HA  PRO A  57      -2.198 -18.994  -9.322  1.00 98.14           H  
ATOM    913  C   PRO A  57      -2.103 -21.012  -8.579  1.00 98.14           C  
ATOM    914  CB  PRO A  57      -4.021 -19.984  -9.872  1.00 98.14           C  
ATOM    915  HB2 PRO A  57      -4.422 -20.988  -9.729  1.00 98.14           H  
ATOM    916  HB3 PRO A  57      -4.524 -19.275  -9.213  1.00 98.14           H  
ATOM    917  O   PRO A  57      -1.722 -22.154  -8.858  1.00 98.14           O  
ATOM    918  CG  PRO A  57      -4.165 -19.589 -11.339  1.00 98.14           C  
ATOM    919  HG2 PRO A  57      -4.093 -18.506 -11.435  1.00 98.14           H  
ATOM    920  HG3 PRO A  57      -5.097 -19.954 -11.769  1.00 98.14           H  
ATOM    921  CD  PRO A  57      -2.947 -20.248 -11.983  1.00 98.14           C  
ATOM    922  HD2 PRO A  57      -2.671 -19.693 -12.879  1.00 98.14           H  
ATOM    923  HD3 PRO A  57      -3.174 -21.284 -12.238  1.00 98.14           H  
ATOM    924  N   LEU A  58      -2.260 -20.620  -7.313  1.00 98.58           N  
ATOM    925  H   LEU A  58      -2.639 -19.696  -7.161  1.00 98.58           H  
ATOM    926  CA  LEU A  58      -2.111 -21.510  -6.166  1.00 98.58           C  
ATOM    927  HA  LEU A  58      -1.111 -21.945  -6.198  1.00 98.58           H  
ATOM    928  C   LEU A  58      -3.122 -22.662  -6.228  1.00 98.58           C  
ATOM    929  CB  LEU A  58      -2.296 -20.737  -4.848  1.00 98.58           C  
ATOM    930  HB2 LEU A  58      -3.180 -20.105  -4.943  1.00 98.58           H  
ATOM    931  HB3 LEU A  58      -2.495 -21.462  -4.059  1.00 98.58           H  
ATOM    932  O   LEU A  58      -4.332 -22.454  -6.299  1.00 98.58           O  
ATOM    933  CG  LEU A  58      -1.112 -19.873  -4.391  1.00 98.58           C  
ATOM    934  HG  LEU A  58      -0.911 -19.109  -5.142  1.00 98.58           H  
ATOM    935  CD1 LEU A  58      -1.466 -19.191  -3.069  1.00 98.58           C  
ATOM    936 HD11 LEU A  58      -0.665 -18.509  -2.783  1.00 98.58           H  
ATOM    937 HD12 LEU A  58      -1.606 -19.941  -2.290  1.00 98.58           H  
ATOM    938 HD13 LEU A  58      -2.392 -18.626  -3.182  1.00 98.58           H  
ATOM    939  CD2 LEU A  58       0.155 -20.697  -4.143  1.00 98.58           C  
ATOM    940 HD21 LEU A  58      -0.066 -21.522  -3.465  1.00 98.58           H  
ATOM    941 HD22 LEU A  58       0.921 -20.064  -3.695  1.00 98.58           H  
ATOM    942 HD23 LEU A  58       0.540 -21.088  -5.084  1.00 98.58           H  
ATOM    943  N   LYS A  59      -2.604 -23.890  -6.125  1.00 97.11           N  
ATOM    944  H   LYS A  59      -1.598 -23.968  -6.139  1.00 97.11           H  
ATOM    945  CA  LYS A  59      -3.410 -25.118  -6.025  1.00 97.11           C  
ATOM    946  HA  LYS A  59      -4.283 -25.022  -6.671  1.00 97.11           H  
ATOM    947  C   LYS A  59      -3.965 -25.337  -4.617  1.00 97.11           C  
ATOM    948  CB  LYS A  59      -2.578 -26.325  -6.491  1.00 97.11           C  
ATOM    949  HB2 LYS A  59      -3.178 -27.228  -6.383  1.00 97.11           H  
ATOM    950  HB3 LYS A  59      -1.692 -26.421  -5.864  1.00 97.11           H  
ATOM    951  O   LYS A  59      -5.055 -25.872  -4.473  1.00 97.11           O  
ATOM    952  CG  LYS A  59      -2.162 -26.170  -7.962  1.00 97.11           C  
ATOM    953  HG2 LYS A  59      -3.059 -26.071  -8.573  1.00 97.11           H  
ATOM    954  HG3 LYS A  59      -1.563 -25.268  -8.080  1.00 97.11           H  
ATOM    955  CD  LYS A  59      -1.341 -27.359  -8.469  1.00 97.11           C  
ATOM    956  HD2 LYS A  59      -0.446 -27.467  -7.856  1.00 97.11           H  
ATOM    957  HD3 LYS A  59      -1.940 -28.267  -8.409  1.00 97.11           H  
ATOM    958  CE  LYS A  59      -0.955 -27.067  -9.924  1.00 97.11           C  
ATOM    959  HE2 LYS A  59      -1.868 -26.939 -10.505  1.00 97.11           H  
ATOM    960  HE3 LYS A  59      -0.421 -26.117  -9.956  1.00 97.11           H  
ATOM    961  NZ  LYS A  59      -0.121 -28.142 -10.511  1.00 97.11           N  
ATOM    962  HZ1 LYS A  59       0.739 -28.242  -9.991  1.00 97.11           H  
ATOM    963  HZ2 LYS A  59       0.110 -27.907 -11.466  1.00 97.11           H  
ATOM    964  HZ3 LYS A  59      -0.620 -29.020 -10.505  1.00 97.11           H  
ATOM    965  N   GLU A  60      -3.227 -24.886  -3.604  1.00 98.16           N  
ATOM    966  H   GLU A  60      -2.391 -24.364  -3.824  1.00 98.16           H  
ATOM    967  CA  GLU A  60      -3.564 -25.024  -2.186  1.00 98.16           C  
ATOM    968  HA  GLU A  60      -4.502 -25.572  -2.104  1.00 98.16           H  
ATOM    969  C   GLU A  60      -3.736 -23.652  -1.514  1.00 98.16           C  
ATOM    970  CB  GLU A  60      -2.470 -25.822  -1.455  1.00 98.16           C  
ATOM    971  HB2 GLU A  60      -2.638 -25.764  -0.380  1.00 98.16           H  
ATOM    972  HB3 GLU A  60      -1.501 -25.366  -1.659  1.00 98.16           H  
ATOM    973  O   GLU A  60      -3.070 -22.692  -1.917  1.00 98.16           O  
ATOM    974  CG  GLU A  60      -2.416 -27.302  -1.863  1.00 98.16           C  
ATOM    975  HG2 GLU A  60      -2.160 -27.364  -2.921  1.00 98.16           H  
ATOM    976  HG3 GLU A  60      -1.612 -27.781  -1.304  1.00 98.16           H  
ATOM    977  CD  GLU A  60      -3.729 -28.057  -1.597  1.00 98.16           C  
ATOM    978  OE1 GLU A  60      -3.957 -29.059  -2.309  1.00 98.16           O  
ATOM    979  OE2 GLU A  60      -4.486 -27.631  -0.692  1.00 98.16           O  
ATOM    980  N   PRO A  61      -4.585 -23.534  -0.475  1.00 98.45           N  
ATOM    981  CA  PRO A  61      -4.742 -22.308   0.301  1.00 98.45           C  
ATOM    982  HA  PRO A  61      -5.257 -21.581  -0.327  1.00 98.45           H  
ATOM    983  C   PRO A  61      -3.408 -21.742   0.818  1.00 98.45           C  
ATOM    984  CB  PRO A  61      -5.644 -22.690   1.476  1.00 98.45           C  
ATOM    985  HB2 PRO A  61      -6.264 -21.850   1.790  1.00 98.45           H  
ATOM    986  HB3 PRO A  61      -5.048 -23.051   2.314  1.00 98.45           H  
ATOM    987  O   PRO A  61      -2.626 -22.490   1.410  1.00 98.45           O  
ATOM    988  CG  PRO A  61      -6.472 -23.847   0.926  1.00 98.45           C  
ATOM    989  HG2 PRO A  61      -6.835 -24.500   1.721  1.00 98.45           H  
ATOM    990  HG3 PRO A  61      -7.296 -23.464   0.324  1.00 98.45           H  
ATOM    991  CD  PRO A  61      -5.475 -24.569   0.030  1.00 98.45           C  
ATOM    992  HD2 PRO A  61      -6.010 -25.079  -0.772  1.00 98.45           H  
ATOM    993  HD3 PRO A  61      -4.902 -25.289   0.614  1.00 98.45           H  
ATOM    994  N   PRO A  62      -3.150 -20.426   0.692  1.00 98.57           N  
ATOM    995  CA  PRO A  62      -1.978 -19.820   1.308  1.00 98.57           C  
ATOM    996  HA  PRO A  62      -1.079 -20.335   0.970  1.00 98.57           H  
ATOM    997  C   PRO A  62      -2.055 -19.879   2.835  1.00 98.57           C  
ATOM    998  CB  PRO A  62      -1.955 -18.372   0.824  1.00 98.57           C  
ATOM    999  HB2 PRO A  62      -1.476 -17.698   1.534  1.00 98.57           H  
ATOM   1000  HB3 PRO A  62      -1.461 -18.327  -0.147  1.00 98.57           H  
ATOM   1001  O   PRO A  62      -3.133 -19.811   3.436  1.00 98.57           O  
ATOM   1002  CG  PRO A  62      -3.445 -18.080   0.668  1.00 98.57           C  
ATOM   1003  HG2 PRO A  62      -3.896 -17.906   1.645  1.00 98.57           H  
ATOM   1004  HG3 PRO A  62      -3.619 -17.223   0.017  1.00 98.57           H  
ATOM   1005  CD  PRO A  62      -3.971 -19.391   0.081  1.00 98.57           C  
ATOM   1006  HD2 PRO A  62      -3.823 -19.404  -0.999  1.00 98.57           H  
ATOM   1007  HD3 PRO A  62      -5.027 -19.514   0.322  1.00 98.57           H  
ATOM   1008  N   SER A  63      -0.891 -19.924   3.471  1.00 97.35           N  
ATOM   1009  H   SER A  63      -0.052 -19.930   2.908  1.00 97.35           H  
ATOM   1010  CA  SER A  63      -0.765 -19.782   4.919  1.00 97.35           C  
ATOM   1011  HA  SER A  63      -1.557 -20.364   5.390  1.00 97.35           H  
ATOM   1012  C   SER A  63      -0.928 -18.329   5.364  1.00 97.35           C  
ATOM   1013  CB  SER A  63       0.570 -20.348   5.398  1.00 97.35           C  
ATOM   1014  HB2 SER A  63       1.385 -19.979   4.776  1.00 97.35           H  
ATOM   1015  HB3 SER A  63       0.747 -20.051   6.432  1.00 97.35           H  
ATOM   1016  O   SER A  63      -0.564 -17.382   4.668  1.00 97.35           O  
ATOM   1017  OG  SER A  63       0.498 -21.755   5.335  1.00 97.35           O  
ATOM   1018  HG  SER A  63       0.441 -22.016   4.413  1.00 97.35           H  
ATOM   1019  N   LYS A  64      -1.431 -18.140   6.585  1.00 97.19           N  
ATOM   1020  H   LYS A  64      -1.649 -18.961   7.132  1.00 97.19           H  
ATOM   1021  CA  LYS A  64      -1.438 -16.830   7.239  1.00 97.19           C  
ATOM   1022  HA  LYS A  64      -1.951 -16.119   6.591  1.00 97.19           H  
ATOM   1023  C   LYS A  64       0.009 -16.351   7.432  1.00 97.19           C  
ATOM   1024  CB  LYS A  64      -2.200 -16.959   8.563  1.00 97.19           C  
ATOM   1025  HB2 LYS A  64      -3.212 -17.309   8.358  1.00 97.19           H  
ATOM   1026  HB3 LYS A  64      -1.697 -17.691   9.195  1.00 97.19           H  
ATOM   1027  O   LYS A  64       0.793 -17.049   8.064  1.00 97.19           O  
ATOM   1028  CG  LYS A  64      -2.272 -15.622   9.300  1.00 97.19           C  
ATOM   1029  HG2 LYS A  64      -2.792 -14.896   8.676  1.00 97.19           H  
ATOM   1030  HG3 LYS A  64      -1.260 -15.267   9.499  1.00 97.19           H  
ATOM   1031  CD  LYS A  64      -2.997 -15.779  10.637  1.00 97.19           C  
ATOM   1032  HD2 LYS A  64      -2.445 -16.482  11.261  1.00 97.19           H  
ATOM   1033  HD3 LYS A  64      -4.009 -16.147  10.470  1.00 97.19           H  
ATOM   1034  CE  LYS A  64      -3.034 -14.410  11.304  1.00 97.19           C  
ATOM   1035  HE2 LYS A  64      -3.624 -13.732  10.687  1.00 97.19           H  
ATOM   1036  HE3 LYS A  64      -2.014 -14.027  11.346  1.00 97.19           H  
ATOM   1037  NZ  LYS A  64      -3.568 -14.468  12.677  1.00 97.19           N  
ATOM   1038  HZ1 LYS A  64      -2.870 -14.894  13.269  1.00 97.19           H  
ATOM   1039  HZ2 LYS A  64      -3.614 -13.534  13.058  1.00 97.19           H  
ATOM   1040  HZ3 LYS A  64      -4.456 -14.946  12.740  1.00 97.19           H  
ATOM   1041  N   GLY A  65       0.337 -15.169   6.914  1.00 97.56           N  
ATOM   1042  H   GLY A  65      -0.384 -14.661   6.421  1.00 97.56           H  
ATOM   1043  CA  GLY A  65       1.691 -14.599   6.906  1.00 97.56           C  
ATOM   1044  HA2 GLY A  65       2.248 -14.953   7.774  1.00 97.56           H  
ATOM   1045  HA3 GLY A  65       1.618 -13.513   6.966  1.00 97.56           H  
ATOM   1046  C   GLY A  65       2.514 -14.925   5.657  1.00 97.56           C  
ATOM   1047  O   GLY A  65       3.622 -14.422   5.522  1.00 97.56           O  
ATOM   1048  N   GLN A  66       1.983 -15.718   4.723  1.00 98.37           N  
ATOM   1049  H   GLN A  66       1.064 -16.112   4.867  1.00 98.37           H  
ATOM   1050  CA  GLN A  66       2.632 -15.980   3.441  1.00 98.37           C  
ATOM   1051  HA  GLN A  66       3.687 -16.189   3.620  1.00 98.37           H  
ATOM   1052  C   GLN A  66       2.529 -14.758   2.512  1.00 98.37           C  
ATOM   1053  CB  GLN A  66       1.986 -17.232   2.830  1.00 98.37           C  
ATOM   1054  HB2 GLN A  66       0.930 -17.034   2.645  1.00 98.37           H  
ATOM   1055  HB3 GLN A  66       2.070 -18.045   3.551  1.00 98.37           H  
ATOM   1056  O   GLN A  66       1.437 -14.200   2.345  1.00 98.37           O  
ATOM   1057  CG  GLN A  66       2.617 -17.681   1.509  1.00 98.37           C  
ATOM   1058  HG2 GLN A  66       3.694 -17.800   1.633  1.00 98.37           H  
ATOM   1059  HG3 GLN A  66       2.429 -16.914   0.758  1.00 98.37           H  
ATOM   1060  CD  GLN A  66       2.034 -18.988   0.983  1.00 98.37           C  
ATOM   1061  NE2 GLN A  66       2.367 -19.370  -0.228  1.00 98.37           N  
ATOM   1062 HE21 GLN A  66       1.992 -20.252  -0.547  1.00 98.37           H  
ATOM   1063 HE22 GLN A  66       3.019 -18.819  -0.768  1.00 98.37           H  
ATOM   1064  OE1 GLN A  66       1.271 -19.683   1.636  1.00 98.37           O  
ATOM   1065  N   THR A  67       3.639 -14.392   1.861  1.00 98.82           N  
ATOM   1066  H   THR A  67       4.521 -14.822   2.101  1.00 98.82           H  
ATOM   1067  CA  THR A  67       3.606 -13.524   0.675  1.00 98.82           C  
ATOM   1068  HA  THR A  67       2.953 -12.678   0.888  1.00 98.82           H  
ATOM   1069  C   THR A  67       3.041 -14.311  -0.506  1.00 98.82           C  
ATOM   1070  CB  THR A  67       4.984 -12.967   0.264  1.00 98.82           C  
ATOM   1071  HB  THR A  67       5.565 -13.747  -0.230  1.00 98.82           H  
ATOM   1072  O   THR A  67       3.520 -15.399  -0.830  1.00 98.82           O  
ATOM   1073  CG2 THR A  67       4.799 -11.786  -0.692  1.00 98.82           C  
ATOM   1074 HG21 THR A  67       4.144 -11.045  -0.234  1.00 98.82           H  
ATOM   1075 HG22 THR A  67       4.349 -12.124  -1.626  1.00 98.82           H  
ATOM   1076 HG23 THR A  67       5.757 -11.318  -0.920  1.00 98.82           H  
ATOM   1077  OG1 THR A  67       5.728 -12.495   1.363  1.00 98.82           O  
ATOM   1078  HG1 THR A  67       6.571 -12.956   1.347  1.00 98.82           H  
ATOM   1079  N   VAL A  68       2.039 -13.754  -1.175  1.00 98.88           N  
ATOM   1080  H   VAL A  68       1.709 -12.852  -0.862  1.00 98.88           H  
ATOM   1081  CA  VAL A  68       1.469 -14.262  -2.428  1.00 98.88           C  
ATOM   1082  HA  VAL A  68       2.063 -15.101  -2.791  1.00 98.88           H  
ATOM   1083  C   VAL A  68       1.538 -13.173  -3.492  1.00 98.88           C  
ATOM   1084  CB  VAL A  68       0.025 -14.773  -2.241  1.00 98.88           C  
ATOM   1085  HB  VAL A  68      -0.343 -15.123  -3.206  1.00 98.88           H  
ATOM   1086  O   VAL A  68       1.637 -11.988  -3.173  1.00 98.88           O  
ATOM   1087  CG1 VAL A  68      -0.015 -15.962  -1.276  1.00 98.88           C  
ATOM   1088 HG11 VAL A  68       0.681 -16.730  -1.613  1.00 98.88           H  
ATOM   1089 HG12 VAL A  68       0.261 -15.646  -0.270  1.00 98.88           H  
ATOM   1090 HG13 VAL A  68      -1.024 -16.376  -1.263  1.00 98.88           H  
ATOM   1091  CG2 VAL A  68      -0.952 -13.706  -1.729  1.00 98.88           C  
ATOM   1092 HG21 VAL A  68      -1.001 -12.881  -2.440  1.00 98.88           H  
ATOM   1093 HG22 VAL A  68      -0.627 -13.327  -0.760  1.00 98.88           H  
ATOM   1094 HG23 VAL A  68      -1.948 -14.137  -1.625  1.00 98.88           H  
ATOM   1095  N   VAL A  69       1.448 -13.562  -4.759  1.00 98.56           N  
ATOM   1096  H   VAL A  69       1.347 -14.547  -4.959  1.00 98.56           H  
ATOM   1097  CA  VAL A  69       1.087 -12.627  -5.828  1.00 98.56           C  
ATOM   1098  HA  VAL A  69       1.311 -11.608  -5.512  1.00 98.56           H  
ATOM   1099  C   VAL A  69      -0.430 -12.716  -6.017  1.00 98.56           C  
ATOM   1100  CB  VAL A  69       1.928 -12.885  -7.091  1.00 98.56           C  
ATOM   1101  HB  VAL A  69       1.875 -13.940  -7.360  1.00 98.56           H  
ATOM   1102  O   VAL A  69      -0.994 -13.808  -6.020  1.00 98.56           O  
ATOM   1103  CG1 VAL A  69       1.457 -12.044  -8.280  1.00 98.56           C  
ATOM   1104 HG11 VAL A  69       1.465 -10.986  -8.017  1.00 98.56           H  
ATOM   1105 HG12 VAL A  69       2.120 -12.203  -9.130  1.00 98.56           H  
ATOM   1106 HG13 VAL A  69       0.451 -12.341  -8.576  1.00 98.56           H  
ATOM   1107  CG2 VAL A  69       3.398 -12.544  -6.809  1.00 98.56           C  
ATOM   1108 HG21 VAL A  69       3.490 -11.505  -6.492  1.00 98.56           H  
ATOM   1109 HG22 VAL A  69       3.995 -12.699  -7.708  1.00 98.56           H  
ATOM   1110 HG23 VAL A  69       3.785 -13.196  -6.026  1.00 98.56           H  
ATOM   1111  N   SER A  70      -1.118 -11.581  -6.103  1.00 97.47           N  
ATOM   1112  H   SER A  70      -0.604 -10.712  -6.081  1.00 97.47           H  
ATOM   1113  CA  SER A  70      -2.580 -11.504  -6.210  1.00 97.47           C  
ATOM   1114  HA  SER A  70      -2.988 -12.504  -6.356  1.00 97.47           H  
ATOM   1115  C   SER A  70      -2.985 -10.652  -7.404  1.00 97.47           C  
ATOM   1116  CB  SER A  70      -3.184 -10.953  -4.916  1.00 97.47           C  
ATOM   1117  HB2 SER A  70      -2.746  -9.981  -4.691  1.00 97.47           H  
ATOM   1118  HB3 SER A  70      -2.945 -11.636  -4.101  1.00 97.47           H  
ATOM   1119  O   SER A  70      -2.447  -9.561  -7.602  1.00 97.47           O  
ATOM   1120  OG  SER A  70      -4.595 -10.838  -5.023  1.00 97.47           O  
ATOM   1121  HG  SER A  70      -4.837  -9.912  -4.948  1.00 97.47           H  
ATOM   1122  N   LYS A  71      -3.945 -11.145  -8.190  1.00 95.47           N  
ATOM   1123  H   LYS A  71      -4.327 -12.047  -7.942  1.00 95.47           H  
ATOM   1124  CA  LYS A  71      -4.517 -10.436  -9.338  1.00 95.47           C  
ATOM   1125  HA  LYS A  71      -3.739  -9.814  -9.781  1.00 95.47           H  
ATOM   1126  C   LYS A  71      -5.660  -9.525  -8.886  1.00 95.47           C  
ATOM   1127  CB  LYS A  71      -4.952 -11.466 -10.388  1.00 95.47           C  
ATOM   1128  HB2 LYS A  71      -4.122 -12.151 -10.559  1.00 95.47           H  
ATOM   1129  HB3 LYS A  71      -5.799 -12.044 -10.018  1.00 95.47           H  
ATOM   1130  O   LYS A  71      -6.739 -10.031  -8.560  1.00 95.47           O  
ATOM   1131  CG  LYS A  71      -5.314 -10.804 -11.722  1.00 95.47           C  
ATOM   1132  HG2 LYS A  71      -6.194 -10.173 -11.596  1.00 95.47           H  
ATOM   1133  HG3 LYS A  71      -4.477 -10.188 -12.051  1.00 95.47           H  
ATOM   1134  CD  LYS A  71      -5.595 -11.877 -12.779  1.00 95.47           C  
ATOM   1135  HD2 LYS A  71      -6.463 -12.467 -12.486  1.00 95.47           H  
ATOM   1136  HD3 LYS A  71      -4.730 -12.536 -12.852  1.00 95.47           H  
ATOM   1137  CE  LYS A  71      -5.841 -11.209 -14.131  1.00 95.47           C  
ATOM   1138  HE2 LYS A  71      -5.054 -10.471 -14.286  1.00 95.47           H  
ATOM   1139  HE3 LYS A  71      -6.799 -10.690 -14.108  1.00 95.47           H  
ATOM   1140  NZ  LYS A  71      -5.800 -12.191 -15.237  1.00 95.47           N  
ATOM   1141  HZ1 LYS A  71      -6.509 -12.899 -15.109  1.00 95.47           H  
ATOM   1142  HZ2 LYS A  71      -4.894 -12.636 -15.251  1.00 95.47           H  
ATOM   1143  HZ3 LYS A  71      -5.945 -11.722 -16.119  1.00 95.47           H  
ATOM   1144  N   TYR A  72      -5.455  -8.208  -8.872  1.00 93.50           N  
ATOM   1145  H   TYR A  72      -4.583  -7.863  -9.247  1.00 93.50           H  
ATOM   1146  CA  TYR A  72      -6.460  -7.226  -8.439  1.00 93.50           C  
ATOM   1147  HA  TYR A  72      -6.933  -7.619  -7.539  1.00 93.50           H  
ATOM   1148  C   TYR A  72      -7.580  -7.036  -9.487  1.00 93.50           C  
ATOM   1149  CB  TYR A  72      -5.766  -5.921  -8.017  1.00 93.50           C  
ATOM   1150  HB2 TYR A  72      -4.974  -6.167  -7.310  1.00 93.50           H  
ATOM   1151  HB3 TYR A  72      -5.294  -5.476  -8.893  1.00 93.50           H  
ATOM   1152  O   TYR A  72      -7.684  -7.787 -10.460  1.00 93.50           O  
ATOM   1153  CG  TYR A  72      -6.664  -4.890  -7.351  1.00 93.50           C  
ATOM   1154  CD1 TYR A  72      -6.952  -3.656  -7.971  1.00 93.50           C  
ATOM   1155  HD1 TYR A  72      -6.498  -3.413  -8.920  1.00 93.50           H  
ATOM   1156  CD2 TYR A  72      -7.203  -5.168  -6.085  1.00 93.50           C  
ATOM   1157  HD2 TYR A  72      -6.968  -6.106  -5.603  1.00 93.50           H  
ATOM   1158  CE1 TYR A  72      -7.781  -2.714  -7.324  1.00 93.50           C  
ATOM   1159  HE1 TYR A  72      -7.971  -1.758  -7.790  1.00 93.50           H  
ATOM   1160  CE2 TYR A  72      -8.012  -4.229  -5.425  1.00 93.50           C  
ATOM   1161  HE2 TYR A  72      -8.400  -4.467  -4.446  1.00 93.50           H  
ATOM   1162  OH  TYR A  72      -9.052  -2.079  -5.361  1.00 93.50           O  
ATOM   1163  HH  TYR A  72      -9.137  -2.397  -4.459  1.00 93.50           H  
ATOM   1164  CZ  TYR A  72      -8.303  -2.994  -6.042  1.00 93.50           C  
ATOM   1165  N   THR A  73      -8.539  -6.144  -9.224  1.00 88.54           N  
ATOM   1166  H   THR A  73      -8.415  -5.525  -8.435  1.00 88.54           H  
ATOM   1167  CA  THR A  73      -9.757  -5.963 -10.043  1.00 88.54           C  
ATOM   1168  HA  THR A  73     -10.149  -6.946 -10.305  1.00 88.54           H  
ATOM   1169  C   THR A  73      -9.506  -5.246 -11.373  1.00 88.54           C  
ATOM   1170  CB  THR A  73     -10.848  -5.222  -9.255  1.00 88.54           C  
ATOM   1171  HB  THR A  73     -11.697  -5.030  -9.911  1.00 88.54           H  
ATOM   1172  O   THR A  73     -10.355  -5.276 -12.255  1.00 88.54           O  
ATOM   1173  CG2 THR A  73     -11.332  -6.039  -8.056  1.00 88.54           C  
ATOM   1174 HG21 THR A  73     -10.529  -6.164  -7.330  1.00 88.54           H  
ATOM   1175 HG22 THR A  73     -12.159  -5.514  -7.576  1.00 88.54           H  
ATOM   1176 HG23 THR A  73     -11.681  -7.016  -8.390  1.00 88.54           H  
ATOM   1177  OG1 THR A  73     -10.370  -3.998  -8.742  1.00 88.54           O  
ATOM   1178  HG1 THR A  73     -10.034  -3.477  -9.476  1.00 88.54           H  
ATOM   1179  N   ASP A  74      -8.334  -4.634 -11.521  1.00 86.12           N  
ATOM   1180  H   ASP A  74      -7.657  -4.736 -10.779  1.00 86.12           H  
ATOM   1181  CA  ASP A  74      -7.762  -4.108 -12.768  1.00 86.12           C  
ATOM   1182  HA  ASP A  74      -8.538  -3.584 -13.327  1.00 86.12           H  
ATOM   1183  C   ASP A  74      -7.195  -5.211 -13.693  1.00 86.12           C  
ATOM   1184  CB  ASP A  74      -6.665  -3.091 -12.394  1.00 86.12           C  
ATOM   1185  HB2 ASP A  74      -6.217  -2.694 -13.305  1.00 86.12           H  
ATOM   1186  HB3 ASP A  74      -7.130  -2.261 -11.862  1.00 86.12           H  
ATOM   1187  O   ASP A  74      -6.825  -4.927 -14.828  1.00 86.12           O  
ATOM   1188  CG  ASP A  74      -5.558  -3.681 -11.508  1.00 86.12           C  
ATOM   1189  OD1 ASP A  74      -5.608  -4.901 -11.222  1.00 86.12           O  
ATOM   1190  OD2 ASP A  74      -4.697  -2.910 -11.042  1.00 86.12           O  
ATOM   1191  N   ASN A  75      -7.181  -6.473 -13.238  1.00 87.69           N  
ATOM   1192  H   ASN A  75      -7.465  -6.588 -12.276  1.00 87.69           H  
ATOM   1193  CA  ASN A  75      -6.536  -7.639 -13.859  1.00 87.69           C  
ATOM   1194  HA  ASN A  75      -6.811  -8.478 -13.220  1.00 87.69           H  
ATOM   1195  C   ASN A  75      -4.999  -7.644 -13.824  1.00 87.69           C  
ATOM   1196  CB  ASN A  75      -7.112  -7.951 -15.256  1.00 87.69           C  
ATOM   1197  HB2 ASN A  75      -6.931  -7.122 -15.940  1.00 87.69           H  
ATOM   1198  HB3 ASN A  75      -6.611  -8.823 -15.676  1.00 87.69           H  
ATOM   1199  O   ASN A  75      -4.383  -8.448 -14.529  1.00 87.69           O  
ATOM   1200  CG  ASN A  75      -8.584  -8.263 -15.200  1.00 87.69           C  
ATOM   1201  ND2 ASN A  75      -9.427  -7.280 -15.403  1.00 87.69           N  
ATOM   1202 HD21 ASN A  75     -10.413  -7.470 -15.285  1.00 87.69           H  
ATOM   1203 HD22 ASN A  75      -9.062  -6.346 -15.517  1.00 87.69           H  
ATOM   1204  OD1 ASN A  75      -8.969  -9.396 -14.953  1.00 87.69           O  
ATOM   1205  N   LEU A  76      -4.383  -6.823 -12.978  1.00 91.59           N  
ATOM   1206  H   LEU A  76      -4.936  -6.214 -12.391  1.00 91.59           H  
ATOM   1207  CA  LEU A  76      -2.936  -6.741 -12.813  1.00 91.59           C  
ATOM   1208  HA  LEU A  76      -2.449  -7.278 -13.628  1.00 91.59           H  
ATOM   1209  C   LEU A  76      -2.473  -7.436 -11.527  1.00 91.59           C  
ATOM   1210  CB  LEU A  76      -2.533  -5.265 -12.913  1.00 91.59           C  
ATOM   1211  HB2 LEU A  76      -1.487  -5.143 -12.630  1.00 91.59           H  
ATOM   1212  HB3 LEU A  76      -3.117  -4.700 -12.187  1.00 91.59           H  
ATOM   1213  O   LEU A  76      -3.252  -7.664 -10.600  1.00 91.59           O  
ATOM   1214  CG  LEU A  76      -2.755  -4.667 -14.317  1.00 91.59           C  
ATOM   1215  HG  LEU A  76      -3.799  -4.785 -14.608  1.00 91.59           H  
ATOM   1216  CD1 LEU A  76      -2.442  -3.181 -14.281  1.00 91.59           C  
ATOM   1217 HD11 LEU A  76      -3.086  -2.705 -13.542  1.00 91.59           H  
ATOM   1218 HD12 LEU A  76      -1.396  -3.028 -14.015  1.00 91.59           H  
ATOM   1219 HD13 LEU A  76      -2.634  -2.735 -15.257  1.00 91.59           H  
ATOM   1220  CD2 LEU A  76      -1.868  -5.297 -15.395  1.00 91.59           C  
ATOM   1221 HD21 LEU A  76      -2.028  -4.779 -16.341  1.00 91.59           H  
ATOM   1222 HD22 LEU A  76      -2.124  -6.347 -15.537  1.00 91.59           H  
ATOM   1223 HD23 LEU A  76      -0.818  -5.196 -15.120  1.00 91.59           H  
ATOM   1224  N   HIS A  77      -1.206  -7.847 -11.511  1.00 94.62           N  
ATOM   1225  H   HIS A  77      -0.597  -7.540 -12.255  1.00 94.62           H  
ATOM   1226  CA  HIS A  77      -0.618  -8.679 -10.462  1.00 94.62           C  
ATOM   1227  HA  HIS A  77      -1.420  -9.133  -9.880  1.00 94.62           H  
ATOM   1228  C   HIS A  77       0.240  -7.854  -9.505  1.00 94.62           C  
ATOM   1229  CB  HIS A  77       0.193  -9.818 -11.093  1.00 94.62           C  
ATOM   1230  HB2 HIS A  77       0.973  -9.400 -11.729  1.00 94.62           H  
ATOM   1231  HB3 HIS A  77       0.686 -10.382 -10.302  1.00 94.62           H  
ATOM   1232  O   HIS A  77       1.103  -7.091  -9.930  1.00 94.62           O  
ATOM   1233  CG  HIS A  77      -0.653 -10.767 -11.898  1.00 94.62           C  
ATOM   1234  CD2 HIS A  77      -1.531 -11.695 -11.407  1.00 94.62           C  
ATOM   1235  HD2 HIS A  77      -1.738 -11.881 -10.364  1.00 94.62           H  
ATOM   1236  ND1 HIS A  77      -0.673 -10.873 -13.268  1.00 94.62           N  
ATOM   1237  HD1 HIS A  77      -0.063 -10.388 -13.910  1.00 94.62           H  
ATOM   1238  CE1 HIS A  77      -1.528 -11.854 -13.593  1.00 94.62           C  
ATOM   1239  HE1 HIS A  77      -1.685 -12.226 -14.595  1.00 94.62           H  
ATOM   1240  NE2 HIS A  77      -2.107 -12.362 -12.494  1.00 94.62           N  
ATOM   1241  N   TYR A  78       0.035  -8.054  -8.206  1.00 95.88           N  
ATOM   1242  H   TYR A  78      -0.718  -8.669  -7.931  1.00 95.88           H  
ATOM   1243  CA  TYR A  78       0.709  -7.305  -7.146  1.00 95.88           C  
ATOM   1244  HA  TYR A  78       1.606  -6.827  -7.539  1.00 95.88           H  
ATOM   1245  C   TYR A  78       1.116  -8.226  -6.002  1.00 95.88           C  
ATOM   1246  CB  TYR A  78      -0.240  -6.225  -6.629  1.00 95.88           C  
ATOM   1247  HB2 TYR A  78      -1.104  -6.724  -6.189  1.00 95.88           H  
ATOM   1248  HB3 TYR A  78       0.257  -5.647  -5.849  1.00 95.88           H  
ATOM   1249  O   TYR A  78       0.515  -9.288  -5.810  1.00 95.88           O  
ATOM   1250  CG  TYR A  78      -0.732  -5.278  -7.696  1.00 95.88           C  
ATOM   1251  CD1 TYR A  78       0.145  -4.323  -8.245  1.00 95.88           C  
ATOM   1252  HD1 TYR A  78       1.172  -4.282  -7.915  1.00 95.88           H  
ATOM   1253  CD2 TYR A  78      -2.048  -5.397  -8.180  1.00 95.88           C  
ATOM   1254  HD2 TYR A  78      -2.702  -6.167  -7.797  1.00 95.88           H  
ATOM   1255  CE1 TYR A  78      -0.313  -3.445  -9.245  1.00 95.88           C  
ATOM   1256  HE1 TYR A  78       0.345  -2.718  -9.697  1.00 95.88           H  
ATOM   1257  CE2 TYR A  78      -2.503  -4.523  -9.179  1.00 95.88           C  
ATOM   1258  HE2 TYR A  78      -3.505  -4.600  -9.576  1.00 95.88           H  
ATOM   1259  OH  TYR A  78      -2.108  -2.665 -10.615  1.00 95.88           O  
ATOM   1260  HH  TYR A  78      -3.049  -2.778 -10.769  1.00 95.88           H  
ATOM   1261  CZ  TYR A  78      -1.646  -3.534  -9.692  1.00 95.88           C  
ATOM   1262  N   ARG A  79       2.105  -7.821  -5.200  1.00 97.75           N  
ATOM   1263  H   ARG A  79       2.511  -6.905  -5.331  1.00 97.75           H  
ATOM   1264  CA  ARG A  79       2.474  -8.576  -4.000  1.00 97.75           C  
ATOM   1265  HA  ARG A  79       2.456  -9.640  -4.238  1.00 97.75           H  
ATOM   1266  C   ARG A  79       1.450  -8.325  -2.908  1.00 97.75           C  
ATOM   1267  CB  ARG A  79       3.878  -8.225  -3.504  1.00 97.75           C  
ATOM   1268  HB2 ARG A  79       3.867  -7.242  -3.032  1.00 97.75           H  
ATOM   1269  HB3 ARG A  79       4.171  -8.965  -2.759  1.00 97.75           H  
ATOM   1270  O   ARG A  79       1.001  -7.197  -2.705  1.00 97.75           O  
ATOM   1271  CG  ARG A  79       4.911  -8.214  -4.629  1.00 97.75           C  
ATOM   1272  HG2 ARG A  79       4.776  -7.316  -5.232  1.00 97.75           H  
ATOM   1273  HG3 ARG A  79       4.773  -9.100  -5.249  1.00 97.75           H  
ATOM   1274  CD  ARG A  79       6.326  -8.244  -4.064  1.00 97.75           C  
ATOM   1275  HD2 ARG A  79       7.038  -8.348  -4.882  1.00 97.75           H  
ATOM   1276  HD3 ARG A  79       6.396  -9.120  -3.419  1.00 97.75           H  
ATOM   1277  NE  ARG A  79       6.650  -7.038  -3.287  1.00 97.75           N  
ATOM   1278  HE  ARG A  79       6.053  -6.226  -3.363  1.00 97.75           H  
ATOM   1279  NH1 ARG A  79       8.552  -7.841  -2.317  1.00 97.75           N  
ATOM   1280 HH11 ARG A  79       9.320  -7.689  -1.679  1.00 97.75           H  
ATOM   1281 HH12 ARG A  79       8.385  -8.755  -2.714  1.00 97.75           H  
ATOM   1282  NH2 ARG A  79       7.933  -5.740  -1.951  1.00 97.75           N  
ATOM   1283 HH21 ARG A  79       8.791  -5.576  -1.444  1.00 97.75           H  
ATOM   1284 HH22 ARG A  79       7.253  -5.018  -2.141  1.00 97.75           H  
ATOM   1285  CZ  ARG A  79       7.710  -6.879  -2.527  1.00 97.75           C  
ATOM   1286  N   ALA A  80       1.101  -9.370  -2.174  1.00 98.47           N  
ATOM   1287  H   ALA A  80       1.464 -10.281  -2.415  1.00 98.47           H  
ATOM   1288  CA  ALA A  80       0.180  -9.269  -1.060  1.00 98.47           C  
ATOM   1289  HA  ALA A  80       0.204  -8.249  -0.677  1.00 98.47           H  
ATOM   1290  C   ALA A  80       0.572 -10.195   0.092  1.00 98.47           C  
ATOM   1291  CB  ALA A  80      -1.230  -9.555  -1.570  1.00 98.47           C  
ATOM   1292  HB1 ALA A  80      -1.504  -8.830  -2.336  1.00 98.47           H  
ATOM   1293  HB2 ALA A  80      -1.922  -9.467  -0.732  1.00 98.47           H  
ATOM   1294  HB3 ALA A  80      -1.278 -10.561  -1.986  1.00 98.47           H  
ATOM   1295  O   ALA A  80       1.041 -11.313  -0.113  1.00 98.47           O  
ATOM   1296  N   LEU A  81       0.331  -9.739   1.318  1.00 98.75           N  
ATOM   1297  H   LEU A  81      -0.071  -8.816   1.404  1.00 98.75           H  
ATOM   1298  CA  LEU A  81       0.507 -10.527   2.532  1.00 98.75           C  
ATOM   1299  HA  LEU A  81       1.218 -11.328   2.331  1.00 98.75           H  
ATOM   1300  C   LEU A  81      -0.835 -11.151   2.932  1.00 98.75           C  
ATOM   1301  CB  LEU A  81       1.092  -9.610   3.619  1.00 98.75           C  
ATOM   1302  HB2 LEU A  81       1.976  -9.114   3.218  1.00 98.75           H  
ATOM   1303  HB3 LEU A  81       0.358  -8.840   3.856  1.00 98.75           H  
ATOM   1304  O   LEU A  81      -1.834 -10.441   3.084  1.00 98.75           O  
ATOM   1305  CG  LEU A  81       1.489 -10.336   4.915  1.00 98.75           C  
ATOM   1306  HG  LEU A  81       0.629 -10.869   5.319  1.00 98.75           H  
ATOM   1307  CD1 LEU A  81       2.632 -11.326   4.690  1.00 98.75           C  
ATOM   1308 HD11 LEU A  81       3.474 -10.828   4.210  1.00 98.75           H  
ATOM   1309 HD12 LEU A  81       2.308 -12.158   4.065  1.00 98.75           H  
ATOM   1310 HD13 LEU A  81       2.971 -11.729   5.645  1.00 98.75           H  
ATOM   1311  CD2 LEU A  81       1.950  -9.307   5.942  1.00 98.75           C  
ATOM   1312 HD21 LEU A  81       2.819  -8.768   5.565  1.00 98.75           H  
ATOM   1313 HD22 LEU A  81       2.234  -9.799   6.872  1.00 98.75           H  
ATOM   1314 HD23 LEU A  81       1.148  -8.601   6.154  1.00 98.75           H  
ATOM   1315  N   CYS A  82      -0.884 -12.471   3.129  1.00 98.74           N  
ATOM   1316  H   CYS A  82      -0.060 -13.024   2.937  1.00 98.74           H  
ATOM   1317  CA  CYS A  82      -2.113 -13.142   3.557  1.00 98.74           C  
ATOM   1318  HA  CYS A  82      -2.947 -12.676   3.031  1.00 98.74           H  
ATOM   1319  C   CYS A  82      -2.361 -12.945   5.064  1.00 98.74           C  
ATOM   1320  CB  CYS A  82      -2.076 -14.615   3.134  1.00 98.74           C  
ATOM   1321  HB2 CYS A  82      -1.364 -15.163   3.751  1.00 98.74           H  
ATOM   1322  HB3 CYS A  82      -1.766 -14.697   2.092  1.00 98.74           H  
ATOM   1323  O   CYS A  82      -1.859 -13.696   5.904  1.00 98.74           O  
ATOM   1324  SG  CYS A  82      -3.748 -15.300   3.332  1.00 98.74           S  
ATOM   1325  HG  CYS A  82      -4.301 -14.617   2.326  1.00 98.74           H  
ATOM   1326  N   LYS A  83      -3.151 -11.929   5.432  1.00 98.28           N  
ATOM   1327  H   LYS A  83      -3.532 -11.349   4.698  1.00 98.28           H  
ATOM   1328  CA  LYS A  83      -3.380 -11.537   6.835  1.00 98.28           C  
ATOM   1329  HA  LYS A  83      -2.432 -11.658   7.359  1.00 98.28           H  
ATOM   1330  C   LYS A  83      -4.376 -12.445   7.562  1.00 98.28           C  
ATOM   1331  CB  LYS A  83      -3.763 -10.045   6.920  1.00 98.28           C  
ATOM   1332  HB2 LYS A  83      -4.686  -9.863   6.369  1.00 98.28           H  
ATOM   1333  HB3 LYS A  83      -3.920  -9.779   7.966  1.00 98.28           H  
ATOM   1334  O   LYS A  83      -4.236 -12.667   8.770  1.00 98.28           O  
ATOM   1335  CG  LYS A  83      -2.641  -9.162   6.346  1.00 98.28           C  
ATOM   1336  HG2 LYS A  83      -1.682  -9.482   6.753  1.00 98.28           H  
ATOM   1337  HG3 LYS A  83      -2.608  -9.314   5.267  1.00 98.28           H  
ATOM   1338  CD  LYS A  83      -2.792  -7.654   6.579  1.00 98.28           C  
ATOM   1339  HD2 LYS A  83      -3.787  -7.323   6.282  1.00 98.28           H  
ATOM   1340  HD3 LYS A  83      -2.050  -7.179   5.937  1.00 98.28           H  
ATOM   1341  CE  LYS A  83      -2.465  -7.182   7.994  1.00 98.28           C  
ATOM   1342  HE2 LYS A  83      -3.181  -7.573   8.717  1.00 98.28           H  
ATOM   1343  HE3 LYS A  83      -1.483  -7.566   8.271  1.00 98.28           H  
ATOM   1344  NZ  LYS A  83      -2.416  -5.704   8.071  1.00 98.28           N  
ATOM   1345  HZ1 LYS A  83      -1.886  -5.437   8.888  1.00 98.28           H  
ATOM   1346  HZ2 LYS A  83      -1.932  -5.278   7.294  1.00 98.28           H  
ATOM   1347  HZ3 LYS A  83      -3.325  -5.267   8.126  1.00 98.28           H  
ATOM   1348  N   ARG A  84      -5.375 -13.001   6.860  1.00 98.02           N  
ATOM   1349  H   ARG A  84      -5.413 -12.777   5.876  1.00 98.02           H  
ATOM   1350  CA  ARG A  84      -6.313 -14.018   7.393  1.00 98.02           C  
ATOM   1351  HA  ARG A  84      -5.785 -14.604   8.145  1.00 98.02           H  
ATOM   1352  C   ARG A  84      -6.775 -14.991   6.307  1.00 98.02           C  
ATOM   1353  CB  ARG A  84      -7.560 -13.378   8.040  1.00 98.02           C  
ATOM   1354  HB2 ARG A  84      -8.183 -14.182   8.433  1.00 98.02           H  
ATOM   1355  HB3 ARG A  84      -8.142 -12.870   7.272  1.00 98.02           H  
ATOM   1356  O   ARG A  84      -7.034 -14.585   5.180  1.00 98.02           O  
ATOM   1357  CG  ARG A  84      -7.280 -12.392   9.186  1.00 98.02           C  
ATOM   1358  HG2 ARG A  84      -6.693 -11.551   8.816  1.00 98.02           H  
ATOM   1359  HG3 ARG A  84      -6.724 -12.899   9.974  1.00 98.02           H  
ATOM   1360  CD  ARG A  84      -8.596 -11.850   9.754  1.00 98.02           C  
ATOM   1361  HD2 ARG A  84      -9.134 -11.339   8.956  1.00 98.02           H  
ATOM   1362  HD3 ARG A  84      -9.218 -12.682  10.085  1.00 98.02           H  
ATOM   1363  NE  ARG A  84      -8.369 -10.891  10.856  1.00 98.02           N  
ATOM   1364  HE  ARG A  84      -8.112  -9.954  10.582  1.00 98.02           H  
ATOM   1365  NH1 ARG A  84      -8.858 -12.262  12.643  1.00 98.02           N  
ATOM   1366 HH11 ARG A  84      -9.048 -12.355  13.630  1.00 98.02           H  
ATOM   1367 HH12 ARG A  84      -9.023 -13.027  12.005  1.00 98.02           H  
ATOM   1368  NH2 ARG A  84      -8.408 -10.112  12.995  1.00 98.02           N  
ATOM   1369 HH21 ARG A  84      -8.174  -9.187  12.667  1.00 98.02           H  
ATOM   1370 HH22 ARG A  84      -8.562 -10.240  13.986  1.00 98.02           H  
ATOM   1371  CZ  ARG A  84      -8.542 -11.094  12.152  1.00 98.02           C  
ATOM   1372  N   THR A  85      -6.984 -16.249   6.684  1.00 97.77           N  
ATOM   1373  H   THR A  85      -6.772 -16.524   7.633  1.00 97.77           H  
ATOM   1374  CA  THR A  85      -7.486 -17.320   5.812  1.00 97.77           C  
ATOM   1375  HA  THR A  85      -7.570 -16.952   4.789  1.00 97.77           H  
ATOM   1376  C   THR A  85      -8.878 -17.784   6.260  1.00 97.77           C  
ATOM   1377  CB  THR A  85      -6.502 -18.506   5.791  1.00 97.77           C  
ATOM   1378  HB  THR A  85      -6.889 -19.284   5.133  1.00 97.77           H  
ATOM   1379  O   THR A  85      -9.207 -17.772   7.447  1.00 97.77           O  
ATOM   1380  CG2 THR A  85      -5.093 -18.129   5.341  1.00 97.77           C  
ATOM   1381 HG21 THR A  85      -5.102 -17.815   4.297  1.00 97.77           H  
ATOM   1382 HG22 THR A  85      -4.679 -17.327   5.952  1.00 97.77           H  
ATOM   1383 HG23 THR A  85      -4.441 -18.998   5.425  1.00 97.77           H  
ATOM   1384  OG1 THR A  85      -6.349 -19.035   7.086  1.00 97.77           O  
ATOM   1385  HG1 THR A  85      -5.741 -19.775   7.010  1.00 97.77           H  
ATOM   1386  N   SER A  86      -9.720 -18.197   5.313  1.00 97.96           N  
ATOM   1387  H   SER A  86      -9.485 -18.009   4.349  1.00 97.96           H  
ATOM   1388  CA  SER A  86     -11.014 -18.838   5.570  1.00 97.96           C  
ATOM   1389  HA  SER A  86     -10.946 -19.379   6.515  1.00 97.96           H  
ATOM   1390  C   SER A  86     -11.293 -19.864   4.469  1.00 97.96           C  
ATOM   1391  CB  SER A  86     -12.128 -17.789   5.703  1.00 97.96           C  
ATOM   1392  HB2 SER A  86     -11.753 -16.942   6.277  1.00 97.96           H  
ATOM   1393  HB3 SER A  86     -12.430 -17.429   4.719  1.00 97.96           H  
ATOM   1394  O   SER A  86     -12.111 -19.647   3.573  1.00 97.96           O  
ATOM   1395  OG  SER A  86     -13.240 -18.339   6.392  1.00 97.96           O  
ATOM   1396  HG  SER A  86     -12.935 -18.578   7.271  1.00 97.96           H  
ATOM   1397  N   VAL A  87     -10.557 -20.979   4.530  1.00 97.85           N  
ATOM   1398  H   VAL A  87      -9.882 -21.054   5.278  1.00 97.85           H  
ATOM   1399  CA  VAL A  87     -10.526 -22.041   3.505  1.00 97.85           C  
ATOM   1400  HA  VAL A  87     -10.106 -21.629   2.588  1.00 97.85           H  
ATOM   1401  C   VAL A  87     -11.934 -22.542   3.172  1.00 97.85           C  
ATOM   1402  CB  VAL A  87      -9.620 -23.206   3.959  1.00 97.85           C  
ATOM   1403  HB  VAL A  87     -10.030 -23.648   4.867  1.00 97.85           H  
ATOM   1404  O   VAL A  87     -12.351 -22.472   2.021  1.00 97.85           O  
ATOM   1405  CG1 VAL A  87      -9.533 -24.293   2.886  1.00 97.85           C  
ATOM   1406 HG11 VAL A  87      -8.825 -25.064   3.189  1.00 97.85           H  
ATOM   1407 HG12 VAL A  87     -10.502 -24.772   2.745  1.00 97.85           H  
ATOM   1408 HG13 VAL A  87      -9.210 -23.863   1.938  1.00 97.85           H  
ATOM   1409  CG2 VAL A  87      -8.203 -22.703   4.270  1.00 97.85           C  
ATOM   1410 HG21 VAL A  87      -7.815 -22.146   3.417  1.00 97.85           H  
ATOM   1411 HG22 VAL A  87      -7.545 -23.549   4.466  1.00 97.85           H  
ATOM   1412 HG23 VAL A  87      -8.200 -22.064   5.154  1.00 97.85           H  
ATOM   1413  N   ASN A  88     -12.723 -22.899   4.191  1.00 98.04           N  
ATOM   1414  H   ASN A  88     -12.274 -23.058   5.082  1.00 98.04           H  
ATOM   1415  CA  ASN A  88     -14.103 -23.391   4.052  1.00 98.04           C  
ATOM   1416  HA  ASN A  88     -14.088 -24.273   3.412  1.00 98.04           H  
ATOM   1417  C   ASN A  88     -15.076 -22.380   3.405  1.00 98.04           C  
ATOM   1418  CB  ASN A  88     -14.650 -23.796   5.441  1.00 98.04           C  
ATOM   1419  HB2 ASN A  88     -15.650 -24.208   5.303  1.00 98.04           H  
ATOM   1420  HB3 ASN A  88     -14.736 -22.910   6.069  1.00 98.04           H  
ATOM   1421  O   ASN A  88     -16.213 -22.732   3.107  1.00 98.04           O  
ATOM   1422  CG  ASN A  88     -13.833 -24.830   6.201  1.00 98.04           C  
ATOM   1423  ND2 ASN A  88     -14.370 -25.374   7.267  1.00 98.04           N  
ATOM   1424 HD21 ASN A  88     -15.337 -25.212   7.509  1.00 98.04           H  
ATOM   1425 HD22 ASN A  88     -13.809 -26.081   7.720  1.00 98.04           H  
ATOM   1426  OD1 ASN A  88     -12.692 -25.120   5.903  1.00 98.04           O  
ATOM   1427  N   LYS A  89     -14.669 -21.115   3.234  1.00 98.33           N  
ATOM   1428  H   LYS A  89     -13.715 -20.899   3.488  1.00 98.33           H  
ATOM   1429  CA  LYS A  89     -15.442 -20.054   2.567  1.00 98.33           C  
ATOM   1430  HA  LYS A  89     -16.397 -20.464   2.238  1.00 98.33           H  
ATOM   1431  C   LYS A  89     -14.771 -19.546   1.283  1.00 98.33           C  
ATOM   1432  CB  LYS A  89     -15.721 -18.907   3.559  1.00 98.33           C  
ATOM   1433  HB2 LYS A  89     -14.776 -18.509   3.928  1.00 98.33           H  
ATOM   1434  HB3 LYS A  89     -16.247 -18.109   3.035  1.00 98.33           H  
ATOM   1435  O   LYS A  89     -15.282 -18.594   0.700  1.00 98.33           O  
ATOM   1436  CG  LYS A  89     -16.590 -19.359   4.745  1.00 98.33           C  
ATOM   1437  HG2 LYS A  89     -17.494 -19.831   4.359  1.00 98.33           H  
ATOM   1438  HG3 LYS A  89     -16.042 -20.089   5.340  1.00 98.33           H  
ATOM   1439  CD  LYS A  89     -16.988 -18.181   5.647  1.00 98.33           C  
ATOM   1440  HD2 LYS A  89     -16.088 -17.728   6.061  1.00 98.33           H  
ATOM   1441  HD3 LYS A  89     -17.528 -17.443   5.053  1.00 98.33           H  
ATOM   1442  CE  LYS A  89     -17.887 -18.699   6.778  1.00 98.33           C  
ATOM   1443  HE2 LYS A  89     -18.740 -19.211   6.333  1.00 98.33           H  
ATOM   1444  HE3 LYS A  89     -17.327 -19.438   7.350  1.00 98.33           H  
ATOM   1445  NZ  LYS A  89     -18.360 -17.611   7.673  1.00 98.33           N  
ATOM   1446  HZ1 LYS A  89     -17.579 -17.133   8.100  1.00 98.33           H  
ATOM   1447  HZ2 LYS A  89     -18.937 -17.992   8.409  1.00 98.33           H  
ATOM   1448  HZ3 LYS A  89     -18.916 -16.942   7.160  1.00 98.33           H  
ATOM   1449  N   ASN A  90     -13.635 -20.131   0.880  1.00 98.26           N  
ATOM   1450  H   ASN A  90     -13.329 -20.951   1.384  1.00 98.26           H  
ATOM   1451  CA  ASN A  90     -12.743 -19.652  -0.183  1.00 98.26           C  
ATOM   1452  HA  ASN A  90     -11.778 -20.133  -0.023  1.00 98.26           H  
ATOM   1453  C   ASN A  90     -12.474 -18.134  -0.091  1.00 98.26           C  
ATOM   1454  CB  ASN A  90     -13.264 -20.132  -1.553  1.00 98.26           C  
ATOM   1455  HB2 ASN A  90     -14.197 -19.616  -1.779  1.00 98.26           H  
ATOM   1456  HB3 ASN A  90     -13.460 -21.203  -1.516  1.00 98.26           H  
ATOM   1457  O   ASN A  90     -12.625 -17.404  -1.068  1.00 98.26           O  
ATOM   1458  CG  ASN A  90     -12.282 -19.882  -2.690  1.00 98.26           C  
ATOM   1459  ND2 ASN A  90     -12.745 -19.916  -3.917  1.00 98.26           N  
ATOM   1460 HD21 ASN A  90     -12.095 -19.742  -4.670  1.00 98.26           H  
ATOM   1461 HD22 ASN A  90     -13.726 -20.074  -4.098  1.00 98.26           H  
ATOM   1462  OD1 ASN A  90     -11.095 -19.667  -2.501  1.00 98.26           O  
ATOM   1463  N   LYS A  91     -12.152 -17.636   1.112  1.00 98.49           N  
ATOM   1464  H   LYS A  91     -12.040 -18.286   1.878  1.00 98.49           H  
ATOM   1465  CA  LYS A  91     -11.923 -16.203   1.367  1.00 98.49           C  
ATOM   1466  HA  LYS A  91     -11.853 -15.686   0.410  1.00 98.49           H  
ATOM   1467  C   LYS A  91     -10.592 -15.962   2.066  1.00 98.49           C  
ATOM   1468  CB  LYS A  91     -13.104 -15.595   2.146  1.00 98.49           C  
ATOM   1469  HB2 LYS A  91     -13.426 -16.282   2.929  1.00 98.49           H  
ATOM   1470  HB3 LYS A  91     -12.782 -14.664   2.613  1.00 98.49           H  
ATOM   1471  O   LYS A  91     -10.338 -16.526   3.130  1.00 98.49           O  
ATOM   1472  CG  LYS A  91     -14.273 -15.286   1.199  1.00 98.49           C  
ATOM   1473  HG2 LYS A  91     -13.923 -14.601   0.428  1.00 98.49           H  
ATOM   1474  HG3 LYS A  91     -14.595 -16.204   0.708  1.00 98.49           H  
ATOM   1475  CD  LYS A  91     -15.477 -14.654   1.910  1.00 98.49           C  
ATOM   1476  HD2 LYS A  91     -15.855 -15.335   2.672  1.00 98.49           H  
ATOM   1477  HD3 LYS A  91     -15.166 -13.718   2.375  1.00 98.49           H  
ATOM   1478  CE  LYS A  91     -16.559 -14.389   0.854  1.00 98.49           C  
ATOM   1479  HE2 LYS A  91     -16.078 -13.946  -0.018  1.00 98.49           H  
ATOM   1480  HE3 LYS A  91     -16.976 -15.345   0.539  1.00 98.49           H  
ATOM   1481  NZ  LYS A  91     -17.629 -13.479   1.338  1.00 98.49           N  
ATOM   1482  HZ1 LYS A  91     -17.242 -12.576   1.575  1.00 98.49           H  
ATOM   1483  HZ2 LYS A  91     -18.101 -13.863   2.144  1.00 98.49           H  
ATOM   1484  HZ3 LYS A  91     -18.311 -13.331   0.609  1.00 98.49           H  
ATOM   1485  N   TYR A  92      -9.789 -15.072   1.495  1.00 98.43           N  
ATOM   1486  H   TYR A  92     -10.061 -14.698   0.597  1.00 98.43           H  
ATOM   1487  CA  TYR A  92      -8.465 -14.695   1.988  1.00 98.43           C  
ATOM   1488  HA  TYR A  92      -8.295 -15.141   2.968  1.00 98.43           H  
ATOM   1489  C   TYR A  92      -8.405 -13.179   2.127  1.00 98.43           C  
ATOM   1490  CB  TYR A  92      -7.390 -15.235   1.033  1.00 98.43           C  
ATOM   1491  HB2 TYR A  92      -6.404 -15.017   1.442  1.00 98.43           H  
ATOM   1492  HB3 TYR A  92      -7.471 -14.730   0.071  1.00 98.43           H  
ATOM   1493  O   TYR A  92      -8.641 -12.465   1.155  1.00 98.43           O  
ATOM   1494  CG  TYR A  92      -7.530 -16.729   0.824  1.00 98.43           C  
ATOM   1495  CD1 TYR A  92      -7.003 -17.622   1.774  1.00 98.43           C  
ATOM   1496  HD1 TYR A  92      -6.394 -17.242   2.582  1.00 98.43           H  
ATOM   1497  CD2 TYR A  92      -8.298 -17.213  -0.251  1.00 98.43           C  
ATOM   1498  HD2 TYR A  92      -8.708 -16.526  -0.976  1.00 98.43           H  
ATOM   1499  CE1 TYR A  92      -7.268 -19.001   1.669  1.00 98.43           C  
ATOM   1500  HE1 TYR A  92      -6.856 -19.696   2.386  1.00 98.43           H  
ATOM   1501  CE2 TYR A  92      -8.562 -18.589  -0.360  1.00 98.43           C  
ATOM   1502  HE2 TYR A  92      -9.171 -18.955  -1.173  1.00 98.43           H  
ATOM   1503  OH  TYR A  92      -8.333 -20.810   0.505  1.00 98.43           O  
ATOM   1504  HH  TYR A  92      -8.774 -21.027  -0.319  1.00 98.43           H  
ATOM   1505  CZ  TYR A  92      -8.051 -19.486   0.599  1.00 98.43           C  
ATOM   1506  N   LEU A  93      -8.131 -12.699   3.341  1.00 98.21           N  
ATOM   1507  H   LEU A  93      -7.859 -13.359   4.056  1.00 98.21           H  
ATOM   1508  CA  LEU A  93      -7.907 -11.283   3.612  1.00 98.21           C  
ATOM   1509  HA  LEU A  93      -8.548 -10.691   2.960  1.00 98.21           H  
ATOM   1510  C   LEU A  93      -6.447 -10.969   3.297  1.00 98.21           C  
ATOM   1511  CB  LEU A  93      -8.247 -10.963   5.077  1.00 98.21           C  
ATOM   1512  HB2 LEU A  93      -7.502 -11.453   5.704  1.00 98.21           H  
ATOM   1513  HB3 LEU A  93      -9.227 -11.371   5.322  1.00 98.21           H  
ATOM   1514  O   LEU A  93      -5.545 -11.498   3.955  1.00 98.21           O  
ATOM   1515  CG  LEU A  93      -8.232  -9.454   5.392  1.00 98.21           C  
ATOM   1516  HG  LEU A  93      -7.333  -8.993   4.983  1.00 98.21           H  
ATOM   1517  CD1 LEU A  93      -9.470  -8.759   4.828  1.00 98.21           C  
ATOM   1518 HD11 LEU A  93      -9.429  -8.758   3.739  1.00 98.21           H  
ATOM   1519 HD12 LEU A  93     -10.378  -9.257   5.167  1.00 98.21           H  
ATOM   1520 HD13 LEU A  93      -9.498  -7.722   5.162  1.00 98.21           H  
ATOM   1521  CD2 LEU A  93      -8.229  -9.244   6.907  1.00 98.21           C  
ATOM   1522 HD21 LEU A  93      -7.345  -9.714   7.338  1.00 98.21           H  
ATOM   1523 HD22 LEU A  93      -8.187  -8.175   7.117  1.00 98.21           H  
ATOM   1524 HD23 LEU A  93      -9.139  -9.659   7.342  1.00 98.21           H  
ATOM   1525  N   LEU A  94      -6.238 -10.115   2.307  1.00 98.02           N  
ATOM   1526  H   LEU A  94      -7.041  -9.705   1.851  1.00 98.02           H  
ATOM   1527  CA  LEU A  94      -4.934  -9.651   1.862  1.00 98.02           C  
ATOM   1528  HA  LEU A  94      -4.144 -10.264   2.295  1.00 98.02           H  
ATOM   1529  C   LEU A  94      -4.701  -8.203   2.283  1.00 98.02           C  
ATOM   1530  CB  LEU A  94      -4.864  -9.741   0.334  1.00 98.02           C  
ATOM   1531  HB2 LEU A  94      -3.910  -9.314   0.026  1.00 98.02           H  
ATOM   1532  HB3 LEU A  94      -5.644  -9.107  -0.087  1.00 98.02           H  
ATOM   1533  O   LEU A  94      -5.647  -7.421   2.329  1.00 98.02           O  
ATOM   1534  CG  LEU A  94      -5.005 -11.143  -0.278  1.00 98.02           C  
ATOM   1535  HG  LEU A  94      -6.030 -11.491  -0.151  1.00 98.02           H  
ATOM   1536  CD1 LEU A  94      -4.711 -11.008  -1.766  1.00 98.02           C  
ATOM   1537 HD11 LEU A  94      -3.710 -10.606  -1.924  1.00 98.02           H  
ATOM   1538 HD12 LEU A  94      -4.767 -11.980  -2.257  1.00 98.02           H  
ATOM   1539 HD13 LEU A  94      -5.433 -10.336  -2.229  1.00 98.02           H  
ATOM   1540  CD2 LEU A  94      -4.065 -12.188   0.329  1.00 98.02           C  
ATOM   1541 HD21 LEU A  94      -4.363 -12.382   1.359  1.00 98.02           H  
ATOM   1542 HD22 LEU A  94      -4.135 -13.117  -0.237  1.00 98.02           H  
ATOM   1543 HD23 LEU A  94      -3.038 -11.825   0.299  1.00 98.02           H  
ATOM   1544  N   GLU A  95      -3.441  -7.837   2.493  1.00 97.03           N  
ATOM   1545  H   GLU A  95      -2.730  -8.553   2.473  1.00 97.03           H  
ATOM   1546  CA  GLU A  95      -2.971  -6.460   2.306  1.00 97.03           C  
ATOM   1547  HA  GLU A  95      -3.809  -5.807   2.061  1.00 97.03           H  
ATOM   1548  C   GLU A  95      -1.996  -6.450   1.133  1.00 97.03           C  
ATOM   1549  CB  GLU A  95      -2.328  -5.940   3.596  1.00 97.03           C  
ATOM   1550  HB2 GLU A  95      -3.086  -6.005   4.377  1.00 97.03           H  
ATOM   1551  HB3 GLU A  95      -1.481  -6.576   3.855  1.00 97.03           H  
ATOM   1552  O   GLU A  95      -1.044  -7.234   1.126  1.00 97.03           O  
ATOM   1553  CG  GLU A  95      -1.851  -4.486   3.517  1.00 97.03           C  
ATOM   1554  HG2 GLU A  95      -1.060  -4.409   2.771  1.00 97.03           H  
ATOM   1555  HG3 GLU A  95      -2.688  -3.866   3.197  1.00 97.03           H  
ATOM   1556  CD  GLU A  95      -1.336  -3.976   4.873  1.00 97.03           C  
ATOM   1557  OE1 GLU A  95      -0.215  -3.422   4.913  1.00 97.03           O  
ATOM   1558  OE2 GLU A  95      -2.074  -4.109   5.885  1.00 97.03           O  
ATOM   1559  N   TYR A  96      -2.233  -5.591   0.144  1.00 97.07           N  
ATOM   1560  H   TYR A  96      -3.006  -4.946   0.226  1.00 97.07           H  
ATOM   1561  CA  TYR A  96      -1.298  -5.393  -0.960  1.00 97.07           C  
ATOM   1562  HA  TYR A  96      -0.970  -6.366  -1.326  1.00 97.07           H  
ATOM   1563  C   TYR A  96      -0.073  -4.641  -0.435  1.00 97.07           C  
ATOM   1564  CB  TYR A  96      -2.006  -4.678  -2.110  1.00 97.07           C  
ATOM   1565  HB2 TYR A  96      -1.260  -4.365  -2.840  1.00 97.07           H  
ATOM   1566  HB3 TYR A  96      -2.489  -3.780  -1.724  1.00 97.07           H  
ATOM   1567  O   TYR A  96      -0.203  -3.596   0.200  1.00 97.07           O  
ATOM   1568  CG  TYR A  96      -3.024  -5.561  -2.810  1.00 97.07           C  
ATOM   1569  CD1 TYR A  96      -2.585  -6.432  -3.822  1.00 97.07           C  
ATOM   1570  HD1 TYR A  96      -1.537  -6.448  -4.080  1.00 97.07           H  
ATOM   1571  CD2 TYR A  96      -4.382  -5.552  -2.436  1.00 97.07           C  
ATOM   1572  HD2 TYR A  96      -4.712  -4.889  -1.650  1.00 97.07           H  
ATOM   1573  CE1 TYR A  96      -3.495  -7.280  -4.480  1.00 97.07           C  
ATOM   1574  HE1 TYR A  96      -3.160  -7.919  -5.284  1.00 97.07           H  
ATOM   1575  CE2 TYR A  96      -5.295  -6.412  -3.081  1.00 97.07           C  
ATOM   1576  HE2 TYR A  96      -6.337  -6.411  -2.798  1.00 97.07           H  
ATOM   1577  OH  TYR A  96      -5.712  -8.154  -4.698  1.00 97.07           O  
ATOM   1578  HH  TYR A  96      -6.619  -7.972  -4.441  1.00 97.07           H  
ATOM   1579  CZ  TYR A  96      -4.851  -7.287  -4.098  1.00 97.07           C  
ATOM   1580  N   ILE A  97       1.121  -5.193  -0.630  1.00 97.48           N  
ATOM   1581  H   ILE A  97       1.187  -5.977  -1.264  1.00 97.48           H  
ATOM   1582  CA  ILE A  97       2.318  -4.803   0.134  1.00 97.48           C  
ATOM   1583  HA  ILE A  97       2.061  -4.785   1.194  1.00 97.48           H  
ATOM   1584  C   ILE A  97       2.759  -3.381  -0.217  1.00 97.48           C  
ATOM   1585  CB  ILE A  97       3.410  -5.873  -0.074  1.00 97.48           C  
ATOM   1586  HB  ILE A  97       3.423  -6.148  -1.129  1.00 97.48           H  
ATOM   1587  O   ILE A  97       3.003  -2.569   0.680  1.00 97.48           O  
ATOM   1588  CG1 ILE A  97       3.034  -7.109   0.777  1.00 97.48           C  
ATOM   1589 HG12 ILE A  97       3.283  -6.914   1.820  1.00 97.48           H  
ATOM   1590 HG13 ILE A  97       1.959  -7.287   0.727  1.00 97.48           H  
ATOM   1591  CG2 ILE A  97       4.821  -5.391   0.304  1.00 97.48           C  
ATOM   1592 HG21 ILE A  97       5.106  -4.534  -0.307  1.00 97.48           H  
ATOM   1593 HG22 ILE A  97       4.854  -5.112   1.357  1.00 97.48           H  
ATOM   1594 HG23 ILE A  97       5.556  -6.172   0.112  1.00 97.48           H  
ATOM   1595  CD1 ILE A  97       3.725  -8.398   0.336  1.00 97.48           C  
ATOM   1596 HD11 ILE A  97       3.328  -8.711  -0.630  1.00 97.48           H  
ATOM   1597 HD12 ILE A  97       3.528  -9.179   1.071  1.00 97.48           H  
ATOM   1598 HD13 ILE A  97       4.801  -8.253   0.244  1.00 97.48           H  
ATOM   1599  N   GLU A  98       2.782  -3.057  -1.505  1.00 96.08           N  
ATOM   1600  H   GLU A  98       2.677  -3.800  -2.181  1.00 96.08           H  
ATOM   1601  CA  GLU A  98       3.168  -1.741  -2.015  1.00 96.08           C  
ATOM   1602  HA  GLU A  98       4.115  -1.443  -1.565  1.00 96.08           H  
ATOM   1603  C   GLU A  98       2.141  -0.654  -1.657  1.00 96.08           C  
ATOM   1604  CB  GLU A  98       3.365  -1.848  -3.539  1.00 96.08           C  
ATOM   1605  HB2 GLU A  98       3.400  -0.843  -3.959  1.00 96.08           H  
ATOM   1606  HB3 GLU A  98       2.510  -2.354  -3.986  1.00 96.08           H  
ATOM   1607  O   GLU A  98       2.528   0.446  -1.275  1.00 96.08           O  
ATOM   1608  CG  GLU A  98       4.666  -2.577  -3.925  1.00 96.08           C  
ATOM   1609  HG2 GLU A  98       5.507  -2.039  -3.487  1.00 96.08           H  
ATOM   1610  HG3 GLU A  98       4.783  -2.538  -5.009  1.00 96.08           H  
ATOM   1611  CD  GLU A  98       4.701  -4.046  -3.477  1.00 96.08           C  
ATOM   1612  OE1 GLU A  98       5.703  -4.451  -2.844  1.00 96.08           O  
ATOM   1613  OE2 GLU A  98       3.708  -4.775  -3.696  1.00 96.08           O  
ATOM   1614  N   TYR A  99       0.845  -0.965  -1.704  1.00 94.84           N  
ATOM   1615  H   TYR A  99       0.600  -1.900  -1.999  1.00 94.84           H  
ATOM   1616  CA  TYR A  99      -0.239   0.021  -1.575  1.00 94.84           C  
ATOM   1617  HA  TYR A  99       0.133   1.008  -1.849  1.00 94.84           H  
ATOM   1618  C   TYR A  99      -0.826   0.144  -0.164  1.00 94.84           C  
ATOM   1619  CB  TYR A  99      -1.343  -0.359  -2.564  1.00 94.84           C  
ATOM   1620  HB2 TYR A  99      -2.183   0.324  -2.444  1.00 94.84           H  
ATOM   1621  HB3 TYR A  99      -1.688  -1.365  -2.322  1.00 94.84           H  
ATOM   1622  O   TYR A  99      -1.392   1.173   0.182  1.00 94.84           O  
ATOM   1623  CG  TYR A  99      -0.899  -0.332  -4.009  1.00 94.84           C  
ATOM   1624  CD1 TYR A  99      -0.893   0.886  -4.709  1.00 94.84           C  
ATOM   1625  HD1 TYR A  99      -1.212   1.796  -4.223  1.00 94.84           H  
ATOM   1626  CD2 TYR A  99      -0.463  -1.513  -4.640  1.00 94.84           C  
ATOM   1627  HD2 TYR A  99      -0.473  -2.451  -4.105  1.00 94.84           H  
ATOM   1628  CE1 TYR A  99      -0.458   0.922  -6.044  1.00 94.84           C  
ATOM   1629  HE1 TYR A  99      -0.435   1.864  -6.572  1.00 94.84           H  
ATOM   1630  CE2 TYR A  99      -0.029  -1.478  -5.977  1.00 94.84           C  
ATOM   1631  HE2 TYR A  99       0.290  -2.388  -6.463  1.00 94.84           H  
ATOM   1632  OH  TYR A  99       0.293  -0.248  -8.006  1.00 94.84           O  
ATOM   1633  HH  TYR A  99       0.518  -1.130  -8.310  1.00 94.84           H  
ATOM   1634  CZ  TYR A  99      -0.037  -0.260  -6.689  1.00 94.84           C  
ATOM   1635  N   GLY A 100      -0.745  -0.911   0.648  1.00 95.09           N  
ATOM   1636  H   GLY A 100      -0.307  -1.750   0.297  1.00 95.09           H  
ATOM   1637  CA  GLY A 100      -1.349  -0.969   1.981  1.00 95.09           C  
ATOM   1638  HA2 GLY A 100      -0.904  -1.793   2.539  1.00 95.09           H  
ATOM   1639  HA3 GLY A 100      -1.112  -0.036   2.492  1.00 95.09           H  
ATOM   1640  C   GLY A 100      -2.874  -1.138   2.010  1.00 95.09           C  
ATOM   1641  O   GLY A 100      -3.454  -1.311   3.088  1.00 95.09           O  
ATOM   1642  N   ASN A 101      -3.552  -1.146   0.860  1.00 93.62           N  
ATOM   1643  H   ASN A 101      -3.054  -0.966  -0.001  1.00 93.62           H  
ATOM   1644  CA  ASN A 101      -4.984  -1.414   0.794  1.00 93.62           C  
ATOM   1645  HA  ASN A 101      -5.454  -0.813   1.572  1.00 93.62           H  
ATOM   1646  C   ASN A 101      -5.301  -2.892   1.087  1.00 93.62           C  
ATOM   1647  CB  ASN A 101      -5.558  -0.931  -0.544  1.00 93.62           C  
ATOM   1648  HB2 ASN A 101      -5.162   0.060  -0.768  1.00 93.62           H  
ATOM   1649  HB3 ASN A 101      -6.641  -0.850  -0.454  1.00 93.62           H  
ATOM   1650  O   ASN A 101      -4.517  -3.798   0.794  1.00 93.62           O  
ATOM   1651  CG  ASN A 101      -5.219  -1.844  -1.704  1.00 93.62           C  
ATOM   1652  ND2 ASN A 101      -6.173  -2.570  -2.241  1.00 93.62           N  
ATOM   1653 HD21 ASN A 101      -5.875  -3.156  -3.008  1.00 93.62           H  
ATOM   1654 HD22 ASN A 101      -7.123  -2.493  -1.908  1.00 93.62           H  
ATOM   1655  OD1 ASN A 101      -4.089  -1.957  -2.120  1.00 93.62           O  
ATOM   1656  N   ILE A 102      -6.484  -3.134   1.657  1.00 94.11           N  
ATOM   1657  H   ILE A 102      -7.103  -2.353   1.823  1.00 94.11           H  
ATOM   1658  CA  ILE A 102      -6.941  -4.461   2.087  1.00 94.11           C  
ATOM   1659  HA  ILE A 102      -6.127  -5.167   1.926  1.00 94.11           H  
ATOM   1660  C   ILE A 102      -8.107  -4.939   1.207  1.00 94.11           C  
ATOM   1661  CB  ILE A 102      -7.238  -4.440   3.610  1.00 94.11           C  
ATOM   1662  HB  ILE A 102      -7.853  -3.566   3.825  1.00 94.11           H  
ATOM   1663  O   ILE A 102      -9.013  -4.169   0.892  1.00 94.11           O  
ATOM   1664  CG1 ILE A 102      -5.904  -4.310   4.390  1.00 94.11           C  
ATOM   1665 HG12 ILE A 102      -5.277  -5.172   4.162  1.00 94.11           H  
ATOM   1666 HG13 ILE A 102      -5.376  -3.419   4.049  1.00 94.11           H  
ATOM   1667  CG2 ILE A 102      -8.018  -5.679   4.083  1.00 94.11           C  
ATOM   1668 HG21 ILE A 102      -8.957  -5.766   3.536  1.00 94.11           H  
ATOM   1669 HG22 ILE A 102      -8.272  -5.580   5.138  1.00 94.11           H  
ATOM   1670 HG23 ILE A 102      -7.423  -6.579   3.931  1.00 94.11           H  
ATOM   1671  CD1 ILE A 102      -6.040  -4.201   5.915  1.00 94.11           C  
ATOM   1672 HD11 ILE A 102      -5.057  -4.022   6.350  1.00 94.11           H  
ATOM   1673 HD12 ILE A 102      -6.701  -3.373   6.171  1.00 94.11           H  
ATOM   1674 HD13 ILE A 102      -6.430  -5.130   6.333  1.00 94.11           H  
ATOM   1675  N   GLU A 103      -8.104  -6.219   0.826  1.00 94.35           N  
ATOM   1676  H   GLU A 103      -7.340  -6.797   1.145  1.00 94.35           H  
ATOM   1677  CA  GLU A 103      -9.165  -6.867   0.033  1.00 94.35           C  
ATOM   1678  HA  GLU A 103     -10.073  -6.267   0.102  1.00 94.35           H  
ATOM   1679  C   GLU A 103      -9.470  -8.270   0.589  1.00 94.35           C  
ATOM   1680  CB  GLU A 103      -8.750  -6.945  -1.454  1.00 94.35           C  
ATOM   1681  HB2 GLU A 103      -7.960  -7.691  -1.537  1.00 94.35           H  
ATOM   1682  HB3 GLU A 103      -8.345  -5.978  -1.752  1.00 94.35           H  
ATOM   1683  O   GLU A 103      -8.596  -8.931   1.152  1.00 94.35           O  
ATOM   1684  CG  GLU A 103      -9.892  -7.298  -2.440  1.00 94.35           C  
ATOM   1685  HG2 GLU A 103     -10.449  -8.153  -2.057  1.00 94.35           H  
ATOM   1686  HG3 GLU A 103     -10.578  -6.453  -2.492  1.00 94.35           H  
ATOM   1687  CD  GLU A 103      -9.413  -7.664  -3.861  1.00 94.35           C  
ATOM   1688  OE1 GLU A 103     -10.248  -8.083  -4.697  1.00 94.35           O  
ATOM   1689  OE2 GLU A 103      -8.195  -7.595  -4.126  1.00 94.35           O  
ATOM   1690  N   ILE A 104     -10.702  -8.757   0.400  1.00 97.10           N  
ATOM   1691  H   ILE A 104     -11.360  -8.183  -0.107  1.00 97.10           H  
ATOM   1692  CA  ILE A 104     -11.023 -10.186   0.524  1.00 97.10           C  
ATOM   1693  HA  ILE A 104     -10.206 -10.688   1.043  1.00 97.10           H  
ATOM   1694  C   ILE A 104     -11.133 -10.784  -0.879  1.00 97.10           C  
ATOM   1695  CB  ILE A 104     -12.302 -10.434   1.352  1.00 97.10           C  
ATOM   1696  HB  ILE A 104     -13.137  -9.923   0.872  1.00 97.10           H  
ATOM   1697  O   ILE A 104     -12.068 -10.464  -1.610  1.00 97.10           O  
ATOM   1698  CG1 ILE A 104     -12.140  -9.882   2.785  1.00 97.10           C  
ATOM   1699 HG12 ILE A 104     -11.867  -8.828   2.733  1.00 97.10           H  
ATOM   1700 HG13 ILE A 104     -11.331 -10.418   3.281  1.00 97.10           H  
ATOM   1701  CG2 ILE A 104     -12.603 -11.947   1.398  1.00 97.10           C  
ATOM   1702 HG21 ILE A 104     -13.507 -12.135   1.976  1.00 97.10           H  
ATOM   1703 HG22 ILE A 104     -12.767 -12.334   0.392  1.00 97.10           H  
ATOM   1704 HG23 ILE A 104     -11.761 -12.475   1.846  1.00 97.10           H  
ATOM   1705  CD1 ILE A 104     -13.403  -9.978   3.650  1.00 97.10           C  
ATOM   1706 HD11 ILE A 104     -13.241  -9.428   4.578  1.00 97.10           H  
ATOM   1707 HD12 ILE A 104     -14.250  -9.537   3.123  1.00 97.10           H  
ATOM   1708 HD13 ILE A 104     -13.622 -11.015   3.901  1.00 97.10           H  
ATOM   1709  N   THR A 105     -10.226 -11.696  -1.224  1.00 96.99           N  
ATOM   1710  H   THR A 105      -9.512 -11.930  -0.549  1.00 96.99           H  
ATOM   1711  CA  THR A 105     -10.201 -12.382  -2.527  1.00 96.99           C  
ATOM   1712  HA  THR A 105     -11.067 -12.060  -3.106  1.00 96.99           H  
ATOM   1713  C   THR A 105     -10.331 -13.908  -2.383  1.00 96.99           C  
ATOM   1714  CB  THR A 105      -8.971 -11.925  -3.328  1.00 96.99           C  
ATOM   1715  HB  THR A 105      -8.887 -10.841  -3.257  1.00 96.99           H  
ATOM   1716  O   THR A 105     -10.468 -14.432  -1.272  1.00 96.99           O  
ATOM   1717  CG2 THR A 105      -7.672 -12.551  -2.849  1.00 96.99           C  
ATOM   1718 HG21 THR A 105      -6.845 -12.121  -3.413  1.00 96.99           H  
ATOM   1719 HG22 THR A 105      -7.686 -13.630  -3.007  1.00 96.99           H  
ATOM   1720 HG23 THR A 105      -7.526 -12.340  -1.789  1.00 96.99           H  
ATOM   1721  OG1 THR A 105      -9.108 -12.265  -4.688  1.00 96.99           O  
ATOM   1722  HG1 THR A 105      -8.264 -12.042  -5.087  1.00 96.99           H  
ATOM   1723  N   GLN A 106     -10.333 -14.618  -3.513  1.00 98.12           N  
ATOM   1724  H   GLN A 106     -10.087 -14.119  -4.356  1.00 98.12           H  
ATOM   1725  CA  GLN A 106     -10.513 -16.071  -3.641  1.00 98.12           C  
ATOM   1726  HA  GLN A 106     -10.752 -16.502  -2.669  1.00 98.12           H  
ATOM   1727  C   GLN A 106      -9.233 -16.748  -4.157  1.00 98.12           C  
ATOM   1728  CB  GLN A 106     -11.677 -16.358  -4.600  1.00 98.12           C  
ATOM   1729  HB2 GLN A 106     -11.449 -15.925  -5.574  1.00 98.12           H  
ATOM   1730  HB3 GLN A 106     -11.766 -17.438  -4.717  1.00 98.12           H  
ATOM   1731  O   GLN A 106      -8.415 -16.100  -4.808  1.00 98.12           O  
ATOM   1732  CG  GLN A 106     -13.027 -15.799  -4.126  1.00 98.12           C  
ATOM   1733  HG2 GLN A 106     -13.204 -16.100  -3.094  1.00 98.12           H  
ATOM   1734  HG3 GLN A 106     -13.003 -14.710  -4.163  1.00 98.12           H  
ATOM   1735  CD  GLN A 106     -14.202 -16.284  -4.971  1.00 98.12           C  
ATOM   1736  NE2 GLN A 106     -15.418 -15.957  -4.594  1.00 98.12           N  
ATOM   1737 HE21 GLN A 106     -15.564 -15.362  -3.790  1.00 98.12           H  
ATOM   1738 HE22 GLN A 106     -16.155 -16.271  -5.209  1.00 98.12           H  
ATOM   1739  OE1 GLN A 106     -14.079 -16.965  -5.972  1.00 98.12           O  
ATOM   1740  N   LEU A 107      -9.071 -18.054  -3.902  1.00 98.60           N  
ATOM   1741  H   LEU A 107      -9.797 -18.539  -3.395  1.00 98.60           H  
ATOM   1742  CA  LEU A 107      -7.842 -18.807  -4.210  1.00 98.60           C  
ATOM   1743  HA  LEU A 107      -7.032 -18.377  -3.620  1.00 98.60           H  
ATOM   1744  C   LEU A 107      -7.416 -18.721  -5.687  1.00 98.60           C  
ATOM   1745  CB  LEU A 107      -8.046 -20.277  -3.783  1.00 98.60           C  
ATOM   1746  HB2 LEU A 107      -8.321 -20.303  -2.728  1.00 98.60           H  
ATOM   1747  HB3 LEU A 107      -8.875 -20.695  -4.354  1.00 98.60           H  
ATOM   1748  O   LEU A 107      -6.236 -18.584  -5.979  1.00 98.60           O  
ATOM   1749  CG  LEU A 107      -6.818 -21.190  -3.975  1.00 98.60           C  
ATOM   1750  HG  LEU A 107      -6.582 -21.267  -5.037  1.00 98.60           H  
ATOM   1751  CD1 LEU A 107      -5.602 -20.660  -3.220  1.00 98.60           C  
ATOM   1752 HD11 LEU A 107      -5.243 -19.743  -3.686  1.00 98.60           H  
ATOM   1753 HD12 LEU A 107      -4.799 -21.394  -3.283  1.00 98.60           H  
ATOM   1754 HD13 LEU A 107      -5.850 -20.476  -2.174  1.00 98.60           H  
ATOM   1755  CD2 LEU A 107      -7.134 -22.589  -3.442  1.00 98.60           C  
ATOM   1756 HD21 LEU A 107      -7.312 -22.562  -2.367  1.00 98.60           H  
ATOM   1757 HD22 LEU A 107      -8.006 -22.995  -3.955  1.00 98.60           H  
ATOM   1758 HD23 LEU A 107      -6.290 -23.248  -3.645  1.00 98.60           H  
ATOM   1759  N   ASN A 108      -8.375 -18.719  -6.614  1.00 97.47           N  
ATOM   1760  H   ASN A 108      -9.335 -18.697  -6.299  1.00 97.47           H  
ATOM   1761  CA  ASN A 108      -8.143 -18.643  -8.061  1.00 97.47           C  
ATOM   1762  HA  ASN A 108      -7.388 -19.386  -8.318  1.00 97.47           H  
ATOM   1763  C   ASN A 108      -7.598 -17.291  -8.568  1.00 97.47           C  
ATOM   1764  CB  ASN A 108      -9.451 -19.010  -8.789  1.00 97.47           C  
ATOM   1765  HB2 ASN A 108      -9.240 -19.077  -9.856  1.00 97.47           H  
ATOM   1766  HB3 ASN A 108      -9.797 -19.989  -8.456  1.00 97.47           H  
ATOM   1767  O   ASN A 108      -7.318 -17.167  -9.757  1.00 97.47           O  
ATOM   1768  CG  ASN A 108     -10.569 -17.998  -8.580  1.00 97.47           C  
ATOM   1769  ND2 ASN A 108     -11.525 -17.938  -9.474  1.00 97.47           N  
ATOM   1770 HD21 ASN A 108     -12.272 -17.284  -9.289  1.00 97.47           H  
ATOM   1771 HD22 ASN A 108     -11.484 -18.508 -10.308  1.00 97.47           H  
ATOM   1772  OD1 ASN A 108     -10.629 -17.278  -7.597  1.00 97.47           O  
ATOM   1773  N   ARG A 109      -7.469 -16.278  -7.701  1.00 98.01           N  
ATOM   1774  H   ARG A 109      -7.781 -16.435  -6.753  1.00 98.01           H  
ATOM   1775  CA  ARG A 109      -6.791 -14.999  -7.995  1.00 98.01           C  
ATOM   1776  HA  ARG A 109      -6.586 -14.937  -9.064  1.00 98.01           H  
ATOM   1777  C   ARG A 109      -5.417 -14.897  -7.327  1.00 98.01           C  
ATOM   1778  CB  ARG A 109      -7.701 -13.822  -7.602  1.00 98.01           C  
ATOM   1779  HB2 ARG A 109      -7.153 -12.888  -7.721  1.00 98.01           H  
ATOM   1780  HB3 ARG A 109      -7.979 -13.927  -6.553  1.00 98.01           H  
ATOM   1781  O   ARG A 109      -4.769 -13.858  -7.444  1.00 98.01           O  
ATOM   1782  CG  ARG A 109      -8.967 -13.756  -8.470  1.00 98.01           C  
ATOM   1783  HG2 ARG A 109      -9.501 -14.705  -8.403  1.00 98.01           H  
ATOM   1784  HG3 ARG A 109      -8.687 -13.592  -9.510  1.00 98.01           H  
ATOM   1785  CD  ARG A 109      -9.926 -12.648  -8.016  1.00 98.01           C  
ATOM   1786  HD2 ARG A 109     -10.847 -12.740  -8.592  1.00 98.01           H  
ATOM   1787  HD3 ARG A 109     -10.173 -12.813  -6.967  1.00 98.01           H  
ATOM   1788  NE  ARG A 109      -9.382 -11.289  -8.223  1.00 98.01           N  
ATOM   1789  HE  ARG A 109      -8.704 -11.153  -8.959  1.00 98.01           H  
ATOM   1790  NH1 ARG A 109     -10.290 -10.229  -6.389  1.00 98.01           N  
ATOM   1791 HH11 ARG A 109     -10.345 -11.111  -5.899  1.00 98.01           H  
ATOM   1792 HH12 ARG A 109     -10.355  -9.383  -5.842  1.00 98.01           H  
ATOM   1793  NH2 ARG A 109      -9.319  -9.032  -7.953  1.00 98.01           N  
ATOM   1794 HH21 ARG A 109      -9.453  -8.254  -7.323  1.00 98.01           H  
ATOM   1795 HH22 ARG A 109      -8.648  -8.991  -8.707  1.00 98.01           H  
ATOM   1796  CZ  ARG A 109      -9.671 -10.201  -7.529  1.00 98.01           C  
ATOM   1797  N   LEU A 110      -4.997 -15.943  -6.612  1.00 98.79           N  
ATOM   1798  H   LEU A 110      -5.545 -16.791  -6.637  1.00 98.79           H  
ATOM   1799  CA  LEU A 110      -3.729 -16.016  -5.897  1.00 98.79           C  
ATOM   1800  HA  LEU A 110      -3.302 -15.016  -5.817  1.00 98.79           H  
ATOM   1801  C   LEU A 110      -2.741 -16.892  -6.654  1.00 98.79           C  
ATOM   1802  CB  LEU A 110      -3.929 -16.575  -4.482  1.00 98.79           C  
ATOM   1803  HB2 LEU A 110      -4.190 -17.630  -4.557  1.00 98.79           H  
ATOM   1804  HB3 LEU A 110      -2.976 -16.499  -3.957  1.00 98.79           H  
ATOM   1805  O   LEU A 110      -3.095 -17.945  -7.175  1.00 98.79           O  
ATOM   1806  CG  LEU A 110      -5.006 -15.870  -3.652  1.00 98.79           C  
ATOM   1807  HG  LEU A 110      -5.986 -16.024  -4.102  1.00 98.79           H  
ATOM   1808  CD1 LEU A 110      -5.024 -16.447  -2.242  1.00 98.79           C  
ATOM   1809 HD11 LEU A 110      -5.136 -17.531  -2.285  1.00 98.79           H  
ATOM   1810 HD12 LEU A 110      -5.856 -16.024  -1.680  1.00 98.79           H  
ATOM   1811 HD13 LEU A 110      -4.082 -16.189  -1.760  1.00 98.79           H  
ATOM   1812  CD2 LEU A 110      -4.733 -14.377  -3.525  1.00 98.79           C  
ATOM   1813 HD21 LEU A 110      -5.398 -13.966  -2.764  1.00 98.79           H  
ATOM   1814 HD22 LEU A 110      -4.923 -13.875  -4.474  1.00 98.79           H  
ATOM   1815 HD23 LEU A 110      -3.698 -14.202  -3.233  1.00 98.79           H  
ATOM   1816  N   TYR A 111      -1.489 -16.474  -6.632  1.00 98.82           N  
ATOM   1817  H   TYR A 111      -1.298 -15.593  -6.177  1.00 98.82           H  
ATOM   1818  CA  TYR A 111      -0.351 -17.093  -7.290  1.00 98.82           C  
ATOM   1819  HA  TYR A 111      -0.630 -18.076  -7.669  1.00 98.82           H  
ATOM   1820  C   TYR A 111       0.768 -17.239  -6.246  1.00 98.82           C  
ATOM   1821  CB  TYR A 111       0.069 -16.209  -8.476  1.00 98.82           C  
ATOM   1822  HB2 TYR A 111       0.971 -16.624  -8.925  1.00 98.82           H  
ATOM   1823  HB3 TYR A 111       0.319 -15.217  -8.100  1.00 98.82           H  
ATOM   1824  O   TYR A 111       0.854 -16.421  -5.317  1.00 98.82           O  
ATOM   1825  CG  TYR A 111      -0.989 -16.036  -9.554  1.00 98.82           C  
ATOM   1826  CD1 TYR A 111      -0.892 -16.767 -10.752  1.00 98.82           C  
ATOM   1827  HD1 TYR A 111      -0.065 -17.444 -10.909  1.00 98.82           H  
ATOM   1828  CD2 TYR A 111      -2.062 -15.138  -9.370  1.00 98.82           C  
ATOM   1829  HD2 TYR A 111      -2.133 -14.557  -8.462  1.00 98.82           H  
ATOM   1830  CE1 TYR A 111      -1.861 -16.608 -11.759  1.00 98.82           C  
ATOM   1831  HE1 TYR A 111      -1.767 -17.160 -12.683  1.00 98.82           H  
ATOM   1832  CE2 TYR A 111      -3.052 -15.003 -10.363  1.00 98.82           C  
ATOM   1833  HE2 TYR A 111      -3.889 -14.336 -10.220  1.00 98.82           H  
ATOM   1834  OH  TYR A 111      -3.877 -15.589 -12.548  1.00 98.82           O  
ATOM   1835  HH  TYR A 111      -3.611 -16.127 -13.298  1.00 98.82           H  
ATOM   1836  CZ  TYR A 111      -2.943 -15.726 -11.568  1.00 98.82           C  
ATOM   1837  N   PRO A 112       1.620 -18.274  -6.335  1.00 98.67           N  
ATOM   1838  CA  PRO A 112       2.769 -18.384  -5.445  1.00 98.67           C  
ATOM   1839  HA  PRO A 112       2.432 -18.431  -4.410  1.00 98.67           H  
ATOM   1840  C   PRO A 112       3.672 -17.156  -5.611  1.00 98.67           C  
ATOM   1841  CB  PRO A 112       3.459 -19.700  -5.819  1.00 98.67           C  
ATOM   1842  HB2 PRO A 112       4.544 -19.634  -5.729  1.00 98.67           H  
ATOM   1843  HB3 PRO A 112       3.078 -20.499  -5.183  1.00 98.67           H  
ATOM   1844  O   PRO A 112       3.816 -16.628  -6.708  1.00 98.67           O  
ATOM   1845  CG  PRO A 112       3.028 -19.955  -7.264  1.00 98.67           C  
ATOM   1846  HG2 PRO A 112       2.974 -21.021  -7.488  1.00 98.67           H  
ATOM   1847  HG3 PRO A 112       3.725 -19.464  -7.942  1.00 98.67           H  
ATOM   1848  CD  PRO A 112       1.657 -19.290  -7.377  1.00 98.67           C  
ATOM   1849  HD2 PRO A 112       1.548 -18.846  -8.367  1.00 98.67           H  
ATOM   1850  HD3 PRO A 112       0.869 -20.023  -7.208  1.00 98.67           H  
ATOM   1851  N   CYS A 113       4.281 -16.681  -4.526  1.00 98.70           N  
ATOM   1852  H   CYS A 113       4.167 -17.152  -3.639  1.00 98.70           H  
ATOM   1853  CA  CYS A 113       5.326 -15.667  -4.621  1.00 98.70           C  
ATOM   1854  HA  CYS A 113       5.172 -15.076  -5.523  1.00 98.70           H  
ATOM   1855  C   CYS A 113       6.689 -16.376  -4.694  1.00 98.70           C  
ATOM   1856  CB  CYS A 113       5.213 -14.708  -3.433  1.00 98.70           C  
ATOM   1857  HB2 CYS A 113       5.597 -15.187  -2.532  1.00 98.70           H  
ATOM   1858  HB3 CYS A 113       4.169 -14.436  -3.279  1.00 98.70           H  
ATOM   1859  O   CYS A 113       6.980 -17.183  -3.806  1.00 98.70           O  
ATOM   1860  SG  CYS A 113       6.156 -13.201  -3.779  1.00 98.70           S  
ATOM   1861  HG  CYS A 113       5.526 -12.836  -4.899  1.00 98.70           H  
ATOM   1862  N   PRO A 114       7.524 -16.126  -5.719  1.00 98.28           N  
ATOM   1863  CA  PRO A 114       8.922 -16.545  -5.711  1.00 98.28           C  
ATOM   1864  HA  PRO A 114       8.973 -17.634  -5.679  1.00 98.28           H  
ATOM   1865  C   PRO A 114       9.645 -15.941  -4.504  1.00 98.28           C  
ATOM   1866  CB  PRO A 114       9.517 -16.023  -7.026  1.00 98.28           C  
ATOM   1867  HB2 PRO A 114      10.237 -16.722  -7.450  1.00 98.28           H  
ATOM   1868  HB3 PRO A 114       9.978 -15.048  -6.869  1.00 98.28           H  
ATOM   1869  O   PRO A 114       9.419 -14.775  -4.196  1.00 98.28           O  
ATOM   1870  CG  PRO A 114       8.301 -15.848  -7.933  1.00 98.28           C  
ATOM   1871  HG2 PRO A 114       8.041 -16.807  -8.381  1.00 98.28           H  
ATOM   1872  HG3 PRO A 114       8.471 -15.093  -8.701  1.00 98.28           H  
ATOM   1873  CD  PRO A 114       7.211 -15.427  -6.953  1.00 98.28           C  
ATOM   1874  HD2 PRO A 114       7.251 -14.351  -6.783  1.00 98.28           H  
ATOM   1875  HD3 PRO A 114       6.233 -15.715  -7.339  1.00 98.28           H  
ATOM   1876  N   GLU A 115      10.549 -16.678  -3.850  1.00 97.86           N  
ATOM   1877  H   GLU A 115      10.648 -17.657  -4.079  1.00 97.86           H  
ATOM   1878  CA  GLU A 115      11.181 -16.186  -2.611  1.00 97.86           C  
ATOM   1879  HA  GLU A 115      10.390 -16.014  -1.881  1.00 97.86           H  
ATOM   1880  C   GLU A 115      11.900 -14.841  -2.808  1.00 97.86           C  
ATOM   1881  CB  GLU A 115      12.134 -17.247  -2.032  1.00 97.86           C  
ATOM   1882  HB2 GLU A 115      11.580 -18.176  -1.895  1.00 97.86           H  
ATOM   1883  HB3 GLU A 115      12.933 -17.438  -2.748  1.00 97.86           H  
ATOM   1884  O   GLU A 115      11.778 -13.961  -1.967  1.00 97.86           O  
ATOM   1885  CG  GLU A 115      12.765 -16.840  -0.683  1.00 97.86           C  
ATOM   1886  HG2 GLU A 115      13.467 -16.025  -0.860  1.00 97.86           H  
ATOM   1887  HG3 GLU A 115      13.340 -17.685  -0.304  1.00 97.86           H  
ATOM   1888  CD  GLU A 115      11.726 -16.418   0.373  1.00 97.86           C  
ATOM   1889  OE1 GLU A 115      11.928 -15.369   1.040  1.00 97.86           O  
ATOM   1890  OE2 GLU A 115      10.699 -17.124   0.476  1.00 97.86           O  
ATOM   1891  N   HIS A 116      12.541 -14.618  -3.963  1.00 97.81           N  
ATOM   1892  H   HIS A 116      12.553 -15.357  -4.652  1.00 97.81           H  
ATOM   1893  CA  HIS A 116      13.193 -13.342  -4.290  1.00 97.81           C  
ATOM   1894  HA  HIS A 116      13.864 -13.097  -3.467  1.00 97.81           H  
ATOM   1895  C   HIS A 116      12.225 -12.147  -4.424  1.00 97.81           C  
ATOM   1896  CB  HIS A 116      14.051 -13.510  -5.555  1.00 97.81           C  
ATOM   1897  HB2 HIS A 116      14.677 -12.623  -5.659  1.00 97.81           H  
ATOM   1898  HB3 HIS A 116      14.718 -14.362  -5.424  1.00 97.81           H  
ATOM   1899  O   HIS A 116      12.667 -11.006  -4.340  1.00 97.81           O  
ATOM   1900  CG  HIS A 116      13.271 -13.683  -6.838  1.00 97.81           C  
ATOM   1901  CD2 HIS A 116      12.854 -12.681  -7.674  1.00 97.81           C  
ATOM   1902  HD2 HIS A 116      12.998 -11.621  -7.523  1.00 97.81           H  
ATOM   1903  ND1 HIS A 116      12.907 -14.876  -7.426  1.00 97.81           N  
ATOM   1904  HD1 HIS A 116      13.170 -15.800  -7.113  1.00 97.81           H  
ATOM   1905  CE1 HIS A 116      12.279 -14.596  -8.581  1.00 97.81           C  
ATOM   1906  HE1 HIS A 116      11.904 -15.324  -9.286  1.00 97.81           H  
ATOM   1907  NE2 HIS A 116      12.217 -13.274  -8.769  1.00 97.81           N  
ATOM   1908  N   LEU A 117      10.921 -12.396  -4.603  1.00 98.07           N  
ATOM   1909  H   LEU A 117      10.624 -13.361  -4.625  1.00 98.07           H  
ATOM   1910  CA  LEU A 117       9.858 -11.386  -4.571  1.00 98.07           C  
ATOM   1911  HA  LEU A 117      10.308 -10.397  -4.659  1.00 98.07           H  
ATOM   1912  C   LEU A 117       9.094 -11.378  -3.237  1.00 98.07           C  
ATOM   1913  CB  LEU A 117       8.889 -11.581  -5.759  1.00 98.07           C  
ATOM   1914  HB2 LEU A 117       8.412 -12.555  -5.655  1.00 98.07           H  
ATOM   1915  HB3 LEU A 117       8.112 -10.819  -5.699  1.00 98.07           H  
ATOM   1916  O   LEU A 117       8.252 -10.503  -3.039  1.00 98.07           O  
ATOM   1917  CG  LEU A 117       9.525 -11.504  -7.157  1.00 98.07           C  
ATOM   1918  HG  LEU A 117      10.234 -12.327  -7.252  1.00 98.07           H  
ATOM   1919  CD1 LEU A 117       8.460 -11.678  -8.242  1.00 98.07           C  
ATOM   1920 HD11 LEU A 117       7.930 -12.620  -8.105  1.00 98.07           H  
ATOM   1921 HD12 LEU A 117       8.943 -11.690  -9.219  1.00 98.07           H  
ATOM   1922 HD13 LEU A 117       7.753 -10.849  -8.216  1.00 98.07           H  
ATOM   1923  CD2 LEU A 117      10.246 -10.178  -7.407  1.00 98.07           C  
ATOM   1924 HD21 LEU A 117      11.079 -10.058  -6.713  1.00 98.07           H  
ATOM   1925 HD22 LEU A 117      10.656 -10.172  -8.417  1.00 98.07           H  
ATOM   1926 HD23 LEU A 117       9.558  -9.340  -7.300  1.00 98.07           H  
ATOM   1927  N   SER A 118       9.362 -12.299  -2.306  1.00 98.29           N  
ATOM   1928  H   SER A 118      10.096 -12.970  -2.483  1.00 98.29           H  
ATOM   1929  CA  SER A 118       8.728 -12.293  -0.985  1.00 98.29           C  
ATOM   1930  HA  SER A 118       7.648 -12.284  -1.134  1.00 98.29           H  
ATOM   1931  C   SER A 118       9.132 -11.046  -0.192  1.00 98.29           C  
ATOM   1932  CB  SER A 118       9.075 -13.558  -0.200  1.00 98.29           C  
ATOM   1933  HB2 SER A 118       8.801 -14.441  -0.778  1.00 98.29           H  
ATOM   1934  HB3 SER A 118      10.148 -13.581  -0.006  1.00 98.29           H  
ATOM   1935  O   SER A 118      10.258 -10.563  -0.313  1.00 98.29           O  
ATOM   1936  OG  SER A 118       8.371 -13.561   1.032  1.00 98.29           O  
ATOM   1937  HG  SER A 118       8.998 -13.921   1.663  1.00 98.29           H  
ATOM   1938  N   VAL A 119       8.247 -10.537   0.674  1.00 97.93           N  
ATOM   1939  H   VAL A 119       7.349 -10.988   0.770  1.00 97.93           H  
ATOM   1940  CA  VAL A 119       8.547  -9.363   1.520  1.00 97.93           C  
ATOM   1941  HA  VAL A 119       8.877  -8.567   0.852  1.00 97.93           H  
ATOM   1942  C   VAL A 119       9.705  -9.604   2.505  1.00 97.93           C  
ATOM   1943  CB  VAL A 119       7.268  -8.873   2.224  1.00 97.93           C  
ATOM   1944  HB  VAL A 119       6.449  -8.969   1.511  1.00 97.93           H  
ATOM   1945  O   VAL A 119      10.297  -8.654   3.008  1.00 97.93           O  
ATOM   1946  CG1 VAL A 119       6.886  -9.692   3.463  1.00 97.93           C  
ATOM   1947 HG11 VAL A 119       5.912  -9.366   3.829  1.00 97.93           H  
ATOM   1948 HG12 VAL A 119       6.824 -10.750   3.206  1.00 97.93           H  
ATOM   1949 HG13 VAL A 119       7.623  -9.556   4.254  1.00 97.93           H  
ATOM   1950  CG2 VAL A 119       7.362  -7.389   2.588  1.00 97.93           C  
ATOM   1951 HG21 VAL A 119       6.403  -7.049   2.980  1.00 97.93           H  
ATOM   1952 HG22 VAL A 119       7.603  -6.805   1.700  1.00 97.93           H  
ATOM   1953 HG23 VAL A 119       8.134  -7.227   3.341  1.00 97.93           H  
ATOM   1954  N   THR A 120      10.050 -10.874   2.746  1.00 95.85           N  
ATOM   1955  H   THR A 120       9.521 -11.601   2.287  1.00 95.85           H  
ATOM   1956  CA  THR A 120      11.221 -11.331   3.516  1.00 95.85           C  
ATOM   1957  HA  THR A 120      11.266 -10.787   4.459  1.00 95.85           H  
ATOM   1958  C   THR A 120      12.552 -11.090   2.807  1.00 95.85           C  
ATOM   1959  CB  THR A 120      11.105 -12.840   3.810  1.00 95.85           C  
ATOM   1960  HB  THR A 120      12.077 -13.246   4.091  1.00 95.85           H  
ATOM   1961  O   THR A 120      13.539 -10.792   3.475  1.00 95.85           O  
ATOM   1962  CG2 THR A 120      10.119 -13.074   4.955  1.00 95.85           C  
ATOM   1963 HG21 THR A 120       9.126 -12.724   4.676  1.00 95.85           H  
ATOM   1964 HG22 THR A 120      10.458 -12.542   5.845  1.00 95.85           H  
ATOM   1965 HG23 THR A 120      10.075 -14.140   5.176  1.00 95.85           H  
ATOM   1966  OG1 THR A 120      10.588 -13.545   2.692  1.00 95.85           O  
ATOM   1967  HG1 THR A 120      11.235 -14.164   2.346  1.00 95.85           H  
ATOM   1968  N   SER A 121      12.583 -11.204   1.477  1.00 97.24           N  
ATOM   1969  H   SER A 121      11.724 -11.443   1.002  1.00 97.24           H  
ATOM   1970  CA  SER A 121      13.796 -11.046   0.659  1.00 97.24           C  
ATOM   1971  HA  SER A 121      14.682 -11.145   1.286  1.00 97.24           H  
ATOM   1972  C   SER A 121      13.872  -9.678  -0.029  1.00 97.24           C  
ATOM   1973  CB  SER A 121      13.845 -12.155  -0.394  1.00 97.24           C  
ATOM   1974  HB2 SER A 121      14.697 -11.981  -1.050  1.00 97.24           H  
ATOM   1975  HB3 SER A 121      12.934 -12.118  -0.992  1.00 97.24           H  
ATOM   1976  O   SER A 121      14.959  -9.155  -0.263  1.00 97.24           O  
ATOM   1977  OG  SER A 121      13.999 -13.428   0.214  1.00 97.24           O  
ATOM   1978  HG  SER A 121      13.152 -13.868   0.315  1.00 97.24           H  
ATOM   1979  N   LEU A 122      12.716  -9.081  -0.330  1.00 97.77           N  
ATOM   1980  H   LEU A 122      11.869  -9.596  -0.138  1.00 97.77           H  
ATOM   1981  CA  LEU A 122      12.564  -7.804  -1.019  1.00 97.77           C  
ATOM   1982  HA  LEU A 122      13.522  -7.283  -1.035  1.00 97.77           H  
ATOM   1983  C   LEU A 122      11.560  -6.948  -0.238  1.00 97.77           C  
ATOM   1984  CB  LEU A 122      12.155  -8.123  -2.472  1.00 97.77           C  
ATOM   1985  HB2 LEU A 122      12.942  -8.742  -2.902  1.00 97.77           H  
ATOM   1986  HB3 LEU A 122      11.246  -8.725  -2.458  1.00 97.77           H  
ATOM   1987  O   LEU A 122      10.352  -7.032  -0.454  1.00 97.77           O  
ATOM   1988  CG  LEU A 122      11.930  -6.924  -3.412  1.00 97.77           C  
ATOM   1989  HG  LEU A 122      11.077  -6.342  -3.064  1.00 97.77           H  
ATOM   1990  CD1 LEU A 122      13.150  -6.005  -3.492  1.00 97.77           C  
ATOM   1991 HD11 LEU A 122      12.970  -5.226  -4.233  1.00 97.77           H  
ATOM   1992 HD12 LEU A 122      13.323  -5.528  -2.528  1.00 97.77           H  
ATOM   1993 HD13 LEU A 122      14.027  -6.582  -3.784  1.00 97.77           H  
ATOM   1994  CD2 LEU A 122      11.622  -7.466  -4.810  1.00 97.77           C  
ATOM   1995 HD21 LEU A 122      12.409  -8.147  -5.132  1.00 97.77           H  
ATOM   1996 HD22 LEU A 122      11.556  -6.657  -5.538  1.00 97.77           H  
ATOM   1997 HD23 LEU A 122      10.673  -8.002  -4.797  1.00 97.77           H  
ATOM   1998  N   ALA A 123      12.050  -6.158   0.718  1.00 96.89           N  
ATOM   1999  H   ALA A 123      13.047  -6.162   0.875  1.00 96.89           H  
ATOM   2000  CA  ALA A 123      11.208  -5.361   1.613  1.00 96.89           C  
ATOM   2001  HA  ALA A 123      10.592  -6.046   2.195  1.00 96.89           H  
ATOM   2002  C   ALA A 123      10.260  -4.404   0.858  1.00 96.89           C  
ATOM   2003  CB  ALA A 123      12.118  -4.596   2.584  1.00 96.89           C  
ATOM   2004  HB1 ALA A 123      11.510  -4.037   3.295  1.00 96.89           H  
ATOM   2005  HB2 ALA A 123      12.746  -3.898   2.031  1.00 96.89           H  
ATOM   2006  HB3 ALA A 123      12.746  -5.297   3.133  1.00 96.89           H  
ATOM   2007  O   ALA A 123      10.511  -4.030  -0.291  1.00 96.89           O  
ATOM   2008  N   SER A 124       9.169  -3.980   1.505  1.00 97.56           N  
ATOM   2009  H   SER A 124       9.021  -4.266   2.462  1.00 97.56           H  
ATOM   2010  CA  SER A 124       8.378  -2.861   0.982  1.00 97.56           C  
ATOM   2011  HA  SER A 124       8.181  -3.041  -0.075  1.00 97.56           H  
ATOM   2012  C   SER A 124       9.161  -1.554   1.113  1.00 97.56           C  
ATOM   2013  CB  SER A 124       7.027  -2.727   1.686  1.00 97.56           C  
ATOM   2014  HB2 SER A 124       6.526  -3.695   1.692  1.00 97.56           H  
ATOM   2015  HB3 SER A 124       7.169  -2.390   2.713  1.00 97.56           H  
ATOM   2016  O   SER A 124       9.882  -1.347   2.088  1.00 97.56           O  
ATOM   2017  OG  SER A 124       6.249  -1.788   0.964  1.00 97.56           O  
ATOM   2018  HG  SER A 124       5.332  -1.846   1.242  1.00 97.56           H  
ATOM   2019  N   LEU A 125       8.977  -0.648   0.155  1.00 96.97           N  
ATOM   2020  H   LEU A 125       8.367  -0.897  -0.610  1.00 96.97           H  
ATOM   2021  CA  LEU A 125       9.487   0.726   0.219  1.00 96.97           C  
ATOM   2022  HA  LEU A 125      10.347   0.766   0.887  1.00 96.97           H  
ATOM   2023  C   LEU A 125       8.454   1.704   0.791  1.00 96.97           C  
ATOM   2024  CB  LEU A 125       9.933   1.161  -1.184  1.00 96.97           C  
ATOM   2025  HB2 LEU A 125       9.065   1.127  -1.842  1.00 96.97           H  
ATOM   2026  HB3 LEU A 125      10.283   2.192  -1.146  1.00 96.97           H  
ATOM   2027  O   LEU A 125       8.741   2.895   0.902  1.00 96.97           O  
ATOM   2028  CG  LEU A 125      11.049   0.285  -1.772  1.00 96.97           C  
ATOM   2029  HG  LEU A 125      10.755  -0.764  -1.750  1.00 96.97           H  
ATOM   2030  CD1 LEU A 125      11.246   0.677  -3.224  1.00 96.97           C  
ATOM   2031 HD11 LEU A 125      10.292   0.613  -3.747  1.00 96.97           H  
ATOM   2032 HD12 LEU A 125      11.931  -0.035  -3.684  1.00 96.97           H  
ATOM   2033 HD13 LEU A 125      11.632   1.693  -3.301  1.00 96.97           H  
ATOM   2034  CD2 LEU A 125      12.382   0.444  -1.036  1.00 96.97           C  
ATOM   2035 HD21 LEU A 125      12.286   0.075  -0.015  1.00 96.97           H  
ATOM   2036 HD22 LEU A 125      12.678   1.493  -1.020  1.00 96.97           H  
ATOM   2037 HD23 LEU A 125      13.148  -0.143  -1.543  1.00 96.97           H  
ATOM   2038  N   THR A 126       7.247   1.224   1.108  1.00 97.70           N  
ATOM   2039  H   THR A 126       7.067   0.235   1.016  1.00 97.70           H  
ATOM   2040  CA  THR A 126       6.118   2.082   1.472  1.00 97.70           C  
ATOM   2041  HA  THR A 126       6.418   3.113   1.286  1.00 97.70           H  
ATOM   2042  C   THR A 126       5.821   1.982   2.966  1.00 97.70           C  
ATOM   2043  CB  THR A 126       4.897   1.872   0.557  1.00 97.70           C  
ATOM   2044  HB  THR A 126       4.227   2.724   0.671  1.00 97.70           H  
ATOM   2045  O   THR A 126       5.545   0.907   3.507  1.00 97.70           O  
ATOM   2046  CG2 THR A 126       5.314   1.751  -0.912  1.00 97.70           C  
ATOM   2047 HG21 THR A 126       5.598   0.722  -1.136  1.00 97.70           H  
ATOM   2048 HG22 THR A 126       6.174   2.384  -1.130  1.00 97.70           H  
ATOM   2049 HG23 THR A 126       4.486   2.050  -1.554  1.00 97.70           H  
ATOM   2050  OG1 THR A 126       4.184   0.689   0.816  1.00 97.70           O  
ATOM   2051  HG1 THR A 126       3.530   0.643   0.115  1.00 97.70           H  
ATOM   2052  N   SER A 127       5.923   3.113   3.655  1.00 98.31           N  
ATOM   2053  H   SER A 127       6.097   3.963   3.137  1.00 98.31           H  
ATOM   2054  CA  SER A 127       5.669   3.252   5.085  1.00 98.31           C  
ATOM   2055  HA  SER A 127       5.968   2.338   5.597  1.00 98.31           H  
ATOM   2056  C   SER A 127       4.190   3.503   5.351  1.00 98.31           C  
ATOM   2057  CB  SER A 127       6.484   4.401   5.673  1.00 98.31           C  
ATOM   2058  HB2 SER A 127       6.190   5.334   5.191  1.00 98.31           H  
ATOM   2059  HB3 SER A 127       6.274   4.467   6.741  1.00 98.31           H  
ATOM   2060  O   SER A 127       3.521   4.206   4.595  1.00 98.31           O  
ATOM   2061  OG  SER A 127       7.869   4.202   5.485  1.00 98.31           O  
ATOM   2062  HG  SER A 127       8.237   3.750   6.248  1.00 98.31           H  
ATOM   2063  N   HIS A 128       3.691   2.955   6.455  1.00 98.25           N  
ATOM   2064  H   HIS A 128       4.318   2.445   7.061  1.00 98.25           H  
ATOM   2065  CA  HIS A 128       2.349   3.216   6.973  1.00 98.25           C  
ATOM   2066  HA  HIS A 128       1.688   3.522   6.162  1.00 98.25           H  
ATOM   2067  C   HIS A 128       2.426   4.355   7.996  1.00 98.25           C  
ATOM   2068  CB  HIS A 128       1.812   1.907   7.573  1.00 98.25           C  
ATOM   2069  HB2 HIS A 128       2.505   1.572   8.345  1.00 98.25           H  
ATOM   2070  HB3 HIS A 128       1.804   1.139   6.799  1.00 98.25           H  
ATOM   2071  O   HIS A 128       3.223   4.292   8.933  1.00 98.25           O  
ATOM   2072  CG  HIS A 128       0.454   1.947   8.222  1.00 98.25           C  
ATOM   2073  CD2 HIS A 128      -0.491   2.924   8.108  1.00 98.25           C  
ATOM   2074  HD2 HIS A 128      -0.455   3.802   7.480  1.00 98.25           H  
ATOM   2075  ND1 HIS A 128       0.036   1.022   9.180  1.00 98.25           N  
ATOM   2076  CE1 HIS A 128      -1.116   1.498   9.671  1.00 98.25           C  
ATOM   2077  HE1 HIS A 128      -1.668   1.060  10.490  1.00 98.25           H  
ATOM   2078  NE2 HIS A 128      -1.453   2.632   9.043  1.00 98.25           N  
ATOM   2079  HE2 HIS A 128      -2.226   3.226   9.306  1.00 98.25           H  
ATOM   2080  N   VAL A 129       1.604   5.385   7.822  1.00 98.54           N  
ATOM   2081  H   VAL A 129       0.983   5.374   7.026  1.00 98.54           H  
ATOM   2082  CA  VAL A 129       1.465   6.528   8.734  1.00 98.54           C  
ATOM   2083  HA  VAL A 129       1.938   6.285   9.686  1.00 98.54           H  
ATOM   2084  C   VAL A 129      -0.006   6.804   9.044  1.00 98.54           C  
ATOM   2085  CB  VAL A 129       2.168   7.790   8.187  1.00 98.54           C  
ATOM   2086  HB  VAL A 129       2.082   8.579   8.934  1.00 98.54           H  
ATOM   2087  O   VAL A 129      -0.911   6.270   8.395  1.00 98.54           O  
ATOM   2088  CG1 VAL A 129       3.659   7.528   7.977  1.00 98.54           C  
ATOM   2089 HG11 VAL A 129       4.083   7.092   8.882  1.00 98.54           H  
ATOM   2090 HG12 VAL A 129       4.166   8.470   7.768  1.00 98.54           H  
ATOM   2091 HG13 VAL A 129       3.813   6.844   7.142  1.00 98.54           H  
ATOM   2092  CG2 VAL A 129       1.585   8.320   6.873  1.00 98.54           C  
ATOM   2093 HG21 VAL A 129       1.560   7.534   6.118  1.00 98.54           H  
ATOM   2094 HG22 VAL A 129       0.575   8.691   7.050  1.00 98.54           H  
ATOM   2095 HG23 VAL A 129       2.189   9.148   6.502  1.00 98.54           H  
ATOM   2096  N   GLN A 130      -0.232   7.640  10.049  1.00 98.18           N  
ATOM   2097  H   GLN A 130       0.555   8.039  10.541  1.00 98.18           H  
ATOM   2098  CA  GLN A 130      -1.542   8.149  10.434  1.00 98.18           C  
ATOM   2099  HA  GLN A 130      -2.299   7.753   9.758  1.00 98.18           H  
ATOM   2100  C   GLN A 130      -1.526   9.676  10.309  1.00 98.18           C  
ATOM   2101  CB  GLN A 130      -1.885   7.702  11.864  1.00 98.18           C  
ATOM   2102  HB2 GLN A 130      -2.916   7.991  12.068  1.00 98.18           H  
ATOM   2103  HB3 GLN A 130      -1.236   8.223  12.568  1.00 98.18           H  
ATOM   2104  O   GLN A 130      -0.535  10.311  10.677  1.00 98.18           O  
ATOM   2105  CG  GLN A 130      -1.715   6.188  12.093  1.00 98.18           C  
ATOM   2106  HG2 GLN A 130      -2.224   5.635  11.304  1.00 98.18           H  
ATOM   2107  HG3 GLN A 130      -0.655   5.936  12.050  1.00 98.18           H  
ATOM   2108  CD  GLN A 130      -2.262   5.718  13.439  1.00 98.18           C  
ATOM   2109  NE2 GLN A 130      -1.795   4.608  13.964  1.00 98.18           N  
ATOM   2110 HE21 GLN A 130      -1.059   4.077  13.522  1.00 98.18           H  
ATOM   2111 HE22 GLN A 130      -2.218   4.339  14.842  1.00 98.18           H  
ATOM   2112  OE1 GLN A 130      -3.125   6.317  14.052  1.00 98.18           O  
ATOM   2113  N   LEU A 131      -2.591  10.283   9.792  1.00 98.64           N  
ATOM   2114  H   LEU A 131      -3.400   9.726   9.557  1.00 98.64           H  
ATOM   2115  CA  LEU A 131      -2.714  11.738   9.801  1.00 98.64           C  
ATOM   2116  HA  LEU A 131      -1.767  12.173   9.483  1.00 98.64           H  
ATOM   2117  C   LEU A 131      -2.976  12.218  11.226  1.00 98.64           C  
ATOM   2118  CB  LEU A 131      -3.813  12.229   8.846  1.00 98.64           C  
ATOM   2119  HB2 LEU A 131      -3.871  13.315   8.918  1.00 98.64           H  
ATOM   2120  HB3 LEU A 131      -4.768  11.823   9.179  1.00 98.64           H  
ATOM   2121  O   LEU A 131      -3.851  11.705  11.918  1.00 98.64           O  
ATOM   2122  CG  LEU A 131      -3.602  11.838   7.379  1.00 98.64           C  
ATOM   2123  HG  LEU A 131      -3.668  10.752   7.307  1.00 98.64           H  
ATOM   2124  CD1 LEU A 131      -4.711  12.447   6.526  1.00 98.64           C  
ATOM   2125 HD11 LEU A 131      -5.683  12.122   6.899  1.00 98.64           H  
ATOM   2126 HD12 LEU A 131      -4.658  13.534   6.573  1.00 98.64           H  
ATOM   2127 HD13 LEU A 131      -4.603  12.120   5.492  1.00 98.64           H  
ATOM   2128  CD2 LEU A 131      -2.260  12.300   6.800  1.00 98.64           C  
ATOM   2129 HD21 LEU A 131      -2.198  12.009   5.751  1.00 98.64           H  
ATOM   2130 HD22 LEU A 131      -2.173  13.383   6.881  1.00 98.64           H  
ATOM   2131 HD23 LEU A 131      -1.435  11.829   7.334  1.00 98.64           H  
ATOM   2132  N   ASP A 132      -2.228  13.231  11.640  1.00 98.49           N  
ATOM   2133  H   ASP A 132      -1.496  13.570  11.032  1.00 98.49           H  
ATOM   2134  CA  ASP A 132      -2.509  13.996  12.846  1.00 98.49           C  
ATOM   2135  HA  ASP A 132      -2.747  13.317  13.665  1.00 98.49           H  
ATOM   2136  C   ASP A 132      -3.726  14.900  12.592  1.00 98.49           C  
ATOM   2137  CB  ASP A 132      -1.235  14.760  13.204  1.00 98.49           C  
ATOM   2138  HB2 ASP A 132      -1.025  15.491  12.423  1.00 98.49           H  
ATOM   2139  HB3 ASP A 132      -0.403  14.057  13.228  1.00 98.49           H  
ATOM   2140  O   ASP A 132      -3.619  15.929  11.921  1.00 98.49           O  
ATOM   2141  CG  ASP A 132      -1.297  15.458  14.558  1.00 98.49           C  
ATOM   2142  OD1 ASP A 132      -2.072  15.015  15.429  1.00 98.49           O  
ATOM   2143  OD2 ASP A 132      -0.461  16.377  14.727  1.00 98.49           O  
ATOM   2144  N   THR A 133      -4.900  14.427  13.013  1.00 97.95           N  
ATOM   2145  H   THR A 133      -4.902  13.535  13.486  1.00 97.95           H  
ATOM   2146  CA  THR A 133      -6.213  15.064  12.838  1.00 97.95           C  
ATOM   2147  HA  THR A 133      -6.122  16.127  13.064  1.00 97.95           H  
ATOM   2148  C   THR A 133      -7.233  14.445  13.805  1.00 97.95           C  
ATOM   2149  CB  THR A 133      -6.700  14.929  11.382  1.00 97.95           C  
ATOM   2150  HB  THR A 133      -5.966  15.391  10.722  1.00 97.95           H  
ATOM   2151  O   THR A 133      -7.008  13.365  14.352  1.00 97.95           O  
ATOM   2152  CG2 THR A 133      -6.941  13.494  10.908  1.00 97.95           C  
ATOM   2153 HG21 THR A 133      -6.021  12.916  11.002  1.00 97.95           H  
ATOM   2154 HG22 THR A 133      -7.245  13.509   9.862  1.00 97.95           H  
ATOM   2155 HG23 THR A 133      -7.721  13.019  11.503  1.00 97.95           H  
ATOM   2156  OG1 THR A 133      -7.919  15.608  11.224  1.00 97.95           O  
ATOM   2157  HG1 THR A 133      -7.719  16.542  11.323  1.00 97.95           H  
ATOM   2158  N   THR A 134      -8.372  15.108  14.015  1.00 96.30           N  
ATOM   2159  H   THR A 134      -8.504  15.981  13.526  1.00 96.30           H  
ATOM   2160  CA  THR A 134      -9.508  14.592  14.805  1.00 96.30           C  
ATOM   2161  HA  THR A 134      -9.150  13.788  15.448  1.00 96.30           H  
ATOM   2162  C   THR A 134     -10.626  13.970  13.957  1.00 96.30           C  
ATOM   2163  CB  THR A 134     -10.079  15.683  15.720  1.00 96.30           C  
ATOM   2164  HB  THR A 134     -10.946  15.296  16.255  1.00 96.30           H  
ATOM   2165  O   THR A 134     -11.633  13.523  14.511  1.00 96.30           O  
ATOM   2166  CG2 THR A 134      -9.059  16.170  16.750  1.00 96.30           C  
ATOM   2167 HG21 THR A 134      -8.219  16.654  16.252  1.00 96.30           H  
ATOM   2168 HG22 THR A 134      -8.688  15.320  17.323  1.00 96.30           H  
ATOM   2169 HG23 THR A 134      -9.532  16.877  17.432  1.00 96.30           H  
ATOM   2170  OG1 THR A 134     -10.466  16.800  14.954  1.00 96.30           O  
ATOM   2171  HG1 THR A 134     -10.527  17.559  15.539  1.00 96.30           H  
ATOM   2172  N   VAL A 135     -10.471  13.918  12.627  1.00 97.11           N  
ATOM   2173  H   VAL A 135      -9.625  14.307  12.235  1.00 97.11           H  
ATOM   2174  CA  VAL A 135     -11.419  13.259  11.709  1.00 97.11           C  
ATOM   2175  HA  VAL A 135     -12.398  13.721  11.836  1.00 97.11           H  
ATOM   2176  C   VAL A 135     -11.552  11.769  12.047  1.00 97.11           C  
ATOM   2177  CB  VAL A 135     -10.979  13.460  10.242  1.00 97.11           C  
ATOM   2178  HB  VAL A 135      -9.927  13.193  10.146  1.00 97.11           H  
ATOM   2179  O   VAL A 135     -10.558  11.057  12.127  1.00 97.11           O  
ATOM   2180  CG1 VAL A 135     -11.779  12.618   9.238  1.00 97.11           C  
ATOM   2181 HG11 VAL A 135     -11.607  11.555   9.407  1.00 97.11           H  
ATOM   2182 HG12 VAL A 135     -12.845  12.831   9.322  1.00 97.11           H  
ATOM   2183 HG13 VAL A 135     -11.451  12.848   8.224  1.00 97.11           H  
ATOM   2184  CG2 VAL A 135     -11.148  14.930   9.843  1.00 97.11           C  
ATOM   2185 HG21 VAL A 135     -12.192  15.229   9.931  1.00 97.11           H  
ATOM   2186 HG22 VAL A 135     -10.814  15.078   8.816  1.00 97.11           H  
ATOM   2187 HG23 VAL A 135     -10.541  15.561  10.493  1.00 97.11           H  
ATOM   2188  N   GLY A 136     -12.789  11.294  12.230  1.00 93.33           N  
ATOM   2189  H   GLY A 136     -13.558  11.947  12.187  1.00 93.33           H  
ATOM   2190  CA  GLY A 136     -13.078   9.886  12.536  1.00 93.33           C  
ATOM   2191  HA2 GLY A 136     -12.289   9.481  13.170  1.00 93.33           H  
ATOM   2192  HA3 GLY A 136     -14.018   9.828  13.084  1.00 93.33           H  
ATOM   2193  C   GLY A 136     -13.197   8.998  11.295  1.00 93.33           C  
ATOM   2194  O   GLY A 136     -12.506   7.992  11.193  1.00 93.33           O  
ATOM   2195  N   GLU A 137     -14.056   9.382  10.348  1.00 95.82           N  
ATOM   2196  H   GLU A 137     -14.548  10.256  10.463  1.00 95.82           H  
ATOM   2197  CA  GLU A 137     -14.257   8.692   9.067  1.00 95.82           C  
ATOM   2198  HA  GLU A 137     -13.507   7.910   8.950  1.00 95.82           H  
ATOM   2199  C   GLU A 137     -14.082   9.692   7.914  1.00 95.82           C  
ATOM   2200  CB  GLU A 137     -15.650   8.029   8.994  1.00 95.82           C  
ATOM   2201  HB2 GLU A 137     -16.413   8.786   9.177  1.00 95.82           H  
ATOM   2202  HB3 GLU A 137     -15.785   7.643   7.984  1.00 95.82           H  
ATOM   2203  O   GLU A 137     -14.511  10.845   8.009  1.00 95.82           O  
ATOM   2204  CG  GLU A 137     -15.838   6.864   9.986  1.00 95.82           C  
ATOM   2205  HG2 GLU A 137     -15.030   6.149   9.830  1.00 95.82           H  
ATOM   2206  HG3 GLU A 137     -15.754   7.251  11.001  1.00 95.82           H  
ATOM   2207  CD  GLU A 137     -17.189   6.127   9.846  1.00 95.82           C  
ATOM   2208  OE1 GLU A 137     -17.364   5.103  10.549  1.00 95.82           O  
ATOM   2209  OE2 GLU A 137     -18.052   6.574   9.054  1.00 95.82           O  
ATOM   2210  N   LEU A 138     -13.461   9.260   6.812  1.00 97.65           N  
ATOM   2211  H   LEU A 138     -13.169   8.294   6.773  1.00 97.65           H  
ATOM   2212  CA  LEU A 138     -13.284  10.089   5.617  1.00 97.65           C  
ATOM   2213  HA  LEU A 138     -12.992  11.093   5.926  1.00 97.65           H  
ATOM   2214  C   LEU A 138     -14.602  10.204   4.839  1.00 97.65           C  
ATOM   2215  CB  LEU A 138     -12.179   9.496   4.722  1.00 97.65           C  
ATOM   2216  HB2 LEU A 138     -12.418   8.450   4.533  1.00 97.65           H  
ATOM   2217  HB3 LEU A 138     -12.193  10.015   3.764  1.00 97.65           H  
ATOM   2218  O   LEU A 138     -15.178   9.199   4.418  1.00 97.65           O  
ATOM   2219  CG  LEU A 138     -10.755   9.591   5.298  1.00 97.65           C  
ATOM   2220  HG  LEU A 138     -10.735   9.198   6.314  1.00 97.65           H  
ATOM   2221  CD1 LEU A 138      -9.799   8.760   4.442  1.00 97.65           C  
ATOM   2222 HD11 LEU A 138      -9.794   9.133   3.418  1.00 97.65           H  
ATOM   2223 HD12 LEU A 138     -10.124   7.719   4.434  1.00 97.65           H  
ATOM   2224 HD13 LEU A 138      -8.790   8.812   4.851  1.00 97.65           H  
ATOM   2225  CD2 LEU A 138     -10.246  11.034   5.299  1.00 97.65           C  
ATOM   2226 HD21 LEU A 138     -10.833  11.635   5.994  1.00 97.65           H  
ATOM   2227 HD22 LEU A 138     -10.313  11.459   4.298  1.00 97.65           H  
ATOM   2228 HD23 LEU A 138      -9.205  11.055   5.621  1.00 97.65           H  
ATOM   2229  N   THR A 139     -15.059  11.431   4.578  1.00 97.95           N  
ATOM   2230  H   THR A 139     -14.565  12.228   4.952  1.00 97.95           H  
ATOM   2231  CA  THR A 139     -16.228  11.652   3.710  1.00 97.95           C  
ATOM   2232  HA  THR A 139     -17.024  11.000   4.069  1.00 97.95           H  
ATOM   2233  C   THR A 139     -15.917  11.284   2.252  1.00 97.95           C  
ATOM   2234  CB  THR A 139     -16.742  13.099   3.766  1.00 97.95           C  
ATOM   2235  HB  THR A 139     -17.642  13.171   3.155  1.00 97.95           H  
ATOM   2236  O   THR A 139     -14.755  11.337   1.837  1.00 97.95           O  
ATOM   2237  CG2 THR A 139     -17.126  13.520   5.180  1.00 97.95           C  
ATOM   2238 HG21 THR A 139     -17.521  14.536   5.172  1.00 97.95           H  
ATOM   2239 HG22 THR A 139     -17.899  12.853   5.561  1.00 97.95           H  
ATOM   2240 HG23 THR A 139     -16.266  13.459   5.848  1.00 97.95           H  
ATOM   2241  OG1 THR A 139     -15.793  13.987   3.218  1.00 97.95           O  
ATOM   2242  HG1 THR A 139     -15.861  14.833   3.668  1.00 97.95           H  
ATOM   2243  N   PRO A 140     -16.934  11.005   1.409  1.00 97.36           N  
ATOM   2244  CA  PRO A 140     -16.729  10.805  -0.027  1.00 97.36           C  
ATOM   2245  HA  PRO A 140     -16.176   9.878  -0.177  1.00 97.36           H  
ATOM   2246  C   PRO A 140     -15.952  11.952  -0.689  1.00 97.36           C  
ATOM   2247  CB  PRO A 140     -18.133  10.656  -0.621  1.00 97.36           C  
ATOM   2248  HB2 PRO A 140     -18.537  11.632  -0.892  1.00 97.36           H  
ATOM   2249  HB3 PRO A 140     -18.135   9.992  -1.486  1.00 97.36           H  
ATOM   2250  O   PRO A 140     -15.088  11.707  -1.520  1.00 97.36           O  
ATOM   2251  CG  PRO A 140     -18.938  10.078   0.542  1.00 97.36           C  
ATOM   2252  HG2 PRO A 140     -20.003  10.291   0.445  1.00 97.36           H  
ATOM   2253  HG3 PRO A 140     -18.764   9.004   0.611  1.00 97.36           H  
ATOM   2254  CD  PRO A 140     -18.329  10.775   1.757  1.00 97.36           C  
ATOM   2255  HD2 PRO A 140     -18.424  10.137   2.635  1.00 97.36           H  
ATOM   2256  HD3 PRO A 140     -18.831  11.729   1.922  1.00 97.36           H  
ATOM   2257  N   ARG A 141     -16.182  13.196  -0.248  1.00 97.76           N  
ATOM   2258  H   ARG A 141     -16.867  13.309   0.485  1.00 97.76           H  
ATOM   2259  CA  ARG A 141     -15.500  14.395  -0.756  1.00 97.76           C  
ATOM   2260  HA  ARG A 141     -15.507  14.354  -1.845  1.00 97.76           H  
ATOM   2261  C   ARG A 141     -14.024  14.471  -0.329  1.00 97.76           C  
ATOM   2262  CB  ARG A 141     -16.310  15.617  -0.297  1.00 97.76           C  
ATOM   2263  HB2 ARG A 141     -16.107  15.793   0.760  1.00 97.76           H  
ATOM   2264  HB3 ARG A 141     -17.374  15.407  -0.413  1.00 97.76           H  
ATOM   2265  O   ARG A 141     -13.198  14.994  -1.073  1.00 97.76           O  
ATOM   2266  CG  ARG A 141     -15.990  16.871  -1.123  1.00 97.76           C  
ATOM   2267  HG2 ARG A 141     -14.919  17.069  -1.082  1.00 97.76           H  
ATOM   2268  HG3 ARG A 141     -16.245  16.676  -2.165  1.00 97.76           H  
ATOM   2269  CD  ARG A 141     -16.773  18.112  -0.654  1.00 97.76           C  
ATOM   2270  HD2 ARG A 141     -16.440  18.961  -1.251  1.00 97.76           H  
ATOM   2271  HD3 ARG A 141     -17.831  17.944  -0.855  1.00 97.76           H  
ATOM   2272  NE  ARG A 141     -16.598  18.411   0.788  1.00 97.76           N  
ATOM   2273  HE  ARG A 141     -16.248  17.666   1.374  1.00 97.76           H  
ATOM   2274  NH1 ARG A 141     -17.359  20.582   0.812  1.00 97.76           N  
ATOM   2275 HH11 ARG A 141     -17.487  20.547  -0.190  1.00 97.76           H  
ATOM   2276 HH12 ARG A 141     -17.604  21.390   1.367  1.00 97.76           H  
ATOM   2277  NH2 ARG A 141     -16.796  19.584   2.728  1.00 97.76           N  
ATOM   2278 HH21 ARG A 141     -16.949  20.417   3.280  1.00 97.76           H  
ATOM   2279 HH22 ARG A 141     -16.540  18.772   3.272  1.00 97.76           H  
ATOM   2280  CZ  ARG A 141     -16.913  19.525   1.432  1.00 97.76           C  
ATOM   2281  N   ALA A 142     -13.674  13.942   0.846  1.00 98.14           N  
ATOM   2282  H   ALA A 142     -14.388  13.527   1.428  1.00 98.14           H  
ATOM   2283  CA  ALA A 142     -12.281  13.792   1.271  1.00 98.14           C  
ATOM   2284  HA  ALA A 142     -11.742  14.711   1.043  1.00 98.14           H  
ATOM   2285  C   ALA A 142     -11.572  12.649   0.519  1.00 98.14           C  
ATOM   2286  CB  ALA A 142     -12.245  13.596   2.790  1.00 98.14           C  
ATOM   2287  HB1 ALA A 142     -12.751  12.671   3.067  1.00 98.14           H  
ATOM   2288  HB2 ALA A 142     -11.209  13.549   3.127  1.00 98.14           H  
ATOM   2289  HB3 ALA A 142     -12.737  14.437   3.280  1.00 98.14           H  
ATOM   2290  O   ALA A 142     -10.413  12.803   0.139  1.00 98.14           O  
ATOM   2291  N   LEU A 143     -12.274  11.546   0.236  1.00 96.75           N  
ATOM   2292  H   LEU A 143     -13.209  11.469   0.611  1.00 96.75           H  
ATOM   2293  CA  LEU A 143     -11.769  10.445  -0.597  1.00 96.75           C  
ATOM   2294  HA  LEU A 143     -10.793  10.140  -0.218  1.00 96.75           H  
ATOM   2295  C   LEU A 143     -11.546  10.881  -2.058  1.00 96.75           C  
ATOM   2296  CB  LEU A 143     -12.730   9.244  -0.502  1.00 96.75           C  
ATOM   2297  HB2 LEU A 143     -12.429   8.498  -1.238  1.00 96.75           H  
ATOM   2298  HB3 LEU A 143     -13.732   9.581  -0.767  1.00 96.75           H  
ATOM   2299  O   LEU A 143     -10.505  10.575  -2.633  1.00 96.75           O  
ATOM   2300  CG  LEU A 143     -12.776   8.572   0.885  1.00 96.75           C  
ATOM   2301  HG  LEU A 143     -12.935   9.327   1.655  1.00 96.75           H  
ATOM   2302  CD1 LEU A 143     -13.938   7.580   0.946  1.00 96.75           C  
ATOM   2303 HD11 LEU A 143     -14.876   8.109   0.777  1.00 96.75           H  
ATOM   2304 HD12 LEU A 143     -13.975   7.129   1.937  1.00 96.75           H  
ATOM   2305 HD13 LEU A 143     -13.810   6.803   0.192  1.00 96.75           H  
ATOM   2306  CD2 LEU A 143     -11.488   7.806   1.198  1.00 96.75           C  
ATOM   2307 HD21 LEU A 143     -10.639   8.489   1.230  1.00 96.75           H  
ATOM   2308 HD22 LEU A 143     -11.573   7.323   2.171  1.00 96.75           H  
ATOM   2309 HD23 LEU A 143     -11.301   7.050   0.435  1.00 96.75           H  
ATOM   2310  N   GLU A 144     -12.463  11.660  -2.638  1.00 96.67           N  
ATOM   2311  H   GLU A 144     -13.340  11.808  -2.159  1.00 96.67           H  
ATOM   2312  CA  GLU A 144     -12.285  12.293  -3.955  1.00 96.67           C  
ATOM   2313  HA  GLU A 144     -12.147  11.524  -4.716  1.00 96.67           H  
ATOM   2314  C   GLU A 144     -11.037  13.188  -3.990  1.00 96.67           C  
ATOM   2315  CB  GLU A 144     -13.526  13.132  -4.307  1.00 96.67           C  
ATOM   2316  HB2 GLU A 144     -13.267  13.828  -5.105  1.00 96.67           H  
ATOM   2317  HB3 GLU A 144     -13.812  13.712  -3.430  1.00 96.67           H  
ATOM   2318  O   GLU A 144     -10.237  13.095  -4.921  1.00 96.67           O  
ATOM   2319  CG  GLU A 144     -14.719  12.288  -4.787  1.00 96.67           C  
ATOM   2320  HG2 GLU A 144     -14.471  11.865  -5.760  1.00 96.67           H  
ATOM   2321  HG3 GLU A 144     -14.870  11.455  -4.100  1.00 96.67           H  
ATOM   2322  CD  GLU A 144     -16.029  13.091  -4.898  1.00 96.67           C  
ATOM   2323  OE1 GLU A 144     -17.071  12.451  -5.171  1.00 96.67           O  
ATOM   2324  OE2 GLU A 144     -16.007  14.332  -4.705  1.00 96.67           O  
ATOM   2325  N   TYR A 145     -10.821  14.014  -2.958  1.00 97.78           N  
ATOM   2326  H   TYR A 145     -11.516  14.067  -2.227  1.00 97.78           H  
ATOM   2327  CA  TYR A 145      -9.599  14.813  -2.837  1.00 97.78           C  
ATOM   2328  HA  TYR A 145      -9.499  15.419  -3.738  1.00 97.78           H  
ATOM   2329  C   TYR A 145      -8.343  13.936  -2.755  1.00 97.78           C  
ATOM   2330  CB  TYR A 145      -9.710  15.762  -1.638  1.00 97.78           C  
ATOM   2331  HB2 TYR A 145     -10.090  15.204  -0.782  1.00 97.78           H  
ATOM   2332  HB3 TYR A 145     -10.446  16.528  -1.883  1.00 97.78           H  
ATOM   2333  O   TYR A 145      -7.388  14.201  -3.485  1.00 97.78           O  
ATOM   2334  CG  TYR A 145      -8.414  16.446  -1.234  1.00 97.78           C  
ATOM   2335  CD1 TYR A 145      -7.871  16.222   0.047  1.00 97.78           C  
ATOM   2336  HD1 TYR A 145      -8.373  15.564   0.741  1.00 97.78           H  
ATOM   2337  CD2 TYR A 145      -7.740  17.289  -2.142  1.00 97.78           C  
ATOM   2338  HD2 TYR A 145      -8.133  17.428  -3.138  1.00 97.78           H  
ATOM   2339  CE1 TYR A 145      -6.666  16.846   0.424  1.00 97.78           C  
ATOM   2340  HE1 TYR A 145      -6.250  16.686   1.407  1.00 97.78           H  
ATOM   2341  CE2 TYR A 145      -6.532  17.912  -1.770  1.00 97.78           C  
ATOM   2342  HE2 TYR A 145      -6.009  18.541  -2.475  1.00 97.78           H  
ATOM   2343  OH  TYR A 145      -4.834  18.293  -0.110  1.00 97.78           O  
ATOM   2344  HH  TYR A 145      -4.477  18.862  -0.796  1.00 97.78           H  
ATOM   2345  CZ  TYR A 145      -5.992  17.688  -0.484  1.00 97.78           C  
ATOM   2346  N   ILE A 146      -8.360  12.869  -1.949  1.00 97.36           N  
ATOM   2347  H   ILE A 146      -9.183  12.716  -1.383  1.00 97.36           H  
ATOM   2348  CA  ILE A 146      -7.259  11.899  -1.830  1.00 97.36           C  
ATOM   2349  HA  ILE A 146      -6.378  12.424  -1.460  1.00 97.36           H  
ATOM   2350  C   ILE A 146      -6.868  11.312  -3.194  1.00 97.36           C  
ATOM   2351  CB  ILE A 146      -7.617  10.828  -0.775  1.00 97.36           C  
ATOM   2352  HB  ILE A 146      -8.671  10.569  -0.885  1.00 97.36           H  
ATOM   2353  O   ILE A 146      -5.682  11.304  -3.523  1.00 97.36           O  
ATOM   2354  CG1 ILE A 146      -7.402  11.427   0.636  1.00 97.36           C  
ATOM   2355 HG12 ILE A 146      -7.786  12.447   0.662  1.00 97.36           H  
ATOM   2356 HG13 ILE A 146      -6.335  11.472   0.853  1.00 97.36           H  
ATOM   2357  CG2 ILE A 146      -6.809   9.530  -0.951  1.00 97.36           C  
ATOM   2358 HG21 ILE A 146      -7.038   9.066  -1.910  1.00 97.36           H  
ATOM   2359 HG22 ILE A 146      -5.740   9.736  -0.890  1.00 97.36           H  
ATOM   2360 HG23 ILE A 146      -7.096   8.809  -0.186  1.00 97.36           H  
ATOM   2361  CD1 ILE A 146      -8.108  10.650   1.753  1.00 97.36           C  
ATOM   2362 HD11 ILE A 146      -7.713   9.637   1.829  1.00 97.36           H  
ATOM   2363 HD12 ILE A 146      -9.178  10.609   1.552  1.00 97.36           H  
ATOM   2364 HD13 ILE A 146      -7.949  11.158   2.704  1.00 97.36           H  
ATOM   2365  N   GLU A 147      -7.824  10.894  -4.031  1.00 94.62           N  
ATOM   2366  H   GLU A 147      -8.785  10.911  -3.718  1.00 94.62           H  
ATOM   2367  CA  GLU A 147      -7.522  10.389  -5.383  1.00 94.62           C  
ATOM   2368  HA  GLU A 147      -6.801   9.575  -5.303  1.00 94.62           H  
ATOM   2369  C   GLU A 147      -6.860  11.459  -6.281  1.00 94.62           C  
ATOM   2370  CB  GLU A 147      -8.789   9.826  -6.055  1.00 94.62           C  
ATOM   2371  HB2 GLU A 147      -9.548  10.609  -6.071  1.00 94.62           H  
ATOM   2372  HB3 GLU A 147      -8.558   9.580  -7.091  1.00 94.62           H  
ATOM   2373  O   GLU A 147      -6.032  11.117  -7.124  1.00 94.62           O  
ATOM   2374  CG  GLU A 147      -9.398   8.576  -5.386  1.00 94.62           C  
ATOM   2375  HG2 GLU A 147      -9.645   8.815  -4.351  1.00 94.62           H  
ATOM   2376  HG3 GLU A 147     -10.335   8.349  -5.895  1.00 94.62           H  
ATOM   2377  CD  GLU A 147      -8.518   7.310  -5.408  1.00 94.62           C  
ATOM   2378  OE1 GLU A 147      -8.729   6.413  -4.559  1.00 94.62           O  
ATOM   2379  OE2 GLU A 147      -7.596   7.184  -6.244  1.00 94.62           O  
ATOM   2380  N   THR A 148      -7.132  12.757  -6.073  1.00 96.05           N  
ATOM   2381  H   THR A 148      -7.813  12.986  -5.363  1.00 96.05           H  
ATOM   2382  CA  THR A 148      -6.449  13.857  -6.800  1.00 96.05           C  
ATOM   2383  HA  THR A 148      -6.300  13.519  -7.826  1.00 96.05           H  
ATOM   2384  C   THR A 148      -5.045  14.201  -6.287  1.00 96.05           C  
ATOM   2385  CB  THR A 148      -7.283  15.147  -6.887  1.00 96.05           C  
ATOM   2386  HB  THR A 148      -6.746  15.845  -7.530  1.00 96.05           H  
ATOM   2387  O   THR A 148      -4.366  15.040  -6.887  1.00 96.05           O  
ATOM   2388  CG2 THR A 148      -8.648  14.923  -7.532  1.00 96.05           C  
ATOM   2389 HG21 THR A 148      -8.517  14.408  -8.484  1.00 96.05           H  
ATOM   2390 HG22 THR A 148      -9.131  15.883  -7.711  1.00 96.05           H  
ATOM   2391 HG23 THR A 148      -9.283  14.316  -6.887  1.00 96.05           H  
ATOM   2392  OG1 THR A 148      -7.461  15.783  -5.641  1.00 96.05           O  
ATOM   2393  HG1 THR A 148      -7.430  15.117  -4.950  1.00 96.05           H  
ATOM   2394  N   ILE A 149      -4.602  13.576  -5.189  1.00 96.65           N  
ATOM   2395  H   ILE A 149      -5.228  12.933  -4.727  1.00 96.65           H  
ATOM   2396  CA  ILE A 149      -3.268  13.770  -4.596  1.00 96.65           C  
ATOM   2397  HA  ILE A 149      -2.680  14.357  -5.301  1.00 96.65           H  
ATOM   2398  C   ILE A 149      -2.464  12.465  -4.448  1.00 96.65           C  
ATOM   2399  CB  ILE A 149      -3.331  14.594  -3.288  1.00 96.65           C  
ATOM   2400  HB  ILE A 149      -2.308  14.744  -2.942  1.00 96.65           H  
ATOM   2401  O   ILE A 149      -1.379  12.480  -3.869  1.00 96.65           O  
ATOM   2402  CG1 ILE A 149      -4.112  13.862  -2.180  1.00 96.65           C  
ATOM   2403 HG12 ILE A 149      -5.170  13.870  -2.441  1.00 96.65           H  
ATOM   2404 HG13 ILE A 149      -3.786  12.823  -2.133  1.00 96.65           H  
ATOM   2405  CG2 ILE A 149      -3.939  15.984  -3.549  1.00 96.65           C  
ATOM   2406 HG21 ILE A 149      -4.985  15.889  -3.841  1.00 96.65           H  
ATOM   2407 HG22 ILE A 149      -3.894  16.583  -2.640  1.00 96.65           H  
ATOM   2408 HG23 ILE A 149      -3.388  16.485  -4.344  1.00 96.65           H  
ATOM   2409  CD1 ILE A 149      -3.959  14.462  -0.780  1.00 96.65           C  
ATOM   2410 HD11 ILE A 149      -4.464  13.820  -0.058  1.00 96.65           H  
ATOM   2411 HD12 ILE A 149      -2.905  14.538  -0.512  1.00 96.65           H  
ATOM   2412 HD13 ILE A 149      -4.412  15.452  -0.742  1.00 96.65           H  
ATOM   2413  N   LYS A 150      -2.946  11.340  -4.993  1.00 93.55           N  
ATOM   2414  H   LYS A 150      -3.851  11.379  -5.439  1.00 93.55           H  
ATOM   2415  CA  LYS A 150      -2.112  10.145  -5.208  1.00 93.55           C  
ATOM   2416  HA  LYS A 150      -1.612   9.888  -4.275  1.00 93.55           H  
ATOM   2417  C   LYS A 150      -1.024  10.435  -6.237  1.00 93.55           C  
ATOM   2418  CB  LYS A 150      -2.956   8.950  -5.668  1.00 93.55           C  
ATOM   2419  HB2 LYS A 150      -3.600   9.248  -6.495  1.00 93.55           H  
ATOM   2420  HB3 LYS A 150      -2.289   8.160  -6.014  1.00 93.55           H  
ATOM   2421  O   LYS A 150      -1.239  11.200  -7.174  1.00 93.55           O  
ATOM   2422  CG  LYS A 150      -3.800   8.398  -4.520  1.00 93.55           C  
ATOM   2423  HG2 LYS A 150      -3.153   8.157  -3.677  1.00 93.55           H  
ATOM   2424  HG3 LYS A 150      -4.524   9.151  -4.207  1.00 93.55           H  
ATOM   2425  CD  LYS A 150      -4.544   7.137  -4.959  1.00 93.55           C  
ATOM   2426  HD2 LYS A 150      -3.824   6.354  -5.196  1.00 93.55           H  
ATOM   2427  HD3 LYS A 150      -5.154   7.359  -5.834  1.00 93.55           H  
ATOM   2428  CE  LYS A 150      -5.416   6.696  -3.790  1.00 93.55           C  
ATOM   2429  HE2 LYS A 150      -6.090   7.508  -3.517  1.00 93.55           H  
ATOM   2430  HE3 LYS A 150      -4.769   6.492  -2.938  1.00 93.55           H  
ATOM   2431  NZ  LYS A 150      -6.208   5.490  -4.087  1.00 93.55           N  
ATOM   2432  HZ1 LYS A 150      -5.704   4.814  -4.643  1.00 93.55           H  
ATOM   2433  HZ2 LYS A 150      -6.421   5.047  -3.204  1.00 93.55           H  
ATOM   2434  HZ3 LYS A 150      -7.069   5.751  -4.545  1.00 93.55           H  
ATOM   2435  N   GLU A 151       0.137   9.811  -6.058  1.00 92.91           N  
ATOM   2436  H   GLU A 151       0.225   9.215  -5.247  1.00 92.91           H  
ATOM   2437  CA  GLU A 151       1.353  10.034  -6.855  1.00 92.91           C  
ATOM   2438  HA  GLU A 151       2.134   9.428  -6.397  1.00 92.91           H  
ATOM   2439  C   GLU A 151       1.911  11.482  -6.805  1.00 92.91           C  
ATOM   2440  CB  GLU A 151       1.187   9.472  -8.285  1.00 92.91           C  
ATOM   2441  HB2 GLU A 151       2.054   9.744  -8.887  1.00 92.91           H  
ATOM   2442  HB3 GLU A 151       0.323   9.937  -8.760  1.00 92.91           H  
ATOM   2443  O   GLU A 151       2.923  11.767  -7.443  1.00 92.91           O  
ATOM   2444  CG  GLU A 151       1.006   7.939  -8.342  1.00 92.91           C  
ATOM   2445  HG2 GLU A 151       0.206   7.636  -7.666  1.00 92.91           H  
ATOM   2446  HG3 GLU A 151       0.692   7.676  -9.353  1.00 92.91           H  
ATOM   2447  CD  GLU A 151       2.294   7.161  -8.025  1.00 92.91           C  
ATOM   2448  OE1 GLU A 151       2.239   6.117  -7.325  1.00 92.91           O  
ATOM   2449  OE2 GLU A 151       3.378   7.578  -8.498  1.00 92.91           O  
ATOM   2450  N   GLU A 152       1.325  12.384  -6.006  1.00 94.80           N  
ATOM   2451  H   GLU A 152       0.502  12.106  -5.490  1.00 94.80           H  
ATOM   2452  CA  GLU A 152       1.851  13.733  -5.755  1.00 94.80           C  
ATOM   2453  HA  GLU A 152       2.326  14.099  -6.665  1.00 94.80           H  
ATOM   2454  C   GLU A 152       2.915  13.747  -4.653  1.00 94.80           C  
ATOM   2455  CB  GLU A 152       0.726  14.708  -5.381  1.00 94.80           C  
ATOM   2456  HB2 GLU A 152       0.119  14.270  -4.589  1.00 94.80           H  
ATOM   2457  HB3 GLU A 152       1.154  15.620  -4.964  1.00 94.80           H  
ATOM   2458  O   GLU A 152       2.884  12.953  -3.706  1.00 94.80           O  
ATOM   2459  CG  GLU A 152      -0.175  15.083  -6.566  1.00 94.80           C  
ATOM   2460  HG2 GLU A 152      -1.062  15.569  -6.159  1.00 94.80           H  
ATOM   2461  HG3 GLU A 152      -0.498  14.183  -7.090  1.00 94.80           H  
ATOM   2462  CD  GLU A 152       0.472  16.068  -7.548  1.00 94.80           C  
ATOM   2463  OE1 GLU A 152      -0.242  16.469  -8.498  1.00 94.80           O  
ATOM   2464  OE2 GLU A 152       1.556  16.615  -7.252  1.00 94.80           O  
ATOM   2465  N   GLU A 153       3.838  14.705  -4.755  1.00 97.72           N  
ATOM   2466  H   GLU A 153       3.768  15.354  -5.526  1.00 97.72           H  
ATOM   2467  CA  GLU A 153       4.939  14.866  -3.809  1.00 97.72           C  
ATOM   2468  HA  GLU A 153       5.139  13.886  -3.377  1.00 97.72           H  
ATOM   2469  C   GLU A 153       4.583  15.800  -2.644  1.00 97.72           C  
ATOM   2470  CB  GLU A 153       6.211  15.302  -4.549  1.00 97.72           C  
ATOM   2471  HB2 GLU A 153       6.323  14.702  -5.452  1.00 97.72           H  
ATOM   2472  HB3 GLU A 153       6.119  16.351  -4.831  1.00 97.72           H  
ATOM   2473  O   GLU A 153       3.998  16.875  -2.814  1.00 97.72           O  
ATOM   2474  CG  GLU A 153       7.455  15.097  -3.674  1.00 97.72           C  
ATOM   2475  HG2 GLU A 153       7.513  14.050  -3.376  1.00 97.72           H  
ATOM   2476  HG3 GLU A 153       7.360  15.694  -2.767  1.00 97.72           H  
ATOM   2477  CD  GLU A 153       8.756  15.498  -4.373  1.00 97.72           C  
ATOM   2478  OE1 GLU A 153       9.837  15.199  -3.821  1.00 97.72           O  
ATOM   2479  OE2 GLU A 153       8.736  16.281  -5.346  1.00 97.72           O  
ATOM   2480  N   MET A 154       4.968  15.388  -1.437  1.00 98.73           N  
ATOM   2481  H   MET A 154       5.436  14.495  -1.381  1.00 98.73           H  
ATOM   2482  CA  MET A 154       4.635  16.027  -0.168  1.00 98.73           C  
ATOM   2483  HA  MET A 154       4.281  17.039  -0.367  1.00 98.73           H  
ATOM   2484  C   MET A 154       5.858  16.116   0.750  1.00 98.73           C  
ATOM   2485  CB  MET A 154       3.511  15.243   0.532  1.00 98.73           C  
ATOM   2486  HB2 MET A 154       3.855  14.228   0.731  1.00 98.73           H  
ATOM   2487  HB3 MET A 154       3.274  15.721   1.482  1.00 98.73           H  
ATOM   2488  O   MET A 154       6.738  15.254   0.731  1.00 98.73           O  
ATOM   2489  CG  MET A 154       2.236  15.174  -0.314  1.00 98.73           C  
ATOM   2490  HG2 MET A 154       1.850  16.184  -0.451  1.00 98.73           H  
ATOM   2491  HG3 MET A 154       2.481  14.762  -1.292  1.00 98.73           H  
ATOM   2492  SD  MET A 154       0.924  14.146   0.380  1.00 98.73           S  
ATOM   2493  CE  MET A 154      -0.128  14.065  -1.094  1.00 98.73           C  
ATOM   2494  HE1 MET A 154      -0.506  15.061  -1.327  1.00 98.73           H  
ATOM   2495  HE2 MET A 154       0.445  13.685  -1.940  1.00 98.73           H  
ATOM   2496  HE3 MET A 154      -0.968  13.396  -0.911  1.00 98.73           H  
ATOM   2497  N   ILE A 155       5.887  17.135   1.607  1.00 98.90           N  
ATOM   2498  H   ILE A 155       5.129  17.800   1.558  1.00 98.90           H  
ATOM   2499  CA  ILE A 155       6.728  17.154   2.806  1.00 98.90           C  
ATOM   2500  HA  ILE A 155       7.639  16.589   2.608  1.00 98.90           H  
ATOM   2501  C   ILE A 155       5.966  16.461   3.932  1.00 98.90           C  
ATOM   2502  CB  ILE A 155       7.131  18.588   3.215  1.00 98.90           C  
ATOM   2503  HB  ILE A 155       6.231  19.123   3.519  1.00 98.90           H  
ATOM   2504  O   ILE A 155       4.857  16.874   4.274  1.00 98.90           O  
ATOM   2505  CG1 ILE A 155       7.767  19.401   2.066  1.00 98.90           C  
ATOM   2506 HG12 ILE A 155       8.074  20.374   2.449  1.00 98.90           H  
ATOM   2507 HG13 ILE A 155       7.009  19.583   1.304  1.00 98.90           H  
ATOM   2508  CG2 ILE A 155       8.081  18.545   4.429  1.00 98.90           C  
ATOM   2509 HG21 ILE A 155       8.424  19.552   4.668  1.00 98.90           H  
ATOM   2510 HG22 ILE A 155       8.942  17.911   4.218  1.00 98.90           H  
ATOM   2511 HG23 ILE A 155       7.560  18.151   5.301  1.00 98.90           H  
ATOM   2512  CD1 ILE A 155       8.974  18.737   1.394  1.00 98.90           C  
ATOM   2513 HD11 ILE A 155       8.660  17.800   0.933  1.00 98.90           H  
ATOM   2514 HD12 ILE A 155       9.362  19.395   0.617  1.00 98.90           H  
ATOM   2515 HD13 ILE A 155       9.763  18.545   2.121  1.00 98.90           H  
ATOM   2516  N   LEU A 156       6.582  15.444   4.530  1.00 98.88           N  
ATOM   2517  H   LEU A 156       7.479  15.155   4.168  1.00 98.88           H  
ATOM   2518  CA  LEU A 156       6.082  14.766   5.720  1.00 98.88           C  
ATOM   2519  HA  LEU A 156       5.016  14.970   5.821  1.00 98.88           H  
ATOM   2520  C   LEU A 156       6.784  15.309   6.965  1.00 98.88           C  
ATOM   2521  CB  LEU A 156       6.253  13.254   5.515  1.00 98.88           C  
ATOM   2522  HB2 LEU A 156       5.738  13.007   4.587  1.00 98.88           H  
ATOM   2523  HB3 LEU A 156       7.308  13.015   5.379  1.00 98.88           H  
ATOM   2524  O   LEU A 156       8.011  15.270   7.063  1.00 98.88           O  
ATOM   2525  CG  LEU A 156       5.665  12.378   6.635  1.00 98.88           C  
ATOM   2526  HG  LEU A 156       4.694  12.770   6.937  1.00 98.88           H  
ATOM   2527  CD1 LEU A 156       5.463  10.965   6.091  1.00 98.88           C  
ATOM   2528 HD11 LEU A 156       5.018  10.334   6.861  1.00 98.88           H  
ATOM   2529 HD12 LEU A 156       4.782  10.994   5.241  1.00 98.88           H  
ATOM   2530 HD13 LEU A 156       6.418  10.545   5.773  1.00 98.88           H  
ATOM   2531  CD2 LEU A 156       6.572  12.279   7.865  1.00 98.88           C  
ATOM   2532 HD21 LEU A 156       6.582  13.214   8.425  1.00 98.88           H  
ATOM   2533 HD22 LEU A 156       6.188  11.516   8.542  1.00 98.88           H  
ATOM   2534 HD23 LEU A 156       7.589  12.027   7.563  1.00 98.88           H  
ATOM   2535  N   THR A 157       6.002  15.770   7.940  1.00 98.80           N  
ATOM   2536  H   THR A 157       5.004  15.760   7.789  1.00 98.80           H  
ATOM   2537  CA  THR A 157       6.485  16.192   9.264  1.00 98.80           C  
ATOM   2538  HA  THR A 157       7.573  16.122   9.293  1.00 98.80           H  
ATOM   2539  C   THR A 157       5.918  15.277  10.348  1.00 98.80           C  
ATOM   2540  CB  THR A 157       6.117  17.657   9.535  1.00 98.80           C  
ATOM   2541  HB  THR A 157       5.033  17.759   9.586  1.00 98.80           H  
ATOM   2542  O   THR A 157       4.712  15.048  10.382  1.00 98.80           O  
ATOM   2543  CG2 THR A 157       6.740  18.200  10.821  1.00 98.80           C  
ATOM   2544 HG21 THR A 157       7.824  18.091  10.784  1.00 98.80           H  
ATOM   2545 HG22 THR A 157       6.346  17.662  11.683  1.00 98.80           H  
ATOM   2546 HG23 THR A 157       6.485  19.254  10.926  1.00 98.80           H  
ATOM   2547  OG1 THR A 157       6.605  18.461   8.483  1.00 98.80           O  
ATOM   2548  HG1 THR A 157       6.124  18.197   7.696  1.00 98.80           H  
ATOM   2549  N   LEU A 158       6.770  14.757  11.237  1.00 98.59           N  
ATOM   2550  H   LEU A 158       7.736  15.046  11.189  1.00 98.59           H  
ATOM   2551  CA  LEU A 158       6.346  13.952  12.389  1.00 98.59           C  
ATOM   2552  HA  LEU A 158       5.543  13.280  12.086  1.00 98.59           H  
ATOM   2553  C   LEU A 158       5.806  14.867  13.494  1.00 98.59           C  
ATOM   2554  CB  LEU A 158       7.522  13.113  12.937  1.00 98.59           C  
ATOM   2555  HB2 LEU A 158       8.310  13.790  13.267  1.00 98.59           H  
ATOM   2556  HB3 LEU A 158       7.168  12.578  13.818  1.00 98.59           H  
ATOM   2557  O   LEU A 158       6.545  15.715  14.001  1.00 98.59           O  
ATOM   2558  CG  LEU A 158       8.142  12.088  11.973  1.00 98.59           C  
ATOM   2559  HG  LEU A 158       8.557  12.605  11.109  1.00 98.59           H  
ATOM   2560  CD1 LEU A 158       9.267  11.328  12.670  1.00 98.59           C  
ATOM   2561 HD11 LEU A 158       9.739  10.642  11.967  1.00 98.59           H  
ATOM   2562 HD12 LEU A 158      10.020  12.022  13.043  1.00 98.59           H  
ATOM   2563 HD13 LEU A 158       8.874  10.772  13.521  1.00 98.59           H  
ATOM   2564  CD2 LEU A 158       7.128  11.059  11.488  1.00 98.59           C  
ATOM   2565 HD21 LEU A 158       6.608  10.614  12.336  1.00 98.59           H  
ATOM   2566 HD22 LEU A 158       6.410  11.555  10.835  1.00 98.59           H  
ATOM   2567 HD23 LEU A 158       7.631  10.278  10.917  1.00 98.59           H  
ATOM   2568  N   SER A 159       4.562  14.655  13.926  1.00 97.90           N  
ATOM   2569  H   SER A 159       3.985  13.963  13.470  1.00 97.90           H  
ATOM   2570  CA  SER A 159       3.943  15.459  14.995  1.00 97.90           C  
ATOM   2571  HA  SER A 159       4.095  16.514  14.767  1.00 97.90           H  
ATOM   2572  C   SER A 159       4.560  15.214  16.379  1.00 97.90           C  
ATOM   2573  CB  SER A 159       2.435  15.219  15.034  1.00 97.90           C  
ATOM   2574  HB2 SER A 159       2.220  14.156  15.149  1.00 97.90           H  
ATOM   2575  HB3 SER A 159       2.007  15.762  15.876  1.00 97.90           H  
ATOM   2576  O   SER A 159       4.442  16.050  17.270  1.00 97.90           O  
ATOM   2577  OG  SER A 159       1.857  15.700  13.839  1.00 97.90           O  
ATOM   2578  HG  SER A 159       0.985  16.001  14.106  1.00 97.90           H  
ATOM   2579  N   SER A 160       5.299  14.113  16.554  1.00 94.76           N  
ATOM   2580  H   SER A 160       5.379  13.468  15.780  1.00 94.76           H  
ATOM   2581  CA  SER A 160       6.123  13.856  17.745  1.00 94.76           C  
ATOM   2582  HA  SER A 160       5.519  14.042  18.633  1.00 94.76           H  
ATOM   2583  C   SER A 160       7.371  14.745  17.847  1.00 94.76           C  
ATOM   2584  CB  SER A 160       6.561  12.389  17.754  1.00 94.76           C  
ATOM   2585  HB2 SER A 160       5.679  11.748  17.752  1.00 94.76           H  
ATOM   2586  HB3 SER A 160       7.139  12.189  18.656  1.00 94.76           H  
ATOM   2587  O   SER A 160       8.034  14.743  18.882  1.00 94.76           O  
ATOM   2588  OG  SER A 160       7.354  12.108  16.610  1.00 94.76           O  
ATOM   2589  HG  SER A 160       7.667  11.202  16.665  1.00 94.76           H  
ATOM   2590  N   GLY A 161       7.745  15.456  16.777  1.00 93.19           N  
ATOM   2591  H   GLY A 161       7.155  15.424  15.958  1.00 93.19           H  
ATOM   2592  CA  GLY A 161       8.936  16.310  16.719  1.00 93.19           C  
ATOM   2593  HA2 GLY A 161       8.850  16.962  15.849  1.00 93.19           H  
ATOM   2594  HA3 GLY A 161       8.957  16.936  17.611  1.00 93.19           H  
ATOM   2595  C   GLY A 161      10.286  15.581  16.632  1.00 93.19           C  
ATOM   2596  O   GLY A 161      11.286  16.238  16.352  1.00 93.19           O  
ATOM   2597  N   GLY A 162      10.333  14.257  16.825  1.00 94.57           N  
ATOM   2598  H   GLY A 162       9.466  13.789  17.050  1.00 94.57           H  
ATOM   2599  CA  GLY A 162      11.558  13.447  16.726  1.00 94.57           C  
ATOM   2600  HA2 GLY A 162      12.334  13.901  17.343  1.00 94.57           H  
ATOM   2601  HA3 GLY A 162      11.362  12.446  17.110  1.00 94.57           H  
ATOM   2602  C   GLY A 162      12.103  13.314  15.297  1.00 94.57           C  
ATOM   2603  O   GLY A 162      11.445  13.717  14.340  1.00 94.57           O  
ATOM   2604  N   ASP A 163      13.298  12.739  15.138  1.00 97.16           N  
ATOM   2605  H   ASP A 163      13.841  12.506  15.957  1.00 97.16           H  
ATOM   2606  CA  ASP A 163      13.963  12.614  13.827  1.00 97.16           C  
ATOM   2607  HA  ASP A 163      13.801  13.533  13.263  1.00 97.16           H  
ATOM   2608  C   ASP A 163      13.424  11.459  12.965  1.00 97.16           C  
ATOM   2609  CB  ASP A 163      15.476  12.457  14.026  1.00 97.16           C  
ATOM   2610  HB2 ASP A 163      15.666  11.600  14.671  1.00 97.16           H  
ATOM   2611  HB3 ASP A 163      15.940  12.258  13.059  1.00 97.16           H  
ATOM   2612  O   ASP A 163      13.322  11.596  11.742  1.00 97.16           O  
ATOM   2613  CG  ASP A 163      16.123  13.713  14.614  1.00 97.16           C  
ATOM   2614  OD1 ASP A 163      15.858  14.810  14.071  1.00 97.16           O  
ATOM   2615  OD2 ASP A 163      16.876  13.557  15.599  1.00 97.16           O  
ATOM   2616  N   THR A 164      13.041  10.335  13.582  1.00 97.04           N  
ATOM   2617  H   THR A 164      13.131  10.277  14.587  1.00 97.04           H  
ATOM   2618  CA  THR A 164      12.359   9.214  12.913  1.00 97.04           C  
ATOM   2619  HA  THR A 164      11.937   9.604  11.987  1.00 97.04           H  
ATOM   2620  C   THR A 164      11.180   8.683  13.731  1.00 97.04           C  
ATOM   2621  CB  THR A 164      13.291   8.047  12.518  1.00 97.04           C  
ATOM   2622  HB  THR A 164      12.738   7.399  11.838  1.00 97.04           H  
ATOM   2623  O   THR A 164      11.033   8.982  14.919  1.00 97.04           O  
ATOM   2624  CG2 THR A 164      14.569   8.486  11.808  1.00 97.04           C  
ATOM   2625 HG21 THR A 164      15.090   7.606  11.429  1.00 97.04           H  
ATOM   2626 HG22 THR A 164      15.218   9.014  12.506  1.00 97.04           H  
ATOM   2627 HG23 THR A 164      14.312   9.147  10.980  1.00 97.04           H  
ATOM   2628  OG1 THR A 164      13.677   7.270  13.623  1.00 97.04           O  
ATOM   2629  HG1 THR A 164      13.803   6.378  13.290  1.00 97.04           H  
ATOM   2630  N   ALA A 165      10.317   7.900  13.082  1.00 97.00           N  
ATOM   2631  H   ALA A 165      10.466   7.748  12.095  1.00 97.00           H  
ATOM   2632  CA  ALA A 165       9.258   7.132  13.725  1.00 97.00           C  
ATOM   2633  HA  ALA A 165       9.550   6.937  14.757  1.00 97.00           H  
ATOM   2634  C   ALA A 165       9.055   5.775  13.037  1.00 97.00           C  
ATOM   2635  CB  ALA A 165       7.962   7.950  13.741  1.00 97.00           C  
ATOM   2636  HB1 ALA A 165       8.096   8.836  14.362  1.00 97.00           H  
ATOM   2637  HB2 ALA A 165       7.153   7.353  14.160  1.00 97.00           H  
ATOM   2638  HB3 ALA A 165       7.703   8.250  12.725  1.00 97.00           H  
ATOM   2639  O   ALA A 165       9.239   5.630  11.826  1.00 97.00           O  
ATOM   2640  N   GLN A 166       8.624   4.786  13.823  1.00 94.33           N  
ATOM   2641  H   GLN A 166       8.449   4.987  14.797  1.00 94.33           H  
ATOM   2642  CA  GLN A 166       8.274   3.460  13.321  1.00 94.33           C  
ATOM   2643  HA  GLN A 166       9.078   3.120  12.668  1.00 94.33           H  
ATOM   2644  C   GLN A 166       6.994   3.500  12.477  1.00 94.33           C  
ATOM   2645  CB  GLN A 166       8.132   2.458  14.483  1.00 94.33           C  
ATOM   2646  HB2 GLN A 166       7.807   1.498  14.083  1.00 94.33           H  
ATOM   2647  HB3 GLN A 166       7.362   2.812  15.169  1.00 94.33           H  
ATOM   2648  O   GLN A 166       6.041   4.225  12.783  1.00 94.33           O  
ATOM   2649  CG  GLN A 166       9.439   2.244  15.270  1.00 94.33           C  
ATOM   2650  HG2 GLN A 166       9.267   1.505  16.052  1.00 94.33           H  
ATOM   2651  HG3 GLN A 166       9.726   3.178  15.752  1.00 94.33           H  
ATOM   2652  CD  GLN A 166      10.593   1.753  14.397  1.00 94.33           C  
ATOM   2653  NE2 GLN A 166      11.809   2.141  14.711  1.00 94.33           N  
ATOM   2654 HE21 GLN A 166      11.986   2.784  15.470  1.00 94.33           H  
ATOM   2655 HE22 GLN A 166      12.549   1.984  14.043  1.00 94.33           H  
ATOM   2656  OE1 GLN A 166      10.401   1.047  13.421  1.00 94.33           O  
ATOM   2657  N   SER A 167       6.965   2.674  11.431  1.00 92.66           N  
ATOM   2658  H   SER A 167       7.770   2.087  11.266  1.00 92.66           H  
ATOM   2659  CA  SER A 167       5.786   2.492  10.584  1.00 92.66           C  
ATOM   2660  HA  SER A 167       5.514   3.459  10.160  1.00 92.66           H  
ATOM   2661  C   SER A 167       4.586   1.988  11.399  1.00 92.66           C  
ATOM   2662  CB  SER A 167       6.135   1.550   9.429  1.00 92.66           C  
ATOM   2663  HB2 SER A 167       6.453   0.586   9.826  1.00 92.66           H  
ATOM   2664  HB3 SER A 167       6.958   1.979   8.856  1.00 92.66           H  
ATOM   2665  O   SER A 167       4.722   1.131  12.268  1.00 92.66           O  
ATOM   2666  OG  SER A 167       5.028   1.362   8.570  1.00 92.66           O  
ATOM   2667  HG  SER A 167       4.387   0.829   9.045  1.00 92.66           H  
ATOM   2668  N   GLY A 168       3.400   2.513  11.095  1.00 88.13           N  
ATOM   2669  H   GLY A 168       3.379   3.211  10.365  1.00 88.13           H  
ATOM   2670  CA  GLY A 168       2.113   2.151  11.697  1.00 88.13           C  
ATOM   2671  HA2 GLY A 168       2.134   1.104  12.001  1.00 88.13           H  
ATOM   2672  HA3 GLY A 168       1.338   2.272  10.940  1.00 88.13           H  
ATOM   2673  C   GLY A 168       1.686   2.990  12.905  1.00 88.13           C  
ATOM   2674  O   GLY A 168       0.489   3.090  13.163  1.00 88.13           O  
ATOM   2675  N   ALA A 169       2.623   3.640  13.605  1.00 83.64           N  
ATOM   2676  H   ALA A 169       3.589   3.487  13.353  1.00 83.64           H  
ATOM   2677  CA  ALA A 169       2.344   4.465  14.792  1.00 83.64           C  
ATOM   2678  HA  ALA A 169       1.275   4.442  15.005  1.00 83.64           H  
ATOM   2679  C   ALA A 169       2.706   5.957  14.630  1.00 83.64           C  
ATOM   2680  CB  ALA A 169       3.062   3.827  15.988  1.00 83.64           C  
ATOM   2681  HB1 ALA A 169       2.821   4.380  16.896  1.00 83.64           H  
ATOM   2682  HB2 ALA A 169       2.735   2.794  16.108  1.00 83.64           H  
ATOM   2683  HB3 ALA A 169       4.140   3.850  15.831  1.00 83.64           H  
ATOM   2684  O   ALA A 169       2.477   6.753  15.539  1.00 83.64           O  
ATOM   2685  N   ALA A 170       3.286   6.351  13.494  1.00 93.74           N  
ATOM   2686  H   ALA A 170       3.470   5.662  12.779  1.00 93.74           H  
ATOM   2687  CA  ALA A 170       3.672   7.732  13.231  1.00 93.74           C  
ATOM   2688  HA  ALA A 170       4.162   8.136  14.116  1.00 93.74           H  
ATOM   2689  C   ALA A 170       2.450   8.614  12.910  1.00 93.74           C  
ATOM   2690  CB  ALA A 170       4.694   7.726  12.086  1.00 93.74           C  
ATOM   2691  HB1 ALA A 170       5.042   8.742  11.899  1.00 93.74           H  
ATOM   2692  HB2 ALA A 170       5.541   7.092  12.346  1.00 93.74           H  
ATOM   2693  HB3 ALA A 170       4.229   7.339  11.180  1.00 93.74           H  
ATOM   2694  O   ALA A 170       1.863   8.471  11.837  1.00 93.74           O  
ATOM   2695  N   LEU A 171       2.114   9.543  13.812  1.00 98.11           N  
ATOM   2696  H   LEU A 171       2.593   9.538  14.701  1.00 98.11           H  
ATOM   2697  CA  LEU A 171       1.228  10.680  13.533  1.00 98.11           C  
ATOM   2698  HA  LEU A 171       0.396  10.339  12.917  1.00 98.11           H  
ATOM   2699  C   LEU A 171       1.994  11.749  12.744  1.00 98.11           C  
ATOM   2700  CB  LEU A 171       0.668  11.267  14.843  1.00 98.11           C  
ATOM   2701  HB2 LEU A 171       1.494  11.407  15.540  1.00 98.11           H  
ATOM   2702  HB3 LEU A 171       0.242  12.250  14.639  1.00 98.11           H  
ATOM   2703  O   LEU A 171       3.087  12.164  13.155  1.00 98.11           O  
ATOM   2704  CG  LEU A 171      -0.423  10.406  15.506  1.00 98.11           C  
ATOM   2705  HG  LEU A 171      -0.086   9.371  15.559  1.00 98.11           H  
ATOM   2706  CD1 LEU A 171      -0.676  10.910  16.927  1.00 98.11           C  
ATOM   2707 HD11 LEU A 171      -1.455  10.307  17.394  1.00 98.11           H  
ATOM   2708 HD12 LEU A 171       0.236  10.832  17.518  1.00 98.11           H  
ATOM   2709 HD13 LEU A 171      -1.003  11.949  16.899  1.00 98.11           H  
ATOM   2710  CD2 LEU A 171      -1.751  10.467  14.750  1.00 98.11           C  
ATOM   2711 HD21 LEU A 171      -2.163  11.475  14.796  1.00 98.11           H  
ATOM   2712 HD22 LEU A 171      -2.465   9.777  15.200  1.00 98.11           H  
ATOM   2713 HD23 LEU A 171      -1.624  10.194  13.702  1.00 98.11           H  
ATOM   2714  N   VAL A 172       1.441  12.171  11.605  1.00 98.78           N  
ATOM   2715  H   VAL A 172       0.568  11.752  11.318  1.00 98.78           H  
ATOM   2716  CA  VAL A 172       2.123  13.058  10.654  1.00 98.78           C  
ATOM   2717  HA  VAL A 172       2.945  13.537  11.187  1.00 98.78           H  
ATOM   2718  C   VAL A 172       1.242  14.188  10.136  1.00 98.78           C  
ATOM   2719  CB  VAL A 172       2.752  12.288   9.468  1.00 98.78           C  
ATOM   2720  HB  VAL A 172       3.434  12.973   8.963  1.00 98.78           H  
ATOM   2721  O   VAL A 172       0.033  14.039   9.959  1.00 98.78           O  
ATOM   2722  CG1 VAL A 172       3.576  11.087   9.943  1.00 98.78           C  
ATOM   2723 HG11 VAL A 172       4.247  11.404  10.741  1.00 98.78           H  
ATOM   2724 HG12 VAL A 172       2.915  10.312  10.331  1.00 98.78           H  
ATOM   2725 HG13 VAL A 172       4.148  10.671   9.113  1.00 98.78           H  
ATOM   2726  CG2 VAL A 172       1.758  11.779   8.416  1.00 98.78           C  
ATOM   2727 HG21 VAL A 172       1.066  11.066   8.864  1.00 98.78           H  
ATOM   2728 HG22 VAL A 172       1.189  12.607   7.994  1.00 98.78           H  
ATOM   2729 HG23 VAL A 172       2.300  11.292   7.604  1.00 98.78           H  
ATOM   2730  N   ASN A 173       1.893  15.297   9.796  1.00 98.82           N  
ATOM   2731  H   ASN A 173       2.885  15.321   9.983  1.00 98.82           H  
ATOM   2732  CA  ASN A 173       1.365  16.322   8.905  1.00 98.82           C  
ATOM   2733  HA  ASN A 173       0.286  16.203   8.808  1.00 98.82           H  
ATOM   2734  C   ASN A 173       1.968  16.156   7.503  1.00 98.82           C  
ATOM   2735  CB  ASN A 173       1.637  17.709   9.508  1.00 98.82           C  
ATOM   2736  HB2 ASN A 173       2.530  17.694  10.133  1.00 98.82           H  
ATOM   2737  HB3 ASN A 173       1.798  18.426   8.702  1.00 98.82           H  
ATOM   2738  O   ASN A 173       3.188  16.017   7.370  1.00 98.82           O  
ATOM   2739  CG  ASN A 173       0.455  18.202  10.316  1.00 98.82           C  
ATOM   2740  ND2 ASN A 173       0.284  17.737  11.533  1.00 98.82           N  
ATOM   2741 HD21 ASN A 173      -0.553  18.012  12.027  1.00 98.82           H  
ATOM   2742 HD22 ASN A 173       0.895  17.039  11.932  1.00 98.82           H  
ATOM   2743  OD1 ASN A 173      -0.320  19.010   9.830  1.00 98.82           O  
ATOM   2744  N   LEU A 174       1.124  16.198   6.469  1.00 98.92           N  
ATOM   2745  H   LEU A 174       0.139  16.302   6.662  1.00 98.92           H  
ATOM   2746  CA  LEU A 174       1.532  16.181   5.060  1.00 98.92           C  
ATOM   2747  HA  LEU A 174       2.607  16.014   4.993  1.00 98.92           H  
ATOM   2748  C   LEU A 174       1.238  17.539   4.403  1.00 98.92           C  
ATOM   2749  CB  LEU A 174       0.821  15.034   4.312  1.00 98.92           C  
ATOM   2750  HB2 LEU A 174      -0.254  15.193   4.395  1.00 98.92           H  
ATOM   2751  HB3 LEU A 174       1.089  15.095   3.257  1.00 98.92           H  
ATOM   2752  O   LEU A 174       0.135  18.069   4.531  1.00 98.92           O  
ATOM   2753  CG  LEU A 174       1.103  13.605   4.808  1.00 98.92           C  
ATOM   2754  HG  LEU A 174       0.767  13.511   5.841  1.00 98.92           H  
ATOM   2755  CD1 LEU A 174       0.332  12.594   3.959  1.00 98.92           C  
ATOM   2756 HD11 LEU A 174       0.466  11.592   4.368  1.00 98.92           H  
ATOM   2757 HD12 LEU A 174      -0.729  12.839   3.968  1.00 98.92           H  
ATOM   2758 HD13 LEU A 174       0.691  12.613   2.930  1.00 98.92           H  
ATOM   2759  CD2 LEU A 174       2.584  13.238   4.736  1.00 98.92           C  
ATOM   2760 HD21 LEU A 174       2.714  12.196   5.029  1.00 98.92           H  
ATOM   2761 HD22 LEU A 174       2.958  13.383   3.722  1.00 98.92           H  
ATOM   2762 HD23 LEU A 174       3.142  13.868   5.429  1.00 98.92           H  
ATOM   2763  N   THR A 175       2.204  18.079   3.660  1.00 98.92           N  
ATOM   2764  H   THR A 175       3.104  17.622   3.653  1.00 98.92           H  
ATOM   2765  CA  THR A 175       2.056  19.332   2.895  1.00 98.92           C  
ATOM   2766  HA  THR A 175       1.011  19.641   2.901  1.00 98.92           H  
ATOM   2767  C   THR A 175       2.482  19.117   1.446  1.00 98.92           C  
ATOM   2768  CB  THR A 175       2.881  20.467   3.527  1.00 98.92           C  
ATOM   2769  HB  THR A 175       3.931  20.177   3.547  1.00 98.92           H  
ATOM   2770  O   THR A 175       3.615  18.710   1.203  1.00 98.92           O  
ATOM   2771  CG2 THR A 175       2.750  21.796   2.784  1.00 98.92           C  
ATOM   2772 HG21 THR A 175       3.144  21.699   1.772  1.00 98.92           H  
ATOM   2773 HG22 THR A 175       1.703  22.095   2.737  1.00 98.92           H  
ATOM   2774 HG23 THR A 175       3.322  22.571   3.295  1.00 98.92           H  
ATOM   2775  OG1 THR A 175       2.458  20.726   4.849  1.00 98.92           O  
ATOM   2776  HG1 THR A 175       2.999  21.451   5.171  1.00 98.92           H  
ATOM   2777  N   LEU A 176       1.610  19.409   0.479  1.00 98.88           N  
ATOM   2778  H   LEU A 176       0.729  19.821   0.750  1.00 98.88           H  
ATOM   2779  CA  LEU A 176       1.887  19.276  -0.957  1.00 98.88           C  
ATOM   2780  HA  LEU A 176       2.180  18.249  -1.171  1.00 98.88           H  
ATOM   2781  C   LEU A 176       3.035  20.188  -1.407  1.00 98.88           C  
ATOM   2782  CB  LEU A 176       0.612  19.624  -1.746  1.00 98.88           C  
ATOM   2783  HB2 LEU A 176       0.127  20.471  -1.260  1.00 98.88           H  
ATOM   2784  HB3 LEU A 176       0.890  19.951  -2.748  1.00 98.88           H  
ATOM   2785  O   LEU A 176       2.994  21.400  -1.204  1.00 98.88           O  
ATOM   2786  CG  LEU A 176      -0.398  18.475  -1.886  1.00 98.88           C  
ATOM   2787  HG  LEU A 176      -0.589  18.022  -0.913  1.00 98.88           H  
ATOM   2788  CD1 LEU A 176      -1.710  19.032  -2.439  1.00 98.88           C  
ATOM   2789 HD11 LEU A 176      -2.405  18.217  -2.640  1.00 98.88           H  
ATOM   2790 HD12 LEU A 176      -1.526  19.599  -3.352  1.00 98.88           H  
ATOM   2791 HD13 LEU A 176      -2.158  19.693  -1.698  1.00 98.88           H  
ATOM   2792  CD2 LEU A 176       0.104  17.404  -2.858  1.00 98.88           C  
ATOM   2793 HD21 LEU A 176       0.982  16.902  -2.453  1.00 98.88           H  
ATOM   2794 HD22 LEU A 176       0.378  17.852  -3.813  1.00 98.88           H  
ATOM   2795 HD23 LEU A 176      -0.669  16.653  -3.021  1.00 98.88           H  
ATOM   2796  N   VAL A 177       4.029  19.635  -2.105  1.00 98.61           N  
ATOM   2797  H   VAL A 177       4.004  18.640  -2.275  1.00 98.61           H  
ATOM   2798  CA  VAL A 177       5.167  20.410  -2.634  1.00 98.61           C  
ATOM   2799  HA  VAL A 177       5.564  21.034  -1.834  1.00 98.61           H  
ATOM   2800  C   VAL A 177       4.730  21.362  -3.754  1.00 98.61           C  
ATOM   2801  CB  VAL A 177       6.290  19.465  -3.109  1.00 98.61           C  
ATOM   2802  HB  VAL A 177       5.875  18.740  -3.809  1.00 98.61           H  
ATOM   2803  O   VAL A 177       5.257  22.468  -3.850  1.00 98.61           O  
ATOM   2804  CG1 VAL A 177       7.442  20.200  -3.808  1.00 98.61           C  
ATOM   2805 HG11 VAL A 177       8.207  19.476  -4.084  1.00 98.61           H  
ATOM   2806 HG12 VAL A 177       7.857  20.962  -3.148  1.00 98.61           H  
ATOM   2807 HG13 VAL A 177       7.088  20.669  -4.726  1.00 98.61           H  
ATOM   2808  CG2 VAL A 177       6.907  18.715  -1.920  1.00 98.61           C  
ATOM   2809 HG21 VAL A 177       6.141  18.128  -1.414  1.00 98.61           H  
ATOM   2810 HG22 VAL A 177       7.680  18.032  -2.272  1.00 98.61           H  
ATOM   2811 HG23 VAL A 177       7.338  19.423  -1.211  1.00 98.61           H  
ATOM   2812  N   LYS A 178       3.752  20.967  -4.583  1.00 97.87           N  
ATOM   2813  H   LYS A 178       3.375  20.039  -4.447  1.00 97.87           H  
ATOM   2814  CA  LYS A 178       3.323  21.734  -5.769  1.00 97.87           C  
ATOM   2815  HA  LYS A 178       4.214  21.961  -6.354  1.00 97.87           H  
ATOM   2816  C   LYS A 178       2.698  23.103  -5.469  1.00 97.87           C  
ATOM   2817  CB  LYS A 178       2.398  20.879  -6.660  1.00 97.87           C  
ATOM   2818  HB2 LYS A 178       2.956  20.008  -7.004  1.00 97.87           H  
ATOM   2819  HB3 LYS A 178       2.135  21.467  -7.539  1.00 97.87           H  
ATOM   2820  O   LYS A 178       2.715  23.971  -6.336  1.00 97.87           O  
ATOM   2821  CG  LYS A 178       1.102  20.391  -5.983  1.00 97.87           C  
ATOM   2822  HG2 LYS A 178       1.361  19.673  -5.205  1.00 97.87           H  
ATOM   2823  HG3 LYS A 178       0.575  21.230  -5.529  1.00 97.87           H  
ATOM   2824  CD  LYS A 178       0.171  19.716  -7.004  1.00 97.87           C  
ATOM   2825  HD2 LYS A 178      -0.237  20.473  -7.674  1.00 97.87           H  
ATOM   2826  HD3 LYS A 178       0.751  19.008  -7.597  1.00 97.87           H  
ATOM   2827  CE  LYS A 178      -0.971  18.966  -6.304  1.00 97.87           C  
ATOM   2828  HE2 LYS A 178      -1.563  19.667  -5.715  1.00 97.87           H  
ATOM   2829  HE3 LYS A 178      -0.519  18.242  -5.625  1.00 97.87           H  
ATOM   2830  NZ  LYS A 178      -1.826  18.235  -7.273  1.00 97.87           N  
ATOM   2831  HZ1 LYS A 178      -2.470  17.604  -6.817  1.00 97.87           H  
ATOM   2832  HZ2 LYS A 178      -1.241  17.641  -7.843  1.00 97.87           H  
ATOM   2833  HZ3 LYS A 178      -2.319  18.853  -7.901  1.00 97.87           H  
ATOM   2834  N   ASN A 179       2.123  23.293  -4.280  1.00 98.05           N  
ATOM   2835  H   ASN A 179       2.094  22.512  -3.641  1.00 98.05           H  
ATOM   2836  CA  ASN A 179       1.388  24.512  -3.916  1.00 98.05           C  
ATOM   2837  HA  ASN A 179       1.853  25.355  -4.428  1.00 98.05           H  
ATOM   2838  C   ASN A 179       1.420  24.877  -2.416  1.00 98.05           C  
ATOM   2839  CB  ASN A 179      -0.057  24.388  -4.436  1.00 98.05           C  
ATOM   2840  HB2 ASN A 179      -0.569  25.333  -4.259  1.00 98.05           H  
ATOM   2841  HB3 ASN A 179      -0.045  24.209  -5.511  1.00 98.05           H  
ATOM   2842  O   ASN A 179       0.856  25.902  -2.043  1.00 98.05           O  
ATOM   2843  CG  ASN A 179      -0.869  23.290  -3.773  1.00 98.05           C  
ATOM   2844  ND2 ASN A 179      -2.135  23.229  -4.101  1.00 98.05           N  
ATOM   2845 HD21 ASN A 179      -2.731  22.806  -3.405  1.00 98.05           H  
ATOM   2846 HD22 ASN A 179      -2.541  23.999  -4.614  1.00 98.05           H  
ATOM   2847  OD1 ASN A 179      -0.378  22.481  -2.999  1.00 98.05           O  
ATOM   2848  N   ASN A 180       2.094  24.089  -1.570  1.00 98.25           N  
ATOM   2849  H   ASN A 180       2.526  23.250  -1.929  1.00 98.25           H  
ATOM   2850  CA  ASN A 180       2.167  24.262  -0.114  1.00 98.25           C  
ATOM   2851  HA  ASN A 180       2.759  23.421   0.247  1.00 98.25           H  
ATOM   2852  C   ASN A 180       0.814  24.114   0.630  1.00 98.25           C  
ATOM   2853  CB  ASN A 180       2.997  25.524   0.204  1.00 98.25           C  
ATOM   2854  HB2 ASN A 180       2.394  26.412   0.014  1.00 98.25           H  
ATOM   2855  HB3 ASN A 180       3.865  25.557  -0.455  1.00 98.25           H  
ATOM   2856  O   ASN A 180       0.675  24.588   1.759  1.00 98.25           O  
ATOM   2857  CG  ASN A 180       3.519  25.570   1.629  1.00 98.25           C  
ATOM   2858  ND2 ASN A 180       2.848  26.266   2.513  1.00 98.25           N  
ATOM   2859 HD21 ASN A 180       1.886  26.471   2.284  1.00 98.25           H  
ATOM   2860 HD22 ASN A 180       3.173  26.199   3.467  1.00 98.25           H  
ATOM   2861  OD1 ASN A 180       4.538  24.994   1.968  1.00 98.25           O  
ATOM   2862  N   ASP A 181      -0.171  23.420   0.047  1.00 98.37           N  
ATOM   2863  H   ASP A 181      -0.045  23.073  -0.893  1.00 98.37           H  
ATOM   2864  CA  ASP A 181      -1.405  23.050   0.756  1.00 98.37           C  
ATOM   2865  HA  ASP A 181      -1.823  23.937   1.233  1.00 98.37           H  
ATOM   2866  C   ASP A 181      -1.118  21.997   1.840  1.00 98.37           C  
ATOM   2867  CB  ASP A 181      -2.460  22.472  -0.203  1.00 98.37           C  
ATOM   2868  HB2 ASP A 181      -3.204  21.938   0.387  1.00 98.37           H  
ATOM   2869  HB3 ASP A 181      -1.975  21.745  -0.854  1.00 98.37           H  
ATOM   2870  O   ASP A 181      -0.521  20.954   1.565  1.00 98.37           O  
ATOM   2871  CG  ASP A 181      -3.215  23.486  -1.061  1.00 98.37           C  
ATOM   2872  OD1 ASP A 181      -3.165  24.699  -0.765  1.00 98.37           O  
ATOM   2873  OD2 ASP A 181      -3.868  23.014  -2.022  1.00 98.37           O  
ATOM   2874  N   ASN A 182      -1.591  22.229   3.068  1.00 98.85           N  
ATOM   2875  H   ASN A 182      -2.102  23.085   3.227  1.00 98.85           H  
ATOM   2876  CA  ASN A 182      -1.580  21.218   4.129  1.00 98.85           C  
ATOM   2877  HA  ASN A 182      -0.656  20.644   4.058  1.00 98.85           H  
ATOM   2878  C   ASN A 182      -2.755  20.240   3.937  1.00 98.85           C  
ATOM   2879  CB  ASN A 182      -1.580  21.912   5.499  1.00 98.85           C  
ATOM   2880  HB2 ASN A 182      -0.688  22.531   5.593  1.00 98.85           H  
ATOM   2881  HB3 ASN A 182      -2.460  22.551   5.579  1.00 98.85           H  
ATOM   2882  O   ASN A 182      -3.924  20.633   3.956  1.00 98.85           O  
ATOM   2883  CG  ASN A 182      -1.626  20.918   6.647  1.00 98.85           C  
ATOM   2884  ND2 ASN A 182      -0.515  20.592   7.263  1.00 98.85           N  
ATOM   2885 HD21 ASN A 182       0.384  20.877   6.899  1.00 98.85           H  
ATOM   2886 HD22 ASN A 182      -0.603  19.984   8.064  1.00 98.85           H  
ATOM   2887  OD1 ASN A 182      -2.677  20.422   6.999  1.00 98.85           O  
ATOM   2888  N   VAL A 183      -2.428  18.961   3.760  1.00 98.86           N  
ATOM   2889  H   VAL A 183      -1.452  18.713   3.829  1.00 98.86           H  
ATOM   2890  CA  VAL A 183      -3.368  17.883   3.420  1.00 98.86           C  
ATOM   2891  HA  VAL A 183      -4.014  18.218   2.609  1.00 98.86           H  
ATOM   2892  C   VAL A 183      -4.267  17.529   4.607  1.00 98.86           C  
ATOM   2893  CB  VAL A 183      -2.582  16.650   2.932  1.00 98.86           C  
ATOM   2894  HB  VAL A 183      -1.906  16.350   3.733  1.00 98.86           H  
ATOM   2895  O   VAL A 183      -5.453  17.287   4.402  1.00 98.86           O  
ATOM   2896  CG1 VAL A 183      -3.471  15.447   2.602  1.00 98.86           C  
ATOM   2897 HG11 VAL A 183      -2.861  14.624   2.229  1.00 98.86           H  
ATOM   2898 HG12 VAL A 183      -3.988  15.103   3.498  1.00 98.86           H  
ATOM   2899 HG13 VAL A 183      -4.204  15.724   1.844  1.00 98.86           H  
ATOM   2900  CG2 VAL A 183      -1.747  16.966   1.681  1.00 98.86           C  
ATOM   2901 HG21 VAL A 183      -1.024  17.755   1.890  1.00 98.86           H  
ATOM   2902 HG22 VAL A 183      -2.401  17.284   0.870  1.00 98.86           H  
ATOM   2903 HG23 VAL A 183      -1.197  16.077   1.370  1.00 98.86           H  
ATOM   2904  N   ASN A 184      -3.745  17.554   5.841  1.00 98.82           N  
ATOM   2905  H   ASN A 184      -2.758  17.744   5.942  1.00 98.82           H  
ATOM   2906  CA  ASN A 184      -4.511  17.273   7.063  1.00 98.82           C  
ATOM   2907  HA  ASN A 184      -4.942  16.274   6.990  1.00 98.82           H  
ATOM   2908  C   ASN A 184      -5.678  18.262   7.208  1.00 98.82           C  
ATOM   2909  CB  ASN A 184      -3.597  17.328   8.306  1.00 98.82           C  
ATOM   2910  HB2 ASN A 184      -3.161  18.321   8.417  1.00 98.82           H  
ATOM   2911  HB3 ASN A 184      -4.216  17.156   9.186  1.00 98.82           H  
ATOM   2912  O   ASN A 184      -6.841  17.862   7.194  1.00 98.82           O  
ATOM   2913  CG  ASN A 184      -2.456  16.327   8.319  1.00 98.82           C  
ATOM   2914  ND2 ASN A 184      -2.249  15.663   9.428  1.00 98.82           N  
ATOM   2915 HD21 ASN A 184      -2.808  15.854  10.247  1.00 98.82           H  
ATOM   2916 HD22 ASN A 184      -1.462  15.031   9.476  1.00 98.82           H  
ATOM   2917  OD1 ASN A 184      -1.709  16.159   7.361  1.00 98.82           O  
ATOM   2918  N   LYS A 185      -5.367  19.564   7.220  1.00 98.66           N  
ATOM   2919  H   LYS A 185      -4.385  19.802   7.221  1.00 98.66           H  
ATOM   2920  CA  LYS A 185      -6.341  20.661   7.260  1.00 98.66           C  
ATOM   2921  HA  LYS A 185      -6.931  20.571   8.172  1.00 98.66           H  
ATOM   2922  C   LYS A 185      -7.314  20.604   6.085  1.00 98.66           C  
ATOM   2923  CB  LYS A 185      -5.572  21.990   7.290  1.00 98.66           C  
ATOM   2924  HB2 LYS A 185      -4.942  22.001   8.180  1.00 98.66           H  
ATOM   2925  HB3 LYS A 185      -4.931  22.059   6.410  1.00 98.66           H  
ATOM   2926  O   LYS A 185      -8.491  20.920   6.243  1.00 98.66           O  
ATOM   2927  CG  LYS A 185      -6.509  23.206   7.323  1.00 98.66           C  
ATOM   2928  HG2 LYS A 185      -7.218  23.090   8.143  1.00 98.66           H  
ATOM   2929  HG3 LYS A 185      -7.059  23.265   6.384  1.00 98.66           H  
ATOM   2930  CD  LYS A 185      -5.715  24.501   7.526  1.00 98.66           C  
ATOM   2931  HD2 LYS A 185      -4.984  24.616   6.725  1.00 98.66           H  
ATOM   2932  HD3 LYS A 185      -5.181  24.435   8.474  1.00 98.66           H  
ATOM   2933  CE  LYS A 185      -6.643  25.720   7.572  1.00 98.66           C  
ATOM   2934  HE2 LYS A 185      -6.066  26.583   7.905  1.00 98.66           H  
ATOM   2935  HE3 LYS A 185      -7.425  25.527   8.306  1.00 98.66           H  
ATOM   2936  NZ  LYS A 185      -7.251  26.000   6.249  1.00 98.66           N  
ATOM   2937  HZ1 LYS A 185      -7.882  26.788   6.262  1.00 98.66           H  
ATOM   2938  HZ2 LYS A 185      -6.569  26.106   5.512  1.00 98.66           H  
ATOM   2939  HZ3 LYS A 185      -7.846  25.242   5.947  1.00 98.66           H  
ATOM   2940  N   ARG A 186      -6.851  20.192   4.899  1.00 98.69           N  
ATOM   2941  H   ARG A 186      -5.867  19.987   4.804  1.00 98.69           H  
ATOM   2942  CA  ARG A 186      -7.742  20.044   3.745  1.00 98.69           C  
ATOM   2943  HA  ARG A 186      -8.374  20.931   3.744  1.00 98.69           H  
ATOM   2944  C   ARG A 186      -8.697  18.858   3.894  1.00 98.69           C  
ATOM   2945  CB  ARG A 186      -6.931  20.004   2.440  1.00 98.69           C  
ATOM   2946  HB2 ARG A 186      -6.330  19.095   2.410  1.00 98.69           H  
ATOM   2947  HB3 ARG A 186      -6.254  20.858   2.421  1.00 98.69           H  
ATOM   2948  O   ARG A 186      -9.847  18.976   3.495  1.00 98.69           O  
ATOM   2949  CG  ARG A 186      -7.817  20.066   1.184  1.00 98.69           C  
ATOM   2950  HG2 ARG A 186      -7.170  20.161   0.312  1.00 98.69           H  
ATOM   2951  HG3 ARG A 186      -8.390  19.143   1.094  1.00 98.69           H  
ATOM   2952  CD  ARG A 186      -8.779  21.258   1.224  1.00 98.69           C  
ATOM   2953  HD2 ARG A 186      -9.485  21.128   2.044  1.00 98.69           H  
ATOM   2954  HD3 ARG A 186      -8.210  22.172   1.396  1.00 98.69           H  
ATOM   2955  NE  ARG A 186      -9.554  21.384  -0.016  1.00 98.69           N  
ATOM   2956  HE  ARG A 186      -9.322  20.748  -0.765  1.00 98.69           H  
ATOM   2957  NH1 ARG A 186     -10.898  23.099   0.733  1.00 98.69           N  
ATOM   2958 HH11 ARG A 186     -10.400  23.133   1.611  1.00 98.69           H  
ATOM   2959 HH12 ARG A 186     -11.665  23.745   0.621  1.00 98.69           H  
ATOM   2960  NH2 ARG A 186     -11.199  22.256  -1.309  1.00 98.69           N  
ATOM   2961 HH21 ARG A 186     -10.938  21.609  -2.040  1.00 98.69           H  
ATOM   2962 HH22 ARG A 186     -11.939  22.931  -1.436  1.00 98.69           H  
ATOM   2963  CZ  ARG A 186     -10.539  22.243  -0.183  1.00 98.69           C  
ATOM   2964  N   ILE A 187      -8.272  17.750   4.494  1.00 98.71           N  
ATOM   2965  H   ILE A 187      -7.307  17.703   4.789  1.00 98.71           H  
ATOM   2966  CA  ILE A 187      -9.157  16.622   4.822  1.00 98.71           C  
ATOM   2967  HA  ILE A 187      -9.754  16.386   3.941  1.00 98.71           H  
ATOM   2968  C   ILE A 187     -10.165  17.019   5.909  1.00 98.71           C  
ATOM   2969  CB  ILE A 187      -8.307  15.374   5.157  1.00 98.71           C  
ATOM   2970  HB  ILE A 187      -7.464  15.676   5.779  1.00 98.71           H  
ATOM   2971  O   ILE A 187     -11.341  16.689   5.772  1.00 98.71           O  
ATOM   2972  CG1 ILE A 187      -7.772  14.799   3.824  1.00 98.71           C  
ATOM   2973 HG12 ILE A 187      -8.597  14.371   3.255  1.00 98.71           H  
ATOM   2974 HG13 ILE A 187      -7.343  15.607   3.231  1.00 98.71           H  
ATOM   2975  CG2 ILE A 187      -9.100  14.307   5.932  1.00 98.71           C  
ATOM   2976 HG21 ILE A 187      -8.478  13.432   6.123  1.00 98.71           H  
ATOM   2977 HG22 ILE A 187      -9.407  14.697   6.902  1.00 98.71           H  
ATOM   2978 HG23 ILE A 187      -9.985  14.009   5.368  1.00 98.71           H  
ATOM   2979  CD1 ILE A 187      -6.680  13.739   3.984  1.00 98.71           C  
ATOM   2980 HD11 ILE A 187      -7.076  12.846   4.467  1.00 98.71           H  
ATOM   2981 HD12 ILE A 187      -5.864  14.151   4.578  1.00 98.71           H  
ATOM   2982 HD13 ILE A 187      -6.298  13.463   3.001  1.00 98.71           H  
ATOM   2983  N   GLU A 188      -9.755  17.796   6.914  1.00 98.47           N  
ATOM   2984  H   GLU A 188      -8.765  17.978   7.004  1.00 98.47           H  
ATOM   2985  CA  GLU A 188     -10.648  18.371   7.933  1.00 98.47           C  
ATOM   2986  HA  GLU A 188     -11.155  17.561   8.458  1.00 98.47           H  
ATOM   2987  C   GLU A 188     -11.748  19.237   7.301  1.00 98.47           C  
ATOM   2988  CB  GLU A 188      -9.829  19.170   8.963  1.00 98.47           C  
ATOM   2989  HB2 GLU A 188      -9.164  19.857   8.439  1.00 98.47           H  
ATOM   2990  HB3 GLU A 188     -10.504  19.750   9.592  1.00 98.47           H  
ATOM   2991  O   GLU A 188     -12.926  18.929   7.466  1.00 98.47           O  
ATOM   2992  CG  GLU A 188      -9.016  18.225   9.855  1.00 98.47           C  
ATOM   2993  HG2 GLU A 188      -8.513  17.483   9.235  1.00 98.47           H  
ATOM   2994  HG3 GLU A 188      -9.720  17.695  10.497  1.00 98.47           H  
ATOM   2995  CD  GLU A 188      -7.960  18.902  10.738  1.00 98.47           C  
ATOM   2996  OE1 GLU A 188      -7.415  18.158  11.590  1.00 98.47           O  
ATOM   2997  OE2 GLU A 188      -7.686  20.113  10.561  1.00 98.47           O  
ATOM   2998  N   GLU A 189     -11.385  20.227   6.476  1.00 98.41           N  
ATOM   2999  H   GLU A 189     -10.398  20.420   6.387  1.00 98.41           H  
ATOM   3000  CA  GLU A 189     -12.327  21.071   5.707  1.00 98.41           C  
ATOM   3001  HA  GLU A 189     -12.932  21.669   6.389  1.00 98.41           H  
ATOM   3002  C   GLU A 189     -13.290  20.285   4.802  1.00 98.41           C  
ATOM   3003  CB  GLU A 189     -11.527  21.983   4.763  1.00 98.41           C  
ATOM   3004  HB2 GLU A 189     -10.793  21.373   4.237  1.00 98.41           H  
ATOM   3005  HB3 GLU A 189     -12.203  22.401   4.017  1.00 98.41           H  
ATOM   3006  O   GLU A 189     -14.338  20.798   4.395  1.00 98.41           O  
ATOM   3007  CG  GLU A 189     -10.815  23.162   5.432  1.00 98.41           C  
ATOM   3008  HG2 GLU A 189     -10.236  22.811   6.286  1.00 98.41           H  
ATOM   3009  HG3 GLU A 189     -11.567  23.858   5.805  1.00 98.41           H  
ATOM   3010  CD  GLU A 189      -9.886  23.896   4.451  1.00 98.41           C  
ATOM   3011  OE1 GLU A 189      -9.130  24.776   4.927  1.00 98.41           O  
ATOM   3012  OE2 GLU A 189      -9.920  23.626   3.223  1.00 98.41           O  
ATOM   3013  N   LEU A 190     -12.917  19.063   4.415  1.00 98.47           N  
ATOM   3014  H   LEU A 190     -12.037  18.710   4.763  1.00 98.47           H  
ATOM   3015  CA  LEU A 190     -13.732  18.198   3.570  1.00 98.47           C  
ATOM   3016  HA  LEU A 190     -14.434  18.827   3.023  1.00 98.47           H  
ATOM   3017  C   LEU A 190     -14.604  17.226   4.380  1.00 98.47           C  
ATOM   3018  CB  LEU A 190     -12.838  17.514   2.525  1.00 98.47           C  
ATOM   3019  HB2 LEU A 190     -13.429  16.784   1.973  1.00 98.47           H  
ATOM   3020  HB3 LEU A 190     -12.045  16.979   3.047  1.00 98.47           H  
ATOM   3021  O   LEU A 190     -15.569  16.702   3.810  1.00 98.47           O  
ATOM   3022  CG  LEU A 190     -12.207  18.504   1.520  1.00 98.47           C  
ATOM   3023  HG  LEU A 190     -11.681  19.305   2.040  1.00 98.47           H  
ATOM   3024  CD1 LEU A 190     -11.218  17.750   0.638  1.00 98.47           C  
ATOM   3025 HD11 LEU A 190     -10.725  18.438  -0.049  1.00 98.47           H  
ATOM   3026 HD12 LEU A 190     -10.456  17.288   1.266  1.00 98.47           H  
ATOM   3027 HD13 LEU A 190     -11.741  16.977   0.076  1.00 98.47           H  
ATOM   3028  CD2 LEU A 190     -13.220  19.194   0.606  1.00 98.47           C  
ATOM   3029 HD21 LEU A 190     -13.866  19.843   1.197  1.00 98.47           H  
ATOM   3030 HD22 LEU A 190     -13.810  18.439   0.086  1.00 98.47           H  
ATOM   3031 HD23 LEU A 190     -12.692  19.808  -0.123  1.00 98.47           H  
ATOM   3032  N   CYS A 191     -14.318  17.042   5.673  1.00 97.72           N  
ATOM   3033  H   CYS A 191     -13.523  17.537   6.052  1.00 97.72           H  
ATOM   3034  CA  CYS A 191     -15.066  16.192   6.605  1.00 97.72           C  
ATOM   3035  HA  CYS A 191     -15.740  15.564   6.022  1.00 97.72           H  
ATOM   3036  C   CYS A 191     -15.987  16.955   7.577  1.00 97.72           C  
ATOM   3037  CB  CYS A 191     -14.096  15.259   7.345  1.00 97.72           C  
ATOM   3038  HB2 CYS A 191     -13.370  15.851   7.903  1.00 97.72           H  
ATOM   3039  HB3 CYS A 191     -14.659  14.641   8.044  1.00 97.72           H  
ATOM   3040  O   CYS A 191     -16.853  16.323   8.182  1.00 97.72           O  
ATOM   3041  SG  CYS A 191     -13.235  14.181   6.162  1.00 97.72           S  
ATOM   3042  HG  CYS A 191     -12.401  15.134   5.738  1.00 97.72           H  
ATOM   3043  N   THR A 192     -15.836  18.278   7.696  1.00 89.98           N  
ATOM   3044  H   THR A 192     -15.032  18.705   7.259  1.00 89.98           H  
ATOM   3045  CA  THR A 192     -16.792  19.200   8.347  1.00 89.98           C  
ATOM   3046  HA  THR A 192     -17.308  18.679   9.154  1.00 89.98           H  
ATOM   3047  C   THR A 192     -17.878  19.698   7.396  1.00 89.98           C  
ATOM   3048  CB  THR A 192     -16.077  20.416   8.935  1.00 89.98           C  
ATOM   3049  HB  THR A 192     -16.824  21.090   9.355  1.00 89.98           H  
ATOM   3050  O   THR A 192     -17.518  20.032   6.239  1.00 89.98           O  
ATOM   3051  CG2 THR A 192     -15.077  20.053  10.035  1.00 89.98           C  
ATOM   3052 HG21 THR A 192     -14.295  19.405   9.639  1.00 89.98           H  
ATOM   3053 HG22 THR A 192     -15.597  19.536  10.842  1.00 89.98           H  
ATOM   3054 HG23 THR A 192     -14.621  20.964  10.422  1.00 89.98           H  
ATOM   3055  OG1 THR A 192     -15.408  21.076   7.888  1.00 89.98           O  
ATOM   3056  HG1 THR A 192     -15.943  20.890   7.113  1.00 89.98           H  
ATOM   3057  OXT THR A 192     -19.033  19.814   7.856  1.00 89.98           O  
TER    3058      THR A 192                                                       
ATOM   3058  N   ALA B   1     -11.307  -0.084  -5.544  1.00 39.25           N  
ATOM   3059  H   ALA B   1     -12.242  -0.343  -5.825  1.00 39.25           H  
ATOM   3060  H2  ALA B   1     -11.135  -0.394  -4.598  1.00 39.25           H  
ATOM   3061  H3  ALA B   1     -10.637  -0.533  -6.153  1.00 39.25           H  
ATOM   3062  CA  ALA B   1     -11.146   1.378  -5.627  1.00 39.25           C  
ATOM   3063  HA  ALA B   1     -11.417   1.697  -6.634  1.00 39.25           H  
ATOM   3064  C   ALA B   1      -9.683   1.771  -5.458  1.00 39.25           C  
ATOM   3065  CB  ALA B   1     -12.068   2.120  -4.649  1.00 39.25           C  
ATOM   3066  HB1 ALA B   1     -11.828   1.851  -3.621  1.00 39.25           H  
ATOM   3067  HB2 ALA B   1     -13.109   1.872  -4.856  1.00 39.25           H  
ATOM   3068  HB3 ALA B   1     -11.934   3.195  -4.771  1.00 39.25           H  
ATOM   3069  O   ALA B   1      -9.174   2.441  -6.331  1.00 39.25           O  
ATOM   3070  N   SER B   2      -9.004   1.324  -4.398  1.00 56.67           N  
ATOM   3071  H   SER B   2      -9.454   0.756  -3.694  1.00 56.67           H  
ATOM   3072  CA  SER B   2      -7.777   1.954  -3.888  1.00 56.67           C  
ATOM   3073  HA  SER B   2      -7.974   3.022  -3.801  1.00 56.67           H  
ATOM   3074  C   SER B   2      -6.478   1.850  -4.711  1.00 56.67           C  
ATOM   3075  CB  SER B   2      -7.502   1.440  -2.463  1.00 56.67           C  
ATOM   3076  HB2 SER B   2      -6.481   1.063  -2.402  1.00 56.67           H  
ATOM   3077  HB3 SER B   2      -7.584   2.286  -1.780  1.00 56.67           H  
ATOM   3078  O   SER B   2      -5.628   2.721  -4.558  1.00 56.67           O  
ATOM   3079  OG  SER B   2      -8.402   0.413  -2.029  1.00 56.67           O  
ATOM   3080  HG  SER B   2      -8.374   0.477  -1.072  1.00 56.67           H  
ATOM   3081  N   ILE B   3      -6.269   0.816  -5.539  1.00 65.94           N  
ATOM   3082  H   ILE B   3      -7.010   0.150  -5.704  1.00 65.94           H  
ATOM   3083  CA  ILE B   3      -4.969   0.623  -6.221  1.00 65.94           C  
ATOM   3084  HA  ILE B   3      -4.180   0.852  -5.505  1.00 65.94           H  
ATOM   3085  C   ILE B   3      -4.794   1.599  -7.394  1.00 65.94           C  
ATOM   3086  CB  ILE B   3      -4.757  -0.850  -6.658  1.00 65.94           C  
ATOM   3087  HB  ILE B   3      -5.586  -1.149  -7.299  1.00 65.94           H  
ATOM   3088  O   ILE B   3      -5.504   1.483  -8.393  1.00 65.94           O  
ATOM   3089  CG1 ILE B   3      -4.739  -1.750  -5.399  1.00 65.94           C  
ATOM   3090 HG12 ILE B   3      -4.141  -1.260  -4.629  1.00 65.94           H  
ATOM   3091 HG13 ILE B   3      -5.759  -1.836  -5.025  1.00 65.94           H  
ATOM   3092  CG2 ILE B   3      -3.466  -1.008  -7.480  1.00 65.94           C  
ATOM   3093 HG21 ILE B   3      -2.611  -0.715  -6.871  1.00 65.94           H  
ATOM   3094 HG22 ILE B   3      -3.341  -2.040  -7.807  1.00 65.94           H  
ATOM   3095 HG23 ILE B   3      -3.501  -0.404  -8.386  1.00 65.94           H  
ATOM   3096  CD1 ILE B   3      -4.172  -3.165  -5.576  1.00 65.94           C  
ATOM   3097 HD11 ILE B   3      -4.558  -3.619  -6.489  1.00 65.94           H  
ATOM   3098 HD12 ILE B   3      -3.084  -3.124  -5.636  1.00 65.94           H  
ATOM   3099 HD13 ILE B   3      -4.451  -3.778  -4.719  1.00 65.94           H  
ATOM   3100  N   THR B   4      -3.790   2.487  -7.299  1.00 59.94           N  
ATOM   3101  H   THR B   4      -3.314   2.564  -6.412  1.00 59.94           H  
ATOM   3102  CA  THR B   4      -3.509   3.521  -8.318  1.00 59.94           C  
ATOM   3103  HA  THR B   4      -3.895   3.143  -9.264  1.00 59.94           H  
ATOM   3104  C   THR B   4      -2.005   3.796  -8.559  1.00 59.94           C  
ATOM   3105  CB  THR B   4      -4.276   4.844  -8.048  1.00 59.94           C  
ATOM   3106  HB  THR B   4      -3.712   5.461  -7.348  1.00 59.94           H  
ATOM   3107  O   THR B   4      -1.580   4.945  -8.563  1.00 59.94           O  
ATOM   3108  CG2 THR B   4      -4.515   5.623  -9.346  1.00 59.94           C  
ATOM   3109 HG21 THR B   4      -3.566   5.881  -9.818  1.00 59.94           H  
ATOM   3110 HG22 THR B   4      -5.114   5.026 -10.033  1.00 59.94           H  
ATOM   3111 HG23 THR B   4      -5.046   6.548  -9.120  1.00 59.94           H  
ATOM   3112  OG1 THR B   4      -5.560   4.627  -7.500  1.00 59.94           O  
ATOM   3113  HG1 THR B   4      -6.013   5.469  -7.419  1.00 59.94           H  
ATOM   3114  N   THR B   5      -1.190   2.773  -8.859  1.00 57.09           N  
ATOM   3115  H   THR B   5      -1.521   1.830  -8.715  1.00 57.09           H  
ATOM   3116  CA  THR B   5       0.063   2.964  -9.638  1.00 57.09           C  
ATOM   3117  HA  THR B   5       0.055   4.003  -9.968  1.00 57.09           H  
ATOM   3118  C   THR B   5       0.148   2.187 -10.981  1.00 57.09           C  
ATOM   3119  CB  THR B   5       1.360   2.859  -8.786  1.00 57.09           C  
ATOM   3120  HB  THR B   5       1.608   1.808  -8.636  1.00 57.09           H  
ATOM   3121  O   THR B   5       1.141   2.369 -11.688  1.00 57.09           O  
ATOM   3122  CG2 THR B   5       2.570   3.561  -9.415  1.00 57.09           C  
ATOM   3123 HG21 THR B   5       2.267   4.501  -9.876  1.00 57.09           H  
ATOM   3124 HG22 THR B   5       3.326   3.789  -8.664  1.00 57.09           H  
ATOM   3125 HG23 THR B   5       3.032   2.918 -10.164  1.00 57.09           H  
ATOM   3126  OG1 THR B   5       1.214   3.452  -7.512  1.00 57.09           O  
ATOM   3127  HG1 THR B   5       1.443   4.383  -7.568  1.00 57.09           H  
ATOM   3128  N   PRO B   6      -0.853   1.416 -11.486  1.00 53.52           N  
ATOM   3129  CA  PRO B   6      -0.780   0.858 -12.839  1.00 53.52           C  
ATOM   3130  HA  PRO B   6       0.226   0.484 -13.030  1.00 53.52           H  
ATOM   3131  C   PRO B   6      -1.100   1.885 -13.935  1.00 53.52           C  
ATOM   3132  CB  PRO B   6      -1.733  -0.327 -12.852  1.00 53.52           C  
ATOM   3133  HB2 PRO B   6      -2.087  -0.570 -13.854  1.00 53.52           H  
ATOM   3134  HB3 PRO B   6      -1.229  -1.185 -12.407  1.00 53.52           H  
ATOM   3135  O   PRO B   6      -2.033   1.734 -14.725  1.00 53.52           O  
ATOM   3136  CG  PRO B   6      -2.856   0.172 -11.953  1.00 53.52           C  
ATOM   3137  HG2 PRO B   6      -3.498   0.856 -12.507  1.00 53.52           H  
ATOM   3138  HG3 PRO B   6      -3.452  -0.639 -11.534  1.00 53.52           H  
ATOM   3139  CD  PRO B   6      -2.094   0.940 -10.874  1.00 53.52           C  
ATOM   3140  HD2 PRO B   6      -2.722   1.766 -10.540  1.00 53.52           H  
ATOM   3141  HD3 PRO B   6      -1.858   0.271 -10.047  1.00 53.52           H  
ATOM   3142  N   LYS B   7      -0.231   2.884 -14.100  1.00 44.90           N  
ATOM   3143  H   LYS B   7       0.498   2.966 -13.405  1.00 44.90           H  
ATOM   3144  CA  LYS B   7       0.045   3.377 -15.452  1.00 44.90           C  
ATOM   3145  HA  LYS B   7      -0.883   3.447 -16.019  1.00 44.90           H  
ATOM   3146  C   LYS B   7       0.908   2.315 -16.134  1.00 44.90           C  
ATOM   3147  CB  LYS B   7       0.684   4.774 -15.420  1.00 44.90           C  
ATOM   3148  HB2 LYS B   7       1.520   4.779 -14.721  1.00 44.90           H  
ATOM   3149  HB3 LYS B   7       1.057   5.003 -16.418  1.00 44.90           H  
ATOM   3150  O   LYS B   7       2.116   2.456 -16.178  1.00 44.90           O  
ATOM   3151  CG  LYS B   7      -0.333   5.858 -15.032  1.00 44.90           C  
ATOM   3152  HG2 LYS B   7      -1.148   5.861 -15.756  1.00 44.90           H  
ATOM   3153  HG3 LYS B   7      -0.740   5.636 -14.045  1.00 44.90           H  
ATOM   3154  CD  LYS B   7       0.323   7.245 -15.001  1.00 44.90           C  
ATOM   3155  HD2 LYS B   7       0.738   7.478 -15.981  1.00 44.90           H  
ATOM   3156  HD3 LYS B   7       1.130   7.228 -14.268  1.00 44.90           H  
ATOM   3157  CE  LYS B   7      -0.710   8.309 -14.606  1.00 44.90           C  
ATOM   3158  HE2 LYS B   7      -1.244   7.954 -13.725  1.00 44.90           H  
ATOM   3159  HE3 LYS B   7      -1.435   8.417 -15.413  1.00 44.90           H  
ATOM   3160  NZ  LYS B   7      -0.070   9.615 -14.297  1.00 44.90           N  
ATOM   3161  HZ1 LYS B   7       0.574   9.512 -13.527  1.00 44.90           H  
ATOM   3162  HZ2 LYS B   7       0.439   9.974 -15.092  1.00 44.90           H  
ATOM   3163  HZ3 LYS B   7      -0.761  10.294 -14.013  1.00 44.90           H  
ATOM   3164  N   ILE B   8       0.266   1.255 -16.629  1.00 38.43           N  
ATOM   3165  H   ILE B   8      -0.729   1.241 -16.453  1.00 38.43           H  
ATOM   3166  CA  ILE B   8       0.822   0.039 -17.256  1.00 38.43           C  
ATOM   3167  HA  ILE B   8      -0.054  -0.392 -17.740  1.00 38.43           H  
ATOM   3168  C   ILE B   8       1.236  -1.117 -16.298  1.00 38.43           C  
ATOM   3169  CB  ILE B   8       1.749   0.325 -18.472  1.00 38.43           C  
ATOM   3170  HB  ILE B   8       2.668   0.790 -18.117  1.00 38.43           H  
ATOM   3171  O   ILE B   8       0.523  -2.114 -16.308  1.00 38.43           O  
ATOM   3172  CG1 ILE B   8       1.120   1.317 -19.482  1.00 38.43           C  
ATOM   3173 HG12 ILE B   8       0.810   2.222 -18.959  1.00 38.43           H  
ATOM   3174 HG13 ILE B   8       0.236   0.869 -19.935  1.00 38.43           H  
ATOM   3175  CG2 ILE B   8       2.100  -0.992 -19.193  1.00 38.43           C  
ATOM   3176 HG21 ILE B   8       1.209  -1.435 -19.639  1.00 38.43           H  
ATOM   3177 HG22 ILE B   8       2.538  -1.707 -18.497  1.00 38.43           H  
ATOM   3178 HG23 ILE B   8       2.849  -0.816 -19.965  1.00 38.43           H  
ATOM   3179  CD1 ILE B   8       2.084   1.764 -20.591  1.00 38.43           C  
ATOM   3180 HD11 ILE B   8       3.011   2.132 -20.151  1.00 38.43           H  
ATOM   3181 HD12 ILE B   8       1.624   2.567 -21.167  1.00 38.43           H  
ATOM   3182 HD13 ILE B   8       2.304   0.937 -21.267  1.00 38.43           H  
ATOM   3183  N   ILE B   9       2.266  -1.151 -15.437  1.00 44.28           N  
ATOM   3184  H   ILE B   9       2.330  -2.053 -14.988  1.00 44.28           H  
ATOM   3185  CA  ILE B   9       3.311  -0.194 -15.021  1.00 44.28           C  
ATOM   3186  HA  ILE B   9       2.818   0.723 -14.699  1.00 44.28           H  
ATOM   3187  C   ILE B   9       4.260   0.192 -16.171  1.00 44.28           C  
ATOM   3188  CB  ILE B   9       4.061  -0.761 -13.775  1.00 44.28           C  
ATOM   3189  HB  ILE B   9       4.199  -1.835 -13.906  1.00 44.28           H  
ATOM   3190  O   ILE B   9       4.441  -0.569 -17.115  1.00 44.28           O  
ATOM   3191  CG1 ILE B   9       3.254  -0.514 -12.476  1.00 44.28           C  
ATOM   3192 HG12 ILE B   9       3.928  -0.573 -11.621  1.00 44.28           H  
ATOM   3193 HG13 ILE B   9       2.852   0.500 -12.485  1.00 44.28           H  
ATOM   3194  CG2 ILE B   9       5.468  -0.176 -13.536  1.00 44.28           C  
ATOM   3195 HG21 ILE B   9       6.121  -0.378 -14.385  1.00 44.28           H  
ATOM   3196 HG22 ILE B   9       5.416   0.897 -13.349  1.00 44.28           H  
ATOM   3197 HG23 ILE B   9       5.928  -0.655 -12.672  1.00 44.28           H  
ATOM   3198  CD1 ILE B   9       2.114  -1.503 -12.202  1.00 44.28           C  
ATOM   3199 HD11 ILE B   9       1.374  -1.482 -13.002  1.00 44.28           H  
ATOM   3200 HD12 ILE B   9       1.622  -1.231 -11.269  1.00 44.28           H  
ATOM   3201 HD13 ILE B   9       2.519  -2.510 -12.104  1.00 44.28           H  
ATOM   3202  N   LEU B  10       4.806   1.409 -16.065  1.00 40.92           N  
ATOM   3203  H   LEU B  10       4.692   1.822 -15.150  1.00 40.92           H  
ATOM   3204  CA  LEU B  10       5.039   2.402 -17.126  1.00 40.92           C  
ATOM   3205  HA  LEU B  10       4.062   2.686 -17.518  1.00 40.92           H  
ATOM   3206  C   LEU B  10       5.821   1.986 -18.384  1.00 40.92           C  
ATOM   3207  CB  LEU B  10       5.666   3.640 -16.436  1.00 40.92           C  
ATOM   3208  HB2 LEU B  10       6.352   3.300 -15.661  1.00 40.92           H  
ATOM   3209  HB3 LEU B  10       6.263   4.214 -17.145  1.00 40.92           H  
ATOM   3210  O   LEU B  10       6.444   0.932 -18.455  1.00 40.92           O  
ATOM   3211  CG  LEU B  10       4.620   4.586 -15.814  1.00 40.92           C  
ATOM   3212  HG  LEU B  10       3.910   4.016 -15.215  1.00 40.92           H  
ATOM   3213  CD1 LEU B  10       5.293   5.602 -14.894  1.00 40.92           C  
ATOM   3214 HD11 LEU B  10       4.545   6.253 -14.443  1.00 40.92           H  
ATOM   3215 HD12 LEU B  10       5.815   5.079 -14.092  1.00 40.92           H  
ATOM   3216 HD13 LEU B  10       6.012   6.203 -15.451  1.00 40.92           H  
ATOM   3217  CD2 LEU B  10       3.873   5.372 -16.900  1.00 40.92           C  
ATOM   3218 HD21 LEU B  10       3.285   4.698 -17.522  1.00 40.92           H  
ATOM   3219 HD22 LEU B  10       4.586   5.912 -17.523  1.00 40.92           H  
ATOM   3220 HD23 LEU B  10       3.203   6.094 -16.433  1.00 40.92           H  
ATOM   3221  N   GLN B  11       5.839   2.901 -19.369  1.00 36.07           N  
ATOM   3222  H   GLN B  11       5.305   3.743 -19.211  1.00 36.07           H  
ATOM   3223  CA  GLN B  11       6.701   2.901 -20.571  1.00 36.07           C  
ATOM   3224  HA  GLN B  11       6.546   1.969 -21.115  1.00 36.07           H  
ATOM   3225  C   GLN B  11       8.208   2.983 -20.235  1.00 36.07           C  
ATOM   3226  CB  GLN B  11       6.329   4.090 -21.489  1.00 36.07           C  
ATOM   3227  HB2 GLN B  11       7.066   4.157 -22.290  1.00 36.07           H  
ATOM   3228  HB3 GLN B  11       6.382   5.013 -20.912  1.00 36.07           H  
ATOM   3229  O   GLN B  11       8.960   3.701 -20.888  1.00 36.07           O  
ATOM   3230  CG  GLN B  11       4.977   4.015 -22.197  1.00 36.07           C  
ATOM   3231  HG2 GLN B  11       4.169   4.066 -21.467  1.00 36.07           H  
ATOM   3232  HG3 GLN B  11       4.905   3.073 -22.740  1.00 36.07           H  
ATOM   3233  CD  GLN B  11       4.843   5.186 -23.171  1.00 36.07           C  
ATOM   3234  NE2 GLN B  11       4.735   4.949 -24.460  1.00 36.07           N  
ATOM   3235 HE21 GLN B  11       4.826   4.011 -24.824  1.00 36.07           H  
ATOM   3236 HE22 GLN B  11       4.737   5.771 -25.047  1.00 36.07           H  
ATOM   3237  OE1 GLN B  11       4.837   6.343 -22.794  1.00 36.07           O  
ATOM   3238  N   LYS B  12       8.659   2.328 -19.164  1.00 35.66           N  
ATOM   3239  H   LYS B  12       8.040   1.662 -18.724  1.00 35.66           H  
ATOM   3240  CA  LYS B  12       9.936   2.601 -18.524  1.00 35.66           C  
ATOM   3241  HA  LYS B  12      10.115   3.671 -18.630  1.00 35.66           H  
ATOM   3242  C   LYS B  12      11.080   1.932 -19.272  1.00 35.66           C  
ATOM   3243  CB  LYS B  12       9.848   2.310 -17.017  1.00 35.66           C  
ATOM   3244  HB2 LYS B  12       8.843   2.563 -16.678  1.00 35.66           H  
ATOM   3245  HB3 LYS B  12      10.023   1.255 -16.810  1.00 35.66           H  
ATOM   3246  O   LYS B  12      11.622   0.906 -18.866  1.00 35.66           O  
ATOM   3247  CG  LYS B  12      10.851   3.185 -16.249  1.00 35.66           C  
ATOM   3248  HG2 LYS B  12      10.840   4.195 -16.658  1.00 35.66           H  
ATOM   3249  HG3 LYS B  12      11.855   2.775 -16.357  1.00 35.66           H  
ATOM   3250  CD  LYS B  12      10.475   3.274 -14.767  1.00 35.66           C  
ATOM   3251  HD2 LYS B  12      10.585   2.290 -14.311  1.00 35.66           H  
ATOM   3252  HD3 LYS B  12       9.437   3.588 -14.665  1.00 35.66           H  
ATOM   3253  CE  LYS B  12      11.370   4.306 -14.076  1.00 35.66           C  
ATOM   3254  HE2 LYS B  12      11.110   5.296 -14.452  1.00 35.66           H  
ATOM   3255  HE3 LYS B  12      12.407   4.110 -14.348  1.00 35.66           H  
ATOM   3256  NZ  LYS B  12      11.197   4.253 -12.607  1.00 35.66           N  
ATOM   3257  HZ1 LYS B  12      11.714   4.977 -12.129  1.00 35.66           H  
ATOM   3258  HZ2 LYS B  12      11.438   3.341 -12.248  1.00 35.66           H  
ATOM   3259  HZ3 LYS B  12      10.226   4.370 -12.353  1.00 35.66           H  
ATOM   3260  N   GLU B  13      11.481   2.609 -20.343  1.00 34.63           N  
ATOM   3261  H   GLU B  13      10.839   3.311 -20.682  1.00 34.63           H  
ATOM   3262  CA  GLU B  13      12.887   2.911 -20.564  1.00 34.63           C  
ATOM   3263  HA  GLU B  13      13.384   2.065 -21.040  1.00 34.63           H  
ATOM   3264  C   GLU B  13      13.535   3.198 -19.208  1.00 34.63           C  
ATOM   3265  CB  GLU B  13      13.029   4.152 -21.462  1.00 34.63           C  
ATOM   3266  HB2 GLU B  13      14.083   4.425 -21.509  1.00 34.63           H  
ATOM   3267  HB3 GLU B  13      12.471   4.980 -21.023  1.00 34.63           H  
ATOM   3268  O   GLU B  13      13.302   4.231 -18.585  1.00 34.63           O  
ATOM   3269  CG  GLU B  13      12.524   3.897 -22.887  1.00 34.63           C  
ATOM   3270  HG2 GLU B  13      13.046   3.025 -23.282  1.00 34.63           H  
ATOM   3271  HG3 GLU B  13      11.460   3.663 -22.855  1.00 34.63           H  
ATOM   3272  CD  GLU B  13      12.743   5.096 -23.822  1.00 34.63           C  
ATOM   3273  OE1 GLU B  13      12.938   4.837 -25.032  1.00 34.63           O  
ATOM   3274  OE2 GLU B  13      12.690   6.248 -23.340  1.00 34.63           O  
ATOM   3275  N   TYR B  14      14.336   2.250 -18.728  1.00 34.33           N  
ATOM   3276  H   TYR B  14      14.400   1.374 -19.225  1.00 34.33           H  
ATOM   3277  CA  TYR B  14      15.168   2.450 -17.552  1.00 34.33           C  
ATOM   3278  HA  TYR B  14      14.654   3.186 -16.933  1.00 34.33           H  
ATOM   3279  C   TYR B  14      16.484   3.144 -17.914  1.00 34.33           C  
ATOM   3280  CB  TYR B  14      15.270   1.159 -16.720  1.00 34.33           C  
ATOM   3281  HB2 TYR B  14      16.295   0.984 -16.393  1.00 34.33           H  
ATOM   3282  HB3 TYR B  14      14.984   0.303 -17.331  1.00 34.33           H  
ATOM   3283  O   TYR B  14      17.555   2.722 -17.489  1.00 34.33           O  
ATOM   3284  CG  TYR B  14      14.412   1.214 -15.477  1.00 34.33           C  
ATOM   3285  CD1 TYR B  14      14.604   2.266 -14.562  1.00 34.33           C  
ATOM   3286  HD1 TYR B  14      15.325   3.037 -14.792  1.00 34.33           H  
ATOM   3287  CD2 TYR B  14      13.416   0.248 -15.248  1.00 34.33           C  
ATOM   3288  HD2 TYR B  14      13.247  -0.549 -15.958  1.00 34.33           H  
ATOM   3289  CE1 TYR B  14      13.820   2.348 -13.405  1.00 34.33           C  
ATOM   3290  HE1 TYR B  14      13.954   3.161 -12.706  1.00 34.33           H  
ATOM   3291  CE2 TYR B  14      12.628   0.321 -14.089  1.00 34.33           C  
ATOM   3292  HE2 TYR B  14      11.876  -0.432 -13.904  1.00 34.33           H  
ATOM   3293  OH  TYR B  14      12.094   1.459 -12.051  1.00 34.33           O  
ATOM   3294  HH  TYR B  14      11.757   0.590 -11.821  1.00 34.33           H  
ATOM   3295  CZ  TYR B  14      12.843   1.364 -13.166  1.00 34.33           C  
ATOM   3296  N   LEU B  15      16.362   4.254 -18.644  1.00 28.68           N  
ATOM   3297  H   LEU B  15      15.425   4.480 -18.946  1.00 28.68           H  
ATOM   3298  CA  LEU B  15      17.195   5.428 -18.417  1.00 28.68           C  
ATOM   3299  HA  LEU B  15      18.250   5.155 -18.429  1.00 28.68           H  
ATOM   3300  C   LEU B  15      16.744   5.950 -17.035  1.00 28.68           C  
ATOM   3301  CB  LEU B  15      16.900   6.451 -19.538  1.00 28.68           C  
ATOM   3302  HB2 LEU B  15      17.412   7.386 -19.312  1.00 28.68           H  
ATOM   3303  HB3 LEU B  15      15.831   6.662 -19.540  1.00 28.68           H  
ATOM   3304  O   LEU B  15      15.602   6.407 -16.945  1.00 28.68           O  
ATOM   3305  CG  LEU B  15      17.303   6.000 -20.955  1.00 28.68           C  
ATOM   3306  HG  LEU B  15      16.915   5.000 -21.149  1.00 28.68           H  
ATOM   3307  CD1 LEU B  15      16.704   6.942 -21.999  1.00 28.68           C  
ATOM   3308 HD11 LEU B  15      17.066   7.956 -21.831  1.00 28.68           H  
ATOM   3309 HD12 LEU B  15      15.616   6.933 -21.925  1.00 28.68           H  
ATOM   3310 HD13 LEU B  15      16.982   6.615 -23.001  1.00 28.68           H  
ATOM   3311  CD2 LEU B  15      18.822   5.980 -21.133  1.00 28.68           C  
ATOM   3312 HD21 LEU B  15      19.270   5.259 -20.449  1.00 28.68           H  
ATOM   3313 HD22 LEU B  15      19.231   6.967 -20.916  1.00 28.68           H  
ATOM   3314 HD23 LEU B  15      19.074   5.702 -22.157  1.00 28.68           H  
ATOM   3315  N   PRO B  16      17.458   5.747 -15.905  1.00 32.50           N  
ATOM   3316  CA  PRO B  16      18.852   5.405 -15.596  1.00 32.50           C  
ATOM   3317  HA  PRO B  16      19.205   6.207 -14.948  1.00 32.50           H  
ATOM   3318  C   PRO B  16      19.926   5.323 -16.684  1.00 32.50           C  
ATOM   3319  CB  PRO B  16      18.763   4.205 -14.673  1.00 32.50           C  
ATOM   3320  HB2 PRO B  16      18.539   3.301 -15.239  1.00 32.50           H  
ATOM   3321  HB3 PRO B  16      19.670   4.090 -14.079  1.00 32.50           H  
ATOM   3322  O   PRO B  16      20.476   4.253 -16.940  1.00 32.50           O  
ATOM   3323  CG  PRO B  16      17.568   4.622 -13.812  1.00 32.50           C  
ATOM   3324  HG2 PRO B  16      16.947   3.752 -13.600  1.00 32.50           H  
ATOM   3325  HG3 PRO B  16      17.906   5.096 -12.891  1.00 32.50           H  
ATOM   3326  CD  PRO B  16      16.754   5.615 -14.642  1.00 32.50           C  
ATOM   3327  HD2 PRO B  16      16.688   6.582 -14.143  1.00 32.50           H  
ATOM   3328  HD3 PRO B  16      15.746   5.228 -14.793  1.00 32.50           H  
ATOM   3329  N   GLU B  17      20.297   6.452 -17.286  1.00 25.66           N  
ATOM   3330  H   GLU B  17      21.047   6.396 -17.960  1.00 25.66           H  
ATOM   3331  CA  GLU B  17      19.684   7.801 -17.209  1.00 25.66           C  
ATOM   3332  HA  GLU B  17      18.605   7.740 -17.354  1.00 25.66           H  
ATOM   3333  C   GLU B  17      20.157   8.629 -18.412  1.00 25.66           C  
ATOM   3334  CB  GLU B  17      19.967   8.502 -15.847  1.00 25.66           C  
ATOM   3335  HB2 GLU B  17      20.573   9.394 -16.012  1.00 25.66           H  
ATOM   3336  HB3 GLU B  17      20.563   7.844 -15.215  1.00 25.66           H  
ATOM   3337  O   GLU B  17      21.315   8.408 -18.840  1.00 25.66           O  
ATOM   3338  CG  GLU B  17      18.680   8.917 -15.083  1.00 25.66           C  
ATOM   3339  HG2 GLU B  17      17.836   8.316 -15.421  1.00 25.66           H  
ATOM   3340  HG3 GLU B  17      18.441   9.947 -15.347  1.00 25.66           H  
ATOM   3341  CD  GLU B  17      18.779   8.782 -13.542  1.00 25.66           C  
ATOM   3342  OE1 GLU B  17      18.508   7.674 -13.008  1.00 25.66           O  
ATOM   3343  OE2 GLU B  17      19.094   9.788 -12.865  1.00 25.66           O  
ATOM   3344  OXT GLU B  17      19.322   9.395 -18.933  1.00 25.66           O  
TER    3345      GLU B  17                                                       
END   
