# Supplementary material for: An extended Tudor domain within Vreteno interconnects Gtsf1L and Ago3 for piRNA biogenesis in Bombyx mori
Source: EMBO J. 2023 Nov 20;42(24):e114072. doi: 10.15252/embj.2023114072 (PMC10711660; doi:10.15252/embj.2023114072)
Supplement: Supplementary file 4 — Dataset EV1 [file EMBJ-42-e114072-s007.zip › manuscript_pdb/BmVreteno_AF-eTD0_BmGtsf1L_69_97.pdb]

ATOM      1  N   GLN A   1       6.017  10.888  29.873  1.00 37.13           N  
ATOM      2  H   GLN A   1       6.794  10.321  30.181  1.00 37.13           H  
ATOM      3  H2  GLN A   1       5.178  10.333  29.964  1.00 37.13           H  
ATOM      4  H3  GLN A   1       5.914  11.702  30.462  1.00 37.13           H  
ATOM      5  CA  GLN A   1       6.168  11.275  28.448  1.00 37.13           C  
ATOM      6  HA  GLN A   1       6.949  12.029  28.350  1.00 37.13           H  
ATOM      7  C   GLN A   1       4.836  11.888  28.008  1.00 37.13           C  
ATOM      8  CB  GLN A   1       6.522  10.062  27.553  1.00 37.13           C  
ATOM      9  HB2 GLN A   1       5.790   9.270  27.710  1.00 37.13           H  
ATOM     10  HB3 GLN A   1       6.419  10.387  26.517  1.00 37.13           H  
ATOM     11  O   GLN A   1       3.844  11.596  28.666  1.00 37.13           O  
ATOM     12  CG  GLN A   1       7.947   9.474  27.687  1.00 37.13           C  
ATOM     13  HG2 GLN A   1       8.143   8.882  26.793  1.00 37.13           H  
ATOM     14  HG3 GLN A   1       8.680  10.280  27.709  1.00 37.13           H  
ATOM     15  CD  GLN A   1       8.171   8.563  28.895  1.00 37.13           C  
ATOM     16  NE2 GLN A   1       9.156   7.700  28.882  1.00 37.13           N  
ATOM     17 HE21 GLN A   1       9.736   7.572  28.065  1.00 37.13           H  
ATOM     18 HE22 GLN A   1       9.237   7.097  29.688  1.00 37.13           H  
ATOM     19  OE1 GLN A   1       7.485   8.660  29.897  1.00 37.13           O  
ATOM     20  N   ARG A   2       4.761  12.700  26.939  1.00 37.09           N  
ATOM     21  H   ARG A   2       5.593  12.887  26.398  1.00 37.09           H  
ATOM     22  CA  ARG A   2       3.469  12.860  26.241  1.00 37.09           C  
ATOM     23  HA  ARG A   2       2.658  13.002  26.956  1.00 37.09           H  
ATOM     24  C   ARG A   2       3.216  11.534  25.527  1.00 37.09           C  
ATOM     25  CB  ARG A   2       3.466  14.039  25.235  1.00 37.09           C  
ATOM     26  HB2 ARG A   2       4.416  14.064  24.702  1.00 37.09           H  
ATOM     27  HB3 ARG A   2       2.683  13.851  24.500  1.00 37.09           H  
ATOM     28  O   ARG A   2       4.061  11.122  24.735  1.00 37.09           O  
ATOM     29  CG  ARG A   2       3.185  15.422  25.863  1.00 37.09           C  
ATOM     30  HG2 ARG A   2       3.952  15.647  26.603  1.00 37.09           H  
ATOM     31  HG3 ARG A   2       2.217  15.383  26.364  1.00 37.09           H  
ATOM     32  CD  ARG A   2       3.153  16.547  24.802  1.00 37.09           C  
ATOM     33  HD2 ARG A   2       2.489  16.238  23.995  1.00 37.09           H  
ATOM     34  HD3 ARG A   2       4.156  16.671  24.393  1.00 37.09           H  
ATOM     35  NE  ARG A   2       2.669  17.844  25.345  1.00 37.09           N  
ATOM     36  HE  ARG A   2       2.325  17.837  26.295  1.00 37.09           H  
ATOM     37  NH1 ARG A   2       2.869  19.158  23.446  1.00 37.09           N  
ATOM     38 HH11 ARG A   2       2.553  19.979  22.949  1.00 37.09           H  
ATOM     39 HH12 ARG A   2       3.369  18.427  22.960  1.00 37.09           H  
ATOM     40  NH2 ARG A   2       1.849  19.986  25.209  1.00 37.09           N  
ATOM     41 HH21 ARG A   2       1.432  19.928  26.128  1.00 37.09           H  
ATOM     42 HH22 ARG A   2       1.611  20.777  24.629  1.00 37.09           H  
ATOM     43  CZ  ARG A   2       2.477  18.978  24.674  1.00 37.09           C  
ATOM     44  N   GLU A   3       2.117  10.853  25.833  1.00 41.79           N  
ATOM     45  H   GLU A   3       1.463  11.210  26.514  1.00 41.79           H  
ATOM     46  CA  GLU A   3       1.666   9.759  24.977  1.00 41.79           C  
ATOM     47  HA  GLU A   3       2.466   9.029  24.856  1.00 41.79           H  
ATOM     48  C   GLU A   3       1.349  10.369  23.613  1.00 41.79           C  
ATOM     49  CB  GLU A   3       0.448   9.038  25.578  1.00 41.79           C  
ATOM     50  HB2 GLU A   3      -0.330   9.769  25.800  1.00 41.79           H  
ATOM     51  HB3 GLU A   3       0.067   8.326  24.846  1.00 41.79           H  
ATOM     52  O   GLU A   3       0.551  11.303  23.513  1.00 41.79           O  
ATOM     53  CG  GLU A   3       0.839   8.278  26.855  1.00 41.79           C  
ATOM     54  HG2 GLU A   3       1.208   8.989  27.594  1.00 41.79           H  
ATOM     55  HG3 GLU A   3       1.656   7.599  26.613  1.00 41.79           H  
ATOM     56  CD  GLU A   3      -0.325   7.488  27.468  1.00 41.79           C  
ATOM     57  OE1 GLU A   3      -0.034   6.415  28.040  1.00 41.79           O  
ATOM     58  OE2 GLU A   3      -1.470   7.985  27.398  1.00 41.79           O  
ATOM     59  N   SER A   4       2.011   9.885  22.560  1.00 45.41           N  
ATOM     60  H   SER A   4       2.664   9.127  22.699  1.00 45.41           H  
ATOM     61  CA  SER A   4       1.507  10.133  21.215  1.00 45.41           C  
ATOM     62  HA  SER A   4       1.408  11.205  21.049  1.00 45.41           H  
ATOM     63  C   SER A   4       0.136   9.477  21.167  1.00 45.41           C  
ATOM     64  CB  SER A   4       2.437   9.543  20.150  1.00 45.41           C  
ATOM     65  HB2 SER A   4       2.538   8.470  20.314  1.00 45.41           H  
ATOM     66  HB3 SER A   4       3.421  10.005  20.223  1.00 45.41           H  
ATOM     67  O   SER A   4       0.032   8.262  21.352  1.00 45.41           O  
ATOM     68  OG  SER A   4       1.907   9.761  18.856  1.00 45.41           O  
ATOM     69  HG  SER A   4       2.216  10.603  18.513  1.00 45.41           H  
ATOM     70  N   THR A   5      -0.914  10.272  20.963  1.00 48.53           N  
ATOM     71  H   THR A   5      -0.778  11.271  20.899  1.00 48.53           H  
ATOM     72  CA  THR A   5      -2.259   9.776  20.677  1.00 48.53           C  
ATOM     73  HA  THR A   5      -2.512   8.993  21.391  1.00 48.53           H  
ATOM     74  C   THR A   5      -2.229   9.144  19.292  1.00 48.53           C  
ATOM     75  CB  THR A   5      -3.313  10.892  20.799  1.00 48.53           C  
ATOM     76  HB  THR A   5      -4.219  10.596  20.270  1.00 48.53           H  
ATOM     77  O   THR A   5      -2.635   9.748  18.301  1.00 48.53           O  
ATOM     78  CG2 THR A   5      -3.668  11.149  22.262  1.00 48.53           C  
ATOM     79 HG21 THR A   5      -4.460  11.895  22.325  1.00 48.53           H  
ATOM     80 HG22 THR A   5      -2.791  11.504  22.803  1.00 48.53           H  
ATOM     81 HG23 THR A   5      -4.020  10.227  22.724  1.00 48.53           H  
ATOM     82  OG1 THR A   5      -2.839  12.122  20.289  1.00 48.53           O  
ATOM     83  HG1 THR A   5      -3.577  12.736  20.298  1.00 48.53           H  
ATOM     84  N   ARG A   6      -1.649   7.935  19.232  1.00 53.00           N  
ATOM     85  H   ARG A   6      -1.261   7.594  20.099  1.00 53.00           H  
ATOM     86  CA  ARG A   6      -1.387   7.150  18.027  1.00 53.00           C  
ATOM     87  HA  ARG A   6      -0.720   7.712  17.373  1.00 53.00           H  
ATOM     88  C   ARG A   6      -2.717   6.951  17.319  1.00 53.00           C  
ATOM     89  CB  ARG A   6      -0.711   5.819  18.427  1.00 53.00           C  
ATOM     90  HB2 ARG A   6      -1.386   5.246  19.063  1.00 53.00           H  
ATOM     91  HB3 ARG A   6       0.186   6.045  19.004  1.00 53.00           H  
ATOM     92  O   ARG A   6      -3.486   6.072  17.704  1.00 53.00           O  
ATOM     93  CG  ARG A   6      -0.307   4.962  17.213  1.00 53.00           C  
ATOM     94  HG2 ARG A   6      -1.184   4.761  16.597  1.00 53.00           H  
ATOM     95  HG3 ARG A   6       0.418   5.517  16.618  1.00 53.00           H  
ATOM     96  CD  ARG A   6       0.310   3.622  17.646  1.00 53.00           C  
ATOM     97  HD2 ARG A   6      -0.454   3.045  18.168  1.00 53.00           H  
ATOM     98  HD3 ARG A   6       1.132   3.819  18.333  1.00 53.00           H  
ATOM     99  NE  ARG A   6       0.817   2.855  16.487  1.00 53.00           N  
ATOM    100  HE  ARG A   6       0.845   3.343  15.603  1.00 53.00           H  
ATOM    101  NH1 ARG A   6       1.210   0.847  17.542  1.00 53.00           N  
ATOM    102 HH11 ARG A   6       1.510  -0.117  17.496  1.00 53.00           H  
ATOM    103 HH12 ARG A   6       0.841   1.229  18.401  1.00 53.00           H  
ATOM    104  NH2 ARG A   6       1.684   1.058  15.377  1.00 53.00           N  
ATOM    105 HH21 ARG A   6       1.714   1.586  14.517  1.00 53.00           H  
ATOM    106 HH22 ARG A   6       1.988   0.095  15.366  1.00 53.00           H  
ATOM    107  CZ  ARG A   6       1.232   1.597  16.476  1.00 53.00           C  
ATOM    108  N   ARG A   7      -2.999   7.815  16.336  1.00 63.74           N  
ATOM    109  H   ARG A   7      -2.352   8.572  16.172  1.00 63.74           H  
ATOM    110  CA  ARG A   7      -4.263   7.791  15.601  1.00 63.74           C  
ATOM    111  HA  ARG A   7      -5.078   8.000  16.294  1.00 63.74           H  
ATOM    112  C   ARG A   7      -4.457   6.384  15.061  1.00 63.74           C  
ATOM    113  CB  ARG A   7      -4.294   8.818  14.456  1.00 63.74           C  
ATOM    114  HB2 ARG A   7      -5.219   8.667  13.898  1.00 63.74           H  
ATOM    115  HB3 ARG A   7      -3.462   8.636  13.775  1.00 63.74           H  
ATOM    116  O   ARG A   7      -3.509   5.794  14.536  1.00 63.74           O  
ATOM    117  CG  ARG A   7      -4.248  10.275  14.937  1.00 63.74           C  
ATOM    118  HG2 ARG A   7      -4.954  10.413  15.756  1.00 63.74           H  
ATOM    119  HG3 ARG A   7      -3.243  10.507  15.290  1.00 63.74           H  
ATOM    120  CD  ARG A   7      -4.629  11.218  13.787  1.00 63.74           C  
ATOM    121  HD2 ARG A   7      -5.662  11.019  13.500  1.00 63.74           H  
ATOM    122  HD3 ARG A   7      -3.999  11.009  12.923  1.00 63.74           H  
ATOM    123  NE  ARG A   7      -4.474  12.635  14.170  1.00 63.74           N  
ATOM    124  HE  ARG A   7      -3.819  12.838  14.911  1.00 63.74           H  
ATOM    125  NH1 ARG A   7      -5.906  13.516  12.600  1.00 63.74           N  
ATOM    126 HH11 ARG A   7      -6.099  12.606  12.205  1.00 63.74           H  
ATOM    127 HH12 ARG A   7      -6.336  14.264  12.075  1.00 63.74           H  
ATOM    128  NH2 ARG A   7      -4.807  14.879  13.955  1.00 63.74           N  
ATOM    129 HH21 ARG A   7      -4.112  15.054  14.666  1.00 63.74           H  
ATOM    130 HH22 ARG A   7      -5.236  15.630  13.434  1.00 63.74           H  
ATOM    131  CZ  ARG A   7      -5.057  13.660  13.570  1.00 63.74           C  
ATOM    132  N   THR A   8      -5.663   5.850  15.229  1.00 76.96           N  
ATOM    133  H   THR A   8      -6.371   6.355  15.743  1.00 76.96           H  
ATOM    134  CA  THR A   8      -6.031   4.554  14.667  1.00 76.96           C  
ATOM    135  HA  THR A   8      -5.446   3.773  15.153  1.00 76.96           H  
ATOM    136  C   THR A   8      -5.707   4.588  13.181  1.00 76.96           C  
ATOM    137  CB  THR A   8      -7.522   4.266  14.879  1.00 76.96           C  
ATOM    138  HB  THR A   8      -8.125   4.959  14.292  1.00 76.96           H  
ATOM    139  O   THR A   8      -6.222   5.445  12.463  1.00 76.96           O  
ATOM    140  CG2 THR A   8      -7.896   2.832  14.513  1.00 76.96           C  
ATOM    141 HG21 THR A   8      -7.712   2.661  13.452  1.00 76.96           H  
ATOM    142 HG22 THR A   8      -8.956   2.664  14.701  1.00 76.96           H  
ATOM    143 HG23 THR A   8      -7.306   2.125  15.095  1.00 76.96           H  
ATOM    144  OG1 THR A   8      -7.840   4.432  16.242  1.00 76.96           O  
ATOM    145  HG1 THR A   8      -8.624   3.905  16.413  1.00 76.96           H  
ATOM    146  N   LEU A   9      -4.808   3.707  12.737  1.00 87.00           N  
ATOM    147  H   LEU A   9      -4.414   3.032  13.376  1.00 87.00           H  
ATOM    148  CA  LEU A   9      -4.479   3.614  11.321  1.00 87.00           C  
ATOM    149  HA  LEU A   9      -4.170   4.598  10.970  1.00 87.00           H  
ATOM    150  C   LEU A   9      -5.753   3.234  10.565  1.00 87.00           C  
ATOM    151  CB  LEU A   9      -3.337   2.610  11.078  1.00 87.00           C  
ATOM    152  HB2 LEU A   9      -3.183   2.523  10.002  1.00 87.00           H  
ATOM    153  HB3 LEU A   9      -3.653   1.632  11.441  1.00 87.00           H  
ATOM    154  O   LEU A   9      -6.532   2.402  11.029  1.00 87.00           O  
ATOM    155  CG  LEU A   9      -1.994   2.980  11.738  1.00 87.00           C  
ATOM    156  HG  LEU A   9      -2.124   3.032  12.819  1.00 87.00           H  
ATOM    157  CD1 LEU A   9      -0.959   1.895  11.437  1.00 87.00           C  
ATOM    158 HD11 LEU A   9      -1.316   0.933  11.803  1.00 87.00           H  
ATOM    159 HD12 LEU A   9      -0.011   2.133  11.919  1.00 87.00           H  
ATOM    160 HD13 LEU A   9      -0.801   1.821  10.361  1.00 87.00           H  
ATOM    161  CD2 LEU A   9      -1.432   4.317  11.247  1.00 87.00           C  
ATOM    162 HD21 LEU A   9      -0.449   4.491  11.684  1.00 87.00           H  
ATOM    163 HD22 LEU A   9      -1.343   4.305  10.160  1.00 87.00           H  
ATOM    164 HD23 LEU A   9      -2.089   5.132  11.551  1.00 87.00           H  
ATOM    165  N   VAL A  10      -5.968   3.871   9.420  1.00 91.75           N  
ATOM    166  H   VAL A  10      -5.296   4.561   9.115  1.00 91.75           H  
ATOM    167  CA  VAL A  10      -7.075   3.558   8.518  1.00 91.75           C  
ATOM    168  HA  VAL A  10      -7.652   2.731   8.934  1.00 91.75           H  
ATOM    169  C   VAL A  10      -6.472   3.152   7.175  1.00 91.75           C  
ATOM    170  CB  VAL A  10      -8.052   4.738   8.381  1.00 91.75           C  
ATOM    171  HB  VAL A  10      -7.525   5.615   8.004  1.00 91.75           H  
ATOM    172  O   VAL A  10      -5.773   3.976   6.586  1.00 91.75           O  
ATOM    173  CG1 VAL A  10      -9.180   4.373   7.412  1.00 91.75           C  
ATOM    174 HG11 VAL A  10      -9.645   3.441   7.734  1.00 91.75           H  
ATOM    175 HG12 VAL A  10      -8.784   4.248   6.405  1.00 91.75           H  
ATOM    176 HG13 VAL A  10      -9.926   5.168   7.394  1.00 91.75           H  
ATOM    177  CG2 VAL A  10      -8.692   5.093   9.729  1.00 91.75           C  
ATOM    178 HG21 VAL A  10      -9.186   4.219  10.153  1.00 91.75           H  
ATOM    179 HG22 VAL A  10      -9.417   5.896   9.599  1.00 91.75           H  
ATOM    180 HG23 VAL A  10      -7.926   5.437  10.425  1.00 91.75           H  
ATOM    181  N   PRO A  11      -6.698   1.923   6.687  1.00 94.48           N  
ATOM    182  CA  PRO A  11      -7.287   0.793   7.413  1.00 94.48           C  
ATOM    183  HA  PRO A  11      -8.278   1.052   7.787  1.00 94.48           H  
ATOM    184  C   PRO A  11      -6.412   0.336   8.598  1.00 94.48           C  
ATOM    185  CB  PRO A  11      -7.444  -0.307   6.363  1.00 94.48           C  
ATOM    186  HB2 PRO A  11      -8.355  -0.138   5.788  1.00 94.48           H  
ATOM    187  HB3 PRO A  11      -7.434  -1.309   6.791  1.00 94.48           H  
ATOM    188  O   PRO A  11      -5.219   0.645   8.693  1.00 94.48           O  
ATOM    189  CG  PRO A  11      -6.232  -0.052   5.480  1.00 94.48           C  
ATOM    190  HG2 PRO A  11      -6.314  -0.496   4.488  1.00 94.48           H  
ATOM    191  HG3 PRO A  11      -5.361  -0.430   6.015  1.00 94.48           H  
ATOM    192  CD  PRO A  11      -6.173   1.468   5.412  1.00 94.48           C  
ATOM    193  HD2 PRO A  11      -6.806   1.831   4.602  1.00 94.48           H  
ATOM    194  HD3 PRO A  11      -5.144   1.798   5.267  1.00 94.48           H  
ATOM    195  N   ASP A  12      -7.010  -0.419   9.518  1.00 92.30           N  
ATOM    196  H   ASP A  12      -7.961  -0.724   9.368  1.00 92.30           H  
ATOM    197  CA  ASP A  12      -6.357  -0.869  10.756  1.00 92.30           C  
ATOM    198  HA  ASP A  12      -5.821  -0.018  11.176  1.00 92.30           H  
ATOM    199  C   ASP A  12      -5.304  -1.968  10.540  1.00 92.30           C  
ATOM    200  CB  ASP A  12      -7.421  -1.275  11.793  1.00 92.30           C  
ATOM    201  HB2 ASP A  12      -6.914  -1.489  12.734  1.00 92.30           H  
ATOM    202  HB3 ASP A  12      -8.077  -0.422  11.964  1.00 92.30           H  
ATOM    203  O   ASP A  12      -4.441  -2.162  11.395  1.00 92.30           O  
ATOM    204  CG  ASP A  12      -8.291  -2.490  11.423  1.00 92.30           C  
ATOM    205  OD1 ASP A  12      -8.229  -2.978  10.269  1.00 92.30           O  
ATOM    206  OD2 ASP A  12      -9.076  -2.925  12.289  1.00 92.30           O  
ATOM    207  N   ARG A  13      -5.309  -2.606   9.364  1.00 92.70           N  
ATOM    208  H   ARG A  13      -6.058  -2.345   8.739  1.00 92.70           H  
ATOM    209  CA  ARG A  13      -4.485  -3.756   8.949  1.00 92.70           C  
ATOM    210  HA  ARG A  13      -3.642  -3.885   9.627  1.00 92.70           H  
ATOM    211  C   ARG A  13      -3.924  -3.590   7.532  1.00 92.70           C  
ATOM    212  CB  ARG A  13      -5.342  -5.029   9.048  1.00 92.70           C  
ATOM    213  HB2 ARG A  13      -5.677  -5.138  10.079  1.00 92.70           H  
ATOM    214  HB3 ARG A  13      -4.731  -5.895   8.796  1.00 92.70           H  
ATOM    215  O   ARG A  13      -4.570  -2.973   6.686  1.00 92.70           O  
ATOM    216  CG  ARG A  13      -6.568  -4.998   8.118  1.00 92.70           C  
ATOM    217  HG2 ARG A  13      -7.143  -4.087   8.283  1.00 92.70           H  
ATOM    218  HG3 ARG A  13      -6.242  -5.011   7.078  1.00 92.70           H  
ATOM    219  CD  ARG A  13      -7.472  -6.203   8.363  1.00 92.70           C  
ATOM    220  HD2 ARG A  13      -6.994  -7.090   7.946  1.00 92.70           H  
ATOM    221  HD3 ARG A  13      -7.583  -6.356   9.436  1.00 92.70           H  
ATOM    222  NE  ARG A  13      -8.796  -6.014   7.743  1.00 92.70           N  
ATOM    223  HE  ARG A  13      -8.903  -6.306   6.782  1.00 92.70           H  
ATOM    224  NH1 ARG A  13      -9.869  -5.108   9.575  1.00 92.70           N  
ATOM    225 HH11 ARG A  13     -10.706  -4.766  10.026  1.00 92.70           H  
ATOM    226 HH12 ARG A  13      -9.022  -4.665   9.900  1.00 92.70           H  
ATOM    227  NH2 ARG A  13     -11.035  -5.657   7.765  1.00 92.70           N  
ATOM    228 HH21 ARG A  13     -11.025  -5.623   6.756  1.00 92.70           H  
ATOM    229 HH22 ARG A  13     -11.857  -5.320   8.245  1.00 92.70           H  
ATOM    230  CZ  ARG A  13      -9.884  -5.599   8.367  1.00 92.70           C  
ATOM    231  N   CYS A  14      -2.773  -4.192   7.258  1.00 95.01           N  
ATOM    232  H   CYS A  14      -2.324  -4.692   8.012  1.00 95.01           H  
ATOM    233  CA  CYS A  14      -2.330  -4.518   5.900  1.00 95.01           C  
ATOM    234  HA  CYS A  14      -2.820  -3.851   5.190  1.00 95.01           H  
ATOM    235  C   CYS A  14      -2.747  -5.947   5.514  1.00 95.01           C  
ATOM    236  CB  CYS A  14      -0.823  -4.269   5.762  1.00 95.01           C  
ATOM    237  HB2 CYS A  14      -0.587  -3.274   6.139  1.00 95.01           H  
ATOM    238  HB3 CYS A  14      -0.548  -4.293   4.707  1.00 95.01           H  
ATOM    239  O   CYS A  14      -3.269  -6.698   6.340  1.00 95.01           O  
ATOM    240  SG  CYS A  14       0.131  -5.539   6.643  1.00 95.01           S  
ATOM    241  HG  CYS A  14      -0.349  -5.335   7.872  1.00 95.01           H  
ATOM    242  N   LEU A  15      -2.519  -6.326   4.257  1.00 94.10           N  
ATOM    243  H   LEU A  15      -2.181  -5.633   3.605  1.00 94.10           H  
ATOM    244  CA  LEU A  15      -2.838  -7.651   3.727  1.00 94.10           C  
ATOM    245  HA  LEU A  15      -3.902  -7.841   3.869  1.00 94.10           H  
ATOM    246  C   LEU A  15      -2.080  -8.743   4.502  1.00 94.10           C  
ATOM    247  CB  LEU A  15      -2.563  -7.603   2.210  1.00 94.10           C  
ATOM    248  HB2 LEU A  15      -3.201  -6.821   1.798  1.00 94.10           H  
ATOM    249  HB3 LEU A  15      -1.532  -7.298   2.026  1.00 94.10           H  
ATOM    250  O   LEU A  15      -2.695  -9.703   4.970  1.00 94.10           O  
ATOM    251  CG  LEU A  15      -2.851  -8.911   1.452  1.00 94.10           C  
ATOM    252  HG  LEU A  15      -3.644  -9.461   1.959  1.00 94.10           H  
ATOM    253  CD1 LEU A  15      -3.307  -8.616   0.024  1.00 94.10           C  
ATOM    254 HD11 LEU A  15      -2.529  -8.070  -0.510  1.00 94.10           H  
ATOM    255 HD12 LEU A  15      -4.212  -8.010   0.043  1.00 94.10           H  
ATOM    256 HD13 LEU A  15      -3.520  -9.547  -0.502  1.00 94.10           H  
ATOM    257  CD2 LEU A  15      -1.602  -9.787   1.365  1.00 94.10           C  
ATOM    258 HD21 LEU A  15      -1.825 -10.676   0.775  1.00 94.10           H  
ATOM    259 HD22 LEU A  15      -1.284 -10.105   2.358  1.00 94.10           H  
ATOM    260 HD23 LEU A  15      -0.795  -9.240   0.879  1.00 94.10           H  
ATOM    261  N   ILE A  16      -0.783  -8.531   4.753  1.00 95.99           N  
ATOM    262  H   ILE A  16      -0.370  -7.702   4.350  1.00 95.99           H  
ATOM    263  CA  ILE A  16       0.105  -9.452   5.487  1.00 95.99           C  
ATOM    264  HA  ILE A  16       0.150 -10.393   4.938  1.00 95.99           H  
ATOM    265  C   ILE A  16      -0.418  -9.778   6.896  1.00 95.99           C  
ATOM    266  CB  ILE A  16       1.538  -8.865   5.578  1.00 95.99           C  
ATOM    267  HB  ILE A  16       1.508  -8.006   6.249  1.00 95.99           H  
ATOM    268  O   ILE A  16      -0.345 -10.928   7.322  1.00 95.99           O  
ATOM    269  CG1 ILE A  16       2.098  -8.352   4.231  1.00 95.99           C  
ATOM    270 HG12 ILE A  16       1.499  -7.509   3.885  1.00 95.99           H  
ATOM    271 HG13 ILE A  16       3.107  -7.972   4.391  1.00 95.99           H  
ATOM    272  CG2 ILE A  16       2.519  -9.876   6.200  1.00 95.99           C  
ATOM    273 HG21 ILE A  16       3.529  -9.465   6.198  1.00 95.99           H  
ATOM    274 HG22 ILE A  16       2.507 -10.812   5.642  1.00 95.99           H  
ATOM    275 HG23 ILE A  16       2.241 -10.080   7.234  1.00 95.99           H  
ATOM    276  CD1 ILE A  16       2.140  -9.401   3.117  1.00 95.99           C  
ATOM    277 HD11 ILE A  16       2.761 -10.248   3.410  1.00 95.99           H  
ATOM    278 HD12 ILE A  16       2.560  -8.952   2.217  1.00 95.99           H  
ATOM    279 HD13 ILE A  16       1.129  -9.745   2.901  1.00 95.99           H  
ATOM    280  N   ASP A  17      -1.001  -8.803   7.608  1.00 94.08           N  
ATOM    281  H   ASP A  17      -1.072  -7.887   7.189  1.00 94.08           H  
ATOM    282  CA  ASP A  17      -1.512  -8.986   8.981  1.00 94.08           C  
ATOM    283  HA  ASP A  17      -0.685  -9.283   9.626  1.00 94.08           H  
ATOM    284  C   ASP A  17      -2.598 -10.081   9.075  1.00 94.08           C  
ATOM    285  CB  ASP A  17      -2.103  -7.663   9.517  1.00 94.08           C  
ATOM    286  HB2 ASP A  17      -2.559  -7.857  10.488  1.00 94.08           H  
ATOM    287  HB3 ASP A  17      -2.899  -7.341   8.846  1.00 94.08           H  
ATOM    288  O   ASP A  17      -2.852 -10.624  10.154  1.00 94.08           O  
ATOM    289  CG  ASP A  17      -1.102  -6.515   9.704  1.00 94.08           C  
ATOM    290  OD1 ASP A  17       0.040  -6.778  10.129  1.00 94.08           O  
ATOM    291  OD2 ASP A  17      -1.482  -5.345   9.439  1.00 94.08           O  
ATOM    292  N   SER A  18      -3.241 -10.394   7.944  1.00 92.86           N  
ATOM    293  H   SER A  18      -2.915  -9.940   7.103  1.00 92.86           H  
ATOM    294  CA  SER A  18      -4.403 -11.279   7.825  1.00 92.86           C  
ATOM    295  HA  SER A  18      -4.795 -11.466   8.825  1.00 92.86           H  
ATOM    296  C   SER A  18      -4.118 -12.657   7.208  1.00 92.86           C  
ATOM    297  CB  SER A  18      -5.486 -10.543   7.037  1.00 92.86           C  
ATOM    298  HB2 SER A  18      -6.433 -11.070   7.154  1.00 92.86           H  
ATOM    299  HB3 SER A  18      -5.600  -9.533   7.431  1.00 92.86           H  
ATOM    300  O   SER A  18      -5.055 -13.443   7.040  1.00 92.86           O  
ATOM    301  OG  SER A  18      -5.169 -10.482   5.663  1.00 92.86           O  
ATOM    302  HG  SER A  18      -4.277 -10.159   5.517  1.00 92.86           H  
ATOM    303  N   LEU A  19      -2.861 -12.947   6.863  1.00 95.82           N  
ATOM    304  H   LEU A  19      -2.145 -12.260   7.055  1.00 95.82           H  
ATOM    305  CA  LEU A  19      -2.412 -14.233   6.316  1.00 95.82           C  
ATOM    306  HA  LEU A  19      -3.255 -14.757   5.865  1.00 95.82           H  
ATOM    307  C   LEU A  19      -1.878 -15.180   7.412  1.00 95.82           C  
ATOM    308  CB  LEU A  19      -1.383 -13.978   5.195  1.00 95.82           C  
ATOM    309  HB2 LEU A  19      -1.044 -14.943   4.818  1.00 95.82           H  
ATOM    310  HB3 LEU A  19      -0.520 -13.469   5.623  1.00 95.82           H  
ATOM    311  O   LEU A  19      -1.781 -14.812   8.590  1.00 95.82           O  
ATOM    312  CG  LEU A  19      -1.896 -13.163   3.991  1.00 95.82           C  
ATOM    313  HG  LEU A  19      -2.095 -12.141   4.313  1.00 95.82           H  
ATOM    314  CD1 LEU A  19      -0.812 -13.118   2.918  1.00 95.82           C  
ATOM    315 HD11 LEU A  19      -0.558 -14.133   2.612  1.00 95.82           H  
ATOM    316 HD12 LEU A  19      -1.170 -12.572   2.045  1.00 95.82           H  
ATOM    317 HD13 LEU A  19       0.076 -12.621   3.310  1.00 95.82           H  
ATOM    318  CD2 LEU A  19      -3.173 -13.724   3.359  1.00 95.82           C  
ATOM    319 HD21 LEU A  19      -3.999 -13.654   4.067  1.00 95.82           H  
ATOM    320 HD22 LEU A  19      -3.017 -14.767   3.083  1.00 95.82           H  
ATOM    321 HD23 LEU A  19      -3.427 -13.156   2.465  1.00 95.82           H  
ATOM    322  N   SER A  20      -1.559 -16.409   7.009  1.00 96.16           N  
ATOM    323  H   SER A  20      -1.703 -16.614   6.031  1.00 96.16           H  
ATOM    324  CA  SER A  20      -1.153 -17.548   7.843  1.00 96.16           C  
ATOM    325  HA  SER A  20      -1.035 -17.218   8.875  1.00 96.16           H  
ATOM    326  C   SER A  20       0.174 -18.159   7.381  1.00 96.16           C  
ATOM    327  CB  SER A  20      -2.226 -18.647   7.811  1.00 96.16           C  
ATOM    328  HB2 SER A  20      -2.033 -19.367   8.606  1.00 96.16           H  
ATOM    329  HB3 SER A  20      -2.185 -19.167   6.854  1.00 96.16           H  
ATOM    330  O   SER A  20       0.638 -17.926   6.270  1.00 96.16           O  
ATOM    331  OG  SER A  20      -3.518 -18.094   7.971  1.00 96.16           O  
ATOM    332  HG  SER A  20      -3.741 -17.803   7.084  1.00 96.16           H  
ATOM    333  N   GLU A  21       0.785 -18.981   8.232  1.00 97.19           N  
ATOM    334  H   GLU A  21       0.332 -19.211   9.104  1.00 97.19           H  
ATOM    335  CA  GLU A  21       1.922 -19.821   7.834  1.00 97.19           C  
ATOM    336  HA  GLU A  21       2.678 -19.198   7.358  1.00 97.19           H  
ATOM    337  C   GLU A  21       1.444 -20.863   6.806  1.00 97.19           C  
ATOM    338  CB  GLU A  21       2.547 -20.485   9.078  1.00 97.19           C  
ATOM    339  HB2 GLU A  21       1.803 -21.133   9.542  1.00 97.19           H  
ATOM    340  HB3 GLU A  21       3.399 -21.090   8.770  1.00 97.19           H  
ATOM    341  O   GLU A  21       0.423 -21.518   7.019  1.00 97.19           O  
ATOM    342  CG  GLU A  21       3.019 -19.439  10.107  1.00 97.19           C  
ATOM    343  HG2 GLU A  21       3.779 -18.814   9.638  1.00 97.19           H  
ATOM    344  HG3 GLU A  21       2.182 -18.795  10.373  1.00 97.19           H  
ATOM    345  CD  GLU A  21       3.566 -20.017  11.422  1.00 97.19           C  
ATOM    346  OE1 GLU A  21       4.159 -19.205  12.174  1.00 97.19           O  
ATOM    347  OE2 GLU A  21       3.350 -21.210  11.719  1.00 97.19           O  
ATOM    348  N   GLY A  22       2.160 -20.991   5.688  1.00 96.48           N  
ATOM    349  H   GLY A  22       2.997 -20.434   5.594  1.00 96.48           H  
ATOM    350  CA  GLY A  22       1.764 -21.789   4.523  1.00 96.48           C  
ATOM    351  HA2 GLY A  22       1.082 -22.577   4.839  1.00 96.48           H  
ATOM    352  HA3 GLY A  22       2.654 -22.256   4.101  1.00 96.48           H  
ATOM    353  C   GLY A  22       1.071 -21.005   3.400  1.00 96.48           C  
ATOM    354  O   GLY A  22       1.076 -21.488   2.269  1.00 96.48           O  
ATOM    355  N   ASP A  23       0.541 -19.804   3.663  1.00 94.61           N  
ATOM    356  H   ASP A  23       0.557 -19.449   4.609  1.00 94.61           H  
ATOM    357  CA  ASP A  23      -0.001 -18.936   2.607  1.00 94.61           C  
ATOM    358  HA  ASP A  23      -0.704 -19.518   2.011  1.00 94.61           H  
ATOM    359  C   ASP A  23       1.137 -18.462   1.675  1.00 94.61           C  
ATOM    360  CB  ASP A  23      -0.769 -17.723   3.184  1.00 94.61           C  
ATOM    361  HB2 ASP A  23      -1.022 -17.060   2.357  1.00 94.61           H  
ATOM    362  HB3 ASP A  23      -0.095 -17.168   3.837  1.00 94.61           H  
ATOM    363  O   ASP A  23       2.294 -18.312   2.089  1.00 94.61           O  
ATOM    364  CG  ASP A  23      -2.074 -18.019   3.951  1.00 94.61           C  
ATOM    365  OD1 ASP A  23      -2.535 -19.178   3.986  1.00 94.61           O  
ATOM    366  OD2 ASP A  23      -2.617 -17.067   4.570  1.00 94.61           O  
ATOM    367  N   VAL A  24       0.813 -18.187   0.409  1.00 89.77           N  
ATOM    368  H   VAL A  24      -0.153 -18.278   0.130  1.00 89.77           H  
ATOM    369  CA  VAL A  24       1.763 -17.649  -0.576  1.00 89.77           C  
ATOM    370  HA  VAL A  24       2.753 -17.571  -0.125  1.00 89.77           H  
ATOM    371  C   VAL A  24       1.318 -16.244  -0.949  1.00 89.77           C  
ATOM    372  CB  VAL A  24       1.906 -18.570  -1.802  1.00 89.77           C  
ATOM    373  HB  VAL A  24       0.948 -18.653  -2.316  1.00 89.77           H  
ATOM    374  O   VAL A  24       0.312 -16.058  -1.629  1.00 89.77           O  
ATOM    375  CG1 VAL A  24       2.954 -18.023  -2.779  1.00 89.77           C  
ATOM    376 HG11 VAL A  24       3.925 -17.957  -2.290  1.00 89.77           H  
ATOM    377 HG12 VAL A  24       2.661 -17.030  -3.123  1.00 89.77           H  
ATOM    378 HG13 VAL A  24       3.019 -18.681  -3.645  1.00 89.77           H  
ATOM    379  CG2 VAL A  24       2.378 -19.974  -1.401  1.00 89.77           C  
ATOM    380 HG21 VAL A  24       1.642 -20.442  -0.747  1.00 89.77           H  
ATOM    381 HG22 VAL A  24       3.330 -19.918  -0.872  1.00 89.77           H  
ATOM    382 HG23 VAL A  24       2.490 -20.599  -2.287  1.00 89.77           H  
ATOM    383  N   VAL A  25       2.065 -15.242  -0.489  1.00 90.58           N  
ATOM    384  H   VAL A  25       2.931 -15.476  -0.024  1.00 90.58           H  
ATOM    385  CA  VAL A  25       1.815 -13.838  -0.820  1.00 90.58           C  
ATOM    386  HA  VAL A  25       0.789 -13.761  -1.179  1.00 90.58           H  
ATOM    387  C   VAL A  25       2.702 -13.399  -1.972  1.00 90.58           C  
ATOM    388  CB  VAL A  25       1.895 -12.929   0.414  1.00 90.58           C  
ATOM    389  HB  VAL A  25       1.284 -13.386   1.192  1.00 90.58           H  
ATOM    390  O   VAL A  25       3.821 -13.872  -2.167  1.00 90.58           O  
ATOM    391  CG1 VAL A  25       3.305 -12.767   0.981  1.00 90.58           C  
ATOM    392 HG11 VAL A  25       3.937 -12.234   0.271  1.00 90.58           H  
ATOM    393 HG12 VAL A  25       3.735 -13.749   1.178  1.00 90.58           H  
ATOM    394 HG13 VAL A  25       3.259 -12.201   1.911  1.00 90.58           H  
ATOM    395  CG2 VAL A  25       1.315 -11.539   0.131  1.00 90.58           C  
ATOM    396 HG21 VAL A  25       0.306 -11.638  -0.270  1.00 90.58           H  
ATOM    397 HG22 VAL A  25       1.254 -10.977   1.063  1.00 90.58           H  
ATOM    398 HG23 VAL A  25       1.937 -10.990  -0.575  1.00 90.58           H  
ATOM    399  N   LEU A  26       2.170 -12.495  -2.770  1.00 87.69           N  
ATOM    400  H   LEU A  26       1.245 -12.152  -2.554  1.00 87.69           H  
ATOM    401  CA  LEU A  26       2.661 -12.179  -4.090  1.00 87.69           C  
ATOM    402  HA  LEU A  26       3.494 -12.829  -4.358  1.00 87.69           H  
ATOM    403  C   LEU A  26       3.159 -10.718  -4.043  1.00 87.69           C  
ATOM    404  CB  LEU A  26       1.465 -12.484  -5.018  1.00 87.69           C  
ATOM    405  HB2 LEU A  26       0.743 -11.673  -4.916  1.00 87.69           H  
ATOM    406  HB3 LEU A  26       1.819 -12.439  -6.048  1.00 87.69           H  
ATOM    407  O   LEU A  26       2.376  -9.829  -3.716  1.00 87.69           O  
ATOM    408  CG  LEU A  26       0.669 -13.806  -4.822  1.00 87.69           C  
ATOM    409  HG  LEU A  26       0.113 -13.721  -3.888  1.00 87.69           H  
ATOM    410  CD1 LEU A  26      -0.355 -13.959  -5.938  1.00 87.69           C  
ATOM    411 HD11 LEU A  26       0.134 -14.033  -6.909  1.00 87.69           H  
ATOM    412 HD12 LEU A  26      -0.962 -14.850  -5.772  1.00 87.69           H  
ATOM    413 HD13 LEU A  26      -1.008 -13.087  -5.935  1.00 87.69           H  
ATOM    414  CD2 LEU A  26       1.436 -15.132  -4.751  1.00 87.69           C  
ATOM    415 HD21 LEU A  26       1.565 -15.576  -5.738  1.00 87.69           H  
ATOM    416 HD22 LEU A  26       0.837 -15.834  -4.172  1.00 87.69           H  
ATOM    417 HD23 LEU A  26       2.399 -14.997  -4.258  1.00 87.69           H  
ATOM    418  N   VAL A  27       4.477 -10.475  -4.162  1.00 90.53           N  
ATOM    419  H   VAL A  27       5.092 -11.239  -4.402  1.00 90.53           H  
ATOM    420  CA  VAL A  27       5.120  -9.241  -3.640  1.00 90.53           C  
ATOM    421  HA  VAL A  27       4.344  -8.503  -3.438  1.00 90.53           H  
ATOM    422  C   VAL A  27       6.128  -8.607  -4.603  1.00 90.53           C  
ATOM    423  CB  VAL A  27       5.832  -9.526  -2.306  1.00 90.53           C  
ATOM    424  HB  VAL A  27       6.672 -10.196  -2.487  1.00 90.53           H  
ATOM    425  O   VAL A  27       7.220  -9.138  -4.805  1.00 90.53           O  
ATOM    426  CG1 VAL A  27       6.370  -8.249  -1.646  1.00 90.53           C  
ATOM    427 HG11 VAL A  27       7.145  -7.806  -2.271  1.00 90.53           H  
ATOM    428 HG12 VAL A  27       5.557  -7.535  -1.510  1.00 90.53           H  
ATOM    429 HG13 VAL A  27       6.814  -8.485  -0.679  1.00 90.53           H  
ATOM    430  CG2 VAL A  27       4.896 -10.204  -1.302  1.00 90.53           C  
ATOM    431 HG21 VAL A  27       5.450 -10.440  -0.393  1.00 90.53           H  
ATOM    432 HG22 VAL A  27       4.047  -9.559  -1.077  1.00 90.53           H  
ATOM    433 HG23 VAL A  27       4.541 -11.154  -1.702  1.00 90.53           H  
ATOM    434  N   SER A  28       5.799  -7.438  -5.161  1.00 88.85           N  
ATOM    435  H   SER A  28       4.921  -7.013  -4.898  1.00 88.85           H  
ATOM    436  CA  SER A  28       6.703  -6.714  -6.067  1.00 88.85           C  
ATOM    437  HA  SER A  28       7.378  -7.426  -6.542  1.00 88.85           H  
ATOM    438  C   SER A  28       7.544  -5.658  -5.361  1.00 88.85           C  
ATOM    439  CB  SER A  28       5.958  -5.998  -7.173  1.00 88.85           C  
ATOM    440  HB2 SER A  28       5.454  -5.127  -6.753  1.00 88.85           H  
ATOM    441  HB3 SER A  28       5.234  -6.648  -7.666  1.00 88.85           H  
ATOM    442  O   SER A  28       7.030  -4.906  -4.532  1.00 88.85           O  
ATOM    443  OG  SER A  28       6.953  -5.596  -8.076  1.00 88.85           O  
ATOM    444  HG  SER A  28       6.561  -5.050  -8.762  1.00 88.85           H  
ATOM    445  N   VAL A  29       8.817  -5.551  -5.738  1.00 91.94           N  
ATOM    446  H   VAL A  29       9.121  -6.132  -6.506  1.00 91.94           H  
ATOM    447  CA  VAL A  29       9.801  -4.650  -5.133  1.00 91.94           C  
ATOM    448  HA  VAL A  29       9.544  -4.518  -4.082  1.00 91.94           H  
ATOM    449  C   VAL A  29       9.767  -3.267  -5.801  1.00 91.94           C  
ATOM    450  CB  VAL A  29      11.200  -5.297  -5.188  1.00 91.94           C  
ATOM    451  HB  VAL A  29      11.553  -5.319  -6.219  1.00 91.94           H  
ATOM    452  O   VAL A  29      10.373  -3.061  -6.848  1.00 91.94           O  
ATOM    453  CG1 VAL A  29      12.177  -4.496  -4.324  1.00 91.94           C  
ATOM    454 HG11 VAL A  29      11.874  -4.582  -3.281  1.00 91.94           H  
ATOM    455 HG12 VAL A  29      12.190  -3.448  -4.621  1.00 91.94           H  
ATOM    456 HG13 VAL A  29      13.183  -4.902  -4.432  1.00 91.94           H  
ATOM    457  CG2 VAL A  29      11.215  -6.731  -4.630  1.00 91.94           C  
ATOM    458 HG21 VAL A  29      12.236  -7.114  -4.645  1.00 91.94           H  
ATOM    459 HG22 VAL A  29      10.606  -7.389  -5.251  1.00 91.94           H  
ATOM    460 HG23 VAL A  29      10.831  -6.748  -3.610  1.00 91.94           H  
ATOM    461  N   GLU A  30       9.084  -2.298  -5.190  1.00 89.55           N  
ATOM    462  H   GLU A  30       8.614  -2.513  -4.322  1.00 89.55           H  
ATOM    463  CA  GLU A  30       8.790  -0.989  -5.807  1.00 89.55           C  
ATOM    464  HA  GLU A  30       8.659  -1.106  -6.883  1.00 89.55           H  
ATOM    465  C   GLU A  30       9.910   0.040  -5.592  1.00 89.55           C  
ATOM    466  CB  GLU A  30       7.475  -0.442  -5.223  1.00 89.55           C  
ATOM    467  HB2 GLU A  30       7.310   0.578  -5.571  1.00 89.55           H  
ATOM    468  HB3 GLU A  30       7.566  -0.390  -4.138  1.00 89.55           H  
ATOM    469  O   GLU A  30      10.394   0.662  -6.535  1.00 89.55           O  
ATOM    470  CG  GLU A  30       6.248  -1.306  -5.556  1.00 89.55           C  
ATOM    471  HG2 GLU A  30       6.514  -2.362  -5.582  1.00 89.55           H  
ATOM    472  HG3 GLU A  30       5.535  -1.190  -4.739  1.00 89.55           H  
ATOM    473  CD  GLU A  30       5.564  -0.915  -6.872  1.00 89.55           C  
ATOM    474  OE1 GLU A  30       4.336  -1.142  -6.945  1.00 89.55           O  
ATOM    475  OE2 GLU A  30       6.246  -0.381  -7.774  1.00 89.55           O  
ATOM    476  N   LEU A  31      10.324   0.243  -4.337  1.00 93.77           N  
ATOM    477  H   LEU A  31       9.906  -0.323  -3.613  1.00 93.77           H  
ATOM    478  CA  LEU A  31      11.270   1.290  -3.932  1.00 93.77           C  
ATOM    479  HA  LEU A  31      11.989   1.463  -4.733  1.00 93.77           H  
ATOM    480  C   LEU A  31      12.054   0.868  -2.687  1.00 93.77           C  
ATOM    481  CB  LEU A  31      10.503   2.594  -3.625  1.00 93.77           C  
ATOM    482  HB2 LEU A  31      11.162   3.265  -3.074  1.00 93.77           H  
ATOM    483  HB3 LEU A  31       9.667   2.343  -2.973  1.00 93.77           H  
ATOM    484  O   LEU A  31      11.604   0.032  -1.903  1.00 93.77           O  
ATOM    485  CG  LEU A  31       9.960   3.375  -4.837  1.00 93.77           C  
ATOM    486  HG  LEU A  31       9.282   2.749  -5.417  1.00 93.77           H  
ATOM    487  CD1 LEU A  31       9.162   4.582  -4.337  1.00 93.77           C  
ATOM    488 HD11 LEU A  31       8.343   4.228  -3.711  1.00 93.77           H  
ATOM    489 HD12 LEU A  31       8.748   5.122  -5.189  1.00 93.77           H  
ATOM    490 HD13 LEU A  31       9.807   5.243  -3.758  1.00 93.77           H  
ATOM    491  CD2 LEU A  31      11.081   3.897  -5.740  1.00 93.77           C  
ATOM    492 HD21 LEU A  31      10.658   4.518  -6.530  1.00 93.77           H  
ATOM    493 HD22 LEU A  31      11.799   4.478  -5.161  1.00 93.77           H  
ATOM    494 HD23 LEU A  31      11.591   3.058  -6.213  1.00 93.77           H  
ATOM    495  N   LYS A  32      13.213   1.485  -2.435  1.00 97.02           N  
ATOM    496  H   LYS A  32      13.509   2.224  -3.055  1.00 97.02           H  
ATOM    497  CA  LYS A  32      13.939   1.274  -1.171  1.00 97.02           C  
ATOM    498  HA  LYS A  32      14.011   0.203  -0.983  1.00 97.02           H  
ATOM    499  C   LYS A  32      13.158   1.876  -0.006  1.00 97.02           C  
ATOM    500  CB  LYS A  32      15.361   1.839  -1.266  1.00 97.02           C  
ATOM    501  HB2 LYS A  32      15.328   2.852  -1.669  1.00 97.02           H  
ATOM    502  HB3 LYS A  32      15.811   1.866  -0.273  1.00 97.02           H  
ATOM    503  O   LYS A  32      12.662   2.999  -0.089  1.00 97.02           O  
ATOM    504  CG  LYS A  32      16.207   0.931  -2.161  1.00 97.02           C  
ATOM    505  HG2 LYS A  32      15.696   0.778  -3.111  1.00 97.02           H  
ATOM    506  HG3 LYS A  32      16.317  -0.028  -1.656  1.00 97.02           H  
ATOM    507  CD  LYS A  32      17.598   1.491  -2.451  1.00 97.02           C  
ATOM    508  HD2 LYS A  32      18.138   1.645  -1.517  1.00 97.02           H  
ATOM    509  HD3 LYS A  32      17.498   2.438  -2.981  1.00 97.02           H  
ATOM    510  CE  LYS A  32      18.315   0.461  -3.330  1.00 97.02           C  
ATOM    511  HE2 LYS A  32      18.417  -0.471  -2.774  1.00 97.02           H  
ATOM    512  HE3 LYS A  32      17.686   0.257  -4.196  1.00 97.02           H  
ATOM    513  NZ  LYS A  32      19.636   0.951  -3.777  1.00 97.02           N  
ATOM    514  HZ1 LYS A  32      19.515   1.812  -4.291  1.00 97.02           H  
ATOM    515  HZ2 LYS A  32      20.232   1.117  -2.978  1.00 97.02           H  
ATOM    516  HZ3 LYS A  32      20.066   0.262  -4.377  1.00 97.02           H  
ATOM    517  N   ALA A  33      13.094   1.170   1.121  1.00 96.58           N  
ATOM    518  H   ALA A  33      13.539   0.264   1.158  1.00 96.58           H  
ATOM    519  CA  ALA A  33      12.364   1.636   2.301  1.00 96.58           C  
ATOM    520  HA  ALA A  33      11.330   1.821   2.011  1.00 96.58           H  
ATOM    521  C   ALA A  33      12.922   2.971   2.845  1.00 96.58           C  
ATOM    522  CB  ALA A  33      12.379   0.508   3.339  1.00 96.58           C  
ATOM    523  HB1 ALA A  33      11.814   0.806   4.222  1.00 96.58           H  
ATOM    524  HB2 ALA A  33      13.403   0.282   3.634  1.00 96.58           H  
ATOM    525  HB3 ALA A  33      11.921  -0.389   2.922  1.00 96.58           H  
ATOM    526  O   ALA A  33      12.159   3.830   3.289  1.00 96.58           O  
ATOM    527  N   SER A  34      14.230   3.205   2.681  1.00 94.63           N  
ATOM    528  H   SER A  34      14.791   2.470   2.274  1.00 94.63           H  
ATOM    529  CA  SER A  34      14.911   4.475   2.978  1.00 94.63           C  
ATOM    530  HA  SER A  34      14.759   4.712   4.032  1.00 94.63           H  
ATOM    531  C   SER A  34      14.416   5.680   2.167  1.00 94.63           C  
ATOM    532  CB  SER A  34      16.414   4.307   2.727  1.00 94.63           C  
ATOM    533  HB2 SER A  34      16.921   5.261   2.870  1.00 94.63           H  
ATOM    534  HB3 SER A  34      16.810   3.595   3.451  1.00 94.63           H  
ATOM    535  O   SER A  34      14.600   6.816   2.593  1.00 94.63           O  
ATOM    536  OG  SER A  34      16.674   3.815   1.420  1.00 94.63           O  
ATOM    537  HG  SER A  34      16.492   4.499   0.772  1.00 94.63           H  
ATOM    538  N   GLU A  35      13.801   5.452   1.006  1.00 93.13           N  
ATOM    539  H   GLU A  35      13.664   4.496   0.708  1.00 93.13           H  
ATOM    540  CA  GLU A  35      13.215   6.491   0.144  1.00 93.13           C  
ATOM    541  HA  GLU A  35      13.712   7.444   0.326  1.00 93.13           H  
ATOM    542  C   GLU A  35      11.720   6.709   0.461  1.00 93.13           C  
ATOM    543  CB  GLU A  35      13.466   6.106  -1.329  1.00 93.13           C  
ATOM    544  HB2 GLU A  35      13.071   5.105  -1.503  1.00 93.13           H  
ATOM    545  HB3 GLU A  35      12.934   6.799  -1.981  1.00 93.13           H  
ATOM    546  O   GLU A  35      11.126   7.704   0.056  1.00 93.13           O  
ATOM    547  CG  GLU A  35      14.969   6.146  -1.685  1.00 93.13           C  
ATOM    548  HG2 GLU A  35      15.259   7.184  -1.851  1.00 93.13           H  
ATOM    549  HG3 GLU A  35      15.554   5.783  -0.839  1.00 93.13           H  
ATOM    550  CD  GLU A  35      15.353   5.301  -2.912  1.00 93.13           C  
ATOM    551  OE1 GLU A  35      16.526   4.855  -2.945  1.00 93.13           O  
ATOM    552  OE2 GLU A  35      14.485   5.057  -3.776  1.00 93.13           O  
ATOM    553  N   CYS A  36      11.119   5.816   1.257  1.00 95.22           N  
ATOM    554  H   CYS A  36      11.686   5.056   1.606  1.00 95.22           H  
ATOM    555  CA  CYS A  36       9.684   5.747   1.536  1.00 95.22           C  
ATOM    556  HA  CYS A  36       9.173   6.449   0.876  1.00 95.22           H  
ATOM    557  C   CYS A  36       9.325   6.168   2.974  1.00 95.22           C  
ATOM    558  CB  CYS A  36       9.188   4.344   1.179  1.00 95.22           C  
ATOM    559  HB2 CYS A  36       9.720   3.601   1.773  1.00 95.22           H  
ATOM    560  HB3 CYS A  36       8.121   4.271   1.391  1.00 95.22           H  
ATOM    561  O   CYS A  36       8.471   5.558   3.623  1.00 95.22           O  
ATOM    562  SG  CYS A  36       9.442   4.027  -0.585  1.00 95.22           S  
ATOM    563  HG  CYS A  36      10.772   3.900  -0.556  1.00 95.22           H  
ATOM    564  N   CYS A  37       9.995   7.203   3.489  1.00 93.94           N  
ATOM    565  H   CYS A  37      10.671   7.644   2.881  1.00 93.94           H  
ATOM    566  CA  CYS A  37       9.721   7.834   4.790  1.00 93.94           C  
ATOM    567  HA  CYS A  37      10.589   8.448   5.031  1.00 93.94           H  
ATOM    568  C   CYS A  37       9.586   6.865   5.987  1.00 93.94           C  
ATOM    569  CB  CYS A  37       8.513   8.780   4.663  1.00 93.94           C  
ATOM    570  HB2 CYS A  37       7.642   8.208   4.343  1.00 93.94           H  
ATOM    571  HB3 CYS A  37       8.293   9.222   5.634  1.00 93.94           H  
ATOM    572  O   CYS A  37       8.842   7.152   6.921  1.00 93.94           O  
ATOM    573  SG  CYS A  37       8.846  10.111   3.474  1.00 93.94           S  
ATOM    574  HG  CYS A  37       9.966  10.573   4.037  1.00 93.94           H  
ATOM    575  N   THR A  38      10.285   5.727   5.987  1.00 94.19           N  
ATOM    576  H   THR A  38      10.889   5.527   5.202  1.00 94.19           H  
ATOM    577  CA  THR A  38      10.292   4.765   7.101  1.00 94.19           C  
ATOM    578  HA  THR A  38       9.743   5.194   7.939  1.00 94.19           H  
ATOM    579  C   THR A  38      11.713   4.515   7.609  1.00 94.19           C  
ATOM    580  CB  THR A  38       9.549   3.462   6.744  1.00 94.19           C  
ATOM    581  HB  THR A  38       8.502   3.701   6.555  1.00 94.19           H  
ATOM    582  O   THR A  38      12.693   4.691   6.888  1.00 94.19           O  
ATOM    583  CG2 THR A  38      10.101   2.731   5.524  1.00 94.19           C  
ATOM    584 HG21 THR A  38      11.169   2.551   5.648  1.00 94.19           H  
ATOM    585 HG22 THR A  38       9.586   1.780   5.395  1.00 94.19           H  
ATOM    586 HG23 THR A  38       9.942   3.333   4.630  1.00 94.19           H  
ATOM    587  OG1 THR A  38       9.612   2.563   7.828  1.00 94.19           O  
ATOM    588  HG1 THR A  38       8.869   1.960   7.752  1.00 94.19           H  
ATOM    589  N   LYS A  39      11.823   4.095   8.874  1.00 93.13           N  
ATOM    590  H   LYS A  39      10.955   3.952   9.372  1.00 93.13           H  
ATOM    591  CA  LYS A  39      13.067   3.592   9.482  1.00 93.13           C  
ATOM    592  HA  LYS A  39      13.913   4.055   8.974  1.00 93.13           H  
ATOM    593  C   LYS A  39      13.267   2.080   9.276  1.00 93.13           C  
ATOM    594  CB  LYS A  39      13.119   3.985  10.968  1.00 93.13           C  
ATOM    595  HB2 LYS A  39      13.961   3.470  11.431  1.00 93.13           H  
ATOM    596  HB3 LYS A  39      12.206   3.654  11.463  1.00 93.13           H  
ATOM    597  O   LYS A  39      14.241   1.524   9.778  1.00 93.13           O  
ATOM    598  CG  LYS A  39      13.310   5.496  11.190  1.00 93.13           C  
ATOM    599  HG2 LYS A  39      14.203   5.824  10.658  1.00 93.13           H  
ATOM    600  HG3 LYS A  39      12.448   6.041  10.806  1.00 93.13           H  
ATOM    601  CD  LYS A  39      13.483   5.780  12.690  1.00 93.13           C  
ATOM    602  HD2 LYS A  39      14.263   5.123  13.074  1.00 93.13           H  
ATOM    603  HD3 LYS A  39      12.556   5.541  13.212  1.00 93.13           H  
ATOM    604  CE  LYS A  39      13.900   7.222  13.007  1.00 93.13           C  
ATOM    605  HE2 LYS A  39      14.699   7.522  12.328  1.00 93.13           H  
ATOM    606  HE3 LYS A  39      14.292   7.238  14.024  1.00 93.13           H  
ATOM    607  NZ  LYS A  39      12.767   8.164  12.916  1.00 93.13           N  
ATOM    608  HZ1 LYS A  39      12.931   9.082  13.302  1.00 93.13           H  
ATOM    609  HZ2 LYS A  39      11.906   7.774  13.274  1.00 93.13           H  
ATOM    610  HZ3 LYS A  39      12.457   8.290  11.963  1.00 93.13           H  
ATOM    611  N   GLN A  40      12.347   1.404   8.583  1.00 93.53           N  
ATOM    612  H   GLN A  40      11.576   1.921   8.186  1.00 93.53           H  
ATOM    613  CA  GLN A  40      12.494  -0.001   8.196  1.00 93.53           C  
ATOM    614  HA  GLN A  40      12.790  -0.577   9.073  1.00 93.53           H  
ATOM    615  C   GLN A  40      13.596  -0.162   7.133  1.00 93.53           C  
ATOM    616  CB  GLN A  40      11.152  -0.553   7.684  1.00 93.53           C  
ATOM    617  HB2 GLN A  40      11.312  -1.566   7.314  1.00 93.53           H  
ATOM    618  HB3 GLN A  40      10.809   0.066   6.855  1.00 93.53           H  
ATOM    619  O   GLN A  40      13.781   0.707   6.283  1.00 93.53           O  
ATOM    620  CG  GLN A  40      10.067  -0.608   8.773  1.00 93.53           C  
ATOM    621  HG2 GLN A  40      10.291  -1.423   9.461  1.00 93.53           H  
ATOM    622  HG3 GLN A  40      10.060   0.320   9.345  1.00 93.53           H  
ATOM    623  CD  GLN A  40       8.672  -0.798   8.188  1.00 93.53           C  
ATOM    624  NE2 GLN A  40       8.166  -2.009   8.127  1.00 93.53           N  
ATOM    625 HE21 GLN A  40       8.690  -2.839   8.367  1.00 93.53           H  
ATOM    626 HE22 GLN A  40       7.208  -2.119   7.825  1.00 93.53           H  
ATOM    627  OE1 GLN A  40       8.018   0.159   7.786  1.00 93.53           O  
ATOM    628  N   GLY A  41      14.320  -1.282   7.186  1.00 95.40           N  
ATOM    629  H   GLY A  41      14.076  -1.972   7.883  1.00 95.40           H  
ATOM    630  CA  GLY A  41      15.262  -1.693   6.140  1.00 95.40           C  
ATOM    631  HA2 GLY A  41      15.753  -0.815   5.720  1.00 95.40           H  
ATOM    632  HA3 GLY A  41      16.027  -2.337   6.571  1.00 95.40           H  
ATOM    633  C   GLY A  41      14.576  -2.455   5.001  1.00 95.40           C  
ATOM    634  O   GLY A  41      13.404  -2.813   5.109  1.00 95.40           O  
ATOM    635  N   GLY A  42      15.322  -2.720   3.928  1.00 97.57           N  
ATOM    636  H   GLY A  42      16.279  -2.398   3.902  1.00 97.57           H  
ATOM    637  CA  GLY A  42      14.812  -3.405   2.741  1.00 97.57           C  
ATOM    638  HA2 GLY A  42      14.145  -4.208   3.056  1.00 97.57           H  
ATOM    639  HA3 GLY A  42      15.634  -3.851   2.182  1.00 97.57           H  
ATOM    640  C   GLY A  42      14.044  -2.474   1.804  1.00 97.57           C  
ATOM    641  O   GLY A  42      14.455  -1.335   1.561  1.00 97.57           O  
ATOM    642  N   TYR A  43      12.929  -2.968   1.278  1.00 97.44           N  
ATOM    643  H   TYR A  43      12.645  -3.899   1.548  1.00 97.44           H  
ATOM    644  CA  TYR A  43      12.166  -2.348   0.200  1.00 97.44           C  
ATOM    645  HA  TYR A  43      12.558  -1.353  -0.010  1.00 97.44           H  
ATOM    646  C   TYR A  43      10.693  -2.210   0.568  1.00 97.44           C  
ATOM    647  CB  TYR A  43      12.333  -3.196  -1.061  1.00 97.44           C  
ATOM    648  HB2 TYR A  43      11.946  -4.197  -0.870  1.00 97.44           H  
ATOM    649  HB3 TYR A  43      11.732  -2.754  -1.855  1.00 97.44           H  
ATOM    650  O   TYR A  43      10.130  -3.099   1.201  1.00 97.44           O  
ATOM    651  CG  TYR A  43      13.772  -3.298  -1.529  1.00 97.44           C  
ATOM    652  CD1 TYR A  43      14.291  -2.307  -2.380  1.00 97.44           C  
ATOM    653  HD1 TYR A  43      13.648  -1.516  -2.735  1.00 97.44           H  
ATOM    654  CD2 TYR A  43      14.592  -4.364  -1.105  1.00 97.44           C  
ATOM    655  HD2 TYR A  43      14.186  -5.140  -0.473  1.00 97.44           H  
ATOM    656  CE1 TYR A  43      15.633  -2.369  -2.793  1.00 97.44           C  
ATOM    657  HE1 TYR A  43      16.034  -1.635  -3.476  1.00 97.44           H  
ATOM    658  CE2 TYR A  43      15.933  -4.435  -1.530  1.00 97.44           C  
ATOM    659  HE2 TYR A  43      16.556  -5.265  -1.231  1.00 97.44           H  
ATOM    660  OH  TYR A  43      17.733  -3.482  -2.829  1.00 97.44           O  
ATOM    661  HH  TYR A  43      17.987  -4.405  -2.907  1.00 97.44           H  
ATOM    662  CZ  TYR A  43      16.456  -3.429  -2.372  1.00 97.44           C  
ATOM    663  N   VAL A  44      10.064  -1.108   0.159  1.00 95.87           N  
ATOM    664  H   VAL A  44      10.572  -0.504  -0.471  1.00 95.87           H  
ATOM    665  CA  VAL A  44       8.603  -0.994   0.131  1.00 95.87           C  
ATOM    666  HA  VAL A  44       8.191  -1.540   0.980  1.00 95.87           H  
ATOM    667  C   VAL A  44       8.100  -1.682  -1.134  1.00 95.87           C  
ATOM    668  CB  VAL A  44       8.137   0.468   0.255  1.00 95.87           C  
ATOM    669  HB  VAL A  44       8.723   1.094  -0.418  1.00 95.87           H  
ATOM    670  O   VAL A  44       8.705  -1.583  -2.203  1.00 95.87           O  
ATOM    671  CG1 VAL A  44       6.651   0.666  -0.049  1.00 95.87           C  
ATOM    672 HG11 VAL A  44       6.038   0.010   0.568  1.00 95.87           H  
ATOM    673 HG12 VAL A  44       6.367   1.704   0.125  1.00 95.87           H  
ATOM    674 HG13 VAL A  44       6.480   0.448  -1.104  1.00 95.87           H  
ATOM    675  CG2 VAL A  44       8.339   0.939   1.698  1.00 95.87           C  
ATOM    676 HG21 VAL A  44       9.381   0.818   1.995  1.00 95.87           H  
ATOM    677 HG22 VAL A  44       7.700   0.357   2.363  1.00 95.87           H  
ATOM    678 HG23 VAL A  44       8.051   1.987   1.784  1.00 95.87           H  
ATOM    679  N   CYS A  45       7.014  -2.429  -0.981  1.00 92.79           N  
ATOM    680  H   CYS A  45       6.577  -2.452  -0.070  1.00 92.79           H  
ATOM    681  CA  CYS A  45       6.528  -3.381  -1.967  1.00 92.79           C  
ATOM    682  HA  CYS A  45       6.937  -3.136  -2.947  1.00 92.79           H  
ATOM    683  C   CYS A  45       5.002  -3.329  -2.071  1.00 92.79           C  
ATOM    684  CB  CYS A  45       6.989  -4.785  -1.546  1.00 92.79           C  
ATOM    685  HB2 CYS A  45       6.572  -5.018  -0.566  1.00 92.79           H  
ATOM    686  HB3 CYS A  45       6.613  -5.517  -2.260  1.00 92.79           H  
ATOM    687  O   CYS A  45       4.322  -2.975  -1.101  1.00 92.79           O  
ATOM    688  SG  CYS A  45       8.796  -4.920  -1.438  1.00 92.79           S  
ATOM    689  HG  CYS A  45       9.048  -4.169  -2.514  1.00 92.79           H  
ATOM    690  N   LEU A  46       4.443  -3.695  -3.223  1.00 90.80           N  
ATOM    691  H   LEU A  46       5.051  -3.985  -3.976  1.00 90.80           H  
ATOM    692  CA  LEU A  46       3.017  -4.015  -3.341  1.00 90.80           C  
ATOM    693  HA  LEU A  46       2.459  -3.457  -2.590  1.00 90.80           H  
ATOM    694  C   LEU A  46       2.833  -5.511  -3.060  1.00 90.80           C  
ATOM    695  CB  LEU A  46       2.499  -3.600  -4.731  1.00 90.80           C  
ATOM    696  HB2 LEU A  46       2.771  -2.563  -4.924  1.00 90.80           H  
ATOM    697  HB3 LEU A  46       2.995  -4.217  -5.480  1.00 90.80           H  
ATOM    698  O   LEU A  46       3.530  -6.326  -3.660  1.00 90.80           O  
ATOM    699  CG  LEU A  46       0.972  -3.752  -4.888  1.00 90.80           C  
ATOM    700  HG  LEU A  46       0.670  -4.751  -4.575  1.00 90.80           H  
ATOM    701  CD1 LEU A  46       0.201  -2.720  -4.057  1.00 90.80           C  
ATOM    702 HD11 LEU A  46       0.389  -2.870  -2.994  1.00 90.80           H  
ATOM    703 HD12 LEU A  46       0.501  -1.714  -4.348  1.00 90.80           H  
ATOM    704 HD13 LEU A  46      -0.867  -2.842  -4.240  1.00 90.80           H  
ATOM    705  CD2 LEU A  46       0.584  -3.579  -6.354  1.00 90.80           C  
ATOM    706 HD21 LEU A  46       1.077  -4.344  -6.952  1.00 90.80           H  
ATOM    707 HD22 LEU A  46       0.881  -2.593  -6.711  1.00 90.80           H  
ATOM    708 HD23 LEU A  46      -0.493  -3.701  -6.468  1.00 90.80           H  
ATOM    709  N   SER A  47       1.928  -5.861  -2.144  1.00 90.91           N  
ATOM    710  H   SER A  47       1.364  -5.132  -1.731  1.00 90.91           H  
ATOM    711  CA  SER A  47       1.605  -7.239  -1.753  1.00 90.91           C  
ATOM    712  HA  SER A  47       2.263  -7.908  -2.309  1.00 90.91           H  
ATOM    713  C   SER A  47       0.170  -7.607  -2.110  1.00 90.91           C  
ATOM    714  CB  SER A  47       1.878  -7.509  -0.272  1.00 90.91           C  
ATOM    715  HB2 SER A  47       2.929  -7.298  -0.075  1.00 90.91           H  
ATOM    716  HB3 SER A  47       1.708  -8.566  -0.070  1.00 90.91           H  
ATOM    717  O   SER A  47      -0.749  -6.815  -1.920  1.00 90.91           O  
ATOM    718  OG  SER A  47       1.068  -6.743   0.604  1.00 90.91           O  
ATOM    719  HG  SER A  47       0.877  -5.905   0.177  1.00 90.91           H  
ATOM    720  N   MET A  48       0.001  -8.816  -2.635  1.00 88.45           N  
ATOM    721  H   MET A  48       0.834  -9.365  -2.795  1.00 88.45           H  
ATOM    722  CA  MET A  48      -1.184  -9.282  -3.346  1.00 88.45           C  
ATOM    723  HA  MET A  48      -2.043  -8.662  -3.089  1.00 88.45           H  
ATOM    724  C   MET A  48      -1.471 -10.742  -2.934  1.00 88.45           C  
ATOM    725  CB  MET A  48      -0.904  -9.144  -4.860  1.00 88.45           C  
ATOM    726  HB2 MET A  48      -0.068  -9.788  -5.131  1.00 88.45           H  
ATOM    727  HB3 MET A  48      -1.779  -9.466  -5.424  1.00 88.45           H  
ATOM    728  O   MET A  48      -0.542 -11.511  -2.693  1.00 88.45           O  
ATOM    729  CG  MET A  48      -0.537  -7.734  -5.338  1.00 88.45           C  
ATOM    730  HG2 MET A  48       0.197  -7.277  -4.673  1.00 88.45           H  
ATOM    731  HG3 MET A  48      -0.049  -7.830  -6.307  1.00 88.45           H  
ATOM    732  SD  MET A  48      -1.956  -6.629  -5.513  1.00 88.45           S  
ATOM    733  CE  MET A  48      -1.991  -6.598  -7.325  1.00 88.45           C  
ATOM    734  HE1 MET A  48      -1.220  -5.926  -7.701  1.00 88.45           H  
ATOM    735  HE2 MET A  48      -2.971  -6.265  -7.669  1.00 88.45           H  
ATOM    736  HE3 MET A  48      -1.818  -7.600  -7.719  1.00 88.45           H  
ATOM    737  N   HIS A  49      -2.740 -11.131  -2.785  1.00 87.72           N  
ATOM    738  H   HIS A  49      -3.472 -10.462  -2.977  1.00 87.72           H  
ATOM    739  CA  HIS A  49      -3.172 -12.495  -2.438  1.00 87.72           C  
ATOM    740  HA  HIS A  49      -2.559 -13.216  -2.980  1.00 87.72           H  
ATOM    741  C   HIS A  49      -4.650 -12.695  -2.823  1.00 87.72           C  
ATOM    742  CB  HIS A  49      -2.980 -12.707  -0.925  1.00 87.72           C  
ATOM    743  HB2 HIS A  49      -3.662 -12.057  -0.377  1.00 87.72           H  
ATOM    744  HB3 HIS A  49      -1.961 -12.422  -0.663  1.00 87.72           H  
ATOM    745  O   HIS A  49      -5.465 -11.821  -2.530  1.00 87.72           O  
ATOM    746  CG  HIS A  49      -3.174 -14.123  -0.449  1.00 87.72           C  
ATOM    747  CD2 HIS A  49      -2.198 -14.959   0.024  1.00 87.72           C  
ATOM    748  HD2 HIS A  49      -1.147 -14.725   0.113  1.00 87.72           H  
ATOM    749  ND1 HIS A  49      -4.356 -14.826  -0.401  1.00 87.72           N  
ATOM    750  HD1 HIS A  49      -5.242 -14.528  -0.783  1.00 87.72           H  
ATOM    751  CE1 HIS A  49      -4.094 -16.066   0.050  1.00 87.72           C  
ATOM    752  HE1 HIS A  49      -4.808 -16.874   0.112  1.00 87.72           H  
ATOM    753  NE2 HIS A  49      -2.794 -16.177   0.353  1.00 87.72           N  
ATOM    754  N   GLU A  50      -5.009 -13.833  -3.432  1.00 84.57           N  
ATOM    755  H   GLU A  50      -4.284 -14.512  -3.616  1.00 84.57           H  
ATOM    756  CA  GLU A  50      -6.360 -14.178  -3.949  1.00 84.57           C  
ATOM    757  HA  GLU A  50      -6.531 -13.623  -4.872  1.00 84.57           H  
ATOM    758  C   GLU A  50      -7.521 -13.794  -3.011  1.00 84.57           C  
ATOM    759  CB  GLU A  50      -6.424 -15.680  -4.317  1.00 84.57           C  
ATOM    760  HB2 GLU A  50      -7.470 -15.957  -4.445  1.00 84.57           H  
ATOM    761  HB3 GLU A  50      -5.946 -15.794  -5.290  1.00 84.57           H  
ATOM    762  O   GLU A  50      -8.423 -13.053  -3.394  1.00 84.57           O  
ATOM    763  CG  GLU A  50      -5.720 -16.656  -3.343  1.00 84.57           C  
ATOM    764  HG2 GLU A  50      -5.302 -16.100  -2.504  1.00 84.57           H  
ATOM    765  HG3 GLU A  50      -4.879 -17.118  -3.859  1.00 84.57           H  
ATOM    766  CD  GLU A  50      -6.622 -17.750  -2.763  1.00 84.57           C  
ATOM    767  OE1 GLU A  50      -6.571 -17.888  -1.517  1.00 84.57           O  
ATOM    768  OE2 GLU A  50      -7.397 -18.367  -3.520  1.00 84.57           O  
ATOM    769  N   LYS A  51      -7.430 -14.174  -1.731  1.00 86.98           N  
ATOM    770  H   LYS A  51      -6.819 -14.961  -1.570  1.00 86.98           H  
ATOM    771  CA  LYS A  51      -8.277 -13.722  -0.604  1.00 86.98           C  
ATOM    772  HA  LYS A  51      -9.194 -14.311  -0.616  1.00 86.98           H  
ATOM    773  C   LYS A  51      -8.708 -12.235  -0.599  1.00 86.98           C  
ATOM    774  CB  LYS A  51      -7.478 -14.048   0.664  1.00 86.98           C  
ATOM    775  HB2 LYS A  51      -7.175 -15.093   0.611  1.00 86.98           H  
ATOM    776  HB3 LYS A  51      -6.578 -13.433   0.672  1.00 86.98           H  
ATOM    777  O   LYS A  51      -9.759 -11.927  -0.038  1.00 86.98           O  
ATOM    778  CG  LYS A  51      -8.223 -13.837   1.987  1.00 86.98           C  
ATOM    779  HG2 LYS A  51      -9.130 -14.442   2.001  1.00 86.98           H  
ATOM    780  HG3 LYS A  51      -8.481 -12.786   2.117  1.00 86.98           H  
ATOM    781  CD  LYS A  51      -7.285 -14.276   3.115  1.00 86.98           C  
ATOM    782  HD2 LYS A  51      -7.047 -15.331   2.982  1.00 86.98           H  
ATOM    783  HD3 LYS A  51      -6.357 -13.707   3.052  1.00 86.98           H  
ATOM    784  CE  LYS A  51      -7.908 -14.069   4.492  1.00 86.98           C  
ATOM    785  HE2 LYS A  51      -8.856 -14.606   4.523  1.00 86.98           H  
ATOM    786  HE3 LYS A  51      -8.100 -13.006   4.640  1.00 86.98           H  
ATOM    787  NZ  LYS A  51      -6.987 -14.583   5.532  1.00 86.98           N  
ATOM    788  HZ1 LYS A  51      -6.171 -13.997   5.631  1.00 86.98           H  
ATOM    789  HZ2 LYS A  51      -7.411 -14.610   6.449  1.00 86.98           H  
ATOM    790  HZ3 LYS A  51      -6.643 -15.502   5.293  1.00 86.98           H  
ATOM    791  N   TYR A  52      -7.923 -11.326  -1.184  1.00 88.96           N  
ATOM    792  H   TYR A  52      -7.104 -11.667  -1.666  1.00 88.96           H  
ATOM    793  CA  TYR A  52      -8.199  -9.885  -1.272  1.00 88.96           C  
ATOM    794  HA  TYR A  52      -9.190  -9.701  -0.857  1.00 88.96           H  
ATOM    795  C   TYR A  52      -8.278  -9.341  -2.708  1.00 88.96           C  
ATOM    796  CB  TYR A  52      -7.197  -9.113  -0.401  1.00 88.96           C  
ATOM    797  HB2 TYR A  52      -7.335  -8.042  -0.543  1.00 88.96           H  
ATOM    798  HB3 TYR A  52      -6.182  -9.366  -0.707  1.00 88.96           H  
ATOM    799  O   TYR A  52      -8.390  -8.132  -2.886  1.00 88.96           O  
ATOM    800  CG  TYR A  52      -7.396  -9.409   1.068  1.00 88.96           C  
ATOM    801  CD1 TYR A  52      -8.531  -8.894   1.723  1.00 88.96           C  
ATOM    802  HD1 TYR A  52      -9.214  -8.246   1.194  1.00 88.96           H  
ATOM    803  CD2 TYR A  52      -6.525 -10.285   1.740  1.00 88.96           C  
ATOM    804  HD2 TYR A  52      -5.666 -10.691   1.226  1.00 88.96           H  
ATOM    805  CE1 TYR A  52      -8.818  -9.279   3.044  1.00 88.96           C  
ATOM    806  HE1 TYR A  52      -9.719  -8.914   3.513  1.00 88.96           H  
ATOM    807  CE2 TYR A  52      -6.808 -10.671   3.062  1.00 88.96           C  
ATOM    808  HE2 TYR A  52      -6.154 -11.363   3.573  1.00 88.96           H  
ATOM    809  OH  TYR A  52      -8.298 -10.611   4.958  1.00 88.96           O  
ATOM    810  HH  TYR A  52      -9.130 -10.214   5.224  1.00 88.96           H  
ATOM    811  CZ  TYR A  52      -7.963 -10.182   3.711  1.00 88.96           C  
ATOM    812  N   GLU A  53      -8.302 -10.201  -3.727  1.00 84.94           N  
ATOM    813  H   GLU A  53      -8.236 -11.189  -3.527  1.00 84.94           H  
ATOM    814  CA  GLU A  53      -8.448  -9.831  -5.143  1.00 84.94           C  
ATOM    815  HA  GLU A  53      -7.576  -9.270  -5.479  1.00 84.94           H  
ATOM    816  C   GLU A  53      -9.677  -8.947  -5.383  1.00 84.94           C  
ATOM    817  CB  GLU A  53      -8.548 -11.127  -5.956  1.00 84.94           C  
ATOM    818  HB2 GLU A  53      -7.678 -11.750  -5.749  1.00 84.94           H  
ATOM    819  HB3 GLU A  53      -9.437 -11.659  -5.618  1.00 84.94           H  
ATOM    820  O   GLU A  53      -9.548  -7.827  -5.880  1.00 84.94           O  
ATOM    821  CG  GLU A  53      -8.630 -10.904  -7.471  1.00 84.94           C  
ATOM    822  HG2 GLU A  53      -7.622 -10.905  -7.885  1.00 84.94           H  
ATOM    823  HG3 GLU A  53      -9.057  -9.924  -7.683  1.00 84.94           H  
ATOM    824  CD  GLU A  53      -9.495 -11.975  -8.152  1.00 84.94           C  
ATOM    825  OE1 GLU A  53     -10.193 -11.601  -9.119  1.00 84.94           O  
ATOM    826  OE2 GLU A  53      -9.470 -13.143  -7.717  1.00 84.94           O  
ATOM    827  N   SER A  54     -10.858  -9.398  -4.941  1.00 86.10           N  
ATOM    828  H   SER A  54     -10.900 -10.357  -4.626  1.00 86.10           H  
ATOM    829  CA  SER A  54     -12.093  -8.621  -5.111  1.00 86.10           C  
ATOM    830  HA  SER A  54     -12.176  -8.368  -6.168  1.00 86.10           H  
ATOM    831  C   SER A  54     -12.076  -7.298  -4.342  1.00 86.10           C  
ATOM    832  CB  SER A  54     -13.336  -9.442  -4.745  1.00 86.10           C  
ATOM    833  HB2 SER A  54     -14.205  -8.949  -5.181  1.00 86.10           H  
ATOM    834  HB3 SER A  54     -13.259 -10.438  -5.181  1.00 86.10           H  
ATOM    835  O   SER A  54     -12.768  -6.356  -4.719  1.00 86.10           O  
ATOM    836  OG  SER A  54     -13.529  -9.536  -3.337  1.00 86.10           O  
ATOM    837  HG  SER A  54     -12.893 -10.174  -3.007  1.00 86.10           H  
ATOM    838  N   ASP A  55     -11.301  -7.199  -3.260  1.00 90.36           N  
ATOM    839  H   ASP A  55     -10.663  -7.958  -3.068  1.00 90.36           H  
ATOM    840  CA  ASP A  55     -11.109  -5.948  -2.526  1.00 90.36           C  
ATOM    841  HA  ASP A  55     -12.045  -5.390  -2.507  1.00 90.36           H  
ATOM    842  C   ASP A  55     -10.106  -5.021  -3.226  1.00 90.36           C  
ATOM    843  CB  ASP A  55     -10.705  -6.244  -1.071  1.00 90.36           C  
ATOM    844  HB2 ASP A  55     -10.181  -5.367  -0.692  1.00 90.36           H  
ATOM    845  HB3 ASP A  55     -10.007  -7.081  -1.040  1.00 90.36           H  
ATOM    846  O   ASP A  55     -10.295  -3.807  -3.178  1.00 90.36           O  
ATOM    847  CG  ASP A  55     -11.881  -6.518  -0.123  1.00 90.36           C  
ATOM    848  OD1 ASP A  55     -13.055  -6.430  -0.563  1.00 90.36           O  
ATOM    849  OD2 ASP A  55     -11.603  -6.771   1.071  1.00 90.36           O  
ATOM    850  N   TYR A  56      -9.105  -5.562  -3.931  1.00 87.27           N  
ATOM    851  H   TYR A  56      -8.988  -6.565  -3.930  1.00 87.27           H  
ATOM    852  CA  TYR A  56      -8.218  -4.765  -4.777  1.00 87.27           C  
ATOM    853  HA  TYR A  56      -7.919  -3.898  -4.188  1.00 87.27           H  
ATOM    854  C   TYR A  56      -8.971  -4.223  -5.994  1.00 87.27           C  
ATOM    855  CB  TYR A  56      -6.944  -5.543  -5.164  1.00 87.27           C  
ATOM    856  HB2 TYR A  56      -7.169  -6.209  -5.997  1.00 87.27           H  
ATOM    857  HB3 TYR A  56      -6.644  -6.171  -4.326  1.00 87.27           H  
ATOM    858  O   TYR A  56      -8.951  -3.018  -6.201  1.00 87.27           O  
ATOM    859  CG  TYR A  56      -5.760  -4.650  -5.522  1.00 87.27           C  
ATOM    860  CD1 TYR A  56      -5.053  -4.827  -6.728  1.00 87.27           C  
ATOM    861  HD1 TYR A  56      -5.327  -5.629  -7.398  1.00 87.27           H  
ATOM    862  CD2 TYR A  56      -5.344  -3.641  -4.627  1.00 87.27           C  
ATOM    863  HD2 TYR A  56      -5.847  -3.524  -3.679  1.00 87.27           H  
ATOM    864  CE1 TYR A  56      -3.978  -3.966  -7.051  1.00 87.27           C  
ATOM    865  HE1 TYR A  56      -3.409  -4.091  -7.960  1.00 87.27           H  
ATOM    866  CE2 TYR A  56      -4.275  -2.784  -4.947  1.00 87.27           C  
ATOM    867  HE2 TYR A  56      -3.966  -2.016  -4.253  1.00 87.27           H  
ATOM    868  OH  TYR A  56      -2.609  -2.068  -6.524  1.00 87.27           O  
ATOM    869  HH  TYR A  56      -2.418  -1.407  -5.854  1.00 87.27           H  
ATOM    870  CZ  TYR A  56      -3.602  -2.930  -6.174  1.00 87.27           C  
ATOM    871  N   GLN A  57      -9.748  -5.045  -6.710  1.00 83.51           N  
ATOM    872  H   GLN A  57      -9.720  -6.029  -6.483  1.00 83.51           H  
ATOM    873  CA  GLN A  57     -10.598  -4.619  -7.841  1.00 83.51           C  
ATOM    874  HA  GLN A  57      -9.966  -4.291  -8.666  1.00 83.51           H  
ATOM    875  C   GLN A  57     -11.523  -3.441  -7.473  1.00 83.51           C  
ATOM    876  CB  GLN A  57     -11.431  -5.823  -8.312  1.00 83.51           C  
ATOM    877  HB2 GLN A  57     -11.871  -6.304  -7.439  1.00 83.51           H  
ATOM    878  HB3 GLN A  57     -12.238  -5.480  -8.959  1.00 83.51           H  
ATOM    879  O   GLN A  57     -11.552  -2.410  -8.156  1.00 83.51           O  
ATOM    880  CG  GLN A  57     -10.576  -6.828  -9.102  1.00 83.51           C  
ATOM    881  HG2 GLN A  57      -9.609  -6.945  -8.612  1.00 83.51           H  
ATOM    882  HG3 GLN A  57     -10.405  -6.431 -10.103  1.00 83.51           H  
ATOM    883  CD  GLN A  57     -11.183  -8.221  -9.216  1.00 83.51           C  
ATOM    884  NE2 GLN A  57     -10.581  -9.068 -10.018  1.00 83.51           N  
ATOM    885 HE21 GLN A  57      -9.812  -8.775 -10.603  1.00 83.51           H  
ATOM    886 HE22 GLN A  57     -10.747 -10.048  -9.836  1.00 83.51           H  
ATOM    887  OE1 GLN A  57     -12.148  -8.577  -8.554  1.00 83.51           O  
ATOM    888  N   LYS A  58     -12.206  -3.524  -6.318  1.00 89.01           N  
ATOM    889  H   LYS A  58     -12.138  -4.390  -5.802  1.00 89.01           H  
ATOM    890  CA  LYS A  58     -13.032  -2.426  -5.771  1.00 89.01           C  
ATOM    891  HA  LYS A  58     -13.835  -2.206  -6.474  1.00 89.01           H  
ATOM    892  C   LYS A  58     -12.249  -1.117  -5.584  1.00 89.01           C  
ATOM    893  CB  LYS A  58     -13.646  -2.849  -4.423  1.00 89.01           C  
ATOM    894  HB2 LYS A  58     -12.840  -3.231  -3.797  1.00 89.01           H  
ATOM    895  HB3 LYS A  58     -14.069  -1.976  -3.927  1.00 89.01           H  
ATOM    896  O   LYS A  58     -12.865  -0.054  -5.607  1.00 89.01           O  
ATOM    897  CG  LYS A  58     -14.759  -3.905  -4.554  1.00 89.01           C  
ATOM    898  HG2 LYS A  58     -14.465  -4.632  -5.311  1.00 89.01           H  
ATOM    899  HG3 LYS A  58     -15.676  -3.430  -4.900  1.00 89.01           H  
ATOM    900  CD  LYS A  58     -15.019  -4.622  -3.211  1.00 89.01           C  
ATOM    901  HD2 LYS A  58     -14.104  -4.610  -2.618  1.00 89.01           H  
ATOM    902  HD3 LYS A  58     -15.791  -4.096  -2.650  1.00 89.01           H  
ATOM    903  CE  LYS A  58     -15.426  -6.086  -3.444  1.00 89.01           C  
ATOM    904  HE2 LYS A  58     -14.988  -6.397  -4.393  1.00 89.01           H  
ATOM    905  HE3 LYS A  58     -16.508  -6.166  -3.545  1.00 89.01           H  
ATOM    906  NZ  LYS A  58     -14.901  -6.986  -2.383  1.00 89.01           N  
ATOM    907  HZ1 LYS A  58     -14.744  -7.925  -2.720  1.00 89.01           H  
ATOM    908  HZ2 LYS A  58     -13.997  -6.678  -2.057  1.00 89.01           H  
ATOM    909  HZ3 LYS A  58     -15.460  -6.989  -1.542  1.00 89.01           H  
ATOM    910  N   LEU A  59     -10.924  -1.156  -5.406  1.00 89.36           N  
ATOM    911  H   LEU A  59     -10.462  -2.052  -5.461  1.00 89.36           H  
ATOM    912  CA  LEU A  59     -10.077   0.023  -5.188  1.00 89.36           C  
ATOM    913  HA  LEU A  59     -10.680   0.750  -4.644  1.00 89.36           H  
ATOM    914  C   LEU A  59      -9.650   0.782  -6.460  1.00 89.36           C  
ATOM    915  CB  LEU A  59      -8.870  -0.310  -4.285  1.00 89.36           C  
ATOM    916  HB2 LEU A  59      -8.162   0.517  -4.327  1.00 89.36           H  
ATOM    917  HB3 LEU A  59      -8.351  -1.182  -4.683  1.00 89.36           H  
ATOM    918  O   LEU A  59      -9.020   1.823  -6.313  1.00 89.36           O  
ATOM    919  CG  LEU A  59      -9.197  -0.551  -2.801  1.00 89.36           C  
ATOM    920  HG  LEU A  59      -9.924  -1.357  -2.699  1.00 89.36           H  
ATOM    921  CD1 LEU A  59      -7.906  -0.938  -2.081  1.00 89.36           C  
ATOM    922 HD11 LEU A  59      -7.532  -1.874  -2.496  1.00 89.36           H  
ATOM    923 HD12 LEU A  59      -8.087  -1.072  -1.015  1.00 89.36           H  
ATOM    924 HD13 LEU A  59      -7.152  -0.164  -2.222  1.00 89.36           H  
ATOM    925  CD2 LEU A  59      -9.756   0.693  -2.097  1.00 89.36           C  
ATOM    926 HD21 LEU A  59      -9.877   0.480  -1.035  1.00 89.36           H  
ATOM    927 HD22 LEU A  59      -9.069   1.529  -2.232  1.00 89.36           H  
ATOM    928 HD23 LEU A  59     -10.729   0.953  -2.513  1.00 89.36           H  
ATOM    929  N   CYS A  60     -10.023   0.387  -7.682  1.00 81.06           N  
ATOM    930  H   CYS A  60     -10.425  -0.533  -7.790  1.00 81.06           H  
ATOM    931  CA  CYS A  60     -10.006   1.309  -8.839  1.00 81.06           C  
ATOM    932  HA  CYS A  60     -10.234   2.295  -8.433  1.00 81.06           H  
ATOM    933  C   CYS A  60     -11.133   1.106  -9.864  1.00 81.06           C  
ATOM    934  CB  CYS A  60      -8.629   1.431  -9.522  1.00 81.06           C  
ATOM    935  HB2 CYS A  60      -8.779   1.669 -10.575  1.00 81.06           H  
ATOM    936  HB3 CYS A  60      -8.084   0.489  -9.476  1.00 81.06           H  
ATOM    937  O   CYS A  60     -11.196   1.861 -10.837  1.00 81.06           O  
ATOM    938  SG  CYS A  60      -7.605   2.757  -8.811  1.00 81.06           S  
ATOM    939  HG  CYS A  60      -7.716   2.333  -7.549  1.00 81.06           H  
ATOM    940  N   GLU A  61     -12.082   0.206  -9.612  1.00 85.34           N  
ATOM    941  H   GLU A  61     -11.921  -0.522  -8.931  1.00 85.34           H  
ATOM    942  CA  GLU A  61     -13.415   0.292 -10.215  1.00 85.34           C  
ATOM    943  HA  GLU A  61     -13.347   0.834 -11.159  1.00 85.34           H  
ATOM    944  C   GLU A  61     -14.318   1.165  -9.326  1.00 85.34           C  
ATOM    945  CB  GLU A  61     -13.944  -1.108 -10.573  1.00 85.34           C  
ATOM    946  HB2 GLU A  61     -13.880  -1.764  -9.705  1.00 85.34           H  
ATOM    947  HB3 GLU A  61     -14.984  -1.025 -10.889  1.00 85.34           H  
ATOM    948  O   GLU A  61     -14.289   2.394  -9.449  1.00 85.34           O  
ATOM    949  CG  GLU A  61     -13.099  -1.664 -11.735  1.00 85.34           C  
ATOM    950  HG2 GLU A  61     -12.046  -1.637 -11.456  1.00 85.34           H  
ATOM    951  HG3 GLU A  61     -13.223  -1.009 -12.597  1.00 85.34           H  
ATOM    952  CD  GLU A  61     -13.444  -3.096 -12.157  1.00 85.34           C  
ATOM    953  OE1 GLU A  61     -12.521  -3.744 -12.706  1.00 85.34           O  
ATOM    954  OE2 GLU A  61     -14.622  -3.490 -12.010  1.00 85.34           O  
ATOM    955  N   ASP A  62     -15.042   0.568  -8.376  1.00 91.16           N  
ATOM    956  H   ASP A  62     -15.073  -0.441  -8.377  1.00 91.16           H  
ATOM    957  CA  ASP A  62     -15.952   1.258  -7.446  1.00 91.16           C  
ATOM    958  HA  ASP A  62     -16.845   1.570  -7.988  1.00 91.16           H  
ATOM    959  C   ASP A  62     -15.347   2.521  -6.797  1.00 91.16           C  
ATOM    960  CB  ASP A  62     -16.366   0.274  -6.335  1.00 91.16           C  
ATOM    961  HB2 ASP A  62     -16.666   0.854  -5.462  1.00 91.16           H  
ATOM    962  HB3 ASP A  62     -15.515  -0.340  -6.040  1.00 91.16           H  
ATOM    963  O   ASP A  62     -15.970   3.585  -6.798  1.00 91.16           O  
ATOM    964  CG  ASP A  62     -17.557  -0.626  -6.652  1.00 91.16           C  
ATOM    965  OD1 ASP A  62     -17.909  -0.769  -7.840  1.00 91.16           O  
ATOM    966  OD2 ASP A  62     -18.151  -1.098  -5.653  1.00 91.16           O  
ATOM    967  N   TYR A  63     -14.123   2.440  -6.264  1.00 92.27           N  
ATOM    968  H   TYR A  63     -13.679   1.533  -6.245  1.00 92.27           H  
ATOM    969  CA  TYR A  63     -13.480   3.549  -5.545  1.00 92.27           C  
ATOM    970  HA  TYR A  63     -14.168   3.916  -4.784  1.00 92.27           H  
ATOM    971  C   TYR A  63     -13.139   4.740  -6.444  1.00 92.27           C  
ATOM    972  CB  TYR A  63     -12.220   3.019  -4.858  1.00 92.27           C  
ATOM    973  HB2 TYR A  63     -12.497   2.197  -4.198  1.00 92.27           H  
ATOM    974  HB3 TYR A  63     -11.569   2.616  -5.634  1.00 92.27           H  
ATOM    975  O   TYR A  63     -13.231   5.890  -6.011  1.00 92.27           O  
ATOM    976  CG  TYR A  63     -11.434   4.023  -4.036  1.00 92.27           C  
ATOM    977  CD1 TYR A  63     -10.060   4.195  -4.270  1.00 92.27           C  
ATOM    978  HD1 TYR A  63      -9.566   3.653  -5.063  1.00 92.27           H  
ATOM    979  CD2 TYR A  63     -12.058   4.779  -3.027  1.00 92.27           C  
ATOM    980  HD2 TYR A  63     -13.122   4.684  -2.868  1.00 92.27           H  
ATOM    981  CE1 TYR A  63      -9.303   5.079  -3.492  1.00 92.27           C  
ATOM    982  HE1 TYR A  63      -8.246   5.172  -3.694  1.00 92.27           H  
ATOM    983  CE2 TYR A  63     -11.305   5.679  -2.251  1.00 92.27           C  
ATOM    984  HE2 TYR A  63     -11.787   6.294  -1.504  1.00 92.27           H  
ATOM    985  OH  TYR A  63      -9.203   6.698  -1.735  1.00 92.27           O  
ATOM    986  HH  TYR A  63      -8.298   6.764  -2.048  1.00 92.27           H  
ATOM    987  CZ  TYR A  63      -9.926   5.826  -2.480  1.00 92.27           C  
ATOM    988  N   VAL A  64     -12.786   4.487  -7.708  1.00 89.18           N  
ATOM    989  H   VAL A  64     -12.862   3.534  -8.034  1.00 89.18           H  
ATOM    990  CA  VAL A  64     -12.542   5.550  -8.692  1.00 89.18           C  
ATOM    991  HA  VAL A  64     -11.909   6.313  -8.240  1.00 89.18           H  
ATOM    992  C   VAL A  64     -13.845   6.237  -9.070  1.00 89.18           C  
ATOM    993  CB  VAL A  64     -11.827   4.978  -9.929  1.00 89.18           C  
ATOM    994  HB  VAL A  64     -12.249   3.999 -10.155  1.00 89.18           H  
ATOM    995  O   VAL A  64     -13.855   7.460  -9.199  1.00 89.18           O  
ATOM    996  CG1 VAL A  64     -11.918   5.841 -11.198  1.00 89.18           C  
ATOM    997 HG11 VAL A  64     -11.295   5.404 -11.977  1.00 89.18           H  
ATOM    998 HG12 VAL A  64     -12.947   5.849 -11.557  1.00 89.18           H  
ATOM    999 HG13 VAL A  64     -11.602   6.863 -10.987  1.00 89.18           H  
ATOM   1000  CG2 VAL A  64     -10.337   4.851  -9.615  1.00 89.18           C  
ATOM   1001 HG21 VAL A  64     -10.192   4.410  -8.629  1.00 89.18           H  
ATOM   1002 HG22 VAL A  64      -9.896   5.847  -9.625  1.00 89.18           H  
ATOM   1003 HG23 VAL A  64      -9.858   4.220 -10.364  1.00 89.18           H  
ATOM   1004  N   LEU A  65     -14.932   5.477  -9.221  1.00 92.65           N  
ATOM   1005  H   LEU A  65     -14.852   4.481  -9.075  1.00 92.65           H  
ATOM   1006  CA  LEU A  65     -16.249   6.032  -9.522  1.00 92.65           C  
ATOM   1007  HA  LEU A  65     -16.156   6.721 -10.362  1.00 92.65           H  
ATOM   1008  C   LEU A  65     -16.780   6.870  -8.351  1.00 92.65           C  
ATOM   1009  CB  LEU A  65     -17.208   4.894  -9.917  1.00 92.65           C  
ATOM   1010  HB2 LEU A  65     -17.263   4.183  -9.093  1.00 92.65           H  
ATOM   1011  HB3 LEU A  65     -18.204   5.314 -10.056  1.00 92.65           H  
ATOM   1012  O   LEU A  65     -17.171   8.017  -8.566  1.00 92.65           O  
ATOM   1013  CG  LEU A  65     -16.806   4.135 -11.199  1.00 92.65           C  
ATOM   1014  HG  LEU A  65     -15.806   3.717 -11.087  1.00 92.65           H  
ATOM   1015  CD1 LEU A  65     -17.782   2.985 -11.443  1.00 92.65           C  
ATOM   1016 HD11 LEU A  65     -17.481   2.423 -12.327  1.00 92.65           H  
ATOM   1017 HD12 LEU A  65     -17.759   2.308 -10.589  1.00 92.65           H  
ATOM   1018 HD13 LEU A  65     -18.795   3.365 -11.572  1.00 92.65           H  
ATOM   1019  CD2 LEU A  65     -16.809   5.032 -12.441  1.00 92.65           C  
ATOM   1020 HD21 LEU A  65     -16.032   5.790 -12.349  1.00 92.65           H  
ATOM   1021 HD22 LEU A  65     -17.782   5.511 -12.550  1.00 92.65           H  
ATOM   1022 HD23 LEU A  65     -16.600   4.427 -13.323  1.00 92.65           H  
ATOM   1023  N   ASP A  66     -16.705   6.358  -7.119  1.00 96.59           N  
ATOM   1024  H   ASP A  66     -16.420   5.394  -7.019  1.00 96.59           H  
ATOM   1025  CA  ASP A  66     -17.107   7.093  -5.913  1.00 96.59           C  
ATOM   1026  HA  ASP A  66     -18.159   7.365  -5.997  1.00 96.59           H  
ATOM   1027  C   ASP A  66     -16.305   8.400  -5.744  1.00 96.59           C  
ATOM   1028  CB  ASP A  66     -16.926   6.222  -4.655  1.00 96.59           C  
ATOM   1029  HB2 ASP A  66     -15.959   5.721  -4.703  1.00 96.59           H  
ATOM   1030  HB3 ASP A  66     -16.897   6.884  -3.789  1.00 96.59           H  
ATOM   1031  O   ASP A  66     -16.891   9.439  -5.447  1.00 96.59           O  
ATOM   1032  CG  ASP A  66     -18.019   5.180  -4.374  1.00 96.59           C  
ATOM   1033  OD1 ASP A  66     -19.021   5.046  -5.099  1.00 96.59           O  
ATOM   1034  OD2 ASP A  66     -17.858   4.454  -3.363  1.00 96.59           O  
ATOM   1035  N   CYS A  67     -14.982   8.392  -5.963  1.00 94.83           N  
ATOM   1036  H   CYS A  67     -14.534   7.516  -6.190  1.00 94.83           H  
ATOM   1037  CA  CYS A  67     -14.150   9.591  -5.770  1.00 94.83           C  
ATOM   1038  HA  CYS A  67     -14.475  10.087  -4.855  1.00 94.83           H  
ATOM   1039  C   CYS A  67     -14.273  10.646  -6.888  1.00 94.83           C  
ATOM   1040  CB  CYS A  67     -12.682   9.196  -5.585  1.00 94.83           C  
ATOM   1041  HB2 CYS A  67     -12.344   8.627  -6.451  1.00 94.83           H  
ATOM   1042  HB3 CYS A  67     -12.095  10.111  -5.502  1.00 94.83           H  
ATOM   1043  O   CYS A  67     -13.981  11.817  -6.641  1.00 94.83           O  
ATOM   1044  SG  CYS A  67     -12.437   8.230  -4.073  1.00 94.83           S  
ATOM   1045  HG  CYS A  67     -12.917   7.087  -4.571  1.00 94.83           H  
ATOM   1046  N   GLU A  68     -14.692  10.278  -8.106  1.00 94.54           N  
ATOM   1047  H   GLU A  68     -14.874   9.299  -8.279  1.00 94.54           H  
ATOM   1048  CA  GLU A  68     -15.093  11.267  -9.127  1.00 94.54           C  
ATOM   1049  HA  GLU A  68     -14.433  12.133  -9.076  1.00 94.54           H  
ATOM   1050  C   GLU A  68     -16.521  11.793  -8.894  1.00 94.54           C  
ATOM   1051  CB  GLU A  68     -15.010  10.688 -10.551  1.00 94.54           C  
ATOM   1052  HB2 GLU A  68     -15.426  11.414 -11.250  1.00 94.54           H  
ATOM   1053  HB3 GLU A  68     -15.641   9.800 -10.596  1.00 94.54           H  
ATOM   1054  O   GLU A  68     -16.817  12.924  -9.278  1.00 94.54           O  
ATOM   1055  CG  GLU A  68     -13.611  10.302 -11.054  1.00 94.54           C  
ATOM   1056  HG2 GLU A  68     -13.734   9.781 -12.003  1.00 94.54           H  
ATOM   1057  HG3 GLU A  68     -13.170   9.589 -10.357  1.00 94.54           H  
ATOM   1058  CD  GLU A  68     -12.598  11.439 -11.272  1.00 94.54           C  
ATOM   1059  OE1 GLU A  68     -11.405  11.068 -11.416  1.00 94.54           O  
ATOM   1060  OE2 GLU A  68     -12.922  12.646 -11.314  1.00 94.54           O  
ATOM   1061  N   ALA A  69     -17.402  10.989  -8.285  1.00 96.62           N  
ATOM   1062  H   ALA A  69     -17.116  10.051  -8.042  1.00 96.62           H  
ATOM   1063  CA  ALA A  69     -18.777  11.375  -7.964  1.00 96.62           C  
ATOM   1064  HA  ALA A  69     -19.176  11.961  -8.792  1.00 96.62           H  
ATOM   1065  C   ALA A  69     -18.887  12.250  -6.702  1.00 96.62           C  
ATOM   1066  CB  ALA A  69     -19.616  10.098  -7.833  1.00 96.62           C  
ATOM   1067  HB1 ALA A  69     -19.565   9.523  -8.758  1.00 96.62           H  
ATOM   1068  HB2 ALA A  69     -19.239   9.489  -7.012  1.00 96.62           H  
ATOM   1069  HB3 ALA A  69     -20.654  10.363  -7.632  1.00 96.62           H  
ATOM   1070  O   ALA A  69     -19.806  13.065  -6.607  1.00 96.62           O  
ATOM   1071  N   ASP A  70     -17.965  12.105  -5.745  1.00 96.19           N  
ATOM   1072  H   ASP A  70     -17.307  11.343  -5.831  1.00 96.19           H  
ATOM   1073  CA  ASP A  70     -17.892  12.940  -4.546  1.00 96.19           C  
ATOM   1074  HA  ASP A  70     -18.855  12.894  -4.038  1.00 96.19           H  
ATOM   1075  C   ASP A  70     -17.625  14.411  -4.923  1.00 96.19           C  
ATOM   1076  CB  ASP A  70     -16.833  12.371  -3.576  1.00 96.19           C  
ATOM   1077  HB2 ASP A  70     -17.089  11.336  -3.349  1.00 96.19           H  
ATOM   1078  HB3 ASP A  70     -15.859  12.377  -4.065  1.00 96.19           H  
ATOM   1079  O   ASP A  70     -16.556  14.772  -5.422  1.00 96.19           O  
ATOM   1080  CG  ASP A  70     -16.733  13.141  -2.249  1.00 96.19           C  
ATOM   1081  OD1 ASP A  70     -17.488  14.123  -2.082  1.00 96.19           O  
ATOM   1082  OD2 ASP A  70     -15.857  12.789  -1.425  1.00 96.19           O  
ATOM   1083  N   SER A  71     -18.594  15.290  -4.660  1.00 94.52           N  
ATOM   1084  H   SER A  71     -19.448  14.946  -4.244  1.00 94.52           H  
ATOM   1085  CA  SER A  71     -18.487  16.736  -4.878  1.00 94.52           C  
ATOM   1086  HA  SER A  71     -17.994  16.909  -5.835  1.00 94.52           H  
ATOM   1087  C   SER A  71     -17.681  17.467  -3.807  1.00 94.52           C  
ATOM   1088  CB  SER A  71     -19.883  17.361  -4.952  1.00 94.52           C  
ATOM   1089  HB2 SER A  71     -20.354  17.044  -5.882  1.00 94.52           H  
ATOM   1090  HB3 SER A  71     -19.795  18.447  -4.968  1.00 94.52           H  
ATOM   1091  O   SER A  71     -17.134  18.531  -4.094  1.00 94.52           O  
ATOM   1092  OG  SER A  71     -20.722  16.969  -3.875  1.00 94.52           O  
ATOM   1093  HG  SER A  71     -20.326  17.148  -3.019  1.00 94.52           H  
ATOM   1094  N   ASP A  72     -17.549  16.908  -2.606  1.00 95.35           N  
ATOM   1095  H   ASP A  72     -17.865  15.960  -2.461  1.00 95.35           H  
ATOM   1096  CA  ASP A  72     -17.211  17.668  -1.402  1.00 95.35           C  
ATOM   1097  HA  ASP A  72     -17.779  18.597  -1.428  1.00 95.35           H  
ATOM   1098  C   ASP A  72     -15.727  18.054  -1.335  1.00 95.35           C  
ATOM   1099  CB  ASP A  72     -17.656  16.903  -0.141  1.00 95.35           C  
ATOM   1100  HB2 ASP A  72     -17.268  17.432   0.729  1.00 95.35           H  
ATOM   1101  HB3 ASP A  72     -17.211  15.908  -0.142  1.00 95.35           H  
ATOM   1102  O   ASP A  72     -14.841  17.355  -1.834  1.00 95.35           O  
ATOM   1103  CG  ASP A  72     -19.181  16.790   0.027  1.00 95.35           C  
ATOM   1104  OD1 ASP A  72     -19.923  17.293  -0.855  1.00 95.35           O  
ATOM   1105  OD2 ASP A  72     -19.594  16.271   1.092  1.00 95.35           O  
ATOM   1106  N   GLU A  73     -15.423  19.191  -0.712  1.00 94.46           N  
ATOM   1107  H   GLU A  73     -16.165  19.733  -0.292  1.00 94.46           H  
ATOM   1108  CA  GLU A  73     -14.039  19.586  -0.450  1.00 94.46           C  
ATOM   1109  HA  GLU A  73     -13.419  19.278  -1.293  1.00 94.46           H  
ATOM   1110  C   GLU A  73     -13.506  18.879   0.801  1.00 94.46           C  
ATOM   1111  CB  GLU A  73     -13.896  21.108  -0.318  1.00 94.46           C  
ATOM   1112  HB2 GLU A  73     -12.877  21.319   0.005  1.00 94.46           H  
ATOM   1113  HB3 GLU A  73     -14.586  21.475   0.441  1.00 94.46           H  
ATOM   1114  O   GLU A  73     -14.140  18.881   1.858  1.00 94.46           O  
ATOM   1115  CG  GLU A  73     -14.148  21.840  -1.648  1.00 94.46           C  
ATOM   1116  HG2 GLU A  73     -13.529  21.379  -2.417  1.00 94.46           H  
ATOM   1117  HG3 GLU A  73     -15.192  21.709  -1.931  1.00 94.46           H  
ATOM   1118  CD  GLU A  73     -13.824  23.344  -1.587  1.00 94.46           C  
ATOM   1119  OE1 GLU A  73     -13.926  23.991  -2.653  1.00 94.46           O  
ATOM   1120  OE2 GLU A  73     -13.457  23.841  -0.496  1.00 94.46           O  
ATOM   1121  N   TYR A  74     -12.300  18.316   0.709  1.00 96.32           N  
ATOM   1122  H   TYR A  74     -11.822  18.326  -0.181  1.00 96.32           H  
ATOM   1123  CA  TYR A  74     -11.606  17.731   1.853  1.00 96.32           C  
ATOM   1124  HA  TYR A  74     -12.230  17.836   2.740  1.00 96.32           H  
ATOM   1125  C   TYR A  74     -10.295  18.467   2.135  1.00 96.32           C  
ATOM   1126  CB  TYR A  74     -11.400  16.229   1.639  1.00 96.32           C  
ATOM   1127  HB2 TYR A  74     -10.822  16.074   0.728  1.00 96.32           H  
ATOM   1128  HB3 TYR A  74     -12.374  15.759   1.504  1.00 96.32           H  
ATOM   1129  O   TYR A  74      -9.441  18.616   1.263  1.00 96.32           O  
ATOM   1130  CG  TYR A  74     -10.695  15.570   2.808  1.00 96.32           C  
ATOM   1131  CD1 TYR A  74      -9.334  15.232   2.700  1.00 96.32           C  
ATOM   1132  HD1 TYR A  74      -8.808  15.391   1.770  1.00 96.32           H  
ATOM   1133  CD2 TYR A  74     -11.377  15.367   4.024  1.00 96.32           C  
ATOM   1134  HD2 TYR A  74     -12.419  15.641   4.102  1.00 96.32           H  
ATOM   1135  CE1 TYR A  74      -8.653  14.700   3.809  1.00 96.32           C  
ATOM   1136  HE1 TYR A  74      -7.607  14.440   3.734  1.00 96.32           H  
ATOM   1137  CE2 TYR A  74     -10.696  14.835   5.139  1.00 96.32           C  
ATOM   1138  HE2 TYR A  74     -11.210  14.696   6.079  1.00 96.32           H  
ATOM   1139  OH  TYR A  74      -8.634  14.009   6.093  1.00 96.32           O  
ATOM   1140  HH  TYR A  74      -9.151  13.963   6.901  1.00 96.32           H  
ATOM   1141  CZ  TYR A  74      -9.325  14.506   5.032  1.00 96.32           C  
ATOM   1142  N   LYS A  75     -10.105  18.896   3.386  1.00 95.06           N  
ATOM   1143  H   LYS A  75     -10.829  18.704   4.063  1.00 95.06           H  
ATOM   1144  CA  LYS A  75      -8.833  19.449   3.858  1.00 95.06           C  
ATOM   1145  HA  LYS A  75      -8.289  19.848   3.002  1.00 95.06           H  
ATOM   1146  C   LYS A  75      -7.996  18.333   4.477  1.00 95.06           C  
ATOM   1147  CB  LYS A  75      -9.098  20.603   4.832  1.00 95.06           C  
ATOM   1148  HB2 LYS A  75      -9.604  20.224   5.720  1.00 95.06           H  
ATOM   1149  HB3 LYS A  75      -9.744  21.335   4.346  1.00 95.06           H  
ATOM   1150  O   LYS A  75      -8.421  17.729   5.456  1.00 95.06           O  
ATOM   1151  CG  LYS A  75      -7.782  21.281   5.237  1.00 95.06           C  
ATOM   1152  HG2 LYS A  75      -7.143  20.563   5.751  1.00 95.06           H  
ATOM   1153  HG3 LYS A  75      -7.270  21.631   4.341  1.00 95.06           H  
ATOM   1154  CD  LYS A  75      -8.036  22.469   6.166  1.00 95.06           C  
ATOM   1155  HD2 LYS A  75      -8.560  22.122   7.057  1.00 95.06           H  
ATOM   1156  HD3 LYS A  75      -8.649  23.205   5.646  1.00 95.06           H  
ATOM   1157  CE  LYS A  75      -6.689  23.081   6.555  1.00 95.06           C  
ATOM   1158  HE2 LYS A  75      -6.157  23.354   5.643  1.00 95.06           H  
ATOM   1159  HE3 LYS A  75      -6.098  22.321   7.065  1.00 95.06           H  
ATOM   1160  NZ  LYS A  75      -6.868  24.271   7.419  1.00 95.06           N  
ATOM   1161  HZ1 LYS A  75      -7.417  24.969   6.938  1.00 95.06           H  
ATOM   1162  HZ2 LYS A  75      -7.347  24.012   8.270  1.00 95.06           H  
ATOM   1163  HZ3 LYS A  75      -5.971  24.669   7.657  1.00 95.06           H  
ATOM   1164  N   ILE A  76      -6.797  18.116   3.940  1.00 95.39           N  
ATOM   1165  H   ILE A  76      -6.549  18.639   3.111  1.00 95.39           H  
ATOM   1166  CA  ILE A  76      -5.838  17.124   4.445  1.00 95.39           C  
ATOM   1167  HA  ILE A  76      -6.328  16.150   4.429  1.00 95.39           H  
ATOM   1168  C   ILE A  76      -5.461  17.438   5.903  1.00 95.39           C  
ATOM   1169  CB  ILE A  76      -4.584  17.041   3.536  1.00 95.39           C  
ATOM   1170  HB  ILE A  76      -4.026  17.971   3.640  1.00 95.39           H  
ATOM   1171  O   ILE A  76      -5.178  18.589   6.249  1.00 95.39           O  
ATOM   1172  CG1 ILE A  76      -4.962  16.874   2.042  1.00 95.39           C  
ATOM   1173 HG12 ILE A  76      -5.581  17.715   1.731  1.00 95.39           H  
ATOM   1174 HG13 ILE A  76      -5.539  15.959   1.907  1.00 95.39           H  
ATOM   1175  CG2 ILE A  76      -3.676  15.882   3.988  1.00 95.39           C  
ATOM   1176 HG21 ILE A  76      -2.766  15.851   3.389  1.00 95.39           H  
ATOM   1177 HG22 ILE A  76      -4.202  14.933   3.879  1.00 95.39           H  
ATOM   1178 HG23 ILE A  76      -3.365  16.011   5.025  1.00 95.39           H  
ATOM   1179  CD1 ILE A  76      -3.757  16.848   1.094  1.00 95.39           C  
ATOM   1180 HD11 ILE A  76      -3.261  15.879   1.144  1.00 95.39           H  
ATOM   1181 HD12 ILE A  76      -3.057  17.640   1.359  1.00 95.39           H  
ATOM   1182 HD13 ILE A  76      -4.093  17.015   0.070  1.00 95.39           H  
ATOM   1183  N   ILE A  77      -5.437  16.405   6.747  1.00 92.66           N  
ATOM   1184  H   ILE A  77      -5.696  15.495   6.394  1.00 92.66           H  
ATOM   1185  CA  ILE A  77      -5.020  16.465   8.153  1.00 92.66           C  
ATOM   1186  HA  ILE A  77      -4.614  17.453   8.371  1.00 92.66           H  
ATOM   1187  C   ILE A  77      -3.915  15.425   8.366  1.00 92.66           C  
ATOM   1188  CB  ILE A  77      -6.221  16.209   9.095  1.00 92.66           C  
ATOM   1189  HB  ILE A  77      -6.586  15.203   8.886  1.00 92.66           H  
ATOM   1190  O   ILE A  77      -4.088  14.259   8.023  1.00 92.66           O  
ATOM   1191  CG1 ILE A  77      -7.388  17.192   8.840  1.00 92.66           C  
ATOM   1192 HG12 ILE A  77      -7.680  17.126   7.792  1.00 92.66           H  
ATOM   1193 HG13 ILE A  77      -7.056  18.212   9.034  1.00 92.66           H  
ATOM   1194  CG2 ILE A  77      -5.769  16.278  10.569  1.00 92.66           C  
ATOM   1195 HG21 ILE A  77      -4.986  15.543  10.755  1.00 92.66           H  
ATOM   1196 HG22 ILE A  77      -5.400  17.278  10.799  1.00 92.66           H  
ATOM   1197 HG23 ILE A  77      -6.609  16.036  11.219  1.00 92.66           H  
ATOM   1198  CD1 ILE A  77      -8.657  16.911   9.657  1.00 92.66           C  
ATOM   1199 HD11 ILE A  77      -8.951  15.868   9.536  1.00 92.66           H  
ATOM   1200 HD12 ILE A  77      -9.464  17.549   9.297  1.00 92.66           H  
ATOM   1201 HD13 ILE A  77      -8.492  17.127  10.713  1.00 92.66           H  
ATOM   1202  N   THR A  78      -2.783  15.830   8.946  1.00 93.77           N  
ATOM   1203  H   THR A  78      -2.647  16.813   9.137  1.00 93.77           H  
ATOM   1204  CA  THR A  78      -1.643  14.935   9.197  1.00 93.77           C  
ATOM   1205  HA  THR A  78      -1.271  14.586   8.233  1.00 93.77           H  
ATOM   1206  C   THR A  78      -2.034  13.714  10.038  1.00 93.77           C  
ATOM   1207  CB  THR A  78      -0.502  15.684   9.893  1.00 93.77           C  
ATOM   1208  HB  THR A  78      -0.804  15.954  10.905  1.00 93.77           H  
ATOM   1209  O   THR A  78      -2.652  13.848  11.098  1.00 93.77           O  
ATOM   1210  CG2 THR A  78       0.764  14.843   9.961  1.00 93.77           C  
ATOM   1211 HG21 THR A  78       0.955  14.365   9.000  1.00 93.77           H  
ATOM   1212 HG22 THR A  78       0.651  14.076  10.727  1.00 93.77           H  
ATOM   1213 HG23 THR A  78       1.616  15.467  10.227  1.00 93.77           H  
ATOM   1214  OG1 THR A  78      -0.180  16.867   9.197  1.00 93.77           O  
ATOM   1215  HG1 THR A  78       0.722  17.088   9.440  1.00 93.77           H  
ATOM   1216  N   GLY A  79      -1.642  12.529   9.567  1.00 93.55           N  
ATOM   1217  H   GLY A  79      -1.099  12.511   8.716  1.00 93.55           H  
ATOM   1218  CA  GLY A  79      -1.965  11.218  10.130  1.00 93.55           C  
ATOM   1219  HA2 GLY A  79      -1.168  10.522   9.868  1.00 93.55           H  
ATOM   1220  HA3 GLY A  79      -2.017  11.292  11.216  1.00 93.55           H  
ATOM   1221  C   GLY A  79      -3.278  10.607   9.641  1.00 93.55           C  
ATOM   1222  O   GLY A  79      -3.430   9.388   9.724  1.00 93.55           O  
ATOM   1223  N   ASP A  80      -4.201  11.401   9.091  1.00 93.80           N  
ATOM   1224  H   ASP A  80      -4.008  12.384   8.962  1.00 93.80           H  
ATOM   1225  CA  ASP A  80      -5.451  10.869   8.550  1.00 93.80           C  
ATOM   1226  HA  ASP A  80      -5.777  10.059   9.201  1.00 93.80           H  
ATOM   1227  C   ASP A  80      -5.236  10.244   7.165  1.00 93.80           C  
ATOM   1228  CB  ASP A  80      -6.578  11.920   8.565  1.00 93.80           C  
ATOM   1229  HB2 ASP A  80      -6.258  12.807   8.018  1.00 93.80           H  
ATOM   1230  HB3 ASP A  80      -7.446  11.509   8.050  1.00 93.80           H  
ATOM   1231  O   ASP A  80      -4.263  10.524   6.455  1.00 93.80           O  
ATOM   1232  CG  ASP A  80      -7.018  12.308   9.983  1.00 93.80           C  
ATOM   1233  OD1 ASP A  80      -6.707  11.568  10.947  1.00 93.80           O  
ATOM   1234  OD2 ASP A  80      -7.648  13.376  10.148  1.00 93.80           O  
ATOM   1235  N   THR A  81      -6.154   9.350   6.794  1.00 97.03           N  
ATOM   1236  H   THR A  81      -6.964   9.223   7.385  1.00 97.03           H  
ATOM   1237  CA  THR A  81      -6.151   8.674   5.493  1.00 97.03           C  
ATOM   1238  HA  THR A  81      -5.235   8.945   4.969  1.00 97.03           H  
ATOM   1239  C   THR A  81      -7.318   9.173   4.648  1.00 97.03           C  
ATOM   1240  CB  THR A  81      -6.114   7.151   5.652  1.00 97.03           C  
ATOM   1241  HB  THR A  81      -7.027   6.819   6.145  1.00 97.03           H  
ATOM   1242  O   THR A  81      -8.457   9.244   5.111  1.00 97.03           O  
ATOM   1243  CG2 THR A  81      -5.960   6.420   4.318  1.00 97.03           C  
ATOM   1244 HG21 THR A  81      -6.028   5.344   4.482  1.00 97.03           H  
ATOM   1245 HG22 THR A  81      -6.752   6.708   3.627  1.00 97.03           H  
ATOM   1246 HG23 THR A  81      -4.991   6.650   3.876  1.00 97.03           H  
ATOM   1247  OG1 THR A  81      -4.992   6.860   6.470  1.00 97.03           O  
ATOM   1248  HG1 THR A  81      -4.977   7.558   7.129  1.00 97.03           H  
ATOM   1249  N   PHE A  82      -7.007   9.561   3.418  1.00 97.66           N  
ATOM   1250  H   PHE A  82      -6.058   9.414   3.105  1.00 97.66           H  
ATOM   1251  CA  PHE A  82      -7.867  10.305   2.505  1.00 97.66           C  
ATOM   1252  HA  PHE A  82      -8.907  10.196   2.812  1.00 97.66           H  
ATOM   1253  C   PHE A  82      -7.743   9.755   1.080  1.00 97.66           C  
ATOM   1254  CB  PHE A  82      -7.491  11.794   2.597  1.00 97.66           C  
ATOM   1255  HB2 PHE A  82      -8.239  12.377   2.060  1.00 97.66           H  
ATOM   1256  HB3 PHE A  82      -7.546  12.093   3.644  1.00 97.66           H  
ATOM   1257  O   PHE A  82      -6.910   8.891   0.802  1.00 97.66           O  
ATOM   1258  CG  PHE A  82      -6.115  12.160   2.060  1.00 97.66           C  
ATOM   1259  CD1 PHE A  82      -4.969  12.017   2.867  1.00 97.66           C  
ATOM   1260  HD1 PHE A  82      -5.059  11.648   3.878  1.00 97.66           H  
ATOM   1261  CD2 PHE A  82      -5.978  12.637   0.743  1.00 97.66           C  
ATOM   1262  HD2 PHE A  82      -6.852  12.759   0.120  1.00 97.66           H  
ATOM   1263  CE1 PHE A  82      -3.696  12.315   2.346  1.00 97.66           C  
ATOM   1264  HE1 PHE A  82      -2.814  12.173   2.952  1.00 97.66           H  
ATOM   1265  CE2 PHE A  82      -4.705  12.940   0.230  1.00 97.66           C  
ATOM   1266  HE2 PHE A  82      -4.597  13.284  -0.788  1.00 97.66           H  
ATOM   1267  CZ  PHE A  82      -3.564  12.777   1.029  1.00 97.66           C  
ATOM   1268  HZ  PHE A  82      -2.586  12.997   0.627  1.00 97.66           H  
ATOM   1269  N   SER A  83      -8.571  10.251   0.169  1.00 97.34           N  
ATOM   1270  H   SER A  83      -9.236  10.962   0.439  1.00 97.34           H  
ATOM   1271  CA  SER A  83      -8.550   9.863  -1.239  1.00 97.34           C  
ATOM   1272  HA  SER A  83      -8.108   8.871  -1.330  1.00 97.34           H  
ATOM   1273  C   SER A  83      -7.708  10.842  -2.050  1.00 97.34           C  
ATOM   1274  CB  SER A  83      -9.979   9.793  -1.767  1.00 97.34           C  
ATOM   1275  HB2 SER A  83      -9.982   9.511  -2.820  1.00 97.34           H  
ATOM   1276  HB3 SER A  83     -10.429  10.778  -1.645  1.00 97.34           H  
ATOM   1277  O   SER A  83      -7.987  12.041  -2.044  1.00 97.34           O  
ATOM   1278  OG  SER A  83     -10.711   8.853  -1.012  1.00 97.34           O  
ATOM   1279  HG  SER A  83     -10.381   7.988  -1.266  1.00 97.34           H  
ATOM   1280  N   TYR A  84      -6.681  10.345  -2.745  1.00 96.32           N  
ATOM   1281  H   TYR A  84      -6.523   9.348  -2.704  1.00 96.32           H  
ATOM   1282  CA  TYR A  84      -5.719  11.167  -3.484  1.00 96.32           C  
ATOM   1283  HA  TYR A  84      -5.928  12.216  -3.275  1.00 96.32           H  
ATOM   1284  C   TYR A  84      -5.814  10.983  -4.999  1.00 96.32           C  
ATOM   1285  CB  TYR A  84      -4.293  10.897  -2.989  1.00 96.32           C  
ATOM   1286  HB2 TYR A  84      -4.061   9.842  -3.139  1.00 96.32           H  
ATOM   1287  HB3 TYR A  84      -4.257  11.096  -1.918  1.00 96.32           H  
ATOM   1288  O   TYR A  84      -5.561   9.900  -5.542  1.00 96.32           O  
ATOM   1289  CG  TYR A  84      -3.224  11.747  -3.659  1.00 96.32           C  
ATOM   1290  CD1 TYR A  84      -2.177  11.151  -4.391  1.00 96.32           C  
ATOM   1291  HD1 TYR A  84      -2.129  10.076  -4.484  1.00 96.32           H  
ATOM   1292  CD2 TYR A  84      -3.260  13.148  -3.525  1.00 96.32           C  
ATOM   1293  HD2 TYR A  84      -4.047  13.624  -2.960  1.00 96.32           H  
ATOM   1294  CE1 TYR A  84      -1.177  11.959  -4.975  1.00 96.32           C  
ATOM   1295  HE1 TYR A  84      -0.343  11.520  -5.503  1.00 96.32           H  
ATOM   1296  CE2 TYR A  84      -2.270  13.952  -4.116  1.00 96.32           C  
ATOM   1297  HE2 TYR A  84      -2.294  15.024  -3.989  1.00 96.32           H  
ATOM   1298  OH  TYR A  84      -0.284  14.141  -5.452  1.00 96.32           O  
ATOM   1299  HH  TYR A  84      -0.418  15.077  -5.285  1.00 96.32           H  
ATOM   1300  CZ  TYR A  84      -1.229  13.365  -4.858  1.00 96.32           C  
ATOM   1301  N   LEU A  85      -6.087  12.090  -5.687  1.00 93.68           N  
ATOM   1302  H   LEU A  85      -6.308  12.937  -5.182  1.00 93.68           H  
ATOM   1303  CA  LEU A  85      -5.888  12.232  -7.117  1.00 93.68           C  
ATOM   1304  HA  LEU A  85      -6.153  11.299  -7.615  1.00 93.68           H  
ATOM   1305  C   LEU A  85      -4.414  12.559  -7.382  1.00 93.68           C  
ATOM   1306  CB  LEU A  85      -6.805  13.354  -7.630  1.00 93.68           C  
ATOM   1307  HB2 LEU A  85      -7.810  13.199  -7.235  1.00 93.68           H  
ATOM   1308  HB3 LEU A  85      -6.436  14.306  -7.249  1.00 93.68           H  
ATOM   1309  O   LEU A  85      -4.052  13.726  -7.520  1.00 93.68           O  
ATOM   1310  CG  LEU A  85      -6.841  13.440  -9.158  1.00 93.68           C  
ATOM   1311  HG  LEU A  85      -6.051  12.795  -9.545  1.00 93.68           H  
ATOM   1312  CD1 LEU A  85      -8.207  12.986  -9.660  1.00 93.68           C  
ATOM   1313 HD11 LEU A  85      -8.258  13.068 -10.746  1.00 93.68           H  
ATOM   1314 HD12 LEU A  85      -8.374  11.960  -9.333  1.00 93.68           H  
ATOM   1315 HD13 LEU A  85      -8.992  13.600  -9.220  1.00 93.68           H  
ATOM   1316  CD2 LEU A  85      -6.551  14.815  -9.748  1.00 93.68           C  
ATOM   1317 HD21 LEU A  85      -6.451  14.732 -10.830  1.00 93.68           H  
ATOM   1318 HD22 LEU A  85      -7.356  15.509  -9.507  1.00 93.68           H  
ATOM   1319 HD23 LEU A  85      -5.608  15.184  -9.344  1.00 93.68           H  
ATOM   1320  N   SER A  86      -3.562  11.538  -7.508  1.00 90.77           N  
ATOM   1321  H   SER A  86      -3.867  10.618  -7.225  1.00 90.77           H  
ATOM   1322  CA  SER A  86      -2.215  11.762  -8.065  1.00 90.77           C  
ATOM   1323  HA  SER A  86      -1.685  12.435  -7.392  1.00 90.77           H  
ATOM   1324  C   SER A  86      -2.324  12.506  -9.421  1.00 90.77           C  
ATOM   1325  CB  SER A  86      -1.420  10.434  -8.126  1.00 90.77           C  
ATOM   1326  HB2 SER A  86      -2.109   9.599  -8.251  1.00 90.77           H  
ATOM   1327  HB3 SER A  86      -0.884  10.282  -7.189  1.00 90.77           H  
ATOM   1328  O   SER A  86      -3.336  12.358 -10.118  1.00 90.77           O  
ATOM   1329  OG  SER A  86      -0.501  10.422  -9.203  1.00 90.77           O  
ATOM   1330  HG  SER A  86       0.001   9.604  -9.220  1.00 90.77           H  
ATOM   1331  N   PRO A  87      -1.308  13.249  -9.876  1.00 89.86           N  
ATOM   1332  CA  PRO A  87      -1.290  13.809 -11.227  1.00 89.86           C  
ATOM   1333  HA  PRO A  87      -2.288  14.148 -11.503  1.00 89.86           H  
ATOM   1334  C   PRO A  87      -0.821  12.823 -12.321  1.00 89.86           C  
ATOM   1335  CB  PRO A  87      -0.388  15.040 -11.109  1.00 89.86           C  
ATOM   1336  HB2 PRO A  87      -0.986  15.892 -10.785  1.00 89.86           H  
ATOM   1337  HB3 PRO A  87       0.122  15.271 -12.045  1.00 89.86           H  
ATOM   1338  O   PRO A  87      -1.015  13.111 -13.495  1.00 89.86           O  
ATOM   1339  CG  PRO A  87       0.597  14.665 -10.001  1.00 89.86           C  
ATOM   1340  HG2 PRO A  87       1.418  14.085 -10.422  1.00 89.86           H  
ATOM   1341  HG3 PRO A  87       0.980  15.547  -9.486  1.00 89.86           H  
ATOM   1342  CD  PRO A  87      -0.226  13.784  -9.064  1.00 89.86           C  
ATOM   1343  HD2 PRO A  87       0.394  12.991  -8.646  1.00 89.86           H  
ATOM   1344  HD3 PRO A  87      -0.643  14.396  -8.263  1.00 89.86           H  
ATOM   1345  N   GLU A  88      -0.233  11.670 -11.973  1.00 82.75           N  
ATOM   1346  H   GLU A  88      -0.069  11.504 -10.991  1.00 82.75           H  
ATOM   1347  CA  GLU A  88       0.596  10.873 -12.907  1.00 82.75           C  
ATOM   1348  HA  GLU A  88       1.129  11.562 -13.562  1.00 82.75           H  
ATOM   1349  C   GLU A  88      -0.189   9.927 -13.864  1.00 82.75           C  
ATOM   1350  CB  GLU A  88       1.674  10.118 -12.087  1.00 82.75           C  
ATOM   1351  HB2 GLU A  88       1.166   9.444 -11.397  1.00 82.75           H  
ATOM   1352  HB3 GLU A  88       2.283   9.516 -12.762  1.00 82.75           H  
ATOM   1353  O   GLU A  88       0.052   9.946 -15.065  1.00 82.75           O  
ATOM   1354  CG  GLU A  88       2.603  11.041 -11.266  1.00 82.75           C  
ATOM   1355  HG2 GLU A  88       3.280  11.544 -11.956  1.00 82.75           H  
ATOM   1356  HG3 GLU A  88       2.004  11.814 -10.782  1.00 82.75           H  
ATOM   1357  CD  GLU A  88       3.413  10.346 -10.150  1.00 82.75           C  
ATOM   1358  OE1 GLU A  88       4.286  11.045  -9.594  1.00 82.75           O  
ATOM   1359  OE2 GLU A  88       3.109   9.181  -9.785  1.00 82.75           O  
ATOM   1360  N   ASP A  89      -1.122   9.105 -13.352  1.00 78.59           N  
ATOM   1361  H   ASP A  89      -1.060   9.076 -12.344  1.00 78.59           H  
ATOM   1362  CA  ASP A  89      -1.388   7.744 -13.888  1.00 78.59           C  
ATOM   1363  HA  ASP A  89      -0.856   7.680 -14.838  1.00 78.59           H  
ATOM   1364  C   ASP A  89      -2.847   7.265 -14.307  1.00 78.59           C  
ATOM   1365  CB  ASP A  89      -0.635   6.731 -12.955  1.00 78.59           C  
ATOM   1366  HB2 ASP A  89       0.374   6.639 -13.357  1.00 78.59           H  
ATOM   1367  HB3 ASP A  89      -1.092   5.748 -13.069  1.00 78.59           H  
ATOM   1368  O   ASP A  89      -2.971   6.170 -14.851  1.00 78.59           O  
ATOM   1369  CG  ASP A  89      -0.462   7.012 -11.424  1.00 78.59           C  
ATOM   1370  OD1 ASP A  89      -0.779   8.115 -10.898  1.00 78.59           O  
ATOM   1371  OD2 ASP A  89       0.040   6.124 -10.710  1.00 78.59           O  
ATOM   1372  N   GLY A  90      -3.967   8.016 -14.135  1.00 82.19           N  
ATOM   1373  H   GLY A  90      -3.815   8.928 -13.727  1.00 82.19           H  
ATOM   1374  CA  GLY A  90      -5.373   7.594 -14.454  1.00 82.19           C  
ATOM   1375  HA2 GLY A  90      -5.771   8.348 -15.133  1.00 82.19           H  
ATOM   1376  HA3 GLY A  90      -5.308   6.677 -15.041  1.00 82.19           H  
ATOM   1377  C   GLY A  90      -6.504   7.325 -13.381  1.00 82.19           C  
ATOM   1378  O   GLY A  90      -7.646   7.703 -13.666  1.00 82.19           O  
ATOM   1379  N   GLY A  91      -6.285   6.743 -12.184  1.00 86.57           N  
ATOM   1380  H   GLY A  91      -5.346   6.395 -12.053  1.00 86.57           H  
ATOM   1381  CA  GLY A  91      -7.257   6.374 -11.093  1.00 86.57           C  
ATOM   1382  HA2 GLY A  91      -8.268   6.362 -11.499  1.00 86.57           H  
ATOM   1383  HA3 GLY A  91      -7.035   5.347 -10.806  1.00 86.57           H  
ATOM   1384  C   GLY A  91      -7.282   7.215  -9.770  1.00 86.57           C  
ATOM   1385  O   GLY A  91      -6.861   8.366  -9.777  1.00 86.57           O  
ATOM   1386  N   TRP A  92      -7.755   6.689  -8.619  1.00 93.01           N  
ATOM   1387  H   TRP A  92      -8.051   5.723  -8.631  1.00 93.01           H  
ATOM   1388  CA  TRP A  92      -7.742   7.325  -7.262  1.00 93.01           C  
ATOM   1389  HA  TRP A  92      -7.182   8.260  -7.292  1.00 93.01           H  
ATOM   1390  C   TRP A  92      -7.101   6.439  -6.160  1.00 93.01           C  
ATOM   1391  CB  TRP A  92      -9.177   7.663  -6.834  1.00 93.01           C  
ATOM   1392  HB2 TRP A  92      -9.201   7.772  -5.750  1.00 93.01           H  
ATOM   1393  HB3 TRP A  92      -9.835   6.828  -7.075  1.00 93.01           H  
ATOM   1394  O   TRP A  92      -7.417   5.261  -6.089  1.00 93.01           O  
ATOM   1395  CG  TRP A  92      -9.737   8.924  -7.407  1.00 93.01           C  
ATOM   1396  CD1 TRP A  92     -10.440   9.029  -8.555  1.00 93.01           C  
ATOM   1397  HD1 TRP A  92     -10.693   8.204  -9.204  1.00 93.01           H  
ATOM   1398  CD2 TRP A  92      -9.742  10.257  -6.810  1.00 93.01           C  
ATOM   1399  CE2 TRP A  92     -10.498  11.124  -7.652  1.00 93.01           C  
ATOM   1400  CE3 TRP A  92      -9.246  10.803  -5.606  1.00 93.01           C  
ATOM   1401  HE3 TRP A  92      -8.697  10.163  -4.931  1.00 93.01           H  
ATOM   1402  NE1 TRP A  92     -10.841  10.338  -8.728  1.00 93.01           N  
ATOM   1403  HE1 TRP A  92     -11.368  10.655  -9.529  1.00 93.01           H  
ATOM   1404  CH2 TRP A  92     -10.251  12.973  -6.113  1.00 93.01           C  
ATOM   1405  HH2 TRP A  92     -10.459  13.994  -5.829  1.00 93.01           H  
ATOM   1406  CZ2 TRP A  92     -10.761  12.458  -7.317  1.00 93.01           C  
ATOM   1407  HZ2 TRP A  92     -11.388  13.059  -7.960  1.00 93.01           H  
ATOM   1408  CZ3 TRP A  92      -9.493  12.147  -5.263  1.00 93.01           C  
ATOM   1409  HZ3 TRP A  92      -9.119  12.542  -4.330  1.00 93.01           H  
ATOM   1410  N   TYR A  93      -6.199   6.968  -5.307  1.00 94.16           N  
ATOM   1411  H   TYR A  93      -5.997   7.955  -5.374  1.00 94.16           H  
ATOM   1412  CA  TYR A  93      -5.485   6.191  -4.252  1.00 94.16           C  
ATOM   1413  HA  TYR A  93      -5.518   5.127  -4.487  1.00 94.16           H  
ATOM   1414  C   TYR A  93      -6.113   6.387  -2.869  1.00 94.16           C  
ATOM   1415  CB  TYR A  93      -4.008   6.624  -4.099  1.00 94.16           C  
ATOM   1416  HB2 TYR A  93      -3.966   7.712  -4.151  1.00 94.16           H  
ATOM   1417  HB3 TYR A  93      -3.670   6.354  -3.099  1.00 94.16           H  
ATOM   1418  O   TYR A  93      -6.621   7.473  -2.584  1.00 94.16           O  
ATOM   1419  CG  TYR A  93      -2.969   6.036  -5.035  1.00 94.16           C  
ATOM   1420  CD1 TYR A  93      -2.768   4.642  -5.106  1.00 94.16           C  
ATOM   1421  HD1 TYR A  93      -3.371   3.968  -4.515  1.00 94.16           H  
ATOM   1422  CD2 TYR A  93      -2.171   6.895  -5.814  1.00 94.16           C  
ATOM   1423  HD2 TYR A  93      -2.298   7.965  -5.737  1.00 94.16           H  
ATOM   1424  CE1 TYR A  93      -1.785   4.114  -5.966  1.00 94.16           C  
ATOM   1425  HE1 TYR A  93      -1.671   3.042  -6.043  1.00 94.16           H  
ATOM   1426  CE2 TYR A  93      -1.234   6.367  -6.723  1.00 94.16           C  
ATOM   1427  HE2 TYR A  93      -0.638   7.010  -7.353  1.00 94.16           H  
ATOM   1428  OH  TYR A  93      -0.039   4.501  -7.593  1.00 94.16           O  
ATOM   1429  HH  TYR A  93       0.032   3.544  -7.575  1.00 94.16           H  
ATOM   1430  CZ  TYR A  93      -1.010   4.977  -6.773  1.00 94.16           C  
ATOM   1431  N   ARG A  94      -5.985   5.415  -1.954  1.00 96.66           N  
ATOM   1432  H   ARG A  94      -5.614   4.517  -2.232  1.00 96.66           H  
ATOM   1433  CA  ARG A  94      -6.021   5.705  -0.509  1.00 96.66           C  
ATOM   1434  HA  ARG A  94      -6.717   6.522  -0.319  1.00 96.66           H  
ATOM   1435  C   ARG A  94      -4.629   6.166  -0.073  1.00 96.66           C  
ATOM   1436  CB  ARG A  94      -6.497   4.497   0.312  1.00 96.66           C  
ATOM   1437  HB2 ARG A  94      -5.726   3.726   0.289  1.00 96.66           H  
ATOM   1438  HB3 ARG A  94      -6.619   4.809   1.349  1.00 96.66           H  
ATOM   1439  O   ARG A  94      -3.631   5.486  -0.313  1.00 96.66           O  
ATOM   1440  CG  ARG A  94      -7.834   3.921  -0.193  1.00 96.66           C  
ATOM   1441  HG2 ARG A  94      -7.724   3.556  -1.214  1.00 96.66           H  
ATOM   1442  HG3 ARG A  94      -8.586   4.710  -0.187  1.00 96.66           H  
ATOM   1443  CD  ARG A  94      -8.342   2.774   0.680  1.00 96.66           C  
ATOM   1444  HD2 ARG A  94      -9.316   2.459   0.307  1.00 96.66           H  
ATOM   1445  HD3 ARG A  94      -8.451   3.125   1.706  1.00 96.66           H  
ATOM   1446  NE  ARG A  94      -7.413   1.641   0.631  1.00 96.66           N  
ATOM   1447  HE  ARG A  94      -6.690   1.670  -0.074  1.00 96.66           H  
ATOM   1448  NH1 ARG A  94      -8.290   0.370   2.323  1.00 96.66           N  
ATOM   1449 HH11 ARG A  94      -8.201  -0.458   2.894  1.00 96.66           H  
ATOM   1450 HH12 ARG A  94      -9.151   0.899   2.330  1.00 96.66           H  
ATOM   1451  NH2 ARG A  94      -6.434  -0.270   1.291  1.00 96.66           N  
ATOM   1452 HH21 ARG A  94      -5.751  -0.140   0.559  1.00 96.66           H  
ATOM   1453 HH22 ARG A  94      -6.451  -1.178   1.732  1.00 96.66           H  
ATOM   1454  CZ  ARG A  94      -7.388   0.588   1.413  1.00 96.66           C  
ATOM   1455  N   ALA A  95      -4.557   7.344   0.533  1.00 96.85           N  
ATOM   1456  H   ALA A  95      -5.413   7.855   0.691  1.00 96.85           H  
ATOM   1457  CA  ALA A  95      -3.311   8.016   0.876  1.00 96.85           C  
ATOM   1458  HA  ALA A  95      -2.477   7.334   0.710  1.00 96.85           H  
ATOM   1459  C   ALA A  95      -3.305   8.441   2.346  1.00 96.85           C  
ATOM   1460  CB  ALA A  95      -3.137   9.218  -0.056  1.00 96.85           C  
ATOM   1461  HB1 ALA A  95      -2.179   9.700   0.136  1.00 96.85           H  
ATOM   1462  HB2 ALA A  95      -3.941   9.933   0.118  1.00 96.85           H  
ATOM   1463  HB3 ALA A  95      -3.168   8.884  -1.093  1.00 96.85           H  
ATOM   1464  O   ALA A  95      -4.283   9.005   2.831  1.00 96.85           O  
ATOM   1465  N   ARG A  96      -2.202   8.203   3.057  1.00 97.13           N  
ATOM   1466  H   ARG A  96      -1.437   7.745   2.582  1.00 97.13           H  
ATOM   1467  CA  ARG A  96      -1.998   8.638   4.445  1.00 97.13           C  
ATOM   1468  HA  ARG A  96      -2.961   8.889   4.891  1.00 97.13           H  
ATOM   1469  C   ARG A  96      -1.132   9.886   4.481  1.00 97.13           C  
ATOM   1470  CB  ARG A  96      -1.397   7.483   5.248  1.00 97.13           C  
ATOM   1471  HB2 ARG A  96      -0.446   7.182   4.806  1.00 97.13           H  
ATOM   1472  HB3 ARG A  96      -2.090   6.645   5.169  1.00 97.13           H  
ATOM   1473  O   ARG A  96      -0.007   9.861   3.986  1.00 97.13           O  
ATOM   1474  CG  ARG A  96      -1.174   7.844   6.728  1.00 97.13           C  
ATOM   1475  HG2 ARG A  96      -0.352   8.555   6.812  1.00 97.13           H  
ATOM   1476  HG3 ARG A  96      -2.075   8.304   7.133  1.00 97.13           H  
ATOM   1477  CD  ARG A  96      -0.839   6.595   7.550  1.00 97.13           C  
ATOM   1478  HD2 ARG A  96       0.055   6.130   7.136  1.00 97.13           H  
ATOM   1479  HD3 ARG A  96      -0.632   6.894   8.577  1.00 97.13           H  
ATOM   1480  NE  ARG A  96      -1.980   5.659   7.536  1.00 97.13           N  
ATOM   1481  HE  ARG A  96      -2.902   6.071   7.544  1.00 97.13           H  
ATOM   1482  NH1 ARG A  96      -0.882   3.647   7.194  1.00 97.13           N  
ATOM   1483 HH11 ARG A  96       0.038   4.062   7.204  1.00 97.13           H  
ATOM   1484 HH12 ARG A  96      -1.010   2.688   6.903  1.00 97.13           H  
ATOM   1485  NH2 ARG A  96      -3.076   3.720   7.174  1.00 97.13           N  
ATOM   1486 HH21 ARG A  96      -2.985   2.751   6.904  1.00 97.13           H  
ATOM   1487 HH22 ARG A  96      -3.952   4.179   6.969  1.00 97.13           H  
ATOM   1488  CZ  ARG A  96      -1.963   4.361   7.309  1.00 97.13           C  
ATOM   1489  N   ALA A  97      -1.633  10.962   5.080  1.00 96.86           N  
ATOM   1490  H   ALA A  97      -2.547  10.901   5.507  1.00 96.86           H  
ATOM   1491  CA  ALA A  97      -0.890  12.213   5.202  1.00 96.86           C  
ATOM   1492  HA  ALA A  97      -0.481  12.487   4.230  1.00 96.86           H  
ATOM   1493  C   ALA A  97       0.271  12.043   6.195  1.00 96.86           C  
ATOM   1494  CB  ALA A  97      -1.867  13.308   5.640  1.00 96.86           C  
ATOM   1495  HB1 ALA A  97      -1.354  14.269   5.673  1.00 96.86           H  
ATOM   1496  HB2 ALA A  97      -2.265  13.070   6.627  1.00 96.86           H  
ATOM   1497  HB3 ALA A  97      -2.700  13.367   4.940  1.00 96.86           H  
ATOM   1498  O   ALA A  97       0.036  11.877   7.392  1.00 96.86           O  
ATOM   1499  N   LEU A  98       1.516  12.086   5.716  1.00 96.53           N  
ATOM   1500  H   LEU A  98       1.659  12.284   4.736  1.00 96.53           H  
ATOM   1501  CA  LEU A  98       2.700  11.950   6.573  1.00 96.53           C  
ATOM   1502  HA  LEU A  98       2.490  11.242   7.376  1.00 96.53           H  
ATOM   1503  C   LEU A  98       3.048  13.278   7.244  1.00 96.53           C  
ATOM   1504  CB  LEU A  98       3.891  11.415   5.759  1.00 96.53           C  
ATOM   1505  HB2 LEU A  98       4.730  11.290   6.443  1.00 96.53           H  
ATOM   1506  HB3 LEU A  98       4.178  12.161   5.018  1.00 96.53           H  
ATOM   1507  O   LEU A  98       3.433  13.309   8.408  1.00 96.53           O  
ATOM   1508  CG  LEU A  98       3.647  10.080   5.035  1.00 96.53           C  
ATOM   1509  HG  LEU A  98       2.940  10.241   4.221  1.00 96.53           H  
ATOM   1510  CD1 LEU A  98       4.965   9.597   4.431  1.00 96.53           C  
ATOM   1511 HD11 LEU A  98       5.681   9.406   5.230  1.00 96.53           H  
ATOM   1512 HD12 LEU A  98       4.810   8.680   3.863  1.00 96.53           H  
ATOM   1513 HD13 LEU A  98       5.370  10.356   3.762  1.00 96.53           H  
ATOM   1514  CD2 LEU A  98       3.085   8.993   5.953  1.00 96.53           C  
ATOM   1515 HD21 LEU A  98       3.016   8.052   5.408  1.00 96.53           H  
ATOM   1516 HD22 LEU A  98       2.084   9.268   6.287  1.00 96.53           H  
ATOM   1517 HD23 LEU A  98       3.738   8.865   6.817  1.00 96.53           H  
ATOM   1518  N   ASN A  99       2.870  14.379   6.516  1.00 94.89           N  
ATOM   1519  H   ASN A  99       2.544  14.260   5.567  1.00 94.89           H  
ATOM   1520  CA  ASN A  99       2.982  15.751   7.000  1.00 94.89           C  
ATOM   1521  HA  ASN A  99       2.540  15.815   7.994  1.00 94.89           H  
ATOM   1522  C   ASN A  99       2.168  16.684   6.076  1.00 94.89           C  
ATOM   1523  CB  ASN A  99       4.481  16.097   7.136  1.00 94.89           C  
ATOM   1524  HB2 ASN A  99       4.933  15.374   7.815  1.00 94.89           H  
ATOM   1525  HB3 ASN A  99       4.608  17.081   7.587  1.00 94.89           H  
ATOM   1526  O   ASN A  99       1.231  16.242   5.411  1.00 94.89           O  
ATOM   1527  CG  ASN A  99       5.267  16.049   5.844  1.00 94.89           C  
ATOM   1528  ND2 ASN A  99       6.560  15.862   5.918  1.00 94.89           N  
ATOM   1529 HD21 ASN A  99       7.069  15.897   5.047  1.00 94.89           H  
ATOM   1530 HD22 ASN A  99       7.005  15.764   6.820  1.00 94.89           H  
ATOM   1531  OD1 ASN A  99       4.737  16.206   4.760  1.00 94.89           O  
ATOM   1532  N   THR A 100       2.496  17.976   6.030  1.00 92.62           N  
ATOM   1533  H   THR A 100       3.296  18.301   6.554  1.00 92.62           H  
ATOM   1534  CA  THR A 100       1.811  18.968   5.182  1.00 92.62           C  
ATOM   1535  HA  THR A 100       0.739  18.774   5.215  1.00 92.62           H  
ATOM   1536  C   THR A 100       2.201  18.931   3.699  1.00 92.62           C  
ATOM   1537  CB  THR A 100       2.056  20.386   5.718  1.00 92.62           C  
ATOM   1538  HB  THR A 100       1.679  21.120   5.006  1.00 92.62           H  
ATOM   1539  O   THR A 100       1.541  19.592   2.900  1.00 92.62           O  
ATOM   1540  CG2 THR A 100       1.370  20.615   7.064  1.00 92.62           C  
ATOM   1541 HG21 THR A 100       0.305  20.399   6.972  1.00 92.62           H  
ATOM   1542 HG22 THR A 100       1.496  21.654   7.367  1.00 92.62           H  
ATOM   1543 HG23 THR A 100       1.801  19.964   7.824  1.00 92.62           H  
ATOM   1544  OG1 THR A 100       3.436  20.590   5.923  1.00 92.62           O  
ATOM   1545  HG1 THR A 100       3.572  21.511   6.158  1.00 92.62           H  
ATOM   1546  N   THR A 101       3.250  18.196   3.316  1.00 95.83           N  
ATOM   1547  H   THR A 101       3.771  17.694   4.021  1.00 95.83           H  
ATOM   1548  CA  THR A 101       3.804  18.171   1.948  1.00 95.83           C  
ATOM   1549  HA  THR A 101       3.110  18.670   1.272  1.00 95.83           H  
ATOM   1550  C   THR A 101       4.007  16.769   1.372  1.00 95.83           C  
ATOM   1551  CB  THR A 101       5.139  18.930   1.869  1.00 95.83           C  
ATOM   1552  HB  THR A 101       5.520  18.872   0.849  1.00 95.83           H  
ATOM   1553  O   THR A 101       4.317  16.659   0.189  1.00 95.83           O  
ATOM   1554  CG2 THR A 101       5.004  20.407   2.241  1.00 95.83           C  
ATOM   1555 HG21 THR A 101       5.947  20.920   2.053  1.00 95.83           H  
ATOM   1556 HG22 THR A 101       4.741  20.508   3.294  1.00 95.83           H  
ATOM   1557 HG23 THR A 101       4.224  20.863   1.631  1.00 95.83           H  
ATOM   1558  OG1 THR A 101       6.091  18.371   2.744  1.00 95.83           O  
ATOM   1559  HG1 THR A 101       6.909  18.862   2.637  1.00 95.83           H  
ATOM   1560  N   MET A 102       3.822  15.699   2.152  1.00 97.41           N  
ATOM   1561  H   MET A 102       3.653  15.854   3.135  1.00 97.41           H  
ATOM   1562  CA  MET A 102       4.020  14.310   1.720  1.00 97.41           C  
ATOM   1563  HA  MET A 102       4.031  14.288   0.630  1.00 97.41           H  
ATOM   1564  C   MET A 102       2.896  13.378   2.186  1.00 97.41           C  
ATOM   1565  CB  MET A 102       5.374  13.769   2.208  1.00 97.41           C  
ATOM   1566  HB2 MET A 102       5.404  13.796   3.298  1.00 97.41           H  
ATOM   1567  HB3 MET A 102       5.469  12.732   1.887  1.00 97.41           H  
ATOM   1568  O   MET A 102       2.405  13.486   3.314  1.00 97.41           O  
ATOM   1569  CG  MET A 102       6.563  14.556   1.643  1.00 97.41           C  
ATOM   1570  HG2 MET A 102       6.578  15.548   2.094  1.00 97.41           H  
ATOM   1571  HG3 MET A 102       6.407  14.675   0.571  1.00 97.41           H  
ATOM   1572  SD  MET A 102       8.191  13.784   1.872  1.00 97.41           S  
ATOM   1573  CE  MET A 102       8.322  13.721   3.678  1.00 97.41           C  
ATOM   1574  HE1 MET A 102       8.281  14.732   4.082  1.00 97.41           H  
ATOM   1575  HE2 MET A 102       9.272  13.263   3.952  1.00 97.41           H  
ATOM   1576  HE3 MET A 102       7.510  13.121   4.089  1.00 97.41           H  
ATOM   1577  N   ALA A 103       2.541  12.410   1.338  1.00 97.67           N  
ATOM   1578  H   ALA A 103       2.981  12.386   0.430  1.00 97.67           H  
ATOM   1579  CA  ALA A 103       1.633  11.315   1.675  1.00 97.67           C  
ATOM   1580  HA  ALA A 103       1.542  11.266   2.760  1.00 97.67           H  
ATOM   1581  C   ALA A 103       2.164   9.952   1.205  1.00 97.67           C  
ATOM   1582  CB  ALA A 103       0.240  11.598   1.103  1.00 97.67           C  
ATOM   1583  HB1 ALA A 103      -0.149  12.524   1.528  1.00 97.67           H  
ATOM   1584  HB2 ALA A 103       0.293  11.682   0.018  1.00 97.67           H  
ATOM   1585  HB3 ALA A 103      -0.435  10.784   1.366  1.00 97.67           H  
ATOM   1586  O   ALA A 103       2.807   9.855   0.162  1.00 97.67           O  
ATOM   1587  N   ALA A 104       1.855   8.902   1.964  1.00 97.38           N  
ATOM   1588  H   ALA A 104       1.290   9.072   2.784  1.00 97.38           H  
ATOM   1589  CA  ALA A 104       2.105   7.507   1.609  1.00 97.38           C  
ATOM   1590  HA  ALA A 104       2.969   7.438   0.947  1.00 97.38           H  
ATOM   1591  C   ALA A 104       0.890   6.913   0.888  1.00 97.38           C  
ATOM   1592  CB  ALA A 104       2.408   6.731   2.893  1.00 97.38           C  
ATOM   1593  HB1 ALA A 104       3.397   6.999   3.264  1.00 97.38           H  
ATOM   1594  HB2 ALA A 104       1.655   6.947   3.651  1.00 97.38           H  
ATOM   1595  HB3 ALA A 104       2.388   5.660   2.691  1.00 97.38           H  
ATOM   1596  O   ALA A 104      -0.232   7.042   1.382  1.00 97.38           O  
ATOM   1597  N   LEU A 105       1.098   6.250  -0.249  1.00 94.95           N  
ATOM   1598  H   LEU A 105       2.038   6.177  -0.610  1.00 94.95           H  
ATOM   1599  CA  LEU A 105       0.032   5.619  -1.029  1.00 94.95           C  
ATOM   1600  HA  LEU A 105      -0.921   6.101  -0.811  1.00 94.95           H  
ATOM   1601  C   LEU A 105      -0.106   4.148  -0.631  1.00 94.95           C  
ATOM   1602  CB  LEU A 105       0.328   5.807  -2.524  1.00 94.95           C  
ATOM   1603  HB2 LEU A 105      -0.486   5.358  -3.093  1.00 94.95           H  
ATOM   1604  HB3 LEU A 105       1.245   5.274  -2.773  1.00 94.95           H  
ATOM   1605  O   LEU A 105       0.762   3.335  -0.931  1.00 94.95           O  
ATOM   1606  CG  LEU A 105       0.487   7.282  -2.944  1.00 94.95           C  
ATOM   1607  HG  LEU A 105       1.324   7.734  -2.411  1.00 94.95           H  
ATOM   1608  CD1 LEU A 105       0.804   7.347  -4.433  1.00 94.95           C  
ATOM   1609 HD11 LEU A 105       0.488   6.424  -4.921  1.00 94.95           H  
ATOM   1610 HD12 LEU A 105       0.345   8.214  -4.908  1.00 94.95           H  
ATOM   1611 HD13 LEU A 105       1.886   7.412  -4.544  1.00 94.95           H  
ATOM   1612  CD2 LEU A 105      -0.756   8.117  -2.637  1.00 94.95           C  
ATOM   1613 HD21 LEU A 105      -0.895   8.173  -1.558  1.00 94.95           H  
ATOM   1614 HD22 LEU A 105      -0.616   9.134  -3.005  1.00 94.95           H  
ATOM   1615 HD23 LEU A 105      -1.633   7.665  -3.101  1.00 94.95           H  
ATOM   1616  N   LEU A 106      -1.198   3.810   0.057  1.00 94.06           N  
ATOM   1617  H   LEU A 106      -1.928   4.499   0.169  1.00 94.06           H  
ATOM   1618  CA  LEU A 106      -1.349   2.531   0.771  1.00 94.06           C  
ATOM   1619  HA  LEU A 106      -0.417   2.315   1.293  1.00 94.06           H  
ATOM   1620  C   LEU A 106      -1.607   1.326  -0.153  1.00 94.06           C  
ATOM   1621  CB  LEU A 106      -2.473   2.674   1.813  1.00 94.06           C  
ATOM   1622  HB2 LEU A 106      -2.518   1.750   2.390  1.00 94.06           H  
ATOM   1623  HB3 LEU A 106      -3.420   2.777   1.283  1.00 94.06           H  
ATOM   1624  O   LEU A 106      -1.502   0.177   0.272  1.00 94.06           O  
ATOM   1625  CG  LEU A 106      -2.322   3.860   2.786  1.00 94.06           C  
ATOM   1626  HG  LEU A 106      -2.364   4.798   2.234  1.00 94.06           H  
ATOM   1627  CD1 LEU A 106      -3.482   3.852   3.777  1.00 94.06           C  
ATOM   1628 HD11 LEU A 106      -3.428   2.952   4.390  1.00 94.06           H  
ATOM   1629 HD12 LEU A 106      -3.433   4.733   4.417  1.00 94.06           H  
ATOM   1630 HD13 LEU A 106      -4.427   3.858   3.235  1.00 94.06           H  
ATOM   1631  CD2 LEU A 106      -1.015   3.819   3.582  1.00 94.06           C  
ATOM   1632 HD21 LEU A 106      -0.167   3.931   2.906  1.00 94.06           H  
ATOM   1633 HD22 LEU A 106      -0.990   4.636   4.303  1.00 94.06           H  
ATOM   1634 HD23 LEU A 106      -0.927   2.865   4.101  1.00 94.06           H  
ATOM   1635  N   ASP A 107      -1.934   1.609  -1.415  1.00 90.49           N  
ATOM   1636  H   ASP A 107      -2.046   2.588  -1.637  1.00 90.49           H  
ATOM   1637  CA  ASP A 107      -2.342   0.635  -2.438  1.00 90.49           C  
ATOM   1638  HA  ASP A 107      -2.214  -0.373  -2.045  1.00 90.49           H  
ATOM   1639  C   ASP A 107      -1.486   0.733  -3.717  1.00 90.49           C  
ATOM   1640  CB  ASP A 107      -3.833   0.841  -2.742  1.00 90.49           C  
ATOM   1641  HB2 ASP A 107      -3.953   1.775  -3.290  1.00 90.49           H  
ATOM   1642  HB3 ASP A 107      -4.195   0.029  -3.372  1.00 90.49           H  
ATOM   1643  O   ASP A 107      -1.821   0.154  -4.748  1.00 90.49           O  
ATOM   1644  CG  ASP A 107      -4.680   0.896  -1.474  1.00 90.49           C  
ATOM   1645  OD1 ASP A 107      -4.561  -0.002  -0.613  1.00 90.49           O  
ATOM   1646  OD2 ASP A 107      -5.447   1.872  -1.315  1.00 90.49           O  
ATOM   1647  N   GLY A 108      -0.399   1.511  -3.655  1.00 88.13           N  
ATOM   1648  H   GLY A 108      -0.202   1.943  -2.763  1.00 88.13           H  
ATOM   1649  CA  GLY A 108       0.577   1.699  -4.736  1.00 88.13           C  
ATOM   1650  HA2 GLY A 108       0.231   2.458  -5.439  1.00 88.13           H  
ATOM   1651  HA3 GLY A 108       0.695   0.760  -5.276  1.00 88.13           H  
ATOM   1652  C   GLY A 108       1.958   2.120  -4.242  1.00 88.13           C  
ATOM   1653  O   GLY A 108       2.671   2.814  -4.959  1.00 88.13           O  
ATOM   1654  N   SER A 109       2.274   1.772  -2.991  1.00 89.75           N  
ATOM   1655  H   SER A 109       1.568   1.241  -2.501  1.00 89.75           H  
ATOM   1656  CA  SER A 109       3.622   1.540  -2.459  1.00 89.75           C  
ATOM   1657  HA  SER A 109       3.528   1.587  -1.374  1.00 89.75           H  
ATOM   1658  C   SER A 109       4.711   2.580  -2.773  1.00 89.75           C  
ATOM   1659  CB  SER A 109       3.993   0.092  -2.782  1.00 89.75           C  
ATOM   1660  HB2 SER A 109       5.016  -0.130  -2.477  1.00 89.75           H  
ATOM   1661  HB3 SER A 109       3.887  -0.087  -3.852  1.00 89.75           H  
ATOM   1662  O   SER A 109       5.890   2.254  -2.872  1.00 89.75           O  
ATOM   1663  OG  SER A 109       3.091  -0.726  -2.054  1.00 89.75           O  
ATOM   1664  HG  SER A 109       3.502  -1.584  -1.927  1.00 89.75           H  
ATOM   1665  N   LYS A 110       4.326   3.860  -2.852  1.00 89.96           N  
ATOM   1666  H   LYS A 110       3.332   4.034  -2.804  1.00 89.96           H  
ATOM   1667  CA  LYS A 110       5.229   5.009  -3.027  1.00 89.96           C  
ATOM   1668  HA  LYS A 110       6.216   4.701  -2.682  1.00 89.96           H  
ATOM   1669  C   LYS A 110       4.815   6.197  -2.152  1.00 89.96           C  
ATOM   1670  CB  LYS A 110       5.366   5.352  -4.532  1.00 89.96           C  
ATOM   1671  HB2 LYS A 110       5.618   4.436  -5.066  1.00 89.96           H  
ATOM   1672  HB3 LYS A 110       6.197   6.045  -4.661  1.00 89.96           H  
ATOM   1673  O   LYS A 110       3.666   6.300  -1.712  1.00 89.96           O  
ATOM   1674  CG  LYS A 110       4.110   5.973  -5.174  1.00 89.96           C  
ATOM   1675  HG2 LYS A 110       3.243   5.366  -4.916  1.00 89.96           H  
ATOM   1676  HG3 LYS A 110       3.981   6.970  -4.754  1.00 89.96           H  
ATOM   1677  CD  LYS A 110       4.187   6.099  -6.713  1.00 89.96           C  
ATOM   1678  HD2 LYS A 110       4.522   5.148  -7.126  1.00 89.96           H  
ATOM   1679  HD3 LYS A 110       4.910   6.872  -6.973  1.00 89.96           H  
ATOM   1680  CE  LYS A 110       2.806   6.441  -7.313  1.00 89.96           C  
ATOM   1681  HE2 LYS A 110       2.422   7.340  -6.831  1.00 89.96           H  
ATOM   1682  HE3 LYS A 110       2.135   5.617  -7.070  1.00 89.96           H  
ATOM   1683  NZ  LYS A 110       2.821   6.637  -8.791  1.00 89.96           N  
ATOM   1684  HZ1 LYS A 110       3.130   7.562  -9.053  1.00 89.96           H  
ATOM   1685  HZ2 LYS A 110       1.900   6.529  -9.192  1.00 89.96           H  
ATOM   1686  HZ3 LYS A 110       3.417   5.959  -9.245  1.00 89.96           H  
ATOM   1687  N   VAL A 111       5.754   7.110  -1.908  1.00 95.57           N  
ATOM   1688  H   VAL A 111       6.662   6.966  -2.328  1.00 95.57           H  
ATOM   1689  CA  VAL A 111       5.492   8.424  -1.293  1.00 95.57           C  
ATOM   1690  HA  VAL A 111       4.549   8.374  -0.747  1.00 95.57           H  
ATOM   1691  C   VAL A 111       5.329   9.473  -2.394  1.00 95.57           C  
ATOM   1692  CB  VAL A 111       6.587   8.811  -0.277  1.00 95.57           C  
ATOM   1693  HB  VAL A 111       7.559   8.793  -0.771  1.00 95.57           H  
ATOM   1694  O   VAL A 111       6.046   9.449  -3.390  1.00 95.57           O  
ATOM   1695  CG1 VAL A 111       6.372  10.207   0.329  1.00 95.57           C  
ATOM   1696 HG11 VAL A 111       7.145  10.407   1.072  1.00 95.57           H  
ATOM   1697 HG12 VAL A 111       5.394  10.267   0.805  1.00 95.57           H  
ATOM   1698 HG13 VAL A 111       6.455  10.972  -0.442  1.00 95.57           H  
ATOM   1699  CG2 VAL A 111       6.607   7.813   0.889  1.00 95.57           C  
ATOM   1700 HG21 VAL A 111       7.383   8.095   1.600  1.00 95.57           H  
ATOM   1701 HG22 VAL A 111       5.642   7.806   1.395  1.00 95.57           H  
ATOM   1702 HG23 VAL A 111       6.827   6.813   0.517  1.00 95.57           H  
ATOM   1703  N   VAL A 112       4.388  10.401  -2.217  1.00 95.76           N  
ATOM   1704  H   VAL A 112       3.830  10.348  -1.377  1.00 95.76           H  
ATOM   1705  CA  VAL A 112       4.100  11.497  -3.159  1.00 95.76           C  
ATOM   1706  HA  VAL A 112       4.860  11.496  -3.940  1.00 95.76           H  
ATOM   1707  C   VAL A 112       4.167  12.860  -2.483  1.00 95.76           C  
ATOM   1708  CB  VAL A 112       2.734  11.329  -3.849  1.00 95.76           C  
ATOM   1709  HB  VAL A 112       2.513  12.238  -4.409  1.00 95.76           H  
ATOM   1710  O   VAL A 112       3.798  13.004  -1.316  1.00 95.76           O  
ATOM   1711  CG1 VAL A 112       2.790  10.179  -4.855  1.00 95.76           C  
ATOM   1712 HG11 VAL A 112       3.065   9.257  -4.343  1.00 95.76           H  
ATOM   1713 HG12 VAL A 112       1.823  10.063  -5.346  1.00 95.76           H  
ATOM   1714 HG13 VAL A 112       3.542  10.391  -5.615  1.00 95.76           H  
ATOM   1715  CG2 VAL A 112       1.592  11.100  -2.850  1.00 95.76           C  
ATOM   1716 HG21 VAL A 112       1.528  11.936  -2.153  1.00 95.76           H  
ATOM   1717 HG22 VAL A 112       0.645  11.027  -3.385  1.00 95.76           H  
ATOM   1718 HG23 VAL A 112       1.747  10.175  -2.294  1.00 95.76           H  
ATOM   1719  N   TYR A 113       4.590  13.871  -3.244  1.00 96.59           N  
ATOM   1720  H   TYR A 113       4.861  13.671  -4.196  1.00 96.59           H  
ATOM   1721  CA  TYR A 113       4.598  15.268  -2.812  1.00 96.59           C  
ATOM   1722  HA  TYR A 113       4.769  15.291  -1.736  1.00 96.59           H  
ATOM   1723  C   TYR A 113       3.258  15.948  -3.102  1.00 96.59           C  
ATOM   1724  CB  TYR A 113       5.750  16.031  -3.474  1.00 96.59           C  
ATOM   1725  HB2 TYR A 113       5.680  15.925  -4.556  1.00 96.59           H  
ATOM   1726  HB3 TYR A 113       5.641  17.091  -3.240  1.00 96.59           H  
ATOM   1727  O   TYR A 113       2.882  16.117  -4.263  1.00 96.59           O  
ATOM   1728  CG  TYR A 113       7.117  15.588  -3.001  1.00 96.59           C  
ATOM   1729  CD1 TYR A 113       7.555  15.951  -1.713  1.00 96.59           C  
ATOM   1730  HD1 TYR A 113       6.914  16.537  -1.071  1.00 96.59           H  
ATOM   1731  CD2 TYR A 113       7.935  14.795  -3.830  1.00 96.59           C  
ATOM   1732  HD2 TYR A 113       7.596  14.494  -4.810  1.00 96.59           H  
ATOM   1733  CE1 TYR A 113       8.811  15.519  -1.248  1.00 96.59           C  
ATOM   1734  HE1 TYR A 113       9.138  15.775  -0.251  1.00 96.59           H  
ATOM   1735  CE2 TYR A 113       9.196  14.371  -3.371  1.00 96.59           C  
ATOM   1736  HE2 TYR A 113       9.828  13.748  -3.986  1.00 96.59           H  
ATOM   1737  OH  TYR A 113      10.843  14.299  -1.636  1.00 96.59           O  
ATOM   1738  HH  TYR A 113      10.968  14.477  -0.701  1.00 96.59           H  
ATOM   1739  CZ  TYR A 113       9.633  14.727  -2.079  1.00 96.59           C  
ATOM   1740  N   LEU A 114       2.579  16.373  -2.038  1.00 97.04           N  
ATOM   1741  H   LEU A 114       3.036  16.282  -1.142  1.00 97.04           H  
ATOM   1742  CA  LEU A 114       1.276  17.033  -2.070  1.00 97.04           C  
ATOM   1743  HA  LEU A 114       0.628  16.498  -2.765  1.00 97.04           H  
ATOM   1744  C   LEU A 114       1.391  18.480  -2.562  1.00 97.04           C  
ATOM   1745  CB  LEU A 114       0.654  17.003  -0.661  1.00 97.04           C  
ATOM   1746  HB2 LEU A 114       1.312  17.552   0.013  1.00 97.04           H  
ATOM   1747  HB3 LEU A 114      -0.298  17.532  -0.691  1.00 97.04           H  
ATOM   1748  O   LEU A 114       2.270  19.230  -2.131  1.00 97.04           O  
ATOM   1749  CG  LEU A 114       0.417  15.599  -0.077  1.00 97.04           C  
ATOM   1750  HG  LEU A 114       1.345  15.028  -0.086  1.00 97.04           H  
ATOM   1751  CD1 LEU A 114      -0.038  15.737   1.377  1.00 97.04           C  
ATOM   1752 HD11 LEU A 114       0.751  16.204   1.965  1.00 97.04           H  
ATOM   1753 HD12 LEU A 114      -0.246  14.755   1.804  1.00 97.04           H  
ATOM   1754 HD13 LEU A 114      -0.934  16.355   1.434  1.00 97.04           H  
ATOM   1755  CD2 LEU A 114      -0.644  14.835  -0.872  1.00 97.04           C  
ATOM   1756 HD21 LEU A 114      -0.306  14.686  -1.897  1.00 97.04           H  
ATOM   1757 HD22 LEU A 114      -0.796  13.850  -0.429  1.00 97.04           H  
ATOM   1758 HD23 LEU A 114      -1.585  15.385  -0.879  1.00 97.04           H  
ATOM   1759  N   ARG A 115       0.463  18.894  -3.429  1.00 95.23           N  
ATOM   1760  H   ARG A 115      -0.168  18.196  -3.797  1.00 95.23           H  
ATOM   1761  CA  ARG A 115       0.404  20.245  -4.012  1.00 95.23           C  
ATOM   1762  HA  ARG A 115       1.193  20.852  -3.568  1.00 95.23           H  
ATOM   1763  C   ARG A 115      -0.930  20.912  -3.693  1.00 95.23           C  
ATOM   1764  CB  ARG A 115       0.644  20.171  -5.531  1.00 95.23           C  
ATOM   1765  HB2 ARG A 115       0.758  21.180  -5.926  1.00 95.23           H  
ATOM   1766  HB3 ARG A 115      -0.229  19.723  -6.004  1.00 95.23           H  
ATOM   1767  O   ARG A 115      -1.952  20.248  -3.562  1.00 95.23           O  
ATOM   1768  CG  ARG A 115       1.890  19.345  -5.891  1.00 95.23           C  
ATOM   1769  HG2 ARG A 115       2.775  19.816  -5.465  1.00 95.23           H  
ATOM   1770  HG3 ARG A 115       1.796  18.337  -5.486  1.00 95.23           H  
ATOM   1771  CD  ARG A 115       2.051  19.203  -7.401  1.00 95.23           C  
ATOM   1772  HD2 ARG A 115       2.197  20.190  -7.840  1.00 95.23           H  
ATOM   1773  HD3 ARG A 115       1.141  18.757  -7.800  1.00 95.23           H  
ATOM   1774  NE  ARG A 115       3.198  18.326  -7.697  1.00 95.23           N  
ATOM   1775  HE  ARG A 115       3.565  17.816  -6.906  1.00 95.23           H  
ATOM   1776  NH1 ARG A 115       3.139  18.487  -9.980  1.00 95.23           N  
ATOM   1777 HH11 ARG A 115       3.483  18.200 -10.885  1.00 95.23           H  
ATOM   1778 HH12 ARG A 115       2.311  19.057  -9.885  1.00 95.23           H  
ATOM   1779  NH2 ARG A 115       4.665  17.181  -9.005  1.00 95.23           N  
ATOM   1780 HH21 ARG A 115       5.040  16.739  -8.178  1.00 95.23           H  
ATOM   1781 HH22 ARG A 115       4.967  16.860  -9.914  1.00 95.23           H  
ATOM   1782  CZ  ARG A 115       3.664  18.007  -8.888  1.00 95.23           C  
ATOM   1783  N   MET A 116      -0.946  22.247  -3.636  1.00 91.72           N  
ATOM   1784  H   MET A 116      -0.073  22.736  -3.778  1.00 91.72           H  
ATOM   1785  CA  MET A 116      -2.157  23.034  -3.329  1.00 91.72           C  
ATOM   1786  HA  MET A 116      -2.528  22.740  -2.347  1.00 91.72           H  
ATOM   1787  C   MET A 116      -3.322  22.825  -4.313  1.00 91.72           C  
ATOM   1788  CB  MET A 116      -1.820  24.533  -3.305  1.00 91.72           C  
ATOM   1789  HB2 MET A 116      -2.754  25.093  -3.266  1.00 91.72           H  
ATOM   1790  HB3 MET A 116      -1.300  24.807  -4.223  1.00 91.72           H  
ATOM   1791  O   MET A 116      -4.448  23.198  -4.002  1.00 91.72           O  
ATOM   1792  CG  MET A 116      -0.974  24.943  -2.097  1.00 91.72           C  
ATOM   1793  HG2 MET A 116      -0.022  24.415  -2.138  1.00 91.72           H  
ATOM   1794  HG3 MET A 116      -1.489  24.640  -1.185  1.00 91.72           H  
ATOM   1795  SD  MET A 116      -0.631  26.725  -1.999  1.00 91.72           S  
ATOM   1796  CE  MET A 116      -2.299  27.392  -1.732  1.00 91.72           C  
ATOM   1797  HE1 MET A 116      -2.912  27.236  -2.619  1.00 91.72           H  
ATOM   1798  HE2 MET A 116      -2.232  28.462  -1.535  1.00 91.72           H  
ATOM   1799  HE3 MET A 116      -2.762  26.897  -0.878  1.00 91.72           H  
ATOM   1800  N   ASN A 117      -3.049  22.281  -5.501  1.00 92.61           N  
ATOM   1801  H   ASN A 117      -2.095  22.012  -5.692  1.00 92.61           H  
ATOM   1802  CA  ASN A 117      -4.014  22.058  -6.575  1.00 92.61           C  
ATOM   1803  HA  ASN A 117      -4.982  22.452  -6.267  1.00 92.61           H  
ATOM   1804  C   ASN A 117      -4.247  20.568  -6.897  1.00 92.61           C  
ATOM   1805  CB  ASN A 117      -3.538  22.856  -7.800  1.00 92.61           C  
ATOM   1806  HB2 ASN A 117      -3.333  23.888  -7.517  1.00 92.61           H  
ATOM   1807  HB3 ASN A 117      -4.332  22.863  -8.547  1.00 92.61           H  
ATOM   1808  O   ASN A 117      -4.895  20.270  -7.903  1.00 92.61           O  
ATOM   1809  CG  ASN A 117      -2.281  22.254  -8.404  1.00 92.61           C  
ATOM   1810  ND2 ASN A 117      -2.387  21.635  -9.554  1.00 92.61           N  
ATOM   1811 HD21 ASN A 117      -1.570  21.120  -9.849  1.00 92.61           H  
ATOM   1812 HD22 ASN A 117      -3.311  21.419  -9.901  1.00 92.61           H  
ATOM   1813  OD1 ASN A 117      -1.201  22.302  -7.836  1.00 92.61           O  
ATOM   1814  N   ASP A 118      -3.715  19.643  -6.092  1.00 95.18           N  
ATOM   1815  H   ASP A 118      -3.233  19.932  -5.253  1.00 95.18           H  
ATOM   1816  CA  ASP A 118      -4.058  18.223  -6.205  1.00 95.18           C  
ATOM   1817  HA  ASP A 118      -3.964  17.909  -7.244  1.00 95.18           H  
ATOM   1818  C   ASP A 118      -5.514  18.027  -5.751  1.00 95.18           C  
ATOM   1819  CB  ASP A 118      -3.124  17.351  -5.350  1.00 95.18           C  
ATOM   1820  HB2 ASP A 118      -3.524  16.337  -5.365  1.00 95.18           H  
ATOM   1821  HB3 ASP A 118      -3.153  17.703  -4.318  1.00 95.18           H  
ATOM   1822  O   ASP A 118      -5.923  18.579  -4.726  1.00 95.18           O  
ATOM   1823  CG  ASP A 118      -1.664  17.282  -5.817  1.00 95.18           C  
ATOM   1824  OD1 ASP A 118      -1.362  17.654  -6.974  1.00 95.18           O  
ATOM   1825  OD2 ASP A 118      -0.830  16.825  -4.998  1.00 95.18           O  
ATOM   1826  N   LYS A 119      -6.319  17.235  -6.476  1.00 96.49           N  
ATOM   1827  H   LYS A 119      -5.929  16.723  -7.255  1.00 96.49           H  
ATOM   1828  CA  LYS A 119      -7.669  16.925  -5.982  1.00 96.49           C  
ATOM   1829  HA  LYS A 119      -8.079  17.839  -5.552  1.00 96.49           H  
ATOM   1830  C   LYS A 119      -7.573  15.902  -4.851  1.00 96.49           C  
ATOM   1831  CB  LYS A 119      -8.659  16.454  -7.055  1.00 96.49           C  
ATOM   1832  HB2 LYS A 119      -8.343  15.478  -7.422  1.00 96.49           H  
ATOM   1833  HB3 LYS A 119      -9.619  16.305  -6.560  1.00 96.49           H  
ATOM   1834  O   LYS A 119      -6.910  14.872  -4.964  1.00 96.49           O  
ATOM   1835  CG  LYS A 119      -8.888  17.388  -8.256  1.00 96.49           C  
ATOM   1836  HG2 LYS A 119      -7.966  17.502  -8.826  1.00 96.49           H  
ATOM   1837  HG3 LYS A 119      -9.217  18.369  -7.912  1.00 96.49           H  
ATOM   1838  CD  LYS A 119      -9.989  16.743  -9.121  1.00 96.49           C  
ATOM   1839  HD2 LYS A 119     -10.944  16.875  -8.613  1.00 96.49           H  
ATOM   1840  HD3 LYS A 119      -9.801  15.672  -9.191  1.00 96.49           H  
ATOM   1841  CE  LYS A 119     -10.098  17.282 -10.549  1.00 96.49           C  
ATOM   1842  HE2 LYS A 119     -10.336  18.346 -10.508  1.00 96.49           H  
ATOM   1843  HE3 LYS A 119      -9.133  17.164 -11.041  1.00 96.49           H  
ATOM   1844  NZ  LYS A 119     -11.154  16.535 -11.290  1.00 96.49           N  
ATOM   1845  HZ1 LYS A 119     -12.054  16.641 -10.844  1.00 96.49           H  
ATOM   1846  HZ2 LYS A 119     -11.237  16.845 -12.248  1.00 96.49           H  
ATOM   1847  HZ3 LYS A 119     -10.973  15.541 -11.293  1.00 96.49           H  
ATOM   1848  N   VAL A 120      -8.303  16.158  -3.777  1.00 97.66           N  
ATOM   1849  H   VAL A 120      -8.821  17.023  -3.728  1.00 97.66           H  
ATOM   1850  CA  VAL A 120      -8.437  15.231  -2.656  1.00 97.66           C  
ATOM   1851  HA  VAL A 120      -8.129  14.239  -2.986  1.00 97.66           H  
ATOM   1852  C   VAL A 120      -9.890  15.113  -2.243  1.00 97.66           C  
ATOM   1853  CB  VAL A 120      -7.545  15.616  -1.465  1.00 97.66           C  
ATOM   1854  HB  VAL A 120      -7.769  14.940  -0.640  1.00 97.66           H  
ATOM   1855  O   VAL A 120     -10.662  16.062  -2.387  1.00 97.66           O  
ATOM   1856  CG1 VAL A 120      -6.073  15.438  -1.831  1.00 97.66           C  
ATOM   1857 HG11 VAL A 120      -5.941  14.448  -2.269  1.00 97.66           H  
ATOM   1858 HG12 VAL A 120      -5.758  16.193  -2.551  1.00 97.66           H  
ATOM   1859 HG13 VAL A 120      -5.463  15.519  -0.932  1.00 97.66           H  
ATOM   1860  CG2 VAL A 120      -7.761  17.052  -0.982  1.00 97.66           C  
ATOM   1861 HG21 VAL A 120      -8.817  17.216  -0.770  1.00 97.66           H  
ATOM   1862 HG22 VAL A 120      -7.190  17.224  -0.069  1.00 97.66           H  
ATOM   1863 HG23 VAL A 120      -7.437  17.765  -1.740  1.00 97.66           H  
ATOM   1864  N   LYS A 121     -10.251  13.937  -1.737  1.00 97.97           N  
ATOM   1865  H   LYS A 121      -9.544  13.218  -1.666  1.00 97.97           H  
ATOM   1866  CA  LYS A 121     -11.573  13.636  -1.186  1.00 97.97           C  
ATOM   1867  HA  LYS A 121     -12.098  14.569  -0.981  1.00 97.97           H  
ATOM   1868  C   LYS A 121     -11.427  12.953   0.163  1.00 97.97           C  
ATOM   1869  CB  LYS A 121     -12.415  12.810  -2.186  1.00 97.97           C  
ATOM   1870  HB2 LYS A 121     -13.368  12.546  -1.728  1.00 97.97           H  
ATOM   1871  HB3 LYS A 121     -11.909  11.876  -2.430  1.00 97.97           H  
ATOM   1872  O   LYS A 121     -10.354  12.457   0.517  1.00 97.97           O  
ATOM   1873  CG  LYS A 121     -12.687  13.534  -3.511  1.00 97.97           C  
ATOM   1874  HG2 LYS A 121     -11.744  13.861  -3.949  1.00 97.97           H  
ATOM   1875  HG3 LYS A 121     -13.160  12.836  -4.203  1.00 97.97           H  
ATOM   1876  CD  LYS A 121     -13.605  14.740  -3.325  1.00 97.97           C  
ATOM   1877  HD2 LYS A 121     -14.603  14.382  -3.072  1.00 97.97           H  
ATOM   1878  HD3 LYS A 121     -13.257  15.377  -2.512  1.00 97.97           H  
ATOM   1879  CE  LYS A 121     -13.673  15.583  -4.589  1.00 97.97           C  
ATOM   1880  HE2 LYS A 121     -12.722  16.099  -4.718  1.00 97.97           H  
ATOM   1881  HE3 LYS A 121     -13.861  14.925  -5.438  1.00 97.97           H  
ATOM   1882  NZ  LYS A 121     -14.784  16.540  -4.447  1.00 97.97           N  
ATOM   1883  HZ1 LYS A 121     -15.638  16.001  -4.462  1.00 97.97           H  
ATOM   1884  HZ2 LYS A 121     -14.767  16.994  -3.546  1.00 97.97           H  
ATOM   1885  HZ3 LYS A 121     -14.848  17.219  -5.192  1.00 97.97           H  
ATOM   1886  N   LYS A 122     -12.502  12.956   0.943  1.00 97.62           N  
ATOM   1887  H   LYS A 122     -13.369  13.266   0.530  1.00 97.62           H  
ATOM   1888  CA  LYS A 122     -12.559  12.181   2.181  1.00 97.62           C  
ATOM   1889  HA  LYS A 122     -11.667  12.378   2.777  1.00 97.62           H  
ATOM   1890  C   LYS A 122     -12.597  10.701   1.799  1.00 97.62           C  
ATOM   1891  CB  LYS A 122     -13.810  12.618   2.945  1.00 97.62           C  
ATOM   1892  HB2 LYS A 122     -14.685  12.413   2.327  1.00 97.62           H  
ATOM   1893  HB3 LYS A 122     -13.761  13.693   3.117  1.00 97.62           H  
ATOM   1894  O   LYS A 122     -13.332  10.345   0.889  1.00 97.62           O  
ATOM   1895  CG  LYS A 122     -13.961  11.903   4.291  1.00 97.62           C  
ATOM   1896  HG2 LYS A 122     -13.115  12.142   4.935  1.00 97.62           H  
ATOM   1897  HG3 LYS A 122     -14.006  10.825   4.135  1.00 97.62           H  
ATOM   1898  CD  LYS A 122     -15.264  12.363   4.945  1.00 97.62           C  
ATOM   1899  HD2 LYS A 122     -15.204  13.430   5.158  1.00 97.62           H  
ATOM   1900  HD3 LYS A 122     -16.085  12.187   4.250  1.00 97.62           H  
ATOM   1901  CE  LYS A 122     -15.513  11.581   6.233  1.00 97.62           C  
ATOM   1902  HE2 LYS A 122     -15.479  10.517   5.999  1.00 97.62           H  
ATOM   1903  HE3 LYS A 122     -14.712  11.798   6.940  1.00 97.62           H  
ATOM   1904  NZ  LYS A 122     -16.833  11.943   6.801  1.00 97.62           N  
ATOM   1905  HZ1 LYS A 122     -16.868  12.932   7.004  1.00 97.62           H  
ATOM   1906  HZ2 LYS A 122     -17.020  11.418   7.643  1.00 97.62           H  
ATOM   1907  HZ3 LYS A 122     -17.557  11.746   6.125  1.00 97.62           H  
ATOM   1908  N   LEU A 123     -11.870   9.837   2.511  1.00 97.53           N  
ATOM   1909  H   LEU A 123     -11.278  10.174   3.257  1.00 97.53           H  
ATOM   1910  CA  LEU A 123     -11.975   8.393   2.280  1.00 97.53           C  
ATOM   1911  HA  LEU A 123     -11.685   8.201   1.247  1.00 97.53           H  
ATOM   1912  C   LEU A 123     -13.436   7.937   2.506  1.00 97.53           C  
ATOM   1913  CB  LEU A 123     -10.985   7.654   3.201  1.00 97.53           C  
ATOM   1914  HB2 LEU A 123     -11.229   7.889   4.237  1.00 97.53           H  
ATOM   1915  HB3 LEU A 123      -9.977   8.018   3.000  1.00 97.53           H  
ATOM   1916  O   LEU A 123     -13.925   8.069   3.636  1.00 97.53           O  
ATOM   1917  CG  LEU A 123     -11.001   6.123   3.025  1.00 97.53           C  
ATOM   1918  HG  LEU A 123     -12.009   5.740   3.188  1.00 97.53           H  
ATOM   1919  CD1 LEU A 123     -10.524   5.698   1.638  1.00 97.53           C  
ATOM   1920 HD11 LEU A 123     -10.487   4.610   1.578  1.00 97.53           H  
ATOM   1921 HD12 LEU A 123     -11.215   6.052   0.873  1.00 97.53           H  
ATOM   1922 HD13 LEU A 123      -9.535   6.111   1.441  1.00 97.53           H  
ATOM   1923  CD2 LEU A 123     -10.077   5.475   4.054  1.00 97.53           C  
ATOM   1924 HD21 LEU A 123     -10.099   4.392   3.940  1.00 97.53           H  
ATOM   1925 HD22 LEU A 123      -9.055   5.831   3.916  1.00 97.53           H  
ATOM   1926 HD23 LEU A 123     -10.417   5.737   5.056  1.00 97.53           H  
ATOM   1927  N   PRO A 124     -14.149   7.401   1.493  1.00 96.79           N  
ATOM   1928  CA  PRO A 124     -15.512   6.928   1.678  1.00 96.79           C  
ATOM   1929  HA  PRO A 124     -16.093   7.727   2.140  1.00 96.79           H  
ATOM   1930  C   PRO A 124     -15.504   5.696   2.586  1.00 96.79           C  
ATOM   1931  CB  PRO A 124     -16.085   6.650   0.281  1.00 96.79           C  
ATOM   1932  HB2 PRO A 124     -17.101   7.034   0.182  1.00 96.79           H  
ATOM   1933  HB3 PRO A 124     -16.072   5.581   0.070  1.00 96.79           H  
ATOM   1934  O   PRO A 124     -14.706   4.774   2.406  1.00 96.79           O  
ATOM   1935  CG  PRO A 124     -15.128   7.378  -0.664  1.00 96.79           C  
ATOM   1936  HG2 PRO A 124     -15.433   8.420  -0.769  1.00 96.79           H  
ATOM   1937  HG3 PRO A 124     -15.070   6.896  -1.640  1.00 96.79           H  
ATOM   1938  CD  PRO A 124     -13.801   7.308   0.084  1.00 96.79           C  
ATOM   1939  HD2 PRO A 124     -13.152   8.118  -0.251  1.00 96.79           H  
ATOM   1940  HD3 PRO A 124     -13.335   6.340  -0.096  1.00 96.79           H  
ATOM   1941  N   ALA A 125     -16.402   5.666   3.572  1.00 95.47           N  
ATOM   1942  H   ALA A 125     -17.028   6.453   3.666  1.00 95.47           H  
ATOM   1943  CA  ALA A 125     -16.329   4.708   4.679  1.00 95.47           C  
ATOM   1944  HA  ALA A 125     -15.364   4.833   5.170  1.00 95.47           H  
ATOM   1945  C   ALA A 125     -16.406   3.226   4.250  1.00 95.47           C  
ATOM   1946  CB  ALA A 125     -17.424   5.066   5.690  1.00 95.47           C  
ATOM   1947  HB1 ALA A 125     -18.408   4.951   5.235  1.00 95.47           H  
ATOM   1948  HB2 ALA A 125     -17.352   4.398   6.549  1.00 95.47           H  
ATOM   1949  HB3 ALA A 125     -17.295   6.092   6.032  1.00 95.47           H  
ATOM   1950  O   ALA A 125     -15.934   2.362   4.982  1.00 95.47           O  
ATOM   1951  N   LYS A 126     -16.937   2.912   3.057  1.00 96.40           N  
ATOM   1952  H   LYS A 126     -17.266   3.664   2.468  1.00 96.40           H  
ATOM   1953  CA  LYS A 126     -16.978   1.533   2.534  1.00 96.40           C  
ATOM   1954  HA  LYS A 126     -17.341   0.897   3.342  1.00 96.40           H  
ATOM   1955  C   LYS A 126     -15.589   0.950   2.203  1.00 96.40           C  
ATOM   1956  CB  LYS A 126     -18.012   1.407   1.389  1.00 96.40           C  
ATOM   1957  HB2 LYS A 126     -18.196   0.348   1.207  1.00 96.40           H  
ATOM   1958  HB3 LYS A 126     -18.950   1.850   1.725  1.00 96.40           H  
ATOM   1959  O   LYS A 126     -15.448  -0.266   2.198  1.00 96.40           O  
ATOM   1960  CG  LYS A 126     -17.605   2.055   0.051  1.00 96.40           C  
ATOM   1961  HG2 LYS A 126     -17.264   3.071   0.254  1.00 96.40           H  
ATOM   1962  HG3 LYS A 126     -16.761   1.502  -0.361  1.00 96.40           H  
ATOM   1963  CD  LYS A 126     -18.742   2.137  -1.000  1.00 96.40           C  
ATOM   1964  HD2 LYS A 126     -18.843   3.185  -1.282  1.00 96.40           H  
ATOM   1965  HD3 LYS A 126     -19.691   1.821  -0.568  1.00 96.40           H  
ATOM   1966  CE  LYS A 126     -18.465   1.312  -2.276  1.00 96.40           C  
ATOM   1967  HE2 LYS A 126     -17.386   1.210  -2.389  1.00 96.40           H  
ATOM   1968  HE3 LYS A 126     -18.864   0.305  -2.161  1.00 96.40           H  
ATOM   1969  NZ  LYS A 126     -18.997   1.942  -3.519  1.00 96.40           N  
ATOM   1970  HZ1 LYS A 126     -18.655   2.888  -3.613  1.00 96.40           H  
ATOM   1971  HZ2 LYS A 126     -18.662   1.445  -4.332  1.00 96.40           H  
ATOM   1972  HZ3 LYS A 126     -20.005   1.979  -3.558  1.00 96.40           H  
ATOM   1973  N   TYR A 127     -14.556   1.784   2.025  1.00 96.60           N  
ATOM   1974  H   TYR A 127     -14.738   2.777   2.038  1.00 96.60           H  
ATOM   1975  CA  TYR A 127     -13.178   1.349   1.717  1.00 96.60           C  
ATOM   1976  HA  TYR A 127     -13.207   0.311   1.386  1.00 96.60           H  
ATOM   1977  C   TYR A 127     -12.214   1.405   2.911  1.00 96.60           C  
ATOM   1978  CB  TYR A 127     -12.608   2.171   0.556  1.00 96.60           C  
ATOM   1979  HB2 TYR A 127     -12.384   3.177   0.911  1.00 96.60           H  
ATOM   1980  HB3 TYR A 127     -11.671   1.722   0.227  1.00 96.60           H  
ATOM   1981  O   TYR A 127     -11.035   1.074   2.767  1.00 96.60           O  
ATOM   1982  CG  TYR A 127     -13.533   2.269  -0.630  1.00 96.60           C  
ATOM   1983  CD1 TYR A 127     -13.628   1.211  -1.555  1.00 96.60           C  
ATOM   1984  HD1 TYR A 127     -13.012   0.330  -1.451  1.00 96.60           H  
ATOM   1985  CD2 TYR A 127     -14.319   3.423  -0.780  1.00 96.60           C  
ATOM   1986  HD2 TYR A 127     -14.225   4.234  -0.073  1.00 96.60           H  
ATOM   1987  CE1 TYR A 127     -14.513   1.314  -2.641  1.00 96.60           C  
ATOM   1988  HE1 TYR A 127     -14.581   0.529  -3.380  1.00 96.60           H  
ATOM   1989  CE2 TYR A 127     -15.205   3.529  -1.862  1.00 96.60           C  
ATOM   1990  HE2 TYR A 127     -15.803   4.417  -2.002  1.00 96.60           H  
ATOM   1991  OH  TYR A 127     -16.150   2.582  -3.821  1.00 96.60           O  
ATOM   1992  HH  TYR A 127     -16.660   3.393  -3.765  1.00 96.60           H  
ATOM   1993  CZ  TYR A 127     -15.291   2.477  -2.792  1.00 96.60           C  
ATOM   1994  N   SER A 128     -12.670   1.819   4.100  1.00 96.78           N  
ATOM   1995  H   SER A 128     -13.643   2.072   4.197  1.00 96.78           H  
ATOM   1996  CA  SER A 128     -11.803   1.931   5.286  1.00 96.78           C  
ATOM   1997  HA  SER A 128     -10.840   2.332   4.968  1.00 96.78           H  
ATOM   1998  C   SER A 128     -11.505   0.589   5.968  1.00 96.78           C  
ATOM   1999  CB  SER A 128     -12.397   2.926   6.287  1.00 96.78           C  
ATOM   2000  HB2 SER A 128     -11.682   3.109   7.089  1.00 96.78           H  
ATOM   2001  HB3 SER A 128     -12.598   3.869   5.779  1.00 96.78           H  
ATOM   2002  O   SER A 128     -10.643   0.540   6.840  1.00 96.78           O  
ATOM   2003  OG  SER A 128     -13.593   2.438   6.855  1.00 96.78           O  
ATOM   2004  HG  SER A 128     -13.387   1.737   7.477  1.00 96.78           H  
ATOM   2005  N   GLY A 129     -12.230  -0.479   5.609  1.00 96.09           N  
ATOM   2006  H   GLY A 129     -12.955  -0.335   4.921  1.00 96.09           H  
ATOM   2007  CA  GLY A 129     -12.046  -1.841   6.134  1.00 96.09           C  
ATOM   2008  HA2 GLY A 129     -13.029  -2.275   6.318  1.00 96.09           H  
ATOM   2009  HA3 GLY A 129     -11.510  -1.801   7.083  1.00 96.09           H  
ATOM   2010  C   GLY A 129     -11.284  -2.801   5.208  1.00 96.09           C  
ATOM   2011  O   GLY A 129     -10.948  -3.907   5.630  1.00 96.09           O  
ATOM   2012  N   ILE A 130     -11.003  -2.396   3.969  1.00 96.25           N  
ATOM   2013  H   ILE A 130     -11.273  -1.462   3.695  1.00 96.25           H  
ATOM   2014  CA  ILE A 130     -10.135  -3.139   3.041  1.00 96.25           C  
ATOM   2015  HA  ILE A 130     -10.432  -4.188   3.032  1.00 96.25           H  
ATOM   2016  C   ILE A 130      -8.685  -3.019   3.553  1.00 96.25           C  
ATOM   2017  CB  ILE A 130     -10.320  -2.565   1.614  1.00 96.25           C  
ATOM   2018  HB  ILE A 130     -10.224  -1.481   1.663  1.00 96.25           H  
ATOM   2019  O   ILE A 130      -8.300  -1.898   3.890  1.00 96.25           O  
ATOM   2020  CG1 ILE A 130     -11.741  -2.884   1.092  1.00 96.25           C  
ATOM   2021 HG12 ILE A 130     -11.862  -3.963   1.001  1.00 96.25           H  
ATOM   2022 HG13 ILE A 130     -12.476  -2.527   1.813  1.00 96.25           H  
ATOM   2023  CG2 ILE A 130      -9.229  -3.077   0.668  1.00 96.25           C  
ATOM   2024 HG21 ILE A 130      -9.142  -4.162   0.736  1.00 96.25           H  
ATOM   2025 HG22 ILE A 130      -8.268  -2.632   0.926  1.00 96.25           H  
ATOM   2026 HG23 ILE A 130      -9.448  -2.818  -0.368  1.00 96.25           H  
ATOM   2027  CD1 ILE A 130     -12.081  -2.230  -0.253  1.00 96.25           C  
ATOM   2028 HD11 ILE A 130     -11.554  -2.730  -1.066  1.00 96.25           H  
ATOM   2029 HD12 ILE A 130     -13.152  -2.317  -0.437  1.00 96.25           H  
ATOM   2030 HD13 ILE A 130     -11.802  -1.176  -0.230  1.00 96.25           H  
ATOM   2031  N   PRO A 131      -7.870  -4.088   3.647  1.00 96.26           N  
ATOM   2032  CA  PRO A 131      -6.475  -3.988   4.103  1.00 96.26           C  
ATOM   2033  HA  PRO A 131      -6.448  -3.624   5.130  1.00 96.26           H  
ATOM   2034  C   PRO A 131      -5.611  -3.062   3.229  1.00 96.26           C  
ATOM   2035  CB  PRO A 131      -5.930  -5.419   4.048  1.00 96.26           C  
ATOM   2036  HB2 PRO A 131      -4.887  -5.439   3.729  1.00 96.26           H  
ATOM   2037  HB3 PRO A 131      -6.048  -5.909   5.014  1.00 96.26           H  
ATOM   2038  O   PRO A 131      -5.935  -2.836   2.070  1.00 96.26           O  
ATOM   2039  CG  PRO A 131      -6.812  -6.112   3.015  1.00 96.26           C  
ATOM   2040  HG2 PRO A 131      -6.462  -5.877   2.010  1.00 96.26           H  
ATOM   2041  HG3 PRO A 131      -6.838  -7.190   3.175  1.00 96.26           H  
ATOM   2042  CD  PRO A 131      -8.171  -5.459   3.255  1.00 96.26           C  
ATOM   2043  HD2 PRO A 131      -8.773  -5.518   2.349  1.00 96.26           H  
ATOM   2044  HD3 PRO A 131      -8.684  -5.966   4.072  1.00 96.26           H  
ATOM   2045  N   GLU A 132      -4.507  -2.526   3.759  1.00 94.68           N  
ATOM   2046  H   GLU A 132      -4.325  -2.676   4.741  1.00 94.68           H  
ATOM   2047  CA  GLU A 132      -3.439  -1.921   2.930  1.00 94.68           C  
ATOM   2048  HA  GLU A 132      -3.876  -1.184   2.256  1.00 94.68           H  
ATOM   2049  C   GLU A 132      -2.758  -3.003   2.089  1.00 94.68           C  
ATOM   2050  CB  GLU A 132      -2.334  -1.232   3.760  1.00 94.68           C  
ATOM   2051  HB2 GLU A 132      -1.725  -0.632   3.084  1.00 94.68           H  
ATOM   2052  HB3 GLU A 132      -1.697  -1.991   4.214  1.00 94.68           H  
ATOM   2053  O   GLU A 132      -2.391  -4.047   2.632  1.00 94.68           O  
ATOM   2054  CG  GLU A 132      -2.864  -0.331   4.870  1.00 94.68           C  
ATOM   2055  HG2 GLU A 132      -3.439  -0.965   5.545  1.00 94.68           H  
ATOM   2056  HG3 GLU A 132      -3.511   0.430   4.434  1.00 94.68           H  
ATOM   2057  CD  GLU A 132      -1.799   0.322   5.749  1.00 94.68           C  
ATOM   2058  OE1 GLU A 132      -2.133   1.336   6.407  1.00 94.68           O  
ATOM   2059  OE2 GLU A 132      -0.743  -0.266   6.040  1.00 94.68           O  
ATOM   2060  N   PHE A 133      -2.526  -2.742   0.804  1.00 93.10           N  
ATOM   2061  H   PHE A 133      -2.839  -1.868   0.407  1.00 93.10           H  
ATOM   2062  CA  PHE A 133      -1.774  -3.660  -0.058  1.00 93.10           C  
ATOM   2063  HA  PHE A 133      -1.902  -4.679   0.307  1.00 93.10           H  
ATOM   2064  C   PHE A 133      -0.261  -3.390   0.002  1.00 93.10           C  
ATOM   2065  CB  PHE A 133      -2.367  -3.638  -1.474  1.00 93.10           C  
ATOM   2066  HB2 PHE A 133      -1.703  -4.190  -2.140  1.00 93.10           H  
ATOM   2067  HB3 PHE A 133      -2.421  -2.612  -1.837  1.00 93.10           H  
ATOM   2068  O   PHE A 133       0.537  -4.248  -0.364  1.00 93.10           O  
ATOM   2069  CG  PHE A 133      -3.749  -4.272  -1.541  1.00 93.10           C  
ATOM   2070  CD1 PHE A 133      -3.906  -5.582  -2.034  1.00 93.10           C  
ATOM   2071  HD1 PHE A 133      -3.055  -6.119  -2.424  1.00 93.10           H  
ATOM   2072  CD2 PHE A 133      -4.880  -3.572  -1.076  1.00 93.10           C  
ATOM   2073  HD2 PHE A 133      -4.782  -2.561  -0.711  1.00 93.10           H  
ATOM   2074  CE1 PHE A 133      -5.172  -6.193  -2.043  1.00 93.10           C  
ATOM   2075  HE1 PHE A 133      -5.285  -7.191  -2.440  1.00 93.10           H  
ATOM   2076  CE2 PHE A 133      -6.146  -4.184  -1.087  1.00 93.10           C  
ATOM   2077  HE2 PHE A 133      -7.010  -3.635  -0.742  1.00 93.10           H  
ATOM   2078  CZ  PHE A 133      -6.294  -5.494  -1.568  1.00 93.10           C  
ATOM   2079  HZ  PHE A 133      -7.272  -5.952  -1.604  1.00 93.10           H  
ATOM   2080  N   CYS A 134       0.173  -2.243   0.531  1.00 93.49           N  
ATOM   2081  H   CYS A 134      -0.502  -1.531   0.771  1.00 93.49           H  
ATOM   2082  CA  CYS A 134       1.587  -1.955   0.757  1.00 93.49           C  
ATOM   2083  HA  CYS A 134       2.122  -2.229  -0.152  1.00 93.49           H  
ATOM   2084  C   CYS A 134       2.212  -2.762   1.915  1.00 93.49           C  
ATOM   2085  CB  CYS A 134       1.773  -0.448   0.963  1.00 93.49           C  
ATOM   2086  HB2 CYS A 134       1.377   0.089   0.101  1.00 93.49           H  
ATOM   2087  HB3 CYS A 134       2.841  -0.243   1.033  1.00 93.49           H  
ATOM   2088  O   CYS A 134       1.660  -2.854   3.016  1.00 93.49           O  
ATOM   2089  SG  CYS A 134       0.927   0.113   2.479  1.00 93.49           S  
ATOM   2090  HG  CYS A 134       1.076  -1.019   3.172  1.00 93.49           H  
ATOM   2091  N   CYS A 135       3.431  -3.257   1.706  1.00 95.63           N  
ATOM   2092  H   CYS A 135       3.836  -3.164   0.786  1.00 95.63           H  
ATOM   2093  CA  CYS A 135       4.248  -3.913   2.729  1.00 95.63           C  
ATOM   2094  HA  CYS A 135       3.888  -3.625   3.716  1.00 95.63           H  
ATOM   2095  C   CYS A 135       5.720  -3.467   2.641  1.00 95.63           C  
ATOM   2096  CB  CYS A 135       4.060  -5.434   2.596  1.00 95.63           C  
ATOM   2097  HB2 CYS A 135       2.998  -5.663   2.508  1.00 95.63           H  
ATOM   2098  HB3 CYS A 135       4.447  -5.943   3.478  1.00 95.63           H  
ATOM   2099  O   CYS A 135       6.095  -2.685   1.766  1.00 95.63           O  
ATOM   2100  SG  CYS A 135       4.923  -6.059   1.135  1.00 95.63           S  
ATOM   2101  HG  CYS A 135       6.172  -5.765   1.508  1.00 95.63           H  
ATOM   2102  N   VAL A 136       6.561  -3.973   3.543  1.00 97.82           N  
ATOM   2103  H   VAL A 136       6.180  -4.588   4.248  1.00 97.82           H  
ATOM   2104  CA  VAL A 136       8.025  -3.899   3.459  1.00 97.82           C  
ATOM   2105  HA  VAL A 136       8.289  -3.421   2.515  1.00 97.82           H  
ATOM   2106  C   VAL A 136       8.607  -5.307   3.451  1.00 97.82           C  
ATOM   2107  CB  VAL A 136       8.630  -3.057   4.600  1.00 97.82           C  
ATOM   2108  HB  VAL A 136       8.174  -3.356   5.544  1.00 97.82           H  
ATOM   2109  O   VAL A 136       8.329  -6.084   4.366  1.00 97.82           O  
ATOM   2110  CG1 VAL A 136      10.153  -3.211   4.725  1.00 97.82           C  
ATOM   2111 HG11 VAL A 136      10.542  -2.504   5.458  1.00 97.82           H  
ATOM   2112 HG12 VAL A 136      10.637  -3.015   3.768  1.00 97.82           H  
ATOM   2113 HG13 VAL A 136      10.412  -4.217   5.056  1.00 97.82           H  
ATOM   2114  CG2 VAL A 136       8.357  -1.569   4.370  1.00 97.82           C  
ATOM   2115 HG21 VAL A 136       8.910  -1.239   3.491  1.00 97.82           H  
ATOM   2116 HG22 VAL A 136       8.678  -0.991   5.236  1.00 97.82           H  
ATOM   2117 HG23 VAL A 136       7.293  -1.408   4.201  1.00 97.82           H  
ATOM   2118  N   LEU A 137       9.439  -5.607   2.452  1.00 98.03           N  
ATOM   2119  H   LEU A 137       9.634  -4.885   1.774  1.00 98.03           H  
ATOM   2120  CA  LEU A 137      10.248  -6.822   2.369  1.00 98.03           C  
ATOM   2121  HA  LEU A 137       9.884  -7.541   3.102  1.00 98.03           H  
ATOM   2122  C   LEU A 137      11.711  -6.498   2.696  1.00 98.03           C  
ATOM   2123  CB  LEU A 137      10.093  -7.445   0.969  1.00 98.03           C  
ATOM   2124  HB2 LEU A 137      10.387  -6.700   0.230  1.00 98.03           H  
ATOM   2125  HB3 LEU A 137       9.044  -7.691   0.802  1.00 98.03           H  
ATOM   2126  O   LEU A 137      12.353  -5.695   2.018  1.00 98.03           O  
ATOM   2127  CG  LEU A 137      10.950  -8.705   0.735  1.00 98.03           C  
ATOM   2128  HG  LEU A 137      12.002  -8.461   0.886  1.00 98.03           H  
ATOM   2129  CD1 LEU A 137      10.578  -9.857   1.672  1.00 98.03           C  
ATOM   2130 HD11 LEU A 137       9.530 -10.124   1.535  1.00 98.03           H  
ATOM   2131 HD12 LEU A 137      11.200 -10.722   1.444  1.00 98.03           H  
ATOM   2132 HD13 LEU A 137      10.754  -9.578   2.711  1.00 98.03           H  
ATOM   2133  CD2 LEU A 137      10.780  -9.184  -0.703  1.00 98.03           C  
ATOM   2134 HD21 LEU A 137      11.067  -8.389  -1.391  1.00 98.03           H  
ATOM   2135 HD22 LEU A 137       9.743  -9.463  -0.893  1.00 98.03           H  
ATOM   2136 HD23 LEU A 137      11.421 -10.047  -0.882  1.00 98.03           H  
ATOM   2137  N   ASN A 138      12.253  -7.155   3.718  1.00 98.26           N  
ATOM   2138  H   ASN A 138      11.662  -7.783   4.243  1.00 98.26           H  
ATOM   2139  CA  ASN A 138      13.666  -7.100   4.074  1.00 98.26           C  
ATOM   2140  HA  ASN A 138      14.142  -6.262   3.564  1.00 98.26           H  
ATOM   2141  C   ASN A 138      14.366  -8.383   3.600  1.00 98.26           C  
ATOM   2142  CB  ASN A 138      13.767  -6.848   5.585  1.00 98.26           C  
ATOM   2143  HB2 ASN A 138      13.176  -5.969   5.842  1.00 98.26           H  
ATOM   2144  HB3 ASN A 138      13.362  -7.707   6.120  1.00 98.26           H  
ATOM   2145  O   ASN A 138      14.256  -9.423   4.254  1.00 98.26           O  
ATOM   2146  CG  ASN A 138      15.192  -6.594   6.039  1.00 98.26           C  
ATOM   2147  ND2 ASN A 138      15.483  -6.829   7.297  1.00 98.26           N  
ATOM   2148 HD21 ASN A 138      14.789  -7.247   7.900  1.00 98.26           H  
ATOM   2149 HD22 ASN A 138      16.453  -6.705   7.548  1.00 98.26           H  
ATOM   2150  OD1 ASN A 138      16.054  -6.148   5.305  1.00 98.26           O  
ATOM   2151  N   ALA A 139      15.032  -8.297   2.447  1.00 98.29           N  
ATOM   2152  H   ALA A 139      15.078  -7.400   1.984  1.00 98.29           H  
ATOM   2153  CA  ALA A 139      15.728  -9.380   1.752  1.00 98.29           C  
ATOM   2154  HA  ALA A 139      16.200 -10.045   2.475  1.00 98.29           H  
ATOM   2155  C   ALA A 139      16.815  -8.812   0.815  1.00 98.29           C  
ATOM   2156  CB  ALA A 139      14.694 -10.168   0.945  1.00 98.29           C  
ATOM   2157  HB1 ALA A 139      15.180 -11.022   0.471  1.00 98.29           H  
ATOM   2158  HB2 ALA A 139      14.254  -9.534   0.176  1.00 98.29           H  
ATOM   2159  HB3 ALA A 139      13.906 -10.530   1.605  1.00 98.29           H  
ATOM   2160  O   ALA A 139      16.810  -7.610   0.531  1.00 98.29           O  
ATOM   2161  N   ASP A 140      17.714  -9.665   0.317  1.00 97.50           N  
ATOM   2162  H   ASP A 140      17.628 -10.649   0.528  1.00 97.50           H  
ATOM   2163  CA  ASP A 140      18.734  -9.292  -0.677  1.00 97.50           C  
ATOM   2164  HA  ASP A 140      18.999  -8.247  -0.517  1.00 97.50           H  
ATOM   2165  C   ASP A 140      18.156  -9.408  -2.098  1.00 97.50           C  
ATOM   2166  CB  ASP A 140      20.015 -10.120  -0.457  1.00 97.50           C  
ATOM   2167  HB2 ASP A 140      20.228 -10.148   0.612  1.00 97.50           H  
ATOM   2168  HB3 ASP A 140      19.855 -11.145  -0.789  1.00 97.50           H  
ATOM   2169  O   ASP A 140      18.197 -10.458  -2.736  1.00 97.50           O  
ATOM   2170  CG  ASP A 140      21.248  -9.526  -1.156  1.00 97.50           C  
ATOM   2171  OD1 ASP A 140      21.233  -8.304  -1.435  1.00 97.50           O  
ATOM   2172  OD2 ASP A 140      22.246 -10.269  -1.294  1.00 97.50           O  
ATOM   2173  N   VAL A 141      17.487  -8.339  -2.534  1.00 96.99           N  
ATOM   2174  H   VAL A 141      17.515  -7.512  -1.955  1.00 96.99           H  
ATOM   2175  CA  VAL A 141      16.678  -8.267  -3.765  1.00 96.99           C  
ATOM   2176  HA  VAL A 141      17.032  -9.029  -4.459  1.00 96.99           H  
ATOM   2177  C   VAL A 141      16.872  -6.906  -4.447  1.00 96.99           C  
ATOM   2178  CB  VAL A 141      15.184  -8.548  -3.469  1.00 96.99           C  
ATOM   2179  HB  VAL A 141      14.643  -8.543  -4.415  1.00 96.99           H  
ATOM   2180  O   VAL A 141      17.391  -5.976  -3.829  1.00 96.99           O  
ATOM   2181  CG1 VAL A 141      14.983  -9.929  -2.829  1.00 96.99           C  
ATOM   2182 HG11 VAL A 141      15.341 -10.703  -3.508  1.00 96.99           H  
ATOM   2183 HG12 VAL A 141      15.534 -10.007  -1.892  1.00 96.99           H  
ATOM   2184 HG13 VAL A 141      13.930 -10.100  -2.605  1.00 96.99           H  
ATOM   2185  CG2 VAL A 141      14.525  -7.506  -2.555  1.00 96.99           C  
ATOM   2186 HG21 VAL A 141      13.476  -7.761  -2.401  1.00 96.99           H  
ATOM   2187 HG22 VAL A 141      14.572  -6.523  -3.024  1.00 96.99           H  
ATOM   2188 HG23 VAL A 141      15.032  -7.476  -1.591  1.00 96.99           H  
ATOM   2189  N   GLU A 142      16.442  -6.758  -5.703  1.00 94.25           N  
ATOM   2190  H   GLU A 142      16.018  -7.547  -6.169  1.00 94.25           H  
ATOM   2191  CA  GLU A 142      16.524  -5.503  -6.469  1.00 94.25           C  
ATOM   2192  HA  GLU A 142      17.053  -4.761  -5.870  1.00 94.25           H  
ATOM   2193  C   GLU A 142      15.138  -4.905  -6.776  1.00 94.25           C  
ATOM   2194  CB  GLU A 142      17.344  -5.691  -7.759  1.00 94.25           C  
ATOM   2195  HB2 GLU A 142      16.844  -6.405  -8.413  1.00 94.25           H  
ATOM   2196  HB3 GLU A 142      17.386  -4.729  -8.269  1.00 94.25           H  
ATOM   2197  O   GLU A 142      14.128  -5.605  -6.793  1.00 94.25           O  
ATOM   2198  CG  GLU A 142      18.784  -6.167  -7.503  1.00 94.25           C  
ATOM   2199  HG2 GLU A 142      19.208  -5.554  -6.708  1.00 94.25           H  
ATOM   2200  HG3 GLU A 142      18.764  -7.202  -7.160  1.00 94.25           H  
ATOM   2201  CD  GLU A 142      19.683  -6.060  -8.750  1.00 94.25           C  
ATOM   2202  OE1 GLU A 142      20.912  -5.906  -8.560  1.00 94.25           O  
ATOM   2203  OE2 GLU A 142      19.150  -6.083  -9.882  1.00 94.25           O  
ATOM   2204  N   VAL A 143      15.082  -3.593  -7.031  1.00 92.47           N  
ATOM   2205  H   VAL A 143      15.956  -3.093  -7.107  1.00 92.47           H  
ATOM   2206  CA  VAL A 143      13.847  -2.890  -7.435  1.00 92.47           C  
ATOM   2207  HA  VAL A 143      13.048  -3.174  -6.750  1.00 92.47           H  
ATOM   2208  C   VAL A 143      13.406  -3.329  -8.831  1.00 92.47           C  
ATOM   2209  CB  VAL A 143      14.025  -1.361  -7.349  1.00 92.47           C  
ATOM   2210  HB  VAL A 143      14.989  -1.091  -7.782  1.00 92.47           H  
ATOM   2211  O   VAL A 143      14.228  -3.499  -9.728  1.00 92.47           O  
ATOM   2212  CG1 VAL A 143      12.943  -0.562  -8.082  1.00 92.47           C  
ATOM   2213 HG11 VAL A 143      13.032   0.501  -7.856  1.00 92.47           H  
ATOM   2214 HG12 VAL A 143      13.041  -0.692  -9.160  1.00 92.47           H  
ATOM   2215 HG13 VAL A 143      11.955  -0.905  -7.772  1.00 92.47           H  
ATOM   2216  CG2 VAL A 143      14.014  -0.921  -5.880  1.00 92.47           C  
ATOM   2217 HG21 VAL A 143      14.780  -1.470  -5.331  1.00 92.47           H  
ATOM   2218 HG22 VAL A 143      14.215   0.148  -5.811  1.00 92.47           H  
ATOM   2219 HG23 VAL A 143      13.038  -1.130  -5.443  1.00 92.47           H  
ATOM   2220  N   GLY A 144      12.097  -3.494  -9.011  1.00 86.02           N  
ATOM   2221  H   GLY A 144      11.482  -3.299  -8.234  1.00 86.02           H  
ATOM   2222  CA  GLY A 144      11.488  -4.090 -10.195  1.00 86.02           C  
ATOM   2223  HA2 GLY A 144      10.450  -3.763 -10.256  1.00 86.02           H  
ATOM   2224  HA3 GLY A 144      12.016  -3.753 -11.087  1.00 86.02           H  
ATOM   2225  C   GLY A 144      11.497  -5.620 -10.185  1.00 86.02           C  
ATOM   2226  O   GLY A 144      10.896  -6.211 -11.081  1.00 86.02           O  
ATOM   2227  N   LEU A 145      12.137  -6.269  -9.195  1.00 87.90           N  
ATOM   2228  H   LEU A 145      12.618  -5.744  -8.479  1.00 87.90           H  
ATOM   2229  CA  LEU A 145      12.014  -7.714  -9.030  1.00 87.90           C  
ATOM   2230  HA  LEU A 145      12.112  -8.158 -10.020  1.00 87.90           H  
ATOM   2231  C   LEU A 145      10.638  -8.115  -8.529  1.00 87.90           C  
ATOM   2232  CB  LEU A 145      13.074  -8.349  -8.112  1.00 87.90           C  
ATOM   2233  HB2 LEU A 145      13.085  -7.821  -7.158  1.00 87.90           H  
ATOM   2234  HB3 LEU A 145      12.764  -9.371  -7.893  1.00 87.90           H  
ATOM   2235  O   LEU A 145       9.946  -7.422  -7.781  1.00 87.90           O  
ATOM   2236  CG  LEU A 145      14.494  -8.434  -8.682  1.00 87.90           C  
ATOM   2237  HG  LEU A 145      14.914  -7.430  -8.740  1.00 87.90           H  
ATOM   2238  CD1 LEU A 145      15.338  -9.297  -7.738  1.00 87.90           C  
ATOM   2239 HD11 LEU A 145      15.048 -10.344  -7.825  1.00 87.90           H  
ATOM   2240 HD12 LEU A 145      15.189  -8.984  -6.705  1.00 87.90           H  
ATOM   2241 HD13 LEU A 145      16.392  -9.198  -8.001  1.00 87.90           H  
ATOM   2242  CD2 LEU A 145      14.560  -9.084 -10.067  1.00 87.90           C  
ATOM   2243 HD21 LEU A 145      14.113  -8.424 -10.810  1.00 87.90           H  
ATOM   2244 HD22 LEU A 145      15.602  -9.237 -10.347  1.00 87.90           H  
ATOM   2245 HD23 LEU A 145      14.043 -10.044 -10.066  1.00 87.90           H  
ATOM   2246  N   ASN A 146      10.319  -9.331  -8.931  1.00 87.07           N  
ATOM   2247  H   ASN A 146      10.987  -9.809  -9.520  1.00 87.07           H  
ATOM   2248  CA  ASN A 146       9.019  -9.925  -8.840  1.00 87.07           C  
ATOM   2249  HA  ASN A 146       8.361  -9.276  -8.262  1.00 87.07           H  
ATOM   2250  C   ASN A 146       9.192 -11.268  -8.109  1.00 87.07           C  
ATOM   2251  CB  ASN A 146       8.535  -9.967 -10.304  1.00 87.07           C  
ATOM   2252  HB2 ASN A 146       7.693 -10.637 -10.477  1.00 87.07           H  
ATOM   2253  HB3 ASN A 146       9.347 -10.337 -10.930  1.00 87.07           H  
ATOM   2254  O   ASN A 146       9.720 -12.220  -8.676  1.00 87.07           O  
ATOM   2255  CG  ASN A 146       8.146  -8.584 -10.792  1.00 87.07           C  
ATOM   2256  ND2 ASN A 146       8.485  -8.245 -12.006  1.00 87.07           N  
ATOM   2257 HD21 ASN A 146       8.464  -7.266 -12.253  1.00 87.07           H  
ATOM   2258 HD22 ASN A 146       8.803  -8.973 -12.629  1.00 87.07           H  
ATOM   2259  OD1 ASN A 146       7.467  -7.823 -10.123  1.00 87.07           O  
ATOM   2260  N   LEU A 147       8.758 -11.332  -6.844  1.00 89.71           N  
ATOM   2261  H   LEU A 147       8.339 -10.500  -6.454  1.00 89.71           H  
ATOM   2262  CA  LEU A 147       8.969 -12.420  -5.893  1.00 89.71           C  
ATOM   2263  HA  LEU A 147       9.560 -13.204  -6.366  1.00 89.71           H  
ATOM   2264  C   LEU A 147       7.654 -13.042  -5.376  1.00 89.71           C  
ATOM   2265  CB  LEU A 147       9.777 -11.848  -4.716  1.00 89.71           C  
ATOM   2266  HB2 LEU A 147      10.060 -12.664  -4.052  1.00 89.71           H  
ATOM   2267  HB3 LEU A 147       9.126 -11.176  -4.157  1.00 89.71           H  
ATOM   2268  O   LEU A 147       6.842 -12.397  -4.709  1.00 89.71           O  
ATOM   2269  CG  LEU A 147      11.036 -11.060  -5.126  1.00 89.71           C  
ATOM   2270  HG  LEU A 147      10.796 -10.288  -5.858  1.00 89.71           H  
ATOM   2271  CD1 LEU A 147      11.583 -10.335  -3.911  1.00 89.71           C  
ATOM   2272 HD11 LEU A 147      10.813  -9.673  -3.512  1.00 89.71           H  
ATOM   2273 HD12 LEU A 147      11.881 -11.057  -3.150  1.00 89.71           H  
ATOM   2274 HD13 LEU A 147      12.432  -9.725  -4.219  1.00 89.71           H  
ATOM   2275  CD2 LEU A 147      12.118 -11.965  -5.710  1.00 89.71           C  
ATOM   2276 HD21 LEU A 147      13.001 -11.373  -5.951  1.00 89.71           H  
ATOM   2277 HD22 LEU A 147      12.389 -12.736  -4.988  1.00 89.71           H  
ATOM   2278 HD23 LEU A 147      11.755 -12.438  -6.623  1.00 89.71           H  
ATOM   2279  N   LYS A 148       7.476 -14.340  -5.613  1.00 89.41           N  
ATOM   2280  H   LYS A 148       8.187 -14.808  -6.156  1.00 89.41           H  
ATOM   2281  CA  LYS A 148       6.521 -15.193  -4.899  1.00 89.41           C  
ATOM   2282  HA  LYS A 148       5.566 -14.678  -4.794  1.00 89.41           H  
ATOM   2283  C   LYS A 148       7.085 -15.481  -3.505  1.00 89.41           C  
ATOM   2284  CB  LYS A 148       6.330 -16.451  -5.755  1.00 89.41           C  
ATOM   2285  HB2 LYS A 148       7.311 -16.890  -5.937  1.00 89.41           H  
ATOM   2286  HB3 LYS A 148       5.929 -16.145  -6.721  1.00 89.41           H  
ATOM   2287  O   LYS A 148       8.175 -16.038  -3.381  1.00 89.41           O  
ATOM   2288  CG  LYS A 148       5.412 -17.540  -5.189  1.00 89.41           C  
ATOM   2289  HG2 LYS A 148       4.435 -17.116  -4.956  1.00 89.41           H  
ATOM   2290  HG3 LYS A 148       5.864 -17.959  -4.290  1.00 89.41           H  
ATOM   2291  CD  LYS A 148       5.267 -18.626  -6.269  1.00 89.41           C  
ATOM   2292  HD2 LYS A 148       4.473 -18.348  -6.961  1.00 89.41           H  
ATOM   2293  HD3 LYS A 148       6.194 -18.660  -6.842  1.00 89.41           H  
ATOM   2294  CE  LYS A 148       5.003 -20.029  -5.711  1.00 89.41           C  
ATOM   2295  HE2 LYS A 148       3.944 -20.141  -5.481  1.00 89.41           H  
ATOM   2296  HE3 LYS A 148       5.577 -20.143  -4.792  1.00 89.41           H  
ATOM   2297  NZ  LYS A 148       5.459 -21.052  -6.685  1.00 89.41           N  
ATOM   2298  HZ1 LYS A 148       4.979 -20.980  -7.571  1.00 89.41           H  
ATOM   2299  HZ2 LYS A 148       5.412 -21.993  -6.322  1.00 89.41           H  
ATOM   2300  HZ3 LYS A 148       6.430 -20.884  -6.907  1.00 89.41           H  
ATOM   2301  N   CYS A 149       6.356 -15.089  -2.462  1.00 93.55           N  
ATOM   2302  H   CYS A 149       5.474 -14.631  -2.637  1.00 93.55           H  
ATOM   2303  CA  CYS A 149       6.800 -15.138  -1.070  1.00 93.55           C  
ATOM   2304  HA  CYS A 149       7.854 -15.411  -1.024  1.00 93.55           H  
ATOM   2305  C   CYS A 149       5.985 -16.176  -0.290  1.00 93.55           C  
ATOM   2306  CB  CYS A 149       6.648 -13.742  -0.450  1.00 93.55           C  
ATOM   2307  HB2 CYS A 149       6.926 -13.775   0.603  1.00 93.55           H  
ATOM   2308  HB3 CYS A 149       5.604 -13.438  -0.529  1.00 93.55           H  
ATOM   2309  O   CYS A 149       4.826 -15.941   0.049  1.00 93.55           O  
ATOM   2310  SG  CYS A 149       7.688 -12.536  -1.313  1.00 93.55           S  
ATOM   2311  HG  CYS A 149       6.825 -11.516  -1.283  1.00 93.55           H  
ATOM   2312  N   SER A 150       6.586 -17.323   0.028  1.00 96.23           N  
ATOM   2313  H   SER A 150       7.572 -17.416  -0.174  1.00 96.23           H  
ATOM   2314  CA  SER A 150       5.915 -18.355   0.839  1.00 96.23           C  
ATOM   2315  HA  SER A 150       4.849 -18.366   0.611  1.00 96.23           H  
ATOM   2316  C   SER A 150       6.082 -18.040   2.326  1.00 96.23           C  
ATOM   2317  CB  SER A 150       6.463 -19.745   0.518  1.00 96.23           C  
ATOM   2318  HB2 SER A 150       7.506 -19.804   0.829  1.00 96.23           H  
ATOM   2319  HB3 SER A 150       5.891 -20.497   1.062  1.00 96.23           H  
ATOM   2320  O   SER A 150       7.215 -17.890   2.786  1.00 96.23           O  
ATOM   2321  OG  SER A 150       6.371 -19.999  -0.872  1.00 96.23           O  
ATOM   2322  HG  SER A 150       6.702 -19.231  -1.344  1.00 96.23           H  
ATOM   2323  N   LEU A 151       4.986 -17.922   3.083  1.00 97.61           N  
ATOM   2324  H   LEU A 151       4.081 -18.081   2.664  1.00 97.61           H  
ATOM   2325  CA  LEU A 151       5.020 -17.535   4.498  1.00 97.61           C  
ATOM   2326  HA  LEU A 151       5.777 -16.762   4.632  1.00 97.61           H  
ATOM   2327  C   LEU A 151       5.430 -18.722   5.386  1.00 97.61           C  
ATOM   2328  CB  LEU A 151       3.660 -16.938   4.921  1.00 97.61           C  
ATOM   2329  HB2 LEU A 151       2.898 -17.713   4.839  1.00 97.61           H  
ATOM   2330  HB3 LEU A 151       3.735 -16.665   5.974  1.00 97.61           H  
ATOM   2331  O   LEU A 151       4.649 -19.644   5.603  1.00 97.61           O  
ATOM   2332  CG  LEU A 151       3.164 -15.707   4.132  1.00 97.61           C  
ATOM   2333  HG  LEU A 151       2.803 -16.013   3.150  1.00 97.61           H  
ATOM   2334  CD1 LEU A 151       2.013 -15.037   4.879  1.00 97.61           C  
ATOM   2335 HD11 LEU A 151       2.352 -14.664   5.846  1.00 97.61           H  
ATOM   2336 HD12 LEU A 151       1.221 -15.767   5.043  1.00 97.61           H  
ATOM   2337 HD13 LEU A 151       1.613 -14.218   4.282  1.00 97.61           H  
ATOM   2338  CD2 LEU A 151       4.243 -14.644   3.927  1.00 97.61           C  
ATOM   2339 HD21 LEU A 151       4.807 -14.500   4.849  1.00 97.61           H  
ATOM   2340 HD22 LEU A 151       4.904 -14.974   3.125  1.00 97.61           H  
ATOM   2341 HD23 LEU A 151       3.790 -13.699   3.630  1.00 97.61           H  
ATOM   2342  N   LEU A 152       6.655 -18.702   5.919  1.00 98.19           N  
ATOM   2343  H   LEU A 152       7.244 -17.907   5.718  1.00 98.19           H  
ATOM   2344  CA  LEU A 152       7.238 -19.835   6.653  1.00 98.19           C  
ATOM   2345  HA  LEU A 152       6.860 -20.767   6.234  1.00 98.19           H  
ATOM   2346  C   LEU A 152       6.898 -19.850   8.144  1.00 98.19           C  
ATOM   2347  CB  LEU A 152       8.769 -19.811   6.522  1.00 98.19           C  
ATOM   2348  HB2 LEU A 152       9.145 -18.898   6.985  1.00 98.19           H  
ATOM   2349  HB3 LEU A 152       9.164 -20.655   7.088  1.00 98.19           H  
ATOM   2350  O   LEU A 152       6.627 -20.904   8.708  1.00 98.19           O  
ATOM   2351  CG  LEU A 152       9.333 -19.886   5.098  1.00 98.19           C  
ATOM   2352  HG  LEU A 152       9.025 -19.007   4.532  1.00 98.19           H  
ATOM   2353  CD1 LEU A 152      10.854 -19.878   5.219  1.00 98.19           C  
ATOM   2354 HD11 LEU A 152      11.194 -18.946   5.670  1.00 98.19           H  
ATOM   2355 HD12 LEU A 152      11.285 -19.956   4.221  1.00 98.19           H  
ATOM   2356 HD13 LEU A 152      11.199 -20.725   5.812  1.00 98.19           H  
ATOM   2357  CD2 LEU A 152       8.890 -21.145   4.355  1.00 98.19           C  
ATOM   2358 HD21 LEU A 152       7.815 -21.111   4.180  1.00 98.19           H  
ATOM   2359 HD22 LEU A 152       9.388 -21.188   3.386  1.00 98.19           H  
ATOM   2360 HD23 LEU A 152       9.143 -22.035   4.931  1.00 98.19           H  
ATOM   2361  N   SER A 153       7.017 -18.698   8.807  1.00 98.26           N  
ATOM   2362  H   SER A 153       7.224 -17.863   8.278  1.00 98.26           H  
ATOM   2363  CA  SER A 153       6.804 -18.573  10.254  1.00 98.26           C  
ATOM   2364  HA  SER A 153       5.939 -19.180  10.521  1.00 98.26           H  
ATOM   2365  C   SER A 153       6.521 -17.131  10.659  1.00 98.26           C  
ATOM   2366  CB  SER A 153       7.995 -19.115  11.057  1.00 98.26           C  
ATOM   2367  HB2 SER A 153       7.830 -18.926  12.118  1.00 98.26           H  
ATOM   2368  HB3 SER A 153       8.060 -20.193  10.908  1.00 98.26           H  
ATOM   2369  O   SER A 153       7.072 -16.191  10.077  1.00 98.26           O  
ATOM   2370  OG  SER A 153       9.215 -18.520  10.654  1.00 98.26           O  
ATOM   2371  HG  SER A 153       9.363 -18.792   9.745  1.00 98.26           H  
ATOM   2372  N   LYS A 154       5.653 -16.938  11.653  1.00 97.10           N  
ATOM   2373  H   LYS A 154       5.203 -17.754  12.042  1.00 97.10           H  
ATOM   2374  CA  LYS A 154       5.207 -15.618  12.101  1.00 97.10           C  
ATOM   2375  HA  LYS A 154       5.069 -15.006  11.210  1.00 97.10           H  
ATOM   2376  C   LYS A 154       6.255 -14.922  12.973  1.00 97.10           C  
ATOM   2377  CB  LYS A 154       3.837 -15.762  12.782  1.00 97.10           C  
ATOM   2378  HB2 LYS A 154       3.220 -16.404  12.153  1.00 97.10           H  
ATOM   2379  HB3 LYS A 154       3.947 -16.243  13.754  1.00 97.10           H  
ATOM   2380  O   LYS A 154       6.767 -15.484  13.940  1.00 97.10           O  
ATOM   2381  CG  LYS A 154       3.143 -14.401  12.939  1.00 97.10           C  
ATOM   2382  HG2 LYS A 154       3.537 -13.881  13.812  1.00 97.10           H  
ATOM   2383  HG3 LYS A 154       3.353 -13.803  12.052  1.00 97.10           H  
ATOM   2384  CD  LYS A 154       1.620 -14.539  13.047  1.00 97.10           C  
ATOM   2385  HD2 LYS A 154       1.280 -15.178  12.231  1.00 97.10           H  
ATOM   2386  HD3 LYS A 154       1.347 -15.000  13.996  1.00 97.10           H  
ATOM   2387  CE  LYS A 154       0.974 -13.152  12.908  1.00 97.10           C  
ATOM   2388  HE2 LYS A 154       0.897 -12.690  13.892  1.00 97.10           H  
ATOM   2389  HE3 LYS A 154       1.640 -12.533  12.306  1.00 97.10           H  
ATOM   2390  NZ  LYS A 154      -0.350 -13.218  12.231  1.00 97.10           N  
ATOM   2391  HZ1 LYS A 154      -1.003 -13.801  12.734  1.00 97.10           H  
ATOM   2392  HZ2 LYS A 154      -0.245 -13.605  11.304  1.00 97.10           H  
ATOM   2393  HZ3 LYS A 154      -0.748 -12.299  12.103  1.00 97.10           H  
ATOM   2394  N   THR A 155       6.534 -13.660  12.664  1.00 96.70           N  
ATOM   2395  H   THR A 155       6.018 -13.244  11.902  1.00 96.70           H  
ATOM   2396  CA  THR A 155       7.355 -12.754  13.483  1.00 96.70           C  
ATOM   2397  HA  THR A 155       7.866 -13.351  14.238  1.00 96.70           H  
ATOM   2398  C   THR A 155       6.453 -11.752  14.220  1.00 96.70           C  
ATOM   2399  CB  THR A 155       8.455 -12.043  12.662  1.00 96.70           C  
ATOM   2400  HB  THR A 155       9.242 -11.740  13.353  1.00 96.70           H  
ATOM   2401  O   THR A 155       5.258 -11.663  13.925  1.00 96.70           O  
ATOM   2402  CG2 THR A 155       9.103 -12.953  11.620  1.00 96.70           C  
ATOM   2403 HG21 THR A 155       9.359 -13.910  12.075  1.00 96.70           H  
ATOM   2404 HG22 THR A 155       8.412 -13.119  10.794  1.00 96.70           H  
ATOM   2405 HG23 THR A 155      10.013 -12.490  11.240  1.00 96.70           H  
ATOM   2406  OG1 THR A 155       7.977 -10.875  12.034  1.00 96.70           O  
ATOM   2407  HG1 THR A 155       8.741 -10.461  11.626  1.00 96.70           H  
ATOM   2408  N   PRO A 156       6.974 -10.955  15.175  1.00 93.32           N  
ATOM   2409  CA  PRO A 156       6.164  -9.968  15.894  1.00 93.32           C  
ATOM   2410  HA  PRO A 156       5.380 -10.499  16.434  1.00 93.32           H  
ATOM   2411  C   PRO A 156       5.494  -8.896  15.015  1.00 93.32           C  
ATOM   2412  CB  PRO A 156       7.118  -9.324  16.906  1.00 93.32           C  
ATOM   2413  HB2 PRO A 156       6.601  -9.050  17.825  1.00 93.32           H  
ATOM   2414  HB3 PRO A 156       7.598  -8.451  16.465  1.00 93.32           H  
ATOM   2415  O   PRO A 156       4.579  -8.233  15.496  1.00 93.32           O  
ATOM   2416  CG  PRO A 156       8.166 -10.410  17.147  1.00 93.32           C  
ATOM   2417  HG2 PRO A 156       7.779 -11.146  17.851  1.00 93.32           H  
ATOM   2418  HG3 PRO A 156       9.111  -9.994  17.497  1.00 93.32           H  
ATOM   2419  CD  PRO A 156       8.302 -11.040  15.764  1.00 93.32           C  
ATOM   2420  HD2 PRO A 156       9.003 -10.459  15.165  1.00 93.32           H  
ATOM   2421  HD3 PRO A 156       8.644 -12.071  15.857  1.00 93.32           H  
ATOM   2422  N   ASN A 157       5.942  -8.708  13.764  1.00 92.16           N  
ATOM   2423  H   ASN A 157       6.654  -9.334  13.417  1.00 92.16           H  
ATOM   2424  CA  ASN A 157       5.470  -7.651  12.856  1.00 92.16           C  
ATOM   2425  HA  ASN A 157       4.580  -7.186  13.280  1.00 92.16           H  
ATOM   2426  C   ASN A 157       5.064  -8.166  11.455  1.00 92.16           C  
ATOM   2427  CB  ASN A 157       6.564  -6.573  12.725  1.00 92.16           C  
ATOM   2428  HB2 ASN A 157       7.410  -6.998  12.185  1.00 92.16           H  
ATOM   2429  HB3 ASN A 157       6.177  -5.743  12.134  1.00 92.16           H  
ATOM   2430  O   ASN A 157       4.856  -7.355  10.549  1.00 92.16           O  
ATOM   2431  CG  ASN A 157       7.045  -6.001  14.045  1.00 92.16           C  
ATOM   2432  ND2 ASN A 157       8.301  -6.199  14.374  1.00 92.16           N  
ATOM   2433 HD21 ASN A 157       8.904  -6.726  13.758  1.00 92.16           H  
ATOM   2434 HD22 ASN A 157       8.602  -5.798  15.250  1.00 92.16           H  
ATOM   2435  OD1 ASN A 157       6.330  -5.353  14.790  1.00 92.16           O  
ATOM   2436  N   GLY A 158       5.024  -9.487  11.245  1.00 96.90           N  
ATOM   2437  H   GLY A 158       5.188 -10.119  12.015  1.00 96.90           H  
ATOM   2438  CA  GLY A 158       4.875 -10.080   9.916  1.00 96.90           C  
ATOM   2439  HA2 GLY A 158       5.463  -9.493   9.211  1.00 96.90           H  
ATOM   2440  HA3 GLY A 158       3.831 -10.033   9.606  1.00 96.90           H  
ATOM   2441  C   GLY A 158       5.330 -11.539   9.864  1.00 96.90           C  
ATOM   2442  O   GLY A 158       4.975 -12.312  10.752  1.00 96.90           O  
ATOM   2443  N   PHE A 159       6.087 -11.930   8.835  1.00 98.54           N  
ATOM   2444  H   PHE A 159       6.379 -11.233   8.165  1.00 98.54           H  
ATOM   2445  CA  PHE A 159       6.488 -13.323   8.589  1.00 98.54           C  
ATOM   2446  HA  PHE A 159       6.461 -13.876   9.527  1.00 98.54           H  
ATOM   2447  C   PHE A 159       7.906 -13.448   8.015  1.00 98.54           C  
ATOM   2448  CB  PHE A 159       5.500 -13.984   7.616  1.00 98.54           C  
ATOM   2449  HB2 PHE A 159       5.897 -14.953   7.314  1.00 98.54           H  
ATOM   2450  HB3 PHE A 159       5.432 -13.369   6.719  1.00 98.54           H  
ATOM   2451  O   PHE A 159       8.337 -12.615   7.217  1.00 98.54           O  
ATOM   2452  CG  PHE A 159       4.106 -14.201   8.168  1.00 98.54           C  
ATOM   2453  CD1 PHE A 159       3.766 -15.432   8.757  1.00 98.54           C  
ATOM   2454  HD1 PHE A 159       4.494 -16.227   8.813  1.00 98.54           H  
ATOM   2455  CD2 PHE A 159       3.135 -13.186   8.062  1.00 98.54           C  
ATOM   2456  HD2 PHE A 159       3.384 -12.252   7.581  1.00 98.54           H  
ATOM   2457  CE1 PHE A 159       2.465 -15.646   9.242  1.00 98.54           C  
ATOM   2458  HE1 PHE A 159       2.201 -16.607   9.658  1.00 98.54           H  
ATOM   2459  CE2 PHE A 159       1.834 -13.400   8.550  1.00 98.54           C  
ATOM   2460  HE2 PHE A 159       1.081 -12.635   8.430  1.00 98.54           H  
ATOM   2461  CZ  PHE A 159       1.501 -14.632   9.136  1.00 98.54           C  
ATOM   2462  HZ  PHE A 159       0.490 -14.822   9.465  1.00 98.54           H  
ATOM   2463  N   LYS A 160       8.610 -14.534   8.356  1.00 98.72           N  
ATOM   2464  H   LYS A 160       8.168 -15.186   8.988  1.00 98.72           H  
ATOM   2465  CA  LYS A 160       9.755 -15.021   7.572  1.00 98.72           C  
ATOM   2466  HA  LYS A 160      10.368 -14.174   7.263  1.00 98.72           H  
ATOM   2467  C   LYS A 160       9.261 -15.679   6.290  1.00 98.72           C  
ATOM   2468  CB  LYS A 160      10.610 -16.016   8.375  1.00 98.72           C  
ATOM   2469  HB2 LYS A 160       9.978 -16.838   8.710  1.00 98.72           H  
ATOM   2470  HB3 LYS A 160      11.367 -16.434   7.711  1.00 98.72           H  
ATOM   2471  O   LYS A 160       8.238 -16.364   6.316  1.00 98.72           O  
ATOM   2472  CG  LYS A 160      11.328 -15.412   9.589  1.00 98.72           C  
ATOM   2473  HG2 LYS A 160      11.992 -16.171  10.002  1.00 98.72           H  
ATOM   2474  HG3 LYS A 160      10.596 -15.145  10.351  1.00 98.72           H  
ATOM   2475  CD  LYS A 160      12.146 -14.170   9.209  1.00 98.72           C  
ATOM   2476  HD2 LYS A 160      11.464 -13.341   9.024  1.00 98.72           H  
ATOM   2477  HD3 LYS A 160      12.711 -14.376   8.300  1.00 98.72           H  
ATOM   2478  CE  LYS A 160      13.114 -13.788  10.325  1.00 98.72           C  
ATOM   2479  HE2 LYS A 160      12.553 -13.659  11.251  1.00 98.72           H  
ATOM   2480  HE3 LYS A 160      13.824 -14.604  10.456  1.00 98.72           H  
ATOM   2481  NZ  LYS A 160      13.823 -12.534   9.987  1.00 98.72           N  
ATOM   2482  HZ1 LYS A 160      13.184 -11.754  10.051  1.00 98.72           H  
ATOM   2483  HZ2 LYS A 160      14.178 -12.563   9.041  1.00 98.72           H  
ATOM   2484  HZ3 LYS A 160      14.569 -12.337  10.638  1.00 98.72           H  
ATOM   2485  N   VAL A 161       9.989 -15.480   5.195  1.00 98.47           N  
ATOM   2486  H   VAL A 161      10.837 -14.937   5.267  1.00 98.47           H  
ATOM   2487  CA  VAL A 161       9.594 -15.940   3.856  1.00 98.47           C  
ATOM   2488  HA  VAL A 161       8.843 -16.721   3.972  1.00 98.47           H  
ATOM   2489  C   VAL A 161      10.753 -16.563   3.091  1.00 98.47           C  
ATOM   2490  CB  VAL A 161       8.967 -14.803   3.018  1.00 98.47           C  
ATOM   2491  HB  VAL A 161       8.719 -15.199   2.033  1.00 98.47           H  
ATOM   2492  O   VAL A 161      11.880 -16.087   3.207  1.00 98.47           O  
ATOM   2493  CG1 VAL A 161       7.671 -14.315   3.663  1.00 98.47           C  
ATOM   2494 HG11 VAL A 161       7.877 -13.818   4.611  1.00 98.47           H  
ATOM   2495 HG12 VAL A 161       7.030 -15.178   3.845  1.00 98.47           H  
ATOM   2496 HG13 VAL A 161       7.160 -13.624   2.993  1.00 98.47           H  
ATOM   2497  CG2 VAL A 161       9.868 -13.574   2.832  1.00 98.47           C  
ATOM   2498 HG21 VAL A 161      10.800 -13.861   2.345  1.00 98.47           H  
ATOM   2499 HG22 VAL A 161       9.361 -12.846   2.198  1.00 98.47           H  
ATOM   2500 HG23 VAL A 161      10.088 -13.112   3.794  1.00 98.47           H  
ATOM   2501  N   THR A 162      10.465 -17.568   2.264  1.00 98.41           N  
ATOM   2502  H   THR A 162       9.527 -17.944   2.273  1.00 98.41           H  
ATOM   2503  CA  THR A 162      11.293 -17.915   1.094  1.00 98.41           C  
ATOM   2504  HA  THR A 162      12.324 -17.610   1.277  1.00 98.41           H  
ATOM   2505  C   THR A 162      10.804 -17.162  -0.134  1.00 98.41           C  
ATOM   2506  CB  THR A 162      11.303 -19.416   0.767  1.00 98.41           C  
ATOM   2507  HB  THR A 162      11.530 -19.551  -0.291  1.00 98.41           H  
ATOM   2508  O   THR A 162       9.602 -16.921  -0.279  1.00 98.41           O  
ATOM   2509  CG2 THR A 162      12.382 -20.161   1.546  1.00 98.41           C  
ATOM   2510 HG21 THR A 162      12.139 -21.222   1.614  1.00 98.41           H  
ATOM   2511 HG22 THR A 162      13.335 -20.048   1.029  1.00 98.41           H  
ATOM   2512 HG23 THR A 162      12.499 -19.739   2.544  1.00 98.41           H  
ATOM   2513  OG1 THR A 162      10.048 -20.010   1.012  1.00 98.41           O  
ATOM   2514  HG1 THR A 162       9.563 -20.020   0.183  1.00 98.41           H  
ATOM   2515  N   LEU A 163      11.741 -16.822  -1.017  1.00 97.02           N  
ATOM   2516  H   LEU A 163      12.700 -17.065  -0.813  1.00 97.02           H  
ATOM   2517  CA  LEU A 163      11.531 -15.977  -2.188  1.00 97.02           C  
ATOM   2518  HA  LEU A 163      10.491 -15.653  -2.230  1.00 97.02           H  
ATOM   2519  C   LEU A 163      11.834 -16.747  -3.477  1.00 97.02           C  
ATOM   2520  CB  LEU A 163      12.434 -14.737  -2.060  1.00 97.02           C  
ATOM   2521  HB2 LEU A 163      13.472 -15.067  -2.085  1.00 97.02           H  
ATOM   2522  HB3 LEU A 163      12.267 -14.090  -2.922  1.00 97.02           H  
ATOM   2523  O   LEU A 163      12.874 -17.394  -3.595  1.00 97.02           O  
ATOM   2524  CG  LEU A 163      12.221 -13.922  -0.773  1.00 97.02           C  
ATOM   2525  HG  LEU A 163      12.351 -14.555   0.105  1.00 97.02           H  
ATOM   2526  CD1 LEU A 163      13.250 -12.805  -0.684  1.00 97.02           C  
ATOM   2527 HD11 LEU A 163      13.091 -12.255   0.243  1.00 97.02           H  
ATOM   2528 HD12 LEU A 163      14.252 -13.233  -0.672  1.00 97.02           H  
ATOM   2529 HD13 LEU A 163      13.160 -12.135  -1.538  1.00 97.02           H  
ATOM   2530  CD2 LEU A 163      10.833 -13.294  -0.724  1.00 97.02           C  
ATOM   2531 HD21 LEU A 163      10.079 -14.078  -0.656  1.00 97.02           H  
ATOM   2532 HD22 LEU A 163      10.659 -12.700  -1.622  1.00 97.02           H  
ATOM   2533 HD23 LEU A 163      10.742 -12.650   0.151  1.00 97.02           H  
ATOM   2534  N   GLU A 164      10.946 -16.643  -4.457  1.00 93.02           N  
ATOM   2535  H   GLU A 164      10.074 -16.173  -4.260  1.00 93.02           H  
ATOM   2536  CA  GLU A 164      11.064 -17.274  -5.776  1.00 93.02           C  
ATOM   2537  HA  GLU A 164      12.080 -17.630  -5.945  1.00 93.02           H  
ATOM   2538  C   GLU A 164      10.732 -16.229  -6.848  1.00 93.02           C  
ATOM   2539  CB  GLU A 164      10.118 -18.486  -5.785  1.00 93.02           C  
ATOM   2540  HB2 GLU A 164      10.416 -19.144  -4.969  1.00 93.02           H  
ATOM   2541  HB3 GLU A 164       9.106 -18.143  -5.571  1.00 93.02           H  
ATOM   2542  O   GLU A 164       9.659 -15.624  -6.805  1.00 93.02           O  
ATOM   2543  CG  GLU A 164      10.089 -19.314  -7.074  1.00 93.02           C  
ATOM   2544  HG2 GLU A 164      11.082 -19.723  -7.260  1.00 93.02           H  
ATOM   2545  HG3 GLU A 164       9.809 -18.677  -7.912  1.00 93.02           H  
ATOM   2546  CD  GLU A 164       9.065 -20.448  -6.899  1.00 93.02           C  
ATOM   2547  OE1 GLU A 164       7.926 -20.310  -7.403  1.00 93.02           O  
ATOM   2548  OE2 GLU A 164       9.337 -21.398  -6.134  1.00 93.02           O  
ATOM   2549  N   ASN A 165      11.650 -15.954  -7.778  1.00 89.11           N  
ATOM   2550  H   ASN A 165      12.498 -16.502  -7.815  1.00 89.11           H  
ATOM   2551  CA  ASN A 165      11.386 -15.013  -8.860  1.00 89.11           C  
ATOM   2552  HA  ASN A 165      10.873 -14.159  -8.416  1.00 89.11           H  
ATOM   2553  C   ASN A 165      10.441 -15.643  -9.886  1.00 89.11           C  
ATOM   2554  CB  ASN A 165      12.676 -14.494  -9.513  1.00 89.11           C  
ATOM   2555  HB2 ASN A 165      13.213 -13.848  -8.818  1.00 89.11           H  
ATOM   2556  HB3 ASN A 165      13.311 -15.339  -9.779  1.00 89.11           H  
ATOM   2557  O   ASN A 165      10.709 -16.729 -10.388  1.00 89.11           O  
ATOM   2558  CG  ASN A 165      12.351 -13.713 -10.778  1.00 89.11           C  
ATOM   2559  ND2 ASN A 165      11.677 -12.596 -10.666  1.00 89.11           N  
ATOM   2560 HD21 ASN A 165      11.241 -12.269 -11.516  1.00 89.11           H  
ATOM   2561 HD22 ASN A 165      11.232 -12.365  -9.789  1.00 89.11           H  
ATOM   2562  OD1 ASN A 165      12.622 -14.147 -11.883  1.00 89.11           O  
ATOM   2563  N   VAL A 166       9.358 -14.950 -10.228  1.00 82.32           N  
ATOM   2564  H   VAL A 166       9.219 -14.034  -9.826  1.00 82.32           H  
ATOM   2565  CA  VAL A 166       8.262 -15.564 -10.992  1.00 82.32           C  
ATOM   2566  HA  VAL A 166       8.166 -16.601 -10.669  1.00 82.32           H  
ATOM   2567  C   VAL A 166       8.534 -15.637 -12.492  1.00 82.32           C  
ATOM   2568  CB  VAL A 166       6.934 -14.872 -10.667  1.00 82.32           C  
ATOM   2569  HB  VAL A 166       7.005 -13.814 -10.921  1.00 82.32           H  
ATOM   2570  O   VAL A 166       8.083 -16.577 -13.134  1.00 82.32           O  
ATOM   2571  CG1 VAL A 166       5.738 -15.495 -11.399  1.00 82.32           C  
ATOM   2572 HG11 VAL A 166       5.817 -15.304 -12.470  1.00 82.32           H  
ATOM   2573 HG12 VAL A 166       5.716 -16.572 -11.233  1.00 82.32           H  
ATOM   2574 HG13 VAL A 166       4.804 -15.057 -11.049  1.00 82.32           H  
ATOM   2575  CG2 VAL A 166       6.679 -15.016  -9.165  1.00 82.32           C  
ATOM   2576 HG21 VAL A 166       7.403 -14.439  -8.590  1.00 82.32           H  
ATOM   2577 HG22 VAL A 166       5.679 -14.639  -8.948  1.00 82.32           H  
ATOM   2578 HG23 VAL A 166       6.739 -16.066  -8.881  1.00 82.32           H  
ATOM   2579  N   GLU A 167       9.319 -14.724 -13.068  1.00 78.57           N  
ATOM   2580  H   GLU A 167       9.638 -13.923 -12.542  1.00 78.57           H  
ATOM   2581  CA  GLU A 167       9.695 -14.815 -14.486  1.00 78.57           C  
ATOM   2582  HA  GLU A 167       8.808 -15.076 -15.063  1.00 78.57           H  
ATOM   2583  C   GLU A 167      10.733 -15.910 -14.787  1.00 78.57           C  
ATOM   2584  CB  GLU A 167      10.222 -13.467 -15.009  1.00 78.57           C  
ATOM   2585  HB2 GLU A 167      10.476 -13.599 -16.060  1.00 78.57           H  
ATOM   2586  HB3 GLU A 167      11.141 -13.195 -14.491  1.00 78.57           H  
ATOM   2587  O   GLU A 167      10.954 -16.224 -15.957  1.00 78.57           O  
ATOM   2588  CG  GLU A 167       9.207 -12.315 -14.941  1.00 78.57           C  
ATOM   2589  HG2 GLU A 167       8.208 -12.697 -15.149  1.00 78.57           H  
ATOM   2590  HG3 GLU A 167       9.453 -11.614 -15.739  1.00 78.57           H  
ATOM   2591  CD  GLU A 167       9.205 -11.539 -13.618  1.00 78.57           C  
ATOM   2592  OE1 GLU A 167       8.556 -10.469 -13.597  1.00 78.57           O  
ATOM   2593  OE2 GLU A 167       9.854 -11.971 -12.637  1.00 78.57           O  
ATOM   2594  N   THR A 168      11.401 -16.466 -13.768  1.00 85.31           N  
ATOM   2595  H   THR A 168      11.186 -16.146 -12.835  1.00 85.31           H  
ATOM   2596  CA  THR A 168      12.501 -17.438 -13.946  1.00 85.31           C  
ATOM   2597  HA  THR A 168      12.492 -17.794 -14.975  1.00 85.31           H  
ATOM   2598  C   THR A 168      12.397 -18.699 -13.086  1.00 85.31           C  
ATOM   2599  CB  THR A 168      13.873 -16.787 -13.697  1.00 85.31           C  
ATOM   2600  HB  THR A 168      14.647 -17.533 -13.882  1.00 85.31           H  
ATOM   2601  O   THR A 168      13.251 -19.575 -13.212  1.00 85.31           O  
ATOM   2602  CG2 THR A 168      14.158 -15.589 -14.604  1.00 85.31           C  
ATOM   2603 HG21 THR A 168      14.054 -15.891 -15.646  1.00 85.31           H  
ATOM   2604 HG22 THR A 168      15.174 -15.237 -14.429  1.00 85.31           H  
ATOM   2605 HG23 THR A 168      13.458 -14.779 -14.398  1.00 85.31           H  
ATOM   2606  OG1 THR A 168      13.998 -16.347 -12.367  1.00 85.31           O  
ATOM   2607  HG1 THR A 168      13.471 -15.548 -12.285  1.00 85.31           H  
ATOM   2608  N   GLU A 169      11.404 -18.781 -12.195  1.00 85.99           N  
ATOM   2609  H   GLU A 169      10.741 -18.020 -12.164  1.00 85.99           H  
ATOM   2610  CA  GLU A 169      11.253 -19.803 -11.141  1.00 85.99           C  
ATOM   2611  HA  GLU A 169      10.456 -19.455 -10.484  1.00 85.99           H  
ATOM   2612  C   GLU A 169      12.486 -19.942 -10.214  1.00 85.99           C  
ATOM   2613  CB  GLU A 169      10.762 -21.139 -11.736  1.00 85.99           C  
ATOM   2614  HB2 GLU A 169      11.521 -21.526 -12.416  1.00 85.99           H  
ATOM   2615  HB3 GLU A 169      10.628 -21.854 -10.925  1.00 85.99           H  
ATOM   2616  O   GLU A 169      12.621 -20.900  -9.451  1.00 85.99           O  
ATOM   2617  CG  GLU A 169       9.421 -20.999 -12.485  1.00 85.99           C  
ATOM   2618  HG2 GLU A 169       9.527 -20.258 -13.277  1.00 85.99           H  
ATOM   2619  HG3 GLU A 169       8.671 -20.635 -11.783  1.00 85.99           H  
ATOM   2620  CD  GLU A 169       8.925 -22.311 -13.122  1.00 85.99           C  
ATOM   2621  OE1 GLU A 169       7.847 -22.267 -13.755  1.00 85.99           O  
ATOM   2622  OE2 GLU A 169       9.609 -23.355 -12.992  1.00 85.99           O  
ATOM   2623  N   ALA A 170      13.416 -18.980 -10.253  1.00 94.23           N  
ATOM   2624  H   ALA A 170      13.270 -18.206 -10.886  1.00 94.23           H  
ATOM   2625  CA  ALA A 170      14.669 -19.047  -9.515  1.00 94.23           C  
ATOM   2626  HA  ALA A 170      15.029 -20.075  -9.557  1.00 94.23           H  
ATOM   2627  C   ALA A 170      14.477 -18.666  -8.041  1.00 94.23           C  
ATOM   2628  CB  ALA A 170      15.711 -18.159 -10.204  1.00 94.23           C  
ATOM   2629  HB1 ALA A 170      15.813 -18.455 -11.248  1.00 94.23           H  
ATOM   2630  HB2 ALA A 170      16.673 -18.263  -9.703  1.00 94.23           H  
ATOM   2631  HB3 ALA A 170      15.397 -17.117 -10.156  1.00 94.23           H  
ATOM   2632  O   ALA A 170      13.910 -17.621  -7.721  1.00 94.23           O  
ATOM   2633  N   ASN A 171      15.013 -19.473  -7.124  1.00 96.34           N  
ATOM   2634  H   ASN A 171      15.456 -20.328  -7.428  1.00 96.34           H  
ATOM   2635  CA  ASN A 171      15.037 -19.118  -5.708  1.00 96.34           C  
ATOM   2636  HA  ASN A 171      14.024 -18.843  -5.417  1.00 96.34           H  
ATOM   2637  C   ASN A 171      15.946 -17.895  -5.463  1.00 96.34           C  
ATOM   2638  CB  ASN A 171      15.455 -20.340  -4.879  1.00 96.34           C  
ATOM   2639  HB2 ASN A 171      16.478 -20.621  -5.129  1.00 96.34           H  
ATOM   2640  HB3 ASN A 171      14.792 -21.177  -5.097  1.00 96.34           H  
ATOM   2641  O   ASN A 171      17.103 -17.879  -5.881  1.00 96.34           O  
ATOM   2642  CG  ASN A 171      15.390 -20.033  -3.397  1.00 96.34           C  
ATOM   2643  ND2 ASN A 171      14.228 -20.096  -2.796  1.00 96.34           N  
ATOM   2644 HD21 ASN A 171      14.205 -19.750  -1.847  1.00 96.34           H  
ATOM   2645 HD22 ASN A 171      13.385 -20.250  -3.331  1.00 96.34           H  
ATOM   2646  OD1 ASN A 171      16.371 -19.677  -2.770  1.00 96.34           O  
ATOM   2647  N   VAL A 172      15.417 -16.897  -4.751  1.00 95.53           N  
ATOM   2648  H   VAL A 172      14.465 -17.012  -4.436  1.00 95.53           H  
ATOM   2649  CA  VAL A 172      16.087 -15.627  -4.399  1.00 95.53           C  
ATOM   2650  HA  VAL A 172      17.038 -15.596  -4.929  1.00 95.53           H  
ATOM   2651  C   VAL A 172      16.433 -15.589  -2.897  1.00 95.53           C  
ATOM   2652  CB  VAL A 172      15.266 -14.397  -4.872  1.00 95.53           C  
ATOM   2653  HB  VAL A 172      14.492 -14.178  -4.136  1.00 95.53           H  
ATOM   2654  O   VAL A 172      16.662 -14.534  -2.315  1.00 95.53           O  
ATOM   2655  CG1 VAL A 172      16.133 -13.144  -5.065  1.00 95.53           C  
ATOM   2656 HG11 VAL A 172      15.514 -12.305  -5.384  1.00 95.53           H  
ATOM   2657 HG12 VAL A 172      16.899 -13.329  -5.818  1.00 95.53           H  
ATOM   2658 HG13 VAL A 172      16.621 -12.862  -4.132  1.00 95.53           H  
ATOM   2659  CG2 VAL A 172      14.573 -14.636  -6.224  1.00 95.53           C  
ATOM   2660 HG21 VAL A 172      15.296 -14.991  -6.959  1.00 95.53           H  
ATOM   2661 HG22 VAL A 172      13.783 -15.378  -6.107  1.00 95.53           H  
ATOM   2662 HG23 VAL A 172      14.120 -13.714  -6.587  1.00 95.53           H  
ATOM   2663  N   GLY A 173      16.459 -16.752  -2.239  1.00 97.58           N  
ATOM   2664  H   GLY A 173      16.282 -17.600  -2.757  1.00 97.58           H  
ATOM   2665  CA  GLY A 173      16.785 -16.898  -0.822  1.00 97.58           C  
ATOM   2666  HA2 GLY A 173      17.154 -17.908  -0.648  1.00 97.58           H  
ATOM   2667  HA3 GLY A 173      17.586 -16.203  -0.572  1.00 97.58           H  
ATOM   2668  C   GLY A 173      15.606 -16.661   0.126  1.00 97.58           C  
ATOM   2669  O   GLY A 173      14.483 -17.116  -0.111  1.00 97.58           O  
ATOM   2670  N   GLU A 174      15.893 -15.987   1.240  1.00 98.40           N  
ATOM   2671  H   GLU A 174      16.802 -15.552   1.309  1.00 98.40           H  
ATOM   2672  CA  GLU A 174      14.980 -15.767   2.365  1.00 98.40           C  
ATOM   2673  HA  GLU A 174      13.984 -16.110   2.087  1.00 98.40           H  
ATOM   2674  C   GLU A 174      14.874 -14.280   2.735  1.00 98.40           C  
ATOM   2675  CB  GLU A 174      15.437 -16.559   3.605  1.00 98.40           C  
ATOM   2676  HB2 GLU A 174      16.474 -16.305   3.826  1.00 98.40           H  
ATOM   2677  HB3 GLU A 174      14.824 -16.245   4.450  1.00 98.40           H  
ATOM   2678  O   GLU A 174      15.767 -13.479   2.455  1.00 98.40           O  
ATOM   2679  CG  GLU A 174      15.304 -18.084   3.471  1.00 98.40           C  
ATOM   2680  HG2 GLU A 174      14.265 -18.319   3.241  1.00 98.40           H  
ATOM   2681  HG3 GLU A 174      15.921 -18.422   2.638  1.00 98.40           H  
ATOM   2682  CD  GLU A 174      15.720 -18.839   4.751  1.00 98.40           C  
ATOM   2683  OE1 GLU A 174      15.870 -20.078   4.664  1.00 98.40           O  
ATOM   2684  OE2 GLU A 174      15.885 -18.192   5.815  1.00 98.40           O  
ATOM   2685  N   GLY A 175      13.795 -13.916   3.429  1.00 98.40           N  
ATOM   2686  H   GLY A 175      13.099 -14.622   3.625  1.00 98.40           H  
ATOM   2687  CA  GLY A 175      13.582 -12.563   3.934  1.00 98.40           C  
ATOM   2688  HA2 GLY A 175      14.533 -12.131   4.244  1.00 98.40           H  
ATOM   2689  HA3 GLY A 175      13.184 -11.952   3.124  1.00 98.40           H  
ATOM   2690  C   GLY A 175      12.609 -12.481   5.108  1.00 98.40           C  
ATOM   2691  O   GLY A 175      12.163 -13.485   5.668  1.00 98.40           O  
ATOM   2692  N   GLU A 176      12.254 -11.253   5.477  1.00 98.54           N  
ATOM   2693  H   GLU A 176      12.697 -10.478   5.005  1.00 98.54           H  
ATOM   2694  CA  GLU A 176      11.132 -10.964   6.374  1.00 98.54           C  
ATOM   2695  HA  GLU A 176      10.557 -11.879   6.520  1.00 98.54           H  
ATOM   2696  C   GLU A 176      10.200  -9.933   5.740  1.00 98.54           C  
ATOM   2697  CB  GLU A 176      11.648 -10.512   7.747  1.00 98.54           C  
ATOM   2698  HB2 GLU A 176      12.146  -9.546   7.658  1.00 98.54           H  
ATOM   2699  HB3 GLU A 176      12.381 -11.247   8.079  1.00 98.54           H  
ATOM   2700  O   GLU A 176      10.641  -8.850   5.352  1.00 98.54           O  
ATOM   2701  CG  GLU A 176      10.521 -10.416   8.794  1.00 98.54           C  
ATOM   2702  HG2 GLU A 176       9.832  -9.624   8.504  1.00 98.54           H  
ATOM   2703  HG3 GLU A 176       9.974 -11.359   8.800  1.00 98.54           H  
ATOM   2704  CD  GLU A 176      11.024 -10.163  10.224  1.00 98.54           C  
ATOM   2705  OE1 GLU A 176      10.191  -9.806  11.089  1.00 98.54           O  
ATOM   2706  OE2 GLU A 176      12.221 -10.436  10.493  1.00 98.54           O  
ATOM   2707  N   ILE A 177       8.913 -10.267   5.655  1.00 98.37           N  
ATOM   2708  H   ILE A 177       8.621 -11.149   6.050  1.00 98.37           H  
ATOM   2709  CA  ILE A 177       7.862  -9.375   5.170  1.00 98.37           C  
ATOM   2710  HA  ILE A 177       8.346  -8.533   4.676  1.00 98.37           H  
ATOM   2711  C   ILE A 177       7.062  -8.820   6.345  1.00 98.37           C  
ATOM   2712  CB  ILE A 177       7.000 -10.073   4.103  1.00 98.37           C  
ATOM   2713  HB  ILE A 177       7.686 -10.506   3.375  1.00 98.37           H  
ATOM   2714  O   ILE A 177       6.677  -9.558   7.249  1.00 98.37           O  
ATOM   2715  CG1 ILE A 177       6.135  -9.026   3.376  1.00 98.37           C  
ATOM   2716 HG12 ILE A 177       5.309  -8.710   4.013  1.00 98.37           H  
ATOM   2717 HG13 ILE A 177       6.742  -8.153   3.136  1.00 98.37           H  
ATOM   2718  CG2 ILE A 177       6.135 -11.215   4.671  1.00 98.37           C  
ATOM   2719 HG21 ILE A 177       5.336 -10.821   5.298  1.00 98.37           H  
ATOM   2720 HG22 ILE A 177       6.751 -11.888   5.268  1.00 98.37           H  
ATOM   2721 HG23 ILE A 177       5.693 -11.796   3.861  1.00 98.37           H  
ATOM   2722  CD1 ILE A 177       5.589  -9.582   2.065  1.00 98.37           C  
ATOM   2723 HD11 ILE A 177       5.014  -8.816   1.545  1.00 98.37           H  
ATOM   2724 HD12 ILE A 177       4.939 -10.438   2.244  1.00 98.37           H  
ATOM   2725 HD13 ILE A 177       6.432  -9.885   1.443  1.00 98.37           H  
ATOM   2726  N   THR A 178       6.824  -7.511   6.346  1.00 97.61           N  
ATOM   2727  H   THR A 178       7.154  -6.979   5.553  1.00 97.61           H  
ATOM   2728  CA  THR A 178       6.140  -6.773   7.421  1.00 97.61           C  
ATOM   2729  HA  THR A 178       5.505  -7.455   7.986  1.00 97.61           H  
ATOM   2730  C   THR A 178       5.241  -5.685   6.838  1.00 97.61           C  
ATOM   2731  CB  THR A 178       7.147  -6.135   8.399  1.00 97.61           C  
ATOM   2732  HB  THR A 178       6.593  -5.597   9.169  1.00 97.61           H  
ATOM   2733  O   THR A 178       5.359  -5.333   5.665  1.00 97.61           O  
ATOM   2734  CG2 THR A 178       8.048  -7.153   9.094  1.00 97.61           C  
ATOM   2735 HG21 THR A 178       8.638  -6.655   9.864  1.00 97.61           H  
ATOM   2736 HG22 THR A 178       8.725  -7.610   8.371  1.00 97.61           H  
ATOM   2737 HG23 THR A 178       7.443  -7.933   9.556  1.00 97.61           H  
ATOM   2738  OG1 THR A 178       7.999  -5.223   7.737  1.00 97.61           O  
ATOM   2739  HG1 THR A 178       8.317  -5.665   6.947  1.00 97.61           H  
ATOM   2740  N   ARG A 179       4.347  -5.104   7.641  1.00 96.01           N  
ATOM   2741  H   ARG A 179       4.250  -5.450   8.584  1.00 96.01           H  
ATOM   2742  CA  ARG A 179       3.578  -3.915   7.234  1.00 96.01           C  
ATOM   2743  HA  ARG A 179       3.034  -4.152   6.320  1.00 96.01           H  
ATOM   2744  C   ARG A 179       4.495  -2.717   6.953  1.00 96.01           C  
ATOM   2745  CB  ARG A 179       2.573  -3.596   8.343  1.00 96.01           C  
ATOM   2746  HB2 ARG A 179       1.975  -4.487   8.532  1.00 96.01           H  
ATOM   2747  HB3 ARG A 179       3.101  -3.344   9.262  1.00 96.01           H  
ATOM   2748  O   ARG A 179       5.433  -2.482   7.712  1.00 96.01           O  
ATOM   2749  CG  ARG A 179       1.655  -2.433   7.954  1.00 96.01           C  
ATOM   2750  HG2 ARG A 179       1.328  -2.543   6.920  1.00 96.01           H  
ATOM   2751  HG3 ARG A 179       2.186  -1.487   8.063  1.00 96.01           H  
ATOM   2752  CD  ARG A 179       0.443  -2.441   8.875  1.00 96.01           C  
ATOM   2753  HD2 ARG A 179      -0.046  -3.412   8.794  1.00 96.01           H  
ATOM   2754  HD3 ARG A 179       0.780  -2.304   9.902  1.00 96.01           H  
ATOM   2755  NE  ARG A 179      -0.515  -1.387   8.518  1.00 96.01           N  
ATOM   2756  HE  ARG A 179      -0.366  -0.890   7.652  1.00 96.01           H  
ATOM   2757  NH1 ARG A 179      -2.009  -1.934  10.124  1.00 96.01           N  
ATOM   2758 HH11 ARG A 179      -2.913  -1.843  10.566  1.00 96.01           H  
ATOM   2759 HH12 ARG A 179      -1.496  -2.793  10.257  1.00 96.01           H  
ATOM   2760  NH2 ARG A 179      -2.451  -0.218   8.734  1.00 96.01           N  
ATOM   2761 HH21 ARG A 179      -3.407  -0.140   9.050  1.00 96.01           H  
ATOM   2762 HH22 ARG A 179      -2.187   0.303   7.910  1.00 96.01           H  
ATOM   2763  CZ  ARG A 179      -1.660  -1.175   9.126  1.00 96.01           C  
ATOM   2764  N   TRP A 180       4.202  -1.904   5.933  1.00 96.20           N  
ATOM   2765  H   TRP A 180       3.390  -2.097   5.364  1.00 96.20           H  
ATOM   2766  CA  TRP A 180       4.870  -0.602   5.782  1.00 96.20           C  
ATOM   2767  HA  TRP A 180       5.938  -0.740   5.950  1.00 96.20           H  
ATOM   2768  C   TRP A 180       4.349   0.378   6.839  1.00 96.20           C  
ATOM   2769  CB  TRP A 180       4.696  -0.038   4.363  1.00 96.20           C  
ATOM   2770  HB2 TRP A 180       3.629   0.048   4.160  1.00 96.20           H  
ATOM   2771  HB3 TRP A 180       5.101  -0.752   3.646  1.00 96.20           H  
ATOM   2772  O   TRP A 180       3.154   0.656   6.917  1.00 96.20           O  
ATOM   2773  CG  TRP A 180       5.328   1.305   4.088  1.00 96.20           C  
ATOM   2774  CD1 TRP A 180       6.473   1.800   4.625  1.00 96.20           C  
ATOM   2775  HD1 TRP A 180       7.101   1.278   5.332  1.00 96.20           H  
ATOM   2776  CD2 TRP A 180       4.870   2.331   3.150  1.00 96.20           C  
ATOM   2777  CE2 TRP A 180       5.773   3.432   3.189  1.00 96.20           C  
ATOM   2778  CE3 TRP A 180       3.791   2.439   2.250  1.00 96.20           C  
ATOM   2779  HE3 TRP A 180       3.084   1.624   2.189  1.00 96.20           H  
ATOM   2780  NE1 TRP A 180       6.723   3.063   4.114  1.00 96.20           N  
ATOM   2781  HE1 TRP A 180       7.540   3.620   4.320  1.00 96.20           H  
ATOM   2782  CH2 TRP A 180       4.554   4.613   1.458  1.00 96.20           C  
ATOM   2783  HH2 TRP A 180       4.447   5.456   0.792  1.00 96.20           H  
ATOM   2784  CZ2 TRP A 180       5.611   4.567   2.380  1.00 96.20           C  
ATOM   2785  HZ2 TRP A 180       6.317   5.383   2.440  1.00 96.20           H  
ATOM   2786  CZ3 TRP A 180       3.638   3.551   1.401  1.00 96.20           C  
ATOM   2787  HZ3 TRP A 180       2.824   3.575   0.691  1.00 96.20           H  
ATOM   2788  N   ILE A 181       5.250   0.910   7.666  1.00 92.76           N  
ATOM   2789  H   ILE A 181       6.209   0.602   7.592  1.00 92.76           H  
ATOM   2790  CA  ILE A 181       4.938   1.902   8.698  1.00 92.76           C  
ATOM   2791  HA  ILE A 181       3.879   2.155   8.647  1.00 92.76           H  
ATOM   2792  C   ILE A 181       5.739   3.177   8.389  1.00 92.76           C  
ATOM   2793  CB  ILE A 181       5.174   1.331  10.120  1.00 92.76           C  
ATOM   2794  HB  ILE A 181       6.240   1.151  10.256  1.00 92.76           H  
ATOM   2795  O   ILE A 181       6.816   3.377   8.956  1.00 92.76           O  
ATOM   2796  CG1 ILE A 181       4.424  -0.011  10.318  1.00 92.76           C  
ATOM   2797 HG12 ILE A 181       3.358   0.139  10.147  1.00 92.76           H  
ATOM   2798 HG13 ILE A 181       4.781  -0.731   9.582  1.00 92.76           H  
ATOM   2799  CG2 ILE A 181       4.701   2.360  11.168  1.00 92.76           C  
ATOM   2800 HG21 ILE A 181       4.962   2.023  12.171  1.00 92.76           H  
ATOM   2801 HG22 ILE A 181       5.198   3.318  11.010  1.00 92.76           H  
ATOM   2802 HG23 ILE A 181       3.623   2.504  11.091  1.00 92.76           H  
ATOM   2803  CD1 ILE A 181       4.620  -0.665  11.692  1.00 92.76           C  
ATOM   2804 HD11 ILE A 181       5.684  -0.760  11.909  1.00 92.76           H  
ATOM   2805 HD12 ILE A 181       4.134  -0.078  12.471  1.00 92.76           H  
ATOM   2806 HD13 ILE A 181       4.174  -1.660  11.680  1.00 92.76           H  
ATOM   2807  N   PRO A 182       5.257   4.039   7.473  1.00 94.98           N  
ATOM   2808  CA  PRO A 182       5.867   5.340   7.236  1.00 94.98           C  
ATOM   2809  HA  PRO A 182       6.933   5.224   7.038  1.00 94.98           H  
ATOM   2810  C   PRO A 182       5.688   6.245   8.459  1.00 94.98           C  
ATOM   2811  CB  PRO A 182       5.187   5.900   5.988  1.00 94.98           C  
ATOM   2812  HB2 PRO A 182       5.142   6.989   6.002  1.00 94.98           H  
ATOM   2813  HB3 PRO A 182       5.723   5.561   5.101  1.00 94.98           H  
ATOM   2814  O   PRO A 182       4.666   6.206   9.152  1.00 94.98           O  
ATOM   2815  CG  PRO A 182       3.800   5.259   6.032  1.00 94.98           C  
ATOM   2816  HG2 PRO A 182       3.146   5.840   6.683  1.00 94.98           H  
ATOM   2817  HG3 PRO A 182       3.367   5.162   5.036  1.00 94.98           H  
ATOM   2818  CD  PRO A 182       4.059   3.889   6.656  1.00 94.98           C  
ATOM   2819  HD2 PRO A 182       3.195   3.587   7.249  1.00 94.98           H  
ATOM   2820  HD3 PRO A 182       4.244   3.158   5.869  1.00 94.98           H  
ATOM   2821  N   GLU A 183       6.688   7.077   8.727  1.00 94.02           N  
ATOM   2822  H   GLU A 183       7.481   7.102   8.101  1.00 94.02           H  
ATOM   2823  CA  GLU A 183       6.669   8.015   9.840  1.00 94.02           C  
ATOM   2824  HA  GLU A 183       6.262   7.491  10.705  1.00 94.02           H  
ATOM   2825  C   GLU A 183       5.742   9.198   9.547  1.00 94.02           C  
ATOM   2826  CB  GLU A 183       8.087   8.471  10.213  1.00 94.02           C  
ATOM   2827  HB2 GLU A 183       8.544   9.003   9.378  1.00 94.02           H  
ATOM   2828  HB3 GLU A 183       8.010   9.152  11.060  1.00 94.02           H  
ATOM   2829  O   GLU A 183       5.737   9.762   8.452  1.00 94.02           O  
ATOM   2830  CG  GLU A 183       8.968   7.278  10.613  1.00 94.02           C  
ATOM   2831  HG2 GLU A 183       9.316   6.759   9.720  1.00 94.02           H  
ATOM   2832  HG3 GLU A 183       8.371   6.577  11.196  1.00 94.02           H  
ATOM   2833  CD  GLU A 183      10.167   7.715  11.453  1.00 94.02           C  
ATOM   2834  OE1 GLU A 183      10.296   7.270  12.620  1.00 94.02           O  
ATOM   2835  OE2 GLU A 183      11.034   8.475  10.965  1.00 94.02           O  
ATOM   2836  N   VAL A 184       4.956   9.579  10.554  1.00 93.73           N  
ATOM   2837  H   VAL A 184       5.044   9.096  11.437  1.00 93.73           H  
ATOM   2838  CA  VAL A 184       4.022  10.705  10.492  1.00 93.73           C  
ATOM   2839  HA  VAL A 184       3.998  11.100   9.476  1.00 93.73           H  
ATOM   2840  C   VAL A 184       4.531  11.804  11.420  1.00 93.73           C  
ATOM   2841  CB  VAL A 184       2.593  10.257  10.849  1.00 93.73           C  
ATOM   2842  HB  VAL A 184       2.596   9.836  11.854  1.00 93.73           H  
ATOM   2843  O   VAL A 184       4.583  11.621  12.639  1.00 93.73           O  
ATOM   2844  CG1 VAL A 184       1.614  11.432  10.814  1.00 93.73           C  
ATOM   2845 HG11 VAL A 184       0.621  11.089  11.106  1.00 93.73           H  
ATOM   2846 HG12 VAL A 184       1.573  11.855   9.810  1.00 93.73           H  
ATOM   2847 HG13 VAL A 184       1.923  12.203  11.520  1.00 93.73           H  
ATOM   2848  CG2 VAL A 184       2.059   9.182   9.889  1.00 93.73           C  
ATOM   2849 HG21 VAL A 184       2.693   8.296   9.924  1.00 93.73           H  
ATOM   2850 HG22 VAL A 184       1.046   8.899  10.173  1.00 93.73           H  
ATOM   2851 HG23 VAL A 184       2.052   9.567   8.869  1.00 93.73           H  
ATOM   2852  N   ASP A 185       4.885  12.949  10.843  1.00 91.18           N  
ATOM   2853  H   ASP A 185       4.722  13.043   9.851  1.00 91.18           H  
ATOM   2854  CA  ASP A 185       5.340  14.143  11.558  1.00 91.18           C  
ATOM   2855  HA  ASP A 185       5.922  13.835  12.427  1.00 91.18           H  
ATOM   2856  C   ASP A 185       4.124  14.927  12.071  1.00 91.18           C  
ATOM   2857  CB  ASP A 185       6.276  14.961  10.658  1.00 91.18           C  
ATOM   2858  HB2 ASP A 185       7.078  14.314  10.302  1.00 91.18           H  
ATOM   2859  HB3 ASP A 185       5.713  15.315   9.794  1.00 91.18           H  
ATOM   2860  O   ASP A 185       3.668  15.915  11.489  1.00 91.18           O  
ATOM   2861  CG  ASP A 185       6.904  16.165  11.365  1.00 91.18           C  
ATOM   2862  OD1 ASP A 185       7.039  16.115  12.610  1.00 91.18           O  
ATOM   2863  OD2 ASP A 185       7.285  17.109  10.636  1.00 91.18           O  
ATOM   2864  N   TYR A 186       3.517  14.397  13.135  1.00 86.75           N  
ATOM   2865  H   TYR A 186       3.905  13.543  13.512  1.00 86.75           H  
ATOM   2866  CA  TYR A 186       2.355  15.005  13.772  1.00 86.75           C  
ATOM   2867  HA  TYR A 186       1.565  15.051  13.022  1.00 86.75           H  
ATOM   2868  C   TYR A 186       2.684  16.422  14.270  1.00 86.75           C  
ATOM   2869  CB  TYR A 186       1.869  14.146  14.945  1.00 86.75           C  
ATOM   2870  HB2 TYR A 186       2.711  13.926  15.600  1.00 86.75           H  
ATOM   2871  HB3 TYR A 186       1.154  14.728  15.526  1.00 86.75           H  
ATOM   2872  O   TYR A 186       3.660  16.592  15.005  1.00 86.75           O  
ATOM   2873  CG  TYR A 186       1.189  12.857  14.535  1.00 86.75           C  
ATOM   2874  CD1 TYR A 186      -0.151  12.887  14.106  1.00 86.75           C  
ATOM   2875  HD1 TYR A 186      -0.678  13.828  14.043  1.00 86.75           H  
ATOM   2876  CD2 TYR A 186       1.890  11.637  14.577  1.00 86.75           C  
ATOM   2877  HD2 TYR A 186       2.932  11.621  14.864  1.00 86.75           H  
ATOM   2878  CE1 TYR A 186      -0.795  11.695  13.733  1.00 86.75           C  
ATOM   2879  HE1 TYR A 186      -1.814  11.712  13.376  1.00 86.75           H  
ATOM   2880  CE2 TYR A 186       1.248  10.441  14.205  1.00 86.75           C  
ATOM   2881  HE2 TYR A 186       1.797   9.510  14.219  1.00 86.75           H  
ATOM   2882  OH  TYR A 186      -0.725   9.330  13.394  1.00 86.75           O  
ATOM   2883  HH  TYR A 186      -0.123   8.584  13.344  1.00 86.75           H  
ATOM   2884  CZ  TYR A 186      -0.098  10.470  13.780  1.00 86.75           C  
ATOM   2885  N   PRO A 187       1.849  17.434  13.960  1.00 81.32           N  
ATOM   2886  CA  PRO A 187       2.081  18.791  14.438  1.00 81.32           C  
ATOM   2887  HA  PRO A 187       3.032  19.134  14.032  1.00 81.32           H  
ATOM   2888  C   PRO A 187       2.111  18.833  15.978  1.00 81.32           C  
ATOM   2889  CB  PRO A 187       0.945  19.640  13.857  1.00 81.32           C  
ATOM   2890  HB2 PRO A 187       1.256  20.048  12.895  1.00 81.32           H  
ATOM   2891  HB3 PRO A 187       0.643  20.442  14.531  1.00 81.32           H  
ATOM   2892  O   PRO A 187       1.385  18.064  16.622  1.00 81.32           O  
ATOM   2893  CG  PRO A 187      -0.178  18.625  13.641  1.00 81.32           C  
ATOM   2894  HG2 PRO A 187      -0.707  18.459  14.579  1.00 81.32           H  
ATOM   2895  HG3 PRO A 187      -0.867  18.942  12.858  1.00 81.32           H  
ATOM   2896  CD  PRO A 187       0.582  17.360  13.248  1.00 81.32           C  
ATOM   2897  HD2 PRO A 187       0.007  16.480  13.535  1.00 81.32           H  
ATOM   2898  HD3 PRO A 187       0.775  17.357  12.175  1.00 81.32           H  
ATOM   2899  N   PRO A 188       2.907  19.734  16.589  1.00 77.50           N  
ATOM   2900  CA  PRO A 188       2.992  19.847  18.039  1.00 77.50           C  
ATOM   2901  HA  PRO A 188       3.496  18.955  18.411  1.00 77.50           H  
ATOM   2902  C   PRO A 188       1.606  20.017  18.684  1.00 77.50           C  
ATOM   2903  CB  PRO A 188       3.882  21.066  18.310  1.00 77.50           C  
ATOM   2904  HB2 PRO A 188       3.279  21.973  18.367  1.00 77.50           H  
ATOM   2905  HB3 PRO A 188       4.470  20.943  19.220  1.00 77.50           H  
ATOM   2906  O   PRO A 188       0.827  20.847  18.211  1.00 77.50           O  
ATOM   2907  CG  PRO A 188       4.767  21.133  17.068  1.00 77.50           C  
ATOM   2908  HG2 PRO A 188       5.137  22.142  16.885  1.00 77.50           H  
ATOM   2909  HG3 PRO A 188       5.596  20.432  17.170  1.00 77.50           H  
ATOM   2910  CD  PRO A 188       3.834  20.661  15.955  1.00 77.50           C  
ATOM   2911  HD2 PRO A 188       3.280  21.508  15.549  1.00 77.50           H  
ATOM   2912  HD3 PRO A 188       4.422  20.179  15.174  1.00 77.50           H  
ATOM   2913  N   PRO A 189       1.290  19.289  19.775  1.00 67.91           N  
ATOM   2914  CA  PRO A 189       0.059  19.521  20.519  1.00 67.91           C  
ATOM   2915  HA  PRO A 189      -0.784  19.386  19.842  1.00 67.91           H  
ATOM   2916  C   PRO A 189       0.041  20.941  21.092  1.00 67.91           C  
ATOM   2917  CB  PRO A 189      -0.007  18.444  21.609  1.00 67.91           C  
ATOM   2918  HB2 PRO A 189       0.361  18.828  22.560  1.00 67.91           H  
ATOM   2919  HB3 PRO A 189      -1.024  18.072  21.733  1.00 67.91           H  
ATOM   2920  O   PRO A 189       0.916  21.275  21.907  1.00 67.91           O  
ATOM   2921  CG  PRO A 189       0.928  17.350  21.092  1.00 67.91           C  
ATOM   2922  HG2 PRO A 189       1.385  16.788  21.905  1.00 67.91           H  
ATOM   2923  HG3 PRO A 189       0.369  16.682  20.437  1.00 67.91           H  
ATOM   2924  CD  PRO A 189       1.970  18.103  20.264  1.00 67.91           C  
ATOM   2925  HD2 PRO A 189       2.304  17.472  19.441  1.00 67.91           H  
ATOM   2926  HD3 PRO A 189       2.817  18.397  20.883  1.00 67.91           H  
ATOM   2927  N   VAL A 190      -0.948  21.708  20.623  1.00 61.10           N  
ATOM   2928  H   VAL A 190      -1.566  21.277  19.950  1.00 61.10           H  
ATOM   2929  CA  VAL A 190      -1.325  23.072  21.034  1.00 61.10           C  
ATOM   2930  HA  VAL A 190      -0.434  23.696  21.093  1.00 61.10           H  
ATOM   2931  C   VAL A 190      -1.927  23.050  22.436  1.00 61.10           C  
ATOM   2932  CB  VAL A 190      -2.313  23.683  20.016  1.00 61.10           C  
ATOM   2933  HB  VAL A 190      -3.255  23.137  20.065  1.00 61.10           H  
ATOM   2934  O   VAL A 190      -2.777  22.165  22.678  1.00 61.10           O  
ATOM   2935  CG1 VAL A 190      -2.586  25.161  20.318  1.00 61.10           C  
ATOM   2936 HG11 VAL A 190      -3.288  25.570  19.591  1.00 61.10           H  
ATOM   2937 HG12 VAL A 190      -1.654  25.725  20.290  1.00 61.10           H  
ATOM   2938 HG13 VAL A 190      -3.023  25.257  21.312  1.00 61.10           H  
ATOM   2939  CG2 VAL A 190      -1.778  23.607  18.576  1.00 61.10           C  
ATOM   2940 HG21 VAL A 190      -2.468  24.104  17.895  1.00 61.10           H  
ATOM   2941 HG22 VAL A 190      -0.802  24.089  18.520  1.00 61.10           H  
ATOM   2942 HG23 VAL A 190      -1.675  22.568  18.261  1.00 61.10           H  
ATOM   2943  OXT VAL A 190      -1.490  23.891  23.248  1.00 61.10           O  
TER    2944      VAL A 190                                                       
ATOM   2944  N   LYS B   1      -2.685   9.952 -10.911  1.00 27.66           N  
ATOM   2945  H   LYS B   1      -2.725  10.959 -10.968  1.00 27.66           H  
ATOM   2946  H2  LYS B   1      -1.920   9.648 -10.326  1.00 27.66           H  
ATOM   2947  H3  LYS B   1      -2.472   9.568 -11.820  1.00 27.66           H  
ATOM   2948  CA  LYS B   1      -3.967   9.382 -10.467  1.00 27.66           C  
ATOM   2949  HA  LYS B   1      -4.259   9.680  -9.461  1.00 27.66           H  
ATOM   2950  C   LYS B   1      -3.690   7.889 -10.545  1.00 27.66           C  
ATOM   2951  CB  LYS B   1      -5.003   9.804 -11.539  1.00 27.66           C  
ATOM   2952  HB2 LYS B   1      -5.633   8.933 -11.717  1.00 27.66           H  
ATOM   2953  HB3 LYS B   1      -4.509  10.019 -12.486  1.00 27.66           H  
ATOM   2954  O   LYS B   1      -3.298   7.597 -11.642  1.00 27.66           O  
ATOM   2955  CG  LYS B   1      -5.991  10.928 -11.269  1.00 27.66           C  
ATOM   2956  HG2 LYS B   1      -6.318  10.844 -10.232  1.00 27.66           H  
ATOM   2957  HG3 LYS B   1      -5.484  11.877 -11.441  1.00 27.66           H  
ATOM   2958  CD  LYS B   1      -7.216  10.840 -12.211  1.00 27.66           C  
ATOM   2959  HD2 LYS B   1      -6.989  10.197 -13.062  1.00 27.66           H  
ATOM   2960  HD3 LYS B   1      -7.424  11.833 -12.610  1.00 27.66           H  
ATOM   2961  CE  LYS B   1      -8.477  10.344 -11.479  1.00 27.66           C  
ATOM   2962  HE2 LYS B   1      -9.037  11.208 -11.122  1.00 27.66           H  
ATOM   2963  HE3 LYS B   1      -8.207   9.771 -10.593  1.00 27.66           H  
ATOM   2964  NZ  LYS B   1      -9.387   9.554 -12.329  1.00 27.66           N  
ATOM   2965  HZ1 LYS B   1      -9.559  10.038 -13.199  1.00 27.66           H  
ATOM   2966  HZ2 LYS B   1      -9.027   8.627 -12.505  1.00 27.66           H  
ATOM   2967  HZ3 LYS B   1     -10.286   9.546 -11.868  1.00 27.66           H  
ATOM   2968  N   PRO B   2      -3.753   6.977  -9.559  1.00 28.23           N  
ATOM   2969  CA  PRO B   2      -3.144   5.629  -9.649  1.00 28.23           C  
ATOM   2970  HA  PRO B   2      -2.094   5.703  -9.363  1.00 28.23           H  
ATOM   2971  C   PRO B   2      -3.250   4.903 -10.987  1.00 28.23           C  
ATOM   2972  CB  PRO B   2      -3.879   4.737  -8.653  1.00 28.23           C  
ATOM   2973  HB2 PRO B   2      -3.191   4.195  -8.003  1.00 28.23           H  
ATOM   2974  HB3 PRO B   2      -4.519   4.007  -9.149  1.00 28.23           H  
ATOM   2975  O   PRO B   2      -4.153   5.205 -11.764  1.00 28.23           O  
ATOM   2976  CG  PRO B   2      -4.743   5.681  -7.872  1.00 28.23           C  
ATOM   2977  HG2 PRO B   2      -5.757   5.449  -8.198  1.00 28.23           H  
ATOM   2978  HG3 PRO B   2      -4.656   5.478  -6.804  1.00 28.23           H  
ATOM   2979  CD  PRO B   2      -4.344   7.113  -8.255  1.00 28.23           C  
ATOM   2980  HD2 PRO B   2      -5.200   7.787  -8.238  1.00 28.23           H  
ATOM   2981  HD3 PRO B   2      -3.592   7.517  -7.577  1.00 28.23           H  
ATOM   2982  N   PRO B   3      -2.460   3.854 -11.233  1.00 26.07           N  
ATOM   2983  CA  PRO B   3      -2.788   2.952 -12.325  1.00 26.07           C  
ATOM   2984  HA  PRO B   3      -2.640   3.455 -13.280  1.00 26.07           H  
ATOM   2985  C   PRO B   3      -4.285   2.562 -12.178  1.00 26.07           C  
ATOM   2986  CB  PRO B   3      -1.732   1.839 -12.167  1.00 26.07           C  
ATOM   2987  HB2 PRO B   3      -0.834   2.122 -12.715  1.00 26.07           H  
ATOM   2988  HB3 PRO B   3      -2.052   0.849 -12.493  1.00 26.07           H  
ATOM   2989  O   PRO B   3      -4.695   2.077 -11.131  1.00 26.07           O  
ATOM   2990  CG  PRO B   3      -1.406   1.800 -10.680  1.00 26.07           C  
ATOM   2991  HG2 PRO B   3      -2.185   1.266 -10.135  1.00 26.07           H  
ATOM   2992  HG3 PRO B   3      -0.425   1.368 -10.483  1.00 26.07           H  
ATOM   2993  CD  PRO B   3      -1.463   3.274 -10.338  1.00 26.07           C  
ATOM   2994  HD2 PRO B   3      -0.490   3.723 -10.539  1.00 26.07           H  
ATOM   2995  HD3 PRO B   3      -1.712   3.384  -9.283  1.00 26.07           H  
ATOM   2996  N   LYS B   4      -5.149   2.911 -13.160  1.00 27.26           N  
ATOM   2997  H   LYS B   4      -4.771   3.426 -13.943  1.00 27.26           H  
ATOM   2998  CA  LYS B   4      -6.596   2.532 -13.138  1.00 27.26           C  
ATOM   2999  HA  LYS B   4      -7.107   2.996 -12.295  1.00 27.26           H  
ATOM   3000  C   LYS B   4      -6.725   1.026 -12.956  1.00 27.26           C  
ATOM   3001  CB  LYS B   4      -7.295   2.842 -14.467  1.00 27.26           C  
ATOM   3002  HB2 LYS B   4      -6.703   2.436 -15.288  1.00 27.26           H  
ATOM   3003  HB3 LYS B   4      -8.251   2.319 -14.459  1.00 27.26           H  
ATOM   3004  O   LYS B   4      -7.573   0.505 -12.252  1.00 27.26           O  
ATOM   3005  CG  LYS B   4      -7.571   4.318 -14.731  1.00 27.26           C  
ATOM   3006  HG2 LYS B   4      -6.628   4.854 -14.846  1.00 27.26           H  
ATOM   3007  HG3 LYS B   4      -8.144   4.737 -13.904  1.00 27.26           H  
ATOM   3008  CD  LYS B   4      -8.386   4.395 -16.026  1.00 27.26           C  
ATOM   3009  HD2 LYS B   4      -7.786   4.009 -16.850  1.00 27.26           H  
ATOM   3010  HD3 LYS B   4      -9.272   3.769 -15.915  1.00 27.26           H  
ATOM   3011  CE  LYS B   4      -8.829   5.822 -16.335  1.00 27.26           C  
ATOM   3012  HE2 LYS B   4      -9.331   6.224 -15.455  1.00 27.26           H  
ATOM   3013  HE3 LYS B   4      -7.945   6.430 -16.529  1.00 27.26           H  
ATOM   3014  NZ  LYS B   4      -9.744   5.820 -17.502  1.00 27.26           N  
ATOM   3015  HZ1 LYS B   4     -10.062   6.754 -17.717  1.00 27.26           H  
ATOM   3016  HZ2 LYS B   4      -9.280   5.429 -18.309  1.00 27.26           H  
ATOM   3017  HZ3 LYS B   4     -10.548   5.243 -17.300  1.00 27.26           H  
ATOM   3018  N   THR B   5      -5.790   0.397 -13.630  1.00 25.12           N  
ATOM   3019  H   THR B   5      -5.277   0.985 -14.272  1.00 25.12           H  
ATOM   3020  CA  THR B   5      -4.988  -0.710 -13.190  1.00 25.12           C  
ATOM   3021  HA  THR B   5      -5.594  -1.598 -13.372  1.00 25.12           H  
ATOM   3022  C   THR B   5      -4.609  -0.772 -11.681  1.00 25.12           C  
ATOM   3023  CB  THR B   5      -3.782  -0.755 -14.155  1.00 25.12           C  
ATOM   3024  HB  THR B   5      -2.978  -1.362 -13.738  1.00 25.12           H  
ATOM   3025  O   THR B   5      -3.427  -0.736 -11.352  1.00 25.12           O  
ATOM   3026  CG2 THR B   5      -4.175  -1.286 -15.538  1.00 25.12           C  
ATOM   3027 HG21 THR B   5      -3.335  -1.180 -16.226  1.00 25.12           H  
ATOM   3028 HG22 THR B   5      -5.029  -0.736 -15.933  1.00 25.12           H  
ATOM   3029 HG23 THR B   5      -4.441  -2.340 -15.464  1.00 25.12           H  
ATOM   3030  OG1 THR B   5      -3.284   0.529 -14.481  1.00 25.12           O  
ATOM   3031  HG1 THR B   5      -2.650   0.713 -13.784  1.00 25.12           H  
ATOM   3032  N   VAL B   6      -5.591  -0.937 -10.781  1.00 27.13           N  
ATOM   3033  H   VAL B   6      -6.531  -0.829 -11.133  1.00 27.13           H  
ATOM   3034  CA  VAL B   6      -5.467  -1.963  -9.720  1.00 27.13           C  
ATOM   3035  HA  VAL B   6      -4.428  -2.044  -9.402  1.00 27.13           H  
ATOM   3036  C   VAL B   6      -5.905  -3.269 -10.337  1.00 27.13           C  
ATOM   3037  CB  VAL B   6      -6.351  -1.761  -8.476  1.00 27.13           C  
ATOM   3038  HB  VAL B   6      -6.110  -2.550  -7.764  1.00 27.13           H  
ATOM   3039  O   VAL B   6      -6.826  -3.263 -11.153  1.00 27.13           O  
ATOM   3040  CG1 VAL B   6      -6.020  -0.454  -7.758  1.00 27.13           C  
ATOM   3041 HG11 VAL B   6      -6.683  -0.319  -6.903  1.00 27.13           H  
ATOM   3042 HG12 VAL B   6      -6.111   0.387  -8.445  1.00 27.13           H  
ATOM   3043 HG13 VAL B   6      -4.990  -0.497  -7.402  1.00 27.13           H  
ATOM   3044  CG2 VAL B   6      -7.847  -1.931  -8.771  1.00 27.13           C  
ATOM   3045 HG21 VAL B   6      -8.125  -1.513  -9.739  1.00 27.13           H  
ATOM   3046 HG22 VAL B   6      -8.429  -1.474  -7.971  1.00 27.13           H  
ATOM   3047 HG23 VAL B   6      -8.088  -2.993  -8.793  1.00 27.13           H  
ATOM   3048  N   ALA B   7      -5.271  -4.367  -9.967  1.00 25.64           N  
ATOM   3049  H   ALA B   7      -4.526  -4.317  -9.287  1.00 25.64           H  
ATOM   3050  CA  ALA B   7      -5.488  -5.603 -10.674  1.00 25.64           C  
ATOM   3051  HA  ALA B   7      -5.753  -5.312 -11.691  1.00 25.64           H  
ATOM   3052  C   ALA B   7      -6.804  -6.296 -10.198  1.00 25.64           C  
ATOM   3053  CB  ALA B   7      -4.104  -6.230 -10.856  1.00 25.64           C  
ATOM   3054  HB1 ALA B   7      -3.554  -5.608 -11.562  1.00 25.64           H  
ATOM   3055  HB2 ALA B   7      -3.518  -6.191  -9.938  1.00 25.64           H  
ATOM   3056  HB3 ALA B   7      -4.138  -7.232 -11.284  1.00 25.64           H  
ATOM   3057  O   ALA B   7      -7.843  -5.655 -10.192  1.00 25.64           O  
ATOM   3058  N   SER B   8      -6.986  -7.565  -9.867  1.00 25.84           N  
ATOM   3059  H   SER B   8      -7.893  -7.748  -9.462  1.00 25.84           H  
ATOM   3060  CA  SER B   8      -6.227  -8.716 -10.286  1.00 25.84           C  
ATOM   3061  HA  SER B   8      -6.807  -9.568  -9.932  1.00 25.84           H  
ATOM   3062  C   SER B   8      -4.888  -8.888  -9.514  1.00 25.84           C  
ATOM   3063  CB  SER B   8      -6.386  -8.792 -11.830  1.00 25.84           C  
ATOM   3064  HB2 SER B   8      -7.440  -8.983 -12.034  1.00 25.84           H  
ATOM   3065  HB3 SER B   8      -5.831  -9.649 -12.212  1.00 25.84           H  
ATOM   3066  O   SER B   8      -4.466  -7.974  -8.818  1.00 25.84           O  
ATOM   3067  OG  SER B   8      -5.980  -7.770 -12.706  1.00 25.84           O  
ATOM   3068  HG  SER B   8      -6.315  -8.024 -13.569  1.00 25.84           H  
ATOM   3069  N   ILE B   9      -4.300 -10.086  -9.428  1.00 31.79           N  
ATOM   3070  H   ILE B   9      -4.717 -10.855  -9.934  1.00 31.79           H  
ATOM   3071  CA  ILE B   9      -3.307 -10.454  -8.391  1.00 31.79           C  
ATOM   3072  HA  ILE B   9      -2.726  -9.563  -8.155  1.00 31.79           H  
ATOM   3073  C   ILE B   9      -2.202 -11.433  -8.912  1.00 31.79           C  
ATOM   3074  CB  ILE B   9      -4.122 -10.823  -7.094  1.00 31.79           C  
ATOM   3075  HB  ILE B   9      -5.024 -11.341  -7.419  1.00 31.79           H  
ATOM   3076  O   ILE B   9      -1.717 -12.298  -8.198  1.00 31.79           O  
ATOM   3077  CG1 ILE B   9      -4.606  -9.513  -6.394  1.00 31.79           C  
ATOM   3078 HG12 ILE B   9      -5.499  -9.175  -6.919  1.00 31.79           H  
ATOM   3079 HG13 ILE B   9      -3.837  -8.747  -6.499  1.00 31.79           H  
ATOM   3080  CG2 ILE B   9      -3.492 -11.795  -6.089  1.00 31.79           C  
ATOM   3081 HG21 ILE B   9      -3.387 -12.778  -6.548  1.00 31.79           H  
ATOM   3082 HG22 ILE B   9      -2.517 -11.440  -5.756  1.00 31.79           H  
ATOM   3083 HG23 ILE B   9      -4.162 -11.940  -5.242  1.00 31.79           H  
ATOM   3084  CD1 ILE B   9      -4.984  -9.507  -4.914  1.00 31.79           C  
ATOM   3085 HD11 ILE B   9      -5.477  -8.566  -4.672  1.00 31.79           H  
ATOM   3086 HD12 ILE B   9      -4.081  -9.577  -4.308  1.00 31.79           H  
ATOM   3087 HD13 ILE B   9      -5.660 -10.334  -4.694  1.00 31.79           H  
ATOM   3088  N   THR B  10      -1.743 -11.312 -10.170  1.00 30.70           N  
ATOM   3089  H   THR B  10      -2.141 -10.588 -10.752  1.00 30.70           H  
ATOM   3090  CA  THR B  10      -0.524 -12.024 -10.656  1.00 30.70           C  
ATOM   3091  HA  THR B  10      -0.531 -13.028 -10.231  1.00 30.70           H  
ATOM   3092  C   THR B  10       0.671 -11.301 -10.052  1.00 30.70           C  
ATOM   3093  CB  THR B  10      -0.382 -12.211 -12.195  1.00 30.70           C  
ATOM   3094  HB  THR B  10      -0.443 -11.240 -12.685  1.00 30.70           H  
ATOM   3095  O   THR B  10       0.550 -10.180  -9.566  1.00 30.70           O  
ATOM   3096  CG2 THR B  10       0.891 -12.917 -12.670  1.00 30.70           C  
ATOM   3097 HG21 THR B  10       0.810 -13.151 -13.732  1.00 30.70           H  
ATOM   3098 HG22 THR B  10       1.042 -13.842 -12.113  1.00 30.70           H  
ATOM   3099 HG23 THR B  10       1.754 -12.262 -12.549  1.00 30.70           H  
ATOM   3100  OG1 THR B  10      -1.399 -13.011 -12.732  1.00 30.70           O  
ATOM   3101  HG1 THR B  10      -1.064 -13.876 -12.976  1.00 30.70           H  
ATOM   3102  N   THR B  11       1.795 -11.994  -9.950  1.00 31.08           N  
ATOM   3103  H   THR B  11       1.856 -12.852 -10.481  1.00 31.08           H  
ATOM   3104  CA  THR B  11       2.322 -12.120  -8.609  1.00 31.08           C  
ATOM   3105  HA  THR B  11       1.433 -12.301  -8.004  1.00 31.08           H  
ATOM   3106  C   THR B  11       2.892 -10.811  -8.039  1.00 31.08           C  
ATOM   3107  CB  THR B  11       3.127 -13.427  -8.476  1.00 31.08           C  
ATOM   3108  HB  THR B  11       3.956 -13.433  -9.183  1.00 31.08           H  
ATOM   3109  O   THR B  11       2.270 -10.303  -7.103  1.00 31.08           O  
ATOM   3110  CG2 THR B  11       3.710 -13.789  -7.116  1.00 31.08           C  
ATOM   3111 HG21 THR B  11       4.132 -12.915  -6.619  1.00 31.08           H  
ATOM   3112 HG22 THR B  11       4.472 -14.561  -7.219  1.00 31.08           H  
ATOM   3113 HG23 THR B  11       2.921 -14.210  -6.492  1.00 31.08           H  
ATOM   3114  OG1 THR B  11       2.272 -14.483  -8.848  1.00 31.08           O  
ATOM   3115  HG1 THR B  11       2.812 -15.249  -9.056  1.00 31.08           H  
ATOM   3116  N   PRO B  12       4.029 -10.230  -8.477  1.00 30.74           N  
ATOM   3117  CA  PRO B  12       5.089 -10.663  -9.391  1.00 30.74           C  
ATOM   3118  HA  PRO B  12       5.683  -9.783  -9.634  1.00 30.74           H  
ATOM   3119  C   PRO B  12       4.802 -11.260 -10.776  1.00 30.74           C  
ATOM   3120  CB  PRO B  12       5.958 -11.456  -8.444  1.00 30.74           C  
ATOM   3121  HB2 PRO B  12       6.950 -11.646  -8.852  1.00 30.74           H  
ATOM   3122  HB3 PRO B  12       5.534 -12.432  -8.208  1.00 30.74           H  
ATOM   3123  O   PRO B  12       4.753 -12.463 -10.964  1.00 30.74           O  
ATOM   3124  CG  PRO B  12       5.900 -10.529  -7.214  1.00 30.74           C  
ATOM   3125  HG2 PRO B  12       6.807  -9.939  -7.086  1.00 30.74           H  
ATOM   3126  HG3 PRO B  12       5.654 -11.118  -6.330  1.00 30.74           H  
ATOM   3127  CD  PRO B  12       4.801  -9.524  -7.493  1.00 30.74           C  
ATOM   3128  HD2 PRO B  12       5.228  -8.627  -7.943  1.00 30.74           H  
ATOM   3129  HD3 PRO B  12       4.261  -9.260  -6.584  1.00 30.74           H  
ATOM   3130  N   LYS B  13       4.726 -10.483 -11.855  1.00 31.64           N  
ATOM   3131  H   LYS B  13       4.562 -11.012 -12.700  1.00 31.64           H  
ATOM   3132  CA  LYS B  13       4.953  -9.034 -12.017  1.00 31.64           C  
ATOM   3133  HA  LYS B  13       6.015  -8.818 -11.901  1.00 31.64           H  
ATOM   3134  C   LYS B  13       4.169  -8.159 -11.030  1.00 31.64           C  
ATOM   3135  CB  LYS B  13       4.561  -8.666 -13.454  1.00 31.64           C  
ATOM   3136  HB2 LYS B  13       4.612  -7.585 -13.586  1.00 31.64           H  
ATOM   3137  HB3 LYS B  13       3.528  -8.977 -13.607  1.00 31.64           H  
ATOM   3138  O   LYS B  13       3.125  -8.582 -10.552  1.00 31.64           O  
ATOM   3139  CG  LYS B  13       5.427  -9.331 -14.534  1.00 31.64           C  
ATOM   3140  HG2 LYS B  13       5.660 -10.360 -14.262  1.00 31.64           H  
ATOM   3141  HG3 LYS B  13       6.358  -8.778 -14.654  1.00 31.64           H  
ATOM   3142  CD  LYS B  13       4.637  -9.345 -15.846  1.00 31.64           C  
ATOM   3143  HD2 LYS B  13       4.430  -8.323 -16.165  1.00 31.64           H  
ATOM   3144  HD3 LYS B  13       3.690  -9.855 -15.674  1.00 31.64           H  
ATOM   3145  CE  LYS B  13       5.408 -10.090 -16.934  1.00 31.64           C  
ATOM   3146  HE2 LYS B  13       5.817 -11.004 -16.503  1.00 31.64           H  
ATOM   3147  HE3 LYS B  13       6.243  -9.471 -17.264  1.00 31.64           H  
ATOM   3148  NZ  LYS B  13       4.500 -10.421 -18.058  1.00 31.64           N  
ATOM   3149  HZ1 LYS B  13       3.766 -11.033 -17.730  1.00 31.64           H  
ATOM   3150  HZ2 LYS B  13       4.057  -9.586 -18.413  1.00 31.64           H  
ATOM   3151  HZ3 LYS B  13       4.994 -10.901 -18.797  1.00 31.64           H  
ATOM   3152  N   ILE B  14       4.581  -6.907 -10.800  1.00 32.56           N  
ATOM   3153  H   ILE B  14       5.489  -6.623 -11.140  1.00 32.56           H  
ATOM   3154  CA  ILE B  14       3.599  -5.884 -10.378  1.00 32.56           C  
ATOM   3155  HA  ILE B  14       3.162  -6.219  -9.438  1.00 32.56           H  
ATOM   3156  C   ILE B  14       2.504  -5.855 -11.435  1.00 32.56           C  
ATOM   3157  CB  ILE B  14       4.112  -4.428 -10.217  1.00 32.56           C  
ATOM   3158  HB  ILE B  14       3.607  -3.806 -10.956  1.00 32.56           H  
ATOM   3159  O   ILE B  14       2.794  -5.643 -12.613  1.00 32.56           O  
ATOM   3160  CG1 ILE B  14       5.608  -4.202 -10.536  1.00 32.56           C  
ATOM   3161 HG12 ILE B  14       6.209  -5.074 -10.276  1.00 32.56           H  
ATOM   3162 HG13 ILE B  14       5.702  -4.095 -11.616  1.00 32.56           H  
ATOM   3163  CG2 ILE B  14       3.562  -3.890  -8.885  1.00 32.56           C  
ATOM   3164 HG21 ILE B  14       2.476  -3.973  -8.877  1.00 32.56           H  
ATOM   3165 HG22 ILE B  14       3.962  -4.439  -8.032  1.00 32.56           H  
ATOM   3166 HG23 ILE B  14       3.802  -2.832  -8.773  1.00 32.56           H  
ATOM   3167  CD1 ILE B  14       6.237  -2.965  -9.883  1.00 32.56           C  
ATOM   3168 HD11 ILE B  14       5.694  -2.069 -10.184  1.00 32.56           H  
ATOM   3169 HD12 ILE B  14       7.274  -2.873 -10.207  1.00 32.56           H  
ATOM   3170 HD13 ILE B  14       6.219  -3.053  -8.797  1.00 32.56           H  
ATOM   3171  N   ILE B  15       1.267  -6.101 -11.027  1.00 32.46           N  
ATOM   3172  H   ILE B  15       1.104  -6.272 -10.045  1.00 32.46           H  
ATOM   3173  CA  ILE B  15       0.209  -6.470 -11.961  1.00 32.46           C  
ATOM   3174  HA  ILE B  15       0.596  -6.375 -12.976  1.00 32.46           H  
ATOM   3175  C   ILE B  15      -0.950  -5.491 -11.910  1.00 32.46           C  
ATOM   3176  CB  ILE B  15      -0.113  -7.957 -11.757  1.00 32.46           C  
ATOM   3177  HB  ILE B  15       0.069  -8.165 -10.703  1.00 32.46           H  
ATOM   3178  O   ILE B  15      -1.204  -4.837 -10.900  1.00 32.46           O  
ATOM   3179  CG1 ILE B  15       0.883  -8.791 -12.591  1.00 32.46           C  
ATOM   3180 HG12 ILE B  15       1.009  -9.775 -12.139  1.00 32.46           H  
ATOM   3181 HG13 ILE B  15       1.852  -8.295 -12.544  1.00 32.46           H  
ATOM   3182  CG2 ILE B  15      -1.557  -8.367 -12.014  1.00 32.46           C  
ATOM   3183 HG21 ILE B  15      -2.157  -8.071 -11.153  1.00 32.46           H  
ATOM   3184 HG22 ILE B  15      -1.590  -9.453 -12.100  1.00 32.46           H  
ATOM   3185 HG23 ILE B  15      -1.938  -7.930 -12.937  1.00 32.46           H  
ATOM   3186  CD1 ILE B  15       0.584  -8.972 -14.076  1.00 32.46           C  
ATOM   3187 HD11 ILE B  15      -0.392  -9.438 -14.218  1.00 32.46           H  
ATOM   3188 HD12 ILE B  15       1.341  -9.618 -14.521  1.00 32.46           H  
ATOM   3189 HD13 ILE B  15       0.624  -7.999 -14.565  1.00 32.46           H  
ATOM   3190  N   LEU B  16      -1.566  -5.326 -13.088  1.00 31.80           N  
ATOM   3191  H   LEU B  16      -1.281  -5.957 -13.823  1.00 31.80           H  
ATOM   3192  CA  LEU B  16      -2.199  -4.073 -13.479  1.00 31.80           C  
ATOM   3193  HA  LEU B  16      -1.960  -3.342 -12.707  1.00 31.80           H  
ATOM   3194  C   LEU B  16      -3.743  -4.075 -13.463  1.00 31.80           C  
ATOM   3195  CB  LEU B  16      -1.513  -3.577 -14.767  1.00 31.80           C  
ATOM   3196  HB2 LEU B  16      -1.642  -4.331 -15.543  1.00 31.80           H  
ATOM   3197  HB3 LEU B  16      -1.999  -2.663 -15.109  1.00 31.80           H  
ATOM   3198  O   LEU B  16      -4.275  -3.383 -12.632  1.00 31.80           O  
ATOM   3199  CG  LEU B  16      -0.005  -3.271 -14.605  1.00 31.80           C  
ATOM   3200  HG  LEU B  16       0.538  -4.195 -14.405  1.00 31.80           H  
ATOM   3201  CD1 LEU B  16       0.525  -2.669 -15.907  1.00 31.80           C  
ATOM   3202 HD11 LEU B  16       1.599  -2.508 -15.810  1.00 31.80           H  
ATOM   3203 HD12 LEU B  16       0.033  -1.720 -16.119  1.00 31.80           H  
ATOM   3204 HD13 LEU B  16       0.371  -3.379 -16.719  1.00 31.80           H  
ATOM   3205  CD2 LEU B  16       0.297  -2.260 -13.494  1.00 31.80           C  
ATOM   3206 HD21 LEU B  16      -0.299  -1.357 -13.619  1.00 31.80           H  
ATOM   3207 HD22 LEU B  16       1.358  -2.007 -13.505  1.00 31.80           H  
ATOM   3208 HD23 LEU B  16       0.089  -2.701 -12.520  1.00 31.80           H  
ATOM   3209  N   GLN B  17      -4.484  -4.770 -14.330  1.00 31.79           N  
ATOM   3210  H   GLN B  17      -3.963  -5.361 -14.962  1.00 31.79           H  
ATOM   3211  CA  GLN B  17      -5.974  -4.988 -14.298  1.00 31.79           C  
ATOM   3212  HA  GLN B  17      -6.301  -5.576 -13.440  1.00 31.79           H  
ATOM   3213  C   GLN B  17      -6.278  -5.808 -15.516  1.00 31.79           C  
ATOM   3214  CB  GLN B  17      -6.843  -3.709 -14.355  1.00 31.79           C  
ATOM   3215  HB2 GLN B  17      -6.668  -3.152 -13.434  1.00 31.79           H  
ATOM   3216  HB3 GLN B  17      -6.548  -3.081 -15.196  1.00 31.79           H  
ATOM   3217  O   GLN B  17      -6.504  -7.008 -15.471  1.00 31.79           O  
ATOM   3218  CG  GLN B  17      -8.370  -3.922 -14.379  1.00 31.79           C  
ATOM   3219  HG2 GLN B  17      -8.656  -4.553 -15.221  1.00 31.79           H  
ATOM   3220  HG3 GLN B  17      -8.672  -4.419 -13.457  1.00 31.79           H  
ATOM   3221  CD  GLN B  17      -9.126  -2.594 -14.502  1.00 31.79           C  
ATOM   3222  NE2 GLN B  17     -10.340  -2.487 -14.009  1.00 31.79           N  
ATOM   3223 HE21 GLN B  17     -10.776  -1.576 -14.017  1.00 31.79           H  
ATOM   3224 HE22 GLN B  17     -10.818  -3.235 -13.526  1.00 31.79           H  
ATOM   3225  OE1 GLN B  17      -8.651  -1.632 -15.102  1.00 31.79           O  
ATOM   3226  N   LYS B  18      -5.966  -5.136 -16.615  1.00 30.06           N  
ATOM   3227  H   LYS B  18      -5.858  -4.141 -16.482  1.00 30.06           H  
ATOM   3228  CA  LYS B  18      -5.532  -5.673 -17.884  1.00 30.06           C  
ATOM   3229  HA  LYS B  18      -6.384  -6.162 -18.356  1.00 30.06           H  
ATOM   3230  C   LYS B  18      -4.408  -6.739 -17.809  1.00 30.06           C  
ATOM   3231  CB  LYS B  18      -5.106  -4.441 -18.725  1.00 30.06           C  
ATOM   3232  HB2 LYS B  18      -5.076  -4.731 -19.776  1.00 30.06           H  
ATOM   3233  HB3 LYS B  18      -5.840  -3.642 -18.619  1.00 30.06           H  
ATOM   3234  O   LYS B  18      -3.896  -7.039 -18.878  1.00 30.06           O  
ATOM   3235  CG  LYS B  18      -3.710  -3.934 -18.317  1.00 30.06           C  
ATOM   3236  HG2 LYS B  18      -3.657  -3.803 -17.236  1.00 30.06           H  
ATOM   3237  HG3 LYS B  18      -3.017  -4.722 -18.609  1.00 30.06           H  
ATOM   3238  CD  LYS B  18      -3.217  -2.653 -19.000  1.00 30.06           C  
ATOM   3239  HD2 LYS B  18      -3.737  -1.795 -18.572  1.00 30.06           H  
ATOM   3240  HD3 LYS B  18      -3.428  -2.696 -20.068  1.00 30.06           H  
ATOM   3241  CE  LYS B  18      -1.701  -2.518 -18.771  1.00 30.06           C  
ATOM   3242  HE2 LYS B  18      -1.370  -1.523 -19.070  1.00 30.06           H  
ATOM   3243  HE3 LYS B  18      -1.507  -2.628 -17.704  1.00 30.06           H  
ATOM   3244  NZ  LYS B  18      -0.939  -3.553 -19.517  1.00 30.06           N  
ATOM   3245  HZ1 LYS B  18      -1.340  -4.471 -19.389  1.00 30.06           H  
ATOM   3246  HZ2 LYS B  18      -0.843  -3.371 -20.506  1.00 30.06           H  
ATOM   3247  HZ3 LYS B  18      -0.026  -3.723 -19.121  1.00 30.06           H  
ATOM   3248  N   GLU B  19      -3.926  -7.206 -16.638  1.00 38.16           N  
ATOM   3249  H   GLU B  19      -4.565  -7.192 -15.856  1.00 38.16           H  
ATOM   3250  CA  GLU B  19      -2.763  -8.132 -16.581  1.00 38.16           C  
ATOM   3251  HA  GLU B  19      -2.691  -8.617 -17.555  1.00 38.16           H  
ATOM   3252  C   GLU B  19      -2.813  -9.346 -15.628  1.00 38.16           C  
ATOM   3253  CB  GLU B  19      -1.413  -7.410 -16.384  1.00 38.16           C  
ATOM   3254  HB2 GLU B  19      -0.654  -8.192 -16.355  1.00 38.16           H  
ATOM   3255  HB3 GLU B  19      -1.408  -6.869 -15.438  1.00 38.16           H  
ATOM   3256  O   GLU B  19      -2.169 -10.322 -15.987  1.00 38.16           O  
ATOM   3257  CG  GLU B  19      -1.024  -6.469 -17.530  1.00 38.16           C  
ATOM   3258  HG2 GLU B  19      -1.360  -6.897 -18.475  1.00 38.16           H  
ATOM   3259  HG3 GLU B  19      -1.551  -5.528 -17.374  1.00 38.16           H  
ATOM   3260  CD  GLU B  19       0.474  -6.158 -17.687  1.00 38.16           C  
ATOM   3261  OE1 GLU B  19       0.734  -5.186 -18.441  1.00 38.16           O  
ATOM   3262  OE2 GLU B  19       1.339  -6.847 -17.115  1.00 38.16           O  
ATOM   3263  N   TYR B  20      -3.539  -9.377 -14.496  1.00 36.58           N  
ATOM   3264  H   TYR B  20      -4.084  -8.572 -14.222  1.00 36.58           H  
ATOM   3265  CA  TYR B  20      -4.003 -10.687 -13.985  1.00 36.58           C  
ATOM   3266  HA  TYR B  20      -3.391 -11.477 -14.421  1.00 36.58           H  
ATOM   3267  C   TYR B  20      -5.391 -10.908 -14.489  1.00 36.58           C  
ATOM   3268  CB  TYR B  20      -3.883 -10.921 -12.467  1.00 36.58           C  
ATOM   3269  HB2 TYR B  20      -2.837 -11.207 -12.356  1.00 36.58           H  
ATOM   3270  HB3 TYR B  20      -3.909  -9.951 -11.971  1.00 36.58           H  
ATOM   3271  O   TYR B  20      -6.221 -10.001 -14.592  1.00 36.58           O  
ATOM   3272  CG  TYR B  20      -4.731 -11.956 -11.643  1.00 36.58           C  
ATOM   3273  CD1 TYR B  20      -6.114 -11.803 -11.358  1.00 36.58           C  
ATOM   3274  HD1 TYR B  20      -6.778 -11.286 -12.035  1.00 36.58           H  
ATOM   3275  CD2 TYR B  20      -4.067 -12.942 -10.878  1.00 36.58           C  
ATOM   3276  HD2 TYR B  20      -3.052 -13.226 -11.111  1.00 36.58           H  
ATOM   3277  CE1 TYR B  20      -6.706 -12.381 -10.221  1.00 36.58           C  
ATOM   3278  HE1 TYR B  20      -7.757 -12.237 -10.019  1.00 36.58           H  
ATOM   3279  CE2 TYR B  20      -4.649 -13.547  -9.749  1.00 36.58           C  
ATOM   3280  HE2 TYR B  20      -4.075 -14.248  -9.160  1.00 36.58           H  
ATOM   3281  OH  TYR B  20      -6.501 -13.730  -8.245  1.00 36.58           O  
ATOM   3282  HH  TYR B  20      -5.977 -14.439  -7.865  1.00 36.58           H  
ATOM   3283  CZ  TYR B  20      -5.961 -13.221  -9.377  1.00 36.58           C  
ATOM   3284  N   LEU B  21      -5.599 -12.168 -14.750  1.00 35.55           N  
ATOM   3285  H   LEU B  21      -4.841 -12.815 -14.588  1.00 35.55           H  
ATOM   3286  CA  LEU B  21      -6.875 -12.772 -14.936  1.00 35.55           C  
ATOM   3287  HA  LEU B  21      -7.650 -12.026 -15.113  1.00 35.55           H  
ATOM   3288  C   LEU B  21      -7.144 -13.520 -13.633  1.00 35.55           C  
ATOM   3289  CB  LEU B  21      -6.697 -13.660 -16.165  1.00 35.55           C  
ATOM   3290  HB2 LEU B  21      -5.690 -14.077 -16.207  1.00 35.55           H  
ATOM   3291  HB3 LEU B  21      -7.370 -14.514 -16.097  1.00 35.55           H  
ATOM   3292  O   LEU B  21      -6.213 -14.115 -13.097  1.00 35.55           O  
ATOM   3293  CG  LEU B  21      -6.978 -12.850 -17.440  1.00 35.55           C  
ATOM   3294  HG  LEU B  21      -7.981 -12.427 -17.382  1.00 35.55           H  
ATOM   3295  CD1 LEU B  21      -5.980 -11.726 -17.761  1.00 35.55           C  
ATOM   3296 HD11 LEU B  21      -6.148 -10.882 -17.092  1.00 35.55           H  
ATOM   3297 HD12 LEU B  21      -6.133 -11.376 -18.781  1.00 35.55           H  
ATOM   3298 HD13 LEU B  21      -4.959 -12.092 -17.654  1.00 35.55           H  
ATOM   3299  CD2 LEU B  21      -6.921 -13.789 -18.615  1.00 35.55           C  
ATOM   3300 HD21 LEU B  21      -5.879 -14.001 -18.853  1.00 35.55           H  
ATOM   3301 HD22 LEU B  21      -7.426 -13.299 -19.448  1.00 35.55           H  
ATOM   3302 HD23 LEU B  21      -7.445 -14.715 -18.378  1.00 35.55           H  
ATOM   3303  N   PRO B  22      -8.356 -13.501 -13.064  1.00 33.42           N  
ATOM   3304  CA  PRO B  22      -8.696 -14.493 -12.048  1.00 33.42           C  
ATOM   3305  HA  PRO B  22      -8.164 -14.287 -11.119  1.00 33.42           H  
ATOM   3306  C   PRO B  22      -8.310 -15.888 -12.568  1.00 33.42           C  
ATOM   3307  CB  PRO B  22     -10.202 -14.330 -11.825  1.00 33.42           C  
ATOM   3308  HB2 PRO B  22     -10.746 -15.028 -12.462  1.00 33.42           H  
ATOM   3309  HB3 PRO B  22     -10.472 -14.470 -10.778  1.00 33.42           H  
ATOM   3310  O   PRO B  22      -8.315 -16.100 -13.783  1.00 33.42           O  
ATOM   3311  CG  PRO B  22     -10.493 -12.900 -12.293  1.00 33.42           C  
ATOM   3312  HG2 PRO B  22     -11.522 -12.785 -12.633  1.00 33.42           H  
ATOM   3313  HG3 PRO B  22     -10.271 -12.196 -11.492  1.00 33.42           H  
ATOM   3314  CD  PRO B  22      -9.494 -12.679 -13.422  1.00 33.42           C  
ATOM   3315  HD2 PRO B  22      -9.222 -11.625 -13.484  1.00 33.42           H  
ATOM   3316  HD3 PRO B  22      -9.914 -13.021 -14.367  1.00 33.42           H  
ATOM   3317  N   GLU B  23      -8.021 -16.874 -11.713  1.00 39.71           N  
ATOM   3318  H   GLU B  23      -7.961 -16.685 -10.723  1.00 39.71           H  
ATOM   3319  CA  GLU B  23      -7.792 -18.260 -12.194  1.00 39.71           C  
ATOM   3320  HA  GLU B  23      -6.931 -18.273 -12.864  1.00 39.71           H  
ATOM   3321  C   GLU B  23      -8.987 -18.812 -13.012  1.00 39.71           C  
ATOM   3322  CB  GLU B  23      -7.491 -19.213 -11.027  1.00 39.71           C  
ATOM   3323  HB2 GLU B  23      -7.510 -20.229 -11.420  1.00 39.71           H  
ATOM   3324  HB3 GLU B  23      -8.278 -19.123 -10.278  1.00 39.71           H  
ATOM   3325  O   GLU B  23      -8.880 -19.825 -13.698  1.00 39.71           O  
ATOM   3326  CG  GLU B  23      -6.118 -18.998 -10.371  1.00 39.71           C  
ATOM   3327  HG2 GLU B  23      -6.136 -18.068  -9.802  1.00 39.71           H  
ATOM   3328  HG3 GLU B  23      -5.371 -18.898 -11.159  1.00 39.71           H  
ATOM   3329  CD  GLU B  23      -5.732 -20.173  -9.449  1.00 39.71           C  
ATOM   3330  OE1 GLU B  23      -4.514 -20.362  -9.230  1.00 39.71           O  
ATOM   3331  OE2 GLU B  23      -6.649 -20.884  -8.974  1.00 39.71           O  
ATOM   3332  N   THR B  24     -10.137 -18.129 -12.963  1.00 35.64           N  
ATOM   3333  H   THR B  24     -10.158 -17.324 -12.353  1.00 35.64           H  
ATOM   3334  CA  THR B  24     -11.352 -18.421 -13.728  1.00 35.64           C  
ATOM   3335  HA  THR B  24     -11.343 -19.481 -13.981  1.00 35.64           H  
ATOM   3336  C   THR B  24     -11.503 -17.673 -15.065  1.00 35.64           C  
ATOM   3337  CB  THR B  24     -12.595 -18.163 -12.859  1.00 35.64           C  
ATOM   3338  HB  THR B  24     -13.487 -18.407 -13.436  1.00 35.64           H  
ATOM   3339  O   THR B  24     -12.476 -17.952 -15.766  1.00 35.64           O  
ATOM   3340  CG2 THR B  24     -12.609 -19.007 -11.584  1.00 35.64           C  
ATOM   3341 HG21 THR B  24     -11.780 -18.725 -10.934  1.00 35.64           H  
ATOM   3342 HG22 THR B  24     -12.520 -20.062 -11.841  1.00 35.64           H  
ATOM   3343 HG23 THR B  24     -13.545 -18.841 -11.051  1.00 35.64           H  
ATOM   3344  OG1 THR B  24     -12.671 -16.814 -12.452  1.00 35.64           O  
ATOM   3345  HG1 THR B  24     -12.659 -16.264 -13.239  1.00 35.64           H  
ATOM   3346  N   ASP B  25     -10.636 -16.718 -15.433  1.00 31.96           N  
ATOM   3347  H   ASP B  25      -9.795 -16.588 -14.890  1.00 31.96           H  
ATOM   3348  CA  ASP B  25     -10.698 -16.058 -16.756  1.00 31.96           C  
ATOM   3349  HA  ASP B  25     -11.736 -16.097 -17.084  1.00 31.96           H  
ATOM   3350  C   ASP B  25      -9.835 -16.825 -17.786  1.00 31.96           C  
ATOM   3351  CB  ASP B  25     -10.385 -14.554 -16.661  1.00 31.96           C  
ATOM   3352  HB2 ASP B  25      -9.404 -14.416 -16.204  1.00 31.96           H  
ATOM   3353  HB3 ASP B  25     -11.114 -14.114 -15.980  1.00 31.96           H  
ATOM   3354  O   ASP B  25      -8.670 -17.125 -17.522  1.00 31.96           O  
ATOM   3355  CG  ASP B  25     -10.444 -13.784 -17.998  1.00 31.96           C  
ATOM   3356  OD1 ASP B  25      -9.885 -14.256 -19.018  1.00 31.96           O  
ATOM   3357  OD2 ASP B  25     -11.080 -12.709 -18.012  1.00 31.96           O  
ATOM   3358  N   PRO B  26     -10.393 -17.183 -18.961  1.00 35.70           N  
ATOM   3359  CA  PRO B  26      -9.813 -18.174 -19.868  1.00 35.70           C  
ATOM   3360  HA  PRO B  26      -9.561 -19.065 -19.293  1.00 35.70           H  
ATOM   3361  C   PRO B  26      -8.538 -17.768 -20.624  1.00 35.70           C  
ATOM   3362  CB  PRO B  26     -10.946 -18.524 -20.844  1.00 35.70           C  
ATOM   3363  HB2 PRO B  26     -11.547 -19.331 -20.425  1.00 35.70           H  
ATOM   3364  HB3 PRO B  26     -10.586 -18.801 -21.834  1.00 35.70           H  
ATOM   3365  O   PRO B  26      -8.051 -18.592 -21.392  1.00 35.70           O  
ATOM   3366  CG  PRO B  26     -11.773 -17.243 -20.887  1.00 35.70           C  
ATOM   3367  HG2 PRO B  26     -11.282 -16.502 -21.519  1.00 35.70           H  
ATOM   3368  HG3 PRO B  26     -12.796 -17.426 -21.216  1.00 35.70           H  
ATOM   3369  CD  PRO B  26     -11.717 -16.801 -19.432  1.00 35.70           C  
ATOM   3370  HD2 PRO B  26     -12.472 -17.336 -18.856  1.00 35.70           H  
ATOM   3371  HD3 PRO B  26     -11.883 -15.726 -19.363  1.00 35.70           H  
ATOM   3372  N   ASN B  27      -7.998 -16.553 -20.464  1.00 36.28           N  
ATOM   3373  H   ASN B  27      -8.430 -15.922 -19.805  1.00 36.28           H  
ATOM   3374  CA  ASN B  27      -6.727 -16.160 -21.108  1.00 36.28           C  
ATOM   3375  HA  ASN B  27      -6.498 -16.904 -21.871  1.00 36.28           H  
ATOM   3376  C   ASN B  27      -5.515 -16.225 -20.148  1.00 36.28           C  
ATOM   3377  CB  ASN B  27      -6.823 -14.811 -21.866  1.00 36.28           C  
ATOM   3378  HB2 ASN B  27      -6.093 -14.842 -22.674  1.00 36.28           H  
ATOM   3379  HB3 ASN B  27      -6.507 -13.989 -21.223  1.00 36.28           H  
ATOM   3380  O   ASN B  27      -4.486 -15.610 -20.427  1.00 36.28           O  
ATOM   3381  CG  ASN B  27      -8.167 -14.447 -22.477  1.00 36.28           C  
ATOM   3382  ND2 ASN B  27      -9.147 -14.028 -21.706  1.00 36.28           N  
ATOM   3383 HD21 ASN B  27      -9.104 -14.060 -20.697  1.00 36.28           H  
ATOM   3384 HD22 ASN B  27     -10.021 -13.793 -22.154  1.00 36.28           H  
ATOM   3385  OD1 ASN B  27      -8.351 -14.467 -23.684  1.00 36.28           O  
ATOM   3386  N   HIS B  28      -5.649 -16.890 -18.993  1.00 35.73           N  
ATOM   3387  H   HIS B  28      -6.532 -17.342 -18.802  1.00 35.73           H  
ATOM   3388  CA  HIS B  28      -4.615 -16.995 -17.954  1.00 35.73           C  
ATOM   3389  HA  HIS B  28      -4.083 -16.045 -17.920  1.00 35.73           H  
ATOM   3390  C   HIS B  28      -3.569 -18.078 -18.308  1.00 35.73           C  
ATOM   3391  CB  HIS B  28      -5.310 -17.189 -16.588  1.00 35.73           C  
ATOM   3392  HB2 HIS B  28      -5.590 -18.235 -16.465  1.00 35.73           H  
ATOM   3393  HB3 HIS B  28      -6.235 -16.613 -16.591  1.00 35.73           H  
ATOM   3394  O   HIS B  28      -3.403 -19.058 -17.582  1.00 35.73           O  
ATOM   3395  CG  HIS B  28      -4.534 -16.738 -15.370  1.00 35.73           C  
ATOM   3396  CD2 HIS B  28      -3.191 -16.478 -15.254  1.00 35.73           C  
ATOM   3397  HD2 HIS B  28      -2.454 -16.599 -16.034  1.00 35.73           H  
ATOM   3398  ND1 HIS B  28      -5.096 -16.460 -14.149  1.00 35.73           N  
ATOM   3399  HD1 HIS B  28      -6.085 -16.427 -13.948  1.00 35.73           H  
ATOM   3400  CE1 HIS B  28      -4.126 -16.034 -13.323  1.00 35.73           C  
ATOM   3401  HE1 HIS B  28      -4.289 -15.695 -12.310  1.00 35.73           H  
ATOM   3402  NE2 HIS B  28      -2.944 -16.002 -13.956  1.00 35.73           N  
ATOM   3403  N   GLU B  29      -2.918 -17.907 -19.465  1.00 34.07           N  
ATOM   3404  H   GLU B  29      -3.088 -17.043 -19.961  1.00 34.07           H  
ATOM   3405  CA  GLU B  29      -1.837 -18.754 -20.013  1.00 34.07           C  
ATOM   3406  HA  GLU B  29      -1.878 -19.736 -19.540  1.00 34.07           H  
ATOM   3407  C   GLU B  29      -0.430 -18.210 -19.692  1.00 34.07           C  
ATOM   3408  CB  GLU B  29      -2.012 -18.943 -21.541  1.00 34.07           C  
ATOM   3409  HB2 GLU B  29      -1.176 -19.543 -21.900  1.00 34.07           H  
ATOM   3410  HB3 GLU B  29      -1.955 -17.968 -22.024  1.00 34.07           H  
ATOM   3411  O   GLU B  29      -0.251 -16.968 -19.699  1.00 34.07           O  
ATOM   3412  CG  GLU B  29      -3.318 -19.641 -21.983  1.00 34.07           C  
ATOM   3413  HG2 GLU B  29      -4.162 -18.990 -21.758  1.00 34.07           H  
ATOM   3414  HG3 GLU B  29      -3.435 -20.549 -21.392  1.00 34.07           H  
ATOM   3415  CD  GLU B  29      -3.357 -20.013 -23.491  1.00 34.07           C  
ATOM   3416  OE1 GLU B  29      -3.989 -21.046 -23.831  1.00 34.07           O  
ATOM   3417  OE2 GLU B  29      -2.786 -19.276 -24.334  1.00 34.07           O  
ATOM   3418  OXT GLU B  29       0.468 -19.055 -19.475  1.00 34.07           O  
TER    3419      GLU B  29                                                       
END   
