# Supplementary material for: An extended Tudor domain within Vreteno interconnects Gtsf1L and Ago3 for piRNA biogenesis in Bombyx mori
Source: EMBO J. 2023 Nov 20;42(24):e114072. doi: 10.15252/embj.2023114072 (PMC10711660; doi:10.15252/embj.2023114072)
Supplement: Supplementary file 4 — Dataset EV1 [file EMBJ-42-e114072-s007.zip › manuscript_pdb/BmVreteno_AF-eTD2_BmGtsf1L_77_89.pdb]

ATOM      1  N   THR A   1      11.460 -15.797 -19.146  1.00 89.15           N  
ATOM      2  H   THR A   1      12.172 -16.089 -18.492  1.00 89.15           H  
ATOM      3  H2  THR A   1      11.721 -16.093 -20.076  1.00 89.15           H  
ATOM      4  H3  THR A   1      11.374 -14.791 -19.111  1.00 89.15           H  
ATOM      5  CA  THR A   1      10.183 -16.441 -18.784  1.00 89.15           C  
ATOM      6  HA  THR A   1       9.377 -16.030 -19.392  1.00 89.15           H  
ATOM      7  C   THR A   1       9.911 -16.186 -17.319  1.00 89.15           C  
ATOM      8  CB  THR A   1      10.262 -17.944 -19.051  1.00 89.15           C  
ATOM      9  HB  THR A   1      10.979 -18.413 -18.378  1.00 89.15           H  
ATOM     10  O   THR A   1      10.831 -16.459 -16.550  1.00 89.15           O  
ATOM     11  CG2 THR A   1       8.924 -18.663 -18.962  1.00 89.15           C  
ATOM     12 HG21 THR A   1       8.176 -18.167 -19.580  1.00 89.15           H  
ATOM     13 HG22 THR A   1       8.593 -18.673 -17.923  1.00 89.15           H  
ATOM     14 HG23 THR A   1       9.032 -19.698 -19.285  1.00 89.15           H  
ATOM     15  OG1 THR A   1      10.727 -18.076 -20.369  1.00 89.15           O  
ATOM     16  HG1 THR A   1      10.586 -18.988 -20.635  1.00 89.15           H  
ATOM     17  N   PRO A   2       8.734 -15.645 -16.948  1.00 94.55           N  
ATOM     18  CA  PRO A   2       8.284 -15.538 -15.554  1.00 94.55           C  
ATOM     19  HA  PRO A   2       8.890 -14.799 -15.029  1.00 94.55           H  
ATOM     20  C   PRO A   2       8.373 -16.881 -14.821  1.00 94.55           C  
ATOM     21  CB  PRO A   2       6.835 -15.045 -15.623  1.00 94.55           C  
ATOM     22  HB2 PRO A   2       6.156 -15.897 -15.654  1.00 94.55           H  
ATOM     23  HB3 PRO A   2       6.591 -14.393 -14.784  1.00 94.55           H  
ATOM     24  O   PRO A   2       8.364 -17.929 -15.472  1.00 94.55           O  
ATOM     25  CG  PRO A   2       6.766 -14.304 -16.955  1.00 94.55           C  
ATOM     26  HG2 PRO A   2       5.751 -14.271 -17.350  1.00 94.55           H  
ATOM     27  HG3 PRO A   2       7.167 -13.297 -16.838  1.00 94.55           H  
ATOM     28  CD  PRO A   2       7.696 -15.137 -17.837  1.00 94.55           C  
ATOM     29  HD2 PRO A   2       8.106 -14.512 -18.630  1.00 94.55           H  
ATOM     30  HD3 PRO A   2       7.141 -15.975 -18.257  1.00 94.55           H  
ATOM     31  N   GLU A   3       8.475 -16.870 -13.494  1.00 95.72           N  
ATOM     32  H   GLU A   3       8.219 -16.035 -12.988  1.00 95.72           H  
ATOM     33  CA  GLU A   3       8.595 -18.106 -12.713  1.00 95.72           C  
ATOM     34  HA  GLU A   3       9.328 -18.744 -13.205  1.00 95.72           H  
ATOM     35  C   GLU A   3       7.275 -18.877 -12.704  1.00 95.72           C  
ATOM     36  CB  GLU A   3       9.095 -17.805 -11.287  1.00 95.72           C  
ATOM     37  HB2 GLU A   3       9.938 -17.116 -11.343  1.00 95.72           H  
ATOM     38  HB3 GLU A   3       8.303 -17.317 -10.719  1.00 95.72           H  
ATOM     39  O   GLU A   3       7.280 -20.094 -12.877  1.00 95.72           O  
ATOM     40  CG  GLU A   3       9.543 -19.075 -10.533  1.00 95.72           C  
ATOM     41  HG2 GLU A   3       9.905 -18.782  -9.548  1.00 95.72           H  
ATOM     42  HG3 GLU A   3       8.679 -19.724 -10.389  1.00 95.72           H  
ATOM     43  CD  GLU A   3      10.656 -19.846 -11.268  1.00 95.72           C  
ATOM     44  OE1 GLU A   3      10.661 -21.099 -11.274  1.00 95.72           O  
ATOM     45  OE2 GLU A   3      11.498 -19.190 -11.931  1.00 95.72           O  
ATOM     46  N   TRP A   4       6.141 -18.175 -12.649  1.00 96.66           N  
ATOM     47  H   TRP A   4       6.210 -17.184 -12.466  1.00 96.66           H  
ATOM     48  CA  TRP A   4       4.809 -18.776 -12.706  1.00 96.66           C  
ATOM     49  HA  TRP A   4       4.697 -19.424 -11.837  1.00 96.66           H  
ATOM     50  C   TRP A   4       4.605 -19.668 -13.944  1.00 96.66           C  
ATOM     51  CB  TRP A   4       3.764 -17.661 -12.583  1.00 96.66           C  
ATOM     52  HB2 TRP A   4       4.034 -17.038 -11.730  1.00 96.66           H  
ATOM     53  HB3 TRP A   4       2.803 -18.119 -12.352  1.00 96.66           H  
ATOM     54  O   TRP A   4       4.102 -20.780 -13.815  1.00 96.66           O  
ATOM     55  CG  TRP A   4       3.556 -16.759 -13.759  1.00 96.66           C  
ATOM     56  CD1 TRP A   4       3.991 -15.483 -13.857  1.00 96.66           C  
ATOM     57  HD1 TRP A   4       4.569 -14.972 -13.102  1.00 96.66           H  
ATOM     58  CD2 TRP A   4       2.760 -17.003 -14.957  1.00 96.66           C  
ATOM     59  CE2 TRP A   4       2.738 -15.805 -15.731  1.00 96.66           C  
ATOM     60  CE3 TRP A   4       2.031 -18.105 -15.455  1.00 96.66           C  
ATOM     61  HE3 TRP A   4       2.005 -19.034 -14.904  1.00 96.66           H  
ATOM     62  NE1 TRP A   4       3.520 -14.917 -15.027  1.00 96.66           N  
ATOM     63  HE1 TRP A   4       3.621 -13.937 -15.249  1.00 96.66           H  
ATOM     64  CH2 TRP A   4       1.275 -16.803 -17.375  1.00 96.66           C  
ATOM     65  HH2 TRP A   4       0.663 -16.725 -18.261  1.00 96.66           H  
ATOM     66  CZ2 TRP A   4       2.003 -15.692 -16.916  1.00 96.66           C  
ATOM     67  HZ2 TRP A   4       1.957 -14.749 -17.440  1.00 96.66           H  
ATOM     68  CZ3 TRP A   4       1.307 -18.010 -16.656  1.00 96.66           C  
ATOM     69  HZ3 TRP A   4       0.746 -18.865 -17.005  1.00 96.66           H  
ATOM     70  N   LYS A   5       5.116 -19.271 -15.121  1.00 96.52           N  
ATOM     71  H   LYS A   5       5.516 -18.344 -15.160  1.00 96.52           H  
ATOM     72  CA  LYS A   5       5.084 -20.115 -16.336  1.00 96.52           C  
ATOM     73  HA  LYS A   5       4.066 -20.475 -16.484  1.00 96.52           H  
ATOM     74  C   LYS A   5       5.951 -21.370 -16.216  1.00 96.52           C  
ATOM     75  CB  LYS A   5       5.502 -19.320 -17.585  1.00 96.52           C  
ATOM     76  HB2 LYS A   5       5.627 -20.015 -18.415  1.00 96.52           H  
ATOM     77  HB3 LYS A   5       6.450 -18.815 -17.393  1.00 96.52           H  
ATOM     78  O   LYS A   5       5.665 -22.378 -16.851  1.00 96.52           O  
ATOM     79  CG  LYS A   5       4.448 -18.286 -17.978  1.00 96.52           C  
ATOM     80  HG2 LYS A   5       4.439 -17.503 -17.220  1.00 96.52           H  
ATOM     81  HG3 LYS A   5       3.476 -18.779 -17.999  1.00 96.52           H  
ATOM     82  CD  LYS A   5       4.685 -17.652 -19.354  1.00 96.52           C  
ATOM     83  HD2 LYS A   5       4.544 -18.405 -20.129  1.00 96.52           H  
ATOM     84  HD3 LYS A   5       5.690 -17.235 -19.409  1.00 96.52           H  
ATOM     85  CE  LYS A   5       3.641 -16.541 -19.496  1.00 96.52           C  
ATOM     86  HE2 LYS A   5       2.651 -16.978 -19.363  1.00 96.52           H  
ATOM     87  HE3 LYS A   5       3.782 -15.830 -18.682  1.00 96.52           H  
ATOM     88  NZ  LYS A   5       3.693 -15.815 -20.781  1.00 96.52           N  
ATOM     89  HZ1 LYS A   5       4.624 -15.487 -20.998  1.00 96.52           H  
ATOM     90  HZ2 LYS A   5       3.268 -16.337 -21.534  1.00 96.52           H  
ATOM     91  HZ3 LYS A   5       3.173 -14.959 -20.653  1.00 96.52           H  
ATOM     92  N   LYS A   6       7.031 -21.337 -15.427  1.00 96.53           N  
ATOM     93  H   LYS A   6       7.165 -20.522 -14.847  1.00 96.53           H  
ATOM     94  CA  LYS A   6       7.859 -22.529 -15.169  1.00 96.53           C  
ATOM     95  HA  LYS A   6       7.979 -23.087 -16.098  1.00 96.53           H  
ATOM     96  C   LYS A   6       7.182 -23.481 -14.184  1.00 96.53           C  
ATOM     97  CB  LYS A   6       9.247 -22.157 -14.631  1.00 96.53           C  
ATOM     98  HB2 LYS A   6       9.828 -23.074 -14.531  1.00 96.53           H  
ATOM     99  HB3 LYS A   6       9.129 -21.733 -13.634  1.00 96.53           H  
ATOM    100  O   LYS A   6       7.420 -24.679 -14.278  1.00 96.53           O  
ATOM    101  CG  LYS A   6      10.038 -21.169 -15.498  1.00 96.53           C  
ATOM    102  HG2 LYS A   6      10.160 -21.559 -16.509  1.00 96.53           H  
ATOM    103  HG3 LYS A   6       9.493 -20.226 -15.540  1.00 96.53           H  
ATOM    104  CD  LYS A   6      11.412 -20.939 -14.853  1.00 96.53           C  
ATOM    105  HD2 LYS A   6      11.298 -21.005 -13.771  1.00 96.53           H  
ATOM    106  HD3 LYS A   6      12.106 -21.720 -15.163  1.00 96.53           H  
ATOM    107  CE  LYS A   6      11.978 -19.556 -15.190  1.00 96.53           C  
ATOM    108  HE2 LYS A   6      11.149 -18.849 -15.203  1.00 96.53           H  
ATOM    109  HE3 LYS A   6      12.440 -19.575 -16.177  1.00 96.53           H  
ATOM    110  NZ  LYS A   6      12.941 -19.125 -14.149  1.00 96.53           N  
ATOM    111  HZ1 LYS A   6      12.462 -19.148 -13.260  1.00 96.53           H  
ATOM    112  HZ2 LYS A   6      13.235 -18.165 -14.256  1.00 96.53           H  
ATOM    113  HZ3 LYS A   6      13.724 -19.754 -14.044  1.00 96.53           H  
ATOM    114  N   LEU A   7       6.380 -22.964 -13.251  1.00 96.19           N  
ATOM    115  H   LEU A   7       6.292 -21.959 -13.207  1.00 96.19           H  
ATOM    116  CA  LEU A   7       5.560 -23.762 -12.333  1.00 96.19           C  
ATOM    117  HA  LEU A   7       6.163 -24.572 -11.922  1.00 96.19           H  
ATOM    118  C   LEU A   7       4.400 -24.434 -13.083  1.00 96.19           C  
ATOM    119  CB  LEU A   7       5.071 -22.873 -11.173  1.00 96.19           C  
ATOM    120  HB2 LEU A   7       4.391 -23.453 -10.551  1.00 96.19           H  
ATOM    121  HB3 LEU A   7       4.499 -22.043 -11.587  1.00 96.19           H  
ATOM    122  O   LEU A   7       4.253 -25.651 -12.993  1.00 96.19           O  
ATOM    123  CG  LEU A   7       6.192 -22.306 -10.279  1.00 96.19           C  
ATOM    124  HG  LEU A   7       6.922 -21.778 -10.892  1.00 96.19           H  
ATOM    125  CD1 LEU A   7       5.606 -21.313  -9.277  1.00 96.19           C  
ATOM    126 HD11 LEU A   7       5.105 -20.503  -9.806  1.00 96.19           H  
ATOM    127 HD12 LEU A   7       4.886 -21.820  -8.635  1.00 96.19           H  
ATOM    128 HD13 LEU A   7       6.403 -20.890  -8.665  1.00 96.19           H  
ATOM    129  CD2 LEU A   7       6.918 -23.402  -9.494  1.00 96.19           C  
ATOM    130 HD21 LEU A   7       7.415 -24.090 -10.179  1.00 96.19           H  
ATOM    131 HD22 LEU A   7       6.204 -23.948  -8.878  1.00 96.19           H  
ATOM    132 HD23 LEU A   7       7.669 -22.946  -8.849  1.00 96.19           H  
ATOM    133  N   GLU A   8       3.687 -23.676 -13.921  1.00 95.19           N  
ATOM    134  H   GLU A   8       3.816 -22.676 -13.880  1.00 95.19           H  
ATOM    135  CA  GLU A   8       2.647 -24.172 -14.837  1.00 95.19           C  
ATOM    136  HA  GLU A   8       1.814 -24.564 -14.254  1.00 95.19           H  
ATOM    137  C   GLU A   8       3.175 -25.311 -15.732  1.00 95.19           C  
ATOM    138  CB  GLU A   8       2.148 -22.975 -15.671  1.00 95.19           C  
ATOM    139  HB2 GLU A   8       2.986 -22.585 -16.249  1.00 95.19           H  
ATOM    140  HB3 GLU A   8       1.826 -22.190 -14.987  1.00 95.19           H  
ATOM    141  O   GLU A   8       2.619 -26.407 -15.743  1.00 95.19           O  
ATOM    142  CG  GLU A   8       0.990 -23.287 -16.632  1.00 95.19           C  
ATOM    143  HG2 GLU A   8       1.316 -24.037 -17.353  1.00 95.19           H  
ATOM    144  HG3 GLU A   8       0.159 -23.704 -16.063  1.00 95.19           H  
ATOM    145  CD  GLU A   8       0.541 -22.021 -17.389  1.00 95.19           C  
ATOM    146  OE1 GLU A   8      -0.651 -21.645 -17.285  1.00 95.19           O  
ATOM    147  OE2 GLU A   8       1.407 -21.414 -18.067  1.00 95.19           O  
ATOM    148  N   LEU A   9       4.320 -25.113 -16.400  1.00 95.61           N  
ATOM    149  H   LEU A   9       4.713 -24.182 -16.390  1.00 95.61           H  
ATOM    150  CA  LEU A   9       4.959 -26.140 -17.241  1.00 95.61           C  
ATOM    151  HA  LEU A   9       4.216 -26.513 -17.946  1.00 95.61           H  
ATOM    152  C   LEU A   9       5.463 -27.376 -16.473  1.00 95.61           C  
ATOM    153  CB  LEU A   9       6.129 -25.503 -18.015  1.00 95.61           C  
ATOM    154  HB2 LEU A   9       6.749 -26.297 -18.432  1.00 95.61           H  
ATOM    155  HB3 LEU A   9       6.743 -24.948 -17.305  1.00 95.61           H  
ATOM    156  O   LEU A   9       5.717 -28.409 -17.092  1.00 95.61           O  
ATOM    157  CG  LEU A   9       5.711 -24.574 -19.168  1.00 95.61           C  
ATOM    158  HG  LEU A   9       4.983 -23.841 -18.820  1.00 95.61           H  
ATOM    159  CD1 LEU A   9       6.950 -23.837 -19.687  1.00 95.61           C  
ATOM    160 HD11 LEU A   9       7.382 -23.251 -18.876  1.00 95.61           H  
ATOM    161 HD12 LEU A   9       6.655 -23.162 -20.490  1.00 95.61           H  
ATOM    162 HD13 LEU A   9       7.682 -24.554 -20.058  1.00 95.61           H  
ATOM    163  CD2 LEU A   9       5.100 -25.344 -20.341  1.00 95.61           C  
ATOM    164 HD21 LEU A   9       4.868 -24.654 -21.153  1.00 95.61           H  
ATOM    165 HD22 LEU A   9       5.789 -26.111 -20.694  1.00 95.61           H  
ATOM    166 HD23 LEU A   9       4.168 -25.815 -20.027  1.00 95.61           H  
ATOM    167  N   LYS A  10       5.633 -27.288 -15.148  1.00 96.18           N  
ATOM    168  H   LYS A  10       5.367 -26.421 -14.704  1.00 96.18           H  
ATOM    169  CA  LYS A  10       5.970 -28.428 -14.276  1.00 96.18           C  
ATOM    170  HA  LYS A  10       6.520 -29.175 -14.848  1.00 96.18           H  
ATOM    171  C   LYS A  10       4.731 -29.159 -13.745  1.00 96.18           C  
ATOM    172  CB  LYS A  10       6.849 -27.950 -13.109  1.00 96.18           C  
ATOM    173  HB2 LYS A  10       6.390 -27.063 -12.673  1.00 96.18           H  
ATOM    174  HB3 LYS A  10       6.874 -28.720 -12.337  1.00 96.18           H  
ATOM    175  O   LYS A  10       4.898 -30.192 -13.106  1.00 96.18           O  
ATOM    176  CG  LYS A  10       8.299 -27.644 -13.507  1.00 96.18           C  
ATOM    177  HG2 LYS A  10       8.323 -27.026 -14.405  1.00 96.18           H  
ATOM    178  HG3 LYS A  10       8.828 -28.576 -13.710  1.00 96.18           H  
ATOM    179  CD  LYS A  10       8.969 -26.902 -12.343  1.00 96.18           C  
ATOM    180  HD2 LYS A  10       8.371 -26.023 -12.106  1.00 96.18           H  
ATOM    181  HD3 LYS A  10       8.988 -27.554 -11.469  1.00 96.18           H  
ATOM    182  CE  LYS A  10      10.390 -26.451 -12.683  1.00 96.18           C  
ATOM    183  HE2 LYS A  10      11.014 -27.334 -12.824  1.00 96.18           H  
ATOM    184  HE3 LYS A  10      10.354 -25.899 -13.622  1.00 96.18           H  
ATOM    185  NZ  LYS A  10      10.929 -25.585 -11.601  1.00 96.18           N  
ATOM    186  HZ1 LYS A  10      11.877 -25.292 -11.790  1.00 96.18           H  
ATOM    187  HZ2 LYS A  10      10.364 -24.753 -11.504  1.00 96.18           H  
ATOM    188  HZ3 LYS A  10      10.902 -26.066 -10.713  1.00 96.18           H  
ATOM    189  N   GLY A  11       3.523 -28.643 -13.987  1.00 94.54           N  
ATOM    190  H   GLY A  11       3.451 -27.797 -14.534  1.00 94.54           H  
ATOM    191  CA  GLY A  11       2.282 -29.195 -13.438  1.00 94.54           C  
ATOM    192  HA2 GLY A  11       2.237 -30.266 -13.638  1.00 94.54           H  
ATOM    193  HA3 GLY A  11       1.439 -28.712 -13.931  1.00 94.54           H  
ATOM    194  C   GLY A  11       2.121 -28.983 -11.929  1.00 94.54           C  
ATOM    195  O   GLY A  11       1.431 -29.767 -11.288  1.00 94.54           O  
ATOM    196  N   VAL A  12       2.771 -27.961 -11.362  1.00 94.84           N  
ATOM    197  H   VAL A  12       3.252 -27.316 -11.973  1.00 94.84           H  
ATOM    198  CA  VAL A  12       2.552 -27.535  -9.968  1.00 94.84           C  
ATOM    199  HA  VAL A  12       2.577 -28.402  -9.309  1.00 94.84           H  
ATOM    200  C   VAL A  12       1.163 -26.901  -9.867  1.00 94.84           C  
ATOM    201  CB  VAL A  12       3.652 -26.538  -9.539  1.00 94.84           C  
ATOM    202  HB  VAL A  12       3.665 -25.706 -10.243  1.00 94.84           H  
ATOM    203  O   VAL A  12       0.795 -26.133 -10.756  1.00 94.84           O  
ATOM    204  CG1 VAL A  12       3.447 -25.959  -8.136  1.00 94.84           C  
ATOM    205 HG11 VAL A  12       3.277 -26.762  -7.418  1.00 94.84           H  
ATOM    206 HG12 VAL A  12       4.313 -25.373  -7.828  1.00 94.84           H  
ATOM    207 HG13 VAL A  12       2.580 -25.298  -8.139  1.00 94.84           H  
ATOM    208  CG2 VAL A  12       5.039 -27.197  -9.563  1.00 94.84           C  
ATOM    209 HG21 VAL A  12       5.802 -26.469  -9.289  1.00 94.84           H  
ATOM    210 HG22 VAL A  12       5.255 -27.576 -10.562  1.00 94.84           H  
ATOM    211 HG23 VAL A  12       5.057 -28.027  -8.857  1.00 94.84           H  
ATOM    212  N   ASP A  13       0.404 -27.164  -8.800  1.00 93.79           N  
ATOM    213  H   ASP A  13       0.726 -27.808  -8.092  1.00 93.79           H  
ATOM    214  CA  ASP A  13      -0.810 -26.388  -8.514  1.00 93.79           C  
ATOM    215  HA  ASP A  13      -1.297 -26.147  -9.458  1.00 93.79           H  
ATOM    216  C   ASP A  13      -0.422 -25.066  -7.832  1.00 93.79           C  
ATOM    217  CB  ASP A  13      -1.821 -27.214  -7.700  1.00 93.79           C  
ATOM    218  HB2 ASP A  13      -1.432 -27.360  -6.692  1.00 93.79           H  
ATOM    219  HB3 ASP A  13      -1.920 -28.194  -8.167  1.00 93.79           H  
ATOM    220  O   ASP A  13       0.407 -25.024  -6.919  1.00 93.79           O  
ATOM    221  CG  ASP A  13      -3.217 -26.570  -7.614  1.00 93.79           C  
ATOM    222  OD1 ASP A  13      -3.296 -25.324  -7.483  1.00 93.79           O  
ATOM    223  OD2 ASP A  13      -4.215 -27.319  -7.660  1.00 93.79           O  
ATOM    224  N   VAL A  14      -1.032 -23.959  -8.257  1.00 94.52           N  
ATOM    225  H   VAL A  14      -1.814 -24.078  -8.885  1.00 94.52           H  
ATOM    226  CA  VAL A  14      -0.814 -22.645  -7.649  1.00 94.52           C  
ATOM    227  HA  VAL A  14       0.234 -22.388  -7.802  1.00 94.52           H  
ATOM    228  C   VAL A  14      -1.052 -22.677  -6.134  1.00 94.52           C  
ATOM    229  CB  VAL A  14      -1.666 -21.582  -8.367  1.00 94.52           C  
ATOM    230  HB  VAL A  14      -1.509 -21.703  -9.439  1.00 94.52           H  
ATOM    231  O   VAL A  14      -0.290 -22.051  -5.397  1.00 94.52           O  
ATOM    232  CG1 VAL A  14      -3.173 -21.693  -8.099  1.00 94.52           C  
ATOM    233 HG11 VAL A  14      -3.706 -20.998  -8.748  1.00 94.52           H  
ATOM    234 HG12 VAL A  14      -3.403 -21.460  -7.060  1.00 94.52           H  
ATOM    235 HG13 VAL A  14      -3.517 -22.702  -8.327  1.00 94.52           H  
ATOM    236  CG2 VAL A  14      -1.204 -20.171  -8.002  1.00 94.52           C  
ATOM    237 HG21 VAL A  14      -0.151 -20.053  -8.257  1.00 94.52           H  
ATOM    238 HG22 VAL A  14      -1.782 -19.449  -8.579  1.00 94.52           H  
ATOM    239 HG23 VAL A  14      -1.346 -19.981  -6.938  1.00 94.52           H  
ATOM    240  N   ILE A  15      -2.025 -23.450  -5.633  1.00 92.77           N  
ATOM    241  H   ILE A  15      -2.557 -24.020  -6.274  1.00 92.77           H  
ATOM    242  CA  ILE A  15      -2.342 -23.524  -4.194  1.00 92.77           C  
ATOM    243  HA  ILE A  15      -2.400 -22.500  -3.825  1.00 92.77           H  
ATOM    244  C   ILE A  15      -1.250 -24.214  -3.363  1.00 92.77           C  
ATOM    245  CB  ILE A  15      -3.723 -24.173  -3.941  1.00 92.77           C  
ATOM    246  HB  ILE A  15      -3.978 -23.976  -2.900  1.00 92.77           H  
ATOM    247  O   ILE A  15      -1.155 -23.946  -2.166  1.00 92.77           O  
ATOM    248  CG1 ILE A  15      -3.681 -25.711  -4.104  1.00 92.77           C  
ATOM    249 HG12 ILE A  15      -3.173 -25.970  -5.033  1.00 92.77           H  
ATOM    250 HG13 ILE A  15      -3.092 -26.133  -3.289  1.00 92.77           H  
ATOM    251  CG2 ILE A  15      -4.803 -23.477  -4.793  1.00 92.77           C  
ATOM    252 HG21 ILE A  15      -4.700 -22.394  -4.722  1.00 92.77           H  
ATOM    253 HG22 ILE A  15      -5.796 -23.758  -4.443  1.00 92.77           H  
ATOM    254 HG23 ILE A  15      -4.707 -23.780  -5.835  1.00 92.77           H  
ATOM    255  CD1 ILE A  15      -5.045 -26.408  -4.086  1.00 92.77           C  
ATOM    256 HD11 ILE A  15      -5.594 -26.129  -3.187  1.00 92.77           H  
ATOM    257 HD12 ILE A  15      -5.617 -26.135  -4.973  1.00 92.77           H  
ATOM    258 HD13 ILE A  15      -4.894 -27.488  -4.094  1.00 92.77           H  
ATOM    259  N   GLU A  16      -0.420 -25.057  -3.987  1.00 92.44           N  
ATOM    260  H   GLU A  16      -0.544 -25.206  -4.978  1.00 92.44           H  
ATOM    261  CA  GLU A  16       0.713 -25.749  -3.353  1.00 92.44           C  
ATOM    262  HA  GLU A  16       0.432 -26.055  -2.345  1.00 92.44           H  
ATOM    263  C   GLU A  16       1.952 -24.852  -3.223  1.00 92.44           C  
ATOM    264  CB  GLU A  16       1.080 -27.008  -4.156  1.00 92.44           C  
ATOM    265  HB2 GLU A  16       1.313 -26.718  -5.180  1.00 92.44           H  
ATOM    266  HB3 GLU A  16       1.974 -27.453  -3.720  1.00 92.44           H  
ATOM    267  O   GLU A  16       2.884 -25.178  -2.487  1.00 92.44           O  
ATOM    268  CG  GLU A  16      -0.026 -28.074  -4.153  1.00 92.44           C  
ATOM    269  HG2 GLU A  16      -0.949 -27.649  -4.547  1.00 92.44           H  
ATOM    270  HG3 GLU A  16      -0.216 -28.360  -3.118  1.00 92.44           H  
ATOM    271  CD  GLU A  16       0.358 -29.320  -4.970  1.00 92.44           C  
ATOM    272  OE1 GLU A  16      -0.131 -30.412  -4.599  1.00 92.44           O  
ATOM    273  OE2 GLU A  16       1.151 -29.187  -5.934  1.00 92.44           O  
ATOM    274  N   THR A  17       1.976 -23.708  -3.915  1.00 94.94           N  
ATOM    275  H   THR A  17       1.186 -23.497  -4.508  1.00 94.94           H  
ATOM    276  CA  THR A  17       3.070 -22.739  -3.784  1.00 94.94           C  
ATOM    277  HA  THR A  17       3.999 -23.305  -3.840  1.00 94.94           H  
ATOM    278  C   THR A  17       3.066 -22.057  -2.408  1.00 94.94           C  
ATOM    279  CB  THR A  17       3.115 -21.723  -4.939  1.00 94.94           C  
ATOM    280  HB  THR A  17       4.019 -21.124  -4.829  1.00 94.94           H  
ATOM    281  O   THR A  17       2.056 -22.007  -1.698  1.00 94.94           O  
ATOM    282  CG2 THR A  17       3.144 -22.371  -6.323  1.00 94.94           C  
ATOM    283 HG21 THR A  17       4.032 -22.996  -6.416  1.00 94.94           H  
ATOM    284 HG22 THR A  17       2.259 -22.989  -6.477  1.00 94.94           H  
ATOM    285 HG23 THR A  17       3.168 -21.592  -7.085  1.00 94.94           H  
ATOM    286  OG1 THR A  17       2.024 -20.849  -4.929  1.00 94.94           O  
ATOM    287  HG1 THR A  17       1.241 -21.353  -5.162  1.00 94.94           H  
ATOM    288  N   GLU A  18       4.225 -21.531  -2.007  1.00 95.07           N  
ATOM    289  H   GLU A  18       5.017 -21.574  -2.632  1.00 95.07           H  
ATOM    290  CA  GLU A  18       4.463 -20.956  -0.678  1.00 95.07           C  
ATOM    291  HA  GLU A  18       4.437 -21.771   0.045  1.00 95.07           H  
ATOM    292  C   GLU A  18       3.402 -19.918  -0.254  1.00 95.07           C  
ATOM    293  CB  GLU A  18       5.879 -20.365  -0.669  1.00 95.07           C  
ATOM    294  HB2 GLU A  18       6.569 -21.144  -0.992  1.00 95.07           H  
ATOM    295  HB3 GLU A  18       5.925 -19.542  -1.383  1.00 95.07           H  
ATOM    296  O   GLU A  18       2.866 -19.162  -1.070  1.00 95.07           O  
ATOM    297  CG  GLU A  18       6.321 -19.862   0.713  1.00 95.07           C  
ATOM    298  HG2 GLU A  18       6.151 -20.657   1.439  1.00 95.07           H  
ATOM    299  HG3 GLU A  18       5.704 -19.008   0.992  1.00 95.07           H  
ATOM    300  CD  GLU A  18       7.798 -19.440   0.751  1.00 95.07           C  
ATOM    301  OE1 GLU A  18       8.283 -19.208   1.879  1.00 95.07           O  
ATOM    302  OE2 GLU A  18       8.423 -19.365  -0.332  1.00 95.07           O  
ATOM    303  N   ARG A  19       3.065 -19.881   1.042  1.00 95.90           N  
ATOM    304  H   ARG A  19       3.587 -20.466   1.678  1.00 95.90           H  
ATOM    305  CA  ARG A  19       2.258 -18.799   1.624  1.00 95.90           C  
ATOM    306  HA  ARG A  19       1.596 -18.371   0.871  1.00 95.90           H  
ATOM    307  C   ARG A  19       3.180 -17.688   2.094  1.00 95.90           C  
ATOM    308  CB  ARG A  19       1.387 -19.283   2.784  1.00 95.90           C  
ATOM    309  HB2 ARG A  19       0.914 -18.410   3.233  1.00 95.90           H  
ATOM    310  HB3 ARG A  19       2.006 -19.764   3.542  1.00 95.90           H  
ATOM    311  O   ARG A  19       3.961 -17.876   3.021  1.00 95.90           O  
ATOM    312  CG  ARG A  19       0.297 -20.248   2.318  1.00 95.90           C  
ATOM    313  HG2 ARG A  19      -0.204 -19.848   1.436  1.00 95.90           H  
ATOM    314  HG3 ARG A  19       0.739 -21.213   2.072  1.00 95.90           H  
ATOM    315  CD  ARG A  19      -0.725 -20.412   3.442  1.00 95.90           C  
ATOM    316  HD2 ARG A  19      -0.203 -20.775   4.327  1.00 95.90           H  
ATOM    317  HD3 ARG A  19      -1.165 -19.440   3.664  1.00 95.90           H  
ATOM    318  NE  ARG A  19      -1.792 -21.344   3.045  1.00 95.90           N  
ATOM    319  HE  ARG A  19      -2.076 -21.299   2.077  1.00 95.90           H  
ATOM    320  NH1 ARG A  19      -2.318 -22.105   5.142  1.00 95.90           N  
ATOM    321 HH11 ARG A  19      -1.691 -21.407   5.516  1.00 95.90           H  
ATOM    322 HH12 ARG A  19      -2.872 -22.693   5.748  1.00 95.90           H  
ATOM    323  NH2 ARG A  19      -3.353 -22.960   3.355  1.00 95.90           N  
ATOM    324 HH21 ARG A  19      -3.495 -22.982   2.356  1.00 95.90           H  
ATOM    325 HH22 ARG A  19      -3.890 -23.566   3.959  1.00 95.90           H  
ATOM    326  CZ  ARG A  19      -2.480 -22.130   3.848  1.00 95.90           C  
ATOM    327  N   LEU A  20       3.062 -16.532   1.459  1.00 96.95           N  
ATOM    328  H   LEU A  20       2.371 -16.452   0.727  1.00 96.95           H  
ATOM    329  CA  LEU A  20       3.910 -15.380   1.725  1.00 96.95           C  
ATOM    330  HA  LEU A  20       4.882 -15.711   2.092  1.00 96.95           H  
ATOM    331  C   LEU A  20       3.249 -14.535   2.815  1.00 96.95           C  
ATOM    332  CB  LEU A  20       4.122 -14.626   0.401  1.00 96.95           C  
ATOM    333  HB2 LEU A  20       3.156 -14.251   0.061  1.00 96.95           H  
ATOM    334  HB3 LEU A  20       4.780 -13.776   0.581  1.00 96.95           H  
ATOM    335  O   LEU A  20       2.266 -13.846   2.559  1.00 96.95           O  
ATOM    336  CG  LEU A  20       4.735 -15.480  -0.722  1.00 96.95           C  
ATOM    337  HG  LEU A  20       4.144 -16.384  -0.873  1.00 96.95           H  
ATOM    338  CD1 LEU A  20       4.696 -14.692  -2.024  1.00 96.95           C  
ATOM    339 HD11 LEU A  20       5.059 -15.341  -2.821  1.00 96.95           H  
ATOM    340 HD12 LEU A  20       5.321 -13.803  -1.945  1.00 96.95           H  
ATOM    341 HD13 LEU A  20       3.670 -14.399  -2.249  1.00 96.95           H  
ATOM    342  CD2 LEU A  20       6.182 -15.878  -0.433  1.00 96.95           C  
ATOM    343 HD21 LEU A  20       6.802 -14.992  -0.296  1.00 96.95           H  
ATOM    344 HD22 LEU A  20       6.579 -16.467  -1.260  1.00 96.95           H  
ATOM    345 HD23 LEU A  20       6.236 -16.496   0.464  1.00 96.95           H  
ATOM    346  N   MET A  21       3.744 -14.618   4.048  1.00 94.04           N  
ATOM    347  H   MET A  21       4.532 -15.227   4.215  1.00 94.04           H  
ATOM    348  CA  MET A  21       3.186 -13.854   5.169  1.00 94.04           C  
ATOM    349  HA  MET A  21       2.107 -13.774   5.038  1.00 94.04           H  
ATOM    350  C   MET A  21       3.750 -12.432   5.178  1.00 94.04           C  
ATOM    351  CB  MET A  21       3.437 -14.573   6.502  1.00 94.04           C  
ATOM    352  HB2 MET A  21       2.988 -13.989   7.305  1.00 94.04           H  
ATOM    353  HB3 MET A  21       4.510 -14.629   6.686  1.00 94.04           H  
ATOM    354  O   MET A  21       4.959 -12.249   5.030  1.00 94.04           O  
ATOM    355  CG  MET A  21       2.859 -15.996   6.534  1.00 94.04           C  
ATOM    356  HG2 MET A  21       3.441 -16.617   5.853  1.00 94.04           H  
ATOM    357  HG3 MET A  21       3.000 -16.399   7.537  1.00 94.04           H  
ATOM    358  SD  MET A  21       1.105 -16.181   6.083  1.00 94.04           S  
ATOM    359  CE  MET A  21       0.298 -15.214   7.387  1.00 94.04           C  
ATOM    360  HE1 MET A  21       0.660 -14.186   7.369  1.00 94.04           H  
ATOM    361  HE2 MET A  21      -0.778 -15.209   7.218  1.00 94.04           H  
ATOM    362  HE3 MET A  21       0.510 -15.659   8.359  1.00 94.04           H  
ATOM    363  N   TYR A  22       2.894 -11.428   5.390  1.00 91.52           N  
ATOM    364  H   TYR A  22       1.918 -11.645   5.534  1.00 91.52           H  
ATOM    365  CA  TYR A  22       3.270 -10.012   5.288  1.00 91.52           C  
ATOM    366  HA  TYR A  22       3.509  -9.782   4.250  1.00 91.52           H  
ATOM    367  C   TYR A  22       4.524  -9.677   6.107  1.00 91.52           C  
ATOM    368  CB  TYR A  22       2.064  -9.153   5.704  1.00 91.52           C  
ATOM    369  HB2 TYR A  22       1.678  -9.510   6.658  1.00 91.52           H  
ATOM    370  HB3 TYR A  22       1.285  -9.296   4.955  1.00 91.52           H  
ATOM    371  O   TYR A  22       5.488  -9.148   5.569  1.00 91.52           O  
ATOM    372  CG  TYR A  22       2.363  -7.670   5.840  1.00 91.52           C  
ATOM    373  CD1 TYR A  22       3.012  -7.195   6.997  1.00 91.52           C  
ATOM    374  HD1 TYR A  22       3.238  -7.863   7.815  1.00 91.52           H  
ATOM    375  CD2 TYR A  22       2.046  -6.773   4.801  1.00 91.52           C  
ATOM    376  HD2 TYR A  22       1.551  -7.121   3.906  1.00 91.52           H  
ATOM    377  CE1 TYR A  22       3.436  -5.861   7.075  1.00 91.52           C  
ATOM    378  HE1 TYR A  22       4.022  -5.529   7.920  1.00 91.52           H  
ATOM    379  CE2 TYR A  22       2.379  -5.410   4.923  1.00 91.52           C  
ATOM    380  HE2 TYR A  22       2.137  -4.705   4.142  1.00 91.52           H  
ATOM    381  OH  TYR A  22       3.449  -3.654   6.152  1.00 91.52           O  
ATOM    382  HH  TYR A  22       4.131  -3.497   6.810  1.00 91.52           H  
ATOM    383  CZ  TYR A  22       3.095  -4.958   6.050  1.00 91.52           C  
ATOM    384  N   GLY A  23       4.546 -10.068   7.387  1.00 87.00           N  
ATOM    385  H   GLY A  23       3.734 -10.554   7.739  1.00 87.00           H  
ATOM    386  CA  GLY A  23       5.622  -9.717   8.322  1.00 87.00           C  
ATOM    387  HA2 GLY A  23       5.831  -8.651   8.227  1.00 87.00           H  
ATOM    388  HA3 GLY A  23       5.286  -9.907   9.342  1.00 87.00           H  
ATOM    389  C   GLY A  23       6.952 -10.453   8.121  1.00 87.00           C  
ATOM    390  O   GLY A  23       7.823 -10.334   8.977  1.00 87.00           O  
ATOM    391  N   THR A  24       7.098 -11.255   7.060  1.00 90.90           N  
ATOM    392  H   THR A  24       6.322 -11.330   6.418  1.00 90.90           H  
ATOM    393  CA  THR A  24       8.341 -11.988   6.744  1.00 90.90           C  
ATOM    394  HA  THR A  24       9.177 -11.506   7.251  1.00 90.90           H  
ATOM    395  C   THR A  24       8.702 -12.004   5.259  1.00 90.90           C  
ATOM    396  CB  THR A  24       8.277 -13.451   7.222  1.00 90.90           C  
ATOM    397  HB  THR A  24       9.197 -13.955   6.928  1.00 90.90           H  
ATOM    398  O   THR A  24       9.854 -12.269   4.935  1.00 90.90           O  
ATOM    399  CG2 THR A  24       8.135 -13.587   8.737  1.00 90.90           C  
ATOM    400 HG21 THR A  24       8.208 -14.639   9.013  1.00 90.90           H  
ATOM    401 HG22 THR A  24       7.170 -13.196   9.061  1.00 90.90           H  
ATOM    402 HG23 THR A  24       8.933 -13.030   9.229  1.00 90.90           H  
ATOM    403  OG1 THR A  24       7.182 -14.133   6.646  1.00 90.90           O  
ATOM    404  HG1 THR A  24       7.391 -14.280   5.720  1.00 90.90           H  
ATOM    405  N   ALA A  25       7.740 -11.782   4.356  1.00 92.80           N  
ATOM    406  H   ALA A  25       6.798 -11.623   4.683  1.00 92.80           H  
ATOM    407  CA  ALA A  25       7.926 -11.907   2.907  1.00 92.80           C  
ATOM    408  HA  ALA A  25       8.923 -12.299   2.704  1.00 92.80           H  
ATOM    409  C   ALA A  25       7.833 -10.576   2.140  1.00 92.80           C  
ATOM    410  CB  ALA A  25       6.914 -12.935   2.387  1.00 92.80           C  
ATOM    411  HB1 ALA A  25       7.046 -13.884   2.907  1.00 92.80           H  
ATOM    412  HB2 ALA A  25       7.075 -13.092   1.321  1.00 92.80           H  
ATOM    413  HB3 ALA A  25       5.899 -12.570   2.546  1.00 92.80           H  
ATOM    414  O   ALA A  25       8.072 -10.566   0.933  1.00 92.80           O  
ATOM    415  N   LEU A  26       7.481  -9.473   2.809  1.00 92.75           N  
ATOM    416  H   LEU A  26       7.321  -9.529   3.805  1.00 92.75           H  
ATOM    417  CA  LEU A  26       7.409  -8.141   2.214  1.00 92.75           C  
ATOM    418  HA  LEU A  26       7.788  -8.189   1.194  1.00 92.75           H  
ATOM    419  C   LEU A  26       8.283  -7.159   2.997  1.00 92.75           C  
ATOM    420  CB  LEU A  26       5.941  -7.689   2.172  1.00 92.75           C  
ATOM    421  HB2 LEU A  26       5.582  -7.596   3.197  1.00 92.75           H  
ATOM    422  HB3 LEU A  26       5.353  -8.457   1.670  1.00 92.75           H  
ATOM    423  O   LEU A  26       8.117  -6.999   4.203  1.00 92.75           O  
ATOM    424  CG  LEU A  26       5.706  -6.361   1.436  1.00 92.75           C  
ATOM    425  HG  LEU A  26       6.335  -5.578   1.860  1.00 92.75           H  
ATOM    426  CD1 LEU A  26       5.978  -6.499  -0.067  1.00 92.75           C  
ATOM    427 HD11 LEU A  26       5.734  -5.567  -0.577  1.00 92.75           H  
ATOM    428 HD12 LEU A  26       7.035  -6.703  -0.239  1.00 92.75           H  
ATOM    429 HD13 LEU A  26       5.373  -7.307  -0.478  1.00 92.75           H  
ATOM    430  CD2 LEU A  26       4.246  -5.960   1.624  1.00 92.75           C  
ATOM    431 HD21 LEU A  26       4.022  -5.907   2.690  1.00 92.75           H  
ATOM    432 HD22 LEU A  26       4.085  -4.968   1.202  1.00 92.75           H  
ATOM    433 HD23 LEU A  26       3.587  -6.684   1.145  1.00 92.75           H  
ATOM    434  N   ASP A  27       9.174  -6.485   2.278  1.00 94.26           N  
ATOM    435  H   ASP A  27       9.233  -6.676   1.288  1.00 94.26           H  
ATOM    436  CA  ASP A  27       9.922  -5.326   2.767  1.00 94.26           C  
ATOM    437  HA  ASP A  27       9.857  -5.288   3.854  1.00 94.26           H  
ATOM    438  C   ASP A  27       9.300  -4.033   2.208  1.00 94.26           C  
ATOM    439  CB  ASP A  27      11.403  -5.498   2.381  1.00 94.26           C  
ATOM    440  HB2 ASP A  27      11.541  -5.205   1.341  1.00 94.26           H  
ATOM    441  HB3 ASP A  27      11.665  -6.553   2.467  1.00 94.26           H  
ATOM    442  O   ASP A  27       8.439  -4.088   1.327  1.00 94.26           O  
ATOM    443  CG  ASP A  27      12.372  -4.712   3.274  1.00 94.26           C  
ATOM    444  OD1 ASP A  27      11.893  -3.892   4.090  1.00 94.26           O  
ATOM    445  OD2 ASP A  27      13.587  -4.964   3.135  1.00 94.26           O  
ATOM    446  N   TYR A  28       9.730  -2.868   2.683  1.00 95.39           N  
ATOM    447  H   TYR A  28      10.508  -2.901   3.326  1.00 95.39           H  
ATOM    448  CA  TYR A  28       9.279  -1.552   2.219  1.00 95.39           C  
ATOM    449  HA  TYR A  28       8.592  -1.679   1.383  1.00 95.39           H  
ATOM    450  C   TYR A  28      10.442  -0.712   1.698  1.00 95.39           C  
ATOM    451  CB  TYR A  28       8.512  -0.831   3.334  1.00 95.39           C  
ATOM    452  HB2 TYR A  28       8.977  -1.050   4.295  1.00 95.39           H  
ATOM    453  HB3 TYR A  28       8.581   0.245   3.175  1.00 95.39           H  
ATOM    454  O   TYR A  28      11.601  -0.944   2.030  1.00 95.39           O  
ATOM    455  CG  TYR A  28       7.047  -1.211   3.378  1.00 95.39           C  
ATOM    456  CD1 TYR A  28       6.078  -0.329   2.860  1.00 95.39           C  
ATOM    457  HD1 TYR A  28       6.374   0.631   2.463  1.00 95.39           H  
ATOM    458  CD2 TYR A  28       6.659  -2.473   3.867  1.00 95.39           C  
ATOM    459  HD2 TYR A  28       7.404  -3.160   4.241  1.00 95.39           H  
ATOM    460  CE1 TYR A  28       4.723  -0.707   2.840  1.00 95.39           C  
ATOM    461  HE1 TYR A  28       3.980  -0.042   2.424  1.00 95.39           H  
ATOM    462  CE2 TYR A  28       5.308  -2.862   3.823  1.00 95.39           C  
ATOM    463  HE2 TYR A  28       5.015  -3.848   4.151  1.00 95.39           H  
ATOM    464  OH  TYR A  28       3.023  -2.320   3.274  1.00 95.39           O  
ATOM    465  HH  TYR A  28       2.507  -1.589   2.925  1.00 95.39           H  
ATOM    466  CZ  TYR A  28       4.334  -1.971   3.326  1.00 95.39           C  
ATOM    467  N   ILE A  29      10.147   0.276   0.852  1.00 97.10           N  
ATOM    468  H   ILE A  29       9.186   0.413   0.575  1.00 97.10           H  
ATOM    469  CA  ILE A  29      11.184   1.192   0.372  1.00 97.10           C  
ATOM    470  HA  ILE A  29      12.008   0.580   0.005  1.00 97.10           H  
ATOM    471  C   ILE A  29      11.749   2.033   1.521  1.00 97.10           C  
ATOM    472  CB  ILE A  29      10.712   2.076  -0.803  1.00 97.10           C  
ATOM    473  HB  ILE A  29      11.543   2.732  -1.063  1.00 97.10           H  
ATOM    474  O   ILE A  29      11.026   2.500   2.406  1.00 97.10           O  
ATOM    475  CG1 ILE A  29       9.511   2.975  -0.435  1.00 97.10           C  
ATOM    476 HG12 ILE A  29       9.789   3.603   0.411  1.00 97.10           H  
ATOM    477 HG13 ILE A  29       8.664   2.359  -0.132  1.00 97.10           H  
ATOM    478  CG2 ILE A  29      10.437   1.194  -2.031  1.00 97.10           C  
ATOM    479 HG21 ILE A  29      11.298   0.552  -2.221  1.00 97.10           H  
ATOM    480 HG22 ILE A  29      10.278   1.820  -2.908  1.00 97.10           H  
ATOM    481 HG23 ILE A  29       9.559   0.571  -1.859  1.00 97.10           H  
ATOM    482  CD1 ILE A  29       9.067   3.916  -1.559  1.00 97.10           C  
ATOM    483 HD11 ILE A  29       8.281   4.570  -1.181  1.00 97.10           H  
ATOM    484 HD12 ILE A  29       9.915   4.516  -1.890  1.00 97.10           H  
ATOM    485 HD13 ILE A  29       8.668   3.352  -2.402  1.00 97.10           H  
ATOM    486  N   GLU A  30      13.052   2.294   1.466  1.00 96.73           N  
ATOM    487  H   GLU A  30      13.625   1.839   0.770  1.00 96.73           H  
ATOM    488  CA  GLU A  30      13.650   3.339   2.290  1.00 96.73           C  
ATOM    489  HA  GLU A  30      13.276   3.240   3.309  1.00 96.73           H  
ATOM    490  C   GLU A  30      13.229   4.711   1.752  1.00 96.73           C  
ATOM    491  CB  GLU A  30      15.175   3.202   2.370  1.00 96.73           C  
ATOM    492  HB2 GLU A  30      15.591   3.280   1.365  1.00 96.73           H  
ATOM    493  HB3 GLU A  30      15.572   4.028   2.959  1.00 96.73           H  
ATOM    494  O   GLU A  30      13.401   5.005   0.562  1.00 96.73           O  
ATOM    495  CG  GLU A  30      15.649   1.877   2.991  1.00 96.73           C  
ATOM    496  HG2 GLU A  30      16.739   1.876   2.980  1.00 96.73           H  
ATOM    497  HG3 GLU A  30      15.323   1.056   2.353  1.00 96.73           H  
ATOM    498  CD  GLU A  30      15.178   1.625   4.433  1.00 96.73           C  
ATOM    499  OE1 GLU A  30      15.143   0.453   4.856  1.00 96.73           O  
ATOM    500  OE2 GLU A  30      14.887   2.566   5.203  1.00 96.73           O  
ATOM    501  N   LEU A  31      12.678   5.565   2.618  1.00 97.50           N  
ATOM    502  H   LEU A  31      12.594   5.283   3.584  1.00 97.50           H  
ATOM    503  CA  LEU A  31      12.500   6.976   2.277  1.00 97.50           C  
ATOM    504  HA  LEU A  31      12.106   7.024   1.262  1.00 97.50           H  
ATOM    505  C   LEU A  31      13.869   7.679   2.288  1.00 97.50           C  
ATOM    506  CB  LEU A  31      11.497   7.667   3.216  1.00 97.50           C  
ATOM    507  HB2 LEU A  31      11.452   8.723   2.950  1.00 97.50           H  
ATOM    508  HB3 LEU A  31      11.876   7.605   4.236  1.00 97.50           H  
ATOM    509  O   LEU A  31      14.724   7.350   3.114  1.00 97.50           O  
ATOM    510  CG  LEU A  31      10.069   7.096   3.185  1.00 97.50           C  
ATOM    511  HG  LEU A  31      10.079   6.084   3.590  1.00 97.50           H  
ATOM    512  CD1 LEU A  31       9.162   7.968   4.047  1.00 97.50           C  
ATOM    513 HD11 LEU A  31       8.220   7.442   4.206  1.00 97.50           H  
ATOM    514 HD12 LEU A  31       8.976   8.928   3.566  1.00 97.50           H  
ATOM    515 HD13 LEU A  31       9.629   8.144   5.016  1.00 97.50           H  
ATOM    516  CD2 LEU A  31       9.448   7.048   1.787  1.00 97.50           C  
ATOM    517 HD21 LEU A  31       9.991   6.331   1.171  1.00 97.50           H  
ATOM    518 HD22 LEU A  31       9.478   8.040   1.335  1.00 97.50           H  
ATOM    519 HD23 LEU A  31       8.412   6.717   1.859  1.00 97.50           H  
ATOM    520  N   PRO A  32      14.111   8.642   1.382  1.00 96.91           N  
ATOM    521  CA  PRO A  32      15.365   9.380   1.366  1.00 96.91           C  
ATOM    522  HA  PRO A  32      16.201   8.682   1.364  1.00 96.91           H  
ATOM    523  C   PRO A  32      15.488  10.287   2.598  1.00 96.91           C  
ATOM    524  CB  PRO A  32      15.355  10.163   0.049  1.00 96.91           C  
ATOM    525  HB2 PRO A  32      15.762   9.539  -0.747  1.00 96.91           H  
ATOM    526  HB3 PRO A  32      15.905  11.101   0.119  1.00 96.91           H  
ATOM    527  O   PRO A  32      14.499  10.676   3.218  1.00 96.91           O  
ATOM    528  CG  PRO A  32      13.868  10.397  -0.200  1.00 96.91           C  
ATOM    529  HG2 PRO A  32      13.645  10.540  -1.258  1.00 96.91           H  
ATOM    530  HG3 PRO A  32      13.549  11.262   0.383  1.00 96.91           H  
ATOM    531  CD  PRO A  32      13.207   9.141   0.360  1.00 96.91           C  
ATOM    532  HD2 PRO A  32      13.110   8.393  -0.427  1.00 96.91           H  
ATOM    533  HD3 PRO A  32      12.232   9.390   0.779  1.00 96.91           H  
ATOM    534  N   ALA A  33      16.720  10.678   2.926  1.00 96.35           N  
ATOM    535  H   ALA A  33      17.504  10.345   2.383  1.00 96.35           H  
ATOM    536  CA  ALA A  33      16.950  11.718   3.921  1.00 96.35           C  
ATOM    537  HA  ALA A  33      16.486  11.405   4.856  1.00 96.35           H  
ATOM    538  C   ALA A  33      16.298  13.042   3.479  1.00 96.35           C  
ATOM    539  CB  ALA A  33      18.458  11.871   4.153  1.00 96.35           C  
ATOM    540  HB1 ALA A  33      18.945  12.183   3.230  1.00 96.35           H  
ATOM    541  HB2 ALA A  33      18.879  10.923   4.488  1.00 96.35           H  
ATOM    542  HB3 ALA A  33      18.633  12.627   4.919  1.00 96.35           H  
ATOM    543  O   ALA A  33      16.319  13.394   2.298  1.00 96.35           O  
ATOM    544  N   ALA A  34      15.735  13.785   4.433  1.00 97.04           N  
ATOM    545  H   ALA A  34      15.756  13.451   5.386  1.00 97.04           H  
ATOM    546  CA  ALA A  34      15.142  15.090   4.164  1.00 97.04           C  
ATOM    547  HA  ALA A  34      14.435  14.967   3.343  1.00 97.04           H  
ATOM    548  C   ALA A  34      16.206  16.131   3.731  1.00 97.04           C  
ATOM    549  CB  ALA A  34      14.353  15.524   5.403  1.00 97.04           C  
ATOM    550  HB1 ALA A  34      13.840  16.464   5.200  1.00 97.04           H  
ATOM    551  HB2 ALA A  34      15.031  15.664   6.245  1.00 97.04           H  
ATOM    552  HB3 ALA A  34      13.611  14.765   5.652  1.00 97.04           H  
ATOM    553  O   ALA A  34      17.338  16.079   4.220  1.00 97.04           O  
ATOM    554  N   PRO A  35      15.857  17.109   2.869  1.00 97.97           N  
ATOM    555  CA  PRO A  35      14.520  17.371   2.333  1.00 97.97           C  
ATOM    556  HA  PRO A  35      13.772  17.132   3.089  1.00 97.97           H  
ATOM    557  C   PRO A  35      14.186  16.589   1.051  1.00 97.97           C  
ATOM    558  CB  PRO A  35      14.499  18.880   2.083  1.00 97.97           C  
ATOM    559  HB2 PRO A  35      13.781  19.163   1.313  1.00 97.97           H  
ATOM    560  HB3 PRO A  35      14.282  19.400   3.016  1.00 97.97           H  
ATOM    561  O   PRO A  35      15.040  16.393   0.189  1.00 97.97           O  
ATOM    562  CG  PRO A  35      15.939  19.168   1.656  1.00 97.97           C  
ATOM    563  HG2 PRO A  35      16.220  20.202   1.856  1.00 97.97           H  
ATOM    564  HG3 PRO A  35      16.063  18.937   0.598  1.00 97.97           H  
ATOM    565  CD  PRO A  35      16.761  18.188   2.496  1.00 97.97           C  
ATOM    566  HD2 PRO A  35      17.119  18.685   3.397  1.00 97.97           H  
ATOM    567  HD3 PRO A  35      17.603  17.804   1.920  1.00 97.97           H  
ATOM    568  N   PHE A  36      12.914  16.216   0.890  1.00 97.89           N  
ATOM    569  H   PHE A  36      12.245  16.443   1.612  1.00 97.89           H  
ATOM    570  CA  PHE A  36      12.366  15.621  -0.338  1.00 97.89           C  
ATOM    571  HA  PHE A  36      12.856  16.078  -1.197  1.00 97.89           H  
ATOM    572  C   PHE A  36      10.859  15.887  -0.458  1.00 97.89           C  
ATOM    573  CB  PHE A  36      12.641  14.107  -0.369  1.00 97.89           C  
ATOM    574  HB2 PHE A  36      13.713  13.941  -0.261  1.00 97.89           H  
ATOM    575  HB3 PHE A  36      12.363  13.727  -1.352  1.00 97.89           H  
ATOM    576  O   PHE A  36      10.201  16.161   0.541  1.00 97.89           O  
ATOM    577  CG  PHE A  36      11.911  13.292   0.686  1.00 97.89           C  
ATOM    578  CD1 PHE A  36      12.498  13.090   1.947  1.00 97.89           C  
ATOM    579  HD1 PHE A  36      13.476  13.499   2.156  1.00 97.89           H  
ATOM    580  CD2 PHE A  36      10.678  12.678   0.391  1.00 97.89           C  
ATOM    581  HD2 PHE A  36      10.226  12.810  -0.581  1.00 97.89           H  
ATOM    582  CE1 PHE A  36      11.854  12.297   2.911  1.00 97.89           C  
ATOM    583  HE1 PHE A  36      12.331  12.112   3.862  1.00 97.89           H  
ATOM    584  CE2 PHE A  36      10.033  11.884   1.356  1.00 97.89           C  
ATOM    585  HE2 PHE A  36       9.088  11.415   1.126  1.00 97.89           H  
ATOM    586  CZ  PHE A  36      10.618  11.698   2.620  1.00 97.89           C  
ATOM    587  HZ  PHE A  36      10.132  11.084   3.364  1.00 97.89           H  
ATOM    588  N   ASP A  37      10.293  15.756  -1.659  1.00 97.46           N  
ATOM    589  H   ASP A  37      10.867  15.549  -2.463  1.00 97.46           H  
ATOM    590  CA  ASP A  37       8.838  15.804  -1.844  1.00 97.46           C  
ATOM    591  HA  ASP A  37       8.390  16.409  -1.056  1.00 97.46           H  
ATOM    592  C   ASP A  37       8.249  14.386  -1.746  1.00 97.46           C  
ATOM    593  CB  ASP A  37       8.475  16.481  -3.176  1.00 97.46           C  
ATOM    594  HB2 ASP A  37       7.399  16.391  -3.327  1.00 97.46           H  
ATOM    595  HB3 ASP A  37       8.979  15.953  -3.985  1.00 97.46           H  
ATOM    596  O   ASP A  37       8.598  13.496  -2.537  1.00 97.46           O  
ATOM    597  CG  ASP A  37       8.846  17.967  -3.267  1.00 97.46           C  
ATOM    598  OD1 ASP A  37       8.885  18.651  -2.218  1.00 97.46           O  
ATOM    599  OD2 ASP A  37       9.075  18.417  -4.415  1.00 97.46           O  
ATOM    600  N   LEU A  38       7.352  14.173  -0.782  1.00 98.06           N  
ATOM    601  H   LEU A  38       7.113  14.958  -0.193  1.00 98.06           H  
ATOM    602  CA  LEU A  38       6.564  12.951  -0.607  1.00 98.06           C  
ATOM    603  HA  LEU A  38       7.148  12.090  -0.934  1.00 98.06           H  
ATOM    604  C   LEU A  38       5.288  13.046  -1.449  1.00 98.06           C  
ATOM    605  CB  LEU A  38       6.227  12.794   0.890  1.00 98.06           C  
ATOM    606  HB2 LEU A  38       7.149  12.836   1.470  1.00 98.06           H  
ATOM    607  HB3 LEU A  38       5.620  13.651   1.181  1.00 98.06           H  
ATOM    608  O   LEU A  38       4.575  14.043  -1.375  1.00 98.06           O  
ATOM    609  CG  LEU A  38       5.473  11.499   1.254  1.00 98.06           C  
ATOM    610  HG  LEU A  38       4.761  11.247   0.468  1.00 98.06           H  
ATOM    611  CD1 LEU A  38       6.437  10.327   1.449  1.00 98.06           C  
ATOM    612 HD11 LEU A  38       7.025  10.172   0.544  1.00 98.06           H  
ATOM    613 HD12 LEU A  38       5.872   9.421   1.668  1.00 98.06           H  
ATOM    614 HD13 LEU A  38       7.106  10.528   2.286  1.00 98.06           H  
ATOM    615  CD2 LEU A  38       4.688  11.684   2.549  1.00 98.06           C  
ATOM    616 HD21 LEU A  38       5.367  11.869   3.381  1.00 98.06           H  
ATOM    617 HD22 LEU A  38       4.100  10.787   2.749  1.00 98.06           H  
ATOM    618 HD23 LEU A  38       4.000  12.523   2.447  1.00 98.06           H  
ATOM    619  N   GLN A  39       4.968  12.003  -2.209  1.00 97.63           N  
ATOM    620  H   GLN A  39       5.575  11.196  -2.177  1.00 97.63           H  
ATOM    621  CA  GLN A  39       3.645  11.792  -2.787  1.00 97.63           C  
ATOM    622  HA  GLN A  39       3.178  12.753  -3.001  1.00 97.63           H  
ATOM    623  C   GLN A  39       2.767  11.068  -1.769  1.00 97.63           C  
ATOM    624  CB  GLN A  39       3.772  11.018  -4.107  1.00 97.63           C  
ATOM    625  HB2 GLN A  39       4.276  10.068  -3.928  1.00 97.63           H  
ATOM    626  HB3 GLN A  39       4.375  11.605  -4.799  1.00 97.63           H  
ATOM    627  O   GLN A  39       3.111   9.981  -1.306  1.00 97.63           O  
ATOM    628  CG  GLN A  39       2.400  10.745  -4.743  1.00 97.63           C  
ATOM    629  HG2 GLN A  39       1.830  10.086  -4.087  1.00 97.63           H  
ATOM    630  HG3 GLN A  39       1.851  11.681  -4.842  1.00 97.63           H  
ATOM    631  CD  GLN A  39       2.491  10.090  -6.117  1.00 97.63           C  
ATOM    632  NE2 GLN A  39       1.499   9.315  -6.496  1.00 97.63           N  
ATOM    633 HE21 GLN A  39       1.591   8.845  -7.385  1.00 97.63           H  
ATOM    634 HE22 GLN A  39       0.751   9.114  -5.848  1.00 97.63           H  
ATOM    635  OE1 GLN A  39       3.419  10.286  -6.890  1.00 97.63           O  
ATOM    636  N   VAL A  40       1.624  11.666  -1.454  1.00 96.89           N  
ATOM    637  H   VAL A  40       1.389  12.527  -1.927  1.00 96.89           H  
ATOM    638  CA  VAL A  40       0.563  11.053  -0.659  1.00 96.89           C  
ATOM    639  HA  VAL A  40       1.015  10.495   0.162  1.00 96.89           H  
ATOM    640  C   VAL A  40      -0.198  10.078  -1.556  1.00 96.89           C  
ATOM    641  CB  VAL A  40      -0.367  12.122  -0.055  1.00 96.89           C  
ATOM    642  HB  VAL A  40      -0.951  12.580  -0.853  1.00 96.89           H  
ATOM    643  O   VAL A  40      -0.562  10.414  -2.686  1.00 96.89           O  
ATOM    644  CG1 VAL A  40      -1.335  11.500   0.954  1.00 96.89           C  
ATOM    645 HG11 VAL A  40      -2.010  10.806   0.453  1.00 96.89           H  
ATOM    646 HG12 VAL A  40      -1.936  12.280   1.421  1.00 96.89           H  
ATOM    647 HG13 VAL A  40      -0.788  10.959   1.727  1.00 96.89           H  
ATOM    648  CG2 VAL A  40       0.436  13.236   0.639  1.00 96.89           C  
ATOM    649 HG21 VAL A  40      -0.237  13.881   1.205  1.00 96.89           H  
ATOM    650 HG22 VAL A  40       1.177  12.805   1.312  1.00 96.89           H  
ATOM    651 HG23 VAL A  40       0.947  13.850  -0.103  1.00 96.89           H  
ATOM    652  N   LEU A  41      -0.381   8.856  -1.066  1.00 94.21           N  
ATOM    653  H   LEU A  41      -0.059   8.675  -0.126  1.00 94.21           H  
ATOM    654  CA  LEU A  41      -1.068   7.765  -1.758  1.00 94.21           C  
ATOM    655  HA  LEU A  41      -1.274   8.049  -2.790  1.00 94.21           H  
ATOM    656  C   LEU A  41      -2.432   7.478  -1.121  1.00 94.21           C  
ATOM    657  CB  LEU A  41      -0.169   6.519  -1.759  1.00 94.21           C  
ATOM    658  HB2 LEU A  41      -0.715   5.720  -2.262  1.00 94.21           H  
ATOM    659  HB3 LEU A  41       0.001   6.213  -0.727  1.00 94.21           H  
ATOM    660  O   LEU A  41      -3.406   7.301  -1.846  1.00 94.21           O  
ATOM    661  CG  LEU A  41       1.186   6.675  -2.468  1.00 94.21           C  
ATOM    662  HG  LEU A  41       1.744   7.507  -2.038  1.00 94.21           H  
ATOM    663  CD1 LEU A  41       1.997   5.399  -2.265  1.00 94.21           C  
ATOM    664 HD11 LEU A  41       2.949   5.468  -2.792  1.00 94.21           H  
ATOM    665 HD12 LEU A  41       1.441   4.541  -2.642  1.00 94.21           H  
ATOM    666 HD13 LEU A  41       2.186   5.266  -1.200  1.00 94.21           H  
ATOM    667  CD2 LEU A  41       1.019   6.924  -3.967  1.00 94.21           C  
ATOM    668 HD21 LEU A  41       0.511   7.877  -4.116  1.00 94.21           H  
ATOM    669 HD22 LEU A  41       1.999   6.962  -4.443  1.00 94.21           H  
ATOM    670 HD23 LEU A  41       0.422   6.125  -4.406  1.00 94.21           H  
ATOM    671  N   ASP A  42      -2.510   7.542   0.212  1.00 92.43           N  
ATOM    672  H   ASP A  42      -1.670   7.727   0.741  1.00 92.43           H  
ATOM    673  CA  ASP A  42      -3.767   7.527   0.961  1.00 92.43           C  
ATOM    674  HA  ASP A  42      -4.567   7.846   0.293  1.00 92.43           H  
ATOM    675  C   ASP A  42      -3.714   8.526   2.131  1.00 92.43           C  
ATOM    676  CB  ASP A  42      -4.110   6.104   1.424  1.00 92.43           C  
ATOM    677  HB2 ASP A  42      -3.416   5.786   2.203  1.00 92.43           H  
ATOM    678  HB3 ASP A  42      -4.026   5.416   0.582  1.00 92.43           H  
ATOM    679  O   ASP A  42      -2.673   8.707   2.769  1.00 92.43           O  
ATOM    680  CG  ASP A  42      -5.539   6.074   1.962  1.00 92.43           C  
ATOM    681  OD1 ASP A  42      -6.466   5.754   1.188  1.00 92.43           O  
ATOM    682  OD2 ASP A  42      -5.726   6.490   3.121  1.00 92.43           O  
ATOM    683  N   GLU A  43      -4.836   9.201   2.384  1.00 91.95           N  
ATOM    684  H   GLU A  43      -5.664   8.909   1.884  1.00 91.95           H  
ATOM    685  CA  GLU A  43      -5.000  10.231   3.418  1.00 91.95           C  
ATOM    686  HA  GLU A  43      -4.133  10.189   4.078  1.00 91.95           H  
ATOM    687  C   GLU A  43      -6.219   9.992   4.332  1.00 91.95           C  
ATOM    688  CB  GLU A  43      -5.021  11.637   2.778  1.00 91.95           C  
ATOM    689  HB2 GLU A  43      -4.081  11.806   2.253  1.00 91.95           H  
ATOM    690  HB3 GLU A  43      -5.082  12.381   3.573  1.00 91.95           H  
ATOM    691  O   GLU A  43      -6.708  10.930   4.968  1.00 91.95           O  
ATOM    692  CG  GLU A  43      -6.184  11.857   1.793  1.00 91.95           C  
ATOM    693  HG2 GLU A  43      -5.901  11.473   0.813  1.00 91.95           H  
ATOM    694  HG3 GLU A  43      -7.053  11.290   2.126  1.00 91.95           H  
ATOM    695  CD  GLU A  43      -6.578  13.337   1.677  1.00 91.95           C  
ATOM    696  OE1 GLU A  43      -7.777  13.637   1.901  1.00 91.95           O  
ATOM    697  OE2 GLU A  43      -5.707  14.191   1.395  1.00 91.95           O  
ATOM    698  N   VAL A  44      -6.761   8.768   4.404  1.00 88.11           N  
ATOM    699  H   VAL A  44      -6.328   8.001   3.909  1.00 88.11           H  
ATOM    700  CA  VAL A  44      -8.007   8.506   5.148  1.00 88.11           C  
ATOM    701  HA  VAL A  44      -8.734   9.240   4.801  1.00 88.11           H  
ATOM    702  C   VAL A  44      -7.844   8.753   6.653  1.00 88.11           C  
ATOM    703  CB  VAL A  44      -8.592   7.116   4.815  1.00 88.11           C  
ATOM    704  HB  VAL A  44      -8.541   6.979   3.735  1.00 88.11           H  
ATOM    705  O   VAL A  44      -8.771   9.266   7.274  1.00 88.11           O  
ATOM    706  CG1 VAL A  44      -7.857   5.960   5.481  1.00 88.11           C  
ATOM    707 HG11 VAL A  44      -8.211   5.011   5.078  1.00 88.11           H  
ATOM    708 HG12 VAL A  44      -7.995   5.977   6.563  1.00 88.11           H  
ATOM    709 HG13 VAL A  44      -6.798   6.063   5.245  1.00 88.11           H  
ATOM    710  CG2 VAL A  44     -10.068   7.012   5.214  1.00 88.11           C  
ATOM    711 HG21 VAL A  44     -10.636   7.801   4.721  1.00 88.11           H  
ATOM    712 HG22 VAL A  44     -10.175   7.113   6.294  1.00 88.11           H  
ATOM    713 HG23 VAL A  44     -10.462   6.045   4.901  1.00 88.11           H  
ATOM    714  N   GLY A  45      -6.655   8.498   7.210  1.00 88.52           N  
ATOM    715  H   GLY A  45      -5.957   8.054   6.630  1.00 88.52           H  
ATOM    716  CA  GLY A  45      -6.293   8.813   8.599  1.00 88.52           C  
ATOM    717  HA2 GLY A  45      -5.584   8.068   8.959  1.00 88.52           H  
ATOM    718  HA3 GLY A  45      -7.185   8.753   9.222  1.00 88.52           H  
ATOM    719  C   GLY A  45      -5.663  10.193   8.824  1.00 88.52           C  
ATOM    720  O   GLY A  45      -5.071  10.422   9.885  1.00 88.52           O  
ATOM    721  N   LEU A  46      -5.757  11.119   7.858  1.00 92.62           N  
ATOM    722  H   LEU A  46      -6.215  10.862   6.995  1.00 92.62           H  
ATOM    723  CA  LEU A  46      -5.207  12.479   7.981  1.00 92.62           C  
ATOM    724  HA  LEU A  46      -4.128  12.400   8.116  1.00 92.62           H  
ATOM    725  C   LEU A  46      -5.780  13.227   9.194  1.00 92.62           C  
ATOM    726  CB  LEU A  46      -5.502  13.252   6.681  1.00 92.62           C  
ATOM    727  HB2 LEU A  46      -6.580  13.239   6.521  1.00 92.62           H  
ATOM    728  HB3 LEU A  46      -5.032  12.719   5.855  1.00 92.62           H  
ATOM    729  O   LEU A  46      -5.105  14.076   9.760  1.00 92.62           O  
ATOM    730  CG  LEU A  46      -5.021  14.718   6.645  1.00 92.62           C  
ATOM    731  HG  LEU A  46      -5.380  15.259   7.520  1.00 92.62           H  
ATOM    732  CD1 LEU A  46      -3.497  14.829   6.594  1.00 92.62           C  
ATOM    733 HD11 LEU A  46      -3.114  14.309   5.716  1.00 92.62           H  
ATOM    734 HD12 LEU A  46      -3.201  15.877   6.550  1.00 92.62           H  
ATOM    735 HD13 LEU A  46      -3.067  14.387   7.492  1.00 92.62           H  
ATOM    736  CD2 LEU A  46      -5.622  15.419   5.425  1.00 92.62           C  
ATOM    737 HD21 LEU A  46      -6.705  15.474   5.535  1.00 92.62           H  
ATOM    738 HD22 LEU A  46      -5.393  14.853   4.522  1.00 92.62           H  
ATOM    739 HD23 LEU A  46      -5.218  16.428   5.338  1.00 92.62           H  
ATOM    740  N   ASP A  47      -6.999  12.903   9.624  1.00 91.58           N  
ATOM    741  H   ASP A  47      -7.416  12.068   9.240  1.00 91.58           H  
ATOM    742  CA  ASP A  47      -7.623  13.434  10.843  1.00 91.58           C  
ATOM    743  HA  ASP A  47      -7.706  14.516  10.747  1.00 91.58           H  
ATOM    744  C   ASP A  47      -6.812  13.167  12.125  1.00 91.58           C  
ATOM    745  CB  ASP A  47      -9.048  12.866  10.951  1.00 91.58           C  
ATOM    746  HB2 ASP A  47      -9.591  13.105  10.036  1.00 91.58           H  
ATOM    747  HB3 ASP A  47      -9.552  13.377  11.772  1.00 91.58           H  
ATOM    748  O   ASP A  47      -6.840  13.971  13.057  1.00 91.58           O  
ATOM    749  CG  ASP A  47      -9.126  11.349  11.189  1.00 91.58           C  
ATOM    750  OD1 ASP A  47      -8.155  10.639  10.839  1.00 91.58           O  
ATOM    751  OD2 ASP A  47     -10.180  10.928  11.712  1.00 91.58           O  
ATOM    752  N   SER A  48      -6.039  12.082  12.134  1.00 90.35           N  
ATOM    753  H   SER A  48      -6.159  11.459  11.347  1.00 90.35           H  
ATOM    754  CA  SER A  48      -5.129  11.666  13.203  1.00 90.35           C  
ATOM    755  HA  SER A  48      -5.390  12.220  14.104  1.00 90.35           H  
ATOM    756  C   SER A  48      -3.651  11.978  12.916  1.00 90.35           C  
ATOM    757  CB  SER A  48      -5.359  10.180  13.502  1.00 90.35           C  
ATOM    758  HB2 SER A  48      -6.421  10.014  13.685  1.00 90.35           H  
ATOM    759  HB3 SER A  48      -4.804   9.902  14.397  1.00 90.35           H  
ATOM    760  O   SER A  48      -2.778  11.548  13.671  1.00 90.35           O  
ATOM    761  OG  SER A  48      -4.938   9.362  12.427  1.00 90.35           O  
ATOM    762  HG  SER A  48      -5.429   9.619  11.643  1.00 90.35           H  
ATOM    763  N   GLY A  49      -3.354  12.708  11.834  1.00 92.84           N  
ATOM    764  H   GLY A  49      -4.117  13.070  11.280  1.00 92.84           H  
ATOM    765  CA  GLY A  49      -1.989  13.028  11.405  1.00 92.84           C  
ATOM    766  HA2 GLY A  49      -1.409  13.364  12.265  1.00 92.84           H  
ATOM    767  HA3 GLY A  49      -2.035  13.835  10.674  1.00 92.84           H  
ATOM    768  C   GLY A  49      -1.239  11.863  10.762  1.00 92.84           C  
ATOM    769  O   GLY A  49      -0.013  11.890  10.696  1.00 92.84           O  
ATOM    770  N   ASN A  50      -1.954  10.834  10.307  1.00 92.19           N  
ATOM    771  H   ASN A  50      -2.962  10.892  10.335  1.00 92.19           H  
ATOM    772  CA  ASN A  50      -1.371   9.650   9.689  1.00 92.19           C  
ATOM    773  HA  ASN A  50      -0.285   9.688   9.770  1.00 92.19           H  
ATOM    774  C   ASN A  50      -1.747   9.590   8.202  1.00 92.19           C  
ATOM    775  CB  ASN A  50      -1.863   8.406  10.435  1.00 92.19           C  
ATOM    776  HB2 ASN A  50      -1.505   7.521   9.908  1.00 92.19           H  
ATOM    777  HB3 ASN A  50      -2.953   8.430  10.423  1.00 92.19           H  
ATOM    778  O   ASN A  50      -2.909   9.762   7.847  1.00 92.19           O  
ATOM    779  CG  ASN A  50      -1.391   8.293  11.869  1.00 92.19           C  
ATOM    780  ND2 ASN A  50      -2.208   8.632  12.831  1.00 92.19           N  
ATOM    781 HD21 ASN A  50      -1.808   8.819  13.740  1.00 92.19           H  
ATOM    782 HD22 ASN A  50      -3.118   9.005  12.604  1.00 92.19           H  
ATOM    783  OD1 ASN A  50      -0.325   7.785  12.168  1.00 92.19           O  
ATOM    784  N   ILE A  51      -0.791   9.282   7.329  1.00 93.43           N  
ATOM    785  H   ILE A  51       0.141   9.117   7.681  1.00 93.43           H  
ATOM    786  CA  ILE A  51      -1.021   9.086   5.888  1.00 93.43           C  
ATOM    787  HA  ILE A  51      -2.063   8.809   5.726  1.00 93.43           H  
ATOM    788  C   ILE A  51      -0.171   7.921   5.366  1.00 93.43           C  
ATOM    789  CB  ILE A  51      -0.765  10.389   5.084  1.00 93.43           C  
ATOM    790  HB  ILE A  51      -0.999  10.181   4.040  1.00 93.43           H  
ATOM    791  O   ILE A  51       0.733   7.441   6.052  1.00 93.43           O  
ATOM    792  CG1 ILE A  51       0.716  10.809   5.140  1.00 93.43           C  
ATOM    793 HG12 ILE A  51       1.011  10.983   6.175  1.00 93.43           H  
ATOM    794 HG13 ILE A  51       1.315   9.999   4.722  1.00 93.43           H  
ATOM    795  CG2 ILE A  51      -1.702  11.529   5.522  1.00 93.43           C  
ATOM    796 HG21 ILE A  51      -1.400  11.918   6.495  1.00 93.43           H  
ATOM    797 HG22 ILE A  51      -1.682  12.335   4.788  1.00 93.43           H  
ATOM    798 HG23 ILE A  51      -2.726  11.162   5.591  1.00 93.43           H  
ATOM    799  CD1 ILE A  51       1.060  12.051   4.325  1.00 93.43           C  
ATOM    800 HD11 ILE A  51       0.745  11.902   3.292  1.00 93.43           H  
ATOM    801 HD12 ILE A  51       0.565  12.929   4.739  1.00 93.43           H  
ATOM    802 HD13 ILE A  51       2.139  12.201   4.356  1.00 93.43           H  
ATOM    803  N   SER A  52      -0.431   7.496   4.135  1.00 94.06           N  
ATOM    804  H   SER A  52      -1.195   7.923   3.629  1.00 94.06           H  
ATOM    805  CA  SER A  52       0.445   6.592   3.387  1.00 94.06           C  
ATOM    806  HA  SER A  52       1.242   6.228   4.035  1.00 94.06           H  
ATOM    807  C   SER A  52       1.081   7.338   2.215  1.00 94.06           C  
ATOM    808  CB  SER A  52      -0.335   5.375   2.902  1.00 94.06           C  
ATOM    809  HB2 SER A  52      -1.191   5.699   2.310  1.00 94.06           H  
ATOM    810  HB3 SER A  52       0.323   4.772   2.276  1.00 94.06           H  
ATOM    811  O   SER A  52       0.414   8.128   1.544  1.00 94.06           O  
ATOM    812  OG  SER A  52      -0.763   4.592   4.002  1.00 94.06           O  
ATOM    813  HG  SER A  52      -1.701   4.403   3.918  1.00 94.06           H  
ATOM    814  N   GLY A  53       2.365   7.108   1.938  1.00 95.93           N  
ATOM    815  H   GLY A  53       2.884   6.462   2.516  1.00 95.93           H  
ATOM    816  CA  GLY A  53       3.078   7.849   0.898  1.00 95.93           C  
ATOM    817  HA2 GLY A  53       2.430   7.927   0.025  1.00 95.93           H  
ATOM    818  HA3 GLY A  53       3.274   8.861   1.252  1.00 95.93           H  
ATOM    819  C   GLY A  53       4.399   7.239   0.439  1.00 95.93           C  
ATOM    820  O   GLY A  53       4.960   6.346   1.069  1.00 95.93           O  
ATOM    821  N   CYS A  54       4.909   7.758  -0.676  1.00 97.85           N  
ATOM    822  H   CYS A  54       4.395   8.508  -1.115  1.00 97.85           H  
ATOM    823  CA  CYS A  54       6.164   7.343  -1.301  1.00 97.85           C  
ATOM    824  HA  CYS A  54       6.757   6.807  -0.561  1.00 97.85           H  
ATOM    825  C   CYS A  54       6.971   8.562  -1.791  1.00 97.85           C  
ATOM    826  CB  CYS A  54       5.839   6.380  -2.453  1.00 97.85           C  
ATOM    827  HB2 CYS A  54       5.168   5.604  -2.085  1.00 97.85           H  
ATOM    828  HB3 CYS A  54       6.754   5.901  -2.803  1.00 97.85           H  
ATOM    829  O   CYS A  54       6.401   9.636  -1.985  1.00 97.85           O  
ATOM    830  SG  CYS A  54       5.030   7.243  -3.833  1.00 97.85           S  
ATOM    831  HG  CYS A  54       5.956   8.188  -4.018  1.00 97.85           H  
ATOM    832  N   PRO A  55       8.282   8.446  -2.067  1.00 97.45           N  
ATOM    833  CA  PRO A  55       9.045   9.535  -2.671  1.00 97.45           C  
ATOM    834  HA  PRO A  55       8.984  10.411  -2.024  1.00 97.45           H  
ATOM    835  C   PRO A  55       8.505   9.879  -4.065  1.00 97.45           C  
ATOM    836  CB  PRO A  55      10.500   9.051  -2.729  1.00 97.45           C  
ATOM    837  HB2 PRO A  55      10.728   8.651  -3.717  1.00 97.45           H  
ATOM    838  HB3 PRO A  55      11.198   9.849  -2.474  1.00 97.45           H  
ATOM    839  O   PRO A  55       8.263   8.987  -4.885  1.00 97.45           O  
ATOM    840  CG  PRO A  55      10.544   7.917  -1.706  1.00 97.45           C  
ATOM    841  HG2 PRO A  55      10.687   8.332  -0.708  1.00 97.45           H  
ATOM    842  HG3 PRO A  55      11.319   7.185  -1.935  1.00 97.45           H  
ATOM    843  CD  PRO A  55       9.147   7.315  -1.805  1.00 97.45           C  
ATOM    844  HD2 PRO A  55       8.888   6.809  -0.875  1.00 97.45           H  
ATOM    845  HD3 PRO A  55       9.098   6.624  -2.646  1.00 97.45           H  
ATOM    846  N   THR A  56       8.354  11.170  -4.363  1.00 94.90           N  
ATOM    847  H   THR A  56       8.553  11.865  -3.658  1.00 94.90           H  
ATOM    848  CA  THR A  56       8.068  11.622  -5.734  1.00 94.90           C  
ATOM    849  HA  THR A  56       7.162  11.121  -6.076  1.00 94.90           H  
ATOM    850  C   THR A  56       9.207  11.252  -6.688  1.00 94.90           C  
ATOM    851  CB  THR A  56       7.835  13.136  -5.822  1.00 94.90           C  
ATOM    852  HB  THR A  56       7.718  13.406  -6.871  1.00 94.90           H  
ATOM    853  O   THR A  56      10.351  11.045  -6.285  1.00 94.90           O  
ATOM    854  CG2 THR A  56       6.587  13.611  -5.089  1.00 94.90           C  
ATOM    855 HG21 THR A  56       6.585  14.700  -5.048  1.00 94.90           H  
ATOM    856 HG22 THR A  56       5.701  13.277  -5.629  1.00 94.90           H  
ATOM    857 HG23 THR A  56       6.561  13.217  -4.073  1.00 94.90           H  
ATOM    858  OG1 THR A  56       8.949  13.827  -5.330  1.00 94.90           O  
ATOM    859  HG1 THR A  56       8.882  13.827  -4.372  1.00 94.90           H  
ATOM    860  N   ASN A  57       8.901  11.183  -7.987  1.00 90.47           N  
ATOM    861  H   ASN A  57       7.941  11.360  -8.247  1.00 90.47           H  
ATOM    862  CA  ASN A  57       9.875  11.011  -9.077  1.00 90.47           C  
ATOM    863  HA  ASN A  57       9.291  10.900  -9.990  1.00 90.47           H  
ATOM    864  C   ASN A  57      10.754   9.740  -9.032  1.00 90.47           C  
ATOM    865  CB  ASN A  57      10.689  12.310  -9.242  1.00 90.47           C  
ATOM    866  HB2 ASN A  57      11.288  12.484  -8.349  1.00 90.47           H  
ATOM    867  HB3 ASN A  57      11.369  12.212 -10.088  1.00 90.47           H  
ATOM    868  O   ASN A  57      11.629   9.587  -9.881  1.00 90.47           O  
ATOM    869  CG  ASN A  57       9.792  13.502  -9.506  1.00 90.47           C  
ATOM    870  ND2 ASN A  57       9.820  14.507  -8.663  1.00 90.47           N  
ATOM    871 HD21 ASN A  57       9.190  15.278  -8.833  1.00 90.47           H  
ATOM    872 HD22 ASN A  57      10.348  14.444  -7.805  1.00 90.47           H  
ATOM    873  OD1 ASN A  57       9.019  13.514 -10.450  1.00 90.47           O  
ATOM    874  N   SER A  58      10.498   8.797  -8.122  1.00 94.91           N  
ATOM    875  H   SER A  58       9.827   9.007  -7.397  1.00 94.91           H  
ATOM    876  CA  SER A  58      11.224   7.526  -8.056  1.00 94.91           C  
ATOM    877  HA  SER A  58      12.291   7.744  -8.096  1.00 94.91           H  
ATOM    878  C   SER A  58      10.882   6.609  -9.237  1.00 94.91           C  
ATOM    879  CB  SER A  58      10.953   6.848  -6.710  1.00 94.91           C  
ATOM    880  HB2 SER A  58       9.878   6.812  -6.533  1.00 94.91           H  
ATOM    881  HB3 SER A  58      11.409   7.443  -5.919  1.00 94.91           H  
ATOM    882  O   SER A  58       9.726   6.233  -9.454  1.00 94.91           O  
ATOM    883  OG  SER A  58      11.488   5.534  -6.682  1.00 94.91           O  
ATOM    884  HG  SER A  58      11.658   5.314  -5.763  1.00 94.91           H  
ATOM    885  N   ASP A  59      11.906   6.198  -9.988  1.00 97.14           N  
ATOM    886  H   ASP A  59      12.810   6.621  -9.837  1.00 97.14           H  
ATOM    887  CA  ASP A  59      11.771   5.223 -11.076  1.00 97.14           C  
ATOM    888  HA  ASP A  59      11.016   5.574 -11.779  1.00 97.14           H  
ATOM    889  C   ASP A  59      11.306   3.851 -10.567  1.00 97.14           C  
ATOM    890  CB  ASP A  59      13.113   5.082 -11.816  1.00 97.14           C  
ATOM    891  HB2 ASP A  59      13.912   4.935 -11.089  1.00 97.14           H  
ATOM    892  HB3 ASP A  59      13.066   4.192 -12.443  1.00 97.14           H  
ATOM    893  O   ASP A  59      10.539   3.168 -11.252  1.00 97.14           O  
ATOM    894  CG  ASP A  59      13.459   6.266 -12.727  1.00 97.14           C  
ATOM    895  OD1 ASP A  59      12.574   7.127 -12.962  1.00 97.14           O  
ATOM    896  OD2 ASP A  59      14.580   6.258 -13.267  1.00 97.14           O  
ATOM    897  N   TYR A  60      11.701   3.475  -9.344  1.00 98.15           N  
ATOM    898  H   TYR A  60      12.282   4.110  -8.815  1.00 98.15           H  
ATOM    899  CA  TYR A  60      11.236   2.251  -8.695  1.00 98.15           C  
ATOM    900  HA  TYR A  60      11.366   1.421  -9.390  1.00 98.15           H  
ATOM    901  C   TYR A  60       9.741   2.327  -8.359  1.00 98.15           C  
ATOM    902  CB  TYR A  60      12.077   1.953  -7.448  1.00 98.15           C  
ATOM    903  HB2 TYR A  60      12.014   2.791  -6.752  1.00 98.15           H  
ATOM    904  HB3 TYR A  60      13.121   1.831  -7.736  1.00 98.15           H  
ATOM    905  O   TYR A  60       8.991   1.417  -8.711  1.00 98.15           O  
ATOM    906  CG  TYR A  60      11.604   0.692  -6.759  1.00 98.15           C  
ATOM    907  CD1 TYR A  60      10.747   0.776  -5.644  1.00 98.15           C  
ATOM    908  HD1 TYR A  60      10.491   1.737  -5.223  1.00 98.15           H  
ATOM    909  CD2 TYR A  60      11.921  -0.562  -7.315  1.00 98.15           C  
ATOM    910  HD2 TYR A  60      12.583  -0.630  -8.166  1.00 98.15           H  
ATOM    911  CE1 TYR A  60      10.178  -0.394  -5.107  1.00 98.15           C  
ATOM    912  HE1 TYR A  60       9.497  -0.343  -4.270  1.00 98.15           H  
ATOM    913  CE2 TYR A  60      11.347  -1.731  -6.784  1.00 98.15           C  
ATOM    914  HE2 TYR A  60      11.566  -2.701  -7.206  1.00 98.15           H  
ATOM    915  OH  TYR A  60       9.819  -2.756  -5.269  1.00 98.15           O  
ATOM    916  HH  TYR A  60       9.263  -2.579  -4.506  1.00 98.15           H  
ATOM    917  CZ  TYR A  60      10.456  -1.643  -5.697  1.00 98.15           C  
ATOM    918  N   VAL A  61       9.275   3.446  -7.788  1.00 97.93           N  
ATOM    919  H   VAL A  61       9.930   4.178  -7.553  1.00 97.93           H  
ATOM    920  CA  VAL A  61       7.835   3.682  -7.567  1.00 97.93           C  
ATOM    921  HA  VAL A  61       7.439   2.883  -6.941  1.00 97.93           H  
ATOM    922  C   VAL A  61       7.081   3.619  -8.894  1.00 97.93           C  
ATOM    923  CB  VAL A  61       7.578   5.024  -6.854  1.00 97.93           C  
ATOM    924  HB  VAL A  61       8.070   5.819  -7.414  1.00 97.93           H  
ATOM    925  O   VAL A  61       6.064   2.937  -8.988  1.00 97.93           O  
ATOM    926  CG1 VAL A  61       6.088   5.368  -6.760  1.00 97.93           C  
ATOM    927 HG11 VAL A  61       5.557   4.614  -6.180  1.00 97.93           H  
ATOM    928 HG12 VAL A  61       5.636   5.448  -7.749  1.00 97.93           H  
ATOM    929 HG13 VAL A  61       5.975   6.338  -6.275  1.00 97.93           H  
ATOM    930  CG2 VAL A  61       8.140   5.000  -5.426  1.00 97.93           C  
ATOM    931 HG21 VAL A  61       8.016   5.982  -4.969  1.00 97.93           H  
ATOM    932 HG22 VAL A  61       7.605   4.263  -4.827  1.00 97.93           H  
ATOM    933 HG23 VAL A  61       9.200   4.744  -5.428  1.00 97.93           H  
ATOM    934  N   ARG A  62       7.599   4.237  -9.964  1.00 97.41           N  
ATOM    935  H   ARG A  62       8.431   4.795  -9.831  1.00 97.41           H  
ATOM    936  CA  ARG A  62       6.969   4.170 -11.294  1.00 97.41           C  
ATOM    937  HA  ARG A  62       5.937   4.501 -11.178  1.00 97.41           H  
ATOM    938  C   ARG A  62       6.906   2.740 -11.838  1.00 97.41           C  
ATOM    939  CB  ARG A  62       7.694   5.118 -12.261  1.00 97.41           C  
ATOM    940  HB2 ARG A  62       8.615   4.652 -12.613  1.00 97.41           H  
ATOM    941  HB3 ARG A  62       7.953   6.030 -11.724  1.00 97.41           H  
ATOM    942  O   ARG A  62       5.911   2.378 -12.466  1.00 97.41           O  
ATOM    943  CG  ARG A  62       6.795   5.487 -13.457  1.00 97.41           C  
ATOM    944  HG2 ARG A  62       6.435   4.578 -13.940  1.00 97.41           H  
ATOM    945  HG3 ARG A  62       5.930   6.035 -13.083  1.00 97.41           H  
ATOM    946  CD  ARG A  62       7.501   6.345 -14.518  1.00 97.41           C  
ATOM    947  HD2 ARG A  62       6.753   6.690 -15.233  1.00 97.41           H  
ATOM    948  HD3 ARG A  62       8.203   5.711 -15.059  1.00 97.41           H  
ATOM    949  NE  ARG A  62       8.186   7.519 -13.931  1.00 97.41           N  
ATOM    950  HE  ARG A  62       7.611   8.206 -13.463  1.00 97.41           H  
ATOM    951  NH1 ARG A  62      10.340   6.871 -14.371  1.00 97.41           N  
ATOM    952 HH11 ARG A  62      11.305   6.971 -14.088  1.00 97.41           H  
ATOM    953 HH12 ARG A  62      10.043   6.084 -14.930  1.00 97.41           H  
ATOM    954  NH2 ARG A  62      10.026   8.593 -13.056  1.00 97.41           N  
ATOM    955 HH21 ARG A  62       9.481   9.241 -12.506  1.00 97.41           H  
ATOM    956 HH22 ARG A  62      11.017   8.503 -12.879  1.00 97.41           H  
ATOM    957  CZ  ARG A  62       9.495   7.668 -13.797  1.00 97.41           C  
ATOM    958  N   TYR A  63       7.929   1.917 -11.604  1.00 98.14           N  
ATOM    959  H   TYR A  63       8.730   2.283 -11.110  1.00 98.14           H  
ATOM    960  CA  TYR A  63       7.918   0.494 -11.956  1.00 98.14           C  
ATOM    961  HA  TYR A  63       7.654   0.399 -13.009  1.00 98.14           H  
ATOM    962  C   TYR A  63       6.850  -0.275 -11.161  1.00 98.14           C  
ATOM    963  CB  TYR A  63       9.325  -0.103 -11.775  1.00 98.14           C  
ATOM    964  HB2 TYR A  63       9.988   0.314 -12.534  1.00 98.14           H  
ATOM    965  HB3 TYR A  63       9.724   0.192 -10.805  1.00 98.14           H  
ATOM    966  O   TYR A  63       6.034  -0.970 -11.774  1.00 98.14           O  
ATOM    967  CG  TYR A  63       9.358  -1.619 -11.854  1.00 98.14           C  
ATOM    968  CD1 TYR A  63       9.137  -2.368 -10.683  1.00 98.14           C  
ATOM    969  HD1 TYR A  63       9.009  -1.868  -9.735  1.00 98.14           H  
ATOM    970  CD2 TYR A  63       9.556  -2.281 -13.083  1.00 98.14           C  
ATOM    971  HD2 TYR A  63       9.753  -1.704 -13.975  1.00 98.14           H  
ATOM    972  CE1 TYR A  63       9.067  -3.768 -10.741  1.00 98.14           C  
ATOM    973  HE1 TYR A  63       8.870  -4.326  -9.838  1.00 98.14           H  
ATOM    974  CE2 TYR A  63       9.498  -3.690 -13.144  1.00 98.14           C  
ATOM    975  HE2 TYR A  63       9.658  -4.212 -14.076  1.00 98.14           H  
ATOM    976  OH  TYR A  63       9.189  -5.792 -11.985  1.00 98.14           O  
ATOM    977  HH  TYR A  63       9.155  -6.083 -11.071  1.00 98.14           H  
ATOM    978  CZ  TYR A  63       9.249  -4.434 -11.969  1.00 98.14           C  
ATOM    979  N   VAL A  64       6.800  -0.111  -9.835  1.00 98.26           N  
ATOM    980  H   VAL A  64       7.492   0.481  -9.398  1.00 98.26           H  
ATOM    981  CA  VAL A  64       5.812  -0.768  -8.961  1.00 98.26           C  
ATOM    982  HA  VAL A  64       5.861  -1.845  -9.122  1.00 98.26           H  
ATOM    983  C   VAL A  64       4.386  -0.338  -9.299  1.00 98.26           C  
ATOM    984  CB  VAL A  64       6.132  -0.506  -7.477  1.00 98.26           C  
ATOM    985  HB  VAL A  64       6.268   0.564  -7.319  1.00 98.26           H  
ATOM    986  O   VAL A  64       3.505  -1.181  -9.366  1.00 98.26           O  
ATOM    987  CG1 VAL A  64       5.028  -0.999  -6.538  1.00 98.26           C  
ATOM    988 HG11 VAL A  64       4.123  -0.404  -6.659  1.00 98.26           H  
ATOM    989 HG12 VAL A  64       4.798  -2.048  -6.727  1.00 98.26           H  
ATOM    990 HG13 VAL A  64       5.352  -0.896  -5.503  1.00 98.26           H  
ATOM    991  CG2 VAL A  64       7.417  -1.240  -7.085  1.00 98.26           C  
ATOM    992 HG21 VAL A  64       7.314  -2.311  -7.259  1.00 98.26           H  
ATOM    993 HG22 VAL A  64       7.615  -1.080  -6.025  1.00 98.26           H  
ATOM    994 HG23 VAL A  64       8.268  -0.856  -7.648  1.00 98.26           H  
ATOM    995  N   MET A  65       4.159   0.934  -9.620  1.00 96.16           N  
ATOM    996  H   MET A  65       4.904   1.599  -9.474  1.00 96.16           H  
ATOM    997  CA  MET A  65       2.827   1.454  -9.948  1.00 96.16           C  
ATOM    998  HA  MET A  65       2.103   0.999  -9.272  1.00 96.16           H  
ATOM    999  C   MET A  65       2.343   1.121 -11.368  1.00 96.16           C  
ATOM   1000  CB  MET A  65       2.810   2.972  -9.713  1.00 96.16           C  
ATOM   1001  HB2 MET A  65       3.635   3.435 -10.256  1.00 96.16           H  
ATOM   1002  HB3 MET A  65       1.878   3.386 -10.098  1.00 96.16           H  
ATOM   1003  O   MET A  65       1.166   1.305 -11.655  1.00 96.16           O  
ATOM   1004  CG  MET A  65       2.906   3.340  -8.229  1.00 96.16           C  
ATOM   1005  HG2 MET A  65       3.817   2.928  -7.795  1.00 96.16           H  
ATOM   1006  HG3 MET A  65       2.956   4.427  -8.154  1.00 96.16           H  
ATOM   1007  SD  MET A  65       1.492   2.768  -7.260  1.00 96.16           S  
ATOM   1008  CE  MET A  65       1.678   3.823  -5.801  1.00 96.16           C  
ATOM   1009  HE1 MET A  65       1.746   4.869  -6.103  1.00 96.16           H  
ATOM   1010  HE2 MET A  65       0.805   3.700  -5.160  1.00 96.16           H  
ATOM   1011  HE3 MET A  65       2.573   3.543  -5.246  1.00 96.16           H  
ATOM   1012  N   THR A  66       3.208   0.650 -12.281  1.00 96.50           N  
ATOM   1013  H   THR A  66       4.165   0.511 -11.988  1.00 96.50           H  
ATOM   1014  CA  THR A  66       2.820   0.448 -13.698  1.00 96.50           C  
ATOM   1015  HA  THR A  66       1.732   0.462 -13.772  1.00 96.50           H  
ATOM   1016  C   THR A  66       3.240  -0.892 -14.300  1.00 96.50           C  
ATOM   1017  CB  THR A  66       3.328   1.585 -14.605  1.00 96.50           C  
ATOM   1018  HB  THR A  66       2.920   1.421 -15.602  1.00 96.50           H  
ATOM   1019  O   THR A  66       2.446  -1.558 -14.964  1.00 96.50           O  
ATOM   1020  CG2 THR A  66       2.904   2.981 -14.149  1.00 96.50           C  
ATOM   1021 HG21 THR A  66       3.205   3.717 -14.894  1.00 96.50           H  
ATOM   1022 HG22 THR A  66       1.820   3.012 -14.040  1.00 96.50           H  
ATOM   1023 HG23 THR A  66       3.362   3.229 -13.192  1.00 96.50           H  
ATOM   1024  OG1 THR A  66       4.736   1.590 -14.714  1.00 96.50           O  
ATOM   1025  HG1 THR A  66       5.068   1.928 -13.879  1.00 96.50           H  
ATOM   1026  N   LYS A  67       4.489  -1.322 -14.101  1.00 97.76           N  
ATOM   1027  H   LYS A  67       5.076  -0.789 -13.475  1.00 97.76           H  
ATOM   1028  CA  LYS A  67       5.033  -2.549 -14.703  1.00 97.76           C  
ATOM   1029  HA  LYS A  67       4.546  -2.727 -15.662  1.00 97.76           H  
ATOM   1030  C   LYS A  67       4.713  -3.781 -13.871  1.00 97.76           C  
ATOM   1031  CB  LYS A  67       6.549  -2.413 -14.916  1.00 97.76           C  
ATOM   1032  HB2 LYS A  67       7.021  -2.262 -13.944  1.00 97.76           H  
ATOM   1033  HB3 LYS A  67       6.929  -3.349 -15.326  1.00 97.76           H  
ATOM   1034  O   LYS A  67       4.448  -4.836 -14.446  1.00 97.76           O  
ATOM   1035  CG  LYS A  67       6.973  -1.265 -15.847  1.00 97.76           C  
ATOM   1036  HG2 LYS A  67       6.730  -0.311 -15.380  1.00 97.76           H  
ATOM   1037  HG3 LYS A  67       8.055  -1.312 -15.975  1.00 97.76           H  
ATOM   1038  CD  LYS A  67       6.301  -1.340 -17.226  1.00 97.76           C  
ATOM   1039  HD2 LYS A  67       6.493  -2.317 -17.670  1.00 97.76           H  
ATOM   1040  HD3 LYS A  67       5.227  -1.202 -17.106  1.00 97.76           H  
ATOM   1041  CE  LYS A  67       6.840  -0.236 -18.138  1.00 97.76           C  
ATOM   1042  HE2 LYS A  67       7.908  -0.392 -18.289  1.00 97.76           H  
ATOM   1043  HE3 LYS A  67       6.707   0.718 -17.630  1.00 97.76           H  
ATOM   1044  NZ  LYS A  67       6.123  -0.223 -19.438  1.00 97.76           N  
ATOM   1045  HZ1 LYS A  67       6.474   0.516 -20.029  1.00 97.76           H  
ATOM   1046  HZ2 LYS A  67       6.230  -1.108 -19.913  1.00 97.76           H  
ATOM   1047  HZ3 LYS A  67       5.138  -0.062 -19.281  1.00 97.76           H  
ATOM   1048  N   LEU A  68       4.698  -3.650 -12.545  1.00 98.23           N  
ATOM   1049  H   LEU A  68       4.944  -2.758 -12.141  1.00 98.23           H  
ATOM   1050  CA  LEU A  68       4.340  -4.751 -11.658  1.00 98.23           C  
ATOM   1051  HA  LEU A  68       4.903  -5.617 -12.007  1.00 98.23           H  
ATOM   1052  C   LEU A  68       2.848  -5.143 -11.798  1.00 98.23           C  
ATOM   1053  CB  LEU A  68       4.849  -4.442 -10.237  1.00 98.23           C  
ATOM   1054  HB2 LEU A  68       4.317  -3.583  -9.830  1.00 98.23           H  
ATOM   1055  HB3 LEU A  68       5.900  -4.161 -10.307  1.00 98.23           H  
ATOM   1056  O   LEU A  68       2.609  -6.325 -12.035  1.00 98.23           O  
ATOM   1057  CG  LEU A  68       4.733  -5.603  -9.234  1.00 98.23           C  
ATOM   1058  HG  LEU A  68       3.686  -5.875  -9.105  1.00 98.23           H  
ATOM   1059  CD1 LEU A  68       5.512  -6.841  -9.686  1.00 98.23           C  
ATOM   1060 HD11 LEU A  68       5.033  -7.286 -10.558  1.00 98.23           H  
ATOM   1061 HD12 LEU A  68       6.544  -6.574  -9.913  1.00 98.23           H  
ATOM   1062 HD13 LEU A  68       5.503  -7.577  -8.881  1.00 98.23           H  
ATOM   1063  CD2 LEU A  68       5.291  -5.152  -7.887  1.00 98.23           C  
ATOM   1064 HD21 LEU A  68       4.678  -4.344  -7.487  1.00 98.23           H  
ATOM   1065 HD22 LEU A  68       6.320  -4.807  -7.986  1.00 98.23           H  
ATOM   1066 HD23 LEU A  68       5.266  -5.980  -7.179  1.00 98.23           H  
ATOM   1067  N   PRO A  69       1.864  -4.215 -11.823  1.00 98.05           N  
ATOM   1068  CA  PRO A  69       0.469  -4.509 -12.168  1.00 98.05           C  
ATOM   1069  HA  PRO A  69       0.044  -5.149 -11.395  1.00 98.05           H  
ATOM   1070  C   PRO A  69       0.289  -5.198 -13.521  1.00 98.05           C  
ATOM   1071  CB  PRO A  69      -0.257  -3.160 -12.148  1.00 98.05           C  
ATOM   1072  HB2 PRO A  69      -1.315  -3.268 -11.909  1.00 98.05           H  
ATOM   1073  HB3 PRO A  69      -0.130  -2.641 -13.098  1.00 98.05           H  
ATOM   1074  O   PRO A  69      -0.507  -6.125 -13.636  1.00 98.05           O  
ATOM   1075  CG  PRO A  69       0.494  -2.407 -11.061  1.00 98.05           C  
ATOM   1076  HG2 PRO A  69       0.409  -1.326 -11.179  1.00 98.05           H  
ATOM   1077  HG3 PRO A  69       0.125  -2.721 -10.084  1.00 98.05           H  
ATOM   1078  CD  PRO A  69       1.930  -2.891 -11.236  1.00 98.05           C  
ATOM   1079  HD2 PRO A  69       2.371  -2.970 -10.243  1.00 98.05           H  
ATOM   1080  HD3 PRO A  69       2.487  -2.206 -11.876  1.00 98.05           H  
ATOM   1081  N   ALA A  70       1.061  -4.812 -14.543  1.00 97.51           N  
ATOM   1082  H   ALA A  70       1.660  -4.008 -14.423  1.00 97.51           H  
ATOM   1083  CA  ALA A  70       1.019  -5.476 -15.847  1.00 97.51           C  
ATOM   1084  HA  ALA A  70      -0.021  -5.524 -16.172  1.00 97.51           H  
ATOM   1085  C   ALA A  70       1.538  -6.930 -15.790  1.00 97.51           C  
ATOM   1086  CB  ALA A  70       1.789  -4.619 -16.858  1.00 97.51           C  
ATOM   1087  HB1 ALA A  70       2.840  -4.557 -16.576  1.00 97.51           H  
ATOM   1088  HB2 ALA A  70       1.363  -3.616 -16.889  1.00 97.51           H  
ATOM   1089  HB3 ALA A  70       1.709  -5.070 -17.848  1.00 97.51           H  
ATOM   1090  O   ALA A  70       0.915  -7.822 -16.364  1.00 97.51           O  
ATOM   1091  N   ARG A  71       2.634  -7.192 -15.058  1.00 98.02           N  
ATOM   1092  H   ARG A  71       3.096  -6.415 -14.608  1.00 98.02           H  
ATOM   1093  CA  ARG A  71       3.134  -8.560 -14.806  1.00 98.02           C  
ATOM   1094  HA  ARG A  71       3.247  -9.089 -15.752  1.00 98.02           H  
ATOM   1095  C   ARG A  71       2.150  -9.394 -13.984  1.00 98.02           C  
ATOM   1096  CB  ARG A  71       4.483  -8.524 -14.069  1.00 98.02           C  
ATOM   1097  HB2 ARG A  71       4.663  -9.522 -13.668  1.00 98.02           H  
ATOM   1098  HB3 ARG A  71       4.425  -7.832 -13.228  1.00 98.02           H  
ATOM   1099  O   ARG A  71       1.931 -10.561 -14.294  1.00 98.02           O  
ATOM   1100  CG  ARG A  71       5.681  -8.156 -14.954  1.00 98.02           C  
ATOM   1101  HG2 ARG A  71       5.525  -7.166 -15.385  1.00 98.02           H  
ATOM   1102  HG3 ARG A  71       5.764  -8.879 -15.766  1.00 98.02           H  
ATOM   1103  CD  ARG A  71       6.992  -8.151 -14.145  1.00 98.02           C  
ATOM   1104  HD2 ARG A  71       6.915  -7.375 -13.382  1.00 98.02           H  
ATOM   1105  HD3 ARG A  71       7.813  -7.887 -14.811  1.00 98.02           H  
ATOM   1106  NE  ARG A  71       7.277  -9.461 -13.507  1.00 98.02           N  
ATOM   1107  HE  ARG A  71       6.779 -10.269 -13.852  1.00 98.02           H  
ATOM   1108  NH1 ARG A  71       8.678  -8.737 -11.825  1.00 98.02           N  
ATOM   1109 HH11 ARG A  71       8.760  -7.826 -12.252  1.00 98.02           H  
ATOM   1110 HH12 ARG A  71       9.166  -8.973 -10.972  1.00 98.02           H  
ATOM   1111  NH2 ARG A  71       7.975 -10.824 -11.803  1.00 98.02           N  
ATOM   1112 HH21 ARG A  71       7.490 -11.636 -12.157  1.00 98.02           H  
ATOM   1113 HH22 ARG A  71       8.272 -10.899 -10.840  1.00 98.02           H  
ATOM   1114  CZ  ARG A  71       7.970  -9.669 -12.397  1.00 98.02           C  
ATOM   1115  N   MET A  72       1.562  -8.798 -12.947  1.00 98.44           N  
ATOM   1116  H   MET A  72       1.823  -7.848 -12.725  1.00 98.44           H  
ATOM   1117  CA  MET A  72       0.561  -9.457 -12.109  1.00 98.44           C  
ATOM   1118  HA  MET A  72       0.955 -10.420 -11.784  1.00 98.44           H  
ATOM   1119  C   MET A  72      -0.708  -9.758 -12.901  1.00 98.44           C  
ATOM   1120  CB  MET A  72       0.263  -8.623 -10.859  1.00 98.44           C  
ATOM   1121  HB2 MET A  72      -0.609  -9.041 -10.356  1.00 98.44           H  
ATOM   1122  HB3 MET A  72       0.042  -7.594 -11.143  1.00 98.44           H  
ATOM   1123  O   MET A  72      -1.234 -10.849 -12.756  1.00 98.44           O  
ATOM   1124  CG  MET A  72       1.455  -8.670  -9.893  1.00 98.44           C  
ATOM   1125  HG2 MET A  72       2.317  -8.195 -10.361  1.00 98.44           H  
ATOM   1126  HG3 MET A  72       1.710  -9.716  -9.720  1.00 98.44           H  
ATOM   1127  SD  MET A  72       1.196  -7.907  -8.271  1.00 98.44           S  
ATOM   1128  CE  MET A  72       0.783  -6.219  -8.765  1.00 98.44           C  
ATOM   1129  HE1 MET A  72       1.524  -5.841  -9.470  1.00 98.44           H  
ATOM   1130  HE2 MET A  72      -0.197  -6.224  -9.242  1.00 98.44           H  
ATOM   1131  HE3 MET A  72       0.757  -5.571  -7.889  1.00 98.44           H  
ATOM   1132  N   ARG A  73      -1.141  -8.878 -13.815  1.00 98.08           N  
ATOM   1133  H   ARG A  73      -0.699  -7.971 -13.848  1.00 98.08           H  
ATOM   1134  CA  ARG A  73      -2.247  -9.151 -14.745  1.00 98.08           C  
ATOM   1135  HA  ARG A  73      -3.133  -9.401 -14.161  1.00 98.08           H  
ATOM   1136  C   ARG A  73      -1.980 -10.369 -15.626  1.00 98.08           C  
ATOM   1137  CB  ARG A  73      -2.537  -7.902 -15.591  1.00 98.08           C  
ATOM   1138  HB2 ARG A  73      -2.640  -7.052 -14.917  1.00 98.08           H  
ATOM   1139  HB3 ARG A  73      -1.709  -7.711 -16.275  1.00 98.08           H  
ATOM   1140  O   ARG A  73      -2.823 -11.254 -15.683  1.00 98.08           O  
ATOM   1141  CG  ARG A  73      -3.835  -8.073 -16.396  1.00 98.08           C  
ATOM   1142  HG2 ARG A  73      -4.645  -8.245 -15.686  1.00 98.08           H  
ATOM   1143  HG3 ARG A  73      -3.752  -8.946 -17.043  1.00 98.08           H  
ATOM   1144  CD  ARG A  73      -4.206  -6.872 -17.272  1.00 98.08           C  
ATOM   1145  HD2 ARG A  73      -5.210  -7.040 -17.660  1.00 98.08           H  
ATOM   1146  HD3 ARG A  73      -3.509  -6.821 -18.109  1.00 98.08           H  
ATOM   1147  NE  ARG A  73      -4.156  -5.616 -16.502  1.00 98.08           N  
ATOM   1148  HE  ARG A  73      -3.854  -5.706 -15.542  1.00 98.08           H  
ATOM   1149  NH1 ARG A  73      -4.931  -4.131 -18.076  1.00 98.08           N  
ATOM   1150 HH11 ARG A  73      -5.183  -3.177 -18.288  1.00 98.08           H  
ATOM   1151 HH12 ARG A  73      -5.207  -4.910 -18.657  1.00 98.08           H  
ATOM   1152  NH2 ARG A  73      -4.197  -3.422 -16.078  1.00 98.08           N  
ATOM   1153 HH21 ARG A  73      -4.384  -2.444 -16.250  1.00 98.08           H  
ATOM   1154 HH22 ARG A  73      -3.791  -3.579 -15.167  1.00 98.08           H  
ATOM   1155  CZ  ARG A  73      -4.438  -4.395 -16.901  1.00 98.08           C  
ATOM   1156  N   GLU A  74      -0.802 -10.447 -16.254  1.00 98.08           N  
ATOM   1157  H   GLU A  74      -0.158  -9.674 -16.164  1.00 98.08           H  
ATOM   1158  CA  GLU A  74      -0.426 -11.590 -17.105  1.00 98.08           C  
ATOM   1159  HA  GLU A  74      -1.111 -11.631 -17.952  1.00 98.08           H  
ATOM   1160  C   GLU A  74      -0.542 -12.928 -16.354  1.00 98.08           C  
ATOM   1161  CB  GLU A  74       1.015 -11.406 -17.628  1.00 98.08           C  
ATOM   1162  HB2 GLU A  74       1.178 -10.361 -17.892  1.00 98.08           H  
ATOM   1163  HB3 GLU A  74       1.712 -11.671 -16.833  1.00 98.08           H  
ATOM   1164  O   GLU A  74      -0.972 -13.924 -16.927  1.00 98.08           O  
ATOM   1165  CG  GLU A  74       1.301 -12.267 -18.874  1.00 98.08           C  
ATOM   1166  HG2 GLU A  74       0.853 -13.252 -18.742  1.00 98.08           H  
ATOM   1167  HG3 GLU A  74       0.811 -11.806 -19.731  1.00 98.08           H  
ATOM   1168  CD  GLU A  74       2.796 -12.465 -19.194  1.00 98.08           C  
ATOM   1169  OE1 GLU A  74       3.095 -13.382 -20.000  1.00 98.08           O  
ATOM   1170  OE2 GLU A  74       3.667 -11.762 -18.637  1.00 98.08           O  
ATOM   1171  N   TYR A  75      -0.201 -12.937 -15.063  1.00 98.35           N  
ATOM   1172  H   TYR A  75       0.141 -12.075 -14.663  1.00 98.35           H  
ATOM   1173  CA  TYR A  75      -0.368 -14.084 -14.174  1.00 98.35           C  
ATOM   1174  HA  TYR A  75      -0.067 -14.988 -14.703  1.00 98.35           H  
ATOM   1175  C   TYR A  75      -1.830 -14.292 -13.732  1.00 98.35           C  
ATOM   1176  CB  TYR A  75       0.580 -13.895 -12.986  1.00 98.35           C  
ATOM   1177  HB2 TYR A  75       1.597 -14.110 -13.314  1.00 98.35           H  
ATOM   1178  HB3 TYR A  75       0.557 -12.850 -12.678  1.00 98.35           H  
ATOM   1179  O   TYR A  75      -2.376 -15.374 -13.933  1.00 98.35           O  
ATOM   1180  CG  TYR A  75       0.267 -14.754 -11.782  1.00 98.35           C  
ATOM   1181  CD1 TYR A  75      -0.151 -14.133 -10.591  1.00 98.35           C  
ATOM   1182  HD1 TYR A  75      -0.238 -13.058 -10.542  1.00 98.35           H  
ATOM   1183  CD2 TYR A  75       0.348 -16.158 -11.861  1.00 98.35           C  
ATOM   1184  HD2 TYR A  75       0.637 -16.634 -12.786  1.00 98.35           H  
ATOM   1185  CE1 TYR A  75      -0.462 -14.913  -9.465  1.00 98.35           C  
ATOM   1186  HE1 TYR A  75      -0.780 -14.444  -8.546  1.00 98.35           H  
ATOM   1187  CE2 TYR A  75       0.018 -16.941 -10.738  1.00 98.35           C  
ATOM   1188  HE2 TYR A  75       0.054 -18.019 -10.779  1.00 98.35           H  
ATOM   1189  OH  TYR A  75      -0.647 -17.056  -8.434  1.00 98.35           O  
ATOM   1190  HH  TYR A  75      -0.814 -16.496  -7.672  1.00 98.35           H  
ATOM   1191  CZ  TYR A  75      -0.373 -16.316  -9.535  1.00 98.35           C  
ATOM   1192  N   CYS A  76      -2.493 -13.277 -13.177  1.00 98.05           N  
ATOM   1193  H   CYS A  76      -2.000 -12.405 -13.051  1.00 98.05           H  
ATOM   1194  CA  CYS A  76      -3.854 -13.349 -12.630  1.00 98.05           C  
ATOM   1195  HA  CYS A  76      -3.903 -14.180 -11.927  1.00 98.05           H  
ATOM   1196  C   CYS A  76      -4.949 -13.608 -13.681  1.00 98.05           C  
ATOM   1197  CB  CYS A  76      -4.147 -12.046 -11.872  1.00 98.05           C  
ATOM   1198  HB2 CYS A  76      -3.978 -11.191 -12.526  1.00 98.05           H  
ATOM   1199  HB3 CYS A  76      -5.193 -12.034 -11.564  1.00 98.05           H  
ATOM   1200  O   CYS A  76      -6.079 -13.925 -13.312  1.00 98.05           O  
ATOM   1201  SG  CYS A  76      -3.093 -11.913 -10.398  1.00 98.05           S  
ATOM   1202  HG  CYS A  76      -3.425 -13.095  -9.871  1.00 98.05           H  
ATOM   1203  N   GLU A  77      -4.629 -13.481 -14.970  1.00 96.84           N  
ATOM   1204  H   GLU A  77      -3.744 -13.045 -15.188  1.00 96.84           H  
ATOM   1205  CA  GLU A  77      -5.509 -13.801 -16.102  1.00 96.84           C  
ATOM   1206  HA  GLU A  77      -6.505 -14.033 -15.722  1.00 96.84           H  
ATOM   1207  C   GLU A  77      -5.061 -15.070 -16.865  1.00 96.84           C  
ATOM   1208  CB  GLU A  77      -5.651 -12.554 -17.002  1.00 96.84           C  
ATOM   1209  HB2 GLU A  77      -6.245 -12.809 -17.880  1.00 96.84           H  
ATOM   1210  HB3 GLU A  77      -4.662 -12.235 -17.333  1.00 96.84           H  
ATOM   1211  O   GLU A  77      -5.761 -15.521 -17.772  1.00 96.84           O  
ATOM   1212  CG  GLU A  77      -6.356 -11.406 -16.247  1.00 96.84           C  
ATOM   1213  HG2 GLU A  77      -7.373 -11.724 -16.016  1.00 96.84           H  
ATOM   1214  HG3 GLU A  77      -5.850 -11.232 -15.297  1.00 96.84           H  
ATOM   1215  CD  GLU A  77      -6.412 -10.058 -16.982  1.00 96.84           C  
ATOM   1216  OE1 GLU A  77      -6.868  -9.092 -16.323  1.00 96.84           O  
ATOM   1217  OE2 GLU A  77      -5.960  -9.947 -18.145  1.00 96.84           O  
ATOM   1218  N   SER A  78      -3.936 -15.691 -16.479  1.00 97.46           N  
ATOM   1219  H   SER A  78      -3.439 -15.305 -15.689  1.00 97.46           H  
ATOM   1220  CA  SER A  78      -3.456 -16.972 -17.030  1.00 97.46           C  
ATOM   1221  HA  SER A  78      -3.575 -16.939 -18.113  1.00 97.46           H  
ATOM   1222  C   SER A  78      -4.235 -18.183 -16.510  1.00 97.46           C  
ATOM   1223  CB  SER A  78      -1.969 -17.184 -16.728  1.00 97.46           C  
ATOM   1224  HB2 SER A  78      -1.406 -16.296 -17.016  1.00 97.46           H  
ATOM   1225  HB3 SER A  78      -1.607 -18.025 -17.319  1.00 97.46           H  
ATOM   1226  O   SER A  78      -4.846 -18.126 -15.447  1.00 97.46           O  
ATOM   1227  OG  SER A  78      -1.744 -17.477 -15.362  1.00 97.46           O  
ATOM   1228  HG  SER A  78      -1.982 -16.698 -14.855  1.00 97.46           H  
ATOM   1229  N   GLU A  79      -4.161 -19.320 -17.206  1.00 95.57           N  
ATOM   1230  H   GLU A  79      -3.595 -19.351 -18.042  1.00 95.57           H  
ATOM   1231  CA  GLU A  79      -4.759 -20.581 -16.740  1.00 95.57           C  
ATOM   1232  HA  GLU A  79      -5.838 -20.457 -16.653  1.00 95.57           H  
ATOM   1233  C   GLU A  79      -4.262 -20.984 -15.339  1.00 95.57           C  
ATOM   1234  CB  GLU A  79      -4.474 -21.691 -17.766  1.00 95.57           C  
ATOM   1235  HB2 GLU A  79      -3.409 -21.696 -18.000  1.00 95.57           H  
ATOM   1236  HB3 GLU A  79      -4.717 -22.658 -17.326  1.00 95.57           H  
ATOM   1237  O   GLU A  79      -5.082 -21.304 -14.478  1.00 95.57           O  
ATOM   1238  CG  GLU A  79      -5.268 -21.523 -19.075  1.00 95.57           C  
ATOM   1239  HG2 GLU A  79      -5.030 -20.556 -19.519  1.00 95.57           H  
ATOM   1240  HG3 GLU A  79      -4.947 -22.294 -19.775  1.00 95.57           H  
ATOM   1241  CD  GLU A  79      -6.783 -21.648 -18.865  1.00 95.57           C  
ATOM   1242  OE1 GLU A  79      -7.559 -20.856 -19.453  1.00 95.57           O  
ATOM   1243  OE2 GLU A  79      -7.213 -22.513 -18.069  1.00 95.57           O  
ATOM   1244  N   PHE A  80      -2.952 -20.877 -15.084  1.00 96.64           N  
ATOM   1245  H   PHE A  80      -2.330 -20.704 -15.860  1.00 96.64           H  
ATOM   1246  CA  PHE A  80      -2.332 -21.139 -13.780  1.00 96.64           C  
ATOM   1247  HA  PHE A  80      -2.595 -22.148 -13.464  1.00 96.64           H  
ATOM   1248  C   PHE A  80      -2.784 -20.181 -12.663  1.00 96.64           C  
ATOM   1249  CB  PHE A  80      -0.812 -21.065 -13.987  1.00 96.64           C  
ATOM   1250  HB2 PHE A  80      -0.545 -21.822 -14.724  1.00 96.64           H  
ATOM   1251  HB3 PHE A  80      -0.557 -20.093 -14.408  1.00 96.64           H  
ATOM   1252  O   PHE A  80      -3.054 -20.614 -11.545  1.00 96.64           O  
ATOM   1253  CG  PHE A  80       0.043 -21.320 -12.761  1.00 96.64           C  
ATOM   1254  CD1 PHE A  80       0.882 -20.309 -12.257  1.00 96.64           C  
ATOM   1255  HD1 PHE A  80       0.893 -19.340 -12.733  1.00 96.64           H  
ATOM   1256  CD2 PHE A  80       0.034 -22.585 -12.147  1.00 96.64           C  
ATOM   1257  HD2 PHE A  80      -0.601 -23.372 -12.526  1.00 96.64           H  
ATOM   1258  CE1 PHE A  80       1.706 -20.563 -11.144  1.00 96.64           C  
ATOM   1259  HE1 PHE A  80       2.366 -19.797 -10.766  1.00 96.64           H  
ATOM   1260  CE2 PHE A  80       0.841 -22.825 -11.022  1.00 96.64           C  
ATOM   1261  HE2 PHE A  80       0.807 -23.785 -10.528  1.00 96.64           H  
ATOM   1262  CZ  PHE A  80       1.676 -21.818 -10.518  1.00 96.64           C  
ATOM   1263  HZ  PHE A  80       2.288 -22.013  -9.650  1.00 96.64           H  
ATOM   1264  N   GLY A  81      -2.866 -18.877 -12.945  1.00 97.03           N  
ATOM   1265  H   GLY A  81      -2.647 -18.589 -13.888  1.00 97.03           H  
ATOM   1266  CA  GLY A  81      -3.070 -17.841 -11.926  1.00 97.03           C  
ATOM   1267  HA2 GLY A  81      -2.794 -18.235 -10.947  1.00 97.03           H  
ATOM   1268  HA3 GLY A  81      -2.395 -17.011 -12.135  1.00 97.03           H  
ATOM   1269  C   GLY A  81      -4.485 -17.272 -11.810  1.00 97.03           C  
ATOM   1270  O   GLY A  81      -4.712 -16.433 -10.941  1.00 97.03           O  
ATOM   1271  N   ARG A  82      -5.447 -17.676 -12.653  1.00 96.56           N  
ATOM   1272  H   ARG A  82      -5.166 -18.278 -13.413  1.00 96.56           H  
ATOM   1273  CA  ARG A  82      -6.797 -17.068 -12.698  1.00 96.56           C  
ATOM   1274  HA  ARG A  82      -6.670 -16.000 -12.522  1.00 96.56           H  
ATOM   1275  C   ARG A  82      -7.791 -17.524 -11.640  1.00 96.56           C  
ATOM   1276  CB  ARG A  82      -7.430 -17.226 -14.087  1.00 96.56           C  
ATOM   1277  HB2 ARG A  82      -6.767 -16.808 -14.845  1.00 96.56           H  
ATOM   1278  HB3 ARG A  82      -8.351 -16.645 -14.125  1.00 96.56           H  
ATOM   1279  O   ARG A  82      -8.844 -16.895 -11.526  1.00 96.56           O  
ATOM   1280  CG  ARG A  82      -7.762 -18.697 -14.384  1.00 96.56           C  
ATOM   1281  HG2 ARG A  82      -6.874 -19.320 -14.269  1.00 96.56           H  
ATOM   1282  HG3 ARG A  82      -8.526 -19.047 -13.690  1.00 96.56           H  
ATOM   1283  CD  ARG A  82      -8.292 -18.846 -15.803  1.00 96.56           C  
ATOM   1284  HD2 ARG A  82      -9.114 -18.144 -15.945  1.00 96.56           H  
ATOM   1285  HD3 ARG A  82      -7.493 -18.605 -16.504  1.00 96.56           H  
ATOM   1286  NE  ARG A  82      -8.766 -20.219 -16.035  1.00 96.56           N  
ATOM   1287  HE  ARG A  82      -8.469 -20.934 -15.387  1.00 96.56           H  
ATOM   1288  NH1 ARG A  82      -9.668 -19.858 -18.105  1.00 96.56           N  
ATOM   1289 HH11 ARG A  82      -9.432 -18.888 -17.954  1.00 96.56           H  
ATOM   1290 HH12 ARG A  82      -9.235 -20.225 -18.940  1.00 96.56           H  
ATOM   1291  NH2 ARG A  82      -9.648 -21.897 -17.287  1.00 96.56           N  
ATOM   1292 HH21 ARG A  82     -10.123 -22.092 -18.157  1.00 96.56           H  
ATOM   1293 HH22 ARG A  82      -8.798 -22.438 -17.217  1.00 96.56           H  
ATOM   1294  CZ  ARG A  82      -9.386 -20.644 -17.114  1.00 96.56           C  
ATOM   1295  N   GLN A  83      -7.520 -18.607 -10.916  1.00 94.59           N  
ATOM   1296  H   GLN A  83      -6.617 -19.048 -11.014  1.00 94.59           H  
ATOM   1297  CA  GLN A  83      -8.477 -19.124  -9.939  1.00 94.59           C  
ATOM   1298  HA  GLN A  83      -9.459 -19.110 -10.411  1.00 94.59           H  
ATOM   1299  C   GLN A  83      -8.529 -18.222  -8.696  1.00 94.59           C  
ATOM   1300  CB  GLN A  83      -8.166 -20.582  -9.562  1.00 94.59           C  
ATOM   1301  HB2 GLN A  83      -7.140 -20.648  -9.199  1.00 94.59           H  
ATOM   1302  HB3 GLN A  83      -8.829 -20.887  -8.752  1.00 94.59           H  
ATOM   1303  O   GLN A  83      -7.472 -17.847  -8.180  1.00 94.59           O  
ATOM   1304  CG  GLN A  83      -8.348 -21.559 -10.737  1.00 94.59           C  
ATOM   1305  HG2 GLN A  83      -8.085 -22.561 -10.398  1.00 94.59           H  
ATOM   1306  HG3 GLN A  83      -7.653 -21.292 -11.533  1.00 94.59           H  
ATOM   1307  CD  GLN A  83      -9.766 -21.606 -11.309  1.00 94.59           C  
ATOM   1308  NE2 GLN A  83      -9.935 -22.151 -12.494  1.00 94.59           N  
ATOM   1309 HE21 GLN A  83      -9.157 -22.607 -12.948  1.00 94.59           H  
ATOM   1310 HE22 GLN A  83     -10.889 -22.215 -12.817  1.00 94.59           H  
ATOM   1311  OE1 GLN A  83     -10.745 -21.158 -10.734  1.00 94.59           O  
ATOM   1312  N   PRO A  84      -9.728 -17.867  -8.191  1.00 93.39           N  
ATOM   1313  CA  PRO A  84      -9.864 -17.198  -6.907  1.00 93.39           C  
ATOM   1314  HA  PRO A  84      -9.441 -16.197  -6.992  1.00 93.39           H  
ATOM   1315  C   PRO A  84      -9.151 -17.970  -5.798  1.00 93.39           C  
ATOM   1316  CB  PRO A  84     -11.367 -17.088  -6.641  1.00 93.39           C  
ATOM   1317  HB2 PRO A  84     -11.725 -17.972  -6.115  1.00 93.39           H  
ATOM   1318  HB3 PRO A  84     -11.609 -16.186  -6.080  1.00 93.39           H  
ATOM   1319  O   PRO A  84      -9.321 -19.180  -5.659  1.00 93.39           O  
ATOM   1320  CG  PRO A  84     -11.956 -17.070  -8.050  1.00 93.39           C  
ATOM   1321  HG2 PRO A  84     -11.864 -16.070  -8.474  1.00 93.39           H  
ATOM   1322  HG3 PRO A  84     -12.993 -17.404  -8.062  1.00 93.39           H  
ATOM   1323  CD  PRO A  84     -11.038 -18.032  -8.802  1.00 93.39           C  
ATOM   1324  HD2 PRO A  84     -11.377 -19.059  -8.664  1.00 93.39           H  
ATOM   1325  HD3 PRO A  84     -11.024 -17.775  -9.861  1.00 93.39           H  
ATOM   1326  N   TYR A  85      -8.374 -17.256  -4.993  1.00 92.69           N  
ATOM   1327  H   TYR A  85      -8.331 -16.256  -5.133  1.00 92.69           H  
ATOM   1328  CA  TYR A  85      -7.705 -17.801  -3.818  1.00 92.69           C  
ATOM   1329  HA  TYR A  85      -7.961 -18.854  -3.696  1.00 92.69           H  
ATOM   1330  C   TYR A  85      -8.190 -17.045  -2.591  1.00 92.69           C  
ATOM   1331  CB  TYR A  85      -6.189 -17.697  -3.992  1.00 92.69           C  
ATOM   1332  HB2 TYR A  85      -5.897 -18.280  -4.865  1.00 92.69           H  
ATOM   1333  HB3 TYR A  85      -5.949 -16.653  -4.195  1.00 92.69           H  
ATOM   1334  O   TYR A  85      -8.359 -15.830  -2.648  1.00 92.69           O  
ATOM   1335  CG  TYR A  85      -5.366 -18.163  -2.800  1.00 92.69           C  
ATOM   1336  CD1 TYR A  85      -4.660 -17.222  -2.027  1.00 92.69           C  
ATOM   1337  HD1 TYR A  85      -4.740 -16.171  -2.259  1.00 92.69           H  
ATOM   1338  CD2 TYR A  85      -5.258 -19.534  -2.498  1.00 92.69           C  
ATOM   1339  HD2 TYR A  85      -5.788 -20.261  -3.097  1.00 92.69           H  
ATOM   1340  CE1 TYR A  85      -3.823 -17.647  -0.976  1.00 92.69           C  
ATOM   1341  HE1 TYR A  85      -3.260 -16.927  -0.401  1.00 92.69           H  
ATOM   1342  CE2 TYR A  85      -4.434 -19.963  -1.437  1.00 92.69           C  
ATOM   1343  HE2 TYR A  85      -4.332 -21.015  -1.217  1.00 92.69           H  
ATOM   1344  OH  TYR A  85      -2.830 -19.452   0.277  1.00 92.69           O  
ATOM   1345  HH  TYR A  85      -2.396 -18.705   0.696  1.00 92.69           H  
ATOM   1346  CZ  TYR A  85      -3.700 -19.023  -0.680  1.00 92.69           C  
ATOM   1347  N   LEU A  86      -8.398 -17.762  -1.488  1.00 87.86           N  
ATOM   1348  H   LEU A  86      -8.194 -18.751  -1.511  1.00 87.86           H  
ATOM   1349  CA  LEU A  86      -8.784 -17.189  -0.206  1.00 87.86           C  
ATOM   1350  HA  LEU A  86      -9.085 -16.151  -0.353  1.00 87.86           H  
ATOM   1351  C   LEU A  86      -7.570 -17.238   0.737  1.00 87.86           C  
ATOM   1352  CB  LEU A  86     -10.015 -17.949   0.314  1.00 87.86           C  
ATOM   1353  HB2 LEU A  86     -10.794 -17.906  -0.447  1.00 87.86           H  
ATOM   1354  HB3 LEU A  86      -9.751 -18.996   0.467  1.00 87.86           H  
ATOM   1355  O   LEU A  86      -7.303 -18.300   1.304  1.00 87.86           O  
ATOM   1356  CG  LEU A  86     -10.575 -17.380   1.627  1.00 87.86           C  
ATOM   1357  HG  LEU A  86      -9.831 -17.500   2.414  1.00 87.86           H  
ATOM   1358  CD1 LEU A  86     -10.944 -15.900   1.494  1.00 87.86           C  
ATOM   1359 HD11 LEU A  86     -11.605 -15.598   2.306  1.00 87.86           H  
ATOM   1360 HD12 LEU A  86     -11.466 -15.736   0.551  1.00 87.86           H  
ATOM   1361 HD13 LEU A  86     -10.045 -15.285   1.530  1.00 87.86           H  
ATOM   1362  CD2 LEU A  86     -11.824 -18.167   2.022  1.00 87.86           C  
ATOM   1363 HD21 LEU A  86     -12.207 -17.797   2.973  1.00 87.86           H  
ATOM   1364 HD22 LEU A  86     -11.575 -19.223   2.131  1.00 87.86           H  
ATOM   1365 HD23 LEU A  86     -12.596 -18.051   1.261  1.00 87.86           H  
ATOM   1366  N   PRO A  87      -6.815 -16.134   0.887  1.00 91.07           N  
ATOM   1367  CA  PRO A  87      -5.629 -16.107   1.732  1.00 91.07           C  
ATOM   1368  HA  PRO A  87      -4.989 -16.951   1.475  1.00 91.07           H  
ATOM   1369  C   PRO A  87      -6.004 -16.204   3.212  1.00 91.07           C  
ATOM   1370  CB  PRO A  87      -4.887 -14.800   1.413  1.00 91.07           C  
ATOM   1371  HB2 PRO A  87      -3.831 -14.982   1.213  1.00 91.07           H  
ATOM   1372  HB3 PRO A  87      -4.990 -14.094   2.238  1.00 91.07           H  
ATOM   1373  O   PRO A  87      -7.106 -15.822   3.632  1.00 91.07           O  
ATOM   1374  CG  PRO A  87      -5.589 -14.254   0.171  1.00 91.07           C  
ATOM   1375  HG2 PRO A  87      -5.092 -14.628  -0.724  1.00 91.07           H  
ATOM   1376  HG3 PRO A  87      -5.623 -13.165   0.158  1.00 91.07           H  
ATOM   1377  CD  PRO A  87      -6.988 -14.837   0.260  1.00 91.07           C  
ATOM   1378  HD2 PRO A  87      -7.618 -14.214   0.894  1.00 91.07           H  
ATOM   1379  HD3 PRO A  87      -7.411 -14.896  -0.743  1.00 91.07           H  
ATOM   1380  N   ALA A  88      -5.060 -16.682   4.018  1.00 88.84           N  
ATOM   1381  H   ALA A  88      -4.173 -16.944   3.611  1.00 88.84           H  
ATOM   1382  CA  ALA A  88      -5.136 -16.555   5.464  1.00 88.84           C  
ATOM   1383  HA  ALA A  88      -6.098 -16.947   5.794  1.00 88.84           H  
ATOM   1384  C   ALA A  88      -5.055 -15.077   5.892  1.00 88.84           C  
ATOM   1385  CB  ALA A  88      -4.023 -17.406   6.088  1.00 88.84           C  
ATOM   1386  HB1 ALA A  88      -4.078 -17.353   7.176  1.00 88.84           H  
ATOM   1387  HB2 ALA A  88      -3.052 -17.033   5.764  1.00 88.84           H  
ATOM   1388  HB3 ALA A  88      -4.130 -18.443   5.770  1.00 88.84           H  
ATOM   1389  O   ALA A  88      -4.582 -14.218   5.146  1.00 88.84           O  
ATOM   1390  N   ALA A  89      -5.487 -14.780   7.119  1.00 87.58           N  
ATOM   1391  H   ALA A  89      -5.838 -15.515   7.717  1.00 87.58           H  
ATOM   1392  CA  ALA A  89      -5.243 -13.467   7.706  1.00 87.58           C  
ATOM   1393  HA  ALA A  89      -5.727 -12.713   7.086  1.00 87.58           H  
ATOM   1394  C   ALA A  89      -3.733 -13.176   7.723  1.00 87.58           C  
ATOM   1395  CB  ALA A  89      -5.855 -13.402   9.109  1.00 87.58           C  
ATOM   1396  HB1 ALA A  89      -6.928 -13.588   9.055  1.00 87.58           H  
ATOM   1397  HB2 ALA A  89      -5.694 -12.407   9.525  1.00 87.58           H  
ATOM   1398  HB3 ALA A  89      -5.382 -14.137   9.759  1.00 87.58           H  
ATOM   1399  O   ALA A  89      -2.928 -14.020   8.123  1.00 87.58           O  
ATOM   1400  N   GLU A  90      -3.374 -11.973   7.287  1.00 91.04           N  
ATOM   1401  H   GLU A  90      -4.102 -11.347   6.974  1.00 91.04           H  
ATOM   1402  CA  GLU A  90      -2.016 -11.434   7.243  1.00 91.04           C  
ATOM   1403  HA  GLU A  90      -2.117 -10.431   6.829  1.00 91.04           H  
ATOM   1404  C   GLU A  90      -1.095 -12.161   6.216  1.00 91.04           C  
ATOM   1405  CB  GLU A  90      -1.519 -11.220   8.700  1.00 91.04           C  
ATOM   1406  HB2 GLU A  90      -1.446 -12.188   9.195  1.00 91.04           H  
ATOM   1407  HB3 GLU A  90      -0.527 -10.770   8.686  1.00 91.04           H  
ATOM   1408  O   GLU A  90       0.126 -11.980   6.215  1.00 91.04           O  
ATOM   1409  CG  GLU A  90      -2.483 -10.291   9.503  1.00 91.04           C  
ATOM   1410  HG2 GLU A  90      -2.307  -9.269   9.169  1.00 91.04           H  
ATOM   1411  HG3 GLU A  90      -3.523 -10.514   9.266  1.00 91.04           H  
ATOM   1412  CD  GLU A  90      -2.378 -10.358  11.040  1.00 91.04           C  
ATOM   1413  OE1 GLU A  90      -1.782  -9.471  11.698  1.00 91.04           O  
ATOM   1414  OE2 GLU A  90      -2.854 -11.334  11.665  1.00 91.04           O  
ATOM   1415  N   GLU A  91      -1.690 -12.931   5.286  1.00 93.29           N  
ATOM   1416  H   GLU A  91      -2.690 -13.050   5.358  1.00 93.29           H  
ATOM   1417  CA  GLU A  91      -1.066 -13.463   4.058  1.00 93.29           C  
ATOM   1418  HA  GLU A  91      -0.013 -13.654   4.265  1.00 93.29           H  
ATOM   1419  C   GLU A  91      -1.143 -12.439   2.906  1.00 93.29           C  
ATOM   1420  CB  GLU A  91      -1.712 -14.815   3.664  1.00 93.29           C  
ATOM   1421  HB2 GLU A  91      -2.748 -14.635   3.376  1.00 93.29           H  
ATOM   1422  HB3 GLU A  91      -1.706 -15.462   4.541  1.00 93.29           H  
ATOM   1423  O   GLU A  91      -2.147 -11.741   2.717  1.00 93.29           O  
ATOM   1424  CG  GLU A  91      -1.006 -15.560   2.508  1.00 93.29           C  
ATOM   1425  HG2 GLU A  91       0.031 -15.739   2.794  1.00 93.29           H  
ATOM   1426  HG3 GLU A  91      -1.005 -14.918   1.627  1.00 93.29           H  
ATOM   1427  CD  GLU A  91      -1.651 -16.908   2.116  1.00 93.29           C  
ATOM   1428  OE1 GLU A  91      -1.223 -17.517   1.103  1.00 93.29           O  
ATOM   1429  OE2 GLU A  91      -2.578 -17.393   2.802  1.00 93.29           O  
ATOM   1430  N   LEU A  92      -0.072 -12.365   2.113  1.00 96.72           N  
ATOM   1431  H   LEU A  92       0.702 -12.985   2.304  1.00 96.72           H  
ATOM   1432  CA  LEU A  92       0.035 -11.537   0.917  1.00 96.72           C  
ATOM   1433  HA  LEU A  92      -0.400 -10.562   1.134  1.00 96.72           H  
ATOM   1434  C   LEU A  92      -0.746 -12.156  -0.250  1.00 96.72           C  
ATOM   1435  CB  LEU A  92       1.514 -11.344   0.538  1.00 96.72           C  
ATOM   1436  HB2 LEU A  92       1.568 -10.771  -0.388  1.00 96.72           H  
ATOM   1437  HB3 LEU A  92       1.942 -12.327   0.342  1.00 96.72           H  
ATOM   1438  O   LEU A  92      -0.646 -13.345  -0.557  1.00 96.72           O  
ATOM   1439  CG  LEU A  92       2.365 -10.628   1.601  1.00 96.72           C  
ATOM   1440  HG  LEU A  92       2.221 -11.100   2.572  1.00 96.72           H  
ATOM   1441  CD1 LEU A  92       3.844 -10.721   1.245  1.00 96.72           C  
ATOM   1442 HD11 LEU A  92       4.107 -11.755   1.025  1.00 96.72           H  
ATOM   1443 HD12 LEU A  92       4.441 -10.398   2.098  1.00 96.72           H  
ATOM   1444 HD13 LEU A  92       4.065 -10.100   0.377  1.00 96.72           H  
ATOM   1445  CD2 LEU A  92       1.999  -9.149   1.705  1.00 96.72           C  
ATOM   1446 HD21 LEU A  92       2.662  -8.653   2.414  1.00 96.72           H  
ATOM   1447 HD22 LEU A  92       0.970  -9.055   2.051  1.00 96.72           H  
ATOM   1448 HD23 LEU A  92       2.094  -8.668   0.731  1.00 96.72           H  
ATOM   1449  N   CYS A  93      -1.497 -11.317  -0.950  1.00 97.86           N  
ATOM   1450  H   CYS A  93      -1.480 -10.341  -0.694  1.00 97.86           H  
ATOM   1451  CA  CYS A  93      -2.328 -11.690  -2.086  1.00 97.86           C  
ATOM   1452  HA  CYS A  93      -1.949 -12.614  -2.525  1.00 97.86           H  
ATOM   1453  C   CYS A  93      -2.290 -10.617  -3.175  1.00 97.86           C  
ATOM   1454  CB  CYS A  93      -3.744 -11.961  -1.577  1.00 97.86           C  
ATOM   1455  HB2 CYS A  93      -4.360 -12.361  -2.383  1.00 97.86           H  
ATOM   1456  HB3 CYS A  93      -3.672 -12.699  -0.779  1.00 97.86           H  
ATOM   1457  O   CYS A  93      -1.878  -9.482  -2.947  1.00 97.86           O  
ATOM   1458  SG  CYS A  93      -4.514 -10.448  -0.931  1.00 97.86           S  
ATOM   1459  HG  CYS A  93      -3.552 -10.147  -0.054  1.00 97.86           H  
ATOM   1460  N   ILE A  94      -2.717 -10.973  -4.379  1.00 98.55           N  
ATOM   1461  H   ILE A  94      -3.092 -11.903  -4.505  1.00 98.55           H  
ATOM   1462  CA  ILE A  94      -2.935  -9.994  -5.441  1.00 98.55           C  
ATOM   1463  HA  ILE A  94      -2.442  -9.058  -5.180  1.00 98.55           H  
ATOM   1464  C   ILE A  94      -4.437  -9.733  -5.499  1.00 98.55           C  
ATOM   1465  CB  ILE A  94      -2.330 -10.454  -6.779  1.00 98.55           C  
ATOM   1466  HB  ILE A  94      -2.923 -11.285  -7.161  1.00 98.55           H  
ATOM   1467  O   ILE A  94      -5.220 -10.675  -5.624  1.00 98.55           O  
ATOM   1468  CG1 ILE A  94      -0.866 -10.928  -6.609  1.00 98.55           C  
ATOM   1469 HG12 ILE A  94      -0.827 -11.728  -5.870  1.00 98.55           H  
ATOM   1470 HG13 ILE A  94      -0.252 -10.102  -6.250  1.00 98.55           H  
ATOM   1471  CG2 ILE A  94      -2.401  -9.294  -7.782  1.00 98.55           C  
ATOM   1472 HG21 ILE A  94      -1.702  -8.506  -7.499  1.00 98.55           H  
ATOM   1473 HG22 ILE A  94      -2.155  -9.657  -8.780  1.00 98.55           H  
ATOM   1474 HG23 ILE A  94      -3.405  -8.870  -7.814  1.00 98.55           H  
ATOM   1475  CD1 ILE A  94      -0.252 -11.492  -7.890  1.00 98.55           C  
ATOM   1476 HD11 ILE A  94      -0.914 -12.255  -8.299  1.00 98.55           H  
ATOM   1477 HD12 ILE A  94       0.716 -11.937  -7.661  1.00 98.55           H  
ATOM   1478 HD13 ILE A  94      -0.113 -10.704  -8.630  1.00 98.55           H  
ATOM   1479  N   ALA A  95      -4.835  -8.472  -5.384  1.00 97.56           N  
ATOM   1480  H   ALA A  95      -4.130  -7.751  -5.328  1.00 97.56           H  
ATOM   1481  CA  ALA A  95      -6.227  -8.043  -5.354  1.00 97.56           C  
ATOM   1482  HA  ALA A  95      -6.872  -8.908  -5.510  1.00 97.56           H  
ATOM   1483  C   ALA A  95      -6.508  -7.039  -6.479  1.00 97.56           C  
ATOM   1484  CB  ALA A  95      -6.536  -7.475  -3.964  1.00 97.56           C  
ATOM   1485  HB1 ALA A  95      -5.883  -6.628  -3.753  1.00 97.56           H  
ATOM   1486  HB2 ALA A  95      -6.368  -8.240  -3.206  1.00 97.56           H  
ATOM   1487  HB3 ALA A  95      -7.575  -7.147  -3.919  1.00 97.56           H  
ATOM   1488  O   ALA A  95      -5.617  -6.287  -6.877  1.00 97.56           O  
ATOM   1489  N   GLN A  96      -7.741  -7.001  -6.984  1.00 97.01           N  
ATOM   1490  H   GLN A  96      -8.427  -7.656  -6.638  1.00 97.01           H  
ATOM   1491  CA  GLN A  96      -8.178  -5.896  -7.846  1.00 97.01           C  
ATOM   1492  HA  GLN A  96      -7.348  -5.625  -8.498  1.00 97.01           H  
ATOM   1493  C   GLN A  96      -8.531  -4.682  -6.985  1.00 97.01           C  
ATOM   1494  CB  GLN A  96      -9.356  -6.291  -8.745  1.00 97.01           C  
ATOM   1495  HB2 GLN A  96     -10.221  -6.541  -8.131  1.00 97.01           H  
ATOM   1496  HB3 GLN A  96      -9.615  -5.439  -9.373  1.00 97.01           H  
ATOM   1497  O   GLN A  96      -9.277  -4.838  -6.021  1.00 97.01           O  
ATOM   1498  CG  GLN A  96      -8.998  -7.477  -9.643  1.00 97.01           C  
ATOM   1499  HG2 GLN A  96      -8.783  -8.343  -9.016  1.00 97.01           H  
ATOM   1500  HG3 GLN A  96      -8.111  -7.236 -10.230  1.00 97.01           H  
ATOM   1501  CD  GLN A  96     -10.139  -7.855 -10.570  1.00 97.01           C  
ATOM   1502  NE2 GLN A  96     -10.034  -7.574 -11.851  1.00 97.01           N  
ATOM   1503 HE21 GLN A  96      -9.208  -7.111 -12.202  1.00 97.01           H  
ATOM   1504 HE22 GLN A  96     -10.798  -7.855 -12.449  1.00 97.01           H  
ATOM   1505  OE1 GLN A  96     -11.152  -8.400 -10.150  1.00 97.01           O  
ATOM   1506  N   LEU A  97      -8.018  -3.496  -7.327  1.00 90.97           N  
ATOM   1507  H   LEU A  97      -7.414  -3.459  -8.136  1.00 90.97           H  
ATOM   1508  CA  LEU A  97      -8.266  -2.247  -6.591  1.00 90.97           C  
ATOM   1509  HA  LEU A  97      -8.452  -2.480  -5.543  1.00 90.97           H  
ATOM   1510  C   LEU A  97      -9.485  -1.499  -7.163  1.00 90.97           C  
ATOM   1511  CB  LEU A  97      -6.994  -1.378  -6.645  1.00 90.97           C  
ATOM   1512  HB2 LEU A  97      -6.188  -1.904  -6.134  1.00 90.97           H  
ATOM   1513  HB3 LEU A  97      -6.711  -1.253  -7.691  1.00 90.97           H  
ATOM   1514  O   LEU A  97      -9.349  -0.887  -8.228  1.00 90.97           O  
ATOM   1515  CG  LEU A  97      -7.141   0.031  -6.033  1.00 90.97           C  
ATOM   1516  HG  LEU A  97      -7.903   0.592  -6.574  1.00 90.97           H  
ATOM   1517  CD1 LEU A  97      -7.508   0.010  -4.550  1.00 90.97           C  
ATOM   1518 HD11 LEU A  97      -6.734  -0.513  -3.989  1.00 90.97           H  
ATOM   1519 HD12 LEU A  97      -7.572   1.037  -4.190  1.00 90.97           H  
ATOM   1520 HD13 LEU A  97      -8.474  -0.471  -4.399  1.00 90.97           H  
ATOM   1521  CD2 LEU A  97      -5.819   0.776  -6.177  1.00 90.97           C  
ATOM   1522 HD21 LEU A  97      -5.049   0.267  -5.597  1.00 90.97           H  
ATOM   1523 HD22 LEU A  97      -5.523   0.820  -7.225  1.00 90.97           H  
ATOM   1524 HD23 LEU A  97      -5.922   1.792  -5.797  1.00 90.97           H  
ATOM   1525  N   PRO A  98     -10.652  -1.474  -6.487  1.00 87.74           N  
ATOM   1526  CA  PRO A  98     -11.817  -0.741  -6.977  1.00 87.74           C  
ATOM   1527  HA  PRO A  98     -12.055  -1.122  -7.970  1.00 87.74           H  
ATOM   1528  C   PRO A  98     -11.544   0.775  -7.027  1.00 87.74           C  
ATOM   1529  CB  PRO A  98     -12.967  -1.074  -6.014  1.00 87.74           C  
ATOM   1530  HB2 PRO A  98     -13.093  -0.271  -5.288  1.00 87.74           H  
ATOM   1531  HB3 PRO A  98     -13.900  -1.251  -6.549  1.00 87.74           H  
ATOM   1532  O   PRO A  98     -10.834   1.287  -6.163  1.00 87.74           O  
ATOM   1533  CG  PRO A  98     -12.493  -2.332  -5.285  1.00 87.74           C  
ATOM   1534  HG2 PRO A  98     -12.930  -2.417  -4.290  1.00 87.74           H  
ATOM   1535  HG3 PRO A  98     -12.713  -3.215  -5.884  1.00 87.74           H  
ATOM   1536  CD  PRO A  98     -10.985  -2.116  -5.225  1.00 87.74           C  
ATOM   1537  HD2 PRO A  98     -10.742  -1.443  -4.403  1.00 87.74           H  
ATOM   1538  HD3 PRO A  98     -10.481  -3.072  -5.080  1.00 87.74           H  
ATOM   1539  N   PRO A  99     -12.110   1.526  -7.992  1.00 83.37           N  
ATOM   1540  CA  PRO A  99     -13.015   1.088  -9.057  1.00 83.37           C  
ATOM   1541  HA  PRO A  99     -13.706   0.329  -8.688  1.00 83.37           H  
ATOM   1542  C   PRO A  99     -12.295   0.521 -10.293  1.00 83.37           C  
ATOM   1543  CB  PRO A  99     -13.804   2.351  -9.413  1.00 83.37           C  
ATOM   1544  HB2 PRO A  99     -14.601   2.501  -8.684  1.00 83.37           H  
ATOM   1545  HB3 PRO A  99     -14.216   2.325 -10.421  1.00 83.37           H  
ATOM   1546  O   PRO A  99     -12.952   0.184 -11.277  1.00 83.37           O  
ATOM   1547  CG  PRO A  99     -12.754   3.450  -9.254  1.00 83.37           C  
ATOM   1548  HG2 PRO A  99     -12.112   3.479 -10.134  1.00 83.37           H  
ATOM   1549  HG3 PRO A  99     -13.209   4.425  -9.077  1.00 83.37           H  
ATOM   1550  CD  PRO A  99     -11.951   2.974  -8.043  1.00 83.37           C  
ATOM   1551  HD2 PRO A  99     -12.359   3.413  -7.133  1.00 83.37           H  
ATOM   1552  HD3 PRO A  99     -10.901   3.249  -8.147  1.00 83.37           H  
ATOM   1553  N   SER A 100     -10.962   0.436 -10.281  1.00 80.98           N  
ATOM   1554  H   SER A 100     -10.470   0.620  -9.419  1.00 80.98           H  
ATOM   1555  CA  SER A 100     -10.220  -0.217 -11.357  1.00 80.98           C  
ATOM   1556  HA  SER A 100     -10.616   0.146 -12.305  1.00 80.98           H  
ATOM   1557  C   SER A 100     -10.428  -1.739 -11.317  1.00 80.98           C  
ATOM   1558  CB  SER A 100      -8.734   0.175 -11.309  1.00 80.98           C  
ATOM   1559  HB2 SER A 100      -8.620   1.177 -10.896  1.00 80.98           H  
ATOM   1560  HB3 SER A 100      -8.340   0.179 -12.326  1.00 80.98           H  
ATOM   1561  O   SER A 100     -10.833  -2.318 -10.309  1.00 80.98           O  
ATOM   1562  OG  SER A 100      -7.989  -0.749 -10.551  1.00 80.98           O  
ATOM   1563  HG  SER A 100      -8.346  -0.763  -9.660  1.00 80.98           H  
ATOM   1564  N   SER A 101     -10.126  -2.413 -12.423  1.00 87.32           N  
ATOM   1565  H   SER A 101      -9.828  -1.891 -13.235  1.00 87.32           H  
ATOM   1566  CA  SER A 101      -9.975  -3.877 -12.449  1.00 87.32           C  
ATOM   1567  HA  SER A 101     -10.384  -4.303 -11.533  1.00 87.32           H  
ATOM   1568  C   SER A 101      -8.499  -4.289 -12.466  1.00 87.32           C  
ATOM   1569  CB  SER A 101     -10.769  -4.480 -13.609  1.00 87.32           C  
ATOM   1570  HB2 SER A 101     -10.347  -4.148 -14.558  1.00 87.32           H  
ATOM   1571  HB3 SER A 101     -10.719  -5.568 -13.563  1.00 87.32           H  
ATOM   1572  O   SER A 101      -8.176  -5.417 -12.838  1.00 87.32           O  
ATOM   1573  OG  SER A 101     -12.121  -4.072 -13.526  1.00 87.32           O  
ATOM   1574  HG  SER A 101     -12.278  -3.743 -12.638  1.00 87.32           H  
ATOM   1575  N   GLU A 102      -7.597  -3.370 -12.107  1.00 95.31           N  
ATOM   1576  H   GLU A 102      -7.909  -2.504 -11.691  1.00 95.31           H  
ATOM   1577  CA  GLU A 102      -6.157  -3.589 -12.142  1.00 95.31           C  
ATOM   1578  HA  GLU A 102      -5.944  -4.217 -13.007  1.00 95.31           H  
ATOM   1579  C   GLU A 102      -5.685  -4.351 -10.904  1.00 95.31           C  
ATOM   1580  CB  GLU A 102      -5.383  -2.274 -12.343  1.00 95.31           C  
ATOM   1581  HB2 GLU A 102      -5.505  -1.629 -11.473  1.00 95.31           H  
ATOM   1582  HB3 GLU A 102      -4.327  -2.520 -12.454  1.00 95.31           H  
ATOM   1583  O   GLU A 102      -6.147  -4.127  -9.785  1.00 95.31           O  
ATOM   1584  CG  GLU A 102      -5.858  -1.531 -13.601  1.00 95.31           C  
ATOM   1585  HG2 GLU A 102      -6.778  -0.989 -13.383  1.00 95.31           H  
ATOM   1586  HG3 GLU A 102      -6.098  -2.265 -14.370  1.00 95.31           H  
ATOM   1587  CD  GLU A 102      -4.802  -0.567 -14.158  1.00 95.31           C  
ATOM   1588  OE1 GLU A 102      -4.254  -0.911 -15.238  1.00 95.31           O  
ATOM   1589  OE2 GLU A 102      -4.565   0.491 -13.547  1.00 95.31           O  
ATOM   1590  N   TRP A 103      -4.769  -5.287 -11.138  1.00 98.05           N  
ATOM   1591  H   TRP A 103      -4.434  -5.409 -12.083  1.00 98.05           H  
ATOM   1592  CA  TRP A 103      -4.215  -6.172 -10.125  1.00 98.05           C  
ATOM   1593  HA  TRP A 103      -4.993  -6.421  -9.404  1.00 98.05           H  
ATOM   1594  C   TRP A 103      -3.071  -5.477  -9.385  1.00 98.05           C  
ATOM   1595  CB  TRP A 103      -3.761  -7.465 -10.814  1.00 98.05           C  
ATOM   1596  HB2 TRP A 103      -3.013  -7.226 -11.570  1.00 98.05           H  
ATOM   1597  HB3 TRP A 103      -3.279  -8.105 -10.075  1.00 98.05           H  
ATOM   1598  O   TRP A 103      -2.101  -5.044 -10.008  1.00 98.05           O  
ATOM   1599  CG  TRP A 103      -4.869  -8.247 -11.451  1.00 98.05           C  
ATOM   1600  CD1 TRP A 103      -5.196  -8.236 -12.763  1.00 98.05           C  
ATOM   1601  HD1 TRP A 103      -4.687  -7.660 -13.521  1.00 98.05           H  
ATOM   1602  CD2 TRP A 103      -5.845  -9.123 -10.811  1.00 98.05           C  
ATOM   1603  CE2 TRP A 103      -6.738  -9.616 -11.812  1.00 98.05           C  
ATOM   1604  CE3 TRP A 103      -6.076  -9.533  -9.480  1.00 98.05           C  
ATOM   1605  HE3 TRP A 103      -5.433  -9.168  -8.693  1.00 98.05           H  
ATOM   1606  NE1 TRP A 103      -6.283  -9.056 -12.990  1.00 98.05           N  
ATOM   1607  HE1 TRP A 103      -6.690  -9.188 -13.905  1.00 98.05           H  
ATOM   1608  CH2 TRP A 103      -8.015 -10.847 -10.163  1.00 98.05           C  
ATOM   1609  HH2 TRP A 103      -8.857 -11.471  -9.902  1.00 98.05           H  
ATOM   1610  CZ2 TRP A 103      -7.809 -10.467 -11.501  1.00 98.05           C  
ATOM   1611  HZ2 TRP A 103      -8.471 -10.808 -12.283  1.00 98.05           H  
ATOM   1612  CZ3 TRP A 103      -7.143 -10.391  -9.160  1.00 98.05           C  
ATOM   1613  HZ3 TRP A 103      -7.302 -10.674  -8.130  1.00 98.05           H  
ATOM   1614  N   HIS A 104      -3.167  -5.412  -8.060  1.00 98.33           N  
ATOM   1615  H   HIS A 104      -4.007  -5.771  -7.628  1.00 98.33           H  
ATOM   1616  CA  HIS A 104      -2.184  -4.805  -7.165  1.00 98.33           C  
ATOM   1617  HA  HIS A 104      -1.263  -4.613  -7.716  1.00 98.33           H  
ATOM   1618  C   HIS A 104      -1.847  -5.744  -6.006  1.00 98.33           C  
ATOM   1619  CB  HIS A 104      -2.711  -3.460  -6.658  1.00 98.33           C  
ATOM   1620  HB2 HIS A 104      -2.039  -3.066  -5.895  1.00 98.33           H  
ATOM   1621  HB3 HIS A 104      -3.693  -3.608  -6.208  1.00 98.33           H  
ATOM   1622  O   HIS A 104      -2.613  -6.651  -5.675  1.00 98.33           O  
ATOM   1623  CG  HIS A 104      -2.827  -2.444  -7.759  1.00 98.33           C  
ATOM   1624  CD2 HIS A 104      -3.971  -2.116  -8.430  1.00 98.33           C  
ATOM   1625  HD2 HIS A 104      -4.952  -2.532  -8.253  1.00 98.33           H  
ATOM   1626  ND1 HIS A 104      -1.798  -1.726  -8.329  1.00 98.33           N  
ATOM   1627  HD1 HIS A 104      -0.828  -1.737  -8.047  1.00 98.33           H  
ATOM   1628  CE1 HIS A 104      -2.315  -0.982  -9.323  1.00 98.33           C  
ATOM   1629  HE1 HIS A 104      -1.761  -0.302  -9.954  1.00 98.33           H  
ATOM   1630  NE2 HIS A 104      -3.636  -1.176  -9.404  1.00 98.33           N  
ATOM   1631  N   ARG A 105      -0.689  -5.531  -5.378  1.00 98.54           N  
ATOM   1632  H   ARG A 105      -0.133  -4.726  -5.628  1.00 98.54           H  
ATOM   1633  CA  ARG A 105      -0.293  -6.287  -4.189  1.00 98.54           C  
ATOM   1634  HA  ARG A 105      -0.516  -7.342  -4.347  1.00 98.54           H  
ATOM   1635  C   ARG A 105      -1.106  -5.825  -2.991  1.00 98.54           C  
ATOM   1636  CB  ARG A 105       1.205  -6.128  -3.920  1.00 98.54           C  
ATOM   1637  HB2 ARG A 105       1.433  -5.073  -3.772  1.00 98.54           H  
ATOM   1638  HB3 ARG A 105       1.467  -6.663  -3.008  1.00 98.54           H  
ATOM   1639  O   ARG A 105      -1.304  -4.626  -2.791  1.00 98.54           O  
ATOM   1640  CG  ARG A 105       2.023  -6.682  -5.089  1.00 98.54           C  
ATOM   1641  HG2 ARG A 105       1.705  -7.704  -5.298  1.00 98.54           H  
ATOM   1642  HG3 ARG A 105       1.863  -6.068  -5.975  1.00 98.54           H  
ATOM   1643  CD  ARG A 105       3.512  -6.700  -4.786  1.00 98.54           C  
ATOM   1644  HD2 ARG A 105       3.694  -7.316  -3.905  1.00 98.54           H  
ATOM   1645  HD3 ARG A 105       4.008  -7.156  -5.643  1.00 98.54           H  
ATOM   1646  NE  ARG A 105       4.057  -5.349  -4.574  1.00 98.54           N  
ATOM   1647  HE  ARG A 105       3.438  -4.554  -4.637  1.00 98.54           H  
ATOM   1648  NH1 ARG A 105       6.185  -6.025  -4.193  1.00 98.54           N  
ATOM   1649 HH11 ARG A 105       5.951  -6.955  -4.509  1.00 98.54           H  
ATOM   1650 HH12 ARG A 105       7.101  -5.836  -3.813  1.00 98.54           H  
ATOM   1651  NH2 ARG A 105       5.690  -3.866  -4.016  1.00 98.54           N  
ATOM   1652 HH21 ARG A 105       4.992  -3.138  -3.965  1.00 98.54           H  
ATOM   1653 HH22 ARG A 105       6.637  -3.661  -3.731  1.00 98.54           H  
ATOM   1654  CZ  ARG A 105       5.303  -5.079  -4.257  1.00 98.54           C  
ATOM   1655  N   ALA A 106      -1.538  -6.781  -2.186  1.00 96.68           N  
ATOM   1656  H   ALA A 106      -1.383  -7.747  -2.436  1.00 96.68           H  
ATOM   1657  CA  ALA A 106      -2.311  -6.541  -0.988  1.00 96.68           C  
ATOM   1658  HA  ALA A 106      -2.049  -5.554  -0.607  1.00 96.68           H  
ATOM   1659  C   ALA A 106      -1.981  -7.563   0.110  1.00 96.68           C  
ATOM   1660  CB  ALA A 106      -3.796  -6.551  -1.375  1.00 96.68           C  
ATOM   1661  HB1 ALA A 106      -4.083  -7.537  -1.741  1.00 96.68           H  
ATOM   1662  HB2 ALA A 106      -4.401  -6.294  -0.506  1.00 96.68           H  
ATOM   1663  HB3 ALA A 106      -3.984  -5.810  -2.151  1.00 96.68           H  
ATOM   1664  O   ALA A 106      -1.370  -8.603  -0.140  1.00 96.68           O  
ATOM   1665  N   VAL A 107      -2.418  -7.281   1.332  1.00 95.08           N  
ATOM   1666  H   VAL A 107      -2.874  -6.390   1.468  1.00 95.08           H  
ATOM   1667  CA  VAL A 107      -2.445  -8.225   2.457  1.00 95.08           C  
ATOM   1668  HA  VAL A 107      -2.134  -9.209   2.107  1.00 95.08           H  
ATOM   1669  C   VAL A 107      -3.879  -8.355   2.956  1.00 95.08           C  
ATOM   1670  CB  VAL A 107      -1.460  -7.809   3.567  1.00 95.08           C  
ATOM   1671  HB  VAL A 107      -0.459  -7.827   3.137  1.00 95.08           H  
ATOM   1672  O   VAL A 107      -4.584  -7.353   3.075  1.00 95.08           O  
ATOM   1673  CG1 VAL A 107      -1.681  -6.398   4.117  1.00 95.08           C  
ATOM   1674 HG11 VAL A 107      -2.658  -6.327   4.595  1.00 95.08           H  
ATOM   1675 HG12 VAL A 107      -1.612  -5.669   3.310  1.00 95.08           H  
ATOM   1676 HG13 VAL A 107      -0.913  -6.161   4.853  1.00 95.08           H  
ATOM   1677  CG2 VAL A 107      -1.481  -8.789   4.742  1.00 95.08           C  
ATOM   1678 HG21 VAL A 107      -2.462  -8.791   5.216  1.00 95.08           H  
ATOM   1679 HG22 VAL A 107      -1.237  -9.792   4.393  1.00 95.08           H  
ATOM   1680 HG23 VAL A 107      -0.752  -8.481   5.492  1.00 95.08           H  
ATOM   1681  N   VAL A 108      -4.324  -9.579   3.251  1.00 92.44           N  
ATOM   1682  H   VAL A 108      -3.697 -10.365   3.155  1.00 92.44           H  
ATOM   1683  CA  VAL A 108      -5.632  -9.786   3.890  1.00 92.44           C  
ATOM   1684  HA  VAL A 108      -6.367  -9.147   3.401  1.00 92.44           H  
ATOM   1685  C   VAL A 108      -5.557  -9.353   5.345  1.00 92.44           C  
ATOM   1686  CB  VAL A 108      -6.121 -11.239   3.767  1.00 92.44           C  
ATOM   1687  HB  VAL A 108      -5.347 -11.913   4.134  1.00 92.44           H  
ATOM   1688  O   VAL A 108      -4.763  -9.886   6.114  1.00 92.44           O  
ATOM   1689  CG1 VAL A 108      -7.418 -11.499   4.549  1.00 92.44           C  
ATOM   1690 HG11 VAL A 108      -7.757 -12.520   4.370  1.00 92.44           H  
ATOM   1691 HG12 VAL A 108      -8.194 -10.799   4.237  1.00 92.44           H  
ATOM   1692 HG13 VAL A 108      -7.243 -11.387   5.619  1.00 92.44           H  
ATOM   1693  CG2 VAL A 108      -6.408 -11.560   2.299  1.00 92.44           C  
ATOM   1694 HG21 VAL A 108      -6.795 -12.576   2.225  1.00 92.44           H  
ATOM   1695 HG22 VAL A 108      -7.148 -10.870   1.894  1.00 92.44           H  
ATOM   1696 HG23 VAL A 108      -5.486 -11.482   1.724  1.00 92.44           H  
ATOM   1697  N   LEU A 109      -6.416  -8.417   5.734  1.00 89.93           N  
ATOM   1698  H   LEU A 109      -7.053  -8.030   5.051  1.00 89.93           H  
ATOM   1699  CA  LEU A 109      -6.585  -8.008   7.124  1.00 89.93           C  
ATOM   1700  HA  LEU A 109      -5.628  -8.064   7.644  1.00 89.93           H  
ATOM   1701  C   LEU A 109      -7.544  -8.970   7.833  1.00 89.93           C  
ATOM   1702  CB  LEU A 109      -7.089  -6.554   7.168  1.00 89.93           C  
ATOM   1703  HB2 LEU A 109      -8.096  -6.514   6.751  1.00 89.93           H  
ATOM   1704  HB3 LEU A 109      -7.155  -6.251   8.213  1.00 89.93           H  
ATOM   1705  O   LEU A 109      -7.214  -9.547   8.866  1.00 89.93           O  
ATOM   1706  CG  LEU A 109      -6.214  -5.538   6.408  1.00 89.93           C  
ATOM   1707  HG  LEU A 109      -6.188  -5.790   5.348  1.00 89.93           H  
ATOM   1708  CD1 LEU A 109      -6.842  -4.159   6.553  1.00 89.93           C  
ATOM   1709 HD11 LEU A 109      -6.189  -3.409   6.106  1.00 89.93           H  
ATOM   1710 HD12 LEU A 109      -6.974  -3.928   7.610  1.00 89.93           H  
ATOM   1711 HD13 LEU A 109      -7.808  -4.135   6.048  1.00 89.93           H  
ATOM   1712  CD2 LEU A 109      -4.781  -5.488   6.937  1.00 89.93           C  
ATOM   1713 HD21 LEU A 109      -4.232  -4.693   6.433  1.00 89.93           H  
ATOM   1714 HD22 LEU A 109      -4.788  -5.269   8.005  1.00 89.93           H  
ATOM   1715 HD23 LEU A 109      -4.273  -6.434   6.749  1.00 89.93           H  
ATOM   1716  N   GLU A 110      -8.717  -9.185   7.234  1.00 86.28           N  
ATOM   1717  H   GLU A 110      -8.903  -8.700   6.367  1.00 86.28           H  
ATOM   1718  CA  GLU A 110      -9.792 -10.020   7.775  1.00 86.28           C  
ATOM   1719  HA  GLU A 110      -9.340 -10.896   8.241  1.00 86.28           H  
ATOM   1720  C   GLU A 110     -10.736 -10.524   6.668  1.00 86.28           C  
ATOM   1721  CB  GLU A 110     -10.561  -9.259   8.878  1.00 86.28           C  
ATOM   1722  HB2 GLU A 110     -11.367  -9.896   9.241  1.00 86.28           H  
ATOM   1723  HB3 GLU A 110      -9.876  -9.084   9.707  1.00 86.28           H  
ATOM   1724  O   GLU A 110     -10.851  -9.921   5.598  1.00 86.28           O  
ATOM   1725  CG  GLU A 110     -11.148  -7.902   8.439  1.00 86.28           C  
ATOM   1726  HG2 GLU A 110     -10.347  -7.306   8.002  1.00 86.28           H  
ATOM   1727  HG3 GLU A 110     -11.906  -8.072   7.675  1.00 86.28           H  
ATOM   1728  CD  GLU A 110     -11.758  -7.084   9.592  1.00 86.28           C  
ATOM   1729  OE1 GLU A 110     -11.876  -5.844   9.412  1.00 86.28           O  
ATOM   1730  OE2 GLU A 110     -12.092  -7.683  10.638  1.00 86.28           O  
ATOM   1731  N   GLN A 111     -11.432 -11.635   6.925  1.00 82.45           N  
ATOM   1732  H   GLN A 111     -11.350 -12.041   7.847  1.00 82.45           H  
ATOM   1733  CA  GLN A 111     -12.534 -12.119   6.085  1.00 82.45           C  
ATOM   1734  HA  GLN A 111     -12.470 -11.672   5.093  1.00 82.45           H  
ATOM   1735  C   GLN A 111     -13.862 -11.691   6.710  1.00 82.45           C  
ATOM   1736  CB  GLN A 111     -12.476 -13.642   5.908  1.00 82.45           C  
ATOM   1737  HB2 GLN A 111     -13.382 -13.969   5.399  1.00 82.45           H  
ATOM   1738  HB3 GLN A 111     -12.441 -14.118   6.888  1.00 82.45           H  
ATOM   1739  O   GLN A 111     -14.144 -12.003   7.870  1.00 82.45           O  
ATOM   1740  CG  GLN A 111     -11.261 -14.085   5.078  1.00 82.45           C  
ATOM   1741  HG2 GLN A 111     -10.349 -13.709   5.542  1.00 82.45           H  
ATOM   1742  HG3 GLN A 111     -11.331 -13.666   4.075  1.00 82.45           H  
ATOM   1743  CD  GLN A 111     -11.152 -15.604   4.971  1.00 82.45           C  
ATOM   1744  NE2 GLN A 111      -9.986 -16.133   4.672  1.00 82.45           N  
ATOM   1745 HE21 GLN A 111      -9.962 -17.137   4.558  1.00 82.45           H  
ATOM   1746 HE22 GLN A 111      -9.176 -15.573   4.446  1.00 82.45           H  
ATOM   1747  OE1 GLN A 111     -12.099 -16.356   5.150  1.00 82.45           O  
ATOM   1748  N   ILE A 112     -14.683 -10.979   5.944  1.00 79.04           N  
ATOM   1749  H   ILE A 112     -14.480 -10.886   4.959  1.00 79.04           H  
ATOM   1750  CA  ILE A 112     -15.921 -10.378   6.440  1.00 79.04           C  
ATOM   1751  HA  ILE A 112     -15.732 -10.007   7.447  1.00 79.04           H  
ATOM   1752  C   ILE A 112     -16.992 -11.465   6.515  1.00 79.04           C  
ATOM   1753  CB  ILE A 112     -16.350  -9.176   5.574  1.00 79.04           C  
ATOM   1754  HB  ILE A 112     -16.702  -9.546   4.611  1.00 79.04           H  
ATOM   1755  O   ILE A 112     -17.158 -12.240   5.578  1.00 79.04           O  
ATOM   1756  CG1 ILE A 112     -15.142  -8.242   5.323  1.00 79.04           C  
ATOM   1757 HG12 ILE A 112     -14.396  -8.768   4.727  1.00 79.04           H  
ATOM   1758 HG13 ILE A 112     -14.686  -7.966   6.273  1.00 79.04           H  
ATOM   1759  CG2 ILE A 112     -17.508  -8.426   6.262  1.00 79.04           C  
ATOM   1760 HG21 ILE A 112     -17.166  -7.991   7.200  1.00 79.04           H  
ATOM   1761 HG22 ILE A 112     -17.868  -7.622   5.620  1.00 79.04           H  
ATOM   1762 HG23 ILE A 112     -18.350  -9.093   6.450  1.00 79.04           H  
ATOM   1763  CD1 ILE A 112     -15.488  -6.969   4.562  1.00 79.04           C  
ATOM   1764 HD11 ILE A 112     -16.110  -7.200   3.697  1.00 79.04           H  
ATOM   1765 HD12 ILE A 112     -16.017  -6.281   5.221  1.00 79.04           H  
ATOM   1766 HD13 ILE A 112     -14.563  -6.499   4.225  1.00 79.04           H  
ATOM   1767  N   LEU A 113     -17.712 -11.528   7.639  1.00 72.65           N  
ATOM   1768  H   LEU A 113     -17.524 -10.825   8.339  1.00 72.65           H  
ATOM   1769  CA  LEU A 113     -18.578 -12.658   8.024  1.00 72.65           C  
ATOM   1770  HA  LEU A 113     -19.004 -12.396   8.992  1.00 72.65           H  
ATOM   1771  C   LEU A 113     -17.820 -13.981   8.289  1.00 72.65           C  
ATOM   1772  CB  LEU A 113     -19.770 -12.826   7.051  1.00 72.65           C  
ATOM   1773  HB2 LEU A 113     -19.400 -13.251   6.118  1.00 72.65           H  
ATOM   1774  HB3 LEU A 113     -20.461 -13.554   7.476  1.00 72.65           H  
ATOM   1775  O   LEU A 113     -18.451 -15.019   8.478  1.00 72.65           O  
ATOM   1776  CG  LEU A 113     -20.556 -11.541   6.726  1.00 72.65           C  
ATOM   1777  HG  LEU A 113     -19.885 -10.787   6.314  1.00 72.65           H  
ATOM   1778  CD1 LEU A 113     -21.620 -11.832   5.668  1.00 72.65           C  
ATOM   1779 HD11 LEU A 113     -21.138 -12.204   4.764  1.00 72.65           H  
ATOM   1780 HD12 LEU A 113     -22.155 -10.914   5.424  1.00 72.65           H  
ATOM   1781 HD13 LEU A 113     -22.323 -12.578   6.038  1.00 72.65           H  
ATOM   1782  CD2 LEU A 113     -21.249 -10.967   7.964  1.00 72.65           C  
ATOM   1783 HD21 LEU A 113     -21.833 -10.090   7.682  1.00 72.65           H  
ATOM   1784 HD22 LEU A 113     -20.503 -10.657   8.696  1.00 72.65           H  
ATOM   1785 HD23 LEU A 113     -21.907 -11.715   8.406  1.00 72.65           H  
ATOM   1786  N   GLY A 114     -16.487 -13.940   8.390  1.00 63.34           N  
ATOM   1787  H   GLY A 114     -16.011 -13.076   8.172  1.00 63.34           H  
ATOM   1788  CA  GLY A 114     -15.651 -15.087   8.748  1.00 63.34           C  
ATOM   1789  HA2 GLY A 114     -16.133 -15.625   9.564  1.00 63.34           H  
ATOM   1790  HA3 GLY A 114     -14.688 -14.720   9.102  1.00 63.34           H  
ATOM   1791  C   GLY A 114     -15.391 -16.073   7.598  1.00 63.34           C  
ATOM   1792  O   GLY A 114     -15.619 -15.750   6.430  1.00 63.34           O  
ATOM   1793  N   PRO A 115     -14.880 -17.282   7.907  1.00 62.26           N  
ATOM   1794  CA  PRO A 115     -14.510 -18.275   6.900  1.00 62.26           C  
ATOM   1795  HA  PRO A 115     -13.731 -17.845   6.270  1.00 62.26           H  
ATOM   1796  C   PRO A 115     -15.699 -18.689   6.024  1.00 62.26           C  
ATOM   1797  CB  PRO A 115     -13.915 -19.459   7.673  1.00 62.26           C  
ATOM   1798  HB2 PRO A 115     -13.099 -19.928   7.124  1.00 62.26           H  
ATOM   1799  HB3 PRO A 115     -14.686 -20.193   7.906  1.00 62.26           H  
ATOM   1800  O   PRO A 115     -16.679 -19.245   6.516  1.00 62.26           O  
ATOM   1801  CG  PRO A 115     -13.428 -18.821   8.973  1.00 62.26           C  
ATOM   1802  HG2 PRO A 115     -13.383 -19.542   9.789  1.00 62.26           H  
ATOM   1803  HG3 PRO A 115     -12.454 -18.358   8.812  1.00 62.26           H  
ATOM   1804  CD  PRO A 115     -14.474 -17.740   9.227  1.00 62.26           C  
ATOM   1805  HD2 PRO A 115     -14.040 -16.936   9.822  1.00 62.26           H  
ATOM   1806  HD3 PRO A 115     -15.336 -18.168   9.739  1.00 62.26           H  
ATOM   1807  N   GLY A 116     -15.592 -18.439   4.717  1.00 65.31           N  
ATOM   1808  H   GLY A 116     -14.772 -17.939   4.404  1.00 65.31           H  
ATOM   1809  CA  GLY A 116     -16.671 -18.666   3.747  1.00 65.31           C  
ATOM   1810  HA2 GLY A 116     -16.234 -19.035   2.819  1.00 65.31           H  
ATOM   1811  HA3 GLY A 116     -17.357 -19.424   4.125  1.00 65.31           H  
ATOM   1812  C   GLY A 116     -17.495 -17.419   3.405  1.00 65.31           C  
ATOM   1813  O   GLY A 116     -18.371 -17.493   2.543  1.00 65.31           O  
ATOM   1814  N   GLY A 117     -17.202 -16.269   4.019  1.00 65.79           N  
ATOM   1815  H   GLY A 117     -16.515 -16.264   4.759  1.00 65.79           H  
ATOM   1816  CA  GLY A 117     -17.690 -14.974   3.558  1.00 65.79           C  
ATOM   1817  HA2 GLY A 117     -17.306 -14.197   4.220  1.00 65.79           H  
ATOM   1818  HA3 GLY A 117     -18.779 -14.964   3.601  1.00 65.79           H  
ATOM   1819  C   GLY A 117     -17.225 -14.661   2.132  1.00 65.79           C  
ATOM   1820  O   GLY A 117     -16.103 -14.973   1.738  1.00 65.79           O  
ATOM   1821  N   GLY A 118     -18.096 -14.026   1.342  1.00 84.80           N  
ATOM   1822  H   GLY A 118     -19.006 -13.803   1.718  1.00 84.80           H  
ATOM   1823  CA  GLY A 118     -17.805 -13.668  -0.052  1.00 84.80           C  
ATOM   1824  HA2 GLY A 118     -18.740 -13.418  -0.555  1.00 84.80           H  
ATOM   1825  HA3 GLY A 118     -17.363 -14.527  -0.556  1.00 84.80           H  
ATOM   1826  C   GLY A 118     -16.850 -12.480  -0.226  1.00 84.80           C  
ATOM   1827  O   GLY A 118     -16.477 -12.179  -1.360  1.00 84.80           O  
ATOM   1828  N   THR A 119     -16.448 -11.827   0.868  1.00 91.16           N  
ATOM   1829  H   THR A 119     -16.719 -12.200   1.767  1.00 91.16           H  
ATOM   1830  CA  THR A 119     -15.710 -10.556   0.886  1.00 91.16           C  
ATOM   1831  HA  THR A 119     -15.281 -10.372  -0.099  1.00 91.16           H  
ATOM   1832  C   THR A 119     -14.574 -10.610   1.907  1.00 91.16           C  
ATOM   1833  CB  THR A 119     -16.648  -9.383   1.231  1.00 91.16           C  
ATOM   1834  HB  THR A 119     -16.922  -9.441   2.284  1.00 91.16           H  
ATOM   1835  O   THR A 119     -14.750 -11.114   3.016  1.00 91.16           O  
ATOM   1836  CG2 THR A 119     -16.037  -8.013   0.949  1.00 91.16           C  
ATOM   1837 HG21 THR A 119     -15.113  -7.883   1.512  1.00 91.16           H  
ATOM   1838 HG22 THR A 119     -15.827  -7.906  -0.116  1.00 91.16           H  
ATOM   1839 HG23 THR A 119     -16.732  -7.231   1.255  1.00 91.16           H  
ATOM   1840  OG1 THR A 119     -17.829  -9.431   0.461  1.00 91.16           O  
ATOM   1841  HG1 THR A 119     -18.283  -8.600   0.618  1.00 91.16           H  
ATOM   1842  N   ALA A 120     -13.419 -10.052   1.559  1.00 91.23           N  
ATOM   1843  H   ALA A 120     -13.351  -9.613   0.651  1.00 91.23           H  
ATOM   1844  CA  ALA A 120     -12.299  -9.842   2.468  1.00 91.23           C  
ATOM   1845  HA  ALA A 120     -12.580 -10.134   3.479  1.00 91.23           H  
ATOM   1846  C   ALA A 120     -11.918  -8.361   2.503  1.00 91.23           C  
ATOM   1847  CB  ALA A 120     -11.119 -10.711   2.029  1.00 91.23           C  
ATOM   1848  HB1 ALA A 120     -10.759 -10.345   1.068  1.00 91.23           H  
ATOM   1849  HB2 ALA A 120     -11.430 -11.752   1.943  1.00 91.23           H  
ATOM   1850  HB3 ALA A 120     -10.316 -10.634   2.762  1.00 91.23           H  
ATOM   1851  O   ALA A 120     -12.041  -7.653   1.503  1.00 91.23           O  
ATOM   1852  N   ARG A 121     -11.421  -7.904   3.647  1.00 91.44           N  
ATOM   1853  H   ARG A 121     -11.294  -8.560   4.404  1.00 91.44           H  
ATOM   1854  CA  ARG A 121     -10.848  -6.571   3.810  1.00 91.44           C  
ATOM   1855  HA  ARG A 121     -11.244  -5.906   3.043  1.00 91.44           H  
ATOM   1856  C   ARG A 121      -9.337  -6.669   3.631  1.00 91.44           C  
ATOM   1857  CB  ARG A 121     -11.270  -6.038   5.176  1.00 91.44           C  
ATOM   1858  HB2 ARG A 121     -10.757  -6.621   5.941  1.00 91.44           H  
ATOM   1859  HB3 ARG A 121     -12.345  -6.175   5.299  1.00 91.44           H  
ATOM   1860  O   ARG A 121      -8.694  -7.510   4.264  1.00 91.44           O  
ATOM   1861  CG  ARG A 121     -10.951  -4.555   5.363  1.00 91.44           C  
ATOM   1862  HG2 ARG A 121     -11.525  -3.952   4.660  1.00 91.44           H  
ATOM   1863  HG3 ARG A 121      -9.885  -4.387   5.208  1.00 91.44           H  
ATOM   1864  CD  ARG A 121     -11.325  -4.189   6.798  1.00 91.44           C  
ATOM   1865  HD2 ARG A 121     -10.808  -4.883   7.461  1.00 91.44           H  
ATOM   1866  HD3 ARG A 121     -12.400  -4.310   6.938  1.00 91.44           H  
ATOM   1867  NE  ARG A 121     -10.926  -2.821   7.156  1.00 91.44           N  
ATOM   1868  HE  ARG A 121     -10.652  -2.200   6.408  1.00 91.44           H  
ATOM   1869  NH1 ARG A 121     -11.249  -3.083   9.416  1.00 91.44           N  
ATOM   1870 HH11 ARG A 121     -11.547  -4.039   9.279  1.00 91.44           H  
ATOM   1871 HH12 ARG A 121     -11.179  -2.746  10.366  1.00 91.44           H  
ATOM   1872  NH2 ARG A 121     -10.396  -1.171   8.623  1.00 91.44           N  
ATOM   1873 HH21 ARG A 121     -10.284  -0.850   9.574  1.00 91.44           H  
ATOM   1874 HH22 ARG A 121     -10.021  -0.618   7.865  1.00 91.44           H  
ATOM   1875  CZ  ARG A 121     -10.867  -2.366   8.394  1.00 91.44           C  
ATOM   1876  N   VAL A 122      -8.777  -5.839   2.757  1.00 93.16           N  
ATOM   1877  H   VAL A 122      -9.367  -5.172   2.281  1.00 93.16           H  
ATOM   1878  CA  VAL A 122      -7.364  -5.897   2.361  1.00 93.16           C  
ATOM   1879  HA  VAL A 122      -6.832  -6.518   3.083  1.00 93.16           H  
ATOM   1880  C   VAL A 122      -6.713  -4.517   2.408  1.00 93.16           C  
ATOM   1881  CB  VAL A 122      -7.178  -6.553   0.973  1.00 93.16           C  
ATOM   1882  HB  VAL A 122      -6.108  -6.695   0.824  1.00 93.16           H  
ATOM   1883  O   VAL A 122      -7.345  -3.534   2.025  1.00 93.16           O  
ATOM   1884  CG1 VAL A 122      -7.833  -7.937   0.888  1.00 93.16           C  
ATOM   1885 HG11 VAL A 122      -7.545  -8.535   1.753  1.00 93.16           H  
ATOM   1886 HG12 VAL A 122      -7.495  -8.442  -0.017  1.00 93.16           H  
ATOM   1887 HG13 VAL A 122      -8.919  -7.845   0.868  1.00 93.16           H  
ATOM   1888  CG2 VAL A 122      -7.714  -5.722  -0.202  1.00 93.16           C  
ATOM   1889 HG21 VAL A 122      -8.771  -5.498  -0.058  1.00 93.16           H  
ATOM   1890 HG22 VAL A 122      -7.585  -6.268  -1.136  1.00 93.16           H  
ATOM   1891 HG23 VAL A 122      -7.159  -4.787  -0.280  1.00 93.16           H  
ATOM   1892  N   LEU A 123      -5.450  -4.453   2.836  1.00 93.02           N  
ATOM   1893  H   LEU A 123      -5.011  -5.313   3.129  1.00 93.02           H  
ATOM   1894  CA  LEU A 123      -4.575  -3.290   2.642  1.00 93.02           C  
ATOM   1895  HA  LEU A 123      -5.169  -2.377   2.590  1.00 93.02           H  
ATOM   1896  C   LEU A 123      -3.836  -3.466   1.315  1.00 93.02           C  
ATOM   1897  CB  LEU A 123      -3.592  -3.162   3.827  1.00 93.02           C  
ATOM   1898  HB2 LEU A 123      -4.140  -2.831   4.709  1.00 93.02           H  
ATOM   1899  HB3 LEU A 123      -3.193  -4.153   4.047  1.00 93.02           H  
ATOM   1900  O   LEU A 123      -3.151  -4.473   1.128  1.00 93.02           O  
ATOM   1901  CG  LEU A 123      -2.398  -2.207   3.592  1.00 93.02           C  
ATOM   1902  HG  LEU A 123      -1.914  -2.446   2.646  1.00 93.02           H  
ATOM   1903  CD1 LEU A 123      -2.840  -0.748   3.545  1.00 93.02           C  
ATOM   1904 HD11 LEU A 123      -1.976  -0.096   3.419  1.00 93.02           H  
ATOM   1905 HD12 LEU A 123      -3.335  -0.483   4.480  1.00 93.02           H  
ATOM   1906 HD13 LEU A 123      -3.533  -0.580   2.720  1.00 93.02           H  
ATOM   1907  CD2 LEU A 123      -1.325  -2.374   4.668  1.00 93.02           C  
ATOM   1908 HD21 LEU A 123      -0.976  -3.406   4.692  1.00 93.02           H  
ATOM   1909 HD22 LEU A 123      -0.485  -1.713   4.457  1.00 93.02           H  
ATOM   1910 HD23 LEU A 123      -1.745  -2.114   5.640  1.00 93.02           H  
ATOM   1911  N   PHE A 124      -3.914  -2.484   0.421  1.00 95.08           N  
ATOM   1912  H   PHE A 124      -4.475  -1.673   0.641  1.00 95.08           H  
ATOM   1913  CA  PHE A 124      -3.110  -2.446  -0.799  1.00 95.08           C  
ATOM   1914  HA  PHE A 124      -3.000  -3.456  -1.194  1.00 95.08           H  
ATOM   1915  C   PHE A 124      -1.718  -1.900  -0.485  1.00 95.08           C  
ATOM   1916  CB  PHE A 124      -3.827  -1.609  -1.860  1.00 95.08           C  
ATOM   1917  HB2 PHE A 124      -3.129  -1.410  -2.673  1.00 95.08           H  
ATOM   1918  HB3 PHE A 124      -4.123  -0.651  -1.433  1.00 95.08           H  
ATOM   1919  O   PHE A 124      -1.526  -0.694  -0.389  1.00 95.08           O  
ATOM   1920  CG  PHE A 124      -5.038  -2.309  -2.430  1.00 95.08           C  
ATOM   1921  CD1 PHE A 124      -4.888  -3.181  -3.523  1.00 95.08           C  
ATOM   1922  HD1 PHE A 124      -3.908  -3.338  -3.950  1.00 95.08           H  
ATOM   1923  CD2 PHE A 124      -6.301  -2.129  -1.842  1.00 95.08           C  
ATOM   1924  HD2 PHE A 124      -6.416  -1.470  -0.995  1.00 95.08           H  
ATOM   1925  CE1 PHE A 124      -6.003  -3.858  -4.045  1.00 95.08           C  
ATOM   1926  HE1 PHE A 124      -5.890  -4.514  -4.895  1.00 95.08           H  
ATOM   1927  CE2 PHE A 124      -7.411  -2.822  -2.352  1.00 95.08           C  
ATOM   1928  HE2 PHE A 124      -8.377  -2.698  -1.885  1.00 95.08           H  
ATOM   1929  CZ  PHE A 124      -7.264  -3.685  -3.450  1.00 95.08           C  
ATOM   1930  HZ  PHE A 124      -8.122  -4.220  -3.832  1.00 95.08           H  
ATOM   1931  N   VAL A 125      -0.723  -2.776  -0.343  1.00 95.28           N  
ATOM   1932  H   VAL A 125      -0.940  -3.753  -0.478  1.00 95.28           H  
ATOM   1933  CA  VAL A 125       0.608  -2.424   0.199  1.00 95.28           C  
ATOM   1934  HA  VAL A 125       0.451  -1.943   1.165  1.00 95.28           H  
ATOM   1935  C   VAL A 125       1.397  -1.411  -0.644  1.00 95.28           C  
ATOM   1936  CB  VAL A 125       1.456  -3.685   0.450  1.00 95.28           C  
ATOM   1937  HB  VAL A 125       2.399  -3.376   0.903  1.00 95.28           H  
ATOM   1938  O   VAL A 125       2.317  -0.775  -0.141  1.00 95.28           O  
ATOM   1939  CG1 VAL A 125       0.747  -4.634   1.428  1.00 95.28           C  
ATOM   1940 HG11 VAL A 125      -0.172  -5.029   0.996  1.00 95.28           H  
ATOM   1941 HG12 VAL A 125       0.506  -4.096   2.344  1.00 95.28           H  
ATOM   1942 HG13 VAL A 125       1.406  -5.466   1.678  1.00 95.28           H  
ATOM   1943  CG2 VAL A 125       1.782  -4.457  -0.835  1.00 95.28           C  
ATOM   1944 HG21 VAL A 125       2.397  -5.325  -0.597  1.00 95.28           H  
ATOM   1945 HG22 VAL A 125       2.340  -3.823  -1.524  1.00 95.28           H  
ATOM   1946 HG23 VAL A 125       0.862  -4.793  -1.313  1.00 95.28           H  
ATOM   1947  N   ASP A 126       1.024  -1.235  -1.914  1.00 96.69           N  
ATOM   1948  H   ASP A 126       0.268  -1.809  -2.260  1.00 96.69           H  
ATOM   1949  CA  ASP A 126       1.619  -0.243  -2.817  1.00 96.69           C  
ATOM   1950  HA  ASP A 126       2.611   0.021  -2.450  1.00 96.69           H  
ATOM   1951  C   ASP A 126       0.839   1.078  -2.899  1.00 96.69           C  
ATOM   1952  CB  ASP A 126       1.792  -0.866  -4.209  1.00 96.69           C  
ATOM   1953  HB2 ASP A 126       2.139  -0.102  -4.905  1.00 96.69           H  
ATOM   1954  HB3 ASP A 126       0.828  -1.231  -4.562  1.00 96.69           H  
ATOM   1955  O   ASP A 126       1.384   2.056  -3.395  1.00 96.69           O  
ATOM   1956  CG  ASP A 126       2.812  -2.003  -4.205  1.00 96.69           C  
ATOM   1957  OD1 ASP A 126       3.899  -1.848  -3.601  1.00 96.69           O  
ATOM   1958  OD2 ASP A 126       2.542  -3.053  -4.834  1.00 96.69           O  
ATOM   1959  N   HIS A 127      -0.396   1.137  -2.393  1.00 94.12           N  
ATOM   1960  H   HIS A 127      -0.755   0.317  -1.926  1.00 94.12           H  
ATOM   1961  CA  HIS A 127      -1.244   2.344  -2.401  1.00 94.12           C  
ATOM   1962  HA  HIS A 127      -0.747   3.152  -2.937  1.00 94.12           H  
ATOM   1963  C   HIS A 127      -1.540   2.877  -0.993  1.00 94.12           C  
ATOM   1964  CB  HIS A 127      -2.549   2.036  -3.140  1.00 94.12           C  
ATOM   1965  HB2 HIS A 127      -3.043   1.198  -2.650  1.00 94.12           H  
ATOM   1966  HB3 HIS A 127      -3.207   2.902  -3.066  1.00 94.12           H  
ATOM   1967  O   HIS A 127      -1.858   4.046  -0.827  1.00 94.12           O  
ATOM   1968  CG  HIS A 127      -2.377   1.712  -4.602  1.00 94.12           C  
ATOM   1969  CD2 HIS A 127      -2.415   0.462  -5.147  1.00 94.12           C  
ATOM   1970  HD2 HIS A 127      -2.555  -0.461  -4.606  1.00 94.12           H  
ATOM   1971  ND1 HIS A 127      -2.288   2.650  -5.631  1.00 94.12           N  
ATOM   1972  CE1 HIS A 127      -2.298   1.949  -6.771  1.00 94.12           C  
ATOM   1973  HE1 HIS A 127      -2.292   2.390  -7.757  1.00 94.12           H  
ATOM   1974  NE2 HIS A 127      -2.381   0.634  -6.513  1.00 94.12           N  
ATOM   1975  HE2 HIS A 127      -2.552  -0.077  -7.209  1.00 94.12           H  
ATOM   1976  N   GLY A 128      -1.414   2.038   0.035  1.00 91.87           N  
ATOM   1977  H   GLY A 128      -1.199   1.071  -0.162  1.00 91.87           H  
ATOM   1978  CA  GLY A 128      -1.632   2.400   1.433  1.00 91.87           C  
ATOM   1979  HA2 GLY A 128      -1.166   3.370   1.609  1.00 91.87           H  
ATOM   1980  HA3 GLY A 128      -1.153   1.662   2.077  1.00 91.87           H  
ATOM   1981  C   GLY A 128      -3.098   2.519   1.849  1.00 91.87           C  
ATOM   1982  O   GLY A 128      -3.358   2.806   3.011  1.00 91.87           O  
ATOM   1983  N   ASN A 129      -4.036   2.289   0.928  1.00 90.95           N  
ATOM   1984  H   ASN A 129      -3.744   2.091  -0.018  1.00 90.95           H  
ATOM   1985  CA  ASN A 129      -5.467   2.308   1.197  1.00 90.95           C  
ATOM   1986  HA  ASN A 129      -5.643   2.967   2.047  1.00 90.95           H  
ATOM   1987  C   ASN A 129      -5.991   0.909   1.560  1.00 90.95           C  
ATOM   1988  CB  ASN A 129      -6.200   2.917  -0.012  1.00 90.95           C  
ATOM   1989  HB2 ASN A 129      -7.181   3.265   0.313  1.00 90.95           H  
ATOM   1990  HB3 ASN A 129      -5.656   3.790  -0.373  1.00 90.95           H  
ATOM   1991  O   ASN A 129      -5.514  -0.114   1.054  1.00 90.95           O  
ATOM   1992  CG  ASN A 129      -6.370   1.946  -1.162  1.00 90.95           C  
ATOM   1993  ND2 ASN A 129      -7.545   1.381  -1.328  1.00 90.95           N  
ATOM   1994 HD21 ASN A 129      -8.303   1.607  -0.701  1.00 90.95           H  
ATOM   1995 HD22 ASN A 129      -7.619   0.735  -2.101  1.00 90.95           H  
ATOM   1996  OD1 ASN A 129      -5.454   1.644  -1.905  1.00 90.95           O  
ATOM   1997  N   VAL A 130      -7.046   0.873   2.371  1.00 90.74           N  
ATOM   1998  H   VAL A 130      -7.379   1.746   2.752  1.00 90.74           H  
ATOM   1999  CA  VAL A 130      -7.807  -0.347   2.670  1.00 90.74           C  
ATOM   2000  HA  VAL A 130      -7.208  -1.210   2.377  1.00 90.74           H  
ATOM   2001  C   VAL A 130      -9.093  -0.376   1.856  1.00 90.74           C  
ATOM   2002  CB  VAL A 130      -8.085  -0.472   4.176  1.00 90.74           C  
ATOM   2003  HB  VAL A 130      -8.561   0.440   4.536  1.00 90.74           H  
ATOM   2004  O   VAL A 130      -9.755   0.648   1.698  1.00 90.74           O  
ATOM   2005  CG1 VAL A 130      -8.979  -1.663   4.549  1.00 90.74           C  
ATOM   2006 HG11 VAL A 130      -8.572  -2.577   4.117  1.00 90.74           H  
ATOM   2007 HG12 VAL A 130      -8.996  -1.763   5.634  1.00 90.74           H  
ATOM   2008 HG13 VAL A 130      -9.992  -1.501   4.182  1.00 90.74           H  
ATOM   2009  CG2 VAL A 130      -6.770  -0.672   4.916  1.00 90.74           C  
ATOM   2010 HG21 VAL A 130      -6.109   0.180   4.755  1.00 90.74           H  
ATOM   2011 HG22 VAL A 130      -6.263  -1.575   4.575  1.00 90.74           H  
ATOM   2012 HG23 VAL A 130      -6.957  -0.742   5.987  1.00 90.74           H  
ATOM   2013  N   ALA A 131      -9.486  -1.553   1.371  1.00 90.98           N  
ATOM   2014  H   ALA A 131      -8.893  -2.358   1.518  1.00 90.98           H  
ATOM   2015  CA  ALA A 131     -10.815  -1.760   0.805  1.00 90.98           C  
ATOM   2016  HA  ALA A 131     -11.487  -1.010   1.224  1.00 90.98           H  
ATOM   2017  C   ALA A 131     -11.394  -3.130   1.166  1.00 90.98           C  
ATOM   2018  CB  ALA A 131     -10.785  -1.559  -0.716  1.00 90.98           C  
ATOM   2019  HB1 ALA A 131     -10.216  -0.664  -0.969  1.00 90.98           H  
ATOM   2020  HB2 ALA A 131     -11.803  -1.447  -1.088  1.00 90.98           H  
ATOM   2021  HB3 ALA A 131     -10.345  -2.435  -1.192  1.00 90.98           H  
ATOM   2022  O   ALA A 131     -10.672  -4.083   1.468  1.00 90.98           O  
ATOM   2023  N   GLU A 132     -12.715  -3.230   1.077  1.00 91.26           N  
ATOM   2024  H   GLU A 132     -13.245  -2.411   0.816  1.00 91.26           H  
ATOM   2025  CA  GLU A 132     -13.423  -4.504   1.032  1.00 91.26           C  
ATOM   2026  HA  GLU A 132     -12.867  -5.254   1.595  1.00 91.26           H  
ATOM   2027  C   GLU A 132     -13.523  -4.959  -0.428  1.00 91.26           C  
ATOM   2028  CB  GLU A 132     -14.811  -4.378   1.673  1.00 91.26           C  
ATOM   2029  HB2 GLU A 132     -15.253  -5.374   1.696  1.00 91.26           H  
ATOM   2030  HB3 GLU A 132     -15.437  -3.730   1.059  1.00 91.26           H  
ATOM   2031  O   GLU A 132     -13.997  -4.216  -1.289  1.00 91.26           O  
ATOM   2032  CG  GLU A 132     -14.762  -3.813   3.102  1.00 91.26           C  
ATOM   2033  HG2 GLU A 132     -14.001  -4.353   3.666  1.00 91.26           H  
ATOM   2034  HG3 GLU A 132     -14.462  -2.766   3.060  1.00 91.26           H  
ATOM   2035  CD  GLU A 132     -16.109  -3.912   3.836  1.00 91.26           C  
ATOM   2036  OE1 GLU A 132     -16.119  -3.572   5.039  1.00 91.26           O  
ATOM   2037  OE2 GLU A 132     -17.106  -4.355   3.217  1.00 91.26           O  
ATOM   2038  N   VAL A 133     -13.063  -6.174  -0.722  1.00 94.13           N  
ATOM   2039  H   VAL A 133     -12.676  -6.733   0.025  1.00 94.13           H  
ATOM   2040  CA  VAL A 133     -13.062  -6.754  -2.071  1.00 94.13           C  
ATOM   2041  HA  VAL A 133     -13.687  -6.127  -2.707  1.00 94.13           H  
ATOM   2042  C   VAL A 133     -13.681  -8.151  -2.050  1.00 94.13           C  
ATOM   2043  CB  VAL A 133     -11.654  -6.775  -2.702  1.00 94.13           C  
ATOM   2044  HB  VAL A 133     -11.736  -7.211  -3.697  1.00 94.13           H  
ATOM   2045  O   VAL A 133     -13.505  -8.890  -1.075  1.00 94.13           O  
ATOM   2046  CG1 VAL A 133     -11.097  -5.357  -2.869  1.00 94.13           C  
ATOM   2047 HG11 VAL A 133     -10.903  -4.908  -1.895  1.00 94.13           H  
ATOM   2048 HG12 VAL A 133     -10.168  -5.392  -3.437  1.00 94.13           H  
ATOM   2049 HG13 VAL A 133     -11.815  -4.739  -3.409  1.00 94.13           H  
ATOM   2050  CG2 VAL A 133     -10.637  -7.606  -1.913  1.00 94.13           C  
ATOM   2051 HG21 VAL A 133     -10.537  -7.215  -0.900  1.00 94.13           H  
ATOM   2052 HG22 VAL A 133      -9.666  -7.557  -2.407  1.00 94.13           H  
ATOM   2053 HG23 VAL A 133     -10.956  -8.647  -1.867  1.00 94.13           H  
ATOM   2054  N   PRO A 134     -14.413  -8.561  -3.101  1.00 93.41           N  
ATOM   2055  CA  PRO A 134     -14.944  -9.912  -3.164  1.00 93.41           C  
ATOM   2056  HA  PRO A 134     -15.513 -10.124  -2.259  1.00 93.41           H  
ATOM   2057  C   PRO A 134     -13.795 -10.919  -3.299  1.00 93.41           C  
ATOM   2058  CB  PRO A 134     -15.892  -9.919  -4.363  1.00 93.41           C  
ATOM   2059  HB2 PRO A 134     -15.965 -10.905  -4.823  1.00 93.41           H  
ATOM   2060  HB3 PRO A 134     -16.877  -9.577  -4.046  1.00 93.41           H  
ATOM   2061  O   PRO A 134     -12.804 -10.661  -3.983  1.00 93.41           O  
ATOM   2062  CG  PRO A 134     -15.270  -8.882  -5.298  1.00 93.41           C  
ATOM   2063  HG2 PRO A 134     -16.007  -8.450  -5.975  1.00 93.41           H  
ATOM   2064  HG3 PRO A 134     -14.457  -9.341  -5.861  1.00 93.41           H  
ATOM   2065  CD  PRO A 134     -14.707  -7.838  -4.331  1.00 93.41           C  
ATOM   2066  HD2 PRO A 134     -13.812  -7.384  -4.755  1.00 93.41           H  
ATOM   2067  HD3 PRO A 134     -15.459  -7.075  -4.131  1.00 93.41           H  
ATOM   2068  N   VAL A 135     -13.943 -12.110  -2.715  1.00 92.52           N  
ATOM   2069  H   VAL A 135     -14.773 -12.258  -2.159  1.00 92.52           H  
ATOM   2070  CA  VAL A 135     -12.933 -13.188  -2.795  1.00 92.52           C  
ATOM   2071  HA  VAL A 135     -11.994 -12.812  -2.389  1.00 92.52           H  
ATOM   2072  C   VAL A 135     -12.653 -13.594  -4.252  1.00 92.52           C  
ATOM   2073  CB  VAL A 135     -13.375 -14.391  -1.936  1.00 92.52           C  
ATOM   2074  HB  VAL A 135     -14.374 -14.698  -2.245  1.00 92.52           H  
ATOM   2075  O   VAL A 135     -11.534 -13.968  -4.596  1.00 92.52           O  
ATOM   2076  CG1 VAL A 135     -12.441 -15.601  -2.072  1.00 92.52           C  
ATOM   2077 HG11 VAL A 135     -11.414 -15.311  -1.851  1.00 92.52           H  
ATOM   2078 HG12 VAL A 135     -12.484 -16.005  -3.084  1.00 92.52           H  
ATOM   2079 HG13 VAL A 135     -12.753 -16.388  -1.385  1.00 92.52           H  
ATOM   2080  CG2 VAL A 135     -13.421 -13.993  -0.453  1.00 92.52           C  
ATOM   2081 HG21 VAL A 135     -13.755 -14.838   0.150  1.00 92.52           H  
ATOM   2082 HG22 VAL A 135     -14.124 -13.175  -0.294  1.00 92.52           H  
ATOM   2083 HG23 VAL A 135     -12.435 -13.673  -0.117  1.00 92.52           H  
ATOM   2084  N   SER A 136     -13.626 -13.421  -5.154  1.00 92.87           N  
ATOM   2085  H   SER A 136     -14.505 -13.042  -4.834  1.00 92.87           H  
ATOM   2086  CA  SER A 136     -13.450 -13.600  -6.604  1.00 92.87           C  
ATOM   2087  HA  SER A 136     -13.115 -14.621  -6.785  1.00 92.87           H  
ATOM   2088  C   SER A 136     -12.418 -12.661  -7.244  1.00 92.87           C  
ATOM   2089  CB  SER A 136     -14.793 -13.413  -7.312  1.00 92.87           C  
ATOM   2090  HB2 SER A 136     -15.491 -14.171  -6.954  1.00 92.87           H  
ATOM   2091  HB3 SER A 136     -14.665 -13.541  -8.387  1.00 92.87           H  
ATOM   2092  O   SER A 136     -11.946 -12.953  -8.343  1.00 92.87           O  
ATOM   2093  OG  SER A 136     -15.330 -12.133  -7.040  1.00 92.87           O  
ATOM   2094  HG  SER A 136     -14.821 -11.461  -7.501  1.00 92.87           H  
ATOM   2095  N   SER A 137     -12.050 -11.567  -6.574  1.00 95.21           N  
ATOM   2096  H   SER A 137     -12.484 -11.392  -5.679  1.00 95.21           H  
ATOM   2097  CA  SER A 137     -11.035 -10.590  -6.992  1.00 95.21           C  
ATOM   2098  HA  SER A 137     -10.793 -10.757  -8.041  1.00 95.21           H  
ATOM   2099  C   SER A 137      -9.713 -10.731  -6.227  1.00 95.21           C  
ATOM   2100  CB  SER A 137     -11.596  -9.167  -6.886  1.00 95.21           C  
ATOM   2101  HB2 SER A 137     -10.807  -8.438  -7.068  1.00 95.21           H  
ATOM   2102  HB3 SER A 137     -12.000  -9.001  -5.887  1.00 95.21           H  
ATOM   2103  O   SER A 137      -8.867  -9.847  -6.329  1.00 95.21           O  
ATOM   2104  OG  SER A 137     -12.614  -8.992  -7.854  1.00 95.21           O  
ATOM   2105  HG  SER A 137     -12.189  -8.770  -8.685  1.00 95.21           H  
ATOM   2106  N   LEU A 138      -9.507 -11.840  -5.502  1.00 96.48           N  
ATOM   2107  H   LEU A 138     -10.264 -12.501  -5.407  1.00 96.48           H  
ATOM   2108  CA  LEU A 138      -8.238 -12.205  -4.865  1.00 96.48           C  
ATOM   2109  HA  LEU A 138      -7.569 -11.344  -4.864  1.00 96.48           H  
ATOM   2110  C   LEU A 138      -7.539 -13.342  -5.617  1.00 96.48           C  
ATOM   2111  CB  LEU A 138      -8.477 -12.638  -3.411  1.00 96.48           C  
ATOM   2112  HB2 LEU A 138      -7.522 -12.941  -2.984  1.00 96.48           H  
ATOM   2113  HB3 LEU A 138      -9.130 -13.511  -3.420  1.00 96.48           H  
ATOM   2114  O   LEU A 138      -8.186 -14.286  -6.079  1.00 96.48           O  
ATOM   2115  CG  LEU A 138      -9.109 -11.587  -2.490  1.00 96.48           C  
ATOM   2116  HG  LEU A 138     -10.114 -11.348  -2.836  1.00 96.48           H  
ATOM   2117  CD1 LEU A 138      -9.199 -12.175  -1.084  1.00 96.48           C  
ATOM   2118 HD11 LEU A 138      -8.199 -12.341  -0.684  1.00 96.48           H  
ATOM   2119 HD12 LEU A 138      -9.746 -13.118  -1.109  1.00 96.48           H  
ATOM   2120 HD13 LEU A 138      -9.730 -11.474  -0.440  1.00 96.48           H  
ATOM   2121  CD2 LEU A 138      -8.285 -10.303  -2.425  1.00 96.48           C  
ATOM   2122 HD21 LEU A 138      -8.348  -9.777  -3.377  1.00 96.48           H  
ATOM   2123 HD22 LEU A 138      -7.244 -10.531  -2.198  1.00 96.48           H  
ATOM   2124 HD23 LEU A 138      -8.684  -9.654  -1.646  1.00 96.48           H  
ATOM   2125  N   ARG A 139      -6.211 -13.283  -5.711  1.00 97.74           N  
ATOM   2126  H   ARG A 139      -5.771 -12.437  -5.377  1.00 97.74           H  
ATOM   2127  CA  ARG A 139      -5.329 -14.332  -6.247  1.00 97.74           C  
ATOM   2128  HA  ARG A 139      -5.884 -15.266  -6.323  1.00 97.74           H  
ATOM   2129  C   ARG A 139      -4.167 -14.583  -5.300  1.00 97.74           C  
ATOM   2130  CB  ARG A 139      -4.789 -13.948  -7.637  1.00 97.74           C  
ATOM   2131  HB2 ARG A 139      -4.199 -13.036  -7.546  1.00 97.74           H  
ATOM   2132  HB3 ARG A 139      -4.128 -14.738  -7.996  1.00 97.74           H  
ATOM   2133  O   ARG A 139      -3.730 -13.689  -4.573  1.00 97.74           O  
ATOM   2134  CG  ARG A 139      -5.873 -13.712  -8.690  1.00 97.74           C  
ATOM   2135  HG2 ARG A 139      -5.398 -13.429  -9.630  1.00 97.74           H  
ATOM   2136  HG3 ARG A 139      -6.515 -12.892  -8.369  1.00 97.74           H  
ATOM   2137  CD  ARG A 139      -6.725 -14.953  -8.937  1.00 97.74           C  
ATOM   2138  HD2 ARG A 139      -6.087 -15.787  -9.230  1.00 97.74           H  
ATOM   2139  HD3 ARG A 139      -7.224 -15.268  -8.020  1.00 97.74           H  
ATOM   2140  NE  ARG A 139      -7.719 -14.690  -9.983  1.00 97.74           N  
ATOM   2141  HE  ARG A 139      -7.438 -14.874 -10.935  1.00 97.74           H  
ATOM   2142  NH1 ARG A 139      -9.391 -13.939  -8.607  1.00 97.74           N  
ATOM   2143 HH11 ARG A 139      -8.817 -14.105  -7.793  1.00 97.74           H  
ATOM   2144 HH12 ARG A 139     -10.329 -13.581  -8.499  1.00 97.74           H  
ATOM   2145  NH2 ARG A 139      -9.759 -14.083 -10.783  1.00 97.74           N  
ATOM   2146 HH21 ARG A 139      -9.493 -14.470 -11.678  1.00 97.74           H  
ATOM   2147 HH22 ARG A 139     -10.686 -13.723 -10.610  1.00 97.74           H  
ATOM   2148  CZ  ARG A 139      -8.942 -14.244  -9.787  1.00 97.74           C  
ATOM   2149  N   LYS A 140      -3.635 -15.803  -5.334  1.00 97.77           N  
ATOM   2150  H   LYS A 140      -4.012 -16.474  -5.988  1.00 97.77           H  
ATOM   2151  CA  LYS A 140      -2.456 -16.174  -4.553  1.00 97.77           C  
ATOM   2152  HA  LYS A 140      -2.618 -15.888  -3.513  1.00 97.77           H  
ATOM   2153  C   LYS A 140      -1.238 -15.420  -5.072  1.00 97.77           C  
ATOM   2154  CB  LYS A 140      -2.266 -17.690  -4.621  1.00 97.77           C  
ATOM   2155  HB2 LYS A 140      -2.006 -17.986  -5.637  1.00 97.77           H  
ATOM   2156  HB3 LYS A 140      -3.205 -18.177  -4.358  1.00 97.77           H  
ATOM   2157  O   LYS A 140      -0.976 -15.442  -6.274  1.00 97.77           O  
ATOM   2158  CG  LYS A 140      -1.173 -18.158  -3.655  1.00 97.77           C  
ATOM   2159  HG2 LYS A 140      -0.196 -17.906  -4.068  1.00 97.77           H  
ATOM   2160  HG3 LYS A 140      -1.293 -17.674  -2.686  1.00 97.77           H  
ATOM   2161  CD  LYS A 140      -1.291 -19.670  -3.481  1.00 97.77           C  
ATOM   2162  HD2 LYS A 140      -1.397 -20.117  -4.470  1.00 97.77           H  
ATOM   2163  HD3 LYS A 140      -2.183 -19.919  -2.906  1.00 97.77           H  
ATOM   2164  CE  LYS A 140      -0.059 -20.266  -2.810  1.00 97.77           C  
ATOM   2165  HE2 LYS A 140      -0.118 -21.353  -2.864  1.00 97.77           H  
ATOM   2166  HE3 LYS A 140       0.824 -19.957  -3.370  1.00 97.77           H  
ATOM   2167  NZ  LYS A 140       0.119 -19.848  -1.406  1.00 97.77           N  
ATOM   2168  HZ1 LYS A 140       0.893 -20.386  -1.043  1.00 97.77           H  
ATOM   2169  HZ2 LYS A 140      -0.715 -19.993  -0.854  1.00 97.77           H  
ATOM   2170  HZ3 LYS A 140       0.407 -18.881  -1.358  1.00 97.77           H  
ATOM   2171  N   MET A 141      -0.506 -14.754  -4.185  1.00 98.29           N  
ATOM   2172  H   MET A 141      -0.739 -14.807  -3.204  1.00 98.29           H  
ATOM   2173  CA  MET A 141       0.742 -14.100  -4.563  1.00 98.29           C  
ATOM   2174  HA  MET A 141       0.607 -13.659  -5.551  1.00 98.29           H  
ATOM   2175  C   MET A 141       1.873 -15.128  -4.654  1.00 98.29           C  
ATOM   2176  CB  MET A 141       1.058 -12.961  -3.590  1.00 98.29           C  
ATOM   2177  HB2 MET A 141       1.386 -13.366  -2.632  1.00 98.29           H  
ATOM   2178  HB3 MET A 141       0.156 -12.369  -3.433  1.00 98.29           H  
ATOM   2179  O   MET A 141       1.961 -16.037  -3.833  1.00 98.29           O  
ATOM   2180  CG  MET A 141       2.140 -12.047  -4.168  1.00 98.29           C  
ATOM   2181  HG2 MET A 141       3.040 -12.633  -4.353  1.00 98.29           H  
ATOM   2182  HG3 MET A 141       1.794 -11.641  -5.119  1.00 98.29           H  
ATOM   2183  SD  MET A 141       2.615 -10.672  -3.105  1.00 98.29           S  
ATOM   2184  CE  MET A 141       1.093  -9.716  -3.004  1.00 98.29           C  
ATOM   2185  HE1 MET A 141       1.287  -8.783  -2.476  1.00 98.29           H  
ATOM   2186  HE2 MET A 141       0.705  -9.510  -4.002  1.00 98.29           H  
ATOM   2187  HE3 MET A 141       0.365 -10.286  -2.427  1.00 98.29           H  
ATOM   2188  N   LEU A 142       2.740 -14.962  -5.652  1.00 98.23           N  
ATOM   2189  H   LEU A 142       2.608 -14.169  -6.264  1.00 98.23           H  
ATOM   2190  CA  LEU A 142       3.961 -15.744  -5.839  1.00 98.23           C  
ATOM   2191  HA  LEU A 142       3.957 -16.597  -5.161  1.00 98.23           H  
ATOM   2192  C   LEU A 142       5.189 -14.895  -5.511  1.00 98.23           C  
ATOM   2193  CB  LEU A 142       4.038 -16.256  -7.286  1.00 98.23           C  
ATOM   2194  HB2 LEU A 142       4.961 -16.820  -7.413  1.00 98.23           H  
ATOM   2195  HB3 LEU A 142       4.081 -15.394  -7.952  1.00 98.23           H  
ATOM   2196  O   LEU A 142       5.164 -13.675  -5.680  1.00 98.23           O  
ATOM   2197  CG  LEU A 142       2.858 -17.144  -7.706  1.00 98.23           C  
ATOM   2198  HG  LEU A 142       1.922 -16.600  -7.574  1.00 98.23           H  
ATOM   2199  CD1 LEU A 142       3.011 -17.482  -9.181  1.00 98.23           C  
ATOM   2200 HD11 LEU A 142       2.156 -18.089  -9.479  1.00 98.23           H  
ATOM   2201 HD12 LEU A 142       3.937 -18.029  -9.354  1.00 98.23           H  
ATOM   2202 HD13 LEU A 142       3.000 -16.561  -9.763  1.00 98.23           H  
ATOM   2203  CD2 LEU A 142       2.795 -18.450  -6.920  1.00 98.23           C  
ATOM   2204 HD21 LEU A 142       1.975 -19.064  -7.291  1.00 98.23           H  
ATOM   2205 HD22 LEU A 142       2.599 -18.246  -5.867  1.00 98.23           H  
ATOM   2206 HD23 LEU A 142       3.730 -19.003  -7.014  1.00 98.23           H  
ATOM   2207  N   ALA A 143       6.280 -15.553  -5.111  1.00 97.52           N  
ATOM   2208  H   ALA A 143       6.217 -16.550  -4.965  1.00 97.52           H  
ATOM   2209  CA  ALA A 143       7.502 -14.885  -4.662  1.00 97.52           C  
ATOM   2210  HA  ALA A 143       7.276 -14.314  -3.761  1.00 97.52           H  
ATOM   2211  C   ALA A 143       8.064 -13.892  -5.700  1.00 97.52           C  
ATOM   2212  CB  ALA A 143       8.518 -15.971  -4.288  1.00 97.52           C  
ATOM   2213  HB1 ALA A 143       8.112 -16.610  -3.504  1.00 97.52           H  
ATOM   2214  HB2 ALA A 143       8.768 -16.576  -5.160  1.00 97.52           H  
ATOM   2215  HB3 ALA A 143       9.426 -15.502  -3.910  1.00 97.52           H  
ATOM   2216  O   ALA A 143       8.540 -12.824  -5.330  1.00 97.52           O  
ATOM   2217  N   GLU A 144       7.904 -14.154  -7.007  1.00 97.64           N  
ATOM   2218  H   GLU A 144       7.453 -15.021  -7.262  1.00 97.64           H  
ATOM   2219  CA  GLU A 144       8.377 -13.263  -8.085  1.00 97.64           C  
ATOM   2220  HA  GLU A 144       9.441 -13.098  -7.915  1.00 97.64           H  
ATOM   2221  C   GLU A 144       7.741 -11.855  -8.124  1.00 97.64           C  
ATOM   2222  CB  GLU A 144       8.230 -13.948  -9.458  1.00 97.64           C  
ATOM   2223  HB2 GLU A 144       8.816 -13.372 -10.175  1.00 97.64           H  
ATOM   2224  HB3 GLU A 144       8.666 -14.947  -9.413  1.00 97.64           H  
ATOM   2225  O   GLU A 144       8.150 -11.020  -8.943  1.00 97.64           O  
ATOM   2226  CG  GLU A 144       6.785 -14.053  -9.983  1.00 97.64           C  
ATOM   2227  HG2 GLU A 144       6.243 -13.129  -9.786  1.00 97.64           H  
ATOM   2228  HG3 GLU A 144       6.271 -14.861  -9.462  1.00 97.64           H  
ATOM   2229  CD  GLU A 144       6.779 -14.297 -11.499  1.00 97.64           C  
ATOM   2230  OE1 GLU A 144       6.637 -15.466 -11.921  1.00 97.64           O  
ATOM   2231  OE2 GLU A 144       6.969 -13.322 -12.270  1.00 97.64           O  
ATOM   2232  N   PHE A 145       6.730 -11.604  -7.284  1.00 98.42           N  
ATOM   2233  H   PHE A 145       6.419 -12.357  -6.688  1.00 98.42           H  
ATOM   2234  CA  PHE A 145       6.071 -10.309  -7.113  1.00 98.42           C  
ATOM   2235  HA  PHE A 145       6.384  -9.653  -7.925  1.00 98.42           H  
ATOM   2236  C   PHE A 145       6.476  -9.580  -5.815  1.00 98.42           C  
ATOM   2237  CB  PHE A 145       4.548 -10.495  -7.233  1.00 98.42           C  
ATOM   2238  HB2 PHE A 145       4.072  -9.515  -7.195  1.00 98.42           H  
ATOM   2239  HB3 PHE A 145       4.199 -11.058  -6.367  1.00 98.42           H  
ATOM   2240  O   PHE A 145       6.027  -8.454  -5.611  1.00 98.42           O  
ATOM   2241  CG  PHE A 145       4.091 -11.191  -8.507  1.00 98.42           C  
ATOM   2242  CD1 PHE A 145       4.353 -10.616  -9.766  1.00 98.42           C  
ATOM   2243  HD1 PHE A 145       4.874  -9.673  -9.828  1.00 98.42           H  
ATOM   2244  CD2 PHE A 145       3.420 -12.426  -8.439  1.00 98.42           C  
ATOM   2245  HD2 PHE A 145       3.231 -12.877  -7.475  1.00 98.42           H  
ATOM   2246  CE1 PHE A 145       3.946 -11.271 -10.942  1.00 98.42           C  
ATOM   2247  HE1 PHE A 145       4.151 -10.836 -11.909  1.00 98.42           H  
ATOM   2248  CE2 PHE A 145       3.010 -13.081  -9.614  1.00 98.42           C  
ATOM   2249  HE2 PHE A 145       2.499 -14.031  -9.558  1.00 98.42           H  
ATOM   2250  CZ  PHE A 145       3.277 -12.503 -10.867  1.00 98.42           C  
ATOM   2251  HZ  PHE A 145       2.978 -13.013 -11.771  1.00 98.42           H  
ATOM   2252  N   VAL A 146       7.324 -10.169  -4.959  1.00 97.90           N  
ATOM   2253  H   VAL A 146       7.664 -11.092  -5.188  1.00 97.90           H  
ATOM   2254  CA  VAL A 146       7.811  -9.555  -3.697  1.00 97.90           C  
ATOM   2255  HA  VAL A 146       7.649  -8.478  -3.741  1.00 97.90           H  
ATOM   2256  C   VAL A 146       9.309  -9.709  -3.444  1.00 97.90           C  
ATOM   2257  CB  VAL A 146       7.056 -10.067  -2.458  1.00 97.90           C  
ATOM   2258  HB  VAL A 146       7.537  -9.662  -1.568  1.00 97.90           H  
ATOM   2259  O   VAL A 146       9.907  -8.808  -2.864  1.00 97.90           O  
ATOM   2260  CG1 VAL A 146       5.630  -9.531  -2.488  1.00 97.90           C  
ATOM   2261 HG11 VAL A 146       5.649  -8.441  -2.473  1.00 97.90           H  
ATOM   2262 HG12 VAL A 146       5.134  -9.867  -3.399  1.00 97.90           H  
ATOM   2263 HG13 VAL A 146       5.087  -9.888  -1.614  1.00 97.90           H  
ATOM   2264  CG2 VAL A 146       7.021 -11.596  -2.337  1.00 97.90           C  
ATOM   2265 HG21 VAL A 146       6.528 -11.860  -1.401  1.00 97.90           H  
ATOM   2266 HG22 VAL A 146       6.475 -12.034  -3.173  1.00 97.90           H  
ATOM   2267 HG23 VAL A 146       8.034 -11.996  -2.304  1.00 97.90           H  
ATOM   2268  N   THR A 147       9.940 -10.791  -3.906  1.00 97.21           N  
ATOM   2269  H   THR A 147       9.414 -11.524  -4.359  1.00 97.21           H  
ATOM   2270  CA  THR A 147      11.395 -10.968  -3.809  1.00 97.21           C  
ATOM   2271  HA  THR A 147      11.682 -10.929  -2.758  1.00 97.21           H  
ATOM   2272  C   THR A 147      12.103  -9.837  -4.549  1.00 97.21           C  
ATOM   2273  CB  THR A 147      11.827 -12.323  -4.386  1.00 97.21           C  
ATOM   2274  HB  THR A 147      11.602 -12.352  -5.453  1.00 97.21           H  
ATOM   2275  O   THR A 147      11.814  -9.595  -5.721  1.00 97.21           O  
ATOM   2276  CG2 THR A 147      13.313 -12.602  -4.177  1.00 97.21           C  
ATOM   2277 HG21 THR A 147      13.581 -12.477  -3.127  1.00 97.21           H  
ATOM   2278 HG22 THR A 147      13.909 -11.913  -4.776  1.00 97.21           H  
ATOM   2279 HG23 THR A 147      13.545 -13.619  -4.493  1.00 97.21           H  
ATOM   2280  OG1 THR A 147      11.129 -13.371  -3.751  1.00 97.21           O  
ATOM   2281  HG1 THR A 147      11.362 -13.349  -2.820  1.00 97.21           H  
ATOM   2282  N   ASP A 148      12.992  -9.133  -3.843  1.00 96.73           N  
ATOM   2283  H   ASP A 148      13.227  -9.448  -2.913  1.00 96.73           H  
ATOM   2284  CA  ASP A 148      13.699  -7.928  -4.305  1.00 96.73           C  
ATOM   2285  HA  ASP A 148      14.184  -7.507  -3.424  1.00 96.73           H  
ATOM   2286  C   ASP A 148      12.769  -6.807  -4.820  1.00 96.73           C  
ATOM   2287  CB  ASP A 148      14.835  -8.312  -5.268  1.00 96.73           C  
ATOM   2288  HB2 ASP A 148      15.431  -7.426  -5.489  1.00 96.73           H  
ATOM   2289  HB3 ASP A 148      14.404  -8.671  -6.202  1.00 96.73           H  
ATOM   2290  O   ASP A 148      13.163  -5.950  -5.614  1.00 96.73           O  
ATOM   2291  CG  ASP A 148      15.759  -9.385  -4.680  1.00 96.73           C  
ATOM   2292  OD1 ASP A 148      16.079  -9.286  -3.474  1.00 96.73           O  
ATOM   2293  OD2 ASP A 148      16.130 -10.307  -5.442  1.00 96.73           O  
ATOM   2294  N   LEU A 149      11.512  -6.808  -4.361  1.00 98.17           N  
ATOM   2295  H   LEU A 149      11.251  -7.550  -3.729  1.00 98.17           H  
ATOM   2296  CA  LEU A 149      10.471  -5.855  -4.732  1.00 98.17           C  
ATOM   2297  HA  LEU A 149      10.923  -5.013  -5.255  1.00 98.17           H  
ATOM   2298  C   LEU A 149       9.794  -5.292  -3.468  1.00 98.17           C  
ATOM   2299  CB  LEU A 149       9.467  -6.536  -5.688  1.00 98.17           C  
ATOM   2300  HB2 LEU A 149       8.612  -5.873  -5.820  1.00 98.17           H  
ATOM   2301  HB3 LEU A 149       9.109  -7.452  -5.218  1.00 98.17           H  
ATOM   2302  O   LEU A 149       8.659  -5.668  -3.172  1.00 98.17           O  
ATOM   2303  CG  LEU A 149      10.019  -6.886  -7.079  1.00 98.17           C  
ATOM   2304  HG  LEU A 149      10.900  -7.523  -6.996  1.00 98.17           H  
ATOM   2305  CD1 LEU A 149       8.949  -7.647  -7.869  1.00 98.17           C  
ATOM   2306 HD11 LEU A 149       8.735  -8.579  -7.347  1.00 98.17           H  
ATOM   2307 HD12 LEU A 149       8.038  -7.052  -7.936  1.00 98.17           H  
ATOM   2308 HD13 LEU A 149       9.329  -7.893  -8.861  1.00 98.17           H  
ATOM   2309  CD2 LEU A 149      10.392  -5.632  -7.872  1.00 98.17           C  
ATOM   2310 HD21 LEU A 149      10.626  -5.890  -8.905  1.00 98.17           H  
ATOM   2311 HD22 LEU A 149      11.287  -5.195  -7.430  1.00 98.17           H  
ATOM   2312 HD23 LEU A 149       9.584  -4.902  -7.814  1.00 98.17           H  
ATOM   2313  N   PRO A 150      10.430  -4.375  -2.719  1.00 98.14           N  
ATOM   2314  CA  PRO A 150       9.783  -3.702  -1.593  1.00 98.14           C  
ATOM   2315  HA  PRO A 150       9.574  -4.446  -0.825  1.00 98.14           H  
ATOM   2316  C   PRO A 150       8.459  -3.006  -1.972  1.00 98.14           C  
ATOM   2317  CB  PRO A 150      10.819  -2.713  -1.052  1.00 98.14           C  
ATOM   2318  HB2 PRO A 150      10.360  -1.759  -0.793  1.00 98.14           H  
ATOM   2319  HB3 PRO A 150      11.320  -3.146  -0.186  1.00 98.14           H  
ATOM   2320  O   PRO A 150       8.271  -2.542  -3.104  1.00 98.14           O  
ATOM   2321  CG  PRO A 150      11.822  -2.534  -2.190  1.00 98.14           C  
ATOM   2322  HG2 PRO A 150      11.470  -1.759  -2.870  1.00 98.14           H  
ATOM   2323  HG3 PRO A 150      12.819  -2.297  -1.818  1.00 98.14           H  
ATOM   2324  CD  PRO A 150      11.788  -3.882  -2.899  1.00 98.14           C  
ATOM   2325  HD2 PRO A 150      12.051  -3.756  -3.949  1.00 98.14           H  
ATOM   2326  HD3 PRO A 150      12.485  -4.570  -2.420  1.00 98.14           H  
ATOM   2327  N   ALA A 151       7.523  -2.938  -1.029  1.00 97.42           N  
ATOM   2328  H   ALA A 151       7.739  -3.344  -0.130  1.00 97.42           H  
ATOM   2329  CA  ALA A 151       6.300  -2.143  -1.111  1.00 97.42           C  
ATOM   2330  HA  ALA A 151       5.817  -2.317  -2.072  1.00 97.42           H  
ATOM   2331  C   ALA A 151       6.591  -0.641  -1.029  1.00 97.42           C  
ATOM   2332  CB  ALA A 151       5.334  -2.603  -0.022  1.00 97.42           C  
ATOM   2333  HB1 ALA A 151       4.880  -3.548  -0.320  1.00 97.42           H  
ATOM   2334  HB2 ALA A 151       5.861  -2.724   0.925  1.00 97.42           H  
ATOM   2335  HB3 ALA A 151       4.542  -1.865   0.108  1.00 97.42           H  
ATOM   2336  O   ALA A 151       7.558  -0.213  -0.396  1.00 97.42           O  
ATOM   2337  N   VAL A 152       5.767   0.163  -1.706  1.00 97.72           N  
ATOM   2338  H   VAL A 152       5.006  -0.260  -2.219  1.00 97.72           H  
ATOM   2339  CA  VAL A 152       6.047   1.600  -1.885  1.00 97.72           C  
ATOM   2340  HA  VAL A 152       7.077   1.780  -1.577  1.00 97.72           H  
ATOM   2341  C   VAL A 152       5.229   2.536  -0.999  1.00 97.72           C  
ATOM   2342  CB  VAL A 152       5.990   2.029  -3.361  1.00 97.72           C  
ATOM   2343  HB  VAL A 152       6.224   3.092  -3.416  1.00 97.72           H  
ATOM   2344  O   VAL A 152       5.665   3.666  -0.801  1.00 97.72           O  
ATOM   2345  CG1 VAL A 152       7.047   1.281  -4.181  1.00 97.72           C  
ATOM   2346 HG11 VAL A 152       6.996   1.591  -5.225  1.00 97.72           H  
ATOM   2347 HG12 VAL A 152       6.882   0.206  -4.118  1.00 97.72           H  
ATOM   2348 HG13 VAL A 152       8.038   1.510  -3.789  1.00 97.72           H  
ATOM   2349  CG2 VAL A 152       4.621   1.825  -4.006  1.00 97.72           C  
ATOM   2350 HG21 VAL A 152       4.639   2.165  -5.041  1.00 97.72           H  
ATOM   2351 HG22 VAL A 152       3.877   2.410  -3.464  1.00 97.72           H  
ATOM   2352 HG23 VAL A 152       4.339   0.772  -3.983  1.00 97.72           H  
ATOM   2353  N   ALA A 153       4.093   2.102  -0.444  1.00 96.24           N  
ATOM   2354  H   ALA A 153       3.796   1.147  -0.588  1.00 96.24           H  
ATOM   2355  CA  ALA A 153       3.268   2.945   0.422  1.00 96.24           C  
ATOM   2356  HA  ALA A 153       3.387   3.983   0.111  1.00 96.24           H  
ATOM   2357  C   ALA A 153       3.738   2.882   1.880  1.00 96.24           C  
ATOM   2358  CB  ALA A 153       1.792   2.595   0.233  1.00 96.24           C  
ATOM   2359  HB1 ALA A 153       1.598   1.569   0.547  1.00 96.24           H  
ATOM   2360  HB2 ALA A 153       1.185   3.267   0.840  1.00 96.24           H  
ATOM   2361  HB3 ALA A 153       1.514   2.726  -0.813  1.00 96.24           H  
ATOM   2362  O   ALA A 153       3.142   2.208   2.722  1.00 96.24           O  
ATOM   2363  N   CYS A 154       4.830   3.586   2.171  1.00 94.79           N  
ATOM   2364  H   CYS A 154       5.249   4.145   1.441  1.00 94.79           H  
ATOM   2365  CA  CYS A 154       5.310   3.769   3.534  1.00 94.79           C  
ATOM   2366  HA  CYS A 154       5.443   2.787   3.988  1.00 94.79           H  
ATOM   2367  C   CYS A 154       4.281   4.530   4.377  1.00 94.79           C  
ATOM   2368  CB  CYS A 154       6.665   4.484   3.521  1.00 94.79           C  
ATOM   2369  HB2 CYS A 154       6.970   4.698   4.545  1.00 94.79           H  
ATOM   2370  HB3 CYS A 154       6.579   5.419   2.968  1.00 94.79           H  
ATOM   2371  O   CYS A 154       3.529   5.367   3.882  1.00 94.79           O  
ATOM   2372  SG  CYS A 154       7.886   3.392   2.742  1.00 94.79           S  
ATOM   2373  HG  CYS A 154       8.963   4.173   2.859  1.00 94.79           H  
ATOM   2374  N   GLN A 155       4.277   4.231   5.667  1.00 93.15           N  
ATOM   2375  H   GLN A 155       4.965   3.569   5.995  1.00 93.15           H  
ATOM   2376  CA  GLN A 155       3.316   4.698   6.651  1.00 93.15           C  
ATOM   2377  HA  GLN A 155       2.414   5.043   6.146  1.00 93.15           H  
ATOM   2378  C   GLN A 155       3.923   5.856   7.415  1.00 93.15           C  
ATOM   2379  CB  GLN A 155       2.939   3.542   7.578  1.00 93.15           C  
ATOM   2380  HB2 GLN A 155       2.209   3.885   8.311  1.00 93.15           H  
ATOM   2381  HB3 GLN A 155       3.825   3.174   8.096  1.00 93.15           H  
ATOM   2382  O   GLN A 155       5.040   5.770   7.929  1.00 93.15           O  
ATOM   2383  CG  GLN A 155       2.338   2.423   6.722  1.00 93.15           C  
ATOM   2384  HG2 GLN A 155       1.469   2.806   6.186  1.00 93.15           H  
ATOM   2385  HG3 GLN A 155       3.060   2.079   5.982  1.00 93.15           H  
ATOM   2386  CD  GLN A 155       1.922   1.201   7.501  1.00 93.15           C  
ATOM   2387  NE2 GLN A 155       1.418   0.227   6.774  1.00 93.15           N  
ATOM   2388 HE21 GLN A 155       0.956  -0.537   7.247  1.00 93.15           H  
ATOM   2389 HE22 GLN A 155       1.302   0.372   5.782  1.00 93.15           H  
ATOM   2390  OE1 GLN A 155       2.004   1.106   8.725  1.00 93.15           O  
ATOM   2391  N   ILE A 156       3.195   6.959   7.443  1.00 94.28           N  
ATOM   2392  H   ILE A 156       2.278   6.944   7.021  1.00 94.28           H  
ATOM   2393  CA  ILE A 156       3.746   8.266   7.747  1.00 94.28           C  
ATOM   2394  HA  ILE A 156       4.796   8.185   8.028  1.00 94.28           H  
ATOM   2395  C   ILE A 156       2.964   8.856   8.908  1.00 94.28           C  
ATOM   2396  CB  ILE A 156       3.642   9.147   6.493  1.00 94.28           C  
ATOM   2397  HB  ILE A 156       2.578   9.268   6.292  1.00 94.28           H  
ATOM   2398  O   ILE A 156       1.767   9.113   8.785  1.00 94.28           O  
ATOM   2399  CG1 ILE A 156       4.258   8.540   5.214  1.00 94.28           C  
ATOM   2400 HG12 ILE A 156       4.102   9.235   4.389  1.00 94.28           H  
ATOM   2401 HG13 ILE A 156       3.705   7.636   4.957  1.00 94.28           H  
ATOM   2402  CG2 ILE A 156       4.212  10.540   6.746  1.00 94.28           C  
ATOM   2403 HG21 ILE A 156       4.109  11.131   5.836  1.00 94.28           H  
ATOM   2404 HG22 ILE A 156       3.653  11.039   7.537  1.00 94.28           H  
ATOM   2405 HG23 ILE A 156       5.261  10.466   7.033  1.00 94.28           H  
ATOM   2406  CD1 ILE A 156       5.749   8.196   5.275  1.00 94.28           C  
ATOM   2407 HD11 ILE A 156       6.028   7.745   4.322  1.00 94.28           H  
ATOM   2408 HD12 ILE A 156       6.344   9.096   5.430  1.00 94.28           H  
ATOM   2409 HD13 ILE A 156       5.949   7.480   6.072  1.00 94.28           H  
ATOM   2410  N   VAL A 157       3.655   9.107  10.014  1.00 94.08           N  
ATOM   2411  H   VAL A 157       4.634   8.857  10.024  1.00 94.08           H  
ATOM   2412  CA  VAL A 157       3.161   9.957  11.097  1.00 94.08           C  
ATOM   2413  HA  VAL A 157       2.071   9.976  11.077  1.00 94.08           H  
ATOM   2414  C   VAL A 157       3.684  11.366  10.841  1.00 94.08           C  
ATOM   2415  CB  VAL A 157       3.604   9.441  12.479  1.00 94.08           C  
ATOM   2416  HB  VAL A 157       4.681   9.566  12.586  1.00 94.08           H  
ATOM   2417  O   VAL A 157       4.892  11.570  10.737  1.00 94.08           O  
ATOM   2418  CG1 VAL A 157       2.903  10.233  13.590  1.00 94.08           C  
ATOM   2419 HG11 VAL A 157       1.822  10.127  13.500  1.00 94.08           H  
ATOM   2420 HG12 VAL A 157       3.224   9.866  14.565  1.00 94.08           H  
ATOM   2421 HG13 VAL A 157       3.164  11.289  13.521  1.00 94.08           H  
ATOM   2422  CG2 VAL A 157       3.278   7.953  12.679  1.00 94.08           C  
ATOM   2423 HG21 VAL A 157       3.544   7.650  13.692  1.00 94.08           H  
ATOM   2424 HG22 VAL A 157       2.215   7.781  12.513  1.00 94.08           H  
ATOM   2425 HG23 VAL A 157       3.854   7.348  11.979  1.00 94.08           H  
ATOM   2426  N   ILE A 158       2.795  12.345  10.726  1.00 96.40           N  
ATOM   2427  H   ILE A 158       1.812  12.127  10.806  1.00 96.40           H  
ATOM   2428  CA  ILE A 158       3.179  13.753  10.641  1.00 96.40           C  
ATOM   2429  HA  ILE A 158       4.111  13.834  10.081  1.00 96.40           H  
ATOM   2430  C   ILE A 158       3.441  14.239  12.072  1.00 96.40           C  
ATOM   2431  CB  ILE A 158       2.110  14.575   9.884  1.00 96.40           C  
ATOM   2432  HB  ILE A 158       1.184  14.555  10.459  1.00 96.40           H  
ATOM   2433  O   ILE A 158       2.537  14.251  12.910  1.00 96.40           O  
ATOM   2434  CG1 ILE A 158       1.825  13.972   8.483  1.00 96.40           C  
ATOM   2435 HG12 ILE A 158       1.563  12.919   8.584  1.00 96.40           H  
ATOM   2436 HG13 ILE A 158       2.725  14.034   7.871  1.00 96.40           H  
ATOM   2437  CG2 ILE A 158       2.589  16.035   9.760  1.00 96.40           C  
ATOM   2438 HG21 ILE A 158       2.746  16.464  10.749  1.00 96.40           H  
ATOM   2439 HG22 ILE A 158       3.527  16.077   9.205  1.00 96.40           H  
ATOM   2440 HG23 ILE A 158       1.841  16.644   9.254  1.00 96.40           H  
ATOM   2441  CD1 ILE A 158       0.663  14.638   7.736  1.00 96.40           C  
ATOM   2442 HD11 ILE A 158      -0.220  14.669   8.374  1.00 96.40           H  
ATOM   2443 HD12 ILE A 158       0.432  14.059   6.841  1.00 96.40           H  
ATOM   2444 HD13 ILE A 158       0.937  15.648   7.433  1.00 96.40           H  
ATOM   2445  N   GLU A 159       4.687  14.602  12.372  1.00 97.54           N  
ATOM   2446  H   GLU A 159       5.388  14.594  11.645  1.00 97.54           H  
ATOM   2447  CA  GLU A 159       5.064  15.152  13.676  1.00 97.54           C  
ATOM   2448  HA  GLU A 159       4.720  14.456  14.441  1.00 97.54           H  
ATOM   2449  C   GLU A 159       4.346  16.487  13.927  1.00 97.54           C  
ATOM   2450  CB  GLU A 159       6.593  15.288  13.830  1.00 97.54           C  
ATOM   2451  HB2 GLU A 159       6.978  15.962  13.065  1.00 97.54           H  
ATOM   2452  HB3 GLU A 159       6.799  15.721  14.809  1.00 97.54           H  
ATOM   2453  O   GLU A 159       4.029  17.228  12.996  1.00 97.54           O  
ATOM   2454  CG  GLU A 159       7.312  13.930  13.738  1.00 97.54           C  
ATOM   2455  HG2 GLU A 159       6.728  13.199  14.297  1.00 97.54           H  
ATOM   2456  HG3 GLU A 159       7.330  13.608  12.696  1.00 97.54           H  
ATOM   2457  CD  GLU A 159       8.751  13.947  14.290  1.00 97.54           C  
ATOM   2458  OE1 GLU A 159       9.045  13.085  15.146  1.00 97.54           O  
ATOM   2459  OE2 GLU A 159       9.569  14.786  13.842  1.00 97.54           O  
ATOM   2460  N   ASP A 160       4.051  16.762  15.199  1.00 96.74           N  
ATOM   2461  H   ASP A 160       4.455  16.171  15.912  1.00 96.74           H  
ATOM   2462  CA  ASP A 160       3.313  17.943  15.674  1.00 96.74           C  
ATOM   2463  HA  ASP A 160       3.109  17.760  16.729  1.00 96.74           H  
ATOM   2464  C   ASP A 160       1.908  18.157  15.064  1.00 96.74           C  
ATOM   2465  CB  ASP A 160       4.225  19.182  15.639  1.00 96.74           C  
ATOM   2466  HB2 ASP A 160       4.525  19.388  14.611  1.00 96.74           H  
ATOM   2467  HB3 ASP A 160       3.674  20.047  16.011  1.00 96.74           H  
ATOM   2468  O   ASP A 160       1.294  19.211  15.254  1.00 96.74           O  
ATOM   2469  CG  ASP A 160       5.468  18.997  16.516  1.00 96.74           C  
ATOM   2470  OD1 ASP A 160       5.299  18.498  17.656  1.00 96.74           O  
ATOM   2471  OD2 ASP A 160       6.571  19.374  16.061  1.00 96.74           O  
ATOM   2472  N   PHE A 161       1.337  17.143  14.400  1.00 96.03           N  
ATOM   2473  H   PHE A 161       1.891  16.324  14.199  1.00 96.03           H  
ATOM   2474  CA  PHE A 161      -0.016  17.234  13.853  1.00 96.03           C  
ATOM   2475  HA  PHE A 161       0.001  18.094  13.184  1.00 96.03           H  
ATOM   2476  C   PHE A 161      -1.077  17.446  14.961  1.00 96.03           C  
ATOM   2477  CB  PHE A 161      -0.335  16.011  12.991  1.00 96.03           C  
ATOM   2478  HB2 PHE A 161      -0.545  15.155  13.632  1.00 96.03           H  
ATOM   2479  HB3 PHE A 161       0.544  15.771  12.394  1.00 96.03           H  
ATOM   2480  O   PHE A 161      -1.020  16.802  16.018  1.00 96.03           O  
ATOM   2481  CG  PHE A 161      -1.490  16.242  12.037  1.00 96.03           C  
ATOM   2482  CD1 PHE A 161      -2.816  15.981  12.432  1.00 96.03           C  
ATOM   2483  HD1 PHE A 161      -3.027  15.606  13.423  1.00 96.03           H  
ATOM   2484  CD2 PHE A 161      -1.229  16.719  10.738  1.00 96.03           C  
ATOM   2485  HD2 PHE A 161      -0.214  16.933  10.436  1.00 96.03           H  
ATOM   2486  CE1 PHE A 161      -3.869  16.173  11.523  1.00 96.03           C  
ATOM   2487  HE1 PHE A 161      -4.880  15.928  11.814  1.00 96.03           H  
ATOM   2488  CE2 PHE A 161      -2.281  16.900   9.826  1.00 96.03           C  
ATOM   2489  HE2 PHE A 161      -2.074  17.246   8.824  1.00 96.03           H  
ATOM   2490  CZ  PHE A 161      -3.600  16.618  10.216  1.00 96.03           C  
ATOM   2491  HZ  PHE A 161      -4.406  16.721   9.506  1.00 96.03           H  
ATOM   2492  N   PRO A 162      -2.084  18.322  14.757  1.00 95.02           N  
ATOM   2493  CA  PRO A 162      -3.075  18.630  15.786  1.00 95.02           C  
ATOM   2494  HA  PRO A 162      -2.541  19.034  16.647  1.00 95.02           H  
ATOM   2495  C   PRO A 162      -3.902  17.411  16.222  1.00 95.02           C  
ATOM   2496  CB  PRO A 162      -3.961  19.737  15.198  1.00 95.02           C  
ATOM   2497  HB2 PRO A 162      -4.277  20.449  15.960  1.00 95.02           H  
ATOM   2498  HB3 PRO A 162      -4.830  19.312  14.696  1.00 95.02           H  
ATOM   2499  O   PRO A 162      -4.679  16.863  15.446  1.00 95.02           O  
ATOM   2500  CG  PRO A 162      -3.067  20.394  14.152  1.00 95.02           C  
ATOM   2501  HG2 PRO A 162      -3.647  20.845  13.347  1.00 95.02           H  
ATOM   2502  HG3 PRO A 162      -2.419  21.131  14.628  1.00 95.02           H  
ATOM   2503  CD  PRO A 162      -2.228  19.236  13.632  1.00 95.02           C  
ATOM   2504  HD2 PRO A 162      -1.272  19.630  13.286  1.00 95.02           H  
ATOM   2505  HD3 PRO A 162      -2.750  18.734  12.817  1.00 95.02           H  
ATOM   2506  N   LYS A 163      -3.835  17.058  17.515  1.00 89.83           N  
ATOM   2507  H   LYS A 163      -3.103  17.498  18.054  1.00 89.83           H  
ATOM   2508  CA  LYS A 163      -4.586  15.932  18.124  1.00 89.83           C  
ATOM   2509  HA  LYS A 163      -4.288  15.010  17.625  1.00 89.83           H  
ATOM   2510  C   LYS A 163      -6.114  16.005  17.975  1.00 89.83           C  
ATOM   2511  CB  LYS A 163      -4.262  15.835  19.624  1.00 89.83           C  
ATOM   2512  HB2 LYS A 163      -4.506  16.781  20.108  1.00 89.83           H  
ATOM   2513  HB3 LYS A 163      -4.886  15.057  20.063  1.00 89.83           H  
ATOM   2514  O   LYS A 163      -6.797  15.019  18.228  1.00 89.83           O  
ATOM   2515  CG  LYS A 163      -2.798  15.480  19.898  1.00 89.83           C  
ATOM   2516  HG2 LYS A 163      -2.152  16.281  19.537  1.00 89.83           H  
ATOM   2517  HG3 LYS A 163      -2.549  14.560  19.369  1.00 89.83           H  
ATOM   2518  CD  LYS A 163      -2.566  15.279  21.399  1.00 89.83           C  
ATOM   2519  HD2 LYS A 163      -2.798  16.203  21.929  1.00 89.83           H  
ATOM   2520  HD3 LYS A 163      -3.211  14.477  21.759  1.00 89.83           H  
ATOM   2521  CE  LYS A 163      -1.098  14.902  21.613  1.00 89.83           C  
ATOM   2522  HE2 LYS A 163      -0.474  15.705  21.220  1.00 89.83           H  
ATOM   2523  HE3 LYS A 163      -0.883  14.011  21.024  1.00 89.83           H  
ATOM   2524  NZ  LYS A 163      -0.788  14.659  23.042  1.00 89.83           N  
ATOM   2525  HZ1 LYS A 163      -0.957  15.495  23.583  1.00 89.83           H  
ATOM   2526  HZ2 LYS A 163       0.186  14.408  23.133  1.00 89.83           H  
ATOM   2527  HZ3 LYS A 163      -1.352  13.900  23.396  1.00 89.83           H  
ATOM   2528  N   GLN A 164      -6.645  17.186  17.668  1.00 90.07           N  
ATOM   2529  H   GLN A 164      -5.991  17.922  17.443  1.00 90.07           H  
ATOM   2530  CA  GLN A 164      -8.061  17.452  17.413  1.00 90.07           C  
ATOM   2531  HA  GLN A 164      -8.548  16.531  17.093  1.00 90.07           H  
ATOM   2532  C   GLN A 164      -8.172  18.440  16.243  1.00 90.07           C  
ATOM   2533  CB  GLN A 164      -8.768  17.963  18.687  1.00 90.07           C  
ATOM   2534  HB2 GLN A 164      -9.786  18.255  18.425  1.00 90.07           H  
ATOM   2535  HB3 GLN A 164      -8.246  18.841  19.068  1.00 90.07           H  
ATOM   2536  O   GLN A 164      -8.660  19.559  16.400  1.00 90.07           O  
ATOM   2537  CG  GLN A 164      -8.851  16.898  19.793  1.00 90.07           C  
ATOM   2538  HG2 GLN A 164      -7.845  16.638  20.122  1.00 90.07           H  
ATOM   2539  HG3 GLN A 164      -9.320  16.002  19.386  1.00 90.07           H  
ATOM   2540  CD  GLN A 164      -9.638  17.340  21.022  1.00 90.07           C  
ATOM   2541  NE2 GLN A 164      -9.821  16.460  21.982  1.00 90.07           N  
ATOM   2542 HE21 GLN A 164      -9.504  15.509  21.862  1.00 90.07           H  
ATOM   2543 HE22 GLN A 164     -10.375  16.778  22.765  1.00 90.07           H  
ATOM   2544  OE1 GLN A 164     -10.092  18.460  21.174  1.00 90.07           O  
ATOM   2545  N   ALA A 165      -7.642  18.058  15.078  1.00 93.62           N  
ATOM   2546  H   ALA A 165      -7.204  17.151  15.002  1.00 93.62           H  
ATOM   2547  CA  ALA A 165      -7.742  18.865  13.867  1.00 93.62           C  
ATOM   2548  HA  ALA A 165      -7.257  19.824  14.050  1.00 93.62           H  
ATOM   2549  C   ALA A 165      -9.219  19.124  13.513  1.00 93.62           C  
ATOM   2550  CB  ALA A 165      -6.991  18.154  12.736  1.00 93.62           C  
ATOM   2551  HB1 ALA A 165      -7.016  18.765  11.834  1.00 93.62           H  
ATOM   2552  HB2 ALA A 165      -7.458  17.190  12.533  1.00 93.62           H  
ATOM   2553  HB3 ALA A 165      -5.953  17.986  13.021  1.00 93.62           H  
ATOM   2554  O   ALA A 165     -10.022  18.197  13.401  1.00 93.62           O  
ATOM   2555  N   THR A 166      -9.597  20.392  13.342  1.00 96.09           N  
ATOM   2556  H   THR A 166      -8.916  21.131  13.445  1.00 96.09           H  
ATOM   2557  CA  THR A 166     -10.976  20.735  12.966  1.00 96.09           C  
ATOM   2558  HA  THR A 166     -11.645  20.115  13.563  1.00 96.09           H  
ATOM   2559  C   THR A 166     -11.235  20.401  11.495  1.00 96.09           C  
ATOM   2560  CB  THR A 166     -11.338  22.201  13.262  1.00 96.09           C  
ATOM   2561  HB  THR A 166     -12.421  22.298  13.195  1.00 96.09           H  
ATOM   2562  O   THR A 166     -10.308  20.301  10.689  1.00 96.09           O  
ATOM   2563  CG2 THR A 166     -10.906  22.676  14.648  1.00 96.09           C  
ATOM   2564 HG21 THR A 166      -9.819  22.722  14.715  1.00 96.09           H  
ATOM   2565 HG22 THR A 166     -11.277  21.982  15.403  1.00 96.09           H  
ATOM   2566 HG23 THR A 166     -11.318  23.666  14.844  1.00 96.09           H  
ATOM   2567  OG1 THR A 166     -10.775  23.060  12.302  1.00 96.09           O  
ATOM   2568  HG1 THR A 166     -10.763  23.946  12.673  1.00 96.09           H  
ATOM   2569  N   ALA A 167     -12.509  20.300  11.102  1.00 96.50           N  
ATOM   2570  H   ALA A 167     -13.244  20.341  11.794  1.00 96.50           H  
ATOM   2571  CA  ALA A 167     -12.879  20.121   9.696  1.00 96.50           C  
ATOM   2572  HA  ALA A 167     -12.474  19.169   9.350  1.00 96.50           H  
ATOM   2573  C   ALA A 167     -12.303  21.224   8.780  1.00 96.50           C  
ATOM   2574  CB  ALA A 167     -14.408  20.065   9.605  1.00 96.50           C  
ATOM   2575  HB1 ALA A 167     -14.787  19.245  10.217  1.00 96.50           H  
ATOM   2576  HB2 ALA A 167     -14.840  21.005   9.946  1.00 96.50           H  
ATOM   2577  HB3 ALA A 167     -14.702  19.894   8.570  1.00 96.50           H  
ATOM   2578  O   ALA A 167     -11.977  20.955   7.626  1.00 96.50           O  
ATOM   2579  N   GLU A 168     -12.128  22.445   9.300  1.00 97.18           N  
ATOM   2580  H   GLU A 168     -12.352  22.593  10.273  1.00 97.18           H  
ATOM   2581  CA  GLU A 168     -11.482  23.546   8.581  1.00 97.18           C  
ATOM   2582  HA  GLU A 168     -11.909  23.609   7.580  1.00 97.18           H  
ATOM   2583  C   GLU A 168      -9.972  23.314   8.420  1.00 97.18           C  
ATOM   2584  CB  GLU A 168     -11.776  24.866   9.308  1.00 97.18           C  
ATOM   2585  HB2 GLU A 168     -12.847  24.934   9.497  1.00 97.18           H  
ATOM   2586  HB3 GLU A 168     -11.249  24.879  10.262  1.00 97.18           H  
ATOM   2587  O   GLU A 168      -9.462  23.414   7.306  1.00 97.18           O  
ATOM   2588  CG  GLU A 168     -11.342  26.073   8.466  1.00 97.18           C  
ATOM   2589  HG2 GLU A 168     -10.302  25.936   8.173  1.00 97.18           H  
ATOM   2590  HG3 GLU A 168     -11.945  26.107   7.559  1.00 97.18           H  
ATOM   2591  CD  GLU A 168     -11.470  27.404   9.217  1.00 97.18           C  
ATOM   2592  OE1 GLU A 168     -10.688  28.318   8.865  1.00 97.18           O  
ATOM   2593  OE2 GLU A 168     -12.327  27.494  10.122  1.00 97.18           O  
ATOM   2594  N   MET A 169      -9.267  22.926   9.490  1.00 97.25           N  
ATOM   2595  H   MET A 169      -9.746  22.815  10.372  1.00 97.25           H  
ATOM   2596  CA  MET A 169      -7.833  22.601   9.431  1.00 97.25           C  
ATOM   2597  HA  MET A 169      -7.280  23.475   9.086  1.00 97.25           H  
ATOM   2598  C   MET A 169      -7.561  21.454   8.450  1.00 97.25           C  
ATOM   2599  CB  MET A 169      -7.308  22.210  10.820  1.00 97.25           C  
ATOM   2600  HB2 MET A 169      -7.859  21.343  11.184  1.00 97.25           H  
ATOM   2601  HB3 MET A 169      -6.258  21.930  10.727  1.00 97.25           H  
ATOM   2602  O   MET A 169      -6.635  21.527   7.648  1.00 97.25           O  
ATOM   2603  CG  MET A 169      -7.413  23.334  11.852  1.00 97.25           C  
ATOM   2604  HG2 MET A 169      -8.447  23.676  11.909  1.00 97.25           H  
ATOM   2605  HG3 MET A 169      -6.809  24.183  11.530  1.00 97.25           H  
ATOM   2606  SD  MET A 169      -6.891  22.827  13.511  1.00 97.25           S  
ATOM   2607  CE  MET A 169      -5.124  23.206  13.359  1.00 97.25           C  
ATOM   2608  HE1 MET A 169      -4.696  22.657  12.520  1.00 97.25           H  
ATOM   2609  HE2 MET A 169      -4.608  22.934  14.279  1.00 97.25           H  
ATOM   2610  HE3 MET A 169      -4.993  24.273  13.179  1.00 97.25           H  
ATOM   2611  N   LEU A 170      -8.406  20.418   8.448  1.00 97.16           N  
ATOM   2612  H   LEU A 170      -9.132  20.399   9.150  1.00 97.16           H  
ATOM   2613  CA  LEU A 170      -8.295  19.295   7.513  1.00 97.16           C  
ATOM   2614  HA  LEU A 170      -7.257  18.963   7.493  1.00 97.16           H  
ATOM   2615  C   LEU A 170      -8.635  19.692   6.067  1.00 97.16           C  
ATOM   2616  CB  LEU A 170      -9.181  18.136   8.002  1.00 97.16           C  
ATOM   2617  HB2 LEU A 170      -9.144  17.342   7.257  1.00 97.16           H  
ATOM   2618  HB3 LEU A 170     -10.209  18.492   8.076  1.00 97.16           H  
ATOM   2619  O   LEU A 170      -8.043  19.159   5.129  1.00 97.16           O  
ATOM   2620  CG  LEU A 170      -8.759  17.533   9.356  1.00 97.16           C  
ATOM   2621  HG  LEU A 170      -8.728  18.315  10.114  1.00 97.16           H  
ATOM   2622  CD1 LEU A 170      -9.783  16.484   9.787  1.00 97.16           C  
ATOM   2623 HD11 LEU A 170     -10.774  16.934   9.852  1.00 97.16           H  
ATOM   2624 HD12 LEU A 170      -9.518  16.113  10.777  1.00 97.16           H  
ATOM   2625 HD13 LEU A 170      -9.794  15.646   9.089  1.00 97.16           H  
ATOM   2626  CD2 LEU A 170      -7.382  16.873   9.278  1.00 97.16           C  
ATOM   2627 HD21 LEU A 170      -7.101  16.491  10.259  1.00 97.16           H  
ATOM   2628 HD22 LEU A 170      -6.619  17.596   8.991  1.00 97.16           H  
ATOM   2629 HD23 LEU A 170      -7.391  16.047   8.567  1.00 97.16           H  
ATOM   2630  N   ALA A 171      -9.549  20.643   5.853  1.00 96.02           N  
ATOM   2631  H   ALA A 171     -10.041  21.036   6.642  1.00 96.02           H  
ATOM   2632  CA  ALA A 171      -9.798  21.205   4.525  1.00 96.02           C  
ATOM   2633  HA  ALA A 171      -9.934  20.384   3.821  1.00 96.02           H  
ATOM   2634  C   ALA A 171      -8.603  22.040   4.022  1.00 96.02           C  
ATOM   2635  CB  ALA A 171     -11.097  22.018   4.561  1.00 96.02           C  
ATOM   2636  HB1 ALA A 171     -11.921  21.383   4.886  1.00 96.02           H  
ATOM   2637  HB2 ALA A 171     -11.315  22.402   3.564  1.00 96.02           H  
ATOM   2638  HB3 ALA A 171     -11.000  22.857   5.251  1.00 96.02           H  
ATOM   2639  O   ALA A 171      -8.245  21.945   2.845  1.00 96.02           O  
ATOM   2640  N   LYS A 172      -7.953  22.807   4.909  1.00 96.62           N  
ATOM   2641  H   LYS A 172      -8.329  22.868   5.844  1.00 96.62           H  
ATOM   2642  CA  LYS A 172      -6.712  23.542   4.618  1.00 96.62           C  
ATOM   2643  HA  LYS A 172      -6.856  24.151   3.725  1.00 96.62           H  
ATOM   2644  C   LYS A 172      -5.558  22.585   4.292  1.00 96.62           C  
ATOM   2645  CB  LYS A 172      -6.364  24.486   5.784  1.00 96.62           C  
ATOM   2646  HB2 LYS A 172      -6.359  23.929   6.721  1.00 96.62           H  
ATOM   2647  HB3 LYS A 172      -5.359  24.871   5.611  1.00 96.62           H  
ATOM   2648  O   LYS A 172      -4.942  22.745   3.241  1.00 96.62           O  
ATOM   2649  CG  LYS A 172      -7.323  25.684   5.905  1.00 96.62           C  
ATOM   2650  HG2 LYS A 172      -7.218  26.311   5.019  1.00 96.62           H  
ATOM   2651  HG3 LYS A 172      -8.351  25.325   5.950  1.00 96.62           H  
ATOM   2652  CD  LYS A 172      -7.046  26.534   7.157  1.00 96.62           C  
ATOM   2653  HD2 LYS A 172      -7.104  25.905   8.045  1.00 96.62           H  
ATOM   2654  HD3 LYS A 172      -6.045  26.964   7.096  1.00 96.62           H  
ATOM   2655  CE  LYS A 172      -8.088  27.659   7.256  1.00 96.62           C  
ATOM   2656  HE2 LYS A 172      -7.977  28.314   6.392  1.00 96.62           H  
ATOM   2657  HE3 LYS A 172      -9.087  27.221   7.238  1.00 96.62           H  
ATOM   2658  NZ  LYS A 172      -7.950  28.479   8.484  1.00 96.62           N  
ATOM   2659  HZ1 LYS A 172      -7.582  27.949   9.261  1.00 96.62           H  
ATOM   2660  HZ2 LYS A 172      -7.281  29.216   8.311  1.00 96.62           H  
ATOM   2661  HZ3 LYS A 172      -8.842  28.878   8.737  1.00 96.62           H  
ATOM   2662  N   ALA A 173      -5.360  21.530   5.088  1.00 97.19           N  
ATOM   2663  H   ALA A 173      -5.874  21.495   5.956  1.00 97.19           H  
ATOM   2664  CA  ALA A 173      -4.371  20.475   4.839  1.00 97.19           C  
ATOM   2665  HA  ALA A 173      -3.375  20.916   4.884  1.00 97.19           H  
ATOM   2666  C   ALA A 173      -4.536  19.828   3.451  1.00 97.19           C  
ATOM   2667  CB  ALA A 173      -4.488  19.418   5.946  1.00 97.19           C  
ATOM   2668  HB1 ALA A 173      -3.735  18.644   5.800  1.00 97.19           H  
ATOM   2669  HB2 ALA A 173      -4.333  19.876   6.923  1.00 97.19           H  
ATOM   2670  HB3 ALA A 173      -5.474  18.953   5.927  1.00 97.19           H  
ATOM   2671  O   ALA A 173      -3.605  19.818   2.648  1.00 97.19           O  
ATOM   2672  N   ARG A 174      -5.747  19.364   3.113  1.00 95.50           N  
ATOM   2673  H   ARG A 174      -6.467  19.368   3.821  1.00 95.50           H  
ATOM   2674  CA  ARG A 174      -6.049  18.774   1.793  1.00 95.50           C  
ATOM   2675  HA  ARG A 174      -5.397  17.919   1.619  1.00 95.50           H  
ATOM   2676  C   ARG A 174      -5.807  19.743   0.639  1.00 95.50           C  
ATOM   2677  CB  ARG A 174      -7.505  18.299   1.770  1.00 95.50           C  
ATOM   2678  HB2 ARG A 174      -8.157  19.089   2.143  1.00 95.50           H  
ATOM   2679  HB3 ARG A 174      -7.789  18.069   0.743  1.00 95.50           H  
ATOM   2680  O   ARG A 174      -5.302  19.344  -0.411  1.00 95.50           O  
ATOM   2681  CG  ARG A 174      -7.679  17.034   2.608  1.00 95.50           C  
ATOM   2682  HG2 ARG A 174      -7.086  16.235   2.163  1.00 95.50           H  
ATOM   2683  HG3 ARG A 174      -7.329  17.196   3.628  1.00 95.50           H  
ATOM   2684  CD  ARG A 174      -9.150  16.624   2.636  1.00 95.50           C  
ATOM   2685  HD2 ARG A 174      -9.740  17.405   3.115  1.00 95.50           H  
ATOM   2686  HD3 ARG A 174      -9.497  16.495   1.610  1.00 95.50           H  
ATOM   2687  NE  ARG A 174      -9.286  15.344   3.332  1.00 95.50           N  
ATOM   2688  HE  ARG A 174      -8.814  14.584   2.863  1.00 95.50           H  
ATOM   2689  NH1 ARG A 174     -10.328  15.991   5.266  1.00 95.50           N  
ATOM   2690 HH11 ARG A 174     -10.324  16.941   4.923  1.00 95.50           H  
ATOM   2691 HH12 ARG A 174     -10.634  15.748   6.197  1.00 95.50           H  
ATOM   2692  NH2 ARG A 174      -9.620  13.879   5.011  1.00 95.50           N  
ATOM   2693 HH21 ARG A 174      -9.904  13.621   5.945  1.00 95.50           H  
ATOM   2694 HH22 ARG A 174      -9.094  13.214   4.463  1.00 95.50           H  
ATOM   2695  CZ  ARG A 174      -9.750  15.080   4.531  1.00 95.50           C  
ATOM   2696  N   ARG A 175      -6.147  21.024   0.823  1.00 94.76           N  
ATOM   2697  H   ARG A 175      -6.559  21.273   1.711  1.00 94.76           H  
ATOM   2698  CA  ARG A 175      -5.897  22.083  -0.166  1.00 94.76           C  
ATOM   2699  HA  ARG A 175      -6.265  21.746  -1.135  1.00 94.76           H  
ATOM   2700  C   ARG A 175      -4.402  22.344  -0.355  1.00 94.76           C  
ATOM   2701  CB  ARG A 175      -6.651  23.354   0.248  1.00 94.76           C  
ATOM   2702  HB2 ARG A 175      -7.712  23.123   0.341  1.00 94.76           H  
ATOM   2703  HB3 ARG A 175      -6.285  23.694   1.217  1.00 94.76           H  
ATOM   2704  O   ARG A 175      -3.981  22.514  -1.494  1.00 94.76           O  
ATOM   2705  CG  ARG A 175      -6.469  24.479  -0.779  1.00 94.76           C  
ATOM   2706  HG2 ARG A 175      -5.412  24.725  -0.875  1.00 94.76           H  
ATOM   2707  HG3 ARG A 175      -6.849  24.153  -1.747  1.00 94.76           H  
ATOM   2708  CD  ARG A 175      -7.210  25.740  -0.334  1.00 94.76           C  
ATOM   2709  HD2 ARG A 175      -6.848  26.018   0.656  1.00 94.76           H  
ATOM   2710  HD3 ARG A 175      -8.277  25.526  -0.273  1.00 94.76           H  
ATOM   2711  NE  ARG A 175      -6.968  26.844  -1.281  1.00 94.76           N  
ATOM   2712  HE  ARG A 175      -6.422  26.616  -2.099  1.00 94.76           H  
ATOM   2713  NH1 ARG A 175      -7.903  28.521  -0.022  1.00 94.76           N  
ATOM   2714 HH11 ARG A 175      -8.019  29.505   0.172  1.00 94.76           H  
ATOM   2715 HH12 ARG A 175      -8.081  27.854   0.715  1.00 94.76           H  
ATOM   2716  NH2 ARG A 175      -6.939  29.008  -1.976  1.00 94.76           N  
ATOM   2717 HH21 ARG A 175      -6.376  28.741  -2.770  1.00 94.76           H  
ATOM   2718 HH22 ARG A 175      -7.104  29.986  -1.780  1.00 94.76           H  
ATOM   2719  CZ  ARG A 175      -7.275  28.114  -1.090  1.00 94.76           C  
ATOM   2720  N   PHE A 176      -3.625  22.362   0.726  1.00 96.25           N  
ATOM   2721  H   PHE A 176      -4.057  22.261   1.634  1.00 96.25           H  
ATOM   2722  CA  PHE A 176      -2.169  22.475   0.679  1.00 96.25           C  
ATOM   2723  HA  PHE A 176      -1.894  23.387   0.151  1.00 96.25           H  
ATOM   2724  C   PHE A 176      -1.567  21.300  -0.104  1.00 96.25           C  
ATOM   2725  CB  PHE A 176      -1.626  22.571   2.114  1.00 96.25           C  
ATOM   2726  HB2 PHE A 176      -1.955  21.709   2.693  1.00 96.25           H  
ATOM   2727  HB3 PHE A 176      -2.048  23.456   2.590  1.00 96.25           H  
ATOM   2728  O   PHE A 176      -0.874  21.523  -1.094  1.00 96.25           O  
ATOM   2729  CG  PHE A 176      -0.116  22.645   2.196  1.00 96.25           C  
ATOM   2730  CD1 PHE A 176       0.645  21.461   2.250  1.00 96.25           C  
ATOM   2731  HD1 PHE A 176       0.156  20.498   2.236  1.00 96.25           H  
ATOM   2732  CD2 PHE A 176       0.532  23.893   2.221  1.00 96.25           C  
ATOM   2733  HD2 PHE A 176      -0.043  24.808   2.207  1.00 96.25           H  
ATOM   2734  CE1 PHE A 176       2.046  21.526   2.323  1.00 96.25           C  
ATOM   2735  HE1 PHE A 176       2.624  20.615   2.375  1.00 96.25           H  
ATOM   2736  CE2 PHE A 176       1.934  23.957   2.297  1.00 96.25           C  
ATOM   2737  HE2 PHE A 176       2.427  24.916   2.356  1.00 96.25           H  
ATOM   2738  CZ  PHE A 176       2.691  22.773   2.342  1.00 96.25           C  
ATOM   2739  HZ  PHE A 176       3.767  22.825   2.411  1.00 96.25           H  
ATOM   2740  N   MET A 177      -1.922  20.062   0.260  1.00 96.11           N  
ATOM   2741  H   MET A 177      -2.493  19.954   1.086  1.00 96.11           H  
ATOM   2742  CA  MET A 177      -1.384  18.853  -0.374  1.00 96.11           C  
ATOM   2743  HA  MET A 177      -0.297  18.900  -0.321  1.00 96.11           H  
ATOM   2744  C   MET A 177      -1.750  18.724  -1.856  1.00 96.11           C  
ATOM   2745  CB  MET A 177      -1.859  17.603   0.375  1.00 96.11           C  
ATOM   2746  HB2 MET A 177      -2.949  17.582   0.412  1.00 96.11           H  
ATOM   2747  HB3 MET A 177      -1.499  16.728  -0.165  1.00 96.11           H  
ATOM   2748  O   MET A 177      -0.906  18.349  -2.665  1.00 96.11           O  
ATOM   2749  CG  MET A 177      -1.282  17.530   1.786  1.00 96.11           C  
ATOM   2750  HG2 MET A 177      -1.678  18.342   2.396  1.00 96.11           H  
ATOM   2751  HG3 MET A 177      -0.207  17.677   1.686  1.00 96.11           H  
ATOM   2752  SD  MET A 177      -1.546  15.964   2.660  1.00 96.11           S  
ATOM   2753  CE  MET A 177      -3.354  15.860   2.693  1.00 96.11           C  
ATOM   2754  HE1 MET A 177      -3.644  14.928   3.178  1.00 96.11           H  
ATOM   2755  HE2 MET A 177      -3.767  16.706   3.242  1.00 96.11           H  
ATOM   2756  HE3 MET A 177      -3.748  15.847   1.677  1.00 96.11           H  
ATOM   2757  N   SER A 178      -2.991  19.051  -2.231  1.00 92.97           N  
ATOM   2758  H   SER A 178      -3.649  19.317  -1.512  1.00 92.97           H  
ATOM   2759  CA  SER A 178      -3.439  19.037  -3.636  1.00 92.97           C  
ATOM   2760  HA  SER A 178      -3.197  18.074  -4.085  1.00 92.97           H  
ATOM   2761  C   SER A 178      -2.780  20.134  -4.484  1.00 92.97           C  
ATOM   2762  CB  SER A 178      -4.954  19.249  -3.721  1.00 92.97           C  
ATOM   2763  HB2 SER A 178      -5.263  19.163  -4.762  1.00 92.97           H  
ATOM   2764  HB3 SER A 178      -5.193  20.253  -3.369  1.00 92.97           H  
ATOM   2765  O   SER A 178      -2.743  20.041  -5.709  1.00 92.97           O  
ATOM   2766  OG  SER A 178      -5.681  18.310  -2.954  1.00 92.97           O  
ATOM   2767  HG  SER A 178      -5.474  18.446  -2.026  1.00 92.97           H  
ATOM   2768  N   GLY A 179      -2.292  21.205  -3.851  1.00 85.81           N  
ATOM   2769  H   GLY A 179      -2.313  21.222  -2.842  1.00 85.81           H  
ATOM   2770  CA  GLY A 179      -1.753  22.374  -4.536  1.00 85.81           C  
ATOM   2771  HA2 GLY A 179      -1.387  23.082  -3.791  1.00 85.81           H  
ATOM   2772  HA3 GLY A 179      -0.907  22.043  -5.138  1.00 85.81           H  
ATOM   2773  C   GLY A 179      -2.776  23.092  -5.439  1.00 85.81           C  
ATOM   2774  O   GLY A 179      -3.992  22.960  -5.266  1.00 85.81           O  
ATOM   2775  N   PRO A 180      -2.303  23.901  -6.408  1.00 82.02           N  
ATOM   2776  CA  PRO A 180      -3.177  24.632  -7.328  1.00 82.02           C  
ATOM   2777  HA  PRO A 180      -4.017  25.063  -6.784  1.00 82.02           H  
ATOM   2778  C   PRO A 180      -3.744  23.757  -8.460  1.00 82.02           C  
ATOM   2779  CB  PRO A 180      -2.299  25.761  -7.877  1.00 82.02           C  
ATOM   2780  HB2 PRO A 180      -2.327  26.607  -7.190  1.00 82.02           H  
ATOM   2781  HB3 PRO A 180      -2.603  26.074  -8.875  1.00 82.02           H  
ATOM   2782  O   PRO A 180      -4.787  24.098  -9.018  1.00 82.02           O  
ATOM   2783  CG  PRO A 180      -0.897  25.150  -7.873  1.00 82.02           C  
ATOM   2784  HG2 PRO A 180      -0.763  24.536  -8.764  1.00 82.02           H  
ATOM   2785  HG3 PRO A 180      -0.122  25.915  -7.815  1.00 82.02           H  
ATOM   2786  CD  PRO A 180      -0.908  24.259  -6.631  1.00 82.02           C  
ATOM   2787  HD2 PRO A 180      -0.292  23.376  -6.801  1.00 82.02           H  
ATOM   2788  HD3 PRO A 180      -0.535  24.818  -5.773  1.00 82.02           H  
ATOM   2789  N   ASP A 181      -3.077  22.651  -8.803  1.00 80.34           N  
ATOM   2790  H   ASP A 181      -2.294  22.364  -8.233  1.00 80.34           H  
ATOM   2791  CA  ASP A 181      -3.489  21.733  -9.867  1.00 80.34           C  
ATOM   2792  HA  ASP A 181      -4.271  22.199 -10.465  1.00 80.34           H  
ATOM   2793  C   ASP A 181      -4.063  20.441  -9.278  1.00 80.34           C  
ATOM   2794  CB  ASP A 181      -2.321  21.453 -10.826  1.00 80.34           C  
ATOM   2795  HB2 ASP A 181      -1.495  21.008 -10.272  1.00 80.34           H  
ATOM   2796  HB3 ASP A 181      -1.978  22.397 -11.248  1.00 80.34           H  
ATOM   2797  O   ASP A 181      -3.331  19.528  -8.904  1.00 80.34           O  
ATOM   2798  CG  ASP A 181      -2.726  20.515 -11.974  1.00 80.34           C  
ATOM   2799  OD1 ASP A 181      -3.935  20.192 -12.082  1.00 80.34           O  
ATOM   2800  OD2 ASP A 181      -1.817  20.143 -12.745  1.00 80.34           O  
ATOM   2801  N   LYS A 182      -5.395  20.351  -9.258  1.00 76.92           N  
ATOM   2802  H   LYS A 182      -5.909  21.134  -9.638  1.00 76.92           H  
ATOM   2803  CA  LYS A 182      -6.136  19.189  -8.744  1.00 76.92           C  
ATOM   2804  HA  LYS A 182      -5.759  18.956  -7.749  1.00 76.92           H  
ATOM   2805  C   LYS A 182      -5.943  17.900  -9.555  1.00 76.92           C  
ATOM   2806  CB  LYS A 182      -7.632  19.518  -8.659  1.00 76.92           C  
ATOM   2807  HB2 LYS A 182      -8.004  19.759  -9.655  1.00 76.92           H  
ATOM   2808  HB3 LYS A 182      -8.157  18.629  -8.307  1.00 76.92           H  
ATOM   2809  O   LYS A 182      -6.434  16.862  -9.124  1.00 76.92           O  
ATOM   2810  CG  LYS A 182      -7.944  20.672  -7.700  1.00 76.92           C  
ATOM   2811  HG2 LYS A 182      -7.507  20.458  -6.725  1.00 76.92           H  
ATOM   2812  HG3 LYS A 182      -7.527  21.603  -8.085  1.00 76.92           H  
ATOM   2813  CD  LYS A 182      -9.463  20.807  -7.560  1.00 76.92           C  
ATOM   2814  HD2 LYS A 182      -9.865  19.861  -7.197  1.00 76.92           H  
ATOM   2815  HD3 LYS A 182      -9.897  21.032  -8.534  1.00 76.92           H  
ATOM   2816  CE  LYS A 182      -9.799  21.919  -6.568  1.00 76.92           C  
ATOM   2817  HE2 LYS A 182      -9.452  22.869  -6.975  1.00 76.92           H  
ATOM   2818  HE3 LYS A 182      -9.249  21.730  -5.646  1.00 76.92           H  
ATOM   2819  NZ  LYS A 182     -11.256  21.957  -6.296  1.00 76.92           N  
ATOM   2820  HZ1 LYS A 182     -11.768  22.123  -7.150  1.00 76.92           H  
ATOM   2821  HZ2 LYS A 182     -11.472  22.682  -5.627  1.00 76.92           H  
ATOM   2822  HZ3 LYS A 182     -11.550  21.070  -5.912  1.00 76.92           H  
ATOM   2823  N   ALA A 183      -5.301  17.949 -10.726  1.00 77.38           N  
ATOM   2824  H   ALA A 183      -4.924  18.829 -11.048  1.00 77.38           H  
ATOM   2825  CA  ALA A 183      -4.929  16.751 -11.477  1.00 77.38           C  
ATOM   2826  HA  ALA A 183      -5.692  15.986 -11.328  1.00 77.38           H  
ATOM   2827  C   ALA A 183      -3.594  16.144 -11.002  1.00 77.38           C  
ATOM   2828  CB  ALA A 183      -4.901  17.099 -12.969  1.00 77.38           C  
ATOM   2829  HB1 ALA A 183      -4.703  16.199 -13.550  1.00 77.38           H  
ATOM   2830  HB2 ALA A 183      -4.112  17.824 -13.167  1.00 77.38           H  
ATOM   2831  HB3 ALA A 183      -5.860  17.519 -13.273  1.00 77.38           H  
ATOM   2832  O   ALA A 183      -3.287  14.999 -11.340  1.00 77.38           O  
ATOM   2833  N   ARG A 184      -2.798  16.882 -10.216  1.00 80.09           N  
ATOM   2834  H   ARG A 184      -3.119  17.798  -9.935  1.00 80.09           H  
ATOM   2835  CA  ARG A 184      -1.571  16.379  -9.590  1.00 80.09           C  
ATOM   2836  HA  ARG A 184      -1.065  15.737 -10.311  1.00 80.09           H  
ATOM   2837  C   ARG A 184      -1.923  15.542  -8.358  1.00 80.09           C  
ATOM   2838  CB  ARG A 184      -0.663  17.574  -9.252  1.00 80.09           C  
ATOM   2839  HB2 ARG A 184      -1.127  18.148  -8.450  1.00 80.09           H  
ATOM   2840  HB3 ARG A 184      -0.590  18.216 -10.130  1.00 80.09           H  
ATOM   2841  O   ARG A 184      -2.802  15.901  -7.582  1.00 80.09           O  
ATOM   2842  CG  ARG A 184       0.759  17.178  -8.819  1.00 80.09           C  
ATOM   2843  HG2 ARG A 184       0.713  16.548  -7.931  1.00 80.09           H  
ATOM   2844  HG3 ARG A 184       1.252  16.632  -9.624  1.00 80.09           H  
ATOM   2845  CD  ARG A 184       1.561  18.443  -8.489  1.00 80.09           C  
ATOM   2846  HD2 ARG A 184       1.644  19.035  -9.400  1.00 80.09           H  
ATOM   2847  HD3 ARG A 184       1.001  19.020  -7.752  1.00 80.09           H  
ATOM   2848  NE  ARG A 184       2.905  18.153  -7.938  1.00 80.09           N  
ATOM   2849  HE  ARG A 184       3.011  17.298  -7.411  1.00 80.09           H  
ATOM   2850  NH1 ARG A 184       3.860  20.176  -8.448  1.00 80.09           N  
ATOM   2851 HH11 ARG A 184       2.986  20.456  -8.870  1.00 80.09           H  
ATOM   2852 HH12 ARG A 184       4.643  20.810  -8.369  1.00 80.09           H  
ATOM   2853  NH2 ARG A 184       5.052  18.689  -7.327  1.00 80.09           N  
ATOM   2854 HH21 ARG A 184       5.804  19.355  -7.218  1.00 80.09           H  
ATOM   2855 HH22 ARG A 184       5.099  17.860  -6.752  1.00 80.09           H  
ATOM   2856  CZ  ARG A 184       3.930  18.993  -7.906  1.00 80.09           C  
ATOM   2857  N   ALA A 185      -1.193  14.445  -8.155  1.00 88.41           N  
ATOM   2858  H   ALA A 185      -0.510  14.176  -8.848  1.00 88.41           H  
ATOM   2859  CA  ALA A 185      -1.258  13.692  -6.904  1.00 88.41           C  
ATOM   2860  HA  ALA A 185      -2.283  13.353  -6.756  1.00 88.41           H  
ATOM   2861  C   ALA A 185      -0.868  14.584  -5.713  1.00 88.41           C  
ATOM   2862  CB  ALA A 185      -0.346  12.463  -7.004  1.00 88.41           C  
ATOM   2863  HB1 ALA A 185       0.689  12.772  -7.147  1.00 88.41           H  
ATOM   2864  HB2 ALA A 185      -0.659  11.833  -7.836  1.00 88.41           H  
ATOM   2865  HB3 ALA A 185      -0.418  11.885  -6.083  1.00 88.41           H  
ATOM   2866  O   ALA A 185       0.081  15.369  -5.820  1.00 88.41           O  
ATOM   2867  N   ALA A 186      -1.573  14.424  -4.593  1.00 95.07           N  
ATOM   2868  H   ALA A 186      -2.312  13.736  -4.578  1.00 95.07           H  
ATOM   2869  CA  ALA A 186      -1.319  15.143  -3.350  1.00 95.07           C  
ATOM   2870  HA  ALA A 186      -1.483  16.205  -3.536  1.00 95.07           H  
ATOM   2871  C   ALA A 186       0.137  14.951  -2.879  1.00 95.07           C  
ATOM   2872  CB  ALA A 186      -2.348  14.658  -2.321  1.00 95.07           C  
ATOM   2873  HB1 ALA A 186      -2.375  13.569  -2.303  1.00 95.07           H  
ATOM   2874  HB2 ALA A 186      -3.338  15.030  -2.585  1.00 95.07           H  
ATOM   2875  HB3 ALA A 186      -2.089  15.010  -1.323  1.00 95.07           H  
ATOM   2876  O   ALA A 186       0.678  13.847  -2.965  1.00 95.07           O  
ATOM   2877  N   GLN A 187       0.795  16.021  -2.423  1.00 96.87           N  
ATOM   2878  H   GLN A 187       0.310  16.906  -2.384  1.00 96.87           H  
ATOM   2879  CA  GLN A 187       2.221  16.016  -2.073  1.00 96.87           C  
ATOM   2880  HA  GLN A 187       2.500  14.990  -1.833  1.00 96.87           H  
ATOM   2881  C   GLN A 187       2.541  16.841  -0.820  1.00 96.87           C  
ATOM   2882  CB  GLN A 187       3.066  16.489  -3.276  1.00 96.87           C  
ATOM   2883  HB2 GLN A 187       4.063  16.768  -2.937  1.00 96.87           H  
ATOM   2884  HB3 GLN A 187       2.598  17.362  -3.731  1.00 96.87           H  
ATOM   2885  O   GLN A 187       1.835  17.791  -0.489  1.00 96.87           O  
ATOM   2886  CG  GLN A 187       3.211  15.366  -4.314  1.00 96.87           C  
ATOM   2887  HG2 GLN A 187       2.231  14.952  -4.551  1.00 96.87           H  
ATOM   2888  HG3 GLN A 187       3.822  14.571  -3.886  1.00 96.87           H  
ATOM   2889  CD  GLN A 187       3.861  15.775  -5.620  1.00 96.87           C  
ATOM   2890  NE2 GLN A 187       3.399  15.257  -6.738  1.00 96.87           N  
ATOM   2891 HE21 GLN A 187       3.993  15.293  -7.554  1.00 96.87           H  
ATOM   2892 HE22 GLN A 187       2.601  14.643  -6.665  1.00 96.87           H  
ATOM   2893  OE1 GLN A 187       4.798  16.546  -5.699  1.00 96.87           O  
ATOM   2894  N   LEU A 188       3.636  16.488  -0.141  1.00 97.83           N  
ATOM   2895  H   LEU A 188       4.161  15.694  -0.480  1.00 97.83           H  
ATOM   2896  CA  LEU A 188       4.152  17.176   1.046  1.00 97.83           C  
ATOM   2897  HA  LEU A 188       3.629  18.127   1.149  1.00 97.83           H  
ATOM   2898  C   LEU A 188       5.665  17.449   0.918  1.00 97.83           C  
ATOM   2899  CB  LEU A 188       3.873  16.328   2.300  1.00 97.83           C  
ATOM   2900  HB2 LEU A 188       4.449  16.740   3.129  1.00 97.83           H  
ATOM   2901  HB3 LEU A 188       4.238  15.317   2.121  1.00 97.83           H  
ATOM   2902  O   LEU A 188       6.416  16.512   0.633  1.00 97.83           O  
ATOM   2903  CG  LEU A 188       2.396  16.259   2.723  1.00 97.83           C  
ATOM   2904  HG  LEU A 188       1.785  15.909   1.891  1.00 97.83           H  
ATOM   2905  CD1 LEU A 188       2.253  15.275   3.880  1.00 97.83           C  
ATOM   2906 HD11 LEU A 188       2.813  15.619   4.750  1.00 97.83           H  
ATOM   2907 HD12 LEU A 188       1.201  15.179   4.148  1.00 97.83           H  
ATOM   2908 HD13 LEU A 188       2.628  14.300   3.571  1.00 97.83           H  
ATOM   2909  CD2 LEU A 188       1.876  17.611   3.209  1.00 97.83           C  
ATOM   2910 HD21 LEU A 188       1.857  18.327   2.388  1.00 97.83           H  
ATOM   2911 HD22 LEU A 188       0.863  17.486   3.590  1.00 97.83           H  
ATOM   2912 HD23 LEU A 188       2.498  17.986   4.022  1.00 97.83           H  
ATOM   2913  N   PRO A 189       6.135  18.688   1.165  1.00 98.18           N  
ATOM   2914  CA  PRO A 189       7.555  19.031   1.146  1.00 98.18           C  
ATOM   2915  HA  PRO A 189       8.064  18.515   0.332  1.00 98.18           H  
ATOM   2916  C   PRO A 189       8.220  18.644   2.477  1.00 98.18           C  
ATOM   2917  CB  PRO A 189       7.577  20.537   0.872  1.00 98.18           C  
ATOM   2918  HB2 PRO A 189       7.499  20.709  -0.201  1.00 98.18           H  
ATOM   2919  HB3 PRO A 189       8.474  21.013   1.269  1.00 98.18           H  
ATOM   2920  O   PRO A 189       8.259  19.420   3.428  1.00 98.18           O  
ATOM   2921  CG  PRO A 189       6.312  21.049   1.563  1.00 98.18           C  
ATOM   2922  HG2 PRO A 189       5.941  21.963   1.099  1.00 98.18           H  
ATOM   2923  HG3 PRO A 189       6.504  21.215   2.623  1.00 98.18           H  
ATOM   2924  CD  PRO A 189       5.334  19.888   1.387  1.00 98.18           C  
ATOM   2925  HD2 PRO A 189       4.706  20.072   0.515  1.00 98.18           H  
ATOM   2926  HD3 PRO A 189       4.718  19.786   2.280  1.00 98.18           H  
ATOM   2927  N   VAL A 190       8.749  17.427   2.571  1.00 98.65           N  
ATOM   2928  H   VAL A 190       8.790  16.856   1.739  1.00 98.65           H  
ATOM   2929  CA  VAL A 190       9.324  16.884   3.809  1.00 98.65           C  
ATOM   2930  HA  VAL A 190       8.606  17.055   4.611  1.00 98.65           H  
ATOM   2931  C   VAL A 190      10.614  17.619   4.185  1.00 98.65           C  
ATOM   2932  CB  VAL A 190       9.540  15.362   3.699  1.00 98.65           C  
ATOM   2933  HB  VAL A 190      10.270  15.140   2.921  1.00 98.65           H  
ATOM   2934  O   VAL A 190      11.532  17.747   3.372  1.00 98.65           O  
ATOM   2935  CG1 VAL A 190      10.057  14.791   5.018  1.00 98.65           C  
ATOM   2936 HG11 VAL A 190      11.076  15.130   5.201  1.00 98.65           H  
ATOM   2937 HG12 VAL A 190       9.411  15.112   5.835  1.00 98.65           H  
ATOM   2938 HG13 VAL A 190      10.061  13.702   4.974  1.00 98.65           H  
ATOM   2939  CG2 VAL A 190       8.222  14.652   3.365  1.00 98.65           C  
ATOM   2940 HG21 VAL A 190       7.449  14.941   4.077  1.00 98.65           H  
ATOM   2941 HG22 VAL A 190       8.362  13.571   3.400  1.00 98.65           H  
ATOM   2942 HG23 VAL A 190       7.901  14.924   2.360  1.00 98.65           H  
ATOM   2943  N   ARG A 191      10.696  18.095   5.435  1.00 98.72           N  
ATOM   2944  H   ARG A 191       9.868  18.005   6.008  1.00 98.72           H  
ATOM   2945  CA  ARG A 191      11.841  18.834   6.010  1.00 98.72           C  
ATOM   2946  HA  ARG A 191      12.578  19.019   5.229  1.00 98.72           H  
ATOM   2947  C   ARG A 191      12.605  18.059   7.086  1.00 98.72           C  
ATOM   2948  CB  ARG A 191      11.360  20.188   6.566  1.00 98.72           C  
ATOM   2949  HB2 ARG A 191      10.689  20.012   7.406  1.00 98.72           H  
ATOM   2950  HB3 ARG A 191      12.225  20.735   6.943  1.00 98.72           H  
ATOM   2951  O   ARG A 191      13.772  18.351   7.324  1.00 98.72           O  
ATOM   2952  CG  ARG A 191      10.634  21.083   5.548  1.00 98.72           C  
ATOM   2953  HG2 ARG A 191       9.669  20.644   5.296  1.00 98.72           H  
ATOM   2954  HG3 ARG A 191      10.451  22.055   6.008  1.00 98.72           H  
ATOM   2955  CD  ARG A 191      11.446  21.281   4.266  1.00 98.72           C  
ATOM   2956  HD2 ARG A 191      11.547  20.319   3.764  1.00 98.72           H  
ATOM   2957  HD3 ARG A 191      12.435  21.661   4.522  1.00 98.72           H  
ATOM   2958  NE  ARG A 191      10.778  22.231   3.373  1.00 98.72           N  
ATOM   2959  HE  ARG A 191      10.109  22.863   3.789  1.00 98.72           H  
ATOM   2960  NH1 ARG A 191      11.445  21.382   1.345  1.00 98.72           N  
ATOM   2961 HH11 ARG A 191      11.308  21.359   0.344  1.00 98.72           H  
ATOM   2962 HH12 ARG A 191      11.784  20.565   1.833  1.00 98.72           H  
ATOM   2963  NH2 ARG A 191      10.142  23.199   1.452  1.00 98.72           N  
ATOM   2964 HH21 ARG A 191      10.013  23.218   0.451  1.00 98.72           H  
ATOM   2965 HH22 ARG A 191       9.572  23.760   2.068  1.00 98.72           H  
ATOM   2966  CZ  ARG A 191      10.804  22.266   2.060  1.00 98.72           C  
ATOM   2967  N   GLY A 192      11.982  17.049   7.684  1.00 98.59           N  
ATOM   2968  H   GLY A 192      11.014  16.892   7.441  1.00 98.59           H  
ATOM   2969  CA  GLY A 192      12.617  16.046   8.544  1.00 98.59           C  
ATOM   2970  HA2 GLY A 192      13.680  15.970   8.313  1.00 98.59           H  
ATOM   2971  HA3 GLY A 192      12.503  16.323   9.592  1.00 98.59           H  
ATOM   2972  C   GLY A 192      11.956  14.689   8.321  1.00 98.59           C  
ATOM   2973  O   GLY A 192      10.769  14.652   8.009  1.00 98.59           O  
ATOM   2974  N   CYS A 193      12.712  13.598   8.419  1.00 98.42           N  
ATOM   2975  H   CYS A 193      13.663  13.675   8.751  1.00 98.42           H  
ATOM   2976  CA  CYS A 193      12.213  12.244   8.184  1.00 98.42           C  
ATOM   2977  HA  CYS A 193      11.168  12.177   8.487  1.00 98.42           H  
ATOM   2978  C   CYS A 193      13.023  11.249   9.018  1.00 98.42           C  
ATOM   2979  CB  CYS A 193      12.314  11.939   6.682  1.00 98.42           C  
ATOM   2980  HB2 CYS A 193      13.354  11.986   6.361  1.00 98.42           H  
ATOM   2981  HB3 CYS A 193      11.733  12.680   6.132  1.00 98.42           H  
ATOM   2982  O   CYS A 193      14.212  11.062   8.759  1.00 98.42           O  
ATOM   2983  SG  CYS A 193      11.652  10.289   6.317  1.00 98.42           S  
ATOM   2984  HG  CYS A 193      12.640   9.599   6.892  1.00 98.42           H  
ATOM   2985  N   ASP A 194      12.374  10.608   9.986  1.00 97.52           N  
ATOM   2986  H   ASP A 194      11.404  10.840  10.141  1.00 97.52           H  
ATOM   2987  CA  ASP A 194      12.992   9.704  10.952  1.00 97.52           C  
ATOM   2988  HA  ASP A 194      14.048   9.577  10.713  1.00 97.52           H  
ATOM   2989  C   ASP A 194      12.309   8.336  10.888  1.00 97.52           C  
ATOM   2990  CB  ASP A 194      12.918  10.310  12.359  1.00 97.52           C  
ATOM   2991  HB2 ASP A 194      11.875  10.476  12.631  1.00 97.52           H  
ATOM   2992  HB3 ASP A 194      13.348   9.607  13.072  1.00 97.52           H  
ATOM   2993  O   ASP A 194      11.122   8.193  11.203  1.00 97.52           O  
ATOM   2994  CG  ASP A 194      13.686  11.629  12.429  1.00 97.52           C  
ATOM   2995  OD1 ASP A 194      14.935  11.595  12.487  1.00 97.52           O  
ATOM   2996  OD2 ASP A 194      13.032  12.693  12.372  1.00 97.52           O  
ATOM   2997  N   LYS A 195      13.062   7.314  10.469  1.00 94.82           N  
ATOM   2998  H   LYS A 195      14.035   7.491  10.261  1.00 94.82           H  
ATOM   2999  CA  LYS A 195      12.567   5.936  10.387  1.00 94.82           C  
ATOM   3000  HA  LYS A 195      11.639   5.936   9.815  1.00 94.82           H  
ATOM   3001  C   LYS A 195      12.256   5.401  11.784  1.00 94.82           C  
ATOM   3002  CB  LYS A 195      13.584   5.050   9.656  1.00 94.82           C  
ATOM   3003  HB2 LYS A 195      14.482   4.938  10.265  1.00 94.82           H  
ATOM   3004  HB3 LYS A 195      13.860   5.526   8.715  1.00 94.82           H  
ATOM   3005  O   LYS A 195      13.126   5.398  12.649  1.00 94.82           O  
ATOM   3006  CG  LYS A 195      12.982   3.669   9.363  1.00 94.82           C  
ATOM   3007  HG2 LYS A 195      12.050   3.797   8.812  1.00 94.82           H  
ATOM   3008  HG3 LYS A 195      12.769   3.150  10.297  1.00 94.82           H  
ATOM   3009  CD  LYS A 195      13.941   2.819   8.530  1.00 94.82           C  
ATOM   3010  HD2 LYS A 195      14.202   3.364   7.622  1.00 94.82           H  
ATOM   3011  HD3 LYS A 195      14.845   2.612   9.102  1.00 94.82           H  
ATOM   3012  CE  LYS A 195      13.248   1.511   8.146  1.00 94.82           C  
ATOM   3013  HE2 LYS A 195      13.002   0.948   9.046  1.00 94.82           H  
ATOM   3014  HE3 LYS A 195      12.315   1.762   7.642  1.00 94.82           H  
ATOM   3015  NZ  LYS A 195      14.103   0.714   7.243  1.00 94.82           N  
ATOM   3016  HZ1 LYS A 195      14.978   0.423   7.656  1.00 94.82           H  
ATOM   3017  HZ2 LYS A 195      14.372   1.255   6.433  1.00 94.82           H  
ATOM   3018  HZ3 LYS A 195      13.644  -0.084   6.828  1.00 94.82           H  
ATOM   3019  N   GLN A 196      11.028   4.929  11.971  1.00 91.57           N  
ATOM   3020  H   GLN A 196      10.399   4.933  11.180  1.00 91.57           H  
ATOM   3021  CA  GLN A 196      10.551   4.335  13.221  1.00 91.57           C  
ATOM   3022  HA  GLN A 196      11.182   4.663  14.047  1.00 91.57           H  
ATOM   3023  C   GLN A 196      10.630   2.803  13.173  1.00 91.57           C  
ATOM   3024  CB  GLN A 196       9.111   4.803  13.500  1.00 91.57           C  
ATOM   3025  HB2 GLN A 196       8.451   4.401  12.731  1.00 91.57           H  
ATOM   3026  HB3 GLN A 196       8.792   4.396  14.459  1.00 91.57           H  
ATOM   3027  O   GLN A 196      11.023   2.179  14.153  1.00 91.57           O  
ATOM   3028  CG  GLN A 196       8.936   6.331  13.529  1.00 91.57           C  
ATOM   3029  HG2 GLN A 196       7.897   6.565  13.764  1.00 91.57           H  
ATOM   3030  HG3 GLN A 196       9.145   6.737  12.539  1.00 91.57           H  
ATOM   3031  CD  GLN A 196       9.824   7.016  14.563  1.00 91.57           C  
ATOM   3032  NE2 GLN A 196      10.667   7.938  14.153  1.00 91.57           N  
ATOM   3033 HE21 GLN A 196      11.203   8.417  14.862  1.00 91.57           H  
ATOM   3034 HE22 GLN A 196      10.741   8.170  13.173  1.00 91.57           H  
ATOM   3035  OE1 GLN A 196       9.773   6.730  15.748  1.00 91.57           O  
ATOM   3036  N   ASP A 197      10.291   2.207  12.025  1.00 88.98           N  
ATOM   3037  H   ASP A 197      10.021   2.787  11.244  1.00 88.98           H  
ATOM   3038  CA  ASP A 197      10.377   0.764  11.760  1.00 88.98           C  
ATOM   3039  HA  ASP A 197      11.294   0.376  12.205  1.00 88.98           H  
ATOM   3040  C   ASP A 197      10.422   0.511  10.236  1.00 88.98           C  
ATOM   3041  CB  ASP A 197       9.175   0.043  12.408  1.00 88.98           C  
ATOM   3042  HB2 ASP A 197       8.361   0.010  11.683  1.00 88.98           H  
ATOM   3043  HB3 ASP A 197       8.836   0.603  13.280  1.00 88.98           H  
ATOM   3044  O   ASP A 197      10.444   1.452   9.434  1.00 88.98           O  
ATOM   3045  CG  ASP A 197       9.480  -1.392  12.857  1.00 88.98           C  
ATOM   3046  OD1 ASP A 197      10.378  -2.017  12.243  1.00 88.98           O  
ATOM   3047  OD2 ASP A 197       8.801  -1.863  13.796  1.00 88.98           O  
ATOM   3048  N   VAL A 198      10.424  -0.749   9.798  1.00 89.75           N  
ATOM   3049  H   VAL A 198      10.400  -1.475  10.501  1.00 89.75           H  
ATOM   3050  CA  VAL A 198      10.283  -1.134   8.385  1.00 89.75           C  
ATOM   3051  HA  VAL A 198      11.123  -0.717   7.829  1.00 89.75           H  
ATOM   3052  C   VAL A 198       8.988  -0.555   7.808  1.00 89.75           C  
ATOM   3053  CB  VAL A 198      10.322  -2.664   8.208  1.00 89.75           C  
ATOM   3054  HB  VAL A 198       9.522  -3.122   8.789  1.00 89.75           H  
ATOM   3055  O   VAL A 198       7.885  -0.877   8.245  1.00 89.75           O  
ATOM   3056  CG1 VAL A 198      10.148  -3.054   6.734  1.00 89.75           C  
ATOM   3057 HG11 VAL A 198       9.148  -2.798   6.384  1.00 89.75           H  
ATOM   3058 HG12 VAL A 198      10.275  -4.130   6.615  1.00 89.75           H  
ATOM   3059 HG13 VAL A 198      10.891  -2.551   6.115  1.00 89.75           H  
ATOM   3060  CG2 VAL A 198      11.666  -3.228   8.690  1.00 89.75           C  
ATOM   3061 HG21 VAL A 198      11.682  -4.307   8.538  1.00 89.75           H  
ATOM   3062 HG22 VAL A 198      12.487  -2.780   8.130  1.00 89.75           H  
ATOM   3063 HG23 VAL A 198      11.794  -3.034   9.755  1.00 89.75           H  
ATOM   3064  N   GLY A 199       9.133   0.332   6.821  1.00 92.11           N  
ATOM   3065  H   GLY A 199      10.068   0.553   6.508  1.00 92.11           H  
ATOM   3066  CA  GLY A 199       8.008   1.010   6.182  1.00 92.11           C  
ATOM   3067  HA2 GLY A 199       8.362   1.503   5.276  1.00 92.11           H  
ATOM   3068  HA3 GLY A 199       7.265   0.267   5.894  1.00 92.11           H  
ATOM   3069  C   GLY A 199       7.300   2.063   7.041  1.00 92.11           C  
ATOM   3070  O   GLY A 199       6.279   2.564   6.585  1.00 92.11           O  
ATOM   3071  N   ILE A 200       7.801   2.431   8.230  1.00 92.65           N  
ATOM   3072  H   ILE A 200       8.661   2.005   8.547  1.00 92.65           H  
ATOM   3073  CA  ILE A 200       7.184   3.451   9.100  1.00 92.65           C  
ATOM   3074  HA  ILE A 200       6.296   3.841   8.603  1.00 92.65           H  
ATOM   3075  C   ILE A 200       8.143   4.608   9.358  1.00 92.65           C  
ATOM   3076  CB  ILE A 200       6.742   2.912  10.472  1.00 92.65           C  
ATOM   3077  HB  ILE A 200       7.640   2.802  11.079  1.00 92.65           H  
ATOM   3078  O   ILE A 200       9.275   4.402   9.801  1.00 92.65           O  
ATOM   3079  CG1 ILE A 200       6.063   1.539  10.417  1.00 92.65           C  
ATOM   3080 HG12 ILE A 200       6.692   0.830   9.879  1.00 92.65           H  
ATOM   3081 HG13 ILE A 200       5.096   1.619   9.919  1.00 92.65           H  
ATOM   3082  CG2 ILE A 200       5.809   3.937  11.159  1.00 92.65           C  
ATOM   3083 HG21 ILE A 200       6.315   4.893  11.295  1.00 92.65           H  
ATOM   3084 HG22 ILE A 200       4.917   4.096  10.553  1.00 92.65           H  
ATOM   3085 HG23 ILE A 200       5.511   3.598  12.152  1.00 92.65           H  
ATOM   3086  CD1 ILE A 200       5.897   1.018  11.843  1.00 92.65           C  
ATOM   3087 HD11 ILE A 200       5.995  -0.067  11.850  1.00 92.65           H  
ATOM   3088 HD12 ILE A 200       4.940   1.356  12.241  1.00 92.65           H  
ATOM   3089 HD13 ILE A 200       6.678   1.404  12.499  1.00 92.65           H  
ATOM   3090  N   TYR A 201       7.659   5.831   9.169  1.00 94.82           N  
ATOM   3091  H   TYR A 201       6.708   5.928   8.842  1.00 94.82           H  
ATOM   3092  CA  TYR A 201       8.437   7.052   9.341  1.00 94.82           C  
ATOM   3093  HA  TYR A 201       9.326   6.835   9.932  1.00 94.82           H  
ATOM   3094  C   TYR A 201       7.632   8.113  10.088  1.00 94.82           C  
ATOM   3095  CB  TYR A 201       8.901   7.567   7.970  1.00 94.82           C  
ATOM   3096  HB2 TYR A 201       8.026   7.820   7.371  1.00 94.82           H  
ATOM   3097  HB3 TYR A 201       9.472   8.483   8.116  1.00 94.82           H  
ATOM   3098  O   TYR A 201       6.424   8.252   9.892  1.00 94.82           O  
ATOM   3099  CG  TYR A 201       9.750   6.569   7.202  1.00 94.82           C  
ATOM   3100  CD1 TYR A 201      11.155   6.677   7.210  1.00 94.82           C  
ATOM   3101  HD1 TYR A 201      11.630   7.490   7.739  1.00 94.82           H  
ATOM   3102  CD2 TYR A 201       9.129   5.518   6.497  1.00 94.82           C  
ATOM   3103  HD2 TYR A 201       8.051   5.446   6.485  1.00 94.82           H  
ATOM   3104  CE1 TYR A 201      11.935   5.718   6.536  1.00 94.82           C  
ATOM   3105  HE1 TYR A 201      13.013   5.788   6.519  1.00 94.82           H  
ATOM   3106  CE2 TYR A 201       9.903   4.544   5.845  1.00 94.82           C  
ATOM   3107  HE2 TYR A 201       9.428   3.727   5.323  1.00 94.82           H  
ATOM   3108  OH  TYR A 201      12.052   3.715   5.237  1.00 94.82           O  
ATOM   3109  HH  TYR A 201      11.532   3.094   4.722  1.00 94.82           H  
ATOM   3110  CZ  TYR A 201      11.306   4.644   5.874  1.00 94.82           C  
ATOM   3111  N   ALA A 202       8.323   8.888  10.916  1.00 97.03           N  
ATOM   3112  H   ALA A 202       9.315   8.721  11.007  1.00 97.03           H  
ATOM   3113  CA  ALA A 202       7.845  10.173  11.400  1.00 97.03           C  
ATOM   3114  HA  ALA A 202       6.757  10.198  11.361  1.00 97.03           H  
ATOM   3115  C   ALA A 202       8.406  11.266  10.477  1.00 97.03           C  
ATOM   3116  CB  ALA A 202       8.267  10.334  12.863  1.00 97.03           C  
ATOM   3117  HB1 ALA A 202       7.891   9.500  13.456  1.00 97.03           H  
ATOM   3118  HB2 ALA A 202       7.852  11.259  13.265  1.00 97.03           H  
ATOM   3119  HB3 ALA A 202       9.353  10.377  12.942  1.00 97.03           H  
ATOM   3120  O   ALA A 202       9.584  11.210  10.112  1.00 97.03           O  
ATOM   3121  N   ILE A 203       7.583  12.229  10.054  1.00 98.08           N  
ATOM   3122  H   ILE A 203       6.625  12.215  10.374  1.00 98.08           H  
ATOM   3123  CA  ILE A 203       8.011  13.322   9.168  1.00 98.08           C  
ATOM   3124  HA  ILE A 203       9.099  13.296   9.121  1.00 98.08           H  
ATOM   3125  C   ILE A 203       7.655  14.697   9.722  1.00 98.08           C  
ATOM   3126  CB  ILE A 203       7.504  13.170   7.715  1.00 98.08           C  
ATOM   3127  HB  ILE A 203       7.979  13.965   7.140  1.00 98.08           H  
ATOM   3128  O   ILE A 203       6.605  14.893  10.326  1.00 98.08           O  
ATOM   3129  CG1 ILE A 203       5.977  13.374   7.578  1.00 98.08           C  
ATOM   3130 HG12 ILE A 203       5.456  12.548   8.063  1.00 98.08           H  
ATOM   3131 HG13 ILE A 203       5.673  14.290   8.084  1.00 98.08           H  
ATOM   3132  CG2 ILE A 203       7.989  11.837   7.113  1.00 98.08           C  
ATOM   3133 HG21 ILE A 203       9.062  11.734   7.271  1.00 98.08           H  
ATOM   3134 HG22 ILE A 203       7.485  10.998   7.594  1.00 98.08           H  
ATOM   3135 HG23 ILE A 203       7.800  11.805   6.040  1.00 98.08           H  
ATOM   3136  CD1 ILE A 203       5.512  13.523   6.125  1.00 98.08           C  
ATOM   3137 HD11 ILE A 203       5.792  12.650   5.536  1.00 98.08           H  
ATOM   3138 HD12 ILE A 203       4.428  13.639   6.100  1.00 98.08           H  
ATOM   3139 HD13 ILE A 203       5.969  14.409   5.685  1.00 98.08           H  
ATOM   3140  N   ARG A 204       8.496  15.685   9.414  1.00 98.75           N  
ATOM   3141  H   ARG A 204       9.323  15.427   8.895  1.00 98.75           H  
ATOM   3142  CA  ARG A 204       8.265  17.103   9.712  1.00 98.75           C  
ATOM   3143  HA  ARG A 204       7.391  17.192  10.357  1.00 98.75           H  
ATOM   3144  C   ARG A 204       7.960  17.864   8.433  1.00 98.75           C  
ATOM   3145  CB  ARG A 204       9.467  17.678  10.477  1.00 98.75           C  
ATOM   3146  HB2 ARG A 204       9.444  18.767  10.443  1.00 98.75           H  
ATOM   3147  HB3 ARG A 204      10.395  17.328  10.025  1.00 98.75           H  
ATOM   3148  O   ARG A 204       8.777  17.869   7.510  1.00 98.75           O  
ATOM   3149  CG  ARG A 204       9.388  17.231  11.940  1.00 98.75           C  
ATOM   3150  HG2 ARG A 204       8.588  17.789  12.426  1.00 98.75           H  
ATOM   3151  HG3 ARG A 204       9.121  16.174  11.969  1.00 98.75           H  
ATOM   3152  CD  ARG A 204      10.682  17.453  12.733  1.00 98.75           C  
ATOM   3153  HD2 ARG A 204      11.134  18.398  12.432  1.00 98.75           H  
ATOM   3154  HD3 ARG A 204      10.407  17.525  13.785  1.00 98.75           H  
ATOM   3155  NE  ARG A 204      11.612  16.314  12.599  1.00 98.75           N  
ATOM   3156  HE  ARG A 204      11.197  15.433  12.867  1.00 98.75           H  
ATOM   3157  NH1 ARG A 204      13.564  17.463  12.246  1.00 98.75           N  
ATOM   3158 HH11 ARG A 204      13.033  18.318  12.329  1.00 98.75           H  
ATOM   3159 HH12 ARG A 204      14.566  17.444  12.123  1.00 98.75           H  
ATOM   3160  NH2 ARG A 204      13.626  15.261  12.356  1.00 98.75           N  
ATOM   3161 HH21 ARG A 204      13.176  14.364  12.473  1.00 98.75           H  
ATOM   3162 HH22 ARG A 204      14.633  15.230  12.281  1.00 98.75           H  
ATOM   3163  CZ  ARG A 204      12.917  16.341  12.408  1.00 98.75           C  
ATOM   3164  N   VAL A 205       6.800  18.517   8.406  1.00 98.46           N  
ATOM   3165  H   VAL A 205       6.192  18.421   9.207  1.00 98.46           H  
ATOM   3166  CA  VAL A 205       6.324  19.358   7.295  1.00 98.46           C  
ATOM   3167  HA  VAL A 205       7.163  19.595   6.641  1.00 98.46           H  
ATOM   3168  C   VAL A 205       5.783  20.675   7.873  1.00 98.46           C  
ATOM   3169  CB  VAL A 205       5.268  18.632   6.428  1.00 98.46           C  
ATOM   3170  HB  VAL A 205       4.320  18.565   6.961  1.00 98.46           H  
ATOM   3171  O   VAL A 205       4.568  20.840   7.981  1.00 98.46           O  
ATOM   3172  CG1 VAL A 205       5.072  19.417   5.126  1.00 98.46           C  
ATOM   3173 HG11 VAL A 205       4.382  18.891   4.466  1.00 98.46           H  
ATOM   3174 HG12 VAL A 205       4.666  20.407   5.336  1.00 98.46           H  
ATOM   3175 HG13 VAL A 205       6.026  19.536   4.612  1.00 98.46           H  
ATOM   3176  CG2 VAL A 205       5.674  17.201   6.053  1.00 98.46           C  
ATOM   3177 HG21 VAL A 205       5.758  16.587   6.949  1.00 98.46           H  
ATOM   3178 HG22 VAL A 205       4.907  16.757   5.418  1.00 98.46           H  
ATOM   3179 HG23 VAL A 205       6.626  17.211   5.521  1.00 98.46           H  
ATOM   3180  N   PRO A 206       6.656  21.598   8.323  1.00 98.44           N  
ATOM   3181  CA  PRO A 206       6.219  22.825   8.988  1.00 98.44           C  
ATOM   3182  HA  PRO A 206       5.668  22.570   9.894  1.00 98.44           H  
ATOM   3183  C   PRO A 206       5.289  23.667   8.105  1.00 98.44           C  
ATOM   3184  CB  PRO A 206       7.499  23.568   9.384  1.00 98.44           C  
ATOM   3185  HB2 PRO A 206       7.758  23.313  10.411  1.00 98.44           H  
ATOM   3186  HB3 PRO A 206       7.395  24.648   9.282  1.00 98.44           H  
ATOM   3187  O   PRO A 206       4.291  24.171   8.607  1.00 98.44           O  
ATOM   3188  CG  PRO A 206       8.564  23.012   8.440  1.00 98.44           C  
ATOM   3189  HG2 PRO A 206       9.557  23.042   8.888  1.00 98.44           H  
ATOM   3190  HG3 PRO A 206       8.553  23.580   7.509  1.00 98.44           H  
ATOM   3191  CD  PRO A 206       8.102  21.578   8.184  1.00 98.44           C  
ATOM   3192  HD2 PRO A 206       8.398  21.270   7.181  1.00 98.44           H  
ATOM   3193  HD3 PRO A 206       8.531  20.910   8.932  1.00 98.44           H  
ATOM   3194  N   GLU A 207       5.515  23.709   6.788  1.00 97.85           N  
ATOM   3195  H   GLU A 207       6.359  23.294   6.420  1.00 97.85           H  
ATOM   3196  CA  GLU A 207       4.660  24.449   5.850  1.00 97.85           C  
ATOM   3197  HA  GLU A 207       4.615  25.490   6.168  1.00 97.85           H  
ATOM   3198  C   GLU A 207       3.210  23.925   5.796  1.00 97.85           C  
ATOM   3199  CB  GLU A 207       5.274  24.394   4.440  1.00 97.85           C  
ATOM   3200  HB2 GLU A 207       5.288  23.364   4.084  1.00 97.85           H  
ATOM   3201  HB3 GLU A 207       4.621  24.961   3.777  1.00 97.85           H  
ATOM   3202  O   GLU A 207       2.286  24.695   5.536  1.00 97.85           O  
ATOM   3203  CG  GLU A 207       6.685  24.997   4.331  1.00 97.85           C  
ATOM   3204  HG2 GLU A 207       6.743  25.522   3.378  1.00 97.85           H  
ATOM   3205  HG3 GLU A 207       6.835  25.739   5.116  1.00 97.85           H  
ATOM   3206  CD  GLU A 207       7.817  23.957   4.375  1.00 97.85           C  
ATOM   3207  OE1 GLU A 207       8.784  24.117   3.588  1.00 97.85           O  
ATOM   3208  OE2 GLU A 207       7.746  22.980   5.154  1.00 97.85           O  
ATOM   3209  N   LEU A 208       2.984  22.630   6.069  1.00 97.94           N  
ATOM   3210  H   LEU A 208       3.769  22.072   6.375  1.00 97.94           H  
ATOM   3211  CA  LEU A 208       1.634  22.070   6.202  1.00 97.94           C  
ATOM   3212  HA  LEU A 208       1.027  22.416   5.365  1.00 97.94           H  
ATOM   3213  C   LEU A 208       0.973  22.567   7.493  1.00 97.94           C  
ATOM   3214  CB  LEU A 208       1.695  20.528   6.180  1.00 97.94           C  
ATOM   3215  HB2 LEU A 208       2.086  20.199   5.217  1.00 97.94           H  
ATOM   3216  HB3 LEU A 208       2.388  20.203   6.956  1.00 97.94           H  
ATOM   3217  O   LEU A 208      -0.191  22.960   7.472  1.00 97.94           O  
ATOM   3218  CG  LEU A 208       0.343  19.832   6.448  1.00 97.94           C  
ATOM   3219  HG  LEU A 208      -0.124  20.246   7.341  1.00 97.94           H  
ATOM   3220  CD1 LEU A 208      -0.623  19.986   5.274  1.00 97.94           C  
ATOM   3221 HD11 LEU A 208      -1.550  19.461   5.504  1.00 97.94           H  
ATOM   3222 HD12 LEU A 208      -0.840  21.042   5.117  1.00 97.94           H  
ATOM   3223 HD13 LEU A 208      -0.183  19.561   4.372  1.00 97.94           H  
ATOM   3224  CD2 LEU A 208       0.557  18.344   6.717  1.00 97.94           C  
ATOM   3225 HD21 LEU A 208      -0.401  17.863   6.912  1.00 97.94           H  
ATOM   3226 HD22 LEU A 208       1.039  17.861   5.868  1.00 97.94           H  
ATOM   3227 HD23 LEU A 208       1.188  18.229   7.598  1.00 97.94           H  
ATOM   3228  N   LEU A 209       1.706  22.531   8.610  1.00 97.62           N  
ATOM   3229  H   LEU A 209       2.678  22.267   8.533  1.00 97.62           H  
ATOM   3230  CA  LEU A 209       1.192  22.929   9.922  1.00 97.62           C  
ATOM   3231  HA  LEU A 209       0.255  22.403  10.106  1.00 97.62           H  
ATOM   3232  C   LEU A 209       0.866  24.429   9.954  1.00 97.62           C  
ATOM   3233  CB  LEU A 209       2.202  22.547  11.020  1.00 97.62           C  
ATOM   3234  HB2 LEU A 209       1.798  22.868  11.980  1.00 97.62           H  
ATOM   3235  HB3 LEU A 209       3.124  23.102  10.849  1.00 97.62           H  
ATOM   3236  O   LEU A 209      -0.194  24.806  10.448  1.00 97.62           O  
ATOM   3237  CG  LEU A 209       2.543  21.046  11.111  1.00 97.62           C  
ATOM   3238  HG  LEU A 209       2.977  20.713  10.168  1.00 97.62           H  
ATOM   3239  CD1 LEU A 209       3.579  20.832  12.212  1.00 97.62           C  
ATOM   3240 HD11 LEU A 209       4.472  21.423  12.006  1.00 97.62           H  
ATOM   3241 HD12 LEU A 209       3.169  21.121  13.180  1.00 97.62           H  
ATOM   3242 HD13 LEU A 209       3.860  19.780  12.252  1.00 97.62           H  
ATOM   3243  CD2 LEU A 209       1.326  20.171  11.424  1.00 97.62           C  
ATOM   3244 HD21 LEU A 209       0.862  20.503  12.353  1.00 97.62           H  
ATOM   3245 HD22 LEU A 209       0.606  20.222  10.608  1.00 97.62           H  
ATOM   3246 HD23 LEU A 209       1.649  19.136  11.540  1.00 97.62           H  
ATOM   3247  N   GLU A 210       1.720  25.262   9.353  1.00 97.51           N  
ATOM   3248  H   GLU A 210       2.585  24.881   8.997  1.00 97.51           H  
ATOM   3249  CA  GLU A 210       1.469  26.689   9.123  1.00 97.51           C  
ATOM   3250  HA  GLU A 210       1.342  27.194  10.080  1.00 97.51           H  
ATOM   3251  C   GLU A 210       0.163  26.881   8.334  1.00 97.51           C  
ATOM   3252  CB  GLU A 210       2.676  27.318   8.396  1.00 97.51           C  
ATOM   3253  HB2 GLU A 210       2.934  26.694   7.540  1.00 97.51           H  
ATOM   3254  HB3 GLU A 210       2.396  28.307   8.033  1.00 97.51           H  
ATOM   3255  O   GLU A 210      -0.784  27.481   8.850  1.00 97.51           O  
ATOM   3256  CG  GLU A 210       3.900  27.466   9.324  1.00 97.51           C  
ATOM   3257  HG2 GLU A 210       4.068  26.525   9.848  1.00 97.51           H  
ATOM   3258  HG3 GLU A 210       3.664  28.216  10.079  1.00 97.51           H  
ATOM   3259  CD  GLU A 210       5.207  27.866   8.609  1.00 97.51           C  
ATOM   3260  OE1 GLU A 210       6.237  27.962   9.320  1.00 97.51           O  
ATOM   3261  OE2 GLU A 210       5.199  28.066   7.373  1.00 97.51           O  
ATOM   3262  N   ALA A 211       0.045  26.258   7.154  1.00 96.65           N  
ATOM   3263  H   ALA A 211       0.846  25.758   6.796  1.00 96.65           H  
ATOM   3264  CA  ALA A 211      -1.138  26.351   6.295  1.00 96.65           C  
ATOM   3265  HA  ALA A 211      -1.311  27.404   6.071  1.00 96.65           H  
ATOM   3266  C   ALA A 211      -2.434  25.805   6.928  1.00 96.65           C  
ATOM   3267  CB  ALA A 211      -0.828  25.620   4.983  1.00 96.65           C  
ATOM   3268  HB1 ALA A 211       0.055  26.062   4.522  1.00 96.65           H  
ATOM   3269  HB2 ALA A 211      -0.636  24.565   5.181  1.00 96.65           H  
ATOM   3270  HB3 ALA A 211      -1.673  25.715   4.302  1.00 96.65           H  
ATOM   3271  O   ALA A 211      -3.527  26.179   6.508  1.00 96.65           O  
ATOM   3272  N   MET A 212      -2.352  24.924   7.931  1.00 96.45           N  
ATOM   3273  H   MET A 212      -1.433  24.595   8.190  1.00 96.45           H  
ATOM   3274  CA  MET A 212      -3.512  24.470   8.710  1.00 96.45           C  
ATOM   3275  HA  MET A 212      -4.344  24.286   8.030  1.00 96.45           H  
ATOM   3276  C   MET A 212      -4.002  25.508   9.730  1.00 96.45           C  
ATOM   3277  CB  MET A 212      -3.176  23.157   9.432  1.00 96.45           C  
ATOM   3278  HB2 MET A 212      -2.214  23.246   9.936  1.00 96.45           H  
ATOM   3279  HB3 MET A 212      -3.939  22.966  10.186  1.00 96.45           H  
ATOM   3280  O   MET A 212      -5.151  25.413  10.170  1.00 96.45           O  
ATOM   3281  CG  MET A 212      -3.144  21.965   8.474  1.00 96.45           C  
ATOM   3282  HG2 MET A 212      -2.466  22.185   7.650  1.00 96.45           H  
ATOM   3283  HG3 MET A 212      -4.140  21.834   8.051  1.00 96.45           H  
ATOM   3284  SD  MET A 212      -2.619  20.405   9.237  1.00 96.45           S  
ATOM   3285  CE  MET A 212      -4.039  20.061  10.307  1.00 96.45           C  
ATOM   3286  HE1 MET A 212      -4.937  19.955   9.698  1.00 96.45           H  
ATOM   3287  HE2 MET A 212      -3.864  19.136  10.855  1.00 96.45           H  
ATOM   3288  HE3 MET A 212      -4.167  20.873  11.022  1.00 96.45           H  
ATOM   3289  N   THR A 213      -3.156  26.465  10.121  1.00 92.25           N  
ATOM   3290  H   THR A 213      -2.242  26.485   9.691  1.00 92.25           H  
ATOM   3291  CA  THR A 213      -3.438  27.466  11.168  1.00 92.25           C  
ATOM   3292  HA  THR A 213      -4.320  27.139  11.719  1.00 92.25           H  
ATOM   3293  C   THR A 213      -3.799  28.861  10.650  1.00 92.25           C  
ATOM   3294  CB  THR A 213      -2.298  27.557  12.196  1.00 92.25           C  
ATOM   3295  HB  THR A 213      -2.556  28.330  12.920  1.00 92.25           H  
ATOM   3296  O   THR A 213      -4.414  29.613  11.405  1.00 92.25           O  
ATOM   3297  CG2 THR A 213      -2.121  26.251  12.973  1.00 92.25           C  
ATOM   3298 HG21 THR A 213      -1.889  25.433  12.292  1.00 92.25           H  
ATOM   3299 HG22 THR A 213      -3.037  26.021  13.518  1.00 92.25           H  
ATOM   3300 HG23 THR A 213      -1.299  26.364  13.680  1.00 92.25           H  
ATOM   3301  OG1 THR A 213      -1.052  27.898  11.632  1.00 92.25           O  
ATOM   3302  HG1 THR A 213      -1.049  27.698  10.693  1.00 92.25           H  
ATOM   3303  N   GLU A 214      -3.487  29.178   9.386  1.00 85.74           N  
ATOM   3304  H   GLU A 214      -2.932  28.520   8.857  1.00 85.74           H  
ATOM   3305  CA  GLU A 214      -3.930  30.391   8.663  1.00 85.74           C  
ATOM   3306  HA  GLU A 214      -3.824  31.261   9.311  1.00 85.74           H  
ATOM   3307  C   GLU A 214      -5.413  30.334   8.259  1.00 85.74           C  
ATOM   3308  CB  GLU A 214      -3.064  30.600   7.400  1.00 85.74           C  
ATOM   3309  HB2 GLU A 214      -3.479  31.445   6.851  1.00 85.74           H  
ATOM   3310  HB3 GLU A 214      -3.147  29.715   6.770  1.00 85.74           H  
ATOM   3311  O   GLU A 214      -6.259  31.034   8.855  1.00 85.74           O  
ATOM   3312  CG  GLU A 214      -1.571  30.885   7.644  1.00 85.74           C  
ATOM   3313  HG2 GLU A 214      -1.496  31.720   8.341  1.00 85.74           H  
ATOM   3314  HG3 GLU A 214      -1.111  30.015   8.114  1.00 85.74           H  
ATOM   3315  CD  GLU A 214      -0.802  31.233   6.346  1.00 85.74           C  
ATOM   3316  OE1 GLU A 214       0.281  31.853   6.464  1.00 85.74           O  
ATOM   3317  OE2 GLU A 214      -1.300  30.935   5.230  1.00 85.74           O  
ATOM   3318  OXT GLU A 214      -5.768  29.530   7.371  1.00 85.74           O  
TER    3319      GLU A 214                                                       
ATOM   3319  N   ILE B   1      -1.261 -11.657  13.758  1.00 28.12           N  
ATOM   3320  H   ILE B   1      -1.579 -12.613  13.823  1.00 28.12           H  
ATOM   3321  H2  ILE B   1      -1.354 -11.155  14.629  1.00 28.12           H  
ATOM   3322  H3  ILE B   1      -1.858 -11.201  13.083  1.00 28.12           H  
ATOM   3323  CA  ILE B   1       0.130 -11.566  13.260  1.00 28.12           C  
ATOM   3324  HA  ILE B   1       0.782 -12.087  13.961  1.00 28.12           H  
ATOM   3325  C   ILE B   1       0.544 -10.088  13.356  1.00 28.12           C  
ATOM   3326  CB  ILE B   1       0.246 -12.318  11.894  1.00 28.12           C  
ATOM   3327  HB  ILE B   1      -0.600 -12.028  11.271  1.00 28.12           H  
ATOM   3328  O   ILE B   1      -0.028  -9.354  14.172  1.00 28.12           O  
ATOM   3329  CG1 ILE B   1       0.111 -13.839  12.162  1.00 28.12           C  
ATOM   3330 HG12 ILE B   1      -0.284 -14.027  13.161  1.00 28.12           H  
ATOM   3331 HG13 ILE B   1       1.089 -14.318  12.113  1.00 28.12           H  
ATOM   3332  CG2 ILE B   1       1.469 -12.090  10.986  1.00 28.12           C  
ATOM   3333 HG21 ILE B   1       1.411 -11.111  10.509  1.00 28.12           H  
ATOM   3334 HG22 ILE B   1       2.399 -12.202  11.544  1.00 28.12           H  
ATOM   3335 HG23 ILE B   1       1.461 -12.817  10.175  1.00 28.12           H  
ATOM   3336  CD1 ILE B   1      -0.836 -14.522  11.168  1.00 28.12           C  
ATOM   3337 HD11 ILE B   1      -1.837 -14.098  11.250  1.00 28.12           H  
ATOM   3338 HD12 ILE B   1      -0.474 -14.382  10.150  1.00 28.12           H  
ATOM   3339 HD13 ILE B   1      -0.885 -15.590  11.382  1.00 28.12           H  
ATOM   3340  N   THR B   2       1.619  -9.722  12.670  1.00 32.58           N  
ATOM   3341  H   THR B   2       1.961 -10.388  11.993  1.00 32.58           H  
ATOM   3342  CA  THR B   2       2.582  -8.657  12.976  1.00 32.58           C  
ATOM   3343  HA  THR B   2       2.287  -8.139  13.888  1.00 32.58           H  
ATOM   3344  C   THR B   2       2.612  -7.630  11.842  1.00 32.58           C  
ATOM   3345  CB  THR B   2       3.978  -9.282  13.179  1.00 32.58           C  
ATOM   3346  HB  THR B   2       4.525  -9.265  12.237  1.00 32.58           H  
ATOM   3347  O   THR B   2       1.635  -7.540  11.099  1.00 32.58           O  
ATOM   3348  CG2 THR B   2       4.793  -8.560  14.249  1.00 32.58           C  
ATOM   3349 HG21 THR B   2       4.944  -7.514  13.982  1.00 32.58           H  
ATOM   3350 HG22 THR B   2       5.773  -9.027  14.347  1.00 32.58           H  
ATOM   3351 HG23 THR B   2       4.274  -8.605  15.207  1.00 32.58           H  
ATOM   3352  OG1 THR B   2       3.897 -10.632  13.595  1.00 32.58           O  
ATOM   3353  HG1 THR B   2       4.800 -10.936  13.704  1.00 32.58           H  
ATOM   3354  N   THR B   3       3.660  -6.797  11.735  1.00 32.62           N  
ATOM   3355  H   THR B   3       4.490  -6.943  12.291  1.00 32.62           H  
ATOM   3356  CA  THR B   3       3.357  -5.408  11.415  1.00 32.62           C  
ATOM   3357  HA  THR B   3       2.602  -5.435  10.630  1.00 32.62           H  
ATOM   3358  C   THR B   3       4.379  -4.432  10.871  1.00 32.62           C  
ATOM   3359  CB  THR B   3       2.894  -4.760  12.717  1.00 32.62           C  
ATOM   3360  HB  THR B   3       3.244  -3.729  12.786  1.00 32.62           H  
ATOM   3361  O   THR B   3       5.555  -4.586  11.132  1.00 32.62           O  
ATOM   3362  CG2 THR B   3       1.427  -4.721  12.573  1.00 32.62           C  
ATOM   3363 HG21 THR B   3       1.011  -5.257  11.719  1.00 32.62           H  
ATOM   3364 HG22 THR B   3       1.329  -3.652  12.385  1.00 32.62           H  
ATOM   3365 HG23 THR B   3       0.931  -5.118  13.458  1.00 32.62           H  
ATOM   3366  OG1 THR B   3       3.209  -5.350  13.958  1.00 32.62           O  
ATOM   3367  HG1 THR B   3       4.067  -4.998  14.207  1.00 32.62           H  
ATOM   3368  N   PRO B   4       3.882  -3.323  10.293  1.00 35.72           N  
ATOM   3369  CA  PRO B   4       4.424  -1.982  10.467  1.00 35.72           C  
ATOM   3370  HA  PRO B   4       5.511  -2.015  10.533  1.00 35.72           H  
ATOM   3371  C   PRO B   4       3.876  -1.346  11.778  1.00 35.72           C  
ATOM   3372  CB  PRO B   4       4.032  -1.289   9.164  1.00 35.72           C  
ATOM   3373  HB2 PRO B   4       4.037  -0.203   9.247  1.00 35.72           H  
ATOM   3374  HB3 PRO B   4       4.717  -1.598   8.375  1.00 35.72           H  
ATOM   3375  O   PRO B   4       4.255  -1.772  12.865  1.00 35.72           O  
ATOM   3376  CG  PRO B   4       2.639  -1.865   8.883  1.00 35.72           C  
ATOM   3377  HG2 PRO B   4       1.868  -1.294   9.400  1.00 35.72           H  
ATOM   3378  HG3 PRO B   4       2.435  -1.905   7.813  1.00 35.72           H  
ATOM   3379  CD  PRO B   4       2.682  -3.263   9.474  1.00 35.72           C  
ATOM   3380  HD2 PRO B   4       1.786  -3.448  10.067  1.00 35.72           H  
ATOM   3381  HD3 PRO B   4       2.732  -3.995   8.669  1.00 35.72           H  
ATOM   3382  N   LYS B   5       2.964  -0.357  11.750  1.00 42.61           N  
ATOM   3383  H   LYS B   5       2.734   0.014  10.839  1.00 42.61           H  
ATOM   3384  CA  LYS B   5       2.506   0.435  12.932  1.00 42.61           C  
ATOM   3385  HA  LYS B   5       3.384   0.755  13.492  1.00 42.61           H  
ATOM   3386  C   LYS B   5       1.620  -0.314  13.964  1.00 42.61           C  
ATOM   3387  CB  LYS B   5       1.791   1.688  12.389  1.00 42.61           C  
ATOM   3388  HB2 LYS B   5       2.158   1.937  11.393  1.00 42.61           H  
ATOM   3389  HB3 LYS B   5       0.753   1.362  12.311  1.00 42.61           H  
ATOM   3390  O   LYS B   5       0.808   0.301  14.640  1.00 42.61           O  
ATOM   3391  CG  LYS B   5       1.769   2.981  13.223  1.00 42.61           C  
ATOM   3392  HG2 LYS B   5       1.545   2.737  14.262  1.00 42.61           H  
ATOM   3393  HG3 LYS B   5       2.742   3.470  13.180  1.00 42.61           H  
ATOM   3394  CD  LYS B   5       0.679   3.929  12.664  1.00 42.61           C  
ATOM   3395  HD2 LYS B   5       1.060   4.483  11.806  1.00 42.61           H  
ATOM   3396  HD3 LYS B   5      -0.167   3.334  12.321  1.00 42.61           H  
ATOM   3397  CE  LYS B   5       0.149   4.898  13.726  1.00 42.61           C  
ATOM   3398  HE2 LYS B   5       0.204   4.392  14.691  1.00 42.61           H  
ATOM   3399  HE3 LYS B   5       0.789   5.779  13.771  1.00 42.61           H  
ATOM   3400  NZ  LYS B   5      -1.261   5.298  13.475  1.00 42.61           N  
ATOM   3401  HZ1 LYS B   5      -1.718   5.592  14.326  1.00 42.61           H  
ATOM   3402  HZ2 LYS B   5      -1.300   6.071  12.825  1.00 42.61           H  
ATOM   3403  HZ3 LYS B   5      -1.833   4.541  13.127  1.00 42.61           H  
ATOM   3404  N   ILE B   6       1.728  -1.641  14.074  1.00 44.17           N  
ATOM   3405  H   ILE B   6       2.554  -2.032  13.643  1.00 44.17           H  
ATOM   3406  CA  ILE B   6       0.738  -2.564  14.679  1.00 44.17           C  
ATOM   3407  HA  ILE B   6       1.180  -3.560  14.642  1.00 44.17           H  
ATOM   3408  C   ILE B   6      -0.611  -2.535  13.899  1.00 44.17           C  
ATOM   3409  CB  ILE B   6       0.567  -2.361  16.213  1.00 44.17           C  
ATOM   3410  HB  ILE B   6      -0.043  -1.478  16.403  1.00 44.17           H  
ATOM   3411  O   ILE B   6      -1.456  -1.810  14.336  1.00 44.17           O  
ATOM   3412  CG1 ILE B   6       1.917  -2.168  16.946  1.00 44.17           C  
ATOM   3413 HG12 ILE B   6       2.577  -3.008  16.727  1.00 44.17           H  
ATOM   3414 HG13 ILE B   6       2.393  -1.259  16.577  1.00 44.17           H  
ATOM   3415  CG2 ILE B   6      -0.173  -3.597  16.772  1.00 44.17           C  
ATOM   3416 HG21 ILE B   6      -1.117  -3.745  16.247  1.00 44.17           H  
ATOM   3417 HG22 ILE B   6       0.445  -4.488  16.666  1.00 44.17           H  
ATOM   3418 HG23 ILE B   6      -0.416  -3.449  17.825  1.00 44.17           H  
ATOM   3419  CD1 ILE B   6       1.793  -2.018  18.469  1.00 44.17           C  
ATOM   3420 HD11 ILE B   6       1.528  -2.971  18.926  1.00 44.17           H  
ATOM   3421 HD12 ILE B   6       2.751  -1.697  18.879  1.00 44.17           H  
ATOM   3422 HD13 ILE B   6       1.036  -1.272  18.709  1.00 44.17           H  
ATOM   3423  N   ILE B   7      -0.912  -3.317  12.835  1.00 42.76           N  
ATOM   3424  H   ILE B   7      -0.493  -4.233  12.903  1.00 42.76           H  
ATOM   3425  CA  ILE B   7      -0.906  -2.885  11.394  1.00 42.76           C  
ATOM   3426  HA  ILE B   7       0.116  -2.828  11.020  1.00 42.76           H  
ATOM   3427  C   ILE B   7      -1.474  -1.503  11.216  1.00 42.76           C  
ATOM   3428  CB  ILE B   7      -1.692  -3.839  10.441  1.00 42.76           C  
ATOM   3429  HB  ILE B   7      -2.758  -3.716  10.631  1.00 42.76           H  
ATOM   3430  O   ILE B   7      -2.645  -1.351  11.409  1.00 42.76           O  
ATOM   3431  CG1 ILE B   7      -1.371  -5.341  10.591  1.00 42.76           C  
ATOM   3432 HG12 ILE B   7      -1.238  -5.587  11.644  1.00 42.76           H  
ATOM   3433 HG13 ILE B   7      -0.448  -5.581  10.064  1.00 42.76           H  
ATOM   3434  CG2 ILE B   7      -1.415  -3.441   8.976  1.00 42.76           C  
ATOM   3435 HG21 ILE B   7      -1.716  -2.411   8.787  1.00 42.76           H  
ATOM   3436 HG22 ILE B   7      -0.361  -3.560   8.723  1.00 42.76           H  
ATOM   3437 HG23 ILE B   7      -2.011  -4.047   8.294  1.00 42.76           H  
ATOM   3438  CD1 ILE B   7      -2.489  -6.241  10.049  1.00 42.76           C  
ATOM   3439 HD11 ILE B   7      -2.590  -6.122   8.970  1.00 42.76           H  
ATOM   3440 HD12 ILE B   7      -3.435  -5.998  10.532  1.00 42.76           H  
ATOM   3441 HD13 ILE B   7      -2.240  -7.281  10.260  1.00 42.76           H  
ATOM   3442  N   LEU B   8      -0.709  -0.474  10.887  1.00 41.47           N  
ATOM   3443  H   LEU B   8       0.256  -0.605  10.622  1.00 41.47           H  
ATOM   3444  CA  LEU B   8      -1.271   0.889  10.852  1.00 41.47           C  
ATOM   3445  HA  LEU B   8      -0.427   1.574  10.773  1.00 41.47           H  
ATOM   3446  C   LEU B   8      -2.027   1.363  12.149  1.00 41.47           C  
ATOM   3447  CB  LEU B   8      -2.029   1.129   9.535  1.00 41.47           C  
ATOM   3448  HB2 LEU B   8      -2.756   1.914   9.743  1.00 41.47           H  
ATOM   3449  HB3 LEU B   8      -2.516   0.212   9.201  1.00 41.47           H  
ATOM   3450  O   LEU B   8      -2.526   2.478  12.189  1.00 41.47           O  
ATOM   3451  CG  LEU B   8      -1.223   1.660   8.359  1.00 41.47           C  
ATOM   3452  HG  LEU B   8      -0.410   0.945   8.236  1.00 41.47           H  
ATOM   3453  CD1 LEU B   8      -2.013   1.684   7.057  1.00 41.47           C  
ATOM   3454 HD11 LEU B   8      -2.284   0.667   6.773  1.00 41.47           H  
ATOM   3455 HD12 LEU B   8      -1.430   2.124   6.248  1.00 41.47           H  
ATOM   3456 HD13 LEU B   8      -2.933   2.253   7.186  1.00 41.47           H  
ATOM   3457  CD2 LEU B   8      -0.691   3.078   8.614  1.00 41.47           C  
ATOM   3458 HD21 LEU B   8      -1.520   3.726   8.898  1.00 41.47           H  
ATOM   3459 HD22 LEU B   8       0.070   3.080   9.394  1.00 41.47           H  
ATOM   3460 HD23 LEU B   8      -0.254   3.480   7.700  1.00 41.47           H  
ATOM   3461  N   GLN B   9      -1.979   0.623  13.264  1.00 41.41           N  
ATOM   3462  H   GLN B   9      -1.605  -0.309  13.159  1.00 41.41           H  
ATOM   3463  CA  GLN B   9      -2.436   0.933  14.636  1.00 41.41           C  
ATOM   3464  HA  GLN B   9      -2.005   0.144  15.251  1.00 41.41           H  
ATOM   3465  C   GLN B   9      -3.939   0.806  15.004  1.00 41.41           C  
ATOM   3466  CB  GLN B   9      -1.720   2.196  15.171  1.00 41.41           C  
ATOM   3467  HB2 GLN B   9      -2.354   3.072  15.036  1.00 41.41           H  
ATOM   3468  HB3 GLN B   9      -0.805   2.352  14.600  1.00 41.41           H  
ATOM   3469  O   GLN B   9      -4.399   1.635  15.771  1.00 41.41           O  
ATOM   3470  CG  GLN B   9      -1.314   2.055  16.651  1.00 41.41           C  
ATOM   3471  HG2 GLN B   9      -2.209   2.026  17.272  1.00 41.41           H  
ATOM   3472  HG3 GLN B   9      -0.781   1.113  16.782  1.00 41.41           H  
ATOM   3473  CD  GLN B   9      -0.414   3.183  17.146  1.00 41.41           C  
ATOM   3474  NE2 GLN B   9       0.475   2.914  18.078  1.00 41.41           N  
ATOM   3475 HE21 GLN B   9       0.582   1.969  18.419  1.00 41.41           H  
ATOM   3476 HE22 GLN B   9       1.063   3.686  18.358  1.00 41.41           H  
ATOM   3477  OE1 GLN B   9      -0.470   4.325  16.721  1.00 41.41           O  
ATOM   3478  N   LYS B  10      -4.764  -0.190  14.610  1.00 37.25           N  
ATOM   3479  H   LYS B  10      -5.708  -0.015  14.924  1.00 37.25           H  
ATOM   3480  CA  LYS B  10      -4.548  -1.427  13.800  1.00 37.25           C  
ATOM   3481  HA  LYS B  10      -3.476  -1.525  13.626  1.00 37.25           H  
ATOM   3482  C   LYS B  10      -5.075  -1.316  12.364  1.00 37.25           C  
ATOM   3483  CB  LYS B  10      -5.016  -2.738  14.517  1.00 37.25           C  
ATOM   3484  HB2 LYS B  10      -5.393  -2.439  15.495  1.00 37.25           H  
ATOM   3485  HB3 LYS B  10      -5.878  -3.152  13.996  1.00 37.25           H  
ATOM   3486  O   LYS B  10      -5.112  -2.343  11.691  1.00 37.25           O  
ATOM   3487  CG  LYS B  10      -3.998  -3.893  14.784  1.00 37.25           C  
ATOM   3488  HG2 LYS B  10      -3.055  -3.455  15.112  1.00 37.25           H  
ATOM   3489  HG3 LYS B  10      -4.384  -4.438  15.646  1.00 37.25           H  
ATOM   3490  CD  LYS B  10      -3.720  -4.970  13.698  1.00 37.25           C  
ATOM   3491  HD2 LYS B  10      -3.401  -4.473  12.781  1.00 37.25           H  
ATOM   3492  HD3 LYS B  10      -4.652  -5.494  13.488  1.00 37.25           H  
ATOM   3493  CE  LYS B  10      -2.637  -5.981  14.176  1.00 37.25           C  
ATOM   3494  HE2 LYS B  10      -2.899  -6.283  15.190  1.00 37.25           H  
ATOM   3495  HE3 LYS B  10      -1.685  -5.454  14.233  1.00 37.25           H  
ATOM   3496  NZ  LYS B  10      -2.496  -7.209  13.333  1.00 37.25           N  
ATOM   3497  HZ1 LYS B  10      -3.345  -7.755  13.293  1.00 37.25           H  
ATOM   3498  HZ2 LYS B  10      -1.746  -7.821  13.622  1.00 37.25           H  
ATOM   3499  HZ3 LYS B  10      -2.284  -6.988  12.370  1.00 37.25           H  
ATOM   3500  N   GLU B  11      -5.405  -0.100  11.909  1.00 38.81           N  
ATOM   3501  H   GLU B  11      -5.427   0.620  12.617  1.00 38.81           H  
ATOM   3502  CA  GLU B  11      -5.217   0.362  10.511  1.00 38.81           C  
ATOM   3503  HA  GLU B  11      -4.221   0.037  10.211  1.00 38.81           H  
ATOM   3504  C   GLU B  11      -5.225   1.904  10.349  1.00 38.81           C  
ATOM   3505  CB  GLU B  11      -6.185  -0.296   9.505  1.00 38.81           C  
ATOM   3506  HB2 GLU B  11      -7.003  -0.755  10.061  1.00 38.81           H  
ATOM   3507  HB3 GLU B  11      -6.644   0.460   8.869  1.00 38.81           H  
ATOM   3508  O   GLU B  11      -4.916   2.390   9.276  1.00 38.81           O  
ATOM   3509  CG  GLU B  11      -5.555  -1.383   8.600  1.00 38.81           C  
ATOM   3510  HG2 GLU B  11      -5.064  -2.137   9.216  1.00 38.81           H  
ATOM   3511  HG3 GLU B  11      -6.392  -1.874   8.105  1.00 38.81           H  
ATOM   3512  CD  GLU B  11      -4.581  -0.916   7.502  1.00 38.81           C  
ATOM   3513  OE1 GLU B  11      -3.689  -1.721   7.144  1.00 38.81           O  
ATOM   3514  OE2 GLU B  11      -4.783   0.188   6.967  1.00 38.81           O  
ATOM   3515  N   TYR B  12      -5.525   2.695  11.389  1.00 33.95           N  
ATOM   3516  H   TYR B  12      -5.887   2.268  12.229  1.00 33.95           H  
ATOM   3517  CA  TYR B  12      -5.052   4.089  11.521  1.00 33.95           C  
ATOM   3518  HA  TYR B  12      -4.013   4.137  11.195  1.00 33.95           H  
ATOM   3519  C   TYR B  12      -5.081   4.498  13.006  1.00 33.95           C  
ATOM   3520  CB  TYR B  12      -5.858   5.068  10.634  1.00 33.95           C  
ATOM   3521  HB2 TYR B  12      -5.935   6.024  11.151  1.00 33.95           H  
ATOM   3522  HB3 TYR B  12      -6.874   4.694  10.502  1.00 33.95           H  
ATOM   3523  O   TYR B  12      -4.042   4.852  13.577  1.00 33.95           O  
ATOM   3524  CG  TYR B  12      -5.227   5.350   9.274  1.00 33.95           C  
ATOM   3525  CD1 TYR B  12      -4.050   6.114   9.209  1.00 33.95           C  
ATOM   3526  HD1 TYR B  12      -3.624   6.462  10.138  1.00 33.95           H  
ATOM   3527  CD2 TYR B  12      -5.760   4.814   8.086  1.00 33.95           C  
ATOM   3528  HD2 TYR B  12      -6.616   4.157   8.128  1.00 33.95           H  
ATOM   3529  CE1 TYR B  12      -3.446   6.407   7.968  1.00 33.95           C  
ATOM   3530  HE1 TYR B  12      -2.551   7.010   7.914  1.00 33.95           H  
ATOM   3531  CE2 TYR B  12      -5.107   5.027   6.856  1.00 33.95           C  
ATOM   3532  HE2 TYR B  12      -5.451   4.537   5.957  1.00 33.95           H  
ATOM   3533  OH  TYR B  12      -3.400   6.126   5.582  1.00 33.95           O  
ATOM   3534  HH  TYR B  12      -2.593   6.639   5.665  1.00 33.95           H  
ATOM   3535  CZ  TYR B  12      -3.981   5.866   6.782  1.00 33.95           C  
ATOM   3536  N   LEU B  13      -6.262   4.362  13.619  1.00 30.43           N  
ATOM   3537  H   LEU B  13      -7.011   3.981  13.059  1.00 30.43           H  
ATOM   3538  CA  LEU B  13      -6.549   4.373  15.064  1.00 30.43           C  
ATOM   3539  HA  LEU B  13      -5.620   4.444  15.630  1.00 30.43           H  
ATOM   3540  C   LEU B  13      -7.171   3.025  15.499  1.00 30.43           C  
ATOM   3541  CB  LEU B  13      -7.472   5.578  15.387  1.00 30.43           C  
ATOM   3542  HB2 LEU B  13      -7.927   5.405  16.362  1.00 30.43           H  
ATOM   3543  HB3 LEU B  13      -8.280   5.586  14.655  1.00 30.43           H  
ATOM   3544  O   LEU B  13      -7.453   2.195  14.597  1.00 30.43           O  
ATOM   3545  CG  LEU B  13      -6.811   6.967  15.413  1.00 30.43           C  
ATOM   3546  HG  LEU B  13      -6.239   7.129  14.499  1.00 30.43           H  
ATOM   3547  CD1 LEU B  13      -7.897   8.040  15.512  1.00 30.43           C  
ATOM   3548 HD11 LEU B  13      -8.520   7.862  16.389  1.00 30.43           H  
ATOM   3549 HD12 LEU B  13      -8.516   8.006  14.616  1.00 30.43           H  
ATOM   3550 HD13 LEU B  13      -7.443   9.028  15.578  1.00 30.43           H  
ATOM   3551  CD2 LEU B  13      -5.889   7.129  16.624  1.00 30.43           C  
ATOM   3552 HD21 LEU B  13      -6.446   6.945  17.543  1.00 30.43           H  
ATOM   3553 HD22 LEU B  13      -5.073   6.410  16.549  1.00 30.43           H  
ATOM   3554 HD23 LEU B  13      -5.469   8.135  16.634  1.00 30.43           H  
ATOM   3555  OXT LEU B  13      -7.374   2.861  16.722  1.00 30.43           O  
TER    3556      LEU B  13                                                       
END   
