# Supplementary material for: An extended Tudor domain within Vreteno interconnects Gtsf1L and Ago3 for piRNA biogenesis in Bombyx mori
Source: EMBO J. 2023 Nov 20;42(24):e114072. doi: 10.15252/embj.2023114072 (PMC10711660; doi:10.15252/embj.2023114072)
Supplement: Supplementary file 4 — Dataset EV1 [file EMBJ-42-e114072-s007.zip › manuscript_pdb/BmVreteno_AF-eTD2_BmGtsf1L_65_101.pdb]

ATOM      1  N   THR A   1       8.576  -6.198 -25.075  1.00 89.95           N  
ATOM      2  H   THR A   1       9.538  -6.239 -24.772  1.00 89.95           H  
ATOM      3  H2  THR A   1       8.161  -5.344 -24.731  1.00 89.95           H  
ATOM      4  H3  THR A   1       8.543  -6.220 -26.085  1.00 89.95           H  
ATOM      5  CA  THR A   1       7.856  -7.375 -24.549  1.00 89.95           C  
ATOM      6  HA  THR A   1       6.791  -7.279 -24.761  1.00 89.95           H  
ATOM      7  C   THR A   1       8.083  -7.454 -23.057  1.00 89.95           C  
ATOM      8  CB  THR A   1       8.359  -8.647 -25.228  1.00 89.95           C  
ATOM      9  HB  THR A   1       9.409  -8.816 -24.988  1.00 89.95           H  
ATOM     10  O   THR A   1       9.256  -7.448 -22.691  1.00 89.95           O  
ATOM     11  CG2 THR A   1       7.549  -9.890 -24.895  1.00 89.95           C  
ATOM     12 HG21 THR A   1       6.485  -9.710 -25.048  1.00 89.95           H  
ATOM     13 HG22 THR A   1       7.732 -10.166 -23.857  1.00 89.95           H  
ATOM     14 HG23 THR A   1       7.868 -10.725 -25.520  1.00 89.95           H  
ATOM     15  OG1 THR A   1       8.244  -8.416 -26.607  1.00 89.95           O  
ATOM     16  HG1 THR A   1       8.375  -9.255 -27.055  1.00 89.95           H  
ATOM     17  N   PRO A   2       7.019  -7.466 -22.233  1.00 93.57           N  
ATOM     18  CA  PRO A   2       7.114  -7.687 -20.786  1.00 93.57           C  
ATOM     19  HA  PRO A   2       7.585  -6.825 -20.313  1.00 93.57           H  
ATOM     20  C   PRO A   2       7.906  -8.951 -20.446  1.00 93.57           C  
ATOM     21  CB  PRO A   2       5.672  -7.809 -20.292  1.00 93.57           C  
ATOM     22  HB2 PRO A   2       5.365  -8.855 -20.321  1.00 93.57           H  
ATOM     23  HB3 PRO A   2       5.553  -7.402 -19.288  1.00 93.57           H  
ATOM     24  O   PRO A   2       7.971  -9.867 -21.275  1.00 93.57           O  
ATOM     25  CG  PRO A   2       4.863  -7.028 -21.324  1.00 93.57           C  
ATOM     26  HG2 PRO A   2       3.831  -7.373 -21.374  1.00 93.57           H  
ATOM     27  HG3 PRO A   2       4.905  -5.964 -21.093  1.00 93.57           H  
ATOM     28  CD  PRO A   2       5.623  -7.310 -22.618  1.00 93.57           C  
ATOM     29  HD2 PRO A   2       5.267  -8.245 -23.049  1.00 93.57           H  
ATOM     30  HD3 PRO A   2       5.480  -6.484 -23.315  1.00 93.57           H  
ATOM     31  N   GLU A   3       8.513  -9.004 -19.264  1.00 94.61           N  
ATOM     32  H   GLU A   3       8.250  -8.359 -18.532  1.00 94.61           H  
ATOM     33  CA  GLU A   3       9.379 -10.125 -18.886  1.00 94.61           C  
ATOM     34  HA  GLU A   3      10.075 -10.299 -19.707  1.00 94.61           H  
ATOM     35  C   GLU A   3       8.574 -11.416 -18.721  1.00 94.61           C  
ATOM     36  CB  GLU A   3      10.189  -9.771 -17.625  1.00 94.61           C  
ATOM     37  HB2 GLU A   3       9.525  -9.728 -16.761  1.00 94.61           H  
ATOM     38  HB3 GLU A   3      10.634  -8.784 -17.755  1.00 94.61           H  
ATOM     39  O   GLU A   3       8.974 -12.464 -19.231  1.00 94.61           O  
ATOM     40  CG  GLU A   3      11.311 -10.781 -17.329  1.00 94.61           C  
ATOM     41  HG2 GLU A   3      10.860 -11.741 -17.078  1.00 94.61           H  
ATOM     42  HG3 GLU A   3      11.866 -10.435 -16.456  1.00 94.61           H  
ATOM     43  CD  GLU A   3      12.291 -10.963 -18.506  1.00 94.61           C  
ATOM     44  OE1 GLU A   3      12.821 -12.082 -18.692  1.00 94.61           O  
ATOM     45  OE2 GLU A   3      12.466 -10.015 -19.322  1.00 94.61           O  
ATOM     46  N   TRP A   4       7.372 -11.319 -18.158  1.00 95.02           N  
ATOM     47  H   TRP A   4       7.137 -10.452 -17.695  1.00 95.02           H  
ATOM     48  CA  TRP A   4       6.456 -12.445 -18.003  1.00 95.02           C  
ATOM     49  HA  TRP A   4       6.928 -13.186 -17.358  1.00 95.02           H  
ATOM     50  C   TRP A   4       6.127 -13.149 -19.329  1.00 95.02           C  
ATOM     51  CB  TRP A   4       5.206 -11.938 -17.287  1.00 95.02           C  
ATOM     52  HB2 TRP A   4       5.529 -11.389 -16.402  1.00 95.02           H  
ATOM     53  HB3 TRP A   4       4.627 -12.797 -16.949  1.00 95.02           H  
ATOM     54  O   TRP A   4       6.118 -14.376 -19.384  1.00 95.02           O  
ATOM     55  CG  TRP A   4       4.292 -11.033 -18.048  1.00 95.02           C  
ATOM     56  CD1 TRP A   4       4.185  -9.697 -17.877  1.00 95.02           C  
ATOM     57  HD1 TRP A   4       4.762  -9.120 -17.168  1.00 95.02           H  
ATOM     58  CD2 TRP A   4       3.274 -11.396 -19.021  1.00 95.02           C  
ATOM     59  CE2 TRP A   4       2.585 -10.209 -19.406  1.00 95.02           C  
ATOM     60  CE3 TRP A   4       2.843 -12.611 -19.595  1.00 95.02           C  
ATOM     61  HE3 TRP A   4       3.317 -13.539 -19.312  1.00 95.02           H  
ATOM     62  NE1 TRP A   4       3.181  -9.202 -18.683  1.00 95.02           N  
ATOM     63  HE1 TRP A   4       2.840  -8.253 -18.620  1.00 95.02           H  
ATOM     64  CH2 TRP A   4       1.094 -11.455 -20.842  1.00 95.02           C  
ATOM     65  HH2 TRP A   4       0.226 -11.500 -21.483  1.00 95.02           H  
ATOM     66  CZ2 TRP A   4       1.511 -10.227 -20.301  1.00 95.02           C  
ATOM     67  HZ2 TRP A   4       0.978  -9.313 -20.521  1.00 95.02           H  
ATOM     68  CZ3 TRP A   4       1.771 -12.640 -20.503  1.00 95.02           C  
ATOM     69  HZ3 TRP A   4       1.448 -13.588 -20.909  1.00 95.02           H  
ATOM     70  N   LYS A   5       5.971 -12.407 -20.439  1.00 96.05           N  
ATOM     71  H   LYS A   5       6.003 -11.404 -20.330  1.00 96.05           H  
ATOM     72  CA  LYS A   5       5.756 -13.009 -21.773  1.00 96.05           C  
ATOM     73  HA  LYS A   5       4.948 -13.737 -21.707  1.00 96.05           H  
ATOM     74  C   LYS A   5       6.979 -13.787 -22.251  1.00 96.05           C  
ATOM     75  CB  LYS A   5       5.388 -11.950 -22.827  1.00 96.05           C  
ATOM     76  HB2 LYS A   5       5.485 -12.395 -23.817  1.00 96.05           H  
ATOM     77  HB3 LYS A   5       6.073 -11.106 -22.745  1.00 96.05           H  
ATOM     78  O   LYS A   5       6.845 -14.767 -22.977  1.00 96.05           O  
ATOM     79  CG  LYS A   5       3.955 -11.448 -22.671  1.00 96.05           C  
ATOM     80  HG2 LYS A   5       3.295 -12.313 -22.604  1.00 96.05           H  
ATOM     81  HG3 LYS A   5       3.904 -10.871 -21.748  1.00 96.05           H  
ATOM     82  CD  LYS A   5       3.469 -10.576 -23.838  1.00 96.05           C  
ATOM     83  HD2 LYS A   5       4.190  -9.784 -24.042  1.00 96.05           H  
ATOM     84  HD3 LYS A   5       3.340 -11.196 -24.725  1.00 96.05           H  
ATOM     85  CE  LYS A   5       2.127  -9.974 -23.412  1.00 96.05           C  
ATOM     86  HE2 LYS A   5       2.275  -9.449 -22.468  1.00 96.05           H  
ATOM     87  HE3 LYS A   5       1.429 -10.786 -23.212  1.00 96.05           H  
ATOM     88  NZ  LYS A   5       1.530  -9.029 -24.381  1.00 96.05           N  
ATOM     89  HZ1 LYS A   5       1.125  -9.500 -25.177  1.00 96.05           H  
ATOM     90  HZ2 LYS A   5       2.166  -8.288 -24.637  1.00 96.05           H  
ATOM     91  HZ3 LYS A   5       0.789  -8.549 -23.891  1.00 96.05           H  
ATOM     92  N   LYS A   6       8.189 -13.356 -21.883  1.00 96.36           N  
ATOM     93  H   LYS A   6       8.239 -12.619 -21.194  1.00 96.36           H  
ATOM     94  CA  LYS A   6       9.415 -14.087 -22.238  1.00 96.36           C  
ATOM     95  HA  LYS A   6       9.364 -14.388 -23.284  1.00 96.36           H  
ATOM     96  C   LYS A   6       9.540 -15.375 -21.427  1.00 96.36           C  
ATOM     97  CB  LYS A   6      10.664 -13.227 -22.025  1.00 96.36           C  
ATOM     98  HB2 LYS A   6      10.774 -13.026 -20.959  1.00 96.36           H  
ATOM     99  HB3 LYS A   6      11.531 -13.807 -22.340  1.00 96.36           H  
ATOM    100  O   LYS A   6      10.002 -16.369 -21.979  1.00 96.36           O  
ATOM    101  CG  LYS A   6      10.663 -11.895 -22.788  1.00 96.36           C  
ATOM    102  HG2 LYS A   6       9.836 -11.279 -22.433  1.00 96.36           H  
ATOM    103  HG3 LYS A   6      10.556 -12.065 -23.860  1.00 96.36           H  
ATOM    104  CD  LYS A   6      11.990 -11.187 -22.495  1.00 96.36           C  
ATOM    105  HD2 LYS A   6      12.784 -11.616 -23.106  1.00 96.36           H  
ATOM    106  HD3 LYS A   6      12.242 -11.371 -21.450  1.00 96.36           H  
ATOM    107  CE  LYS A   6      11.913  -9.675 -22.712  1.00 96.36           C  
ATOM    108  HE2 LYS A   6      12.094  -9.436 -23.760  1.00 96.36           H  
ATOM    109  HE3 LYS A   6      10.912  -9.346 -22.434  1.00 96.36           H  
ATOM    110  NZ  LYS A   6      12.888  -9.007 -21.816  1.00 96.36           N  
ATOM    111  HZ1 LYS A   6      12.775  -8.004 -21.775  1.00 96.36           H  
ATOM    112  HZ2 LYS A   6      13.846  -9.266 -22.002  1.00 96.36           H  
ATOM    113  HZ3 LYS A   6      12.723  -9.329 -20.873  1.00 96.36           H  
ATOM    114  N   LEU A   7       9.141 -15.359 -20.153  1.00 93.67           N  
ATOM    115  H   LEU A   7       8.823 -14.484 -19.763  1.00 93.67           H  
ATOM    116  CA  LEU A   7       9.094 -16.551 -19.298  1.00 93.67           C  
ATOM    117  HA  LEU A   7      10.059 -17.058 -19.330  1.00 93.67           H  
ATOM    118  C   LEU A   7       8.062 -17.563 -19.814  1.00 93.67           C  
ATOM    119  CB  LEU A   7       8.797 -16.130 -17.847  1.00 93.67           C  
ATOM    120  HB2 LEU A   7       7.867 -15.563 -17.829  1.00 93.67           H  
ATOM    121  HB3 LEU A   7       8.637 -17.027 -17.248  1.00 93.67           H  
ATOM    122  O   LEU A   7       8.397 -18.734 -19.985  1.00 93.67           O  
ATOM    123  CG  LEU A   7       9.905 -15.293 -17.180  1.00 93.67           C  
ATOM    124  HG  LEU A   7      10.131 -14.423 -17.797  1.00 93.67           H  
ATOM    125  CD1 LEU A   7       9.424 -14.803 -15.816  1.00 93.67           C  
ATOM    126 HD11 LEU A   7       9.202 -15.654 -15.173  1.00 93.67           H  
ATOM    127 HD12 LEU A   7       8.524 -14.199 -15.933  1.00 93.67           H  
ATOM    128 HD13 LEU A   7      10.195 -14.190 -15.350  1.00 93.67           H  
ATOM    129  CD2 LEU A   7      11.191 -16.098 -16.975  1.00 93.67           C  
ATOM    130 HD21 LEU A   7      11.924 -15.478 -16.460  1.00 93.67           H  
ATOM    131 HD22 LEU A   7      11.608 -16.402 -17.935  1.00 93.67           H  
ATOM    132 HD23 LEU A   7      10.983 -16.978 -16.366  1.00 93.67           H  
ATOM    133  N   GLU A   8       6.868 -17.089 -20.179  1.00 92.79           N  
ATOM    134  H   GLU A   8       6.633 -16.140 -19.926  1.00 92.79           H  
ATOM    135  CA  GLU A   8       5.810 -17.902 -20.795  1.00 92.79           C  
ATOM    136  HA  GLU A   8       5.506 -18.679 -20.094  1.00 92.79           H  
ATOM    137  C   GLU A   8       6.296 -18.593 -22.081  1.00 92.79           C  
ATOM    138  CB  GLU A   8       4.603 -16.993 -21.081  1.00 92.79           C  
ATOM    139  HB2 GLU A   8       4.894 -16.237 -21.810  1.00 92.79           H  
ATOM    140  HB3 GLU A   8       4.328 -16.479 -20.161  1.00 92.79           H  
ATOM    141  O   GLU A   8       6.173 -19.808 -22.224  1.00 92.79           O  
ATOM    142  CG  GLU A   8       3.380 -17.757 -21.612  1.00 92.79           C  
ATOM    143  HG2 GLU A   8       3.637 -18.245 -22.552  1.00 92.79           H  
ATOM    144  HG3 GLU A   8       3.108 -18.529 -20.892  1.00 92.79           H  
ATOM    145  CD  GLU A   8       2.190 -16.812 -21.852  1.00 92.79           C  
ATOM    146  OE1 GLU A   8       1.121 -17.034 -21.236  1.00 92.79           O  
ATOM    147  OE2 GLU A   8       2.351 -15.860 -22.652  1.00 92.79           O  
ATOM    148  N   LEU A   9       6.937 -17.847 -22.991  1.00 94.98           N  
ATOM    149  H   LEU A   9       6.972 -16.849 -22.839  1.00 94.98           H  
ATOM    150  CA  LEU A   9       7.489 -18.399 -24.238  1.00 94.98           C  
ATOM    151  HA  LEU A   9       6.698 -18.941 -24.756  1.00 94.98           H  
ATOM    152  C   LEU A   9       8.623 -19.413 -24.013  1.00 94.98           C  
ATOM    153  CB  LEU A   9       7.994 -17.245 -25.121  1.00 94.98           C  
ATOM    154  HB2 LEU A   9       8.631 -16.604 -24.512  1.00 94.98           H  
ATOM    155  HB3 LEU A   9       8.611 -17.658 -25.919  1.00 94.98           H  
ATOM    156  O   LEU A   9       8.852 -20.268 -24.868  1.00 94.98           O  
ATOM    157  CG  LEU A   9       6.885 -16.395 -25.765  1.00 94.98           C  
ATOM    158  HG  LEU A   9       6.169 -16.069 -25.011  1.00 94.98           H  
ATOM    159  CD1 LEU A   9       7.519 -15.161 -26.415  1.00 94.98           C  
ATOM    160 HD11 LEU A   9       6.737 -14.550 -26.867  1.00 94.98           H  
ATOM    161 HD12 LEU A   9       8.022 -14.574 -25.646  1.00 94.98           H  
ATOM    162 HD13 LEU A   9       8.236 -15.467 -27.177  1.00 94.98           H  
ATOM    163  CD2 LEU A   9       6.121 -17.162 -26.847  1.00 94.98           C  
ATOM    164 HD21 LEU A   9       5.384 -16.506 -27.311  1.00 94.98           H  
ATOM    165 HD22 LEU A   9       5.586 -17.998 -26.397  1.00 94.98           H  
ATOM    166 HD23 LEU A   9       6.809 -17.539 -27.604  1.00 94.98           H  
ATOM    167  N   LYS A  10       9.337 -19.323 -22.885  1.00 94.94           N  
ATOM    168  H   LYS A  10       9.072 -18.608 -22.223  1.00 94.94           H  
ATOM    169  CA  LYS A  10      10.365 -20.295 -22.477  1.00 94.94           C  
ATOM    170  HA  LYS A  10      10.875 -20.674 -23.362  1.00 94.94           H  
ATOM    171  C   LYS A  10       9.775 -21.534 -21.792  1.00 94.94           C  
ATOM    172  CB  LYS A  10      11.393 -19.609 -21.565  1.00 94.94           C  
ATOM    173  HB2 LYS A  10      12.009 -20.369 -21.084  1.00 94.94           H  
ATOM    174  HB3 LYS A  10      10.862 -19.068 -20.782  1.00 94.94           H  
ATOM    175  O   LYS A  10      10.524 -22.472 -21.535  1.00 94.94           O  
ATOM    176  CG  LYS A  10      12.327 -18.650 -22.316  1.00 94.94           C  
ATOM    177  HG2 LYS A  10      12.981 -19.221 -22.975  1.00 94.94           H  
ATOM    178  HG3 LYS A  10      11.749 -17.948 -22.919  1.00 94.94           H  
ATOM    179  CD  LYS A  10      13.166 -17.882 -21.289  1.00 94.94           C  
ATOM    180  HD2 LYS A  10      13.752 -18.594 -20.707  1.00 94.94           H  
ATOM    181  HD3 LYS A  10      12.490 -17.356 -20.616  1.00 94.94           H  
ATOM    182  CE  LYS A  10      14.098 -16.866 -21.953  1.00 94.94           C  
ATOM    183  HE2 LYS A  10      14.787 -17.402 -22.606  1.00 94.94           H  
ATOM    184  HE3 LYS A  10      13.493 -16.196 -22.563  1.00 94.94           H  
ATOM    185  NZ  LYS A  10      14.842 -16.097 -20.921  1.00 94.94           N  
ATOM    186  HZ1 LYS A  10      15.361 -16.720 -20.318  1.00 94.94           H  
ATOM    187  HZ2 LYS A  10      14.199 -15.588 -20.331  1.00 94.94           H  
ATOM    188  HZ3 LYS A  10      15.480 -15.432 -21.333  1.00 94.94           H  
ATOM    189  N   GLY A  11       8.470 -21.550 -21.511  1.00 91.46           N  
ATOM    190  H   GLY A  11       7.909 -20.746 -21.755  1.00 91.46           H  
ATOM    191  CA  GLY A  11       7.798 -22.650 -20.820  1.00 91.46           C  
ATOM    192  HA2 GLY A  11       8.086 -23.598 -21.274  1.00 91.46           H  
ATOM    193  HA3 GLY A  11       6.721 -22.521 -20.931  1.00 91.46           H  
ATOM    194  C   GLY A  11       8.100 -22.725 -19.323  1.00 91.46           C  
ATOM    195  O   GLY A  11       7.960 -23.799 -18.747  1.00 91.46           O  
ATOM    196  N   VAL A  12       8.532 -21.616 -18.712  1.00 89.18           N  
ATOM    197  H   VAL A  12       8.538 -20.756 -19.242  1.00 89.18           H  
ATOM    198  CA  VAL A  12       8.714 -21.513 -17.254  1.00 89.18           C  
ATOM    199  HA  VAL A  12       9.298 -22.362 -16.898  1.00 89.18           H  
ATOM    200  C   VAL A  12       7.340 -21.574 -16.582  1.00 89.18           C  
ATOM    201  CB  VAL A  12       9.466 -20.211 -16.901  1.00 89.18           C  
ATOM    202  HB  VAL A  12       8.914 -19.364 -17.310  1.00 89.18           H  
ATOM    203  O   VAL A  12       6.384 -21.001 -17.109  1.00 89.18           O  
ATOM    204  CG1 VAL A  12       9.627 -19.986 -15.395  1.00 89.18           C  
ATOM    205 HG11 VAL A  12       8.656 -19.762 -14.953  1.00 89.18           H  
ATOM    206 HG12 VAL A  12      10.285 -19.141 -15.197  1.00 89.18           H  
ATOM    207 HG13 VAL A  12      10.035 -20.880 -14.922  1.00 89.18           H  
ATOM    208  CG2 VAL A  12      10.873 -20.206 -17.521  1.00 89.18           C  
ATOM    209 HG21 VAL A  12      11.442 -21.049 -17.128  1.00 89.18           H  
ATOM    210 HG22 VAL A  12      10.807 -20.292 -18.605  1.00 89.18           H  
ATOM    211 HG23 VAL A  12      11.386 -19.278 -17.271  1.00 89.18           H  
ATOM    212  N   ASP A  13       7.224 -22.240 -15.432  1.00 82.72           N  
ATOM    213  H   ASP A  13       8.032 -22.697 -15.035  1.00 82.72           H  
ATOM    214  CA  ASP A  13       6.023 -22.127 -14.595  1.00 82.72           C  
ATOM    215  HA  ASP A  13       5.160 -21.972 -15.242  1.00 82.72           H  
ATOM    216  C   ASP A  13       6.156 -20.896 -13.687  1.00 82.72           C  
ATOM    217  CB  ASP A  13       5.760 -23.428 -13.817  1.00 82.72           C  
ATOM    218  HB2 ASP A  13       6.500 -23.532 -13.024  1.00 82.72           H  
ATOM    219  HB3 ASP A  13       5.879 -24.269 -14.500  1.00 82.72           H  
ATOM    220  O   ASP A  13       7.210 -20.638 -13.105  1.00 82.72           O  
ATOM    221  CG  ASP A  13       4.348 -23.492 -13.206  1.00 82.72           C  
ATOM    222  OD1 ASP A  13       3.884 -22.461 -12.662  1.00 82.72           O  
ATOM    223  OD2 ASP A  13       3.710 -24.567 -13.293  1.00 82.72           O  
ATOM    224  N   VAL A  14       5.084 -20.118 -13.543  1.00 88.16           N  
ATOM    225  H   VAL A  14       4.207 -20.464 -13.906  1.00 88.16           H  
ATOM    226  CA  VAL A  14       5.072 -18.928 -12.688  1.00 88.16           C  
ATOM    227  HA  VAL A  14       5.789 -18.219 -13.103  1.00 88.16           H  
ATOM    228  C   VAL A  14       5.529 -19.254 -11.263  1.00 88.16           C  
ATOM    229  CB  VAL A  14       3.682 -18.271 -12.726  1.00 88.16           C  
ATOM    230  HB  VAL A  14       3.391 -18.179 -13.772  1.00 88.16           H  
ATOM    231  O   VAL A  14       6.262 -18.464 -10.671  1.00 88.16           O  
ATOM    232  CG1 VAL A  14       2.590 -19.074 -12.005  1.00 88.16           C  
ATOM    233 HG11 VAL A  14       2.763 -19.088 -10.928  1.00 88.16           H  
ATOM    234 HG12 VAL A  14       1.620 -18.617 -12.202  1.00 88.16           H  
ATOM    235 HG13 VAL A  14       2.569 -20.097 -12.381  1.00 88.16           H  
ATOM    236  CG2 VAL A  14       3.722 -16.858 -12.147  1.00 88.16           C  
ATOM    237 HG21 VAL A  14       4.439 -16.254 -12.703  1.00 88.16           H  
ATOM    238 HG22 VAL A  14       2.735 -16.407 -12.247  1.00 88.16           H  
ATOM    239 HG23 VAL A  14       4.006 -16.879 -11.095  1.00 88.16           H  
ATOM    240  N   ILE A  15       5.193 -20.434 -10.729  1.00 85.61           N  
ATOM    241  H   ILE A  15       4.666 -21.081 -11.297  1.00 85.61           H  
ATOM    242  CA  ILE A  15       5.580 -20.843  -9.367  1.00 85.61           C  
ATOM    243  HA  ILE A  15       5.290 -20.043  -8.686  1.00 85.61           H  
ATOM    244  C   ILE A  15       7.094 -21.036  -9.191  1.00 85.61           C  
ATOM    245  CB  ILE A  15       4.828 -22.119  -8.932  1.00 85.61           C  
ATOM    246  HB  ILE A  15       5.036 -22.271  -7.873  1.00 85.61           H  
ATOM    247  O   ILE A  15       7.573 -20.975  -8.061  1.00 85.61           O  
ATOM    248  CG1 ILE A  15       5.364 -23.361  -9.685  1.00 85.61           C  
ATOM    249 HG12 ILE A  15       6.398 -23.537  -9.387  1.00 85.61           H  
ATOM    250 HG13 ILE A  15       5.364 -23.175 -10.759  1.00 85.61           H  
ATOM    251  CG2 ILE A  15       3.306 -21.916  -9.063  1.00 85.61           C  
ATOM    252 HG21 ILE A  15       2.775 -22.720  -8.554  1.00 85.61           H  
ATOM    253 HG22 ILE A  15       3.017 -21.923 -10.114  1.00 85.61           H  
ATOM    254 HG23 ILE A  15       3.015 -20.965  -8.615  1.00 85.61           H  
ATOM    255  CD1 ILE A  15       4.608 -24.659  -9.413  1.00 85.61           C  
ATOM    256 HD11 ILE A  15       5.126 -25.485  -9.901  1.00 85.61           H  
ATOM    257 HD12 ILE A  15       4.572 -24.843  -8.339  1.00 85.61           H  
ATOM    258 HD13 ILE A  15       3.601 -24.592  -9.823  1.00 85.61           H  
ATOM    259  N   GLU A  16       7.833 -21.257 -10.284  1.00 85.10           N  
ATOM    260  H   GLU A  16       7.376 -21.269 -11.184  1.00 85.10           H  
ATOM    261  CA  GLU A  16       9.295 -21.420 -10.288  1.00 85.10           C  
ATOM    262  HA  GLU A  16       9.604 -21.965  -9.396  1.00 85.10           H  
ATOM    263  C   GLU A  16      10.025 -20.074 -10.270  1.00 85.10           C  
ATOM    264  CB  GLU A  16       9.743 -22.212 -11.527  1.00 85.10           C  
ATOM    265  HB2 GLU A  16      10.832 -22.272 -11.531  1.00 85.10           H  
ATOM    266  HB3 GLU A  16       9.435 -21.670 -12.421  1.00 85.10           H  
ATOM    267  O   GLU A  16      11.237 -20.021 -10.058  1.00 85.10           O  
ATOM    268  CG  GLU A  16       9.191 -23.644 -11.565  1.00 85.10           C  
ATOM    269  HG2 GLU A  16       9.569 -24.177 -10.692  1.00 85.10           H  
ATOM    270  HG3 GLU A  16       8.104 -23.619 -11.488  1.00 85.10           H  
ATOM    271  CD  GLU A  16       9.588 -24.406 -12.842  1.00 85.10           C  
ATOM    272  OE1 GLU A  16       9.522 -25.656 -12.800  1.00 85.10           O  
ATOM    273  OE2 GLU A  16       9.943 -23.756 -13.856  1.00 85.10           O  
ATOM    274  N   THR A  17       9.301 -18.974 -10.490  1.00 89.42           N  
ATOM    275  H   THR A  17       8.309 -19.080 -10.646  1.00 89.42           H  
ATOM    276  CA  THR A  17       9.879 -17.635 -10.391  1.00 89.42           C  
ATOM    277  HA  THR A  17      10.843 -17.666 -10.900  1.00 89.42           H  
ATOM    278  C   THR A  17      10.172 -17.268  -8.936  1.00 89.42           C  
ATOM    279  CB  THR A  17       9.046 -16.560 -11.105  1.00 89.42           C  
ATOM    280  HB  THR A  17       9.605 -15.625 -11.085  1.00 89.42           H  
ATOM    281  O   THR A  17       9.584 -17.805  -7.990  1.00 89.42           O  
ATOM    282  CG2 THR A  17       8.755 -16.912 -12.562  1.00 89.42           C  
ATOM    283 HG21 THR A  17       8.180 -16.107 -13.021  1.00 89.42           H  
ATOM    284 HG22 THR A  17       8.185 -17.839 -12.631  1.00 89.42           H  
ATOM    285 HG23 THR A  17       9.695 -17.035 -13.100  1.00 89.42           H  
ATOM    286  OG1 THR A  17       7.807 -16.339 -10.495  1.00 89.42           O  
ATOM    287  HG1 THR A  17       7.275 -17.128 -10.624  1.00 89.42           H  
ATOM    288  N   GLU A  18      11.112 -16.344  -8.758  1.00 92.75           N  
ATOM    289  H   GLU A  18      11.548 -15.925  -9.567  1.00 92.75           H  
ATOM    290  CA  GLU A  18      11.594 -15.906  -7.451  1.00 92.75           C  
ATOM    291  HA  GLU A  18      12.127 -16.738  -6.992  1.00 92.75           H  
ATOM    292  C   GLU A  18      10.451 -15.496  -6.504  1.00 92.75           C  
ATOM    293  CB  GLU A  18      12.597 -14.772  -7.681  1.00 92.75           C  
ATOM    294  HB2 GLU A  18      13.367 -15.140  -8.360  1.00 92.75           H  
ATOM    295  HB3 GLU A  18      12.082 -13.938  -8.156  1.00 92.75           H  
ATOM    296  O   GLU A  18       9.417 -14.964  -6.918  1.00 92.75           O  
ATOM    297  CG  GLU A  18      13.273 -14.284  -6.394  1.00 92.75           C  
ATOM    298  HG2 GLU A  18      13.694 -15.144  -5.873  1.00 92.75           H  
ATOM    299  HG3 GLU A  18      12.519 -13.824  -5.756  1.00 92.75           H  
ATOM    300  CD  GLU A  18      14.376 -13.252  -6.669  1.00 92.75           C  
ATOM    301  OE1 GLU A  18      15.127 -12.963  -5.715  1.00 92.75           O  
ATOM    302  OE2 GLU A  18      14.474 -12.788  -7.830  1.00 92.75           O  
ATOM    303  N   ARG A  19      10.616 -15.784  -5.209  1.00 91.66           N  
ATOM    304  H   ARG A  19      11.520 -16.129  -4.920  1.00 91.66           H  
ATOM    305  CA  ARG A  19       9.748 -15.237  -4.159  1.00 91.66           C  
ATOM    306  HA  ARG A  19       8.745 -15.056  -4.544  1.00 91.66           H  
ATOM    307  C   ARG A  19      10.314 -13.900  -3.719  1.00 91.66           C  
ATOM    308  CB  ARG A  19       9.644 -16.174  -2.955  1.00 91.66           C  
ATOM    309  HB2 ARG A  19       9.077 -15.664  -2.176  1.00 91.66           H  
ATOM    310  HB3 ARG A  19      10.640 -16.390  -2.568  1.00 91.66           H  
ATOM    311  O   ARG A  19      11.466 -13.828  -3.307  1.00 91.66           O  
ATOM    312  CG  ARG A  19       8.932 -17.478  -3.307  1.00 91.66           C  
ATOM    313  HG2 ARG A  19       7.971 -17.261  -3.774  1.00 91.66           H  
ATOM    314  HG3 ARG A  19       9.548 -18.061  -3.992  1.00 91.66           H  
ATOM    315  CD  ARG A  19       8.697 -18.269  -2.024  1.00 91.66           C  
ATOM    316  HD2 ARG A  19       9.651 -18.384  -1.510  1.00 91.66           H  
ATOM    317  HD3 ARG A  19       8.017 -17.705  -1.385  1.00 91.66           H  
ATOM    318  NE  ARG A  19       8.116 -19.588  -2.319  1.00 91.66           N  
ATOM    319  HE  ARG A  19       7.587 -19.660  -3.177  1.00 91.66           H  
ATOM    320  NH1 ARG A  19       8.620 -20.554  -0.307  1.00 91.66           N  
ATOM    321 HH11 ARG A  19       8.935 -19.648   0.009  1.00 91.66           H  
ATOM    322 HH12 ARG A  19       8.580 -21.333   0.335  1.00 91.66           H  
ATOM    323  NH2 ARG A  19       7.599 -21.757  -1.893  1.00 91.66           N  
ATOM    324 HH21 ARG A  19       7.187 -21.819  -2.813  1.00 91.66           H  
ATOM    325 HH22 ARG A  19       7.574 -22.544  -1.261  1.00 91.66           H  
ATOM    326  CZ  ARG A  19       8.115 -20.624  -1.507  1.00 91.66           C  
ATOM    327  N   LEU A  20       9.493 -12.866  -3.799  1.00 94.53           N  
ATOM    328  H   LEU A  20       8.535 -13.022  -4.078  1.00 94.53           H  
ATOM    329  CA  LEU A  20       9.892 -11.506  -3.475  1.00 94.53           C  
ATOM    330  HA  LEU A  20      10.978 -11.414  -3.483  1.00 94.53           H  
ATOM    331  C   LEU A  20       9.394 -11.193  -2.071  1.00 94.53           C  
ATOM    332  CB  LEU A  20       9.312 -10.562  -4.535  1.00 94.53           C  
ATOM    333  HB2 LEU A  20       9.597  -9.540  -4.285  1.00 94.53           H  
ATOM    334  HB3 LEU A  20       8.225 -10.635  -4.500  1.00 94.53           H  
ATOM    335  O   LEU A  20       8.190 -11.091  -1.858  1.00 94.53           O  
ATOM    336  CG  LEU A  20       9.775 -10.864  -5.967  1.00 94.53           C  
ATOM    337  HG  LEU A  20       9.611 -11.915  -6.205  1.00 94.53           H  
ATOM    338  CD1 LEU A  20       8.928 -10.044  -6.930  1.00 94.53           C  
ATOM    339 HD11 LEU A  20       7.883 -10.338  -6.839  1.00 94.53           H  
ATOM    340 HD12 LEU A  20       9.027  -8.981  -6.708  1.00 94.53           H  
ATOM    341 HD13 LEU A  20       9.270 -10.254  -7.943  1.00 94.53           H  
ATOM    342  CD2 LEU A  20      11.252 -10.536  -6.189  1.00 94.53           C  
ATOM    343 HD21 LEU A  20      11.443  -9.482  -5.989  1.00 94.53           H  
ATOM    344 HD22 LEU A  20      11.536 -10.764  -7.216  1.00 94.53           H  
ATOM    345 HD23 LEU A  20      11.877 -11.143  -5.533  1.00 94.53           H  
ATOM    346  N   MET A  21      10.305 -11.086  -1.111  1.00 90.74           N  
ATOM    347  H   MET A  21      11.285 -11.145  -1.351  1.00 90.74           H  
ATOM    348  CA  MET A  21       9.950 -10.813   0.281  1.00 90.74           C  
ATOM    349  HA  MET A  21       8.955 -11.208   0.483  1.00 90.74           H  
ATOM    350  C   MET A  21       9.903  -9.305   0.519  1.00 90.74           C  
ATOM    351  CB  MET A  21      10.923 -11.517   1.236  1.00 90.74           C  
ATOM    352  HB2 MET A  21      10.590 -11.355   2.261  1.00 90.74           H  
ATOM    353  HB3 MET A  21      11.913 -11.073   1.134  1.00 90.74           H  
ATOM    354  O   MET A  21      10.748  -8.571   0.011  1.00 90.74           O  
ATOM    355  CG  MET A  21      11.037 -13.029   0.974  1.00 90.74           C  
ATOM    356  HG2 MET A  21      11.554 -13.174   0.025  1.00 90.74           H  
ATOM    357  HG3 MET A  21      11.666 -13.460   1.753  1.00 90.74           H  
ATOM    358  SD  MET A  21       9.485 -13.976   0.907  1.00 90.74           S  
ATOM    359  CE  MET A  21       8.902 -13.717   2.600  1.00 90.74           C  
ATOM    360  HE1 MET A  21       9.622 -14.116   3.315  1.00 90.74           H  
ATOM    361  HE2 MET A  21       8.778 -12.648   2.774  1.00 90.74           H  
ATOM    362  HE3 MET A  21       7.941 -14.212   2.738  1.00 90.74           H  
ATOM    363  N   TYR A  22       8.929  -8.838   1.296  1.00 90.41           N  
ATOM    364  H   TYR A  22       8.277  -9.495   1.699  1.00 90.41           H  
ATOM    365  CA  TYR A  22       8.688  -7.416   1.539  1.00 90.41           C  
ATOM    366  HA  TYR A  22       8.407  -6.937   0.601  1.00 90.41           H  
ATOM    367  C   TYR A  22       9.933  -6.687   2.049  1.00 90.41           C  
ATOM    368  CB  TYR A  22       7.514  -7.297   2.513  1.00 90.41           C  
ATOM    369  HB2 TYR A  22       6.636  -7.685   1.998  1.00 90.41           H  
ATOM    370  HB3 TYR A  22       7.698  -7.930   3.381  1.00 90.41           H  
ATOM    371  O   TYR A  22      10.340  -5.700   1.447  1.00 90.41           O  
ATOM    372  CG  TYR A  22       7.219  -5.890   2.989  1.00 90.41           C  
ATOM    373  CD1 TYR A  22       7.658  -5.472   4.261  1.00 90.41           C  
ATOM    374  HD1 TYR A  22       8.219  -6.146   4.892  1.00 90.41           H  
ATOM    375  CD2 TYR A  22       6.512  -4.996   2.164  1.00 90.41           C  
ATOM    376  HD2 TYR A  22       6.164  -5.310   1.191  1.00 90.41           H  
ATOM    377  CE1 TYR A  22       7.397  -4.162   4.706  1.00 90.41           C  
ATOM    378  HE1 TYR A  22       7.750  -3.840   5.675  1.00 90.41           H  
ATOM    379  CE2 TYR A  22       6.243  -3.689   2.610  1.00 90.41           C  
ATOM    380  HE2 TYR A  22       5.692  -2.991   1.997  1.00 90.41           H  
ATOM    381  OH  TYR A  22       6.443  -1.998   4.291  1.00 90.41           O  
ATOM    382  HH  TYR A  22       6.893  -1.786   5.112  1.00 90.41           H  
ATOM    383  CZ  TYR A  22       6.695  -3.265   3.875  1.00 90.41           C  
ATOM    384  N   GLY A  23      10.597  -7.234   3.072  1.00 85.63           N  
ATOM    385  H   GLY A  23      10.198  -8.044   3.525  1.00 85.63           H  
ATOM    386  CA  GLY A  23      11.772  -6.609   3.688  1.00 85.63           C  
ATOM    387  HA2 GLY A  23      11.518  -5.586   3.964  1.00 85.63           H  
ATOM    388  HA3 GLY A  23      12.022  -7.151   4.600  1.00 85.63           H  
ATOM    389  C   GLY A  23      13.035  -6.549   2.817  1.00 85.63           C  
ATOM    390  O   GLY A  23      14.008  -5.930   3.232  1.00 85.63           O  
ATOM    391  N   THR A  24      13.066  -7.189   1.641  1.00 89.79           N  
ATOM    392  H   THR A  24      12.237  -7.681   1.337  1.00 89.79           H  
ATOM    393  CA  THR A  24      14.261  -7.207   0.771  1.00 89.79           C  
ATOM    394  HA  THR A  24      14.990  -6.488   1.145  1.00 89.79           H  
ATOM    395  C   THR A  24      14.002  -6.798  -0.674  1.00 89.79           C  
ATOM    396  CB  THR A  24      14.939  -8.584   0.767  1.00 89.79           C  
ATOM    397  HB  THR A  24      15.784  -8.552   0.080  1.00 89.79           H  
ATOM    398  O   THR A  24      14.937  -6.375  -1.351  1.00 89.79           O  
ATOM    399  CG2 THR A  24      15.464  -8.992   2.143  1.00 89.79           C  
ATOM    400 HG21 THR A  24      16.115  -8.208   2.529  1.00 89.79           H  
ATOM    401 HG22 THR A  24      16.031  -9.919   2.064  1.00 89.79           H  
ATOM    402 HG23 THR A  24      14.634  -9.133   2.836  1.00 89.79           H  
ATOM    403  OG1 THR A  24      14.052  -9.598   0.343  1.00 89.79           O  
ATOM    404  HG1 THR A  24      14.573 -10.397   0.234  1.00 89.79           H  
ATOM    405  N   ALA A  25      12.771  -6.934  -1.168  1.00 92.98           N  
ATOM    406  H   ALA A  25      12.058  -7.330  -0.573  1.00 92.98           H  
ATOM    407  CA  ALA A  25      12.445  -6.732  -2.579  1.00 92.98           C  
ATOM    408  HA  ALA A  25      13.367  -6.638  -3.153  1.00 92.98           H  
ATOM    409  C   ALA A  25      11.634  -5.461  -2.862  1.00 92.98           C  
ATOM    410  CB  ALA A  25      11.717  -7.983  -3.083  1.00 92.98           C  
ATOM    411  HB1 ALA A  25      11.525  -7.881  -4.151  1.00 92.98           H  
ATOM    412  HB2 ALA A  25      10.769  -8.100  -2.558  1.00 92.98           H  
ATOM    413  HB3 ALA A  25      12.337  -8.864  -2.913  1.00 92.98           H  
ATOM    414  O   ALA A  25      11.531  -5.073  -4.027  1.00 92.98           O  
ATOM    415  N   LEU A  26      11.038  -4.834  -1.842  1.00 92.20           N  
ATOM    416  H   LEU A  26      11.207  -5.147  -0.897  1.00 92.20           H  
ATOM    417  CA  LEU A  26      10.249  -3.618  -2.008  1.00 92.20           C  
ATOM    418  HA  LEU A  26      10.138  -3.416  -3.074  1.00 92.20           H  
ATOM    419  C   LEU A  26      10.964  -2.426  -1.381  1.00 92.20           C  
ATOM    420  CB  LEU A  26       8.851  -3.814  -1.407  1.00 92.20           C  
ATOM    421  HB2 LEU A  26       8.946  -3.849  -0.322  1.00 92.20           H  
ATOM    422  HB3 LEU A  26       8.442  -4.769  -1.739  1.00 92.20           H  
ATOM    423  O   LEU A  26      11.304  -2.446  -0.205  1.00 92.20           O  
ATOM    424  CG  LEU A  26       7.862  -2.704  -1.798  1.00 92.20           C  
ATOM    425  HG  LEU A  26       8.287  -1.725  -1.575  1.00 92.20           H  
ATOM    426  CD1 LEU A  26       7.475  -2.773  -3.283  1.00 92.20           C  
ATOM    427 HD11 LEU A  26       8.341  -2.543  -3.903  1.00 92.20           H  
ATOM    428 HD12 LEU A  26       7.104  -3.769  -3.524  1.00 92.20           H  
ATOM    429 HD13 LEU A  26       6.704  -2.034  -3.498  1.00 92.20           H  
ATOM    430  CD2 LEU A  26       6.596  -2.871  -0.972  1.00 92.20           C  
ATOM    431 HD21 LEU A  26       6.865  -2.810   0.083  1.00 92.20           H  
ATOM    432 HD22 LEU A  26       5.910  -2.051  -1.186  1.00 92.20           H  
ATOM    433 HD23 LEU A  26       6.126  -3.831  -1.184  1.00 92.20           H  
ATOM    434  N   ASP A  27      11.131  -1.376  -2.175  1.00 95.13           N  
ATOM    435  H   ASP A  27      10.811  -1.435  -3.131  1.00 95.13           H  
ATOM    436  CA  ASP A  27      11.546  -0.060  -1.695  1.00 95.13           C  
ATOM    437  HA  ASP A  27      11.925  -0.150  -0.677  1.00 95.13           H  
ATOM    438  C   ASP A  27      10.338   0.887  -1.666  1.00 95.13           C  
ATOM    439  CB  ASP A  27      12.690   0.451  -2.587  1.00 95.13           C  
ATOM    440  HB2 ASP A  27      13.326  -0.391  -2.858  1.00 95.13           H  
ATOM    441  HB3 ASP A  27      12.274   0.865  -3.506  1.00 95.13           H  
ATOM    442  O   ASP A  27       9.288   0.576  -2.239  1.00 95.13           O  
ATOM    443  CG  ASP A  27      13.582   1.496  -1.907  1.00 95.13           C  
ATOM    444  OD1 ASP A  27      13.249   1.920  -0.777  1.00 95.13           O  
ATOM    445  OD2 ASP A  27      14.597   1.856  -2.542  1.00 95.13           O  
ATOM    446  N   TYR A  28      10.478   2.053  -1.047  1.00 95.95           N  
ATOM    447  H   TYR A  28      11.398   2.272  -0.692  1.00 95.95           H  
ATOM    448  CA  TYR A  28       9.456   3.098  -0.994  1.00 95.95           C  
ATOM    449  HA  TYR A  28       8.592   2.792  -1.584  1.00 95.95           H  
ATOM    450  C   TYR A  28       9.963   4.401  -1.607  1.00 95.95           C  
ATOM    451  CB  TYR A  28       8.972   3.297   0.445  1.00 95.95           C  
ATOM    452  HB2 TYR A  28       9.824   3.247   1.124  1.00 95.95           H  
ATOM    453  HB3 TYR A  28       8.540   4.293   0.542  1.00 95.95           H  
ATOM    454  O   TYR A  28      11.162   4.648  -1.709  1.00 95.95           O  
ATOM    455  CG  TYR A  28       7.926   2.284   0.862  1.00 95.95           C  
ATOM    456  CD1 TYR A  28       6.562   2.630   0.803  1.00 95.95           C  
ATOM    457  HD1 TYR A  28       6.267   3.617   0.479  1.00 95.95           H  
ATOM    458  CD2 TYR A  28       8.309   0.995   1.282  1.00 95.95           C  
ATOM    459  HD2 TYR A  28       9.354   0.727   1.326  1.00 95.95           H  
ATOM    460  CE1 TYR A  28       5.583   1.688   1.166  1.00 95.95           C  
ATOM    461  HE1 TYR A  28       4.536   1.946   1.109  1.00 95.95           H  
ATOM    462  CE2 TYR A  28       7.329   0.050   1.646  1.00 95.95           C  
ATOM    463  HE2 TYR A  28       7.617  -0.935   1.981  1.00 95.95           H  
ATOM    464  OH  TYR A  28       4.994  -0.486   1.932  1.00 95.95           O  
ATOM    465  HH  TYR A  28       4.150  -0.031   1.985  1.00 95.95           H  
ATOM    466  CZ  TYR A  28       5.964   0.400   1.593  1.00 95.95           C  
ATOM    467  N   ILE A  29       9.040   5.247  -2.064  1.00 97.70           N  
ATOM    468  H   ILE A  29       8.065   4.996  -1.977  1.00 97.70           H  
ATOM    469  CA  ILE A  29       9.413   6.565  -2.573  1.00 97.70           C  
ATOM    470  HA  ILE A  29      10.209   6.425  -3.305  1.00 97.70           H  
ATOM    471  C   ILE A  29       9.988   7.420  -1.448  1.00 97.70           C  
ATOM    472  CB  ILE A  29       8.248   7.295  -3.267  1.00 97.70           C  
ATOM    473  HB  ILE A  29       8.623   8.269  -3.582  1.00 97.70           H  
ATOM    474  O   ILE A  29       9.543   7.356  -0.304  1.00 97.70           O  
ATOM    475  CG1 ILE A  29       7.054   7.547  -2.320  1.00 97.70           C  
ATOM    476 HG12 ILE A  29       6.655   6.599  -1.958  1.00 97.70           H  
ATOM    477 HG13 ILE A  29       7.397   8.113  -1.455  1.00 97.70           H  
ATOM    478  CG2 ILE A  29       7.850   6.538  -4.539  1.00 97.70           C  
ATOM    479 HG21 ILE A  29       8.736   6.371  -5.153  1.00 97.70           H  
ATOM    480 HG22 ILE A  29       7.403   5.577  -4.283  1.00 97.70           H  
ATOM    481 HG23 ILE A  29       7.140   7.133  -5.113  1.00 97.70           H  
ATOM    482  CD1 ILE A  29       5.923   8.363  -2.951  1.00 97.70           C  
ATOM    483 HD11 ILE A  29       5.445   7.806  -3.756  1.00 97.70           H  
ATOM    484 HD12 ILE A  29       6.322   9.299  -3.341  1.00 97.70           H  
ATOM    485 HD13 ILE A  29       5.175   8.575  -2.188  1.00 97.70           H  
ATOM    486  N   GLU A  30      10.916   8.302  -1.804  1.00 97.08           N  
ATOM    487  H   GLU A  30      11.298   8.280  -2.739  1.00 97.08           H  
ATOM    488  CA  GLU A  30      11.338   9.359  -0.897  1.00 97.08           C  
ATOM    489  HA  GLU A  30      11.385   8.947   0.111  1.00 97.08           H  
ATOM    490  C   GLU A  30      10.315  10.496  -0.901  1.00 97.08           C  
ATOM    491  CB  GLU A  30      12.737   9.873  -1.252  1.00 97.08           C  
ATOM    492  HB2 GLU A  30      12.734  10.216  -2.287  1.00 97.08           H  
ATOM    493  HB3 GLU A  30      12.976  10.728  -0.620  1.00 97.08           H  
ATOM    494  O   GLU A  30       9.951  11.021  -1.961  1.00 97.08           O  
ATOM    495  CG  GLU A  30      13.834   8.812  -1.092  1.00 97.08           C  
ATOM    496  HG2 GLU A  30      13.608   7.963  -1.739  1.00 97.08           H  
ATOM    497  HG3 GLU A  30      14.769   9.246  -1.447  1.00 97.08           H  
ATOM    498  CD  GLU A  30      14.043   8.328   0.351  1.00 97.08           C  
ATOM    499  OE1 GLU A  30      14.641   7.248   0.520  1.00 97.08           O  
ATOM    500  OE2 GLU A  30      13.697   9.035   1.329  1.00 97.08           O  
ATOM    501  N   LEU A  31       9.866  10.907   0.285  1.00 97.72           N  
ATOM    502  H   LEU A  31      10.188  10.434   1.118  1.00 97.72           H  
ATOM    503  CA  LEU A  31       9.106  12.146   0.416  1.00 97.72           C  
ATOM    504  HA  LEU A  31       8.359  12.156  -0.378  1.00 97.72           H  
ATOM    505  C   LEU A  31      10.026  13.361   0.209  1.00 97.72           C  
ATOM    506  CB  LEU A  31       8.377  12.219   1.765  1.00 97.72           C  
ATOM    507  HB2 LEU A  31       7.868  13.180   1.834  1.00 97.72           H  
ATOM    508  HB3 LEU A  31       9.117  12.183   2.564  1.00 97.72           H  
ATOM    509  O   LEU A  31      11.201  13.324   0.580  1.00 97.72           O  
ATOM    510  CG  LEU A  31       7.347  11.102   1.994  1.00 97.72           C  
ATOM    511  HG  LEU A  31       7.866  10.146   2.074  1.00 97.72           H  
ATOM    512  CD1 LEU A  31       6.613  11.371   3.300  1.00 97.72           C  
ATOM    513 HD11 LEU A  31       6.105  10.453   3.591  1.00 97.72           H  
ATOM    514 HD12 LEU A  31       5.897  12.186   3.190  1.00 97.72           H  
ATOM    515 HD13 LEU A  31       7.329  11.622   4.083  1.00 97.72           H  
ATOM    516  CD2 LEU A  31       6.294  10.994   0.886  1.00 97.72           C  
ATOM    517 HD21 LEU A  31       6.771  10.648  -0.031  1.00 97.72           H  
ATOM    518 HD22 LEU A  31       5.814  11.960   0.731  1.00 97.72           H  
ATOM    519 HD23 LEU A  31       5.546  10.255   1.172  1.00 97.72           H  
ATOM    520  N   PRO A  32       9.518  14.453  -0.387  1.00 96.86           N  
ATOM    521  CA  PRO A  32      10.306  15.660  -0.575  1.00 96.86           C  
ATOM    522  HA  PRO A  32      11.265  15.407  -1.027  1.00 96.86           H  
ATOM    523  C   PRO A  32      10.567  16.367   0.761  1.00 96.86           C  
ATOM    524  CB  PRO A  32       9.496  16.519  -1.550  1.00 96.86           C  
ATOM    525  HB2 PRO A  32       9.739  16.234  -2.574  1.00 96.86           H  
ATOM    526  HB3 PRO A  32       9.660  17.586  -1.400  1.00 96.86           H  
ATOM    527  O   PRO A  32       9.844  16.193   1.742  1.00 96.86           O  
ATOM    528  CG  PRO A  32       8.059  16.118  -1.237  1.00 96.86           C  
ATOM    529  HG2 PRO A  32       7.386  16.295  -2.076  1.00 96.86           H  
ATOM    530  HG3 PRO A  32       7.738  16.671  -0.354  1.00 96.86           H  
ATOM    531  CD  PRO A  32       8.165  14.639  -0.885  1.00 96.86           C  
ATOM    532  HD2 PRO A  32       7.420  14.380  -0.132  1.00 96.86           H  
ATOM    533  HD3 PRO A  32       8.035  14.039  -1.785  1.00 96.86           H  
ATOM    534  N   ALA A  33      11.581  17.233   0.781  1.00 96.52           N  
ATOM    535  H   ALA A  33      12.146  17.349  -0.048  1.00 96.52           H  
ATOM    536  CA  ALA A  33      11.789  18.138   1.904  1.00 96.52           C  
ATOM    537  HA  ALA A  33      11.877  17.540   2.811  1.00 96.52           H  
ATOM    538  C   ALA A  33      10.587  19.084   2.065  1.00 96.52           C  
ATOM    539  CB  ALA A  33      13.098  18.908   1.701  1.00 96.52           C  
ATOM    540  HB1 ALA A  33      13.037  19.513   0.797  1.00 96.52           H  
ATOM    541  HB2 ALA A  33      13.930  18.208   1.619  1.00 96.52           H  
ATOM    542  HB3 ALA A  33      13.270  19.564   2.555  1.00 96.52           H  
ATOM    543  O   ALA A  33      10.015  19.558   1.081  1.00 96.52           O  
ATOM    544  N   ALA A  34      10.224  19.384   3.312  1.00 97.25           N  
ATOM    545  H   ALA A  34      10.727  18.966   4.081  1.00 97.25           H  
ATOM    546  CA  ALA A  34       9.164  20.338   3.606  1.00 97.25           C  
ATOM    547  HA  ALA A  34       8.280  20.026   3.050  1.00 97.25           H  
ATOM    548  C   ALA A  34       9.534  21.772   3.157  1.00 97.25           C  
ATOM    549  CB  ALA A  34       8.831  20.249   5.097  1.00 97.25           C  
ATOM    550  HB1 ALA A  34       8.563  19.225   5.355  1.00 97.25           H  
ATOM    551  HB2 ALA A  34       7.984  20.900   5.318  1.00 97.25           H  
ATOM    552  HB3 ALA A  34       9.689  20.566   5.689  1.00 97.25           H  
ATOM    553  O   ALA A  34      10.708  22.150   3.221  1.00 97.25           O  
ATOM    554  N   PRO A  35       8.554  22.605   2.755  1.00 98.04           N  
ATOM    555  CA  PRO A  35       7.120  22.322   2.736  1.00 98.04           C  
ATOM    556  HA  PRO A  35       6.857  21.681   3.578  1.00 98.04           H  
ATOM    557  C   PRO A  35       6.635  21.651   1.440  1.00 98.04           C  
ATOM    558  CB  PRO A  35       6.463  23.687   2.938  1.00 98.04           C  
ATOM    559  HB2 PRO A  35       6.454  23.931   4.000  1.00 98.04           H  
ATOM    560  HB3 PRO A  35       5.453  23.724   2.528  1.00 98.04           H  
ATOM    561  O   PRO A  35       7.126  21.952   0.353  1.00 98.04           O  
ATOM    562  CG  PRO A  35       7.416  24.629   2.200  1.00 98.04           C  
ATOM    563  HG2 PRO A  35       7.192  24.620   1.134  1.00 98.04           H  
ATOM    564  HG3 PRO A  35       7.362  25.645   2.592  1.00 98.04           H  
ATOM    565  CD  PRO A  35       8.793  24.006   2.440  1.00 98.04           C  
ATOM    566  HD2 PRO A  35       9.416  24.101   1.551  1.00 98.04           H  
ATOM    567  HD3 PRO A  35       9.274  24.490   3.289  1.00 98.04           H  
ATOM    568  N   PHE A  36       5.612  20.802   1.546  1.00 97.99           N  
ATOM    569  H   PHE A  36       5.221  20.618   2.459  1.00 97.99           H  
ATOM    570  CA  PHE A  36       4.907  20.203   0.404  1.00 97.99           C  
ATOM    571  HA  PHE A  36       4.824  20.947  -0.388  1.00 97.99           H  
ATOM    572  C   PHE A  36       3.488  19.770   0.797  1.00 97.99           C  
ATOM    573  CB  PHE A  36       5.696  18.999  -0.140  1.00 97.99           C  
ATOM    574  HB2 PHE A  36       5.246  18.687  -1.083  1.00 97.99           H  
ATOM    575  HB3 PHE A  36       6.715  19.312  -0.368  1.00 97.99           H  
ATOM    576  O   PHE A  36       3.180  19.656   1.980  1.00 97.99           O  
ATOM    577  CG  PHE A  36       5.748  17.801   0.790  1.00 97.99           C  
ATOM    578  CD1 PHE A  36       6.734  17.731   1.789  1.00 97.99           C  
ATOM    579  HD1 PHE A  36       7.468  18.519   1.874  1.00 97.99           H  
ATOM    580  CD2 PHE A  36       4.858  16.723   0.620  1.00 97.99           C  
ATOM    581  HD2 PHE A  36       4.112  16.755  -0.161  1.00 97.99           H  
ATOM    582  CE1 PHE A  36       6.821  16.605   2.623  1.00 97.99           C  
ATOM    583  HE1 PHE A  36       7.612  16.536   3.355  1.00 97.99           H  
ATOM    584  CE2 PHE A  36       4.940  15.598   1.458  1.00 97.99           C  
ATOM    585  HE2 PHE A  36       4.254  14.774   1.327  1.00 97.99           H  
ATOM    586  CZ  PHE A  36       5.919  15.541   2.465  1.00 97.99           C  
ATOM    587  HZ  PHE A  36       5.999  14.673   3.102  1.00 97.99           H  
ATOM    588  N   ASP A  37       2.635  19.488  -0.188  1.00 97.28           N  
ATOM    589  H   ASP A  37       2.925  19.607  -1.148  1.00 97.28           H  
ATOM    590  CA  ASP A  37       1.313  18.907   0.063  1.00 97.28           C  
ATOM    591  HA  ASP A  37       0.988  19.161   1.072  1.00 97.28           H  
ATOM    592  C   ASP A  37       1.377  17.377  -0.045  1.00 97.28           C  
ATOM    593  CB  ASP A  37       0.267  19.491  -0.898  1.00 97.28           C  
ATOM    594  HB2 ASP A  37       0.609  19.339  -1.921  1.00 97.28           H  
ATOM    595  HB3 ASP A  37      -0.669  18.949  -0.765  1.00 97.28           H  
ATOM    596  O   ASP A  37       1.732  16.827  -1.099  1.00 97.28           O  
ATOM    597  CG  ASP A  37      -0.012  20.983  -0.699  1.00 97.28           C  
ATOM    598  OD1 ASP A  37       0.023  21.455   0.459  1.00 97.28           O  
ATOM    599  OD2 ASP A  37      -0.288  21.647  -1.727  1.00 97.28           O  
ATOM    600  N   LEU A  38       1.009  16.696   1.040  1.00 98.21           N  
ATOM    601  H   LEU A  38       0.724  17.226   1.851  1.00 98.21           H  
ATOM    602  CA  LEU A  38       0.860  15.244   1.107  1.00 98.21           C  
ATOM    603  HA  LEU A  38       1.558  14.773   0.415  1.00 98.21           H  
ATOM    604  C   LEU A  38      -0.570  14.867   0.714  1.00 98.21           C  
ATOM    605  CB  LEU A  38       1.185  14.781   2.539  1.00 98.21           C  
ATOM    606  HB2 LEU A  38       0.452  15.230   3.209  1.00 98.21           H  
ATOM    607  HB3 LEU A  38       2.167  15.159   2.824  1.00 98.21           H  
ATOM    608  O   LEU A  38      -1.526  15.413   1.259  1.00 98.21           O  
ATOM    609  CG  LEU A  38       1.170  13.251   2.730  1.00 98.21           C  
ATOM    610  HG  LEU A  38       0.347  12.812   2.167  1.00 98.21           H  
ATOM    611  CD1 LEU A  38       2.487  12.624   2.267  1.00 98.21           C  
ATOM    612 HD11 LEU A  38       3.316  13.012   2.858  1.00 98.21           H  
ATOM    613 HD12 LEU A  38       2.658  12.844   1.213  1.00 98.21           H  
ATOM    614 HD13 LEU A  38       2.446  11.543   2.401  1.00 98.21           H  
ATOM    615  CD2 LEU A  38       0.963  12.903   4.200  1.00 98.21           C  
ATOM    616 HD21 LEU A  38       1.807  13.256   4.793  1.00 98.21           H  
ATOM    617 HD22 LEU A  38       0.868  11.823   4.308  1.00 98.21           H  
ATOM    618 HD23 LEU A  38       0.044  13.361   4.566  1.00 98.21           H  
ATOM    619  N   GLN A  39      -0.726  13.915  -0.198  1.00 97.83           N  
ATOM    620  H   GLN A  39       0.104  13.466  -0.558  1.00 97.83           H  
ATOM    621  CA  GLN A  39      -1.991  13.234  -0.436  1.00 97.83           C  
ATOM    622  HA  GLN A  39      -2.818  13.922  -0.263  1.00 97.83           H  
ATOM    623  C   GLN A  39      -2.136  12.086   0.558  1.00 97.83           C  
ATOM    624  CB  GLN A  39      -2.053  12.757  -1.891  1.00 97.83           C  
ATOM    625  HB2 GLN A  39      -1.949  13.620  -2.548  1.00 97.83           H  
ATOM    626  HB3 GLN A  39      -1.229  12.071  -2.088  1.00 97.83           H  
ATOM    627  O   GLN A  39      -1.279  11.207   0.619  1.00 97.83           O  
ATOM    628  CG  GLN A  39      -3.380  12.051  -2.196  1.00 97.83           C  
ATOM    629  HG2 GLN A  39      -4.211  12.702  -1.925  1.00 97.83           H  
ATOM    630  HG3 GLN A  39      -3.449  11.144  -1.594  1.00 97.83           H  
ATOM    631  CD  GLN A  39      -3.527  11.665  -3.663  1.00 97.83           C  
ATOM    632  NE2 GLN A  39      -4.330  10.666  -3.952  1.00 97.83           N  
ATOM    633 HE21 GLN A  39      -4.730  10.123  -3.200  1.00 97.83           H  
ATOM    634 HE22 GLN A  39      -4.352  10.361  -4.915  1.00 97.83           H  
ATOM    635  OE1 GLN A  39      -2.973  12.266  -4.574  1.00 97.83           O  
ATOM    636  N   VAL A  40      -3.238  12.085   1.301  1.00 97.46           N  
ATOM    637  H   VAL A  40      -3.925  12.811   1.151  1.00 97.46           H  
ATOM    638  CA  VAL A  40      -3.614  10.993   2.197  1.00 97.46           C  
ATOM    639  HA  VAL A  40      -2.718  10.605   2.681  1.00 97.46           H  
ATOM    640  C   VAL A  40      -4.237   9.882   1.357  1.00 97.46           C  
ATOM    641  CB  VAL A  40      -4.572  11.479   3.298  1.00 97.46           C  
ATOM    642  HB  VAL A  40      -5.517  11.774   2.843  1.00 97.46           H  
ATOM    643  O   VAL A  40      -5.159  10.125   0.574  1.00 97.46           O  
ATOM    644  CG1 VAL A  40      -4.853  10.371   4.317  1.00 97.46           C  
ATOM    645 HG11 VAL A  40      -5.369   9.537   3.841  1.00 97.46           H  
ATOM    646 HG12 VAL A  40      -3.921  10.007   4.751  1.00 97.46           H  
ATOM    647 HG13 VAL A  40      -5.491  10.753   5.114  1.00 97.46           H  
ATOM    648  CG2 VAL A  40      -3.996  12.704   4.027  1.00 97.46           C  
ATOM    649 HG21 VAL A  40      -4.609  12.939   4.897  1.00 97.46           H  
ATOM    650 HG22 VAL A  40      -3.995  13.571   3.366  1.00 97.46           H  
ATOM    651 HG23 VAL A  40      -2.975  12.503   4.350  1.00 97.46           H  
ATOM    652  N   LEU A  41      -3.694   8.677   1.489  1.00 94.74           N  
ATOM    653  H   LEU A  41      -2.955   8.565   2.168  1.00 94.74           H  
ATOM    654  CA  LEU A  41      -4.137   7.482   0.770  1.00 94.74           C  
ATOM    655  HA  LEU A  41      -4.771   7.764  -0.071  1.00 94.74           H  
ATOM    656  C   LEU A  41      -4.992   6.581   1.662  1.00 94.74           C  
ATOM    657  CB  LEU A  41      -2.908   6.729   0.238  1.00 94.74           C  
ATOM    658  HB2 LEU A  41      -3.258   5.812  -0.237  1.00 94.74           H  
ATOM    659  HB3 LEU A  41      -2.277   6.450   1.082  1.00 94.74           H  
ATOM    660  O   LEU A  41      -6.015   6.075   1.210  1.00 94.74           O  
ATOM    661  CG  LEU A  41      -2.066   7.499  -0.791  1.00 94.74           C  
ATOM    662  HG  LEU A  41      -1.755   8.460  -0.382  1.00 94.74           H  
ATOM    663  CD1 LEU A  41      -0.817   6.685  -1.107  1.00 94.74           C  
ATOM    664 HD11 LEU A  41      -1.097   5.701  -1.482  1.00 94.74           H  
ATOM    665 HD12 LEU A  41      -0.228   6.574  -0.196  1.00 94.74           H  
ATOM    666 HD13 LEU A  41      -0.214   7.193  -1.860  1.00 94.74           H  
ATOM    667  CD2 LEU A  41      -2.833   7.743  -2.094  1.00 94.74           C  
ATOM    668 HD21 LEU A  41      -3.694   8.381  -1.897  1.00 94.74           H  
ATOM    669 HD22 LEU A  41      -2.179   8.240  -2.811  1.00 94.74           H  
ATOM    670 HD23 LEU A  41      -3.165   6.790  -2.505  1.00 94.74           H  
ATOM    671  N   ASP A  42      -4.614   6.460   2.933  1.00 92.12           N  
ATOM    672  H   ASP A  42      -3.777   6.933   3.240  1.00 92.12           H  
ATOM    673  CA  ASP A  42      -5.376   5.746   3.951  1.00 92.12           C  
ATOM    674  HA  ASP A  42      -6.427   5.727   3.660  1.00 92.12           H  
ATOM    675  C   ASP A  42      -5.266   6.481   5.292  1.00 92.12           C  
ATOM    676  CB  ASP A  42      -4.897   4.292   4.048  1.00 92.12           C  
ATOM    677  HB2 ASP A  42      -3.851   4.265   4.354  1.00 92.12           H  
ATOM    678  HB3 ASP A  42      -4.987   3.813   3.073  1.00 92.12           H  
ATOM    679  O   ASP A  42      -4.199   6.972   5.661  1.00 92.12           O  
ATOM    680  CG  ASP A  42      -5.745   3.527   5.059  1.00 92.12           C  
ATOM    681  OD1 ASP A  42      -6.826   3.027   4.677  1.00 92.12           O  
ATOM    682  OD2 ASP A  42      -5.358   3.521   6.244  1.00 92.12           O  
ATOM    683  N   GLU A  43      -6.383   6.579   6.009  1.00 92.34           N  
ATOM    684  H   GLU A  43      -7.204   6.106   5.660  1.00 92.34           H  
ATOM    685  CA  GLU A  43      -6.483   7.263   7.304  1.00 92.34           C  
ATOM    686  HA  GLU A  43      -5.479   7.540   7.625  1.00 92.34           H  
ATOM    687  C   GLU A  43      -7.021   6.341   8.409  1.00 92.34           C  
ATOM    688  CB  GLU A  43      -7.289   8.571   7.165  1.00 92.34           C  
ATOM    689  HB2 GLU A  43      -6.796   9.216   6.438  1.00 92.34           H  
ATOM    690  HB3 GLU A  43      -7.280   9.092   8.122  1.00 92.34           H  
ATOM    691  O   GLU A  43      -7.564   6.820   9.408  1.00 92.34           O  
ATOM    692  CG  GLU A  43      -8.750   8.353   6.729  1.00 92.34           C  
ATOM    693  HG2 GLU A  43      -9.171   7.514   7.281  1.00 92.34           H  
ATOM    694  HG3 GLU A  43      -8.771   8.092   5.671  1.00 92.34           H  
ATOM    695  CD  GLU A  43      -9.634   9.587   6.966  1.00 92.34           C  
ATOM    696  OE1 GLU A  43     -10.789   9.398   7.428  1.00 92.34           O  
ATOM    697  OE2 GLU A  43      -9.181  10.729   6.729  1.00 92.34           O  
ATOM    698  N   VAL A  44      -6.917   5.014   8.240  1.00 88.29           N  
ATOM    699  H   VAL A  44      -6.419   4.646   7.442  1.00 88.29           H  
ATOM    700  CA  VAL A  44      -7.514   4.057   9.185  1.00 88.29           C  
ATOM    701  HA  VAL A  44      -8.572   4.307   9.269  1.00 88.29           H  
ATOM    702  C   VAL A  44      -6.920   4.192  10.589  1.00 88.29           C  
ATOM    703  CB  VAL A  44      -7.415   2.612   8.653  1.00 88.29           C  
ATOM    704  HB  VAL A  44      -7.631   2.626   7.585  1.00 88.29           H  
ATOM    705  O   VAL A  44      -7.643   4.025  11.566  1.00 88.29           O  
ATOM    706  CG1 VAL A  44      -6.045   1.950   8.866  1.00 88.29           C  
ATOM    707 HG11 VAL A  44      -5.885   1.720   9.920  1.00 88.29           H  
ATOM    708 HG12 VAL A  44      -5.994   1.030   8.285  1.00 88.29           H  
ATOM    709 HG13 VAL A  44      -5.249   2.612   8.526  1.00 88.29           H  
ATOM    710  CG2 VAL A  44      -8.474   1.720   9.313  1.00 88.29           C  
ATOM    711 HG21 VAL A  44      -8.424   0.719   8.884  1.00 88.29           H  
ATOM    712 HG22 VAL A  44      -8.301   1.660  10.387  1.00 88.29           H  
ATOM    713 HG23 VAL A  44      -9.466   2.133   9.130  1.00 88.29           H  
ATOM    714  N   GLY A  45      -5.636   4.553  10.684  1.00 87.24           N  
ATOM    715  H   GLY A  45      -5.127   4.687   9.822  1.00 87.24           H  
ATOM    716  CA  GLY A  45      -4.916   4.785  11.939  1.00 87.24           C  
ATOM    717  HA2 GLY A  45      -5.338   4.154  12.721  1.00 87.24           H  
ATOM    718  HA3 GLY A  45      -3.870   4.510  11.801  1.00 87.24           H  
ATOM    719  C   GLY A  45      -4.957   6.231  12.442  1.00 87.24           C  
ATOM    720  O   GLY A  45      -4.197   6.574  13.351  1.00 87.24           O  
ATOM    721  N   LEU A  46      -5.791   7.105  11.857  1.00 91.32           N  
ATOM    722  H   LEU A  46      -6.365   6.783  11.091  1.00 91.32           H  
ATOM    723  CA  LEU A  46      -5.810   8.532  12.205  1.00 91.32           C  
ATOM    724  HA  LEU A  46      -4.816   8.938  12.019  1.00 91.32           H  
ATOM    725  C   LEU A  46      -6.139   8.763  13.684  1.00 91.32           C  
ATOM    726  CB  LEU A  46      -6.832   9.258  11.313  1.00 91.32           C  
ATOM    727  HB2 LEU A  46      -6.539   9.112  10.273  1.00 91.32           H  
ATOM    728  HB3 LEU A  46      -7.806   8.791  11.460  1.00 91.32           H  
ATOM    729  O   LEU A  46      -5.692   9.744  14.263  1.00 91.32           O  
ATOM    730  CG  LEU A  46      -6.966  10.774  11.573  1.00 91.32           C  
ATOM    731  HG  LEU A  46      -7.167  10.966  12.627  1.00 91.32           H  
ATOM    732  CD1 LEU A  46      -5.706  11.542  11.171  1.00 91.32           C  
ATOM    733 HD11 LEU A  46      -5.484  11.372  10.117  1.00 91.32           H  
ATOM    734 HD12 LEU A  46      -5.848  12.609  11.342  1.00 91.32           H  
ATOM    735 HD13 LEU A  46      -4.862  11.210  11.775  1.00 91.32           H  
ATOM    736  CD2 LEU A  46      -8.170  11.316  10.803  1.00 91.32           C  
ATOM    737 HD21 LEU A  46      -8.102  11.018   9.757  1.00 91.32           H  
ATOM    738 HD22 LEU A  46      -9.085  10.898  11.224  1.00 91.32           H  
ATOM    739 HD23 LEU A  46      -8.204  12.403  10.879  1.00 91.32           H  
ATOM    740  N   ASP A  47      -6.896   7.865  14.312  1.00 90.26           N  
ATOM    741  H   ASP A  47      -7.042   6.980  13.848  1.00 90.26           H  
ATOM    742  CA  ASP A  47      -7.187   7.896  15.750  1.00 90.26           C  
ATOM    743  HA  ASP A  47      -7.707   8.825  15.979  1.00 90.26           H  
ATOM    744  C   ASP A  47      -5.930   7.872  16.638  1.00 90.26           C  
ATOM    745  CB  ASP A  47      -8.139   6.739  16.089  1.00 90.26           C  
ATOM    746  HB2 ASP A  47      -8.426   6.831  17.136  1.00 90.26           H  
ATOM    747  HB3 ASP A  47      -9.045   6.850  15.492  1.00 90.26           H  
ATOM    748  O   ASP A  47      -5.955   8.405  17.748  1.00 90.26           O  
ATOM    749  CG  ASP A  47      -7.567   5.333  15.852  1.00 90.26           C  
ATOM    750  OD1 ASP A  47      -6.578   5.204  15.091  1.00 90.26           O  
ATOM    751  OD2 ASP A  47      -8.170   4.397  16.418  1.00 90.26           O  
ATOM    752  N   SER A  48      -4.830   7.328  16.120  1.00 89.24           N  
ATOM    753  H   SER A  48      -4.935   6.884  15.219  1.00 89.24           H  
ATOM    754  CA  SER A  48      -3.508   7.277  16.749  1.00 89.24           C  
ATOM    755  HA  SER A  48      -3.600   7.630  17.776  1.00 89.24           H  
ATOM    756  C   SER A  48      -2.473   8.196  16.081  1.00 89.24           C  
ATOM    757  CB  SER A  48      -3.031   5.822  16.815  1.00 89.24           C  
ATOM    758  HB2 SER A  48      -3.743   5.243  17.404  1.00 89.24           H  
ATOM    759  HB3 SER A  48      -2.061   5.779  17.310  1.00 89.24           H  
ATOM    760  O   SER A  48      -1.289   8.110  16.397  1.00 89.24           O  
ATOM    761  OG  SER A  48      -2.926   5.243  15.527  1.00 89.24           O  
ATOM    762  HG  SER A  48      -3.792   5.273  15.113  1.00 89.24           H  
ATOM    763  N   GLY A  49      -2.901   9.082  15.173  1.00 90.57           N  
ATOM    764  H   GLY A  49      -3.892   9.141  14.990  1.00 90.57           H  
ATOM    765  CA  GLY A  49      -2.010   9.986  14.438  1.00 90.57           C  
ATOM    766  HA2 GLY A  49      -2.610  10.781  13.993  1.00 90.57           H  
ATOM    767  HA3 GLY A  49      -1.297  10.435  15.130  1.00 90.57           H  
ATOM    768  C   GLY A  49      -1.216   9.316  13.316  1.00 90.57           C  
ATOM    769  O   GLY A  49      -0.245   9.899  12.837  1.00 90.57           O  
ATOM    770  N   ASN A  50      -1.620   8.114  12.894  1.00 91.37           N  
ATOM    771  H   ASN A  50      -2.444   7.705  13.311  1.00 91.37           H  
ATOM    772  CA  ASN A  50      -0.958   7.350  11.841  1.00 91.37           C  
ATOM    773  HA  ASN A  50       0.007   7.807  11.621  1.00 91.37           H  
ATOM    774  C   ASN A  50      -1.793   7.352  10.559  1.00 91.37           C  
ATOM    775  CB  ASN A  50      -0.684   5.924  12.336  1.00 91.37           C  
ATOM    776  HB2 ASN A  50      -0.226   5.345  11.533  1.00 91.37           H  
ATOM    777  HB3 ASN A  50      -1.621   5.445  12.620  1.00 91.37           H  
ATOM    778  O   ASN A  50      -2.979   7.027  10.574  1.00 91.37           O  
ATOM    779  CG  ASN A  50       0.274   5.918  13.508  1.00 91.37           C  
ATOM    780  ND2 ASN A  50      -0.163   5.519  14.676  1.00 91.37           N  
ATOM    781 HD21 ASN A  50       0.478   5.647  15.446  1.00 91.37           H  
ATOM    782 HD22 ASN A  50      -1.143   5.323  14.827  1.00 91.37           H  
ATOM    783  OD1 ASN A  50       1.425   6.292  13.396  1.00 91.37           O  
ATOM    784  N   ILE A  51      -1.178   7.678   9.430  1.00 92.83           N  
ATOM    785  H   ILE A  51      -0.191   7.890   9.470  1.00 92.83           H  
ATOM    786  CA  ILE A  51      -1.823   7.627   8.112  1.00 92.83           C  
ATOM    787  HA  ILE A  51      -2.675   6.947   8.154  1.00 92.83           H  
ATOM    788  C   ILE A  51      -0.858   7.038   7.084  1.00 92.83           C  
ATOM    789  CB  ILE A  51      -2.363   9.019   7.690  1.00 92.83           C  
ATOM    790  HB  ILE A  51      -2.870   8.899   6.733  1.00 92.83           H  
ATOM    791  O   ILE A  51       0.333   6.880   7.349  1.00 92.83           O  
ATOM    792  CG1 ILE A  51      -1.219  10.029   7.476  1.00 92.83           C  
ATOM    793 HG12 ILE A  51      -0.651  10.150   8.399  1.00 92.83           H  
ATOM    794 HG13 ILE A  51      -0.564   9.637   6.698  1.00 92.83           H  
ATOM    795  CG2 ILE A  51      -3.414   9.547   8.685  1.00 92.83           C  
ATOM    796 HG21 ILE A  51      -3.961  10.382   8.246  1.00 92.83           H  
ATOM    797 HG22 ILE A  51      -4.128   8.759   8.926  1.00 92.83           H  
ATOM    798 HG23 ILE A  51      -2.931   9.874   9.606  1.00 92.83           H  
ATOM    799  CD1 ILE A  51      -1.669  11.405   6.996  1.00 92.83           C  
ATOM    800 HD11 ILE A  51      -2.265  11.294   6.090  1.00 92.83           H  
ATOM    801 HD12 ILE A  51      -2.259  11.904   7.765  1.00 92.83           H  
ATOM    802 HD13 ILE A  51      -0.787  12.007   6.777  1.00 92.83           H  
ATOM    803  N   SER A  52      -1.359   6.749   5.890  1.00 94.14           N  
ATOM    804  H   SER A  52      -2.349   6.884   5.741  1.00 94.14           H  
ATOM    805  CA  SER A  52      -0.518   6.490   4.722  1.00 94.14           C  
ATOM    806  HA  SER A  52       0.527   6.448   5.029  1.00 94.14           H  
ATOM    807  C   SER A  52      -0.671   7.611   3.707  1.00 94.14           C  
ATOM    808  CB  SER A  52      -0.849   5.151   4.083  1.00 94.14           C  
ATOM    809  HB2 SER A  52      -0.185   4.996   3.232  1.00 94.14           H  
ATOM    810  HB3 SER A  52      -1.881   5.157   3.732  1.00 94.14           H  
ATOM    811  O   SER A  52      -1.777   8.116   3.493  1.00 94.14           O  
ATOM    812  OG  SER A  52      -0.657   4.099   5.005  1.00 94.14           O  
ATOM    813  HG  SER A  52      -1.301   4.190   5.711  1.00 94.14           H  
ATOM    814  N   GLY A  53       0.417   7.996   3.047  1.00 96.56           N  
ATOM    815  H   GLY A  53       1.304   7.559   3.255  1.00 96.56           H  
ATOM    816  CA  GLY A  53       0.367   9.083   2.079  1.00 96.56           C  
ATOM    817  HA2 GLY A  53      -0.559   8.999   1.508  1.00 96.56           H  
ATOM    818  HA3 GLY A  53       0.349  10.036   2.607  1.00 96.56           H  
ATOM    819  C   GLY A  53       1.513   9.105   1.083  1.00 96.56           C  
ATOM    820  O   GLY A  53       2.521   8.418   1.233  1.00 96.56           O  
ATOM    821  N   CYS A  54       1.343   9.929   0.055  1.00 98.15           N  
ATOM    822  H   CYS A  54       0.482  10.457   0.019  1.00 98.15           H  
ATOM    823  CA  CYS A  54       2.328  10.165  -0.993  1.00 98.15           C  
ATOM    824  HA  CYS A  54       3.306   9.863  -0.619  1.00 98.15           H  
ATOM    825  C   CYS A  54       2.377  11.656  -1.366  1.00 98.15           C  
ATOM    826  CB  CYS A  54       1.981   9.284  -2.203  1.00 98.15           C  
ATOM    827  HB2 CYS A  54       1.844   8.258  -1.860  1.00 98.15           H  
ATOM    828  HB3 CYS A  54       2.803   9.297  -2.919  1.00 98.15           H  
ATOM    829  O   CYS A  54       1.426  12.393  -1.093  1.00 98.15           O  
ATOM    830  SG  CYS A  54       0.447   9.830  -3.011  1.00 98.15           S  
ATOM    831  HG  CYS A  54       0.804  11.102  -3.213  1.00 98.15           H  
ATOM    832  N   PRO A  55       3.431  12.146  -2.037  1.00 97.36           N  
ATOM    833  CA  PRO A  55       3.463  13.519  -2.527  1.00 97.36           C  
ATOM    834  HA  PRO A  55       3.348  14.196  -1.680  1.00 97.36           H  
ATOM    835  C   PRO A  55       2.348  13.773  -3.547  1.00 97.36           C  
ATOM    836  CB  PRO A  55       4.853  13.715  -3.143  1.00 97.36           C  
ATOM    837  HB2 PRO A  55       5.255  14.704  -2.921  1.00 97.36           H  
ATOM    838  HB3 PRO A  55       4.817  13.552  -4.220  1.00 97.36           H  
ATOM    839  O   PRO A  55       2.102  12.954  -4.441  1.00 97.36           O  
ATOM    840  CG  PRO A  55       5.687  12.609  -2.495  1.00 97.36           C  
ATOM    841  HG2 PRO A  55       6.020  12.934  -1.509  1.00 97.36           H  
ATOM    842  HG3 PRO A  55       6.535  12.315  -3.114  1.00 97.36           H  
ATOM    843  CD  PRO A  55       4.682  11.478  -2.329  1.00 97.36           C  
ATOM    844  HD2 PRO A  55       4.993  10.815  -1.522  1.00 97.36           H  
ATOM    845  HD3 PRO A  55       4.585  10.926  -3.264  1.00 97.36           H  
ATOM    846  N   THR A  56       1.698  14.931  -3.455  1.00 95.44           N  
ATOM    847  H   THR A  56       1.918  15.560  -2.696  1.00 95.44           H  
ATOM    848  CA  THR A  56       0.776  15.384  -4.505  1.00 95.44           C  
ATOM    849  HA  THR A  56       0.065  14.582  -4.705  1.00 95.44           H  
ATOM    850  C   THR A  56       1.526  15.689  -5.806  1.00 95.44           C  
ATOM    851  CB  THR A  56      -0.020  16.624  -4.086  1.00 95.44           C  
ATOM    852  HB  THR A  56      -0.626  16.950  -4.931  1.00 95.44           H  
ATOM    853  O   THR A  56       2.729  15.943  -5.816  1.00 95.44           O  
ATOM    854  CG2 THR A  56      -0.962  16.377  -2.912  1.00 95.44           C  
ATOM    855 HG21 THR A  56      -1.795  15.756  -3.242  1.00 95.44           H  
ATOM    856 HG22 THR A  56      -0.442  15.878  -2.095  1.00 95.44           H  
ATOM    857 HG23 THR A  56      -1.352  17.329  -2.553  1.00 95.44           H  
ATOM    858  OG1 THR A  56       0.852  17.669  -3.758  1.00 95.44           O  
ATOM    859  HG1 THR A  56       1.145  17.526  -2.855  1.00 95.44           H  
ATOM    860  N   ASN A  57       0.805  15.679  -6.933  1.00 91.63           N  
ATOM    861  H   ASN A  57      -0.180  15.472  -6.857  1.00 91.63           H  
ATOM    862  CA  ASN A  57       1.322  16.083  -8.250  1.00 91.63           C  
ATOM    863  HA  ASN A  57       0.547  15.837  -8.976  1.00 91.63           H  
ATOM    864  C   ASN A  57       2.572  15.321  -8.739  1.00 91.63           C  
ATOM    865  CB  ASN A  57       1.494  17.613  -8.289  1.00 91.63           C  
ATOM    866  HB2 ASN A  57       2.267  17.909  -7.578  1.00 91.63           H  
ATOM    867  HB3 ASN A  57       1.820  17.924  -9.281  1.00 91.63           H  
ATOM    868  O   ASN A  57       3.267  15.794  -9.634  1.00 91.63           O  
ATOM    869  CG  ASN A  57       0.204  18.340  -7.982  1.00 91.63           C  
ATOM    870  ND2 ASN A  57       0.221  19.271  -7.058  1.00 91.63           N  
ATOM    871 HD21 ASN A  57      -0.658  19.707  -6.816  1.00 91.63           H  
ATOM    872 HD22 ASN A  57       1.043  19.404  -6.487  1.00 91.63           H  
ATOM    873  OD1 ASN A  57      -0.838  18.054  -8.552  1.00 91.63           O  
ATOM    874  N   SER A  58       2.840  14.127  -8.207  1.00 95.23           N  
ATOM    875  H   SER A  58       2.292  13.819  -7.417  1.00 95.23           H  
ATOM    876  CA  SER A  58       3.954  13.289  -8.650  1.00 95.23           C  
ATOM    877  HA  SER A  58       4.788  13.937  -8.920  1.00 95.23           H  
ATOM    878  C   SER A  58       3.578  12.462  -9.883  1.00 95.23           C  
ATOM    879  CB  SER A  58       4.437  12.420  -7.490  1.00 95.23           C  
ATOM    880  HB2 SER A  58       4.897  13.062  -6.737  1.00 95.23           H  
ATOM    881  HB3 SER A  58       3.588  11.913  -7.033  1.00 95.23           H  
ATOM    882  O   SER A  58       2.640  11.660  -9.864  1.00 95.23           O  
ATOM    883  OG  SER A  58       5.383  11.465  -7.941  1.00 95.23           O  
ATOM    884  HG  SER A  58       5.931  11.230  -7.188  1.00 95.23           H  
ATOM    885  N   ASP A  59       4.340  12.625 -10.966  1.00 96.99           N  
ATOM    886  H   ASP A  59       5.034  13.359 -10.959  1.00 96.99           H  
ATOM    887  CA  ASP A  59       4.188  11.819 -12.183  1.00 96.99           C  
ATOM    888  HA  ASP A  59       3.158  11.891 -12.534  1.00 96.99           H  
ATOM    889  C   ASP A  59       4.472  10.335 -11.923  1.00 96.99           C  
ATOM    890  CB  ASP A  59       5.130  12.341 -13.280  1.00 96.99           C  
ATOM    891  HB2 ASP A  59       6.132  12.460 -12.868  1.00 96.99           H  
ATOM    892  HB3 ASP A  59       5.181  11.596 -14.073  1.00 96.99           H  
ATOM    893  O   ASP A  59       3.806   9.468 -12.495  1.00 96.99           O  
ATOM    894  CG  ASP A  59       4.676  13.658 -13.918  1.00 96.99           C  
ATOM    895  OD1 ASP A  59       3.494  14.042 -13.733  1.00 96.99           O  
ATOM    896  OD2 ASP A  59       5.486  14.234 -14.668  1.00 96.99           O  
ATOM    897  N   TYR A  60       5.410  10.042 -11.018  1.00 98.02           N  
ATOM    898  H   TYR A  60       5.877  10.803 -10.546  1.00 98.02           H  
ATOM    899  CA  TYR A  60       5.710   8.678 -10.600  1.00 98.02           C  
ATOM    900  HA  TYR A  60       5.887   8.070 -11.487  1.00 98.02           H  
ATOM    901  C   TYR A  60       4.529   8.054  -9.848  1.00 98.02           C  
ATOM    902  CB  TYR A  60       6.985   8.659  -9.752  1.00 98.02           C  
ATOM    903  HB2 TYR A  60       7.818   9.041 -10.342  1.00 98.02           H  
ATOM    904  HB3 TYR A  60       6.863   9.305  -8.882  1.00 98.02           H  
ATOM    905  O   TYR A  60       4.085   6.963 -10.205  1.00 98.02           O  
ATOM    906  CG  TYR A  60       7.308   7.257  -9.294  1.00 98.02           C  
ATOM    907  CD1 TYR A  60       6.949   6.837  -7.999  1.00 98.02           C  
ATOM    908  HD1 TYR A  60       6.509   7.532  -7.299  1.00 98.02           H  
ATOM    909  CD2 TYR A  60       7.865   6.346 -10.211  1.00 98.02           C  
ATOM    910  HD2 TYR A  60       8.148   6.669 -11.202  1.00 98.02           H  
ATOM    911  CE1 TYR A  60       7.124   5.492  -7.630  1.00 98.02           C  
ATOM    912  HE1 TYR A  60       6.823   5.140  -6.654  1.00 98.02           H  
ATOM    913  CE2 TYR A  60       8.037   5.001  -9.842  1.00 98.02           C  
ATOM    914  HE2 TYR A  60       8.455   4.281 -10.530  1.00 98.02           H  
ATOM    915  OH  TYR A  60       7.700   3.262  -8.260  1.00 98.02           O  
ATOM    916  HH  TYR A  60       7.433   3.089  -7.354  1.00 98.02           H  
ATOM    917  CZ  TYR A  60       7.645   4.575  -8.560  1.00 98.02           C  
ATOM    918  N   VAL A  61       3.941   8.778  -8.886  1.00 97.87           N  
ATOM    919  H   VAL A  61       4.330   9.680  -8.651  1.00 97.87           H  
ATOM    920  CA  VAL A  61       2.724   8.321  -8.193  1.00 97.87           C  
ATOM    921  HA  VAL A  61       2.929   7.368  -7.707  1.00 97.87           H  
ATOM    922  C   VAL A  61       1.609   8.074  -9.205  1.00 97.87           C  
ATOM    923  CB  VAL A  61       2.270   9.324  -7.117  1.00 97.87           C  
ATOM    924  HB  VAL A  61       2.175  10.309  -7.576  1.00 97.87           H  
ATOM    925  O   VAL A  61       0.981   7.018  -9.187  1.00 97.87           O  
ATOM    926  CG1 VAL A  61       0.911   8.959  -6.511  1.00 97.87           C  
ATOM    927 HG11 VAL A  61       0.126   8.949  -7.267  1.00 97.87           H  
ATOM    928 HG12 VAL A  61       0.959   7.985  -6.024  1.00 97.87           H  
ATOM    929 HG13 VAL A  61       0.636   9.712  -5.772  1.00 97.87           H  
ATOM    930  CG2 VAL A  61       3.287   9.400  -5.971  1.00 97.87           C  
ATOM    931 HG21 VAL A  61       3.322   8.448  -5.441  1.00 97.87           H  
ATOM    932 HG22 VAL A  61       4.286   9.625  -6.345  1.00 97.87           H  
ATOM    933 HG23 VAL A  61       2.989  10.180  -5.270  1.00 97.87           H  
ATOM    934  N   ARG A  62       1.403   8.983 -10.166  1.00 97.53           N  
ATOM    935  H   ARG A  62       1.941   9.837 -10.137  1.00 97.53           H  
ATOM    936  CA  ARG A  62       0.400   8.779 -11.223  1.00 97.53           C  
ATOM    937  HA  ARG A  62      -0.563   8.627 -10.736  1.00 97.53           H  
ATOM    938  C   ARG A  62       0.675   7.515 -12.044  1.00 97.53           C  
ATOM    939  CB  ARG A  62       0.326  10.028 -12.109  1.00 97.53           C  
ATOM    940  HB2 ARG A  62       0.295  10.908 -11.467  1.00 97.53           H  
ATOM    941  HB3 ARG A  62       1.215  10.090 -12.737  1.00 97.53           H  
ATOM    942  O   ARG A  62      -0.270   6.803 -12.386  1.00 97.53           O  
ATOM    943  CG  ARG A  62      -0.935  10.006 -12.991  1.00 97.53           C  
ATOM    944  HG2 ARG A  62      -1.816  10.029 -12.349  1.00 97.53           H  
ATOM    945  HG3 ARG A  62      -0.962   9.086 -13.575  1.00 97.53           H  
ATOM    946  CD  ARG A  62      -1.001  11.182 -13.974  1.00 97.53           C  
ATOM    947  HD2 ARG A  62      -1.958  11.144 -14.494  1.00 97.53           H  
ATOM    948  HD3 ARG A  62      -0.215  11.048 -14.717  1.00 97.53           H  
ATOM    949  NE  ARG A  62      -0.877  12.490 -13.295  1.00 97.53           N  
ATOM    950  HE  ARG A  62      -1.552  12.705 -12.576  1.00 97.53           H  
ATOM    951  NH1 ARG A  62       1.056  13.185 -14.315  1.00 97.53           N  
ATOM    952 HH11 ARG A  62       1.910  13.716 -14.218  1.00 97.53           H  
ATOM    953 HH12 ARG A  62       1.088  12.355 -14.889  1.00 97.53           H  
ATOM    954  NH2 ARG A  62       0.234  14.393 -12.665  1.00 97.53           N  
ATOM    955 HH21 ARG A  62       1.096  14.915 -12.732  1.00 97.53           H  
ATOM    956 HH22 ARG A  62      -0.408  14.574 -11.908  1.00 97.53           H  
ATOM    957  CZ  ARG A  62       0.123  13.349 -13.430  1.00 97.53           C  
ATOM    958  N   TYR A  63       1.935   7.222 -12.370  1.00 98.07           N  
ATOM    959  H   TYR A  63       2.666   7.849 -12.068  1.00 98.07           H  
ATOM    960  CA  TYR A  63       2.314   5.987 -13.061  1.00 98.07           C  
ATOM    961  HA  TYR A  63       1.750   5.920 -13.991  1.00 98.07           H  
ATOM    962  C   TYR A  63       1.965   4.747 -12.229  1.00 98.07           C  
ATOM    963  CB  TYR A  63       3.809   6.012 -13.417  1.00 98.07           C  
ATOM    964  HB2 TYR A  63       4.403   6.208 -12.525  1.00 98.07           H  
ATOM    965  HB3 TYR A  63       3.994   6.831 -14.112  1.00 98.07           H  
ATOM    966  O   TYR A  63       1.279   3.855 -12.738  1.00 98.07           O  
ATOM    967  CG  TYR A  63       4.300   4.713 -14.027  1.00 98.07           C  
ATOM    968  CD1 TYR A  63       4.753   3.666 -13.197  1.00 98.07           C  
ATOM    969  HD1 TYR A  63       4.801   3.802 -12.127  1.00 98.07           H  
ATOM    970  CD2 TYR A  63       4.283   4.543 -15.423  1.00 98.07           C  
ATOM    971  HD2 TYR A  63       3.964   5.360 -16.055  1.00 98.07           H  
ATOM    972  CE1 TYR A  63       5.153   2.439 -13.759  1.00 98.07           C  
ATOM    973  HE1 TYR A  63       5.501   1.639 -13.123  1.00 98.07           H  
ATOM    974  CE2 TYR A  63       4.710   3.327 -15.991  1.00 98.07           C  
ATOM    975  HE2 TYR A  63       4.719   3.210 -17.065  1.00 98.07           H  
ATOM    976  OH  TYR A  63       5.553   1.103 -15.724  1.00 98.07           O  
ATOM    977  HH  TYR A  63       5.737   1.249 -16.655  1.00 98.07           H  
ATOM    978  CZ  TYR A  63       5.139   2.270 -15.158  1.00 98.07           C  
ATOM    979  N   VAL A  64       2.381   4.714 -10.960  1.00 98.13           N  
ATOM    980  H   VAL A  64       2.923   5.491 -10.609  1.00 98.13           H  
ATOM    981  CA  VAL A  64       2.129   3.593 -10.041  1.00 98.13           C  
ATOM    982  HA  VAL A  64       2.511   2.674 -10.485  1.00 98.13           H  
ATOM    983  C   VAL A  64       0.635   3.387  -9.811  1.00 98.13           C  
ATOM    984  CB  VAL A  64       2.865   3.808  -8.706  1.00 98.13           C  
ATOM    985  HB  VAL A  64       2.623   4.796  -8.316  1.00 98.13           H  
ATOM    986  O   VAL A  64       0.176   2.255  -9.800  1.00 98.13           O  
ATOM    987  CG1 VAL A  64       2.484   2.761  -7.658  1.00 98.13           C  
ATOM    988 HG11 VAL A  64       2.621   1.752  -8.047  1.00 98.13           H  
ATOM    989 HG12 VAL A  64       1.449   2.890  -7.340  1.00 98.13           H  
ATOM    990 HG13 VAL A  64       3.111   2.878  -6.774  1.00 98.13           H  
ATOM    991  CG2 VAL A  64       4.378   3.711  -8.926  1.00 98.13           C  
ATOM    992 HG21 VAL A  64       4.888   3.834  -7.970  1.00 98.13           H  
ATOM    993 HG22 VAL A  64       4.645   2.736  -9.332  1.00 98.13           H  
ATOM    994 HG23 VAL A  64       4.726   4.496  -9.597  1.00 98.13           H  
ATOM    995  N   MET A  65      -0.153   4.458  -9.741  1.00 96.59           N  
ATOM    996  H   MET A  65       0.286   5.364  -9.663  1.00 96.59           H  
ATOM    997  CA  MET A  65      -1.594   4.363  -9.486  1.00 96.59           C  
ATOM    998  HA  MET A  65      -1.768   3.541  -8.792  1.00 96.59           H  
ATOM    999  C   MET A  65      -2.428   4.040 -10.734  1.00 96.59           C  
ATOM   1000  CB  MET A  65      -2.076   5.656  -8.809  1.00 96.59           C  
ATOM   1001  HB2 MET A  65      -3.158   5.614  -8.681  1.00 96.59           H  
ATOM   1002  HB3 MET A  65      -1.837   6.510  -9.442  1.00 96.59           H  
ATOM   1003  O   MET A  65      -3.604   3.719 -10.606  1.00 96.59           O  
ATOM   1004  CG  MET A  65      -1.433   5.851  -7.429  1.00 96.59           C  
ATOM   1005  HG2 MET A  65      -1.751   6.809  -7.017  1.00 96.59           H  
ATOM   1006  HG3 MET A  65      -0.348   5.885  -7.534  1.00 96.59           H  
ATOM   1007  SD  MET A  65      -1.805   4.550  -6.232  1.00 96.59           S  
ATOM   1008  CE  MET A  65      -3.407   5.122  -5.611  1.00 96.59           C  
ATOM   1009  HE1 MET A  65      -3.319   6.150  -5.262  1.00 96.59           H  
ATOM   1010  HE2 MET A  65      -4.161   5.054  -6.395  1.00 96.59           H  
ATOM   1011  HE3 MET A  65      -3.700   4.497  -4.767  1.00 96.59           H  
ATOM   1012  N   THR A  66      -1.864   4.118 -11.948  1.00 96.43           N  
ATOM   1013  H   THR A  66      -0.888   4.374 -11.992  1.00 96.43           H  
ATOM   1014  CA  THR A  66      -2.650   3.934 -13.190  1.00 96.43           C  
ATOM   1015  HA  THR A  66      -3.615   3.494 -12.937  1.00 96.43           H  
ATOM   1016  C   THR A  66      -2.024   2.962 -14.188  1.00 96.43           C  
ATOM   1017  CB  THR A  66      -2.956   5.275 -13.885  1.00 96.43           C  
ATOM   1018  HB  THR A  66      -3.597   5.067 -14.741  1.00 96.43           H  
ATOM   1019  O   THR A  66      -2.673   2.022 -14.648  1.00 96.43           O  
ATOM   1020  CG2 THR A  66      -3.679   6.278 -12.987  1.00 96.43           C  
ATOM   1021 HG21 THR A  66      -4.583   5.821 -12.586  1.00 96.43           H  
ATOM   1022 HG22 THR A  66      -3.954   7.160 -13.567  1.00 96.43           H  
ATOM   1023 HG23 THR A  66      -3.041   6.580 -12.156  1.00 96.43           H  
ATOM   1024  OG1 THR A  66      -1.785   5.907 -14.359  1.00 96.43           O  
ATOM   1025  HG1 THR A  66      -1.323   6.234 -13.584  1.00 96.43           H  
ATOM   1026  N   LYS A  67      -0.754   3.156 -14.551  1.00 97.78           N  
ATOM   1027  H   LYS A  67      -0.229   3.866 -14.059  1.00 97.78           H  
ATOM   1028  CA  LYS A  67      -0.072   2.355 -15.577  1.00 97.78           C  
ATOM   1029  HA  LYS A  67      -0.782   2.101 -16.364  1.00 97.78           H  
ATOM   1030  C   LYS A  67       0.394   1.017 -15.030  1.00 97.78           C  
ATOM   1031  CB  LYS A  67       1.109   3.140 -16.167  1.00 97.78           C  
ATOM   1032  HB2 LYS A  67       1.802   3.384 -15.362  1.00 97.78           H  
ATOM   1033  HB3 LYS A  67       1.637   2.499 -16.873  1.00 97.78           H  
ATOM   1034  O   LYS A  67       0.295   0.018 -15.743  1.00 97.78           O  
ATOM   1035  CG  LYS A  67       0.716   4.439 -16.887  1.00 97.78           C  
ATOM   1036  HG2 LYS A  67       0.283   5.137 -16.170  1.00 97.78           H  
ATOM   1037  HG3 LYS A  67       1.621   4.892 -17.294  1.00 97.78           H  
ATOM   1038  CD  LYS A  67      -0.281   4.198 -18.030  1.00 97.78           C  
ATOM   1039  HD2 LYS A  67      -1.217   3.825 -17.614  1.00 97.78           H  
ATOM   1040  HD3 LYS A  67       0.130   3.459 -18.718  1.00 97.78           H  
ATOM   1041  CE  LYS A  67      -0.561   5.506 -18.770  1.00 97.78           C  
ATOM   1042  HE2 LYS A  67       0.367   5.867 -19.213  1.00 97.78           H  
ATOM   1043  HE3 LYS A  67      -0.893   6.244 -18.040  1.00 97.78           H  
ATOM   1044  NZ  LYS A  67      -1.602   5.317 -19.811  1.00 97.78           N  
ATOM   1045  HZ1 LYS A  67      -1.307   4.628 -20.488  1.00 97.78           H  
ATOM   1046  HZ2 LYS A  67      -1.789   6.189 -20.284  1.00 97.78           H  
ATOM   1047  HZ3 LYS A  67      -2.459   5.000 -19.381  1.00 97.78           H  
ATOM   1048  N   LEU A  68       0.871   0.984 -13.788  1.00 98.18           N  
ATOM   1049  H   LEU A  68       0.933   1.844 -13.262  1.00 98.18           H  
ATOM   1050  CA  LEU A  68       1.310  -0.258 -13.163  1.00 98.18           C  
ATOM   1051  HA  LEU A  68       1.978  -0.744 -13.874  1.00 98.18           H  
ATOM   1052  C   LEU A  68       0.137  -1.243 -12.948  1.00 98.18           C  
ATOM   1053  CB  LEU A  68       2.154   0.072 -11.920  1.00 98.18           C  
ATOM   1054  HB2 LEU A  68       1.548   0.596 -11.180  1.00 98.18           H  
ATOM   1055  HB3 LEU A  68       2.949   0.756 -12.216  1.00 98.18           H  
ATOM   1056  O   LEU A  68       0.272  -2.378 -13.403  1.00 98.18           O  
ATOM   1057  CG  LEU A  68       2.799  -1.148 -11.243  1.00 98.18           C  
ATOM   1058  HG  LEU A  68       2.026  -1.849 -10.928  1.00 98.18           H  
ATOM   1059  CD1 LEU A  68       3.766  -1.872 -12.182  1.00 98.18           C  
ATOM   1060 HD11 LEU A  68       3.216  -2.360 -12.987  1.00 98.18           H  
ATOM   1061 HD12 LEU A  68       4.495  -1.169 -12.584  1.00 98.18           H  
ATOM   1062 HD13 LEU A  68       4.295  -2.639 -11.615  1.00 98.18           H  
ATOM   1063  CD2 LEU A  68       3.566  -0.688 -10.009  1.00 98.18           C  
ATOM   1064 HD21 LEU A  68       2.874  -0.270  -9.277  1.00 98.18           H  
ATOM   1065 HD22 LEU A  68       4.312   0.063 -10.270  1.00 98.18           H  
ATOM   1066 HD23 LEU A  68       4.074  -1.536  -9.550  1.00 98.18           H  
ATOM   1067  N   PRO A  69      -1.043  -0.838 -12.426  1.00 97.95           N  
ATOM   1068  CA  PRO A  69      -2.237  -1.684 -12.371  1.00 97.95           C  
ATOM   1069  HA  PRO A  69      -2.050  -2.520 -11.697  1.00 97.95           H  
ATOM   1070  C   PRO A  69      -2.658  -2.234 -13.731  1.00 97.95           C  
ATOM   1071  CB  PRO A  69      -3.341  -0.807 -11.774  1.00 97.95           C  
ATOM   1072  HB2 PRO A  69      -4.081  -1.394 -11.230  1.00 97.95           H  
ATOM   1073  HB3 PRO A  69      -3.823  -0.213 -12.551  1.00 97.95           H  
ATOM   1074  O   PRO A  69      -2.994  -3.408 -13.846  1.00 97.95           O  
ATOM   1075  CG  PRO A  69      -2.566   0.118 -10.849  1.00 97.95           C  
ATOM   1076  HG2 PRO A  69      -2.368  -0.395  -9.907  1.00 97.95           H  
ATOM   1077  HG3 PRO A  69      -3.093   1.056 -10.674  1.00 97.95           H  
ATOM   1078  CD  PRO A  69      -1.251   0.328 -11.589  1.00 97.95           C  
ATOM   1079  HD2 PRO A  69      -1.284   1.243 -12.181  1.00 97.95           H  
ATOM   1080  HD3 PRO A  69      -0.461   0.352 -10.839  1.00 97.95           H  
ATOM   1081  N   ALA A  70      -2.576  -1.427 -14.795  1.00 97.60           N  
ATOM   1082  H   ALA A  70      -2.340  -0.456 -14.650  1.00 97.60           H  
ATOM   1083  CA  ALA A  70      -2.881  -1.895 -16.146  1.00 97.60           C  
ATOM   1084  HA  ALA A  70      -3.868  -2.356 -16.132  1.00 97.60           H  
ATOM   1085  C   ALA A  70      -1.889  -2.968 -16.637  1.00 97.60           C  
ATOM   1086  CB  ALA A  70      -2.932  -0.684 -17.085  1.00 97.60           C  
ATOM   1087  HB1 ALA A  70      -3.221  -1.013 -18.083  1.00 97.60           H  
ATOM   1088  HB2 ALA A  70      -3.665   0.034 -16.717  1.00 97.60           H  
ATOM   1089  HB3 ALA A  70      -1.954  -0.206 -17.134  1.00 97.60           H  
ATOM   1090  O   ALA A  70      -2.308  -3.956 -17.240  1.00 97.60           O  
ATOM   1091  N   ARG A  71      -0.587  -2.813 -16.348  1.00 97.94           N  
ATOM   1092  H   ARG A  71      -0.313  -1.987 -15.836  1.00 97.94           H  
ATOM   1093  CA  ARG A  71       0.436  -3.835 -16.650  1.00 97.94           C  
ATOM   1094  HA  ARG A  71       0.358  -4.134 -17.695  1.00 97.94           H  
ATOM   1095  C   ARG A  71       0.221  -5.111 -15.835  1.00 97.94           C  
ATOM   1096  CB  ARG A  71       1.847  -3.296 -16.368  1.00 97.94           C  
ATOM   1097  HB2 ARG A  71       2.535  -4.142 -16.401  1.00 97.94           H  
ATOM   1098  HB3 ARG A  71       1.885  -2.875 -15.364  1.00 97.94           H  
ATOM   1099  O   ARG A  71       0.326  -6.206 -16.381  1.00 97.94           O  
ATOM   1100  CG  ARG A  71       2.340  -2.250 -17.377  1.00 97.94           C  
ATOM   1101  HG2 ARG A  71       2.390  -2.700 -18.369  1.00 97.94           H  
ATOM   1102  HG3 ARG A  71       1.641  -1.414 -17.413  1.00 97.94           H  
ATOM   1103  CD  ARG A  71       3.731  -1.719 -16.983  1.00 97.94           C  
ATOM   1104  HD2 ARG A  71       4.029  -0.953 -17.698  1.00 97.94           H  
ATOM   1105  HD3 ARG A  71       3.653  -1.257 -15.999  1.00 97.94           H  
ATOM   1106  NE  ARG A  71       4.760  -2.787 -16.956  1.00 97.94           N  
ATOM   1107  HE  ARG A  71       4.534  -3.664 -17.405  1.00 97.94           H  
ATOM   1108  NH1 ARG A  71       6.303  -1.765 -15.576  1.00 97.94           N  
ATOM   1109 HH11 ARG A  71       5.779  -0.902 -15.540  1.00 97.94           H  
ATOM   1110 HH12 ARG A  71       7.111  -1.870 -14.979  1.00 97.94           H  
ATOM   1111  NH2 ARG A  71       6.616  -3.880 -16.162  1.00 97.94           N  
ATOM   1112 HH21 ARG A  71       7.320  -3.930 -15.439  1.00 97.94           H  
ATOM   1113 HH22 ARG A  71       6.353  -4.780 -16.537  1.00 97.94           H  
ATOM   1114  CZ  ARG A  71       5.881  -2.803 -16.246  1.00 97.94           C  
ATOM   1115  N   MET A  72      -0.090  -4.969 -14.547  1.00 98.26           N  
ATOM   1116  H   MET A  72      -0.121  -4.037 -14.158  1.00 98.26           H  
ATOM   1117  CA  MET A  72      -0.384  -6.100 -13.669  1.00 98.26           C  
ATOM   1118  HA  MET A  72       0.431  -6.822 -13.734  1.00 98.26           H  
ATOM   1119  C   MET A  72      -1.651  -6.825 -14.108  1.00 98.26           C  
ATOM   1120  CB  MET A  72      -0.502  -5.642 -12.212  1.00 98.26           C  
ATOM   1121  HB2 MET A  72      -1.180  -4.791 -12.141  1.00 98.26           H  
ATOM   1122  HB3 MET A  72      -0.911  -6.460 -11.619  1.00 98.26           H  
ATOM   1123  O   MET A  72      -1.650  -8.045 -14.121  1.00 98.26           O  
ATOM   1124  CG  MET A  72       0.874  -5.276 -11.646  1.00 98.26           C  
ATOM   1125  HG2 MET A  72       1.555  -6.106 -11.834  1.00 98.26           H  
ATOM   1126  HG3 MET A  72       1.263  -4.403 -12.171  1.00 98.26           H  
ATOM   1127  SD  MET A  72       0.906  -4.942  -9.868  1.00 98.26           S  
ATOM   1128  CE  MET A  72      -0.157  -3.484  -9.794  1.00 98.26           C  
ATOM   1129  HE1 MET A  72      -0.070  -3.011  -8.816  1.00 98.26           H  
ATOM   1130  HE2 MET A  72      -1.188  -3.794  -9.964  1.00 98.26           H  
ATOM   1131  HE3 MET A  72       0.130  -2.769 -10.565  1.00 98.26           H  
ATOM   1132  N   ARG A  73      -2.687  -6.110 -14.562  1.00 97.95           N  
ATOM   1133  H   ARG A  73      -2.652  -5.106 -14.461  1.00 97.95           H  
ATOM   1134  CA  ARG A  73      -3.889  -6.714 -15.152  1.00 97.95           C  
ATOM   1135  HA  ARG A  73      -4.333  -7.390 -14.421  1.00 97.95           H  
ATOM   1136  C   ARG A  73      -3.549  -7.583 -16.361  1.00 97.95           C  
ATOM   1137  CB  ARG A  73      -4.903  -5.612 -15.501  1.00 97.95           C  
ATOM   1138  HB2 ARG A  73      -5.095  -5.015 -14.609  1.00 97.95           H  
ATOM   1139  HB3 ARG A  73      -4.486  -4.961 -16.270  1.00 97.95           H  
ATOM   1140  O   ARG A  73      -3.971  -8.731 -16.402  1.00 97.95           O  
ATOM   1141  CG  ARG A  73      -6.229  -6.198 -16.006  1.00 97.95           C  
ATOM   1142  HG2 ARG A  73      -6.044  -6.847 -16.863  1.00 97.95           H  
ATOM   1143  HG3 ARG A  73      -6.675  -6.796 -15.211  1.00 97.95           H  
ATOM   1144  CD  ARG A  73      -7.229  -5.124 -16.450  1.00 97.95           C  
ATOM   1145  HD2 ARG A  73      -6.770  -4.525 -17.236  1.00 97.95           H  
ATOM   1146  HD3 ARG A  73      -8.095  -5.635 -16.871  1.00 97.95           H  
ATOM   1147  NE  ARG A  73      -7.676  -4.282 -15.319  1.00 97.95           N  
ATOM   1148  HE  ARG A  73      -8.010  -4.795 -14.515  1.00 97.95           H  
ATOM   1149  NH1 ARG A  73      -7.446  -2.185 -16.243  1.00 97.95           N  
ATOM   1150 HH11 ARG A  73      -7.542  -1.189 -16.108  1.00 97.95           H  
ATOM   1151 HH12 ARG A  73      -7.186  -2.606 -17.124  1.00 97.95           H  
ATOM   1152  NH2 ARG A  73      -8.128  -2.397 -14.135  1.00 97.95           N  
ATOM   1153 HH21 ARG A  73      -8.152  -1.403 -13.956  1.00 97.95           H  
ATOM   1154 HH22 ARG A  73      -8.435  -2.953 -13.349  1.00 97.95           H  
ATOM   1155  CZ  ARG A  73      -7.744  -2.962 -15.241  1.00 97.95           C  
ATOM   1156  N   GLU A  74      -2.749  -7.073 -17.301  1.00 98.01           N  
ATOM   1157  H   GLU A  74      -2.437  -6.117 -17.203  1.00 98.01           H  
ATOM   1158  CA  GLU A  74      -2.335  -7.841 -18.489  1.00 98.01           C  
ATOM   1159  HA  GLU A  74      -3.226  -8.098 -19.062  1.00 98.01           H  
ATOM   1160  C   GLU A  74      -1.642  -9.158 -18.103  1.00 98.01           C  
ATOM   1161  CB  GLU A  74      -1.400  -6.987 -19.368  1.00 98.01           C  
ATOM   1162  HB2 GLU A  74      -0.415  -6.945 -18.902  1.00 98.01           H  
ATOM   1163  HB3 GLU A  74      -1.792  -5.972 -19.435  1.00 98.01           H  
ATOM   1164  O   GLU A  74      -1.897 -10.195 -18.709  1.00 98.01           O  
ATOM   1165  CG  GLU A  74      -1.270  -7.548 -20.797  1.00 98.01           C  
ATOM   1166  HG2 GLU A  74      -2.216  -7.390 -21.314  1.00 98.01           H  
ATOM   1167  HG3 GLU A  74      -1.108  -8.625 -20.750  1.00 98.01           H  
ATOM   1168  CD  GLU A  74      -0.135  -6.922 -21.630  1.00 98.01           C  
ATOM   1169  OE1 GLU A  74       0.181  -7.494 -22.705  1.00 98.01           O  
ATOM   1170  OE2 GLU A  74       0.467  -5.905 -21.221  1.00 98.01           O  
ATOM   1171  N   TYR A  75      -0.802  -9.128 -17.068  1.00 97.82           N  
ATOM   1172  H   TYR A  75      -0.643  -8.242 -16.609  1.00 97.82           H  
ATOM   1173  CA  TYR A  75      -0.152 -10.317 -16.522  1.00 97.82           C  
ATOM   1174  HA  TYR A  75       0.257 -10.905 -17.344  1.00 97.82           H  
ATOM   1175  C   TYR A  75      -1.127 -11.234 -15.763  1.00 97.82           C  
ATOM   1176  CB  TYR A  75       1.013  -9.861 -15.643  1.00 97.82           C  
ATOM   1177  HB2 TYR A  75       0.708  -8.985 -15.071  1.00 97.82           H  
ATOM   1178  HB3 TYR A  75       1.837  -9.561 -16.290  1.00 97.82           H  
ATOM   1179  O   TYR A  75      -1.222 -12.417 -16.086  1.00 97.82           O  
ATOM   1180  CG  TYR A  75       1.505 -10.915 -14.679  1.00 97.82           C  
ATOM   1181  CD1 TYR A  75       1.285 -10.741 -13.301  1.00 97.82           C  
ATOM   1182  HD1 TYR A  75       0.780  -9.859 -12.937  1.00 97.82           H  
ATOM   1183  CD2 TYR A  75       2.118 -12.089 -15.158  1.00 97.82           C  
ATOM   1184  HD2 TYR A  75       2.251 -12.239 -16.219  1.00 97.82           H  
ATOM   1185  CE1 TYR A  75       1.720 -11.720 -12.393  1.00 97.82           C  
ATOM   1186  HE1 TYR A  75       1.556 -11.590 -11.333  1.00 97.82           H  
ATOM   1187  CE2 TYR A  75       2.530 -13.077 -14.243  1.00 97.82           C  
ATOM   1188  HE2 TYR A  75       2.992 -13.999 -14.564  1.00 97.82           H  
ATOM   1189  OH  TYR A  75       2.814 -13.803 -11.982  1.00 97.82           O  
ATOM   1190  HH  TYR A  75       2.738 -13.478 -11.082  1.00 97.82           H  
ATOM   1191  CZ  TYR A  75       2.356 -12.882 -12.862  1.00 97.82           C  
ATOM   1192  N   CYS A  76      -1.883 -10.712 -14.796  1.00 96.10           N  
ATOM   1193  H   CYS A  76      -1.764  -9.733 -14.578  1.00 96.10           H  
ATOM   1194  CA  CYS A  76      -2.797 -11.473 -13.938  1.00 96.10           C  
ATOM   1195  HA  CYS A  76      -2.250 -12.297 -13.480  1.00 96.10           H  
ATOM   1196  C   CYS A  76      -3.985 -12.085 -14.694  1.00 96.10           C  
ATOM   1197  CB  CYS A  76      -3.326 -10.552 -12.830  1.00 96.10           C  
ATOM   1198  HB2 CYS A  76      -4.112 -11.070 -12.281  1.00 96.10           H  
ATOM   1199  HB3 CYS A  76      -3.753  -9.651 -13.271  1.00 96.10           H  
ATOM   1200  O   CYS A  76      -4.647 -12.975 -14.164  1.00 96.10           O  
ATOM   1201  SG  CYS A  76      -2.006 -10.104 -11.668  1.00 96.10           S  
ATOM   1202  HG  CYS A  76      -2.789  -9.437 -10.815  1.00 96.10           H  
ATOM   1203  N   GLU A  77      -4.273 -11.619 -15.909  1.00 95.41           N  
ATOM   1204  H   GLU A  77      -3.807 -10.777 -16.215  1.00 95.41           H  
ATOM   1205  CA  GLU A  77      -5.309 -12.172 -16.791  1.00 95.41           C  
ATOM   1206  HA  GLU A  77      -5.940 -12.854 -16.221  1.00 95.41           H  
ATOM   1207  C   GLU A  77      -4.723 -13.017 -17.941  1.00 95.41           C  
ATOM   1208  CB  GLU A  77      -6.215 -11.034 -17.294  1.00 95.41           C  
ATOM   1209  HB2 GLU A  77      -5.607 -10.294 -17.814  1.00 95.41           H  
ATOM   1210  HB3 GLU A  77      -6.939 -11.443 -17.999  1.00 95.41           H  
ATOM   1211  O   GLU A  77      -5.473 -13.646 -18.688  1.00 95.41           O  
ATOM   1212  CG  GLU A  77      -6.985 -10.370 -16.135  1.00 95.41           C  
ATOM   1213  HG2 GLU A  77      -7.625 -11.122 -15.672  1.00 95.41           H  
ATOM   1214  HG3 GLU A  77      -6.281 -10.028 -15.375  1.00 95.41           H  
ATOM   1215  CD  GLU A  77      -7.848  -9.169 -16.552  1.00 95.41           C  
ATOM   1216  OE1 GLU A  77      -8.429  -8.552 -15.627  1.00 95.41           O  
ATOM   1217  OE2 GLU A  77      -7.905  -8.828 -17.756  1.00 95.41           O  
ATOM   1218  N   SER A  78      -3.391 -13.085 -18.067  1.00 94.53           N  
ATOM   1219  H   SER A  78      -2.830 -12.577 -17.399  1.00 94.53           H  
ATOM   1220  CA  SER A  78      -2.699 -13.931 -19.050  1.00 94.53           C  
ATOM   1221  HA  SER A  78      -3.211 -13.822 -20.006  1.00 94.53           H  
ATOM   1222  C   SER A  78      -2.718 -15.416 -18.679  1.00 94.53           C  
ATOM   1223  CB  SER A  78      -1.247 -13.483 -19.248  1.00 94.53           C  
ATOM   1224  HB2 SER A  78      -1.204 -12.407 -19.412  1.00 94.53           H  
ATOM   1225  HB3 SER A  78      -0.847 -13.976 -20.135  1.00 94.53           H  
ATOM   1226  O   SER A  78      -2.943 -15.789 -17.529  1.00 94.53           O  
ATOM   1227  OG  SER A  78      -0.440 -13.837 -18.141  1.00 94.53           O  
ATOM   1228  HG  SER A  78      -0.721 -13.303 -17.395  1.00 94.53           H  
ATOM   1229  N   GLU A  79      -2.410 -16.292 -19.637  1.00 90.49           N  
ATOM   1230  H   GLU A  79      -2.142 -15.953 -20.550  1.00 90.49           H  
ATOM   1231  CA  GLU A  79      -2.272 -17.729 -19.372  1.00 90.49           C  
ATOM   1232  HA  GLU A  79      -3.203 -18.099 -18.943  1.00 90.49           H  
ATOM   1233  C   GLU A  79      -1.177 -18.032 -18.336  1.00 90.49           C  
ATOM   1234  CB  GLU A  79      -2.011 -18.472 -20.691  1.00 90.49           C  
ATOM   1235  HB2 GLU A  79      -1.218 -17.963 -21.241  1.00 90.49           H  
ATOM   1236  HB3 GLU A  79      -1.669 -19.484 -20.475  1.00 90.49           H  
ATOM   1237  O   GLU A  79      -1.402 -18.870 -17.459  1.00 90.49           O  
ATOM   1238  CG  GLU A  79      -3.251 -18.543 -21.597  1.00 90.49           C  
ATOM   1239  HG2 GLU A  79      -2.962 -18.993 -22.546  1.00 90.49           H  
ATOM   1240  HG3 GLU A  79      -3.609 -17.535 -21.804  1.00 90.49           H  
ATOM   1241  CD  GLU A  79      -4.372 -19.384 -20.975  1.00 90.49           C  
ATOM   1242  OE1 GLU A  79      -5.552 -18.961 -20.980  1.00 90.49           O  
ATOM   1243  OE2 GLU A  79      -4.085 -20.483 -20.440  1.00 90.49           O  
ATOM   1244  N   PHE A  80      -0.054 -17.308 -18.386  1.00 90.69           N  
ATOM   1245  H   PHE A  80       0.106 -16.750 -19.213  1.00 90.69           H  
ATOM   1246  CA  PHE A  80       1.054 -17.415 -17.433  1.00 90.69           C  
ATOM   1247  HA  PHE A  80       1.373 -18.456 -17.383  1.00 90.69           H  
ATOM   1248  C   PHE A  80       0.684 -16.982 -16.004  1.00 90.69           C  
ATOM   1249  CB  PHE A  80       2.214 -16.573 -17.985  1.00 90.69           C  
ATOM   1250  HB2 PHE A  80       2.428 -16.922 -18.995  1.00 90.69           H  
ATOM   1251  HB3 PHE A  80       1.898 -15.532 -18.062  1.00 90.69           H  
ATOM   1252  O   PHE A  80       1.012 -17.674 -15.043  1.00 90.69           O  
ATOM   1253  CG  PHE A  80       3.506 -16.654 -17.197  1.00 90.69           C  
ATOM   1254  CD1 PHE A  80       3.978 -15.531 -16.498  1.00 90.69           C  
ATOM   1255  HD1 PHE A  80       3.415 -14.611 -16.548  1.00 90.69           H  
ATOM   1256  CD2 PHE A  80       4.252 -17.845 -17.177  1.00 90.69           C  
ATOM   1257  HD2 PHE A  80       3.908 -18.716 -17.714  1.00 90.69           H  
ATOM   1258  CE1 PHE A  80       5.171 -15.606 -15.755  1.00 90.69           C  
ATOM   1259  HE1 PHE A  80       5.540 -14.749 -15.211  1.00 90.69           H  
ATOM   1260  CE2 PHE A  80       5.444 -17.911 -16.436  1.00 90.69           C  
ATOM   1261  HE2 PHE A  80       6.011 -18.830 -16.392  1.00 90.69           H  
ATOM   1262  CZ  PHE A  80       5.902 -16.800 -15.718  1.00 90.69           C  
ATOM   1263  HZ  PHE A  80       6.810 -16.869 -15.138  1.00 90.69           H  
ATOM   1264  N   GLY A  81      -0.009 -15.849 -15.856  1.00 91.31           N  
ATOM   1265  H   GLY A  81      -0.254 -15.339 -16.692  1.00 91.31           H  
ATOM   1266  CA  GLY A  81      -0.237 -15.209 -14.555  1.00 91.31           C  
ATOM   1267  HA2 GLY A  81      -0.090 -14.135 -14.668  1.00 91.31           H  
ATOM   1268  HA3 GLY A  81       0.506 -15.559 -13.838  1.00 91.31           H  
ATOM   1269  C   GLY A  81      -1.618 -15.421 -13.935  1.00 91.31           C  
ATOM   1270  O   GLY A  81      -1.832 -14.984 -12.812  1.00 91.31           O  
ATOM   1271  N   ARG A  82      -2.581 -16.060 -14.613  1.00 90.35           N  
ATOM   1272  H   ARG A  82      -2.387 -16.288 -15.577  1.00 90.35           H  
ATOM   1273  CA  ARG A  82      -3.982 -16.128 -14.137  1.00 90.35           C  
ATOM   1274  HA  ARG A  82      -4.243 -15.140 -13.757  1.00 90.35           H  
ATOM   1275  C   ARG A  82      -4.270 -17.061 -12.972  1.00 90.35           C  
ATOM   1276  CB  ARG A  82      -4.936 -16.451 -15.290  1.00 90.35           C  
ATOM   1277  HB2 ARG A  82      -4.842 -15.697 -16.071  1.00 90.35           H  
ATOM   1278  HB3 ARG A  82      -5.963 -16.399 -14.929  1.00 90.35           H  
ATOM   1279  O   ARG A  82      -5.356 -16.966 -12.399  1.00 90.35           O  
ATOM   1280  CG  ARG A  82      -4.669 -17.862 -15.836  1.00 90.35           C  
ATOM   1281  HG2 ARG A  82      -4.878 -18.600 -15.062  1.00 90.35           H  
ATOM   1282  HG3 ARG A  82      -3.630 -17.961 -16.148  1.00 90.35           H  
ATOM   1283  CD  ARG A  82      -5.569 -18.141 -17.027  1.00 90.35           C  
ATOM   1284  HD2 ARG A  82      -6.602 -17.954 -16.734  1.00 90.35           H  
ATOM   1285  HD3 ARG A  82      -5.302 -17.461 -17.836  1.00 90.35           H  
ATOM   1286  NE  ARG A  82      -5.417 -19.535 -17.475  1.00 90.35           N  
ATOM   1287  HE  ARG A  82      -4.525 -19.979 -17.310  1.00 90.35           H  
ATOM   1288  NH1 ARG A  82      -7.190 -19.515 -18.922  1.00 90.35           N  
ATOM   1289 HH11 ARG A  82      -6.981 -19.443 -19.908  1.00 90.35           H  
ATOM   1290 HH12 ARG A  82      -7.395 -18.598 -18.552  1.00 90.35           H  
ATOM   1291  NH2 ARG A  82      -5.944 -21.314 -18.792  1.00 90.35           N  
ATOM   1292 HH21 ARG A  82      -5.019 -21.303 -19.199  1.00 90.35           H  
ATOM   1293 HH22 ARG A  82      -6.625 -21.616 -19.474  1.00 90.35           H  
ATOM   1294  CZ  ARG A  82      -6.200 -20.126 -18.352  1.00 90.35           C  
ATOM   1295  N   GLN A  83      -3.383 -18.004 -12.672  1.00 84.88           N  
ATOM   1296  H   GLN A  83      -2.468 -17.962 -13.099  1.00 84.88           H  
ATOM   1297  CA  GLN A  83      -3.644 -18.983 -11.619  1.00 84.88           C  
ATOM   1298  HA  GLN A  83      -4.678 -19.312 -11.722  1.00 84.88           H  
ATOM   1299  C   GLN A  83      -3.475 -18.337 -10.237  1.00 84.88           C  
ATOM   1300  CB  GLN A  83      -2.752 -20.224 -11.775  1.00 84.88           C  
ATOM   1301  HB2 GLN A  83      -1.707 -19.915 -11.813  1.00 84.88           H  
ATOM   1302  HB3 GLN A  83      -2.881 -20.864 -10.903  1.00 84.88           H  
ATOM   1303  O   GLN A  83      -2.493 -17.621 -10.027  1.00 84.88           O  
ATOM   1304  CG  GLN A  83      -3.084 -21.038 -13.037  1.00 84.88           C  
ATOM   1305  HG2 GLN A  83      -2.910 -20.420 -13.917  1.00 84.88           H  
ATOM   1306  HG3 GLN A  83      -2.404 -21.888 -13.093  1.00 84.88           H  
ATOM   1307  CD  GLN A  83      -4.516 -21.572 -13.055  1.00 84.88           C  
ATOM   1308  NE2 GLN A  83      -5.196 -21.518 -14.181  1.00 84.88           N  
ATOM   1309 HE21 GLN A  83      -6.167 -21.790 -14.107  1.00 84.88           H  
ATOM   1310 HE22 GLN A  83      -4.797 -21.056 -14.985  1.00 84.88           H  
ATOM   1311  OE1 GLN A  83      -5.069 -22.041 -12.078  1.00 84.88           O  
ATOM   1312  N   PRO A  84      -4.403 -18.576  -9.290  1.00 86.20           N  
ATOM   1313  CA  PRO A  84      -4.210 -18.173  -7.905  1.00 86.20           C  
ATOM   1314  HA  PRO A  84      -4.225 -17.084  -7.864  1.00 86.20           H  
ATOM   1315  C   PRO A  84      -2.891 -18.691  -7.337  1.00 86.20           C  
ATOM   1316  CB  PRO A  84      -5.405 -18.722  -7.129  1.00 86.20           C  
ATOM   1317  HB2 PRO A  84      -5.187 -19.724  -6.758  1.00 86.20           H  
ATOM   1318  HB3 PRO A  84      -5.675 -18.061  -6.305  1.00 86.20           H  
ATOM   1319  O   PRO A  84      -2.479 -19.815  -7.631  1.00 86.20           O  
ATOM   1320  CG  PRO A  84      -6.494 -18.804  -8.197  1.00 86.20           C  
ATOM   1321  HG2 PRO A  84      -7.254 -19.544  -7.945  1.00 86.20           H  
ATOM   1322  HG3 PRO A  84      -6.943 -17.821  -8.341  1.00 86.20           H  
ATOM   1323  CD  PRO A  84      -5.709 -19.198  -9.448  1.00 86.20           C  
ATOM   1324  HD2 PRO A  84      -5.593 -20.280  -9.494  1.00 86.20           H  
ATOM   1325  HD3 PRO A  84      -6.225 -18.829 -10.335  1.00 86.20           H  
ATOM   1326  N   TYR A  85      -2.250 -17.873  -6.510  1.00 85.85           N  
ATOM   1327  H   TYR A  85      -2.683 -16.996  -6.260  1.00 85.85           H  
ATOM   1328  CA  TYR A  85      -0.974 -18.201  -5.883  1.00 85.85           C  
ATOM   1329  HA  TYR A  85      -0.699 -19.224  -6.142  1.00 85.85           H  
ATOM   1330  C   TYR A  85      -1.067 -18.140  -4.358  1.00 85.85           C  
ATOM   1331  CB  TYR A  85       0.115 -17.283  -6.442  1.00 85.85           C  
ATOM   1332  HB2 TYR A  85       0.209 -17.458  -7.514  1.00 85.85           H  
ATOM   1333  HB3 TYR A  85      -0.210 -16.253  -6.297  1.00 85.85           H  
ATOM   1334  O   TYR A  85      -1.900 -17.422  -3.812  1.00 85.85           O  
ATOM   1335  CG  TYR A  85       1.477 -17.464  -5.799  1.00 85.85           C  
ATOM   1336  CD1 TYR A  85       2.012 -16.429  -5.011  1.00 85.85           C  
ATOM   1337  HD1 TYR A  85       1.460 -15.510  -4.876  1.00 85.85           H  
ATOM   1338  CD2 TYR A  85       2.201 -18.661  -5.969  1.00 85.85           C  
ATOM   1339  HD2 TYR A  85       1.800 -19.457  -6.578  1.00 85.85           H  
ATOM   1340  CE1 TYR A  85       3.275 -16.574  -4.411  1.00 85.85           C  
ATOM   1341  HE1 TYR A  85       3.688 -15.769  -3.822  1.00 85.85           H  
ATOM   1342  CE2 TYR A  85       3.457 -18.818  -5.349  1.00 85.85           C  
ATOM   1343  HE2 TYR A  85       4.022 -19.731  -5.469  1.00 85.85           H  
ATOM   1344  OH  TYR A  85       5.255 -17.900  -4.050  1.00 85.85           O  
ATOM   1345  HH  TYR A  85       5.477 -17.121  -3.534  1.00 85.85           H  
ATOM   1346  CZ  TYR A  85       4.005 -17.772  -4.572  1.00 85.85           C  
ATOM   1347  N   LEU A  86      -0.180 -18.914  -3.726  1.00 80.77           N  
ATOM   1348  H   LEU A  86       0.477 -19.394  -4.323  1.00 80.77           H  
ATOM   1349  CA  LEU A  86       0.130 -19.018  -2.300  1.00 80.77           C  
ATOM   1350  HA  LEU A  86      -0.701 -18.661  -1.693  1.00 80.77           H  
ATOM   1351  C   LEU A  86       1.365 -18.156  -2.008  1.00 80.77           C  
ATOM   1352  CB  LEU A  86       0.381 -20.531  -2.026  1.00 80.77           C  
ATOM   1353  HB2 LEU A  86      -0.592 -21.019  -1.975  1.00 80.77           H  
ATOM   1354  HB3 LEU A  86       0.892 -20.925  -2.904  1.00 80.77           H  
ATOM   1355  O   LEU A  86       2.475 -18.671  -2.137  1.00 80.77           O  
ATOM   1356  CG  LEU A  86       1.260 -21.024  -0.845  1.00 80.77           C  
ATOM   1357  HG  LEU A  86       2.308 -20.861  -1.095  1.00 80.77           H  
ATOM   1358  CD1 LEU A  86       1.013 -20.386   0.515  1.00 80.77           C  
ATOM   1359 HD11 LEU A  86       1.864 -20.584   1.167  1.00 80.77           H  
ATOM   1360 HD12 LEU A  86       0.123 -20.811   0.980  1.00 80.77           H  
ATOM   1361 HD13 LEU A  86       0.909 -19.306   0.411  1.00 80.77           H  
ATOM   1362  CD2 LEU A  86       1.090 -22.537  -0.682  1.00 80.77           C  
ATOM   1363 HD21 LEU A  86       0.057 -22.778  -0.427  1.00 80.77           H  
ATOM   1364 HD22 LEU A  86       1.360 -23.042  -1.609  1.00 80.77           H  
ATOM   1365 HD23 LEU A  86       1.737 -22.893   0.121  1.00 80.77           H  
ATOM   1366  N   PRO A  87       1.226 -16.878  -1.613  1.00 85.34           N  
ATOM   1367  CA  PRO A  87       2.349 -16.172  -1.026  1.00 85.34           C  
ATOM   1368  HA  PRO A  87       3.252 -16.366  -1.605  1.00 85.34           H  
ATOM   1369  C   PRO A  87       2.554 -16.668   0.406  1.00 85.34           C  
ATOM   1370  CB  PRO A  87       2.019 -14.677  -1.100  1.00 85.34           C  
ATOM   1371  HB2 PRO A  87       2.821 -14.118  -1.583  1.00 85.34           H  
ATOM   1372  HB3 PRO A  87       1.841 -14.281  -0.100  1.00 85.34           H  
ATOM   1373  O   PRO A  87       1.582 -16.969   1.106  1.00 85.34           O  
ATOM   1374  CG  PRO A  87       0.739 -14.611  -1.934  1.00 85.34           C  
ATOM   1375  HG2 PRO A  87       0.997 -14.511  -2.988  1.00 85.34           H  
ATOM   1376  HG3 PRO A  87       0.085 -13.792  -1.636  1.00 85.34           H  
ATOM   1377  CD  PRO A  87       0.097 -15.969  -1.690  1.00 85.34           C  
ATOM   1378  HD2 PRO A  87      -0.444 -15.967  -0.744  1.00 85.34           H  
ATOM   1379  HD3 PRO A  87      -0.573 -16.189  -2.521  1.00 85.34           H  
ATOM   1380  N   ALA A  88       3.803 -16.742   0.854  1.00 82.85           N  
ATOM   1381  H   ALA A  88       4.557 -16.512   0.223  1.00 82.85           H  
ATOM   1382  CA  ALA A  88       4.098 -16.841   2.279  1.00 82.85           C  
ATOM   1383  HA  ALA A  88       3.586 -17.717   2.678  1.00 82.85           H  
ATOM   1384  C   ALA A  88       3.580 -15.597   3.034  1.00 82.85           C  
ATOM   1385  CB  ALA A  88       5.607 -17.051   2.454  1.00 82.85           C  
ATOM   1386  HB1 ALA A  88       6.148 -16.179   2.085  1.00 82.85           H  
ATOM   1387  HB2 ALA A  88       5.927 -17.932   1.896  1.00 82.85           H  
ATOM   1388  HB3 ALA A  88       5.847 -17.184   3.509  1.00 82.85           H  
ATOM   1389  O   ALA A  88       3.254 -14.578   2.426  1.00 82.85           O  
ATOM   1390  N   ALA A  89       3.550 -15.653   4.369  1.00 83.85           N  
ATOM   1391  H   ALA A  89       3.916 -16.479   4.820  1.00 83.85           H  
ATOM   1392  CA  ALA A  89       3.620 -14.408   5.133  1.00 83.85           C  
ATOM   1393  HA  ALA A  89       2.768 -13.777   4.879  1.00 83.85           H  
ATOM   1394  C   ALA A  89       4.910 -13.661   4.737  1.00 83.85           C  
ATOM   1395  CB  ALA A  89       3.565 -14.722   6.633  1.00 83.85           C  
ATOM   1396  HB1 ALA A  89       3.604 -13.790   7.197  1.00 83.85           H  
ATOM   1397  HB2 ALA A  89       2.633 -15.234   6.874  1.00 83.85           H  
ATOM   1398  HB3 ALA A  89       4.417 -15.339   6.919  1.00 83.85           H  
ATOM   1399  O   ALA A  89       5.889 -14.303   4.353  1.00 83.85           O  
ATOM   1400  N   GLU A  90       4.891 -12.330   4.794  1.00 88.76           N  
ATOM   1401  H   GLU A  90       4.018 -11.883   5.034  1.00 88.76           H  
ATOM   1402  CA  GLU A  90       5.972 -11.440   4.339  1.00 88.76           C  
ATOM   1403  HA  GLU A  90       5.673 -10.426   4.602  1.00 88.76           H  
ATOM   1404  C   GLU A  90       6.215 -11.420   2.811  1.00 88.76           C  
ATOM   1405  CB  GLU A  90       7.289 -11.711   5.098  1.00 88.76           C  
ATOM   1406  HB2 GLU A  90       7.763 -12.596   4.673  1.00 88.76           H  
ATOM   1407  HB3 GLU A  90       7.957 -10.868   4.924  1.00 88.76           H  
ATOM   1408  O   GLU A  90       7.055 -10.654   2.339  1.00 88.76           O  
ATOM   1409  CG  GLU A  90       7.179 -11.964   6.605  1.00 88.76           C  
ATOM   1410  HG2 GLU A  90       6.564 -12.842   6.796  1.00 88.76           H  
ATOM   1411  HG3 GLU A  90       6.694 -11.110   7.079  1.00 88.76           H  
ATOM   1412  CD  GLU A  90       8.581 -12.194   7.181  1.00 88.76           C  
ATOM   1413  OE1 GLU A  90       9.351 -11.205   7.226  1.00 88.76           O  
ATOM   1414  OE2 GLU A  90       8.883 -13.359   7.531  1.00 88.76           O  
ATOM   1415  N   GLU A  91       5.512 -12.221   1.999  1.00 89.33           N  
ATOM   1416  H   GLU A  91       4.816 -12.831   2.404  1.00 89.33           H  
ATOM   1417  CA  GLU A  91       5.738 -12.282   0.546  1.00 89.33           C  
ATOM   1418  HA  GLU A  91       6.785 -12.039   0.364  1.00 89.33           H  
ATOM   1419  C   GLU A  91       4.896 -11.244  -0.216  1.00 89.33           C  
ATOM   1420  CB  GLU A  91       5.545 -13.718   0.021  1.00 89.33           C  
ATOM   1421  HB2 GLU A  91       6.142 -14.387   0.641  1.00 89.33           H  
ATOM   1422  HB3 GLU A  91       4.495 -13.998   0.117  1.00 89.33           H  
ATOM   1423  O   GLU A  91       3.689 -11.081   0.008  1.00 89.33           O  
ATOM   1424  CG  GLU A  91       5.989 -13.891  -1.446  1.00 89.33           C  
ATOM   1425  HG2 GLU A  91       7.019 -13.547  -1.541  1.00 89.33           H  
ATOM   1426  HG3 GLU A  91       5.360 -13.262  -2.076  1.00 89.33           H  
ATOM   1427  CD  GLU A  91       5.914 -15.335  -1.980  1.00 89.33           C  
ATOM   1428  OE1 GLU A  91       6.045 -15.537  -3.214  1.00 89.33           O  
ATOM   1429  OE2 GLU A  91       5.729 -16.293  -1.197  1.00 89.33           O  
ATOM   1430  N   LEU A  92       5.536 -10.561  -1.167  1.00 94.70           N  
ATOM   1431  H   LEU A  92       6.515 -10.760  -1.316  1.00 94.70           H  
ATOM   1432  CA  LEU A  92       4.886  -9.659  -2.109  1.00 94.70           C  
ATOM   1433  HA  LEU A  92       4.238  -8.988  -1.545  1.00 94.70           H  
ATOM   1434  C   LEU A  92       4.020 -10.445  -3.098  1.00 94.70           C  
ATOM   1435  CB  LEU A  92       5.926  -8.816  -2.867  1.00 94.70           C  
ATOM   1436  HB2 LEU A  92       6.561  -9.496  -3.435  1.00 94.70           H  
ATOM   1437  HB3 LEU A  92       5.399  -8.180  -3.578  1.00 94.70           H  
ATOM   1438  O   LEU A  92       4.434 -11.434  -3.708  1.00 94.70           O  
ATOM   1439  CG  LEU A  92       6.817  -7.920  -1.994  1.00 94.70           C  
ATOM   1440  HG  LEU A  92       7.334  -8.526  -1.251  1.00 94.70           H  
ATOM   1441  CD1 LEU A  92       7.866  -7.223  -2.856  1.00 94.70           C  
ATOM   1442 HD11 LEU A  92       7.424  -6.371  -3.372  1.00 94.70           H  
ATOM   1443 HD12 LEU A  92       8.680  -6.883  -2.216  1.00 94.70           H  
ATOM   1444 HD13 LEU A  92       8.280  -7.916  -3.589  1.00 94.70           H  
ATOM   1445  CD2 LEU A  92       6.003  -6.840  -1.289  1.00 94.70           C  
ATOM   1446 HD21 LEU A  92       6.684  -6.148  -0.793  1.00 94.70           H  
ATOM   1447 HD22 LEU A  92       5.384  -6.294  -2.001  1.00 94.70           H  
ATOM   1448 HD23 LEU A  92       5.374  -7.312  -0.534  1.00 94.70           H  
ATOM   1449  N   CYS A  93       2.807  -9.957  -3.316  1.00 95.97           N  
ATOM   1450  H   CYS A  93       2.546  -9.111  -2.831  1.00 95.97           H  
ATOM   1451  CA  CYS A  93       1.838 -10.537  -4.232  1.00 95.97           C  
ATOM   1452  HA  CYS A  93       2.361 -11.119  -4.990  1.00 95.97           H  
ATOM   1453  C   CYS A  93       1.040  -9.450  -4.954  1.00 95.97           C  
ATOM   1454  CB  CYS A  93       0.939 -11.498  -3.449  1.00 95.97           C  
ATOM   1455  HB2 CYS A  93       0.322 -12.074  -4.139  1.00 95.97           H  
ATOM   1456  HB3 CYS A  93       1.573 -12.178  -2.880  1.00 95.97           H  
ATOM   1457  O   CYS A  93       1.036  -8.282  -4.573  1.00 95.97           O  
ATOM   1458  SG  CYS A  93      -0.139 -10.589  -2.307  1.00 95.97           S  
ATOM   1459  HG  CYS A  93       0.840 -10.030  -1.590  1.00 95.97           H  
ATOM   1460  N   ILE A  94       0.349  -9.826  -6.020  1.00 97.50           N  
ATOM   1461  H   ILE A  94       0.339 -10.804  -6.271  1.00 97.50           H  
ATOM   1462  CA  ILE A  94      -0.620  -8.934  -6.655  1.00 97.50           C  
ATOM   1463  HA  ILE A  94      -0.457  -7.912  -6.314  1.00 97.50           H  
ATOM   1464  C   ILE A  94      -2.002  -9.370  -6.182  1.00 97.50           C  
ATOM   1465  CB  ILE A  94      -0.460  -8.917  -8.184  1.00 97.50           C  
ATOM   1466  HB  ILE A  94      -0.778  -9.883  -8.575  1.00 97.50           H  
ATOM   1467  O   ILE A  94      -2.350 -10.544  -6.305  1.00 97.50           O  
ATOM   1468  CG1 ILE A  94       1.008  -8.673  -8.604  1.00 97.50           C  
ATOM   1469 HG12 ILE A  94       1.654  -9.418  -8.138  1.00 97.50           H  
ATOM   1470 HG13 ILE A  94       1.329  -7.687  -8.269  1.00 97.50           H  
ATOM   1471  CG2 ILE A  94      -1.363  -7.824  -8.774  1.00 97.50           C  
ATOM   1472 HG21 ILE A  94      -2.376  -7.898  -8.378  1.00 97.50           H  
ATOM   1473 HG22 ILE A  94      -0.971  -6.841  -8.514  1.00 97.50           H  
ATOM   1474 HG23 ILE A  94      -1.401  -7.919  -9.859  1.00 97.50           H  
ATOM   1475  CD1 ILE A  94       1.231  -8.789 -10.111  1.00 97.50           C  
ATOM   1476 HD11 ILE A  94       0.803  -9.727 -10.465  1.00 97.50           H  
ATOM   1477 HD12 ILE A  94       0.756  -7.960 -10.635  1.00 97.50           H  
ATOM   1478 HD13 ILE A  94       2.300  -8.776 -10.322  1.00 97.50           H  
ATOM   1479  N   ALA A  95      -2.781  -8.440  -5.644  1.00 96.51           N  
ATOM   1480  H   ALA A  95      -2.439  -7.490  -5.602  1.00 96.51           H  
ATOM   1481  CA  ALA A  95      -4.110  -8.701  -5.106  1.00 96.51           C  
ATOM   1482  HA  ALA A  95      -4.385  -9.737  -5.304  1.00 96.51           H  
ATOM   1483  C   ALA A  95      -5.151  -7.809  -5.782  1.00 96.51           C  
ATOM   1484  CB  ALA A  95      -4.078  -8.517  -3.585  1.00 96.51           C  
ATOM   1485  HB1 ALA A  95      -3.805  -7.491  -3.339  1.00 96.51           H  
ATOM   1486  HB2 ALA A  95      -5.059  -8.736  -3.163  1.00 96.51           H  
ATOM   1487  HB3 ALA A  95      -3.342  -9.190  -3.145  1.00 96.51           H  
ATOM   1488  O   ALA A  95      -4.838  -6.705  -6.234  1.00 96.51           O  
ATOM   1489  N   GLN A  96      -6.396  -8.278  -5.850  1.00 96.00           N  
ATOM   1490  H   GLN A  96      -6.597  -9.191  -5.470  1.00 96.00           H  
ATOM   1491  CA  GLN A  96      -7.506  -7.419  -6.256  1.00 96.00           C  
ATOM   1492  HA  GLN A  96      -7.163  -6.769  -7.060  1.00 96.00           H  
ATOM   1493  C   GLN A  96      -7.939  -6.551  -5.079  1.00 96.00           C  
ATOM   1494  CB  GLN A  96      -8.684  -8.230  -6.799  1.00 96.00           C  
ATOM   1495  HB2 GLN A  96      -9.036  -8.930  -6.041  1.00 96.00           H  
ATOM   1496  HB3 GLN A  96      -9.497  -7.544  -7.038  1.00 96.00           H  
ATOM   1497  O   GLN A  96      -8.280  -7.087  -4.027  1.00 96.00           O  
ATOM   1498  CG  GLN A  96      -8.287  -8.983  -8.068  1.00 96.00           C  
ATOM   1499  HG2 GLN A  96      -7.840  -8.290  -8.781  1.00 96.00           H  
ATOM   1500  HG3 GLN A  96      -7.551  -9.742  -7.799  1.00 96.00           H  
ATOM   1501  CD  GLN A  96      -9.465  -9.689  -8.715  1.00 96.00           C  
ATOM   1502  NE2 GLN A  96      -9.990  -9.169  -9.802  1.00 96.00           N  
ATOM   1503 HE21 GLN A  96      -9.676  -8.263 -10.121  1.00 96.00           H  
ATOM   1504 HE22 GLN A  96     -10.797  -9.636 -10.189  1.00 96.00           H  
ATOM   1505  OE1 GLN A  96      -9.938 -10.717  -8.253  1.00 96.00           O  
ATOM   1506  N   LEU A  97      -7.955  -5.231  -5.261  1.00 93.32           N  
ATOM   1507  H   LEU A  97      -7.653  -4.864  -6.151  1.00 93.32           H  
ATOM   1508  CA  LEU A  97      -8.427  -4.292  -4.244  1.00 93.32           C  
ATOM   1509  HA  LEU A  97      -8.113  -4.658  -3.267  1.00 93.32           H  
ATOM   1510  C   LEU A  97      -9.963  -4.197  -4.286  1.00 93.32           C  
ATOM   1511  CB  LEU A  97      -7.740  -2.933  -4.454  1.00 93.32           C  
ATOM   1512  HB2 LEU A  97      -8.001  -2.571  -5.448  1.00 93.32           H  
ATOM   1513  HB3 LEU A  97      -6.660  -3.079  -4.409  1.00 93.32           H  
ATOM   1514  O   LEU A  97     -10.528  -3.764  -5.299  1.00 93.32           O  
ATOM   1515  CG  LEU A  97      -8.126  -1.842  -3.438  1.00 93.32           C  
ATOM   1516  HG  LEU A  97      -9.198  -1.658  -3.499  1.00 93.32           H  
ATOM   1517  CD1 LEU A  97      -7.761  -2.190  -1.997  1.00 93.32           C  
ATOM   1518 HD11 LEU A  97      -8.264  -3.102  -1.674  1.00 93.32           H  
ATOM   1519 HD12 LEU A  97      -6.680  -2.304  -1.916  1.00 93.32           H  
ATOM   1520 HD13 LEU A  97      -8.077  -1.371  -1.350  1.00 93.32           H  
ATOM   1521  CD2 LEU A  97      -7.391  -0.552  -3.794  1.00 93.32           C  
ATOM   1522 HD21 LEU A  97      -7.636  -0.248  -4.812  1.00 93.32           H  
ATOM   1523 HD22 LEU A  97      -6.314  -0.699  -3.710  1.00 93.32           H  
ATOM   1524 HD23 LEU A  97      -7.684   0.244  -3.110  1.00 93.32           H  
ATOM   1525  N   PRO A  98     -10.682  -4.589  -3.220  1.00 90.04           N  
ATOM   1526  CA  PRO A  98     -12.117  -4.353  -3.140  1.00 90.04           C  
ATOM   1527  HA  PRO A  98     -12.576  -4.761  -4.041  1.00 90.04           H  
ATOM   1528  C   PRO A  98     -12.407  -2.843  -3.010  1.00 90.04           C  
ATOM   1529  CB  PRO A  98     -12.603  -5.147  -1.918  1.00 90.04           C  
ATOM   1530  HB2 PRO A  98     -12.710  -4.485  -1.058  1.00 90.04           H  
ATOM   1531  HB3 PRO A  98     -13.545  -5.657  -2.120  1.00 90.04           H  
ATOM   1532  O   PRO A  98     -11.682  -2.156  -2.295  1.00 90.04           O  
ATOM   1533  CG  PRO A  98     -11.474  -6.142  -1.641  1.00 90.04           C  
ATOM   1534  HG2 PRO A  98     -11.432  -6.433  -0.592  1.00 90.04           H  
ATOM   1535  HG3 PRO A  98     -11.581  -7.017  -2.283  1.00 90.04           H  
ATOM   1536  CD  PRO A  98     -10.244  -5.347  -2.057  1.00 90.04           C  
ATOM   1537  HD2 PRO A  98      -9.417  -6.026  -2.265  1.00 90.04           H  
ATOM   1538  HD3 PRO A  98      -9.965  -4.658  -1.259  1.00 90.04           H  
ATOM   1539  N   PRO A  99     -13.467  -2.298  -3.641  1.00 86.49           N  
ATOM   1540  CA  PRO A  99     -14.472  -2.988  -4.452  1.00 86.49           C  
ATOM   1541  HA  PRO A  99     -14.607  -4.015  -4.115  1.00 86.49           H  
ATOM   1542  C   PRO A  99     -14.174  -3.016  -5.967  1.00 86.49           C  
ATOM   1543  CB  PRO A  99     -15.760  -2.211  -4.159  1.00 86.49           C  
ATOM   1544  HB2 PRO A  99     -16.501  -2.315  -4.951  1.00 86.49           H  
ATOM   1545  HB3 PRO A  99     -16.176  -2.545  -3.208  1.00 86.49           H  
ATOM   1546  O   PRO A  99     -14.924  -3.653  -6.704  1.00 86.49           O  
ATOM   1547  CG  PRO A  99     -15.269  -0.770  -4.023  1.00 86.49           C  
ATOM   1548  HG2 PRO A  99     -15.154  -0.325  -5.012  1.00 86.49           H  
ATOM   1549  HG3 PRO A  99     -15.940  -0.170  -3.408  1.00 86.49           H  
ATOM   1550  CD  PRO A  99     -13.896  -0.929  -3.371  1.00 86.49           C  
ATOM   1551  HD2 PRO A  99     -13.188  -0.210  -3.784  1.00 86.49           H  
ATOM   1552  HD3 PRO A  99     -13.983  -0.783  -2.295  1.00 86.49           H  
ATOM   1553  N   SER A 100     -13.130  -2.335  -6.463  1.00 84.07           N  
ATOM   1554  H   SER A 100     -12.462  -1.921  -5.829  1.00 84.07           H  
ATOM   1555  CA  SER A 100     -12.902  -2.149  -7.912  1.00 84.07           C  
ATOM   1556  HA  SER A 100     -13.843  -1.833  -8.363  1.00 84.07           H  
ATOM   1557  C   SER A 100     -12.467  -3.421  -8.649  1.00 84.07           C  
ATOM   1558  CB  SER A 100     -11.877  -1.035  -8.162  1.00 84.07           C  
ATOM   1559  HB2 SER A 100     -12.168  -0.138  -7.615  1.00 84.07           H  
ATOM   1560  HB3 SER A 100     -11.855  -0.801  -9.227  1.00 84.07           H  
ATOM   1561  O   SER A 100     -12.592  -3.494  -9.871  1.00 84.07           O  
ATOM   1562  OG  SER A 100     -10.590  -1.446  -7.748  1.00 84.07           O  
ATOM   1563  HG  SER A 100      -9.951  -0.782  -8.018  1.00 84.07           H  
ATOM   1564  N   SER A 101     -11.984  -4.436  -7.923  1.00 87.32           N  
ATOM   1565  H   SER A 101     -11.820  -4.248  -6.944  1.00 87.32           H  
ATOM   1566  CA  SER A 101     -11.387  -5.661  -8.482  1.00 87.32           C  
ATOM   1567  HA  SER A 101     -11.057  -6.251  -7.627  1.00 87.32           H  
ATOM   1568  C   SER A 101     -10.135  -5.406  -9.336  1.00 87.32           C  
ATOM   1569  CB  SER A 101     -12.423  -6.515  -9.229  1.00 87.32           C  
ATOM   1570  HB2 SER A 101     -12.733  -6.007 -10.142  1.00 87.32           H  
ATOM   1571  HB3 SER A 101     -11.980  -7.473  -9.501  1.00 87.32           H  
ATOM   1572  O   SER A 101      -9.695  -6.286 -10.083  1.00 87.32           O  
ATOM   1573  OG  SER A 101     -13.554  -6.752  -8.414  1.00 87.32           O  
ATOM   1574  HG  SER A 101     -13.889  -5.897  -8.133  1.00 87.32           H  
ATOM   1575  N   GLU A 102      -9.549  -4.210  -9.237  1.00 95.79           N  
ATOM   1576  H   GLU A 102      -9.929  -3.534  -8.590  1.00 95.79           H  
ATOM   1577  CA  GLU A 102      -8.302  -3.871  -9.912  1.00 95.79           C  
ATOM   1578  HA  GLU A 102      -8.344  -4.283 -10.920  1.00 95.79           H  
ATOM   1579  C   GLU A 102      -7.108  -4.514  -9.215  1.00 95.79           C  
ATOM   1580  CB  GLU A 102      -8.114  -2.353 -10.032  1.00 95.79           C  
ATOM   1581  HB2 GLU A 102      -7.138  -2.163 -10.481  1.00 95.79           H  
ATOM   1582  HB3 GLU A 102      -8.144  -1.895  -9.044  1.00 95.79           H  
ATOM   1583  O   GLU A 102      -7.073  -4.652  -7.994  1.00 95.79           O  
ATOM   1584  CG  GLU A 102      -9.191  -1.734 -10.927  1.00 95.79           C  
ATOM   1585  HG2 GLU A 102     -10.149  -1.733 -10.407  1.00 95.79           H  
ATOM   1586  HG3 GLU A 102      -9.312  -2.357 -11.812  1.00 95.79           H  
ATOM   1587  CD  GLU A 102      -8.822  -0.309 -11.344  1.00 95.79           C  
ATOM   1588  OE1 GLU A 102      -8.483  -0.150 -12.549  1.00 95.79           O  
ATOM   1589  OE2 GLU A 102      -8.900   0.585 -10.477  1.00 95.79           O  
ATOM   1590  N   TRP A 103      -6.126  -4.920 -10.016  1.00 97.99           N  
ATOM   1591  H   TRP A 103      -6.197  -4.737 -11.007  1.00 97.99           H  
ATOM   1592  CA  TRP A 103      -4.915  -5.570  -9.542  1.00 97.99           C  
ATOM   1593  HA  TRP A 103      -5.168  -6.240  -8.720  1.00 97.99           H  
ATOM   1594  C   TRP A 103      -3.926  -4.527  -9.028  1.00 97.99           C  
ATOM   1595  CB  TRP A 103      -4.326  -6.405 -10.682  1.00 97.99           C  
ATOM   1596  HB2 TRP A 103      -3.372  -6.819 -10.356  1.00 97.99           H  
ATOM   1597  HB3 TRP A 103      -4.123  -5.758 -11.536  1.00 97.99           H  
ATOM   1598  O   TRP A 103      -3.523  -3.636  -9.776  1.00 97.99           O  
ATOM   1599  CG  TRP A 103      -5.199  -7.539 -11.121  1.00 97.99           C  
ATOM   1600  CD1 TRP A 103      -5.971  -7.568 -12.230  1.00 97.99           C  
ATOM   1601  HD1 TRP A 103      -6.047  -6.766 -12.949  1.00 97.99           H  
ATOM   1602  CD2 TRP A 103      -5.434  -8.808 -10.445  1.00 97.99           C  
ATOM   1603  CE2 TRP A 103      -6.368  -9.567 -11.214  1.00 97.99           C  
ATOM   1604  CE3 TRP A 103      -4.952  -9.389  -9.256  1.00 97.99           C  
ATOM   1605  HE3 TRP A 103      -4.273  -8.836  -8.625  1.00 97.99           H  
ATOM   1606  NE1 TRP A 103      -6.654  -8.766 -12.300  1.00 97.99           N  
ATOM   1607  HE1 TRP A 103      -7.288  -8.996 -13.052  1.00 97.99           H  
ATOM   1608  CH2 TRP A 103      -6.301 -11.389  -9.625  1.00 97.99           C  
ATOM   1609  HH2 TRP A 103      -6.646 -12.353  -9.280  1.00 97.99           H  
ATOM   1610  CZ2 TRP A 103      -6.808 -10.837 -10.813  1.00 97.99           C  
ATOM   1611  HZ2 TRP A 103      -7.537 -11.369 -11.406  1.00 97.99           H  
ATOM   1612  CZ3 TRP A 103      -5.359 -10.673  -8.865  1.00 97.99           C  
ATOM   1613  HZ3 TRP A 103      -4.954 -11.095  -7.958  1.00 97.99           H  
ATOM   1614  N   HIS A 104      -3.508  -4.673  -7.774  1.00 98.28           N  
ATOM   1615  H   HIS A 104      -3.911  -5.413  -7.218  1.00 98.28           H  
ATOM   1616  CA  HIS A 104      -2.546  -3.803  -7.106  1.00 98.28           C  
ATOM   1617  HA  HIS A 104      -2.049  -3.173  -7.844  1.00 98.28           H  
ATOM   1618  C   HIS A 104      -1.471  -4.621  -6.398  1.00 98.28           C  
ATOM   1619  CB  HIS A 104      -3.275  -2.878  -6.129  1.00 98.28           C  
ATOM   1620  HB2 HIS A 104      -2.549  -2.339  -5.520  1.00 98.28           H  
ATOM   1621  HB3 HIS A 104      -3.901  -3.479  -5.469  1.00 98.28           H  
ATOM   1622  O   HIS A 104      -1.669  -5.797  -6.084  1.00 98.28           O  
ATOM   1623  CG  HIS A 104      -4.135  -1.874  -6.840  1.00 98.28           C  
ATOM   1624  CD2 HIS A 104      -5.487  -1.955  -7.017  1.00 98.28           C  
ATOM   1625  HD2 HIS A 104      -6.124  -2.753  -6.667  1.00 98.28           H  
ATOM   1626  ND1 HIS A 104      -3.704  -0.737  -7.487  1.00 98.28           N  
ATOM   1627  HD1 HIS A 104      -2.754  -0.396  -7.532  1.00 98.28           H  
ATOM   1628  CE1 HIS A 104      -4.778  -0.143  -8.038  1.00 98.28           C  
ATOM   1629  HE1 HIS A 104      -4.766   0.777  -8.604  1.00 98.28           H  
ATOM   1630  NE2 HIS A 104      -5.885  -0.843  -7.761  1.00 98.28           N  
ATOM   1631  N   ARG A 105      -0.323  -3.992  -6.143  1.00 98.37           N  
ATOM   1632  H   ARG A 105      -0.244  -3.005  -6.342  1.00 98.37           H  
ATOM   1633  CA  ARG A 105       0.737  -4.605  -5.346  1.00 98.37           C  
ATOM   1634  HA  ARG A 105       0.912  -5.622  -5.699  1.00 98.37           H  
ATOM   1635  C   ARG A 105       0.296  -4.690  -3.897  1.00 98.37           C  
ATOM   1636  CB  ARG A 105       2.031  -3.802  -5.456  1.00 98.37           C  
ATOM   1637  HB2 ARG A 105       1.854  -2.784  -5.107  1.00 98.37           H  
ATOM   1638  HB3 ARG A 105       2.791  -4.252  -4.818  1.00 98.37           H  
ATOM   1639  O   ARG A 105      -0.270  -3.740  -3.352  1.00 98.37           O  
ATOM   1640  CG  ARG A 105       2.528  -3.779  -6.901  1.00 98.37           C  
ATOM   1641  HG2 ARG A 105       1.837  -3.213  -7.526  1.00 98.37           H  
ATOM   1642  HG3 ARG A 105       2.599  -4.800  -7.278  1.00 98.37           H  
ATOM   1643  CD  ARG A 105       3.898  -3.136  -6.995  1.00 98.37           C  
ATOM   1644  HD2 ARG A 105       4.598  -3.685  -6.366  1.00 98.37           H  
ATOM   1645  HD3 ARG A 105       4.215  -3.224  -8.034  1.00 98.37           H  
ATOM   1646  NE  ARG A 105       3.885  -1.712  -6.616  1.00 98.37           N  
ATOM   1647  HE  ARG A 105       3.028  -1.283  -6.296  1.00 98.37           H  
ATOM   1648  NH1 ARG A 105       6.088  -1.428  -7.019  1.00 98.37           N  
ATOM   1649 HH11 ARG A 105       6.134  -2.350  -7.429  1.00 98.37           H  
ATOM   1650 HH12 ARG A 105       6.935  -0.894  -6.890  1.00 98.37           H  
ATOM   1651  NH2 ARG A 105       4.906   0.294  -6.258  1.00 98.37           N  
ATOM   1652 HH21 ARG A 105       4.062   0.632  -5.817  1.00 98.37           H  
ATOM   1653 HH22 ARG A 105       5.748   0.849  -6.201  1.00 98.37           H  
ATOM   1654  CZ  ARG A 105       4.952  -0.947  -6.619  1.00 98.37           C  
ATOM   1655  N   ALA A 106       0.582  -5.824  -3.287  1.00 96.52           N  
ATOM   1656  H   ALA A 106       1.012  -6.578  -3.804  1.00 96.52           H  
ATOM   1657  CA  ALA A 106       0.284  -6.087  -1.901  1.00 96.52           C  
ATOM   1658  HA  ALA A 106       0.274  -5.134  -1.372  1.00 96.52           H  
ATOM   1659  C   ALA A 106       1.371  -6.959  -1.266  1.00 96.52           C  
ATOM   1660  CB  ALA A 106      -1.110  -6.726  -1.823  1.00 96.52           C  
ATOM   1661  HB1 ALA A 106      -1.383  -6.876  -0.778  1.00 96.52           H  
ATOM   1662  HB2 ALA A 106      -1.848  -6.066  -2.278  1.00 96.52           H  
ATOM   1663  HB3 ALA A 106      -1.112  -7.685  -2.340  1.00 96.52           H  
ATOM   1664  O   ALA A 106       2.179  -7.578  -1.957  1.00 96.52           O  
ATOM   1665  N   VAL A 107       1.363  -7.032   0.056  1.00 93.56           N  
ATOM   1666  H   VAL A 107       0.710  -6.447   0.556  1.00 93.56           H  
ATOM   1667  CA  VAL A 107       2.112  -8.021   0.835  1.00 93.56           C  
ATOM   1668  HA  VAL A 107       2.606  -8.718   0.159  1.00 93.56           H  
ATOM   1669  C   VAL A 107       1.121  -8.827   1.666  1.00 93.56           C  
ATOM   1670  CB  VAL A 107       3.224  -7.361   1.674  1.00 93.56           C  
ATOM   1671  HB  VAL A 107       3.924  -6.885   0.987  1.00 93.56           H  
ATOM   1672  O   VAL A 107       0.171  -8.268   2.223  1.00 93.56           O  
ATOM   1673  CG1 VAL A 107       2.725  -6.265   2.612  1.00 93.56           C  
ATOM   1674 HG11 VAL A 107       2.242  -5.478   2.033  1.00 93.56           H  
ATOM   1675 HG12 VAL A 107       2.036  -6.686   3.344  1.00 93.56           H  
ATOM   1676 HG13 VAL A 107       3.570  -5.823   3.141  1.00 93.56           H  
ATOM   1677  CG2 VAL A 107       3.998  -8.390   2.500  1.00 93.56           C  
ATOM   1678 HG21 VAL A 107       4.466  -9.125   1.846  1.00 93.56           H  
ATOM   1679 HG22 VAL A 107       4.767  -7.889   3.088  1.00 93.56           H  
ATOM   1680 HG23 VAL A 107       3.340  -8.893   3.208  1.00 93.56           H  
ATOM   1681  N   VAL A 108       1.315 -10.144   1.723  1.00 90.32           N  
ATOM   1682  H   VAL A 108       2.133 -10.532   1.275  1.00 90.32           H  
ATOM   1683  CA  VAL A 108       0.564 -11.003   2.646  1.00 90.32           C  
ATOM   1684  HA  VAL A 108      -0.464 -10.649   2.716  1.00 90.32           H  
ATOM   1685  C   VAL A 108       1.187 -10.915   4.025  1.00 90.32           C  
ATOM   1686  CB  VAL A 108       0.538 -12.470   2.189  1.00 90.32           C  
ATOM   1687  HB  VAL A 108       1.561 -12.807   2.022  1.00 90.32           H  
ATOM   1688  O   VAL A 108       2.393 -11.067   4.180  1.00 90.32           O  
ATOM   1689  CG1 VAL A 108      -0.139 -13.397   3.212  1.00 90.32           C  
ATOM   1690 HG11 VAL A 108       0.451 -13.447   4.127  1.00 90.32           H  
ATOM   1691 HG12 VAL A 108      -0.197 -14.408   2.807  1.00 90.32           H  
ATOM   1692 HG13 VAL A 108      -1.142 -13.040   3.443  1.00 90.32           H  
ATOM   1693  CG2 VAL A 108      -0.234 -12.607   0.877  1.00 90.32           C  
ATOM   1694 HG21 VAL A 108      -1.233 -12.184   0.975  1.00 90.32           H  
ATOM   1695 HG22 VAL A 108      -0.324 -13.662   0.618  1.00 90.32           H  
ATOM   1696 HG23 VAL A 108       0.309 -12.089   0.086  1.00 90.32           H  
ATOM   1697  N   LEU A 109       0.354 -10.750   5.043  1.00 86.89           N  
ATOM   1698  H   LEU A 109      -0.627 -10.592   4.860  1.00 86.89           H  
ATOM   1699  CA  LEU A 109       0.793 -10.858   6.429  1.00 86.89           C  
ATOM   1700  HA  LEU A 109       1.863 -11.063   6.473  1.00 86.89           H  
ATOM   1701  C   LEU A 109       0.106 -12.087   7.026  1.00 86.89           C  
ATOM   1702  CB  LEU A 109       0.576  -9.513   7.152  1.00 86.89           C  
ATOM   1703  HB2 LEU A 109      -0.483  -9.387   7.374  1.00 86.89           H  
ATOM   1704  HB3 LEU A 109       1.113  -9.560   8.100  1.00 86.89           H  
ATOM   1705  O   LEU A 109       0.771 -13.050   7.408  1.00 86.89           O  
ATOM   1706  CG  LEU A 109       1.091  -8.302   6.324  1.00 86.89           C  
ATOM   1707  HG  LEU A 109       1.849  -8.635   5.615  1.00 86.89           H  
ATOM   1708  CD1 LEU A 109      -0.045  -7.635   5.542  1.00 86.89           C  
ATOM   1709 HD11 LEU A 109      -0.867  -7.376   6.209  1.00 86.89           H  
ATOM   1710 HD12 LEU A 109       0.328  -6.738   5.048  1.00 86.89           H  
ATOM   1711 HD13 LEU A 109      -0.423  -8.315   4.779  1.00 86.89           H  
ATOM   1712  CD2 LEU A 109       1.765  -7.227   7.167  1.00 86.89           C  
ATOM   1713 HD21 LEU A 109       2.629  -7.680   7.653  1.00 86.89           H  
ATOM   1714 HD22 LEU A 109       1.093  -6.813   7.919  1.00 86.89           H  
ATOM   1715 HD23 LEU A 109       2.126  -6.422   6.528  1.00 86.89           H  
ATOM   1716  N   GLU A 110      -1.227 -12.143   6.915  1.00 82.80           N  
ATOM   1717  H   GLU A 110      -1.716 -11.338   6.550  1.00 82.80           H  
ATOM   1718  CA  GLU A 110      -2.018 -13.303   7.317  1.00 82.80           C  
ATOM   1719  HA  GLU A 110      -1.336 -14.033   7.751  1.00 82.80           H  
ATOM   1720  C   GLU A 110      -2.758 -14.004   6.180  1.00 82.80           C  
ATOM   1721  CB  GLU A 110      -3.015 -12.952   8.423  1.00 82.80           C  
ATOM   1722  HB2 GLU A 110      -2.459 -12.687   9.323  1.00 82.80           H  
ATOM   1723  HB3 GLU A 110      -3.597 -13.851   8.627  1.00 82.80           H  
ATOM   1724  O   GLU A 110      -3.449 -13.372   5.387  1.00 82.80           O  
ATOM   1725  CG  GLU A 110      -3.998 -11.829   8.107  1.00 82.80           C  
ATOM   1726  HG2 GLU A 110      -4.771 -12.205   7.437  1.00 82.80           H  
ATOM   1727  HG3 GLU A 110      -3.469 -11.018   7.607  1.00 82.80           H  
ATOM   1728  CD  GLU A 110      -4.633 -11.289   9.388  1.00 82.80           C  
ATOM   1729  OE1 GLU A 110      -5.671 -11.817   9.845  1.00 82.80           O  
ATOM   1730  OE2 GLU A 110      -4.112 -10.288   9.926  1.00 82.80           O  
ATOM   1731  N   GLN A 111      -2.762 -15.339   6.220  1.00 77.32           N  
ATOM   1732  H   GLN A 111      -2.089 -15.776   6.833  1.00 77.32           H  
ATOM   1733  CA  GLN A 111      -3.901 -16.138   5.757  1.00 77.32           C  
ATOM   1734  HA  GLN A 111      -4.536 -15.485   5.159  1.00 77.32           H  
ATOM   1735  C   GLN A 111      -4.732 -16.591   6.965  1.00 77.32           C  
ATOM   1736  CB  GLN A 111      -3.445 -17.238   4.794  1.00 77.32           C  
ATOM   1737  HB2 GLN A 111      -3.002 -18.068   5.344  1.00 77.32           H  
ATOM   1738  HB3 GLN A 111      -2.677 -16.766   4.181  1.00 77.32           H  
ATOM   1739  O   GLN A 111      -4.259 -17.286   7.870  1.00 77.32           O  
ATOM   1740  CG  GLN A 111      -4.503 -17.744   3.793  1.00 77.32           C  
ATOM   1741  HG2 GLN A 111      -3.985 -18.159   2.928  1.00 77.32           H  
ATOM   1742  HG3 GLN A 111      -5.084 -16.900   3.422  1.00 77.32           H  
ATOM   1743  CD  GLN A 111      -5.440 -18.821   4.333  1.00 77.32           C  
ATOM   1744  NE2 GLN A 111      -6.581 -18.432   4.835  1.00 77.32           N  
ATOM   1745 HE21 GLN A 111      -6.812 -17.449   4.832  1.00 77.32           H  
ATOM   1746 HE22 GLN A 111      -6.975 -19.012   5.562  1.00 77.32           H  
ATOM   1747  OE1 GLN A 111      -5.175 -20.015   4.309  1.00 77.32           O  
ATOM   1748  N   ILE A 112      -5.968 -16.101   6.991  1.00 74.86           N  
ATOM   1749  H   ILE A 112      -6.275 -15.596   6.172  1.00 74.86           H  
ATOM   1750  CA  ILE A 112      -6.907 -16.132   8.113  1.00 74.86           C  
ATOM   1751  HA  ILE A 112      -6.377 -15.795   9.004  1.00 74.86           H  
ATOM   1752  C   ILE A 112      -7.403 -17.561   8.345  1.00 74.86           C  
ATOM   1753  CB  ILE A 112      -8.075 -15.150   7.851  1.00 74.86           C  
ATOM   1754  HB  ILE A 112      -8.723 -15.583   7.089  1.00 74.86           H  
ATOM   1755  O   ILE A 112      -7.535 -18.337   7.406  1.00 74.86           O  
ATOM   1756  CG1 ILE A 112      -7.555 -13.790   7.323  1.00 74.86           C  
ATOM   1757 HG12 ILE A 112      -7.019 -13.928   6.384  1.00 74.86           H  
ATOM   1758 HG13 ILE A 112      -6.866 -13.356   8.046  1.00 74.86           H  
ATOM   1759  CG2 ILE A 112      -8.900 -14.944   9.137  1.00 74.86           C  
ATOM   1760 HG21 ILE A 112      -8.286 -14.469   9.902  1.00 74.86           H  
ATOM   1761 HG22 ILE A 112      -9.299 -15.887   9.511  1.00 74.86           H  
ATOM   1762 HG23 ILE A 112      -9.757 -14.301   8.934  1.00 74.86           H  
ATOM   1763  CD1 ILE A 112      -8.660 -12.783   7.028  1.00 74.86           C  
ATOM   1764 HD11 ILE A 112      -9.030 -12.368   7.965  1.00 74.86           H  
ATOM   1765 HD12 ILE A 112      -9.479 -13.265   6.494  1.00 74.86           H  
ATOM   1766 HD13 ILE A 112      -8.252 -11.981   6.413  1.00 74.86           H  
ATOM   1767  N   LEU A 113      -7.664 -17.932   9.600  1.00 68.75           N  
ATOM   1768  H   LEU A 113      -7.592 -17.227  10.318  1.00 68.75           H  
ATOM   1769  CA  LEU A 113      -7.920 -19.324  10.015  1.00 68.75           C  
ATOM   1770  HA  LEU A 113      -8.048 -19.307  11.097  1.00 68.75           H  
ATOM   1771  C   LEU A 113      -6.730 -20.277   9.775  1.00 68.75           C  
ATOM   1772  CB  LEU A 113      -9.239 -19.872   9.420  1.00 68.75           C  
ATOM   1773  HB2 LEU A 113      -9.450 -20.836   9.883  1.00 68.75           H  
ATOM   1774  HB3 LEU A 113      -9.088 -20.066   8.358  1.00 68.75           H  
ATOM   1775  O   LEU A 113      -6.874 -21.489   9.922  1.00 68.75           O  
ATOM   1776  CG  LEU A 113     -10.478 -18.977   9.582  1.00 68.75           C  
ATOM   1777  HG  LEU A 113     -10.283 -17.986   9.172  1.00 68.75           H  
ATOM   1778  CD1 LEU A 113     -11.650 -19.579   8.809  1.00 68.75           C  
ATOM   1779 HD11 LEU A 113     -12.523 -18.933   8.906  1.00 68.75           H  
ATOM   1780 HD12 LEU A 113     -11.389 -19.648   7.753  1.00 68.75           H  
ATOM   1781 HD13 LEU A 113     -11.884 -20.572   9.191  1.00 68.75           H  
ATOM   1782  CD2 LEU A 113     -10.874 -18.845  11.054  1.00 68.75           C  
ATOM   1783 HD21 LEU A 113     -11.781 -18.245  11.133  1.00 68.75           H  
ATOM   1784 HD22 LEU A 113     -10.084 -18.340  11.610  1.00 68.75           H  
ATOM   1785 HD23 LEU A 113     -11.054 -19.830  11.486  1.00 68.75           H  
ATOM   1786  N   GLY A 114      -5.542 -19.742   9.473  1.00 61.61           N  
ATOM   1787  H   GLY A 114      -5.508 -18.764   9.223  1.00 61.61           H  
ATOM   1788  CA  GLY A 114      -4.342 -20.538   9.239  1.00 61.61           C  
ATOM   1789  HA2 GLY A 114      -3.466 -19.891   9.286  1.00 61.61           H  
ATOM   1790  HA3 GLY A 114      -4.258 -21.285  10.029  1.00 61.61           H  
ATOM   1791  C   GLY A 114      -4.351 -21.256   7.882  1.00 61.61           C  
ATOM   1792  O   GLY A 114      -5.183 -20.938   7.029  1.00 61.61           O  
ATOM   1793  N   PRO A 115      -3.444 -22.233   7.683  1.00 59.65           N  
ATOM   1794  CA  PRO A 115      -3.314 -22.965   6.426  1.00 59.65           C  
ATOM   1795  HA  PRO A 115      -3.007 -22.266   5.649  1.00 59.65           H  
ATOM   1796  C   PRO A 115      -4.633 -23.633   6.011  1.00 59.65           C  
ATOM   1797  CB  PRO A 115      -2.178 -23.980   6.650  1.00 59.65           C  
ATOM   1798  HB2 PRO A 115      -2.569 -24.940   6.988  1.00 59.65           H  
ATOM   1799  HB3 PRO A 115      -1.583 -24.117   5.746  1.00 59.65           H  
ATOM   1800  O   PRO A 115      -4.999 -24.682   6.538  1.00 59.65           O  
ATOM   1801  CG  PRO A 115      -1.350 -23.374   7.779  1.00 59.65           C  
ATOM   1802  HG2 PRO A 115      -0.619 -22.679   7.366  1.00 59.65           H  
ATOM   1803  HG3 PRO A 115      -0.848 -24.142   8.369  1.00 59.65           H  
ATOM   1804  CD  PRO A 115      -2.385 -22.616   8.607  1.00 59.65           C  
ATOM   1805  HD2 PRO A 115      -1.917 -21.742   9.060  1.00 59.65           H  
ATOM   1806  HD3 PRO A 115      -2.797 -23.271   9.374  1.00 59.65           H  
ATOM   1807  N   GLY A 116      -5.350 -23.037   5.051  1.00 62.36           N  
ATOM   1808  H   GLY A 116      -5.105 -22.087   4.812  1.00 62.36           H  
ATOM   1809  CA  GLY A 116      -6.596 -23.595   4.500  1.00 62.36           C  
ATOM   1810  HA2 GLY A 116      -6.950 -24.394   5.152  1.00 62.36           H  
ATOM   1811  HA3 GLY A 116      -6.423 -24.040   3.521  1.00 62.36           H  
ATOM   1812  C   GLY A 116      -7.762 -22.614   4.373  1.00 62.36           C  
ATOM   1813  O   GLY A 116      -8.708 -22.906   3.645  1.00 62.36           O  
ATOM   1814  N   GLY A 117      -7.741 -21.482   5.083  1.00 66.69           N  
ATOM   1815  H   GLY A 117      -6.895 -21.270   5.592  1.00 66.69           H  
ATOM   1816  CA  GLY A 117      -8.944 -20.700   5.423  1.00 66.69           C  
ATOM   1817  HA2 GLY A 117      -9.712 -21.389   5.774  1.00 66.69           H  
ATOM   1818  HA3 GLY A 117      -8.695 -20.044   6.258  1.00 66.69           H  
ATOM   1819  C   GLY A 117      -9.595 -19.817   4.346  1.00 66.69           C  
ATOM   1820  O   GLY A 117     -10.489 -19.043   4.675  1.00 66.69           O  
ATOM   1821  N   GLY A 118      -9.173 -19.887   3.082  1.00 77.79           N  
ATOM   1822  H   GLY A 118      -8.426 -20.540   2.893  1.00 77.79           H  
ATOM   1823  CA  GLY A 118      -9.811 -19.210   1.938  1.00 77.79           C  
ATOM   1824  HA2 GLY A 118      -9.456 -19.672   1.016  1.00 77.79           H  
ATOM   1825  HA3 GLY A 118     -10.886 -19.374   2.004  1.00 77.79           H  
ATOM   1826  C   GLY A 118      -9.595 -17.693   1.811  1.00 77.79           C  
ATOM   1827  O   GLY A 118      -9.752 -17.165   0.708  1.00 77.79           O  
ATOM   1828  N   THR A 119      -9.176 -17.010   2.879  1.00 86.72           N  
ATOM   1829  H   THR A 119      -9.122 -17.517   3.751  1.00 86.72           H  
ATOM   1830  CA  THR A 119      -9.043 -15.542   2.945  1.00 86.72           C  
ATOM   1831  HA  THR A 119      -9.140 -15.120   1.945  1.00 86.72           H  
ATOM   1832  C   THR A 119      -7.683 -15.129   3.508  1.00 86.72           C  
ATOM   1833  CB  THR A 119     -10.161 -14.942   3.816  1.00 86.72           C  
ATOM   1834  HB  THR A 119     -10.011 -15.245   4.852  1.00 86.72           H  
ATOM   1835  O   THR A 119      -7.195 -15.747   4.453  1.00 86.72           O  
ATOM   1836  CG2 THR A 119     -10.239 -13.419   3.743  1.00 86.72           C  
ATOM   1837 HG21 THR A 119      -9.308 -12.966   4.084  1.00 86.72           H  
ATOM   1838 HG22 THR A 119     -10.438 -13.101   2.719  1.00 86.72           H  
ATOM   1839 HG23 THR A 119     -11.043 -13.064   4.388  1.00 86.72           H  
ATOM   1840  OG1 THR A 119     -11.421 -15.402   3.385  1.00 86.72           O  
ATOM   1841  HG1 THR A 119     -12.071 -15.007   3.970  1.00 86.72           H  
ATOM   1842  N   ALA A 120      -7.075 -14.077   2.966  1.00 87.57           N  
ATOM   1843  H   ALA A 120      -7.535 -13.592   2.209  1.00 87.57           H  
ATOM   1844  CA  ALA A 120      -5.848 -13.461   3.473  1.00 87.57           C  
ATOM   1845  HA  ALA A 120      -5.558 -13.946   4.405  1.00 87.57           H  
ATOM   1846  C   ALA A 120      -6.077 -11.977   3.799  1.00 87.57           C  
ATOM   1847  CB  ALA A 120      -4.740 -13.660   2.427  1.00 87.57           C  
ATOM   1848  HB1 ALA A 120      -3.812 -13.213   2.782  1.00 87.57           H  
ATOM   1849  HB2 ALA A 120      -4.576 -14.723   2.248  1.00 87.57           H  
ATOM   1850  HB3 ALA A 120      -5.028 -13.171   1.497  1.00 87.57           H  
ATOM   1851  O   ALA A 120      -6.774 -11.319   3.031  1.00 87.57           O  
ATOM   1852  N   ARG A 121      -5.512 -11.436   4.893  1.00 90.02           N  
ATOM   1853  H   ARG A 121      -4.866 -12.009   5.418  1.00 90.02           H  
ATOM   1854  CA  ARG A 121      -5.475  -9.977   5.122  1.00 90.02           C  
ATOM   1855  HA  ARG A 121      -6.204  -9.545   4.437  1.00 90.02           H  
ATOM   1856  C   ARG A 121      -4.121  -9.440   4.658  1.00 90.02           C  
ATOM   1857  CB  ARG A 121      -5.924  -9.533   6.541  1.00 90.02           C  
ATOM   1858  HB2 ARG A 121      -6.640 -10.255   6.935  1.00 90.02           H  
ATOM   1859  HB3 ARG A 121      -5.067  -9.481   7.213  1.00 90.02           H  
ATOM   1860  O   ARG A 121      -3.065  -9.895   5.105  1.00 90.02           O  
ATOM   1861  CG  ARG A 121      -6.591  -8.139   6.498  1.00 90.02           C  
ATOM   1862  HG2 ARG A 121      -7.256  -8.129   5.635  1.00 90.02           H  
ATOM   1863  HG3 ARG A 121      -5.826  -7.384   6.317  1.00 90.02           H  
ATOM   1864  CD  ARG A 121      -7.493  -7.698   7.666  1.00 90.02           C  
ATOM   1865  HD2 ARG A 121      -7.949  -6.739   7.420  1.00 90.02           H  
ATOM   1866  HD3 ARG A 121      -8.312  -8.408   7.784  1.00 90.02           H  
ATOM   1867  NE  ARG A 121      -6.802  -7.587   8.946  1.00 90.02           N  
ATOM   1868  HE  ARG A 121      -6.209  -6.780   9.079  1.00 90.02           H  
ATOM   1869  NH1 ARG A 121      -7.411  -9.678   9.724  1.00 90.02           N  
ATOM   1870 HH11 ARG A 121      -8.235  -9.739   9.143  1.00 90.02           H  
ATOM   1871 HH12 ARG A 121      -7.003 -10.532  10.076  1.00 90.02           H  
ATOM   1872  NH2 ARG A 121      -5.833  -8.486  10.754  1.00 90.02           N  
ATOM   1873 HH21 ARG A 121      -5.256  -7.659  10.786  1.00 90.02           H  
ATOM   1874 HH22 ARG A 121      -5.356  -9.365  10.898  1.00 90.02           H  
ATOM   1875  CZ  ARG A 121      -6.713  -8.578   9.809  1.00 90.02           C  
ATOM   1876  N   VAL A 122      -4.183  -8.543   3.679  1.00 91.75           N  
ATOM   1877  H   VAL A 122      -5.097  -8.201   3.418  1.00 91.75           H  
ATOM   1878  CA  VAL A 122      -3.043  -8.017   2.924  1.00 91.75           C  
ATOM   1879  HA  VAL A 122      -2.130  -8.477   3.302  1.00 91.75           H  
ATOM   1880  C   VAL A 122      -2.908  -6.511   3.142  1.00 91.75           C  
ATOM   1881  CB  VAL A 122      -3.137  -8.366   1.421  1.00 91.75           C  
ATOM   1882  HB  VAL A 122      -2.226  -8.006   0.942  1.00 91.75           H  
ATOM   1883  O   VAL A 122      -3.901  -5.814   3.372  1.00 91.75           O  
ATOM   1884  CG1 VAL A 122      -3.208  -9.880   1.189  1.00 91.75           C  
ATOM   1885 HG11 VAL A 122      -3.079 -10.093   0.128  1.00 91.75           H  
ATOM   1886 HG12 VAL A 122      -4.167 -10.273   1.526  1.00 91.75           H  
ATOM   1887 HG13 VAL A 122      -2.410 -10.367   1.750  1.00 91.75           H  
ATOM   1888  CG2 VAL A 122      -4.334  -7.729   0.701  1.00 91.75           C  
ATOM   1889 HG21 VAL A 122      -4.284  -6.643   0.782  1.00 91.75           H  
ATOM   1890 HG22 VAL A 122      -4.312  -7.993  -0.357  1.00 91.75           H  
ATOM   1891 HG23 VAL A 122      -5.270  -8.077   1.137  1.00 91.75           H  
ATOM   1892  N   LEU A 123      -1.682  -6.002   3.034  1.00 92.47           N  
ATOM   1893  H   LEU A 123      -0.920  -6.640   2.853  1.00 92.47           H  
ATOM   1894  CA  LEU A 123      -1.408  -4.567   2.931  1.00 92.47           C  
ATOM   1895  HA  LEU A 123      -2.251  -3.996   3.320  1.00 92.47           H  
ATOM   1896  C   LEU A 123      -1.228  -4.210   1.460  1.00 92.47           C  
ATOM   1897  CB  LEU A 123      -0.154  -4.213   3.752  1.00 92.47           C  
ATOM   1898  HB2 LEU A 123      -0.345  -4.385   4.811  1.00 92.47           H  
ATOM   1899  HB3 LEU A 123       0.642  -4.897   3.458  1.00 92.47           H  
ATOM   1900  O   LEU A 123      -0.335  -4.751   0.808  1.00 92.47           O  
ATOM   1901  CG  LEU A 123       0.370  -2.777   3.560  1.00 92.47           C  
ATOM   1902  HG  LEU A 123       0.569  -2.590   2.505  1.00 92.47           H  
ATOM   1903  CD1 LEU A 123      -0.629  -1.737   4.063  1.00 92.47           C  
ATOM   1904 HD11 LEU A 123      -0.208  -0.738   3.946  1.00 92.47           H  
ATOM   1905 HD12 LEU A 123      -1.553  -1.777   3.487  1.00 92.47           H  
ATOM   1906 HD13 LEU A 123      -0.851  -1.893   5.119  1.00 92.47           H  
ATOM   1907  CD2 LEU A 123       1.685  -2.605   4.317  1.00 92.47           C  
ATOM   1908 HD21 LEU A 123       1.536  -2.771   5.384  1.00 92.47           H  
ATOM   1909 HD22 LEU A 123       2.426  -3.312   3.944  1.00 92.47           H  
ATOM   1910 HD23 LEU A 123       2.070  -1.597   4.164  1.00 92.47           H  
ATOM   1911  N   PHE A 124      -2.026  -3.277   0.949  1.00 94.43           N  
ATOM   1912  H   PHE A 124      -2.735  -2.861   1.537  1.00 94.43           H  
ATOM   1913  CA  PHE A 124      -1.816  -2.712  -0.382  1.00 94.43           C  
ATOM   1914  HA  PHE A 124      -1.481  -3.495  -1.063  1.00 94.43           H  
ATOM   1915  C   PHE A 124      -0.735  -1.637  -0.324  1.00 94.43           C  
ATOM   1916  CB  PHE A 124      -3.133  -2.162  -0.923  1.00 94.43           C  
ATOM   1917  HB2 PHE A 124      -3.589  -1.507  -0.179  1.00 94.43           H  
ATOM   1918  HB3 PHE A 124      -2.926  -1.564  -1.811  1.00 94.43           H  
ATOM   1919  O   PHE A 124      -0.991  -0.513   0.094  1.00 94.43           O  
ATOM   1920  CG  PHE A 124      -4.100  -3.256  -1.300  1.00 94.43           C  
ATOM   1921  CD1 PHE A 124      -4.027  -3.841  -2.577  1.00 94.43           C  
ATOM   1922  HD1 PHE A 124      -3.276  -3.502  -3.274  1.00 94.43           H  
ATOM   1923  CD2 PHE A 124      -5.035  -3.724  -0.364  1.00 94.43           C  
ATOM   1924  HD2 PHE A 124      -5.074  -3.296   0.627  1.00 94.43           H  
ATOM   1925  CE1 PHE A 124      -4.913  -4.872  -2.935  1.00 94.43           C  
ATOM   1926  HE1 PHE A 124      -4.862  -5.313  -3.919  1.00 94.43           H  
ATOM   1927  CE2 PHE A 124      -5.904  -4.767  -0.718  1.00 94.43           C  
ATOM   1928  HE2 PHE A 124      -6.600  -5.150   0.013  1.00 94.43           H  
ATOM   1929  CZ  PHE A 124      -5.851  -5.339  -2.000  1.00 94.43           C  
ATOM   1930  HZ  PHE A 124      -6.517  -6.148  -2.259  1.00 94.43           H  
ATOM   1931  N   VAL A 125       0.476  -1.964  -0.768  1.00 95.61           N  
ATOM   1932  H   VAL A 125       0.611  -2.900  -1.124  1.00 95.61           H  
ATOM   1933  CA  VAL A 125       1.674  -1.126  -0.556  1.00 95.61           C  
ATOM   1934  HA  VAL A 125       1.725  -0.879   0.505  1.00 95.61           H  
ATOM   1935  C   VAL A 125       1.638   0.220  -1.293  1.00 95.61           C  
ATOM   1936  CB  VAL A 125       2.956  -1.905  -0.901  1.00 95.61           C  
ATOM   1937  HB  VAL A 125       3.811  -1.271  -0.666  1.00 95.61           H  
ATOM   1938  O   VAL A 125       2.376   1.136  -0.949  1.00 95.61           O  
ATOM   1939  CG1 VAL A 125       3.059  -3.180  -0.048  1.00 95.61           C  
ATOM   1940 HG11 VAL A 125       2.251  -3.877  -0.273  1.00 95.61           H  
ATOM   1941 HG12 VAL A 125       4.010  -3.679  -0.234  1.00 95.61           H  
ATOM   1942 HG13 VAL A 125       3.020  -2.914   1.009  1.00 95.61           H  
ATOM   1943  CG2 VAL A 125       3.031  -2.294  -2.384  1.00 95.61           C  
ATOM   1944 HG21 VAL A 125       3.022  -1.399  -3.007  1.00 95.61           H  
ATOM   1945 HG22 VAL A 125       2.190  -2.935  -2.648  1.00 95.61           H  
ATOM   1946 HG23 VAL A 125       3.962  -2.829  -2.573  1.00 95.61           H  
ATOM   1947  N   ASP A 126       0.757   0.363  -2.286  1.00 97.56           N  
ATOM   1948  H   ASP A 126       0.205  -0.445  -2.534  1.00 97.56           H  
ATOM   1949  CA  ASP A 126       0.555   1.610  -3.036  1.00 97.56           C  
ATOM   1950  HA  ASP A 126       1.430   2.248  -2.915  1.00 97.56           H  
ATOM   1951  C   ASP A 126      -0.646   2.439  -2.554  1.00 97.56           C  
ATOM   1952  CB  ASP A 126       0.418   1.280  -4.527  1.00 97.56           C  
ATOM   1953  HB2 ASP A 126      -0.419   0.597  -4.669  1.00 97.56           H  
ATOM   1954  HB3 ASP A 126       0.207   2.194  -5.083  1.00 97.56           H  
ATOM   1955  O   ASP A 126      -0.806   3.581  -2.972  1.00 97.56           O  
ATOM   1956  CG  ASP A 126       1.692   0.662  -5.096  1.00 97.56           C  
ATOM   1957  OD1 ASP A 126       2.792   1.199  -4.837  1.00 97.56           O  
ATOM   1958  OD2 ASP A 126       1.591  -0.345  -5.837  1.00 97.56           O  
ATOM   1959  N   HIS A 127      -1.482   1.885  -1.672  1.00 94.95           N  
ATOM   1960  H   HIS A 127      -1.250   0.971  -1.312  1.00 94.95           H  
ATOM   1961  CA  HIS A 127      -2.678   2.553  -1.134  1.00 94.95           C  
ATOM   1962  HA  HIS A 127      -2.781   3.551  -1.560  1.00 94.95           H  
ATOM   1963  C   HIS A 127      -2.618   2.737   0.386  1.00 94.95           C  
ATOM   1964  CB  HIS A 127      -3.920   1.746  -1.521  1.00 94.95           C  
ATOM   1965  HB2 HIS A 127      -4.792   2.198  -1.048  1.00 94.95           H  
ATOM   1966  HB3 HIS A 127      -3.812   0.733  -1.134  1.00 94.95           H  
ATOM   1967  O   HIS A 127      -3.314   3.583   0.930  1.00 94.95           O  
ATOM   1968  CG  HIS A 127      -4.188   1.667  -3.001  1.00 94.95           C  
ATOM   1969  CD2 HIS A 127      -3.747   0.684  -3.838  1.00 94.95           C  
ATOM   1970  HD2 HIS A 127      -3.120  -0.150  -3.559  1.00 94.95           H  
ATOM   1971  ND1 HIS A 127      -5.038   2.515  -3.714  1.00 94.95           N  
ATOM   1972  CE1 HIS A 127      -5.098   2.022  -4.954  1.00 94.95           C  
ATOM   1973  HE1 HIS A 127      -5.726   2.417  -5.739  1.00 94.95           H  
ATOM   1974  NE2 HIS A 127      -4.338   0.921  -5.057  1.00 94.95           N  
ATOM   1975  HE2 HIS A 127      -4.352   0.290  -5.845  1.00 94.95           H  
ATOM   1976  N   GLY A 128      -1.787   1.958   1.079  1.00 93.09           N  
ATOM   1977  H   GLY A 128      -1.270   1.248   0.580  1.00 93.09           H  
ATOM   1978  CA  GLY A 128      -1.619   1.990   2.531  1.00 93.09           C  
ATOM   1979  HA2 GLY A 128      -0.638   1.595   2.795  1.00 93.09           H  
ATOM   1980  HA3 GLY A 128      -1.674   3.027   2.860  1.00 93.09           H  
ATOM   1981  C   GLY A 128      -2.681   1.216   3.310  1.00 93.09           C  
ATOM   1982  O   GLY A 128      -2.512   0.978   4.503  1.00 93.09           O  
ATOM   1983  N   ASN A 129      -3.760   0.778   2.657  1.00 91.39           N  
ATOM   1984  H   ASN A 129      -3.866   1.012   1.680  1.00 91.39           H  
ATOM   1985  CA  ASN A 129      -4.891   0.185   3.350  1.00 91.39           C  
ATOM   1986  HA  ASN A 129      -4.960   0.685   4.316  1.00 91.39           H  
ATOM   1987  C   ASN A 129      -4.740  -1.319   3.631  1.00 91.39           C  
ATOM   1988  CB  ASN A 129      -6.197   0.524   2.617  1.00 91.39           C  
ATOM   1989  HB2 ASN A 129      -6.219   1.589   2.386  1.00 91.39           H  
ATOM   1990  HB3 ASN A 129      -7.042   0.322   3.276  1.00 91.39           H  
ATOM   1991  O   ASN A 129      -4.162  -2.105   2.870  1.00 91.39           O  
ATOM   1992  CG  ASN A 129      -6.367  -0.253   1.331  1.00 91.39           C  
ATOM   1993  ND2 ASN A 129      -7.163  -1.298   1.325  1.00 91.39           N  
ATOM   1994 HD21 ASN A 129      -7.215  -1.806   0.454  1.00 91.39           H  
ATOM   1995 HD22 ASN A 129      -7.591  -1.617   2.182  1.00 91.39           H  
ATOM   1996  OD1 ASN A 129      -5.761   0.038   0.317  1.00 91.39           O  
ATOM   1997  N   VAL A 130      -5.393  -1.694   4.729  1.00 89.80           N  
ATOM   1998  H   VAL A 130      -5.781  -0.938   5.276  1.00 89.80           H  
ATOM   1999  CA  VAL A 130      -5.827  -3.044   5.101  1.00 89.80           C  
ATOM   2000  HA  VAL A 130      -4.982  -3.732   5.107  1.00 89.80           H  
ATOM   2001  C   VAL A 130      -6.882  -3.548   4.111  1.00 89.80           C  
ATOM   2002  CB  VAL A 130      -6.457  -2.961   6.513  1.00 89.80           C  
ATOM   2003  HB  VAL A 130      -7.247  -2.211   6.491  1.00 89.80           H  
ATOM   2004  O   VAL A 130      -7.815  -2.805   3.793  1.00 89.80           O  
ATOM   2005  CG1 VAL A 130      -7.093  -4.272   6.983  1.00 89.80           C  
ATOM   2006 HG11 VAL A 130      -6.354  -5.072   6.940  1.00 89.80           H  
ATOM   2007 HG12 VAL A 130      -7.451  -4.163   8.006  1.00 89.80           H  
ATOM   2008 HG13 VAL A 130      -7.946  -4.523   6.353  1.00 89.80           H  
ATOM   2009  CG2 VAL A 130      -5.445  -2.523   7.582  1.00 89.80           C  
ATOM   2010 HG21 VAL A 130      -5.005  -1.560   7.325  1.00 89.80           H  
ATOM   2011 HG22 VAL A 130      -5.947  -2.411   8.543  1.00 89.80           H  
ATOM   2012 HG23 VAL A 130      -4.650  -3.263   7.679  1.00 89.80           H  
ATOM   2013  N   ALA A 131      -6.830  -4.824   3.704  1.00 90.14           N  
ATOM   2014  H   ALA A 131      -5.986  -5.357   3.855  1.00 90.14           H  
ATOM   2015  CA  ALA A 131      -8.061  -5.537   3.336  1.00 90.14           C  
ATOM   2016  HA  ALA A 131      -8.840  -5.205   4.022  1.00 90.14           H  
ATOM   2017  C   ALA A 131      -7.960  -7.059   3.457  1.00 90.14           C  
ATOM   2018  CB  ALA A 131      -8.527  -5.188   1.916  1.00 90.14           C  
ATOM   2019  HB1 ALA A 131      -8.238  -4.175   1.638  1.00 90.14           H  
ATOM   2020  HB2 ALA A 131      -9.613  -5.269   1.867  1.00 90.14           H  
ATOM   2021  HB3 ALA A 131      -8.112  -5.906   1.208  1.00 90.14           H  
ATOM   2022  O   ALA A 131      -6.911  -7.653   3.213  1.00 90.14           O  
ATOM   2023  N   GLU A 132      -9.089  -7.693   3.778  1.00 89.67           N  
ATOM   2024  H   GLU A 132      -9.926  -7.145   3.923  1.00 89.67           H  
ATOM   2025  CA  GLU A 132      -9.266  -9.140   3.647  1.00 89.67           C  
ATOM   2026  HA  GLU A 132      -8.316  -9.637   3.839  1.00 89.67           H  
ATOM   2027  C   GLU A 132      -9.699  -9.469   2.224  1.00 89.67           C  
ATOM   2028  CB  GLU A 132     -10.289  -9.688   4.653  1.00 89.67           C  
ATOM   2029  HB2 GLU A 132     -10.397 -10.760   4.487  1.00 89.67           H  
ATOM   2030  HB3 GLU A 132     -11.255  -9.203   4.511  1.00 89.67           H  
ATOM   2031  O   GLU A 132     -10.686  -8.926   1.724  1.00 89.67           O  
ATOM   2032  CG  GLU A 132      -9.790  -9.444   6.072  1.00 89.67           C  
ATOM   2033  HG2 GLU A 132      -8.755  -9.783   6.108  1.00 89.67           H  
ATOM   2034  HG3 GLU A 132      -9.825  -8.370   6.258  1.00 89.67           H  
ATOM   2035  CD  GLU A 132     -10.544 -10.155   7.196  1.00 89.67           C  
ATOM   2036  OE1 GLU A 132     -10.034 -10.040   8.338  1.00 89.67           O  
ATOM   2037  OE2 GLU A 132     -11.565 -10.821   6.913  1.00 89.67           O  
ATOM   2038  N   VAL A 133      -8.967 -10.365   1.571  1.00 91.76           N  
ATOM   2039  H   VAL A 133      -8.156 -10.751   2.032  1.00 91.76           H  
ATOM   2040  CA  VAL A 133      -9.213 -10.761   0.187  1.00 91.76           C  
ATOM   2041  HA  VAL A 133     -10.191 -10.374  -0.099  1.00 91.76           H  
ATOM   2042  C   VAL A 133      -9.242 -12.285   0.063  1.00 91.76           C  
ATOM   2043  CB  VAL A 133      -8.198 -10.119  -0.779  1.00 91.76           C  
ATOM   2044  HB  VAL A 133      -8.517 -10.364  -1.792  1.00 91.76           H  
ATOM   2045  O   VAL A 133      -8.502 -12.980   0.766  1.00 91.76           O  
ATOM   2046  CG1 VAL A 133      -8.198  -8.590  -0.678  1.00 91.76           C  
ATOM   2047 HG11 VAL A 133      -9.217  -8.213  -0.770  1.00 91.76           H  
ATOM   2048 HG12 VAL A 133      -7.781  -8.270   0.277  1.00 91.76           H  
ATOM   2049 HG13 VAL A 133      -7.597  -8.172  -1.485  1.00 91.76           H  
ATOM   2050  CG2 VAL A 133      -6.764 -10.626  -0.589  1.00 91.76           C  
ATOM   2051 HG21 VAL A 133      -6.103 -10.111  -1.286  1.00 91.76           H  
ATOM   2052 HG22 VAL A 133      -6.711 -11.697  -0.787  1.00 91.76           H  
ATOM   2053 HG23 VAL A 133      -6.427 -10.428   0.428  1.00 91.76           H  
ATOM   2054  N   PRO A 134     -10.073 -12.857  -0.825  1.00 88.28           N  
ATOM   2055  CA  PRO A 134     -10.028 -14.288  -1.099  1.00 88.28           C  
ATOM   2056  HA  PRO A 134     -10.260 -14.833  -0.183  1.00 88.28           H  
ATOM   2057  C   PRO A 134      -8.650 -14.691  -1.630  1.00 88.28           C  
ATOM   2058  CB  PRO A 134     -11.120 -14.540  -2.144  1.00 88.28           C  
ATOM   2059  HB2 PRO A 134     -11.627 -15.491  -1.977  1.00 88.28           H  
ATOM   2060  HB3 PRO A 134     -10.693 -14.505  -3.146  1.00 88.28           H  
ATOM   2061  O   PRO A 134      -8.096 -14.001  -2.486  1.00 88.28           O  
ATOM   2062  CG  PRO A 134     -12.069 -13.354  -1.983  1.00 88.28           C  
ATOM   2063  HG2 PRO A 134     -12.766 -13.551  -1.168  1.00 88.28           H  
ATOM   2064  HG3 PRO A 134     -12.605 -13.133  -2.905  1.00 88.28           H  
ATOM   2065  CD  PRO A 134     -11.133 -12.217  -1.587  1.00 88.28           C  
ATOM   2066  HD2 PRO A 134     -11.683 -11.488  -0.992  1.00 88.28           H  
ATOM   2067  HD3 PRO A 134     -10.715 -11.745  -2.477  1.00 88.28           H  
ATOM   2068  N   VAL A 135      -8.122 -15.850  -1.235  1.00 85.21           N  
ATOM   2069  H   VAL A 135      -8.602 -16.371  -0.514  1.00 85.21           H  
ATOM   2070  CA  VAL A 135      -6.844 -16.367  -1.772  1.00 85.21           C  
ATOM   2071  HA  VAL A 135      -6.074 -15.613  -1.609  1.00 85.21           H  
ATOM   2072  C   VAL A 135      -6.927 -16.587  -3.294  1.00 85.21           C  
ATOM   2073  CB  VAL A 135      -6.415 -17.634  -1.004  1.00 85.21           C  
ATOM   2074  HB  VAL A 135      -7.229 -18.358  -1.033  1.00 85.21           H  
ATOM   2075  O   VAL A 135      -5.945 -16.433  -4.015  1.00 85.21           O  
ATOM   2076  CG1 VAL A 135      -5.160 -18.294  -1.586  1.00 85.21           C  
ATOM   2077 HG11 VAL A 135      -4.337 -17.580  -1.620  1.00 85.21           H  
ATOM   2078 HG12 VAL A 135      -4.867 -19.141  -0.966  1.00 85.21           H  
ATOM   2079 HG13 VAL A 135      -5.350 -18.661  -2.595  1.00 85.21           H  
ATOM   2080  CG2 VAL A 135      -6.116 -17.284   0.462  1.00 85.21           C  
ATOM   2081 HG21 VAL A 135      -5.257 -16.615   0.519  1.00 85.21           H  
ATOM   2082 HG22 VAL A 135      -6.971 -16.797   0.930  1.00 85.21           H  
ATOM   2083 HG23 VAL A 135      -5.896 -18.194   1.020  1.00 85.21           H  
ATOM   2084  N   SER A 136      -8.131 -16.809  -3.835  1.00 84.79           N  
ATOM   2085  H   SER A 136      -8.927 -16.866  -3.216  1.00 84.79           H  
ATOM   2086  CA  SER A 136      -8.382 -16.842  -5.284  1.00 84.79           C  
ATOM   2087  HA  SER A 136      -7.711 -17.579  -5.725  1.00 84.79           H  
ATOM   2088  C   SER A 136      -8.132 -15.509  -6.006  1.00 84.79           C  
ATOM   2089  CB  SER A 136      -9.813 -17.307  -5.553  1.00 84.79           C  
ATOM   2090  HB2 SER A 136      -9.983 -17.379  -6.627  1.00 84.79           H  
ATOM   2091  HB3 SER A 136      -9.951 -18.295  -5.113  1.00 84.79           H  
ATOM   2092  O   SER A 136      -8.036 -15.497  -7.235  1.00 84.79           O  
ATOM   2093  OG  SER A 136     -10.750 -16.415  -4.980  1.00 84.79           O  
ATOM   2094  HG  SER A 136     -10.881 -15.666  -5.566  1.00 84.79           H  
ATOM   2095  N   SER A 137      -8.031 -14.396  -5.275  1.00 90.64           N  
ATOM   2096  H   SER A 137      -8.092 -14.489  -4.271  1.00 90.64           H  
ATOM   2097  CA  SER A 137      -7.733 -13.051  -5.789  1.00 90.64           C  
ATOM   2098  HA  SER A 137      -7.913 -13.038  -6.864  1.00 90.64           H  
ATOM   2099  C   SER A 137      -6.270 -12.636  -5.596  1.00 90.64           C  
ATOM   2100  CB  SER A 137      -8.686 -12.018  -5.182  1.00 90.64           C  
ATOM   2101  HB2 SER A 137      -8.605 -11.091  -5.749  1.00 90.64           H  
ATOM   2102  HB3 SER A 137      -9.712 -12.377  -5.258  1.00 90.64           H  
ATOM   2103  O   SER A 137      -5.929 -11.485  -5.843  1.00 90.64           O  
ATOM   2104  OG  SER A 137      -8.372 -11.755  -3.833  1.00 90.64           O  
ATOM   2105  HG  SER A 137      -8.249 -12.569  -3.340  1.00 90.64           H  
ATOM   2106  N   LEU A 138      -5.402 -13.568  -5.186  1.00 91.43           N  
ATOM   2107  H   LEU A 138      -5.746 -14.487  -4.947  1.00 91.43           H  
ATOM   2108  CA  LEU A 138      -3.956 -13.366  -5.096  1.00 91.43           C  
ATOM   2109  HA  LEU A 138      -3.738 -12.299  -5.063  1.00 91.43           H  
ATOM   2110  C   LEU A 138      -3.257 -13.952  -6.323  1.00 91.43           C  
ATOM   2111  CB  LEU A 138      -3.410 -14.008  -3.810  1.00 91.43           C  
ATOM   2112  HB2 LEU A 138      -2.337 -13.821  -3.760  1.00 91.43           H  
ATOM   2113  HB3 LEU A 138      -3.553 -15.087  -3.870  1.00 91.43           H  
ATOM   2114  O   LEU A 138      -3.641 -15.015  -6.821  1.00 91.43           O  
ATOM   2115  CG  LEU A 138      -4.055 -13.504  -2.508  1.00 91.43           C  
ATOM   2116  HG  LEU A 138      -5.118 -13.747  -2.507  1.00 91.43           H  
ATOM   2117  CD1 LEU A 138      -3.401 -14.206  -1.320  1.00 91.43           C  
ATOM   2118 HD11 LEU A 138      -3.467 -15.287  -1.444  1.00 91.43           H  
ATOM   2119 HD12 LEU A 138      -2.353 -13.916  -1.247  1.00 91.43           H  
ATOM   2120 HD13 LEU A 138      -3.911 -13.921  -0.401  1.00 91.43           H  
ATOM   2121  CD2 LEU A 138      -3.899 -11.995  -2.332  1.00 91.43           C  
ATOM   2122 HD21 LEU A 138      -4.231 -11.706  -1.335  1.00 91.43           H  
ATOM   2123 HD22 LEU A 138      -2.855 -11.708  -2.450  1.00 91.43           H  
ATOM   2124 HD23 LEU A 138      -4.511 -11.469  -3.065  1.00 91.43           H  
ATOM   2125  N   ARG A 139      -2.216 -13.277  -6.806  1.00 92.73           N  
ATOM   2126  H   ARG A 139      -2.025 -12.376  -6.392  1.00 92.73           H  
ATOM   2127  CA  ARG A 139      -1.315 -13.730  -7.875  1.00 92.73           C  
ATOM   2128  HA  ARG A 139      -1.467 -14.794  -8.055  1.00 92.73           H  
ATOM   2129  C   ARG A 139       0.130 -13.562  -7.445  1.00 92.73           C  
ATOM   2130  CB  ARG A 139      -1.560 -12.947  -9.176  1.00 92.73           C  
ATOM   2131  HB2 ARG A 139      -0.849 -13.273  -9.935  1.00 92.73           H  
ATOM   2132  HB3 ARG A 139      -1.386 -11.887  -8.989  1.00 92.73           H  
ATOM   2133  O   ARG A 139       0.457 -12.678  -6.652  1.00 92.73           O  
ATOM   2134  CG  ARG A 139      -2.971 -13.105  -9.735  1.00 92.73           C  
ATOM   2135  HG2 ARG A 139      -3.059 -12.518 -10.650  1.00 92.73           H  
ATOM   2136  HG3 ARG A 139      -3.694 -12.732  -9.010  1.00 92.73           H  
ATOM   2137  CD  ARG A 139      -3.294 -14.559 -10.058  1.00 92.73           C  
ATOM   2138  HD2 ARG A 139      -3.267 -15.167  -9.154  1.00 92.73           H  
ATOM   2139  HD3 ARG A 139      -2.517 -14.976 -10.699  1.00 92.73           H  
ATOM   2140  NE  ARG A 139      -4.611 -14.660 -10.692  1.00 92.73           N  
ATOM   2141  HE  ARG A 139      -4.646 -14.537 -11.693  1.00 92.73           H  
ATOM   2142  NH1 ARG A 139      -5.780 -14.981  -8.749  1.00 92.73           N  
ATOM   2143 HH11 ARG A 139      -6.653 -15.142  -8.266  1.00 92.73           H  
ATOM   2144 HH12 ARG A 139      -4.922 -14.936  -8.217  1.00 92.73           H  
ATOM   2145  NH2 ARG A 139      -6.865 -14.948 -10.687  1.00 92.73           N  
ATOM   2146 HH21 ARG A 139      -7.723 -15.068 -10.168  1.00 92.73           H  
ATOM   2147 HH22 ARG A 139      -6.836 -14.982 -11.696  1.00 92.73           H  
ATOM   2148  CZ  ARG A 139      -5.738 -14.864 -10.044  1.00 92.73           C  
ATOM   2149  N   LYS A 140       1.003 -14.403  -7.993  1.00 92.22           N  
ATOM   2150  H   LYS A 140       0.673 -15.074  -8.672  1.00 92.22           H  
ATOM   2151  CA  LYS A 140       2.438 -14.305  -7.738  1.00 92.22           C  
ATOM   2152  HA  LYS A 140       2.601 -14.274  -6.660  1.00 92.22           H  
ATOM   2153  C   LYS A 140       2.974 -13.013  -8.334  1.00 92.22           C  
ATOM   2154  CB  LYS A 140       3.150 -15.532  -8.306  1.00 92.22           C  
ATOM   2155  HB2 LYS A 140       3.108 -15.517  -9.395  1.00 92.22           H  
ATOM   2156  HB3 LYS A 140       2.644 -16.433  -7.957  1.00 92.22           H  
ATOM   2157  O   LYS A 140       2.710 -12.729  -9.503  1.00 92.22           O  
ATOM   2158  CG  LYS A 140       4.611 -15.566  -7.844  1.00 92.22           C  
ATOM   2159  HG2 LYS A 140       5.187 -14.833  -8.409  1.00 92.22           H  
ATOM   2160  HG3 LYS A 140       4.675 -15.333  -6.781  1.00 92.22           H  
ATOM   2161  CD  LYS A 140       5.180 -16.960  -8.082  1.00 92.22           C  
ATOM   2162  HD2 LYS A 140       4.972 -17.225  -9.118  1.00 92.22           H  
ATOM   2163  HD3 LYS A 140       4.682 -17.690  -7.443  1.00 92.22           H  
ATOM   2164  CE  LYS A 140       6.689 -17.010  -7.851  1.00 92.22           C  
ATOM   2165  HE2 LYS A 140       7.080 -17.940  -8.265  1.00 92.22           H  
ATOM   2166  HE3 LYS A 140       7.152 -16.189  -8.397  1.00 92.22           H  
ATOM   2167  NZ  LYS A 140       7.082 -16.901  -6.431  1.00 92.22           N  
ATOM   2168  HZ1 LYS A 140       8.088 -16.986  -6.395  1.00 92.22           H  
ATOM   2169  HZ2 LYS A 140       6.856 -15.987  -6.065  1.00 92.22           H  
ATOM   2170  HZ3 LYS A 140       6.639 -17.599  -5.850  1.00 92.22           H  
ATOM   2171  N   MET A 141       3.712 -12.240  -7.548  1.00 96.84           N  
ATOM   2172  H   MET A 141       3.935 -12.543  -6.611  1.00 96.84           H  
ATOM   2173  CA  MET A 141       4.388 -11.057  -8.064  1.00 96.84           C  
ATOM   2174  HA  MET A 141       3.739 -10.586  -8.801  1.00 96.84           H  
ATOM   2175  C   MET A 141       5.689 -11.456  -8.762  1.00 96.84           C  
ATOM   2176  CB  MET A 141       4.611 -10.048  -6.936  1.00 96.84           C  
ATOM   2177  HB2 MET A 141       3.672  -9.918  -6.398  1.00 96.84           H  
ATOM   2178  HB3 MET A 141       5.370 -10.411  -6.243  1.00 96.84           H  
ATOM   2179  O   MET A 141       6.397 -12.349  -8.307  1.00 96.84           O  
ATOM   2180  CG  MET A 141       5.032  -8.697  -7.514  1.00 96.84           C  
ATOM   2181  HG2 MET A 141       6.009  -8.804  -7.985  1.00 96.84           H  
ATOM   2182  HG3 MET A 141       4.315  -8.396  -8.277  1.00 96.84           H  
ATOM   2183  SD  MET A 141       5.161  -7.356  -6.318  1.00 96.84           S  
ATOM   2184  CE  MET A 141       3.490  -7.237  -5.686  1.00 96.84           C  
ATOM   2185  HE1 MET A 141       3.323  -8.118  -5.067  1.00 96.84           H  
ATOM   2186  HE2 MET A 141       3.407  -6.358  -5.047  1.00 96.84           H  
ATOM   2187  HE3 MET A 141       2.768  -7.187  -6.501  1.00 96.84           H  
ATOM   2188  N   LEU A 142       5.995 -10.782  -9.867  1.00 97.23           N  
ATOM   2189  H   LEU A 142       5.384 -10.027 -10.145  1.00 97.23           H  
ATOM   2190  CA  LEU A 142       7.262 -10.907 -10.581  1.00 97.23           C  
ATOM   2191  HA  LEU A 142       7.811 -11.774 -10.213  1.00 97.23           H  
ATOM   2192  C   LEU A 142       8.121  -9.670 -10.346  1.00 97.23           C  
ATOM   2193  CB  LEU A 142       7.011 -11.071 -12.083  1.00 97.23           C  
ATOM   2194  HB2 LEU A 142       7.970 -11.178 -12.589  1.00 97.23           H  
ATOM   2195  HB3 LEU A 142       6.541 -10.157 -12.446  1.00 97.23           H  
ATOM   2196  O   LEU A 142       7.590  -8.576 -10.145  1.00 97.23           O  
ATOM   2197  CG  LEU A 142       6.122 -12.262 -12.458  1.00 97.23           C  
ATOM   2198  HG  LEU A 142       5.146 -12.158 -11.984  1.00 97.23           H  
ATOM   2199  CD1 LEU A 142       5.929 -12.210 -13.963  1.00 97.23           C  
ATOM   2200 HD11 LEU A 142       5.171 -12.942 -14.242  1.00 97.23           H  
ATOM   2201 HD12 LEU A 142       5.558 -11.223 -14.236  1.00 97.23           H  
ATOM   2202 HD13 LEU A 142       6.868 -12.412 -14.480  1.00 97.23           H  
ATOM   2203  CD2 LEU A 142       6.731 -13.608 -12.076  1.00 97.23           C  
ATOM   2204 HD21 LEU A 142       7.725 -13.714 -12.510  1.00 97.23           H  
ATOM   2205 HD22 LEU A 142       6.090 -14.415 -12.430  1.00 97.23           H  
ATOM   2206 HD23 LEU A 142       6.802 -13.691 -10.992  1.00 97.23           H  
ATOM   2207  N   ALA A 143       9.439  -9.834 -10.474  1.00 97.36           N  
ATOM   2208  H   ALA A 143       9.803 -10.768 -10.593  1.00 97.36           H  
ATOM   2209  CA  ALA A 143      10.405  -8.762 -10.242  1.00 97.36           C  
ATOM   2210  HA  ALA A 143      10.360  -8.468  -9.193  1.00 97.36           H  
ATOM   2211  C   ALA A 143      10.113  -7.505 -11.085  1.00 97.36           C  
ATOM   2212  CB  ALA A 143      11.806  -9.323 -10.510  1.00 97.36           C  
ATOM   2213  HB1 ALA A 143      12.549  -8.552 -10.307  1.00 97.36           H  
ATOM   2214  HB2 ALA A 143      11.899  -9.640 -11.549  1.00 97.36           H  
ATOM   2215  HB3 ALA A 143      12.003 -10.168  -9.851  1.00 97.36           H  
ATOM   2216  O   ALA A 143      10.251  -6.391 -10.599  1.00 97.36           O  
ATOM   2217  N   GLU A 144       9.582  -7.650 -12.308  1.00 97.60           N  
ATOM   2218  H   GLU A 144       9.434  -8.589 -12.650  1.00 97.60           H  
ATOM   2219  CA  GLU A 144       9.255  -6.512 -13.189  1.00 97.60           C  
ATOM   2220  HA  GLU A 144      10.163  -5.920 -13.299  1.00 97.60           H  
ATOM   2221  C   GLU A 144       8.182  -5.538 -12.654  1.00 97.60           C  
ATOM   2222  CB  GLU A 144       8.849  -7.015 -14.586  1.00 97.60           C  
ATOM   2223  HB2 GLU A 144       8.855  -6.158 -15.260  1.00 97.60           H  
ATOM   2224  HB3 GLU A 144       9.597  -7.720 -14.948  1.00 97.60           H  
ATOM   2225  O   GLU A 144       7.940  -4.496 -13.278  1.00 97.60           O  
ATOM   2226  CG  GLU A 144       7.459  -7.678 -14.650  1.00 97.60           C  
ATOM   2227  HG2 GLU A 144       7.504  -8.651 -14.162  1.00 97.60           H  
ATOM   2228  HG3 GLU A 144       6.722  -7.069 -14.125  1.00 97.60           H  
ATOM   2229  CD  GLU A 144       6.999  -7.826 -16.105  1.00 97.60           C  
ATOM   2230  OE1 GLU A 144       7.047  -8.957 -16.637  1.00 97.60           O  
ATOM   2231  OE2 GLU A 144       6.631  -6.798 -16.735  1.00 97.60           O  
ATOM   2232  N   PHE A 145       7.511  -5.894 -11.553  1.00 98.29           N  
ATOM   2233  H   PHE A 145       7.744  -6.777 -11.123  1.00 98.29           H  
ATOM   2234  CA  PHE A 145       6.526  -5.059 -10.864  1.00 98.29           C  
ATOM   2235  HA  PHE A 145       6.245  -4.237 -11.523  1.00 98.29           H  
ATOM   2236  C   PHE A 145       7.079  -4.389  -9.591  1.00 98.29           C  
ATOM   2237  CB  PHE A 145       5.259  -5.887 -10.586  1.00 98.29           C  
ATOM   2238  HB2 PHE A 145       5.507  -6.667  -9.866  1.00 98.29           H  
ATOM   2239  HB3 PHE A 145       4.514  -5.242 -10.121  1.00 98.29           H  
ATOM   2240  O   PHE A 145       6.352  -3.622  -8.960  1.00 98.29           O  
ATOM   2241  CG  PHE A 145       4.628  -6.516 -11.819  1.00 98.29           C  
ATOM   2242  CD1 PHE A 145       4.191  -5.707 -12.885  1.00 98.29           C  
ATOM   2243  HD1 PHE A 145       4.305  -4.635 -12.825  1.00 98.29           H  
ATOM   2244  CD2 PHE A 145       4.487  -7.913 -11.909  1.00 98.29           C  
ATOM   2245  HD2 PHE A 145       4.831  -8.536 -11.098  1.00 98.29           H  
ATOM   2246  CE1 PHE A 145       3.619  -6.289 -14.030  1.00 98.29           C  
ATOM   2247  HE1 PHE A 145       3.293  -5.668 -14.851  1.00 98.29           H  
ATOM   2248  CE2 PHE A 145       3.915  -8.498 -13.053  1.00 98.29           C  
ATOM   2249  HE2 PHE A 145       3.821  -9.572 -13.122  1.00 98.29           H  
ATOM   2250  CZ  PHE A 145       3.486  -7.684 -14.114  1.00 98.29           C  
ATOM   2251  HZ  PHE A 145       3.070  -8.133 -15.004  1.00 98.29           H  
ATOM   2252  N   VAL A 146       8.342  -4.636  -9.221  1.00 97.60           N  
ATOM   2253  H   VAL A 146       8.889  -5.275  -9.779  1.00 97.60           H  
ATOM   2254  CA  VAL A 146       8.994  -4.042  -8.030  1.00 97.60           C  
ATOM   2255  HA  VAL A 146       8.409  -3.190  -7.683  1.00 97.60           H  
ATOM   2256  C   VAL A 146      10.385  -3.480  -8.303  1.00 97.60           C  
ATOM   2257  CB  VAL A 146       9.083  -5.031  -6.855  1.00 97.60           C  
ATOM   2258  HB  VAL A 146       9.615  -4.551  -6.034  1.00 97.60           H  
ATOM   2259  O   VAL A 146      10.748  -2.473  -7.705  1.00 97.60           O  
ATOM   2260  CG1 VAL A 146       7.678  -5.361  -6.370  1.00 97.60           C  
ATOM   2261 HG11 VAL A 146       7.104  -5.788  -7.193  1.00 97.60           H  
ATOM   2262 HG12 VAL A 146       7.738  -6.084  -5.556  1.00 97.60           H  
ATOM   2263 HG13 VAL A 146       7.189  -4.457  -6.008  1.00 97.60           H  
ATOM   2264  CG2 VAL A 146       9.800  -6.343  -7.196  1.00 97.60           C  
ATOM   2265 HG21 VAL A 146      10.807  -6.147  -7.562  1.00 97.60           H  
ATOM   2266 HG22 VAL A 146       9.233  -6.904  -7.940  1.00 97.60           H  
ATOM   2267 HG23 VAL A 146       9.896  -6.932  -6.284  1.00 97.60           H  
ATOM   2268  N   THR A 147      11.149  -4.069  -9.227  1.00 96.92           N  
ATOM   2269  H   THR A 147      10.827  -4.915  -9.675  1.00 96.92           H  
ATOM   2270  CA  THR A 147      12.484  -3.583  -9.590  1.00 96.92           C  
ATOM   2271  HA  THR A 147      13.103  -3.561  -8.693  1.00 96.92           H  
ATOM   2272  C   THR A 147      12.390  -2.168 -10.149  1.00 96.92           C  
ATOM   2273  CB  THR A 147      13.148  -4.501 -10.624  1.00 96.92           C  
ATOM   2274  HB  THR A 147      12.578  -4.476 -11.553  1.00 96.92           H  
ATOM   2275  O   THR A 147      11.651  -1.935 -11.107  1.00 96.92           O  
ATOM   2276  CG2 THR A 147      14.594  -4.103 -10.913  1.00 96.92           C  
ATOM   2277 HG21 THR A 147      14.624  -3.132 -11.406  1.00 96.92           H  
ATOM   2278 HG22 THR A 147      15.166  -4.046  -9.987  1.00 96.92           H  
ATOM   2279 HG23 THR A 147      15.052  -4.838 -11.576  1.00 96.92           H  
ATOM   2280  OG1 THR A 147      13.184  -5.832 -10.157  1.00 96.92           O  
ATOM   2281  HG1 THR A 147      13.652  -5.831  -9.319  1.00 96.92           H  
ATOM   2282  N   ASP A 148      13.127  -1.237  -9.538  1.00 96.70           N  
ATOM   2283  H   ASP A 148      13.756  -1.522  -8.802  1.00 96.70           H  
ATOM   2284  CA  ASP A 148      13.107   0.201  -9.846  1.00 96.70           C  
ATOM   2285  HA  ASP A 148      13.673   0.694  -9.056  1.00 96.70           H  
ATOM   2286  C   ASP A 148      11.697   0.826  -9.796  1.00 96.70           C  
ATOM   2287  CB  ASP A 148      13.857   0.484 -11.157  1.00 96.70           C  
ATOM   2288  HB2 ASP A 148      13.934   1.562 -11.297  1.00 96.70           H  
ATOM   2289  HB3 ASP A 148      13.285   0.078 -11.992  1.00 96.70           H  
ATOM   2290  O   ASP A 148      11.405   1.825 -10.460  1.00 96.70           O  
ATOM   2291  CG  ASP A 148      15.271  -0.101 -11.173  1.00 96.70           C  
ATOM   2292  OD1 ASP A 148      15.967   0.019 -10.141  1.00 96.70           O  
ATOM   2293  OD2 ASP A 148      15.650  -0.658 -12.230  1.00 96.70           O  
ATOM   2294  N   LEU A 149      10.802   0.219  -9.014  1.00 98.14           N  
ATOM   2295  H   LEU A 149      11.099  -0.611  -8.521  1.00 98.14           H  
ATOM   2296  CA  LEU A 149       9.425   0.651  -8.822  1.00 98.14           C  
ATOM   2297  HA  LEU A 149       9.298   1.650  -9.240  1.00 98.14           H  
ATOM   2298  C   LEU A 149       9.128   0.745  -7.319  1.00 98.14           C  
ATOM   2299  CB  LEU A 149       8.470  -0.311  -9.560  1.00 98.14           C  
ATOM   2300  HB2 LEU A 149       8.699  -1.328  -9.243  1.00 98.14           H  
ATOM   2301  HB3 LEU A 149       7.447  -0.090  -9.257  1.00 98.14           H  
ATOM   2302  O   LEU A 149       8.393  -0.092  -6.799  1.00 98.14           O  
ATOM   2303  CG  LEU A 149       8.539  -0.243 -11.094  1.00 98.14           C  
ATOM   2304  HG  LEU A 149       9.569  -0.342 -11.439  1.00 98.14           H  
ATOM   2305  CD1 LEU A 149       7.722  -1.395 -11.683  1.00 98.14           C  
ATOM   2306 HD11 LEU A 149       7.738  -1.341 -12.772  1.00 98.14           H  
ATOM   2307 HD12 LEU A 149       6.699  -1.360 -11.308  1.00 98.14           H  
ATOM   2308 HD13 LEU A 149       8.186  -2.334 -11.382  1.00 98.14           H  
ATOM   2309  CD2 LEU A 149       7.961   1.070 -11.634  1.00 98.14           C  
ATOM   2310 HD21 LEU A 149       6.958   1.228 -11.238  1.00 98.14           H  
ATOM   2311 HD22 LEU A 149       7.952   1.051 -12.724  1.00 98.14           H  
ATOM   2312 HD23 LEU A 149       8.604   1.891 -11.317  1.00 98.14           H  
ATOM   2313  N   PRO A 150       9.652   1.745  -6.592  1.00 98.31           N  
ATOM   2314  CA  PRO A 150       9.289   1.948  -5.192  1.00 98.31           C  
ATOM   2315  HA  PRO A 150       9.671   1.108  -4.611  1.00 98.31           H  
ATOM   2316  C   PRO A 150       7.764   2.051  -4.970  1.00 98.31           C  
ATOM   2317  CB  PRO A 150      10.025   3.217  -4.762  1.00 98.31           C  
ATOM   2318  HB2 PRO A 150       9.378   3.852  -4.156  1.00 98.31           H  
ATOM   2319  HB3 PRO A 150      10.931   2.952  -4.217  1.00 98.31           H  
ATOM   2320  O   PRO A 150       7.023   2.576  -5.812  1.00 98.31           O  
ATOM   2321  CG  PRO A 150      10.390   3.930  -6.062  1.00 98.31           C  
ATOM   2322  HG2 PRO A 150      11.301   4.518  -5.957  1.00 98.31           H  
ATOM   2323  HG3 PRO A 150       9.559   4.560  -6.380  1.00 98.31           H  
ATOM   2324  CD  PRO A 150      10.564   2.784  -7.049  1.00 98.31           C  
ATOM   2325  HD2 PRO A 150      10.343   3.125  -8.061  1.00 98.31           H  
ATOM   2326  HD3 PRO A 150      11.586   2.409  -6.998  1.00 98.31           H  
ATOM   2327  N   ALA A 151       7.274   1.525  -3.851  1.00 97.87           N  
ATOM   2328  H   ALA A 151       7.931   1.112  -3.205  1.00 97.87           H  
ATOM   2329  CA  ALA A 151       5.911   1.704  -3.362  1.00 97.87           C  
ATOM   2330  HA  ALA A 151       5.199   1.458  -4.150  1.00 97.87           H  
ATOM   2331  C   ALA A 151       5.644   3.157  -2.970  1.00 97.87           C  
ATOM   2332  CB  ALA A 151       5.670   0.735  -2.208  1.00 97.87           C  
ATOM   2333  HB1 ALA A 151       5.626  -0.283  -2.594  1.00 97.87           H  
ATOM   2334  HB2 ALA A 151       4.724   0.967  -1.717  1.00 97.87           H  
ATOM   2335  HB3 ALA A 151       6.473   0.813  -1.476  1.00 97.87           H  
ATOM   2336  O   ALA A 151       6.548   3.885  -2.562  1.00 97.87           O  
ATOM   2337  N   VAL A 152       4.399   3.601  -3.146  1.00 98.11           N  
ATOM   2338  H   VAL A 152       3.704   2.956  -3.494  1.00 98.11           H  
ATOM   2339  CA  VAL A 152       4.066   5.029  -3.010  1.00 98.11           C  
ATOM   2340  HA  VAL A 152       4.995   5.598  -2.998  1.00 98.11           H  
ATOM   2341  C   VAL A 152       3.382   5.396  -1.700  1.00 98.11           C  
ATOM   2342  CB  VAL A 152       3.280   5.562  -4.217  1.00 98.11           C  
ATOM   2343  HB  VAL A 152       3.075   6.620  -4.053  1.00 98.11           H  
ATOM   2344  O   VAL A 152       3.402   6.570  -1.348  1.00 98.11           O  
ATOM   2345  CG1 VAL A 152       4.118   5.447  -5.495  1.00 98.11           C  
ATOM   2346 HG11 VAL A 152       5.010   6.066  -5.396  1.00 98.11           H  
ATOM   2347 HG12 VAL A 152       4.422   4.413  -5.659  1.00 98.11           H  
ATOM   2348 HG13 VAL A 152       3.537   5.791  -6.351  1.00 98.11           H  
ATOM   2349  CG2 VAL A 152       1.938   4.861  -4.426  1.00 98.11           C  
ATOM   2350 HG21 VAL A 152       1.322   4.966  -3.533  1.00 98.11           H  
ATOM   2351 HG22 VAL A 152       1.403   5.315  -5.261  1.00 98.11           H  
ATOM   2352 HG23 VAL A 152       2.089   3.802  -4.637  1.00 98.11           H  
ATOM   2353  N   ALA A 153       2.792   4.439  -0.979  1.00 96.87           N  
ATOM   2354  H   ALA A 153       2.862   3.473  -1.266  1.00 96.87           H  
ATOM   2355  CA  ALA A 153       2.098   4.725   0.273  1.00 96.87           C  
ATOM   2356  HA  ALA A 153       1.727   5.749   0.244  1.00 96.87           H  
ATOM   2357  C   ALA A 153       3.059   4.648   1.461  1.00 96.87           C  
ATOM   2358  CB  ALA A 153       0.880   3.807   0.408  1.00 96.87           C  
ATOM   2359  HB1 ALA A 153       0.314   4.089   1.296  1.00 96.87           H  
ATOM   2360  HB2 ALA A 153       0.237   3.920  -0.464  1.00 96.87           H  
ATOM   2361  HB3 ALA A 153       1.191   2.768   0.514  1.00 96.87           H  
ATOM   2362  O   ALA A 153       3.126   3.635   2.155  1.00 96.87           O  
ATOM   2363  N   CYS A 154       3.806   5.728   1.687  1.00 94.63           N  
ATOM   2364  H   CYS A 154       3.693   6.539   1.095  1.00 94.63           H  
ATOM   2365  CA  CYS A 154       4.647   5.852   2.871  1.00 94.63           C  
ATOM   2366  HA  CYS A 154       5.305   4.985   2.929  1.00 94.63           H  
ATOM   2367  C   CYS A 154       3.774   5.872   4.132  1.00 94.63           C  
ATOM   2368  CB  CYS A 154       5.511   7.116   2.772  1.00 94.63           C  
ATOM   2369  HB2 CYS A 154       4.870   7.994   2.696  1.00 94.63           H  
ATOM   2370  HB3 CYS A 154       6.119   7.194   3.673  1.00 94.63           H  
ATOM   2371  O   CYS A 154       2.709   6.494   4.140  1.00 94.63           O  
ATOM   2372  SG  CYS A 154       6.593   7.002   1.318  1.00 94.63           S  
ATOM   2373  HG  CYS A 154       7.450   7.979   1.629  1.00 94.63           H  
ATOM   2374  N   GLN A 155       4.243   5.222   5.194  1.00 92.13           N  
ATOM   2375  H   GLN A 155       5.168   4.822   5.128  1.00 92.13           H  
ATOM   2376  CA  GLN A 155       3.659   5.305   6.527  1.00 92.13           C  
ATOM   2377  HA  GLN A 155       2.572   5.290   6.443  1.00 92.13           H  
ATOM   2378  C   GLN A 155       4.078   6.616   7.186  1.00 92.13           C  
ATOM   2379  CB  GLN A 155       4.096   4.118   7.389  1.00 92.13           C  
ATOM   2380  HB2 GLN A 155       5.184   4.084   7.431  1.00 92.13           H  
ATOM   2381  HB3 GLN A 155       3.715   4.267   8.400  1.00 92.13           H  
ATOM   2382  O   GLN A 155       5.251   6.998   7.178  1.00 92.13           O  
ATOM   2383  CG  GLN A 155       3.559   2.785   6.853  1.00 92.13           C  
ATOM   2384  HG2 GLN A 155       3.984   2.588   5.868  1.00 92.13           H  
ATOM   2385  HG3 GLN A 155       2.476   2.850   6.753  1.00 92.13           H  
ATOM   2386  CD  GLN A 155       3.892   1.607   7.762  1.00 92.13           C  
ATOM   2387  NE2 GLN A 155       3.401   0.429   7.450  1.00 92.13           N  
ATOM   2388 HE21 GLN A 155       3.682  -0.326   8.060  1.00 92.13           H  
ATOM   2389 HE22 GLN A 155       2.853   0.306   6.610  1.00 92.13           H  
ATOM   2390  OE1 GLN A 155       4.581   1.702   8.760  1.00 92.13           O  
ATOM   2391  N   ILE A 156       3.101   7.312   7.749  1.00 93.87           N  
ATOM   2392  H   ILE A 156       2.163   6.938   7.728  1.00 93.87           H  
ATOM   2393  CA  ILE A 156       3.257   8.666   8.255  1.00 93.87           C  
ATOM   2394  HA  ILE A 156       4.304   8.964   8.218  1.00 93.87           H  
ATOM   2395  C   ILE A 156       2.781   8.716   9.696  1.00 93.87           C  
ATOM   2396  CB  ILE A 156       2.442   9.639   7.392  1.00 93.87           C  
ATOM   2397  HB  ILE A 156       1.397   9.348   7.501  1.00 93.87           H  
ATOM   2398  O   ILE A 156       1.623   8.407   9.981  1.00 93.87           O  
ATOM   2399  CG1 ILE A 156       2.755   9.581   5.886  1.00 93.87           C  
ATOM   2400 HG12 ILE A 156       2.088  10.268   5.365  1.00 93.87           H  
ATOM   2401 HG13 ILE A 156       2.516   8.584   5.517  1.00 93.87           H  
ATOM   2402  CG2 ILE A 156       2.568  11.075   7.900  1.00 93.87           C  
ATOM   2403 HG21 ILE A 156       2.001  11.729   7.238  1.00 93.87           H  
ATOM   2404 HG22 ILE A 156       3.616  11.372   7.927  1.00 93.87           H  
ATOM   2405 HG23 ILE A 156       2.145  11.161   8.901  1.00 93.87           H  
ATOM   2406  CD1 ILE A 156       4.191   9.916   5.487  1.00 93.87           C  
ATOM   2407 HD11 ILE A 156       4.259   9.788   4.407  1.00 93.87           H  
ATOM   2408 HD12 ILE A 156       4.895   9.235   5.966  1.00 93.87           H  
ATOM   2409 HD13 ILE A 156       4.435  10.947   5.745  1.00 93.87           H  
ATOM   2410  N   VAL A 157       3.656   9.195  10.571  1.00 93.41           N  
ATOM   2411  H   VAL A 157       4.588   9.400  10.242  1.00 93.41           H  
ATOM   2412  CA  VAL A 157       3.318   9.602  11.933  1.00 93.41           C  
ATOM   2413  HA  VAL A 157       2.374   9.145  12.229  1.00 93.41           H  
ATOM   2414  C   VAL A 157       3.163  11.119  11.945  1.00 93.41           C  
ATOM   2415  CB  VAL A 157       4.397   9.147  12.932  1.00 93.41           C  
ATOM   2416  HB  VAL A 157       5.328   9.674  12.722  1.00 93.41           H  
ATOM   2417  O   VAL A 157       4.068  11.848  11.537  1.00 93.41           O  
ATOM   2418  CG1 VAL A 157       3.969   9.469  14.369  1.00 93.41           C  
ATOM   2419 HG11 VAL A 157       3.847  10.545  14.499  1.00 93.41           H  
ATOM   2420 HG12 VAL A 157       4.734   9.126  15.066  1.00 93.41           H  
ATOM   2421 HG13 VAL A 157       3.028   8.969  14.596  1.00 93.41           H  
ATOM   2422  CG2 VAL A 157       4.674   7.641  12.834  1.00 93.41           C  
ATOM   2423 HG21 VAL A 157       5.396   7.345  13.596  1.00 93.41           H  
ATOM   2424 HG22 VAL A 157       5.090   7.395  11.857  1.00 93.41           H  
ATOM   2425 HG23 VAL A 157       3.751   7.079  12.980  1.00 93.41           H  
ATOM   2426  N   ILE A 158       2.019  11.616  12.402  1.00 95.86           N  
ATOM   2427  H   ILE A 158       1.298  10.976  12.703  1.00 95.86           H  
ATOM   2428  CA  ILE A 158       1.805  13.051  12.595  1.00 95.86           C  
ATOM   2429  HA  ILE A 158       2.360  13.601  11.834  1.00 95.86           H  
ATOM   2430  C   ILE A 158       2.380  13.429  13.963  1.00 95.86           C  
ATOM   2431  CB  ILE A 158       0.313  13.417  12.434  1.00 95.86           C  
ATOM   2432  HB  ILE A 158      -0.254  12.907  13.213  1.00 95.86           H  
ATOM   2433  O   ILE A 158       1.891  12.978  15.000  1.00 95.86           O  
ATOM   2434  CG1 ILE A 158      -0.227  12.959  11.056  1.00 95.86           C  
ATOM   2435 HG12 ILE A 158       0.264  13.526  10.265  1.00 95.86           H  
ATOM   2436 HG13 ILE A 158      -0.000  11.904  10.901  1.00 95.86           H  
ATOM   2437  CG2 ILE A 158       0.138  14.939  12.604  1.00 95.86           C  
ATOM   2438 HG21 ILE A 158       0.477  15.249  13.592  1.00 95.86           H  
ATOM   2439 HG22 ILE A 158      -0.912  15.218  12.518  1.00 95.86           H  
ATOM   2440 HG23 ILE A 158       0.719  15.471  11.850  1.00 95.86           H  
ATOM   2441  CD1 ILE A 158      -1.746  13.101  10.909  1.00 95.86           C  
ATOM   2442 HD11 ILE A 158      -2.249  12.618  11.747  1.00 95.86           H  
ATOM   2443 HD12 ILE A 158      -2.066  12.621   9.984  1.00 95.86           H  
ATOM   2444 HD13 ILE A 158      -2.026  14.154  10.866  1.00 95.86           H  
ATOM   2445  N   GLU A 159       3.430  14.248  13.974  1.00 96.98           N  
ATOM   2446  H   GLU A 159       3.784  14.609  13.100  1.00 96.98           H  
ATOM   2447  CA  GLU A 159       4.025  14.750  15.213  1.00 96.98           C  
ATOM   2448  HA  GLU A 159       4.295  13.893  15.829  1.00 96.98           H  
ATOM   2449  C   GLU A 159       3.014  15.583  16.008  1.00 96.98           C  
ATOM   2450  CB  GLU A 159       5.302  15.565  14.953  1.00 96.98           C  
ATOM   2451  HB2 GLU A 159       5.084  16.374  14.256  1.00 96.98           H  
ATOM   2452  HB3 GLU A 159       5.621  15.999  15.901  1.00 96.98           H  
ATOM   2453  O   GLU A 159       2.144  16.249  15.444  1.00 96.98           O  
ATOM   2454  CG  GLU A 159       6.447  14.699  14.409  1.00 96.98           C  
ATOM   2455  HG2 GLU A 159       6.204  14.400  13.389  1.00 96.98           H  
ATOM   2456  HG3 GLU A 159       6.518  13.799  15.019  1.00 96.98           H  
ATOM   2457  CD  GLU A 159       7.814  15.410  14.415  1.00 96.98           C  
ATOM   2458  OE1 GLU A 159       8.826  14.697  14.257  1.00 96.98           O  
ATOM   2459  OE2 GLU A 159       7.863  16.656  14.542  1.00 96.98           O  
ATOM   2460  N   ASP A 160       3.132  15.520  17.336  1.00 96.69           N  
ATOM   2461  H   ASP A 160       3.948  15.060  17.713  1.00 96.69           H  
ATOM   2462  CA  ASP A 160       2.260  16.206  18.296  1.00 96.69           C  
ATOM   2463  HA  ASP A 160       2.554  15.848  19.283  1.00 96.69           H  
ATOM   2464  C   ASP A 160       0.761  15.859  18.188  1.00 96.69           C  
ATOM   2465  CB  ASP A 160       2.551  17.717  18.289  1.00 96.69           C  
ATOM   2466  HB2 ASP A 160       1.927  18.206  19.036  1.00 96.69           H  
ATOM   2467  HB3 ASP A 160       2.299  18.134  17.314  1.00 96.69           H  
ATOM   2468  O   ASP A 160      -0.086  16.534  18.784  1.00 96.69           O  
ATOM   2469  CG  ASP A 160       4.012  18.036  18.614  1.00 96.69           C  
ATOM   2470  OD1 ASP A 160       4.542  17.404  19.560  1.00 96.69           O  
ATOM   2471  OD2 ASP A 160       4.570  18.946  17.959  1.00 96.69           O  
ATOM   2472  N   PHE A 161       0.406  14.772  17.487  1.00 94.00           N  
ATOM   2473  H   PHE A 161       1.111  14.285  16.952  1.00 94.00           H  
ATOM   2474  CA  PHE A 161      -0.978  14.318  17.416  1.00 94.00           C  
ATOM   2475  HA  PHE A 161      -1.535  15.162  17.009  1.00 94.00           H  
ATOM   2476  C   PHE A 161      -1.515  13.955  18.819  1.00 94.00           C  
ATOM   2477  CB  PHE A 161      -1.138  13.161  16.427  1.00 94.00           C  
ATOM   2478  HB2 PHE A 161      -0.505  13.357  15.561  1.00 94.00           H  
ATOM   2479  HB3 PHE A 161      -0.796  12.232  16.884  1.00 94.00           H  
ATOM   2480  O   PHE A 161      -0.807  13.336  19.625  1.00 94.00           O  
ATOM   2481  CG  PHE A 161      -2.556  13.003  15.915  1.00 94.00           C  
ATOM   2482  CD1 PHE A 161      -3.455  12.115  16.535  1.00 94.00           C  
ATOM   2483  HD1 PHE A 161      -3.140  11.527  17.384  1.00 94.00           H  
ATOM   2484  CD2 PHE A 161      -2.974  13.758  14.802  1.00 94.00           C  
ATOM   2485  HD2 PHE A 161      -2.287  14.447  14.332  1.00 94.00           H  
ATOM   2486  CE1 PHE A 161      -4.757  11.968  16.026  1.00 94.00           C  
ATOM   2487  HE1 PHE A 161      -5.428  11.252  16.477  1.00 94.00           H  
ATOM   2488  CE2 PHE A 161      -4.271  13.602  14.286  1.00 94.00           C  
ATOM   2489  HE2 PHE A 161      -4.577  14.166  13.418  1.00 94.00           H  
ATOM   2490  CZ  PHE A 161      -5.159  12.698  14.893  1.00 94.00           C  
ATOM   2491  HZ  PHE A 161      -6.143  12.545  14.477  1.00 94.00           H  
ATOM   2492  N   PRO A 162      -2.768  14.315  19.158  1.00 94.96           N  
ATOM   2493  CA  PRO A 162      -3.312  14.065  20.489  1.00 94.96           C  
ATOM   2494  HA  PRO A 162      -2.700  14.607  21.209  1.00 94.96           H  
ATOM   2495  C   PRO A 162      -3.337  12.573  20.846  1.00 94.96           C  
ATOM   2496  CB  PRO A 162      -4.725  14.662  20.480  1.00 94.96           C  
ATOM   2497  HB2 PRO A 162      -5.461  13.904  20.213  1.00 94.96           H  
ATOM   2498  HB3 PRO A 162      -4.979  15.112  21.440  1.00 94.96           H  
ATOM   2499  O   PRO A 162      -3.987  11.779  20.173  1.00 94.96           O  
ATOM   2500  CG  PRO A 162      -4.668  15.704  19.368  1.00 94.96           C  
ATOM   2501  HG2 PRO A 162      -5.640  15.834  18.892  1.00 94.96           H  
ATOM   2502  HG3 PRO A 162      -4.289  16.648  19.760  1.00 94.96           H  
ATOM   2503  CD  PRO A 162      -3.678  15.130  18.372  1.00 94.96           C  
ATOM   2504  HD2 PRO A 162      -3.171  15.953  17.868  1.00 94.96           H  
ATOM   2505  HD3 PRO A 162      -4.201  14.504  17.648  1.00 94.96           H  
ATOM   2506  N   LYS A 163      -2.731  12.201  21.984  1.00 89.87           N  
ATOM   2507  H   LYS A 163      -2.125  12.885  22.415  1.00 89.87           H  
ATOM   2508  CA  LYS A 163      -2.716  10.808  22.486  1.00 89.87           C  
ATOM   2509  HA  LYS A 163      -2.231  10.177  21.742  1.00 89.87           H  
ATOM   2510  C   LYS A 163      -4.110  10.199  22.697  1.00 89.87           C  
ATOM   2511  CB  LYS A 163      -1.946  10.722  23.815  1.00 89.87           C  
ATOM   2512  HB2 LYS A 163      -2.390  11.406  24.538  1.00 89.87           H  
ATOM   2513  HB3 LYS A 163      -2.046   9.707  24.200  1.00 89.87           H  
ATOM   2514  O   LYS A 163      -4.247   8.983  22.731  1.00 89.87           O  
ATOM   2515  CG  LYS A 163      -0.451  11.029  23.666  1.00 89.87           C  
ATOM   2516  HG2 LYS A 163      -0.034  10.391  22.886  1.00 89.87           H  
ATOM   2517  HG3 LYS A 163      -0.319  12.072  23.377  1.00 89.87           H  
ATOM   2518  CD  LYS A 163       0.289  10.764  24.984  1.00 89.87           C  
ATOM   2519  HD2 LYS A 163       0.151   9.720  25.265  1.00 89.87           H  
ATOM   2520  HD3 LYS A 163      -0.114  11.410  25.764  1.00 89.87           H  
ATOM   2521  CE  LYS A 163       1.780  11.051  24.781  1.00 89.87           C  
ATOM   2522  HE2 LYS A 163       2.128  10.464  23.931  1.00 89.87           H  
ATOM   2523  HE3 LYS A 163       1.901  12.102  24.516  1.00 89.87           H  
ATOM   2524  NZ  LYS A 163       2.582  10.723  25.985  1.00 89.87           N  
ATOM   2525  HZ1 LYS A 163       2.497   9.740  26.199  1.00 89.87           H  
ATOM   2526  HZ2 LYS A 163       3.556  10.916  25.800  1.00 89.87           H  
ATOM   2527  HZ3 LYS A 163       2.283  11.274  26.776  1.00 89.87           H  
ATOM   2528  N   GLN A 164      -5.119  11.037  22.924  1.00 89.84           N  
ATOM   2529  H   GLN A 164      -4.916  12.023  22.838  1.00 89.84           H  
ATOM   2530  CA  GLN A 164      -6.520  10.644  23.089  1.00 89.84           C  
ATOM   2531  HA  GLN A 164      -6.670   9.649  22.670  1.00 89.84           H  
ATOM   2532  C   GLN A 164      -7.406  11.602  22.286  1.00 89.84           C  
ATOM   2533  CB  GLN A 164      -6.912  10.608  24.579  1.00 89.84           C  
ATOM   2534  HB2 GLN A 164      -7.983  10.421  24.646  1.00 89.84           H  
ATOM   2535  HB3 GLN A 164      -6.702  11.576  25.033  1.00 89.84           H  
ATOM   2536  O   GLN A 164      -8.122  12.429  22.853  1.00 89.84           O  
ATOM   2537  CG  GLN A 164      -6.185   9.511  25.372  1.00 89.84           C  
ATOM   2538  HG2 GLN A 164      -6.374   8.545  24.904  1.00 89.84           H  
ATOM   2539  HG3 GLN A 164      -5.112   9.699  25.346  1.00 89.84           H  
ATOM   2540  CD  GLN A 164      -6.620   9.437  26.833  1.00 89.84           C  
ATOM   2541  NE2 GLN A 164      -5.920   8.677  27.645  1.00 89.84           N  
ATOM   2542 HE21 GLN A 164      -6.260   8.620  28.594  1.00 89.84           H  
ATOM   2543 HE22 GLN A 164      -5.164   8.112  27.285  1.00 89.84           H  
ATOM   2544  OE1 GLN A 164      -7.574  10.044  27.289  1.00 89.84           O  
ATOM   2545  N   ALA A 165      -7.314  11.540  20.957  1.00 92.94           N  
ATOM   2546  H   ALA A 165      -6.683  10.879  20.528  1.00 92.94           H  
ATOM   2547  CA  ALA A 165      -8.156  12.350  20.085  1.00 92.94           C  
ATOM   2548  HA  ALA A 165      -8.021  13.398  20.354  1.00 92.94           H  
ATOM   2549  C   ALA A 165      -9.640  11.987  20.274  1.00 92.94           C  
ATOM   2550  CB  ALA A 165      -7.689  12.171  18.637  1.00 92.94           C  
ATOM   2551  HB1 ALA A 165      -8.281  12.804  17.975  1.00 92.94           H  
ATOM   2552  HB2 ALA A 165      -7.803  11.129  18.337  1.00 92.94           H  
ATOM   2553  HB3 ALA A 165      -6.639  12.449  18.546  1.00 92.94           H  
ATOM   2554  O   ALA A 165     -10.039  10.826  20.164  1.00 92.94           O  
ATOM   2555  N   THR A 166     -10.482  12.981  20.564  1.00 95.97           N  
ATOM   2556  H   THR A 166     -10.123  13.921  20.651  1.00 95.97           H  
ATOM   2557  CA  THR A 166     -11.927  12.750  20.698  1.00 95.97           C  
ATOM   2558  HA  THR A 166     -12.065  11.838  21.277  1.00 95.97           H  
ATOM   2559  C   THR A 166     -12.569  12.527  19.327  1.00 95.97           C  
ATOM   2560  CB  THR A 166     -12.644  13.883  21.450  1.00 95.97           C  
ATOM   2561  HB  THR A 166     -13.657  13.550  21.677  1.00 95.97           H  
ATOM   2562  O   THR A 166     -12.031  12.928  18.293  1.00 95.97           O  
ATOM   2563  CG2 THR A 166     -11.969  14.265  22.766  1.00 95.97           C  
ATOM   2564 HG21 THR A 166     -10.996  14.718  22.579  1.00 95.97           H  
ATOM   2565 HG22 THR A 166     -11.830  13.374  23.379  1.00 95.97           H  
ATOM   2566 HG23 THR A 166     -12.594  14.973  23.309  1.00 95.97           H  
ATOM   2567  OG1 THR A 166     -12.738  15.033  20.647  1.00 95.97           O  
ATOM   2568  HG1 THR A 166     -12.796  15.791  21.233  1.00 95.97           H  
ATOM   2569  N   ALA A 167     -13.774  11.950  19.302  1.00 96.31           N  
ATOM   2570  H   ALA A 167     -14.163  11.583  20.159  1.00 96.31           H  
ATOM   2571  CA  ALA A 167     -14.539  11.806  18.062  1.00 96.31           C  
ATOM   2572  HA  ALA A 167     -13.982  11.163  17.381  1.00 96.31           H  
ATOM   2573  C   ALA A 167     -14.763  13.154  17.347  1.00 96.31           C  
ATOM   2574  CB  ALA A 167     -15.876  11.134  18.396  1.00 96.31           C  
ATOM   2575  HB1 ALA A 167     -15.697  10.162  18.854  1.00 96.31           H  
ATOM   2576  HB2 ALA A 167     -16.452  11.759  19.079  1.00 96.31           H  
ATOM   2577  HB3 ALA A 167     -16.447  10.990  17.479  1.00 96.31           H  
ATOM   2578  O   ALA A 167     -14.768  13.208  16.118  1.00 96.31           O  
ATOM   2579  N   GLU A 168     -14.905  14.245  18.107  1.00 96.94           N  
ATOM   2580  H   GLU A 168     -14.824  14.152  19.109  1.00 96.94           H  
ATOM   2581  CA  GLU A 168     -15.033  15.595  17.559  1.00 96.94           C  
ATOM   2582  HA  GLU A 168     -15.794  15.585  16.778  1.00 96.94           H  
ATOM   2583  C   GLU A 168     -13.725  16.073  16.913  1.00 96.94           C  
ATOM   2584  CB  GLU A 168     -15.498  16.547  18.668  1.00 96.94           C  
ATOM   2585  HB2 GLU A 168     -14.708  16.655  19.410  1.00 96.94           H  
ATOM   2586  HB3 GLU A 168     -16.379  16.122  19.148  1.00 96.94           H  
ATOM   2587  O   GLU A 168     -13.751  16.547  15.778  1.00 96.94           O  
ATOM   2588  CG  GLU A 168     -15.860  17.923  18.093  1.00 96.94           C  
ATOM   2589  HG2 GLU A 168     -16.676  17.804  17.381  1.00 96.94           H  
ATOM   2590  HG3 GLU A 168     -14.997  18.314  17.554  1.00 96.94           H  
ATOM   2591  CD  GLU A 168     -16.264  18.944  19.162  1.00 96.94           C  
ATOM   2592  OE1 GLU A 168     -16.232  20.148  18.812  1.00 96.94           O  
ATOM   2593  OE2 GLU A 168     -16.587  18.527  20.296  1.00 96.94           O  
ATOM   2594  N   MET A 169     -12.581  15.886  17.581  1.00 97.12           N  
ATOM   2595  H   MET A 169     -12.615  15.457  18.495  1.00 97.12           H  
ATOM   2596  CA  MET A 169     -11.265  16.234  17.026  1.00 97.12           C  
ATOM   2597  HA  MET A 169     -11.241  17.297  16.789  1.00 97.12           H  
ATOM   2598  C   MET A 169     -10.984  15.457  15.736  1.00 97.12           C  
ATOM   2599  CB  MET A 169     -10.158  15.933  18.044  1.00 97.12           C  
ATOM   2600  HB2 MET A 169      -9.193  16.111  17.570  1.00 97.12           H  
ATOM   2601  HB3 MET A 169     -10.205  14.884  18.333  1.00 97.12           H  
ATOM   2602  O   MET A 169     -10.562  16.041  14.741  1.00 97.12           O  
ATOM   2603  CG  MET A 169     -10.240  16.802  19.299  1.00 97.12           C  
ATOM   2604  HG2 MET A 169     -10.076  17.846  19.032  1.00 97.12           H  
ATOM   2605  HG3 MET A 169     -11.241  16.730  19.726  1.00 97.12           H  
ATOM   2606  SD  MET A 169      -9.043  16.317  20.566  1.00 97.12           S  
ATOM   2607  CE  MET A 169      -7.634  17.285  19.971  1.00 97.12           C  
ATOM   2608  HE1 MET A 169      -7.872  18.347  20.032  1.00 97.12           H  
ATOM   2609  HE2 MET A 169      -7.424  17.039  18.930  1.00 97.12           H  
ATOM   2610  HE3 MET A 169      -6.761  17.084  20.593  1.00 97.12           H  
ATOM   2611  N   LEU A 170     -11.287  14.155  15.711  1.00 97.07           N  
ATOM   2612  H   LEU A 170     -11.607  13.724  16.566  1.00 97.07           H  
ATOM   2613  CA  LEU A 170     -11.126  13.325  14.513  1.00 97.07           C  
ATOM   2614  HA  LEU A 170     -10.117  13.464  14.125  1.00 97.07           H  
ATOM   2615  C   LEU A 170     -12.077  13.744  13.383  1.00 97.07           C  
ATOM   2616  CB  LEU A 170     -11.331  11.845  14.879  1.00 97.07           C  
ATOM   2617  HB2 LEU A 170     -12.316  11.733  15.333  1.00 97.07           H  
ATOM   2618  HB3 LEU A 170     -11.309  11.258  13.961  1.00 97.07           H  
ATOM   2619  O   LEU A 170     -11.702  13.702  12.212  1.00 97.07           O  
ATOM   2620  CG  LEU A 170     -10.272  11.268  15.837  1.00 97.07           C  
ATOM   2621  HG  LEU A 170     -10.235  11.866  16.747  1.00 97.07           H  
ATOM   2622  CD1 LEU A 170     -10.658   9.837  16.213  1.00 97.07           C  
ATOM   2623 HD11 LEU A 170      -9.936   9.452  16.933  1.00 97.07           H  
ATOM   2624 HD12 LEU A 170     -11.641   9.827  16.684  1.00 97.07           H  
ATOM   2625 HD13 LEU A 170     -10.651   9.193  15.334  1.00 97.07           H  
ATOM   2626  CD2 LEU A 170      -8.881  11.255  15.205  1.00 97.07           C  
ATOM   2627 HD21 LEU A 170      -8.153  10.889  15.929  1.00 97.07           H  
ATOM   2628 HD22 LEU A 170      -8.565  12.261  14.928  1.00 97.07           H  
ATOM   2629 HD23 LEU A 170      -8.860  10.610  14.326  1.00 97.07           H  
ATOM   2630  N   ALA A 171     -13.299  14.180  13.701  1.00 95.94           N  
ATOM   2631  H   ALA A 171     -13.583  14.178  14.670  1.00 95.94           H  
ATOM   2632  CA  ALA A 171     -14.213  14.730  12.701  1.00 95.94           C  
ATOM   2633  HA  ALA A 171     -14.292  14.020  11.877  1.00 95.94           H  
ATOM   2634  C   ALA A 171     -13.687  16.052  12.111  1.00 95.94           C  
ATOM   2635  CB  ALA A 171     -15.603  14.891  13.327  1.00 95.94           C  
ATOM   2636  HB1 ALA A 171     -15.566  15.603  14.151  1.00 95.94           H  
ATOM   2637  HB2 ALA A 171     -16.302  15.256  12.574  1.00 95.94           H  
ATOM   2638  HB3 ALA A 171     -15.953  13.930  13.703  1.00 95.94           H  
ATOM   2639  O   ALA A 171     -13.770  16.252  10.895  1.00 95.94           O  
ATOM   2640  N   LYS A 172     -13.109  16.927  12.946  1.00 96.47           N  
ATOM   2641  H   LYS A 172     -13.100  16.709  13.933  1.00 96.47           H  
ATOM   2642  CA  LYS A 172     -12.447  18.166  12.506  1.00 96.47           C  
ATOM   2643  HA  LYS A 172     -13.131  18.737  11.878  1.00 96.47           H  
ATOM   2644  C   LYS A 172     -11.224  17.870  11.634  1.00 96.47           C  
ATOM   2645  CB  LYS A 172     -12.073  19.038  13.718  1.00 96.47           C  
ATOM   2646  HB2 LYS A 172     -11.426  19.845  13.375  1.00 96.47           H  
ATOM   2647  HB3 LYS A 172     -11.518  18.443  14.443  1.00 96.47           H  
ATOM   2648  O   LYS A 172     -11.132  18.432  10.546  1.00 96.47           O  
ATOM   2649  CG  LYS A 172     -13.302  19.664  14.398  1.00 96.47           C  
ATOM   2650  HG2 LYS A 172     -13.778  20.356  13.704  1.00 96.47           H  
ATOM   2651  HG3 LYS A 172     -14.018  18.880  14.645  1.00 96.47           H  
ATOM   2652  CD  LYS A 172     -12.932  20.416  15.686  1.00 96.47           C  
ATOM   2653  HD2 LYS A 172     -12.296  21.271  15.453  1.00 96.47           H  
ATOM   2654  HD3 LYS A 172     -12.389  19.745  16.352  1.00 96.47           H  
ATOM   2655  CE  LYS A 172     -14.215  20.897  16.378  1.00 96.47           C  
ATOM   2656  HE2 LYS A 172     -14.908  20.059  16.454  1.00 96.47           H  
ATOM   2657  HE3 LYS A 172     -14.672  21.678  15.770  1.00 96.47           H  
ATOM   2658  NZ  LYS A 172     -13.972  21.434  17.736  1.00 96.47           N  
ATOM   2659  HZ1 LYS A 172     -14.809  21.382  18.298  1.00 96.47           H  
ATOM   2660  HZ2 LYS A 172     -13.659  22.391  17.653  1.00 96.47           H  
ATOM   2661  HZ3 LYS A 172     -13.217  20.950  18.201  1.00 96.47           H  
ATOM   2662  N   ALA A 173     -10.380  16.914  12.028  1.00 97.00           N  
ATOM   2663  H   ALA A 173     -10.497  16.533  12.956  1.00 97.00           H  
ATOM   2664  CA  ALA A 173      -9.229  16.460  11.244  1.00 97.00           C  
ATOM   2665  HA  ALA A 173      -8.538  17.294  11.123  1.00 97.00           H  
ATOM   2666  C   ALA A 173      -9.636  15.979   9.841  1.00 97.00           C  
ATOM   2667  CB  ALA A 173      -8.515  15.341  12.015  1.00 97.00           C  
ATOM   2668  HB1 ALA A 173      -9.180  14.489  12.159  1.00 97.00           H  
ATOM   2669  HB2 ALA A 173      -8.190  15.703  12.990  1.00 97.00           H  
ATOM   2670  HB3 ALA A 173      -7.639  15.006  11.458  1.00 97.00           H  
ATOM   2671  O   ALA A 173      -9.131  16.474   8.835  1.00 97.00           O  
ATOM   2672  N   ARG A 174     -10.625  15.079   9.747  1.00 95.40           N  
ATOM   2673  H   ARG A 174     -10.981  14.678  10.604  1.00 95.40           H  
ATOM   2674  CA  ARG A 174     -11.136  14.584   8.453  1.00 95.40           C  
ATOM   2675  HA  ARG A 174     -10.318  14.144   7.884  1.00 95.40           H  
ATOM   2676  C   ARG A 174     -11.712  15.696   7.583  1.00 95.40           C  
ATOM   2677  CB  ARG A 174     -12.204  13.515   8.690  1.00 95.40           C  
ATOM   2678  HB2 ARG A 174     -12.703  13.305   7.744  1.00 95.40           H  
ATOM   2679  HB3 ARG A 174     -12.944  13.881   9.402  1.00 95.40           H  
ATOM   2680  O   ARG A 174     -11.506  15.709   6.367  1.00 95.40           O  
ATOM   2681  CG  ARG A 174     -11.585  12.214   9.200  1.00 95.40           C  
ATOM   2682  HG2 ARG A 174     -10.854  11.857   8.475  1.00 95.40           H  
ATOM   2683  HG3 ARG A 174     -11.078  12.375  10.152  1.00 95.40           H  
ATOM   2684  CD  ARG A 174     -12.688  11.172   9.370  1.00 95.40           C  
ATOM   2685  HD2 ARG A 174     -13.443  11.543  10.062  1.00 95.40           H  
ATOM   2686  HD3 ARG A 174     -13.154  11.004   8.399  1.00 95.40           H  
ATOM   2687  NE  ARG A 174     -12.116   9.901   9.824  1.00 95.40           N  
ATOM   2688  HE  ARG A 174     -11.551   9.451   9.118  1.00 95.40           H  
ATOM   2689  NH1 ARG A 174     -12.862   9.904  11.996  1.00 95.40           N  
ATOM   2690 HH11 ARG A 174     -13.237  10.829  11.837  1.00 95.40           H  
ATOM   2691 HH12 ARG A 174     -12.839   9.483  12.914  1.00 95.40           H  
ATOM   2692  NH2 ARG A 174     -11.545   8.250  11.267  1.00 95.40           N  
ATOM   2693 HH21 ARG A 174     -10.956   7.875  10.538  1.00 95.40           H  
ATOM   2694 HH22 ARG A 174     -11.496   7.835  12.187  1.00 95.40           H  
ATOM   2695  CZ  ARG A 174     -12.181   9.357  11.021  1.00 95.40           C  
ATOM   2696  N   ARG A 175     -12.429  16.646   8.196  1.00 94.55           N  
ATOM   2697  H   ARG A 175     -12.559  16.564   9.194  1.00 94.55           H  
ATOM   2698  CA  ARG A 175     -12.969  17.817   7.493  1.00 94.55           C  
ATOM   2699  HA  ARG A 175     -13.511  17.472   6.612  1.00 94.55           H  
ATOM   2700  C   ARG A 175     -11.853  18.721   6.971  1.00 94.55           C  
ATOM   2701  CB  ARG A 175     -13.931  18.573   8.418  1.00 94.55           C  
ATOM   2702  HB2 ARG A 175     -14.703  17.887   8.764  1.00 94.55           H  
ATOM   2703  HB3 ARG A 175     -13.385  18.947   9.285  1.00 94.55           H  
ATOM   2704  O   ARG A 175     -11.965  19.195   5.845  1.00 94.55           O  
ATOM   2705  CG  ARG A 175     -14.592  19.749   7.689  1.00 94.55           C  
ATOM   2706  HG2 ARG A 175     -15.149  19.377   6.828  1.00 94.55           H  
ATOM   2707  HG3 ARG A 175     -13.830  20.448   7.346  1.00 94.55           H  
ATOM   2708  CD  ARG A 175     -15.535  20.494   8.631  1.00 94.55           C  
ATOM   2709  HD2 ARG A 175     -16.325  19.816   8.954  1.00 94.55           H  
ATOM   2710  HD3 ARG A 175     -14.965  20.816   9.502  1.00 94.55           H  
ATOM   2711  NE  ARG A 175     -16.121  21.670   7.962  1.00 94.55           N  
ATOM   2712  HE  ARG A 175     -15.842  21.823   7.003  1.00 94.55           H  
ATOM   2713  NH1 ARG A 175     -17.197  22.526   9.797  1.00 94.55           N  
ATOM   2714 HH11 ARG A 175     -16.794  21.789  10.357  1.00 94.55           H  
ATOM   2715 HH12 ARG A 175     -17.660  23.295  10.261  1.00 94.55           H  
ATOM   2716  NH2 ARG A 175     -17.270  23.630   7.857  1.00 94.55           N  
ATOM   2717 HH21 ARG A 175     -17.761  24.374   8.330  1.00 94.55           H  
ATOM   2718 HH22 ARG A 175     -16.945  23.763   6.910  1.00 94.55           H  
ATOM   2719  CZ  ARG A 175     -16.860  22.598   8.539  1.00 94.55           C  
ATOM   2720  N   PHE A 176     -10.804  18.942   7.763  1.00 95.84           N  
ATOM   2721  H   PHE A 176     -10.801  18.545   8.691  1.00 95.84           H  
ATOM   2722  CA  PHE A 176      -9.627  19.699   7.347  1.00 95.84           C  
ATOM   2723  HA  PHE A 176      -9.933  20.698   7.036  1.00 95.84           H  
ATOM   2724  C   PHE A 176      -8.956  19.035   6.139  1.00 95.84           C  
ATOM   2725  CB  PHE A 176      -8.670  19.845   8.539  1.00 95.84           C  
ATOM   2726  HB2 PHE A 176      -8.398  18.861   8.923  1.00 95.84           H  
ATOM   2727  HB3 PHE A 176      -9.182  20.375   9.342  1.00 95.84           H  
ATOM   2728  O   PHE A 176      -8.790  19.681   5.107  1.00 95.84           O  
ATOM   2729  CG  PHE A 176      -7.397  20.587   8.196  1.00 95.84           C  
ATOM   2730  CD1 PHE A 176      -6.278  19.883   7.714  1.00 95.84           C  
ATOM   2731  HD1 PHE A 176      -6.317  18.811   7.593  1.00 95.84           H  
ATOM   2732  CD2 PHE A 176      -7.335  21.984   8.343  1.00 95.84           C  
ATOM   2733  HD2 PHE A 176      -8.181  22.530   8.735  1.00 95.84           H  
ATOM   2734  CE1 PHE A 176      -5.101  20.574   7.384  1.00 95.84           C  
ATOM   2735  HE1 PHE A 176      -4.239  20.027   7.029  1.00 95.84           H  
ATOM   2736  CE2 PHE A 176      -6.157  22.674   8.012  1.00 95.84           C  
ATOM   2737  HE2 PHE A 176      -6.096  23.742   8.164  1.00 95.84           H  
ATOM   2738  CZ  PHE A 176      -5.042  21.970   7.527  1.00 95.84           C  
ATOM   2739  HZ  PHE A 176      -4.133  22.499   7.285  1.00 95.84           H  
ATOM   2740  N   MET A 177      -8.681  17.729   6.224  1.00 96.14           N  
ATOM   2741  H   MET A 177      -8.832  17.265   7.109  1.00 96.14           H  
ATOM   2742  CA  MET A 177      -8.003  16.984   5.159  1.00 96.14           C  
ATOM   2743  HA  MET A 177      -7.060  17.483   4.936  1.00 96.14           H  
ATOM   2744  C   MET A 177      -8.799  16.926   3.854  1.00 96.14           C  
ATOM   2745  CB  MET A 177      -7.708  15.555   5.623  1.00 96.14           C  
ATOM   2746  HB2 MET A 177      -7.308  15.000   4.776  1.00 96.14           H  
ATOM   2747  HB3 MET A 177      -8.624  15.075   5.968  1.00 96.14           H  
ATOM   2748  O   MET A 177      -8.232  17.088   2.777  1.00 96.14           O  
ATOM   2749  CG  MET A 177      -6.649  15.526   6.717  1.00 96.14           C  
ATOM   2750  HG2 MET A 177      -7.019  16.019   7.616  1.00 96.14           H  
ATOM   2751  HG3 MET A 177      -5.804  16.099   6.335  1.00 96.14           H  
ATOM   2752  SD  MET A 177      -6.041  13.879   7.154  1.00 96.14           S  
ATOM   2753  CE  MET A 177      -7.537  13.111   7.817  1.00 96.14           C  
ATOM   2754  HE1 MET A 177      -7.872  13.647   8.705  1.00 96.14           H  
ATOM   2755  HE2 MET A 177      -8.322  13.106   7.061  1.00 96.14           H  
ATOM   2756  HE3 MET A 177      -7.307  12.076   8.070  1.00 96.14           H  
ATOM   2757  N   SER A 178     -10.116  16.714   3.935  1.00 92.60           N  
ATOM   2758  H   SER A 178     -10.517  16.562   4.850  1.00 92.60           H  
ATOM   2759  CA  SER A 178     -10.990  16.668   2.750  1.00 92.60           C  
ATOM   2760  HA  SER A 178     -10.560  15.996   2.008  1.00 92.60           H  
ATOM   2761  C   SER A 178     -11.163  18.042   2.091  1.00 92.60           C  
ATOM   2762  CB  SER A 178     -12.377  16.143   3.129  1.00 92.60           C  
ATOM   2763  HB2 SER A 178     -12.981  16.061   2.226  1.00 92.60           H  
ATOM   2764  HB3 SER A 178     -12.857  16.851   3.805  1.00 92.60           H  
ATOM   2765  O   SER A 178     -11.533  18.139   0.923  1.00 92.60           O  
ATOM   2766  OG  SER A 178     -12.315  14.876   3.756  1.00 92.60           O  
ATOM   2767  HG  SER A 178     -11.834  14.963   4.583  1.00 92.60           H  
ATOM   2768  N   GLY A 179     -10.926  19.124   2.838  1.00 85.24           N  
ATOM   2769  H   GLY A 179     -10.581  18.997   3.779  1.00 85.24           H  
ATOM   2770  CA  GLY A 179     -11.175  20.483   2.381  1.00 85.24           C  
ATOM   2771  HA2 GLY A 179     -10.842  21.181   3.149  1.00 85.24           H  
ATOM   2772  HA3 GLY A 179     -10.579  20.646   1.484  1.00 85.24           H  
ATOM   2773  C   GLY A 179     -12.659  20.762   2.067  1.00 85.24           C  
ATOM   2774  O   GLY A 179     -13.560  20.037   2.500  1.00 85.24           O  
ATOM   2775  N   PRO A 180     -12.949  21.852   1.331  1.00 83.00           N  
ATOM   2776  CA  PRO A 180     -14.318  22.231   0.977  1.00 83.00           C  
ATOM   2777  HA  PRO A 180     -14.963  22.161   1.853  1.00 83.00           H  
ATOM   2778  C   PRO A 180     -14.923  21.352  -0.127  1.00 83.00           C  
ATOM   2779  CB  PRO A 180     -14.215  23.695   0.538  1.00 83.00           C  
ATOM   2780  HB2 PRO A 180     -14.960  23.955  -0.214  1.00 83.00           H  
ATOM   2781  HB3 PRO A 180     -14.319  24.340   1.410  1.00 83.00           H  
ATOM   2782  O   PRO A 180     -16.145  21.219  -0.200  1.00 83.00           O  
ATOM   2783  CG  PRO A 180     -12.791  23.811  -0.009  1.00 83.00           C  
ATOM   2784  HG2 PRO A 180     -12.411  24.830   0.066  1.00 83.00           H  
ATOM   2785  HG3 PRO A 180     -12.769  23.471  -1.044  1.00 83.00           H  
ATOM   2786  CD  PRO A 180     -11.993  22.845   0.863  1.00 83.00           C  
ATOM   2787  HD2 PRO A 180     -11.576  23.377   1.718  1.00 83.00           H  
ATOM   2788  HD3 PRO A 180     -11.196  22.388   0.277  1.00 83.00           H  
ATOM   2789  N   ASP A 181     -14.084  20.762  -0.980  1.00 82.17           N  
ATOM   2790  H   ASP A 181     -13.092  20.810  -0.794  1.00 82.17           H  
ATOM   2791  CA  ASP A 181     -14.505  19.897  -2.077  1.00 82.17           C  
ATOM   2792  HA  ASP A 181     -15.568  20.048  -2.269  1.00 82.17           H  
ATOM   2793  C   ASP A 181     -14.297  18.428  -1.711  1.00 82.17           C  
ATOM   2794  CB  ASP A 181     -13.771  20.270  -3.373  1.00 82.17           C  
ATOM   2795  HB2 ASP A 181     -12.698  20.132  -3.240  1.00 82.17           H  
ATOM   2796  HB3 ASP A 181     -13.955  21.322  -3.590  1.00 82.17           H  
ATOM   2797  O   ASP A 181     -13.195  17.895  -1.806  1.00 82.17           O  
ATOM   2798  CG  ASP A 181     -14.252  19.430  -4.565  1.00 82.17           C  
ATOM   2799  OD1 ASP A 181     -15.193  18.617  -4.384  1.00 82.17           O  
ATOM   2800  OD2 ASP A 181     -13.685  19.631  -5.659  1.00 82.17           O  
ATOM   2801  N   LYS A 182     -15.391  17.755  -1.350  1.00 77.82           N  
ATOM   2802  H   LYS A 182     -16.263  18.265  -1.348  1.00 77.82           H  
ATOM   2803  CA  LYS A 182     -15.384  16.333  -0.977  1.00 77.82           C  
ATOM   2804  HA  LYS A 182     -14.628  16.181  -0.207  1.00 77.82           H  
ATOM   2805  C   LYS A 182     -14.991  15.391  -2.118  1.00 77.82           C  
ATOM   2806  CB  LYS A 182     -16.760  15.925  -0.440  1.00 77.82           C  
ATOM   2807  HB2 LYS A 182     -16.737  14.857  -0.223  1.00 77.82           H  
ATOM   2808  HB3 LYS A 182     -17.514  16.103  -1.206  1.00 77.82           H  
ATOM   2809  O   LYS A 182     -14.776  14.212  -1.857  1.00 77.82           O  
ATOM   2810  CG  LYS A 182     -17.140  16.672   0.842  1.00 77.82           C  
ATOM   2811  HG2 LYS A 182     -16.343  16.557   1.577  1.00 77.82           H  
ATOM   2812  HG3 LYS A 182     -17.283  17.732   0.630  1.00 77.82           H  
ATOM   2813  CD  LYS A 182     -18.436  16.079   1.399  1.00 77.82           C  
ATOM   2814  HD2 LYS A 182     -18.281  15.017   1.590  1.00 77.82           H  
ATOM   2815  HD3 LYS A 182     -19.234  16.201   0.667  1.00 77.82           H  
ATOM   2816  CE  LYS A 182     -18.807  16.784   2.702  1.00 77.82           C  
ATOM   2817  HE2 LYS A 182     -19.008  17.834   2.487  1.00 77.82           H  
ATOM   2818  HE3 LYS A 182     -17.947  16.739   3.370  1.00 77.82           H  
ATOM   2819  NZ  LYS A 182     -19.982  16.137   3.334  1.00 77.82           N  
ATOM   2820  HZ1 LYS A 182     -20.777  16.168   2.712  1.00 77.82           H  
ATOM   2821  HZ2 LYS A 182     -20.214  16.598   4.202  1.00 77.82           H  
ATOM   2822  HZ3 LYS A 182     -19.766  15.170   3.533  1.00 77.82           H  
ATOM   2823  N   ALA A 183     -14.958  15.863  -3.365  1.00 78.28           N  
ATOM   2824  H   ALA A 183     -15.129  16.844  -3.533  1.00 78.28           H  
ATOM   2825  CA  ALA A 183     -14.482  15.062  -4.489  1.00 78.28           C  
ATOM   2826  HA  ALA A 183     -14.805  14.030  -4.354  1.00 78.28           H  
ATOM   2827  C   ALA A 183     -12.947  15.041  -4.584  1.00 78.28           C  
ATOM   2828  CB  ALA A 183     -15.125  15.596  -5.773  1.00 78.28           C  
ATOM   2829  HB1 ALA A 183     -16.210  15.615  -5.669  1.00 78.28           H  
ATOM   2830  HB2 ALA A 183     -14.854  14.951  -6.610  1.00 78.28           H  
ATOM   2831  HB3 ALA A 183     -14.766  16.605  -5.978  1.00 78.28           H  
ATOM   2832  O   ALA A 183     -12.390  14.203  -5.296  1.00 78.28           O  
ATOM   2833  N   ARG A 184     -12.252  15.948  -3.882  1.00 80.57           N  
ATOM   2834  H   ARG A 184     -12.752  16.575  -3.268  1.00 80.57           H  
ATOM   2835  CA  ARG A 184     -10.790  15.981  -3.840  1.00 80.57           C  
ATOM   2836  HA  ARG A 184     -10.420  15.745  -4.837  1.00 80.57           H  
ATOM   2837  C   ARG A 184     -10.275  14.915  -2.874  1.00 80.57           C  
ATOM   2838  CB  ARG A 184     -10.323  17.393  -3.453  1.00 80.57           C  
ATOM   2839  HB2 ARG A 184     -10.575  17.570  -2.408  1.00 80.57           H  
ATOM   2840  HB3 ARG A 184     -10.859  18.121  -4.062  1.00 80.57           H  
ATOM   2841  O   ARG A 184     -10.843  14.696  -1.809  1.00 80.57           O  
ATOM   2842  CG  ARG A 184      -8.812  17.602  -3.654  1.00 80.57           C  
ATOM   2843  HG2 ARG A 184      -8.252  16.864  -3.080  1.00 80.57           H  
ATOM   2844  HG3 ARG A 184      -8.562  17.496  -4.710  1.00 80.57           H  
ATOM   2845  CD  ARG A 184      -8.420  18.999  -3.169  1.00 80.57           C  
ATOM   2846  HD2 ARG A 184      -8.789  19.121  -2.151  1.00 80.57           H  
ATOM   2847  HD3 ARG A 184      -8.915  19.729  -3.809  1.00 80.57           H  
ATOM   2848  NE  ARG A 184      -6.956  19.225  -3.166  1.00 80.57           N  
ATOM   2849  HE  ARG A 184      -6.357  18.416  -3.087  1.00 80.57           H  
ATOM   2850  NH1 ARG A 184      -7.061  21.511  -3.046  1.00 80.57           N  
ATOM   2851 HH11 ARG A 184      -6.588  22.394  -2.914  1.00 80.57           H  
ATOM   2852 HH12 ARG A 184      -8.068  21.438  -3.023  1.00 80.57           H  
ATOM   2853  NH2 ARG A 184      -5.080  20.548  -3.021  1.00 80.57           N  
ATOM   2854 HH21 ARG A 184      -4.648  21.447  -2.861  1.00 80.57           H  
ATOM   2855 HH22 ARG A 184      -4.507  19.750  -2.787  1.00 80.57           H  
ATOM   2856  CZ  ARG A 184      -6.368  20.408  -3.081  1.00 80.57           C  
ATOM   2857  N   ALA A 185      -9.160  14.284  -3.240  1.00 88.79           N  
ATOM   2858  H   ALA A 185      -8.756  14.486  -4.143  1.00 88.79           H  
ATOM   2859  CA  ALA A 185      -8.420  13.437  -2.314  1.00 88.79           C  
ATOM   2860  HA  ALA A 185      -9.066  12.617  -2.000  1.00 88.79           H  
ATOM   2861  C   ALA A 185      -8.018  14.239  -1.067  1.00 88.79           C  
ATOM   2862  CB  ALA A 185      -7.195  12.850  -3.026  1.00 88.79           C  
ATOM   2863  HB1 ALA A 185      -6.664  12.190  -2.341  1.00 88.79           H  
ATOM   2864  HB2 ALA A 185      -7.511  12.272  -3.895  1.00 88.79           H  
ATOM   2865  HB3 ALA A 185      -6.523  13.649  -3.341  1.00 88.79           H  
ATOM   2866  O   ALA A 185      -7.621  15.402  -1.184  1.00 88.79           O  
ATOM   2867  N   ALA A 186      -8.100  13.602   0.098  1.00 95.55           N  
ATOM   2868  H   ALA A 186      -8.411  12.641   0.114  1.00 95.55           H  
ATOM   2869  CA  ALA A 186      -7.662  14.177   1.359  1.00 95.55           C  
ATOM   2870  HA  ALA A 186      -8.258  15.069   1.547  1.00 95.55           H  
ATOM   2871  C   ALA A 186      -6.179  14.584   1.288  1.00 95.55           C  
ATOM   2872  CB  ALA A 186      -7.950  13.151   2.461  1.00 95.55           C  
ATOM   2873  HB1 ALA A 186      -7.625  12.160   2.146  1.00 95.55           H  
ATOM   2874  HB2 ALA A 186      -7.413  13.405   3.375  1.00 95.55           H  
ATOM   2875  HB3 ALA A 186      -9.020  13.119   2.668  1.00 95.55           H  
ATOM   2876  O   ALA A 186      -5.362  13.870   0.698  1.00 95.55           O  
ATOM   2877  N   GLN A 187      -5.830  15.749   1.839  1.00 96.80           N  
ATOM   2878  H   GLN A 187      -6.539  16.307   2.292  1.00 96.80           H  
ATOM   2879  CA  GLN A 187      -4.471  16.292   1.784  1.00 96.80           C  
ATOM   2880  HA  GLN A 187      -3.787  15.453   1.652  1.00 96.80           H  
ATOM   2881  C   GLN A 187      -4.057  16.984   3.082  1.00 96.80           C  
ATOM   2882  CB  GLN A 187      -4.314  17.257   0.594  1.00 96.80           C  
ATOM   2883  HB2 GLN A 187      -5.109  18.002   0.622  1.00 96.80           H  
ATOM   2884  HB3 GLN A 187      -3.355  17.769   0.672  1.00 96.80           H  
ATOM   2885  O   GLN A 187      -4.898  17.474   3.833  1.00 96.80           O  
ATOM   2886  CG  GLN A 187      -4.349  16.509  -0.744  1.00 96.80           C  
ATOM   2887  HG2 GLN A 187      -5.284  15.956  -0.836  1.00 96.80           H  
ATOM   2888  HG3 GLN A 187      -3.524  15.797  -0.771  1.00 96.80           H  
ATOM   2889  CD  GLN A 187      -4.214  17.393  -1.963  1.00 96.80           C  
ATOM   2890  NE2 GLN A 187      -4.624  16.931  -3.126  1.00 96.80           N  
ATOM   2891 HE21 GLN A 187      -4.959  15.978  -3.147  1.00 96.80           H  
ATOM   2892 HE22 GLN A 187      -4.271  17.398  -3.948  1.00 96.80           H  
ATOM   2893  OE1 GLN A 187      -3.746  18.512  -1.934  1.00 96.80           O  
ATOM   2894  N   LEU A 188      -2.746  17.057   3.316  1.00 97.92           N  
ATOM   2895  H   LEU A 188      -2.123  16.623   2.650  1.00 97.92           H  
ATOM   2896  CA  LEU A 188      -2.140  17.751   4.451  1.00 97.92           C  
ATOM   2897  HA  LEU A 188      -2.907  18.353   4.938  1.00 97.92           H  
ATOM   2898  C   LEU A 188      -1.003  18.678   3.982  1.00 97.92           C  
ATOM   2899  CB  LEU A 188      -1.617  16.721   5.466  1.00 97.92           C  
ATOM   2900  HB2 LEU A 188      -0.984  16.007   4.938  1.00 97.92           H  
ATOM   2901  HB3 LEU A 188      -0.990  17.235   6.194  1.00 97.92           H  
ATOM   2902  O   LEU A 188      -0.126  18.218   3.244  1.00 97.92           O  
ATOM   2903  CG  LEU A 188      -2.714  15.952   6.222  1.00 97.92           C  
ATOM   2904  HG  LEU A 188      -3.400  15.486   5.514  1.00 97.92           H  
ATOM   2905  CD1 LEU A 188      -2.072  14.854   7.062  1.00 97.92           C  
ATOM   2906 HD11 LEU A 188      -1.495  14.194   6.414  1.00 97.92           H  
ATOM   2907 HD12 LEU A 188      -2.848  14.268   7.555  1.00 97.92           H  
ATOM   2908 HD13 LEU A 188      -1.413  15.281   7.818  1.00 97.92           H  
ATOM   2909  CD2 LEU A 188      -3.498  16.861   7.168  1.00 97.92           C  
ATOM   2910 HD21 LEU A 188      -4.180  16.253   7.763  1.00 97.92           H  
ATOM   2911 HD22 LEU A 188      -2.820  17.368   7.854  1.00 97.92           H  
ATOM   2912 HD23 LEU A 188      -4.077  17.591   6.603  1.00 97.92           H  
ATOM   2913  N   PRO A 189      -0.976  19.953   4.419  1.00 98.13           N  
ATOM   2914  CA  PRO A 189       0.114  20.879   4.121  1.00 98.13           C  
ATOM   2915  HA  PRO A 189       0.446  20.765   3.090  1.00 98.13           H  
ATOM   2916  C   PRO A 189       1.302  20.628   5.063  1.00 98.13           C  
ATOM   2917  CB  PRO A 189      -0.506  22.269   4.297  1.00 98.13           C  
ATOM   2918  HB2 PRO A 189       0.234  23.022   4.567  1.00 98.13           H  
ATOM   2919  HB3 PRO A 189      -1.012  22.553   3.374  1.00 98.13           H  
ATOM   2920  O   PRO A 189       1.373  21.166   6.165  1.00 98.13           O  
ATOM   2921  CG  PRO A 189      -1.543  22.066   5.403  1.00 98.13           C  
ATOM   2922  HG2 PRO A 189      -2.361  22.782   5.323  1.00 98.13           H  
ATOM   2923  HG3 PRO A 189      -1.068  22.145   6.380  1.00 98.13           H  
ATOM   2924  CD  PRO A 189      -2.024  20.633   5.175  1.00 98.13           C  
ATOM   2925  HD2 PRO A 189      -2.187  20.144   6.135  1.00 98.13           H  
ATOM   2926  HD3 PRO A 189      -2.945  20.645   4.592  1.00 98.13           H  
ATOM   2927  N   VAL A 190       2.257  19.803   4.646  1.00 98.64           N  
ATOM   2928  H   VAL A 190       2.216  19.458   3.697  1.00 98.64           H  
ATOM   2929  CA  VAL A 190       3.403  19.411   5.476  1.00 98.64           C  
ATOM   2930  HA  VAL A 190       3.029  19.154   6.467  1.00 98.64           H  
ATOM   2931  C   VAL A 190       4.380  20.576   5.637  1.00 98.64           C  
ATOM   2932  CB  VAL A 190       4.094  18.159   4.903  1.00 98.64           C  
ATOM   2933  HB  VAL A 190       4.471  18.365   3.901  1.00 98.64           H  
ATOM   2934  O   VAL A 190       4.836  21.165   4.654  1.00 98.64           O  
ATOM   2935  CG1 VAL A 190       5.269  17.732   5.782  1.00 98.64           C  
ATOM   2936 HG11 VAL A 190       4.938  17.644   6.817  1.00 98.64           H  
ATOM   2937 HG12 VAL A 190       6.077  18.461   5.716  1.00 98.64           H  
ATOM   2938 HG13 VAL A 190       5.651  16.768   5.447  1.00 98.64           H  
ATOM   2939  CG2 VAL A 190       3.109  16.986   4.833  1.00 98.64           C  
ATOM   2940 HG21 VAL A 190       2.664  16.814   5.813  1.00 98.64           H  
ATOM   2941 HG22 VAL A 190       3.628  16.084   4.507  1.00 98.64           H  
ATOM   2942 HG23 VAL A 190       2.319  17.206   4.115  1.00 98.64           H  
ATOM   2943  N   ARG A 191       4.729  20.903   6.888  1.00 98.71           N  
ATOM   2944  H   ARG A 191       4.266  20.407   7.636  1.00 98.71           H  
ATOM   2945  CA  ARG A 191       5.663  21.988   7.258  1.00 98.71           C  
ATOM   2946  HA  ARG A 191       5.915  22.568   6.370  1.00 98.71           H  
ATOM   2947  C   ARG A 191       7.010  21.492   7.780  1.00 98.71           C  
ATOM   2948  CB  ARG A 191       4.997  22.917   8.288  1.00 98.71           C  
ATOM   2949  HB2 ARG A 191       5.689  23.723   8.529  1.00 98.71           H  
ATOM   2950  HB3 ARG A 191       4.808  22.357   9.204  1.00 98.71           H  
ATOM   2951  O   ARG A 191       7.988  22.228   7.708  1.00 98.71           O  
ATOM   2952  CG  ARG A 191       3.674  23.540   7.819  1.00 98.71           C  
ATOM   2953  HG2 ARG A 191       2.913  22.766   7.723  1.00 98.71           H  
ATOM   2954  HG3 ARG A 191       3.337  24.251   8.573  1.00 98.71           H  
ATOM   2955  CD  ARG A 191       3.827  24.264   6.479  1.00 98.71           C  
ATOM   2956  HD2 ARG A 191       4.062  23.529   5.710  1.00 98.71           H  
ATOM   2957  HD3 ARG A 191       4.637  24.989   6.554  1.00 98.71           H  
ATOM   2958  NE  ARG A 191       2.584  24.952   6.123  1.00 98.71           N  
ATOM   2959  HE  ARG A 191       1.874  25.023   6.837  1.00 98.71           H  
ATOM   2960  NH1 ARG A 191       2.982  25.269   3.887  1.00 98.71           N  
ATOM   2961 HH11 ARG A 191       3.810  24.700   3.999  1.00 98.71           H  
ATOM   2962 HH12 ARG A 191       2.602  25.470   2.973  1.00 98.71           H  
ATOM   2963  NH2 ARG A 191       1.050  25.933   4.820  1.00 98.71           N  
ATOM   2964 HH21 ARG A 191       0.649  26.200   3.933  1.00 98.71           H  
ATOM   2965 HH22 ARG A 191       0.515  25.946   5.676  1.00 98.71           H  
ATOM   2966  CZ  ARG A 191       2.217  25.386   4.942  1.00 98.71           C  
ATOM   2967  N   GLY A 192       7.074  20.247   8.239  1.00 98.54           N  
ATOM   2968  H   GLY A 192       6.215  19.717   8.274  1.00 98.54           H  
ATOM   2969  CA  GLY A 192       8.306  19.532   8.576  1.00 98.54           C  
ATOM   2970  HA2 GLY A 192       9.151  19.953   8.032  1.00 98.54           H  
ATOM   2971  HA3 GLY A 192       8.505  19.610   9.645  1.00 98.54           H  
ATOM   2972  C   GLY A 192       8.156  18.060   8.211  1.00 98.54           C  
ATOM   2973  O   GLY A 192       7.049  17.534   8.286  1.00 98.54           O  
ATOM   2974  N   CYS A 193       9.231  17.418   7.764  1.00 98.36           N  
ATOM   2975  H   CYS A 193      10.136  17.866   7.794  1.00 98.36           H  
ATOM   2976  CA  CYS A 193       9.216  16.018   7.356  1.00 98.36           C  
ATOM   2977  HA  CYS A 193       8.464  15.477   7.932  1.00 98.36           H  
ATOM   2978  C   CYS A 193      10.580  15.400   7.646  1.00 98.36           C  
ATOM   2979  CB  CYS A 193       8.857  15.934   5.866  1.00 98.36           C  
ATOM   2980  HB2 CYS A 193       7.909  16.445   5.700  1.00 98.36           H  
ATOM   2981  HB3 CYS A 193       9.635  16.410   5.269  1.00 98.36           H  
ATOM   2982  O   CYS A 193      11.587  15.853   7.100  1.00 98.36           O  
ATOM   2983  SG  CYS A 193       8.691  14.203   5.347  1.00 98.36           S  
ATOM   2984  HG  CYS A 193       7.931  13.781   6.362  1.00 98.36           H  
ATOM   2985  N   ASP A 194      10.588  14.386   8.503  1.00 97.80           N  
ATOM   2986  H   ASP A 194       9.717  14.104   8.929  1.00 97.80           H  
ATOM   2987  CA  ASP A 194      11.789  13.735   9.005  1.00 97.80           C  
ATOM   2988  HA  ASP A 194      12.665  14.110   8.476  1.00 97.80           H  
ATOM   2989  C   ASP A 194      11.671  12.228   8.745  1.00 97.80           C  
ATOM   2990  CB  ASP A 194      11.964  14.092  10.492  1.00 97.80           C  
ATOM   2991  HB2 ASP A 194      12.820  13.545  10.886  1.00 97.80           H  
ATOM   2992  HB3 ASP A 194      11.078  13.786  11.049  1.00 97.80           H  
ATOM   2993  O   ASP A 194      10.779  11.553   9.270  1.00 97.80           O  
ATOM   2994  CG  ASP A 194      12.203  15.602  10.684  1.00 97.80           C  
ATOM   2995  OD1 ASP A 194      13.308  16.071  10.332  1.00 97.80           O  
ATOM   2996  OD2 ASP A 194      11.283  16.341  11.116  1.00 97.80           O  
ATOM   2997  N   LYS A 195      12.558  11.695   7.897  1.00 95.30           N  
ATOM   2998  H   LYS A 195      13.281  12.294   7.526  1.00 95.30           H  
ATOM   2999  CA  LYS A 195      12.603  10.262   7.582  1.00 95.30           C  
ATOM   3000  HA  LYS A 195      11.600   9.928   7.314  1.00 95.30           H  
ATOM   3001  C   LYS A 195      13.042   9.477   8.816  1.00 95.30           C  
ATOM   3002  CB  LYS A 195      13.541  10.009   6.392  1.00 95.30           C  
ATOM   3003  HB2 LYS A 195      13.272  10.677   5.574  1.00 95.30           H  
ATOM   3004  HB3 LYS A 195      14.570  10.219   6.685  1.00 95.30           H  
ATOM   3005  O   LYS A 195      14.109   9.753   9.359  1.00 95.30           O  
ATOM   3006  CG  LYS A 195      13.429   8.554   5.914  1.00 95.30           C  
ATOM   3007  HG2 LYS A 195      13.738   7.880   6.712  1.00 95.30           H  
ATOM   3008  HG3 LYS A 195      12.391   8.342   5.661  1.00 95.30           H  
ATOM   3009  CD  LYS A 195      14.308   8.297   4.687  1.00 95.30           C  
ATOM   3010  HD2 LYS A 195      15.356   8.441   4.950  1.00 95.30           H  
ATOM   3011  HD3 LYS A 195      14.031   8.989   3.892  1.00 95.30           H  
ATOM   3012  CE  LYS A 195      14.075   6.858   4.223  1.00 95.30           C  
ATOM   3013  HE2 LYS A 195      13.012   6.738   4.013  1.00 95.30           H  
ATOM   3014  HE3 LYS A 195      14.325   6.175   5.035  1.00 95.30           H  
ATOM   3015  NZ  LYS A 195      14.860   6.539   3.012  1.00 95.30           N  
ATOM   3016  HZ1 LYS A 195      15.857   6.632   3.147  1.00 95.30           H  
ATOM   3017  HZ2 LYS A 195      14.606   7.145   2.246  1.00 95.30           H  
ATOM   3018  HZ3 LYS A 195      14.650   5.619   2.651  1.00 95.30           H  
ATOM   3019  N   GLN A 196      12.236   8.501   9.220  1.00 89.42           N  
ATOM   3020  H   GLN A 196      11.405   8.310   8.678  1.00 89.42           H  
ATOM   3021  CA  GLN A 196      12.532   7.609  10.344  1.00 89.42           C  
ATOM   3022  HA  GLN A 196      13.270   8.069  11.000  1.00 89.42           H  
ATOM   3023  C   GLN A 196      13.132   6.290   9.850  1.00 89.42           C  
ATOM   3024  CB  GLN A 196      11.253   7.354  11.159  1.00 89.42           C  
ATOM   3025  HB2 GLN A 196      10.533   6.822  10.537  1.00 89.42           H  
ATOM   3026  HB3 GLN A 196      11.501   6.712  12.004  1.00 89.42           H  
ATOM   3027  O   GLN A 196      14.106   5.808  10.418  1.00 89.42           O  
ATOM   3028  CG  GLN A 196      10.586   8.634  11.688  1.00 89.42           C  
ATOM   3029  HG2 GLN A 196      10.245   9.238  10.847  1.00 89.42           H  
ATOM   3030  HG3 GLN A 196       9.706   8.358  12.270  1.00 89.42           H  
ATOM   3031  CD  GLN A 196      11.504   9.464  12.579  1.00 89.42           C  
ATOM   3032  NE2 GLN A 196      11.662  10.739  12.298  1.00 89.42           N  
ATOM   3033 HE21 GLN A 196      11.210  11.150  11.494  1.00 89.42           H  
ATOM   3034 HE22 GLN A 196      12.237  11.273  12.934  1.00 89.42           H  
ATOM   3035  OE1 GLN A 196      12.088   8.987  13.538  1.00 89.42           O  
ATOM   3036  N   ASP A 197      12.581   5.747   8.761  1.00 87.69           N  
ATOM   3037  H   ASP A 197      11.797   6.214   8.329  1.00 87.69           H  
ATOM   3038  CA  ASP A 197      13.060   4.530   8.100  1.00 87.69           C  
ATOM   3039  HA  ASP A 197      14.149   4.518   8.135  1.00 87.69           H  
ATOM   3040  C   ASP A 197      12.620   4.521   6.620  1.00 87.69           C  
ATOM   3041  CB  ASP A 197      12.538   3.291   8.861  1.00 87.69           C  
ATOM   3042  HB2 ASP A 197      11.546   3.032   8.491  1.00 87.69           H  
ATOM   3043  HB3 ASP A 197      12.446   3.528   9.921  1.00 87.69           H  
ATOM   3044  O   ASP A 197      12.018   5.482   6.124  1.00 87.69           O  
ATOM   3045  CG  ASP A 197      13.465   2.072   8.733  1.00 87.69           C  
ATOM   3046  OD1 ASP A 197      14.259   2.034   7.761  1.00 87.69           O  
ATOM   3047  OD2 ASP A 197      13.371   1.184   9.604  1.00 87.69           O  
ATOM   3048  N   VAL A 198      12.923   3.458   5.877  1.00 87.55           N  
ATOM   3049  H   VAL A 198      13.414   2.707   6.341  1.00 87.55           H  
ATOM   3050  CA  VAL A 198      12.443   3.236   4.508  1.00 87.55           C  
ATOM   3051  HA  VAL A 198      12.809   4.042   3.873  1.00 87.55           H  
ATOM   3052  C   VAL A 198      10.914   3.260   4.485  1.00 87.55           C  
ATOM   3053  CB  VAL A 198      12.974   1.907   3.939  1.00 87.55           C  
ATOM   3054  HB  VAL A 198      12.637   1.078   4.561  1.00 87.55           H  
ATOM   3055  O   VAL A 198      10.250   2.412   5.072  1.00 87.55           O  
ATOM   3056  CG1 VAL A 198      12.473   1.687   2.505  1.00 87.55           C  
ATOM   3057 HG11 VAL A 198      11.389   1.566   2.494  1.00 87.55           H  
ATOM   3058 HG12 VAL A 198      12.754   2.522   1.863  1.00 87.55           H  
ATOM   3059 HG13 VAL A 198      12.909   0.776   2.095  1.00 87.55           H  
ATOM   3060  CG2 VAL A 198      14.510   1.903   3.906  1.00 87.55           C  
ATOM   3061 HG21 VAL A 198      14.906   1.977   4.919  1.00 87.55           H  
ATOM   3062 HG22 VAL A 198      14.859   0.964   3.478  1.00 87.55           H  
ATOM   3063 HG23 VAL A 198      14.878   2.731   3.300  1.00 87.55           H  
ATOM   3064  N   GLY A 199      10.348   4.260   3.808  1.00 90.06           N  
ATOM   3065  H   GLY A 199      10.945   4.941   3.360  1.00 90.06           H  
ATOM   3066  CA  GLY A 199       8.900   4.434   3.711  1.00 90.06           C  
ATOM   3067  HA2 GLY A 199       8.450   3.480   3.437  1.00 90.06           H  
ATOM   3068  HA3 GLY A 199       8.682   5.154   2.922  1.00 90.06           H  
ATOM   3069  C   GLY A 199       8.215   4.914   4.993  1.00 90.06           C  
ATOM   3070  O   GLY A 199       6.991   5.008   4.982  1.00 90.06           O  
ATOM   3071  N   ILE A 200       8.949   5.246   6.064  1.00 90.87           N  
ATOM   3072  H   ILE A 200       9.954   5.169   6.002  1.00 90.87           H  
ATOM   3073  CA  ILE A 200       8.384   5.705   7.345  1.00 90.87           C  
ATOM   3074  HA  ILE A 200       7.298   5.736   7.255  1.00 90.87           H  
ATOM   3075  C   ILE A 200       8.873   7.121   7.654  1.00 90.87           C  
ATOM   3076  CB  ILE A 200       8.697   4.734   8.508  1.00 90.87           C  
ATOM   3077  HB  ILE A 200       9.768   4.766   8.709  1.00 90.87           H  
ATOM   3078  O   ILE A 200      10.078   7.375   7.730  1.00 90.87           O  
ATOM   3079  CG1 ILE A 200       8.316   3.279   8.147  1.00 90.87           C  
ATOM   3080 HG12 ILE A 200       7.266   3.235   7.857  1.00 90.87           H  
ATOM   3081 HG13 ILE A 200       8.914   2.958   7.294  1.00 90.87           H  
ATOM   3082  CG2 ILE A 200       7.950   5.197   9.777  1.00 90.87           C  
ATOM   3083 HG21 ILE A 200       8.202   6.227  10.032  1.00 90.87           H  
ATOM   3084 HG22 ILE A 200       8.237   4.579  10.628  1.00 90.87           H  
ATOM   3085 HG23 ILE A 200       6.874   5.118   9.627  1.00 90.87           H  
ATOM   3086  CD1 ILE A 200       8.555   2.254   9.262  1.00 90.87           C  
ATOM   3087 HD11 ILE A 200       9.569   2.348   9.651  1.00 90.87           H  
ATOM   3088 HD12 ILE A 200       8.423   1.249   8.859  1.00 90.87           H  
ATOM   3089 HD13 ILE A 200       7.837   2.395  10.070  1.00 90.87           H  
ATOM   3090  N   TYR A 201       7.938   8.048   7.869  1.00 94.39           N  
ATOM   3091  H   TYR A 201       6.969   7.771   7.813  1.00 94.39           H  
ATOM   3092  CA  TYR A 201       8.239   9.460   8.118  1.00 94.39           C  
ATOM   3093  HA  TYR A 201       9.294   9.568   8.368  1.00 94.39           H  
ATOM   3094  C   TYR A 201       7.437  10.006   9.295  1.00 94.39           C  
ATOM   3095  CB  TYR A 201       7.971  10.300   6.859  1.00 94.39           C  
ATOM   3096  HB2 TYR A 201       6.924  10.194   6.578  1.00 94.39           H  
ATOM   3097  HB3 TYR A 201       8.134  11.350   7.104  1.00 94.39           H  
ATOM   3098  O   TYR A 201       6.268   9.669   9.479  1.00 94.39           O  
ATOM   3099  CG  TYR A 201       8.838   9.945   5.665  1.00 94.39           C  
ATOM   3100  CD1 TYR A 201       9.951  10.743   5.328  1.00 94.39           C  
ATOM   3101  HD1 TYR A 201      10.182  11.620   5.914  1.00 94.39           H  
ATOM   3102  CD2 TYR A 201       8.525   8.813   4.888  1.00 94.39           C  
ATOM   3103  HD2 TYR A 201       7.670   8.204   5.139  1.00 94.39           H  
ATOM   3104  CE1 TYR A 201      10.774  10.388   4.239  1.00 94.39           C  
ATOM   3105  HE1 TYR A 201      11.625  10.998   3.972  1.00 94.39           H  
ATOM   3106  CE2 TYR A 201       9.353   8.448   3.813  1.00 94.39           C  
ATOM   3107  HE2 TYR A 201       9.144   7.564   3.230  1.00 94.39           H  
ATOM   3108  OH  TYR A 201      11.271   8.808   2.474  1.00 94.39           O  
ATOM   3109  HH  TYR A 201      12.122   9.232   2.342  1.00 94.39           H  
ATOM   3110  CZ  TYR A 201      10.487   9.221   3.500  1.00 94.39           C  
ATOM   3111  N   ALA A 202       8.052  10.916  10.043  1.00 96.26           N  
ATOM   3112  H   ALA A 202       9.004  11.160   9.812  1.00 96.26           H  
ATOM   3113  CA  ALA A 202       7.357  11.809  10.958  1.00 96.26           C  
ATOM   3114  HA  ALA A 202       6.396  11.373  11.231  1.00 96.26           H  
ATOM   3115  C   ALA A 202       7.112  13.147  10.246  1.00 96.26           C  
ATOM   3116  CB  ALA A 202       8.180  11.946  12.240  1.00 96.26           C  
ATOM   3117  HB1 ALA A 202       7.630  12.542  12.968  1.00 96.26           H  
ATOM   3118  HB2 ALA A 202       9.127  12.443  12.030  1.00 96.26           H  
ATOM   3119  HB3 ALA A 202       8.372  10.963  12.671  1.00 96.26           H  
ATOM   3120  O   ALA A 202       8.001  13.661   9.558  1.00 96.26           O  
ATOM   3121  N   ILE A 203       5.905  13.703  10.357  1.00 98.11           N  
ATOM   3122  H   ILE A 203       5.211  13.229  10.919  1.00 98.11           H  
ATOM   3123  CA  ILE A 203       5.550  14.979   9.724  1.00 98.11           C  
ATOM   3124  HA  ILE A 203       6.469  15.430   9.349  1.00 98.11           H  
ATOM   3125  C   ILE A 203       4.980  15.974  10.724  1.00 98.11           C  
ATOM   3126  CB  ILE A 203       4.610  14.815   8.509  1.00 98.11           C  
ATOM   3127  HB  ILE A 203       4.485  15.806   8.074  1.00 98.11           H  
ATOM   3128  O   ILE A 203       4.260  15.613  11.648  1.00 98.11           O  
ATOM   3129  CG1 ILE A 203       3.202  14.318   8.905  1.00 98.11           C  
ATOM   3130 HG12 ILE A 203       2.805  14.920   9.722  1.00 98.11           H  
ATOM   3131 HG13 ILE A 203       3.267  13.290   9.262  1.00 98.11           H  
ATOM   3132  CG2 ILE A 203       5.280  13.935   7.436  1.00 98.11           C  
ATOM   3133 HG21 ILE A 203       4.711  13.953   6.507  1.00 98.11           H  
ATOM   3134 HG22 ILE A 203       5.365  12.907   7.789  1.00 98.11           H  
ATOM   3135 HG23 ILE A 203       6.281  14.317   7.232  1.00 98.11           H  
ATOM   3136  CD1 ILE A 203       2.180  14.418   7.767  1.00 98.11           C  
ATOM   3137 HD11 ILE A 203       1.223  14.014   8.097  1.00 98.11           H  
ATOM   3138 HD12 ILE A 203       2.520  13.864   6.892  1.00 98.11           H  
ATOM   3139 HD13 ILE A 203       2.044  15.463   7.487  1.00 98.11           H  
ATOM   3140  N   ARG A 204       5.225  17.258  10.468  1.00 98.76           N  
ATOM   3141  H   ARG A 204       5.826  17.456   9.679  1.00 98.76           H  
ATOM   3142  CA  ARG A 204       4.644  18.380  11.213  1.00 98.76           C  
ATOM   3143  HA  ARG A 204       4.139  17.999  12.100  1.00 98.76           H  
ATOM   3144  C   ARG A 204       3.608  19.086  10.356  1.00 98.76           C  
ATOM   3145  CB  ARG A 204       5.758  19.325  11.681  1.00 98.76           C  
ATOM   3146  HB2 ARG A 204       5.321  20.252  12.052  1.00 98.76           H  
ATOM   3147  HB3 ARG A 204       6.419  19.556  10.846  1.00 98.76           H  
ATOM   3148  O   ARG A 204       3.936  19.575   9.271  1.00 98.76           O  
ATOM   3149  CG  ARG A 204       6.554  18.670  12.815  1.00 98.76           C  
ATOM   3150  HG2 ARG A 204       5.924  18.637  13.704  1.00 98.76           H  
ATOM   3151  HG3 ARG A 204       6.807  17.646  12.540  1.00 98.76           H  
ATOM   3152  CD  ARG A 204       7.842  19.425  13.158  1.00 98.76           C  
ATOM   3153  HD2 ARG A 204       7.665  20.497  13.073  1.00 98.76           H  
ATOM   3154  HD3 ARG A 204       8.090  19.191  14.193  1.00 98.76           H  
ATOM   3155  NE  ARG A 204       8.967  18.988  12.307  1.00 98.76           N  
ATOM   3156  HE  ARG A 204       8.983  17.999  12.102  1.00 98.76           H  
ATOM   3157  NH1 ARG A 204      10.332  20.791  12.640  1.00 98.76           N  
ATOM   3158 HH11 ARG A 204       9.645  21.119  13.303  1.00 98.76           H  
ATOM   3159 HH12 ARG A 204      11.246  21.211  12.545  1.00 98.76           H  
ATOM   3160  NH2 ARG A 204      11.041  19.069  11.391  1.00 98.76           N  
ATOM   3161 HH21 ARG A 204      10.987  18.073  11.230  1.00 98.76           H  
ATOM   3162 HH22 ARG A 204      11.979  19.440  11.342  1.00 98.76           H  
ATOM   3163  CZ  ARG A 204      10.106  19.616  12.110  1.00 98.76           C  
ATOM   3164  N   VAL A 205       2.376  19.155  10.859  1.00 98.44           N  
ATOM   3165  H   VAL A 205       2.208  18.701  11.745  1.00 98.44           H  
ATOM   3166  CA  VAL A 205       1.233  19.805  10.196  1.00 98.44           C  
ATOM   3167  HA  VAL A 205       1.604  20.451   9.399  1.00 98.44           H  
ATOM   3168  C   VAL A 205       0.492  20.689  11.209  1.00 98.44           C  
ATOM   3169  CB  VAL A 205       0.288  18.779   9.531  1.00 98.44           C  
ATOM   3170  HB  VAL A 205      -0.297  18.254  10.286  1.00 98.44           H  
ATOM   3171  O   VAL A 205      -0.584  20.317  11.678  1.00 98.44           O  
ATOM   3172  CG1 VAL A 205      -0.655  19.522   8.576  1.00 98.44           C  
ATOM   3173 HG11 VAL A 205      -0.078  20.095   7.850  1.00 98.44           H  
ATOM   3174 HG12 VAL A 205      -1.296  20.209   9.129  1.00 98.44           H  
ATOM   3175 HG13 VAL A 205      -1.284  18.812   8.039  1.00 98.44           H  
ATOM   3176  CG2 VAL A 205       1.033  17.716   8.718  1.00 98.44           C  
ATOM   3177 HG21 VAL A 205       1.661  18.191   7.965  1.00 98.44           H  
ATOM   3178 HG22 VAL A 205       0.314  17.058   8.230  1.00 98.44           H  
ATOM   3179 HG23 VAL A 205       1.649  17.104   9.378  1.00 98.44           H  
ATOM   3180  N   PRO A 206       1.069  21.837  11.610  1.00 98.37           N  
ATOM   3181  CA  PRO A 206       0.494  22.674  12.663  1.00 98.37           C  
ATOM   3182  HA  PRO A 206       0.466  22.113  13.598  1.00 98.37           H  
ATOM   3183  C   PRO A 206      -0.941  23.116  12.346  1.00 98.37           C  
ATOM   3184  CB  PRO A 206       1.454  23.857  12.826  1.00 98.37           C  
ATOM   3185  HB2 PRO A 206       0.927  24.790  13.024  1.00 98.37           H  
ATOM   3186  HB3 PRO A 206       2.150  23.642  13.637  1.00 98.37           H  
ATOM   3187  O   PRO A 206      -1.784  23.101  13.236  1.00 98.37           O  
ATOM   3188  CG  PRO A 206       2.221  23.911  11.504  1.00 98.37           C  
ATOM   3189  HG2 PRO A 206       3.222  24.321  11.636  1.00 98.37           H  
ATOM   3190  HG3 PRO A 206       1.660  24.511  10.787  1.00 98.37           H  
ATOM   3191  CD  PRO A 206       2.264  22.452  11.055  1.00 98.37           C  
ATOM   3192  HD2 PRO A 206       3.149  21.964  11.463  1.00 98.37           H  
ATOM   3193  HD3 PRO A 206       2.266  22.404   9.966  1.00 98.37           H  
ATOM   3194  N   GLU A 207      -1.263  23.385  11.077  1.00 97.73           N  
ATOM   3195  H   GLU A 207      -0.534  23.402  10.379  1.00 97.73           H  
ATOM   3196  CA  GLU A 207      -2.613  23.784  10.660  1.00 97.73           C  
ATOM   3197  HA  GLU A 207      -2.913  24.663  11.231  1.00 97.73           H  
ATOM   3198  C   GLU A 207      -3.676  22.698  10.910  1.00 97.73           C  
ATOM   3199  CB  GLU A 207      -2.609  24.144   9.164  1.00 97.73           C  
ATOM   3200  HB2 GLU A 207      -3.627  24.426   8.895  1.00 97.73           H  
ATOM   3201  HB3 GLU A 207      -2.343  23.268   8.572  1.00 97.73           H  
ATOM   3202  O   GLU A 207      -4.834  23.016  11.178  1.00 97.73           O  
ATOM   3203  CG  GLU A 207      -1.692  25.321   8.789  1.00 97.73           C  
ATOM   3204  HG2 GLU A 207      -2.183  25.870   7.985  1.00 97.73           H  
ATOM   3205  HG3 GLU A 207      -1.601  26.003   9.635  1.00 97.73           H  
ATOM   3206  CD  GLU A 207      -0.295  24.908   8.298  1.00 97.73           C  
ATOM   3207  OE1 GLU A 207       0.231  25.601   7.391  1.00 97.73           O  
ATOM   3208  OE2 GLU A 207       0.266  23.894   8.770  1.00 97.73           O  
ATOM   3209  N   LEU A 208      -3.297  21.413  10.849  1.00 97.87           N  
ATOM   3210  H   LEU A 208      -2.312  21.216  10.739  1.00 97.87           H  
ATOM   3211  CA  LEU A 208      -4.197  20.313  11.206  1.00 97.87           C  
ATOM   3212  HA  LEU A 208      -5.150  20.464  10.698  1.00 97.87           H  
ATOM   3213  C   LEU A 208      -4.466  20.314  12.714  1.00 97.87           C  
ATOM   3214  CB  LEU A 208      -3.588  18.970  10.756  1.00 97.87           C  
ATOM   3215  HB2 LEU A 208      -2.593  18.881  11.190  1.00 97.87           H  
ATOM   3216  HB3 LEU A 208      -3.486  18.970   9.670  1.00 97.87           H  
ATOM   3217  O   LEU A 208      -5.616  20.183  13.130  1.00 97.87           O  
ATOM   3218  CG  LEU A 208      -4.398  17.734  11.194  1.00 97.87           C  
ATOM   3219  HG  LEU A 208      -4.610  17.780  12.262  1.00 97.87           H  
ATOM   3220  CD1 LEU A 208      -5.721  17.623  10.438  1.00 97.87           C  
ATOM   3221 HD11 LEU A 208      -6.240  16.720  10.759  1.00 97.87           H  
ATOM   3222 HD12 LEU A 208      -6.344  18.490  10.657  1.00 97.87           H  
ATOM   3223 HD13 LEU A 208      -5.530  17.562   9.366  1.00 97.87           H  
ATOM   3224  CD2 LEU A 208      -3.589  16.462  10.960  1.00 97.87           C  
ATOM   3225 HD21 LEU A 208      -2.678  16.505  11.557  1.00 97.87           H  
ATOM   3226 HD22 LEU A 208      -4.166  15.592  11.273  1.00 97.87           H  
ATOM   3227 HD23 LEU A 208      -3.319  16.358   9.909  1.00 97.87           H  
ATOM   3228  N   LEU A 209      -3.411  20.451  13.523  1.00 97.49           N  
ATOM   3229  H   LEU A 209      -2.507  20.619  13.105  1.00 97.49           H  
ATOM   3230  CA  LEU A 209      -3.515  20.432  14.984  1.00 97.49           C  
ATOM   3231  HA  LEU A 209      -4.043  19.528  15.287  1.00 97.49           H  
ATOM   3232  C   LEU A 209      -4.343  21.618  15.492  1.00 97.49           C  
ATOM   3233  CB  LEU A 209      -2.110  20.427  15.615  1.00 97.49           C  
ATOM   3234  HB2 LEU A 209      -1.601  21.349  15.334  1.00 97.49           H  
ATOM   3235  HB3 LEU A 209      -2.225  20.431  16.699  1.00 97.49           H  
ATOM   3236  O   LEU A 209      -5.215  21.428  16.339  1.00 97.49           O  
ATOM   3237  CG  LEU A 209      -1.215  19.237  15.223  1.00 97.49           C  
ATOM   3238  HG  LEU A 209      -1.047  19.248  14.146  1.00 97.49           H  
ATOM   3239  CD1 LEU A 209       0.136  19.380  15.918  1.00 97.49           C  
ATOM   3240 HD11 LEU A 209       0.799  18.581  15.585  1.00 97.49           H  
ATOM   3241 HD12 LEU A 209       0.593  20.337  15.663  1.00 97.49           H  
ATOM   3242 HD13 LEU A 209       0.018  19.308  16.999  1.00 97.49           H  
ATOM   3243  CD2 LEU A 209      -1.816  17.883  15.611  1.00 97.49           C  
ATOM   3244 HD21 LEU A 209      -1.103  17.094  15.370  1.00 97.49           H  
ATOM   3245 HD22 LEU A 209      -2.735  17.702  15.054  1.00 97.49           H  
ATOM   3246 HD23 LEU A 209      -2.015  17.859  16.682  1.00 97.49           H  
ATOM   3247  N   GLU A 210      -4.136  22.807  14.920  1.00 97.40           N  
ATOM   3248  H   GLU A 210      -3.381  22.896  14.256  1.00 97.40           H  
ATOM   3249  CA  GLU A 210      -4.957  23.995  15.181  1.00 97.40           C  
ATOM   3250  HA  GLU A 210      -4.888  24.257  16.237  1.00 97.40           H  
ATOM   3251  C   GLU A 210      -6.438  23.705  14.887  1.00 97.40           C  
ATOM   3252  CB  GLU A 210      -4.439  25.185  14.350  1.00 97.40           C  
ATOM   3253  HB2 GLU A 210      -5.185  25.979  14.372  1.00 97.40           H  
ATOM   3254  HB3 GLU A 210      -4.305  24.864  13.317  1.00 97.40           H  
ATOM   3255  O   GLU A 210      -7.274  23.803  15.790  1.00 97.40           O  
ATOM   3256  CG  GLU A 210      -3.113  25.751  14.897  1.00 97.40           C  
ATOM   3257  HG2 GLU A 210      -3.303  26.170  15.885  1.00 97.40           H  
ATOM   3258  HG3 GLU A 210      -2.399  24.937  15.022  1.00 97.40           H  
ATOM   3259  CD  GLU A 210      -2.475  26.836  14.006  1.00 97.40           C  
ATOM   3260  OE1 GLU A 210      -1.339  27.254  14.337  1.00 97.40           O  
ATOM   3261  OE2 GLU A 210      -3.102  27.260  13.007  1.00 97.40           O  
ATOM   3262  N   ALA A 211      -6.754  23.214  13.681  1.00 96.23           N  
ATOM   3263  H   ALA A 211      -6.020  23.129  12.992  1.00 96.23           H  
ATOM   3264  CA  ALA A 211      -8.125  22.899  13.267  1.00 96.23           C  
ATOM   3265  HA  ALA A 211      -8.724  23.806  13.357  1.00 96.23           H  
ATOM   3266  C   ALA A 211      -8.809  21.814  14.122  1.00 96.23           C  
ATOM   3267  CB  ALA A 211      -8.090  22.475  11.794  1.00 96.23           C  
ATOM   3268  HB1 ALA A 211      -7.485  21.575  11.678  1.00 96.23           H  
ATOM   3269  HB2 ALA A 211      -9.104  22.279  11.446  1.00 96.23           H  
ATOM   3270  HB3 ALA A 211      -7.654  23.275  11.197  1.00 96.23           H  
ATOM   3271  O   ALA A 211     -10.037  21.771  14.197  1.00 96.23           O  
ATOM   3272  N   MET A 212      -8.048  20.919  14.759  1.00 96.26           N  
ATOM   3273  H   MET A 212      -7.049  20.968  14.622  1.00 96.26           H  
ATOM   3274  CA  MET A 212      -8.593  19.915  15.681  1.00 96.26           C  
ATOM   3275  HA  MET A 212      -9.492  19.482  15.243  1.00 96.26           H  
ATOM   3276  C   MET A 212      -9.003  20.505  17.037  1.00 96.26           C  
ATOM   3277  CB  MET A 212      -7.568  18.795  15.893  1.00 96.26           C  
ATOM   3278  HB2 MET A 212      -6.597  19.223  16.142  1.00 96.26           H  
ATOM   3279  HB3 MET A 212      -7.892  18.177  16.731  1.00 96.26           H  
ATOM   3280  O   MET A 212      -9.833  19.901  17.723  1.00 96.26           O  
ATOM   3281  CG  MET A 212      -7.428  17.899  14.661  1.00 96.26           C  
ATOM   3282  HG2 MET A 212      -8.378  17.390  14.493  1.00 96.26           H  
ATOM   3283  HG3 MET A 212      -7.230  18.518  13.787  1.00 96.26           H  
ATOM   3284  SD  MET A 212      -6.107  16.662  14.785  1.00 96.26           S  
ATOM   3285  CE  MET A 212      -6.793  15.559  16.046  1.00 96.26           C  
ATOM   3286  HE1 MET A 212      -6.957  16.116  16.968  1.00 96.26           H  
ATOM   3287  HE2 MET A 212      -7.732  15.135  15.691  1.00 96.26           H  
ATOM   3288  HE3 MET A 212      -6.084  14.756  16.246  1.00 96.26           H  
ATOM   3289  N   THR A 213      -8.424  21.643  17.432  1.00 92.12           N  
ATOM   3290  H   THR A 213      -7.779  22.086  16.794  1.00 92.12           H  
ATOM   3291  CA  THR A 213      -8.622  22.265  18.755  1.00 92.12           C  
ATOM   3292  HA  THR A 213      -9.036  21.514  19.428  1.00 92.12           H  
ATOM   3293  C   THR A 213      -9.627  23.419  18.784  1.00 92.12           C  
ATOM   3294  CB  THR A 213      -7.292  22.721  19.374  1.00 92.12           C  
ATOM   3295  HB  THR A 213      -7.507  23.201  20.329  1.00 92.12           H  
ATOM   3296  O   THR A 213     -10.137  23.717  19.864  1.00 92.12           O  
ATOM   3297  CG2 THR A 213      -6.358  21.544  19.659  1.00 92.12           C  
ATOM   3298 HG21 THR A 213      -5.437  21.918  20.105  1.00 92.12           H  
ATOM   3299 HG22 THR A 213      -6.838  20.852  20.351  1.00 92.12           H  
ATOM   3300 HG23 THR A 213      -6.113  21.022  18.734  1.00 92.12           H  
ATOM   3301  OG1 THR A 213      -6.595  23.650  18.574  1.00 92.12           O  
ATOM   3302  HG1 THR A 213      -6.882  23.589  17.660  1.00 92.12           H  
ATOM   3303  N   GLU A 214      -9.940  24.029  17.637  1.00 84.58           N  
ATOM   3304  H   GLU A 214      -9.447  23.755  16.799  1.00 84.58           H  
ATOM   3305  CA  GLU A 214     -11.004  25.044  17.476  1.00 84.58           C  
ATOM   3306  HA  GLU A 214     -10.922  25.799  18.258  1.00 84.58           H  
ATOM   3307  C   GLU A 214     -12.408  24.449  17.588  1.00 84.58           C  
ATOM   3308  CB  GLU A 214     -10.879  25.720  16.098  1.00 84.58           C  
ATOM   3309  HB2 GLU A 214     -10.888  24.952  15.325  1.00 84.58           H  
ATOM   3310  HB3 GLU A 214     -11.754  26.354  15.957  1.00 84.58           H  
ATOM   3311  O   GLU A 214     -13.235  24.924  18.397  1.00 84.58           O  
ATOM   3312  CG  GLU A 214      -9.630  26.596  15.914  1.00 84.58           C  
ATOM   3313  HG2 GLU A 214      -9.603  27.325  16.724  1.00 84.58           H  
ATOM   3314  HG3 GLU A 214      -8.738  25.974  15.994  1.00 84.58           H  
ATOM   3315  CD  GLU A 214      -9.615  27.341  14.560  1.00 84.58           C  
ATOM   3316  OE1 GLU A 214      -8.779  28.262  14.418  1.00 84.58           O  
ATOM   3317  OE2 GLU A 214     -10.464  27.050  13.677  1.00 84.58           O  
ATOM   3318  OXT GLU A 214     -12.678  23.491  16.835  1.00 84.58           O  
TER    3319      GLU A 214                                                       
ATOM   3319  N   PHE B   1       7.932 -44.621 -22.050  1.00 29.61           N  
ATOM   3320  H   PHE B   1       8.165 -43.922 -22.740  1.00 29.61           H  
ATOM   3321  H2  PHE B   1       7.005 -44.975 -22.240  1.00 29.61           H  
ATOM   3322  H3  PHE B   1       8.603 -45.375 -22.090  1.00 29.61           H  
ATOM   3323  CA  PHE B   1       7.974 -43.995 -20.718  1.00 29.61           C  
ATOM   3324  HA  PHE B   1       7.662 -44.715 -19.962  1.00 29.61           H  
ATOM   3325  C   PHE B   1       6.993 -42.840 -20.730  1.00 29.61           C  
ATOM   3326  CB  PHE B   1       9.401 -43.550 -20.384  1.00 29.61           C  
ATOM   3327  HB2 PHE B   1       9.385 -42.972 -19.460  1.00 29.61           H  
ATOM   3328  HB3 PHE B   1       9.788 -42.908 -21.176  1.00 29.61           H  
ATOM   3329  O   PHE B   1       7.175 -41.949 -21.554  1.00 29.61           O  
ATOM   3330  CG  PHE B   1      10.312 -44.746 -20.203  1.00 29.61           C  
ATOM   3331  CD1 PHE B   1      10.420 -45.345 -18.934  1.00 29.61           C  
ATOM   3332  HD1 PHE B   1       9.915 -44.919 -18.079  1.00 29.61           H  
ATOM   3333  CD2 PHE B   1      11.001 -45.302 -21.301  1.00 29.61           C  
ATOM   3334  HD2 PHE B   1      10.969 -44.828 -22.271  1.00 29.61           H  
ATOM   3335  CE1 PHE B   1      11.208 -46.495 -18.762  1.00 29.61           C  
ATOM   3336  HE1 PHE B   1      11.306 -46.943 -17.784  1.00 29.61           H  
ATOM   3337  CE2 PHE B   1      11.779 -46.461 -21.129  1.00 29.61           C  
ATOM   3338  HE2 PHE B   1      12.326 -46.879 -21.961  1.00 29.61           H  
ATOM   3339  CZ  PHE B   1      11.882 -47.057 -19.860  1.00 29.61           C  
ATOM   3340  HZ  PHE B   1      12.497 -47.934 -19.722  1.00 29.61           H  
ATOM   3341  N   PRO B   2       5.887 -42.922 -19.974  1.00 25.47           N  
ATOM   3342  CA  PRO B   2       4.888 -41.865 -19.964  1.00 25.47           C  
ATOM   3343  HA  PRO B   2       4.540 -41.654 -20.975  1.00 25.47           H  
ATOM   3344  C   PRO B   2       5.543 -40.616 -19.378  1.00 25.47           C  
ATOM   3345  CB  PRO B   2       3.721 -42.401 -19.127  1.00 25.47           C  
ATOM   3346  HB2 PRO B   2       3.209 -41.608 -18.582  1.00 25.47           H  
ATOM   3347  HB3 PRO B   2       3.022 -42.927 -19.777  1.00 25.47           H  
ATOM   3348  O   PRO B   2       6.086 -40.655 -18.280  1.00 25.47           O  
ATOM   3349  CG  PRO B   2       4.382 -43.402 -18.179  1.00 25.47           C  
ATOM   3350  HG2 PRO B   2       4.729 -42.881 -17.287  1.00 25.47           H  
ATOM   3351  HG3 PRO B   2       3.700 -44.205 -17.901  1.00 25.47           H  
ATOM   3352  CD  PRO B   2       5.587 -43.926 -18.962  1.00 25.47           C  
ATOM   3353  HD2 PRO B   2       5.323 -44.867 -19.444  1.00 25.47           H  
ATOM   3354  HD3 PRO B   2       6.428 -44.069 -18.283  1.00 25.47           H  
ATOM   3355  N   ILE B   3       5.567 -39.538 -20.156  1.00 32.13           N  
ATOM   3356  H   ILE B   3       5.136 -39.582 -21.069  1.00 32.13           H  
ATOM   3357  CA  ILE B   3       6.026 -38.235 -19.686  1.00 32.13           C  
ATOM   3358  HA  ILE B   3       6.953 -38.347 -19.124  1.00 32.13           H  
ATOM   3359  C   ILE B   3       4.929 -37.759 -18.734  1.00 32.13           C  
ATOM   3360  CB  ILE B   3       6.281 -37.283 -20.882  1.00 32.13           C  
ATOM   3361  HB  ILE B   3       5.346 -37.157 -21.428  1.00 32.13           H  
ATOM   3362  O   ILE B   3       3.890 -37.269 -19.185  1.00 32.13           O  
ATOM   3363  CG1 ILE B   3       7.333 -37.882 -21.850  1.00 32.13           C  
ATOM   3364 HG12 ILE B   3       7.057 -38.904 -22.111  1.00 32.13           H  
ATOM   3365 HG13 ILE B   3       8.303 -37.916 -21.355  1.00 32.13           H  
ATOM   3366  CG2 ILE B   3       6.737 -35.901 -20.378  1.00 32.13           C  
ATOM   3367 HG21 ILE B   3       6.001 -35.483 -19.691  1.00 32.13           H  
ATOM   3368 HG22 ILE B   3       7.689 -35.985 -19.854  1.00 32.13           H  
ATOM   3369 HG23 ILE B   3       6.846 -35.203 -21.208  1.00 32.13           H  
ATOM   3370  CD1 ILE B   3       7.472 -37.118 -23.174  1.00 32.13           C  
ATOM   3371 HD11 ILE B   3       6.499 -37.030 -23.657  1.00 32.13           H  
ATOM   3372 HD12 ILE B   3       8.148 -37.663 -23.833  1.00 32.13           H  
ATOM   3373 HD13 ILE B   3       7.887 -36.125 -23.000  1.00 32.13           H  
ATOM   3374  N   GLU B   4       5.101 -38.021 -17.437  1.00 32.39           N  
ATOM   3375  H   GLU B   4       5.918 -38.535 -17.141  1.00 32.39           H  
ATOM   3376  CA  GLU B   4       4.219 -37.499 -16.398  1.00 32.39           C  
ATOM   3377  HA  GLU B   4       3.195 -37.820 -16.590  1.00 32.39           H  
ATOM   3378  C   GLU B   4       4.271 -35.978 -16.502  1.00 32.39           C  
ATOM   3379  CB  GLU B   4       4.624 -38.001 -14.999  1.00 32.39           C  
ATOM   3380  HB2 GLU B   4       4.168 -37.353 -14.251  1.00 32.39           H  
ATOM   3381  HB3 GLU B   4       5.708 -37.956 -14.894  1.00 32.39           H  
ATOM   3382  O   GLU B   4       5.292 -35.352 -16.218  1.00 32.39           O  
ATOM   3383  CG  GLU B   4       4.121 -39.435 -14.763  1.00 32.39           C  
ATOM   3384  HG2 GLU B   4       4.570 -40.091 -15.509  1.00 32.39           H  
ATOM   3385  HG3 GLU B   4       3.042 -39.449 -14.919  1.00 32.39           H  
ATOM   3386  CD  GLU B   4       4.435 -39.986 -13.361  1.00 32.39           C  
ATOM   3387  OE1 GLU B   4       3.748 -40.959 -12.978  1.00 32.39           O  
ATOM   3388  OE2 GLU B   4       5.369 -39.468 -12.712  1.00 32.39           O  
ATOM   3389  N   LYS B   5       3.189 -35.383 -17.018  1.00 32.95           N  
ATOM   3390  H   LYS B   5       2.408 -35.966 -17.284  1.00 32.95           H  
ATOM   3391  CA  LYS B   5       3.045 -33.929 -17.041  1.00 32.95           C  
ATOM   3392  HA  LYS B   5       3.851 -33.503 -17.639  1.00 32.95           H  
ATOM   3393  C   LYS B   5       3.194 -33.480 -15.590  1.00 32.95           C  
ATOM   3394  CB  LYS B   5       1.679 -33.508 -17.597  1.00 32.95           C  
ATOM   3395  HB2 LYS B   5       0.893 -34.076 -17.099  1.00 32.95           H  
ATOM   3396  HB3 LYS B   5       1.529 -32.451 -17.378  1.00 32.95           H  
ATOM   3397  O   LYS B   5       2.428 -33.995 -14.770  1.00 32.95           O  
ATOM   3398  CG  LYS B   5       1.597 -33.713 -19.114  1.00 32.95           C  
ATOM   3399  HG2 LYS B   5       2.372 -33.119 -19.598  1.00 32.95           H  
ATOM   3400  HG3 LYS B   5       1.757 -34.765 -19.349  1.00 32.95           H  
ATOM   3401  CD  LYS B   5       0.222 -33.281 -19.635  1.00 32.95           C  
ATOM   3402  HD2 LYS B   5       0.058 -32.233 -19.385  1.00 32.95           H  
ATOM   3403  HD3 LYS B   5      -0.545 -33.891 -19.158  1.00 32.95           H  
ATOM   3404  CE  LYS B   5       0.174 -33.469 -21.154  1.00 32.95           C  
ATOM   3405  HE2 LYS B   5       0.950 -32.848 -21.602  1.00 32.95           H  
ATOM   3406  HE3 LYS B   5       0.411 -34.509 -21.379  1.00 32.95           H  
ATOM   3407  NZ  LYS B   5      -1.157 -33.113 -21.703  1.00 32.95           N  
ATOM   3408  HZ1 LYS B   5      -1.364 -32.144 -21.507  1.00 32.95           H  
ATOM   3409  HZ2 LYS B   5      -1.873 -33.691 -21.287  1.00 32.95           H  
ATOM   3410  HZ3 LYS B   5      -1.169 -33.246 -22.704  1.00 32.95           H  
ATOM   3411  N   PRO B   6       4.154 -32.596 -15.264  1.00 31.85           N  
ATOM   3412  CA  PRO B   6       4.346 -32.195 -13.883  1.00 31.85           C  
ATOM   3413  HA  PRO B   6       4.690 -33.057 -13.312  1.00 31.85           H  
ATOM   3414  C   PRO B   6       2.998 -31.704 -13.346  1.00 31.85           C  
ATOM   3415  CB  PRO B   6       5.439 -31.122 -13.890  1.00 31.85           C  
ATOM   3416  HB2 PRO B   6       5.241 -30.327 -13.171  1.00 31.85           H  
ATOM   3417  HB3 PRO B   6       6.402 -31.588 -13.682  1.00 31.85           H  
ATOM   3418  O   PRO B   6       2.237 -31.079 -14.103  1.00 31.85           O  
ATOM   3419  CG  PRO B   6       5.430 -30.599 -15.327  1.00 31.85           C  
ATOM   3420  HG2 PRO B   6       4.683 -29.811 -15.420  1.00 31.85           H  
ATOM   3421  HG3 PRO B   6       6.411 -30.232 -15.630  1.00 31.85           H  
ATOM   3422  CD  PRO B   6       4.997 -31.811 -16.150  1.00 31.85           C  
ATOM   3423  HD2 PRO B   6       4.458 -31.480 -17.037  1.00 31.85           H  
ATOM   3424  HD3 PRO B   6       5.871 -32.400 -16.430  1.00 31.85           H  
ATOM   3425  N   PRO B   7       2.633 -32.061 -12.101  1.00 27.60           N  
ATOM   3426  CA  PRO B   7       1.374 -31.620 -11.536  1.00 27.60           C  
ATOM   3427  HA  PRO B   7       0.540 -32.050 -12.092  1.00 27.60           H  
ATOM   3428  C   PRO B   7       1.355 -30.102 -11.653  1.00 27.60           C  
ATOM   3429  CB  PRO B   7       1.353 -32.126 -10.087  1.00 27.60           C  
ATOM   3430  HB2 PRO B   7       0.830 -33.082 -10.048  1.00 27.60           H  
ATOM   3431  HB3 PRO B   7       0.888 -31.412  -9.408  1.00 27.60           H  
ATOM   3432  O   PRO B   7       2.276 -29.437 -11.181  1.00 27.60           O  
ATOM   3433  CG  PRO B   7       2.829 -32.348  -9.750  1.00 27.60           C  
ATOM   3434  HG2 PRO B   7       3.263 -31.416  -9.388  1.00 27.60           H  
ATOM   3435  HG3 PRO B   7       2.963 -33.141  -9.014  1.00 27.60           H  
ATOM   3436  CD  PRO B   7       3.456 -32.711 -11.094  1.00 27.60           C  
ATOM   3437  HD2 PRO B   7       4.487 -32.358 -11.127  1.00 27.60           H  
ATOM   3438  HD3 PRO B   7       3.421 -33.790 -11.241  1.00 27.60           H  
ATOM   3439  N   LYS B   8       0.328 -29.556 -12.321  1.00 26.54           N  
ATOM   3440  H   LYS B   8      -0.343 -30.176 -12.751  1.00 26.54           H  
ATOM   3441  CA  LYS B   8       0.022 -28.132 -12.207  1.00 26.54           C  
ATOM   3442  HA  LYS B   8       0.854 -27.528 -12.570  1.00 26.54           H  
ATOM   3443  C   LYS B   8      -0.132 -27.917 -10.719  1.00 26.54           C  
ATOM   3444  CB  LYS B   8      -1.283 -27.754 -12.923  1.00 26.54           C  
ATOM   3445  HB2 LYS B   8      -2.077 -28.439 -12.625  1.00 26.54           H  
ATOM   3446  HB3 LYS B   8      -1.562 -26.751 -12.602  1.00 26.54           H  
ATOM   3447  O   LYS B   8      -1.138 -28.353 -10.157  1.00 26.54           O  
ATOM   3448  CG  LYS B   8      -1.154 -27.757 -14.448  1.00 26.54           C  
ATOM   3449  HG2 LYS B   8      -0.336 -27.099 -14.741  1.00 26.54           H  
ATOM   3450  HG3 LYS B   8      -0.948 -28.768 -14.799  1.00 26.54           H  
ATOM   3451  CD  LYS B   8      -2.464 -27.249 -15.061  1.00 26.54           C  
ATOM   3452  HD2 LYS B   8      -3.280 -27.915 -14.778  1.00 26.54           H  
ATOM   3453  HD3 LYS B   8      -2.666 -26.251 -14.672  1.00 26.54           H  
ATOM   3454  CE  LYS B   8      -2.340 -27.186 -16.584  1.00 26.54           C  
ATOM   3455  HE2 LYS B   8      -2.205 -28.197 -16.969  1.00 26.54           H  
ATOM   3456  HE3 LYS B   8      -1.444 -26.613 -16.825  1.00 26.54           H  
ATOM   3457  NZ  LYS B   8      -3.531 -26.538 -17.185  1.00 26.54           N  
ATOM   3458  HZ1 LYS B   8      -3.428 -26.461 -18.186  1.00 26.54           H  
ATOM   3459  HZ2 LYS B   8      -4.373 -27.048 -16.959  1.00 26.54           H  
ATOM   3460  HZ3 LYS B   8      -3.618 -25.602 -16.816  1.00 26.54           H  
ATOM   3461  N   THR B   9       0.874 -27.344 -10.074  1.00 27.82           N  
ATOM   3462  H   THR B   9       1.706 -27.087 -10.585  1.00 27.82           H  
ATOM   3463  CA  THR B   9       0.769 -27.024  -8.660  1.00 27.82           C  
ATOM   3464  HA  THR B   9       0.234 -27.821  -8.144  1.00 27.82           H  
ATOM   3465  C   THR B   9      -0.094 -25.777  -8.627  1.00 27.82           C  
ATOM   3466  CB  THR B   9       2.131 -26.881  -7.972  1.00 27.82           C  
ATOM   3467  HB  THR B   9       2.635 -25.984  -8.332  1.00 27.82           H  
ATOM   3468  O   THR B   9       0.382 -24.663  -8.461  1.00 27.82           O  
ATOM   3469  CG2 THR B   9       1.986 -26.815  -6.451  1.00 27.82           C  
ATOM   3470 HG21 THR B   9       1.498 -27.716  -6.080  1.00 27.82           H  
ATOM   3471 HG22 THR B   9       1.400 -25.939  -6.173  1.00 27.82           H  
ATOM   3472 HG23 THR B   9       2.975 -26.730  -6.002  1.00 27.82           H  
ATOM   3473  OG1 THR B   9       2.924 -28.017  -8.242  1.00 27.82           O  
ATOM   3474  HG1 THR B   9       3.114 -28.048  -9.183  1.00 27.82           H  
ATOM   3475  N   VAL B  10      -1.393 -25.971  -8.880  1.00 26.81           N  
ATOM   3476  H   VAL B  10      -1.676 -26.917  -9.091  1.00 26.81           H  
ATOM   3477  CA  VAL B  10      -2.421 -25.068  -8.398  1.00 26.81           C  
ATOM   3478  HA  VAL B  10      -2.266 -24.074  -8.819  1.00 26.81           H  
ATOM   3479  C   VAL B  10      -2.149 -25.065  -6.911  1.00 26.81           C  
ATOM   3480  CB  VAL B  10      -3.856 -25.564  -8.689  1.00 26.81           C  
ATOM   3481  HB  VAL B  10      -4.169 -26.288  -7.937  1.00 26.81           H  
ATOM   3482  O   VAL B  10      -2.301 -26.106  -6.266  1.00 26.81           O  
ATOM   3483  CG1 VAL B  10      -4.816 -24.370  -8.639  1.00 26.81           C  
ATOM   3484 HG11 VAL B  10      -4.743 -23.882  -7.667  1.00 26.81           H  
ATOM   3485 HG12 VAL B  10      -4.568 -23.650  -9.418  1.00 26.81           H  
ATOM   3486 HG13 VAL B  10      -5.842 -24.712  -8.778  1.00 26.81           H  
ATOM   3487  CG2 VAL B  10      -4.008 -26.248 -10.055  1.00 26.81           C  
ATOM   3488 HG21 VAL B  10      -3.464 -27.192 -10.062  1.00 26.81           H  
ATOM   3489 HG22 VAL B  10      -3.626 -25.594 -10.839  1.00 26.81           H  
ATOM   3490 HG23 VAL B  10      -5.061 -26.462 -10.242  1.00 26.81           H  
ATOM   3491  N   ALA B  11      -1.581 -23.973  -6.410  1.00 29.19           N  
ATOM   3492  H   ALA B  11      -1.377 -23.185  -7.009  1.00 29.19           H  
ATOM   3493  CA  ALA B  11      -1.250 -23.899  -5.010  1.00 29.19           C  
ATOM   3494  HA  ALA B  11      -0.520 -24.674  -4.775  1.00 29.19           H  
ATOM   3495  C   ALA B  11      -2.546 -24.173  -4.247  1.00 29.19           C  
ATOM   3496  CB  ALA B  11      -0.638 -22.542  -4.692  1.00 29.19           C  
ATOM   3497  HB1 ALA B  11       0.274 -22.393  -5.270  1.00 29.19           H  
ATOM   3498  HB2 ALA B  11      -0.399 -22.543  -3.628  1.00 29.19           H  
ATOM   3499  HB3 ALA B  11      -1.349 -21.744  -4.906  1.00 29.19           H  
ATOM   3500  O   ALA B  11      -3.532 -23.447  -4.379  1.00 29.19           O  
ATOM   3501  N   SER B  12      -2.578 -25.304  -3.547  1.00 27.59           N  
ATOM   3502  H   SER B  12      -1.769 -25.908  -3.560  1.00 27.59           H  
ATOM   3503  CA  SER B  12      -3.698 -25.628  -2.688  1.00 27.59           C  
ATOM   3504  HA  SER B  12      -4.600 -25.701  -3.297  1.00 27.59           H  
ATOM   3505  C   SER B  12      -3.862 -24.499  -1.682  1.00 27.59           C  
ATOM   3506  CB  SER B  12      -3.468 -26.969  -1.998  1.00 27.59           C  
ATOM   3507  HB2 SER B  12      -3.572 -27.772  -2.727  1.00 27.59           H  
ATOM   3508  HB3 SER B  12      -2.459 -26.997  -1.586  1.00 27.59           H  
ATOM   3509  O   SER B  12      -2.884 -24.034  -1.100  1.00 27.59           O  
ATOM   3510  OG  SER B  12      -4.394 -27.152  -0.948  1.00 27.59           O  
ATOM   3511  HG  SER B  12      -3.883 -27.090  -0.137  1.00 27.59           H  
ATOM   3512  N   ILE B  13      -5.127 -24.120  -1.469  1.00 29.29           N  
ATOM   3513  H   ILE B  13      -5.835 -24.592  -2.013  1.00 29.29           H  
ATOM   3514  CA  ILE B  13      -5.582 -23.031  -0.592  1.00 29.29           C  
ATOM   3515  HA  ILE B  13      -4.908 -22.190  -0.753  1.00 29.29           H  
ATOM   3516  C   ILE B  13      -5.402 -23.375   0.904  1.00 29.29           C  
ATOM   3517  CB  ILE B  13      -6.987 -22.557  -1.065  1.00 29.29           C  
ATOM   3518  HB  ILE B  13      -7.622 -23.434  -1.188  1.00 29.29           H  
ATOM   3519  O   ILE B  13      -5.693 -22.563   1.776  1.00 29.29           O  
ATOM   3520  CG1 ILE B  13      -6.817 -21.874  -2.450  1.00 29.29           C  
ATOM   3521 HG12 ILE B  13      -6.164 -21.008  -2.344  1.00 29.29           H  
ATOM   3522 HG13 ILE B  13      -6.328 -22.566  -3.136  1.00 29.29           H  
ATOM   3523  CG2 ILE B  13      -7.707 -21.605  -0.092  1.00 29.29           C  
ATOM   3524 HG21 ILE B  13      -8.663 -21.281  -0.503  1.00 29.29           H  
ATOM   3525 HG22 ILE B  13      -7.932 -22.123   0.840  1.00 29.29           H  
ATOM   3526 HG23 ILE B  13      -7.081 -20.737   0.116  1.00 29.29           H  
ATOM   3527  CD1 ILE B  13      -8.112 -21.419  -3.136  1.00 29.29           C  
ATOM   3528 HD11 ILE B  13      -7.885 -21.100  -4.153  1.00 29.29           H  
ATOM   3529 HD12 ILE B  13      -8.552 -20.574  -2.605  1.00 29.29           H  
ATOM   3530 HD13 ILE B  13      -8.822 -22.246  -3.172  1.00 29.29           H  
ATOM   3531  N   THR B  14      -4.777 -24.519   1.210  1.00 27.80           N  
ATOM   3532  H   THR B  14      -4.589 -25.136   0.433  1.00 27.80           H  
ATOM   3533  CA  THR B  14      -3.874 -24.699   2.366  1.00 27.80           C  
ATOM   3534  HA  THR B  14      -4.433 -24.627   3.299  1.00 27.80           H  
ATOM   3535  C   THR B  14      -2.793 -23.606   2.371  1.00 27.80           C  
ATOM   3536  CB  THR B  14      -3.231 -26.095   2.336  1.00 27.80           C  
ATOM   3537  HB  THR B  14      -2.442 -26.149   3.087  1.00 27.80           H  
ATOM   3538  O   THR B  14      -1.701 -23.825   1.855  1.00 27.80           O  
ATOM   3539  CG2 THR B  14      -4.249 -27.199   2.621  1.00 27.80           C  
ATOM   3540 HG21 THR B  14      -5.050 -27.184   1.881  1.00 27.80           H  
ATOM   3541 HG22 THR B  14      -3.752 -28.169   2.592  1.00 27.80           H  
ATOM   3542 HG23 THR B  14      -4.676 -27.054   3.614  1.00 27.80           H  
ATOM   3543  OG1 THR B  14      -2.685 -26.348   1.060  1.00 27.80           O  
ATOM   3544  HG1 THR B  14      -2.076 -25.622   0.910  1.00 27.80           H  
ATOM   3545  N   THR B  15      -3.181 -22.427   2.875  1.00 26.98           N  
ATOM   3546  H   THR B  15      -4.142 -22.397   3.184  1.00 26.98           H  
ATOM   3547  CA  THR B  15      -2.524 -21.104   2.809  1.00 26.98           C  
ATOM   3548  HA  THR B  15      -3.030 -20.511   3.571  1.00 26.98           H  
ATOM   3549  C   THR B  15      -1.078 -21.049   3.358  1.00 26.98           C  
ATOM   3550  CB  THR B  15      -2.896 -20.367   1.495  1.00 26.98           C  
ATOM   3551  HB  THR B  15      -2.535 -19.339   1.529  1.00 26.98           H  
ATOM   3552  O   THR B  15      -0.529 -22.085   3.734  1.00 26.98           O  
ATOM   3553  CG2 THR B  15      -2.432 -20.926   0.159  1.00 26.98           C  
ATOM   3554 HG21 THR B  15      -1.647 -20.266  -0.209  1.00 26.98           H  
ATOM   3555 HG22 THR B  15      -2.050 -21.943   0.255  1.00 26.98           H  
ATOM   3556 HG23 THR B  15      -3.226 -20.901  -0.587  1.00 26.98           H  
ATOM   3557  OG1 THR B  15      -4.298 -20.254   1.404  1.00 26.98           O  
ATOM   3558  HG1 THR B  15      -4.699 -21.075   1.699  1.00 26.98           H  
ATOM   3559  N   PRO B  16      -0.503 -19.858   3.637  1.00 27.99           N  
ATOM   3560  CA  PRO B  16       0.370 -19.689   4.793  1.00 27.99           C  
ATOM   3561  HA  PRO B  16       1.066 -20.522   4.889  1.00 27.99           H  
ATOM   3562  C   PRO B  16      -0.507 -19.622   6.067  1.00 27.99           C  
ATOM   3563  CB  PRO B  16       1.158 -18.414   4.468  1.00 27.99           C  
ATOM   3564  HB2 PRO B  16       1.901 -18.642   3.704  1.00 27.99           H  
ATOM   3565  HB3 PRO B  16       1.640 -17.959   5.334  1.00 27.99           H  
ATOM   3566  O   PRO B  16      -1.380 -20.456   6.282  1.00 27.99           O  
ATOM   3567  CG  PRO B  16       0.069 -17.533   3.870  1.00 27.99           C  
ATOM   3568  HG2 PRO B  16       0.478 -16.721   3.268  1.00 27.99           H  
ATOM   3569  HG3 PRO B  16      -0.545 -17.116   4.668  1.00 27.99           H  
ATOM   3570  CD  PRO B  16      -0.733 -18.545   3.043  1.00 27.99           C  
ATOM   3571  HD2 PRO B  16      -1.791 -18.283   3.062  1.00 27.99           H  
ATOM   3572  HD3 PRO B  16      -0.374 -18.535   2.013  1.00 27.99           H  
ATOM   3573  N   LYS B  17      -0.300 -18.630   6.931  1.00 26.35           N  
ATOM   3574  H   LYS B  17       0.364 -17.915   6.671  1.00 26.35           H  
ATOM   3575  CA  LYS B  17      -0.950 -18.445   8.230  1.00 26.35           C  
ATOM   3576  HA  LYS B  17      -1.946 -18.889   8.212  1.00 26.35           H  
ATOM   3577  C   LYS B  17      -1.060 -16.956   8.542  1.00 26.35           C  
ATOM   3578  CB  LYS B  17      -0.044 -19.124   9.275  1.00 26.35           C  
ATOM   3579  HB2 LYS B  17       0.275 -20.094   8.894  1.00 26.35           H  
ATOM   3580  HB3 LYS B  17       0.852 -18.511   9.376  1.00 26.35           H  
ATOM   3581  O   LYS B  17      -0.368 -16.163   7.917  1.00 26.35           O  
ATOM   3582  CG  LYS B  17      -0.663 -19.366  10.662  1.00 26.35           C  
ATOM   3583  HG2 LYS B  17      -1.316 -18.545  10.958  1.00 26.35           H  
ATOM   3584  HG3 LYS B  17      -1.265 -20.275  10.643  1.00 26.35           H  
ATOM   3585  CD  LYS B  17       0.436 -19.496  11.720  1.00 26.35           C  
ATOM   3586  HD2 LYS B  17       1.122 -18.657  11.607  1.00 26.35           H  
ATOM   3587  HD3 LYS B  17       0.998 -20.416  11.561  1.00 26.35           H  
ATOM   3588  CE  LYS B  17      -0.161 -19.482  13.133  1.00 26.35           C  
ATOM   3589  HE2 LYS B  17      -0.268 -20.506  13.491  1.00 26.35           H  
ATOM   3590  HE3 LYS B  17      -1.152 -19.031  13.090  1.00 26.35           H  
ATOM   3591  NZ  LYS B  17       0.692 -18.684  14.043  1.00 26.35           N  
ATOM   3592  HZ1 LYS B  17       1.637 -19.039  14.088  1.00 26.35           H  
ATOM   3593  HZ2 LYS B  17       0.746 -17.741  13.685  1.00 26.35           H  
ATOM   3594  HZ3 LYS B  17       0.305 -18.623  14.974  1.00 26.35           H  
ATOM   3595  N   ILE B  18      -1.856 -16.639   9.568  1.00 26.45           N  
ATOM   3596  H   ILE B  18      -2.531 -17.340   9.839  1.00 26.45           H  
ATOM   3597  CA  ILE B  18      -1.655 -15.540  10.525  1.00 26.45           C  
ATOM   3598  HA  ILE B  18      -1.736 -14.599   9.981  1.00 26.45           H  
ATOM   3599  C   ILE B  18      -0.239 -15.538  11.154  1.00 26.45           C  
ATOM   3600  CB  ILE B  18      -2.765 -15.530  11.622  1.00 26.45           C  
ATOM   3601  HB  ILE B  18      -2.471 -14.778  12.354  1.00 26.45           H  
ATOM   3602  O   ILE B  18       0.076 -16.319  12.062  1.00 26.45           O  
ATOM   3603  CG1 ILE B  18      -2.973 -16.868  12.379  1.00 26.45           C  
ATOM   3604 HG12 ILE B  18      -3.420 -17.605  11.712  1.00 26.45           H  
ATOM   3605 HG13 ILE B  18      -2.006 -17.248  12.709  1.00 26.45           H  
ATOM   3606  CG2 ILE B  18      -4.118 -15.095  11.033  1.00 26.45           C  
ATOM   3607 HG21 ILE B  18      -4.051 -14.061  10.694  1.00 26.45           H  
ATOM   3608 HG22 ILE B  18      -4.903 -15.101  11.790  1.00 26.45           H  
ATOM   3609 HG23 ILE B  18      -4.404 -15.735  10.200  1.00 26.45           H  
ATOM   3610  CD1 ILE B  18      -3.825 -16.767  13.652  1.00 26.45           C  
ATOM   3611 HD11 ILE B  18      -4.867 -16.557  13.413  1.00 26.45           H  
ATOM   3612 HD12 ILE B  18      -3.781 -17.716  14.188  1.00 26.45           H  
ATOM   3613 HD13 ILE B  18      -3.432 -15.983  14.300  1.00 26.45           H  
ATOM   3614  N   ILE B  19       0.601 -14.625  10.674  1.00 27.47           N  
ATOM   3615  H   ILE B  19       0.413 -14.298   9.737  1.00 27.47           H  
ATOM   3616  CA  ILE B  19       1.060 -13.502  11.506  1.00 27.47           C  
ATOM   3617  HA  ILE B  19       0.989 -13.727  12.570  1.00 27.47           H  
ATOM   3618  C   ILE B  19       0.086 -12.370  11.157  1.00 27.47           C  
ATOM   3619  CB  ILE B  19       2.518 -13.125  11.143  1.00 27.47           C  
ATOM   3620  HB  ILE B  19       2.550 -12.863  10.086  1.00 27.47           H  
ATOM   3621  O   ILE B  19      -0.115 -12.129   9.969  1.00 27.47           O  
ATOM   3622  CG1 ILE B  19       3.483 -14.313  11.374  1.00 27.47           C  
ATOM   3623 HG12 ILE B  19       3.093 -15.199  10.872  1.00 27.47           H  
ATOM   3624 HG13 ILE B  19       3.546 -14.529  12.440  1.00 27.47           H  
ATOM   3625  CG2 ILE B  19       2.963 -11.895  11.951  1.00 27.47           C  
ATOM   3626 HG21 ILE B  19       2.315 -11.042  11.745  1.00 27.47           H  
ATOM   3627 HG22 ILE B  19       2.941 -12.103  13.021  1.00 27.47           H  
ATOM   3628 HG23 ILE B  19       3.972 -11.591  11.672  1.00 27.47           H  
ATOM   3629  CD1 ILE B  19       4.898 -14.084  10.823  1.00 27.47           C  
ATOM   3630 HD11 ILE B  19       4.847 -13.794   9.773  1.00 27.47           H  
ATOM   3631 HD12 ILE B  19       5.471 -15.007  10.905  1.00 27.47           H  
ATOM   3632 HD13 ILE B  19       5.411 -13.307  11.390  1.00 27.47           H  
ATOM   3633  N   LEU B  20      -0.630 -11.762  12.104  1.00 28.23           N  
ATOM   3634  H   LEU B  20      -0.420 -11.907  13.081  1.00 28.23           H  
ATOM   3635  CA  LEU B  20      -1.650 -10.782  11.708  1.00 28.23           C  
ATOM   3636  HA  LEU B  20      -2.176 -11.215  10.857  1.00 28.23           H  
ATOM   3637  C   LEU B  20      -1.023  -9.489  11.148  1.00 28.23           C  
ATOM   3638  CB  LEU B  20      -2.715 -10.559  12.801  1.00 28.23           C  
ATOM   3639  HB2 LEU B  20      -2.235 -10.337  13.754  1.00 28.23           H  
ATOM   3640  HB3 LEU B  20      -3.294  -9.684  12.507  1.00 28.23           H  
ATOM   3641  O   LEU B  20       0.103  -9.143  11.474  1.00 28.23           O  
ATOM   3642  CG  LEU B  20      -3.699 -11.744  12.942  1.00 28.23           C  
ATOM   3643  HG  LEU B  20      -3.741 -12.285  11.997  1.00 28.23           H  
ATOM   3644  CD1 LEU B  20      -3.322 -12.733  14.042  1.00 28.23           C  
ATOM   3645 HD11 LEU B  20      -2.291 -13.063  13.909  1.00 28.23           H  
ATOM   3646 HD12 LEU B  20      -3.988 -13.594  14.019  1.00 28.23           H  
ATOM   3647 HD13 LEU B  20      -3.393 -12.252  15.018  1.00 28.23           H  
ATOM   3648  CD2 LEU B  20      -5.122 -11.278  13.266  1.00 28.23           C  
ATOM   3649 HD21 LEU B  20      -5.475 -10.614  12.477  1.00 28.23           H  
ATOM   3650 HD22 LEU B  20      -5.787 -12.141  13.295  1.00 28.23           H  
ATOM   3651 HD23 LEU B  20      -5.149 -10.765  14.227  1.00 28.23           H  
ATOM   3652  N   GLN B  21      -1.754  -8.736  10.321  1.00 30.05           N  
ATOM   3653  H   GLN B  21      -2.637  -9.124  10.023  1.00 30.05           H  
ATOM   3654  CA  GLN B  21      -1.239  -7.515   9.658  1.00 30.05           C  
ATOM   3655  HA  GLN B  21      -0.399  -7.810   9.029  1.00 30.05           H  
ATOM   3656  C   GLN B  21      -0.697  -6.435  10.623  1.00 30.05           C  
ATOM   3657  CB  GLN B  21      -2.358  -6.961   8.763  1.00 30.05           C  
ATOM   3658  HB2 GLN B  21      -3.259  -6.814   9.360  1.00 30.05           H  
ATOM   3659  HB3 GLN B  21      -2.575  -7.710   8.002  1.00 30.05           H  
ATOM   3660  O   GLN B  21       0.183  -5.649  10.284  1.00 30.05           O  
ATOM   3661  CG  GLN B  21      -2.005  -5.628   8.075  1.00 30.05           C  
ATOM   3662  HG2 GLN B  21      -0.988  -5.671   7.687  1.00 30.05           H  
ATOM   3663  HG3 GLN B  21      -2.050  -4.815   8.800  1.00 30.05           H  
ATOM   3664  CD  GLN B  21      -2.942  -5.294   6.923  1.00 30.05           C  
ATOM   3665  NE2 GLN B  21      -2.610  -4.327   6.102  1.00 30.05           N  
ATOM   3666 HE21 GLN B  21      -3.185  -4.208   5.281  1.00 30.05           H  
ATOM   3667 HE22 GLN B  21      -1.767  -3.791   6.252  1.00 30.05           H  
ATOM   3668  OE1 GLN B  21      -3.994  -5.883   6.747  1.00 30.05           O  
ATOM   3669  N   LYS B  22      -1.244  -6.430  11.834  1.00 32.19           N  
ATOM   3670  H   LYS B  22      -1.936  -7.151  11.985  1.00 32.19           H  
ATOM   3671  CA  LYS B  22      -0.841  -5.667  13.018  1.00 32.19           C  
ATOM   3672  HA  LYS B  22      -0.630  -4.635  12.737  1.00 32.19           H  
ATOM   3673  C   LYS B  22       0.444  -6.186  13.696  1.00 32.19           C  
ATOM   3674  CB  LYS B  22      -2.032  -5.681  13.998  1.00 32.19           C  
ATOM   3675  HB2 LYS B  22      -1.738  -5.183  14.922  1.00 32.19           H  
ATOM   3676  HB3 LYS B  22      -2.857  -5.122  13.557  1.00 32.19           H  
ATOM   3677  O   LYS B  22       1.163  -5.377  14.249  1.00 32.19           O  
ATOM   3678  CG  LYS B  22      -2.508  -7.112  14.319  1.00 32.19           C  
ATOM   3679  HG2 LYS B  22      -1.684  -7.665  14.771  1.00 32.19           H  
ATOM   3680  HG3 LYS B  22      -2.800  -7.626  13.403  1.00 32.19           H  
ATOM   3681  CD  LYS B  22      -3.718  -7.157  15.252  1.00 32.19           C  
ATOM   3682  HD2 LYS B  22      -3.548  -6.519  16.120  1.00 32.19           H  
ATOM   3683  HD3 LYS B  22      -4.589  -6.786  14.712  1.00 32.19           H  
ATOM   3684  CE  LYS B  22      -3.965  -8.605  15.692  1.00 32.19           C  
ATOM   3685  HE2 LYS B  22      -3.721  -9.266  14.860  1.00 32.19           H  
ATOM   3686  HE3 LYS B  22      -5.016  -8.737  15.950  1.00 32.19           H  
ATOM   3687  NZ  LYS B  22      -3.118  -8.947  16.849  1.00 32.19           N  
ATOM   3688  HZ1 LYS B  22      -3.534  -8.781  17.754  1.00 32.19           H  
ATOM   3689  HZ2 LYS B  22      -2.711  -9.869  16.775  1.00 32.19           H  
ATOM   3690  HZ3 LYS B  22      -2.300  -8.355  16.855  1.00 32.19           H  
ATOM   3691  N   GLU B  23       0.743  -7.488  13.606  1.00 34.42           N  
ATOM   3692  H   GLU B  23       0.181  -8.040  12.974  1.00 34.42           H  
ATOM   3693  CA  GLU B  23       1.878  -8.228  14.212  1.00 34.42           C  
ATOM   3694  HA  GLU B  23       2.183  -7.731  15.132  1.00 34.42           H  
ATOM   3695  C   GLU B  23       3.125  -8.248  13.291  1.00 34.42           C  
ATOM   3696  CB  GLU B  23       1.432  -9.677  14.551  1.00 34.42           C  
ATOM   3697  HB2 GLU B  23       2.297 -10.278  14.832  1.00 34.42           H  
ATOM   3698  HB3 GLU B  23       1.009 -10.113  13.646  1.00 34.42           H  
ATOM   3699  O   GLU B  23       3.923  -9.184  13.312  1.00 34.42           O  
ATOM   3700  CG  GLU B  23       0.415  -9.815  15.697  1.00 34.42           C  
ATOM   3701  HG2 GLU B  23      -0.247  -8.949  15.677  1.00 34.42           H  
ATOM   3702  HG3 GLU B  23       0.948  -9.794  16.648  1.00 34.42           H  
ATOM   3703  CD  GLU B  23      -0.464 -11.081  15.622  1.00 34.42           C  
ATOM   3704  OE1 GLU B  23      -1.562 -11.050  16.236  1.00 34.42           O  
ATOM   3705  OE2 GLU B  23      -0.133 -12.048  14.893  1.00 34.42           O  
ATOM   3706  N   TYR B  24       3.259  -7.238  12.433  1.00 31.87           N  
ATOM   3707  H   TYR B  24       2.684  -6.430  12.627  1.00 31.87           H  
ATOM   3708  CA  TYR B  24       4.369  -7.067  11.482  1.00 31.87           C  
ATOM   3709  HA  TYR B  24       5.285  -7.444  11.937  1.00 31.87           H  
ATOM   3710  C   TYR B  24       4.596  -5.585  11.137  1.00 31.87           C  
ATOM   3711  CB  TYR B  24       4.067  -7.876  10.221  1.00 31.87           C  
ATOM   3712  HB2 TYR B  24       3.721  -8.869  10.508  1.00 31.87           H  
ATOM   3713  HB3 TYR B  24       3.251  -7.385   9.691  1.00 31.87           H  
ATOM   3714  O   TYR B  24       5.724  -5.149  10.925  1.00 31.87           O  
ATOM   3715  CG  TYR B  24       5.263  -8.055   9.304  1.00 31.87           C  
ATOM   3716  CD1 TYR B  24       5.408  -7.274   8.140  1.00 31.87           C  
ATOM   3717  HD1 TYR B  24       4.689  -6.501   7.911  1.00 31.87           H  
ATOM   3718  CD2 TYR B  24       6.241  -9.012   9.632  1.00 31.87           C  
ATOM   3719  HD2 TYR B  24       6.146  -9.587  10.541  1.00 31.87           H  
ATOM   3720  CE1 TYR B  24       6.500  -7.491   7.278  1.00 31.87           C  
ATOM   3721  HE1 TYR B  24       6.609  -6.909   6.375  1.00 31.87           H  
ATOM   3722  CE2 TYR B  24       7.345  -9.215   8.782  1.00 31.87           C  
ATOM   3723  HE2 TYR B  24       8.095  -9.951   9.034  1.00 31.87           H  
ATOM   3724  OH  TYR B  24       8.480  -8.732   6.716  1.00 31.87           O  
ATOM   3725  HH  TYR B  24       8.946  -9.532   6.970  1.00 31.87           H  
ATOM   3726  CZ  TYR B  24       7.466  -8.474   7.586  1.00 31.87           C  
ATOM   3727  N   LEU B  25       3.535  -4.772  11.226  1.00 30.74           N  
ATOM   3728  H   LEU B  25       2.625  -5.208  11.266  1.00 30.74           H  
ATOM   3729  CA  LEU B  25       3.667  -3.502  11.945  1.00 30.74           C  
ATOM   3730  HA  LEU B  25       4.362  -2.863  11.401  1.00 30.74           H  
ATOM   3731  C   LEU B  25       4.225  -3.759  13.367  1.00 30.74           C  
ATOM   3732  CB  LEU B  25       2.282  -2.833  12.043  1.00 30.74           C  
ATOM   3733  HB2 LEU B  25       1.543  -3.603  12.265  1.00 30.74           H  
ATOM   3734  HB3 LEU B  25       2.278  -2.138  12.882  1.00 30.74           H  
ATOM   3735  O   LEU B  25       4.019  -4.849  13.908  1.00 30.74           O  
ATOM   3736  CG  LEU B  25       1.857  -2.068  10.781  1.00 30.74           C  
ATOM   3737  HG  LEU B  25       2.034  -2.678   9.895  1.00 30.74           H  
ATOM   3738  CD1 LEU B  25       0.363  -1.745  10.855  1.00 30.74           C  
ATOM   3739 HD11 LEU B  25       0.062  -1.187   9.969  1.00 30.74           H  
ATOM   3740 HD12 LEU B  25       0.158  -1.147  11.743  1.00 30.74           H  
ATOM   3741 HD13 LEU B  25      -0.206  -2.673  10.902  1.00 30.74           H  
ATOM   3742  CD2 LEU B  25       2.623  -0.750  10.654  1.00 30.74           C  
ATOM   3743 HD21 LEU B  25       3.682  -0.938  10.475  1.00 30.74           H  
ATOM   3744 HD22 LEU B  25       2.227  -0.163   9.825  1.00 30.74           H  
ATOM   3745 HD23 LEU B  25       2.521  -0.164  11.567  1.00 30.74           H  
ATOM   3746  N   PRO B  26       4.898  -2.794  14.016  1.00 26.91           N  
ATOM   3747  CA  PRO B  26       5.358  -3.003  15.386  1.00 26.91           C  
ATOM   3748  HA  PRO B  26       5.887  -3.954  15.444  1.00 26.91           H  
ATOM   3749  C   PRO B  26       4.159  -3.030  16.368  1.00 26.91           C  
ATOM   3750  CB  PRO B  26       6.364  -1.862  15.654  1.00 26.91           C  
ATOM   3751  HB2 PRO B  26       5.929  -1.099  16.299  1.00 26.91           H  
ATOM   3752  HB3 PRO B  26       7.278  -2.243  16.109  1.00 26.91           H  
ATOM   3753  O   PRO B  26       3.648  -1.971  16.728  1.00 26.91           O  
ATOM   3754  CG  PRO B  26       6.650  -1.238  14.284  1.00 26.91           C  
ATOM   3755  HG2 PRO B  26       6.845  -0.168  14.357  1.00 26.91           H  
ATOM   3756  HG3 PRO B  26       7.494  -1.749  13.821  1.00 26.91           H  
ATOM   3757  CD  PRO B  26       5.384  -1.529  13.487  1.00 26.91           C  
ATOM   3758  HD2 PRO B  26       4.642  -0.751  13.668  1.00 26.91           H  
ATOM   3759  HD3 PRO B  26       5.629  -1.584  12.426  1.00 26.91           H  
ATOM   3760  N   GLU B  27       3.680  -4.201  16.831  1.00 29.77           N  
ATOM   3761  H   GLU B  27       4.024  -5.059  16.425  1.00 29.77           H  
ATOM   3762  CA  GLU B  27       2.833  -4.265  18.047  1.00 29.77           C  
ATOM   3763  HA  GLU B  27       2.110  -3.451  18.009  1.00 29.77           H  
ATOM   3764  C   GLU B  27       3.733  -4.024  19.267  1.00 29.77           C  
ATOM   3765  CB  GLU B  27       2.025  -5.577  18.238  1.00 29.77           C  
ATOM   3766  HB2 GLU B  27       1.708  -5.605  19.280  1.00 29.77           H  
ATOM   3767  HB3 GLU B  27       2.674  -6.438  18.072  1.00 29.77           H  
ATOM   3768  O   GLU B  27       4.594  -4.840  19.594  1.00 29.77           O  
ATOM   3769  CG  GLU B  27       0.768  -5.703  17.350  1.00 29.77           C  
ATOM   3770  HG2 GLU B  27       1.066  -6.287  16.480  1.00 29.77           H  
ATOM   3771  HG3 GLU B  27       0.462  -4.711  17.015  1.00 29.77           H  
ATOM   3772  CD  GLU B  27      -0.463  -6.396  17.980  1.00 29.77           C  
ATOM   3773  OE1 GLU B  27      -1.183  -7.122  17.246  1.00 29.77           O  
ATOM   3774  OE2 GLU B  27      -0.779  -6.168  19.167  1.00 29.77           O  
ATOM   3775  N   THR B  28       3.561  -2.879  19.931  1.00 28.48           N  
ATOM   3776  H   THR B  28       2.859  -2.234  19.597  1.00 28.48           H  
ATOM   3777  CA  THR B  28       4.517  -2.367  20.923  1.00 28.48           C  
ATOM   3778  HA  THR B  28       5.517  -2.653  20.596  1.00 28.48           H  
ATOM   3779  C   THR B  28       4.340  -2.990  22.314  1.00 28.48           C  
ATOM   3780  CB  THR B  28       4.499  -0.828  20.977  1.00 28.48           C  
ATOM   3781  HB  THR B  28       5.274  -0.499  21.668  1.00 28.48           H  
ATOM   3782  O   THR B  28       4.000  -2.295  23.277  1.00 28.48           O  
ATOM   3783  CG2 THR B  28       4.754  -0.169  19.621  1.00 28.48           C  
ATOM   3784 HG21 THR B  28       3.931  -0.376  18.937  1.00 28.48           H  
ATOM   3785 HG22 THR B  28       4.838   0.910  19.755  1.00 28.48           H  
ATOM   3786 HG23 THR B  28       5.681  -0.549  19.193  1.00 28.48           H  
ATOM   3787  OG1 THR B  28       3.250  -0.371  21.446  1.00 28.48           O  
ATOM   3788  HG1 THR B  28       3.126  -0.832  22.279  1.00 28.48           H  
ATOM   3789  N   ASP B  29       4.577  -4.296  22.441  1.00 29.34           N  
ATOM   3790  H   ASP B  29       4.820  -4.816  21.610  1.00 29.34           H  
ATOM   3791  CA  ASP B  29       4.892  -4.883  23.748  1.00 29.34           C  
ATOM   3792  HA  ASP B  29       4.105  -4.589  24.443  1.00 29.34           H  
ATOM   3793  C   ASP B  29       6.249  -4.324  24.236  1.00 29.34           C  
ATOM   3794  CB  ASP B  29       4.898  -6.417  23.688  1.00 29.34           C  
ATOM   3795  HB2 ASP B  29       5.738  -6.758  23.082  1.00 29.34           H  
ATOM   3796  HB3 ASP B  29       3.976  -6.765  23.222  1.00 29.34           H  
ATOM   3797  O   ASP B  29       7.192  -4.238  23.444  1.00 29.34           O  
ATOM   3798  CG  ASP B  29       5.005  -7.003  25.099  1.00 29.34           C  
ATOM   3799  OD1 ASP B  29       6.141  -7.093  25.613  1.00 29.34           O  
ATOM   3800  OD2 ASP B  29       3.954  -7.281  25.718  1.00 29.34           O  
ATOM   3801  N   PRO B  30       6.387  -3.904  25.508  1.00 28.89           N  
ATOM   3802  CA  PRO B  30       7.614  -3.271  25.992  1.00 28.89           C  
ATOM   3803  HA  PRO B  30       7.901  -2.473  25.308  1.00 28.89           H  
ATOM   3804  C   PRO B  30       8.812  -4.227  26.109  1.00 28.89           C  
ATOM   3805  CB  PRO B  30       7.235  -2.660  27.346  1.00 28.89           C  
ATOM   3806  HB2 PRO B  30       8.075  -2.631  28.040  1.00 28.89           H  
ATOM   3807  HB3 PRO B  30       6.837  -1.658  27.191  1.00 28.89           H  
ATOM   3808  O   PRO B  30       9.915  -3.758  26.385  1.00 28.89           O  
ATOM   3809  CG  PRO B  30       6.122  -3.581  27.843  1.00 28.89           C  
ATOM   3810  HG2 PRO B  30       5.474  -3.083  28.565  1.00 28.89           H  
ATOM   3811  HG3 PRO B  30       6.554  -4.487  28.266  1.00 28.89           H  
ATOM   3812  CD  PRO B  30       5.376  -3.920  26.555  1.00 28.89           C  
ATOM   3813  HD2 PRO B  30       4.900  -4.896  26.650  1.00 28.89           H  
ATOM   3814  HD3 PRO B  30       4.629  -3.155  26.343  1.00 28.89           H  
ATOM   3815  N   ASN B  31       8.628  -5.538  25.921  1.00 29.09           N  
ATOM   3816  H   ASN B  31       7.706  -5.872  25.679  1.00 29.09           H  
ATOM   3817  CA  ASN B  31       9.665  -6.550  26.130  1.00 29.09           C  
ATOM   3818  HA  ASN B  31      10.385  -6.162  26.851  1.00 29.09           H  
ATOM   3819  C   ASN B  31      10.471  -6.884  24.867  1.00 29.09           C  
ATOM   3820  CB  ASN B  31       9.049  -7.820  26.736  1.00 29.09           C  
ATOM   3821  HB2 ASN B  31       9.842  -8.534  26.959  1.00 29.09           H  
ATOM   3822  HB3 ASN B  31       8.390  -8.282  26.001  1.00 29.09           H  
ATOM   3823  O   ASN B  31      10.865  -8.036  24.687  1.00 29.09           O  
ATOM   3824  CG  ASN B  31       8.298  -7.581  28.022  1.00 29.09           C  
ATOM   3825  ND2 ASN B  31       7.049  -7.963  28.071  1.00 29.09           N  
ATOM   3826 HD21 ASN B  31       6.535  -7.682  28.893  1.00 29.09           H  
ATOM   3827 HD22 ASN B  31       6.585  -8.014  27.175  1.00 29.09           H  
ATOM   3828  OD1 ASN B  31       8.806  -7.052  28.999  1.00 29.09           O  
ATOM   3829  N   HIS B  32      10.730  -5.925  23.975  1.00 25.46           N  
ATOM   3830  H   HIS B  32      10.420  -4.982  24.159  1.00 25.46           H  
ATOM   3831  CA  HIS B  32      11.747  -6.169  22.956  1.00 25.46           C  
ATOM   3832  HA  HIS B  32      11.483  -7.087  22.431  1.00 25.46           H  
ATOM   3833  C   HIS B  32      13.088  -6.392  23.671  1.00 25.46           C  
ATOM   3834  CB  HIS B  32      11.789  -5.031  21.927  1.00 25.46           C  
ATOM   3835  HB2 HIS B  32      12.219  -4.139  22.383  1.00 25.46           H  
ATOM   3836  HB3 HIS B  32      10.770  -4.798  21.619  1.00 25.46           H  
ATOM   3837  O   HIS B  32      13.640  -5.458  24.253  1.00 25.46           O  
ATOM   3838  CG  HIS B  32      12.571  -5.399  20.688  1.00 25.46           C  
ATOM   3839  CD2 HIS B  32      13.515  -4.639  20.050  1.00 25.46           C  
ATOM   3840  HD2 HIS B  32      13.855  -3.661  20.358  1.00 25.46           H  
ATOM   3841  ND1 HIS B  32      12.440  -6.563  19.964  1.00 25.46           N  
ATOM   3842  HD1 HIS B  32      11.824  -7.334  20.180  1.00 25.46           H  
ATOM   3843  CE1 HIS B  32      13.285  -6.506  18.922  1.00 25.46           C  
ATOM   3844  HE1 HIS B  32      13.410  -7.279  18.178  1.00 25.46           H  
ATOM   3845  NE2 HIS B  32      13.953  -5.345  18.924  1.00 25.46           N  
ATOM   3846  N   GLU B  33      13.556  -7.646  23.700  1.00 24.78           N  
ATOM   3847  H   GLU B  33      12.980  -8.391  23.334  1.00 24.78           H  
ATOM   3848  CA  GLU B  33      14.845  -8.007  24.283  1.00 24.78           C  
ATOM   3849  HA  GLU B  33      14.842  -7.753  25.343  1.00 24.78           H  
ATOM   3850  C   GLU B  33      15.927  -7.179  23.594  1.00 24.78           C  
ATOM   3851  CB  GLU B  33      15.146  -9.516  24.154  1.00 24.78           C  
ATOM   3852  HB2 GLU B  33      14.946  -9.836  23.131  1.00 24.78           H  
ATOM   3853  HB3 GLU B  33      16.204  -9.670  24.364  1.00 24.78           H  
ATOM   3854  O   GLU B  33      16.210  -7.332  22.405  1.00 24.78           O  
ATOM   3855  CG  GLU B  33      14.338 -10.381  25.139  1.00 24.78           C  
ATOM   3856  HG2 GLU B  33      13.278 -10.268  24.914  1.00 24.78           H  
ATOM   3857  HG3 GLU B  33      14.508 -10.003  26.147  1.00 24.78           H  
ATOM   3858  CD  GLU B  33      14.701 -11.882  25.097  1.00 24.78           C  
ATOM   3859  OE1 GLU B  33      14.337 -12.592  26.067  1.00 24.78           O  
ATOM   3860  OE2 GLU B  33      15.288 -12.342  24.091  1.00 24.78           O  
ATOM   3861  N   ILE B  34      16.532  -6.283  24.365  1.00 23.38           N  
ATOM   3862  H   ILE B  34      16.202  -6.170  25.313  1.00 23.38           H  
ATOM   3863  CA  ILE B  34      17.843  -5.754  24.041  1.00 23.38           C  
ATOM   3864  HA  ILE B  34      17.827  -5.321  23.041  1.00 23.38           H  
ATOM   3865  C   ILE B  34      18.749  -6.986  24.066  1.00 23.38           C  
ATOM   3866  CB  ILE B  34      18.270  -4.680  25.073  1.00 23.38           C  
ATOM   3867  HB  ILE B  34      18.448  -5.173  26.029  1.00 23.38           H  
ATOM   3868  O   ILE B  34      18.852  -7.646  25.099  1.00 23.38           O  
ATOM   3869  CG1 ILE B  34      17.167  -3.610  25.286  1.00 23.38           C  
ATOM   3870 HG12 ILE B  34      16.218  -4.092  25.521  1.00 23.38           H  
ATOM   3871 HG13 ILE B  34      17.032  -3.039  24.367  1.00 23.38           H  
ATOM   3872  CG2 ILE B  34      19.583  -4.021  24.614  1.00 23.38           C  
ATOM   3873 HG21 ILE B  34      19.436  -3.479  23.680  1.00 23.38           H  
ATOM   3874 HG22 ILE B  34      20.349  -4.783  24.471  1.00 23.38           H  
ATOM   3875 HG23 ILE B  34      19.956  -3.344  25.383  1.00 23.38           H  
ATOM   3876  CD1 ILE B  34      17.449  -2.643  26.443  1.00 23.38           C  
ATOM   3877 HD11 ILE B  34      17.640  -3.206  27.357  1.00 23.38           H  
ATOM   3878 HD12 ILE B  34      16.581  -2.002  26.595  1.00 23.38           H  
ATOM   3879 HD13 ILE B  34      18.309  -2.014  26.215  1.00 23.38           H  
ATOM   3880  N   TRP B  35      19.354  -7.346  22.933  1.00 20.11           N  
ATOM   3881  H   TRP B  35      19.177  -6.820  22.089  1.00 20.11           H  
ATOM   3882  CA  TRP B  35      20.510  -8.232  22.985  1.00 20.11           C  
ATOM   3883  HA  TRP B  35      20.261  -9.142  23.532  1.00 20.11           H  
ATOM   3884  C   TRP B  35      21.581  -7.475  23.767  1.00 20.11           C  
ATOM   3885  CB  TRP B  35      20.988  -8.621  21.579  1.00 20.11           C  
ATOM   3886  HB2 TRP B  35      21.035  -7.730  20.953  1.00 20.11           H  
ATOM   3887  HB3 TRP B  35      22.004  -9.006  21.665  1.00 20.11           H  
ATOM   3888  O   TRP B  35      22.182  -6.540  23.240  1.00 20.11           O  
ATOM   3889  CG  TRP B  35      20.168  -9.669  20.889  1.00 20.11           C  
ATOM   3890  CD1 TRP B  35      19.040  -9.449  20.178  1.00 20.11           C  
ATOM   3891  HD1 TRP B  35      18.580  -8.481  20.045  1.00 20.11           H  
ATOM   3892  CD2 TRP B  35      20.369 -11.117  20.879  1.00 20.11           C  
ATOM   3893  CE2 TRP B  35      19.323 -11.713  20.112  1.00 20.11           C  
ATOM   3894  CE3 TRP B  35      21.315 -11.990  21.461  1.00 20.11           C  
ATOM   3895  HE3 TRP B  35      22.104 -11.569  22.066  1.00 20.11           H  
ATOM   3896  NE1 TRP B  35      18.541 -10.650  19.712  1.00 20.11           N  
ATOM   3897  HE1 TRP B  35      17.646 -10.725  19.250  1.00 20.11           H  
ATOM   3898  CH2 TRP B  35      20.184 -13.940  20.513  1.00 20.11           C  
ATOM   3899  HH2 TRP B  35      20.110 -15.011  20.398  1.00 20.11           H  
ATOM   3900  CZ2 TRP B  35      19.224 -13.100  19.922  1.00 20.11           C  
ATOM   3901  HZ2 TRP B  35      18.401 -13.510  19.355  1.00 20.11           H  
ATOM   3902  CZ3 TRP B  35      21.224 -13.385  21.281  1.00 20.11           C  
ATOM   3903  HZ3 TRP B  35      21.952 -14.028  21.754  1.00 20.11           H  
ATOM   3904  N   ASP B  36      21.742  -7.823  25.039  1.00 19.44           N  
ATOM   3905  H   ASP B  36      21.097  -8.477  25.458  1.00 19.44           H  
ATOM   3906  CA  ASP B  36      22.913  -7.424  25.806  1.00 19.44           C  
ATOM   3907  HA  ASP B  36      23.000  -6.337  25.794  1.00 19.44           H  
ATOM   3908  C   ASP B  36      24.162  -8.014  25.131  1.00 19.44           C  
ATOM   3909  CB  ASP B  36      22.804  -7.897  27.272  1.00 19.44           C  
ATOM   3910  HB2 ASP B  36      22.417  -8.916  27.290  1.00 19.44           H  
ATOM   3911  HB3 ASP B  36      23.806  -7.924  27.698  1.00 19.44           H  
ATOM   3912  O   ASP B  36      24.175  -9.185  24.731  1.00 19.44           O  
ATOM   3913  CG  ASP B  36      21.952  -7.006  28.193  1.00 19.44           C  
ATOM   3914  OD1 ASP B  36      21.816  -5.789  27.920  1.00 19.44           O  
ATOM   3915  OD2 ASP B  36      21.469  -7.540  29.222  1.00 19.44           O  
ATOM   3916  N   ASP B  37      25.205  -7.188  25.041  1.00 18.27           N  
ATOM   3917  H   ASP B  37      25.064  -6.258  25.407  1.00 18.27           H  
ATOM   3918  CA  ASP B  37      26.591  -7.666  25.112  1.00 18.27           C  
ATOM   3919  HA  ASP B  37      26.717  -8.539  24.473  1.00 18.27           H  
ATOM   3920  C   ASP B  37      26.921  -8.112  26.551  1.00 18.27           C  
ATOM   3921  CB  ASP B  37      27.572  -6.555  24.656  1.00 18.27           C  
ATOM   3922  HB2 ASP B  37      28.510  -6.698  25.191  1.00 18.27           H  
ATOM   3923  HB3 ASP B  37      27.182  -5.586  24.970  1.00 18.27           H  
ATOM   3924  O   ASP B  37      26.504  -7.409  27.506  1.00 18.27           O  
ATOM   3925  CG  ASP B  37      27.940  -6.498  23.157  1.00 18.27           C  
ATOM   3926  OD1 ASP B  37      27.897  -7.533  22.449  1.00 18.27           O  
ATOM   3927  OD2 ASP B  37      28.402  -5.408  22.731  1.00 18.27           O  
ATOM   3928  OXT ASP B  37      27.650  -9.124  26.688  1.00 18.27           O  
TER    3929      ASP B  37                                                       
END   
