# Supplementary material for: An extended Tudor domain within Vreteno interconnects Gtsf1L and Ago3 for piRNA biogenesis in Bombyx mori
Source: EMBO J. 2023 Nov 20;42(24):e114072. doi: 10.15252/embj.2023114072 (PMC10711660; doi:10.15252/embj.2023114072)
Supplement: Supplementary file 4 — Dataset EV1 [file EMBJ-42-e114072-s007.zip › manuscript_pdb/BmVreteno_AF-eTD2_BmGtsf1L_67_99.pdb]

ATOM      1  N   THR A   1     -21.862  14.060   7.378  1.00 89.67           N  
ATOM      2  H   THR A   1     -21.745  13.354   6.665  1.00 89.67           H  
ATOM      3  H2  THR A   1     -22.713  14.579   7.218  1.00 89.67           H  
ATOM      4  H3  THR A   1     -21.907  13.611   8.281  1.00 89.67           H  
ATOM      5  CA  THR A   1     -20.724  14.998   7.364  1.00 89.67           C  
ATOM      6  HA  THR A   1     -20.603  15.413   6.363  1.00 89.67           H  
ATOM      7  C   THR A   1     -19.475  14.247   7.764  1.00 89.67           C  
ATOM      8  CB  THR A   1     -20.972  16.154   8.329  1.00 89.67           C  
ATOM      9  HB  THR A   1     -20.987  15.795   9.359  1.00 89.67           H  
ATOM     10  O   THR A   1     -19.525  13.645   8.836  1.00 89.67           O  
ATOM     11  CG2 THR A   1     -19.967  17.287   8.191  1.00 89.67           C  
ATOM     12 HG21 THR A   1     -18.986  16.945   8.520  1.00 89.67           H  
ATOM     13 HG22 THR A   1     -19.910  17.619   7.154  1.00 89.67           H  
ATOM     14 HG23 THR A   1     -20.257  18.125   8.825  1.00 89.67           H  
ATOM     15  OG1 THR A   1     -22.241  16.664   8.013  1.00 89.67           O  
ATOM     16  HG1 THR A   1     -22.340  17.502   8.471  1.00 89.67           H  
ATOM     17  N   PRO A   2     -18.428  14.229   6.920  1.00 95.25           N  
ATOM     18  CA  PRO A   2     -17.122  13.652   7.256  1.00 95.25           C  
ATOM     19  HA  PRO A   2     -17.212  12.569   7.348  1.00 95.25           H  
ATOM     20  C   PRO A   2     -16.553  14.227   8.557  1.00 95.25           C  
ATOM     21  CB  PRO A   2     -16.213  13.985   6.073  1.00 95.25           C  
ATOM     22  HB2 PRO A   2     -15.715  14.937   6.261  1.00 95.25           H  
ATOM     23  HB3 PRO A   2     -15.480  13.199   5.890  1.00 95.25           H  
ATOM     24  O   PRO A   2     -16.934  15.334   8.949  1.00 95.25           O  
ATOM     25  CG  PRO A   2     -17.175  14.157   4.902  1.00 95.25           C  
ATOM     26  HG2 PRO A   2     -17.439  13.181   4.494  1.00 95.25           H  
ATOM     27  HG3 PRO A   2     -16.760  14.799   4.125  1.00 95.25           H  
ATOM     28  CD  PRO A   2     -18.391  14.789   5.573  1.00 95.25           C  
ATOM     29  HD2 PRO A   2     -18.251  15.868   5.631  1.00 95.25           H  
ATOM     30  HD3 PRO A   2     -19.288  14.549   5.003  1.00 95.25           H  
ATOM     31  N   GLU A   3     -15.674  13.491   9.234  1.00 96.14           N  
ATOM     32  H   GLU A   3     -15.225  12.706   8.785  1.00 96.14           H  
ATOM     33  CA  GLU A   3     -15.159  13.910  10.544  1.00 96.14           C  
ATOM     34  HA  GLU A   3     -16.010  14.220  11.152  1.00 96.14           H  
ATOM     35  C   GLU A   3     -14.247  15.132  10.422  1.00 96.14           C  
ATOM     36  CB  GLU A   3     -14.462  12.734  11.250  1.00 96.14           C  
ATOM     37  HB2 GLU A   3     -13.534  12.495  10.730  1.00 96.14           H  
ATOM     38  HB3 GLU A   3     -15.108  11.858  11.200  1.00 96.14           H  
ATOM     39  O   GLU A   3     -14.394  16.085  11.186  1.00 96.14           O  
ATOM     40  CG  GLU A   3     -14.139  13.023  12.728  1.00 96.14           C  
ATOM     41  HG2 GLU A   3     -13.403  13.825  12.779  1.00 96.14           H  
ATOM     42  HG3 GLU A   3     -13.687  12.131  13.162  1.00 96.14           H  
ATOM     43  CD  GLU A   3     -15.382  13.406  13.558  1.00 96.14           C  
ATOM     44  OE1 GLU A   3     -15.270  14.235  14.490  1.00 96.14           O  
ATOM     45  OE2 GLU A   3     -16.508  12.940  13.232  1.00 96.14           O  
ATOM     46  N   TRP A   4     -13.410  15.176   9.385  1.00 96.45           N  
ATOM     47  H   TRP A   4     -13.286  14.336   8.838  1.00 96.45           H  
ATOM     48  CA  TRP A   4     -12.542  16.309   9.073  1.00 96.45           C  
ATOM     49  HA  TRP A   4     -11.816  16.424   9.878  1.00 96.45           H  
ATOM     50  C   TRP A   4     -13.318  17.625   8.967  1.00 96.45           C  
ATOM     51  CB  TRP A   4     -11.776  15.989   7.784  1.00 96.45           C  
ATOM     52  HB2 TRP A   4     -11.348  14.992   7.881  1.00 96.45           H  
ATOM     53  HB3 TRP A   4     -10.944  16.688   7.698  1.00 96.45           H  
ATOM     54  O   TRP A   4     -12.887  18.650   9.485  1.00 96.45           O  
ATOM     55  CG  TRP A   4     -12.541  16.034   6.497  1.00 96.45           C  
ATOM     56  CD1 TRP A   4     -12.961  14.962   5.788  1.00 96.45           C  
ATOM     57  HD1 TRP A   4     -12.784  13.934   6.070  1.00 96.45           H  
ATOM     58  CD2 TRP A   4     -12.932  17.205   5.716  1.00 96.45           C  
ATOM     59  CE2 TRP A   4     -13.642  16.756   4.563  1.00 96.45           C  
ATOM     60  CE3 TRP A   4     -12.772  18.599   5.873  1.00 96.45           C  
ATOM     61  HE3 TRP A   4     -12.235  18.987   6.726  1.00 96.45           H  
ATOM     62  NE1 TRP A   4     -13.597  15.383   4.637  1.00 96.45           N  
ATOM     63  HE1 TRP A   4     -13.898  14.759   3.902  1.00 96.45           H  
ATOM     64  CH2 TRP A   4     -14.020  19.025   3.820  1.00 96.45           C  
ATOM     65  HH2 TRP A   4     -14.406  19.724   3.093  1.00 96.45           H  
ATOM     66  CZ2 TRP A   4     -14.191  17.644   3.630  1.00 96.45           C  
ATOM     67  HZ2 TRP A   4     -14.714  17.269   2.763  1.00 96.45           H  
ATOM     68  CZ3 TRP A   4     -13.317  19.500   4.941  1.00 96.45           C  
ATOM     69  HZ3 TRP A   4     -13.188  20.562   5.083  1.00 96.45           H  
ATOM     70  N   LYS A   5     -14.526  17.595   8.395  1.00 97.20           N  
ATOM     71  H   LYS A   5     -14.812  16.721   7.978  1.00 97.20           H  
ATOM     72  CA  LYS A   5     -15.374  18.786   8.261  1.00 97.20           C  
ATOM     73  HA  LYS A   5     -14.747  19.607   7.912  1.00 97.20           H  
ATOM     74  C   LYS A   5     -15.960  19.234   9.600  1.00 97.20           C  
ATOM     75  CB  LYS A   5     -16.432  18.511   7.189  1.00 97.20           C  
ATOM     76  HB2 LYS A   5     -15.913  18.147   6.302  1.00 97.20           H  
ATOM     77  HB3 LYS A   5     -17.116  17.733   7.526  1.00 97.20           H  
ATOM     78  O   LYS A   5     -16.237  20.413   9.796  1.00 97.20           O  
ATOM     79  CG  LYS A   5     -17.210  19.781   6.818  1.00 97.20           C  
ATOM     80  HG2 LYS A   5     -16.505  20.606   6.708  1.00 97.20           H  
ATOM     81  HG3 LYS A   5     -17.926  20.026   7.602  1.00 97.20           H  
ATOM     82  CD  LYS A   5     -17.938  19.581   5.486  1.00 97.20           C  
ATOM     83  HD2 LYS A   5     -18.726  18.834   5.591  1.00 97.20           H  
ATOM     84  HD3 LYS A   5     -17.213  19.231   4.752  1.00 97.20           H  
ATOM     85  CE  LYS A   5     -18.517  20.912   5.008  1.00 97.20           C  
ATOM     86  HE2 LYS A   5     -19.360  21.195   5.639  1.00 97.20           H  
ATOM     87  HE3 LYS A   5     -17.742  21.669   5.126  1.00 97.20           H  
ATOM     88  NZ  LYS A   5     -18.907  20.827   3.579  1.00 97.20           N  
ATOM     89  HZ1 LYS A   5     -19.617  20.128   3.419  1.00 97.20           H  
ATOM     90  HZ2 LYS A   5     -19.212  21.729   3.241  1.00 97.20           H  
ATOM     91  HZ3 LYS A   5     -18.094  20.571   3.037  1.00 97.20           H  
ATOM     92  N   LYS A   6     -16.147  18.316  10.555  1.00 97.29           N  
ATOM     93  H   LYS A   6     -15.806  17.382  10.376  1.00 97.29           H  
ATOM     94  CA  LYS A   6     -16.528  18.682  11.929  1.00 97.29           C  
ATOM     95  HA  LYS A   6     -17.311  19.440  11.895  1.00 97.29           H  
ATOM     96  C   LYS A   6     -15.357  19.311  12.684  1.00 97.29           C  
ATOM     97  CB  LYS A   6     -17.037  17.472  12.717  1.00 97.29           C  
ATOM     98  HB2 LYS A   6     -16.216  16.766  12.845  1.00 97.29           H  
ATOM     99  HB3 LYS A   6     -17.332  17.815  13.709  1.00 97.29           H  
ATOM    100  O   LYS A   6     -15.603  20.190  13.504  1.00 97.29           O  
ATOM    101  CG  LYS A   6     -18.228  16.749  12.077  1.00 97.29           C  
ATOM    102  HG2 LYS A   6     -19.067  17.433  11.945  1.00 97.29           H  
ATOM    103  HG3 LYS A   6     -17.927  16.351  11.108  1.00 97.29           H  
ATOM    104  CD  LYS A   6     -18.628  15.594  12.999  1.00 97.29           C  
ATOM    105  HD2 LYS A   6     -19.208  15.972  13.841  1.00 97.29           H  
ATOM    106  HD3 LYS A   6     -17.714  15.154  13.398  1.00 97.29           H  
ATOM    107  CE  LYS A   6     -19.407  14.505  12.262  1.00 97.29           C  
ATOM    108  HE2 LYS A   6     -20.464  14.768  12.211  1.00 97.29           H  
ATOM    109  HE3 LYS A   6     -19.006  14.430  11.252  1.00 97.29           H  
ATOM    110  NZ  LYS A   6     -19.194  13.209  12.948  1.00 97.29           N  
ATOM    111  HZ1 LYS A   6     -18.199  13.059  13.032  1.00 97.29           H  
ATOM    112  HZ2 LYS A   6     -19.530  13.204  13.900  1.00 97.29           H  
ATOM    113  HZ3 LYS A   6     -19.540  12.418  12.424  1.00 97.29           H  
ATOM    114  N   LEU A   7     -14.125  18.865  12.432  1.00 95.83           N  
ATOM    115  H   LEU A   7     -14.017  18.101  11.780  1.00 95.83           H  
ATOM    116  CA  LEU A   7     -12.909  19.463  12.994  1.00 95.83           C  
ATOM    117  HA  LEU A   7     -13.024  19.572  14.073  1.00 95.83           H  
ATOM    118  C   LEU A   7     -12.690  20.878  12.444  1.00 95.83           C  
ATOM    119  CB  LEU A   7     -11.699  18.550  12.715  1.00 95.83           C  
ATOM    120  HB2 LEU A   7     -10.792  19.061  13.040  1.00 95.83           H  
ATOM    121  HB3 LEU A   7     -11.609  18.401  11.639  1.00 95.83           H  
ATOM    122  O   LEU A   7     -12.531  21.809  13.229  1.00 95.83           O  
ATOM    123  CG  LEU A   7     -11.756  17.175  13.403  1.00 95.83           C  
ATOM    124  HG  LEU A   7     -12.691  16.673  13.154  1.00 95.83           H  
ATOM    125  CD1 LEU A   7     -10.599  16.306  12.912  1.00 95.83           C  
ATOM    126 HD11 LEU A   7     -10.647  15.324  13.383  1.00 95.83           H  
ATOM    127 HD12 LEU A   7     -10.661  16.179  11.832  1.00 95.83           H  
ATOM    128 HD13 LEU A   7      -9.651  16.782  13.161  1.00 95.83           H  
ATOM    129  CD2 LEU A   7     -11.652  17.292  14.926  1.00 95.83           C  
ATOM    130 HD21 LEU A   7     -10.726  17.800  15.195  1.00 95.83           H  
ATOM    131 HD22 LEU A   7     -12.504  17.846  15.322  1.00 95.83           H  
ATOM    132 HD23 LEU A   7     -11.651  16.294  15.365  1.00 95.83           H  
ATOM    133  N   GLU A   8     -12.821  21.051  11.126  1.00 94.62           N  
ATOM    134  H   GLU A   8     -12.854  20.228  10.541  1.00 94.62           H  
ATOM    135  CA  GLU A   8     -12.772  22.352  10.445  1.00 94.62           C  
ATOM    136  HA  GLU A   8     -11.775  22.779  10.555  1.00 94.62           H  
ATOM    137  C   GLU A   8     -13.782  23.344  11.044  1.00 94.62           C  
ATOM    138  CB  GLU A   8     -13.053  22.124   8.949  1.00 94.62           C  
ATOM    139  HB2 GLU A   8     -12.342  21.392   8.565  1.00 94.62           H  
ATOM    140  HB3 GLU A   8     -14.052  21.700   8.844  1.00 94.62           H  
ATOM    141  O   GLU A   8     -13.418  24.442  11.457  1.00 94.62           O  
ATOM    142  CG  GLU A   8     -12.964  23.400   8.098  1.00 94.62           C  
ATOM    143  HG2 GLU A   8     -11.957  23.811   8.179  1.00 94.62           H  
ATOM    144  HG3 GLU A   8     -13.664  24.142   8.482  1.00 94.62           H  
ATOM    145  CD  GLU A   8     -13.311  23.114   6.627  1.00 94.62           C  
ATOM    146  OE1 GLU A   8     -12.441  23.329   5.753  1.00 94.62           O  
ATOM    147  OE2 GLU A   8     -14.456  22.660   6.375  1.00 94.62           O  
ATOM    148  N   LEU A   9     -15.050  22.938  11.189  1.00 96.29           N  
ATOM    149  H   LEU A   9     -15.303  22.043  10.795  1.00 96.29           H  
ATOM    150  CA  LEU A   9     -16.100  23.784  11.775  1.00 96.29           C  
ATOM    151  HA  LEU A   9     -16.117  24.733  11.241  1.00 96.29           H  
ATOM    152  C   LEU A   9     -15.862  24.135  13.254  1.00 96.29           C  
ATOM    153  CB  LEU A   9     -17.458  23.076  11.627  1.00 96.29           C  
ATOM    154  HB2 LEU A   9     -17.351  22.055  11.991  1.00 96.29           H  
ATOM    155  HB3 LEU A   9     -18.186  23.578  12.264  1.00 96.29           H  
ATOM    156  O   LEU A   9     -16.403  25.129  13.736  1.00 96.29           O  
ATOM    157  CG  LEU A   9     -18.015  23.052  10.193  1.00 96.29           C  
ATOM    158  HG  LEU A   9     -17.266  22.671   9.498  1.00 96.29           H  
ATOM    159  CD1 LEU A   9     -19.241  22.133  10.153  1.00 96.29           C  
ATOM    160 HD11 LEU A   9     -19.637  22.106   9.138  1.00 96.29           H  
ATOM    161 HD12 LEU A   9     -18.938  21.126  10.440  1.00 96.29           H  
ATOM    162 HD13 LEU A   9     -20.004  22.501  10.839  1.00 96.29           H  
ATOM    163  CD2 LEU A   9     -18.447  24.438   9.712  1.00 96.29           C  
ATOM    164 HD21 LEU A   9     -17.576  25.089   9.643  1.00 96.29           H  
ATOM    165 HD22 LEU A   9     -18.886  24.365   8.717  1.00 96.29           H  
ATOM    166 HD23 LEU A   9     -19.166  24.874  10.405  1.00 96.29           H  
ATOM    167  N   LYS A  10     -15.084  23.326  13.982  1.00 96.62           N  
ATOM    168  H   LYS A  10     -14.639  22.557  13.503  1.00 96.62           H  
ATOM    169  CA  LYS A  10     -14.672  23.604  15.368  1.00 96.62           C  
ATOM    170  HA  LYS A  10     -15.462  24.156  15.877  1.00 96.62           H  
ATOM    171  C   LYS A  10     -13.437  24.509  15.449  1.00 96.62           C  
ATOM    172  CB  LYS A  10     -14.425  22.284  16.111  1.00 96.62           C  
ATOM    173  HB2 LYS A  10     -13.787  21.649  15.496  1.00 96.62           H  
ATOM    174  HB3 LYS A  10     -13.893  22.487  17.041  1.00 96.62           H  
ATOM    175  O   LYS A  10     -13.063  24.881  16.557  1.00 96.62           O  
ATOM    176  CG  LYS A  10     -15.718  21.537  16.464  1.00 96.62           C  
ATOM    177  HG2 LYS A  10     -16.351  21.433  15.582  1.00 96.62           H  
ATOM    178  HG3 LYS A  10     -16.264  22.095  17.224  1.00 96.62           H  
ATOM    179  CD  LYS A  10     -15.343  20.152  17.002  1.00 96.62           C  
ATOM    180  HD2 LYS A  10     -14.730  20.273  17.895  1.00 96.62           H  
ATOM    181  HD3 LYS A  10     -14.756  19.635  16.244  1.00 96.62           H  
ATOM    182  CE  LYS A  10     -16.579  19.316  17.332  1.00 96.62           C  
ATOM    183  HE2 LYS A  10     -17.200  19.259  16.438  1.00 96.62           H  
ATOM    184  HE3 LYS A  10     -17.144  19.822  18.115  1.00 96.62           H  
ATOM    185  NZ  LYS A  10     -16.174  17.955  17.768  1.00 96.62           N  
ATOM    186  HZ1 LYS A  10     -15.551  18.010  18.562  1.00 96.62           H  
ATOM    187  HZ2 LYS A  10     -16.971  17.384  18.010  1.00 96.62           H  
ATOM    188  HZ3 LYS A  10     -15.666  17.491  17.028  1.00 96.62           H  
ATOM    189  N   GLY A  11     -12.819  24.853  14.317  1.00 94.18           N  
ATOM    190  H   GLY A  11     -13.182  24.517  13.437  1.00 94.18           H  
ATOM    191  CA  GLY A  11     -11.590  25.644  14.268  1.00 94.18           C  
ATOM    192  HA2 GLY A  11     -11.416  25.952  13.237  1.00 94.18           H  
ATOM    193  HA3 GLY A  11     -11.699  26.535  14.886  1.00 94.18           H  
ATOM    194  C   GLY A  11     -10.349  24.884  14.738  1.00 94.18           C  
ATOM    195  O   GLY A  11      -9.394  25.518  15.172  1.00 94.18           O  
ATOM    196  N   VAL A  12     -10.374  23.547  14.696  1.00 91.80           N  
ATOM    197  H   VAL A  12     -11.158  23.104  14.240  1.00 91.80           H  
ATOM    198  CA  VAL A  12      -9.188  22.719  14.964  1.00 91.80           C  
ATOM    199  HA  VAL A  12      -8.700  23.061  15.877  1.00 91.80           H  
ATOM    200  C   VAL A  12      -8.204  22.898  13.810  1.00 91.80           C  
ATOM    201  CB  VAL A  12      -9.589  21.239  15.136  1.00 91.80           C  
ATOM    202  HB  VAL A  12     -10.138  20.918  14.251  1.00 91.80           H  
ATOM    203  O   VAL A  12      -8.635  22.945  12.659  1.00 91.80           O  
ATOM    204  CG1 VAL A  12      -8.393  20.297  15.315  1.00 91.80           C  
ATOM    205 HG11 VAL A  12      -8.727  19.293  15.578  1.00 91.80           H  
ATOM    206 HG12 VAL A  12      -7.841  20.231  14.378  1.00 91.80           H  
ATOM    207 HG13 VAL A  12      -7.729  20.675  16.092  1.00 91.80           H  
ATOM    208  CG2 VAL A  12     -10.506  21.059  16.355  1.00 91.80           C  
ATOM    209 HG21 VAL A  12     -10.797  20.013  16.451  1.00 91.80           H  
ATOM    210 HG22 VAL A  12      -9.976  21.373  17.255  1.00 91.80           H  
ATOM    211 HG23 VAL A  12     -11.404  21.667  16.240  1.00 91.80           H  
ATOM    212  N   ASP A  13      -6.905  22.966  14.094  1.00 82.52           N  
ATOM    213  H   ASP A  13      -6.598  22.942  15.056  1.00 82.52           H  
ATOM    214  CA  ASP A  13      -5.879  22.893  13.051  1.00 82.52           C  
ATOM    215  HA  ASP A  13      -6.263  23.365  12.147  1.00 82.52           H  
ATOM    216  C   ASP A  13      -5.578  21.421  12.728  1.00 82.52           C  
ATOM    217  CB  ASP A  13      -4.635  23.693  13.467  1.00 82.52           C  
ATOM    218  HB2 ASP A  13      -4.956  24.669  13.830  1.00 82.52           H  
ATOM    219  HB3 ASP A  13      -4.135  23.178  14.288  1.00 82.52           H  
ATOM    220  O   ASP A  13      -5.472  20.570  13.616  1.00 82.52           O  
ATOM    221  CG  ASP A  13      -3.638  23.899  12.320  1.00 82.52           C  
ATOM    222  OD1 ASP A  13      -3.372  22.914  11.590  1.00 82.52           O  
ATOM    223  OD2 ASP A  13      -3.130  25.031  12.189  1.00 82.52           O  
ATOM    224  N   VAL A  14      -5.425  21.095  11.445  1.00 87.13           N  
ATOM    225  H   VAL A  14      -5.338  21.856  10.787  1.00 87.13           H  
ATOM    226  CA  VAL A  14      -5.101  19.741  10.993  1.00 87.13           C  
ATOM    227  HA  VAL A  14      -5.941  19.100  11.260  1.00 87.13           H  
ATOM    228  C   VAL A  14      -3.860  19.188  11.702  1.00 87.13           C  
ATOM    229  CB  VAL A  14      -4.965  19.733   9.461  1.00 87.13           C  
ATOM    230  HB  VAL A  14      -5.815  20.284   9.059  1.00 87.13           H  
ATOM    231  O   VAL A  14      -3.833  18.006  12.039  1.00 87.13           O  
ATOM    232  CG1 VAL A  14      -3.686  20.396   8.935  1.00 87.13           C  
ATOM    233 HG11 VAL A  14      -3.743  20.481   7.849  1.00 87.13           H  
ATOM    234 HG12 VAL A  14      -3.590  21.401   9.346  1.00 87.13           H  
ATOM    235 HG13 VAL A  14      -2.803  19.816   9.202  1.00 87.13           H  
ATOM    236  CG2 VAL A  14      -5.051  18.316   8.896  1.00 87.13           C  
ATOM    237 HG21 VAL A  14      -5.993  17.861   9.201  1.00 87.13           H  
ATOM    238 HG22 VAL A  14      -5.011  18.393   7.809  1.00 87.13           H  
ATOM    239 HG23 VAL A  14      -4.214  17.713   9.248  1.00 87.13           H  
ATOM    240  N   ILE A  15      -2.867  20.019  12.027  1.00 84.11           N  
ATOM    241  H   ILE A  15      -2.973  20.996  11.793  1.00 84.11           H  
ATOM    242  CA  ILE A  15      -1.619  19.588  12.686  1.00 84.11           C  
ATOM    243  HA  ILE A  15      -1.225  18.735  12.135  1.00 84.11           H  
ATOM    244  C   ILE A  15      -1.810  19.142  14.128  1.00 84.11           C  
ATOM    245  CB  ILE A  15      -0.557  20.698  12.669  1.00 84.11           C  
ATOM    246  HB  ILE A  15       0.387  20.262  12.996  1.00 84.11           H  
ATOM    247  O   ILE A  15      -0.977  18.397  14.644  1.00 84.11           O  
ATOM    248  CG1 ILE A  15      -0.863  21.880  13.621  1.00 84.11           C  
ATOM    249 HG12 ILE A  15      -1.884  22.230  13.468  1.00 84.11           H  
ATOM    250 HG13 ILE A  15      -0.800  21.519  14.647  1.00 84.11           H  
ATOM    251  CG2 ILE A  15      -0.373  21.124  11.229  1.00 84.11           C  
ATOM    252 HG21 ILE A  15      -1.295  21.544  10.826  1.00 84.11           H  
ATOM    253 HG22 ILE A  15      -0.042  20.292  10.608  1.00 84.11           H  
ATOM    254 HG23 ILE A  15       0.348  21.941  11.206  1.00 84.11           H  
ATOM    255  CD1 ILE A  15       0.090  23.079  13.524  1.00 84.11           C  
ATOM    256 HD11 ILE A  15       1.125  22.739  13.562  1.00 84.11           H  
ATOM    257 HD12 ILE A  15      -0.097  23.752  14.360  1.00 84.11           H  
ATOM    258 HD13 ILE A  15      -0.089  23.629  12.600  1.00 84.11           H  
ATOM    259  N   GLU A  16      -2.882  19.607  14.768  1.00 84.67           N  
ATOM    260  H   GLU A  16      -3.520  20.207  14.266  1.00 84.67           H  
ATOM    261  CA  GLU A  16      -3.240  19.265  16.144  1.00 84.67           C  
ATOM    262  HA  GLU A  16      -2.337  19.194  16.750  1.00 84.67           H  
ATOM    263  C   GLU A  16      -3.943  17.909  16.221  1.00 84.67           C  
ATOM    264  CB  GLU A  16      -4.140  20.357  16.737  1.00 84.67           C  
ATOM    265  HB2 GLU A  16      -4.430  20.062  17.745  1.00 84.67           H  
ATOM    266  HB3 GLU A  16      -5.045  20.435  16.134  1.00 84.67           H  
ATOM    267  O   GLU A  16      -4.084  17.339  17.303  1.00 84.67           O  
ATOM    268  CG  GLU A  16      -3.442  21.722  16.819  1.00 84.67           C  
ATOM    269  HG2 GLU A  16      -3.091  22.020  15.831  1.00 84.67           H  
ATOM    270  HG3 GLU A  16      -2.565  21.616  17.457  1.00 84.67           H  
ATOM    271  CD  GLU A  16      -4.357  22.820  17.385  1.00 84.67           C  
ATOM    272  OE1 GLU A  16      -3.791  23.789  17.942  1.00 84.67           O  
ATOM    273  OE2 GLU A  16      -5.600  22.677  17.294  1.00 84.67           O  
ATOM    274  N   THR A  17      -4.367  17.364  15.076  1.00 88.70           N  
ATOM    275  H   THR A  17      -4.221  17.883  14.221  1.00 88.70           H  
ATOM    276  CA  THR A  17      -4.928  16.017  15.015  1.00 88.70           C  
ATOM    277  HA  THR A  17      -5.645  15.938  15.833  1.00 88.70           H  
ATOM    278  C   THR A  17      -3.856  14.956  15.275  1.00 88.70           C  
ATOM    279  CB  THR A  17      -5.714  15.744  13.723  1.00 88.70           C  
ATOM    280  HB  THR A  17      -6.221  14.785  13.832  1.00 88.70           H  
ATOM    281  O   THR A  17      -2.653  15.163  15.069  1.00 88.70           O  
ATOM    282  CG2 THR A  17      -6.767  16.810  13.428  1.00 88.70           C  
ATOM    283 HG21 THR A  17      -7.311  16.540  12.523  1.00 88.70           H  
ATOM    284 HG22 THR A  17      -7.464  16.873  14.264  1.00 88.70           H  
ATOM    285 HG23 THR A  17      -6.303  17.786  13.285  1.00 88.70           H  
ATOM    286  OG1 THR A  17      -4.891  15.670  12.597  1.00 88.70           O  
ATOM    287  HG1 THR A  17      -4.571  16.555  12.412  1.00 88.70           H  
ATOM    288  N   GLU A  18      -4.303  13.800  15.761  1.00 91.74           N  
ATOM    289  H   GLU A  18      -5.297  13.675  15.882  1.00 91.74           H  
ATOM    290  CA  GLU A  18      -3.442  12.693  16.170  1.00 91.74           C  
ATOM    291  HA  GLU A  18      -2.873  13.015  17.042  1.00 91.74           H  
ATOM    292  C   GLU A  18      -2.440  12.284  15.074  1.00 91.74           C  
ATOM    293  CB  GLU A  18      -4.342  11.526  16.594  1.00 91.74           C  
ATOM    294  HB2 GLU A  18      -4.921  11.197  15.731  1.00 91.74           H  
ATOM    295  HB3 GLU A  18      -5.030  11.889  17.357  1.00 91.74           H  
ATOM    296  O   GLU A  18      -2.727  12.330  13.876  1.00 91.74           O  
ATOM    297  CG  GLU A  18      -3.561  10.334  17.164  1.00 91.74           C  
ATOM    298  HG2 GLU A  18      -2.924   9.927  16.379  1.00 91.74           H  
ATOM    299  HG3 GLU A  18      -2.925  10.690  17.974  1.00 91.74           H  
ATOM    300  CD  GLU A  18      -4.473   9.210  17.675  1.00 91.74           C  
ATOM    301  OE1 GLU A  18      -3.919   8.266  18.276  1.00 91.74           O  
ATOM    302  OE2 GLU A  18      -5.706   9.308  17.477  1.00 91.74           O  
ATOM    303  N   ARG A  19      -1.229  11.892  15.486  1.00 89.84           N  
ATOM    304  H   ARG A  19      -1.087  11.788  16.481  1.00 89.84           H  
ATOM    305  CA  ARG A  19      -0.270  11.228  14.596  1.00 89.84           C  
ATOM    306  HA  ARG A  19      -0.395  11.583  13.573  1.00 89.84           H  
ATOM    307  C   ARG A  19      -0.544   9.737  14.599  1.00 89.84           C  
ATOM    308  CB  ARG A  19       1.176  11.478  15.017  1.00 89.84           C  
ATOM    309  HB2 ARG A  19       1.322  11.158  16.049  1.00 89.84           H  
ATOM    310  HB3 ARG A  19       1.823  10.878  14.377  1.00 89.84           H  
ATOM    311  O   ARG A  19      -0.493   9.101  15.647  1.00 89.84           O  
ATOM    312  CG  ARG A  19       1.566  12.945  14.871  1.00 89.84           C  
ATOM    313  HG2 ARG A  19       1.042  13.541  15.618  1.00 89.84           H  
ATOM    314  HG3 ARG A  19       1.310  13.303  13.874  1.00 89.84           H  
ATOM    315  CD  ARG A  19       3.072  13.059  15.075  1.00 89.84           C  
ATOM    316  HD2 ARG A  19       3.578  12.536  14.264  1.00 89.84           H  
ATOM    317  HD3 ARG A  19       3.328  12.581  16.021  1.00 89.84           H  
ATOM    318  NE  ARG A  19       3.486  14.467  15.082  1.00 89.84           N  
ATOM    319  HE  ARG A  19       2.960  15.086  14.482  1.00 89.84           H  
ATOM    320  NH1 ARG A  19       5.396  14.194  16.322  1.00 89.84           N  
ATOM    321 HH11 ARG A  19       6.222  14.577  16.757  1.00 89.84           H  
ATOM    322 HH12 ARG A  19       5.259  13.195  16.252  1.00 89.84           H  
ATOM    323  NH2 ARG A  19       4.765  16.234  15.674  1.00 89.84           N  
ATOM    324 HH21 ARG A  19       4.133  16.833  15.160  1.00 89.84           H  
ATOM    325 HH22 ARG A  19       5.601  16.615  16.094  1.00 89.84           H  
ATOM    326  CZ  ARG A  19       4.544  14.955  15.692  1.00 89.84           C  
ATOM    327  N   LEU A  20      -0.798   9.189  13.423  1.00 93.58           N  
ATOM    328  H   LEU A  20      -0.769   9.774  12.599  1.00 93.58           H  
ATOM    329  CA  LEU A  20      -1.175   7.794  13.258  1.00 93.58           C  
ATOM    330  HA  LEU A  20      -1.488   7.373  14.213  1.00 93.58           H  
ATOM    331  C   LEU A  20       0.047   7.022  12.778  1.00 93.58           C  
ATOM    332  CB  LEU A  20      -2.364   7.727  12.288  1.00 93.58           C  
ATOM    333  HB2 LEU A  20      -2.050   8.134  11.327  1.00 93.58           H  
ATOM    334  HB3 LEU A  20      -2.650   6.685  12.145  1.00 93.58           H  
ATOM    335  O   LEU A  20       0.476   7.186  11.641  1.00 93.58           O  
ATOM    336  CG  LEU A  20      -3.592   8.509  12.784  1.00 93.58           C  
ATOM    337  HG  LEU A  20      -3.307   9.521  13.073  1.00 93.58           H  
ATOM    338  CD1 LEU A  20      -4.598   8.640  11.651  1.00 93.58           C  
ATOM    339 HD11 LEU A  20      -4.132   9.145  10.806  1.00 93.58           H  
ATOM    340 HD12 LEU A  20      -4.962   7.658  11.350  1.00 93.58           H  
ATOM    341 HD13 LEU A  20      -5.422   9.255  12.012  1.00 93.58           H  
ATOM    342  CD2 LEU A  20      -4.272   7.835  13.976  1.00 93.58           C  
ATOM    343 HD21 LEU A  20      -3.593   7.794  14.828  1.00 93.58           H  
ATOM    344 HD22 LEU A  20      -4.589   6.824  13.717  1.00 93.58           H  
ATOM    345 HD23 LEU A  20      -5.142   8.414  14.284  1.00 93.58           H  
ATOM    346  N   MET A  21       0.633   6.207  13.650  1.00 90.85           N  
ATOM    347  H   MET A  21       0.242   6.123  14.577  1.00 90.85           H  
ATOM    348  CA  MET A  21       1.836   5.440  13.324  1.00 90.85           C  
ATOM    349  HA  MET A  21       2.429   6.002  12.603  1.00 90.85           H  
ATOM    350  C   MET A  21       1.462   4.105  12.681  1.00 90.85           C  
ATOM    351  CB  MET A  21       2.708   5.235  14.570  1.00 90.85           C  
ATOM    352  HB2 MET A  21       3.629   4.733  14.276  1.00 90.85           H  
ATOM    353  HB3 MET A  21       2.183   4.588  15.273  1.00 90.85           H  
ATOM    354  O   MET A  21       0.557   3.418  13.150  1.00 90.85           O  
ATOM    355  CG  MET A  21       3.057   6.547  15.287  1.00 90.85           C  
ATOM    356  HG2 MET A  21       3.700   6.310  16.134  1.00 90.85           H  
ATOM    357  HG3 MET A  21       2.140   6.978  15.689  1.00 90.85           H  
ATOM    358  SD  MET A  21       3.879   7.821  14.289  1.00 90.85           S  
ATOM    359  CE  MET A  21       5.440   6.976  13.930  1.00 90.85           C  
ATOM    360  HE1 MET A  21       5.277   6.174  13.210  1.00 90.85           H  
ATOM    361  HE2 MET A  21       5.867   6.565  14.845  1.00 90.85           H  
ATOM    362  HE3 MET A  21       6.135   7.704  13.510  1.00 90.85           H  
ATOM    363  N   TYR A  22       2.187   3.707  11.641  1.00 91.59           N  
ATOM    364  H   TYR A  22       2.920   4.322  11.320  1.00 91.59           H  
ATOM    365  CA  TYR A  22       1.966   2.484  10.871  1.00 91.59           C  
ATOM    366  HA  TYR A  22       1.027   2.568  10.324  1.00 91.59           H  
ATOM    367  C   TYR A  22       1.865   1.241  11.757  1.00 91.59           C  
ATOM    368  CB  TYR A  22       3.115   2.358   9.864  1.00 91.59           C  
ATOM    369  HB2 TYR A  22       3.038   3.204   9.181  1.00 91.59           H  
ATOM    370  HB3 TYR A  22       4.068   2.438  10.387  1.00 91.59           H  
ATOM    371  O   TYR A  22       0.916   0.477  11.628  1.00 91.59           O  
ATOM    372  CG  TYR A  22       3.109   1.079   9.052  1.00 91.59           C  
ATOM    373  CD1 TYR A  22       3.971   0.015   9.388  1.00 91.59           C  
ATOM    374  HD1 TYR A  22       4.653   0.114  10.220  1.00 91.59           H  
ATOM    375  CD2 TYR A  22       2.232   0.953   7.961  1.00 91.59           C  
ATOM    376  HD2 TYR A  22       1.587   1.774   7.685  1.00 91.59           H  
ATOM    377  CE1 TYR A  22       3.933  -1.184   8.650  1.00 91.59           C  
ATOM    378  HE1 TYR A  22       4.584  -2.004   8.917  1.00 91.59           H  
ATOM    379  CE2 TYR A  22       2.200  -0.236   7.214  1.00 91.59           C  
ATOM    380  HE2 TYR A  22       1.538  -0.326   6.366  1.00 91.59           H  
ATOM    381  OH  TYR A  22       2.984  -2.460   6.844  1.00 91.59           O  
ATOM    382  HH  TYR A  22       3.570  -3.137   7.191  1.00 91.59           H  
ATOM    383  CZ  TYR A  22       3.038  -1.312   7.566  1.00 91.59           C  
ATOM    384  N   GLY A  23       2.784   1.084  12.715  1.00 87.70           N  
ATOM    385  H   GLY A  23       3.528   1.765  12.776  1.00 87.70           H  
ATOM    386  CA  GLY A  23       2.825  -0.085  13.596  1.00 87.70           C  
ATOM    387  HA2 GLY A  23       2.797  -0.986  12.983  1.00 87.70           H  
ATOM    388  HA3 GLY A  23       3.766  -0.076  14.146  1.00 87.70           H  
ATOM    389  C   GLY A  23       1.687  -0.192  14.620  1.00 87.70           C  
ATOM    390  O   GLY A  23       1.578  -1.229  15.268  1.00 87.70           O  
ATOM    391  N   THR A  24       0.865   0.848  14.807  1.00 91.11           N  
ATOM    392  H   THR A  24       1.002   1.679  14.249  1.00 91.11           H  
ATOM    393  CA  THR A  24      -0.207   0.855  15.825  1.00 91.11           C  
ATOM    394  HA  THR A  24      -0.339  -0.153  16.217  1.00 91.11           H  
ATOM    395  C   THR A  24      -1.579   1.266  15.301  1.00 91.11           C  
ATOM    396  CB  THR A  24       0.147   1.767  17.012  1.00 91.11           C  
ATOM    397  HB  THR A  24      -0.681   1.760  17.721  1.00 91.11           H  
ATOM    398  O   THR A  24      -2.575   0.956  15.947  1.00 91.11           O  
ATOM    399  CG2 THR A  24       1.402   1.308  17.754  1.00 91.11           C  
ATOM    400 HG21 THR A  24       1.286   0.269  18.062  1.00 91.11           H  
ATOM    401 HG22 THR A  24       2.275   1.397  17.107  1.00 91.11           H  
ATOM    402 HG23 THR A  24       1.548   1.930  18.637  1.00 91.11           H  
ATOM    403  OG1 THR A  24       0.370   3.096  16.588  1.00 91.11           O  
ATOM    404  HG1 THR A  24      -0.488   3.490  16.415  1.00 91.11           H  
ATOM    405  N   ALA A  25      -1.652   1.989  14.182  1.00 94.04           N  
ATOM    406  H   ALA A  25      -0.792   2.245  13.718  1.00 94.04           H  
ATOM    407  CA  ALA A  25      -2.891   2.581  13.677  1.00 94.04           C  
ATOM    408  HA  ALA A  25      -3.684   2.451  14.413  1.00 94.04           H  
ATOM    409  C   ALA A  25      -3.407   1.944  12.379  1.00 94.04           C  
ATOM    410  CB  ALA A  25      -2.665   4.088  13.505  1.00 94.04           C  
ATOM    411  HB1 ALA A  25      -2.358   4.530  14.453  1.00 94.04           H  
ATOM    412  HB2 ALA A  25      -3.595   4.557  13.184  1.00 94.04           H  
ATOM    413  HB3 ALA A  25      -1.897   4.270  12.753  1.00 94.04           H  
ATOM    414  O   ALA A  25      -4.549   2.205  12.004  1.00 94.04           O  
ATOM    415  N   LEU A  26      -2.592   1.143  11.685  1.00 93.67           N  
ATOM    416  H   LEU A  26      -1.687   0.904  12.065  1.00 93.67           H  
ATOM    417  CA  LEU A  26      -2.992   0.473  10.453  1.00 93.67           C  
ATOM    418  HA  LEU A  26      -3.992   0.807  10.177  1.00 93.67           H  
ATOM    419  C   LEU A  26      -3.046  -1.038  10.661  1.00 93.67           C  
ATOM    420  CB  LEU A  26      -2.029   0.852   9.320  1.00 93.67           C  
ATOM    421  HB2 LEU A  26      -1.061   0.395   9.526  1.00 93.67           H  
ATOM    422  HB3 LEU A  26      -1.896   1.934   9.306  1.00 93.67           H  
ATOM    423  O   LEU A  26      -2.075  -1.645  11.102  1.00 93.67           O  
ATOM    424  CG  LEU A  26      -2.517   0.415   7.929  1.00 93.67           C  
ATOM    425  HG  LEU A  26      -2.773  -0.644   7.939  1.00 93.67           H  
ATOM    426  CD1 LEU A  26      -3.725   1.238   7.461  1.00 93.67           C  
ATOM    427 HD11 LEU A  26      -3.496   2.302   7.510  1.00 93.67           H  
ATOM    428 HD12 LEU A  26      -3.983   0.968   6.437  1.00 93.67           H  
ATOM    429 HD13 LEU A  26      -4.589   1.021   8.090  1.00 93.67           H  
ATOM    430  CD2 LEU A  26      -1.384   0.612   6.932  1.00 93.67           C  
ATOM    431 HD21 LEU A  26      -0.519   0.044   7.274  1.00 93.67           H  
ATOM    432 HD22 LEU A  26      -1.133   1.669   6.846  1.00 93.67           H  
ATOM    433 HD23 LEU A  26      -1.681   0.218   5.960  1.00 93.67           H  
ATOM    434  N   ASP A  27      -4.173  -1.628  10.286  1.00 96.03           N  
ATOM    435  H   ASP A  27      -4.921  -1.055   9.921  1.00 96.03           H  
ATOM    436  CA  ASP A  27      -4.322  -3.075  10.151  1.00 96.03           C  
ATOM    437  HA  ASP A  27      -3.466  -3.565  10.616  1.00 96.03           H  
ATOM    438  C   ASP A  27      -4.332  -3.462   8.666  1.00 96.03           C  
ATOM    439  CB  ASP A  27      -5.590  -3.525  10.897  1.00 96.03           C  
ATOM    440  HB2 ASP A  27      -5.738  -2.880  11.763  1.00 96.03           H  
ATOM    441  HB3 ASP A  27      -6.456  -3.413  10.246  1.00 96.03           H  
ATOM    442  O   ASP A  27      -4.433  -2.593   7.798  1.00 96.03           O  
ATOM    443  CG  ASP A  27      -5.506  -4.969  11.408  1.00 96.03           C  
ATOM    444  OD1 ASP A  27      -4.581  -5.698  10.978  1.00 96.03           O  
ATOM    445  OD2 ASP A  27      -6.362  -5.320  12.248  1.00 96.03           O  
ATOM    446  N   TYR A  28      -4.260  -4.751   8.357  1.00 96.85           N  
ATOM    447  H   TYR A  28      -4.281  -5.405   9.126  1.00 96.85           H  
ATOM    448  CA  TYR A  28      -4.378  -5.281   6.998  1.00 96.85           C  
ATOM    449  HA  TYR A  28      -4.560  -4.463   6.301  1.00 96.85           H  
ATOM    450  C   TYR A  28      -5.566  -6.228   6.879  1.00 96.85           C  
ATOM    451  CB  TYR A  28      -3.078  -5.965   6.566  1.00 96.85           C  
ATOM    452  HB2 TYR A  28      -2.697  -6.563   7.394  1.00 96.85           H  
ATOM    453  HB3 TYR A  28      -3.291  -6.649   5.744  1.00 96.85           H  
ATOM    454  O   TYR A  28      -6.052  -6.779   7.862  1.00 96.85           O  
ATOM    455  CG  TYR A  28      -2.012  -4.996   6.102  1.00 96.85           C  
ATOM    456  CD1 TYR A  28      -1.840  -4.737   4.727  1.00 96.85           C  
ATOM    457  HD1 TYR A  28      -2.476  -5.217   3.998  1.00 96.85           H  
ATOM    458  CD2 TYR A  28      -1.203  -4.340   7.048  1.00 96.85           C  
ATOM    459  HD2 TYR A  28      -1.354  -4.517   8.103  1.00 96.85           H  
ATOM    460  CE1 TYR A  28      -0.846  -3.835   4.301  1.00 96.85           C  
ATOM    461  HE1 TYR A  28      -0.703  -3.623   3.252  1.00 96.85           H  
ATOM    462  CE2 TYR A  28      -0.199  -3.452   6.623  1.00 96.85           C  
ATOM    463  HE2 TYR A  28       0.420  -2.954   7.355  1.00 96.85           H  
ATOM    464  OH  TYR A  28       0.990  -2.389   4.830  1.00 96.85           O  
ATOM    465  HH  TYR A  28       1.619  -2.247   5.541  1.00 96.85           H  
ATOM    466  CZ  TYR A  28      -0.011  -3.208   5.246  1.00 96.85           C  
ATOM    467  N   ILE A  29      -6.055  -6.422   5.656  1.00 98.11           N  
ATOM    468  H   ILE A  29      -5.648  -5.919   4.881  1.00 98.11           H  
ATOM    469  CA  ILE A  29      -7.104  -7.408   5.412  1.00 98.11           C  
ATOM    470  HA  ILE A  29      -7.917  -7.199   6.108  1.00 98.11           H  
ATOM    471  C   ILE A  29      -6.600  -8.817   5.732  1.00 98.11           C  
ATOM    472  CB  ILE A  29      -7.676  -7.326   3.984  1.00 98.11           C  
ATOM    473  HB  ILE A  29      -8.437  -8.101   3.895  1.00 98.11           H  
ATOM    474  O   ILE A  29      -5.427  -9.152   5.543  1.00 98.11           O  
ATOM    475  CG1 ILE A  29      -6.607  -7.600   2.904  1.00 98.11           C  
ATOM    476 HG12 ILE A  29      -5.818  -6.850   2.959  1.00 98.11           H  
ATOM    477 HG13 ILE A  29      -6.154  -8.573   3.092  1.00 98.11           H  
ATOM    478  CG2 ILE A  29      -8.381  -5.977   3.785  1.00 98.11           C  
ATOM    479 HG21 ILE A  29      -8.931  -5.986   2.845  1.00 98.11           H  
ATOM    480 HG22 ILE A  29      -7.653  -5.166   3.775  1.00 98.11           H  
ATOM    481 HG23 ILE A  29      -9.089  -5.813   4.598  1.00 98.11           H  
ATOM    482  CD1 ILE A  29      -7.160  -7.642   1.477  1.00 98.11           C  
ATOM    483 HD11 ILE A  29      -7.956  -8.383   1.414  1.00 98.11           H  
ATOM    484 HD12 ILE A  29      -7.542  -6.665   1.179  1.00 98.11           H  
ATOM    485 HD13 ILE A  29      -6.354  -7.917   0.797  1.00 98.11           H  
ATOM    486  N   GLU A  30      -7.522  -9.673   6.156  1.00 97.32           N  
ATOM    487  H   GLU A  30      -8.459  -9.345   6.340  1.00 97.32           H  
ATOM    488  CA  GLU A  30      -7.265 -11.106   6.218  1.00 97.32           C  
ATOM    489  HA  GLU A  30      -6.231 -11.262   6.524  1.00 97.32           H  
ATOM    490  C   GLU A  30      -7.456 -11.718   4.829  1.00 97.32           C  
ATOM    491  CB  GLU A  30      -8.145 -11.786   7.271  1.00 97.32           C  
ATOM    492  HB2 GLU A  30      -7.969 -12.861   7.237  1.00 97.32           H  
ATOM    493  HB3 GLU A  30      -9.192 -11.610   7.026  1.00 97.32           H  
ATOM    494  O   GLU A  30      -8.504 -11.538   4.198  1.00 97.32           O  
ATOM    495  CG  GLU A  30      -7.884 -11.281   8.699  1.00 97.32           C  
ATOM    496  HG2 GLU A  30      -8.580 -11.789   9.366  1.00 97.32           H  
ATOM    497  HG3 GLU A  30      -8.111 -10.216   8.748  1.00 97.32           H  
ATOM    498  CD  GLU A  30      -6.456 -11.538   9.200  1.00 97.32           C  
ATOM    499  OE1 GLU A  30      -5.873 -10.661   9.868  1.00 97.32           O  
ATOM    500  OE2 GLU A  30      -5.907 -12.651   9.035  1.00 97.32           O  
ATOM    501  N   LEU A  31      -6.452 -12.452   4.344  1.00 97.93           N  
ATOM    502  H   LEU A  31      -5.634 -12.599   4.918  1.00 97.93           H  
ATOM    503  CA  LEU A  31      -6.616 -13.242   3.128  1.00 97.93           C  
ATOM    504  HA  LEU A  31      -7.139 -12.621   2.401  1.00 97.93           H  
ATOM    505  C   LEU A  31      -7.500 -14.465   3.416  1.00 97.93           C  
ATOM    506  CB  LEU A  31      -5.260 -13.647   2.530  1.00 97.93           C  
ATOM    507  HB2 LEU A  31      -5.440 -14.282   1.662  1.00 97.93           H  
ATOM    508  HB3 LEU A  31      -4.717 -14.242   3.264  1.00 97.93           H  
ATOM    509  O   LEU A  31      -7.441 -15.029   4.512  1.00 97.93           O  
ATOM    510  CG  LEU A  31      -4.378 -12.466   2.096  1.00 97.93           C  
ATOM    511  HG  LEU A  31      -4.074 -11.901   2.978  1.00 97.93           H  
ATOM    512  CD1 LEU A  31      -3.134 -12.999   1.400  1.00 97.93           C  
ATOM    513 HD11 LEU A  31      -2.448 -12.163   1.262  1.00 97.93           H  
ATOM    514 HD12 LEU A  31      -2.651 -13.750   2.025  1.00 97.93           H  
ATOM    515 HD13 LEU A  31      -3.387 -13.442   0.437  1.00 97.93           H  
ATOM    516  CD2 LEU A  31      -5.061 -11.512   1.114  1.00 97.93           C  
ATOM    517 HD21 LEU A  31      -5.418 -12.066   0.246  1.00 97.93           H  
ATOM    518 HD22 LEU A  31      -4.348 -10.754   0.792  1.00 97.93           H  
ATOM    519 HD23 LEU A  31      -5.884 -11.001   1.614  1.00 97.93           H  
ATOM    520  N   PRO A  32      -8.331 -14.895   2.452  1.00 96.91           N  
ATOM    521  CA  PRO A  32      -9.188 -16.054   2.639  1.00 96.91           C  
ATOM    522  HA  PRO A  32      -9.735 -15.956   3.577  1.00 96.91           H  
ATOM    523  C   PRO A  32      -8.370 -17.350   2.687  1.00 96.91           C  
ATOM    524  CB  PRO A  32     -10.179 -16.014   1.472  1.00 96.91           C  
ATOM    525  HB2 PRO A  32     -10.515 -17.008   1.177  1.00 96.91           H  
ATOM    526  HB3 PRO A  32     -11.029 -15.385   1.736  1.00 96.91           H  
ATOM    527  O   PRO A  32      -7.229 -17.423   2.228  1.00 96.91           O  
ATOM    528  CG  PRO A  32      -9.376 -15.339   0.365  1.00 96.91           C  
ATOM    529  HG2 PRO A  32     -10.015 -14.847  -0.368  1.00 96.91           H  
ATOM    530  HG3 PRO A  32      -8.747 -16.092  -0.111  1.00 96.91           H  
ATOM    531  CD  PRO A  32      -8.492 -14.347   1.115  1.00 96.91           C  
ATOM    532  HD2 PRO A  32      -7.534 -14.242   0.606  1.00 96.91           H  
ATOM    533  HD3 PRO A  32      -9.001 -13.385   1.187  1.00 96.91           H  
ATOM    534  N   ALA A  33      -8.984 -18.413   3.206  1.00 96.68           N  
ATOM    535  H   ALA A  33      -9.928 -18.313   3.551  1.00 96.68           H  
ATOM    536  CA  ALA A  33      -8.421 -19.751   3.085  1.00 96.68           C  
ATOM    537  HA  ALA A  33      -7.411 -19.735   3.494  1.00 96.68           H  
ATOM    538  C   ALA A  33      -8.338 -20.162   1.605  1.00 96.68           C  
ATOM    539  CB  ALA A  33      -9.261 -20.734   3.907  1.00 96.68           C  
ATOM    540  HB1 ALA A  33     -10.279 -20.766   3.519  1.00 96.68           H  
ATOM    541  HB2 ALA A  33      -9.277 -20.424   4.952  1.00 96.68           H  
ATOM    542  HB3 ALA A  33      -8.825 -21.731   3.839  1.00 96.68           H  
ATOM    543  O   ALA A  33      -9.240 -19.878   0.817  1.00 96.68           O  
ATOM    544  N   ALA A  34      -7.263 -20.857   1.236  1.00 97.39           N  
ATOM    545  H   ALA A  34      -6.556 -21.067   1.927  1.00 97.39           H  
ATOM    546  CA  ALA A  34      -7.113 -21.405  -0.105  1.00 97.39           C  
ATOM    547  HA  ALA A  34      -7.253 -20.589  -0.814  1.00 97.39           H  
ATOM    548  C   ALA A  34      -8.178 -22.490  -0.403  1.00 97.39           C  
ATOM    549  CB  ALA A  34      -5.679 -21.917  -0.260  1.00 97.39           C  
ATOM    550  HB1 ALA A  34      -4.975 -21.112  -0.048  1.00 97.39           H  
ATOM    551  HB2 ALA A  34      -5.525 -22.257  -1.284  1.00 97.39           H  
ATOM    552  HB3 ALA A  34      -5.505 -22.749   0.422  1.00 97.39           H  
ATOM    553  O   ALA A  34      -8.560 -23.230   0.508  1.00 97.39           O  
ATOM    554  N   PRO A  35      -8.627 -22.641  -1.665  1.00 98.09           N  
ATOM    555  CA  PRO A  35      -8.153 -21.930  -2.852  1.00 98.09           C  
ATOM    556  HA  PRO A  35      -7.084 -21.736  -2.762  1.00 98.09           H  
ATOM    557  C   PRO A  35      -8.869 -20.593  -3.109  1.00 98.09           C  
ATOM    558  CB  PRO A  35      -8.376 -22.914  -3.999  1.00 98.09           C  
ATOM    559  HB2 PRO A  35      -7.551 -23.625  -4.033  1.00 98.09           H  
ATOM    560  HB3 PRO A  35      -8.487 -22.411  -4.960  1.00 98.09           H  
ATOM    561  O   PRO A  35     -10.069 -20.469  -2.882  1.00 98.09           O  
ATOM    562  CG  PRO A  35      -9.659 -23.633  -3.578  1.00 98.09           C  
ATOM    563  HG2 PRO A  35      -9.729 -24.626  -4.020  1.00 98.09           H  
ATOM    564  HG3 PRO A  35     -10.526 -23.031  -3.853  1.00 98.09           H  
ATOM    565  CD  PRO A  35      -9.547 -23.701  -2.054  1.00 98.09           C  
ATOM    566  HD2 PRO A  35     -10.523 -23.552  -1.592  1.00 98.09           H  
ATOM    567  HD3 PRO A  35      -9.134 -24.665  -1.756  1.00 98.09           H  
ATOM    568  N   PHE A  36      -8.141 -19.618  -3.656  1.00 97.91           N  
ATOM    569  H   PHE A  36      -7.166 -19.787  -3.855  1.00 97.91           H  
ATOM    570  CA  PHE A  36      -8.689 -18.346  -4.148  1.00 97.91           C  
ATOM    571  HA  PHE A  36      -9.655 -18.538  -4.615  1.00 97.91           H  
ATOM    572  C   PHE A  36      -7.765 -17.731  -5.207  1.00 97.91           C  
ATOM    573  CB  PHE A  36      -8.898 -17.359  -2.986  1.00 97.91           C  
ATOM    574  HB2 PHE A  36      -9.441 -16.492  -3.362  1.00 97.91           H  
ATOM    575  HB3 PHE A  36      -9.533 -17.824  -2.232  1.00 97.91           H  
ATOM    576  O   PHE A  36      -6.593 -18.091  -5.289  1.00 97.91           O  
ATOM    577  CG  PHE A  36      -7.621 -16.879  -2.320  1.00 97.91           C  
ATOM    578  CD1 PHE A  36      -7.044 -17.636  -1.287  1.00 97.91           C  
ATOM    579  HD1 PHE A  36      -7.531 -18.539  -0.951  1.00 97.91           H  
ATOM    580  CD2 PHE A  36      -7.038 -15.651  -2.688  1.00 97.91           C  
ATOM    581  HD2 PHE A  36      -7.485 -15.052  -3.467  1.00 97.91           H  
ATOM    582  CE1 PHE A  36      -5.885 -17.182  -0.637  1.00 97.91           C  
ATOM    583  HE1 PHE A  36      -5.474 -17.746   0.188  1.00 97.91           H  
ATOM    584  CE2 PHE A  36      -5.876 -15.198  -2.040  1.00 97.91           C  
ATOM    585  HE2 PHE A  36      -5.432 -14.256  -2.327  1.00 97.91           H  
ATOM    586  CZ  PHE A  36      -5.295 -15.966  -1.016  1.00 97.91           C  
ATOM    587  HZ  PHE A  36      -4.410 -15.615  -0.506  1.00 97.91           H  
ATOM    588  N   ASP A  37      -8.268 -16.775  -5.988  1.00 97.38           N  
ATOM    589  H   ASP A  37      -9.240 -16.514  -5.897  1.00 97.38           H  
ATOM    590  CA  ASP A  37      -7.433 -16.003  -6.911  1.00 97.38           C  
ATOM    591  HA  ASP A  37      -6.559 -16.591  -7.191  1.00 97.38           H  
ATOM    592  C   ASP A  37      -6.942 -14.723  -6.222  1.00 97.38           C  
ATOM    593  CB  ASP A  37      -8.188 -15.691  -8.210  1.00 97.38           C  
ATOM    594  HB2 ASP A  37      -9.128 -15.199  -7.961  1.00 97.38           H  
ATOM    595  HB3 ASP A  37      -7.587 -15.004  -8.807  1.00 97.38           H  
ATOM    596  O   ASP A  37      -7.745 -13.910  -5.743  1.00 97.38           O  
ATOM    597  CG  ASP A  37      -8.510 -16.915  -9.072  1.00 97.38           C  
ATOM    598  OD1 ASP A  37      -7.770 -17.922  -8.996  1.00 97.38           O  
ATOM    599  OD2 ASP A  37      -9.510 -16.826  -9.822  1.00 97.38           O  
ATOM    600  N   LEU A  38      -5.623 -14.543  -6.186  1.00 98.20           N  
ATOM    601  H   LEU A  38      -5.044 -15.252  -6.613  1.00 98.20           H  
ATOM    602  CA  LEU A  38      -4.950 -13.345  -5.691  1.00 98.20           C  
ATOM    603  HA  LEU A  38      -5.573 -12.860  -4.939  1.00 98.20           H  
ATOM    604  C   LEU A  38      -4.725 -12.380  -6.855  1.00 98.20           C  
ATOM    605  CB  LEU A  38      -3.617 -13.762  -5.045  1.00 98.20           C  
ATOM    606  HB2 LEU A  38      -3.809 -14.532  -4.298  1.00 98.20           H  
ATOM    607  HB3 LEU A  38      -2.995 -14.205  -5.823  1.00 98.20           H  
ATOM    608  O   LEU A  38      -4.167 -12.767  -7.878  1.00 98.20           O  
ATOM    609  CG  LEU A  38      -2.845 -12.608  -4.378  1.00 98.20           C  
ATOM    610  HG  LEU A  38      -2.929 -11.703  -4.980  1.00 98.20           H  
ATOM    611  CD1 LEU A  38      -3.377 -12.329  -2.971  1.00 98.20           C  
ATOM    612 HD11 LEU A  38      -4.438 -12.084  -3.015  1.00 98.20           H  
ATOM    613 HD12 LEU A  38      -2.837 -11.489  -2.534  1.00 98.20           H  
ATOM    614 HD13 LEU A  38      -3.233 -13.202  -2.335  1.00 98.20           H  
ATOM    615  CD2 LEU A  38      -1.364 -12.959  -4.265  1.00 98.20           C  
ATOM    616 HD21 LEU A  38      -0.961 -13.181  -5.253  1.00 98.20           H  
ATOM    617 HD22 LEU A  38      -1.231 -13.823  -3.613  1.00 98.20           H  
ATOM    618 HD23 LEU A  38      -0.820 -12.105  -3.861  1.00 98.20           H  
ATOM    619  N   GLN A  39      -5.115 -11.121  -6.693  1.00 97.78           N  
ATOM    620  H   GLN A  39      -5.515 -10.859  -5.803  1.00 97.78           H  
ATOM    621  CA  GLN A  39      -4.687 -10.032  -7.557  1.00 97.78           C  
ATOM    622  HA  GLN A  39      -4.577 -10.394  -8.579  1.00 97.78           H  
ATOM    623  C   GLN A  39      -3.317  -9.535  -7.105  1.00 97.78           C  
ATOM    624  CB  GLN A  39      -5.747  -8.924  -7.550  1.00 97.78           C  
ATOM    625  HB2 GLN A  39      -5.889  -8.559  -6.533  1.00 97.78           H  
ATOM    626  HB3 GLN A  39      -6.689  -9.342  -7.904  1.00 97.78           H  
ATOM    627  O   GLN A  39      -3.142  -9.157  -5.948  1.00 97.78           O  
ATOM    628  CG  GLN A  39      -5.345  -7.753  -8.455  1.00 97.78           C  
ATOM    629  HG2 GLN A  39      -4.447  -7.283  -8.053  1.00 97.78           H  
ATOM    630  HG3 GLN A  39      -5.116  -8.124  -9.454  1.00 97.78           H  
ATOM    631  CD  GLN A  39      -6.427  -6.687  -8.572  1.00 97.78           C  
ATOM    632  NE2 GLN A  39      -6.061  -5.490  -8.972  1.00 97.78           N  
ATOM    633 HE21 GLN A  39      -6.773  -4.774  -8.980  1.00 97.78           H  
ATOM    634 HE22 GLN A  39      -5.080  -5.284  -9.090  1.00 97.78           H  
ATOM    635  OE1 GLN A  39      -7.612  -6.905  -8.359  1.00 97.78           O  
ATOM    636  N   VAL A  40      -2.366  -9.513  -8.032  1.00 97.65           N  
ATOM    637  H   VAL A  40      -2.602  -9.787  -8.975  1.00 97.65           H  
ATOM    638  CA  VAL A  40      -1.044  -8.922  -7.829  1.00 97.65           C  
ATOM    639  HA  VAL A  40      -0.710  -9.137  -6.814  1.00 97.65           H  
ATOM    640  C   VAL A  40      -1.174  -7.410  -7.992  1.00 97.65           C  
ATOM    641  CB  VAL A  40      -0.013  -9.516  -8.804  1.00 97.65           C  
ATOM    642  HB  VAL A  40      -0.265  -9.211  -9.820  1.00 97.65           H  
ATOM    643  O   VAL A  40      -1.703  -6.931  -8.997  1.00 97.65           O  
ATOM    644  CG1 VAL A  40       1.397  -9.013  -8.484  1.00 97.65           C  
ATOM    645 HG11 VAL A  40       1.663  -9.252  -7.454  1.00 97.65           H  
ATOM    646 HG12 VAL A  40       2.117  -9.481  -9.156  1.00 97.65           H  
ATOM    647 HG13 VAL A  40       1.457  -7.934  -8.624  1.00 97.65           H  
ATOM    648  CG2 VAL A  40      -0.022 -11.052  -8.755  1.00 97.65           C  
ATOM    649 HG21 VAL A  40       0.815 -11.446  -9.331  1.00 97.65           H  
ATOM    650 HG22 VAL A  40      -0.944 -11.438  -9.189  1.00 97.65           H  
ATOM    651 HG23 VAL A  40       0.054 -11.396  -7.723  1.00 97.65           H  
ATOM    652  N   LEU A  41      -0.738  -6.668  -6.979  1.00 95.11           N  
ATOM    653  H   LEU A  41      -0.305  -7.143  -6.200  1.00 95.11           H  
ATOM    654  CA  LEU A  41      -0.782  -5.204  -6.941  1.00 95.11           C  
ATOM    655  HA  LEU A  41      -1.448  -4.829  -7.718  1.00 95.11           H  
ATOM    656  C   LEU A  41       0.592  -4.595  -7.229  1.00 95.11           C  
ATOM    657  CB  LEU A  41      -1.308  -4.747  -5.573  1.00 95.11           C  
ATOM    658  HB2 LEU A  41      -0.628  -5.109  -4.802  1.00 95.11           H  
ATOM    659  HB3 LEU A  41      -1.285  -3.657  -5.557  1.00 95.11           H  
ATOM    660  O   LEU A  41       0.682  -3.612  -7.957  1.00 95.11           O  
ATOM    661  CG  LEU A  41      -2.739  -5.189  -5.235  1.00 95.11           C  
ATOM    662  HG  LEU A  41      -2.830  -6.272  -5.319  1.00 95.11           H  
ATOM    663  CD1 LEU A  41      -3.039  -4.793  -3.793  1.00 95.11           C  
ATOM    664 HD11 LEU A  41      -4.056  -5.076  -3.523  1.00 95.11           H  
ATOM    665 HD12 LEU A  41      -2.339  -5.307  -3.135  1.00 95.11           H  
ATOM    666 HD13 LEU A  41      -2.924  -3.716  -3.674  1.00 95.11           H  
ATOM    667  CD2 LEU A  41      -3.776  -4.537  -6.152  1.00 95.11           C  
ATOM    668 HD21 LEU A  41      -3.602  -4.850  -7.181  1.00 95.11           H  
ATOM    669 HD22 LEU A  41      -3.696  -3.452  -6.082  1.00 95.11           H  
ATOM    670 HD23 LEU A  41      -4.777  -4.848  -5.852  1.00 95.11           H  
ATOM    671  N   ASP A  42       1.649  -5.231  -6.725  1.00 92.68           N  
ATOM    672  H   ASP A  42       1.497  -6.054  -6.160  1.00 92.68           H  
ATOM    673  CA  ASP A  42       3.035  -4.879  -7.014  1.00 92.68           C  
ATOM    674  HA  ASP A  42       3.080  -4.371  -7.977  1.00 92.68           H  
ATOM    675  C   ASP A  42       3.886  -6.152  -7.103  1.00 92.68           C  
ATOM    676  CB  ASP A  42       3.567  -3.908  -5.953  1.00 92.68           C  
ATOM    677  HB2 ASP A  42       2.947  -3.012  -5.934  1.00 92.68           H  
ATOM    678  HB3 ASP A  42       3.532  -4.376  -4.970  1.00 92.68           H  
ATOM    679  O   ASP A  42       3.734  -7.076  -6.301  1.00 92.68           O  
ATOM    680  CG  ASP A  42       5.005  -3.520  -6.283  1.00 92.68           C  
ATOM    681  OD1 ASP A  42       5.201  -2.640  -7.147  1.00 92.68           O  
ATOM    682  OD2 ASP A  42       5.914  -4.185  -5.746  1.00 92.68           O  
ATOM    683  N   GLU A  43       4.767  -6.209  -8.099  1.00 92.18           N  
ATOM    684  H   GLU A  43       4.863  -5.392  -8.685  1.00 92.18           H  
ATOM    685  CA  GLU A  43       5.648  -7.352  -8.364  1.00 92.18           C  
ATOM    686  HA  GLU A  43       5.530  -8.070  -7.553  1.00 92.18           H  
ATOM    687  C   GLU A  43       7.135  -6.967  -8.342  1.00 92.18           C  
ATOM    688  CB  GLU A  43       5.229  -8.077  -9.661  1.00 92.18           C  
ATOM    689  HB2 GLU A  43       5.833  -8.978  -9.766  1.00 92.18           H  
ATOM    690  HB3 GLU A  43       4.190  -8.393  -9.567  1.00 92.18           H  
ATOM    691  O   GLU A  43       7.965  -7.672  -8.922  1.00 92.18           O  
ATOM    692  CG  GLU A  43       5.377  -7.229 -10.938  1.00 92.18           C  
ATOM    693  HG2 GLU A  43       6.324  -6.691 -10.906  1.00 92.18           H  
ATOM    694  HG3 GLU A  43       4.578  -6.488 -10.969  1.00 92.18           H  
ATOM    695  CD  GLU A  43       5.338  -8.081 -12.218  1.00 92.18           C  
ATOM    696  OE1 GLU A  43       6.171  -7.821 -13.124  1.00 92.18           O  
ATOM    697  OE2 GLU A  43       4.524  -9.027 -12.302  1.00 92.18           O  
ATOM    698  N   VAL A  44       7.499  -5.848  -7.698  1.00 88.69           N  
ATOM    699  H   VAL A  44       6.810  -5.315  -7.187  1.00 88.69           H  
ATOM    700  CA  VAL A  44       8.881  -5.340  -7.728  1.00 88.69           C  
ATOM    701  HA  VAL A  44       9.150  -5.201  -8.775  1.00 88.69           H  
ATOM    702  C   VAL A  44       9.879  -6.346  -7.145  1.00 88.69           C  
ATOM    703  CB  VAL A  44       8.981  -3.966  -7.031  1.00 88.69           C  
ATOM    704  HB  VAL A  44       8.113  -3.373  -7.323  1.00 88.69           H  
ATOM    705  O   VAL A  44      11.000  -6.445  -7.634  1.00 88.69           O  
ATOM    706  CG1 VAL A  44       9.030  -4.039  -5.498  1.00 88.69           C  
ATOM    707 HG11 VAL A  44       9.991  -4.425  -5.158  1.00 88.69           H  
ATOM    708 HG12 VAL A  44       8.876  -3.042  -5.086  1.00 88.69           H  
ATOM    709 HG13 VAL A  44       8.236  -4.685  -5.125  1.00 88.69           H  
ATOM    710  CG2 VAL A  44      10.225  -3.206  -7.506  1.00 88.69           C  
ATOM    711 HG21 VAL A  44      11.130  -3.749  -7.233  1.00 88.69           H  
ATOM    712 HG22 VAL A  44      10.245  -2.218  -7.047  1.00 88.69           H  
ATOM    713 HG23 VAL A  44      10.189  -3.088  -8.589  1.00 88.69           H  
ATOM    714  N   GLY A  45       9.453  -7.130  -6.149  1.00 88.63           N  
ATOM    715  H   GLY A  45       8.504  -6.994  -5.831  1.00 88.63           H  
ATOM    716  CA  GLY A  45      10.248  -8.176  -5.502  1.00 88.63           C  
ATOM    717  HA2 GLY A  45      11.304  -7.910  -5.552  1.00 88.63           H  
ATOM    718  HA3 GLY A  45       9.958  -8.239  -4.454  1.00 88.63           H  
ATOM    719  C   GLY A  45      10.095  -9.571  -6.116  1.00 88.63           C  
ATOM    720  O   GLY A  45      10.514 -10.552  -5.495  1.00 88.63           O  
ATOM    721  N   LEU A  46       9.464  -9.704  -7.291  1.00 93.73           N  
ATOM    722  H   LEU A  46       9.100  -8.876  -7.741  1.00 93.73           H  
ATOM    723  CA  LEU A  46       9.183 -11.015  -7.891  1.00 93.73           C  
ATOM    724  HA  LEU A  46       8.573 -11.584  -7.189  1.00 93.73           H  
ATOM    725  C   LEU A  46      10.464 -11.813  -8.153  1.00 93.73           C  
ATOM    726  CB  LEU A  46       8.401 -10.818  -9.199  1.00 93.73           C  
ATOM    727  HB2 LEU A  46       7.473 -10.296  -8.965  1.00 93.73           H  
ATOM    728  HB3 LEU A  46       8.991 -10.182  -9.859  1.00 93.73           H  
ATOM    729  O   LEU A  46      10.445 -13.036  -8.095  1.00 93.73           O  
ATOM    730  CG  LEU A  46       8.052 -12.121  -9.949  1.00 93.73           C  
ATOM    731  HG  LEU A  46       8.951 -12.713 -10.125  1.00 93.73           H  
ATOM    732  CD1 LEU A  46       7.048 -12.980  -9.179  1.00 93.73           C  
ATOM    733 HD11 LEU A  46       6.138 -12.409  -8.989  1.00 93.73           H  
ATOM    734 HD12 LEU A  46       7.481 -13.297  -8.231  1.00 93.73           H  
ATOM    735 HD13 LEU A  46       6.800 -13.870  -9.756  1.00 93.73           H  
ATOM    736  CD2 LEU A  46       7.491 -11.775 -11.327  1.00 93.73           C  
ATOM    737 HD21 LEU A  46       8.276 -11.325 -11.935  1.00 93.73           H  
ATOM    738 HD22 LEU A  46       6.681 -11.053 -11.224  1.00 93.73           H  
ATOM    739 HD23 LEU A  46       7.127 -12.676 -11.822  1.00 93.73           H  
ATOM    740  N   ASP A  47      11.582 -11.137  -8.409  1.00 92.15           N  
ATOM    741  H   ASP A  47      11.564 -10.140  -8.248  1.00 92.15           H  
ATOM    742  CA  ASP A  47      12.905 -11.751  -8.572  1.00 92.15           C  
ATOM    743  HA  ASP A  47      12.877 -12.412  -9.438  1.00 92.15           H  
ATOM    744  C   ASP A  47      13.344 -12.613  -7.374  1.00 92.15           C  
ATOM    745  CB  ASP A  47      13.925 -10.643  -8.867  1.00 92.15           C  
ATOM    746  HB2 ASP A  47      14.878 -11.115  -9.107  1.00 92.15           H  
ATOM    747  HB3 ASP A  47      13.600 -10.098  -9.753  1.00 92.15           H  
ATOM    748  O   ASP A  47      14.101 -13.570  -7.540  1.00 92.15           O  
ATOM    749  CG  ASP A  47      14.149  -9.635  -7.726  1.00 92.15           C  
ATOM    750  OD1 ASP A  47      13.322  -9.583  -6.783  1.00 92.15           O  
ATOM    751  OD2 ASP A  47      15.165  -8.917  -7.828  1.00 92.15           O  
ATOM    752  N   SER A  48      12.815 -12.310  -6.191  1.00 90.78           N  
ATOM    753  H   SER A  48      12.253 -11.472  -6.163  1.00 90.78           H  
ATOM    754  CA  SER A  48      13.043 -13.010  -4.929  1.00 90.78           C  
ATOM    755  HA  SER A  48      13.798 -13.779  -5.091  1.00 90.78           H  
ATOM    756  C   SER A  48      11.797 -13.742  -4.413  1.00 90.78           C  
ATOM    757  CB  SER A  48      13.611 -12.023  -3.904  1.00 90.78           C  
ATOM    758  HB2 SER A  48      13.777 -12.537  -2.957  1.00 90.78           H  
ATOM    759  HB3 SER A  48      14.570 -11.652  -4.266  1.00 90.78           H  
ATOM    760  O   SER A  48      11.781 -14.191  -3.267  1.00 90.78           O  
ATOM    761  OG  SER A  48      12.747 -10.921  -3.696  1.00 90.78           O  
ATOM    762  HG  SER A  48      12.706 -10.425  -4.517  1.00 90.78           H  
ATOM    763  N   GLY A  49      10.758 -13.878  -5.245  1.00 93.30           N  
ATOM    764  H   GLY A  49      10.850 -13.523  -6.186  1.00 93.30           H  
ATOM    765  CA  GLY A  49       9.496 -14.525  -4.880  1.00 93.30           C  
ATOM    766  HA2 GLY A  49       8.932 -14.724  -5.791  1.00 93.30           H  
ATOM    767  HA3 GLY A  49       9.705 -15.473  -4.386  1.00 93.30           H  
ATOM    768  C   GLY A  49       8.611 -13.694  -3.950  1.00 93.30           C  
ATOM    769  O   GLY A  49       7.728 -14.257  -3.306  1.00 93.30           O  
ATOM    770  N   ASN A  50       8.838 -12.379  -3.861  1.00 93.58           N  
ATOM    771  H   ASN A  50       9.552 -11.970  -4.447  1.00 93.58           H  
ATOM    772  CA  ASN A  50       8.061 -11.467  -3.025  1.00 93.58           C  
ATOM    773  HA  ASN A  50       7.425 -12.050  -2.360  1.00 93.58           H  
ATOM    774  C   ASN A  50       7.160 -10.577  -3.886  1.00 93.58           C  
ATOM    775  CB  ASN A  50       8.999 -10.631  -2.142  1.00 93.58           C  
ATOM    776  HB2 ASN A  50       8.406  -9.937  -1.546  1.00 93.58           H  
ATOM    777  HB3 ASN A  50       9.676 -10.054  -2.772  1.00 93.58           H  
ATOM    778  O   ASN A  50       7.621  -9.936  -4.824  1.00 93.58           O  
ATOM    779  CG  ASN A  50       9.797 -11.496  -1.191  1.00 93.58           C  
ATOM    780  ND2 ASN A  50      11.074 -11.669  -1.427  1.00 93.58           N  
ATOM    781 HD21 ASN A  50      11.516 -12.424  -0.922  1.00 93.58           H  
ATOM    782 HD22 ASN A  50      11.491 -11.298  -2.269  1.00 93.58           H  
ATOM    783  OD1 ASN A  50       9.288 -12.041  -0.228  1.00 93.58           O  
ATOM    784  N   ILE A  51       5.878 -10.495  -3.553  1.00 94.48           N  
ATOM    785  H   ILE A  51       5.560 -11.001  -2.738  1.00 94.48           H  
ATOM    786  CA  ILE A  51       4.920  -9.610  -4.230  1.00 94.48           C  
ATOM    787  HA  ILE A  51       5.459  -8.799  -4.718  1.00 94.48           H  
ATOM    788  C   ILE A  51       3.999  -8.954  -3.201  1.00 94.48           C  
ATOM    789  CB  ILE A  51       4.127 -10.365  -5.330  1.00 94.48           C  
ATOM    790  HB  ILE A  51       3.479  -9.640  -5.822  1.00 94.48           H  
ATOM    791  O   ILE A  51       3.963  -9.358  -2.038  1.00 94.48           O  
ATOM    792  CG1 ILE A  51       3.218 -11.454  -4.725  1.00 94.48           C  
ATOM    793 HG12 ILE A  51       3.820 -12.180  -4.179  1.00 94.48           H  
ATOM    794 HG13 ILE A  51       2.523 -10.972  -4.037  1.00 94.48           H  
ATOM    795  CG2 ILE A  51       5.060 -10.932  -6.417  1.00 94.48           C  
ATOM    796 HG21 ILE A  51       4.482 -11.227  -7.292  1.00 94.48           H  
ATOM    797 HG22 ILE A  51       5.775 -10.170  -6.725  1.00 94.48           H  
ATOM    798 HG23 ILE A  51       5.607 -11.794  -6.036  1.00 94.48           H  
ATOM    799  CD1 ILE A  51       2.356 -12.199  -5.741  1.00 94.48           C  
ATOM    800 HD11 ILE A  51       1.770 -11.479  -6.312  1.00 94.48           H  
ATOM    801 HD12 ILE A  51       2.982 -12.783  -6.416  1.00 94.48           H  
ATOM    802 HD13 ILE A  51       1.684 -12.872  -5.208  1.00 94.48           H  
ATOM    803  N   SER A  52       3.217  -7.973  -3.637  1.00 95.42           N  
ATOM    804  H   SER A  52       3.315  -7.673  -4.596  1.00 95.42           H  
ATOM    805  CA  SER A  52       2.064  -7.484  -2.882  1.00 95.42           C  
ATOM    806  HA  SER A  52       2.061  -7.945  -1.894  1.00 95.42           H  
ATOM    807  C   SER A  52       0.772  -7.868  -3.588  1.00 95.42           C  
ATOM    808  CB  SER A  52       2.129  -5.978  -2.667  1.00 95.42           C  
ATOM    809  HB2 SER A  52       2.095  -5.465  -3.628  1.00 95.42           H  
ATOM    810  HB3 SER A  52       1.267  -5.675  -2.073  1.00 95.42           H  
ATOM    811  O   SER A  52       0.696  -7.830  -4.819  1.00 95.42           O  
ATOM    812  OG  SER A  52       3.306  -5.627  -1.969  1.00 95.42           O  
ATOM    813  HG  SER A  52       4.024  -5.553  -2.601  1.00 95.42           H  
ATOM    814  N   GLY A  53      -0.265  -8.219  -2.832  1.00 97.14           N  
ATOM    815  H   GLY A  53      -0.160  -8.250  -1.828  1.00 97.14           H  
ATOM    816  CA  GLY A  53      -1.529  -8.631  -3.429  1.00 97.14           C  
ATOM    817  HA2 GLY A  53      -1.428  -9.641  -3.825  1.00 97.14           H  
ATOM    818  HA3 GLY A  53      -1.749  -7.967  -4.265  1.00 97.14           H  
ATOM    819  C   GLY A  53      -2.724  -8.596  -2.493  1.00 97.14           C  
ATOM    820  O   GLY A  53      -2.596  -8.464  -1.278  1.00 97.14           O  
ATOM    821  N   CYS A  54      -3.904  -8.732  -3.088  1.00 98.36           N  
ATOM    822  H   CYS A  54      -3.915  -8.845  -4.091  1.00 98.36           H  
ATOM    823  CA  CYS A  54      -5.186  -8.775  -2.394  1.00 98.36           C  
ATOM    824  HA  CYS A  54      -5.004  -9.068  -1.360  1.00 98.36           H  
ATOM    825  C   CYS A  54      -6.119  -9.815  -3.040  1.00 98.36           C  
ATOM    826  CB  CYS A  54      -5.782  -7.360  -2.392  1.00 98.36           C  
ATOM    827  HB2 CYS A  54      -5.016  -6.670  -2.037  1.00 98.36           H  
ATOM    828  HB3 CYS A  54      -6.634  -7.311  -1.713  1.00 98.36           H  
ATOM    829  O   CYS A  54      -5.885 -10.233  -4.176  1.00 98.36           O  
ATOM    830  SG  CYS A  54      -6.283  -6.841  -4.056  1.00 98.36           S  
ATOM    831  HG  CYS A  54      -6.323  -5.530  -3.802  1.00 98.36           H  
ATOM    832  N   PRO A  55      -7.185 -10.272  -2.364  1.00 97.58           N  
ATOM    833  CA  PRO A  55      -8.141 -11.192  -2.967  1.00 97.58           C  
ATOM    834  HA  PRO A  55      -7.611 -12.083  -3.302  1.00 97.58           H  
ATOM    835  C   PRO A  55      -8.863 -10.542  -4.148  1.00 97.58           C  
ATOM    836  CB  PRO A  55      -9.125 -11.576  -1.857  1.00 97.58           C  
ATOM    837  HB2 PRO A  55     -10.023 -10.960  -1.912  1.00 97.58           H  
ATOM    838  HB3 PRO A  55      -9.387 -12.634  -1.902  1.00 97.58           H  
ATOM    839  O   PRO A  55      -9.323  -9.398  -4.066  1.00 97.58           O  
ATOM    840  CG  PRO A  55      -8.362 -11.240  -0.577  1.00 97.58           C  
ATOM    841  HG2 PRO A  55      -9.031 -11.019   0.256  1.00 97.58           H  
ATOM    842  HG3 PRO A  55      -7.692 -12.063  -0.329  1.00 97.58           H  
ATOM    843  CD  PRO A  55      -7.535 -10.026  -0.981  1.00 97.58           C  
ATOM    844  HD2 PRO A  55      -6.657  -9.938  -0.342  1.00 97.58           H  
ATOM    845  HD3 PRO A  55      -8.143  -9.124  -0.919  1.00 97.58           H  
ATOM    846  N   THR A  56      -9.040 -11.300  -5.226  1.00 94.36           N  
ATOM    847  H   THR A  56      -8.641 -12.227  -5.249  1.00 94.36           H  
ATOM    848  CA  THR A  56      -9.931 -10.886  -6.314  1.00 94.36           C  
ATOM    849  HA  THR A  56      -9.634  -9.887  -6.634  1.00 94.36           H  
ATOM    850  C   THR A  56     -11.385 -10.816  -5.833  1.00 94.36           C  
ATOM    851  CB  THR A  56      -9.829 -11.817  -7.525  1.00 94.36           C  
ATOM    852  HB  THR A  56     -10.550 -11.492  -8.276  1.00 94.36           H  
ATOM    853  O   THR A  56     -11.786 -11.483  -4.880  1.00 94.36           O  
ATOM    854  CG2 THR A  56      -8.446 -11.819  -8.171  1.00 94.36           C  
ATOM    855 HG21 THR A  56      -7.665 -11.981  -7.428  1.00 94.36           H  
ATOM    856 HG22 THR A  56      -8.275 -10.861  -8.662  1.00 94.36           H  
ATOM    857 HG23 THR A  56      -8.398 -12.616  -8.913  1.00 94.36           H  
ATOM    858  OG1 THR A  56     -10.157 -13.126  -7.152  1.00 94.36           O  
ATOM    859  HG1 THR A  56      -9.383 -13.504  -6.728  1.00 94.36           H  
ATOM    860  N   ASN A  57     -12.206 -10.002  -6.504  1.00 89.16           N  
ATOM    861  H   ASN A  57     -11.822  -9.488  -7.284  1.00 89.16           H  
ATOM    862  CA  ASN A  57     -13.657  -9.913  -6.273  1.00 89.16           C  
ATOM    863  HA  ASN A  57     -14.019  -9.101  -6.902  1.00 89.16           H  
ATOM    864  C   ASN A  57     -14.093  -9.521  -4.847  1.00 89.16           C  
ATOM    865  CB  ASN A  57     -14.339 -11.199  -6.776  1.00 89.16           C  
ATOM    866  HB2 ASN A  57     -15.419 -11.117  -6.659  1.00 89.16           H  
ATOM    867  HB3 ASN A  57     -14.003 -12.046  -6.177  1.00 89.16           H  
ATOM    868  O   ASN A  57     -15.225  -9.791  -4.455  1.00 89.16           O  
ATOM    869  CG  ASN A  57     -14.059 -11.460  -8.239  1.00 89.16           C  
ATOM    870  ND2 ASN A  57     -13.745 -12.681  -8.598  1.00 89.16           N  
ATOM    871 HD21 ASN A  57     -13.576 -13.385  -7.894  1.00 89.16           H  
ATOM    872 HD22 ASN A  57     -13.491 -12.829  -9.564  1.00 89.16           H  
ATOM    873  OD1 ASN A  57     -14.102 -10.563  -9.066  1.00 89.16           O  
ATOM    874  N   SER A  58     -13.243  -8.836  -4.083  1.00 94.31           N  
ATOM    875  H   SER A  58     -12.296  -8.704  -4.409  1.00 94.31           H  
ATOM    876  CA  SER A  58     -13.619  -8.296  -2.775  1.00 94.31           C  
ATOM    877  HA  SER A  58     -14.327  -8.979  -2.305  1.00 94.31           H  
ATOM    878  C   SER A  58     -14.301  -6.929  -2.905  1.00 94.31           C  
ATOM    879  CB  SER A  58     -12.390  -8.258  -1.870  1.00 94.31           C  
ATOM    880  HB2 SER A  58     -12.103  -9.281  -1.625  1.00 94.31           H  
ATOM    881  HB3 SER A  58     -11.561  -7.792  -2.401  1.00 94.31           H  
ATOM    882  O   SER A  58     -13.731  -5.973  -3.439  1.00 94.31           O  
ATOM    883  OG  SER A  58     -12.662  -7.544  -0.676  1.00 94.31           O  
ATOM    884  HG  SER A  58     -12.059  -7.872  -0.006  1.00 94.31           H  
ATOM    885  N   ASP A  59     -15.520  -6.811  -2.373  1.00 96.84           N  
ATOM    886  H   ASP A  59     -15.984  -7.645  -2.041  1.00 96.84           H  
ATOM    887  CA  ASP A  59     -16.239  -5.533  -2.288  1.00 96.84           C  
ATOM    888  HA  ASP A  59     -16.324  -5.102  -3.285  1.00 96.84           H  
ATOM    889  C   ASP A  59     -15.489  -4.516  -1.424  1.00 96.84           C  
ATOM    890  CB  ASP A  59     -17.648  -5.753  -1.712  1.00 96.84           C  
ATOM    891  HB2 ASP A  59     -17.575  -6.344  -0.800  1.00 96.84           H  
ATOM    892  HB3 ASP A  59     -18.067  -4.782  -1.449  1.00 96.84           H  
ATOM    893  O   ASP A  59     -15.475  -3.324  -1.740  1.00 96.84           O  
ATOM    894  CG  ASP A  59     -18.622  -6.424  -2.684  1.00 96.84           C  
ATOM    895  OD1 ASP A  59     -18.304  -6.492  -3.897  1.00 96.84           O  
ATOM    896  OD2 ASP A  59     -19.713  -6.804  -2.222  1.00 96.84           O  
ATOM    897  N   TYR A  60     -14.815  -4.993  -0.374  1.00 98.12           N  
ATOM    898  H   TYR A  60     -14.827  -5.990  -0.211  1.00 98.12           H  
ATOM    899  CA  TYR A  60     -13.979  -4.160   0.478  1.00 98.12           C  
ATOM    900  HA  TYR A  60     -14.561  -3.299   0.805  1.00 98.12           H  
ATOM    901  C   TYR A  60     -12.763  -3.624  -0.286  1.00 98.12           C  
ATOM    902  CB  TYR A  60     -13.558  -4.949   1.720  1.00 98.12           C  
ATOM    903  HB2 TYR A  60     -13.011  -5.845   1.425  1.00 98.12           H  
ATOM    904  HB3 TYR A  60     -14.447  -5.261   2.269  1.00 98.12           H  
ATOM    905  O   TYR A  60     -12.513  -2.420  -0.263  1.00 98.12           O  
ATOM    906  CG  TYR A  60     -12.693  -4.107   2.624  1.00 98.12           C  
ATOM    907  CD1 TYR A  60     -11.294  -4.257   2.602  1.00 98.12           C  
ATOM    908  HD1 TYR A  60     -10.834  -5.019   1.991  1.00 98.12           H  
ATOM    909  CD2 TYR A  60     -13.291  -3.095   3.398  1.00 98.12           C  
ATOM    910  HD2 TYR A  60     -14.365  -2.982   3.415  1.00 98.12           H  
ATOM    911  CE1 TYR A  60     -10.488  -3.370   3.337  1.00 98.12           C  
ATOM    912  HE1 TYR A  60      -9.411  -3.444   3.304  1.00 98.12           H  
ATOM    913  CE2 TYR A  60     -12.486  -2.206   4.128  1.00 98.12           C  
ATOM    914  HE2 TYR A  60     -12.922  -1.413   4.718  1.00 98.12           H  
ATOM    915  OH  TYR A  60     -10.326  -1.394   4.670  1.00 98.12           O  
ATOM    916  HH  TYR A  60      -9.391  -1.593   4.581  1.00 98.12           H  
ATOM    917  CZ  TYR A  60     -11.088  -2.332   4.074  1.00 98.12           C  
ATOM    918  N   VAL A  61     -12.069  -4.480  -1.048  1.00 97.74           N  
ATOM    919  H   VAL A  61     -12.340  -5.453  -1.055  1.00 97.74           H  
ATOM    920  CA  VAL A  61     -10.967  -4.038  -1.921  1.00 97.74           C  
ATOM    921  HA  VAL A  61     -10.210  -3.545  -1.312  1.00 97.74           H  
ATOM    922  C   VAL A  61     -11.476  -3.001  -2.917  1.00 97.74           C  
ATOM    923  CB  VAL A  61     -10.302  -5.221  -2.650  1.00 97.74           C  
ATOM    924  HB  VAL A  61     -11.073  -5.799  -3.161  1.00 97.74           H  
ATOM    925  O   VAL A  61     -10.877  -1.940  -3.059  1.00 97.74           O  
ATOM    926  CG1 VAL A  61      -9.283  -4.769  -3.702  1.00 97.74           C  
ATOM    927 HG11 VAL A  61      -8.493  -4.180  -3.236  1.00 97.74           H  
ATOM    928 HG12 VAL A  61      -9.760  -4.179  -4.485  1.00 97.74           H  
ATOM    929 HG13 VAL A  61      -8.846  -5.646  -4.178  1.00 97.74           H  
ATOM    930  CG2 VAL A  61      -9.566  -6.130  -1.656  1.00 97.74           C  
ATOM    931 HG21 VAL A  61      -9.179  -7.005  -2.177  1.00 97.74           H  
ATOM    932 HG22 VAL A  61      -8.730  -5.591  -1.209  1.00 97.74           H  
ATOM    933 HG23 VAL A  61     -10.231  -6.458  -0.857  1.00 97.74           H  
ATOM    934  N   ARG A  62     -12.633  -3.233  -3.551  1.00 97.32           N  
ATOM    935  H   ARG A  62     -13.085  -4.123  -3.403  1.00 97.32           H  
ATOM    936  CA  ARG A  62     -13.225  -2.252  -4.471  1.00 97.32           C  
ATOM    937  HA  ARG A  62     -12.485  -2.036  -5.242  1.00 97.32           H  
ATOM    938  C   ARG A  62     -13.525  -0.920  -3.779  1.00 97.32           C  
ATOM    939  CB  ARG A  62     -14.475  -2.850  -5.128  1.00 97.32           C  
ATOM    940  HB2 ARG A  62     -14.243  -3.866  -5.446  1.00 97.32           H  
ATOM    941  HB3 ARG A  62     -15.290  -2.890  -4.405  1.00 97.32           H  
ATOM    942  O   ARG A  62     -13.273   0.131  -4.366  1.00 97.32           O  
ATOM    943  CG  ARG A  62     -14.899  -2.023  -6.354  1.00 97.32           C  
ATOM    944  HG2 ARG A  62     -14.092  -2.044  -7.087  1.00 97.32           H  
ATOM    945  HG3 ARG A  62     -15.063  -0.986  -6.060  1.00 97.32           H  
ATOM    946  CD  ARG A  62     -16.183  -2.533  -7.020  1.00 97.32           C  
ATOM    947  HD2 ARG A  62     -16.356  -1.943  -7.920  1.00 97.32           H  
ATOM    948  HD3 ARG A  62     -17.023  -2.354  -6.349  1.00 97.32           H  
ATOM    949  NE  ARG A  62     -16.093  -3.962  -7.396  1.00 97.32           N  
ATOM    950  HE  ARG A  62     -15.500  -4.196  -8.179  1.00 97.32           H  
ATOM    951  NH1 ARG A  62     -17.413  -4.789  -5.724  1.00 97.32           N  
ATOM    952 HH11 ARG A  62     -17.571  -3.863  -5.355  1.00 97.32           H  
ATOM    953 HH12 ARG A  62     -17.778  -5.568  -5.195  1.00 97.32           H  
ATOM    954  NH2 ARG A  62     -16.454  -6.211  -7.116  1.00 97.32           N  
ATOM    955 HH21 ARG A  62     -16.873  -6.929  -6.543  1.00 97.32           H  
ATOM    956 HH22 ARG A  62     -15.841  -6.455  -7.880  1.00 97.32           H  
ATOM    957  CZ  ARG A  62     -16.649  -4.978  -6.754  1.00 97.32           C  
ATOM    958  N   TYR A  63     -14.049  -0.935  -2.554  1.00 98.18           N  
ATOM    959  H   TYR A  63     -14.257  -1.829  -2.132  1.00 98.18           H  
ATOM    960  CA  TYR A  63     -14.266   0.278  -1.762  1.00 98.18           C  
ATOM    961  HA  TYR A  63     -14.899   0.959  -2.331  1.00 98.18           H  
ATOM    962  C   TYR A  63     -12.949   1.019  -1.487  1.00 98.18           C  
ATOM    963  CB  TYR A  63     -15.005  -0.074  -0.462  1.00 98.18           C  
ATOM    964  HB2 TYR A  63     -16.015  -0.403  -0.705  1.00 98.18           H  
ATOM    965  HB3 TYR A  63     -14.504  -0.908   0.028  1.00 98.18           H  
ATOM    966  O   TYR A  63     -12.865   2.216  -1.772  1.00 98.18           O  
ATOM    967  CG  TYR A  63     -15.075   1.076   0.524  1.00 98.18           C  
ATOM    968  CD1 TYR A  63     -14.047   1.235   1.472  1.00 98.18           C  
ATOM    969  HD1 TYR A  63     -13.241   0.518   1.526  1.00 98.18           H  
ATOM    970  CD2 TYR A  63     -16.134   2.003   0.473  1.00 98.18           C  
ATOM    971  HD2 TYR A  63     -16.934   1.864  -0.240  1.00 98.18           H  
ATOM    972  CE1 TYR A  63     -14.058   2.333   2.346  1.00 98.18           C  
ATOM    973  HE1 TYR A  63     -13.251   2.456   3.054  1.00 98.18           H  
ATOM    974  CE2 TYR A  63     -16.153   3.104   1.355  1.00 98.18           C  
ATOM    975  HE2 TYR A  63     -16.965   3.816   1.337  1.00 98.18           H  
ATOM    976  OH  TYR A  63     -15.095   4.315   3.158  1.00 98.18           O  
ATOM    977  HH  TYR A  63     -14.368   4.168   3.768  1.00 98.18           H  
ATOM    978  CZ  TYR A  63     -15.109   3.267   2.292  1.00 98.18           C  
ATOM    979  N   VAL A  64     -11.918   0.318  -1.005  1.00 98.14           N  
ATOM    980  H   VAL A  64     -12.052  -0.665  -0.811  1.00 98.14           H  
ATOM    981  CA  VAL A  64     -10.602   0.900  -0.694  1.00 98.14           C  
ATOM    982  HA  VAL A  64     -10.737   1.737  -0.009  1.00 98.14           H  
ATOM    983  C   VAL A  64      -9.923   1.456  -1.941  1.00 98.14           C  
ATOM    984  CB  VAL A  64      -9.695  -0.132   0.001  1.00 98.14           C  
ATOM    985  HB  VAL A  64      -9.688  -1.056  -0.578  1.00 98.14           H  
ATOM    986  O   VAL A  64      -9.341   2.528  -1.883  1.00 98.14           O  
ATOM    987  CG1 VAL A  64      -8.253   0.359   0.153  1.00 98.14           C  
ATOM    988 HG11 VAL A  64      -7.683  -0.350   0.753  1.00 98.14           H  
ATOM    989 HG12 VAL A  64      -7.764   0.430  -0.819  1.00 98.14           H  
ATOM    990 HG13 VAL A  64      -8.225   1.332   0.644  1.00 98.14           H  
ATOM    991  CG2 VAL A  64     -10.224  -0.427   1.408  1.00 98.14           C  
ATOM    992 HG21 VAL A  64     -11.218  -0.872   1.364  1.00 98.14           H  
ATOM    993 HG22 VAL A  64      -9.558  -1.134   1.903  1.00 98.14           H  
ATOM    994 HG23 VAL A  64     -10.257   0.487   2.002  1.00 98.14           H  
ATOM    995  N   MET A  65     -10.060   0.797  -3.089  1.00 95.91           N  
ATOM    996  H   MET A  65     -10.478  -0.122  -3.061  1.00 95.91           H  
ATOM    997  CA  MET A  65      -9.413   1.227  -4.332  1.00 95.91           C  
ATOM    998  HA  MET A  65      -8.438   1.649  -4.088  1.00 95.91           H  
ATOM    999  C   MET A  65     -10.175   2.330  -5.077  1.00 95.91           C  
ATOM   1000  CB  MET A  65      -9.182   0.005  -5.236  1.00 95.91           C  
ATOM   1001  HB2 MET A  65     -10.137  -0.480  -5.438  1.00 95.91           H  
ATOM   1002  HB3 MET A  65      -8.757   0.335  -6.184  1.00 95.91           H  
ATOM   1003  O   MET A  65      -9.636   2.900  -6.018  1.00 95.91           O  
ATOM   1004  CG  MET A  65      -8.221  -1.013  -4.606  1.00 95.91           C  
ATOM   1005  HG2 MET A  65      -8.156  -1.887  -5.254  1.00 95.91           H  
ATOM   1006  HG3 MET A  65      -8.620  -1.345  -3.648  1.00 95.91           H  
ATOM   1007  SD  MET A  65      -6.550  -0.398  -4.295  1.00 95.91           S  
ATOM   1008  CE  MET A  65      -5.816  -0.581  -5.941  1.00 95.91           C  
ATOM   1009  HE1 MET A  65      -4.746  -0.383  -5.873  1.00 95.91           H  
ATOM   1010  HE2 MET A  65      -6.272   0.122  -6.638  1.00 95.91           H  
ATOM   1011  HE3 MET A  65      -5.954  -1.603  -6.295  1.00 95.91           H  
ATOM   1012  N   THR A  66     -11.423   2.646  -4.701  1.00 96.05           N  
ATOM   1013  H   THR A  66     -11.815   2.143  -3.917  1.00 96.05           H  
ATOM   1014  CA  THR A  66     -12.246   3.621  -5.451  1.00 96.05           C  
ATOM   1015  HA  THR A  66     -11.600   4.182  -6.127  1.00 96.05           H  
ATOM   1016  C   THR A  66     -12.918   4.680  -4.580  1.00 96.05           C  
ATOM   1017  CB  THR A  66     -13.299   2.925  -6.335  1.00 96.05           C  
ATOM   1018  HB  THR A  66     -13.804   3.695  -6.918  1.00 96.05           H  
ATOM   1019  O   THR A  66     -12.800   5.876  -4.840  1.00 96.05           O  
ATOM   1020  CG2 THR A  66     -12.709   1.908  -7.313  1.00 96.05           C  
ATOM   1021 HG21 THR A  66     -12.265   1.067  -6.780  1.00 96.05           H  
ATOM   1022 HG22 THR A  66     -13.494   1.541  -7.975  1.00 96.05           H  
ATOM   1023 HG23 THR A  66     -11.937   2.388  -7.914  1.00 96.05           H  
ATOM   1024  OG1 THR A  66     -14.274   2.252  -5.564  1.00 96.05           O  
ATOM   1025  HG1 THR A  66     -13.835   1.487  -5.184  1.00 96.05           H  
ATOM   1026  N   LYS A  67     -13.639   4.279  -3.530  1.00 97.69           N  
ATOM   1027  H   LYS A  67     -13.620   3.297  -3.295  1.00 97.69           H  
ATOM   1028  CA  LYS A  67     -14.417   5.194  -2.683  1.00 97.69           C  
ATOM   1029  HA  LYS A  67     -14.819   5.999  -3.299  1.00 97.69           H  
ATOM   1030  C   LYS A  67     -13.550   5.896  -1.652  1.00 97.69           C  
ATOM   1031  CB  LYS A  67     -15.561   4.436  -1.993  1.00 97.69           C  
ATOM   1032  HB2 LYS A  67     -16.071   5.116  -1.311  1.00 97.69           H  
ATOM   1033  HB3 LYS A  67     -15.131   3.631  -1.399  1.00 97.69           H  
ATOM   1034  O   LYS A  67     -13.772   7.076  -1.391  1.00 97.69           O  
ATOM   1035  CG  LYS A  67     -16.600   3.835  -2.952  1.00 97.69           C  
ATOM   1036  HG2 LYS A  67     -16.127   3.077  -3.576  1.00 97.69           H  
ATOM   1037  HG3 LYS A  67     -17.374   3.350  -2.356  1.00 97.69           H  
ATOM   1038  CD  LYS A  67     -17.249   4.902  -3.844  1.00 97.69           C  
ATOM   1039  HD2 LYS A  67     -17.665   5.691  -3.218  1.00 97.69           H  
ATOM   1040  HD3 LYS A  67     -16.490   5.325  -4.502  1.00 97.69           H  
ATOM   1041  CE  LYS A  67     -18.349   4.279  -4.704  1.00 97.69           C  
ATOM   1042  HE2 LYS A  67     -19.125   3.882  -4.049  1.00 97.69           H  
ATOM   1043  HE3 LYS A  67     -17.916   3.446  -5.258  1.00 97.69           H  
ATOM   1044  NZ  LYS A  67     -18.916   5.277  -5.644  1.00 97.69           N  
ATOM   1045  HZ1 LYS A  67     -18.188   5.630  -6.249  1.00 97.69           H  
ATOM   1046  HZ2 LYS A  67     -19.630   4.856  -6.221  1.00 97.69           H  
ATOM   1047  HZ3 LYS A  67     -19.314   6.056  -5.139  1.00 97.69           H  
ATOM   1048  N   LEU A  68     -12.570   5.195  -1.087  1.00 98.18           N  
ATOM   1049  H   LEU A  68     -12.455   4.224  -1.342  1.00 98.18           H  
ATOM   1050  CA  LEU A  68     -11.656   5.784  -0.116  1.00 98.18           C  
ATOM   1051  HA  LEU A  68     -12.275   6.296   0.621  1.00 98.18           H  
ATOM   1052  C   LEU A  68     -10.767   6.882  -0.746  1.00 98.18           C  
ATOM   1053  CB  LEU A  68     -10.917   4.660   0.630  1.00 98.18           C  
ATOM   1054  HB2 LEU A  68     -11.662   3.981   1.046  1.00 98.18           H  
ATOM   1055  HB3 LEU A  68     -10.314   4.078  -0.067  1.00 98.18           H  
ATOM   1056  O   LEU A  68     -10.758   7.977  -0.189  1.00 98.18           O  
ATOM   1057  CG  LEU A  68     -10.012   5.139   1.775  1.00 98.18           C  
ATOM   1058  HG  LEU A  68      -9.236   5.799   1.385  1.00 98.18           H  
ATOM   1059  CD1 LEU A  68     -10.802   5.885   2.853  1.00 98.18           C  
ATOM   1060 HD11 LEU A  68     -10.139   6.099   3.691  1.00 98.18           H  
ATOM   1061 HD12 LEU A  68     -11.164   6.836   2.462  1.00 98.18           H  
ATOM   1062 HD13 LEU A  68     -11.634   5.273   3.202  1.00 98.18           H  
ATOM   1063  CD2 LEU A  68      -9.345   3.924   2.410  1.00 98.18           C  
ATOM   1064 HD21 LEU A  68     -10.090   3.199   2.739  1.00 98.18           H  
ATOM   1065 HD22 LEU A  68      -8.675   3.453   1.691  1.00 98.18           H  
ATOM   1066 HD23 LEU A  68      -8.759   4.235   3.275  1.00 98.18           H  
ATOM   1067  N   PRO A  69     -10.147   6.693  -1.934  1.00 97.71           N  
ATOM   1068  CA  PRO A  69      -9.450   7.755  -2.663  1.00 97.71           C  
ATOM   1069  HA  PRO A  69      -8.580   8.074  -2.088  1.00 97.71           H  
ATOM   1070  C   PRO A  69     -10.325   8.974  -2.942  1.00 97.71           C  
ATOM   1071  CB  PRO A  69      -8.971   7.116  -3.969  1.00 97.71           C  
ATOM   1072  HB2 PRO A  69      -8.065   7.591  -4.348  1.00 97.71           H  
ATOM   1073  HB3 PRO A  69      -9.757   7.144  -4.723  1.00 97.71           H  
ATOM   1074  O   PRO A  69      -9.883  10.103  -2.759  1.00 97.71           O  
ATOM   1075  CG  PRO A  69      -8.722   5.672  -3.563  1.00 97.71           C  
ATOM   1076  HG2 PRO A  69      -8.796   4.992  -4.412  1.00 97.71           H  
ATOM   1077  HG3 PRO A  69      -7.744   5.592  -3.089  1.00 97.71           H  
ATOM   1078  CD  PRO A  69      -9.809   5.413  -2.526  1.00 97.71           C  
ATOM   1079  HD2 PRO A  69      -9.372   4.787  -1.749  1.00 97.71           H  
ATOM   1080  HD3 PRO A  69     -10.679   4.947  -2.989  1.00 97.71           H  
ATOM   1081  N   ALA A  70     -11.595   8.774  -3.312  1.00 97.34           N  
ATOM   1082  H   ALA A  70     -11.903   7.830  -3.498  1.00 97.34           H  
ATOM   1083  CA  ALA A  70     -12.522   9.883  -3.532  1.00 97.34           C  
ATOM   1084  HA  ALA A  70     -12.061  10.578  -4.234  1.00 97.34           H  
ATOM   1085  C   ALA A  70     -12.816  10.675  -2.242  1.00 97.34           C  
ATOM   1086  CB  ALA A  70     -13.801   9.333  -4.173  1.00 97.34           C  
ATOM   1087  HB1 ALA A  70     -14.474  10.160  -4.399  1.00 97.34           H  
ATOM   1088  HB2 ALA A  70     -14.297   8.644  -3.490  1.00 97.34           H  
ATOM   1089  HB3 ALA A  70     -13.553   8.810  -5.097  1.00 97.34           H  
ATOM   1090  O   ALA A  70     -12.862  11.903  -2.277  1.00 97.34           O  
ATOM   1091  N   ARG A  71     -12.973   9.991  -1.098  1.00 98.01           N  
ATOM   1092  H   ARG A  71     -12.913   8.984  -1.138  1.00 98.01           H  
ATOM   1093  CA  ARG A  71     -13.130  10.644   0.217  1.00 98.01           C  
ATOM   1094  HA  ARG A  71     -13.907  11.406   0.157  1.00 98.01           H  
ATOM   1095  C   ARG A  71     -11.863  11.383   0.646  1.00 98.01           C  
ATOM   1096  CB  ARG A  71     -13.496   9.614   1.295  1.00 98.01           C  
ATOM   1097  HB2 ARG A  71     -13.369  10.098   2.263  1.00 98.01           H  
ATOM   1098  HB3 ARG A  71     -12.806   8.771   1.249  1.00 98.01           H  
ATOM   1099  O   ARG A  71     -11.956  12.493   1.160  1.00 98.01           O  
ATOM   1100  CG  ARG A  71     -14.940   9.102   1.207  1.00 98.01           C  
ATOM   1101  HG2 ARG A  71     -15.104   8.627   0.239  1.00 98.01           H  
ATOM   1102  HG3 ARG A  71     -15.625   9.945   1.299  1.00 98.01           H  
ATOM   1103  CD  ARG A  71     -15.231   8.083   2.322  1.00 98.01           C  
ATOM   1104  HD2 ARG A  71     -14.557   7.236   2.193  1.00 98.01           H  
ATOM   1105  HD3 ARG A  71     -16.256   7.728   2.211  1.00 98.01           H  
ATOM   1106  NE  ARG A  71     -15.059   8.664   3.676  1.00 98.01           N  
ATOM   1107  HE  ARG A  71     -14.979   9.669   3.744  1.00 98.01           H  
ATOM   1108  NH1 ARG A  71     -14.845   6.703   4.855  1.00 98.01           N  
ATOM   1109 HH11 ARG A  71     -14.578   6.252   5.719  1.00 98.01           H  
ATOM   1110 HH12 ARG A  71     -15.127   6.166   4.048  1.00 98.01           H  
ATOM   1111  NH2 ARG A  71     -14.452   8.618   5.893  1.00 98.01           N  
ATOM   1112 HH21 ARG A  71     -14.011   8.091   6.633  1.00 98.01           H  
ATOM   1113 HH22 ARG A  71     -14.304   9.615   5.965  1.00 98.01           H  
ATOM   1114  CZ  ARG A  71     -14.794   8.004   4.793  1.00 98.01           C  
ATOM   1115  N   MET A  72     -10.696  10.776   0.434  1.00 98.26           N  
ATOM   1116  H   MET A  72     -10.698   9.845   0.043  1.00 98.26           H  
ATOM   1117  CA  MET A  72      -9.410  11.407   0.726  1.00 98.26           C  
ATOM   1118  HA  MET A  72      -9.415  11.770   1.754  1.00 98.26           H  
ATOM   1119  C   MET A  72      -9.181  12.621  -0.168  1.00 98.26           C  
ATOM   1120  CB  MET A  72      -8.262  10.404   0.578  1.00 98.26           C  
ATOM   1121  HB2 MET A  72      -7.315  10.944   0.604  1.00 98.26           H  
ATOM   1122  HB3 MET A  72      -8.340   9.891  -0.380  1.00 98.26           H  
ATOM   1123  O   MET A  72      -8.731  13.635   0.335  1.00 98.26           O  
ATOM   1124  CG  MET A  72      -8.272   9.390   1.728  1.00 98.26           C  
ATOM   1125  HG2 MET A  72      -9.182   8.794   1.676  1.00 98.26           H  
ATOM   1126  HG3 MET A  72      -8.288   9.940   2.669  1.00 98.26           H  
ATOM   1127  SD  MET A  72      -6.850   8.269   1.779  1.00 98.26           S  
ATOM   1128  CE  MET A  72      -7.034   7.430   0.189  1.00 98.26           C  
ATOM   1129  HE1 MET A  72      -6.360   6.575   0.142  1.00 98.26           H  
ATOM   1130  HE2 MET A  72      -8.061   7.086   0.065  1.00 98.26           H  
ATOM   1131  HE3 MET A  72      -6.791   8.131  -0.609  1.00 98.26           H  
ATOM   1132  N   ARG A  73      -9.576  12.575  -1.446  1.00 97.70           N  
ATOM   1133  H   ARG A  73      -9.880  11.687  -1.819  1.00 97.70           H  
ATOM   1134  CA  ARG A  73      -9.534  13.734  -2.349  1.00 97.70           C  
ATOM   1135  HA  ARG A  73      -8.507  14.095  -2.401  1.00 97.70           H  
ATOM   1136  C   ARG A  73     -10.352  14.906  -1.810  1.00 97.70           C  
ATOM   1137  CB  ARG A  73      -9.990  13.313  -3.756  1.00 97.70           C  
ATOM   1138  HB2 ARG A  73     -11.032  12.994  -3.723  1.00 97.70           H  
ATOM   1139  HB3 ARG A  73      -9.380  12.474  -4.088  1.00 97.70           H  
ATOM   1140  O   ARG A  73      -9.827  16.007  -1.738  1.00 97.70           O  
ATOM   1141  CG  ARG A  73      -9.853  14.464  -4.764  1.00 97.70           C  
ATOM   1142  HG2 ARG A  73     -10.421  15.327  -4.415  1.00 97.70           H  
ATOM   1143  HG3 ARG A  73      -8.803  14.747  -4.835  1.00 97.70           H  
ATOM   1144  CD  ARG A  73     -10.377  14.105  -6.159  1.00 97.70           C  
ATOM   1145  HD2 ARG A  73     -10.323  15.007  -6.769  1.00 97.70           H  
ATOM   1146  HD3 ARG A  73     -11.424  13.812  -6.073  1.00 97.70           H  
ATOM   1147  NE  ARG A  73      -9.565  13.045  -6.798  1.00 97.70           N  
ATOM   1148  HE  ARG A  73      -8.569  13.209  -6.772  1.00 97.70           H  
ATOM   1149  NH1 ARG A  73     -11.231  11.697  -7.640  1.00 97.70           N  
ATOM   1150 HH11 ARG A  73     -11.459  10.859  -8.155  1.00 97.70           H  
ATOM   1151 HH12 ARG A  73     -11.915  12.378  -7.342  1.00 97.70           H  
ATOM   1152  NH2 ARG A  73      -9.092  11.112  -7.890  1.00 97.70           N  
ATOM   1153 HH21 ARG A  73      -8.104  11.310  -7.816  1.00 97.70           H  
ATOM   1154 HH22 ARG A  73      -9.301  10.225  -8.326  1.00 97.70           H  
ATOM   1155  CZ  ARG A  73      -9.971  11.959  -7.436  1.00 97.70           C  
ATOM   1156  N   GLU A  74     -11.596  14.671  -1.380  1.00 98.02           N  
ATOM   1157  H   GLU A  74     -11.973  13.739  -1.475  1.00 98.02           H  
ATOM   1158  CA  GLU A  74     -12.445  15.730  -0.801  1.00 98.02           C  
ATOM   1159  HA  GLU A  74     -12.611  16.498  -1.556  1.00 98.02           H  
ATOM   1160  C   GLU A  74     -11.769  16.410   0.400  1.00 98.02           C  
ATOM   1161  CB  GLU A  74     -13.805  15.138  -0.375  1.00 98.02           C  
ATOM   1162  HB2 GLU A  74     -14.186  14.508  -1.178  1.00 98.02           H  
ATOM   1163  HB3 GLU A  74     -13.655  14.516   0.507  1.00 98.02           H  
ATOM   1164  O   GLU A  74     -11.852  17.624   0.550  1.00 98.02           O  
ATOM   1165  CG  GLU A  74     -14.860  16.220  -0.063  1.00 98.02           C  
ATOM   1166  HG2 GLU A  74     -14.419  16.973   0.590  1.00 98.02           H  
ATOM   1167  HG3 GLU A  74     -15.130  16.716  -0.996  1.00 98.02           H  
ATOM   1168  CD  GLU A  74     -16.141  15.685   0.612  1.00 98.02           C  
ATOM   1169  OE1 GLU A  74     -16.930  16.520   1.123  1.00 98.02           O  
ATOM   1170  OE2 GLU A  74     -16.348  14.448   0.651  1.00 98.02           O  
ATOM   1171  N   TYR A  75     -11.072  15.635   1.234  1.00 98.08           N  
ATOM   1172  H   TYR A  75     -11.034  14.644   1.043  1.00 98.08           H  
ATOM   1173  CA  TYR A  75     -10.290  16.157   2.351  1.00 98.08           C  
ATOM   1174  HA  TYR A  75     -10.885  16.900   2.882  1.00 98.08           H  
ATOM   1175  C   TYR A  75      -9.004  16.870   1.898  1.00 98.08           C  
ATOM   1176  CB  TYR A  75     -10.001  15.003   3.313  1.00 98.08           C  
ATOM   1177  HB2 TYR A  75      -9.761  14.107   2.741  1.00 98.08           H  
ATOM   1178  HB3 TYR A  75     -10.908  14.798   3.882  1.00 98.08           H  
ATOM   1179  O   TYR A  75      -8.771  18.010   2.280  1.00 98.08           O  
ATOM   1180  CG  TYR A  75      -8.869  15.274   4.277  1.00 98.08           C  
ATOM   1181  CD1 TYR A  75      -7.661  14.564   4.150  1.00 98.08           C  
ATOM   1182  HD1 TYR A  75      -7.552  13.808   3.386  1.00 98.08           H  
ATOM   1183  CD2 TYR A  75      -8.996  16.289   5.245  1.00 98.08           C  
ATOM   1184  HD2 TYR A  75      -9.909  16.862   5.308  1.00 98.08           H  
ATOM   1185  CE1 TYR A  75      -6.588  14.851   5.009  1.00 98.08           C  
ATOM   1186  HE1 TYR A  75      -5.651  14.320   4.925  1.00 98.08           H  
ATOM   1187  CE2 TYR A  75      -7.911  16.589   6.090  1.00 98.08           C  
ATOM   1188  HE2 TYR A  75      -7.977  17.390   6.811  1.00 98.08           H  
ATOM   1189  OH  TYR A  75      -5.671  16.133   6.805  1.00 98.08           O  
ATOM   1190  HH  TYR A  75      -5.856  16.864   7.398  1.00 98.08           H  
ATOM   1191  CZ  TYR A  75      -6.712  15.859   5.982  1.00 98.08           C  
ATOM   1192  N   CYS A  76      -8.175  16.233   1.072  1.00 95.77           N  
ATOM   1193  H   CYS A  76      -8.417  15.297   0.780  1.00 95.77           H  
ATOM   1194  CA  CYS A  76      -6.881  16.755   0.628  1.00 95.77           C  
ATOM   1195  HA  CYS A  76      -6.313  17.076   1.501  1.00 95.77           H  
ATOM   1196  C   CYS A  76      -6.997  17.981  -0.287  1.00 95.77           C  
ATOM   1197  CB  CYS A  76      -6.108  15.637  -0.086  1.00 95.77           C  
ATOM   1198  HB2 CYS A  76      -6.706  15.237  -0.905  1.00 95.77           H  
ATOM   1199  HB3 CYS A  76      -5.190  16.048  -0.504  1.00 95.77           H  
ATOM   1200  O   CYS A  76      -6.003  18.668  -0.500  1.00 95.77           O  
ATOM   1201  SG  CYS A  76      -5.684  14.304   1.073  1.00 95.77           S  
ATOM   1202  HG  CYS A  76      -5.190  15.091   2.033  1.00 95.77           H  
ATOM   1203  N   GLU A  77      -8.181  18.256  -0.834  1.00 94.78           N  
ATOM   1204  H   GLU A  77      -8.916  17.570  -0.741  1.00 94.78           H  
ATOM   1205  CA  GLU A  77      -8.472  19.443  -1.645  1.00 94.78           C  
ATOM   1206  HA  GLU A  77      -7.539  19.950  -1.890  1.00 94.78           H  
ATOM   1207  C   GLU A  77      -9.320  20.488  -0.890  1.00 94.78           C  
ATOM   1208  CB  GLU A  77      -9.117  19.015  -2.978  1.00 94.78           C  
ATOM   1209  HB2 GLU A  77     -10.029  18.454  -2.770  1.00 94.78           H  
ATOM   1210  HB3 GLU A  77      -9.385  19.906  -3.545  1.00 94.78           H  
ATOM   1211  O   GLU A  77      -9.605  21.552  -1.439  1.00 94.78           O  
ATOM   1212  CG  GLU A  77      -8.160  18.166  -3.839  1.00 94.78           C  
ATOM   1213  HG2 GLU A  77      -7.823  17.302  -3.266  1.00 94.78           H  
ATOM   1214  HG3 GLU A  77      -7.281  18.768  -4.070  1.00 94.78           H  
ATOM   1215  CD  GLU A  77      -8.771  17.651  -5.154  1.00 94.78           C  
ATOM   1216  OE1 GLU A  77      -8.033  16.937  -5.876  1.00 94.78           O  
ATOM   1217  OE2 GLU A  77      -9.970  17.888  -5.428  1.00 94.78           O  
ATOM   1218  N   SER A  78      -9.709  20.230   0.367  1.00 95.97           N  
ATOM   1219  H   SER A  78      -9.400  19.376   0.809  1.00 95.97           H  
ATOM   1220  CA  SER A  78     -10.433  21.201   1.201  1.00 95.97           C  
ATOM   1221  HA  SER A  78     -11.115  21.753   0.555  1.00 95.97           H  
ATOM   1222  C   SER A  78      -9.501  22.217   1.860  1.00 95.97           C  
ATOM   1223  CB  SER A  78     -11.285  20.502   2.266  1.00 95.97           C  
ATOM   1224  HB2 SER A  78     -12.031  21.209   2.630  1.00 95.97           H  
ATOM   1225  HB3 SER A  78     -11.813  19.660   1.817  1.00 95.97           H  
ATOM   1226  O   SER A  78      -8.301  21.989   1.991  1.00 95.97           O  
ATOM   1227  OG  SER A  78     -10.528  20.059   3.375  1.00 95.97           O  
ATOM   1228  HG  SER A  78     -11.053  19.396   3.829  1.00 95.97           H  
ATOM   1229  N   GLU A  79     -10.049  23.331   2.354  1.00 91.17           N  
ATOM   1230  H   GLU A  79     -11.043  23.482   2.261  1.00 91.17           H  
ATOM   1231  CA  GLU A  79      -9.264  24.317   3.112  1.00 91.17           C  
ATOM   1232  HA  GLU A  79      -8.471  24.706   2.473  1.00 91.17           H  
ATOM   1233  C   GLU A  79      -8.573  23.694   4.335  1.00 91.17           C  
ATOM   1234  CB  GLU A  79     -10.159  25.485   3.557  1.00 91.17           C  
ATOM   1235  HB2 GLU A  79      -9.593  26.122   4.237  1.00 91.17           H  
ATOM   1236  HB3 GLU A  79     -11.015  25.091   4.106  1.00 91.17           H  
ATOM   1237  O   GLU A  79      -7.414  24.012   4.600  1.00 91.17           O  
ATOM   1238  CG  GLU A  79     -10.672  26.351   2.399  1.00 91.17           C  
ATOM   1239  HG2 GLU A  79     -11.316  27.131   2.806  1.00 91.17           H  
ATOM   1240  HG3 GLU A  79     -11.283  25.739   1.735  1.00 91.17           H  
ATOM   1241  CD  GLU A  79      -9.530  27.005   1.614  1.00 91.17           C  
ATOM   1242  OE1 GLU A  79      -9.357  26.671   0.420  1.00 91.17           O  
ATOM   1243  OE2 GLU A  79      -8.781  27.831   2.188  1.00 91.17           O  
ATOM   1244  N   PHE A  80      -9.247  22.769   5.027  1.00 92.30           N  
ATOM   1245  H   PHE A  80     -10.221  22.628   4.802  1.00 92.30           H  
ATOM   1246  CA  PHE A  80      -8.709  22.051   6.184  1.00 92.30           C  
ATOM   1247  HA  PHE A  80      -8.328  22.780   6.899  1.00 92.30           H  
ATOM   1248  C   PHE A  80      -7.549  21.102   5.844  1.00 92.30           C  
ATOM   1249  CB  PHE A  80      -9.867  21.280   6.832  1.00 92.30           C  
ATOM   1250  HB2 PHE A  80     -10.648  21.999   7.080  1.00 92.30           H  
ATOM   1251  HB3 PHE A  80     -10.282  20.581   6.106  1.00 92.30           H  
ATOM   1252  O   PHE A  80      -6.600  20.992   6.617  1.00 92.30           O  
ATOM   1253  CG  PHE A  80      -9.511  20.536   8.103  1.00 92.30           C  
ATOM   1254  CD1 PHE A  80      -9.537  19.131   8.138  1.00 92.30           C  
ATOM   1255  HD1 PHE A  80      -9.820  18.587   7.249  1.00 92.30           H  
ATOM   1256  CD2 PHE A  80      -9.157  21.250   9.260  1.00 92.30           C  
ATOM   1257  HD2 PHE A  80      -9.122  22.329   9.249  1.00 92.30           H  
ATOM   1258  CE1 PHE A  80      -9.206  18.443   9.320  1.00 92.30           C  
ATOM   1259  HE1 PHE A  80      -9.243  17.364   9.357  1.00 92.30           H  
ATOM   1260  CE2 PHE A  80      -8.809  20.555  10.430  1.00 92.30           C  
ATOM   1261  HE2 PHE A  80      -8.485  21.096  11.307  1.00 92.30           H  
ATOM   1262  CZ  PHE A  80      -8.833  19.156  10.467  1.00 92.30           C  
ATOM   1263  HZ  PHE A  80      -8.557  18.637  11.373  1.00 92.30           H  
ATOM   1264  N   GLY A  81      -7.621  20.391   4.714  1.00 90.91           N  
ATOM   1265  H   GLY A  81      -8.417  20.529   4.107  1.00 90.91           H  
ATOM   1266  CA  GLY A  81      -6.673  19.324   4.378  1.00 90.91           C  
ATOM   1267  HA2 GLY A  81      -6.086  19.054   5.256  1.00 90.91           H  
ATOM   1268  HA3 GLY A  81      -7.237  18.438   4.087  1.00 90.91           H  
ATOM   1269  C   GLY A  81      -5.693  19.637   3.252  1.00 90.91           C  
ATOM   1270  O   GLY A  81      -4.833  18.808   2.981  1.00 90.91           O  
ATOM   1271  N   ARG A  82      -5.779  20.792   2.581  1.00 89.32           N  
ATOM   1272  H   ARG A  82      -6.588  21.369   2.760  1.00 89.32           H  
ATOM   1273  CA  ARG A  82      -4.959  21.092   1.389  1.00 89.32           C  
ATOM   1274  HA  ARG A  82      -4.949  20.199   0.764  1.00 89.32           H  
ATOM   1275  C   ARG A  82      -3.492  21.392   1.643  1.00 89.32           C  
ATOM   1276  CB  ARG A  82      -5.579  22.222   0.557  1.00 89.32           C  
ATOM   1277  HB2 ARG A  82      -6.598  21.960   0.271  1.00 89.32           H  
ATOM   1278  HB3 ARG A  82      -5.011  22.333  -0.366  1.00 89.32           H  
ATOM   1279  O   ARG A  82      -2.712  21.323   0.694  1.00 89.32           O  
ATOM   1280  CG  ARG A  82      -5.547  23.553   1.321  1.00 89.32           C  
ATOM   1281  HG2 ARG A  82      -6.075  23.455   2.269  1.00 89.32           H  
ATOM   1282  HG3 ARG A  82      -4.513  23.832   1.523  1.00 89.32           H  
ATOM   1283  CD  ARG A  82      -6.188  24.673   0.513  1.00 89.32           C  
ATOM   1284  HD2 ARG A  82      -5.719  24.724  -0.470  1.00 89.32           H  
ATOM   1285  HD3 ARG A  82      -7.250  24.463   0.389  1.00 89.32           H  
ATOM   1286  NE  ARG A  82      -6.003  25.949   1.217  1.00 89.32           N  
ATOM   1287  HE  ARG A  82      -5.747  25.891   2.193  1.00 89.32           H  
ATOM   1288  NH1 ARG A  82      -6.904  27.306  -0.401  1.00 89.32           N  
ATOM   1289 HH11 ARG A  82      -7.699  26.689  -0.489  1.00 89.32           H  
ATOM   1290 HH12 ARG A  82      -7.127  28.264  -0.628  1.00 89.32           H  
ATOM   1291  NH2 ARG A  82      -6.207  28.192   1.483  1.00 89.32           N  
ATOM   1292 HH21 ARG A  82      -7.134  28.571   1.612  1.00 89.32           H  
ATOM   1293 HH22 ARG A  82      -5.732  28.087   2.368  1.00 89.32           H  
ATOM   1294  CZ  ARG A  82      -6.330  27.134   0.747  1.00 89.32           C  
ATOM   1295  N   GLN A  83      -3.118  21.763   2.863  1.00 82.70           N  
ATOM   1296  H   GLN A  83      -3.798  21.729   3.609  1.00 82.70           H  
ATOM   1297  CA  GLN A  83      -1.742  22.151   3.162  1.00 82.70           C  
ATOM   1298  HA  GLN A  83      -1.399  22.792   2.350  1.00 82.70           H  
ATOM   1299  C   GLN A  83      -0.832  20.918   3.223  1.00 82.70           C  
ATOM   1300  CB  GLN A  83      -1.665  22.963   4.465  1.00 82.70           C  
ATOM   1301  HB2 GLN A  83      -0.619  23.097   4.739  1.00 82.70           H  
ATOM   1302  HB3 GLN A  83      -2.152  22.406   5.265  1.00 82.70           H  
ATOM   1303  O   GLN A  83      -1.208  19.928   3.861  1.00 82.70           O  
ATOM   1304  CG  GLN A  83      -2.323  24.348   4.342  1.00 82.70           C  
ATOM   1305  HG2 GLN A  83      -2.274  24.844   5.312  1.00 82.70           H  
ATOM   1306  HG3 GLN A  83      -3.375  24.228   4.085  1.00 82.70           H  
ATOM   1307  CD  GLN A  83      -1.653  25.255   3.310  1.00 82.70           C  
ATOM   1308  NE2 GLN A  83      -2.325  26.283   2.846  1.00 82.70           N  
ATOM   1309 HE21 GLN A  83      -3.194  26.552   3.285  1.00 82.70           H  
ATOM   1310 HE22 GLN A  83      -1.805  26.867   2.206  1.00 82.70           H  
ATOM   1311  OE1 GLN A  83      -0.529  25.065   2.884  1.00 82.70           O  
ATOM   1312  N   PRO A  84       0.362  20.956   2.601  1.00 83.78           N  
ATOM   1313  CA  PRO A  84       1.358  19.913   2.777  1.00 83.78           C  
ATOM   1314  HA  PRO A  84       0.981  19.007   2.303  1.00 83.78           H  
ATOM   1315  C   PRO A  84       1.645  19.642   4.253  1.00 83.78           C  
ATOM   1316  CB  PRO A  84       2.608  20.379   2.031  1.00 83.78           C  
ATOM   1317  HB2 PRO A  84       3.251  20.958   2.694  1.00 83.78           H  
ATOM   1318  HB3 PRO A  84       3.156  19.536   1.610  1.00 83.78           H  
ATOM   1319  O   PRO A  84       1.706  20.555   5.078  1.00 83.78           O  
ATOM   1320  CG  PRO A  84       2.038  21.300   0.954  1.00 83.78           C  
ATOM   1321  HG2 PRO A  84       2.770  22.034   0.617  1.00 83.78           H  
ATOM   1322  HG3 PRO A  84       1.673  20.706   0.116  1.00 83.78           H  
ATOM   1323  CD  PRO A  84       0.858  21.960   1.668  1.00 83.78           C  
ATOM   1324  HD2 PRO A  84       1.200  22.835   2.221  1.00 83.78           H  
ATOM   1325  HD3 PRO A  84       0.101  22.244   0.938  1.00 83.78           H  
ATOM   1326  N   TYR A  85       1.822  18.375   4.596  1.00 83.78           N  
ATOM   1327  H   TYR A  85       1.804  17.673   3.870  1.00 83.78           H  
ATOM   1328  CA  TYR A  85       2.200  17.952   5.938  1.00 83.78           C  
ATOM   1329  HA  TYR A  85       2.470  18.812   6.551  1.00 83.78           H  
ATOM   1330  C   TYR A  85       3.408  17.048   5.827  1.00 83.78           C  
ATOM   1331  CB  TYR A  85       1.034  17.224   6.606  1.00 83.78           C  
ATOM   1332  HB2 TYR A  85       0.213  17.927   6.751  1.00 83.78           H  
ATOM   1333  HB3 TYR A  85       0.691  16.443   5.927  1.00 83.78           H  
ATOM   1334  O   TYR A  85       3.403  16.152   4.988  1.00 83.78           O  
ATOM   1335  CG  TYR A  85       1.387  16.591   7.940  1.00 83.78           C  
ATOM   1336  CD1 TYR A  85       1.579  15.200   8.029  1.00 83.78           C  
ATOM   1337  HD1 TYR A  85       1.488  14.590   7.142  1.00 83.78           H  
ATOM   1338  CD2 TYR A  85       1.516  17.392   9.090  1.00 83.78           C  
ATOM   1339  HD2 TYR A  85       1.363  18.458   9.019  1.00 83.78           H  
ATOM   1340  CE1 TYR A  85       1.870  14.602   9.270  1.00 83.78           C  
ATOM   1341  HE1 TYR A  85       1.988  13.531   9.341  1.00 83.78           H  
ATOM   1342  CE2 TYR A  85       1.824  16.798  10.331  1.00 83.78           C  
ATOM   1343  HE2 TYR A  85       1.912  17.408  11.218  1.00 83.78           H  
ATOM   1344  OH  TYR A  85       2.193  14.837  11.652  1.00 83.78           O  
ATOM   1345  HH  TYR A  85       2.236  13.881  11.574  1.00 83.78           H  
ATOM   1346  CZ  TYR A  85       1.995  15.401  10.428  1.00 83.78           C  
ATOM   1347  N   LEU A  86       4.408  17.272   6.679  1.00 80.20           N  
ATOM   1348  H   LEU A  86       4.332  18.026   7.346  1.00 80.20           H  
ATOM   1349  CA  LEU A  86       5.599  16.444   6.733  1.00 80.20           C  
ATOM   1350  HA  LEU A  86       5.694  15.939   5.771  1.00 80.20           H  
ATOM   1351  C   LEU A  86       5.468  15.394   7.840  1.00 80.20           C  
ATOM   1352  CB  LEU A  86       6.830  17.339   6.904  1.00 80.20           C  
ATOM   1353  HB2 LEU A  86       6.762  18.175   6.208  1.00 80.20           H  
ATOM   1354  HB3 LEU A  86       6.854  17.743   7.916  1.00 80.20           H  
ATOM   1355  O   LEU A  86       5.654  15.725   9.015  1.00 80.20           O  
ATOM   1356  CG  LEU A  86       8.127  16.565   6.624  1.00 80.20           C  
ATOM   1357  HG  LEU A  86       8.230  15.737   7.326  1.00 80.20           H  
ATOM   1358  CD1 LEU A  86       8.141  16.017   5.195  1.00 80.20           C  
ATOM   1359 HD11 LEU A  86       9.103  16.182   4.709  1.00 80.20           H  
ATOM   1360 HD12 LEU A  86       7.896  14.955   5.200  1.00 80.20           H  
ATOM   1361 HD13 LEU A  86       7.393  16.542   4.602  1.00 80.20           H  
ATOM   1362  CD2 LEU A  86       9.289  17.521   6.838  1.00 80.20           C  
ATOM   1363 HD21 LEU A  86       9.115  18.437   6.274  1.00 80.20           H  
ATOM   1364 HD22 LEU A  86      10.241  17.106   6.507  1.00 80.20           H  
ATOM   1365 HD23 LEU A  86       9.346  17.732   7.906  1.00 80.20           H  
ATOM   1366  N   PRO A  87       5.148  14.137   7.498  1.00 85.08           N  
ATOM   1367  CA  PRO A  87       4.995  13.083   8.483  1.00 85.08           C  
ATOM   1368  HA  PRO A  87       4.377  13.444   9.305  1.00 85.08           H  
ATOM   1369  C   PRO A  87       6.360  12.669   9.035  1.00 85.08           C  
ATOM   1370  CB  PRO A  87       4.268  11.932   7.771  1.00 85.08           C  
ATOM   1371  HB2 PRO A  87       3.393  11.607   8.334  1.00 85.08           H  
ATOM   1372  HB3 PRO A  87       4.946  11.092   7.620  1.00 85.08           H  
ATOM   1373  O   PRO A  87       7.388  12.760   8.354  1.00 85.08           O  
ATOM   1374  CG  PRO A  87       3.851  12.517   6.421  1.00 85.08           C  
ATOM   1375  HG2 PRO A  87       2.869  12.983   6.502  1.00 85.08           H  
ATOM   1376  HG3 PRO A  87       3.856  11.775   5.623  1.00 85.08           H  
ATOM   1377  CD  PRO A  87       4.906  13.577   6.183  1.00 85.08           C  
ATOM   1378  HD2 PRO A  87       4.549  14.286   5.436  1.00 85.08           H  
ATOM   1379  HD3 PRO A  87       5.828  13.121   5.822  1.00 85.08           H  
ATOM   1380  N   ALA A  88       6.367  12.183  10.272  1.00 81.50           N  
ATOM   1381  H   ALA A  88       5.491  12.122  10.771  1.00 81.50           H  
ATOM   1382  CA  ALA A  88       7.523  11.499  10.826  1.00 81.50           C  
ATOM   1383  HA  ALA A  88       8.402  12.126  10.675  1.00 81.50           H  
ATOM   1384  C   ALA A  88       7.771  10.159  10.110  1.00 81.50           C  
ATOM   1385  CB  ALA A  88       7.304  11.322  12.334  1.00 81.50           C  
ATOM   1386  HB1 ALA A  88       7.097  12.289  12.792  1.00 81.50           H  
ATOM   1387  HB2 ALA A  88       8.190  10.885  12.796  1.00 81.50           H  
ATOM   1388  HB3 ALA A  88       6.454  10.661  12.504  1.00 81.50           H  
ATOM   1389  O   ALA A  88       6.950   9.659   9.339  1.00 81.50           O  
ATOM   1390  N   ALA A  89       8.910   9.542  10.412  1.00 81.27           N  
ATOM   1391  H   ALA A  89       9.515   9.959  11.105  1.00 81.27           H  
ATOM   1392  CA  ALA A  89       9.141   8.161  10.039  1.00 81.27           C  
ATOM   1393  HA  ALA A  89       9.150   8.139   8.950  1.00 81.27           H  
ATOM   1394  C   ALA A  89       8.040   7.256  10.573  1.00 81.27           C  
ATOM   1395  CB  ALA A  89      10.439   7.626  10.646  1.00 81.27           C  
ATOM   1396  HB1 ALA A  89      10.489   6.546  10.512  1.00 81.27           H  
ATOM   1397  HB2 ALA A  89      11.312   8.068  10.165  1.00 81.27           H  
ATOM   1398  HB3 ALA A  89      10.439   7.764  11.727  1.00 81.27           H  
ATOM   1399  O   ALA A  89       7.667   7.407  11.730  1.00 81.27           O  
ATOM   1400  N   GLU A  90       7.587   6.297   9.767  1.00 88.31           N  
ATOM   1401  H   GLU A  90       7.908   6.277   8.810  1.00 88.31           H  
ATOM   1402  CA  GLU A  90       6.559   5.321  10.125  1.00 88.31           C  
ATOM   1403  HA  GLU A  90       6.393   4.691   9.251  1.00 88.31           H  
ATOM   1404  C   GLU A  90       5.203   5.973  10.398  1.00 88.31           C  
ATOM   1405  CB  GLU A  90       7.021   4.380  11.264  1.00 88.31           C  
ATOM   1406  HB2 GLU A  90       7.223   4.960  12.165  1.00 88.31           H  
ATOM   1407  HB3 GLU A  90       6.212   3.686  11.492  1.00 88.31           H  
ATOM   1408  O   GLU A  90       4.271   5.292  10.809  1.00 88.31           O  
ATOM   1409  CG  GLU A  90       8.257   3.546  10.899  1.00 88.31           C  
ATOM   1410  HG2 GLU A  90       7.973   2.923  10.050  1.00 88.31           H  
ATOM   1411  HG3 GLU A  90       9.079   4.206  10.622  1.00 88.31           H  
ATOM   1412  CD  GLU A  90       8.742   2.599  11.999  1.00 88.31           C  
ATOM   1413  OE1 GLU A  90       9.421   1.611  11.635  1.00 88.31           O  
ATOM   1414  OE2 GLU A  90       8.436   2.850  13.186  1.00 88.31           O  
ATOM   1415  N   GLU A  91       5.044   7.273  10.145  1.00 88.55           N  
ATOM   1416  H   GLU A  91       5.827   7.810   9.802  1.00 88.55           H  
ATOM   1417  CA  GLU A  91       3.754   7.939  10.232  1.00 88.55           C  
ATOM   1418  HA  GLU A  91       3.199   7.496  11.059  1.00 88.55           H  
ATOM   1419  C   GLU A  91       2.955   7.693   8.946  1.00 88.55           C  
ATOM   1420  CB  GLU A  91       3.937   9.424  10.574  1.00 88.55           C  
ATOM   1421  HB2 GLU A  91       4.615   9.498  11.425  1.00 88.55           H  
ATOM   1422  HB3 GLU A  91       4.384   9.937   9.722  1.00 88.55           H  
ATOM   1423  O   GLU A  91       3.462   7.795   7.821  1.00 88.55           O  
ATOM   1424  CG  GLU A  91       2.609  10.105  10.946  1.00 88.55           C  
ATOM   1425  HG2 GLU A  91       1.943  10.067  10.085  1.00 88.55           H  
ATOM   1426  HG3 GLU A  91       2.145   9.545  11.758  1.00 88.55           H  
ATOM   1427  CD  GLU A  91       2.756  11.570  11.389  1.00 88.55           C  
ATOM   1428  OE1 GLU A  91       1.720  12.270  11.511  1.00 88.55           O  
ATOM   1429  OE2 GLU A  91       3.882  12.047  11.652  1.00 88.55           O  
ATOM   1430  N   LEU A  92       1.681   7.356   9.127  1.00 95.28           N  
ATOM   1431  H   LEU A  92       1.331   7.315  10.073  1.00 95.28           H  
ATOM   1432  CA  LEU A  92       0.709   7.249   8.055  1.00 95.28           C  
ATOM   1433  HA  LEU A  92       1.138   6.646   7.255  1.00 95.28           H  
ATOM   1434  C   LEU A  92       0.413   8.639   7.499  1.00 95.28           C  
ATOM   1435  CB  LEU A  92      -0.581   6.578   8.557  1.00 95.28           C  
ATOM   1436  HB2 LEU A  92      -0.979   7.183   9.372  1.00 95.28           H  
ATOM   1437  HB3 LEU A  92      -1.318   6.578   7.754  1.00 95.28           H  
ATOM   1438  O   LEU A  92       0.213   9.614   8.225  1.00 95.28           O  
ATOM   1439  CG  LEU A  92      -0.381   5.136   9.047  1.00 95.28           C  
ATOM   1440  HG  LEU A  92       0.454   5.095   9.747  1.00 95.28           H  
ATOM   1441  CD1 LEU A  92      -1.626   4.643   9.778  1.00 95.28           C  
ATOM   1442 HD11 LEU A  92      -1.981   5.409  10.468  1.00 95.28           H  
ATOM   1443 HD12 LEU A  92      -2.417   4.395   9.069  1.00 95.28           H  
ATOM   1444 HD13 LEU A  92      -1.368   3.762  10.365  1.00 95.28           H  
ATOM   1445  CD2 LEU A  92      -0.109   4.182   7.886  1.00 95.28           C  
ATOM   1446 HD21 LEU A  92      -0.912   4.235   7.152  1.00 95.28           H  
ATOM   1447 HD22 LEU A  92       0.834   4.447   7.408  1.00 95.28           H  
ATOM   1448 HD23 LEU A  92      -0.037   3.166   8.274  1.00 95.28           H  
ATOM   1449  N   CYS A  93       0.325   8.713   6.184  1.00 96.47           N  
ATOM   1450  H   CYS A  93       0.443   7.865   5.648  1.00 96.47           H  
ATOM   1451  CA  CYS A  93       0.028   9.924   5.445  1.00 96.47           C  
ATOM   1452  HA  CYS A  93      -0.529  10.616   6.076  1.00 96.47           H  
ATOM   1453  C   CYS A  93      -0.847   9.603   4.238  1.00 96.47           C  
ATOM   1454  CB  CYS A  93       1.349  10.600   5.067  1.00 96.47           C  
ATOM   1455  HB2 CYS A  93       1.156  11.574   4.617  1.00 96.47           H  
ATOM   1456  HB3 CYS A  93       1.924  10.739   5.982  1.00 96.47           H  
ATOM   1457  O   CYS A  93      -1.070   8.443   3.888  1.00 96.47           O  
ATOM   1458  SG  CYS A  93       2.308   9.586   3.906  1.00 96.47           S  
ATOM   1459  HG  CYS A  93       2.357   8.493   4.671  1.00 96.47           H  
ATOM   1460  N   ILE A  94      -1.355  10.642   3.597  1.00 97.44           N  
ATOM   1461  H   ILE A  94      -1.123  11.571   3.920  1.00 97.44           H  
ATOM   1462  CA  ILE A  94      -1.989  10.517   2.291  1.00 97.44           C  
ATOM   1463  HA  ILE A  94      -2.130   9.464   2.050  1.00 97.44           H  
ATOM   1464  C   ILE A  94      -1.012  11.107   1.280  1.00 97.44           C  
ATOM   1465  CB  ILE A  94      -3.379  11.177   2.274  1.00 97.44           C  
ATOM   1466  HB  ILE A  94      -3.249  12.257   2.352  1.00 97.44           H  
ATOM   1467  O   ILE A  94      -0.506  12.209   1.484  1.00 97.44           O  
ATOM   1468  CG1 ILE A  94      -4.256  10.704   3.456  1.00 97.44           C  
ATOM   1469 HG12 ILE A  94      -4.466   9.640   3.353  1.00 97.44           H  
ATOM   1470 HG13 ILE A  94      -3.725  10.858   4.396  1.00 97.44           H  
ATOM   1471  CG2 ILE A  94      -4.079  10.864   0.944  1.00 97.44           C  
ATOM   1472 HG21 ILE A  94      -4.975  11.477   0.844  1.00 97.44           H  
ATOM   1473 HG22 ILE A  94      -3.422  11.079   0.101  1.00 97.44           H  
ATOM   1474 HG23 ILE A  94      -4.355   9.810   0.905  1.00 97.44           H  
ATOM   1475  CD1 ILE A  94      -5.575  11.469   3.581  1.00 97.44           C  
ATOM   1476 HD11 ILE A  94      -6.074  11.177   4.505  1.00 97.44           H  
ATOM   1477 HD12 ILE A  94      -5.369  12.539   3.608  1.00 97.44           H  
ATOM   1478 HD13 ILE A  94      -6.231  11.248   2.740  1.00 97.44           H  
ATOM   1479  N   ALA A  95      -0.729  10.373   0.212  1.00 96.12           N  
ATOM   1480  H   ALA A  95      -1.196   9.484   0.098  1.00 96.12           H  
ATOM   1481  CA  ALA A  95       0.205  10.778  -0.828  1.00 96.12           C  
ATOM   1482  HA  ALA A  95       0.459  11.830  -0.694  1.00 96.12           H  
ATOM   1483  C   ALA A  95      -0.436  10.631  -2.208  1.00 96.12           C  
ATOM   1484  CB  ALA A  95       1.495   9.963  -0.691  1.00 96.12           C  
ATOM   1485  HB1 ALA A  95       1.924  10.113   0.300  1.00 96.12           H  
ATOM   1486  HB2 ALA A  95       1.283   8.902  -0.827  1.00 96.12           H  
ATOM   1487  HB3 ALA A  95       2.216  10.281  -1.444  1.00 96.12           H  
ATOM   1488  O   ALA A  95      -1.310   9.784  -2.408  1.00 96.12           O  
ATOM   1489  N   GLN A  96       0.004  11.441  -3.168  1.00 94.18           N  
ATOM   1490  H   GLN A  96       0.710  12.127  -2.945  1.00 94.18           H  
ATOM   1491  CA  GLN A  96      -0.362  11.231  -4.569  1.00 94.18           C  
ATOM   1492  HA  GLN A  96      -1.410  10.934  -4.606  1.00 94.18           H  
ATOM   1493  C   GLN A  96       0.480  10.102  -5.160  1.00 94.18           C  
ATOM   1494  CB  GLN A  96      -0.221  12.517  -5.386  1.00 94.18           C  
ATOM   1495  HB2 GLN A  96      -0.442  12.299  -6.431  1.00 94.18           H  
ATOM   1496  HB3 GLN A  96       0.801  12.889  -5.314  1.00 94.18           H  
ATOM   1497  O   GLN A  96       1.699  10.126  -5.009  1.00 94.18           O  
ATOM   1498  CG  GLN A  96      -1.202  13.577  -4.884  1.00 94.18           C  
ATOM   1499  HG2 GLN A  96      -0.963  13.820  -3.848  1.00 94.18           H  
ATOM   1500  HG3 GLN A  96      -2.218  13.187  -4.929  1.00 94.18           H  
ATOM   1501  CD  GLN A  96      -1.106  14.864  -5.682  1.00 94.18           C  
ATOM   1502  NE2 GLN A  96      -2.165  15.265  -6.353  1.00 94.18           N  
ATOM   1503 HE21 GLN A  96      -2.085  16.152  -6.830  1.00 94.18           H  
ATOM   1504 HE22 GLN A  96      -3.002  14.700  -6.360  1.00 94.18           H  
ATOM   1505  OE1 GLN A  96      -0.076  15.523  -5.720  1.00 94.18           O  
ATOM   1506  N   LEU A  97      -0.156   9.129  -5.818  1.00 89.31           N  
ATOM   1507  H   LEU A  97      -1.162   9.187  -5.894  1.00 89.31           H  
ATOM   1508  CA  LEU A  97       0.523   7.982  -6.435  1.00 89.31           C  
ATOM   1509  HA  LEU A  97       1.408   7.736  -5.847  1.00 89.31           H  
ATOM   1510  C   LEU A  97       0.957   8.299  -7.875  1.00 89.31           C  
ATOM   1511  CB  LEU A  97      -0.410   6.759  -6.385  1.00 89.31           C  
ATOM   1512  HB2 LEU A  97      -0.610   6.512  -5.343  1.00 89.31           H  
ATOM   1513  HB3 LEU A  97      -1.352   7.031  -6.863  1.00 89.31           H  
ATOM   1514  O   LEU A  97       0.095   8.304  -8.759  1.00 89.31           O  
ATOM   1515  CG  LEU A  97       0.130   5.504  -7.099  1.00 89.31           C  
ATOM   1516  HG  LEU A  97       0.334   5.729  -8.146  1.00 89.31           H  
ATOM   1517  CD1 LEU A  97       1.399   4.950  -6.460  1.00 89.31           C  
ATOM   1518 HD11 LEU A  97       2.195   5.694  -6.479  1.00 89.31           H  
ATOM   1519 HD12 LEU A  97       1.716   4.079  -7.033  1.00 89.31           H  
ATOM   1520 HD13 LEU A  97       1.185   4.645  -5.436  1.00 89.31           H  
ATOM   1521  CD2 LEU A  97      -0.928   4.407  -7.059  1.00 89.31           C  
ATOM   1522 HD21 LEU A  97      -1.130   4.126  -6.025  1.00 89.31           H  
ATOM   1523 HD22 LEU A  97      -0.576   3.527  -7.597  1.00 89.31           H  
ATOM   1524 HD23 LEU A  97      -1.849   4.759  -7.524  1.00 89.31           H  
ATOM   1525  N   PRO A  98       2.258   8.482  -8.169  1.00 86.12           N  
ATOM   1526  CA  PRO A  98       2.712   8.724  -9.535  1.00 86.12           C  
ATOM   1527  HA  PRO A  98       2.186   9.604  -9.906  1.00 86.12           H  
ATOM   1528  C   PRO A  98       2.445   7.506 -10.442  1.00 86.12           C  
ATOM   1529  CB  PRO A  98       4.213   9.033  -9.435  1.00 86.12           C  
ATOM   1530  HB2 PRO A  98       4.797   8.145  -9.676  1.00 86.12           H  
ATOM   1531  HB3 PRO A  98       4.496   9.860 -10.087  1.00 86.12           H  
ATOM   1532  O   PRO A  98       2.537   6.371  -9.977  1.00 86.12           O  
ATOM   1533  CG  PRO A  98       4.426   9.385  -7.964  1.00 86.12           C  
ATOM   1534  HG2 PRO A  98       4.179  10.432  -7.791  1.00 86.12           H  
ATOM   1535  HG3 PRO A  98       5.442   9.166  -7.635  1.00 86.12           H  
ATOM   1536  CD  PRO A  98       3.403   8.496  -7.271  1.00 86.12           C  
ATOM   1537  HD2 PRO A  98       3.177   8.895  -6.282  1.00 86.12           H  
ATOM   1538  HD3 PRO A  98       3.798   7.484  -7.176  1.00 86.12           H  
ATOM   1539  N   PRO A  99       2.150   7.696 -11.742  1.00 81.37           N  
ATOM   1540  CA  PRO A  99       2.031   8.973 -12.450  1.00 81.37           C  
ATOM   1541  HA  PRO A  99       2.775   9.685 -12.095  1.00 81.37           H  
ATOM   1542  C   PRO A  99       0.642   9.620 -12.320  1.00 81.37           C  
ATOM   1543  CB  PRO A  99       2.339   8.612 -13.906  1.00 81.37           C  
ATOM   1544  HB2 PRO A  99       3.419   8.546 -14.043  1.00 81.37           H  
ATOM   1545  HB3 PRO A  99       1.912   9.320 -14.616  1.00 81.37           H  
ATOM   1546  O   PRO A  99       0.397  10.663 -12.924  1.00 81.37           O  
ATOM   1547  CG  PRO A  99       1.720   7.222 -14.043  1.00 81.37           C  
ATOM   1548  HG2 PRO A  99       2.180   6.651 -14.849  1.00 81.37           H  
ATOM   1549  HG3 PRO A  99       0.645   7.310 -14.200  1.00 81.37           H  
ATOM   1550  CD  PRO A  99       1.991   6.589 -12.678  1.00 81.37           C  
ATOM   1551  HD2 PRO A  99       2.916   6.014 -12.715  1.00 81.37           H  
ATOM   1552  HD3 PRO A  99       1.164   5.943 -12.383  1.00 81.37           H  
ATOM   1553  N   SER A 100      -0.284   9.000 -11.584  1.00 81.19           N  
ATOM   1554  H   SER A 100      -0.003   8.213 -11.015  1.00 81.19           H  
ATOM   1555  CA  SER A 100      -1.581   9.607 -11.297  1.00 81.19           C  
ATOM   1556  HA  SER A 100      -1.981  10.004 -12.230  1.00 81.19           H  
ATOM   1557  C   SER A 100      -1.427  10.784 -10.321  1.00 81.19           C  
ATOM   1558  CB  SER A 100      -2.573   8.551 -10.787  1.00 81.19           C  
ATOM   1559  HB2 SER A 100      -2.394   7.599 -11.287  1.00 81.19           H  
ATOM   1560  HB3 SER A 100      -3.586   8.875 -11.023  1.00 81.19           H  
ATOM   1561  O   SER A 100      -0.417  10.933  -9.636  1.00 81.19           O  
ATOM   1562  OG  SER A 100      -2.477   8.383  -9.391  1.00 81.19           O  
ATOM   1563  HG  SER A 100      -1.556   8.270  -9.145  1.00 81.19           H  
ATOM   1564  N   SER A 101      -2.450  11.627 -10.234  1.00 84.50           N  
ATOM   1565  H   SER A 101      -3.239  11.515 -10.854  1.00 84.50           H  
ATOM   1566  CA  SER A 101      -2.579  12.640  -9.179  1.00 84.50           C  
ATOM   1567  HA  SER A 101      -1.625  12.751  -8.663  1.00 84.50           H  
ATOM   1568  C   SER A 101      -3.589  12.216  -8.107  1.00 84.50           C  
ATOM   1569  CB  SER A 101      -2.908  13.996  -9.802  1.00 84.50           C  
ATOM   1570  HB2 SER A 101      -3.082  14.730  -9.015  1.00 84.50           H  
ATOM   1571  HB3 SER A 101      -2.058  14.325 -10.400  1.00 84.50           H  
ATOM   1572  O   SER A 101      -4.094  13.052  -7.354  1.00 84.50           O  
ATOM   1573  OG  SER A 101      -4.051  13.903 -10.635  1.00 84.50           O  
ATOM   1574  HG  SER A 101      -4.339  14.795 -10.841  1.00 84.50           H  
ATOM   1575  N   GLU A 102      -3.917  10.919  -8.048  1.00 94.30           N  
ATOM   1576  H   GLU A 102      -3.403  10.253  -8.606  1.00 94.30           H  
ATOM   1577  CA  GLU A 102      -4.887  10.384  -7.101  1.00 94.30           C  
ATOM   1578  HA  GLU A 102      -5.684  11.120  -6.997  1.00 94.30           H  
ATOM   1579  C   GLU A 102      -4.274  10.199  -5.715  1.00 94.30           C  
ATOM   1580  CB  GLU A 102      -5.535   9.086  -7.607  1.00 94.30           C  
ATOM   1581  HB2 GLU A 102      -6.250   8.755  -6.854  1.00 94.30           H  
ATOM   1582  HB3 GLU A 102      -4.776   8.313  -7.734  1.00 94.30           H  
ATOM   1583  O   GLU A 102      -3.137   9.754  -5.562  1.00 94.30           O  
ATOM   1584  CG  GLU A 102      -6.277   9.299  -8.932  1.00 94.30           C  
ATOM   1585  HG2 GLU A 102      -6.732  10.290  -8.926  1.00 94.30           H  
ATOM   1586  HG3 GLU A 102      -5.565   9.277  -9.757  1.00 94.30           H  
ATOM   1587  CD  GLU A 102      -7.372   8.248  -9.152  1.00 94.30           C  
ATOM   1588  OE1 GLU A 102      -8.562   8.643  -9.007  1.00 94.30           O  
ATOM   1589  OE2 GLU A 102      -7.035   7.092  -9.474  1.00 94.30           O  
ATOM   1590  N   TRP A 103      -5.059  10.559  -4.701  1.00 97.55           N  
ATOM   1591  H   TRP A 103      -5.988  10.897  -4.905  1.00 97.55           H  
ATOM   1592  CA  TRP A 103      -4.679  10.485  -3.299  1.00 97.55           C  
ATOM   1593  HA  TRP A 103      -3.624  10.738  -3.201  1.00 97.55           H  
ATOM   1594  C   TRP A 103      -4.893   9.072  -2.763  1.00 97.55           C  
ATOM   1595  CB  TRP A 103      -5.499  11.514  -2.515  1.00 97.55           C  
ATOM   1596  HB2 TRP A 103      -5.284  11.398  -1.453  1.00 97.55           H  
ATOM   1597  HB3 TRP A 103      -6.561  11.310  -2.652  1.00 97.55           H  
ATOM   1598  O   TRP A 103      -5.999   8.532  -2.837  1.00 97.55           O  
ATOM   1599  CG  TRP A 103      -5.222  12.937  -2.887  1.00 97.55           C  
ATOM   1600  CD1 TRP A 103      -6.001  13.725  -3.662  1.00 97.55           C  
ATOM   1601  HD1 TRP A 103      -6.937  13.423  -4.108  1.00 97.55           H  
ATOM   1602  CD2 TRP A 103      -4.073  13.757  -2.519  1.00 97.55           C  
ATOM   1603  CE2 TRP A 103      -4.225  15.044  -3.118  1.00 97.55           C  
ATOM   1604  CE3 TRP A 103      -2.919  13.541  -1.739  1.00 97.55           C  
ATOM   1605  HE3 TRP A 103      -2.757  12.576  -1.280  1.00 97.55           H  
ATOM   1606  NE1 TRP A 103      -5.424  14.973  -3.797  1.00 97.55           N  
ATOM   1607  HE1 TRP A 103      -5.847  15.727  -4.318  1.00 97.55           H  
ATOM   1608  CH2 TRP A 103      -2.134  15.811  -2.172  1.00 97.55           C  
ATOM   1609  HH2 TRP A 103      -1.380  16.574  -2.051  1.00 97.55           H  
ATOM   1610  CZ2 TRP A 103      -3.272  16.059  -2.958  1.00 97.55           C  
ATOM   1611  HZ2 TRP A 103      -3.413  17.018  -3.436  1.00 97.55           H  
ATOM   1612  CZ3 TRP A 103      -1.973  14.561  -1.550  1.00 97.55           C  
ATOM   1613  HZ3 TRP A 103      -1.110  14.371  -0.929  1.00 97.55           H  
ATOM   1614  N   HIS A 104      -3.847   8.499  -2.178  1.00 98.29           N  
ATOM   1615  H   HIS A 104      -2.966   8.992  -2.183  1.00 98.29           H  
ATOM   1616  CA  HIS A 104      -3.848   7.160  -1.603  1.00 98.29           C  
ATOM   1617  HA  HIS A 104      -4.875   6.815  -1.488  1.00 98.29           H  
ATOM   1618  C   HIS A 104      -3.200   7.151  -0.226  1.00 98.29           C  
ATOM   1619  CB  HIS A 104      -3.137   6.192  -2.551  1.00 98.29           C  
ATOM   1620  HB2 HIS A 104      -3.015   5.224  -2.066  1.00 98.29           H  
ATOM   1621  HB3 HIS A 104      -2.149   6.586  -2.789  1.00 98.29           H  
ATOM   1622  O   HIS A 104      -2.383   8.012   0.105  1.00 98.29           O  
ATOM   1623  CG  HIS A 104      -3.905   5.991  -3.824  1.00 98.29           C  
ATOM   1624  CD2 HIS A 104      -3.643   6.589  -5.024  1.00 98.29           C  
ATOM   1625  HD2 HIS A 104      -2.844   7.288  -5.223  1.00 98.29           H  
ATOM   1626  ND1 HIS A 104      -5.049   5.238  -3.982  1.00 98.29           N  
ATOM   1627  HD1 HIS A 104      -5.517   4.701  -3.267  1.00 98.29           H  
ATOM   1628  CE1 HIS A 104      -5.459   5.375  -5.256  1.00 98.29           C  
ATOM   1629  HE1 HIS A 104      -6.331   4.910  -5.691  1.00 98.29           H  
ATOM   1630  NE2 HIS A 104      -4.618   6.168  -5.927  1.00 98.29           N  
ATOM   1631  N   ARG A 105      -3.555   6.152   0.583  1.00 98.62           N  
ATOM   1632  H   ARG A 105      -4.163   5.425   0.234  1.00 98.62           H  
ATOM   1633  CA  ARG A 105      -2.919   5.950   1.880  1.00 98.62           C  
ATOM   1634  HA  ARG A 105      -2.878   6.906   2.402  1.00 98.62           H  
ATOM   1635  C   ARG A 105      -1.490   5.482   1.675  1.00 98.62           C  
ATOM   1636  CB  ARG A 105      -3.696   4.942   2.726  1.00 98.62           C  
ATOM   1637  HB2 ARG A 105      -3.201   4.836   3.692  1.00 98.62           H  
ATOM   1638  HB3 ARG A 105      -3.692   3.974   2.225  1.00 98.62           H  
ATOM   1639  O   ARG A 105      -1.225   4.594   0.862  1.00 98.62           O  
ATOM   1640  CG  ARG A 105      -5.138   5.401   2.942  1.00 98.62           C  
ATOM   1641  HG2 ARG A 105      -5.147   6.418   3.334  1.00 98.62           H  
ATOM   1642  HG3 ARG A 105      -5.682   5.382   1.998  1.00 98.62           H  
ATOM   1643  CD  ARG A 105      -5.858   4.500   3.927  1.00 98.62           C  
ATOM   1644  HD2 ARG A 105      -6.836   4.948   4.106  1.00 98.62           H  
ATOM   1645  HD3 ARG A 105      -5.306   4.475   4.866  1.00 98.62           H  
ATOM   1646  NE  ARG A 105      -6.036   3.136   3.405  1.00 98.62           N  
ATOM   1647  HE  ARG A 105      -5.663   2.902   2.496  1.00 98.62           H  
ATOM   1648  NH1 ARG A 105      -7.154   2.376   5.212  1.00 98.62           N  
ATOM   1649 HH11 ARG A 105      -7.479   1.602   5.774  1.00 98.62           H  
ATOM   1650 HH12 ARG A 105      -7.227   3.321   5.562  1.00 98.62           H  
ATOM   1651  NH2 ARG A 105      -6.723   0.968   3.546  1.00 98.62           N  
ATOM   1652 HH21 ARG A 105      -6.228   0.766   2.689  1.00 98.62           H  
ATOM   1653 HH22 ARG A 105      -7.127   0.210   4.078  1.00 98.62           H  
ATOM   1654  CZ  ARG A 105      -6.628   2.158   4.049  1.00 98.62           C  
ATOM   1655  N   ALA A 106      -0.589   6.061   2.445  1.00 97.14           N  
ATOM   1656  H   ALA A 106      -0.871   6.803   3.071  1.00 97.14           H  
ATOM   1657  CA  ALA A 106       0.813   5.726   2.424  1.00 97.14           C  
ATOM   1658  HA  ALA A 106       0.911   4.697   2.077  1.00 97.14           H  
ATOM   1659  C   ALA A 106       1.415   5.792   3.830  1.00 97.14           C  
ATOM   1660  CB  ALA A 106       1.516   6.655   1.425  1.00 97.14           C  
ATOM   1661  HB1 ALA A 106       1.055   6.561   0.442  1.00 97.14           H  
ATOM   1662  HB2 ALA A 106       2.564   6.370   1.339  1.00 97.14           H  
ATOM   1663  HB3 ALA A 106       1.445   7.691   1.758  1.00 97.14           H  
ATOM   1664  O   ALA A 106       0.821   6.324   4.767  1.00 97.14           O  
ATOM   1665  N   VAL A 107       2.619   5.259   3.972  1.00 93.94           N  
ATOM   1666  H   VAL A 107       3.016   4.784   3.174  1.00 93.94           H  
ATOM   1667  CA  VAL A 107       3.480   5.459   5.138  1.00 93.94           C  
ATOM   1668  HA  VAL A 107       3.024   6.189   5.806  1.00 93.94           H  
ATOM   1669  C   VAL A 107       4.797   6.049   4.659  1.00 93.94           C  
ATOM   1670  CB  VAL A 107       3.651   4.158   5.946  1.00 93.94           C  
ATOM   1671  HB  VAL A 107       2.671   3.867   6.323  1.00 93.94           H  
ATOM   1672  O   VAL A 107       5.347   5.604   3.647  1.00 93.94           O  
ATOM   1673  CG1 VAL A 107       4.180   2.980   5.128  1.00 93.94           C  
ATOM   1674 HG11 VAL A 107       5.182   3.202   4.761  1.00 93.94           H  
ATOM   1675 HG12 VAL A 107       4.223   2.089   5.755  1.00 93.94           H  
ATOM   1676 HG13 VAL A 107       3.512   2.775   4.292  1.00 93.94           H  
ATOM   1677  CG2 VAL A 107       4.571   4.366   7.151  1.00 93.94           C  
ATOM   1678 HG21 VAL A 107       5.567   4.669   6.831  1.00 93.94           H  
ATOM   1679 HG22 VAL A 107       4.675   3.430   7.701  1.00 93.94           H  
ATOM   1680 HG23 VAL A 107       4.150   5.127   7.808  1.00 93.94           H  
ATOM   1681  N   VAL A 108       5.299   7.063   5.363  1.00 89.20           N  
ATOM   1682  H   VAL A 108       4.820   7.371   6.197  1.00 89.20           H  
ATOM   1683  CA  VAL A 108       6.615   7.631   5.049  1.00 89.20           C  
ATOM   1684  HA  VAL A 108       6.671   7.811   3.976  1.00 89.20           H  
ATOM   1685  C   VAL A 108       7.688   6.621   5.394  1.00 89.20           C  
ATOM   1686  CB  VAL A 108       6.856   8.968   5.763  1.00 89.20           C  
ATOM   1687  HB  VAL A 108       6.611   8.868   6.820  1.00 89.20           H  
ATOM   1688  O   VAL A 108       7.749   6.181   6.537  1.00 89.20           O  
ATOM   1689  CG1 VAL A 108       8.304   9.468   5.635  1.00 89.20           C  
ATOM   1690 HG11 VAL A 108       8.590   9.537   4.585  1.00 89.20           H  
ATOM   1691 HG12 VAL A 108       8.391  10.451   6.097  1.00 89.20           H  
ATOM   1692 HG13 VAL A 108       8.984   8.796   6.159  1.00 89.20           H  
ATOM   1693  CG2 VAL A 108       5.949  10.021   5.130  1.00 89.20           C  
ATOM   1694 HG21 VAL A 108       6.134  10.099   4.059  1.00 89.20           H  
ATOM   1695 HG22 VAL A 108       4.907   9.754   5.303  1.00 89.20           H  
ATOM   1696 HG23 VAL A 108       6.154  10.986   5.594  1.00 89.20           H  
ATOM   1697  N   LEU A 109       8.523   6.303   4.400  1.00 86.55           N  
ATOM   1698  H   LEU A 109       8.366   6.752   3.509  1.00 86.55           H  
ATOM   1699  CA  LEU A 109       9.666   5.396   4.462  1.00 86.55           C  
ATOM   1700  HA  LEU A 109       9.559   4.786   5.359  1.00 86.55           H  
ATOM   1701  C   LEU A 109      11.034   6.072   4.544  1.00 86.55           C  
ATOM   1702  CB  LEU A 109       9.723   4.454   3.262  1.00 86.55           C  
ATOM   1703  HB2 LEU A 109      10.633   3.864   3.371  1.00 86.55           H  
ATOM   1704  HB3 LEU A 109       9.834   5.048   2.355  1.00 86.55           H  
ATOM   1705  O   LEU A 109      11.988   5.369   4.820  1.00 86.55           O  
ATOM   1706  CG  LEU A 109       8.575   3.469   3.059  1.00 86.55           C  
ATOM   1707  HG  LEU A 109       7.676   4.025   2.790  1.00 86.55           H  
ATOM   1708  CD1 LEU A 109       8.979   2.602   1.864  1.00 86.55           C  
ATOM   1709 HD11 LEU A 109       8.810   3.172   0.951  1.00 86.55           H  
ATOM   1710 HD12 LEU A 109      10.026   2.302   1.905  1.00 86.55           H  
ATOM   1711 HD13 LEU A 109       8.377   1.694   1.825  1.00 86.55           H  
ATOM   1712  CD2 LEU A 109       8.239   2.617   4.281  1.00 86.55           C  
ATOM   1713 HD21 LEU A 109       7.538   3.179   4.899  1.00 86.55           H  
ATOM   1714 HD22 LEU A 109       9.127   2.388   4.870  1.00 86.55           H  
ATOM   1715 HD23 LEU A 109       7.740   1.693   3.986  1.00 86.55           H  
ATOM   1716  N   GLU A 110      11.150   7.370   4.282  1.00 82.04           N  
ATOM   1717  H   GLU A 110      10.357   7.805   3.833  1.00 82.04           H  
ATOM   1718  CA  GLU A 110      12.233   8.295   4.679  1.00 82.04           C  
ATOM   1719  HA  GLU A 110      12.131   8.527   5.739  1.00 82.04           H  
ATOM   1720  C   GLU A 110      12.061   9.603   3.888  1.00 82.04           C  
ATOM   1721  CB  GLU A 110      13.660   7.740   4.456  1.00 82.04           C  
ATOM   1722  HB2 GLU A 110      14.367   8.521   4.732  1.00 82.04           H  
ATOM   1723  HB3 GLU A 110      13.828   6.925   5.160  1.00 82.04           H  
ATOM   1724  O   GLU A 110      11.347   9.612   2.887  1.00 82.04           O  
ATOM   1725  CG  GLU A 110      14.003   7.268   3.030  1.00 82.04           C  
ATOM   1726  HG2 GLU A 110      13.266   6.532   2.706  1.00 82.04           H  
ATOM   1727  HG3 GLU A 110      13.953   8.119   2.352  1.00 82.04           H  
ATOM   1728  CD  GLU A 110      15.401   6.627   2.944  1.00 82.04           C  
ATOM   1729  OE1 GLU A 110      15.763   6.153   1.839  1.00 82.04           O  
ATOM   1730  OE2 GLU A 110      16.086   6.501   3.984  1.00 82.04           O  
ATOM   1731  N   GLN A 111      12.723  10.700   4.275  1.00 76.57           N  
ATOM   1732  H   GLN A 111      13.335  10.618   5.074  1.00 76.57           H  
ATOM   1733  CA  GLN A 111      13.030  11.779   3.316  1.00 76.57           C  
ATOM   1734  HA  GLN A 111      12.340  11.706   2.475  1.00 76.57           H  
ATOM   1735  C   GLN A 111      14.423  11.559   2.762  1.00 76.57           C  
ATOM   1736  CB  GLN A 111      12.918  13.236   3.797  1.00 76.57           C  
ATOM   1737  HB2 GLN A 111      13.331  13.876   3.016  1.00 76.57           H  
ATOM   1738  HB3 GLN A 111      13.575  13.397   4.651  1.00 76.57           H  
ATOM   1739  O   GLN A 111      15.399  11.345   3.484  1.00 76.57           O  
ATOM   1740  CG  GLN A 111      11.486  13.745   4.044  1.00 76.57           C  
ATOM   1741  HG2 GLN A 111      10.831  12.910   4.291  1.00 76.57           H  
ATOM   1742  HG3 GLN A 111      11.102  14.192   3.127  1.00 76.57           H  
ATOM   1743  CD  GLN A 111      11.435  14.791   5.159  1.00 76.57           C  
ATOM   1744  NE2 GLN A 111      10.573  14.604   6.138  1.00 76.57           N  
ATOM   1745 HE21 GLN A 111      10.539  15.326   6.843  1.00 76.57           H  
ATOM   1746 HE22 GLN A 111       9.882  13.868   6.089  1.00 76.57           H  
ATOM   1747  OE1 GLN A 111      12.218  15.725   5.247  1.00 76.57           O  
ATOM   1748  N   ILE A 112      14.488  11.654   1.449  1.00 76.48           N  
ATOM   1749  H   ILE A 112      13.656  11.962   0.965  1.00 76.48           H  
ATOM   1750  CA  ILE A 112      15.697  11.538   0.663  1.00 76.48           C  
ATOM   1751  HA  ILE A 112      16.237  10.646   0.982  1.00 76.48           H  
ATOM   1752  C   ILE A 112      16.550  12.771   0.927  1.00 76.48           C  
ATOM   1753  CB  ILE A 112      15.334  11.400  -0.823  1.00 76.48           C  
ATOM   1754  HB  ILE A 112      14.914  12.345  -1.168  1.00 76.48           H  
ATOM   1755  O   ILE A 112      16.036  13.883   0.977  1.00 76.48           O  
ATOM   1756  CG1 ILE A 112      14.269  10.295  -0.999  1.00 76.48           C  
ATOM   1757 HG12 ILE A 112      14.609   9.370  -0.533  1.00 76.48           H  
ATOM   1758 HG13 ILE A 112      13.336  10.596  -0.524  1.00 76.48           H  
ATOM   1759  CG2 ILE A 112      16.595  11.099  -1.652  1.00 76.48           C  
ATOM   1760 HG21 ILE A 112      16.356  11.111  -2.715  1.00 76.48           H  
ATOM   1761 HG22 ILE A 112      16.985  10.115  -1.393  1.00 76.48           H  
ATOM   1762 HG23 ILE A 112      17.368  11.851  -1.490  1.00 76.48           H  
ATOM   1763  CD1 ILE A 112      13.943  10.015  -2.455  1.00 76.48           C  
ATOM   1764 HD11 ILE A 112      12.999   9.472  -2.495  1.00 76.48           H  
ATOM   1765 HD12 ILE A 112      14.739   9.411  -2.891  1.00 76.48           H  
ATOM   1766 HD13 ILE A 112      13.853  10.946  -3.014  1.00 76.48           H  
ATOM   1767  N   LEU A 113      17.858  12.570   1.092  1.00 68.49           N  
ATOM   1768  H   LEU A 113      18.190  11.620   1.003  1.00 68.49           H  
ATOM   1769  CA  LEU A 113      18.811  13.587   1.566  1.00 68.49           C  
ATOM   1770  HA  LEU A 113      19.791  13.111   1.578  1.00 68.49           H  
ATOM   1771  C   LEU A 113      18.582  14.034   3.021  1.00 68.49           C  
ATOM   1772  CB  LEU A 113      18.909  14.781   0.589  1.00 68.49           C  
ATOM   1773  HB2 LEU A 113      19.752  15.402   0.892  1.00 68.49           H  
ATOM   1774  HB3 LEU A 113      18.014  15.396   0.693  1.00 68.49           H  
ATOM   1775  O   LEU A 113      19.265  14.936   3.503  1.00 68.49           O  
ATOM   1776  CG  LEU A 113      19.081  14.414  -0.894  1.00 68.49           C  
ATOM   1777  HG  LEU A 113      18.237  13.811  -1.227  1.00 68.49           H  
ATOM   1778  CD1 LEU A 113      19.092  15.676  -1.750  1.00 68.49           C  
ATOM   1779 HD11 LEU A 113      19.927  16.318  -1.467  1.00 68.49           H  
ATOM   1780 HD12 LEU A 113      18.158  16.220  -1.606  1.00 68.49           H  
ATOM   1781 HD13 LEU A 113      19.177  15.408  -2.803  1.00 68.49           H  
ATOM   1782  CD2 LEU A 113      20.380  13.640  -1.138  1.00 68.49           C  
ATOM   1783 HD21 LEU A 113      21.232  14.221  -0.786  1.00 68.49           H  
ATOM   1784 HD22 LEU A 113      20.490  13.445  -2.205  1.00 68.49           H  
ATOM   1785 HD23 LEU A 113      20.347  12.682  -0.619  1.00 68.49           H  
ATOM   1786  N   GLY A 114      17.693  13.354   3.748  1.00 60.49           N  
ATOM   1787  H   GLY A 114      17.100  12.679   3.289  1.00 60.49           H  
ATOM   1788  CA  GLY A 114      17.440  13.608   5.155  1.00 60.49           C  
ATOM   1789  HA2 GLY A 114      18.401  13.756   5.648  1.00 60.49           H  
ATOM   1790  HA3 GLY A 114      16.957  12.734   5.593  1.00 60.49           H  
ATOM   1791  C   GLY A 114      16.539  14.824   5.399  1.00 60.49           C  
ATOM   1792  O   GLY A 114      15.737  15.196   4.545  1.00 60.49           O  
ATOM   1793  N   PRO A 115      16.610  15.418   6.601  1.00 60.24           N  
ATOM   1794  CA  PRO A 115      15.744  16.527   6.981  1.00 60.24           C  
ATOM   1795  HA  PRO A 115      14.708  16.189   6.992  1.00 60.24           H  
ATOM   1796  C   PRO A 115      15.857  17.752   6.071  1.00 60.24           C  
ATOM   1797  CB  PRO A 115      16.176  16.898   8.387  1.00 60.24           C  
ATOM   1798  HB2 PRO A 115      15.257  17.074   8.947  1.00 60.24           H  
ATOM   1799  HB3 PRO A 115      16.779  17.806   8.384  1.00 60.24           H  
ATOM   1800  O   PRO A 115      16.964  18.239   5.853  1.00 60.24           O  
ATOM   1801  CG  PRO A 115      17.034  15.740   8.919  1.00 60.24           C  
ATOM   1802  HG2 PRO A 115      16.474  15.016   9.512  1.00 60.24           H  
ATOM   1803  HG3 PRO A 115      17.872  16.115   9.507  1.00 60.24           H  
ATOM   1804  CD  PRO A 115      17.524  15.041   7.667  1.00 60.24           C  
ATOM   1805  HD2 PRO A 115      18.524  15.396   7.418  1.00 60.24           H  
ATOM   1806  HD3 PRO A 115      17.534  13.963   7.824  1.00 60.24           H  
ATOM   1807  N   GLY A 116      14.720  18.281   5.607  1.00 62.52           N  
ATOM   1808  H   GLY A 116      13.852  17.794   5.779  1.00 62.52           H  
ATOM   1809  CA  GLY A 116      14.684  19.381   4.625  1.00 62.52           C  
ATOM   1810  HA2 GLY A 116      15.465  20.109   4.848  1.00 62.52           H  
ATOM   1811  HA3 GLY A 116      13.720  19.887   4.673  1.00 62.52           H  
ATOM   1812  C   GLY A 116      14.875  18.903   3.182  1.00 62.52           C  
ATOM   1813  O   GLY A 116      14.892  19.692   2.241  1.00 62.52           O  
ATOM   1814  N   GLY A 117      15.021  17.592   2.991  1.00 66.38           N  
ATOM   1815  H   GLY A 117      15.021  16.973   3.789  1.00 66.38           H  
ATOM   1816  CA  GLY A 117      14.972  16.968   1.688  1.00 66.38           C  
ATOM   1817  HA2 GLY A 117      15.726  17.412   1.037  1.00 66.38           H  
ATOM   1818  HA3 GLY A 117      15.181  15.905   1.807  1.00 66.38           H  
ATOM   1819  C   GLY A 117      13.588  17.112   1.073  1.00 66.38           C  
ATOM   1820  O   GLY A 117      12.567  16.839   1.699  1.00 66.38           O  
ATOM   1821  N   GLY A 118      13.565  17.497  -0.196  1.00 75.46           N  
ATOM   1822  H   GLY A 118      14.435  17.779  -0.625  1.00 75.46           H  
ATOM   1823  CA  GLY A 118      12.324  17.745  -0.907  1.00 75.46           C  
ATOM   1824  HA2 GLY A 118      12.623  18.196  -1.854  1.00 75.46           H  
ATOM   1825  HA3 GLY A 118      11.707  18.403  -0.295  1.00 75.46           H  
ATOM   1826  C   GLY A 118      11.499  16.529  -1.287  1.00 75.46           C  
ATOM   1827  O   GLY A 118      10.371  16.627  -1.759  1.00 75.46           O  
ATOM   1828  N   THR A 119      12.083  15.352  -1.156  1.00 85.32           N  
ATOM   1829  H   THR A 119      12.949  15.295  -0.638  1.00 85.32           H  
ATOM   1830  CA  THR A 119      11.491  14.123  -1.660  1.00 85.32           C  
ATOM   1831  HA  THR A 119      10.486  14.311  -2.039  1.00 85.32           H  
ATOM   1832  C   THR A 119      11.375  13.146  -0.512  1.00 85.32           C  
ATOM   1833  CB  THR A 119      12.316  13.577  -2.828  1.00 85.32           C  
ATOM   1834  HB  THR A 119      13.293  13.253  -2.469  1.00 85.32           H  
ATOM   1835  O   THR A 119      12.322  12.966   0.250  1.00 85.32           O  
ATOM   1836  CG2 THR A 119      11.611  12.428  -3.532  1.00 85.32           C  
ATOM   1837 HG21 THR A 119      11.445  11.603  -2.839  1.00 85.32           H  
ATOM   1838 HG22 THR A 119      10.655  12.764  -3.932  1.00 85.32           H  
ATOM   1839 HG23 THR A 119      12.232  12.082  -4.358  1.00 85.32           H  
ATOM   1840  OG1 THR A 119      12.490  14.591  -3.793  1.00 85.32           O  
ATOM   1841  HG1 THR A 119      12.640  15.412  -3.319  1.00 85.32           H  
ATOM   1842  N   ALA A 120      10.216  12.516  -0.382  1.00 86.37           N  
ATOM   1843  H   ALA A 120       9.490  12.702  -1.058  1.00 86.37           H  
ATOM   1844  CA  ALA A 120       9.983  11.436   0.554  1.00 86.37           C  
ATOM   1845  HA  ALA A 120      10.839  11.336   1.221  1.00 86.37           H  
ATOM   1846  C   ALA A 120       9.832  10.124  -0.206  1.00 86.37           C  
ATOM   1847  CB  ALA A 120       8.761  11.758   1.412  1.00 86.37           C  
ATOM   1848  HB1 ALA A 120       7.883  11.836   0.771  1.00 86.37           H  
ATOM   1849  HB2 ALA A 120       8.605  10.962   2.140  1.00 86.37           H  
ATOM   1850  HB3 ALA A 120       8.916  12.700   1.937  1.00 86.37           H  
ATOM   1851  O   ALA A 120       9.115  10.054  -1.202  1.00 86.37           O  
ATOM   1852  N   ARG A 121      10.471   9.067   0.286  1.00 90.04           N  
ATOM   1853  H   ARG A 121      10.987   9.192   1.145  1.00 90.04           H  
ATOM   1854  CA  ARG A 121      10.132   7.707  -0.117  1.00 90.04           C  
ATOM   1855  HA  ARG A 121       9.830   7.719  -1.164  1.00 90.04           H  
ATOM   1856  C   ARG A 121       8.940   7.260   0.716  1.00 90.04           C  
ATOM   1857  CB  ARG A 121      11.360   6.802   0.018  1.00 90.04           C  
ATOM   1858  HB2 ARG A 121      11.593   6.655   1.073  1.00 90.04           H  
ATOM   1859  HB3 ARG A 121      12.208   7.285  -0.466  1.00 90.04           H  
ATOM   1860  O   ARG A 121       8.960   7.411   1.936  1.00 90.04           O  
ATOM   1861  CG  ARG A 121      11.107   5.451  -0.665  1.00 90.04           C  
ATOM   1862  HG2 ARG A 121      10.772   5.629  -1.686  1.00 90.04           H  
ATOM   1863  HG3 ARG A 121      10.326   4.910  -0.131  1.00 90.04           H  
ATOM   1864  CD  ARG A 121      12.373   4.592  -0.725  1.00 90.04           C  
ATOM   1865  HD2 ARG A 121      12.176   3.720  -1.347  1.00 90.04           H  
ATOM   1866  HD3 ARG A 121      13.155   5.180  -1.206  1.00 90.04           H  
ATOM   1867  NE  ARG A 121      12.799   4.144   0.617  1.00 90.04           N  
ATOM   1868  HE  ARG A 121      12.085   4.078   1.329  1.00 90.04           H  
ATOM   1869  NH1 ARG A 121      15.053   4.095   0.211  1.00 90.04           N  
ATOM   1870 HH11 ARG A 121      15.796   4.632   0.636  1.00 90.04           H  
ATOM   1871 HH12 ARG A 121      14.858   4.301  -0.758  1.00 90.04           H  
ATOM   1872  NH2 ARG A 121      14.317   3.831   2.287  1.00 90.04           N  
ATOM   1873 HH21 ARG A 121      13.603   4.015   2.978  1.00 90.04           H  
ATOM   1874 HH22 ARG A 121      15.250   4.117   2.547  1.00 90.04           H  
ATOM   1875  CZ  ARG A 121      14.044   3.998   1.024  1.00 90.04           C  
ATOM   1876  N   VAL A 122       7.913   6.709   0.084  1.00 92.78           N  
ATOM   1877  H   VAL A 122       7.950   6.653  -0.924  1.00 92.78           H  
ATOM   1878  CA  VAL A 122       6.682   6.255   0.742  1.00 92.78           C  
ATOM   1879  HA  VAL A 122       6.869   6.167   1.813  1.00 92.78           H  
ATOM   1880  C   VAL A 122       6.283   4.868   0.247  1.00 92.78           C  
ATOM   1881  CB  VAL A 122       5.525   7.263   0.565  1.00 92.78           C  
ATOM   1882  HB  VAL A 122       4.689   6.907   1.167  1.00 92.78           H  
ATOM   1883  O   VAL A 122       6.544   4.526  -0.904  1.00 92.78           O  
ATOM   1884  CG1 VAL A 122       5.886   8.664   1.072  1.00 92.78           C  
ATOM   1885 HG11 VAL A 122       6.292   8.606   2.082  1.00 92.78           H  
ATOM   1886 HG12 VAL A 122       4.988   9.281   1.092  1.00 92.78           H  
ATOM   1887 HG13 VAL A 122       6.625   9.129   0.420  1.00 92.78           H  
ATOM   1888  CG2 VAL A 122       5.044   7.403  -0.885  1.00 92.78           C  
ATOM   1889 HG21 VAL A 122       4.663   6.449  -1.252  1.00 92.78           H  
ATOM   1890 HG22 VAL A 122       5.860   7.733  -1.527  1.00 92.78           H  
ATOM   1891 HG23 VAL A 122       4.235   8.131  -0.939  1.00 92.78           H  
ATOM   1892  N   LEU A 123       5.645   4.073   1.105  1.00 92.77           N  
ATOM   1893  H   LEU A 123       5.475   4.430   2.034  1.00 92.77           H  
ATOM   1894  CA  LEU A 123       4.962   2.832   0.725  1.00 92.77           C  
ATOM   1895  HA  LEU A 123       5.313   2.487  -0.247  1.00 92.77           H  
ATOM   1896  C   LEU A 123       3.471   3.126   0.621  1.00 92.77           C  
ATOM   1897  CB  LEU A 123       5.251   1.733   1.765  1.00 92.77           C  
ATOM   1898  HB2 LEU A 123       6.286   1.409   1.654  1.00 92.77           H  
ATOM   1899  HB3 LEU A 123       5.148   2.169   2.759  1.00 92.77           H  
ATOM   1900  O   LEU A 123       2.869   3.559   1.603  1.00 92.77           O  
ATOM   1901  CG  LEU A 123       4.350   0.483   1.694  1.00 92.77           C  
ATOM   1902  HG  LEU A 123       3.300   0.772   1.750  1.00 92.77           H  
ATOM   1903  CD1 LEU A 123       4.583  -0.304   0.408  1.00 92.77           C  
ATOM   1904 HD11 LEU A 123       3.971  -1.206   0.411  1.00 92.77           H  
ATOM   1905 HD12 LEU A 123       4.291   0.291  -0.458  1.00 92.77           H  
ATOM   1906 HD13 LEU A 123       5.631  -0.589   0.312  1.00 92.77           H  
ATOM   1907  CD2 LEU A 123       4.641  -0.432   2.883  1.00 92.77           C  
ATOM   1908 HD21 LEU A 123       3.983  -1.299   2.844  1.00 92.77           H  
ATOM   1909 HD22 LEU A 123       5.679  -0.764   2.857  1.00 92.77           H  
ATOM   1910 HD23 LEU A 123       4.453   0.102   3.814  1.00 92.77           H  
ATOM   1911  N   PHE A 124       2.869   2.850  -0.531  1.00 95.75           N  
ATOM   1912  H   PHE A 124       3.413   2.470  -1.293  1.00 95.75           H  
ATOM   1913  CA  PHE A 124       1.422   2.924  -0.701  1.00 95.75           C  
ATOM   1914  HA  PHE A 124       1.032   3.779  -0.150  1.00 95.75           H  
ATOM   1915  C   PHE A 124       0.777   1.657  -0.148  1.00 95.75           C  
ATOM   1916  CB  PHE A 124       1.091   3.132  -2.177  1.00 95.75           C  
ATOM   1917  HB2 PHE A 124       1.592   2.371  -2.775  1.00 95.75           H  
ATOM   1918  HB3 PHE A 124       0.016   3.015  -2.317  1.00 95.75           H  
ATOM   1919  O   PHE A 124       0.810   0.606  -0.778  1.00 95.75           O  
ATOM   1920  CG  PHE A 124       1.490   4.503  -2.664  1.00 95.75           C  
ATOM   1921  CD1 PHE A 124       0.622   5.592  -2.470  1.00 95.75           C  
ATOM   1922  HD1 PHE A 124      -0.327   5.441  -1.977  1.00 95.75           H  
ATOM   1923  CD2 PHE A 124       2.742   4.698  -3.270  1.00 95.75           C  
ATOM   1924  HD2 PHE A 124       3.412   3.864  -3.413  1.00 95.75           H  
ATOM   1925  CE1 PHE A 124       0.997   6.877  -2.897  1.00 95.75           C  
ATOM   1926  HE1 PHE A 124       0.328   7.713  -2.756  1.00 95.75           H  
ATOM   1927  CE2 PHE A 124       3.116   5.984  -3.685  1.00 95.75           C  
ATOM   1928  HE2 PHE A 124       4.082   6.138  -4.143  1.00 95.75           H  
ATOM   1929  CZ  PHE A 124       2.253   7.074  -3.493  1.00 95.75           C  
ATOM   1930  HZ  PHE A 124       2.558   8.063  -3.801  1.00 95.75           H  
ATOM   1931  N   VAL A 125       0.167   1.746   1.033  1.00 96.63           N  
ATOM   1932  H   VAL A 125       0.131   2.651   1.479  1.00 96.63           H  
ATOM   1933  CA  VAL A 125      -0.281   0.565   1.801  1.00 96.63           C  
ATOM   1934  HA  VAL A 125       0.550  -0.137   1.854  1.00 96.63           H  
ATOM   1935  C   VAL A 125      -1.432  -0.207   1.141  1.00 96.63           C  
ATOM   1936  CB  VAL A 125      -0.637   0.953   3.248  1.00 96.63           C  
ATOM   1937  HB  VAL A 125      -0.898   0.043   3.788  1.00 96.63           H  
ATOM   1938  O   VAL A 125      -1.674  -1.364   1.466  1.00 96.63           O  
ATOM   1939  CG1 VAL A 125       0.571   1.592   3.952  1.00 96.63           C  
ATOM   1940 HG11 VAL A 125       0.847   2.535   3.482  1.00 96.63           H  
ATOM   1941 HG12 VAL A 125       0.336   1.780   5.000  1.00 96.63           H  
ATOM   1942 HG13 VAL A 125       1.419   0.908   3.906  1.00 96.63           H  
ATOM   1943  CG2 VAL A 125      -1.824   1.924   3.330  1.00 96.63           C  
ATOM   1944 HG21 VAL A 125      -2.043   2.147   4.374  1.00 96.63           H  
ATOM   1945 HG22 VAL A 125      -1.586   2.853   2.812  1.00 96.63           H  
ATOM   1946 HG23 VAL A 125      -2.710   1.474   2.883  1.00 96.63           H  
ATOM   1947  N   ASP A 126      -2.130   0.415   0.188  1.00 97.86           N  
ATOM   1948  H   ASP A 126      -1.901   1.380  -0.001  1.00 97.86           H  
ATOM   1949  CA  ASP A 126      -3.210  -0.214  -0.584  1.00 97.86           C  
ATOM   1950  HA  ASP A 126      -3.573  -1.090  -0.046  1.00 97.86           H  
ATOM   1951  C   ASP A 126      -2.778  -0.719  -1.967  1.00 97.86           C  
ATOM   1952  CB  ASP A 126      -4.376   0.770  -0.707  1.00 97.86           C  
ATOM   1953  HB2 ASP A 126      -5.152   0.339  -1.340  1.00 97.86           H  
ATOM   1954  HB3 ASP A 126      -4.025   1.688  -1.179  1.00 97.86           H  
ATOM   1955  O   ASP A 126      -3.532  -1.440  -2.613  1.00 97.86           O  
ATOM   1956  CG  ASP A 126      -4.986   1.083   0.653  1.00 97.86           C  
ATOM   1957  OD1 ASP A 126      -5.255   0.137   1.429  1.00 97.86           O  
ATOM   1958  OD2 ASP A 126      -5.224   2.278   0.939  1.00 97.86           O  
ATOM   1959  N   HIS A 127      -1.567  -0.377  -2.411  1.00 95.47           N  
ATOM   1960  H   HIS A 127      -0.971   0.158  -1.796  1.00 95.47           H  
ATOM   1961  CA  HIS A 127      -1.019  -0.780  -3.715  1.00 95.47           C  
ATOM   1962  HA  HIS A 127      -1.749  -1.373  -4.266  1.00 95.47           H  
ATOM   1963  C   HIS A 127       0.236  -1.651  -3.585  1.00 95.47           C  
ATOM   1964  CB  HIS A 127      -0.724   0.473  -4.541  1.00 95.47           C  
ATOM   1965  HB2 HIS A 127      -0.031   1.107  -3.987  1.00 95.47           H  
ATOM   1966  HB3 HIS A 127      -0.238   0.173  -5.470  1.00 95.47           H  
ATOM   1967  O   HIS A 127       0.581  -2.384  -4.501  1.00 95.47           O  
ATOM   1968  CG  HIS A 127      -1.938   1.288  -4.901  1.00 95.47           C  
ATOM   1969  CD2 HIS A 127      -2.425   2.351  -4.197  1.00 95.47           C  
ATOM   1970  HD2 HIS A 127      -2.023   2.736  -3.271  1.00 95.47           H  
ATOM   1971  ND1 HIS A 127      -2.662   1.167  -6.088  1.00 95.47           N  
ATOM   1972  CE1 HIS A 127      -3.551   2.166  -6.082  1.00 95.47           C  
ATOM   1973  HE1 HIS A 127      -4.216   2.397  -6.902  1.00 95.47           H  
ATOM   1974  NE2 HIS A 127      -3.432   2.893  -4.961  1.00 95.47           N  
ATOM   1975  HE2 HIS A 127      -3.867   3.794  -4.821  1.00 95.47           H  
ATOM   1976  N   GLY A 128       0.918  -1.601  -2.441  1.00 94.02           N  
ATOM   1977  H   GLY A 128       0.626  -0.934  -1.741  1.00 94.02           H  
ATOM   1978  CA  GLY A 128       2.113  -2.388  -2.138  1.00 94.02           C  
ATOM   1979  HA2 GLY A 128       1.974  -3.391  -2.540  1.00 94.02           H  
ATOM   1980  HA3 GLY A 128       2.233  -2.462  -1.057  1.00 94.02           H  
ATOM   1981  C   GLY A 128       3.409  -1.837  -2.730  1.00 94.02           C  
ATOM   1982  O   GLY A 128       4.488  -2.241  -2.304  1.00 94.02           O  
ATOM   1983  N   ASN A 129       3.331  -0.890  -3.665  1.00 92.47           N  
ATOM   1984  H   ASN A 129       2.421  -0.599  -3.993  1.00 92.47           H  
ATOM   1985  CA  ASN A 129       4.503  -0.294  -4.285  1.00 92.47           C  
ATOM   1986  HA  ASN A 129       5.247  -1.083  -4.402  1.00 92.47           H  
ATOM   1987  C   ASN A 129       5.122   0.807  -3.410  1.00 92.47           C  
ATOM   1988  CB  ASN A 129       4.150   0.192  -5.697  1.00 92.47           C  
ATOM   1989  HB2 ASN A 129       5.071   0.386  -6.247  1.00 92.47           H  
ATOM   1990  HB3 ASN A 129       3.613  -0.591  -6.234  1.00 92.47           H  
ATOM   1991  O   ASN A 129       4.443   1.548  -2.690  1.00 92.47           O  
ATOM   1992  CG  ASN A 129       3.293   1.441  -5.685  1.00 92.47           C  
ATOM   1993  ND2 ASN A 129       3.827   2.567  -6.097  1.00 92.47           N  
ATOM   1994 HD21 ASN A 129       4.778   2.585  -6.435  1.00 92.47           H  
ATOM   1995 HD22 ASN A 129       3.223   3.376  -6.070  1.00 92.47           H  
ATOM   1996  OD1 ASN A 129       2.149   1.436  -5.269  1.00 92.47           O  
ATOM   1997  N   VAL A 130       6.438   0.952  -3.536  1.00 91.05           N  
ATOM   1998  H   VAL A 130       6.918   0.328  -4.169  1.00 91.05           H  
ATOM   1999  CA  VAL A 130       7.204   2.067  -2.975  1.00 91.05           C  
ATOM   2000  HA  VAL A 130       6.609   2.546  -2.197  1.00 91.05           H  
ATOM   2001  C   VAL A 130       7.459   3.095  -4.071  1.00 91.05           C  
ATOM   2002  CB  VAL A 130       8.507   1.561  -2.331  1.00 91.05           C  
ATOM   2003  HB  VAL A 130       9.054   0.954  -3.052  1.00 91.05           H  
ATOM   2004  O   VAL A 130       7.787   2.724  -5.197  1.00 91.05           O  
ATOM   2005  CG1 VAL A 130       9.422   2.704  -1.880  1.00 91.05           C  
ATOM   2006 HG11 VAL A 130      10.249   2.305  -1.292  1.00 91.05           H  
ATOM   2007 HG12 VAL A 130       9.834   3.213  -2.752  1.00 91.05           H  
ATOM   2008 HG13 VAL A 130       8.854   3.419  -1.285  1.00 91.05           H  
ATOM   2009  CG2 VAL A 130       8.181   0.692  -1.109  1.00 91.05           C  
ATOM   2010 HG21 VAL A 130       9.100   0.358  -0.628  1.00 91.05           H  
ATOM   2011 HG22 VAL A 130       7.618  -0.188  -1.418  1.00 91.05           H  
ATOM   2012 HG23 VAL A 130       7.580   1.263  -0.401  1.00 91.05           H  
ATOM   2013  N   ALA A 131       7.338   4.383  -3.755  1.00 91.06           N  
ATOM   2014  H   ALA A 131       7.061   4.633  -2.817  1.00 91.06           H  
ATOM   2015  CA  ALA A 131       7.724   5.450  -4.673  1.00 91.06           C  
ATOM   2016  HA  ALA A 131       8.461   5.056  -5.373  1.00 91.06           H  
ATOM   2017  C   ALA A 131       8.379   6.621  -3.946  1.00 91.06           C  
ATOM   2018  CB  ALA A 131       6.515   5.925  -5.488  1.00 91.06           C  
ATOM   2019  HB1 ALA A 131       6.861   6.431  -6.388  1.00 91.06           H  
ATOM   2020  HB2 ALA A 131       5.945   6.645  -4.900  1.00 91.06           H  
ATOM   2021  HB3 ALA A 131       5.888   5.081  -5.776  1.00 91.06           H  
ATOM   2022  O   ALA A 131       8.207   6.813  -2.742  1.00 91.06           O  
ATOM   2023  N   GLU A 132       9.107   7.419  -4.712  1.00 89.78           N  
ATOM   2024  H   GLU A 132       9.177   7.213  -5.699  1.00 89.78           H  
ATOM   2025  CA  GLU A 132       9.601   8.722  -4.295  1.00 89.78           C  
ATOM   2026  HA  GLU A 132       9.690   8.756  -3.209  1.00 89.78           H  
ATOM   2027  C   GLU A 132       8.595   9.788  -4.738  1.00 89.78           C  
ATOM   2028  CB  GLU A 132      10.995   8.965  -4.884  1.00 89.78           C  
ATOM   2029  HB2 GLU A 132      10.925   9.018  -5.971  1.00 89.78           H  
ATOM   2030  HB3 GLU A 132      11.358   9.922  -4.509  1.00 89.78           H  
ATOM   2031  O   GLU A 132       8.181   9.817  -5.898  1.00 89.78           O  
ATOM   2032  CG  GLU A 132      11.991   7.860  -4.495  1.00 89.78           C  
ATOM   2033  HG2 GLU A 132      11.943   7.703  -3.418  1.00 89.78           H  
ATOM   2034  HG3 GLU A 132      11.690   6.927  -4.973  1.00 89.78           H  
ATOM   2035  CD  GLU A 132      13.438   8.168  -4.909  1.00 89.78           C  
ATOM   2036  OE1 GLU A 132      14.315   7.378  -4.490  1.00 89.78           O  
ATOM   2037  OE2 GLU A 132      13.667   9.182  -5.607  1.00 89.78           O  
ATOM   2038  N   VAL A 133       8.169  10.642  -3.810  1.00 90.65           N  
ATOM   2039  H   VAL A 133       8.530  10.554  -2.871  1.00 90.65           H  
ATOM   2040  CA  VAL A 133       7.181  11.699  -4.052  1.00 90.65           C  
ATOM   2041  HA  VAL A 133       7.072  11.813  -5.131  1.00 90.65           H  
ATOM   2042  C   VAL A 133       7.673  13.026  -3.479  1.00 90.65           C  
ATOM   2043  CB  VAL A 133       5.787  11.342  -3.493  1.00 90.65           C  
ATOM   2044  HB  VAL A 133       5.106  12.155  -3.746  1.00 90.65           H  
ATOM   2045  O   VAL A 133       8.377  13.027  -2.465  1.00 90.65           O  
ATOM   2046  CG1 VAL A 133       5.236  10.066  -4.139  1.00 90.65           C  
ATOM   2047 HG11 VAL A 133       5.825   9.200  -3.838  1.00 90.65           H  
ATOM   2048 HG12 VAL A 133       4.200   9.918  -3.833  1.00 90.65           H  
ATOM   2049 HG13 VAL A 133       5.271  10.162  -5.225  1.00 90.65           H  
ATOM   2050  CG2 VAL A 133       5.758  11.164  -1.971  1.00 90.65           C  
ATOM   2051 HG21 VAL A 133       6.041  12.094  -1.478  1.00 90.65           H  
ATOM   2052 HG22 VAL A 133       6.446  10.373  -1.672  1.00 90.65           H  
ATOM   2053 HG23 VAL A 133       4.749  10.898  -1.654  1.00 90.65           H  
ATOM   2054  N   PRO A 134       7.305  14.173  -4.074  1.00 85.74           N  
ATOM   2055  CA  PRO A 134       7.575  15.468  -3.466  1.00 85.74           C  
ATOM   2056  HA  PRO A 134       8.653  15.605  -3.381  1.00 85.74           H  
ATOM   2057  C   PRO A 134       6.916  15.564  -2.090  1.00 85.74           C  
ATOM   2058  CB  PRO A 134       6.998  16.513  -4.427  1.00 85.74           C  
ATOM   2059  HB2 PRO A 134       5.991  16.793  -4.117  1.00 85.74           H  
ATOM   2060  HB3 PRO A 134       7.635  17.396  -4.494  1.00 85.74           H  
ATOM   2061  O   PRO A 134       5.779  15.126  -1.906  1.00 85.74           O  
ATOM   2062  CG  PRO A 134       6.911  15.776  -5.760  1.00 85.74           C  
ATOM   2063  HG2 PRO A 134       7.877  15.814  -6.264  1.00 85.74           H  
ATOM   2064  HG3 PRO A 134       6.126  16.183  -6.398  1.00 85.74           H  
ATOM   2065  CD  PRO A 134       6.609  14.342  -5.338  1.00 85.74           C  
ATOM   2066  HD2 PRO A 134       6.971  13.654  -6.103  1.00 85.74           H  
ATOM   2067  HD3 PRO A 134       5.537  14.217  -5.185  1.00 85.74           H  
ATOM   2068  N   VAL A 135       7.587  16.200  -1.133  1.00 83.82           N  
ATOM   2069  H   VAL A 135       8.527  16.514  -1.327  1.00 83.82           H  
ATOM   2070  CA  VAL A 135       7.010  16.480   0.190  1.00 83.82           C  
ATOM   2071  HA  VAL A 135       6.728  15.537   0.657  1.00 83.82           H  
ATOM   2072  C   VAL A 135       5.719  17.310   0.075  1.00 83.82           C  
ATOM   2073  CB  VAL A 135       8.072  17.157   1.075  1.00 83.82           C  
ATOM   2074  HB  VAL A 135       8.589  17.924   0.498  1.00 83.82           H  
ATOM   2075  O   VAL A 135       4.770  17.091   0.829  1.00 83.82           O  
ATOM   2076  CG1 VAL A 135       7.450  17.827   2.300  1.00 83.82           C  
ATOM   2077 HG11 VAL A 135       6.695  17.174   2.738  1.00 83.82           H  
ATOM   2078 HG12 VAL A 135       8.224  18.079   3.025  1.00 83.82           H  
ATOM   2079 HG13 VAL A 135       6.969  18.758   1.999  1.00 83.82           H  
ATOM   2080  CG2 VAL A 135       9.101  16.114   1.536  1.00 83.82           C  
ATOM   2081 HG21 VAL A 135       9.554  15.621   0.676  1.00 83.82           H  
ATOM   2082 HG22 VAL A 135       9.891  16.608   2.102  1.00 83.82           H  
ATOM   2083 HG23 VAL A 135       8.620  15.365   2.166  1.00 83.82           H  
ATOM   2084  N   SER A 136       5.616  18.184  -0.932  1.00 82.95           N  
ATOM   2085  H   SER A 136       6.422  18.325  -1.525  1.00 82.95           H  
ATOM   2086  CA  SER A 136       4.391  18.931  -1.258  1.00 82.95           C  
ATOM   2087  HA  SER A 136       4.097  19.499  -0.375  1.00 82.95           H  
ATOM   2088  C   SER A 136       3.197  18.060  -1.657  1.00 82.95           C  
ATOM   2089  CB  SER A 136       4.633  19.938  -2.385  1.00 82.95           C  
ATOM   2090  HB2 SER A 136       5.288  20.731  -2.026  1.00 82.95           H  
ATOM   2091  HB3 SER A 136       3.687  20.401  -2.667  1.00 82.95           H  
ATOM   2092  O   SER A 136       2.064  18.539  -1.597  1.00 82.95           O  
ATOM   2093  OG  SER A 136       5.201  19.310  -3.517  1.00 82.95           O  
ATOM   2094  HG  SER A 136       5.463  20.000  -4.131  1.00 82.95           H  
ATOM   2095  N   SER A 137       3.407  16.792  -2.018  1.00 88.30           N  
ATOM   2096  H   SER A 137       4.361  16.464  -2.065  1.00 88.30           H  
ATOM   2097  CA  SER A 137       2.355  15.817  -2.336  1.00 88.30           C  
ATOM   2098  HA  SER A 137       1.455  16.355  -2.633  1.00 88.30           H  
ATOM   2099  C   SER A 137       1.958  14.949  -1.137  1.00 88.30           C  
ATOM   2100  CB  SER A 137       2.764  14.943  -3.528  1.00 88.30           C  
ATOM   2101  HB2 SER A 137       3.741  14.498  -3.340  1.00 88.30           H  
ATOM   2102  HB3 SER A 137       2.040  14.141  -3.669  1.00 88.30           H  
ATOM   2103  O   SER A 137       1.216  13.987  -1.318  1.00 88.30           O  
ATOM   2104  OG  SER A 137       2.809  15.713  -4.713  1.00 88.30           O  
ATOM   2105  HG  SER A 137       1.919  15.780  -5.068  1.00 88.30           H  
ATOM   2106  N   LEU A 138       2.419  15.270   0.077  1.00 89.97           N  
ATOM   2107  H   LEU A 138       3.081  16.029   0.157  1.00 89.97           H  
ATOM   2108  CA  LEU A 138       2.024  14.593   1.314  1.00 89.97           C  
ATOM   2109  HA  LEU A 138       1.591  13.623   1.070  1.00 89.97           H  
ATOM   2110  C   LEU A 138       0.961  15.395   2.068  1.00 89.97           C  
ATOM   2111  CB  LEU A 138       3.250  14.353   2.207  1.00 89.97           C  
ATOM   2112  HB2 LEU A 138       2.923  13.838   3.110  1.00 89.97           H  
ATOM   2113  HB3 LEU A 138       3.651  15.322   2.505  1.00 89.97           H  
ATOM   2114  O   LEU A 138       1.023  16.623   2.149  1.00 89.97           O  
ATOM   2115  CG  LEU A 138       4.385  13.544   1.561  1.00 89.97           C  
ATOM   2116  HG  LEU A 138       4.788  14.088   0.707  1.00 89.97           H  
ATOM   2117  CD1 LEU A 138       5.501  13.358   2.586  1.00 89.97           C  
ATOM   2118 HD11 LEU A 138       5.826  14.332   2.954  1.00 89.97           H  
ATOM   2119 HD12 LEU A 138       6.347  12.861   2.113  1.00 89.97           H  
ATOM   2120 HD13 LEU A 138       5.146  12.749   3.418  1.00 89.97           H  
ATOM   2121  CD2 LEU A 138       3.925  12.163   1.094  1.00 89.97           C  
ATOM   2122 HD21 LEU A 138       3.227  12.269   0.264  1.00 89.97           H  
ATOM   2123 HD22 LEU A 138       4.788  11.597   0.744  1.00 89.97           H  
ATOM   2124 HD23 LEU A 138       3.447  11.626   1.913  1.00 89.97           H  
ATOM   2125  N   ARG A 139      -0.018  14.700   2.643  1.00 91.61           N  
ATOM   2126  H   ARG A 139      -0.037  13.707   2.464  1.00 91.61           H  
ATOM   2127  CA  ARG A 139      -1.052  15.246   3.533  1.00 91.61           C  
ATOM   2128  HA  ARG A 139      -0.773  16.255   3.834  1.00 91.61           H  
ATOM   2129  C   ARG A 139      -1.134  14.424   4.804  1.00 91.61           C  
ATOM   2130  CB  ARG A 139      -2.421  15.283   2.834  1.00 91.61           C  
ATOM   2131  HB2 ARG A 139      -2.696  14.268   2.544  1.00 91.61           H  
ATOM   2132  HB3 ARG A 139      -3.175  15.648   3.531  1.00 91.61           H  
ATOM   2133  O   ARG A 139      -0.793  13.238   4.825  1.00 91.61           O  
ATOM   2134  CG  ARG A 139      -2.456  16.153   1.578  1.00 91.61           C  
ATOM   2135  HG2 ARG A 139      -3.453  16.106   1.140  1.00 91.61           H  
ATOM   2136  HG3 ARG A 139      -1.738  15.776   0.850  1.00 91.61           H  
ATOM   2137  CD  ARG A 139      -2.131  17.608   1.899  1.00 91.61           C  
ATOM   2138  HD2 ARG A 139      -1.119  17.697   2.294  1.00 91.61           H  
ATOM   2139  HD3 ARG A 139      -2.782  17.963   2.698  1.00 91.61           H  
ATOM   2140  NE  ARG A 139      -2.267  18.444   0.704  1.00 91.61           N  
ATOM   2141  HE  ARG A 139      -3.153  18.907   0.557  1.00 91.61           H  
ATOM   2142  NH1 ARG A 139      -0.137  18.113  -0.051  1.00 91.61           N  
ATOM   2143 HH11 ARG A 139       0.074  17.544   0.756  1.00 91.61           H  
ATOM   2144 HH12 ARG A 139       0.608  18.335  -0.696  1.00 91.61           H  
ATOM   2145  NH2 ARG A 139      -1.477  19.504  -1.146  1.00 91.61           N  
ATOM   2146 HH21 ARG A 139      -0.701  19.694  -1.764  1.00 91.61           H  
ATOM   2147 HH22 ARG A 139      -2.242  20.158  -1.060  1.00 91.61           H  
ATOM   2148  CZ  ARG A 139      -1.302  18.679  -0.160  1.00 91.61           C  
ATOM   2149  N   LYS A 140      -1.603  15.057   5.876  1.00 92.18           N  
ATOM   2150  H   LYS A 140      -1.936  16.005   5.772  1.00 92.18           H  
ATOM   2151  CA  LYS A 140      -1.771  14.386   7.161  1.00 92.18           C  
ATOM   2152  HA  LYS A 140      -0.839  13.877   7.405  1.00 92.18           H  
ATOM   2153  C   LYS A 140      -2.866  13.329   7.049  1.00 92.18           C  
ATOM   2154  CB  LYS A 140      -2.056  15.425   8.246  1.00 92.18           C  
ATOM   2155  HB2 LYS A 140      -1.331  16.234   8.160  1.00 92.18           H  
ATOM   2156  HB3 LYS A 140      -3.054  15.841   8.105  1.00 92.18           H  
ATOM   2157  O   LYS A 140      -3.925  13.585   6.487  1.00 92.18           O  
ATOM   2158  CG  LYS A 140      -1.947  14.803   9.642  1.00 92.18           C  
ATOM   2159  HG2 LYS A 140      -2.814  14.168   9.823  1.00 92.18           H  
ATOM   2160  HG3 LYS A 140      -1.038  14.205   9.720  1.00 92.18           H  
ATOM   2161  CD  LYS A 140      -1.904  15.919  10.681  1.00 92.18           C  
ATOM   2162  HD2 LYS A 140      -0.987  16.500  10.583  1.00 92.18           H  
ATOM   2163  HD3 LYS A 140      -2.747  16.577  10.471  1.00 92.18           H  
ATOM   2164  CE  LYS A 140      -2.052  15.397  12.109  1.00 92.18           C  
ATOM   2165  HE2 LYS A 140      -2.898  14.711  12.145  1.00 92.18           H  
ATOM   2166  HE3 LYS A 140      -2.292  16.237  12.761  1.00 92.18           H  
ATOM   2167  NZ  LYS A 140      -0.856  14.709  12.628  1.00 92.18           N  
ATOM   2168  HZ1 LYS A 140      -0.695  13.851  12.121  1.00 92.18           H  
ATOM   2169  HZ2 LYS A 140      -0.032  15.289  12.562  1.00 92.18           H  
ATOM   2170  HZ3 LYS A 140      -1.054  14.472  13.590  1.00 92.18           H  
ATOM   2171  N   MET A 141      -2.609  12.135   7.571  1.00 97.12           N  
ATOM   2172  H   MET A 141      -1.727  11.974   8.036  1.00 97.12           H  
ATOM   2173  CA  MET A 141      -3.649  11.119   7.688  1.00 97.12           C  
ATOM   2174  HA  MET A 141      -4.237  11.111   6.770  1.00 97.12           H  
ATOM   2175  C   MET A 141      -4.568  11.460   8.859  1.00 97.12           C  
ATOM   2176  CB  MET A 141      -3.015   9.737   7.872  1.00 97.12           C  
ATOM   2177  HB2 MET A 141      -2.279   9.577   7.084  1.00 97.12           H  
ATOM   2178  HB3 MET A 141      -2.506   9.696   8.835  1.00 97.12           H  
ATOM   2179  O   MET A 141      -4.093  11.808   9.938  1.00 97.12           O  
ATOM   2180  CG  MET A 141      -4.050   8.608   7.806  1.00 97.12           C  
ATOM   2181  HG2 MET A 141      -3.565   7.673   8.088  1.00 97.12           H  
ATOM   2182  HG3 MET A 141      -4.841   8.793   8.532  1.00 97.12           H  
ATOM   2183  SD  MET A 141      -4.795   8.401   6.170  1.00 97.12           S  
ATOM   2184  CE  MET A 141      -3.461   7.474   5.381  1.00 97.12           C  
ATOM   2185  HE1 MET A 141      -2.496   7.809   5.760  1.00 97.12           H  
ATOM   2186  HE2 MET A 141      -3.573   6.413   5.607  1.00 97.12           H  
ATOM   2187  HE3 MET A 141      -3.503   7.633   4.304  1.00 97.12           H  
ATOM   2188  N   LEU A 142      -5.875  11.300   8.664  1.00 97.81           N  
ATOM   2189  H   LEU A 142      -6.180  10.967   7.761  1.00 97.81           H  
ATOM   2190  CA  LEU A 142      -6.864  11.368   9.737  1.00 97.81           C  
ATOM   2191  HA  LEU A 142      -6.391  11.743  10.645  1.00 97.81           H  
ATOM   2192  C   LEU A 142      -7.406   9.979  10.057  1.00 97.81           C  
ATOM   2193  CB  LEU A 142      -8.006  12.321   9.360  1.00 97.81           C  
ATOM   2194  HB2 LEU A 142      -8.731  12.333  10.173  1.00 97.81           H  
ATOM   2195  HB3 LEU A 142      -8.506  11.929   8.474  1.00 97.81           H  
ATOM   2196  O   LEU A 142      -7.496   9.119   9.179  1.00 97.81           O  
ATOM   2197  CG  LEU A 142      -7.562  13.763   9.079  1.00 97.81           C  
ATOM   2198  HG  LEU A 142      -6.883  13.783   8.226  1.00 97.81           H  
ATOM   2199  CD1 LEU A 142      -8.803  14.570   8.730  1.00 97.81           C  
ATOM   2200 HD11 LEU A 142      -9.279  14.127   7.855  1.00 97.81           H  
ATOM   2201 HD12 LEU A 142      -9.499  14.589   9.568  1.00 97.81           H  
ATOM   2202 HD13 LEU A 142      -8.493  15.584   8.474  1.00 97.81           H  
ATOM   2203  CD2 LEU A 142      -6.884  14.427  10.277  1.00 97.81           C  
ATOM   2204 HD21 LEU A 142      -6.667  15.470  10.049  1.00 97.81           H  
ATOM   2205 HD22 LEU A 142      -5.933  13.936  10.489  1.00 97.81           H  
ATOM   2206 HD23 LEU A 142      -7.523  14.373  11.159  1.00 97.81           H  
ATOM   2207  N   ALA A 143      -7.838   9.792  11.306  1.00 97.53           N  
ATOM   2208  H   ALA A 143      -7.698  10.530  11.981  1.00 97.53           H  
ATOM   2209  CA  ALA A 143      -8.334   8.508  11.799  1.00 97.53           C  
ATOM   2210  HA  ALA A 143      -7.525   7.779  11.764  1.00 97.53           H  
ATOM   2211  C   ALA A 143      -9.489   7.960  10.939  1.00 97.53           C  
ATOM   2212  CB  ALA A 143      -8.741   8.687  13.266  1.00 97.53           C  
ATOM   2213  HB1 ALA A 143      -7.884   9.016  13.853  1.00 97.53           H  
ATOM   2214  HB2 ALA A 143      -9.084   7.733  13.665  1.00 97.53           H  
ATOM   2215  HB3 ALA A 143      -9.545   9.418  13.352  1.00 97.53           H  
ATOM   2216  O   ALA A 143      -9.549   6.766  10.673  1.00 97.53           O  
ATOM   2217  N   GLU A 144     -10.349   8.827  10.387  1.00 97.78           N  
ATOM   2218  H   GLU A 144     -10.220   9.810  10.582  1.00 97.78           H  
ATOM   2219  CA  GLU A 144     -11.484   8.417   9.543  1.00 97.78           C  
ATOM   2220  HA  GLU A 144     -12.079   7.709  10.120  1.00 97.78           H  
ATOM   2221  C   GLU A 144     -11.113   7.691   8.233  1.00 97.78           C  
ATOM   2222  CB  GLU A 144     -12.373   9.631   9.227  1.00 97.78           C  
ATOM   2223  HB2 GLU A 144     -13.311   9.254   8.820  1.00 97.78           H  
ATOM   2224  HB3 GLU A 144     -12.608  10.159  10.152  1.00 97.78           H  
ATOM   2225  O   GLU A 144     -12.004   7.171   7.551  1.00 97.78           O  
ATOM   2226  CG  GLU A 144     -11.763  10.623   8.220  1.00 97.78           C  
ATOM   2227  HG2 GLU A 144     -11.363  10.089   7.357  1.00 97.78           H  
ATOM   2228  HG3 GLU A 144     -10.946  11.164   8.697  1.00 97.78           H  
ATOM   2229  CD  GLU A 144     -12.835  11.592   7.716  1.00 97.78           C  
ATOM   2230  OE1 GLU A 144     -12.826  12.763   8.147  1.00 97.78           O  
ATOM   2231  OE2 GLU A 144     -13.736  11.159   6.948  1.00 97.78           O  
ATOM   2232  N   PHE A 145      -9.829   7.698   7.862  1.00 98.49           N  
ATOM   2233  H   PHE A 145      -9.167   8.184   8.451  1.00 98.49           H  
ATOM   2234  CA  PHE A 145      -9.292   7.021   6.683  1.00 98.49           C  
ATOM   2235  HA  PHE A 145     -10.119   6.726   6.037  1.00 98.49           H  
ATOM   2236  C   PHE A 145      -8.540   5.721   7.023  1.00 98.49           C  
ATOM   2237  CB  PHE A 145      -8.408   8.003   5.900  1.00 98.49           C  
ATOM   2238  HB2 PHE A 145      -7.539   8.225   6.519  1.00 98.49           H  
ATOM   2239  HB3 PHE A 145      -8.052   7.516   4.992  1.00 98.49           H  
ATOM   2240  O   PHE A 145      -8.110   5.016   6.109  1.00 98.49           O  
ATOM   2241  CG  PHE A 145      -9.077   9.309   5.508  1.00 98.49           C  
ATOM   2242  CD1 PHE A 145     -10.272   9.305   4.763  1.00 98.49           C  
ATOM   2243  HD1 PHE A 145     -10.716   8.367   4.463  1.00 98.49           H  
ATOM   2244  CD2 PHE A 145      -8.505  10.535   5.894  1.00 98.49           C  
ATOM   2245  HD2 PHE A 145      -7.583  10.544   6.457  1.00 98.49           H  
ATOM   2246  CE1 PHE A 145     -10.895  10.518   4.422  1.00 98.49           C  
ATOM   2247  HE1 PHE A 145     -11.820  10.521   3.864  1.00 98.49           H  
ATOM   2248  CE2 PHE A 145      -9.128  11.748   5.554  1.00 98.49           C  
ATOM   2249  HE2 PHE A 145      -8.689  12.685   5.861  1.00 98.49           H  
ATOM   2250  CZ  PHE A 145     -10.327  11.737   4.823  1.00 98.49           C  
ATOM   2251  HZ  PHE A 145     -10.820  12.666   4.579  1.00 98.49           H  
ATOM   2252  N   VAL A 146      -8.391   5.372   8.306  1.00 97.89           N  
ATOM   2253  H   VAL A 146      -8.781   5.978   9.015  1.00 97.89           H  
ATOM   2254  CA  VAL A 146      -7.667   4.162   8.751  1.00 97.89           C  
ATOM   2255  HA  VAL A 146      -7.534   3.491   7.902  1.00 97.89           H  
ATOM   2256  C   VAL A 146      -8.428   3.332   9.788  1.00 97.89           C  
ATOM   2257  CB  VAL A 146      -6.254   4.498   9.268  1.00 97.89           C  
ATOM   2258  HB  VAL A 146      -5.770   3.567   9.564  1.00 97.89           H  
ATOM   2259  O   VAL A 146      -8.350   2.108   9.748  1.00 97.89           O  
ATOM   2260  CG1 VAL A 146      -5.397   5.137   8.167  1.00 97.89           C  
ATOM   2261 HG11 VAL A 146      -5.335   4.461   7.314  1.00 97.89           H  
ATOM   2262 HG12 VAL A 146      -4.391   5.320   8.545  1.00 97.89           H  
ATOM   2263 HG13 VAL A 146      -5.826   6.088   7.849  1.00 97.89           H  
ATOM   2264  CG2 VAL A 146      -6.252   5.441  10.473  1.00 97.89           C  
ATOM   2265 HG21 VAL A 146      -6.843   5.027  11.290  1.00 97.89           H  
ATOM   2266 HG22 VAL A 146      -5.227   5.538  10.831  1.00 97.89           H  
ATOM   2267 HG23 VAL A 146      -6.643   6.418  10.187  1.00 97.89           H  
ATOM   2268  N   THR A 147      -9.207   3.959  10.674  1.00 96.96           N  
ATOM   2269  H   THR A 147      -9.243   4.968  10.677  1.00 96.96           H  
ATOM   2270  CA  THR A 147     -10.007   3.263  11.690  1.00 96.96           C  
ATOM   2271  HA  THR A 147      -9.344   2.631  12.281  1.00 96.96           H  
ATOM   2272  C   THR A 147     -11.053   2.376  11.022  1.00 96.96           C  
ATOM   2273  CB  THR A 147     -10.696   4.263  12.628  1.00 96.96           C  
ATOM   2274  HB  THR A 147     -11.390   4.880  12.057  1.00 96.96           H  
ATOM   2275  O   THR A 147     -11.817   2.853  10.183  1.00 96.96           O  
ATOM   2276  CG2 THR A 147     -11.453   3.579  13.765  1.00 96.96           C  
ATOM   2277 HG21 THR A 147     -12.301   3.021  13.368  1.00 96.96           H  
ATOM   2278 HG22 THR A 147     -10.797   2.892  14.301  1.00 96.96           H  
ATOM   2279 HG23 THR A 147     -11.833   4.331  14.457  1.00 96.96           H  
ATOM   2280  OG1 THR A 147      -9.739   5.105  13.235  1.00 96.96           O  
ATOM   2281  HG1 THR A 147      -9.158   4.552  13.763  1.00 96.96           H  
ATOM   2282  N   ASP A 148     -11.068   1.090  11.386  1.00 96.80           N  
ATOM   2283  H   ASP A 148     -10.465   0.794  12.141  1.00 96.80           H  
ATOM   2284  CA  ASP A 148     -11.916   0.043  10.792  1.00 96.80           C  
ATOM   2285  HA  ASP A 148     -11.549  -0.907  11.180  1.00 96.80           H  
ATOM   2286  C   ASP A 148     -11.788  -0.072   9.260  1.00 96.80           C  
ATOM   2287  CB  ASP A 148     -13.366   0.176  11.284  1.00 96.80           C  
ATOM   2288  HB2 ASP A 148     -13.948  -0.665  10.906  1.00 96.80           H  
ATOM   2289  HB3 ASP A 148     -13.799   1.092  10.884  1.00 96.80           H  
ATOM   2290  O   ASP A 148     -12.686  -0.557   8.567  1.00 96.80           O  
ATOM   2291  CG  ASP A 148     -13.473   0.179  12.811  1.00 96.80           C  
ATOM   2292  OD1 ASP A 148     -12.756  -0.623  13.450  1.00 96.80           O  
ATOM   2293  OD2 ASP A 148     -14.283   0.982  13.330  1.00 96.80           O  
ATOM   2294  N   LEU A 149     -10.655   0.384   8.719  1.00 98.31           N  
ATOM   2295  H   LEU A 149      -9.976   0.798   9.341  1.00 98.31           H  
ATOM   2296  CA  LEU A 149     -10.330   0.362   7.300  1.00 98.31           C  
ATOM   2297  HA  LEU A 149     -11.069  -0.235   6.766  1.00 98.31           H  
ATOM   2298  C   LEU A 149      -8.966  -0.316   7.099  1.00 98.31           C  
ATOM   2299  CB  LEU A 149     -10.376   1.797   6.738  1.00 98.31           C  
ATOM   2300  HB2 LEU A 149      -9.971   1.787   5.727  1.00 98.31           H  
ATOM   2301  HB3 LEU A 149      -9.731   2.428   7.350  1.00 98.31           H  
ATOM   2302  O   LEU A 149      -7.989   0.368   6.796  1.00 98.31           O  
ATOM   2303  CG  LEU A 149     -11.778   2.428   6.687  1.00 98.31           C  
ATOM   2304  HG  LEU A 149     -12.251   2.402   7.669  1.00 98.31           H  
ATOM   2305  CD1 LEU A 149     -11.652   3.891   6.255  1.00 98.31           C  
ATOM   2306 HD11 LEU A 149     -12.639   4.348   6.194  1.00 98.31           H  
ATOM   2307 HD12 LEU A 149     -11.083   4.425   7.017  1.00 98.31           H  
ATOM   2308 HD13 LEU A 149     -11.131   3.960   5.301  1.00 98.31           H  
ATOM   2309  CD2 LEU A 149     -12.683   1.706   5.687  1.00 98.31           C  
ATOM   2310 HD21 LEU A 149     -12.153   1.560   4.746  1.00 98.31           H  
ATOM   2311 HD22 LEU A 149     -12.944   0.730   6.097  1.00 98.31           H  
ATOM   2312 HD23 LEU A 149     -13.609   2.264   5.544  1.00 98.31           H  
ATOM   2313  N   PRO A 150      -8.857  -1.649   7.231  1.00 98.54           N  
ATOM   2314  CA  PRO A 150      -7.609  -2.355   6.951  1.00 98.54           C  
ATOM   2315  HA  PRO A 150      -6.872  -2.067   7.701  1.00 98.54           H  
ATOM   2316  C   PRO A 150      -7.032  -2.049   5.552  1.00 98.54           C  
ATOM   2317  CB  PRO A 150      -7.936  -3.839   7.126  1.00 98.54           C  
ATOM   2318  HB2 PRO A 150      -7.601  -4.178   8.106  1.00 98.54           H  
ATOM   2319  HB3 PRO A 150      -7.479  -4.431   6.333  1.00 98.54           H  
ATOM   2320  O   PRO A 150      -7.765  -1.864   4.575  1.00 98.54           O  
ATOM   2321  CG  PRO A 150      -9.457  -3.930   7.035  1.00 98.54           C  
ATOM   2322  HG2 PRO A 150      -9.848  -4.759   7.625  1.00 98.54           H  
ATOM   2323  HG3 PRO A 150      -9.757  -4.026   5.992  1.00 98.54           H  
ATOM   2324  CD  PRO A 150      -9.919  -2.584   7.575  1.00 98.54           C  
ATOM   2325  HD2 PRO A 150     -10.878  -2.316   7.132  1.00 98.54           H  
ATOM   2326  HD3 PRO A 150     -10.012  -2.636   8.660  1.00 98.54           H  
ATOM   2327  N   ALA A 151      -5.710  -1.979   5.439  1.00 98.13           N  
ATOM   2328  H   ALA A 151      -5.159  -2.134   6.272  1.00 98.13           H  
ATOM   2329  CA  ALA A 151      -4.979  -1.898   4.180  1.00 98.13           C  
ATOM   2330  HA  ALA A 151      -5.390  -1.093   3.570  1.00 98.13           H  
ATOM   2331  C   ALA A 151      -5.117  -3.185   3.364  1.00 98.13           C  
ATOM   2332  CB  ALA A 151      -3.523  -1.551   4.478  1.00 98.13           C  
ATOM   2333  HB1 ALA A 151      -3.466  -0.519   4.822  1.00 98.13           H  
ATOM   2334  HB2 ALA A 151      -3.124  -2.217   5.243  1.00 98.13           H  
ATOM   2335  HB3 ALA A 151      -2.924  -1.653   3.573  1.00 98.13           H  
ATOM   2336  O   ALA A 151      -5.235  -4.280   3.917  1.00 98.13           O  
ATOM   2337  N   VAL A 152      -5.142  -3.053   2.038  1.00 98.34           N  
ATOM   2338  H   VAL A 152      -5.050  -2.127   1.646  1.00 98.34           H  
ATOM   2339  CA  VAL A 152      -5.478  -4.186   1.159  1.00 98.34           C  
ATOM   2340  HA  VAL A 152      -5.947  -4.961   1.766  1.00 98.34           H  
ATOM   2341  C   VAL A 152      -4.275  -4.876   0.528  1.00 98.34           C  
ATOM   2342  CB  VAL A 152      -6.529  -3.814   0.102  1.00 98.34           C  
ATOM   2343  HB  VAL A 152      -6.738  -4.700  -0.498  1.00 98.34           H  
ATOM   2344  O   VAL A 152      -4.414  -6.027   0.128  1.00 98.34           O  
ATOM   2345  CG1 VAL A 152      -7.840  -3.393   0.775  1.00 98.34           C  
ATOM   2346 HG11 VAL A 152      -8.243  -4.234   1.340  1.00 98.34           H  
ATOM   2347 HG12 VAL A 152      -7.668  -2.558   1.455  1.00 98.34           H  
ATOM   2348 HG13 VAL A 152      -8.564  -3.091   0.018  1.00 98.34           H  
ATOM   2349  CG2 VAL A 152      -6.069  -2.712  -0.850  1.00 98.34           C  
ATOM   2350 HG21 VAL A 152      -5.157  -3.020  -1.361  1.00 98.34           H  
ATOM   2351 HG22 VAL A 152      -5.880  -1.789  -0.302  1.00 98.34           H  
ATOM   2352 HG23 VAL A 152      -6.833  -2.522  -1.604  1.00 98.34           H  
ATOM   2353  N   ALA A 153      -3.110  -4.226   0.442  1.00 97.61           N  
ATOM   2354  H   ALA A 153      -3.015  -3.304   0.842  1.00 97.61           H  
ATOM   2355  CA  ALA A 153      -1.933  -4.816  -0.192  1.00 97.61           C  
ATOM   2356  HA  ALA A 153      -2.263  -5.503  -0.970  1.00 97.61           H  
ATOM   2357  C   ALA A 153      -1.119  -5.647   0.805  1.00 97.61           C  
ATOM   2358  CB  ALA A 153      -1.112  -3.721  -0.877  1.00 97.61           C  
ATOM   2359  HB1 ALA A 153      -1.737  -3.183  -1.591  1.00 97.61           H  
ATOM   2360  HB2 ALA A 153      -0.281  -4.176  -1.416  1.00 97.61           H  
ATOM   2361  HB3 ALA A 153      -0.706  -3.027  -0.140  1.00 97.61           H  
ATOM   2362  O   ALA A 153      -0.142  -5.177   1.383  1.00 97.61           O  
ATOM   2363  N   CYS A 154      -1.520  -6.900   1.009  1.00 95.38           N  
ATOM   2364  H   CYS A 154      -2.307  -7.255   0.485  1.00 95.38           H  
ATOM   2365  CA  CYS A 154      -0.752  -7.832   1.825  1.00 95.38           C  
ATOM   2366  HA  CYS A 154      -0.548  -7.368   2.790  1.00 95.38           H  
ATOM   2367  C   CYS A 154       0.594  -8.149   1.161  1.00 95.38           C  
ATOM   2368  CB  CYS A 154      -1.560  -9.114   2.050  1.00 95.38           C  
ATOM   2369  HB2 CYS A 154      -1.798  -9.567   1.088  1.00 95.38           H  
ATOM   2370  HB3 CYS A 154      -0.956  -9.815   2.628  1.00 95.38           H  
ATOM   2371  O   CYS A 154       0.657  -8.342  -0.054  1.00 95.38           O  
ATOM   2372  SG  CYS A 154      -3.091  -8.753   2.954  1.00 95.38           S  
ATOM   2373  HG  CYS A 154      -2.548  -8.018   3.929  1.00 95.38           H  
ATOM   2374  N   GLN A 155       1.650  -8.261   1.966  1.00 93.37           N  
ATOM   2375  H   GLN A 155       1.493  -8.176   2.960  1.00 93.37           H  
ATOM   2376  CA  GLN A 155       2.949  -8.764   1.531  1.00 93.37           C  
ATOM   2377  HA  GLN A 155       3.169  -8.365   0.541  1.00 93.37           H  
ATOM   2378  C   GLN A 155       2.907 -10.288   1.436  1.00 93.37           C  
ATOM   2379  CB  GLN A 155       4.061  -8.320   2.488  1.00 93.37           C  
ATOM   2380  HB2 GLN A 155       4.991  -8.799   2.185  1.00 93.37           H  
ATOM   2381  HB3 GLN A 155       3.818  -8.643   3.501  1.00 93.37           H  
ATOM   2382  O   GLN A 155       2.458 -10.982   2.353  1.00 93.37           O  
ATOM   2383  CG  GLN A 155       4.266  -6.800   2.466  1.00 93.37           C  
ATOM   2384  HG2 GLN A 155       3.379  -6.301   2.857  1.00 93.37           H  
ATOM   2385  HG3 GLN A 155       4.407  -6.481   1.434  1.00 93.37           H  
ATOM   2386  CD  GLN A 155       5.474  -6.347   3.282  1.00 93.37           C  
ATOM   2387  NE2 GLN A 155       5.953  -5.146   3.040  1.00 93.37           N  
ATOM   2388 HE21 GLN A 155       6.769  -4.864   3.564  1.00 93.37           H  
ATOM   2389 HE22 GLN A 155       5.533  -4.574   2.322  1.00 93.37           H  
ATOM   2390  OE1 GLN A 155       6.011  -7.034   4.140  1.00 93.37           O  
ATOM   2391  N   ILE A 156       3.392 -10.810   0.320  1.00 95.41           N  
ATOM   2392  H   ILE A 156       3.747 -10.186  -0.391  1.00 95.41           H  
ATOM   2393  CA  ILE A 156       3.282 -12.214  -0.042  1.00 95.41           C  
ATOM   2394  HA  ILE A 156       2.856 -12.787   0.781  1.00 95.41           H  
ATOM   2395  C   ILE A 156       4.662 -12.766  -0.360  1.00 95.41           C  
ATOM   2396  CB  ILE A 156       2.358 -12.349  -1.260  1.00 95.41           C  
ATOM   2397  HB  ILE A 156       2.774 -11.712  -2.041  1.00 95.41           H  
ATOM   2398  O   ILE A 156       5.377 -12.222  -1.199  1.00 95.41           O  
ATOM   2399  CG1 ILE A 156       0.918 -11.861  -1.018  1.00 95.41           C  
ATOM   2400 HG12 ILE A 156       0.360 -11.988  -1.945  1.00 95.41           H  
ATOM   2401 HG13 ILE A 156       0.923 -10.792  -0.805  1.00 95.41           H  
ATOM   2402  CG2 ILE A 156       2.343 -13.779  -1.813  1.00 95.41           C  
ATOM   2403 HG21 ILE A 156       3.314 -14.033  -2.238  1.00 95.41           H  
ATOM   2404 HG22 ILE A 156       1.610 -13.837  -2.618  1.00 95.41           H  
ATOM   2405 HG23 ILE A 156       2.103 -14.491  -1.023  1.00 95.41           H  
ATOM   2406  CD1 ILE A 156       0.157 -12.579   0.096  1.00 95.41           C  
ATOM   2407 HD11 ILE A 156       0.468 -13.620   0.185  1.00 95.41           H  
ATOM   2408 HD12 ILE A 156       0.312 -12.062   1.042  1.00 95.41           H  
ATOM   2409 HD13 ILE A 156      -0.901 -12.563  -0.165  1.00 95.41           H  
ATOM   2410  N   VAL A 157       4.981 -13.899   0.254  1.00 95.72           N  
ATOM   2411  H   VAL A 157       4.339 -14.253   0.948  1.00 95.72           H  
ATOM   2412  CA  VAL A 157       6.088 -14.767  -0.147  1.00 95.72           C  
ATOM   2413  HA  VAL A 157       6.771 -14.219  -0.796  1.00 95.72           H  
ATOM   2414  C   VAL A 157       5.510 -15.946  -0.915  1.00 95.72           C  
ATOM   2415  CB  VAL A 157       6.879 -15.268   1.070  1.00 95.72           C  
ATOM   2416  HB  VAL A 157       6.241 -15.910   1.678  1.00 95.72           H  
ATOM   2417  O   VAL A 157       4.637 -16.650  -0.409  1.00 95.72           O  
ATOM   2418  CG1 VAL A 157       8.111 -16.073   0.638  1.00 95.72           C  
ATOM   2419 HG11 VAL A 157       8.675 -16.391   1.515  1.00 95.72           H  
ATOM   2420 HG12 VAL A 157       8.749 -15.460   0.002  1.00 95.72           H  
ATOM   2421 HG13 VAL A 157       7.808 -16.962   0.086  1.00 95.72           H  
ATOM   2422  CG2 VAL A 157       7.355 -14.114   1.952  1.00 95.72           C  
ATOM   2423 HG21 VAL A 157       7.974 -13.433   1.367  1.00 95.72           H  
ATOM   2424 HG22 VAL A 157       7.930 -14.516   2.787  1.00 95.72           H  
ATOM   2425 HG23 VAL A 157       6.501 -13.566   2.353  1.00 95.72           H  
ATOM   2426  N   ILE A 158       6.001 -16.189  -2.123  1.00 96.84           N  
ATOM   2427  H   ILE A 158       6.705 -15.567  -2.494  1.00 96.84           H  
ATOM   2428  CA  ILE A 158       5.665 -17.389  -2.886  1.00 96.84           C  
ATOM   2429  HA  ILE A 158       4.633 -17.668  -2.676  1.00 96.84           H  
ATOM   2430  C   ILE A 158       6.574 -18.517  -2.392  1.00 96.84           C  
ATOM   2431  CB  ILE A 158       5.777 -17.128  -4.403  1.00 96.84           C  
ATOM   2432  HB  ILE A 158       6.816 -16.897  -4.640  1.00 96.84           H  
ATOM   2433  O   ILE A 158       7.797 -18.454  -2.526  1.00 96.84           O  
ATOM   2434  CG1 ILE A 158       4.899 -15.923  -4.828  1.00 96.84           C  
ATOM   2435 HG12 ILE A 158       5.112 -15.063  -4.193  1.00 96.84           H  
ATOM   2436 HG13 ILE A 158       3.847 -16.177  -4.703  1.00 96.84           H  
ATOM   2437  CG2 ILE A 158       5.358 -18.398  -5.168  1.00 96.84           C  
ATOM   2438 HG21 ILE A 158       6.008 -19.231  -4.901  1.00 96.84           H  
ATOM   2439 HG22 ILE A 158       5.450 -18.246  -6.244  1.00 96.84           H  
ATOM   2440 HG23 ILE A 158       4.328 -18.662  -4.927  1.00 96.84           H  
ATOM   2441  CD1 ILE A 158       5.137 -15.462  -6.269  1.00 96.84           C  
ATOM   2442 HD11 ILE A 158       4.582 -14.541  -6.450  1.00 96.84           H  
ATOM   2443 HD12 ILE A 158       4.789 -16.217  -6.974  1.00 96.84           H  
ATOM   2444 HD13 ILE A 158       6.198 -15.270  -6.429  1.00 96.84           H  
ATOM   2445  N   GLU A 159       5.986 -19.541  -1.779  1.00 97.37           N  
ATOM   2446  H   GLU A 159       4.979 -19.561  -1.708  1.00 97.37           H  
ATOM   2447  CA  GLU A 159       6.728 -20.715  -1.326  1.00 97.37           C  
ATOM   2448  HA  GLU A 159       7.545 -20.368  -0.693  1.00 97.37           H  
ATOM   2449  C   GLU A 159       7.360 -21.452  -2.510  1.00 97.37           C  
ATOM   2450  CB  GLU A 159       5.856 -21.661  -0.486  1.00 97.37           C  
ATOM   2451  HB2 GLU A 159       4.988 -21.975  -1.067  1.00 97.37           H  
ATOM   2452  HB3 GLU A 159       6.449 -22.542  -0.243  1.00 97.37           H  
ATOM   2453  O   GLU A 159       6.839 -21.444  -3.625  1.00 97.37           O  
ATOM   2454  CG  GLU A 159       5.398 -21.011   0.828  1.00 97.37           C  
ATOM   2455  HG2 GLU A 159       6.243 -20.474   1.258  1.00 97.37           H  
ATOM   2456  HG3 GLU A 159       4.615 -20.282   0.613  1.00 97.37           H  
ATOM   2457  CD  GLU A 159       4.879 -22.029   1.858  1.00 97.37           C  
ATOM   2458  OE1 GLU A 159       5.195 -21.838   3.055  1.00 97.37           O  
ATOM   2459  OE2 GLU A 159       4.167 -22.983   1.467  1.00 97.37           O  
ATOM   2460  N   ASP A 160       8.515 -22.070  -2.254  1.00 96.79           N  
ATOM   2461  H   ASP A 160       8.799 -22.151  -1.288  1.00 96.79           H  
ATOM   2462  CA  ASP A 160       9.313 -22.812  -3.237  1.00 96.79           C  
ATOM   2463  HA  ASP A 160      10.242 -23.079  -2.733  1.00 96.79           H  
ATOM   2464  C   ASP A 160       9.767 -22.001  -4.468  1.00 96.79           C  
ATOM   2465  CB  ASP A 160       8.623 -24.145  -3.575  1.00 96.79           C  
ATOM   2466  HB2 ASP A 160       7.674 -23.950  -4.075  1.00 96.79           H  
ATOM   2467  HB3 ASP A 160       9.255 -24.716  -4.254  1.00 96.79           H  
ATOM   2468  O   ASP A 160      10.268 -22.567  -5.444  1.00 96.79           O  
ATOM   2469  CG  ASP A 160       8.376 -24.993  -2.324  1.00 96.79           C  
ATOM   2470  OD1 ASP A 160       9.314 -25.079  -1.491  1.00 96.79           O  
ATOM   2471  OD2 ASP A 160       7.272 -25.570  -2.212  1.00 96.79           O  
ATOM   2472  N   PHE A 161       9.678 -20.665  -4.412  1.00 95.73           N  
ATOM   2473  H   PHE A 161       9.187 -20.243  -3.637  1.00 95.73           H  
ATOM   2474  CA  PHE A 161      10.168 -19.808  -5.486  1.00 95.73           C  
ATOM   2475  HA  PHE A 161       9.629 -20.131  -6.377  1.00 95.73           H  
ATOM   2476  C   PHE A 161      11.690 -19.979  -5.691  1.00 95.73           C  
ATOM   2477  CB  PHE A 161       9.786 -18.346  -5.241  1.00 95.73           C  
ATOM   2478  HB2 PHE A 161       8.781 -18.318  -4.819  1.00 95.73           H  
ATOM   2479  HB3 PHE A 161      10.464 -17.902  -4.512  1.00 95.73           H  
ATOM   2480  O   PHE A 161      12.452 -20.062  -4.717  1.00 95.73           O  
ATOM   2481  CG  PHE A 161       9.759 -17.514  -6.507  1.00 95.73           C  
ATOM   2482  CD1 PHE A 161      10.889 -16.782  -6.916  1.00 95.73           C  
ATOM   2483  HD1 PHE A 161      11.795 -16.803  -6.329  1.00 95.73           H  
ATOM   2484  CD2 PHE A 161       8.582 -17.473  -7.279  1.00 95.73           C  
ATOM   2485  HD2 PHE A 161       7.718 -18.045  -6.975  1.00 95.73           H  
ATOM   2486  CE1 PHE A 161      10.831 -15.997  -8.080  1.00 95.73           C  
ATOM   2487  HE1 PHE A 161      11.687 -15.405  -8.369  1.00 95.73           H  
ATOM   2488  CE2 PHE A 161       8.520 -16.677  -8.434  1.00 95.73           C  
ATOM   2489  HE2 PHE A 161       7.609 -16.633  -9.012  1.00 95.73           H  
ATOM   2490  CZ  PHE A 161       9.642 -15.929  -8.828  1.00 95.73           C  
ATOM   2491  HZ  PHE A 161       9.588 -15.288  -9.696  1.00 95.73           H  
ATOM   2492  N   PRO A 162      12.182 -20.024  -6.944  1.00 95.41           N  
ATOM   2493  CA  PRO A 162      13.601 -20.226  -7.220  1.00 95.41           C  
ATOM   2494  HA  PRO A 162      13.887 -21.197  -6.815  1.00 95.41           H  
ATOM   2495  C   PRO A 162      14.486 -19.128  -6.613  1.00 95.41           C  
ATOM   2496  CB  PRO A 162      13.727 -20.265  -8.747  1.00 95.41           C  
ATOM   2497  HB2 PRO A 162      14.478 -20.986  -9.072  1.00 95.41           H  
ATOM   2498  HB3 PRO A 162      13.961 -19.276  -9.140  1.00 95.41           H  
ATOM   2499  O   PRO A 162      14.341 -17.953  -6.934  1.00 95.41           O  
ATOM   2500  CG  PRO A 162      12.330 -20.660  -9.215  1.00 95.41           C  
ATOM   2501  HG2 PRO A 162      12.103 -20.241 -10.196  1.00 95.41           H  
ATOM   2502  HG3 PRO A 162      12.228 -21.745  -9.214  1.00 95.41           H  
ATOM   2503  CD  PRO A 162      11.407 -20.057  -8.173  1.00 95.41           C  
ATOM   2504  HD2 PRO A 162      10.519 -20.684  -8.090  1.00 95.41           H  
ATOM   2505  HD3 PRO A 162      11.132 -19.043  -8.462  1.00 95.41           H  
ATOM   2506  N   LYS A 163      15.487 -19.516  -5.810  1.00 90.15           N  
ATOM   2507  H   LYS A 163      15.486 -20.484  -5.522  1.00 90.15           H  
ATOM   2508  CA  LYS A 163      16.434 -18.574  -5.170  1.00 90.15           C  
ATOM   2509  HA  LYS A 163      15.866 -17.864  -4.568  1.00 90.15           H  
ATOM   2510  C   LYS A 163      17.251 -17.721  -6.149  1.00 90.15           C  
ATOM   2511  CB  LYS A 163      17.421 -19.337  -4.276  1.00 90.15           C  
ATOM   2512  HB2 LYS A 163      18.171 -18.631  -3.920  1.00 90.15           H  
ATOM   2513  HB3 LYS A 163      17.927 -20.101  -4.865  1.00 90.15           H  
ATOM   2514  O   LYS A 163      17.787 -16.692  -5.760  1.00 90.15           O  
ATOM   2515  CG  LYS A 163      16.758 -19.981  -3.055  1.00 90.15           C  
ATOM   2516  HG2 LYS A 163      16.073 -20.767  -3.375  1.00 90.15           H  
ATOM   2517  HG3 LYS A 163      16.201 -19.223  -2.505  1.00 90.15           H  
ATOM   2518  CD  LYS A 163      17.840 -20.575  -2.149  1.00 90.15           C  
ATOM   2519  HD2 LYS A 163      18.389 -21.342  -2.697  1.00 90.15           H  
ATOM   2520  HD3 LYS A 163      18.527 -19.782  -1.854  1.00 90.15           H  
ATOM   2521  CE  LYS A 163      17.197 -21.182  -0.904  1.00 90.15           C  
ATOM   2522  HE2 LYS A 163      16.569 -20.422  -0.439  1.00 90.15           H  
ATOM   2523  HE3 LYS A 163      16.550 -22.004  -1.210  1.00 90.15           H  
ATOM   2524  NZ  LYS A 163      18.230 -21.647   0.051  1.00 90.15           N  
ATOM   2525  HZ1 LYS A 163      18.790 -20.861   0.350  1.00 90.15           H  
ATOM   2526  HZ2 LYS A 163      17.794 -22.055   0.865  1.00 90.15           H  
ATOM   2527  HZ3 LYS A 163      18.831 -22.331  -0.386  1.00 90.15           H  
ATOM   2528  N   GLN A 164      17.427 -18.198  -7.378  1.00 89.74           N  
ATOM   2529  H   GLN A 164      16.916 -19.036  -7.617  1.00 89.74           H  
ATOM   2530  CA  GLN A 164      18.143 -17.513  -8.457  1.00 89.74           C  
ATOM   2531  HA  GLN A 164      18.208 -16.448  -8.234  1.00 89.74           H  
ATOM   2532  C   GLN A 164      17.321 -17.647  -9.741  1.00 89.74           C  
ATOM   2533  CB  GLN A 164      19.572 -18.068  -8.618  1.00 89.74           C  
ATOM   2534  HB2 GLN A 164      20.022 -17.612  -9.499  1.00 89.74           H  
ATOM   2535  HB3 GLN A 164      19.528 -19.146  -8.774  1.00 89.74           H  
ATOM   2536  O   GLN A 164      17.732 -18.316 -10.690  1.00 89.74           O  
ATOM   2537  CG  GLN A 164      20.475 -17.771  -7.412  1.00 89.74           C  
ATOM   2538  HG2 GLN A 164      20.525 -16.694  -7.253  1.00 89.74           H  
ATOM   2539  HG3 GLN A 164      20.045 -18.228  -6.521  1.00 89.74           H  
ATOM   2540  CD  GLN A 164      21.894 -18.308  -7.579  1.00 89.74           C  
ATOM   2541  NE2 GLN A 164      22.651 -18.397  -6.508  1.00 89.74           N  
ATOM   2542 HE21 GLN A 164      23.594 -18.717  -6.672  1.00 89.74           H  
ATOM   2543 HE22 GLN A 164      22.322 -18.035  -5.624  1.00 89.74           H  
ATOM   2544  OE1 GLN A 164      22.364 -18.666  -8.645  1.00 89.74           O  
ATOM   2545  N   ALA A 165      16.112 -17.081  -9.739  1.00 93.82           N  
ATOM   2546  H   ALA A 165      15.800 -16.564  -8.929  1.00 93.82           H  
ATOM   2547  CA  ALA A 165      15.250 -17.092 -10.912  1.00 93.82           C  
ATOM   2548  HA  ALA A 165      15.052 -18.128 -11.186  1.00 93.82           H  
ATOM   2549  C   ALA A 165      15.952 -16.401 -12.093  1.00 93.82           C  
ATOM   2550  CB  ALA A 165      13.915 -16.427 -10.560  1.00 93.82           C  
ATOM   2551  HB1 ALA A 165      13.446 -16.946  -9.724  1.00 93.82           H  
ATOM   2552  HB2 ALA A 165      13.246 -16.462 -11.419  1.00 93.82           H  
ATOM   2553  HB3 ALA A 165      14.084 -15.388 -10.277  1.00 93.82           H  
ATOM   2554  O   ALA A 165      16.425 -15.268 -11.986  1.00 93.82           O  
ATOM   2555  N   THR A 166      16.038 -17.086 -13.233  1.00 96.29           N  
ATOM   2556  H   THR A 166      15.640 -18.013 -13.287  1.00 96.29           H  
ATOM   2557  CA  THR A 166      16.637 -16.497 -14.435  1.00 96.29           C  
ATOM   2558  HA  THR A 166      17.546 -15.977 -14.134  1.00 96.29           H  
ATOM   2559  C   THR A 166      15.694 -15.463 -15.051  1.00 96.29           C  
ATOM   2560  CB  THR A 166      17.038 -17.553 -15.477  1.00 96.29           C  
ATOM   2561  HB  THR A 166      17.644 -17.064 -16.240  1.00 96.29           H  
ATOM   2562  O   THR A 166      14.483 -15.480 -14.820  1.00 96.29           O  
ATOM   2563  CG2 THR A 166      17.854 -18.705 -14.894  1.00 96.29           C  
ATOM   2564 HG21 THR A 166      18.709 -18.309 -14.346  1.00 96.29           H  
ATOM   2565 HG22 THR A 166      18.216 -19.345 -15.699  1.00 96.29           H  
ATOM   2566 HG23 THR A 166      17.244 -19.300 -14.214  1.00 96.29           H  
ATOM   2567  OG1 THR A 166      15.901 -18.088 -16.106  1.00 96.29           O  
ATOM   2568  HG1 THR A 166      16.159 -18.912 -16.526  1.00 96.29           H  
ATOM   2569  N   ALA A 167      16.227 -14.585 -15.905  1.00 96.69           N  
ATOM   2570  H   ALA A 167      17.229 -14.563 -16.032  1.00 96.69           H  
ATOM   2571  CA  ALA A 167      15.403 -13.638 -16.658  1.00 96.69           C  
ATOM   2572  HA  ALA A 167      14.907 -12.970 -15.954  1.00 96.69           H  
ATOM   2573  C   ALA A 167      14.305 -14.339 -17.484  1.00 96.69           C  
ATOM   2574  CB  ALA A 167      16.326 -12.810 -17.559  1.00 96.69           C  
ATOM   2575  HB1 ALA A 167      16.836 -13.456 -18.274  1.00 96.69           H  
ATOM   2576  HB2 ALA A 167      15.735 -12.074 -18.104  1.00 96.69           H  
ATOM   2577  HB3 ALA A 167      17.064 -12.285 -16.952  1.00 96.69           H  
ATOM   2578  O   ALA A 167      13.201 -13.814 -17.615  1.00 96.69           O  
ATOM   2579  N   GLU A 168      14.588 -15.541 -17.999  1.00 97.21           N  
ATOM   2580  H   GLU A 168      15.492 -15.950 -17.810  1.00 97.21           H  
ATOM   2581  CA  GLU A 168      13.611 -16.356 -18.721  1.00 97.21           C  
ATOM   2582  HA  GLU A 168      13.137 -15.742 -19.486  1.00 97.21           H  
ATOM   2583  C   GLU A 168      12.499 -16.868 -17.793  1.00 97.21           C  
ATOM   2584  CB  GLU A 168      14.337 -17.514 -19.418  1.00 97.21           C  
ATOM   2585  HB2 GLU A 168      14.725 -18.202 -18.666  1.00 97.21           H  
ATOM   2586  HB3 GLU A 168      15.171 -17.112 -19.992  1.00 97.21           H  
ATOM   2587  O   GLU A 168      11.323 -16.712 -18.116  1.00 97.21           O  
ATOM   2588  CG  GLU A 168      13.394 -18.266 -20.367  1.00 97.21           C  
ATOM   2589  HG2 GLU A 168      13.066 -17.584 -21.151  1.00 97.21           H  
ATOM   2590  HG3 GLU A 168      12.513 -18.582 -19.807  1.00 97.21           H  
ATOM   2591  CD  GLU A 168      14.032 -19.507 -21.002  1.00 97.21           C  
ATOM   2592  OE1 GLU A 168      13.237 -20.352 -21.478  1.00 97.21           O  
ATOM   2593  OE2 GLU A 168      15.279 -19.606 -20.992  1.00 97.21           O  
ATOM   2594  N   MET A 169      12.847 -17.402 -16.617  1.00 97.36           N  
ATOM   2595  H   MET A 169      13.827 -17.474 -16.385  1.00 97.36           H  
ATOM   2596  CA  MET A 169      11.863 -17.856 -15.625  1.00 97.36           C  
ATOM   2597  HA  MET A 169      11.230 -18.626 -16.067  1.00 97.36           H  
ATOM   2598  C   MET A 169      10.957 -16.707 -15.171  1.00 97.36           C  
ATOM   2599  CB  MET A 169      12.571 -18.447 -14.400  1.00 97.36           C  
ATOM   2600  HB2 MET A 169      11.822 -18.685 -13.645  1.00 97.36           H  
ATOM   2601  HB3 MET A 169      13.249 -17.703 -13.981  1.00 97.36           H  
ATOM   2602  O   MET A 169       9.741 -16.867 -15.100  1.00 97.36           O  
ATOM   2603  CG  MET A 169      13.358 -19.720 -14.710  1.00 97.36           C  
ATOM   2604  HG2 MET A 169      12.670 -20.509 -15.013  1.00 97.36           H  
ATOM   2605  HG3 MET A 169      14.030 -19.539 -15.549  1.00 97.36           H  
ATOM   2606  SD  MET A 169      14.343 -20.293 -13.302  1.00 97.36           S  
ATOM   2607  CE  MET A 169      13.061 -21.271 -12.481  1.00 97.36           C  
ATOM   2608  HE1 MET A 169      12.772 -22.100 -13.126  1.00 97.36           H  
ATOM   2609  HE2 MET A 169      12.181 -20.654 -12.299  1.00 97.36           H  
ATOM   2610  HE3 MET A 169      13.448 -21.671 -11.544  1.00 97.36           H  
ATOM   2611  N   LEU A 170      11.524 -15.522 -14.924  1.00 97.48           N  
ATOM   2612  H   LEU A 170      12.531 -15.457 -14.974  1.00 97.48           H  
ATOM   2613  CA  LEU A 170      10.755 -14.333 -14.546  1.00 97.48           C  
ATOM   2614  HA  LEU A 170      10.085 -14.596 -13.727  1.00 97.48           H  
ATOM   2615  C   LEU A 170       9.856 -13.834 -15.685  1.00 97.48           C  
ATOM   2616  CB  LEU A 170      11.712 -13.221 -14.083  1.00 97.48           C  
ATOM   2617  HB2 LEU A 170      11.130 -12.316 -13.913  1.00 97.48           H  
ATOM   2618  HB3 LEU A 170      12.425 -13.023 -14.883  1.00 97.48           H  
ATOM   2619  O   LEU A 170       8.745 -13.369 -15.437  1.00 97.48           O  
ATOM   2620  CG  LEU A 170      12.486 -13.538 -12.791  1.00 97.48           C  
ATOM   2621  HG  LEU A 170      13.038 -14.471 -12.911  1.00 97.48           H  
ATOM   2622  CD1 LEU A 170      13.487 -12.416 -12.514  1.00 97.48           C  
ATOM   2623 HD11 LEU A 170      14.175 -12.315 -13.353  1.00 97.48           H  
ATOM   2624 HD12 LEU A 170      12.967 -11.475 -12.334  1.00 97.48           H  
ATOM   2625 HD13 LEU A 170      14.070 -12.669 -11.628  1.00 97.48           H  
ATOM   2626  CD2 LEU A 170      11.555 -13.675 -11.586  1.00 97.48           C  
ATOM   2627 HD21 LEU A 170      12.136 -13.942 -10.704  1.00 97.48           H  
ATOM   2628 HD22 LEU A 170      10.832 -14.476 -11.740  1.00 97.48           H  
ATOM   2629 HD23 LEU A 170      11.029 -12.739 -11.396  1.00 97.48           H  
ATOM   2630  N   ALA A 171      10.296 -13.943 -16.941  1.00 96.17           N  
ATOM   2631  H   ALA A 171      11.226 -14.302 -17.106  1.00 96.17           H  
ATOM   2632  CA  ALA A 171       9.452 -13.630 -18.091  1.00 96.17           C  
ATOM   2633  HA  ALA A 171       9.031 -12.634 -17.952  1.00 96.17           H  
ATOM   2634  C   ALA A 171       8.269 -14.608 -18.212  1.00 96.17           C  
ATOM   2635  CB  ALA A 171      10.316 -13.611 -19.356  1.00 96.17           C  
ATOM   2636  HB1 ALA A 171       9.704 -13.326 -20.212  1.00 96.17           H  
ATOM   2637  HB2 ALA A 171      10.743 -14.597 -19.537  1.00 96.17           H  
ATOM   2638  HB3 ALA A 171      11.124 -12.889 -19.241  1.00 96.17           H  
ATOM   2639  O   ALA A 171       7.142 -14.175 -18.468  1.00 96.17           O  
ATOM   2640  N   LYS A 172       8.501 -15.908 -17.979  1.00 96.70           N  
ATOM   2641  H   LYS A 172       9.453 -16.197 -17.804  1.00 96.70           H  
ATOM   2642  CA  LYS A 172       7.445 -16.932 -17.923  1.00 96.70           C  
ATOM   2643  HA  LYS A 172       6.850 -16.885 -18.836  1.00 96.70           H  
ATOM   2644  C   LYS A 172       6.470 -16.670 -16.772  1.00 96.70           C  
ATOM   2645  CB  LYS A 172       8.060 -18.340 -17.827  1.00 96.70           C  
ATOM   2646  HB2 LYS A 172       8.770 -18.376 -17.001  1.00 96.70           H  
ATOM   2647  HB3 LYS A 172       7.260 -19.050 -17.618  1.00 96.70           H  
ATOM   2648  O   LYS A 172       5.265 -16.657 -17.013  1.00 96.70           O  
ATOM   2649  CG  LYS A 172       8.760 -18.774 -19.126  1.00 96.70           C  
ATOM   2650  HG2 LYS A 172       9.502 -18.027 -19.407  1.00 96.70           H  
ATOM   2651  HG3 LYS A 172       8.020 -18.841 -19.924  1.00 96.70           H  
ATOM   2652  CD  LYS A 172       9.461 -20.134 -18.976  1.00 96.70           C  
ATOM   2653  HD2 LYS A 172       8.721 -20.911 -18.784  1.00 96.70           H  
ATOM   2654  HD3 LYS A 172      10.154 -20.093 -18.135  1.00 96.70           H  
ATOM   2655  CE  LYS A 172      10.235 -20.454 -20.264  1.00 96.70           C  
ATOM   2656  HE2 LYS A 172       9.522 -20.601 -21.075  1.00 96.70           H  
ATOM   2657  HE3 LYS A 172      10.873 -19.604 -20.509  1.00 96.70           H  
ATOM   2658  NZ  LYS A 172      11.082 -21.663 -20.149  1.00 96.70           N  
ATOM   2659  HZ1 LYS A 172      11.473 -21.761 -19.223  1.00 96.70           H  
ATOM   2660  HZ2 LYS A 172      11.829 -21.643 -20.828  1.00 96.70           H  
ATOM   2661  HZ3 LYS A 172      10.504 -22.481 -20.277  1.00 96.70           H  
ATOM   2662  N   ALA A 173       6.970 -16.337 -15.580  1.00 97.27           N  
ATOM   2663  H   ALA A 173       7.968 -16.420 -15.447  1.00 97.27           H  
ATOM   2664  CA  ALA A 173       6.154 -15.960 -14.424  1.00 97.27           C  
ATOM   2665  HA  ALA A 173       5.523 -16.807 -14.152  1.00 97.27           H  
ATOM   2666  C   ALA A 173       5.231 -14.768 -14.727  1.00 97.27           C  
ATOM   2667  CB  ALA A 173       7.079 -15.640 -13.241  1.00 97.27           C  
ATOM   2668  HB1 ALA A 173       6.484 -15.384 -12.365  1.00 97.27           H  
ATOM   2669  HB2 ALA A 173       7.698 -16.505 -13.004  1.00 97.27           H  
ATOM   2670  HB3 ALA A 173       7.726 -14.796 -13.478  1.00 97.27           H  
ATOM   2671  O   ALA A 173       4.018 -14.855 -14.555  1.00 97.27           O  
ATOM   2672  N   ARG A 174       5.777 -13.670 -15.268  1.00 95.65           N  
ATOM   2673  H   ARG A 174       6.782 -13.637 -15.358  1.00 95.65           H  
ATOM   2674  CA  ARG A 174       4.982 -12.486 -15.644  1.00 95.65           C  
ATOM   2675  HA  ARG A 174       4.435 -12.124 -14.773  1.00 95.65           H  
ATOM   2676  C   ARG A 174       3.932 -12.794 -16.706  1.00 95.65           C  
ATOM   2677  CB  ARG A 174       5.908 -11.372 -16.138  1.00 95.65           C  
ATOM   2678  HB2 ARG A 174       5.304 -10.592 -16.601  1.00 95.65           H  
ATOM   2679  HB3 ARG A 174       6.596 -11.769 -16.884  1.00 95.65           H  
ATOM   2680  O   ARG A 174       2.811 -12.288 -16.635  1.00 95.65           O  
ATOM   2681  CG  ARG A 174       6.691 -10.744 -14.984  1.00 95.65           C  
ATOM   2682  HG2 ARG A 174       5.993 -10.314 -14.267  1.00 95.65           H  
ATOM   2683  HG3 ARG A 174       7.295 -11.495 -14.475  1.00 95.65           H  
ATOM   2684  CD  ARG A 174       7.594  -9.644 -15.537  1.00 95.65           C  
ATOM   2685  HD2 ARG A 174       6.968  -8.889 -16.011  1.00 95.65           H  
ATOM   2686  HD3 ARG A 174       8.265 -10.064 -16.286  1.00 95.65           H  
ATOM   2687  NE  ARG A 174       8.334  -9.004 -14.447  1.00 95.65           N  
ATOM   2688  HE  ARG A 174       7.742  -8.489 -13.811  1.00 95.65           H  
ATOM   2689  NH1 ARG A 174      10.452  -9.753 -14.938  1.00 95.65           N  
ATOM   2690 HH11 ARG A 174      11.426  -9.812 -14.679  1.00 95.65           H  
ATOM   2691 HH12 ARG A 174      10.060 -10.291 -15.697  1.00 95.65           H  
ATOM   2692  NH2 ARG A 174      10.099  -8.488 -13.126  1.00 95.65           N  
ATOM   2693 HH21 ARG A 174       9.443  -8.019 -12.517  1.00 95.65           H  
ATOM   2694 HH22 ARG A 174      11.067  -8.559 -12.845  1.00 95.65           H  
ATOM   2695  CZ  ARG A 174       9.622  -9.083 -14.180  1.00 95.65           C  
ATOM   2696  N   ARG A 175       4.268 -13.643 -17.684  1.00 95.01           N  
ATOM   2697  H   ARG A 175       5.208 -14.012 -17.681  1.00 95.01           H  
ATOM   2698  CA  ARG A 175       3.321 -14.100 -18.712  1.00 95.01           C  
ATOM   2699  HA  ARG A 175       2.834 -13.227 -19.146  1.00 95.01           H  
ATOM   2700  C   ARG A 175       2.203 -14.949 -18.110  1.00 95.01           C  
ATOM   2701  CB  ARG A 175       4.081 -14.855 -19.810  1.00 95.01           C  
ATOM   2702  HB2 ARG A 175       4.555 -15.739 -19.382  1.00 95.01           H  
ATOM   2703  HB3 ARG A 175       4.858 -14.207 -20.213  1.00 95.01           H  
ATOM   2704  O   ARG A 175       1.054 -14.766 -18.500  1.00 95.01           O  
ATOM   2705  CG  ARG A 175       3.144 -15.286 -20.946  1.00 95.01           C  
ATOM   2706  HG2 ARG A 175       2.675 -14.406 -21.386  1.00 95.01           H  
ATOM   2707  HG3 ARG A 175       2.369 -15.946 -20.557  1.00 95.01           H  
ATOM   2708  CD  ARG A 175       3.924 -16.045 -22.019  1.00 95.01           C  
ATOM   2709  HD2 ARG A 175       4.672 -15.382 -22.453  1.00 95.01           H  
ATOM   2710  HD3 ARG A 175       4.429 -16.887 -21.544  1.00 95.01           H  
ATOM   2711  NE  ARG A 175       3.018 -16.542 -23.069  1.00 95.01           N  
ATOM   2712  HE  ARG A 175       2.040 -16.316 -22.961  1.00 95.01           H  
ATOM   2713  NH1 ARG A 175       4.578 -17.753 -24.238  1.00 95.01           N  
ATOM   2714 HH11 ARG A 175       4.803 -18.452 -24.931  1.00 95.01           H  
ATOM   2715 HH12 ARG A 175       5.268 -17.509 -23.541  1.00 95.01           H  
ATOM   2716  NH2 ARG A 175       2.444 -17.773 -24.895  1.00 95.01           N  
ATOM   2717 HH21 ARG A 175       2.696 -18.451 -25.600  1.00 95.01           H  
ATOM   2718 HH22 ARG A 175       1.472 -17.551 -24.733  1.00 95.01           H  
ATOM   2719  CZ  ARG A 175       3.351 -17.348 -24.061  1.00 95.01           C  
ATOM   2720  N   PHE A 176       2.530 -15.845 -17.180  1.00 96.03           N  
ATOM   2721  H   PHE A 176       3.504 -15.963 -16.939  1.00 96.03           H  
ATOM   2722  CA  PHE A 176       1.550 -16.646 -16.453  1.00 96.03           C  
ATOM   2723  HA  PHE A 176       0.952 -17.218 -17.163  1.00 96.03           H  
ATOM   2724  C   PHE A 176       0.584 -15.744 -15.676  1.00 96.03           C  
ATOM   2725  CB  PHE A 176       2.281 -17.639 -15.538  1.00 96.03           C  
ATOM   2726  HB2 PHE A 176       2.890 -18.303 -16.151  1.00 96.03           H  
ATOM   2727  HB3 PHE A 176       2.958 -17.104 -14.872  1.00 96.03           H  
ATOM   2728  O   PHE A 176      -0.625 -15.842 -15.868  1.00 96.03           O  
ATOM   2729  CG  PHE A 176       1.346 -18.473 -14.692  1.00 96.03           C  
ATOM   2730  CD1 PHE A 176       0.929 -18.005 -13.431  1.00 96.03           C  
ATOM   2731  HD1 PHE A 176       1.279 -17.053 -13.060  1.00 96.03           H  
ATOM   2732  CD2 PHE A 176       0.874 -19.709 -15.169  1.00 96.03           C  
ATOM   2733  HD2 PHE A 176       1.204 -20.086 -16.126  1.00 96.03           H  
ATOM   2734  CE1 PHE A 176       0.049 -18.771 -12.651  1.00 96.03           C  
ATOM   2735  HE1 PHE A 176      -0.258 -18.412 -11.680  1.00 96.03           H  
ATOM   2736  CE2 PHE A 176      -0.007 -20.474 -14.388  1.00 96.03           C  
ATOM   2737  HE2 PHE A 176      -0.338 -21.441 -14.738  1.00 96.03           H  
ATOM   2738  CZ  PHE A 176      -0.423 -20.003 -13.131  1.00 96.03           C  
ATOM   2739  HZ  PHE A 176      -1.092 -20.598 -12.526  1.00 96.03           H  
ATOM   2740  N   MET A 177       1.116 -14.802 -14.889  1.00 96.16           N  
ATOM   2741  H   MET A 177       2.119 -14.791 -14.768  1.00 96.16           H  
ATOM   2742  CA  MET A 177       0.309 -13.896 -14.065  1.00 96.16           C  
ATOM   2743  HA  MET A 177      -0.344 -14.497 -13.431  1.00 96.16           H  
ATOM   2744  C   MET A 177      -0.592 -12.968 -14.881  1.00 96.16           C  
ATOM   2745  CB  MET A 177       1.218 -13.042 -13.176  1.00 96.16           C  
ATOM   2746  HB2 MET A 177       0.595 -12.310 -12.662  1.00 96.16           H  
ATOM   2747  HB3 MET A 177       1.956 -12.521 -13.786  1.00 96.16           H  
ATOM   2748  O   MET A 177      -1.743 -12.746 -14.514  1.00 96.16           O  
ATOM   2749  CG  MET A 177       1.909 -13.872 -12.103  1.00 96.16           C  
ATOM   2750  HG2 MET A 177       2.607 -14.574 -12.558  1.00 96.16           H  
ATOM   2751  HG3 MET A 177       1.123 -14.442 -11.609  1.00 96.16           H  
ATOM   2752  SD  MET A 177       2.777 -12.919 -10.831  1.00 96.16           S  
ATOM   2753  CE  MET A 177       4.010 -12.043 -11.822  1.00 96.16           C  
ATOM   2754  HE1 MET A 177       4.579 -11.390 -11.159  1.00 96.16           H  
ATOM   2755  HE2 MET A 177       4.677 -12.755 -12.308  1.00 96.16           H  
ATOM   2756  HE3 MET A 177       3.521 -11.415 -12.566  1.00 96.16           H  
ATOM   2757  N   SER A 178      -0.087 -12.423 -15.990  1.00 92.79           N  
ATOM   2758  H   SER A 178       0.882 -12.603 -16.211  1.00 92.79           H  
ATOM   2759  CA  SER A 178      -0.870 -11.534 -16.865  1.00 92.79           C  
ATOM   2760  HA  SER A 178      -1.351 -10.764 -16.262  1.00 92.79           H  
ATOM   2761  C   SER A 178      -1.968 -12.282 -17.630  1.00 92.79           C  
ATOM   2762  CB  SER A 178       0.044 -10.853 -17.885  1.00 92.79           C  
ATOM   2763  HB2 SER A 178       0.450 -11.602 -18.564  1.00 92.79           H  
ATOM   2764  HB3 SER A 178      -0.542 -10.140 -18.464  1.00 92.79           H  
ATOM   2765  O   SER A 178      -2.959 -11.691 -18.052  1.00 92.79           O  
ATOM   2766  OG  SER A 178       1.115 -10.172 -17.259  1.00 92.79           O  
ATOM   2767  HG  SER A 178       1.683 -10.819 -16.834  1.00 92.79           H  
ATOM   2768  N   GLY A 179      -1.793 -13.589 -17.841  1.00 86.56           N  
ATOM   2769  H   GLY A 179      -0.984 -14.040 -17.438  1.00 86.56           H  
ATOM   2770  CA  GLY A 179      -2.689 -14.392 -18.659  1.00 86.56           C  
ATOM   2771  HA2 GLY A 179      -2.368 -15.433 -18.617  1.00 86.56           H  
ATOM   2772  HA3 GLY A 179      -3.687 -14.320 -18.226  1.00 86.56           H  
ATOM   2773  C   GLY A 179      -2.740 -13.946 -20.134  1.00 86.56           C  
ATOM   2774  O   GLY A 179      -1.858 -13.234 -20.624  1.00 86.56           O  
ATOM   2775  N   PRO A 180      -3.760 -14.395 -20.890  1.00 82.59           N  
ATOM   2776  CA  PRO A 180      -3.898 -14.069 -22.311  1.00 82.59           C  
ATOM   2777  HA  PRO A 180      -2.939 -14.183 -22.816  1.00 82.59           H  
ATOM   2778  C   PRO A 180      -4.399 -12.639 -22.563  1.00 82.59           C  
ATOM   2779  CB  PRO A 180      -4.881 -15.112 -22.853  1.00 82.59           C  
ATOM   2780  HB2 PRO A 180      -4.332 -16.003 -23.156  1.00 82.59           H  
ATOM   2781  HB3 PRO A 180      -5.470 -14.731 -23.687  1.00 82.59           H  
ATOM   2782  O   PRO A 180      -4.125 -12.076 -23.623  1.00 82.59           O  
ATOM   2783  CG  PRO A 180      -5.758 -15.444 -21.644  1.00 82.59           C  
ATOM   2784  HG2 PRO A 180      -6.547 -14.699 -21.550  1.00 82.59           H  
ATOM   2785  HG3 PRO A 180      -6.184 -16.445 -21.717  1.00 82.59           H  
ATOM   2786  CD  PRO A 180      -4.796 -15.323 -20.463  1.00 82.59           C  
ATOM   2787  HD2 PRO A 180      -5.328 -14.953 -19.587  1.00 82.59           H  
ATOM   2788  HD3 PRO A 180      -4.349 -16.294 -20.251  1.00 82.59           H  
ATOM   2789  N   ASP A 181      -5.128 -12.058 -21.608  1.00 78.82           N  
ATOM   2790  H   ASP A 181      -5.217 -12.524 -20.717  1.00 78.82           H  
ATOM   2791  CA  ASP A 181      -5.676 -10.708 -21.703  1.00 78.82           C  
ATOM   2792  HA  ASP A 181      -5.686 -10.393 -22.746  1.00 78.82           H  
ATOM   2793  C   ASP A 181      -4.807  -9.721 -20.922  1.00 78.82           C  
ATOM   2794  CB  ASP A 181      -7.134 -10.684 -21.224  1.00 78.82           C  
ATOM   2795  HB2 ASP A 181      -7.182 -10.981 -20.177  1.00 78.82           H  
ATOM   2796  HB3 ASP A 181      -7.706 -11.405 -21.808  1.00 78.82           H  
ATOM   2797  O   ASP A 181      -4.909  -9.604 -19.704  1.00 78.82           O  
ATOM   2798  CG  ASP A 181      -7.773  -9.298 -21.392  1.00 78.82           C  
ATOM   2799  OD1 ASP A 181      -7.085  -8.378 -21.901  1.00 78.82           O  
ATOM   2800  OD2 ASP A 181      -8.961  -9.182 -21.027  1.00 78.82           O  
ATOM   2801  N   LYS A 182      -3.979  -8.969 -21.649  1.00 75.91           N  
ATOM   2802  H   LYS A 182      -4.000  -9.102 -22.650  1.00 75.91           H  
ATOM   2803  CA  LYS A 182      -3.064  -7.976 -21.070  1.00 75.91           C  
ATOM   2804  HA  LYS A 182      -2.485  -8.456 -20.281  1.00 75.91           H  
ATOM   2805  C   LYS A 182      -3.766  -6.797 -20.392  1.00 75.91           C  
ATOM   2806  CB  LYS A 182      -2.120  -7.442 -22.152  1.00 75.91           C  
ATOM   2807  HB2 LYS A 182      -2.706  -6.988 -22.951  1.00 75.91           H  
ATOM   2808  HB3 LYS A 182      -1.494  -6.669 -21.706  1.00 75.91           H  
ATOM   2809  O   LYS A 182      -3.094  -6.029 -19.712  1.00 75.91           O  
ATOM   2810  CG  LYS A 182      -1.207  -8.527 -22.733  1.00 75.91           C  
ATOM   2811  HG2 LYS A 182      -1.798  -9.253 -23.293  1.00 75.91           H  
ATOM   2812  HG3 LYS A 182      -0.688  -9.036 -21.921  1.00 75.91           H  
ATOM   2813  CD  LYS A 182      -0.182  -7.870 -23.660  1.00 75.91           C  
ATOM   2814  HD2 LYS A 182      -0.703  -7.370 -24.477  1.00 75.91           H  
ATOM   2815  HD3 LYS A 182       0.383  -7.132 -23.090  1.00 75.91           H  
ATOM   2816  CE  LYS A 182       0.770  -8.927 -24.214  1.00 75.91           C  
ATOM   2817  HE2 LYS A 182       0.199  -9.626 -24.826  1.00 75.91           H  
ATOM   2818  HE3 LYS A 182       1.187  -9.483 -23.374  1.00 75.91           H  
ATOM   2819  NZ  LYS A 182       1.855  -8.294 -25.001  1.00 75.91           N  
ATOM   2820  HZ1 LYS A 182       2.490  -8.994 -25.355  1.00 75.91           H  
ATOM   2821  HZ2 LYS A 182       1.468  -7.771 -25.773  1.00 75.91           H  
ATOM   2822  HZ3 LYS A 182       2.373  -7.659 -24.411  1.00 75.91           H  
ATOM   2823  N   ALA A 183      -5.068  -6.605 -20.609  1.00 75.38           N  
ATOM   2824  H   ALA A 183      -5.588  -7.276 -21.157  1.00 75.38           H  
ATOM   2825  CA  ALA A 183      -5.828  -5.566 -19.919  1.00 75.38           C  
ATOM   2826  HA  ALA A 183      -5.206  -4.678 -19.810  1.00 75.38           H  
ATOM   2827  C   ALA A 183      -6.246  -5.996 -18.504  1.00 75.38           C  
ATOM   2828  CB  ALA A 183      -7.038  -5.197 -20.782  1.00 75.38           C  
ATOM   2829  HB1 ALA A 183      -7.711  -6.050 -20.867  1.00 75.38           H  
ATOM   2830  HB2 ALA A 183      -6.710  -4.898 -21.777  1.00 75.38           H  
ATOM   2831  HB3 ALA A 183      -7.577  -4.370 -20.319  1.00 75.38           H  
ATOM   2832  O   ALA A 183      -6.634  -5.153 -17.692  1.00 75.38           O  
ATOM   2833  N   ARG A 184      -6.178  -7.297 -18.194  1.00 79.78           N  
ATOM   2834  H   ARG A 184      -5.795  -7.939 -18.873  1.00 79.78           H  
ATOM   2835  CA  ARG A 184      -6.485  -7.819 -16.865  1.00 79.78           C  
ATOM   2836  HA  ARG A 184      -7.348  -7.275 -16.481  1.00 79.78           H  
ATOM   2837  C   ARG A 184      -5.302  -7.570 -15.933  1.00 79.78           C  
ATOM   2838  CB  ARG A 184      -6.837  -9.309 -16.978  1.00 79.78           C  
ATOM   2839  HB2 ARG A 184      -5.930  -9.864 -17.214  1.00 79.78           H  
ATOM   2840  HB3 ARG A 184      -7.542  -9.444 -17.799  1.00 79.78           H  
ATOM   2841  O   ARG A 184      -4.149  -7.759 -16.307  1.00 79.78           O  
ATOM   2842  CG  ARG A 184      -7.465  -9.882 -15.697  1.00 79.78           C  
ATOM   2843  HG2 ARG A 184      -6.802  -9.720 -14.847  1.00 79.78           H  
ATOM   2844  HG3 ARG A 184      -8.420  -9.395 -15.503  1.00 79.78           H  
ATOM   2845  CD  ARG A 184      -7.679 -11.386 -15.875  1.00 79.78           C  
ATOM   2846  HD2 ARG A 184      -8.394 -11.531 -16.684  1.00 79.78           H  
ATOM   2847  HD3 ARG A 184      -6.729 -11.834 -16.168  1.00 79.78           H  
ATOM   2848  NE  ARG A 184      -8.157 -12.058 -14.646  1.00 79.78           N  
ATOM   2849  HE  ARG A 184      -7.973 -11.609 -13.760  1.00 79.78           H  
ATOM   2850  NH1 ARG A 184      -8.831 -13.982 -15.687  1.00 79.78           N  
ATOM   2851 HH11 ARG A 184      -9.170 -14.932 -15.623  1.00 79.78           H  
ATOM   2852 HH12 ARG A 184      -8.498 -13.593 -16.558  1.00 79.78           H  
ATOM   2853  NH2 ARG A 184      -9.045 -13.849 -13.500  1.00 79.78           N  
ATOM   2854 HH21 ARG A 184      -9.354 -14.810 -13.474  1.00 79.78           H  
ATOM   2855 HH22 ARG A 184      -8.724 -13.472 -12.620  1.00 79.78           H  
ATOM   2856  CZ  ARG A 184      -8.671 -13.278 -14.605  1.00 79.78           C  
ATOM   2857  N   ALA A 185      -5.604  -7.191 -14.693  1.00 86.82           N  
ATOM   2858  H   ALA A 185      -6.569  -7.012 -14.455  1.00 86.82           H  
ATOM   2859  CA  ALA A 185      -4.604  -7.177 -13.634  1.00 86.82           C  
ATOM   2860  HA  ALA A 185      -3.821  -6.468 -13.904  1.00 86.82           H  
ATOM   2861  C   ALA A 185      -3.968  -8.568 -13.488  1.00 86.82           C  
ATOM   2862  CB  ALA A 185      -5.259  -6.714 -12.328  1.00 86.82           C  
ATOM   2863  HB1 ALA A 185      -6.043  -7.411 -12.033  1.00 86.82           H  
ATOM   2864  HB2 ALA A 185      -4.506  -6.676 -11.541  1.00 86.82           H  
ATOM   2865  HB3 ALA A 185      -5.682  -5.718 -12.456  1.00 86.82           H  
ATOM   2866  O   ALA A 185      -4.665  -9.579 -13.605  1.00 86.82           O  
ATOM   2867  N   ALA A 186      -2.667  -8.601 -13.209  1.00 94.49           N  
ATOM   2868  H   ALA A 186      -2.165  -7.731 -13.106  1.00 94.49           H  
ATOM   2869  CA  ALA A 186      -1.932  -9.828 -12.942  1.00 94.49           C  
ATOM   2870  HA  ALA A 186      -1.979 -10.455 -13.832  1.00 94.49           H  
ATOM   2871  C   ALA A 186      -2.560 -10.600 -11.768  1.00 94.49           C  
ATOM   2872  CB  ALA A 186      -0.470  -9.447 -12.684  1.00 94.49           C  
ATOM   2873  HB1 ALA A 186       0.010  -9.161 -13.621  1.00 94.49           H  
ATOM   2874  HB2 ALA A 186      -0.418  -8.606 -11.992  1.00 94.49           H  
ATOM   2875  HB3 ALA A 186       0.073 -10.282 -12.242  1.00 94.49           H  
ATOM   2876  O   ALA A 186      -2.979 -10.000 -10.773  1.00 94.49           O  
ATOM   2877  N   GLN A 187      -2.669 -11.925 -11.890  1.00 96.78           N  
ATOM   2878  H   GLN A 187      -2.327 -12.366 -12.732  1.00 96.78           H  
ATOM   2879  CA  GLN A 187      -3.310 -12.779 -10.887  1.00 96.78           C  
ATOM   2880  HA  GLN A 187      -3.262 -12.255  -9.932  1.00 96.78           H  
ATOM   2881  C   GLN A 187      -2.584 -14.109 -10.685  1.00 96.78           C  
ATOM   2882  CB  GLN A 187      -4.788 -13.026 -11.243  1.00 96.78           C  
ATOM   2883  HB2 GLN A 187      -5.196 -13.777 -10.567  1.00 96.78           H  
ATOM   2884  HB3 GLN A 187      -4.861 -13.399 -12.264  1.00 96.78           H  
ATOM   2885  O   GLN A 187      -1.902 -14.603 -11.580  1.00 96.78           O  
ATOM   2886  CG  GLN A 187      -5.620 -11.746 -11.095  1.00 96.78           C  
ATOM   2887  HG2 GLN A 187      -5.555 -11.400 -10.063  1.00 96.78           H  
ATOM   2888  HG3 GLN A 187      -5.221 -10.967 -11.744  1.00 96.78           H  
ATOM   2889  CD  GLN A 187      -7.088 -11.909 -11.413  1.00 96.78           C  
ATOM   2890  NE2 GLN A 187      -7.798 -10.837 -11.693  1.00 96.78           N  
ATOM   2891 HE21 GLN A 187      -8.802 -10.929 -11.623  1.00 96.78           H  
ATOM   2892 HE22 GLN A 187      -7.332  -9.943 -11.636  1.00 96.78           H  
ATOM   2893  OE1 GLN A 187      -7.656 -12.981 -11.417  1.00 96.78           O  
ATOM   2894  N   LEU A 188      -2.770 -14.706  -9.507  1.00 97.91           N  
ATOM   2895  H   LEU A 188      -3.338 -14.228  -8.823  1.00 97.91           H  
ATOM   2896  CA  LEU A 188      -2.226 -16.012  -9.141  1.00 97.91           C  
ATOM   2897  HA  LEU A 188      -1.827 -16.486 -10.038  1.00 97.91           H  
ATOM   2898  C   LEU A 188      -3.319 -16.917  -8.545  1.00 97.91           C  
ATOM   2899  CB  LEU A 188      -1.075 -15.826  -8.137  1.00 97.91           C  
ATOM   2900  HB2 LEU A 188      -0.820 -16.797  -7.714  1.00 97.91           H  
ATOM   2901  HB3 LEU A 188      -1.429 -15.196  -7.321  1.00 97.91           H  
ATOM   2902  O   LEU A 188      -4.028 -16.475  -7.636  1.00 97.91           O  
ATOM   2903  CG  LEU A 188       0.200 -15.202  -8.731  1.00 97.91           C  
ATOM   2904  HG  LEU A 188      -0.038 -14.262  -9.228  1.00 97.91           H  
ATOM   2905  CD1 LEU A 188       1.192 -14.915  -7.608  1.00 97.91           C  
ATOM   2906 HD11 LEU A 188       2.074 -14.423  -8.017  1.00 97.91           H  
ATOM   2907 HD12 LEU A 188       1.494 -15.839  -7.116  1.00 97.91           H  
ATOM   2908 HD13 LEU A 188       0.729 -14.251  -6.878  1.00 97.91           H  
ATOM   2909  CD2 LEU A 188       0.882 -16.145  -9.721  1.00 97.91           C  
ATOM   2910 HD21 LEU A 188       1.838 -15.718 -10.023  1.00 97.91           H  
ATOM   2911 HD22 LEU A 188       1.080 -17.109  -9.251  1.00 97.91           H  
ATOM   2912 HD23 LEU A 188       0.260 -16.281 -10.605  1.00 97.91           H  
ATOM   2913  N   PRO A 189      -3.441 -18.181  -8.997  1.00 98.22           N  
ATOM   2914  CA  PRO A 189      -4.368 -19.152  -8.422  1.00 98.22           C  
ATOM   2915  HA  PRO A 189      -5.320 -18.679  -8.181  1.00 98.22           H  
ATOM   2916  C   PRO A 189      -3.775 -19.767  -7.145  1.00 98.22           C  
ATOM   2917  CB  PRO A 189      -4.587 -20.179  -9.537  1.00 98.22           C  
ATOM   2918  HB2 PRO A 189      -4.848 -21.163  -9.147  1.00 98.22           H  
ATOM   2919  HB3 PRO A 189      -5.370 -19.818 -10.204  1.00 98.22           H  
ATOM   2920  O   PRO A 189      -3.033 -20.745  -7.185  1.00 98.22           O  
ATOM   2921  CG  PRO A 189      -3.251 -20.200 -10.281  1.00 98.22           C  
ATOM   2922  HG2 PRO A 189      -2.556 -20.874  -9.780  1.00 98.22           H  
ATOM   2923  HG3 PRO A 189      -3.372 -20.493 -11.323  1.00 98.22           H  
ATOM   2924  CD  PRO A 189      -2.755 -18.760 -10.149  1.00 98.22           C  
ATOM   2925  HD2 PRO A 189      -3.012 -18.198 -11.046  1.00 98.22           H  
ATOM   2926  HD3 PRO A 189      -1.675 -18.759  -9.995  1.00 98.22           H  
ATOM   2927  N   VAL A 190      -4.090 -19.205  -5.982  1.00 98.70           N  
ATOM   2928  H   VAL A 190      -4.772 -18.461  -5.973  1.00 98.70           H  
ATOM   2929  CA  VAL A 190      -3.532 -19.651  -4.700  1.00 98.70           C  
ATOM   2930  HA  VAL A 190      -2.459 -19.792  -4.834  1.00 98.70           H  
ATOM   2931  C   VAL A 190      -4.125 -21.000  -4.289  1.00 98.70           C  
ATOM   2932  CB  VAL A 190      -3.725 -18.581  -3.610  1.00 98.70           C  
ATOM   2933  HB  VAL A 190      -4.787 -18.400  -3.444  1.00 98.70           H  
ATOM   2934  O   VAL A 190      -5.344 -21.165  -4.214  1.00 98.70           O  
ATOM   2935  CG1 VAL A 190      -3.104 -19.034  -2.288  1.00 98.70           C  
ATOM   2936 HG11 VAL A 190      -3.120 -18.213  -1.571  1.00 98.70           H  
ATOM   2937 HG12 VAL A 190      -2.072 -19.342  -2.456  1.00 98.70           H  
ATOM   2938 HG13 VAL A 190      -3.673 -19.864  -1.870  1.00 98.70           H  
ATOM   2939  CG2 VAL A 190      -3.054 -17.265  -4.021  1.00 98.70           C  
ATOM   2940 HG21 VAL A 190      -2.009 -17.442  -4.276  1.00 98.70           H  
ATOM   2941 HG22 VAL A 190      -3.566 -16.844  -4.886  1.00 98.70           H  
ATOM   2942 HG23 VAL A 190      -3.113 -16.546  -3.204  1.00 98.70           H  
ATOM   2943  N   ARG A 191      -3.258 -21.976  -3.988  1.00 98.79           N  
ATOM   2944  H   ARG A 191      -2.280 -21.778  -4.141  1.00 98.79           H  
ATOM   2945  CA  ARG A 191      -3.624 -23.341  -3.556  1.00 98.79           C  
ATOM   2946  HA  ARG A 191      -4.703 -23.472  -3.640  1.00 98.79           H  
ATOM   2947  C   ARG A 191      -3.318 -23.628  -2.089  1.00 98.79           C  
ATOM   2948  CB  ARG A 191      -2.928 -24.373  -4.460  1.00 98.79           C  
ATOM   2949  HB2 ARG A 191      -1.849 -24.289  -4.330  1.00 98.79           H  
ATOM   2950  HB3 ARG A 191      -3.224 -25.373  -4.142  1.00 98.79           H  
ATOM   2951  O   ARG A 191      -3.917 -24.527  -1.508  1.00 98.79           O  
ATOM   2952  CG  ARG A 191      -3.249 -24.229  -5.955  1.00 98.79           C  
ATOM   2953  HG2 ARG A 191      -2.828 -23.300  -6.338  1.00 98.79           H  
ATOM   2954  HG3 ARG A 191      -2.781 -25.055  -6.491  1.00 98.79           H  
ATOM   2955  CD  ARG A 191      -4.754 -24.249  -6.223  1.00 98.79           C  
ATOM   2956  HD2 ARG A 191      -5.188 -25.146  -5.781  1.00 98.79           H  
ATOM   2957  HD3 ARG A 191      -5.202 -23.365  -5.769  1.00 98.79           H  
ATOM   2958  NE  ARG A 191      -5.013 -24.241  -7.663  1.00 98.79           N  
ATOM   2959  HE  ARG A 191      -4.244 -24.482  -8.272  1.00 98.79           H  
ATOM   2960  NH1 ARG A 191      -7.118 -23.325  -7.657  1.00 98.79           N  
ATOM   2961 HH11 ARG A 191      -7.846 -22.866  -8.185  1.00 98.79           H  
ATOM   2962 HH12 ARG A 191      -7.007 -23.152  -6.668  1.00 98.79           H  
ATOM   2963  NH2 ARG A 191      -6.093 -23.854  -9.583  1.00 98.79           N  
ATOM   2964 HH21 ARG A 191      -5.224 -24.170  -9.989  1.00 98.79           H  
ATOM   2965 HH22 ARG A 191      -6.821 -23.435 -10.144  1.00 98.79           H  
ATOM   2966  CZ  ARG A 191      -6.083 -23.811  -8.288  1.00 98.79           C  
ATOM   2967  N   GLY A 192      -2.439 -22.843  -1.477  1.00 98.67           N  
ATOM   2968  H   GLY A 192      -1.979 -22.137  -2.033  1.00 98.67           H  
ATOM   2969  CA  GLY A 192      -2.186 -22.827  -0.037  1.00 98.67           C  
ATOM   2970  HA2 GLY A 192      -3.055 -23.201   0.504  1.00 98.67           H  
ATOM   2971  HA3 GLY A 192      -1.327 -23.455   0.199  1.00 98.67           H  
ATOM   2972  C   GLY A 192      -1.889 -21.403   0.413  1.00 98.67           C  
ATOM   2973  O   GLY A 192      -1.303 -20.644  -0.354  1.00 98.67           O  
ATOM   2974  N   CYS A 193      -2.325 -21.026   1.612  1.00 98.53           N  
ATOM   2975  H   CYS A 193      -2.742 -21.704   2.233  1.00 98.53           H  
ATOM   2976  CA  CYS A 193      -2.145 -19.678   2.141  1.00 98.53           C  
ATOM   2977  HA  CYS A 193      -1.240 -19.234   1.726  1.00 98.53           H  
ATOM   2978  C   CYS A 193      -1.992 -19.750   3.658  1.00 98.53           C  
ATOM   2979  CB  CYS A 193      -3.346 -18.819   1.724  1.00 98.53           C  
ATOM   2980  HB2 CYS A 193      -4.264 -19.219   2.156  1.00 98.53           H  
ATOM   2981  HB3 CYS A 193      -3.425 -18.830   0.637  1.00 98.53           H  
ATOM   2982  O   CYS A 193      -2.926 -20.144   4.355  1.00 98.53           O  
ATOM   2983  SG  CYS A 193      -3.122 -17.105   2.272  1.00 98.53           S  
ATOM   2984  HG  CYS A 193      -3.419 -17.311   3.558  1.00 98.53           H  
ATOM   2985  N   ASP A 194      -0.820 -19.364   4.146  1.00 98.04           N  
ATOM   2986  H   ASP A 194      -0.101 -19.081   3.496  1.00 98.04           H  
ATOM   2987  CA  ASP A 194      -0.424 -19.485   5.541  1.00 98.04           C  
ATOM   2988  HA  ASP A 194      -1.263 -19.844   6.137  1.00 98.04           H  
ATOM   2989  C   ASP A 194      -0.011 -18.104   6.066  1.00 98.04           C  
ATOM   2990  CB  ASP A 194       0.695 -20.536   5.649  1.00 98.04           C  
ATOM   2991  HB2 ASP A 194       1.066 -20.551   6.674  1.00 98.04           H  
ATOM   2992  HB3 ASP A 194       1.521 -20.262   4.994  1.00 98.04           H  
ATOM   2993  O   ASP A 194       0.986 -17.519   5.630  1.00 98.04           O  
ATOM   2994  CG  ASP A 194       0.186 -21.943   5.286  1.00 98.04           C  
ATOM   2995  OD1 ASP A 194      -0.605 -22.493   6.081  1.00 98.04           O  
ATOM   2996  OD2 ASP A 194       0.531 -22.482   4.204  1.00 98.04           O  
ATOM   2997  N   LYS A 195      -0.790 -17.563   7.010  1.00 96.48           N  
ATOM   2998  H   LYS A 195      -1.582 -18.097   7.337  1.00 96.48           H  
ATOM   2999  CA  LYS A 195      -0.506 -16.266   7.638  1.00 96.48           C  
ATOM   3000  HA  LYS A 195      -0.342 -15.530   6.851  1.00 96.48           H  
ATOM   3001  C   LYS A 195       0.767 -16.347   8.478  1.00 96.48           C  
ATOM   3002  CB  LYS A 195      -1.707 -15.813   8.478  1.00 96.48           C  
ATOM   3003  HB2 LYS A 195      -1.835 -16.485   9.327  1.00 96.48           H  
ATOM   3004  HB3 LYS A 195      -2.608 -15.859   7.865  1.00 96.48           H  
ATOM   3005  O   LYS A 195       0.875 -17.195   9.360  1.00 96.48           O  
ATOM   3006  CG  LYS A 195      -1.518 -14.376   8.984  1.00 96.48           C  
ATOM   3007  HG2 LYS A 195      -1.353 -13.714   8.134  1.00 96.48           H  
ATOM   3008  HG3 LYS A 195      -0.654 -14.322   9.646  1.00 96.48           H  
ATOM   3009  CD  LYS A 195      -2.759 -13.914   9.747  1.00 96.48           C  
ATOM   3010  HD2 LYS A 195      -3.627 -13.999   9.093  1.00 96.48           H  
ATOM   3011  HD3 LYS A 195      -2.908 -14.544  10.624  1.00 96.48           H  
ATOM   3012  CE  LYS A 195      -2.597 -12.455  10.171  1.00 96.48           C  
ATOM   3013  HE2 LYS A 195      -2.393 -11.868   9.276  1.00 96.48           H  
ATOM   3014  HE3 LYS A 195      -1.747 -12.351  10.845  1.00 96.48           H  
ATOM   3015  NZ  LYS A 195      -3.842 -11.972  10.800  1.00 96.48           N  
ATOM   3016  HZ1 LYS A 195      -3.921 -10.966  10.842  1.00 96.48           H  
ATOM   3017  HZ2 LYS A 195      -4.621 -12.158  10.185  1.00 96.48           H  
ATOM   3018  HZ3 LYS A 195      -4.056 -12.389  11.694  1.00 96.48           H  
ATOM   3019  N   GLN A 196       1.706 -15.440   8.223  1.00 92.61           N  
ATOM   3020  H   GLN A 196       1.516 -14.752   7.509  1.00 92.61           H  
ATOM   3021  CA  GLN A 196       2.991 -15.364   8.925  1.00 92.61           C  
ATOM   3022  HA  GLN A 196       3.178 -16.297   9.456  1.00 92.61           H  
ATOM   3023  C   GLN A 196       3.016 -14.240   9.967  1.00 92.61           C  
ATOM   3024  CB  GLN A 196       4.122 -15.149   7.904  1.00 92.61           C  
ATOM   3025  HB2 GLN A 196       3.978 -14.188   7.411  1.00 92.61           H  
ATOM   3026  HB3 GLN A 196       5.072 -15.110   8.437  1.00 92.61           H  
ATOM   3027  O   GLN A 196       3.628 -14.391  11.023  1.00 92.61           O  
ATOM   3028  CG  GLN A 196       4.208 -16.237   6.823  1.00 92.61           C  
ATOM   3029  HG2 GLN A 196       3.297 -16.226   6.226  1.00 92.61           H  
ATOM   3030  HG3 GLN A 196       5.038 -16.011   6.154  1.00 92.61           H  
ATOM   3031  CD  GLN A 196       4.427 -17.631   7.400  1.00 92.61           C  
ATOM   3032  NE2 GLN A 196       3.605 -18.587   7.027  1.00 92.61           N  
ATOM   3033 HE21 GLN A 196       2.844 -18.387   6.394  1.00 92.61           H  
ATOM   3034 HE22 GLN A 196       3.780 -19.522   7.366  1.00 92.61           H  
ATOM   3035  OE1 GLN A 196       5.333 -17.868   8.190  1.00 92.61           O  
ATOM   3036  N   ASP A 197       2.373 -13.112   9.659  1.00 89.78           N  
ATOM   3037  H   ASP A 197       1.885 -13.064   8.776  1.00 89.78           H  
ATOM   3038  CA  ASP A 197       2.252 -11.926  10.514  1.00 89.78           C  
ATOM   3039  HA  ASP A 197       2.080 -12.243  11.543  1.00 89.78           H  
ATOM   3040  C   ASP A 197       1.039 -11.093  10.043  1.00 89.78           C  
ATOM   3041  CB  ASP A 197       3.568 -11.110  10.452  1.00 89.78           C  
ATOM   3042  HB2 ASP A 197       3.513 -10.417   9.613  1.00 89.78           H  
ATOM   3043  HB3 ASP A 197       4.404 -11.784  10.266  1.00 89.78           H  
ATOM   3044  O   ASP A 197       0.367 -11.454   9.071  1.00 89.78           O  
ATOM   3045  CG  ASP A 197       3.894 -10.315  11.726  1.00 89.78           C  
ATOM   3046  OD1 ASP A 197       2.952 -10.062  12.509  1.00 89.78           O  
ATOM   3047  OD2 ASP A 197       5.096  -9.960  11.900  1.00 89.78           O  
ATOM   3048  N   VAL A 198       0.738  -9.976  10.705  1.00 89.36           N  
ATOM   3049  H   VAL A 198       1.335  -9.710  11.475  1.00 89.36           H  
ATOM   3050  CA  VAL A 198      -0.289  -9.027  10.232  1.00 89.36           C  
ATOM   3051  HA  VAL A 198      -1.244  -9.549  10.169  1.00 89.36           H  
ATOM   3052  C   VAL A 198       0.078  -8.528   8.832  1.00 89.36           C  
ATOM   3053  CB  VAL A 198      -0.464  -7.846  11.203  1.00 89.36           C  
ATOM   3054  HB  VAL A 198       0.487  -7.327  11.320  1.00 89.36           H  
ATOM   3055  O   VAL A 198       1.141  -7.947   8.631  1.00 89.36           O  
ATOM   3056  CG1 VAL A 198      -1.510  -6.850  10.685  1.00 89.36           C  
ATOM   3057 HG11 VAL A 198      -2.464  -7.347  10.511  1.00 89.36           H  
ATOM   3058 HG12 VAL A 198      -1.172  -6.379   9.762  1.00 89.36           H  
ATOM   3059 HG13 VAL A 198      -1.669  -6.060  11.418  1.00 89.36           H  
ATOM   3060  CG2 VAL A 198      -0.922  -8.346  12.580  1.00 89.36           C  
ATOM   3061 HG21 VAL A 198      -1.870  -8.876  12.491  1.00 89.36           H  
ATOM   3062 HG22 VAL A 198      -1.059  -7.493  13.246  1.00 89.36           H  
ATOM   3063 HG23 VAL A 198      -0.168  -9.001  13.015  1.00 89.36           H  
ATOM   3064  N   GLY A 199      -0.790  -8.791   7.851  1.00 92.56           N  
ATOM   3065  H   GLY A 199      -1.656  -9.252   8.088  1.00 92.56           H  
ATOM   3066  CA  GLY A 199      -0.567  -8.413   6.453  1.00 92.56           C  
ATOM   3067  HA2 GLY A 199      -0.301  -7.357   6.414  1.00 92.56           H  
ATOM   3068  HA3 GLY A 199      -1.497  -8.548   5.901  1.00 92.56           H  
ATOM   3069  C   GLY A 199       0.532  -9.193   5.720  1.00 92.56           C  
ATOM   3070  O   GLY A 199       0.811  -8.849   4.576  1.00 92.56           O  
ATOM   3071  N   ILE A 200       1.139 -10.226   6.323  1.00 93.93           N  
ATOM   3072  H   ILE A 200       0.835 -10.484   7.251  1.00 93.93           H  
ATOM   3073  CA  ILE A 200       2.225 -11.017   5.715  1.00 93.93           C  
ATOM   3074  HA  ILE A 200       2.401 -10.642   4.706  1.00 93.93           H  
ATOM   3075  C   ILE A 200       1.817 -12.486   5.604  1.00 93.93           C  
ATOM   3076  CB  ILE A 200       3.563 -10.873   6.478  1.00 93.93           C  
ATOM   3077  HB  ILE A 200       3.454 -11.348   7.453  1.00 93.93           H  
ATOM   3078  O   ILE A 200       1.477 -13.121   6.606  1.00 93.93           O  
ATOM   3079  CG1 ILE A 200       3.936  -9.389   6.701  1.00 93.93           C  
ATOM   3080 HG12 ILE A 200       3.167  -8.923   7.318  1.00 93.93           H  
ATOM   3081 HG13 ILE A 200       3.953  -8.868   5.744  1.00 93.93           H  
ATOM   3082  CG2 ILE A 200       4.685 -11.607   5.710  1.00 93.93           C  
ATOM   3083 HG21 ILE A 200       5.614 -11.586   6.279  1.00 93.93           H  
ATOM   3084 HG22 ILE A 200       4.430 -12.654   5.544  1.00 93.93           H  
ATOM   3085 HG23 ILE A 200       4.844 -11.127   4.744  1.00 93.93           H  
ATOM   3086  CD1 ILE A 200       5.277  -9.152   7.408  1.00 93.93           C  
ATOM   3087 HD11 ILE A 200       5.342  -9.757   8.313  1.00 93.93           H  
ATOM   3088 HD12 ILE A 200       6.103  -9.397   6.741  1.00 93.93           H  
ATOM   3089 HD13 ILE A 200       5.356  -8.098   7.677  1.00 93.93           H  
ATOM   3090  N   TYR A 201       1.915 -13.051   4.402  1.00 96.58           N  
ATOM   3091  H   TYR A 201       2.216 -12.478   3.626  1.00 96.58           H  
ATOM   3092  CA  TYR A 201       1.508 -14.428   4.111  1.00 96.58           C  
ATOM   3093  HA  TYR A 201       1.390 -14.978   5.044  1.00 96.58           H  
ATOM   3094  C   TYR A 201       2.553 -15.165   3.276  1.00 96.58           C  
ATOM   3095  CB  TYR A 201       0.152 -14.440   3.393  1.00 96.58           C  
ATOM   3096  HB2 TYR A 201       0.247 -13.886   2.459  1.00 96.58           H  
ATOM   3097  HB3 TYR A 201      -0.098 -15.468   3.134  1.00 96.58           H  
ATOM   3098  O   TYR A 201       3.252 -14.570   2.458  1.00 96.58           O  
ATOM   3099  CG  TYR A 201      -0.989 -13.847   4.194  1.00 96.58           C  
ATOM   3100  CD1 TYR A 201      -1.916 -14.695   4.829  1.00 96.58           C  
ATOM   3101  HD1 TYR A 201      -1.819 -15.767   4.736  1.00 96.58           H  
ATOM   3102  CD2 TYR A 201      -1.132 -12.448   4.286  1.00 96.58           C  
ATOM   3103  HD2 TYR A 201      -0.439 -11.800   3.772  1.00 96.58           H  
ATOM   3104  CE1 TYR A 201      -2.969 -14.143   5.580  1.00 96.58           C  
ATOM   3105  HE1 TYR A 201      -3.703 -14.775   6.060  1.00 96.58           H  
ATOM   3106  CE2 TYR A 201      -2.172 -11.893   5.052  1.00 96.58           C  
ATOM   3107  HE2 TYR A 201      -2.287 -10.821   5.120  1.00 96.58           H  
ATOM   3108  OH  TYR A 201      -4.090 -12.217   6.434  1.00 96.58           O  
ATOM   3109  HH  TYR A 201      -4.102 -11.257   6.417  1.00 96.58           H  
ATOM   3110  CZ  TYR A 201      -3.083 -12.744   5.703  1.00 96.58           C  
ATOM   3111  N   ALA A 202       2.619 -16.478   3.463  1.00 97.33           N  
ATOM   3112  H   ALA A 202       1.992 -16.895   4.137  1.00 97.33           H  
ATOM   3113  CA  ALA A 202       3.273 -17.397   2.545  1.00 97.33           C  
ATOM   3114  HA  ALA A 202       3.924 -16.841   1.870  1.00 97.33           H  
ATOM   3115  C   ALA A 202       2.191 -18.103   1.717  1.00 97.33           C  
ATOM   3116  CB  ALA A 202       4.147 -18.364   3.347  1.00 97.33           C  
ATOM   3117  HB1 ALA A 202       4.863 -17.806   3.952  1.00 97.33           H  
ATOM   3118  HB2 ALA A 202       3.527 -18.985   3.993  1.00 97.33           H  
ATOM   3119  HB3 ALA A 202       4.697 -19.012   2.665  1.00 97.33           H  
ATOM   3120  O   ALA A 202       1.181 -18.545   2.272  1.00 97.33           O  
ATOM   3121  N   ILE A 203       2.365 -18.180   0.398  1.00 98.50           N  
ATOM   3122  H   ILE A 203       3.213 -17.802   0.000  1.00 98.50           H  
ATOM   3123  CA  ILE A 203       1.391 -18.804  -0.504  1.00 98.50           C  
ATOM   3124  HA  ILE A 203       0.630 -19.287   0.109  1.00 98.50           H  
ATOM   3125  C   ILE A 203       2.021 -19.910  -1.338  1.00 98.50           C  
ATOM   3126  CB  ILE A 203       0.653 -17.782  -1.397  1.00 98.50           C  
ATOM   3127  HB  ILE A 203      -0.115 -18.336  -1.937  1.00 98.50           H  
ATOM   3128  O   ILE A 203       3.183 -19.834  -1.724  1.00 98.50           O  
ATOM   3129  CG1 ILE A 203       1.577 -17.143  -2.459  1.00 98.50           C  
ATOM   3130 HG12 ILE A 203       2.115 -17.918  -3.005  1.00 98.50           H  
ATOM   3131 HG13 ILE A 203       2.322 -16.518  -1.968  1.00 98.50           H  
ATOM   3132  CG2 ILE A 203      -0.071 -16.740  -0.524  1.00 98.50           C  
ATOM   3133 HG21 ILE A 203      -0.662 -17.247   0.239  1.00 98.50           H  
ATOM   3134 HG22 ILE A 203      -0.747 -16.134  -1.127  1.00 98.50           H  
ATOM   3135 HG23 ILE A 203       0.652 -16.090  -0.030  1.00 98.50           H  
ATOM   3136  CD1 ILE A 203       0.821 -16.328  -3.514  1.00 98.50           C  
ATOM   3137 HD11 ILE A 203       1.531 -15.877  -4.207  1.00 98.50           H  
ATOM   3138 HD12 ILE A 203       0.232 -15.540  -3.045  1.00 98.50           H  
ATOM   3139 HD13 ILE A 203       0.153 -16.983  -4.073  1.00 98.50           H  
ATOM   3140  N   ARG A 204       1.211 -20.905  -1.696  1.00 98.79           N  
ATOM   3141  H   ARG A 204       0.267 -20.871  -1.339  1.00 98.79           H  
ATOM   3142  CA  ARG A 204       1.577 -21.978  -2.624  1.00 98.79           C  
ATOM   3143  HA  ARG A 204       2.641 -21.911  -2.852  1.00 98.79           H  
ATOM   3144  C   ARG A 204       0.816 -21.808  -3.926  1.00 98.79           C  
ATOM   3145  CB  ARG A 204       1.325 -23.344  -1.973  1.00 98.79           C  
ATOM   3146  HB2 ARG A 204       1.395 -24.129  -2.726  1.00 98.79           H  
ATOM   3147  HB3 ARG A 204       0.326 -23.363  -1.537  1.00 98.79           H  
ATOM   3148  O   ARG A 204      -0.417 -21.780  -3.917  1.00 98.79           O  
ATOM   3149  CG  ARG A 204       2.376 -23.604  -0.889  1.00 98.79           C  
ATOM   3150  HG2 ARG A 204       2.469 -22.721  -0.258  1.00 98.79           H  
ATOM   3151  HG3 ARG A 204       3.337 -23.777  -1.373  1.00 98.79           H  
ATOM   3152  CD  ARG A 204       2.049 -24.814  -0.010  1.00 98.79           C  
ATOM   3153  HD2 ARG A 204       1.612 -25.600  -0.625  1.00 98.79           H  
ATOM   3154  HD3 ARG A 204       2.989 -25.176   0.406  1.00 98.79           H  
ATOM   3155  NE  ARG A 204       1.173 -24.436   1.116  1.00 98.79           N  
ATOM   3156  HE  ARG A 204       1.445 -23.586   1.589  1.00 98.79           H  
ATOM   3157  NH1 ARG A 204       0.053 -26.414   1.369  1.00 98.79           N  
ATOM   3158 HH11 ARG A 204      -0.622 -26.976   1.869  1.00 98.79           H  
ATOM   3159 HH12 ARG A 204       0.613 -26.780   0.613  1.00 98.79           H  
ATOM   3160  NH2 ARG A 204      -0.348 -24.711   2.776  1.00 98.79           N  
ATOM   3161 HH21 ARG A 204      -0.948 -25.281   3.355  1.00 98.79           H  
ATOM   3162 HH22 ARG A 204      -0.018 -23.854   3.194  1.00 98.79           H  
ATOM   3163  CZ  ARG A 204       0.296 -25.187   1.747  1.00 98.79           C  
ATOM   3164  N   VAL A 205       1.555 -21.719  -5.029  1.00 98.62           N  
ATOM   3165  H   VAL A 205       2.560 -21.731  -4.923  1.00 98.62           H  
ATOM   3166  CA  VAL A 205       1.020 -21.560  -6.390  1.00 98.62           C  
ATOM   3167  HA  VAL A 205      -0.040 -21.816  -6.392  1.00 98.62           H  
ATOM   3168  C   VAL A 205       1.745 -22.535  -7.329  1.00 98.62           C  
ATOM   3169  CB  VAL A 205       1.127 -20.100  -6.884  1.00 98.62           C  
ATOM   3170  HB  VAL A 205       2.162 -19.851  -7.118  1.00 98.62           H  
ATOM   3171  O   VAL A 205       2.615 -22.117  -8.093  1.00 98.62           O  
ATOM   3172  CG1 VAL A 205       0.263 -19.935  -8.140  1.00 98.62           C  
ATOM   3173 HG11 VAL A 205       0.640 -20.560  -8.950  1.00 98.62           H  
ATOM   3174 HG12 VAL A 205      -0.766 -20.226  -7.930  1.00 98.62           H  
ATOM   3175 HG13 VAL A 205       0.270 -18.896  -8.468  1.00 98.62           H  
ATOM   3176  CG2 VAL A 205       0.642 -19.080  -5.847  1.00 98.62           C  
ATOM   3177 HG21 VAL A 205      -0.384 -19.302  -5.556  1.00 98.62           H  
ATOM   3178 HG22 VAL A 205       1.289 -19.100  -4.970  1.00 98.62           H  
ATOM   3179 HG23 VAL A 205       0.689 -18.077  -6.272  1.00 98.62           H  
ATOM   3180  N   PRO A 206       1.460 -23.848  -7.243  1.00 98.48           N  
ATOM   3181  CA  PRO A 206       2.193 -24.858  -8.006  1.00 98.48           C  
ATOM   3182  HA  PRO A 206       3.243 -24.843  -7.713  1.00 98.48           H  
ATOM   3183  C   PRO A 206       2.132 -24.610  -9.518  1.00 98.48           C  
ATOM   3184  CB  PRO A 206       1.587 -26.206  -7.603  1.00 98.48           C  
ATOM   3185  HB2 PRO A 206       1.529 -26.898  -8.443  1.00 98.48           H  
ATOM   3186  HB3 PRO A 206       2.185 -26.641  -6.803  1.00 98.48           H  
ATOM   3187  O   PRO A 206       3.150 -24.748 -10.187  1.00 98.48           O  
ATOM   3188  CG  PRO A 206       0.201 -25.855  -7.064  1.00 98.48           C  
ATOM   3189  HG2 PRO A 206      -0.509 -25.825  -7.891  1.00 98.48           H  
ATOM   3190  HG3 PRO A 206      -0.130 -26.568  -6.309  1.00 98.48           H  
ATOM   3191  CD  PRO A 206       0.387 -24.458  -6.475  1.00 98.48           C  
ATOM   3192  HD2 PRO A 206       0.684 -24.532  -5.429  1.00 98.48           H  
ATOM   3193  HD3 PRO A 206      -0.540 -23.892  -6.573  1.00 98.48           H  
ATOM   3194  N   GLU A 207       1.003 -24.124 -10.043  1.00 97.83           N  
ATOM   3195  H   GLU A 207       0.184 -24.040  -9.458  1.00 97.83           H  
ATOM   3196  CA  GLU A 207       0.846 -23.825 -11.472  1.00 97.83           C  
ATOM   3197  HA  GLU A 207       1.068 -24.723 -12.048  1.00 97.83           H  
ATOM   3198  C   GLU A 207       1.796 -22.719 -11.970  1.00 97.83           C  
ATOM   3199  CB  GLU A 207      -0.607 -23.404 -11.754  1.00 97.83           C  
ATOM   3200  HB2 GLU A 207      -0.840 -22.488 -11.210  1.00 97.83           H  
ATOM   3201  HB3 GLU A 207      -0.681 -23.180 -12.818  1.00 97.83           H  
ATOM   3202  O   GLU A 207       2.228 -22.745 -13.122  1.00 97.83           O  
ATOM   3203  CG  GLU A 207      -1.664 -24.477 -11.436  1.00 97.83           C  
ATOM   3204  HG2 GLU A 207      -1.230 -25.469 -11.556  1.00 97.83           H  
ATOM   3205  HG3 GLU A 207      -2.457 -24.381 -12.178  1.00 97.83           H  
ATOM   3206  CD  GLU A 207      -2.303 -24.352 -10.043  1.00 97.83           C  
ATOM   3207  OE1 GLU A 207      -3.511 -24.677  -9.922  1.00 97.83           O  
ATOM   3208  OE2 GLU A 207      -1.637 -23.905  -9.082  1.00 97.83           O  
ATOM   3209  N   LEU A 208       2.153 -21.755 -11.110  1.00 98.04           N  
ATOM   3210  H   LEU A 208       1.852 -21.845 -10.150  1.00 98.04           H  
ATOM   3211  CA  LEU A 208       3.157 -20.739 -11.441  1.00 98.04           C  
ATOM   3212  HA  LEU A 208       2.922 -20.318 -12.418  1.00 98.04           H  
ATOM   3213  C   LEU A 208       4.548 -21.375 -11.530  1.00 98.04           C  
ATOM   3214  CB  LEU A 208       3.136 -19.615 -10.385  1.00 98.04           C  
ATOM   3215  HB2 LEU A 208       2.172 -19.110 -10.420  1.00 98.04           H  
ATOM   3216  HB3 LEU A 208       3.247 -20.068  -9.399  1.00 98.04           H  
ATOM   3217  O   LEU A 208       5.291 -21.096 -12.468  1.00 98.04           O  
ATOM   3218  CG  LEU A 208       4.264 -18.576 -10.545  1.00 98.04           C  
ATOM   3219  HG  LEU A 208       5.230 -19.075 -10.630  1.00 98.04           H  
ATOM   3220  CD1 LEU A 208       4.059 -17.695 -11.775  1.00 98.04           C  
ATOM   3221 HD11 LEU A 208       3.118 -17.151 -11.688  1.00 98.04           H  
ATOM   3222 HD12 LEU A 208       4.052 -18.312 -12.674  1.00 98.04           H  
ATOM   3223 HD13 LEU A 208       4.879 -16.981 -11.841  1.00 98.04           H  
ATOM   3224  CD2 LEU A 208       4.342 -17.685  -9.309  1.00 98.04           C  
ATOM   3225 HD21 LEU A 208       3.398 -17.165  -9.145  1.00 98.04           H  
ATOM   3226 HD22 LEU A 208       5.140 -16.953  -9.431  1.00 98.04           H  
ATOM   3227 HD23 LEU A 208       4.565 -18.302  -8.439  1.00 98.04           H  
ATOM   3228  N   LEU A 209       4.901 -22.209 -10.548  1.00 97.80           N  
ATOM   3229  H   LEU A 209       4.211 -22.448  -9.851  1.00 97.80           H  
ATOM   3230  CA  LEU A 209       6.216 -22.850 -10.482  1.00 97.80           C  
ATOM   3231  HA  LEU A 209       6.986 -22.082 -10.563  1.00 97.80           H  
ATOM   3232  C   LEU A 209       6.423 -23.803 -11.664  1.00 97.80           C  
ATOM   3233  CB  LEU A 209       6.379 -23.587  -9.142  1.00 97.80           C  
ATOM   3234  HB2 LEU A 209       5.619 -24.366  -9.081  1.00 97.80           H  
ATOM   3235  HB3 LEU A 209       7.353 -24.077  -9.141  1.00 97.80           H  
ATOM   3236  O   LEU A 209       7.489 -23.784 -12.275  1.00 97.80           O  
ATOM   3237  CG  LEU A 209       6.275 -22.701  -7.887  1.00 97.80           C  
ATOM   3238  HG  LEU A 209       5.283 -22.251  -7.842  1.00 97.80           H  
ATOM   3239  CD1 LEU A 209       6.462 -23.571  -6.648  1.00 97.80           C  
ATOM   3240 HD11 LEU A 209       6.318 -22.964  -5.754  1.00 97.80           H  
ATOM   3241 HD12 LEU A 209       7.467 -23.993  -6.628  1.00 97.80           H  
ATOM   3242 HD13 LEU A 209       5.729 -24.378  -6.642  1.00 97.80           H  
ATOM   3243  CD2 LEU A 209       7.320 -21.582  -7.851  1.00 97.80           C  
ATOM   3244 HD21 LEU A 209       7.147 -20.878  -8.664  1.00 97.80           H  
ATOM   3245 HD22 LEU A 209       7.239 -21.046  -6.905  1.00 97.80           H  
ATOM   3246 HD23 LEU A 209       8.320 -22.006  -7.931  1.00 97.80           H  
ATOM   3247  N   GLU A 210       5.391 -24.565 -12.034  1.00 97.55           N  
ATOM   3248  H   GLU A 210       4.557 -24.554 -11.464  1.00 97.55           H  
ATOM   3249  CA  GLU A 210       5.378 -25.402 -13.238  1.00 97.55           C  
ATOM   3250  HA  GLU A 210       6.180 -26.138 -13.176  1.00 97.55           H  
ATOM   3251  C   GLU A 210       5.644 -24.551 -14.491  1.00 97.55           C  
ATOM   3252  CB  GLU A 210       4.035 -26.152 -13.333  1.00 97.55           C  
ATOM   3253  HB2 GLU A 210       3.223 -25.439 -13.192  1.00 97.55           H  
ATOM   3254  HB3 GLU A 210       3.945 -26.589 -14.328  1.00 97.55           H  
ATOM   3255  O   GLU A 210       6.623 -24.795 -15.202  1.00 97.55           O  
ATOM   3256  CG  GLU A 210       3.923 -27.283 -12.292  1.00 97.55           C  
ATOM   3257  HG2 GLU A 210       4.188 -26.895 -11.308  1.00 97.55           H  
ATOM   3258  HG3 GLU A 210       4.655 -28.051 -12.542  1.00 97.55           H  
ATOM   3259  CD  GLU A 210       2.525 -27.928 -12.205  1.00 97.55           C  
ATOM   3260  OE1 GLU A 210       2.342 -28.775 -11.297  1.00 97.55           O  
ATOM   3261  OE2 GLU A 210       1.639 -27.589 -13.022  1.00 97.55           O  
ATOM   3262  N   ALA A 211       4.879 -23.471 -14.691  1.00 96.58           N  
ATOM   3263  H   ALA A 211       4.104 -23.310 -14.063  1.00 96.58           H  
ATOM   3264  CA  ALA A 211       5.027 -22.572 -15.840  1.00 96.58           C  
ATOM   3265  HA  ALA A 211       4.916 -23.162 -16.750  1.00 96.58           H  
ATOM   3266  C   ALA A 211       6.395 -21.867 -15.918  1.00 96.58           C  
ATOM   3267  CB  ALA A 211       3.898 -21.537 -15.782  1.00 96.58           C  
ATOM   3268  HB1 ALA A 211       3.957 -20.883 -16.651  1.00 96.58           H  
ATOM   3269  HB2 ALA A 211       2.936 -22.050 -15.785  1.00 96.58           H  
ATOM   3270  HB3 ALA A 211       3.980 -20.943 -14.872  1.00 96.58           H  
ATOM   3271  O   ALA A 211       6.822 -21.460 -16.998  1.00 96.58           O  
ATOM   3272  N   MET A 212       7.095 -21.691 -14.794  1.00 96.63           N  
ATOM   3273  H   MET A 212       6.676 -21.994 -13.926  1.00 96.63           H  
ATOM   3274  CA  MET A 212       8.453 -21.136 -14.775  1.00 96.63           C  
ATOM   3275  HA  MET A 212       8.497 -20.285 -15.455  1.00 96.63           H  
ATOM   3276  C   MET A 212       9.518 -22.135 -15.247  1.00 96.63           C  
ATOM   3277  CB  MET A 212       8.794 -20.645 -13.362  1.00 96.63           C  
ATOM   3278  HB2 MET A 212       9.863 -20.435 -13.314  1.00 96.63           H  
ATOM   3279  HB3 MET A 212       8.567 -21.425 -12.636  1.00 96.63           H  
ATOM   3280  O   MET A 212      10.608 -21.704 -15.631  1.00 96.63           O  
ATOM   3281  CG  MET A 212       8.037 -19.368 -12.992  1.00 96.63           C  
ATOM   3282  HG2 MET A 212       8.354 -18.570 -13.664  1.00 96.63           H  
ATOM   3283  HG3 MET A 212       6.970 -19.524 -13.150  1.00 96.63           H  
ATOM   3284  SD  MET A 212       8.284 -18.833 -11.276  1.00 96.63           S  
ATOM   3285  CE  MET A 212      10.011 -18.294 -11.346  1.00 96.63           C  
ATOM   3286  HE1 MET A 212      10.111 -17.476 -12.058  1.00 96.63           H  
ATOM   3287  HE2 MET A 212      10.644 -19.129 -11.647  1.00 96.63           H  
ATOM   3288  HE3 MET A 212      10.325 -17.957 -10.358  1.00 96.63           H  
ATOM   3289  N   THR A 213       9.232 -23.440 -15.197  1.00 92.10           N  
ATOM   3290  H   THR A 213       8.306 -23.706 -14.895  1.00 92.10           H  
ATOM   3291  CA  THR A 213      10.190 -24.518 -15.510  1.00 92.10           C  
ATOM   3292  HA  THR A 213      11.196 -24.100 -15.487  1.00 92.10           H  
ATOM   3293  C   THR A 213      10.046 -25.127 -16.905  1.00 92.10           C  
ATOM   3294  CB  THR A 213      10.157 -25.634 -14.455  1.00 92.10           C  
ATOM   3295  HB  THR A 213      10.853 -26.415 -14.762  1.00 92.10           H  
ATOM   3296  O   THR A 213      11.021 -25.693 -17.396  1.00 92.10           O  
ATOM   3297  CG2 THR A 213      10.610 -25.137 -13.081  1.00 92.10           C  
ATOM   3298 HG21 THR A 213       9.950 -24.345 -12.728  1.00 92.10           H  
ATOM   3299 HG22 THR A 213      10.576 -25.964 -12.372  1.00 92.10           H  
ATOM   3300 HG23 THR A 213      11.630 -24.758 -13.144  1.00 92.10           H  
ATOM   3301  OG1 THR A 213       8.888 -26.229 -14.303  1.00 92.10           O  
ATOM   3302  HG1 THR A 213       8.203 -25.660 -14.661  1.00 92.10           H  
ATOM   3303  N   GLU A 214       8.883 -24.988 -17.546  1.00 84.08           N  
ATOM   3304  H   GLU A 214       8.119 -24.540 -17.060  1.00 84.08           H  
ATOM   3305  CA  GLU A 214       8.626 -25.384 -18.946  1.00 84.08           C  
ATOM   3306  HA  GLU A 214       9.035 -26.377 -19.136  1.00 84.08           H  
ATOM   3307  C   GLU A 214       9.286 -24.439 -19.951  1.00 84.08           C  
ATOM   3308  CB  GLU A 214       7.110 -25.399 -19.207  1.00 84.08           C  
ATOM   3309  HB2 GLU A 214       6.954 -25.579 -20.271  1.00 84.08           H  
ATOM   3310  HB3 GLU A 214       6.701 -24.418 -18.965  1.00 84.08           H  
ATOM   3311  O   GLU A 214      10.072 -24.881 -20.817  1.00 84.08           O  
ATOM   3312  CG  GLU A 214       6.332 -26.470 -18.426  1.00 84.08           C  
ATOM   3313  HG2 GLU A 214       6.440 -26.288 -17.357  1.00 84.08           H  
ATOM   3314  HG3 GLU A 214       6.777 -27.441 -18.645  1.00 84.08           H  
ATOM   3315  CD  GLU A 214       4.830 -26.505 -18.787  1.00 84.08           C  
ATOM   3316  OE1 GLU A 214       4.177 -27.511 -18.427  1.00 84.08           O  
ATOM   3317  OE2 GLU A 214       4.331 -25.571 -19.465  1.00 84.08           O  
ATOM   3318  OXT GLU A 214       9.018 -23.224 -19.854  1.00 84.08           O  
TER    3319      GLU A 214                                                       
ATOM   3319  N   ILE B   1      13.865 -21.599   6.295  1.00 26.41           N  
ATOM   3320  H   ILE B   1      14.866 -21.470   6.264  1.00 26.41           H  
ATOM   3321  H2  ILE B   1      13.620 -22.534   6.001  1.00 26.41           H  
ATOM   3322  H3  ILE B   1      13.552 -21.450   7.244  1.00 26.41           H  
ATOM   3323  CA  ILE B   1      13.200 -20.602   5.431  1.00 26.41           C  
ATOM   3324  HA  ILE B   1      13.561 -20.683   4.406  1.00 26.41           H  
ATOM   3325  C   ILE B   1      13.621 -19.255   5.993  1.00 26.41           C  
ATOM   3326  CB  ILE B   1      11.663 -20.806   5.424  1.00 26.41           C  
ATOM   3327  HB  ILE B   1      11.278 -20.625   6.427  1.00 26.41           H  
ATOM   3328  O   ILE B   1      13.257 -18.965   7.127  1.00 26.41           O  
ATOM   3329  CG1 ILE B   1      11.309 -22.263   5.022  1.00 26.41           C  
ATOM   3330 HG12 ILE B   1      11.856 -22.972   5.644  1.00 26.41           H  
ATOM   3331 HG13 ILE B   1      11.598 -22.434   3.984  1.00 26.41           H  
ATOM   3332  CG2 ILE B   1      11.008 -19.805   4.461  1.00 26.41           C  
ATOM   3333 HG21 ILE B   1       9.922 -19.882   4.515  1.00 26.41           H  
ATOM   3334 HG22 ILE B   1      11.266 -18.778   4.723  1.00 26.41           H  
ATOM   3335 HG23 ILE B   1      11.311 -19.994   3.431  1.00 26.41           H  
ATOM   3336  CD1 ILE B   1       9.829 -22.621   5.186  1.00 26.41           C  
ATOM   3337 HD11 ILE B   1       9.686 -23.680   4.972  1.00 26.41           H  
ATOM   3338 HD12 ILE B   1       9.215 -22.049   4.490  1.00 26.41           H  
ATOM   3339 HD13 ILE B   1       9.503 -22.418   6.207  1.00 26.41           H  
ATOM   3340  N   GLU B   2      14.532 -18.538   5.329  1.00 25.31           N  
ATOM   3341  H   GLU B   2      14.756 -18.749   4.366  1.00 25.31           H  
ATOM   3342  CA  GLU B   2      14.868 -17.176   5.767  1.00 25.31           C  
ATOM   3343  HA  GLU B   2      15.156 -17.180   6.818  1.00 25.31           H  
ATOM   3344  C   GLU B   2      13.593 -16.352   5.635  1.00 25.31           C  
ATOM   3345  CB  GLU B   2      16.023 -16.576   4.939  1.00 25.31           C  
ATOM   3346  HB2 GLU B   2      15.845 -15.513   4.777  1.00 25.31           H  
ATOM   3347  HB3 GLU B   2      16.066 -17.072   3.970  1.00 25.31           H  
ATOM   3348  O   GLU B   2      12.966 -16.371   4.577  1.00 25.31           O  
ATOM   3349  CG  GLU B   2      17.356 -16.725   5.690  1.00 25.31           C  
ATOM   3350  HG2 GLU B   2      17.463 -17.765   5.996  1.00 25.31           H  
ATOM   3351  HG3 GLU B   2      17.311 -16.118   6.594  1.00 25.31           H  
ATOM   3352  CD  GLU B   2      18.587 -16.336   4.855  1.00 25.31           C  
ATOM   3353  OE1 GLU B   2      19.557 -15.841   5.468  1.00 25.31           O  
ATOM   3354  OE2 GLU B   2      18.586 -16.648   3.642  1.00 25.31           O  
ATOM   3355  N   LYS B   3      13.159 -15.701   6.722  1.00 26.48           N  
ATOM   3356  H   LYS B   3      13.738 -15.695   7.550  1.00 26.48           H  
ATOM   3357  CA  LYS B   3      12.070 -14.727   6.612  1.00 26.48           C  
ATOM   3358  HA  LYS B   3      11.175 -15.240   6.261  1.00 26.48           H  
ATOM   3359  C   LYS B   3      12.499 -13.730   5.536  1.00 26.48           C  
ATOM   3360  CB  LYS B   3      11.797 -14.022   7.950  1.00 26.48           C  
ATOM   3361  HB2 LYS B   3      11.206 -13.126   7.757  1.00 26.48           H  
ATOM   3362  HB3 LYS B   3      12.739 -13.719   8.408  1.00 26.48           H  
ATOM   3363  O   LYS B   3      13.676 -13.350   5.567  1.00 26.48           O  
ATOM   3364  CG  LYS B   3      11.008 -14.932   8.900  1.00 26.48           C  
ATOM   3365  HG2 LYS B   3      10.071 -15.212   8.418  1.00 26.48           H  
ATOM   3366  HG3 LYS B   3      11.583 -15.837   9.094  1.00 26.48           H  
ATOM   3367  CD  LYS B   3      10.695 -14.241  10.234  1.00 26.48           C  
ATOM   3368  HD2 LYS B   3      10.152 -13.317  10.038  1.00 26.48           H  
ATOM   3369  HD3 LYS B   3      11.628 -14.012  10.750  1.00 26.48           H  
ATOM   3370  CE  LYS B   3       9.831 -15.179  11.086  1.00 26.48           C  
ATOM   3371  HE2 LYS B   3       8.927 -15.414  10.524  1.00 26.48           H  
ATOM   3372  HE3 LYS B   3      10.373 -16.113  11.235  1.00 26.48           H  
ATOM   3373  NZ  LYS B   3       9.466 -14.582  12.394  1.00 26.48           N  
ATOM   3374  HZ1 LYS B   3       8.882 -15.220  12.914  1.00 26.48           H  
ATOM   3375  HZ2 LYS B   3      10.286 -14.357  12.939  1.00 26.48           H  
ATOM   3376  HZ3 LYS B   3       8.920 -13.744  12.248  1.00 26.48           H  
ATOM   3377  N   PRO B   4      11.609 -13.330   4.608  1.00 29.50           N  
ATOM   3378  CA  PRO B   4      11.963 -12.282   3.663  1.00 29.50           C  
ATOM   3379  HA  PRO B   4      12.691 -12.658   2.944  1.00 29.50           H  
ATOM   3380  C   PRO B   4      12.546 -11.135   4.490  1.00 29.50           C  
ATOM   3381  CB  PRO B   4      10.666 -11.892   2.949  1.00 29.50           C  
ATOM   3382  HB2 PRO B   4      10.637 -10.836   2.683  1.00 29.50           H  
ATOM   3383  HB3 PRO B   4      10.541 -12.514   2.062  1.00 29.50           H  
ATOM   3384  O   PRO B   4      12.028 -10.881   5.592  1.00 29.50           O  
ATOM   3385  CG  PRO B   4       9.597 -12.255   3.978  1.00 29.50           C  
ATOM   3386  HG2 PRO B   4       8.619 -12.409   3.521  1.00 29.50           H  
ATOM   3387  HG3 PRO B   4       9.528 -11.467   4.728  1.00 29.50           H  
ATOM   3388  CD  PRO B   4      10.166 -13.523   4.614  1.00 29.50           C  
ATOM   3389  HD2 PRO B   4       9.918 -14.391   4.004  1.00 29.50           H  
ATOM   3390  HD3 PRO B   4       9.768 -13.638   5.623  1.00 29.50           H  
ATOM   3391  N   PRO B   5      13.666 -10.518   4.067  1.00 28.77           N  
ATOM   3392  CA  PRO B   5      14.171  -9.371   4.791  1.00 28.77           C  
ATOM   3393  HA  PRO B   5      14.509  -9.653   5.787  1.00 28.77           H  
ATOM   3394  C   PRO B   5      12.981  -8.432   4.874  1.00 28.77           C  
ATOM   3395  CB  PRO B   5      15.336  -8.817   3.962  1.00 28.77           C  
ATOM   3396  HB2 PRO B   5      16.270  -9.240   4.331  1.00 28.77           H  
ATOM   3397  HB3 PRO B   5      15.378  -7.728   3.987  1.00 28.77           H  
ATOM   3398  O   PRO B   5      12.450  -8.042   3.834  1.00 28.77           O  
ATOM   3399  CG  PRO B   5      15.069  -9.343   2.550  1.00 28.77           C  
ATOM   3400  HG2 PRO B   5      15.994  -9.493   1.993  1.00 28.77           H  
ATOM   3401  HG3 PRO B   5      14.416  -8.650   2.019  1.00 28.77           H  
ATOM   3402  CD  PRO B   5      14.329 -10.660   2.782  1.00 28.77           C  
ATOM   3403  HD2 PRO B   5      13.614 -10.827   1.976  1.00 28.77           H  
ATOM   3404  HD3 PRO B   5      15.041 -11.483   2.832  1.00 28.77           H  
ATOM   3405  N   LYS B   6      12.490  -8.157   6.095  1.00 27.65           N  
ATOM   3406  H   LYS B   6      12.903  -8.603   6.902  1.00 27.65           H  
ATOM   3407  CA  LYS B   6      11.501  -7.099   6.256  1.00 27.65           C  
ATOM   3408  HA  LYS B   6      10.589  -7.356   5.716  1.00 27.65           H  
ATOM   3409  C   LYS B   6      12.175  -5.945   5.548  1.00 27.65           C  
ATOM   3410  CB  LYS B   6      11.178  -6.779   7.734  1.00 27.65           C  
ATOM   3411  HB2 LYS B   6      10.660  -5.820   7.757  1.00 27.65           H  
ATOM   3412  HB3 LYS B   6      12.101  -6.687   8.306  1.00 27.65           H  
ATOM   3413  O   LYS B   6      13.281  -5.571   5.945  1.00 27.65           O  
ATOM   3414  CG  LYS B   6      10.259  -7.828   8.388  1.00 27.65           C  
ATOM   3415  HG2 LYS B   6       9.413  -7.999   7.723  1.00 27.65           H  
ATOM   3416  HG3 LYS B   6      10.806  -8.765   8.489  1.00 27.65           H  
ATOM   3417  CD  LYS B   6       9.710  -7.404   9.770  1.00 27.65           C  
ATOM   3418  HD2 LYS B   6       9.205  -6.444   9.663  1.00 27.65           H  
ATOM   3419  HD3 LYS B   6      10.530  -7.301  10.480  1.00 27.65           H  
ATOM   3420  CE  LYS B   6       8.699  -8.464  10.262  1.00 27.65           C  
ATOM   3421  HE2 LYS B   6       9.235  -9.385  10.489  1.00 27.65           H  
ATOM   3422  HE3 LYS B   6       8.026  -8.681   9.433  1.00 27.65           H  
ATOM   3423  NZ  LYS B   6       7.870  -8.045  11.431  1.00 27.65           N  
ATOM   3424  HZ1 LYS B   6       7.367  -7.195  11.221  1.00 27.65           H  
ATOM   3425  HZ2 LYS B   6       7.143  -8.720  11.620  1.00 27.65           H  
ATOM   3426  HZ3 LYS B   6       8.413  -7.902  12.271  1.00 27.65           H  
ATOM   3427  N   THR B   7      11.595  -5.461   4.453  1.00 28.56           N  
ATOM   3428  H   THR B   7      10.823  -5.955   4.028  1.00 28.56           H  
ATOM   3429  CA  THR B   7      12.018  -4.196   3.882  1.00 28.56           C  
ATOM   3430  HA  THR B   7      13.107  -4.160   3.853  1.00 28.56           H  
ATOM   3431  C   THR B   7      11.530  -3.183   4.899  1.00 28.56           C  
ATOM   3432  CB  THR B   7      11.495  -3.952   2.457  1.00 28.56           C  
ATOM   3433  HB  THR B   7      10.451  -3.640   2.488  1.00 28.56           H  
ATOM   3434  O   THR B   7      10.540  -2.489   4.711  1.00 28.56           O  
ATOM   3435  CG2 THR B   7      12.328  -2.891   1.737  1.00 28.56           C  
ATOM   3436 HG21 THR B   7      13.371  -3.201   1.676  1.00 28.56           H  
ATOM   3437 HG22 THR B   7      11.935  -2.750   0.731  1.00 28.56           H  
ATOM   3438 HG23 THR B   7      12.260  -1.945   2.275  1.00 28.56           H  
ATOM   3439  OG1 THR B   7      11.572  -5.135   1.698  1.00 28.56           O  
ATOM   3440  HG1 THR B   7      12.478  -5.452   1.687  1.00 28.56           H  
ATOM   3441  N   VAL B   8      12.210  -3.161   6.049  1.00 29.81           N  
ATOM   3442  H   VAL B   8      12.947  -3.844   6.148  1.00 29.81           H  
ATOM   3443  CA  VAL B   8      12.326  -2.009   6.903  1.00 29.81           C  
ATOM   3444  HA  VAL B   8      11.339  -1.585   7.089  1.00 29.81           H  
ATOM   3445  C   VAL B   8      13.106  -1.097   5.986  1.00 29.81           C  
ATOM   3446  CB  VAL B   8      13.047  -2.297   8.251  1.00 29.81           C  
ATOM   3447  HB  VAL B   8      14.092  -1.989   8.213  1.00 29.81           H  
ATOM   3448  O   VAL B   8      14.334  -1.062   6.003  1.00 29.81           O  
ATOM   3449  CG1 VAL B   8      12.368  -1.481   9.352  1.00 29.81           C  
ATOM   3450 HG11 VAL B   8      11.333  -1.798   9.482  1.00 29.81           H  
ATOM   3451 HG12 VAL B   8      12.378  -0.424   9.085  1.00 29.81           H  
ATOM   3452 HG13 VAL B   8      12.902  -1.598  10.295  1.00 29.81           H  
ATOM   3453  CG2 VAL B   8      13.041  -3.765   8.703  1.00 29.81           C  
ATOM   3454 HG21 VAL B   8      13.445  -3.839   9.712  1.00 29.81           H  
ATOM   3455 HG22 VAL B   8      13.683  -4.353   8.047  1.00 29.81           H  
ATOM   3456 HG23 VAL B   8      12.021  -4.148   8.695  1.00 29.81           H  
ATOM   3457  N   ALA B   9      12.392  -0.481   5.040  1.00 29.56           N  
ATOM   3458  H   ALA B   9      11.401  -0.670   4.999  1.00 29.56           H  
ATOM   3459  CA  ALA B   9      12.869   0.730   4.438  1.00 29.56           C  
ATOM   3460  HA  ALA B   9      13.780   0.547   3.869  1.00 29.56           H  
ATOM   3461  C   ALA B   9      13.156   1.557   5.668  1.00 29.56           C  
ATOM   3462  CB  ALA B   9      11.787   1.306   3.539  1.00 29.56           C  
ATOM   3463  HB1 ALA B   9      12.135   2.254   3.130  1.00 29.56           H  
ATOM   3464  HB2 ALA B   9      10.875   1.455   4.117  1.00 29.56           H  
ATOM   3465  HB3 ALA B   9      11.585   0.614   2.722  1.00 29.56           H  
ATOM   3466  O   ALA B   9      12.251   1.792   6.463  1.00 29.56           O  
ATOM   3467  N   SER B  10      14.445   1.698   5.958  1.00 28.99           N  
ATOM   3468  H   SER B  10      15.139   1.326   5.324  1.00 28.99           H  
ATOM   3469  CA  SER B  10      14.869   2.213   7.237  1.00 28.99           C  
ATOM   3470  HA  SER B  10      14.408   1.637   8.039  1.00 28.99           H  
ATOM   3471  C   SER B  10      14.329   3.611   7.205  1.00 28.99           C  
ATOM   3472  CB  SER B  10      16.387   2.159   7.374  1.00 28.99           C  
ATOM   3473  HB2 SER B  10      16.744   1.212   6.971  1.00 28.99           H  
ATOM   3474  HB3 SER B  10      16.858   2.974   6.825  1.00 28.99           H  
ATOM   3475  O   SER B  10      14.773   4.408   6.379  1.00 28.99           O  
ATOM   3476  OG  SER B  10      16.737   2.211   8.739  1.00 28.99           O  
ATOM   3477  HG  SER B  10      16.671   3.126   9.023  1.00 28.99           H  
ATOM   3478  N   ILE B  11      13.268   3.832   7.972  1.00 29.81           N  
ATOM   3479  H   ILE B  11      12.851   3.066   8.481  1.00 29.81           H  
ATOM   3480  CA  ILE B  11      12.551   5.072   7.877  1.00 29.81           C  
ATOM   3481  HA  ILE B  11      12.604   5.423   6.847  1.00 29.81           H  
ATOM   3482  C   ILE B  11      13.383   6.053   8.635  1.00 29.81           C  
ATOM   3483  CB  ILE B  11      11.072   4.969   8.252  1.00 29.81           C  
ATOM   3484  HB  ILE B  11      10.994   4.850   9.332  1.00 29.81           H  
ATOM   3485  O   ILE B  11      13.215   6.257   9.832  1.00 29.81           O  
ATOM   3486  CG1 ILE B  11      10.384   3.745   7.609  1.00 29.81           C  
ATOM   3487 HG12 ILE B  11      10.699   3.653   6.569  1.00 29.81           H  
ATOM   3488 HG13 ILE B  11      10.762   2.874   8.143  1.00 29.81           H  
ATOM   3489  CG2 ILE B  11      10.463   6.300   7.827  1.00 29.81           C  
ATOM   3490 HG21 ILE B  11       9.444   6.315   8.213  1.00 29.81           H  
ATOM   3491 HG22 ILE B  11      11.047   7.155   8.169  1.00 29.81           H  
ATOM   3492 HG23 ILE B  11      10.367   6.387   6.745  1.00 29.81           H  
ATOM   3493  CD1 ILE B  11       8.860   3.627   7.676  1.00 29.81           C  
ATOM   3494 HD11 ILE B  11       8.588   2.602   7.927  1.00 29.81           H  
ATOM   3495 HD12 ILE B  11       8.396   3.852   6.716  1.00 29.81           H  
ATOM   3496 HD13 ILE B  11       8.457   4.320   8.415  1.00 29.81           H  
ATOM   3497  N   THR B  12      14.383   6.567   7.927  1.00 29.65           N  
ATOM   3498  H   THR B  12      14.552   6.193   7.004  1.00 29.65           H  
ATOM   3499  CA  THR B  12      15.280   7.572   8.426  1.00 29.65           C  
ATOM   3500  HA  THR B  12      15.682   7.243   9.384  1.00 29.65           H  
ATOM   3501  C   THR B  12      14.380   8.763   8.627  1.00 29.65           C  
ATOM   3502  CB  THR B  12      16.439   7.864   7.454  1.00 29.65           C  
ATOM   3503  HB  THR B  12      16.158   8.609   6.709  1.00 29.65           H  
ATOM   3504  O   THR B  12      14.044   9.439   7.658  1.00 29.65           O  
ATOM   3505  CG2 THR B  12      17.622   8.369   8.282  1.00 29.65           C  
ATOM   3506 HG21 THR B  12      17.335   9.270   8.825  1.00 29.65           H  
ATOM   3507 HG22 THR B  12      18.448   8.608   7.612  1.00 29.65           H  
ATOM   3508 HG23 THR B  12      17.944   7.599   8.984  1.00 29.65           H  
ATOM   3509  OG1 THR B  12      16.891   6.704   6.785  1.00 29.65           O  
ATOM   3510  HG1 THR B  12      16.546   6.680   5.890  1.00 29.65           H  
ATOM   3511  N   THR B  13      13.893   8.913   9.865  1.00 29.06           N  
ATOM   3512  H   THR B  13      14.075   8.183  10.538  1.00 29.06           H  
ATOM   3513  CA  THR B  13      12.998   9.978  10.288  1.00 29.06           C  
ATOM   3514  HA  THR B  13      12.066   9.924   9.726  1.00 29.06           H  
ATOM   3515  C   THR B  13      13.739  11.245   9.973  1.00 29.06           C  
ATOM   3516  CB  THR B  13      12.681   9.969  11.799  1.00 29.06           C  
ATOM   3517  HB  THR B  13      13.381  10.626  12.315  1.00 29.06           H  
ATOM   3518  O   THR B  13      14.702  11.599  10.661  1.00 29.06           O  
ATOM   3519  CG2 THR B  13      11.281  10.489  12.124  1.00 29.06           C  
ATOM   3520 HG21 THR B  13      10.612   9.707  12.483  1.00 29.06           H  
ATOM   3521 HG22 THR B  13      11.379  11.207  12.938  1.00 29.06           H  
ATOM   3522 HG23 THR B  13      10.872  11.038  11.276  1.00 29.06           H  
ATOM   3523  OG1 THR B  13      12.866   8.715  12.400  1.00 29.06           O  
ATOM   3524  HG1 THR B  13      12.013   8.286  12.502  1.00 29.06           H  
ATOM   3525  N   PRO B  14      13.358  11.940   8.915  1.00 30.30           N  
ATOM   3526  CA  PRO B  14      13.911  13.246   8.703  1.00 30.30           C  
ATOM   3527  HA  PRO B  14      15.000  13.207   8.705  1.00 30.30           H  
ATOM   3528  C   PRO B  14      13.385  14.070   9.867  1.00 30.30           C  
ATOM   3529  CB  PRO B  14      13.402  13.695   7.351  1.00 30.30           C  
ATOM   3530  HB2 PRO B  14      12.653  14.470   7.508  1.00 30.30           H  
ATOM   3531  HB3 PRO B  14      14.213  14.045   6.712  1.00 30.30           H  
ATOM   3532  O   PRO B  14      12.346  13.757  10.464  1.00 30.30           O  
ATOM   3533  CG  PRO B  14      12.797  12.394   6.809  1.00 30.30           C  
ATOM   3534  HG2 PRO B  14      11.952  12.499   6.127  1.00 30.30           H  
ATOM   3535  HG3 PRO B  14      13.601  11.796   6.380  1.00 30.30           H  
ATOM   3536  CD  PRO B  14      12.267  11.704   8.012  1.00 30.30           C  
ATOM   3537  HD2 PRO B  14      12.063  10.656   7.794  1.00 30.30           H  
ATOM   3538  HD3 PRO B  14      11.364  12.200   8.367  1.00 30.30           H  
ATOM   3539  N   LYS B  15      14.137  15.097  10.240  1.00 30.82           N  
ATOM   3540  H   LYS B  15      14.915  15.339   9.643  1.00 30.82           H  
ATOM   3541  CA  LYS B  15      13.780  15.991  11.332  1.00 30.82           C  
ATOM   3542  HA  LYS B  15      13.826  15.432  12.267  1.00 30.82           H  
ATOM   3543  C   LYS B  15      12.350  16.415  11.054  1.00 30.82           C  
ATOM   3544  CB  LYS B  15      14.748  17.174  11.365  1.00 30.82           C  
ATOM   3545  HB2 LYS B  15      14.407  17.929  10.657  1.00 30.82           H  
ATOM   3546  HB3 LYS B  15      15.734  16.808  11.076  1.00 30.82           H  
ATOM   3547  O   LYS B  15      12.051  16.856   9.947  1.00 30.82           O  
ATOM   3548  CG  LYS B  15      14.952  17.856  12.709  1.00 30.82           C  
ATOM   3549  HG2 LYS B  15      15.353  17.144  13.429  1.00 30.82           H  
ATOM   3550  HG3 LYS B  15      14.006  18.260  13.070  1.00 30.82           H  
ATOM   3551  CD  LYS B  15      15.957  18.991  12.464  1.00 30.82           C  
ATOM   3552  HD2 LYS B  15      16.864  18.591  12.010  1.00 30.82           H  
ATOM   3553  HD3 LYS B  15      15.508  19.709  11.778  1.00 30.82           H  
ATOM   3554  CE  LYS B  15      16.323  19.696  13.766  1.00 30.82           C  
ATOM   3555  HE2 LYS B  15      15.402  19.991  14.267  1.00 30.82           H  
ATOM   3556  HE3 LYS B  15      16.856  18.998  14.412  1.00 30.82           H  
ATOM   3557  NZ  LYS B  15      17.150  20.895  13.485  1.00 30.82           N  
ATOM   3558  HZ1 LYS B  15      16.632  21.532  12.897  1.00 30.82           H  
ATOM   3559  HZ2 LYS B  15      17.998  20.646  12.997  1.00 30.82           H  
ATOM   3560  HZ3 LYS B  15      17.379  21.384  14.338  1.00 30.82           H  
ATOM   3561  N   ILE B  16      11.487  16.159  12.030  1.00 31.37           N  
ATOM   3562  H   ILE B  16      11.831  15.703  12.863  1.00 31.37           H  
ATOM   3563  CA  ILE B  16      10.066  16.455  11.947  1.00 31.37           C  
ATOM   3564  HA  ILE B  16       9.619  15.924  11.106  1.00 31.37           H  
ATOM   3565  C   ILE B  16       9.996  17.951  11.707  1.00 31.37           C  
ATOM   3566  CB  ILE B  16       9.348  16.064  13.260  1.00 31.37           C  
ATOM   3567  HB  ILE B  16       9.784  16.640  14.076  1.00 31.37           H  
ATOM   3568  O   ILE B  16      10.169  18.725  12.647  1.00 31.37           O  
ATOM   3569  CG1 ILE B  16       9.537  14.567  13.591  1.00 31.37           C  
ATOM   3570 HG12 ILE B  16      10.590  14.295  13.512  1.00 31.37           H  
ATOM   3571 HG13 ILE B  16       8.984  13.962  12.873  1.00 31.37           H  
ATOM   3572  CG2 ILE B  16       7.851  16.417  13.166  1.00 31.37           C  
ATOM   3573 HG21 ILE B  16       7.724  17.479  12.954  1.00 31.37           H  
ATOM   3574 HG22 ILE B  16       7.344  16.200  14.106  1.00 31.37           H  
ATOM   3575 HG23 ILE B  16       7.383  15.846  12.364  1.00 31.37           H  
ATOM   3576  CD1 ILE B  16       9.095  14.204  15.014  1.00 31.37           C  
ATOM   3577 HD11 ILE B  16       8.016  14.312  15.118  1.00 31.37           H  
ATOM   3578 HD12 ILE B  16       9.357  13.165  15.215  1.00 31.37           H  
ATOM   3579 HD13 ILE B  16       9.602  14.842  15.738  1.00 31.37           H  
ATOM   3580  N   ILE B  17       9.810  18.372  10.464  1.00 32.07           N  
ATOM   3581  H   ILE B  17       9.809  17.714   9.697  1.00 32.07           H  
ATOM   3582  CA  ILE B  17       9.502  19.763  10.225  1.00 32.07           C  
ATOM   3583  HA  ILE B  17      10.076  20.368  10.927  1.00 32.07           H  
ATOM   3584  C   ILE B  17       8.030  19.874  10.602  1.00 32.07           C  
ATOM   3585  CB  ILE B  17       9.874  20.255   8.812  1.00 32.07           C  
ATOM   3586  HB  ILE B  17       9.126  19.933   8.088  1.00 32.07           H  
ATOM   3587  O   ILE B  17       7.143  19.546   9.816  1.00 32.07           O  
ATOM   3588  CG1 ILE B  17      11.285  19.831   8.341  1.00 32.07           C  
ATOM   3589 HG12 ILE B  17      11.358  18.744   8.356  1.00 32.07           H  
ATOM   3590 HG13 ILE B  17      12.033  20.221   9.032  1.00 32.07           H  
ATOM   3591  CG2 ILE B  17       9.814  21.769   8.918  1.00 32.07           C  
ATOM   3592 HG21 ILE B  17      10.481  22.135   9.699  1.00 32.07           H  
ATOM   3593 HG22 ILE B  17       8.788  22.051   9.151  1.00 32.07           H  
ATOM   3594 HG23 ILE B  17      10.127  22.233   7.983  1.00 32.07           H  
ATOM   3595  CD1 ILE B  17      11.641  20.278   6.916  1.00 32.07           C  
ATOM   3596 HD11 ILE B  17      12.558  19.773   6.613  1.00 32.07           H  
ATOM   3597 HD12 ILE B  17      10.845  20.015   6.219  1.00 32.07           H  
ATOM   3598 HD13 ILE B  17      11.818  21.353   6.878  1.00 32.07           H  
ATOM   3599  N   LEU B  18       7.764  20.211  11.872  1.00 32.88           N  
ATOM   3600  H   LEU B  18       8.547  20.386  12.485  1.00 32.88           H  
ATOM   3601  CA  LEU B  18       6.411  20.560  12.302  1.00 32.88           C  
ATOM   3602  HA  LEU B  18       5.769  19.681  12.244  1.00 32.88           H  
ATOM   3603  C   LEU B  18       5.898  21.612  11.319  1.00 32.88           C  
ATOM   3604  CB  LEU B  18       6.415  21.151  13.730  1.00 32.88           C  
ATOM   3605  HB2 LEU B  18       5.405  21.488  13.965  1.00 32.88           H  
ATOM   3606  HB3 LEU B  18       7.056  22.032  13.736  1.00 32.88           H  
ATOM   3607  O   LEU B  18       6.666  22.487  10.953  1.00 32.88           O  
ATOM   3608  CG  LEU B  18       6.885  20.205  14.844  1.00 32.88           C  
ATOM   3609  HG  LEU B  18       7.867  19.799  14.604  1.00 32.88           H  
ATOM   3610  CD1 LEU B  18       6.959  20.933  16.186  1.00 32.88           C  
ATOM   3611 HD11 LEU B  18       7.549  21.843  16.072  1.00 32.88           H  
ATOM   3612 HD12 LEU B  18       7.469  20.301  16.914  1.00 32.88           H  
ATOM   3613 HD13 LEU B  18       5.960  21.181  16.543  1.00 32.88           H  
ATOM   3614  CD2 LEU B  18       5.889  19.065  15.050  1.00 32.88           C  
ATOM   3615 HD21 LEU B  18       4.895  19.462  15.255  1.00 32.88           H  
ATOM   3616 HD22 LEU B  18       5.859  18.448  14.152  1.00 32.88           H  
ATOM   3617 HD23 LEU B  18       6.235  18.466  15.893  1.00 32.88           H  
ATOM   3618  N   GLN B  19       4.625  21.603  10.934  1.00 37.34           N  
ATOM   3619  H   GLN B  19       4.034  20.821  11.175  1.00 37.34           H  
ATOM   3620  CA  GLN B  19       4.106  22.626  10.007  1.00 37.34           C  
ATOM   3621  HA  GLN B  19       4.589  22.496   9.038  1.00 37.34           H  
ATOM   3622  C   GLN B  19       4.428  24.068  10.467  1.00 37.34           C  
ATOM   3623  CB  GLN B  19       2.595  22.427   9.847  1.00 37.34           C  
ATOM   3624  HB2 GLN B  19       2.274  21.701  10.594  1.00 37.34           H  
ATOM   3625  HB3 GLN B  19       2.087  23.374  10.033  1.00 37.34           H  
ATOM   3626  O   GLN B  19       4.756  24.911   9.645  1.00 37.34           O  
ATOM   3627  CG  GLN B  19       2.176  21.900   8.463  1.00 37.34           C  
ATOM   3628  HG2 GLN B  19       2.555  20.887   8.335  1.00 37.34           H  
ATOM   3629  HG3 GLN B  19       2.614  22.529   7.687  1.00 37.34           H  
ATOM   3630  CD  GLN B  19       0.659  21.899   8.258  1.00 37.34           C  
ATOM   3631  NE2 GLN B  19       0.125  21.143   7.332  1.00 37.34           N  
ATOM   3632 HE21 GLN B  19       0.708  20.788   6.588  1.00 37.34           H  
ATOM   3633 HE22 GLN B  19      -0.871  21.262   7.213  1.00 37.34           H  
ATOM   3634  OE1 GLN B  19      -0.089  22.596   8.905  1.00 37.34           O  
ATOM   3635  N   LYS B  20       4.442  24.331  11.785  1.00 39.47           N  
ATOM   3636  H   LYS B  20       4.126  23.592  12.397  1.00 39.47           H  
ATOM   3637  CA  LYS B  20       4.874  25.612  12.383  1.00 39.47           C  
ATOM   3638  HA  LYS B  20       4.472  26.421  11.773  1.00 39.47           H  
ATOM   3639  C   LYS B  20       6.397  25.857  12.422  1.00 39.47           C  
ATOM   3640  CB  LYS B  20       4.287  25.740  13.801  1.00 39.47           C  
ATOM   3641  HB2 LYS B  20       3.200  25.678  13.752  1.00 39.47           H  
ATOM   3642  HB3 LYS B  20       4.552  26.723  14.191  1.00 39.47           H  
ATOM   3643  O   LYS B  20       6.816  26.992  12.598  1.00 39.47           O  
ATOM   3644  CG  LYS B  20       4.823  24.653  14.750  1.00 39.47           C  
ATOM   3645  HG2 LYS B  20       5.905  24.579  14.646  1.00 39.47           H  
ATOM   3646  HG3 LYS B  20       4.384  23.691  14.484  1.00 39.47           H  
ATOM   3647  CD  LYS B  20       4.529  24.952  16.219  1.00 39.47           C  
ATOM   3648  HD2 LYS B  20       4.902  25.947  16.461  1.00 39.47           H  
ATOM   3649  HD3 LYS B  20       3.455  24.910  16.395  1.00 39.47           H  
ATOM   3650  CE  LYS B  20       5.261  23.905  17.064  1.00 39.47           C  
ATOM   3651  HE2 LYS B  20       4.842  22.924  16.838  1.00 39.47           H  
ATOM   3652  HE3 LYS B  20       6.311  23.894  16.769  1.00 39.47           H  
ATOM   3653  NZ  LYS B  20       5.154  24.194  18.510  1.00 39.47           N  
ATOM   3654  HZ1 LYS B  20       4.187  24.182  18.803  1.00 39.47           H  
ATOM   3655  HZ2 LYS B  20       5.682  23.510  19.033  1.00 39.47           H  
ATOM   3656  HZ3 LYS B  20       5.549  25.104  18.698  1.00 39.47           H  
ATOM   3657  N   GLU B  21       7.211  24.801  12.368  1.00 39.61           N  
ATOM   3658  H   GLU B  21       6.796  23.915  12.117  1.00 39.61           H  
ATOM   3659  CA  GLU B  21       8.686  24.859  12.320  1.00 39.61           C  
ATOM   3660  HA  GLU B  21       9.020  25.856  12.605  1.00 39.61           H  
ATOM   3661  C   GLU B  21       9.218  24.633  10.903  1.00 39.61           C  
ATOM   3662  CB  GLU B  21       9.343  23.847  13.275  1.00 39.61           C  
ATOM   3663  HB2 GLU B  21       8.981  22.847  13.040  1.00 39.61           H  
ATOM   3664  HB3 GLU B  21      10.422  23.859  13.117  1.00 39.61           H  
ATOM   3665  O   GLU B  21      10.430  24.664  10.693  1.00 39.61           O  
ATOM   3666  CG  GLU B  21       9.099  24.173  14.753  1.00 39.61           C  
ATOM   3667  HG2 GLU B  21       9.489  25.169  14.961  1.00 39.61           H  
ATOM   3668  HG3 GLU B  21       8.025  24.189  14.940  1.00 39.61           H  
ATOM   3669  CD  GLU B  21       9.736  23.167  15.722  1.00 39.61           C  
ATOM   3670  OE1 GLU B  21       9.526  23.371  16.942  1.00 39.61           O  
ATOM   3671  OE2 GLU B  21      10.320  22.155  15.274  1.00 39.61           O  
ATOM   3672  N   TYR B  22       8.326  24.457   9.924  1.00 38.88           N  
ATOM   3673  H   TYR B  22       7.353  24.341  10.168  1.00 38.88           H  
ATOM   3674  CA  TYR B  22       8.619  24.724   8.530  1.00 38.88           C  
ATOM   3675  HA  TYR B  22       9.577  24.279   8.258  1.00 38.88           H  
ATOM   3676  C   TYR B  22       8.794  26.227   8.428  1.00 38.88           C  
ATOM   3677  CB  TYR B  22       7.533  24.143   7.611  1.00 38.88           C  
ATOM   3678  HB2 TYR B  22       7.364  23.093   7.848  1.00 38.88           H  
ATOM   3679  HB3 TYR B  22       6.593  24.666   7.787  1.00 38.88           H  
ATOM   3680  O   TYR B  22       7.879  26.971   8.094  1.00 38.88           O  
ATOM   3681  CG  TYR B  22       7.899  24.244   6.145  1.00 38.88           C  
ATOM   3682  CD1 TYR B  22       7.301  25.238   5.348  1.00 38.88           C  
ATOM   3683  HD1 TYR B  22       6.578  25.913   5.780  1.00 38.88           H  
ATOM   3684  CD2 TYR B  22       8.853  23.371   5.583  1.00 38.88           C  
ATOM   3685  HD2 TYR B  22       9.291  22.571   6.162  1.00 38.88           H  
ATOM   3686  CE1 TYR B  22       7.655  25.359   3.993  1.00 38.88           C  
ATOM   3687  HE1 TYR B  22       7.190  26.112   3.374  1.00 38.88           H  
ATOM   3688  CE2 TYR B  22       9.254  23.528   4.249  1.00 38.88           C  
ATOM   3689  HE2 TYR B  22      10.005  22.889   3.809  1.00 38.88           H  
ATOM   3690  OH  TYR B  22       9.046  24.664   2.182  1.00 38.88           O  
ATOM   3691  HH  TYR B  22       8.402  25.082   1.605  1.00 38.88           H  
ATOM   3692  CZ  TYR B  22       8.650  24.519   3.459  1.00 38.88           C  
ATOM   3693  N   LEU B  23       9.971  26.673   8.858  1.00 41.34           N  
ATOM   3694  H   LEU B  23      10.616  25.995   9.238  1.00 41.34           H  
ATOM   3695  CA  LEU B  23      10.461  27.988   8.553  1.00 41.34           C  
ATOM   3696  HA  LEU B  23       9.651  28.705   8.687  1.00 41.34           H  
ATOM   3697  C   LEU B  23      10.910  27.927   7.107  1.00 41.34           C  
ATOM   3698  CB  LEU B  23      11.633  28.380   9.458  1.00 41.34           C  
ATOM   3699  HB2 LEU B  23      12.253  27.497   9.618  1.00 41.34           H  
ATOM   3700  HB3 LEU B  23      12.240  29.133   8.957  1.00 41.34           H  
ATOM   3701  O   LEU B  23      11.891  27.221   6.827  1.00 41.34           O  
ATOM   3702  CG  LEU B  23      11.202  28.933  10.818  1.00 41.34           C  
ATOM   3703  HG  LEU B  23      10.493  28.251  11.287  1.00 41.34           H  
ATOM   3704  CD1 LEU B  23      12.440  29.039  11.707  1.00 41.34           C  
ATOM   3705 HD11 LEU B  23      12.897  28.056  11.815  1.00 41.34           H  
ATOM   3706 HD12 LEU B  23      12.155  29.410  12.692  1.00 41.34           H  
ATOM   3707 HD13 LEU B  23      13.159  29.723  11.257  1.00 41.34           H  
ATOM   3708  CD2 LEU B  23      10.570  30.324  10.700  1.00 41.34           C  
ATOM   3709 HD21 LEU B  23      10.349  30.713  11.693  1.00 41.34           H  
ATOM   3710 HD22 LEU B  23      11.253  31.008  10.195  1.00 41.34           H  
ATOM   3711 HD23 LEU B  23       9.637  30.275  10.139  1.00 41.34           H  
ATOM   3712  N   PRO B  24      10.266  28.722   6.242  1.00 41.00           N  
ATOM   3713  CA  PRO B  24      10.824  29.098   4.971  1.00 41.00           C  
ATOM   3714  HA  PRO B  24      10.472  28.325   4.288  1.00 41.00           H  
ATOM   3715  C   PRO B  24      12.348  29.201   4.937  1.00 41.00           C  
ATOM   3716  CB  PRO B  24      10.184  30.477   4.750  1.00 41.00           C  
ATOM   3717  HB2 PRO B  24      10.630  31.200   5.433  1.00 41.00           H  
ATOM   3718  HB3 PRO B  24      10.285  30.912   3.755  1.00 41.00           H  
ATOM   3719  O   PRO B  24      13.054  28.659   4.109  1.00 41.00           O  
ATOM   3720  CG  PRO B  24       8.748  30.259   5.193  1.00 41.00           C  
ATOM   3721  HG2 PRO B  24       8.178  29.671   4.474  1.00 41.00           H  
ATOM   3722  HG3 PRO B  24       8.245  31.199   5.418  1.00 41.00           H  
ATOM   3723  CD  PRO B  24       9.003  29.439   6.447  1.00 41.00           C  
ATOM   3724  HD2 PRO B  24       9.092  30.123   7.291  1.00 41.00           H  
ATOM   3725  HD3 PRO B  24       8.168  28.755   6.595  1.00 41.00           H  
ATOM   3726  N   GLU B  25      12.892  29.873   5.931  1.00 44.00           N  
ATOM   3727  H   GLU B  25      12.270  30.316   6.592  1.00 44.00           H  
ATOM   3728  CA  GLU B  25      14.282  30.296   5.931  1.00 44.00           C  
ATOM   3729  HA  GLU B  25      14.544  30.700   4.954  1.00 44.00           H  
ATOM   3730  C   GLU B  25      15.283  29.170   6.243  1.00 44.00           C  
ATOM   3731  CB  GLU B  25      14.371  31.404   6.980  1.00 44.00           C  
ATOM   3732  HB2 GLU B  25      14.074  30.969   7.934  1.00 44.00           H  
ATOM   3733  HB3 GLU B  25      15.404  31.740   7.071  1.00 44.00           H  
ATOM   3734  O   GLU B  25      16.483  29.357   6.054  1.00 44.00           O  
ATOM   3735  CG  GLU B  25      13.475  32.622   6.663  1.00 44.00           C  
ATOM   3736  HG2 GLU B  25      12.605  32.332   6.075  1.00 44.00           H  
ATOM   3737  HG3 GLU B  25      14.048  33.324   6.057  1.00 44.00           H  
ATOM   3738  CD  GLU B  25      12.981  33.323   7.935  1.00 44.00           C  
ATOM   3739  OE1 GLU B  25      11.866  33.890   7.888  1.00 44.00           O  
ATOM   3740  OE2 GLU B  25      13.708  33.284   8.955  1.00 44.00           O  
ATOM   3741  N   THR B  26      14.827  28.023   6.763  1.00 42.72           N  
ATOM   3742  H   THR B  26      13.826  27.893   6.784  1.00 42.72           H  
ATOM   3743  CA  THR B  26      15.722  26.927   7.196  1.00 42.72           C  
ATOM   3744  HA  THR B  26      16.756  27.251   7.079  1.00 42.72           H  
ATOM   3745  C   THR B  26      15.622  25.662   6.356  1.00 42.72           C  
ATOM   3746  CB  THR B  26      15.552  26.575   8.676  1.00 42.72           C  
ATOM   3747  HB  THR B  26      16.241  25.768   8.925  1.00 42.72           H  
ATOM   3748  O   THR B  26      16.510  24.814   6.457  1.00 42.72           O  
ATOM   3749  CG2 THR B  26      15.880  27.747   9.604  1.00 42.72           C  
ATOM   3750 HG21 THR B  26      15.146  28.544   9.481  1.00 42.72           H  
ATOM   3751 HG22 THR B  26      15.872  27.409  10.640  1.00 42.72           H  
ATOM   3752 HG23 THR B  26      16.868  28.139   9.364  1.00 42.72           H  
ATOM   3753  OG1 THR B  26      14.241  26.140   8.943  1.00 42.72           O  
ATOM   3754  HG1 THR B  26      13.664  26.483   8.257  1.00 42.72           H  
ATOM   3755  N   ASP B  27      14.593  25.537   5.516  1.00 39.98           N  
ATOM   3756  H   ASP B  27      13.919  26.285   5.448  1.00 39.98           H  
ATOM   3757  CA  ASP B  27      14.645  24.611   4.390  1.00 39.98           C  
ATOM   3758  HA  ASP B  27      15.178  23.712   4.698  1.00 39.98           H  
ATOM   3759  C   ASP B  27      15.409  25.314   3.251  1.00 39.98           C  
ATOM   3760  CB  ASP B  27      13.231  24.151   3.995  1.00 39.98           C  
ATOM   3761  HB2 ASP B  27      12.621  25.009   3.714  1.00 39.98           H  
ATOM   3762  HB3 ASP B  27      12.766  23.690   4.866  1.00 39.98           H  
ATOM   3763  O   ASP B  27      14.913  26.297   2.701  1.00 39.98           O  
ATOM   3764  CG  ASP B  27      13.234  23.129   2.850  1.00 39.98           C  
ATOM   3765  OD1 ASP B  27      14.297  22.930   2.218  1.00 39.98           O  
ATOM   3766  OD2 ASP B  27      12.176  22.512   2.623  1.00 39.98           O  
ATOM   3767  N   PRO B  28      16.623  24.865   2.877  1.00 41.24           N  
ATOM   3768  CA  PRO B  28      17.375  25.489   1.787  1.00 41.24           C  
ATOM   3769  HA  PRO B  28      17.548  26.541   2.015  1.00 41.24           H  
ATOM   3770  C   PRO B  28      16.643  25.413   0.440  1.00 41.24           C  
ATOM   3771  CB  PRO B  28      18.713  24.744   1.747  1.00 41.24           C  
ATOM   3772  HB2 PRO B  28      19.113  24.667   0.737  1.00 41.24           H  
ATOM   3773  HB3 PRO B  28      19.425  25.252   2.398  1.00 41.24           H  
ATOM   3774  O   PRO B  28      16.978  26.161  -0.474  1.00 41.24           O  
ATOM   3775  CG  PRO B  28      18.382  23.372   2.333  1.00 41.24           C  
ATOM   3776  HG2 PRO B  28      17.961  22.736   1.553  1.00 41.24           H  
ATOM   3777  HG3 PRO B  28      19.254  22.900   2.785  1.00 41.24           H  
ATOM   3778  CD  PRO B  28      17.306  23.680   3.368  1.00 41.24           C  
ATOM   3779  HD2 PRO B  28      17.766  23.898   4.331  1.00 41.24           H  
ATOM   3780  HD3 PRO B  28      16.630  22.829   3.450  1.00 41.24           H  
ATOM   3781  N   ASN B  29      15.653  24.526   0.316  1.00 39.26           N  
ATOM   3782  H   ASN B  29      15.399  23.969   1.120  1.00 39.26           H  
ATOM   3783  CA  ASN B  29      14.778  24.403  -0.840  1.00 39.26           C  
ATOM   3784  HA  ASN B  29      15.254  24.874  -1.700  1.00 39.26           H  
ATOM   3785  C   ASN B  29      13.431  25.108  -0.639  1.00 39.26           C  
ATOM   3786  CB  ASN B  29      14.578  22.916  -1.155  1.00 39.26           C  
ATOM   3787  HB2 ASN B  29      14.102  22.438  -0.299  1.00 39.26           H  
ATOM   3788  HB3 ASN B  29      13.907  22.799  -2.005  1.00 39.26           H  
ATOM   3789  O   ASN B  29      12.538  24.915  -1.453  1.00 39.26           O  
ATOM   3790  CG  ASN B  29      15.874  22.207  -1.474  1.00 39.26           C  
ATOM   3791  ND2 ASN B  29      16.141  21.118  -0.792  1.00 39.26           N  
ATOM   3792 HD21 ASN B  29      15.569  20.910   0.014  1.00 39.26           H  
ATOM   3793 HD22 ASN B  29      17.051  20.706  -0.943  1.00 39.26           H  
ATOM   3794  OD1 ASN B  29      16.664  22.601  -2.317  1.00 39.26           O  
ATOM   3795  N   HIS B  30      13.241  25.919   0.403  1.00 42.03           N  
ATOM   3796  H   HIS B  30      13.972  26.038   1.090  1.00 42.03           H  
ATOM   3797  CA  HIS B  30      11.962  26.584   0.636  1.00 42.03           C  
ATOM   3798  HA  HIS B  30      11.175  25.853   0.823  1.00 42.03           H  
ATOM   3799  C   HIS B  30      11.485  27.464  -0.509  1.00 42.03           C  
ATOM   3800  CB  HIS B  30      12.044  27.457   1.850  1.00 42.03           C  
ATOM   3801  HB2 HIS B  30      12.852  28.176   1.716  1.00 42.03           H  
ATOM   3802  HB3 HIS B  30      12.226  26.834   2.725  1.00 42.03           H  
ATOM   3803  O   HIS B  30      10.303  27.446  -0.823  1.00 42.03           O  
ATOM   3804  CG  HIS B  30      10.743  28.174   2.019  1.00 42.03           C  
ATOM   3805  CD2 HIS B  30      10.499  29.497   1.797  1.00 42.03           C  
ATOM   3806  HD2 HIS B  30      11.233  30.237   1.511  1.00 42.03           H  
ATOM   3807  ND1 HIS B  30       9.538  27.569   2.270  1.00 42.03           N  
ATOM   3808  HD1 HIS B  30       9.405  26.572   2.364  1.00 42.03           H  
ATOM   3809  CE1 HIS B  30       8.583  28.507   2.211  1.00 42.03           C  
ATOM   3810  HE1 HIS B  30       7.523  28.321   2.297  1.00 42.03           H  
ATOM   3811  NE2 HIS B  30       9.124  29.710   1.962  1.00 42.03           N  
ATOM   3812  N   GLU B  31      12.383  28.210  -1.154  1.00 38.77           N  
ATOM   3813  H   GLU B  31      13.345  28.210  -0.845  1.00 38.77           H  
ATOM   3814  CA  GLU B  31      12.003  28.993  -2.337  1.00 38.77           C  
ATOM   3815  HA  GLU B  31      11.206  29.684  -2.065  1.00 38.77           H  
ATOM   3816  C   GLU B  31      11.446  28.109  -3.471  1.00 38.77           C  
ATOM   3817  CB  GLU B  31      13.205  29.800  -2.854  1.00 38.77           C  
ATOM   3818  HB2 GLU B  31      12.910  30.274  -3.791  1.00 38.77           H  
ATOM   3819  HB3 GLU B  31      14.032  29.121  -3.060  1.00 38.77           H  
ATOM   3820  O   GLU B  31      10.859  28.619  -4.423  1.00 38.77           O  
ATOM   3821  CG  GLU B  31      13.673  30.906  -1.893  1.00 38.77           C  
ATOM   3822  HG2 GLU B  31      12.801  31.473  -1.568  1.00 38.77           H  
ATOM   3823  HG3 GLU B  31      14.123  30.446  -1.013  1.00 38.77           H  
ATOM   3824  CD  GLU B  31      14.685  31.872  -2.543  1.00 38.77           C  
ATOM   3825  OE1 GLU B  31      14.875  32.976  -1.981  1.00 38.77           O  
ATOM   3826  OE2 GLU B  31      15.268  31.527  -3.598  1.00 38.77           O  
ATOM   3827  N   ILE B  32      11.635  26.789  -3.376  1.00 36.01           N  
ATOM   3828  H   ILE B  32      12.060  26.438  -2.530  1.00 36.01           H  
ATOM   3829  CA  ILE B  32      11.166  25.780  -4.321  1.00 36.01           C  
ATOM   3830  HA  ILE B  32      10.984  26.281  -5.272  1.00 36.01           H  
ATOM   3831  C   ILE B  32       9.816  25.156  -3.891  1.00 36.01           C  
ATOM   3832  CB  ILE B  32      12.263  24.698  -4.553  1.00 36.01           C  
ATOM   3833  HB  ILE B  32      12.154  23.932  -3.786  1.00 36.01           H  
ATOM   3834  O   ILE B  32       9.183  24.512  -4.729  1.00 36.01           O  
ATOM   3835  CG1 ILE B  32      13.718  25.245  -4.479  1.00 36.01           C  
ATOM   3836 HG12 ILE B  32      13.895  25.691  -3.500  1.00 36.01           H  
ATOM   3837 HG13 ILE B  32      13.847  26.031  -5.223  1.00 36.01           H  
ATOM   3838  CG2 ILE B  32      12.055  24.026  -5.925  1.00 36.01           C  
ATOM   3839 HG21 ILE B  32      12.746  23.193  -6.052  1.00 36.01           H  
ATOM   3840 HG22 ILE B  32      11.047  23.617  -6.000  1.00 36.01           H  
ATOM   3841 HG23 ILE B  32      12.202  24.755  -6.722  1.00 36.01           H  
ATOM   3842  CD1 ILE B  32      14.817  24.192  -4.678  1.00 36.01           C  
ATOM   3843 HD11 ILE B  32      14.896  23.927  -5.732  1.00 36.01           H  
ATOM   3844 HD12 ILE B  32      15.773  24.602  -4.353  1.00 36.01           H  
ATOM   3845 HD13 ILE B  32      14.594  23.296  -4.098  1.00 36.01           H  
ATOM   3846  N   TRP B  33       9.357  25.326  -2.641  1.00 32.72           N  
ATOM   3847  H   TRP B  33       9.837  25.977  -2.036  1.00 32.72           H  
ATOM   3848  CA  TRP B  33       8.105  24.738  -2.118  1.00 32.72           C  
ATOM   3849  HA  TRP B  33       7.813  23.899  -2.749  1.00 32.72           H  
ATOM   3850  C   TRP B  33       6.919  25.705  -2.141  1.00 32.72           C  
ATOM   3851  CB  TRP B  33       8.317  24.218  -0.696  1.00 32.72           C  
ATOM   3852  HB2 TRP B  33       7.356  23.917  -0.280  1.00 32.72           H  
ATOM   3853  HB3 TRP B  33       8.688  25.078  -0.138  1.00 32.72           H  
ATOM   3854  O   TRP B  33       6.957  26.713  -1.399  1.00 32.72           O  
ATOM   3855  CG  TRP B  33       9.273  23.080  -0.551  1.00 32.72           C  
ATOM   3856  CD1 TRP B  33      10.508  23.140  -0.014  1.00 32.72           C  
ATOM   3857  HD1 TRP B  33      10.941  23.999   0.478  1.00 32.72           H  
ATOM   3858  CD2 TRP B  33       9.128  21.710  -1.001  1.00 32.72           C  
ATOM   3859  CE2 TRP B  33      10.418  21.130  -0.986  1.00 32.72           C  
ATOM   3860  CE3 TRP B  33       8.080  20.951  -1.550  1.00 32.72           C  
ATOM   3861  HE3 TRP B  33       7.101  21.408  -1.563  1.00 32.72           H  
ATOM   3862  NE1 TRP B  33      11.179  21.966  -0.214  1.00 32.72           N  
ATOM   3863  HE1 TRP B  33      12.066  21.780   0.233  1.00 32.72           H  
ATOM   3864  CH2 TRP B  33       9.655  19.306  -2.364  1.00 32.72           C  
ATOM   3865  HH2 TRP B  33       9.869  18.505  -3.057  1.00 32.72           H  
ATOM   3866  CZ2 TRP B  33      10.701  20.037  -1.782  1.00 32.72           C  
ATOM   3867  HZ2 TRP B  33      11.737  19.884  -2.047  1.00 32.72           H  
ATOM   3868  CZ3 TRP B  33       8.330  19.714  -2.172  1.00 32.72           C  
ATOM   3869  HZ3 TRP B  33       7.538  19.181  -2.677  1.00 32.72           H  
ATOM   3870  OXT TRP B  33       5.929  25.344  -2.816  1.00 32.72           O  
TER    3871      TRP B  33                                                       
END   
