# Supplementary material for: An extended Tudor domain within Vreteno interconnects Gtsf1L and Ago3 for piRNA biogenesis in Bombyx mori
Source: EMBO J. 2023 Nov 20;42(24):e114072. doi: 10.15252/embj.2023114072 (PMC10711660; doi:10.15252/embj.2023114072)
Supplement: Supplementary file 4 — Dataset EV1 [file EMBJ-42-e114072-s007.zip › manuscript_pdb/BmVreteno_AF-eTD0_BmGtsf1L_79_87.pdb]

ATOM      1  N   GLN A   1      -9.701   9.124 -34.395  1.00 32.86           N  
ATOM      2  H   GLN A   1      -9.947  10.002 -34.829  1.00 32.86           H  
ATOM      3  H2  GLN A   1      -9.015   8.636 -34.953  1.00 32.86           H  
ATOM      4  H3  GLN A   1     -10.526   8.544 -34.340  1.00 32.86           H  
ATOM      5  CA  GLN A   1      -9.205   9.338 -33.018  1.00 32.86           C  
ATOM      6  HA  GLN A   1      -8.261   9.882 -33.028  1.00 32.86           H  
ATOM      7  C   GLN A   1      -8.971   7.955 -32.429  1.00 32.86           C  
ATOM      8  CB  GLN A   1     -10.241  10.132 -32.207  1.00 32.86           C  
ATOM      9  HB2 GLN A   1     -11.222   9.689 -32.381  1.00 32.86           H  
ATOM     10  HB3 GLN A   1     -10.012  10.046 -31.145  1.00 32.86           H  
ATOM     11  O   GLN A   1      -9.869   7.137 -32.543  1.00 32.86           O  
ATOM     12  CG  GLN A   1     -10.251  11.628 -32.584  1.00 32.86           C  
ATOM     13  HG2 GLN A   1      -9.376  12.111 -32.148  1.00 32.86           H  
ATOM     14  HG3 GLN A   1     -10.199  11.743 -33.666  1.00 32.86           H  
ATOM     15  CD  GLN A   1     -11.509  12.356 -32.114  1.00 32.86           C  
ATOM     16  NE2 GLN A   1     -11.545  13.666 -32.169  1.00 32.86           N  
ATOM     17 HE21 GLN A   1     -12.409  14.076 -31.843  1.00 32.86           H  
ATOM     18 HE22 GLN A   1     -10.753  14.226 -32.450  1.00 32.86           H  
ATOM     19  OE1 GLN A   1     -12.495  11.760 -31.741  1.00 32.86           O  
ATOM     20  N   ARG A   2      -7.759   7.634 -31.956  1.00 27.53           N  
ATOM     21  H   ARG A   2      -7.080   8.361 -31.781  1.00 27.53           H  
ATOM     22  CA  ARG A   2      -7.475   6.306 -31.384  1.00 27.53           C  
ATOM     23  HA  ARG A   2      -7.997   5.529 -31.942  1.00 27.53           H  
ATOM     24  C   ARG A   2      -8.040   6.299 -29.968  1.00 27.53           C  
ATOM     25  CB  ARG A   2      -5.962   6.002 -31.400  1.00 27.53           C  
ATOM     26  HB2 ARG A   2      -5.794   5.053 -30.891  1.00 27.53           H  
ATOM     27  HB3 ARG A   2      -5.432   6.779 -30.849  1.00 27.53           H  
ATOM     28  O   ARG A   2      -7.649   7.158 -29.182  1.00 27.53           O  
ATOM     29  CG  ARG A   2      -5.384   5.905 -32.825  1.00 27.53           C  
ATOM     30  HG2 ARG A   2      -5.896   5.107 -33.362  1.00 27.53           H  
ATOM     31  HG3 ARG A   2      -5.553   6.847 -33.348  1.00 27.53           H  
ATOM     32  CD  ARG A   2      -3.875   5.617 -32.809  1.00 27.53           C  
ATOM     33  HD2 ARG A   2      -3.379   6.396 -32.230  1.00 27.53           H  
ATOM     34  HD3 ARG A   2      -3.707   4.659 -32.317  1.00 27.53           H  
ATOM     35  NE  ARG A   2      -3.311   5.575 -34.176  1.00 27.53           N  
ATOM     36  HE  ARG A   2      -3.969   5.490 -34.937  1.00 27.53           H  
ATOM     37  NH1 ARG A   2      -1.086   5.569 -33.597  1.00 27.53           N  
ATOM     38 HH11 ARG A   2      -0.112   5.516 -33.860  1.00 27.53           H  
ATOM     39 HH12 ARG A   2      -1.339   5.535 -32.620  1.00 27.53           H  
ATOM     40  NH2 ARG A   2      -1.660   5.521 -35.749  1.00 27.53           N  
ATOM     41 HH21 ARG A   2      -2.346   5.458 -36.488  1.00 27.53           H  
ATOM     42 HH22 ARG A   2      -0.679   5.474 -35.983  1.00 27.53           H  
ATOM     43  CZ  ARG A   2      -2.027   5.557 -34.498  1.00 27.53           C  
ATOM     44  N   GLU A   3      -8.978   5.408 -29.671  1.00 33.02           N  
ATOM     45  H   GLU A   3      -9.301   4.752 -30.368  1.00 33.02           H  
ATOM     46  CA  GLU A   3      -9.472   5.220 -28.310  1.00 33.02           C  
ATOM     47  HA  GLU A   3      -9.846   6.163 -27.912  1.00 33.02           H  
ATOM     48  C   GLU A   3      -8.285   4.765 -27.463  1.00 33.02           C  
ATOM     49  CB  GLU A   3     -10.624   4.202 -28.287  1.00 33.02           C  
ATOM     50  HB2 GLU A   3     -10.857   3.956 -27.251  1.00 33.02           H  
ATOM     51  HB3 GLU A   3     -10.309   3.297 -28.806  1.00 33.02           H  
ATOM     52  O   GLU A   3      -7.809   3.639 -27.587  1.00 33.02           O  
ATOM     53  CG  GLU A   3     -11.884   4.779 -28.954  1.00 33.02           C  
ATOM     54  HG2 GLU A   3     -11.637   5.087 -29.970  1.00 33.02           H  
ATOM     55  HG3 GLU A   3     -12.186   5.670 -28.403  1.00 33.02           H  
ATOM     56  CD  GLU A   3     -13.059   3.791 -29.018  1.00 33.02           C  
ATOM     57  OE1 GLU A   3     -14.173   4.273 -29.317  1.00 33.02           O  
ATOM     58  OE2 GLU A   3     -12.826   2.581 -28.811  1.00 33.02           O  
ATOM     59  N   SER A   4      -7.731   5.680 -26.663  1.00 37.12           N  
ATOM     60  H   SER A   4      -8.103   6.619 -26.671  1.00 37.12           H  
ATOM     61  CA  SER A   4      -6.822   5.287 -25.596  1.00 37.12           C  
ATOM     62  HA  SER A   4      -5.987   4.716 -26.002  1.00 37.12           H  
ATOM     63  C   SER A   4      -7.654   4.406 -24.688  1.00 37.12           C  
ATOM     64  CB  SER A   4      -6.280   6.506 -24.844  1.00 37.12           C  
ATOM     65  HB2 SER A   4      -7.109   7.085 -24.438  1.00 37.12           H  
ATOM     66  HB3 SER A   4      -5.714   7.132 -25.534  1.00 37.12           H  
ATOM     67  O   SER A   4      -8.522   4.907 -23.970  1.00 37.12           O  
ATOM     68  OG  SER A   4      -5.435   6.088 -23.790  1.00 37.12           O  
ATOM     69  HG  SER A   4      -5.174   6.851 -23.269  1.00 37.12           H  
ATOM     70  N   THR A   5      -7.459   3.093 -24.786  1.00 37.46           N  
ATOM     71  H   THR A   5      -6.850   2.738 -25.509  1.00 37.46           H  
ATOM     72  CA  THR A   5      -7.990   2.148 -23.818  1.00 37.46           C  
ATOM     73  HA  THR A   5      -9.080   2.169 -23.824  1.00 37.46           H  
ATOM     74  C   THR A   5      -7.469   2.643 -22.481  1.00 37.46           C  
ATOM     75  CB  THR A   5      -7.506   0.715 -24.112  1.00 37.46           C  
ATOM     76  HB  THR A   5      -7.798   0.065 -23.287  1.00 37.46           H  
ATOM     77  O   THR A   5      -6.279   2.484 -22.192  1.00 37.46           O  
ATOM     78  CG2 THR A   5      -8.098   0.167 -25.408  1.00 37.46           C  
ATOM     79 HG21 THR A   5      -9.186   0.160 -25.345  1.00 37.46           H  
ATOM     80 HG22 THR A   5      -7.792   0.778 -26.257  1.00 37.46           H  
ATOM     81 HG23 THR A   5      -7.748  -0.854 -25.561  1.00 37.46           H  
ATOM     82  OG1 THR A   5      -6.101   0.694 -24.245  1.00 37.46           O  
ATOM     83  HG1 THR A   5      -5.762   1.185 -23.493  1.00 37.46           H  
ATOM     84  N   ARG A   6      -8.312   3.336 -21.703  1.00 37.92           N  
ATOM     85  H   ARG A   6      -9.225   3.560 -22.073  1.00 37.92           H  
ATOM     86  CA  ARG A   6      -8.010   3.628 -20.308  1.00 37.92           C  
ATOM     87  HA  ARG A   6      -7.076   4.182 -20.216  1.00 37.92           H  
ATOM     88  C   ARG A   6      -7.816   2.255 -19.696  1.00 37.92           C  
ATOM     89  CB  ARG A   6      -9.155   4.386 -19.607  1.00 37.92           C  
ATOM     90  HB2 ARG A   6     -10.116   4.007 -19.955  1.00 37.92           H  
ATOM     91  HB3 ARG A   6      -9.086   4.179 -18.539  1.00 37.92           H  
ATOM     92  O   ARG A   6      -8.796   1.583 -19.398  1.00 37.92           O  
ATOM     93  CG  ARG A   6      -9.103   5.911 -19.783  1.00 37.92           C  
ATOM     94  HG2 ARG A   6      -8.133   6.274 -19.441  1.00 37.92           H  
ATOM     95  HG3 ARG A   6      -9.234   6.168 -20.834  1.00 37.92           H  
ATOM     96  CD  ARG A   6     -10.214   6.559 -18.940  1.00 37.92           C  
ATOM     97  HD2 ARG A   6     -11.180   6.276 -19.357  1.00 37.92           H  
ATOM     98  HD3 ARG A   6     -10.146   6.164 -17.926  1.00 37.92           H  
ATOM     99  NE  ARG A   6     -10.103   8.031 -18.889  1.00 37.92           N  
ATOM    100  HE  ARG A   6      -9.425   8.458 -19.504  1.00 37.92           H  
ATOM    101  NH1 ARG A   6     -11.682   8.381 -17.254  1.00 37.92           N  
ATOM    102 HH11 ARG A   6     -12.164   8.998 -16.616  1.00 37.92           H  
ATOM    103 HH12 ARG A   6     -11.860   7.388 -17.219  1.00 37.92           H  
ATOM    104  NH2 ARG A   6     -10.559  10.117 -18.084  1.00 37.92           N  
ATOM    105 HH21 ARG A   6     -11.056  10.712 -17.436  1.00 37.92           H  
ATOM    106 HH22 ARG A   6      -9.844  10.513 -18.677  1.00 37.92           H  
ATOM    107  CZ  ARG A   6     -10.780   8.832 -18.081  1.00 37.92           C  
ATOM    108  N   ARG A   7      -6.561   1.810 -19.589  1.00 43.07           N  
ATOM    109  H   ARG A   7      -5.825   2.364 -20.004  1.00 43.07           H  
ATOM    110  CA  ARG A   7      -6.221   0.720 -18.689  1.00 43.07           C  
ATOM    111  HA  ARG A   7      -6.723  -0.200 -18.989  1.00 43.07           H  
ATOM    112  C   ARG A   7      -6.807   1.180 -17.369  1.00 43.07           C  
ATOM    113  CB  ARG A   7      -4.701   0.499 -18.622  1.00 43.07           C  
ATOM    114  HB2 ARG A   7      -4.186   1.456 -18.534  1.00 43.07           H  
ATOM    115  HB3 ARG A   7      -4.482  -0.089 -17.731  1.00 43.07           H  
ATOM    116  O   ARG A   7      -6.464   2.275 -16.915  1.00 43.07           O  
ATOM    117  CG  ARG A   7      -4.183  -0.269 -19.850  1.00 43.07           C  
ATOM    118  HG2 ARG A   7      -4.388   0.292 -20.761  1.00 43.07           H  
ATOM    119  HG3 ARG A   7      -4.717  -1.218 -19.906  1.00 43.07           H  
ATOM    120  CD  ARG A   7      -2.680  -0.575 -19.733  1.00 43.07           C  
ATOM    121  HD2 ARG A   7      -2.516  -1.604 -20.052  1.00 43.07           H  
ATOM    122  HD3 ARG A   7      -2.393  -0.500 -18.684  1.00 43.07           H  
ATOM    123  NE  ARG A   7      -1.837   0.312 -20.565  1.00 43.07           N  
ATOM    124  HE  ARG A   7      -2.247   0.628 -21.432  1.00 43.07           H  
ATOM    125  NH1 ARG A   7       0.082   0.266 -19.288  1.00 43.07           N  
ATOM    126 HH11 ARG A   7       1.069   0.440 -19.159  1.00 43.07           H  
ATOM    127 HH12 ARG A   7      -0.370  -0.365 -18.642  1.00 43.07           H  
ATOM    128  NH2 ARG A   7       0.112   1.288 -21.246  1.00 43.07           N  
ATOM    129 HH21 ARG A   7       1.097   1.442 -21.087  1.00 43.07           H  
ATOM    130 HH22 ARG A   7      -0.304   1.525 -22.136  1.00 43.07           H  
ATOM    131  CZ  ARG A   7      -0.563   0.616 -20.360  1.00 43.07           C  
ATOM    132  N   THR A   8      -7.810   0.449 -16.888  1.00 44.30           N  
ATOM    133  H   THR A   8      -8.134  -0.359 -17.399  1.00 44.30           H  
ATOM    134  CA  THR A   8      -8.481   0.737 -15.625  1.00 44.30           C  
ATOM    135  HA  THR A   8      -9.148   1.590 -15.745  1.00 44.30           H  
ATOM    136  C   THR A   8      -7.382   1.058 -14.628  1.00 44.30           C  
ATOM    137  CB  THR A   8      -9.286  -0.491 -15.169  1.00 44.30           C  
ATOM    138  HB  THR A   8      -8.606  -1.273 -14.832  1.00 44.30           H  
ATOM    139  O   THR A   8      -6.378   0.345 -14.614  1.00 44.30           O  
ATOM    140  CG2 THR A   8     -10.281  -0.168 -14.060  1.00 44.30           C  
ATOM    141 HG21 THR A   8     -10.820  -1.070 -13.771  1.00 44.30           H  
ATOM    142 HG22 THR A   8     -10.993   0.585 -14.397  1.00 44.30           H  
ATOM    143 HG23 THR A   8      -9.755   0.206 -13.181  1.00 44.30           H  
ATOM    144  OG1 THR A   8     -10.041  -0.982 -16.257  1.00 44.30           O  
ATOM    145  HG1 THR A   8     -10.546  -1.729 -15.929  1.00 44.30           H  
ATOM    146  N   LEU A   9      -7.495   2.160 -13.879  1.00 49.64           N  
ATOM    147  H   LEU A   9      -8.350   2.698 -13.901  1.00 49.64           H  
ATOM    148  CA  LEU A   9      -6.576   2.347 -12.763  1.00 49.64           C  
ATOM    149  HA  LEU A   9      -5.556   2.436 -13.138  1.00 49.64           H  
ATOM    150  C   LEU A   9      -6.682   1.063 -11.942  1.00 49.64           C  
ATOM    151  CB  LEU A   9      -6.941   3.588 -11.932  1.00 49.64           C  
ATOM    152  HB2 LEU A   9      -8.011   3.563 -11.726  1.00 49.64           H  
ATOM    153  HB3 LEU A   9      -6.421   3.519 -10.976  1.00 49.64           H  
ATOM    154  O   LEU A   9      -7.770   0.687 -11.519  1.00 49.64           O  
ATOM    155  CG  LEU A   9      -6.571   4.933 -12.582  1.00 49.64           C  
ATOM    156  HG  LEU A   9      -6.927   4.951 -13.612  1.00 49.64           H  
ATOM    157  CD1 LEU A   9      -7.244   6.075 -11.821  1.00 49.64           C  
ATOM    158 HD11 LEU A   9      -6.998   7.030 -12.284  1.00 49.64           H  
ATOM    159 HD12 LEU A   9      -6.907   6.087 -10.785  1.00 49.64           H  
ATOM    160 HD13 LEU A   9      -8.326   5.945 -11.835  1.00 49.64           H  
ATOM    161  CD2 LEU A   9      -5.060   5.181 -12.567  1.00 49.64           C  
ATOM    162 HD21 LEU A   9      -4.683   5.138 -11.545  1.00 49.64           H  
ATOM    163 HD22 LEU A   9      -4.548   4.428 -13.167  1.00 49.64           H  
ATOM    164 HD23 LEU A   9      -4.841   6.163 -12.985  1.00 49.64           H  
ATOM    165  N   VAL A  10      -5.579   0.335 -11.853  1.00 54.20           N  
ATOM    166  H   VAL A  10      -4.736   0.672 -12.297  1.00 54.20           H  
ATOM    167  CA  VAL A  10      -5.456  -0.835 -10.998  1.00 54.20           C  
ATOM    168  HA  VAL A  10      -6.447  -1.121 -10.647  1.00 54.20           H  
ATOM    169  C   VAL A  10      -4.597  -0.313  -9.840  1.00 54.20           C  
ATOM    170  CB  VAL A  10      -4.860  -2.056 -11.739  1.00 54.20           C  
ATOM    171  HB  VAL A  10      -3.774  -2.033 -11.645  1.00 54.20           H  
ATOM    172  O   VAL A  10      -3.507   0.194 -10.126  1.00 54.20           O  
ATOM    173  CG1 VAL A  10      -5.415  -3.356 -11.140  1.00 54.20           C  
ATOM    174 HG11 VAL A  10      -6.443  -3.504 -11.469  1.00 54.20           H  
ATOM    175 HG12 VAL A  10      -4.817  -4.204 -11.474  1.00 54.20           H  
ATOM    176 HG13 VAL A  10      -5.429  -3.317 -10.051  1.00 54.20           H  
ATOM    177  CG2 VAL A  10      -5.178  -2.146 -13.237  1.00 54.20           C  
ATOM    178 HG21 VAL A  10      -4.666  -1.344 -13.769  1.00 54.20           H  
ATOM    179 HG22 VAL A  10      -4.821  -3.094 -13.638  1.00 54.20           H  
ATOM    180 HG23 VAL A  10      -6.252  -2.067 -13.400  1.00 54.20           H  
ATOM    181  N   PRO A  11      -5.066  -0.334  -8.577  1.00 57.01           N  
ATOM    182  CA  PRO A  11      -6.344  -0.882  -8.113  1.00 57.01           C  
ATOM    183  HA  PRO A  11      -6.455  -1.927  -8.402  1.00 57.01           H  
ATOM    184  C   PRO A  11      -7.553  -0.079  -8.544  1.00 57.01           C  
ATOM    185  CB  PRO A  11      -6.365  -0.748  -6.596  1.00 57.01           C  
ATOM    186  HB2 PRO A  11      -7.356  -0.541  -6.191  1.00 57.01           H  
ATOM    187  HB3 PRO A  11      -6.065  -1.687  -6.132  1.00 57.01           H  
ATOM    188  O   PRO A  11      -7.503   1.142  -8.711  1.00 57.01           O  
ATOM    189  CG  PRO A  11      -5.467   0.475  -6.387  1.00 57.01           C  
ATOM    190  HG2 PRO A  11      -6.060   1.371  -6.571  1.00 57.01           H  
ATOM    191  HG3 PRO A  11      -5.073   0.583  -5.377  1.00 57.01           H  
ATOM    192  CD  PRO A  11      -4.416   0.377  -7.486  1.00 57.01           C  
ATOM    193  HD2 PRO A  11      -4.106   1.376  -7.793  1.00 57.01           H  
ATOM    194  HD3 PRO A  11      -3.548  -0.170  -7.119  1.00 57.01           H  
ATOM    195  N   ASP A  12      -8.683  -0.774  -8.491  1.00 64.34           N  
ATOM    196  H   ASP A  12      -8.643  -1.774  -8.351  1.00 64.34           H  
ATOM    197  CA  ASP A  12      -9.990  -0.138  -8.471  1.00 64.34           C  
ATOM    198  HA  ASP A  12     -10.080   0.501  -9.350  1.00 64.34           H  
ATOM    199  C   ASP A  12     -10.172   0.748  -7.215  1.00 64.34           C  
ATOM    200  CB  ASP A  12     -11.030  -1.265  -8.568  1.00 64.34           C  
ATOM    201  HB2 ASP A  12     -11.053  -1.814  -7.626  1.00 64.34           H  
ATOM    202  HB3 ASP A  12     -10.733  -1.959  -9.354  1.00 64.34           H  
ATOM    203  O   ASP A  12     -10.617   1.892  -7.303  1.00 64.34           O  
ATOM    204  CG  ASP A  12     -12.428  -0.752  -8.909  1.00 64.34           C  
ATOM    205  OD1 ASP A  12     -12.519   0.208  -9.702  1.00 64.34           O  
ATOM    206  OD2 ASP A  12     -13.398  -1.341  -8.377  1.00 64.34           O  
ATOM    207  N   ARG A  13      -9.736   0.273  -6.035  1.00 85.48           N  
ATOM    208  H   ARG A  13      -9.298  -0.638  -6.032  1.00 85.48           H  
ATOM    209  CA  ARG A  13      -9.945   0.933  -4.734  1.00 85.48           C  
ATOM    210  HA  ARG A  13     -10.413   1.904  -4.897  1.00 85.48           H  
ATOM    211  C   ARG A  13      -8.641   1.178  -3.976  1.00 85.48           C  
ATOM    212  CB  ARG A  13     -10.907   0.080  -3.890  1.00 85.48           C  
ATOM    213  HB2 ARG A  13     -10.465  -0.901  -3.719  1.00 85.48           H  
ATOM    214  HB3 ARG A  13     -11.063   0.564  -2.926  1.00 85.48           H  
ATOM    215  O   ARG A  13      -7.890   0.244  -3.728  1.00 85.48           O  
ATOM    216  CG  ARG A  13     -12.260  -0.091  -4.592  1.00 85.48           C  
ATOM    217  HG2 ARG A  13     -12.709   0.890  -4.748  1.00 85.48           H  
ATOM    218  HG3 ARG A  13     -12.122  -0.569  -5.562  1.00 85.48           H  
ATOM    219  CD  ARG A  13     -13.211  -0.960  -3.777  1.00 85.48           C  
ATOM    220  HD2 ARG A  13     -13.363  -0.502  -2.800  1.00 85.48           H  
ATOM    221  HD3 ARG A  13     -12.759  -1.940  -3.628  1.00 85.48           H  
ATOM    222  NE  ARG A  13     -14.473  -1.112  -4.522  1.00 85.48           N  
ATOM    223  HE  ARG A  13     -14.371  -1.406  -5.483  1.00 85.48           H  
ATOM    224  NH1 ARG A  13     -15.926  -0.366  -2.905  1.00 85.48           N  
ATOM    225 HH11 ARG A  13     -16.864  -0.156  -2.596  1.00 85.48           H  
ATOM    226 HH12 ARG A  13     -15.156  -0.355  -2.251  1.00 85.48           H  
ATOM    227  NH2 ARG A  13     -16.689  -0.919  -4.934  1.00 85.48           N  
ATOM    228 HH21 ARG A  13     -16.499  -1.204  -5.884  1.00 85.48           H  
ATOM    229 HH22 ARG A  13     -17.625  -0.675  -4.643  1.00 85.48           H  
ATOM    230  CZ  ARG A  13     -15.685  -0.799  -4.113  1.00 85.48           C  
ATOM    231  N   CYS A  14      -8.420   2.415  -3.544  1.00 92.16           N  
ATOM    232  H   CYS A  14      -9.106   3.126  -3.750  1.00 92.16           H  
ATOM    233  CA  CYS A  14      -7.370   2.808  -2.602  1.00 92.16           C  
ATOM    234  HA  CYS A  14      -6.832   1.932  -2.239  1.00 92.16           H  
ATOM    235  C   CYS A  14      -8.030   3.484  -1.394  1.00 92.16           C  
ATOM    236  CB  CYS A  14      -6.366   3.719  -3.326  1.00 92.16           C  
ATOM    237  HB2 CYS A  14      -5.841   3.145  -4.089  1.00 92.16           H  
ATOM    238  HB3 CYS A  14      -6.908   4.532  -3.808  1.00 92.16           H  
ATOM    239  O   CYS A  14      -9.064   4.142  -1.544  1.00 92.16           O  
ATOM    240  SG  CYS A  14      -5.153   4.450  -2.185  1.00 92.16           S  
ATOM    241  HG  CYS A  14      -4.489   3.339  -1.853  1.00 92.16           H  
ATOM    242  N   LEU A  15      -7.450   3.309  -0.204  1.00 95.27           N  
ATOM    243  H   LEU A  15      -6.616   2.741  -0.155  1.00 95.27           H  
ATOM    244  CA  LEU A  15      -7.975   3.845   1.051  1.00 95.27           C  
ATOM    245  HA  LEU A  15      -8.949   3.396   1.243  1.00 95.27           H  
ATOM    246  C   LEU A  15      -8.184   5.359   0.949  1.00 95.27           C  
ATOM    247  CB  LEU A  15      -7.019   3.425   2.186  1.00 95.27           C  
ATOM    248  HB2 LEU A  15      -6.998   2.335   2.199  1.00 95.27           H  
ATOM    249  HB3 LEU A  15      -6.006   3.761   1.967  1.00 95.27           H  
ATOM    250  O   LEU A  15      -9.276   5.837   1.258  1.00 95.27           O  
ATOM    251  CG  LEU A  15      -7.431   3.924   3.587  1.00 95.27           C  
ATOM    252  HG  LEU A  15      -8.517   3.985   3.647  1.00 95.27           H  
ATOM    253  CD1 LEU A  15      -6.946   2.952   4.659  1.00 95.27           C  
ATOM    254 HD11 LEU A  15      -5.859   2.878   4.626  1.00 95.27           H  
ATOM    255 HD12 LEU A  15      -7.253   3.294   5.648  1.00 95.27           H  
ATOM    256 HD13 LEU A  15      -7.376   1.966   4.482  1.00 95.27           H  
ATOM    257  CD2 LEU A  15      -6.832   5.290   3.922  1.00 95.27           C  
ATOM    258 HD21 LEU A  15      -7.247   6.065   3.277  1.00 95.27           H  
ATOM    259 HD22 LEU A  15      -7.062   5.546   4.956  1.00 95.27           H  
ATOM    260 HD23 LEU A  15      -5.749   5.262   3.806  1.00 95.27           H  
ATOM    261  N   ILE A  16      -7.192   6.083   0.422  1.00 96.31           N  
ATOM    262  H   ILE A  16      -6.347   5.591   0.167  1.00 96.31           H  
ATOM    263  CA  ILE A  16      -7.196   7.548   0.309  1.00 96.31           C  
ATOM    264  HA  ILE A  16      -7.267   7.972   1.310  1.00 96.31           H  
ATOM    265  C   ILE A  16      -8.415   8.068  -0.458  1.00 96.31           C  
ATOM    266  CB  ILE A  16      -5.877   8.029  -0.341  1.00 96.31           C  
ATOM    267  HB  ILE A  16      -5.803   7.581  -1.332  1.00 96.31           H  
ATOM    268  O   ILE A  16      -9.069   9.000  -0.001  1.00 96.31           O  
ATOM    269  CG1 ILE A  16      -4.630   7.583   0.458  1.00 96.31           C  
ATOM    270 HG12 ILE A  16      -4.539   6.498   0.408  1.00 96.31           H  
ATOM    271 HG13 ILE A  16      -3.744   7.997  -0.025  1.00 96.31           H  
ATOM    272  CG2 ILE A  16      -5.857   9.558  -0.533  1.00 96.31           C  
ATOM    273 HG21 ILE A  16      -4.881   9.879  -0.894  1.00 96.31           H  
ATOM    274 HG22 ILE A  16      -6.602   9.855  -1.271  1.00 96.31           H  
ATOM    275 HG23 ILE A  16      -6.076  10.063   0.408  1.00 96.31           H  
ATOM    276  CD1 ILE A  16      -4.613   7.996   1.937  1.00 96.31           C  
ATOM    277 HD11 ILE A  16      -4.708   9.078   2.033  1.00 96.31           H  
ATOM    278 HD12 ILE A  16      -5.424   7.511   2.481  1.00 96.31           H  
ATOM    279 HD13 ILE A  16      -3.670   7.681   2.384  1.00 96.31           H  
ATOM    280  N   ASP A  17      -8.795   7.439  -1.572  1.00 91.78           N  
ATOM    281  H   ASP A  17      -8.264   6.640  -1.888  1.00 91.78           H  
ATOM    282  CA  ASP A  17      -9.911   7.926  -2.401  1.00 91.78           C  
ATOM    283  HA  ASP A  17      -9.760   8.986  -2.605  1.00 91.78           H  
ATOM    284  C   ASP A  17     -11.283   7.770  -1.740  1.00 91.78           C  
ATOM    285  CB  ASP A  17      -9.946   7.180  -3.728  1.00 91.78           C  
ATOM    286  HB2 ASP A  17     -10.739   7.589  -4.354  1.00 91.78           H  
ATOM    287  HB3 ASP A  17     -10.167   6.129  -3.542  1.00 91.78           H  
ATOM    288  O   ASP A  17     -12.282   8.311  -2.215  1.00 91.78           O  
ATOM    289  CG  ASP A  17      -8.634   7.308  -4.473  1.00 91.78           C  
ATOM    290  OD1 ASP A  17      -8.150   8.424  -4.725  1.00 91.78           O  
ATOM    291  OD2 ASP A  17      -8.114   6.239  -4.831  1.00 91.78           O  
ATOM    292  N   SER A  18     -11.350   6.995  -0.661  1.00 93.81           N  
ATOM    293  H   SER A  18     -10.482   6.613  -0.314  1.00 93.81           H  
ATOM    294  CA  SER A  18     -12.585   6.720   0.067  1.00 93.81           C  
ATOM    295  HA  SER A  18     -13.431   6.952  -0.580  1.00 93.81           H  
ATOM    296  C   SER A  18     -12.763   7.564   1.336  1.00 93.81           C  
ATOM    297  CB  SER A  18     -12.635   5.233   0.358  1.00 93.81           C  
ATOM    298  HB2 SER A  18     -12.331   4.670  -0.524  1.00 93.81           H  
ATOM    299  HB3 SER A  18     -13.659   4.961   0.612  1.00 93.81           H  
ATOM    300  O   SER A  18     -13.757   7.377   2.056  1.00 93.81           O  
ATOM    301  OG  SER A  18     -11.785   4.930   1.439  1.00 93.81           O  
ATOM    302  HG  SER A  18     -10.906   5.283   1.284  1.00 93.81           H  
ATOM    303  N   LEU A  19     -11.801   8.451   1.606  1.00 96.88           N  
ATOM    304  H   LEU A  19     -11.035   8.531   0.953  1.00 96.88           H  
ATOM    305  CA  LEU A  19     -11.799   9.405   2.712  1.00 96.88           C  
ATOM    306  HA  LEU A  19     -12.436   9.040   3.518  1.00 96.88           H  
ATOM    307  C   LEU A  19     -12.387  10.762   2.291  1.00 96.88           C  
ATOM    308  CB  LEU A  19     -10.368   9.543   3.274  1.00 96.88           C  
ATOM    309  HB2 LEU A  19      -9.722   9.948   2.495  1.00 96.88           H  
ATOM    310  HB3 LEU A  19     -10.392  10.267   4.089  1.00 96.88           H  
ATOM    311  O   LEU A  19     -12.739  10.997   1.128  1.00 96.88           O  
ATOM    312  CG  LEU A  19      -9.735   8.251   3.821  1.00 96.88           C  
ATOM    313  HG  LEU A  19      -9.554   7.567   2.991  1.00 96.88           H  
ATOM    314  CD1 LEU A  19      -8.388   8.576   4.464  1.00 96.88           C  
ATOM    315 HD11 LEU A  19      -8.529   9.316   5.252  1.00 96.88           H  
ATOM    316 HD12 LEU A  19      -7.703   8.967   3.712  1.00 96.88           H  
ATOM    317 HD13 LEU A  19      -7.954   7.681   4.911  1.00 96.88           H  
ATOM    318  CD2 LEU A  19     -10.604   7.528   4.853  1.00 96.88           C  
ATOM    319 HD21 LEU A  19     -10.062   6.673   5.258  1.00 96.88           H  
ATOM    320 HD22 LEU A  19     -11.523   7.173   4.387  1.00 96.88           H  
ATOM    321 HD23 LEU A  19     -10.849   8.212   5.665  1.00 96.88           H  
ATOM    322  N   SER A  20     -12.543  11.648   3.268  1.00 97.42           N  
ATOM    323  H   SER A  20     -12.267  11.372   4.200  1.00 97.42           H  
ATOM    324  CA  SER A  20     -13.112  12.986   3.125  1.00 97.42           C  
ATOM    325  HA  SER A  20     -13.193  13.233   2.067  1.00 97.42           H  
ATOM    326  C   SER A  20     -12.231  14.050   3.774  1.00 97.42           C  
ATOM    327  CB  SER A  20     -14.517  13.016   3.729  1.00 97.42           C  
ATOM    328  HB2 SER A  20     -14.469  12.746   4.784  1.00 97.42           H  
ATOM    329  HB3 SER A  20     -14.939  14.017   3.636  1.00 97.42           H  
ATOM    330  O   SER A  20     -11.354  13.762   4.582  1.00 97.42           O  
ATOM    331  OG  SER A  20     -15.332  12.092   3.028  1.00 97.42           O  
ATOM    332  HG  SER A  20     -14.983  11.233   3.276  1.00 97.42           H  
ATOM    333  N   GLU A  21     -12.468  15.308   3.407  1.00 97.83           N  
ATOM    334  H   GLU A  21     -13.268  15.509   2.824  1.00 97.83           H  
ATOM    335  CA  GLU A  21     -11.852  16.444   4.100  1.00 97.83           C  
ATOM    336  HA  GLU A  21     -10.767  16.360   4.041  1.00 97.83           H  
ATOM    337  C   GLU A  21     -12.254  16.417   5.582  1.00 97.83           C  
ATOM    338  CB  GLU A  21     -12.287  17.767   3.447  1.00 97.83           C  
ATOM    339  HB2 GLU A  21     -13.371  17.853   3.517  1.00 97.83           H  
ATOM    340  HB3 GLU A  21     -11.832  18.594   3.994  1.00 97.83           H  
ATOM    341  O   GLU A  21     -13.418  16.177   5.905  1.00 97.83           O  
ATOM    342  CG  GLU A  21     -11.868  17.853   1.970  1.00 97.83           C  
ATOM    343  HG2 GLU A  21     -10.782  17.786   1.910  1.00 97.83           H  
ATOM    344  HG3 GLU A  21     -12.279  16.996   1.436  1.00 97.83           H  
ATOM    345  CD  GLU A  21     -12.346  19.121   1.242  1.00 97.83           C  
ATOM    346  OE1 GLU A  21     -12.021  19.209   0.031  1.00 97.83           O  
ATOM    347  OE2 GLU A  21     -13.052  19.959   1.838  1.00 97.83           O  
ATOM    348  N   GLY A  22     -11.289  16.649   6.468  1.00 97.79           N  
ATOM    349  H   GLY A  22     -10.362  16.849   6.121  1.00 97.79           H  
ATOM    350  CA  GLY A  22     -11.432  16.529   7.917  1.00 97.79           C  
ATOM    351  HA2 GLY A  22     -12.472  16.697   8.195  1.00 97.79           H  
ATOM    352  HA3 GLY A  22     -10.820  17.294   8.394  1.00 97.79           H  
ATOM    353  C   GLY A  22     -11.015  15.172   8.491  1.00 97.79           C  
ATOM    354  O   GLY A  22     -10.721  15.115   9.684  1.00 97.79           O  
ATOM    355  N   ASP A  23     -10.929  14.112   7.678  1.00 97.92           N  
ATOM    356  H   ASP A  23     -11.192  14.197   6.706  1.00 97.92           H  
ATOM    357  CA  ASP A  23     -10.416  12.820   8.147  1.00 97.92           C  
ATOM    358  HA  ASP A  23     -10.960  12.544   9.050  1.00 97.92           H  
ATOM    359  C   ASP A  23      -8.927  12.936   8.516  1.00 97.92           C  
ATOM    360  CB  ASP A  23     -10.632  11.696   7.112  1.00 97.92           C  
ATOM    361  HB2 ASP A  23     -10.201  12.005   6.160  1.00 97.92           H  
ATOM    362  HB3 ASP A  23     -10.079  10.816   7.440  1.00 97.92           H  
ATOM    363  O   ASP A  23      -8.169  13.721   7.932  1.00 97.92           O  
ATOM    364  CG  ASP A  23     -12.094  11.265   6.898  1.00 97.92           C  
ATOM    365  OD1 ASP A  23     -12.954  11.551   7.757  1.00 97.92           O  
ATOM    366  OD2 ASP A  23     -12.367  10.637   5.841  1.00 97.92           O  
ATOM    367  N   VAL A  24      -8.491  12.117   9.475  1.00 96.21           N  
ATOM    368  H   VAL A  24      -9.151  11.478   9.894  1.00 96.21           H  
ATOM    369  CA  VAL A  24      -7.079  11.985   9.849  1.00 96.21           C  
ATOM    370  HA  VAL A  24      -6.485  12.695   9.273  1.00 96.21           H  
ATOM    371  C   VAL A  24      -6.620  10.587   9.481  1.00 96.21           C  
ATOM    372  CB  VAL A  24      -6.830  12.297  11.334  1.00 96.21           C  
ATOM    373  HB  VAL A  24      -7.412  11.616  11.955  1.00 96.21           H  
ATOM    374  O   VAL A  24      -7.066   9.598  10.057  1.00 96.21           O  
ATOM    375  CG1 VAL A  24      -5.342  12.142  11.688  1.00 96.21           C  
ATOM    376 HG11 VAL A  24      -5.185  12.422  12.730  1.00 96.21           H  
ATOM    377 HG12 VAL A  24      -5.031  11.105  11.563  1.00 96.21           H  
ATOM    378 HG13 VAL A  24      -4.739  12.785  11.047  1.00 96.21           H  
ATOM    379  CG2 VAL A  24      -7.242  13.737  11.668  1.00 96.21           C  
ATOM    380 HG21 VAL A  24      -8.308  13.873  11.490  1.00 96.21           H  
ATOM    381 HG22 VAL A  24      -7.041  13.948  12.719  1.00 96.21           H  
ATOM    382 HG23 VAL A  24      -6.689  14.442  11.047  1.00 96.21           H  
ATOM    383  N   VAL A  25      -5.707  10.504   8.519  1.00 95.78           N  
ATOM    384  H   VAL A  25      -5.345  11.364   8.133  1.00 95.78           H  
ATOM    385  CA  VAL A  25      -5.085   9.244   8.117  1.00 95.78           C  
ATOM    386  HA  VAL A  25      -5.676   8.423   8.522  1.00 95.78           H  
ATOM    387  C   VAL A  25      -3.707   9.144   8.736  1.00 95.78           C  
ATOM    388  CB  VAL A  25      -5.102   9.062   6.593  1.00 95.78           C  
ATOM    389  HB  VAL A  25      -6.131   9.196   6.260  1.00 95.78           H  
ATOM    390  O   VAL A  25      -2.934  10.100   8.768  1.00 95.78           O  
ATOM    391  CG1 VAL A  25      -4.238  10.062   5.829  1.00 95.78           C  
ATOM    392 HG11 VAL A  25      -3.183   9.872   6.027  1.00 95.78           H  
ATOM    393 HG12 VAL A  25      -4.423   9.950   4.761  1.00 95.78           H  
ATOM    394 HG13 VAL A  25      -4.504  11.078   6.120  1.00 95.78           H  
ATOM    395  CG2 VAL A  25      -4.670   7.653   6.182  1.00 95.78           C  
ATOM    396 HG21 VAL A  25      -3.643   7.458   6.489  1.00 95.78           H  
ATOM    397 HG22 VAL A  25      -4.751   7.553   5.100  1.00 95.78           H  
ATOM    398 HG23 VAL A  25      -5.334   6.919   6.639  1.00 95.78           H  
ATOM    399  N   LEU A  26      -3.397   7.971   9.250  1.00 95.21           N  
ATOM    400  H   LEU A  26      -4.052   7.208   9.154  1.00 95.21           H  
ATOM    401  CA  LEU A  26      -2.133   7.700   9.892  1.00 95.21           C  
ATOM    402  HA  LEU A  26      -1.647   8.633  10.178  1.00 95.21           H  
ATOM    403  C   LEU A  26      -1.221   6.997   8.877  1.00 95.21           C  
ATOM    404  CB  LEU A  26      -2.467   6.924  11.166  1.00 95.21           C  
ATOM    405  HB2 LEU A  26      -1.507   6.645  11.600  1.00 95.21           H  
ATOM    406  HB3 LEU A  26      -3.064   6.051  10.903  1.00 95.21           H  
ATOM    407  O   LEU A  26      -1.668   6.101   8.164  1.00 95.21           O  
ATOM    408  CG  LEU A  26      -3.211   7.723  12.243  1.00 95.21           C  
ATOM    409  HG  LEU A  26      -3.943   8.375  11.767  1.00 95.21           H  
ATOM    410  CD1 LEU A  26      -3.961   6.889  13.279  1.00 95.21           C  
ATOM    411 HD11 LEU A  26      -3.324   6.585  14.110  1.00 95.21           H  
ATOM    412 HD12 LEU A  26      -4.455   6.037  12.811  1.00 95.21           H  
ATOM    413 HD13 LEU A  26      -4.745   7.511  13.711  1.00 95.21           H  
ATOM    414  CD2 LEU A  26      -2.221   8.582  13.013  1.00 95.21           C  
ATOM    415 HD21 LEU A  26      -1.676   9.218  12.316  1.00 95.21           H  
ATOM    416 HD22 LEU A  26      -2.770   9.202  13.722  1.00 95.21           H  
ATOM    417 HD23 LEU A  26      -1.509   7.957  13.552  1.00 95.21           H  
ATOM    418  N   VAL A  27       0.034   7.425   8.751  1.00 95.15           N  
ATOM    419  H   VAL A  27       0.346   8.174   9.352  1.00 95.15           H  
ATOM    420  CA  VAL A  27       0.904   7.062   7.617  1.00 95.15           C  
ATOM    421  HA  VAL A  27       0.494   6.185   7.118  1.00 95.15           H  
ATOM    422  C   VAL A  27       2.321   6.717   8.087  1.00 95.15           C  
ATOM    423  CB  VAL A  27       0.923   8.226   6.599  1.00 95.15           C  
ATOM    424  HB  VAL A  27       1.310   9.124   7.080  1.00 95.15           H  
ATOM    425  O   VAL A  27       2.881   7.489   8.857  1.00 95.15           O  
ATOM    426  CG1 VAL A  27       1.790   7.914   5.384  1.00 95.15           C  
ATOM    427 HG11 VAL A  27       1.393   7.017   4.909  1.00 95.15           H  
ATOM    428 HG12 VAL A  27       2.827   7.761   5.683  1.00 95.15           H  
ATOM    429 HG13 VAL A  27       1.761   8.745   4.679  1.00 95.15           H  
ATOM    430  CG2 VAL A  27      -0.481   8.525   6.047  1.00 95.15           C  
ATOM    431 HG21 VAL A  27      -0.424   9.290   5.274  1.00 95.15           H  
ATOM    432 HG22 VAL A  27      -1.119   8.904   6.845  1.00 95.15           H  
ATOM    433 HG23 VAL A  27      -0.923   7.620   5.630  1.00 95.15           H  
ATOM    434  N   SER A  28       2.933   5.624   7.600  1.00 94.88           N  
ATOM    435  H   SER A  28       2.410   5.022   6.980  1.00 94.88           H  
ATOM    436  CA  SER A  28       4.409   5.476   7.630  1.00 94.88           C  
ATOM    437  HA  SER A  28       4.826   6.111   8.412  1.00 94.88           H  
ATOM    438  C   SER A  28       4.997   5.866   6.304  1.00 94.88           C  
ATOM    439  CB  SER A  28       4.979   4.067   7.805  1.00 94.88           C  
ATOM    440  HB2 SER A  28       4.233   3.367   8.182  1.00 94.88           H  
ATOM    441  HB3 SER A  28       5.273   3.652   6.841  1.00 94.88           H  
ATOM    442  O   SER A  28       4.497   5.438   5.261  1.00 94.88           O  
ATOM    443  OG  SER A  28       6.117   4.062   8.637  1.00 94.88           O  
ATOM    444  HG  SER A  28       5.945   4.505   9.471  1.00 94.88           H  
ATOM    445  N   VAL A  29       6.119   6.562   6.354  1.00 95.31           N  
ATOM    446  H   VAL A  29       6.473   6.821   7.264  1.00 95.31           H  
ATOM    447  CA  VAL A  29       6.961   6.828   5.195  1.00 95.31           C  
ATOM    448  HA  VAL A  29       6.335   6.916   4.307  1.00 95.31           H  
ATOM    449  C   VAL A  29       7.916   5.651   4.993  1.00 95.31           C  
ATOM    450  CB  VAL A  29       7.704   8.158   5.395  1.00 95.31           C  
ATOM    451  HB  VAL A  29       8.443   8.051   6.190  1.00 95.31           H  
ATOM    452  O   VAL A  29       8.854   5.481   5.764  1.00 95.31           O  
ATOM    453  CG1 VAL A  29       8.405   8.553   4.097  1.00 95.31           C  
ATOM    454 HG11 VAL A  29       7.650   8.772   3.342  1.00 95.31           H  
ATOM    455 HG12 VAL A  29       9.056   7.753   3.745  1.00 95.31           H  
ATOM    456 HG13 VAL A  29       9.009   9.446   4.263  1.00 95.31           H  
ATOM    457  CG2 VAL A  29       6.751   9.309   5.762  1.00 95.31           C  
ATOM    458 HG21 VAL A  29       7.316  10.239   5.822  1.00 95.31           H  
ATOM    459 HG22 VAL A  29       5.965   9.403   5.014  1.00 95.31           H  
ATOM    460 HG23 VAL A  29       6.302   9.133   6.740  1.00 95.31           H  
ATOM    461  N   GLU A  30       7.699   4.836   3.960  1.00 94.65           N  
ATOM    462  H   GLU A  30       6.938   5.035   3.327  1.00 94.65           H  
ATOM    463  CA  GLU A  30       8.395   3.545   3.817  1.00 94.65           C  
ATOM    464  HA  GLU A  30       8.781   3.220   4.783  1.00 94.65           H  
ATOM    465  C   GLU A  30       9.597   3.635   2.872  1.00 94.65           C  
ATOM    466  CB  GLU A  30       7.403   2.468   3.341  1.00 94.65           C  
ATOM    467  HB2 GLU A  30       6.971   2.785   2.392  1.00 94.65           H  
ATOM    468  HB3 GLU A  30       7.934   1.535   3.153  1.00 94.65           H  
ATOM    469  O   GLU A  30      10.707   3.252   3.233  1.00 94.65           O  
ATOM    470  CG  GLU A  30       6.250   2.218   4.331  1.00 94.65           C  
ATOM    471  HG2 GLU A  30       5.465   1.666   3.814  1.00 94.65           H  
ATOM    472  HG3 GLU A  30       5.800   3.168   4.617  1.00 94.65           H  
ATOM    473  CD  GLU A  30       6.630   1.422   5.591  1.00 94.65           C  
ATOM    474  OE1 GLU A  30       5.731   1.291   6.454  1.00 94.65           O  
ATOM    475  OE2 GLU A  30       7.751   0.867   5.653  1.00 94.65           O  
ATOM    476  N   LEU A  31       9.404   4.155   1.656  1.00 96.83           N  
ATOM    477  H   LEU A  31       8.476   4.478   1.420  1.00 96.83           H  
ATOM    478  CA  LEU A  31      10.449   4.227   0.628  1.00 96.83           C  
ATOM    479  HA  LEU A  31      11.423   4.319   1.110  1.00 96.83           H  
ATOM    480  C   LEU A  31      10.277   5.455  -0.261  1.00 96.83           C  
ATOM    481  CB  LEU A  31      10.426   2.951  -0.238  1.00 96.83           C  
ATOM    482  HB2 LEU A  31       9.399   2.779  -0.561  1.00 96.83           H  
ATOM    483  HB3 LEU A  31      11.028   3.119  -1.131  1.00 96.83           H  
ATOM    484  O   LEU A  31       9.179   5.990  -0.413  1.00 96.83           O  
ATOM    485  CG  LEU A  31      10.951   1.672   0.443  1.00 96.83           C  
ATOM    486  HG  LEU A  31      10.375   1.463   1.345  1.00 96.83           H  
ATOM    487  CD1 LEU A  31      10.766   0.486  -0.504  1.00 96.83           C  
ATOM    488 HD11 LEU A  31       9.708   0.387  -0.746  1.00 96.83           H  
ATOM    489 HD12 LEU A  31      11.337   0.647  -1.419  1.00 96.83           H  
ATOM    490 HD13 LEU A  31      11.103  -0.428  -0.015  1.00 96.83           H  
ATOM    491  CD2 LEU A  31      12.440   1.768   0.792  1.00 96.83           C  
ATOM    492 HD21 LEU A  31      12.785   0.814   1.190  1.00 96.83           H  
ATOM    493 HD22 LEU A  31      13.020   2.027  -0.093  1.00 96.83           H  
ATOM    494 HD23 LEU A  31      12.595   2.526   1.561  1.00 96.83           H  
ATOM    495  N   LYS A  32      11.358   5.893  -0.916  1.00 97.97           N  
ATOM    496  H   LYS A  32      12.208   5.353  -0.843  1.00 97.97           H  
ATOM    497  CA  LYS A  32      11.254   6.934  -1.948  1.00 97.97           C  
ATOM    498  HA  LYS A  32      10.726   7.792  -1.533  1.00 97.97           H  
ATOM    499  C   LYS A  32      10.429   6.415  -3.122  1.00 97.97           C  
ATOM    500  CB  LYS A  32      12.644   7.383  -2.408  1.00 97.97           C  
ATOM    501  HB2 LYS A  32      13.257   6.512  -2.639  1.00 97.97           H  
ATOM    502  HB3 LYS A  32      12.540   7.987  -3.310  1.00 97.97           H  
ATOM    503  O   LYS A  32      10.639   5.301  -3.599  1.00 97.97           O  
ATOM    504  CG  LYS A  32      13.319   8.234  -1.329  1.00 97.97           C  
ATOM    505  HG2 LYS A  32      12.699   9.110  -1.138  1.00 97.97           H  
ATOM    506  HG3 LYS A  32      13.419   7.655  -0.411  1.00 97.97           H  
ATOM    507  CD  LYS A  32      14.703   8.697  -1.786  1.00 97.97           C  
ATOM    508  HD2 LYS A  32      15.331   7.823  -1.957  1.00 97.97           H  
ATOM    509  HD3 LYS A  32      14.608   9.267  -2.710  1.00 97.97           H  
ATOM    510  CE  LYS A  32      15.302   9.573  -0.683  1.00 97.97           C  
ATOM    511  HE2 LYS A  32      14.638  10.419  -0.506  1.00 97.97           H  
ATOM    512  HE3 LYS A  32      15.341   8.988   0.236  1.00 97.97           H  
ATOM    513  NZ  LYS A  32      16.657  10.041  -1.049  1.00 97.97           N  
ATOM    514  HZ1 LYS A  32      16.615  10.594  -1.893  1.00 97.97           H  
ATOM    515  HZ2 LYS A  32      17.034  10.603  -0.298  1.00 97.97           H  
ATOM    516  HZ3 LYS A  32      17.256   9.242  -1.199  1.00 97.97           H  
ATOM    517  N   ALA A  33       9.537   7.247  -3.654  1.00 97.54           N  
ATOM    518  H   ALA A  33       9.410   8.159  -3.240  1.00 97.54           H  
ATOM    519  CA  ALA A  33       8.686   6.865  -4.781  1.00 97.54           C  
ATOM    520  HA  ALA A  33       8.124   5.976  -4.496  1.00 97.54           H  
ATOM    521  C   ALA A  33       9.503   6.481  -6.031  1.00 97.54           C  
ATOM    522  CB  ALA A  33       7.701   8.007  -5.048  1.00 97.54           C  
ATOM    523  HB1 ALA A  33       7.024   7.731  -5.857  1.00 97.54           H  
ATOM    524  HB2 ALA A  33       7.109   8.207  -4.155  1.00 97.54           H  
ATOM    525  HB3 ALA A  33       8.239   8.911  -5.332  1.00 97.54           H  
ATOM    526  O   ALA A  33       9.131   5.557  -6.755  1.00 97.54           O  
ATOM    527  N   SER A  34      10.678   7.094  -6.217  1.00 96.59           N  
ATOM    528  H   SER A  34      10.948   7.812  -5.559  1.00 96.59           H  
ATOM    529  CA  SER A  34      11.635   6.752  -7.279  1.00 96.59           C  
ATOM    530  HA  SER A  34      11.139   6.875  -8.242  1.00 96.59           H  
ATOM    531  C   SER A  34      12.159   5.311  -7.226  1.00 96.59           C  
ATOM    532  CB  SER A  34      12.827   7.715  -7.222  1.00 96.59           C  
ATOM    533  HB2 SER A  34      12.472   8.725  -7.426  1.00 96.59           H  
ATOM    534  HB3 SER A  34      13.552   7.443  -7.989  1.00 96.59           H  
ATOM    535  O   SER A  34      12.683   4.821  -8.221  1.00 96.59           O  
ATOM    536  OG  SER A  34      13.452   7.697  -5.947  1.00 96.59           O  
ATOM    537  HG  SER A  34      13.839   6.832  -5.798  1.00 96.59           H  
ATOM    538  N   GLU A  35      12.037   4.633  -6.084  1.00 95.80           N  
ATOM    539  H   GLU A  35      11.596   5.083  -5.294  1.00 95.80           H  
ATOM    540  CA  GLU A  35      12.457   3.239  -5.878  1.00 95.80           C  
ATOM    541  HA  GLU A  35      13.195   2.962  -6.631  1.00 95.80           H  
ATOM    542  C   GLU A  35      11.283   2.254  -6.028  1.00 95.80           C  
ATOM    543  CB  GLU A  35      13.126   3.114  -4.498  1.00 95.80           C  
ATOM    544  HB2 GLU A  35      13.417   2.077  -4.331  1.00 95.80           H  
ATOM    545  HB3 GLU A  35      12.403   3.395  -3.733  1.00 95.80           H  
ATOM    546  O   GLU A  35      11.470   1.042  -5.973  1.00 95.80           O  
ATOM    547  CG  GLU A  35      14.384   3.999  -4.384  1.00 95.80           C  
ATOM    548  HG2 GLU A  35      15.140   3.614  -5.068  1.00 95.80           H  
ATOM    549  HG3 GLU A  35      14.148   5.016  -4.699  1.00 95.80           H  
ATOM    550  CD  GLU A  35      14.970   4.085  -2.967  1.00 95.80           C  
ATOM    551  OE1 GLU A  35      16.030   4.744  -2.845  1.00 95.80           O  
ATOM    552  OE2 GLU A  35      14.331   3.595  -2.012  1.00 95.80           O  
ATOM    553  N   CYS A  36      10.066   2.761  -6.253  1.00 96.37           N  
ATOM    554  H   CYS A  36       9.984   3.765  -6.320  1.00 96.37           H  
ATOM    555  CA  CYS A  36       8.821   1.994  -6.207  1.00 96.37           C  
ATOM    556  HA  CYS A  36       9.056   0.959  -5.956  1.00 96.37           H  
ATOM    557  C   CYS A  36       8.092   1.954  -7.561  1.00 96.37           C  
ATOM    558  CB  CYS A  36       7.945   2.548  -5.080  1.00 96.37           C  
ATOM    559  HB2 CYS A  36       6.991   2.021  -5.072  1.00 96.37           H  
ATOM    560  HB3 CYS A  36       7.759   3.609  -5.248  1.00 96.37           H  
ATOM    561  O   CYS A  36       6.862   1.988  -7.612  1.00 96.37           O  
ATOM    562  SG  CYS A  36       8.732   2.304  -3.465  1.00 96.37           S  
ATOM    563  HG  CYS A  36       9.743   3.167  -3.596  1.00 96.37           H  
ATOM    564  N   CYS A  37       8.846   1.917  -8.666  1.00 94.26           N  
ATOM    565  H   CYS A  37       9.847   1.874  -8.533  1.00 94.26           H  
ATOM    566  CA  CYS A  37       8.323   1.788 -10.034  1.00 94.26           C  
ATOM    567  HA  CYS A  37       9.120   2.071 -10.721  1.00 94.26           H  
ATOM    568  C   CYS A  37       7.157   2.742 -10.349  1.00 94.26           C  
ATOM    569  CB  CYS A  37       7.962   0.321 -10.319  1.00 94.26           C  
ATOM    570  HB2 CYS A  37       7.519   0.238 -11.312  1.00 94.26           H  
ATOM    571  HB3 CYS A  37       7.226  -0.015  -9.589  1.00 94.26           H  
ATOM    572  O   CYS A  37       6.185   2.345 -10.981  1.00 94.26           O  
ATOM    573  SG  CYS A  37       9.432  -0.739 -10.242  1.00 94.26           S  
ATOM    574  HG  CYS A  37      10.119  -0.165 -11.233  1.00 94.26           H  
ATOM    575  N   THR A  38       7.222   3.991  -9.894  1.00 94.72           N  
ATOM    576  H   THR A  38       8.035   4.281  -9.371  1.00 94.72           H  
ATOM    577  CA  THR A  38       6.208   5.011 -10.179  1.00 94.72           C  
ATOM    578  HA  THR A  38       5.559   4.652 -10.977  1.00 94.72           H  
ATOM    579  C   THR A  38       6.867   6.284 -10.692  1.00 94.72           C  
ATOM    580  CB  THR A  38       5.294   5.270  -8.970  1.00 94.72           C  
ATOM    581  HB  THR A  38       4.747   4.354  -8.747  1.00 94.72           H  
ATOM    582  O   THR A  38       8.011   6.593 -10.365  1.00 94.72           O  
ATOM    583  CG2 THR A  38       6.032   5.719  -7.711  1.00 94.72           C  
ATOM    584 HG21 THR A  38       6.644   6.595  -7.924  1.00 94.72           H  
ATOM    585 HG22 THR A  38       5.314   5.965  -6.929  1.00 94.72           H  
ATOM    586 HG23 THR A  38       6.669   4.911  -7.352  1.00 94.72           H  
ATOM    587  OG1 THR A  38       4.362   6.280  -9.293  1.00 94.72           O  
ATOM    588  HG1 THR A  38       3.525   6.050  -8.883  1.00 94.72           H  
ATOM    589  N   LYS A  39       6.120   7.044 -11.495  1.00 94.65           N  
ATOM    590  H   LYS A  39       5.187   6.710 -11.690  1.00 94.65           H  
ATOM    591  CA  LYS A  39       6.492   8.402 -11.923  1.00 94.65           C  
ATOM    592  HA  LYS A  39       7.575   8.456 -12.034  1.00 94.65           H  
ATOM    593  C   LYS A  39       6.140   9.470 -10.892  1.00 94.65           C  
ATOM    594  CB  LYS A  39       5.826   8.710 -13.268  1.00 94.65           C  
ATOM    595  HB2 LYS A  39       4.787   8.381 -13.247  1.00 94.65           H  
ATOM    596  HB3 LYS A  39       5.848   9.782 -13.461  1.00 94.65           H  
ATOM    597  O   LYS A  39       6.474  10.636 -11.094  1.00 94.65           O  
ATOM    598  CG  LYS A  39       6.587   8.010 -14.390  1.00 94.65           C  
ATOM    599  HG2 LYS A  39       7.560   8.486 -14.511  1.00 94.65           H  
ATOM    600  HG3 LYS A  39       6.742   6.965 -14.122  1.00 94.65           H  
ATOM    601  CD  LYS A  39       5.813   8.086 -15.705  1.00 94.65           C  
ATOM    602  HD2 LYS A  39       5.598   9.123 -15.963  1.00 94.65           H  
ATOM    603  HD3 LYS A  39       4.882   7.533 -15.582  1.00 94.65           H  
ATOM    604  CE  LYS A  39       6.676   7.438 -16.786  1.00 94.65           C  
ATOM    605  HE2 LYS A  39       7.398   8.162 -17.164  1.00 94.65           H  
ATOM    606  HE3 LYS A  39       7.224   6.618 -16.322  1.00 94.65           H  
ATOM    607  NZ  LYS A  39       5.841   6.872 -17.861  1.00 94.65           N  
ATOM    608  HZ1 LYS A  39       5.362   6.101 -17.418  1.00 94.65           H  
ATOM    609  HZ2 LYS A  39       5.169   7.532 -18.225  1.00 94.65           H  
ATOM    610  HZ3 LYS A  39       6.418   6.447 -18.573  1.00 94.65           H  
ATOM    611  N   GLN A  40       5.420   9.104  -9.834  1.00 94.44           N  
ATOM    612  H   GLN A  40       5.218   8.124  -9.702  1.00 94.44           H  
ATOM    613  CA  GLN A  40       5.097  10.023  -8.750  1.00 94.44           C  
ATOM    614  HA  GLN A  40       4.669  10.929  -9.178  1.00 94.44           H  
ATOM    615  C   GLN A  40       6.372  10.420  -7.992  1.00 94.44           C  
ATOM    616  CB  GLN A  40       4.053   9.395  -7.816  1.00 94.44           C  
ATOM    617  HB2 GLN A  40       4.445   8.458  -7.421  1.00 94.44           H  
ATOM    618  HB3 GLN A  40       3.881  10.078  -6.984  1.00 94.44           H  
ATOM    619  O   GLN A  40       7.316   9.639  -7.882  1.00 94.44           O  
ATOM    620  CG  GLN A  40       2.706   9.144  -8.514  1.00 94.44           C  
ATOM    621  HG2 GLN A  40       2.218  10.099  -8.710  1.00 94.44           H  
ATOM    622  HG3 GLN A  40       2.861   8.641  -9.468  1.00 94.44           H  
ATOM    623  CD  GLN A  40       1.789   8.263  -7.676  1.00 94.44           C  
ATOM    624  NE2 GLN A  40       0.899   8.827  -6.891  1.00 94.44           N  
ATOM    625 HE21 GLN A  40       0.845   9.823  -6.733  1.00 94.44           H  
ATOM    626 HE22 GLN A  40       0.254   8.226  -6.399  1.00 94.44           H  
ATOM    627  OE1 GLN A  40       1.870   7.043  -7.728  1.00 94.44           O  
ATOM    628  N   GLY A  41       6.396  11.650  -7.480  1.00 96.78           N  
ATOM    629  H   GLY A  41       5.569  12.223  -7.573  1.00 96.78           H  
ATOM    630  CA  GLY A  41       7.438  12.115  -6.564  1.00 96.78           C  
ATOM    631  HA2 GLY A  41       7.539  13.197  -6.649  1.00 96.78           H  
ATOM    632  HA3 GLY A  41       8.394  11.660  -6.825  1.00 96.78           H  
ATOM    633  C   GLY A  41       7.121  11.774  -5.107  1.00 96.78           C  
ATOM    634  O   GLY A  41       6.067  11.218  -4.806  1.00 96.78           O  
ATOM    635  N   GLY A  42       8.023  12.154  -4.203  1.00 98.18           N  
ATOM    636  H   GLY A  42       8.876  12.599  -4.512  1.00 98.18           H  
ATOM    637  CA  GLY A  42       7.847  11.954  -2.766  1.00 98.18           C  
ATOM    638  HA2 GLY A  42       8.494  12.633  -2.211  1.00 98.18           H  
ATOM    639  HA3 GLY A  42       6.815  12.186  -2.502  1.00 98.18           H  
ATOM    640  C   GLY A  42       8.160  10.527  -2.326  1.00 98.18           C  
ATOM    641  O   GLY A  42       9.165   9.943  -2.745  1.00 98.18           O  
ATOM    642  N   TYR A  43       7.297   9.976  -1.479  1.00 98.41           N  
ATOM    643  H   TYR A  43       6.499  10.522  -1.187  1.00 98.41           H  
ATOM    644  CA  TYR A  43       7.498   8.702  -0.800  1.00 98.41           C  
ATOM    645  HA  TYR A  43       8.365   8.192  -1.220  1.00 98.41           H  
ATOM    646  C   TYR A  43       6.286   7.792  -0.965  1.00 98.41           C  
ATOM    647  CB  TYR A  43       7.782   8.964   0.679  1.00 98.41           C  
ATOM    648  HB2 TYR A  43       7.914   8.002   1.175  1.00 98.41           H  
ATOM    649  HB3 TYR A  43       6.918   9.455   1.127  1.00 98.41           H  
ATOM    650  O   TYR A  43       5.151   8.259  -0.893  1.00 98.41           O  
ATOM    651  CG  TYR A  43       9.017   9.813   0.910  1.00 98.41           C  
ATOM    652  CD1 TYR A  43      10.275   9.192   1.012  1.00 98.41           C  
ATOM    653  HD1 TYR A  43      10.345   8.115   0.975  1.00 98.41           H  
ATOM    654  CD2 TYR A  43       8.911  11.216   1.001  1.00 98.41           C  
ATOM    655  HD2 TYR A  43       7.942  11.689   0.950  1.00 98.41           H  
ATOM    656  CE1 TYR A  43      11.430   9.975   1.187  1.00 98.41           C  
ATOM    657  HE1 TYR A  43      12.399   9.510   1.293  1.00 98.41           H  
ATOM    658  CE2 TYR A  43      10.065  11.999   1.196  1.00 98.41           C  
ATOM    659  HE2 TYR A  43       9.984  13.071   1.298  1.00 98.41           H  
ATOM    660  OH  TYR A  43      12.455  12.099   1.508  1.00 98.41           O  
ATOM    661  HH  TYR A  43      12.231  12.862   2.046  1.00 98.41           H  
ATOM    662  CZ  TYR A  43      11.328  11.375   1.286  1.00 98.41           C  
ATOM    663  N   VAL A  44       6.524   6.499  -1.176  1.00 97.54           N  
ATOM    664  H   VAL A  44       7.482   6.188  -1.091  1.00 97.54           H  
ATOM    665  CA  VAL A  44       5.487   5.476  -1.028  1.00 97.54           C  
ATOM    666  HA  VAL A  44       4.537   5.896  -1.358  1.00 97.54           H  
ATOM    667  C   VAL A  44       5.364   5.150   0.450  1.00 97.54           C  
ATOM    668  CB  VAL A  44       5.749   4.224  -1.880  1.00 97.54           C  
ATOM    669  HB  VAL A  44       6.751   3.845  -1.680  1.00 97.54           H  
ATOM    670  O   VAL A  44       6.354   4.971   1.162  1.00 97.54           O  
ATOM    671  CG1 VAL A  44       4.723   3.110  -1.634  1.00 97.54           C  
ATOM    672 HG11 VAL A  44       4.930   2.264  -2.289  1.00 97.54           H  
ATOM    673 HG12 VAL A  44       3.712   3.473  -1.820  1.00 97.54           H  
ATOM    674 HG13 VAL A  44       4.791   2.763  -0.603  1.00 97.54           H  
ATOM    675  CG2 VAL A  44       5.619   4.589  -3.361  1.00 97.54           C  
ATOM    676 HG21 VAL A  44       4.603   4.924  -3.569  1.00 97.54           H  
ATOM    677 HG22 VAL A  44       5.818   3.709  -3.972  1.00 97.54           H  
ATOM    678 HG23 VAL A  44       6.319   5.385  -3.617  1.00 97.54           H  
ATOM    679  N   CYS A  45       4.121   5.102   0.897  1.00 96.32           N  
ATOM    680  H   CYS A  45       3.369   5.227   0.235  1.00 96.32           H  
ATOM    681  CA  CYS A  45       3.763   5.054   2.294  1.00 96.32           C  
ATOM    682  HA  CYS A  45       4.629   4.788   2.901  1.00 96.32           H  
ATOM    683  C   CYS A  45       2.673   4.015   2.521  1.00 96.32           C  
ATOM    684  CB  CYS A  45       3.259   6.436   2.706  1.00 96.32           C  
ATOM    685  HB2 CYS A  45       2.958   6.374   3.752  1.00 96.32           H  
ATOM    686  HB3 CYS A  45       2.391   6.698   2.100  1.00 96.32           H  
ATOM    687  O   CYS A  45       1.888   3.713   1.619  1.00 96.32           O  
ATOM    688  SG  CYS A  45       4.515   7.730   2.527  1.00 96.32           S  
ATOM    689  HG  CYS A  45       3.893   8.661   3.256  1.00 96.32           H  
ATOM    690  N   LEU A  46       2.591   3.504   3.744  1.00 94.74           N  
ATOM    691  H   LEU A  46       3.239   3.837   4.444  1.00 94.74           H  
ATOM    692  CA  LEU A  46       1.460   2.697   4.185  1.00 94.74           C  
ATOM    693  HA  LEU A  46       0.927   2.326   3.310  1.00 94.74           H  
ATOM    694  C   LEU A  46       0.501   3.579   4.989  1.00 94.74           C  
ATOM    695  CB  LEU A  46       2.007   1.494   4.962  1.00 94.74           C  
ATOM    696  HB2 LEU A  46       2.494   1.849   5.870  1.00 94.74           H  
ATOM    697  HB3 LEU A  46       2.770   1.006   4.356  1.00 94.74           H  
ATOM    698  O   LEU A  46       0.926   4.224   5.944  1.00 94.74           O  
ATOM    699  CG  LEU A  46       0.950   0.449   5.334  1.00 94.74           C  
ATOM    700  HG  LEU A  46       0.270   0.875   6.072  1.00 94.74           H  
ATOM    701  CD1 LEU A  46       0.163  -0.081   4.134  1.00 94.74           C  
ATOM    702 HD11 LEU A  46       0.847  -0.410   3.352  1.00 94.74           H  
ATOM    703 HD12 LEU A  46      -0.485   0.702   3.742  1.00 94.74           H  
ATOM    704 HD13 LEU A  46      -0.461  -0.922   4.437  1.00 94.74           H  
ATOM    705  CD2 LEU A  46       1.662  -0.751   5.937  1.00 94.74           C  
ATOM    706 HD21 LEU A  46       0.917  -1.456   6.305  1.00 94.74           H  
ATOM    707 HD22 LEU A  46       2.334  -0.424   6.730  1.00 94.74           H  
ATOM    708 HD23 LEU A  46       2.262  -1.246   5.173  1.00 94.74           H  
ATOM    709  N   SER A  47      -0.770   3.622   4.592  1.00 94.75           N  
ATOM    710  H   SER A  47      -1.048   3.041   3.814  1.00 94.75           H  
ATOM    711  CA  SER A  47      -1.803   4.476   5.191  1.00 94.75           C  
ATOM    712  HA  SER A  47      -1.334   5.140   5.917  1.00 94.75           H  
ATOM    713  C   SER A  47      -2.854   3.654   5.926  1.00 94.75           C  
ATOM    714  CB  SER A  47      -2.451   5.369   4.128  1.00 94.75           C  
ATOM    715  HB2 SER A  47      -1.671   5.965   3.655  1.00 94.75           H  
ATOM    716  HB3 SER A  47      -3.143   6.054   4.618  1.00 94.75           H  
ATOM    717  O   SER A  47      -3.315   2.647   5.401  1.00 94.75           O  
ATOM    718  OG  SER A  47      -3.159   4.647   3.134  1.00 94.75           O  
ATOM    719  HG  SER A  47      -2.649   3.872   2.887  1.00 94.75           H  
ATOM    720  N   MET A  48      -3.249   4.083   7.123  1.00 93.95           N  
ATOM    721  H   MET A  48      -2.810   4.911   7.498  1.00 93.95           H  
ATOM    722  CA  MET A  48      -4.258   3.435   7.961  1.00 93.95           C  
ATOM    723  HA  MET A  48      -4.773   2.671   7.379  1.00 93.95           H  
ATOM    724  C   MET A  48      -5.296   4.447   8.429  1.00 93.95           C  
ATOM    725  CB  MET A  48      -3.623   2.761   9.187  1.00 93.95           C  
ATOM    726  HB2 MET A  48      -4.412   2.331   9.803  1.00 93.95           H  
ATOM    727  HB3 MET A  48      -3.113   3.518   9.783  1.00 93.95           H  
ATOM    728  O   MET A  48      -4.979   5.586   8.774  1.00 93.95           O  
ATOM    729  CG  MET A  48      -2.640   1.648   8.824  1.00 93.95           C  
ATOM    730  HG2 MET A  48      -1.866   2.051   8.171  1.00 93.95           H  
ATOM    731  HG3 MET A  48      -2.158   1.290   9.735  1.00 93.95           H  
ATOM    732  SD  MET A  48      -3.453   0.245   8.022  1.00 93.95           S  
ATOM    733  CE  MET A  48      -2.254  -0.092   6.715  1.00 93.95           C  
ATOM    734  HE1 MET A  48      -2.673  -0.810   6.009  1.00 93.95           H  
ATOM    735  HE2 MET A  48      -1.340  -0.495   7.151  1.00 93.95           H  
ATOM    736  HE3 MET A  48      -2.013   0.826   6.178  1.00 93.95           H  
ATOM    737  N   HIS A  49      -6.545   4.003   8.473  1.00 93.98           N  
ATOM    738  H   HIS A  49      -6.726   3.038   8.234  1.00 93.98           H  
ATOM    739  CA  HIS A  49      -7.675   4.775   8.968  1.00 93.98           C  
ATOM    740  HA  HIS A  49      -7.332   5.506   9.699  1.00 93.98           H  
ATOM    741  C   HIS A  49      -8.660   3.822   9.650  1.00 93.98           C  
ATOM    742  CB  HIS A  49      -8.322   5.512   7.786  1.00 93.98           C  
ATOM    743  HB2 HIS A  49      -7.550   6.068   7.254  1.00 93.98           H  
ATOM    744  HB3 HIS A  49      -8.759   4.791   7.096  1.00 93.98           H  
ATOM    745  O   HIS A  49      -8.895   2.729   9.130  1.00 93.98           O  
ATOM    746  CG  HIS A  49      -9.378   6.490   8.215  1.00 93.98           C  
ATOM    747  CD2 HIS A  49      -9.208   7.833   8.407  1.00 93.98           C  
ATOM    748  HD2 HIS A  49      -8.295   8.389   8.253  1.00 93.98           H  
ATOM    749  ND1 HIS A  49     -10.682   6.197   8.535  1.00 93.98           N  
ATOM    750  HD1 HIS A  49     -11.119   5.290   8.464  1.00 93.98           H  
ATOM    751  CE1 HIS A  49     -11.278   7.331   8.948  1.00 93.98           C  
ATOM    752  HE1 HIS A  49     -12.293   7.427   9.304  1.00 93.98           H  
ATOM    753  NE2 HIS A  49     -10.418   8.353   8.860  1.00 93.98           N  
ATOM    754  N   GLU A  50      -9.277   4.246  10.756  1.00 91.94           N  
ATOM    755  H   GLU A  50      -9.047   5.161  11.117  1.00 91.94           H  
ATOM    756  CA  GLU A  50     -10.206   3.433  11.568  1.00 91.94           C  
ATOM    757  HA  GLU A  50      -9.652   2.637  12.064  1.00 91.94           H  
ATOM    758  C   GLU A  50     -11.305   2.758  10.725  1.00 91.94           C  
ATOM    759  CB  GLU A  50     -10.825   4.311  12.674  1.00 91.94           C  
ATOM    760  HB2 GLU A  50     -10.036   4.584  13.375  1.00 91.94           H  
ATOM    761  HB3 GLU A  50     -11.563   3.712  13.207  1.00 91.94           H  
ATOM    762  O   GLU A  50     -11.593   1.573  10.873  1.00 91.94           O  
ATOM    763  CG  GLU A  50     -11.495   5.604  12.164  1.00 91.94           C  
ATOM    764  HG2 GLU A  50     -12.202   5.359  11.371  1.00 91.94           H  
ATOM    765  HG3 GLU A  50     -10.732   6.253  11.735  1.00 91.94           H  
ATOM    766  CD  GLU A  50     -12.262   6.383  13.241  1.00 91.94           C  
ATOM    767  OE1 GLU A  50     -13.003   7.301  12.825  1.00 91.94           O  
ATOM    768  OE2 GLU A  50     -12.147   6.044  14.437  1.00 91.94           O  
ATOM    769  N   LYS A  51     -11.837   3.483   9.732  1.00 93.40           N  
ATOM    770  H   LYS A  51     -11.652   4.473   9.809  1.00 93.40           H  
ATOM    771  CA  LYS A  51     -12.828   2.999   8.752  1.00 93.40           C  
ATOM    772  HA  LYS A  51     -13.762   2.819   9.284  1.00 93.40           H  
ATOM    773  C   LYS A  51     -12.457   1.666   8.083  1.00 93.40           C  
ATOM    774  CB  LYS A  51     -13.046   4.094   7.697  1.00 93.40           C  
ATOM    775  HB2 LYS A  51     -13.314   5.016   8.212  1.00 93.40           H  
ATOM    776  HB3 LYS A  51     -12.114   4.252   7.154  1.00 93.40           H  
ATOM    777  O   LYS A  51     -13.360   0.927   7.701  1.00 93.40           O  
ATOM    778  CG  LYS A  51     -14.151   3.768   6.680  1.00 93.40           C  
ATOM    779  HG2 LYS A  51     -13.861   2.909   6.075  1.00 93.40           H  
ATOM    780  HG3 LYS A  51     -15.082   3.549   7.202  1.00 93.40           H  
ATOM    781  CD  LYS A  51     -14.350   4.975   5.757  1.00 93.40           C  
ATOM    782  HD2 LYS A  51     -13.396   5.227   5.293  1.00 93.40           H  
ATOM    783  HD3 LYS A  51     -14.680   5.824   6.355  1.00 93.40           H  
ATOM    784  CE  LYS A  51     -15.378   4.680   4.665  1.00 93.40           C  
ATOM    785  HE2 LYS A  51     -16.319   4.401   5.138  1.00 93.40           H  
ATOM    786  HE3 LYS A  51     -15.023   3.835   4.076  1.00 93.40           H  
ATOM    787  NZ  LYS A  51     -15.552   5.879   3.805  1.00 93.40           N  
ATOM    788  HZ1 LYS A  51     -16.231   5.722   3.074  1.00 93.40           H  
ATOM    789  HZ2 LYS A  51     -15.828   6.677   4.360  1.00 93.40           H  
ATOM    790  HZ3 LYS A  51     -14.685   6.147   3.363  1.00 93.40           H  
ATOM    791  N   TYR A  52     -11.165   1.368   7.929  1.00 93.72           N  
ATOM    792  H   TYR A  52     -10.485   1.981   8.355  1.00 93.72           H  
ATOM    793  CA  TYR A  52     -10.662   0.150   7.282  1.00 93.72           C  
ATOM    794  HA  TYR A  52     -11.505  -0.494   7.032  1.00 93.72           H  
ATOM    795  C   TYR A  52      -9.763  -0.689   8.184  1.00 93.72           C  
ATOM    796  CB  TYR A  52      -9.951   0.501   5.976  1.00 93.72           C  
ATOM    797  HB2 TYR A  52      -9.572  -0.410   5.512  1.00 93.72           H  
ATOM    798  HB3 TYR A  52      -9.102   1.149   6.190  1.00 93.72           H  
ATOM    799  O   TYR A  52      -9.111  -1.609   7.698  1.00 93.72           O  
ATOM    800  CG  TYR A  52     -10.872   1.156   4.986  1.00 93.72           C  
ATOM    801  CD1 TYR A  52     -11.864   0.392   4.341  1.00 93.72           C  
ATOM    802  HD1 TYR A  52     -11.952  -0.665   4.544  1.00 93.72           H  
ATOM    803  CD2 TYR A  52     -10.771   2.537   4.763  1.00 93.72           C  
ATOM    804  HD2 TYR A  52     -10.027   3.116   5.290  1.00 93.72           H  
ATOM    805  CE1 TYR A  52     -12.749   1.010   3.442  1.00 93.72           C  
ATOM    806  HE1 TYR A  52     -13.509   0.427   2.943  1.00 93.72           H  
ATOM    807  CE2 TYR A  52     -11.647   3.155   3.864  1.00 93.72           C  
ATOM    808  HE2 TYR A  52     -11.564   4.221   3.713  1.00 93.72           H  
ATOM    809  OH  TYR A  52     -13.434   2.989   2.286  1.00 93.72           O  
ATOM    810  HH  TYR A  52     -12.976   3.787   2.014  1.00 93.72           H  
ATOM    811  CZ  TYR A  52     -12.624   2.388   3.190  1.00 93.72           C  
ATOM    812  N   GLU A  53      -9.739  -0.418   9.486  1.00 91.06           N  
ATOM    813  H   GLU A  53     -10.289   0.345   9.854  1.00 91.06           H  
ATOM    814  CA  GLU A  53      -8.927  -1.186  10.427  1.00 91.06           C  
ATOM    815  HA  GLU A  53      -7.876  -1.104  10.151  1.00 91.06           H  
ATOM    816  C   GLU A  53      -9.305  -2.673  10.406  1.00 91.06           C  
ATOM    817  CB  GLU A  53      -9.116  -0.586  11.818  1.00 91.06           C  
ATOM    818  HB2 GLU A  53      -8.885   0.478  11.771  1.00 91.06           H  
ATOM    819  HB3 GLU A  53     -10.152  -0.715  12.132  1.00 91.06           H  
ATOM    820  O   GLU A  53      -8.442  -3.532  10.243  1.00 91.06           O  
ATOM    821  CG  GLU A  53      -8.180  -1.257  12.823  1.00 91.06           C  
ATOM    822  HG2 GLU A  53      -7.150  -1.058  12.526  1.00 91.06           H  
ATOM    823  HG3 GLU A  53      -8.337  -2.335  12.800  1.00 91.06           H  
ATOM    824  CD  GLU A  53      -8.413  -0.761  14.248  1.00 91.06           C  
ATOM    825  OE1 GLU A  53      -8.017  -1.522  15.156  1.00 91.06           O  
ATOM    826  OE2 GLU A  53      -8.985   0.341  14.401  1.00 91.06           O  
ATOM    827  N   SER A  54     -10.606  -2.977  10.458  1.00 92.18           N  
ATOM    828  H   SER A  54     -11.251  -2.225  10.658  1.00 92.18           H  
ATOM    829  CA  SER A  54     -11.092  -4.362  10.388  1.00 92.18           C  
ATOM    830  HA  SER A  54     -10.599  -4.932  11.175  1.00 92.18           H  
ATOM    831  C   SER A  54     -10.766  -5.049   9.058  1.00 92.18           C  
ATOM    832  CB  SER A  54     -12.600  -4.424  10.646  1.00 92.18           C  
ATOM    833  HB2 SER A  54     -12.897  -5.471  10.708  1.00 92.18           H  
ATOM    834  HB3 SER A  54     -12.822  -3.950  11.602  1.00 92.18           H  
ATOM    835  O   SER A  54     -10.502  -6.247   9.025  1.00 92.18           O  
ATOM    836  OG  SER A  54     -13.351  -3.795   9.616  1.00 92.18           O  
ATOM    837  HG  SER A  54     -13.241  -2.845   9.692  1.00 92.18           H  
ATOM    838  N   ASP A  55     -10.754  -4.309   7.947  1.00 93.34           N  
ATOM    839  H   ASP A  55     -10.907  -3.314   8.027  1.00 93.34           H  
ATOM    840  CA  ASP A  55     -10.357  -4.860   6.652  1.00 93.34           C  
ATOM    841  HA  ASP A  55     -10.829  -5.833   6.515  1.00 93.34           H  
ATOM    842  C   ASP A  55      -8.847  -5.108   6.593  1.00 93.34           C  
ATOM    843  CB  ASP A  55     -10.817  -3.938   5.519  1.00 93.34           C  
ATOM    844  HB2 ASP A  55     -10.280  -4.236   4.618  1.00 93.34           H  
ATOM    845  HB3 ASP A  55     -10.546  -2.907   5.747  1.00 93.34           H  
ATOM    846  O   ASP A  55      -8.412  -6.107   6.021  1.00 93.34           O  
ATOM    847  CG  ASP A  55     -12.315  -4.029   5.206  1.00 93.34           C  
ATOM    848  OD1 ASP A  55     -12.965  -5.049   5.572  1.00 93.34           O  
ATOM    849  OD2 ASP A  55     -12.797  -3.091   4.533  1.00 93.34           O  
ATOM    850  N   TYR A  56      -8.050  -4.254   7.237  1.00 91.50           N  
ATOM    851  H   TYR A  56      -8.456  -3.450   7.693  1.00 91.50           H  
ATOM    852  CA  TYR A  56      -6.617  -4.472   7.376  1.00 91.50           C  
ATOM    853  HA  TYR A  56      -6.212  -4.661   6.381  1.00 91.50           H  
ATOM    854  C   TYR A  56      -6.302  -5.703   8.239  1.00 91.50           C  
ATOM    855  CB  TYR A  56      -5.943  -3.218   7.946  1.00 91.50           C  
ATOM    856  HB2 TYR A  56      -6.339  -2.326   7.463  1.00 91.50           H  
ATOM    857  HB3 TYR A  56      -6.130  -3.135   9.017  1.00 91.50           H  
ATOM    858  O   TYR A  56      -5.473  -6.533   7.864  1.00 91.50           O  
ATOM    859  CG  TYR A  56      -4.465  -3.304   7.683  1.00 91.50           C  
ATOM    860  CD1 TYR A  56      -3.596  -3.840   8.648  1.00 91.50           C  
ATOM    861  HD1 TYR A  56      -3.951  -4.055   9.645  1.00 91.50           H  
ATOM    862  CD2 TYR A  56      -4.017  -3.066   6.375  1.00 91.50           C  
ATOM    863  HD2 TYR A  56      -4.706  -2.675   5.641  1.00 91.50           H  
ATOM    864  CE1 TYR A  56      -2.305  -4.229   8.255  1.00 91.50           C  
ATOM    865  HE1 TYR A  56      -1.658  -4.731   8.959  1.00 91.50           H  
ATOM    866  CE2 TYR A  56      -2.723  -3.419   5.986  1.00 91.50           C  
ATOM    867  HE2 TYR A  56      -2.411  -3.279   4.962  1.00 91.50           H  
ATOM    868  OH  TYR A  56      -0.723  -4.556   6.447  1.00 91.50           O  
ATOM    869  HH  TYR A  56      -0.623  -4.391   5.506  1.00 91.50           H  
ATOM    870  CZ  TYR A  56      -1.891  -4.057   6.912  1.00 91.50           C  
ATOM    871  N   GLN A  57      -7.010  -5.869   9.359  1.00 90.59           N  
ATOM    872  H   GLN A  57      -7.643  -5.132   9.635  1.00 90.59           H  
ATOM    873  CA  GLN A  57      -6.899  -7.046  10.228  1.00 90.59           C  
ATOM    874  HA  GLN A  57      -5.869  -7.144  10.571  1.00 90.59           H  
ATOM    875  C   GLN A  57      -7.246  -8.335   9.469  1.00 90.59           C  
ATOM    876  CB  GLN A  57      -7.803  -6.868  11.455  1.00 90.59           C  
ATOM    877  HB2 GLN A  57      -8.794  -6.562  11.120  1.00 90.59           H  
ATOM    878  HB3 GLN A  57      -7.898  -7.823  11.971  1.00 90.59           H  
ATOM    879  O   GLN A  57      -6.476  -9.293   9.514  1.00 90.59           O  
ATOM    880  CG  GLN A  57      -7.243  -5.837  12.453  1.00 90.59           C  
ATOM    881  HG2 GLN A  57      -6.952  -4.927  11.928  1.00 90.59           H  
ATOM    882  HG3 GLN A  57      -6.354  -6.251  12.927  1.00 90.59           H  
ATOM    883  CD  GLN A  57      -8.243  -5.447  13.542  1.00 90.59           C  
ATOM    884  NE2 GLN A  57      -7.837  -4.633  14.491  1.00 90.59           N  
ATOM    885 HE21 GLN A  57      -6.927  -4.195  14.467  1.00 90.59           H  
ATOM    886 HE22 GLN A  57      -8.536  -4.233  15.101  1.00 90.59           H  
ATOM    887  OE1 GLN A  57      -9.408  -5.821  13.529  1.00 90.59           O  
ATOM    888  N   LYS A  58      -8.313  -8.339   8.654  1.00 93.24           N  
ATOM    889  H   LYS A  58      -8.930  -7.541   8.678  1.00 93.24           H  
ATOM    890  CA  LYS A  58      -8.632  -9.480   7.769  1.00 93.24           C  
ATOM    891  HA  LYS A  58      -8.793 -10.369   8.379  1.00 93.24           H  
ATOM    892  C   LYS A  58      -7.504  -9.815   6.792  1.00 93.24           C  
ATOM    893  CB  LYS A  58      -9.893  -9.197   6.952  1.00 93.24           C  
ATOM    894  HB2 LYS A  58      -9.987  -9.953   6.173  1.00 93.24           H  
ATOM    895  HB3 LYS A  58      -9.777  -8.227   6.468  1.00 93.24           H  
ATOM    896  O   LYS A  58      -7.323 -10.986   6.469  1.00 93.24           O  
ATOM    897  CG  LYS A  58     -11.184  -9.220   7.777  1.00 93.24           C  
ATOM    898  HG2 LYS A  58     -11.073  -8.588   8.659  1.00 93.24           H  
ATOM    899  HG3 LYS A  58     -11.399 -10.235   8.111  1.00 93.24           H  
ATOM    900  CD  LYS A  58     -12.328  -8.708   6.893  1.00 93.24           C  
ATOM    901  HD2 LYS A  58     -12.682  -9.511   6.246  1.00 93.24           H  
ATOM    902  HD3 LYS A  58     -11.953  -7.896   6.269  1.00 93.24           H  
ATOM    903  CE  LYS A  58     -13.469  -8.162   7.745  1.00 93.24           C  
ATOM    904  HE2 LYS A  58     -13.025  -7.665   8.608  1.00 93.24           H  
ATOM    905  HE3 LYS A  58     -14.088  -8.983   8.105  1.00 93.24           H  
ATOM    906  NZ  LYS A  58     -14.245  -7.163   6.966  1.00 93.24           N  
ATOM    907  HZ1 LYS A  58     -14.901  -6.668   7.553  1.00 93.24           H  
ATOM    908  HZ2 LYS A  58     -13.633  -6.449   6.598  1.00 93.24           H  
ATOM    909  HZ3 LYS A  58     -14.704  -7.575   6.166  1.00 93.24           H  
ATOM    910  N   LEU A  59      -6.754  -8.824   6.301  1.00 92.95           N  
ATOM    911  H   LEU A  59      -6.955  -7.878   6.594  1.00 92.95           H  
ATOM    912  CA  LEU A  59      -5.583  -9.067   5.446  1.00 92.95           C  
ATOM    913  HA  LEU A  59      -5.847  -9.819   4.703  1.00 92.95           H  
ATOM    914  C   LEU A  59      -4.388  -9.638   6.224  1.00 92.95           C  
ATOM    915  CB  LEU A  59      -5.167  -7.789   4.701  1.00 92.95           C  
ATOM    916  HB2 LEU A  59      -4.202  -7.972   4.230  1.00 92.95           H  
ATOM    917  HB3 LEU A  59      -5.024  -6.986   5.424  1.00 92.95           H  
ATOM    918  O   LEU A  59      -3.558 -10.330   5.641  1.00 92.95           O  
ATOM    919  CG  LEU A  59      -6.140  -7.314   3.611  1.00 92.95           C  
ATOM    920  HG  LEU A  59      -7.119  -7.112   4.046  1.00 92.95           H  
ATOM    921  CD1 LEU A  59      -5.590  -6.023   3.006  1.00 92.95           C  
ATOM    922 HD11 LEU A  59      -6.261  -5.654   2.230  1.00 92.95           H  
ATOM    923 HD12 LEU A  59      -4.607  -6.204   2.570  1.00 92.95           H  
ATOM    924 HD13 LEU A  59      -5.498  -5.264   3.783  1.00 92.95           H  
ATOM    925  CD2 LEU A  59      -6.312  -8.330   2.476  1.00 92.95           C  
ATOM    926 HD21 LEU A  59      -5.337  -8.604   2.074  1.00 92.95           H  
ATOM    927 HD22 LEU A  59      -6.926  -7.896   1.687  1.00 92.95           H  
ATOM    928 HD23 LEU A  59      -6.809  -9.226   2.849  1.00 92.95           H  
ATOM    929  N   CYS A  60      -4.294  -9.370   7.524  1.00 90.57           N  
ATOM    930  H   CYS A  60      -5.000  -8.786   7.949  1.00 90.57           H  
ATOM    931  CA  CYS A  60      -3.235  -9.902   8.382  1.00 90.57           C  
ATOM    932  HA  CYS A  60      -2.317 -10.007   7.804  1.00 90.57           H  
ATOM    933  C   CYS A  60      -3.545 -11.296   8.946  1.00 90.57           C  
ATOM    934  CB  CYS A  60      -2.979  -8.903   9.513  1.00 90.57           C  
ATOM    935  HB2 CYS A  60      -3.920  -8.633   9.993  1.00 90.57           H  
ATOM    936  HB3 CYS A  60      -2.327  -9.358  10.258  1.00 90.57           H  
ATOM    937  O   CYS A  60      -2.615 -12.018   9.297  1.00 90.57           O  
ATOM    938  SG  CYS A  60      -2.171  -7.434   8.825  1.00 90.57           S  
ATOM    939  HG  CYS A  60      -3.114  -7.145   7.924  1.00 90.57           H  
ATOM    940  N   GLU A  61      -4.822 -11.670   9.033  1.00 92.51           N  
ATOM    941  H   GLU A  61      -5.522 -10.965   8.854  1.00 92.51           H  
ATOM    942  CA  GLU A  61      -5.272 -12.905   9.682  1.00 92.51           C  
ATOM    943  HA  GLU A  61      -4.414 -13.452  10.073  1.00 92.51           H  
ATOM    944  C   GLU A  61      -5.953 -13.844   8.681  1.00 92.51           C  
ATOM    945  CB  GLU A  61      -6.176 -12.566  10.879  1.00 92.51           C  
ATOM    946  HB2 GLU A  61      -7.026 -11.978  10.533  1.00 92.51           H  
ATOM    947  HB3 GLU A  61      -6.545 -13.499  11.307  1.00 92.51           H  
ATOM    948  O   GLU A  61      -5.325 -14.777   8.176  1.00 92.51           O  
ATOM    949  CG  GLU A  61      -5.430 -11.780  11.970  1.00 92.51           C  
ATOM    950  HG2 GLU A  61      -4.595 -12.386  12.322  1.00 92.51           H  
ATOM    951  HG3 GLU A  61      -5.021 -10.865  11.541  1.00 92.51           H  
ATOM    952  CD  GLU A  61      -6.317 -11.402  13.165  1.00 92.51           C  
ATOM    953  OE1 GLU A  61      -5.805 -10.651  14.026  1.00 92.51           O  
ATOM    954  OE2 GLU A  61      -7.475 -11.872  13.234  1.00 92.51           O  
ATOM    955  N   ASP A  62      -7.216 -13.576   8.339  1.00 95.49           N  
ATOM    956  H   ASP A  62      -7.700 -12.857   8.857  1.00 95.49           H  
ATOM    957  CA  ASP A  62      -8.015 -14.444   7.468  1.00 95.49           C  
ATOM    958  HA  ASP A  62      -8.158 -15.406   7.960  1.00 95.49           H  
ATOM    959  C   ASP A  62      -7.329 -14.691   6.121  1.00 95.49           C  
ATOM    960  CB  ASP A  62      -9.392 -13.812   7.197  1.00 95.49           C  
ATOM    961  HB2 ASP A  62      -9.916 -14.439   6.476  1.00 95.49           H  
ATOM    962  HB3 ASP A  62      -9.257 -12.831   6.742  1.00 95.49           H  
ATOM    963  O   ASP A  62      -7.321 -15.809   5.619  1.00 95.49           O  
ATOM    964  CG  ASP A  62     -10.307 -13.673   8.414  1.00 95.49           C  
ATOM    965  OD1 ASP A  62     -10.058 -14.357   9.426  1.00 95.49           O  
ATOM    966  OD2 ASP A  62     -11.300 -12.925   8.260  1.00 95.49           O  
ATOM    967  N   TYR A  63      -6.770 -13.642   5.513  1.00 95.77           N  
ATOM    968  H   TYR A  63      -6.795 -12.755   5.994  1.00 95.77           H  
ATOM    969  CA  TYR A  63      -6.117 -13.717   4.203  1.00 95.77           C  
ATOM    970  HA  TYR A  63      -6.803 -14.129   3.463  1.00 95.77           H  
ATOM    971  C   TYR A  63      -4.902 -14.635   4.205  1.00 95.77           C  
ATOM    972  CB  TYR A  63      -5.717 -12.307   3.787  1.00 95.77           C  
ATOM    973  HB2 TYR A  63      -5.101 -11.901   4.590  1.00 95.77           H  
ATOM    974  HB3 TYR A  63      -6.612 -11.691   3.703  1.00 95.77           H  
ATOM    975  O   TYR A  63      -4.697 -15.376   3.244  1.00 95.77           O  
ATOM    976  CG  TYR A  63      -4.947 -12.210   2.488  1.00 95.77           C  
ATOM    977  CD1 TYR A  63      -3.630 -11.716   2.481  1.00 95.77           C  
ATOM    978  HD1 TYR A  63      -3.156 -11.419   3.405  1.00 95.77           H  
ATOM    979  CD2 TYR A  63      -5.548 -12.621   1.287  1.00 95.77           C  
ATOM    980  HD2 TYR A  63      -6.535 -13.060   1.310  1.00 95.77           H  
ATOM    981  CE1 TYR A  63      -2.930 -11.600   1.271  1.00 95.77           C  
ATOM    982  HE1 TYR A  63      -1.925 -11.205   1.279  1.00 95.77           H  
ATOM    983  CE2 TYR A  63      -4.855 -12.504   0.071  1.00 95.77           C  
ATOM    984  HE2 TYR A  63      -5.306 -12.844  -0.849  1.00 95.77           H  
ATOM    985  OH  TYR A  63      -2.885 -11.823  -1.104  1.00 95.77           O  
ATOM    986  HH  TYR A  63      -2.002 -11.474  -0.964  1.00 95.77           H  
ATOM    987  CZ  TYR A  63      -3.547 -11.983   0.066  1.00 95.77           C  
ATOM    988  N   VAL A  64      -4.128 -14.621   5.289  1.00 94.47           N  
ATOM    989  H   VAL A  64      -4.417 -14.057   6.075  1.00 94.47           H  
ATOM    990  CA  VAL A  64      -2.977 -15.509   5.463  1.00 94.47           C  
ATOM    991  HA  VAL A  64      -2.316 -15.415   4.601  1.00 94.47           H  
ATOM    992  C   VAL A  64      -3.447 -16.960   5.514  1.00 94.47           C  
ATOM    993  CB  VAL A  64      -2.196 -15.115   6.733  1.00 94.47           C  
ATOM    994  HB  VAL A  64      -2.885 -15.046   7.574  1.00 94.47           H  
ATOM    995  O   VAL A  64      -2.912 -17.799   4.792  1.00 94.47           O  
ATOM    996  CG1 VAL A  64      -1.118 -16.138   7.112  1.00 94.47           C  
ATOM    997 HG11 VAL A  64      -0.527 -15.757   7.945  1.00 94.47           H  
ATOM    998 HG12 VAL A  64      -0.462 -16.343   6.267  1.00 94.47           H  
ATOM    999 HG13 VAL A  64      -1.585 -17.071   7.428  1.00 94.47           H  
ATOM   1000  CG2 VAL A  64      -1.531 -13.745   6.548  1.00 94.47           C  
ATOM   1001 HG21 VAL A  64      -2.280 -12.986   6.320  1.00 94.47           H  
ATOM   1002 HG22 VAL A  64      -1.035 -13.454   7.474  1.00 94.47           H  
ATOM   1003 HG23 VAL A  64      -0.798 -13.786   5.743  1.00 94.47           H  
ATOM   1004  N   LEU A  65      -4.482 -17.250   6.309  1.00 96.37           N  
ATOM   1005  H   LEU A  65      -4.905 -16.501   6.838  1.00 96.37           H  
ATOM   1006  CA  LEU A  65      -5.038 -18.600   6.432  1.00 96.37           C  
ATOM   1007  HA  LEU A  65      -4.236 -19.289   6.698  1.00 96.37           H  
ATOM   1008  C   LEU A  65      -5.617 -19.108   5.107  1.00 96.37           C  
ATOM   1009  CB  LEU A  65      -6.116 -18.615   7.529  1.00 96.37           C  
ATOM   1010  HB2 LEU A  65      -6.889 -17.893   7.267  1.00 96.37           H  
ATOM   1011  HB3 LEU A  65      -6.577 -19.603   7.541  1.00 96.37           H  
ATOM   1012  O   LEU A  65      -5.360 -20.247   4.721  1.00 96.37           O  
ATOM   1013  CG  LEU A  65      -5.605 -18.295   8.943  1.00 96.37           C  
ATOM   1014  HG  LEU A  65      -5.146 -17.306   8.960  1.00 96.37           H  
ATOM   1015  CD1 LEU A  65      -6.784 -18.297   9.916  1.00 96.37           C  
ATOM   1016 HD11 LEU A  65      -6.436 -18.037  10.916  1.00 96.37           H  
ATOM   1017 HD12 LEU A  65      -7.508 -17.544   9.605  1.00 96.37           H  
ATOM   1018 HD13 LEU A  65      -7.262 -19.276   9.934  1.00 96.37           H  
ATOM   1019  CD2 LEU A  65      -4.576 -19.319   9.432  1.00 96.37           C  
ATOM   1020 HD21 LEU A  65      -4.986 -20.326   9.360  1.00 96.37           H  
ATOM   1021 HD22 LEU A  65      -4.312 -19.103  10.467  1.00 96.37           H  
ATOM   1022 HD23 LEU A  65      -3.670 -19.248   8.830  1.00 96.37           H  
ATOM   1023  N   ASP A  66      -6.357 -18.259   4.397  1.00 97.22           N  
ATOM   1024  H   ASP A  66      -6.580 -17.363   4.807  1.00 97.22           H  
ATOM   1025  CA  ASP A  66      -6.921 -18.574   3.086  1.00 97.22           C  
ATOM   1026  HA  ASP A  66      -7.553 -19.459   3.163  1.00 97.22           H  
ATOM   1027  C   ASP A  66      -5.833 -18.870   2.044  1.00 97.22           C  
ATOM   1028  CB  ASP A  66      -7.766 -17.390   2.609  1.00 97.22           C  
ATOM   1029  HB2 ASP A  66      -7.696 -17.337   1.522  1.00 97.22           H  
ATOM   1030  HB3 ASP A  66      -7.358 -16.454   2.990  1.00 97.22           H  
ATOM   1031  O   ASP A  66      -5.961 -19.830   1.288  1.00 97.22           O  
ATOM   1032  CG  ASP A  66      -9.247 -17.483   2.959  1.00 97.22           C  
ATOM   1033  OD1 ASP A  66      -9.676 -17.925   4.049  1.00 97.22           O  
ATOM   1034  OD2 ASP A  66     -10.045 -17.046   2.100  1.00 97.22           O  
ATOM   1035  N   CYS A  67      -4.758 -18.074   2.005  1.00 96.64           N  
ATOM   1036  H   CYS A  67      -4.700 -17.301   2.652  1.00 96.64           H  
ATOM   1037  CA  CYS A  67      -3.664 -18.283   1.053  1.00 96.64           C  
ATOM   1038  HA  CYS A  67      -4.083 -18.406   0.054  1.00 96.64           H  
ATOM   1039  C   CYS A  67      -2.860 -19.555   1.353  1.00 96.64           C  
ATOM   1040  CB  CYS A  67      -2.725 -17.072   1.046  1.00 96.64           C  
ATOM   1041  HB2 CYS A  67      -2.374 -16.866   2.057  1.00 96.64           H  
ATOM   1042  HB3 CYS A  67      -1.866 -17.318   0.422  1.00 96.64           H  
ATOM   1043  O   CYS A  67      -2.451 -20.247   0.422  1.00 96.64           O  
ATOM   1044  SG  CYS A  67      -3.534 -15.605   0.352  1.00 96.64           S  
ATOM   1045  HG  CYS A  67      -4.290 -15.365   1.428  1.00 96.64           H  
ATOM   1046  N   GLU A  68      -2.631 -19.877   2.630  1.00 95.46           N  
ATOM   1047  H   GLU A  68      -2.942 -19.246   3.354  1.00 95.46           H  
ATOM   1048  CA  GLU A  68      -1.954 -21.121   3.027  1.00 95.46           C  
ATOM   1049  HA  GLU A  68      -1.048 -21.247   2.434  1.00 95.46           H  
ATOM   1050  C   GLU A  68      -2.817 -22.366   2.770  1.00 95.46           C  
ATOM   1051  CB  GLU A  68      -1.567 -21.068   4.515  1.00 95.46           C  
ATOM   1052  HB2 GLU A  68      -1.288 -22.068   4.847  1.00 95.46           H  
ATOM   1053  HB3 GLU A  68      -2.437 -20.764   5.098  1.00 95.46           H  
ATOM   1054  O   GLU A  68      -2.286 -23.429   2.445  1.00 95.46           O  
ATOM   1055  CG  GLU A  68      -0.401 -20.118   4.832  1.00 95.46           C  
ATOM   1056  HG2 GLU A  68      -0.672 -19.108   4.524  1.00 95.46           H  
ATOM   1057  HG3 GLU A  68      -0.263 -20.102   5.913  1.00 95.46           H  
ATOM   1058  CD  GLU A  68       0.940 -20.503   4.176  1.00 95.46           C  
ATOM   1059  OE1 GLU A  68       1.789 -19.598   4.015  1.00 95.46           O  
ATOM   1060  OE2 GLU A  68       1.166 -21.684   3.821  1.00 95.46           O  
ATOM   1061  N   ALA A  69      -4.143 -22.249   2.899  1.00 96.46           N  
ATOM   1062  H   ALA A  69      -4.521 -21.369   3.220  1.00 96.46           H  
ATOM   1063  CA  ALA A  69      -5.077 -23.336   2.614  1.00 96.46           C  
ATOM   1064  HA  ALA A  69      -4.668 -24.260   3.022  1.00 96.46           H  
ATOM   1065  C   ALA A  69      -5.299 -23.566   1.108  1.00 96.46           C  
ATOM   1066  CB  ALA A  69      -6.398 -23.036   3.330  1.00 96.46           C  
ATOM   1067  HB1 ALA A  69      -6.221 -22.919   4.399  1.00 96.46           H  
ATOM   1068  HB2 ALA A  69      -7.097 -23.856   3.168  1.00 96.46           H  
ATOM   1069  HB3 ALA A  69      -6.828 -22.115   2.937  1.00 96.46           H  
ATOM   1070  O   ALA A  69      -5.715 -24.658   0.714  1.00 96.46           O  
ATOM   1071  N   ASP A  70      -5.034 -22.561   0.269  1.00 94.46           N  
ATOM   1072  H   ASP A  70      -4.742 -21.675   0.655  1.00 94.46           H  
ATOM   1073  CA  ASP A  70      -5.193 -22.655  -1.178  1.00 94.46           C  
ATOM   1074  HA  ASP A  70      -6.160 -23.116  -1.380  1.00 94.46           H  
ATOM   1075  C   ASP A  70      -4.107 -23.553  -1.794  1.00 94.46           C  
ATOM   1076  CB  ASP A  70      -5.230 -21.249  -1.807  1.00 94.46           C  
ATOM   1077  HB2 ASP A  70      -4.269 -20.756  -1.655  1.00 94.46           H  
ATOM   1078  HB3 ASP A  70      -5.998 -20.660  -1.307  1.00 94.46           H  
ATOM   1079  O   ASP A  70      -2.919 -23.220  -1.836  1.00 94.46           O  
ATOM   1080  CG  ASP A  70      -5.553 -21.279  -3.306  1.00 94.46           C  
ATOM   1081  OD1 ASP A  70      -5.751 -22.395  -3.835  1.00 94.46           O  
ATOM   1082  OD2 ASP A  70      -5.566 -20.192  -3.928  1.00 94.46           O  
ATOM   1083  N   SER A  71      -4.509 -24.711  -2.315  1.00 92.49           N  
ATOM   1084  H   SER A  71      -5.491 -24.939  -2.257  1.00 92.49           H  
ATOM   1085  CA  SER A  71      -3.621 -25.647  -3.009  1.00 92.49           C  
ATOM   1086  HA  SER A  71      -2.637 -25.602  -2.542  1.00 92.49           H  
ATOM   1087  C   SER A  71      -3.428 -25.330  -4.489  1.00 92.49           C  
ATOM   1088  CB  SER A  71      -4.132 -27.078  -2.846  1.00 92.49           C  
ATOM   1089  HB2 SER A  71      -3.490 -27.756  -3.408  1.00 92.49           H  
ATOM   1090  HB3 SER A  71      -4.084 -27.351  -1.792  1.00 92.49           H  
ATOM   1091  O   SER A  71      -2.527 -25.900  -5.103  1.00 92.49           O  
ATOM   1092  OG  SER A  71      -5.470 -27.223  -3.291  1.00 92.49           O  
ATOM   1093  HG  SER A  71      -5.606 -26.735  -4.106  1.00 92.49           H  
ATOM   1094  N   ASP A  72      -4.227 -24.431  -5.062  1.00 92.94           N  
ATOM   1095  H   ASP A  72      -4.885 -23.901  -4.509  1.00 92.94           H  
ATOM   1096  CA  ASP A  72      -4.235 -24.192  -6.497  1.00 92.94           C  
ATOM   1097  HA  ASP A  72      -4.279 -25.162  -6.992  1.00 92.94           H  
ATOM   1098  C   ASP A  72      -2.939 -23.513  -6.946  1.00 92.94           C  
ATOM   1099  CB  ASP A  72      -5.485 -23.406  -6.938  1.00 92.94           C  
ATOM   1100  HB2 ASP A  72      -5.552 -22.474  -6.376  1.00 92.94           H  
ATOM   1101  HB3 ASP A  72      -5.361 -23.139  -7.988  1.00 92.94           H  
ATOM   1102  O   ASP A  72      -2.342 -22.676  -6.257  1.00 92.94           O  
ATOM   1103  CG  ASP A  72      -6.803 -24.192  -6.818  1.00 92.94           C  
ATOM   1104  OD1 ASP A  72      -6.744 -25.427  -6.595  1.00 92.94           O  
ATOM   1105  OD2 ASP A  72      -7.867 -23.581  -7.079  1.00 92.94           O  
ATOM   1106  N   GLU A  73      -2.468 -23.901  -8.126  1.00 92.62           N  
ATOM   1107  H   GLU A  73      -2.988 -24.589  -8.652  1.00 92.62           H  
ATOM   1108  CA  GLU A  73      -1.359 -23.220  -8.776  1.00 92.62           C  
ATOM   1109  HA  GLU A  73      -0.635 -22.918  -8.019  1.00 92.62           H  
ATOM   1110  C   GLU A  73      -1.862 -21.960  -9.476  1.00 92.62           C  
ATOM   1111  CB  GLU A  73      -0.639 -24.139  -9.766  1.00 92.62           C  
ATOM   1112  HB2 GLU A  73      -1.362 -24.547 -10.472  1.00 92.62           H  
ATOM   1113  HB3 GLU A  73       0.086 -23.539 -10.316  1.00 92.62           H  
ATOM   1114  O   GLU A  73      -2.927 -21.941 -10.099  1.00 92.62           O  
ATOM   1115  CG  GLU A  73       0.107 -25.283  -9.062  1.00 92.62           C  
ATOM   1116  HG2 GLU A  73       0.772 -24.852  -8.314  1.00 92.62           H  
ATOM   1117  HG3 GLU A  73      -0.615 -25.919  -8.550  1.00 92.62           H  
ATOM   1118  CD  GLU A  73       0.936 -26.142 -10.032  1.00 92.62           C  
ATOM   1119  OE1 GLU A  73       1.657 -27.035  -9.532  1.00 92.62           O  
ATOM   1120  OE2 GLU A  73       0.867 -25.904 -11.262  1.00 92.62           O  
ATOM   1121  N   TYR A  74      -1.057 -20.903  -9.422  1.00 94.49           N  
ATOM   1122  H   TYR A  74      -0.195 -20.963  -8.901  1.00 94.49           H  
ATOM   1123  CA  TYR A  74      -1.354 -19.661 -10.114  1.00 94.49           C  
ATOM   1124  HA  TYR A  74      -2.203 -19.815 -10.779  1.00 94.49           H  
ATOM   1125  C   TYR A  74      -0.177 -19.226 -10.976  1.00 94.49           C  
ATOM   1126  CB  TYR A  74      -1.760 -18.587  -9.107  1.00 94.49           C  
ATOM   1127  HB2 TYR A  74      -2.594 -18.963  -8.513  1.00 94.49           H  
ATOM   1128  HB3 TYR A  74      -0.929 -18.389  -8.430  1.00 94.49           H  
ATOM   1129  O   TYR A  74       0.960 -19.136 -10.514  1.00 94.49           O  
ATOM   1130  CG  TYR A  74      -2.188 -17.306  -9.787  1.00 94.49           C  
ATOM   1131  CD1 TYR A  74      -1.347 -16.177  -9.773  1.00 94.49           C  
ATOM   1132  HD1 TYR A  74      -0.403 -16.214  -9.248  1.00 94.49           H  
ATOM   1133  CD2 TYR A  74      -3.413 -17.269 -10.478  1.00 94.49           C  
ATOM   1134  HD2 TYR A  74      -4.043 -18.146 -10.498  1.00 94.49           H  
ATOM   1135  CE1 TYR A  74      -1.739 -15.000 -10.439  1.00 94.49           C  
ATOM   1136  HE1 TYR A  74      -1.096 -14.132 -10.430  1.00 94.49           H  
ATOM   1137  CE2 TYR A  74      -3.813 -16.091 -11.131  1.00 94.49           C  
ATOM   1138  HE2 TYR A  74      -4.750 -16.039 -11.665  1.00 94.49           H  
ATOM   1139  OH  TYR A  74      -3.417 -13.825 -11.721  1.00 94.49           O  
ATOM   1140  HH  TYR A  74      -2.799 -13.091 -11.715  1.00 94.49           H  
ATOM   1141  CZ  TYR A  74      -2.982 -14.954 -11.108  1.00 94.49           C  
ATOM   1142  N   LYS A  75      -0.462 -18.915 -12.242  1.00 93.44           N  
ATOM   1143  H   LYS A  75      -1.429 -18.953 -12.529  1.00 93.44           H  
ATOM   1144  CA  LYS A  75       0.512 -18.318 -13.150  1.00 93.44           C  
ATOM   1145  HA  LYS A  75       1.514 -18.538 -12.781  1.00 93.44           H  
ATOM   1146  C   LYS A  75       0.327 -16.809 -13.156  1.00 93.44           C  
ATOM   1147  CB  LYS A  75       0.378 -18.937 -14.544  1.00 93.44           C  
ATOM   1148  HB2 LYS A  75       0.459 -20.020 -14.457  1.00 93.44           H  
ATOM   1149  HB3 LYS A  75      -0.596 -18.688 -14.965  1.00 93.44           H  
ATOM   1150  O   LYS A  75      -0.737 -16.320 -13.517  1.00 93.44           O  
ATOM   1151  CG  LYS A  75       1.491 -18.419 -15.464  1.00 93.44           C  
ATOM   1152  HG2 LYS A  75       2.460 -18.636 -15.016  1.00 93.44           H  
ATOM   1153  HG3 LYS A  75       1.391 -17.341 -15.594  1.00 93.44           H  
ATOM   1154  CD  LYS A  75       1.407 -19.092 -16.834  1.00 93.44           C  
ATOM   1155  HD2 LYS A  75       1.509 -20.170 -16.710  1.00 93.44           H  
ATOM   1156  HD3 LYS A  75       0.439 -18.868 -17.283  1.00 93.44           H  
ATOM   1157  CE  LYS A  75       2.534 -18.555 -17.718  1.00 93.44           C  
ATOM   1158  HE2 LYS A  75       2.415 -17.475 -17.809  1.00 93.44           H  
ATOM   1159  HE3 LYS A  75       3.484 -18.744 -17.219  1.00 93.44           H  
ATOM   1160  NZ  LYS A  75       2.513 -19.197 -19.053  1.00 93.44           N  
ATOM   1161  HZ1 LYS A  75       1.630 -19.015 -19.508  1.00 93.44           H  
ATOM   1162  HZ2 LYS A  75       2.630 -20.196 -18.958  1.00 93.44           H  
ATOM   1163  HZ3 LYS A  75       3.258 -18.831 -19.628  1.00 93.44           H  
ATOM   1164  N   ILE A  76       1.386 -16.088 -12.806  1.00 93.35           N  
ATOM   1165  H   ILE A  76       2.212 -16.574 -12.486  1.00 93.35           H  
ATOM   1166  CA  ILE A  76       1.390 -14.626 -12.795  1.00 93.35           C  
ATOM   1167  HA  ILE A  76       0.565 -14.294 -12.164  1.00 93.35           H  
ATOM   1168  C   ILE A  76       1.154 -14.094 -14.213  1.00 93.35           C  
ATOM   1169  CB  ILE A  76       2.702 -14.079 -12.191  1.00 93.35           C  
ATOM   1170  HB  ILE A  76       3.527 -14.366 -12.844  1.00 93.35           H  
ATOM   1171  O   ILE A  76       1.819 -14.506 -15.167  1.00 93.35           O  
ATOM   1172  CG1 ILE A  76       2.957 -14.682 -10.789  1.00 93.35           C  
ATOM   1173 HG12 ILE A  76       2.148 -14.409 -10.110  1.00 93.35           H  
ATOM   1174 HG13 ILE A  76       2.985 -15.769 -10.863  1.00 93.35           H  
ATOM   1175  CG2 ILE A  76       2.657 -12.543 -12.115  1.00 93.35           C  
ATOM   1176 HG21 ILE A  76       2.504 -12.105 -13.101  1.00 93.35           H  
ATOM   1177 HG22 ILE A  76       3.601 -12.153 -11.735  1.00 93.35           H  
ATOM   1178 HG23 ILE A  76       1.853 -12.234 -11.448  1.00 93.35           H  
ATOM   1179  CD1 ILE A  76       4.294 -14.257 -10.176  1.00 93.35           C  
ATOM   1180 HD11 ILE A  76       4.569 -14.949  -9.381  1.00 93.35           H  
ATOM   1181 HD12 ILE A  76       4.211 -13.253  -9.760  1.00 93.35           H  
ATOM   1182 HD13 ILE A  76       5.078 -14.286 -10.933  1.00 93.35           H  
ATOM   1183  N   ILE A  77       0.221 -13.154 -14.327  1.00 90.19           N  
ATOM   1184  H   ILE A  77      -0.294 -12.882 -13.502  1.00 90.19           H  
ATOM   1185  CA  ILE A  77      -0.077 -12.405 -15.546  1.00 90.19           C  
ATOM   1186  HA  ILE A  77       0.579 -12.732 -16.352  1.00 90.19           H  
ATOM   1187  C   ILE A  77       0.209 -10.935 -15.249  1.00 90.19           C  
ATOM   1188  CB  ILE A  77      -1.538 -12.643 -15.985  1.00 90.19           C  
ATOM   1189  HB  ILE A  77      -2.179 -12.331 -15.161  1.00 90.19           H  
ATOM   1190  O   ILE A  77      -0.233 -10.398 -14.237  1.00 90.19           O  
ATOM   1191  CG1 ILE A  77      -1.802 -14.142 -16.265  1.00 90.19           C  
ATOM   1192 HG12 ILE A  77      -1.484 -14.733 -15.406  1.00 90.19           H  
ATOM   1193 HG13 ILE A  77      -1.214 -14.461 -17.126  1.00 90.19           H  
ATOM   1194  CG2 ILE A  77      -1.878 -11.790 -17.222  1.00 90.19           C  
ATOM   1195 HG21 ILE A  77      -1.258 -12.076 -18.072  1.00 90.19           H  
ATOM   1196 HG22 ILE A  77      -2.931 -11.913 -17.475  1.00 90.19           H  
ATOM   1197 HG23 ILE A  77      -1.744 -10.731 -17.003  1.00 90.19           H  
ATOM   1198  CD1 ILE A  77      -3.276 -14.489 -16.505  1.00 90.19           C  
ATOM   1199 HD11 ILE A  77      -3.385 -15.572 -16.565  1.00 90.19           H  
ATOM   1200 HD12 ILE A  77      -3.882 -14.120 -15.677  1.00 90.19           H  
ATOM   1201 HD13 ILE A  77      -3.628 -14.052 -17.439  1.00 90.19           H  
ATOM   1202  N   THR A  78       0.982 -10.279 -16.112  1.00 91.31           N  
ATOM   1203  H   THR A  78       1.340 -10.764 -16.923  1.00 91.31           H  
ATOM   1204  CA  THR A  78       1.320  -8.861 -15.952  1.00 91.31           C  
ATOM   1205  HA  THR A  78       1.850  -8.734 -15.008  1.00 91.31           H  
ATOM   1206  C   THR A  78       0.062  -7.990 -15.908  1.00 91.31           C  
ATOM   1207  CB  THR A  78       2.243  -8.408 -17.083  1.00 91.31           C  
ATOM   1208  HB  THR A  78       1.750  -8.563 -18.043  1.00 91.31           H  
ATOM   1209  O   THR A  78      -0.799  -8.096 -16.777  1.00 91.31           O  
ATOM   1210  CG2 THR A  78       2.633  -6.941 -16.964  1.00 91.31           C  
ATOM   1211 HG21 THR A  78       2.966  -6.714 -15.951  1.00 91.31           H  
ATOM   1212 HG22 THR A  78       1.782  -6.308 -17.214  1.00 91.31           H  
ATOM   1213 HG23 THR A  78       3.437  -6.727 -17.667  1.00 91.31           H  
ATOM   1214  OG1 THR A  78       3.426  -9.180 -17.051  1.00 91.31           O  
ATOM   1215  HG1 THR A  78       3.783  -9.133 -16.161  1.00 91.31           H  
ATOM   1216  N   GLY A  79      -0.014  -7.110 -14.910  1.00 89.98           N  
ATOM   1217  H   GLY A  79       0.753  -7.055 -14.256  1.00 89.98           H  
ATOM   1218  CA  GLY A  79      -1.160  -6.248 -14.620  1.00 89.98           C  
ATOM   1219  HA2 GLY A  79      -1.715  -6.054 -15.537  1.00 89.98           H  
ATOM   1220  HA3 GLY A  79      -0.796  -5.301 -14.221  1.00 89.98           H  
ATOM   1221  C   GLY A  79      -2.140  -6.814 -13.597  1.00 89.98           C  
ATOM   1222  O   GLY A  79      -2.815  -6.027 -12.930  1.00 89.98           O  
ATOM   1223  N   ASP A  80      -2.174  -8.134 -13.408  1.00 88.94           N  
ATOM   1224  H   ASP A  80      -1.594  -8.742 -13.969  1.00 88.94           H  
ATOM   1225  CA  ASP A  80      -3.092  -8.753 -12.457  1.00 88.94           C  
ATOM   1226  HA  ASP A  80      -4.065  -8.276 -12.575  1.00 88.94           H  
ATOM   1227  C   ASP A  80      -2.651  -8.520 -11.011  1.00 88.94           C  
ATOM   1228  CB  ASP A  80      -3.287 -10.255 -12.737  1.00 88.94           C  
ATOM   1229  HB2 ASP A  80      -3.776 -10.702 -11.872  1.00 88.94           H  
ATOM   1230  HB3 ASP A  80      -2.319 -10.744 -12.843  1.00 88.94           H  
ATOM   1231  O   ASP A  80      -1.457  -8.445 -10.690  1.00 88.94           O  
ATOM   1232  CG  ASP A  80      -4.167 -10.555 -13.957  1.00 88.94           C  
ATOM   1233  OD1 ASP A  80      -4.685  -9.601 -14.579  1.00 88.94           O  
ATOM   1234  OD2 ASP A  80      -4.358 -11.759 -14.230  1.00 88.94           O  
ATOM   1235  N   THR A  81      -3.647  -8.450 -10.127  1.00 93.24           N  
ATOM   1236  H   THR A  81      -4.593  -8.532 -10.470  1.00 93.24           H  
ATOM   1237  CA  THR A  81      -3.433  -8.561  -8.686  1.00 93.24           C  
ATOM   1238  HA  THR A  81      -2.429  -8.194  -8.471  1.00 93.24           H  
ATOM   1239  C   THR A  81      -3.520 -10.029  -8.270  1.00 93.24           C  
ATOM   1240  CB  THR A  81      -4.402  -7.700  -7.866  1.00 93.24           C  
ATOM   1241  HB  THR A  81      -5.426  -8.039  -8.021  1.00 93.24           H  
ATOM   1242  O   THR A  81      -4.478 -10.727  -8.600  1.00 93.24           O  
ATOM   1243  CG2 THR A  81      -4.063  -7.761  -6.377  1.00 93.24           C  
ATOM   1244 HG21 THR A  81      -3.026  -7.463  -6.223  1.00 93.24           H  
ATOM   1245 HG22 THR A  81      -4.177  -8.778  -6.001  1.00 93.24           H  
ATOM   1246 HG23 THR A  81      -4.724  -7.107  -5.808  1.00 93.24           H  
ATOM   1247  OG1 THR A  81      -4.306  -6.325  -8.188  1.00 93.24           O  
ATOM   1248  HG1 THR A  81      -4.418  -5.882  -7.344  1.00 93.24           H  
ATOM   1249  N   PHE A  82      -2.535 -10.487  -7.510  1.00 95.19           N  
ATOM   1250  H   PHE A  82      -1.799  -9.847  -7.251  1.00 95.19           H  
ATOM   1251  CA  PHE A  82      -2.405 -11.853  -7.018  1.00 95.19           C  
ATOM   1252  HA  PHE A  82      -3.375 -12.349  -7.052  1.00 95.19           H  
ATOM   1253  C   PHE A  82      -1.945 -11.854  -5.557  1.00 95.19           C  
ATOM   1254  CB  PHE A  82      -1.452 -12.614  -7.953  1.00 95.19           C  
ATOM   1255  HB2 PHE A  82      -1.494 -13.677  -7.713  1.00 95.19           H  
ATOM   1256  HB3 PHE A  82      -1.821 -12.505  -8.973  1.00 95.19           H  
ATOM   1257  O   PHE A  82      -1.681 -10.803  -4.969  1.00 95.19           O  
ATOM   1258  CG  PHE A  82      -0.004 -12.162  -7.913  1.00 95.19           C  
ATOM   1259  CD1 PHE A  82       0.410 -11.023  -8.630  1.00 95.19           C  
ATOM   1260  HD1 PHE A  82      -0.302 -10.458  -9.214  1.00 95.19           H  
ATOM   1261  CD2 PHE A  82       0.936 -12.884  -7.157  1.00 95.19           C  
ATOM   1262  HD2 PHE A  82       0.626 -13.761  -6.609  1.00 95.19           H  
ATOM   1263  CE1 PHE A  82       1.749 -10.600  -8.566  1.00 95.19           C  
ATOM   1264  HE1 PHE A  82       2.067  -9.713  -9.094  1.00 95.19           H  
ATOM   1265  CE2 PHE A  82       2.275 -12.464  -7.106  1.00 95.19           C  
ATOM   1266  HE2 PHE A  82       2.993 -13.012  -6.513  1.00 95.19           H  
ATOM   1267  CZ  PHE A  82       2.680 -11.319  -7.805  1.00 95.19           C  
ATOM   1268  HZ  PHE A  82       3.706 -10.986  -7.747  1.00 95.19           H  
ATOM   1269  N   SER A  83      -1.867 -13.037  -4.964  1.00 96.65           N  
ATOM   1270  H   SER A  83      -2.106 -13.866  -5.488  1.00 96.65           H  
ATOM   1271  CA  SER A  83      -1.379 -13.241  -3.605  1.00 96.65           C  
ATOM   1272  HA  SER A  83      -1.433 -12.305  -3.049  1.00 96.65           H  
ATOM   1273  C   SER A  83       0.072 -13.695  -3.643  1.00 96.65           C  
ATOM   1274  CB  SER A  83      -2.263 -14.274  -2.913  1.00 96.65           C  
ATOM   1275  HB2 SER A  83      -1.880 -14.500  -1.918  1.00 96.65           H  
ATOM   1276  HB3 SER A  83      -2.266 -15.179  -3.522  1.00 96.65           H  
ATOM   1277  O   SER A  83       0.394 -14.673  -4.314  1.00 96.65           O  
ATOM   1278  OG  SER A  83      -3.580 -13.774  -2.824  1.00 96.65           O  
ATOM   1279  HG  SER A  83      -3.560 -13.130  -2.112  1.00 96.65           H  
ATOM   1280  N   TYR A  84       0.948 -12.986  -2.939  1.00 96.67           N  
ATOM   1281  H   TYR A  84       0.613 -12.191  -2.415  1.00 96.67           H  
ATOM   1282  CA  TYR A  84       2.387 -13.239  -2.914  1.00 96.67           C  
ATOM   1283  HA  TYR A  84       2.638 -14.094  -3.541  1.00 96.67           H  
ATOM   1284  C   TYR A  84       2.848 -13.538  -1.491  1.00 96.67           C  
ATOM   1285  CB  TYR A  84       3.111 -12.005  -3.464  1.00 96.67           C  
ATOM   1286  HB2 TYR A  84       2.826 -11.858  -4.507  1.00 96.67           H  
ATOM   1287  HB3 TYR A  84       2.769 -11.129  -2.913  1.00 96.67           H  
ATOM   1288  O   TYR A  84       2.633 -12.715  -0.598  1.00 96.67           O  
ATOM   1289  CG  TYR A  84       4.622 -12.074  -3.371  1.00 96.67           C  
ATOM   1290  CD1 TYR A  84       5.292 -11.345  -2.371  1.00 96.67           C  
ATOM   1291  HD1 TYR A  84       4.726 -10.758  -1.663  1.00 96.67           H  
ATOM   1292  CD2 TYR A  84       5.358 -12.864  -4.276  1.00 96.67           C  
ATOM   1293  HD2 TYR A  84       4.855 -13.431  -5.045  1.00 96.67           H  
ATOM   1294  CE1 TYR A  84       6.696 -11.380  -2.292  1.00 96.67           C  
ATOM   1295  HE1 TYR A  84       7.208 -10.795  -1.542  1.00 96.67           H  
ATOM   1296  CE2 TYR A  84       6.761 -12.921  -4.182  1.00 96.67           C  
ATOM   1297  HE2 TYR A  84       7.340 -13.516  -4.873  1.00 96.67           H  
ATOM   1298  OH  TYR A  84       8.788 -12.210  -3.115  1.00 96.67           O  
ATOM   1299  HH  TYR A  84       9.125 -11.633  -2.426  1.00 96.67           H  
ATOM   1300  CZ  TYR A  84       7.432 -12.183  -3.189  1.00 96.67           C  
ATOM   1301  N   LEU A  85       3.509 -14.679  -1.292  1.00 96.80           N  
ATOM   1302  H   LEU A  85       3.638 -15.324  -2.059  1.00 96.80           H  
ATOM   1303  CA  LEU A  85       4.209 -14.966  -0.046  1.00 96.80           C  
ATOM   1304  HA  LEU A  85       3.649 -14.532   0.783  1.00 96.80           H  
ATOM   1305  C   LEU A  85       5.597 -14.339  -0.100  1.00 96.80           C  
ATOM   1306  CB  LEU A  85       4.304 -16.478   0.171  1.00 96.80           C  
ATOM   1307  HB2 LEU A  85       3.300 -16.904   0.174  1.00 96.80           H  
ATOM   1308  HB3 LEU A  85       4.862 -16.888  -0.670  1.00 96.80           H  
ATOM   1309  O   LEU A  85       6.462 -14.770  -0.863  1.00 96.80           O  
ATOM   1310  CG  LEU A  85       5.027 -16.869   1.474  1.00 96.80           C  
ATOM   1311  HG  LEU A  85       6.034 -16.451   1.475  1.00 96.80           H  
ATOM   1312  CD1 LEU A  85       4.301 -16.387   2.723  1.00 96.80           C  
ATOM   1313 HD11 LEU A  85       4.281 -15.298   2.763  1.00 96.80           H  
ATOM   1314 HD12 LEU A  85       3.279 -16.766   2.735  1.00 96.80           H  
ATOM   1315 HD13 LEU A  85       4.810 -16.748   3.616  1.00 96.80           H  
ATOM   1316  CD2 LEU A  85       5.157 -18.386   1.561  1.00 96.80           C  
ATOM   1317 HD21 LEU A  85       5.751 -18.739   0.717  1.00 96.80           H  
ATOM   1318 HD22 LEU A  85       5.662 -18.650   2.490  1.00 96.80           H  
ATOM   1319 HD23 LEU A  85       4.161 -18.828   1.562  1.00 96.80           H  
ATOM   1320  N   SER A  86       5.821 -13.348   0.748  1.00 94.52           N  
ATOM   1321  H   SER A  86       5.086 -13.089   1.390  1.00 94.52           H  
ATOM   1322  CA  SER A  86       7.117 -12.703   0.878  1.00 94.52           C  
ATOM   1323  HA  SER A  86       7.497 -12.499  -0.123  1.00 94.52           H  
ATOM   1324  C   SER A  86       8.095 -13.622   1.618  1.00 94.52           C  
ATOM   1325  CB  SER A  86       6.916 -11.361   1.569  1.00 94.52           C  
ATOM   1326  HB2 SER A  86       6.468 -10.653   0.872  1.00 94.52           H  
ATOM   1327  HB3 SER A  86       6.222 -11.505   2.397  1.00 94.52           H  
ATOM   1328  O   SER A  86       7.882 -13.929   2.791  1.00 94.52           O  
ATOM   1329  OG  SER A  86       8.120 -10.835   2.082  1.00 94.52           O  
ATOM   1330  HG  SER A  86       7.928 -10.785   3.021  1.00 94.52           H  
ATOM   1331  N   PRO A  87       9.204 -14.050   0.986  1.00 93.62           N  
ATOM   1332  CA  PRO A  87      10.209 -14.869   1.658  1.00 93.62           C  
ATOM   1333  HA  PRO A  87       9.729 -15.706   2.166  1.00 93.62           H  
ATOM   1334  C   PRO A  87      11.018 -14.080   2.700  1.00 93.62           C  
ATOM   1335  CB  PRO A  87      11.097 -15.399   0.528  1.00 93.62           C  
ATOM   1336  HB2 PRO A  87      10.660 -16.313   0.126  1.00 93.62           H  
ATOM   1337  HB3 PRO A  87      12.120 -15.582   0.856  1.00 93.62           H  
ATOM   1338  O   PRO A  87      11.739 -14.685   3.486  1.00 93.62           O  
ATOM   1339  CG  PRO A  87      11.026 -14.298  -0.528  1.00 93.62           C  
ATOM   1340  HG2 PRO A  87      11.724 -13.500  -0.277  1.00 93.62           H  
ATOM   1341  HG3 PRO A  87      11.222 -14.681  -1.530  1.00 93.62           H  
ATOM   1342  CD  PRO A  87       9.595 -13.788  -0.393  1.00 93.62           C  
ATOM   1343  HD2 PRO A  87       9.567 -12.722  -0.615  1.00 93.62           H  
ATOM   1344  HD3 PRO A  87       8.945 -14.339  -1.073  1.00 93.62           H  
ATOM   1345  N   GLU A  88      10.936 -12.745   2.696  1.00 89.33           N  
ATOM   1346  H   GLU A  88      10.293 -12.303   2.055  1.00 89.33           H  
ATOM   1347  CA  GLU A  88      11.681 -11.881   3.621  1.00 89.33           C  
ATOM   1348  HA  GLU A  88      12.712 -12.227   3.695  1.00 89.33           H  
ATOM   1349  C   GLU A  88      11.104 -11.899   5.040  1.00 89.33           C  
ATOM   1350  CB  GLU A  88      11.680 -10.435   3.100  1.00 89.33           C  
ATOM   1351  HB2 GLU A  88      12.143  -9.795   3.852  1.00 89.33           H  
ATOM   1352  HB3 GLU A  88      10.649 -10.109   2.962  1.00 89.33           H  
ATOM   1353  O   GLU A  88      11.856 -11.818   6.008  1.00 89.33           O  
ATOM   1354  CG  GLU A  88      12.455 -10.269   1.786  1.00 89.33           C  
ATOM   1355  HG2 GLU A  88      12.016 -10.917   1.028  1.00 89.33           H  
ATOM   1356  HG3 GLU A  88      13.484 -10.589   1.948  1.00 89.33           H  
ATOM   1357  CD  GLU A  88      12.449  -8.825   1.256  1.00 89.33           C  
ATOM   1358  OE1 GLU A  88      13.196  -8.578   0.286  1.00 89.33           O  
ATOM   1359  OE2 GLU A  88      11.659  -7.987   1.762  1.00 89.33           O  
ATOM   1360  N   ASP A  89       9.781 -11.994   5.168  1.00 88.44           N  
ATOM   1361  H   ASP A  89       9.216 -12.032   4.331  1.00 88.44           H  
ATOM   1362  CA  ASP A  89       9.058 -11.913   6.443  1.00 88.44           C  
ATOM   1363  HA  ASP A  89       9.772 -12.037   7.257  1.00 88.44           H  
ATOM   1364  C   ASP A  89       8.012 -13.024   6.636  1.00 88.44           C  
ATOM   1365  CB  ASP A  89       8.435 -10.513   6.588  1.00 88.44           C  
ATOM   1366  HB2 ASP A  89       9.233  -9.772   6.533  1.00 88.44           H  
ATOM   1367  HB3 ASP A  89       7.983 -10.431   7.576  1.00 88.44           H  
ATOM   1368  O   ASP A  89       7.419 -13.117   7.708  1.00 88.44           O  
ATOM   1369  CG  ASP A  89       7.378 -10.169   5.534  1.00 88.44           C  
ATOM   1370  OD1 ASP A  89       7.183 -10.944   4.572  1.00 88.44           O  
ATOM   1371  OD2 ASP A  89       6.789  -9.071   5.641  1.00 88.44           O  
ATOM   1372  N   GLY A  90       7.784 -13.871   5.628  1.00 90.65           N  
ATOM   1373  H   GLY A  90       8.252 -13.713   4.748  1.00 90.65           H  
ATOM   1374  CA  GLY A  90       6.772 -14.929   5.656  1.00 90.65           C  
ATOM   1375  HA2 GLY A  90       6.940 -15.597   4.812  1.00 90.65           H  
ATOM   1376  HA3 GLY A  90       6.866 -15.497   6.581  1.00 90.65           H  
ATOM   1377  C   GLY A  90       5.332 -14.417   5.563  1.00 90.65           C  
ATOM   1378  O   GLY A  90       4.406 -15.192   5.781  1.00 90.65           O  
ATOM   1379  N   GLY A  91       5.128 -13.131   5.264  1.00 92.40           N  
ATOM   1380  H   GLY A  91       5.930 -12.549   5.064  1.00 92.40           H  
ATOM   1381  CA  GLY A  91       3.800 -12.540   5.143  1.00 92.40           C  
ATOM   1382  HA2 GLY A  91       3.864 -11.466   5.323  1.00 92.40           H  
ATOM   1383  HA3 GLY A  91       3.142 -12.971   5.898  1.00 92.40           H  
ATOM   1384  C   GLY A  91       3.188 -12.758   3.762  1.00 92.40           C  
ATOM   1385  O   GLY A  91       3.880 -12.674   2.744  1.00 92.40           O  
ATOM   1386  N   TRP A  92       1.874 -12.975   3.718  1.00 95.79           N  
ATOM   1387  H   TRP A  92       1.357 -13.029   4.585  1.00 95.79           H  
ATOM   1388  CA  TRP A  92       1.111 -12.893   2.476  1.00 95.79           C  
ATOM   1389  HA  TRP A  92       1.742 -13.233   1.654  1.00 95.79           H  
ATOM   1390  C   TRP A  92       0.705 -11.453   2.197  1.00 95.79           C  
ATOM   1391  CB  TRP A  92      -0.110 -13.809   2.504  1.00 95.79           C  
ATOM   1392  HB2 TRP A  92      -0.764 -13.548   1.672  1.00 95.79           H  
ATOM   1393  HB3 TRP A  92      -0.675 -13.650   3.423  1.00 95.79           H  
ATOM   1394  O   TRP A  92       0.168 -10.763   3.058  1.00 95.79           O  
ATOM   1395  CG  TRP A  92       0.230 -15.252   2.358  1.00 95.79           C  
ATOM   1396  CD1 TRP A  92       0.461 -16.112   3.370  1.00 95.79           C  
ATOM   1397  HD1 TRP A  92       0.438 -15.860   4.420  1.00 95.79           H  
ATOM   1398  CD2 TRP A  92       0.444 -16.012   1.130  1.00 95.79           C  
ATOM   1399  CE2 TRP A  92       0.752 -17.357   1.485  1.00 95.79           C  
ATOM   1400  CE3 TRP A  92       0.409 -15.704  -0.247  1.00 95.79           C  
ATOM   1401  HE3 TRP A  92       0.177 -14.692  -0.546  1.00 95.79           H  
ATOM   1402  NE1 TRP A  92       0.754 -17.355   2.858  1.00 95.79           N  
ATOM   1403  HE1 TRP A  92       1.042 -18.139   3.425  1.00 95.79           H  
ATOM   1404  CH2 TRP A  92       0.956 -18.015  -0.829  1.00 95.79           C  
ATOM   1405  HH2 TRP A  92       1.142 -18.771  -1.577  1.00 95.79           H  
ATOM   1406  CZ2 TRP A  92       0.998 -18.352   0.533  1.00 95.79           C  
ATOM   1407  HZ2 TRP A  92       1.203 -19.360   0.862  1.00 95.79           H  
ATOM   1408  CZ3 TRP A  92       0.666 -16.693  -1.218  1.00 95.79           C  
ATOM   1409  HZ3 TRP A  92       0.634 -16.440  -2.268  1.00 95.79           H  
ATOM   1410  N   TYR A  93       0.912 -11.019   0.960  1.00 95.15           N  
ATOM   1411  H   TYR A  93       1.404 -11.629   0.323  1.00 95.15           H  
ATOM   1412  CA  TYR A  93       0.572  -9.678   0.498  1.00 95.15           C  
ATOM   1413  HA  TYR A  93      -0.002  -9.156   1.264  1.00 95.15           H  
ATOM   1414  C   TYR A  93      -0.288  -9.760  -0.755  1.00 95.15           C  
ATOM   1415  CB  TYR A  93       1.860  -8.889   0.247  1.00 95.15           C  
ATOM   1416  HB2 TYR A  93       1.611  -7.939  -0.226  1.00 95.15           H  
ATOM   1417  HB3 TYR A  93       2.491  -9.449  -0.444  1.00 95.15           H  
ATOM   1418  O   TYR A  93      -0.127 -10.672  -1.573  1.00 95.15           O  
ATOM   1419  CG  TYR A  93       2.638  -8.607   1.517  1.00 95.15           C  
ATOM   1420  CD1 TYR A  93       2.322  -7.469   2.283  1.00 95.15           C  
ATOM   1421  HD1 TYR A  93       1.539  -6.796   1.966  1.00 95.15           H  
ATOM   1422  CD2 TYR A  93       3.636  -9.498   1.961  1.00 95.15           C  
ATOM   1423  HD2 TYR A  93       3.852 -10.393   1.397  1.00 95.15           H  
ATOM   1424  CE1 TYR A  93       3.000  -7.222   3.491  1.00 95.15           C  
ATOM   1425  HE1 TYR A  93       2.747  -6.356   4.084  1.00 95.15           H  
ATOM   1426  CE2 TYR A  93       4.320  -9.248   3.170  1.00 95.15           C  
ATOM   1427  HE2 TYR A  93       5.069  -9.938   3.531  1.00 95.15           H  
ATOM   1428  OH  TYR A  93       4.629  -7.840   5.118  1.00 95.15           O  
ATOM   1429  HH  TYR A  93       5.390  -8.410   5.254  1.00 95.15           H  
ATOM   1430  CZ  TYR A  93       3.997  -8.111   3.942  1.00 95.15           C  
ATOM   1431  N   ARG A  94      -1.199  -8.802  -0.939  1.00 95.24           N  
ATOM   1432  H   ARG A  94      -1.319  -8.087  -0.235  1.00 95.24           H  
ATOM   1433  CA  ARG A  94      -1.759  -8.559  -2.269  1.00 95.24           C  
ATOM   1434  HA  ARG A  94      -1.981  -9.512  -2.749  1.00 95.24           H  
ATOM   1435  C   ARG A  94      -0.687  -7.854  -3.087  1.00 95.24           C  
ATOM   1436  CB  ARG A  94      -3.054  -7.747  -2.203  1.00 95.24           C  
ATOM   1437  HB2 ARG A  94      -3.448  -7.636  -3.214  1.00 95.24           H  
ATOM   1438  HB3 ARG A  94      -2.833  -6.753  -1.814  1.00 95.24           H  
ATOM   1439  O   ARG A  94      -0.123  -6.848  -2.655  1.00 95.24           O  
ATOM   1440  CG  ARG A  94      -4.112  -8.439  -1.328  1.00 95.24           C  
ATOM   1441  HG2 ARG A  94      -3.761  -8.505  -0.298  1.00 95.24           H  
ATOM   1442  HG3 ARG A  94      -4.280  -9.452  -1.696  1.00 95.24           H  
ATOM   1443  CD  ARG A  94      -5.435  -7.677  -1.341  1.00 95.24           C  
ATOM   1444  HD2 ARG A  94      -6.168  -8.240  -0.763  1.00 95.24           H  
ATOM   1445  HD3 ARG A  94      -5.788  -7.583  -2.368  1.00 95.24           H  
ATOM   1446  NE  ARG A  94      -5.262  -6.349  -0.739  1.00 95.24           N  
ATOM   1447  HE  ARG A  94      -4.386  -6.158  -0.274  1.00 95.24           H  
ATOM   1448  NH1 ARG A  94      -7.301  -5.475  -1.266  1.00 95.24           N  
ATOM   1449 HH11 ARG A  94      -7.910  -4.670  -1.295  1.00 95.24           H  
ATOM   1450 HH12 ARG A  94      -7.661  -6.389  -1.503  1.00 95.24           H  
ATOM   1451  NH2 ARG A  94      -5.780  -4.229  -0.206  1.00 95.24           N  
ATOM   1452 HH21 ARG A  94      -4.858  -4.127   0.193  1.00 95.24           H  
ATOM   1453 HH22 ARG A  94      -6.437  -3.478  -0.050  1.00 95.24           H  
ATOM   1454  CZ  ARG A  94      -6.115  -5.355  -0.742  1.00 95.24           C  
ATOM   1455  N   ALA A  95      -0.387  -8.399  -4.253  1.00 95.41           N  
ATOM   1456  H   ALA A  95      -0.869  -9.243  -4.529  1.00 95.41           H  
ATOM   1457  CA  ALA A  95       0.677  -7.923  -5.116  1.00 95.41           C  
ATOM   1458  HA  ALA A  95       1.055  -6.983  -4.716  1.00 95.41           H  
ATOM   1459  C   ALA A  95       0.147  -7.674  -6.525  1.00 95.41           C  
ATOM   1460  CB  ALA A  95       1.819  -8.942  -5.094  1.00 95.41           C  
ATOM   1461  HB1 ALA A  95       2.652  -8.578  -5.696  1.00 95.41           H  
ATOM   1462  HB2 ALA A  95       1.472  -9.894  -5.494  1.00 95.41           H  
ATOM   1463  HB3 ALA A  95       2.160  -9.087  -4.069  1.00 95.41           H  
ATOM   1464  O   ALA A  95      -0.648  -8.461  -7.030  1.00 95.41           O  
ATOM   1465  N   ARG A  96       0.597  -6.604  -7.183  1.00 94.69           N  
ATOM   1466  H   ARG A  96       1.233  -5.991  -6.694  1.00 94.69           H  
ATOM   1467  CA  ARG A  96       0.338  -6.367  -8.610  1.00 94.69           C  
ATOM   1468  HA  ARG A  96      -0.467  -7.020  -8.945  1.00 94.69           H  
ATOM   1469  C   ARG A  96       1.565  -6.703  -9.427  1.00 94.69           C  
ATOM   1470  CB  ARG A  96      -0.109  -4.925  -8.847  1.00 94.69           C  
ATOM   1471  HB2 ARG A  96       0.645  -4.234  -8.471  1.00 94.69           H  
ATOM   1472  HB3 ARG A  96      -1.033  -4.782  -8.286  1.00 94.69           H  
ATOM   1473  O   ARG A  96       2.625  -6.128  -9.191  1.00 94.69           O  
ATOM   1474  CG  ARG A  96      -0.350  -4.648 -10.344  1.00 94.69           C  
ATOM   1475  HG2 ARG A  96       0.600  -4.644 -10.877  1.00 94.69           H  
ATOM   1476  HG3 ARG A  96      -0.977  -5.435 -10.764  1.00 94.69           H  
ATOM   1477  CD  ARG A  96      -1.034  -3.300 -10.572  1.00 94.69           C  
ATOM   1478  HD2 ARG A  96      -0.408  -2.506 -10.163  1.00 94.69           H  
ATOM   1479  HD3 ARG A  96      -1.144  -3.138 -11.644  1.00 94.69           H  
ATOM   1480  NE  ARG A  96      -2.364  -3.323  -9.956  1.00 94.69           N  
ATOM   1481  HE  ARG A  96      -2.971  -4.073 -10.251  1.00 94.69           H  
ATOM   1482  NH1 ARG A  96      -2.094  -1.628  -8.429  1.00 94.69           N  
ATOM   1483 HH11 ARG A  96      -2.363  -1.262  -7.527  1.00 94.69           H  
ATOM   1484 HH12 ARG A  96      -1.425  -1.140  -9.007  1.00 94.69           H  
ATOM   1485  NH2 ARG A  96      -3.762  -3.083  -8.229  1.00 94.69           N  
ATOM   1486 HH21 ARG A  96      -3.910  -2.693  -7.309  1.00 94.69           H  
ATOM   1487 HH22 ARG A  96      -4.156  -3.987  -8.448  1.00 94.69           H  
ATOM   1488  CZ  ARG A  96      -2.734  -2.659  -8.885  1.00 94.69           C  
ATOM   1489  N   ALA A  97       1.412  -7.568 -10.422  1.00 94.72           N  
ATOM   1490  H   ALA A  97       0.499  -7.969 -10.583  1.00 94.72           H  
ATOM   1491  CA  ALA A  97       2.490  -7.875 -11.352  1.00 94.72           C  
ATOM   1492  HA  ALA A  97       3.395  -8.112 -10.792  1.00 94.72           H  
ATOM   1493  C   ALA A  97       2.767  -6.658 -12.243  1.00 94.72           C  
ATOM   1494  CB  ALA A  97       2.089  -9.107 -12.160  1.00 94.72           C  
ATOM   1495  HB1 ALA A  97       1.178  -8.895 -12.721  1.00 94.72           H  
ATOM   1496  HB2 ALA A  97       1.892  -9.938 -11.483  1.00 94.72           H  
ATOM   1497  HB3 ALA A  97       2.891  -9.381 -12.845  1.00 94.72           H  
ATOM   1498  O   ALA A  97       1.914  -6.262 -13.037  1.00 94.72           O  
ATOM   1499  N   LEU A  98       3.950  -6.058 -12.119  1.00 94.78           N  
ATOM   1500  H   LEU A  98       4.631  -6.454 -11.487  1.00 94.78           H  
ATOM   1501  CA  LEU A  98       4.338  -4.888 -12.913  1.00 94.78           C  
ATOM   1502  HA  LEU A  98       3.461  -4.270 -13.106  1.00 94.78           H  
ATOM   1503  C   LEU A  98       4.888  -5.300 -14.276  1.00 94.78           C  
ATOM   1504  CB  LEU A  98       5.365  -4.044 -12.142  1.00 94.78           C  
ATOM   1505  HB2 LEU A  98       6.288  -4.614 -12.038  1.00 94.78           H  
ATOM   1506  HB3 LEU A  98       5.587  -3.160 -12.739  1.00 94.78           H  
ATOM   1507  O   LEU A  98       4.673  -4.609 -15.263  1.00 94.78           O  
ATOM   1508  CG  LEU A  98       4.911  -3.593 -10.744  1.00 94.78           C  
ATOM   1509  HG  LEU A  98       4.852  -4.464 -10.091  1.00 94.78           H  
ATOM   1510  CD1 LEU A  98       5.949  -2.638 -10.164  1.00 94.78           C  
ATOM   1511 HD11 LEU A  98       6.927  -3.119 -10.135  1.00 94.78           H  
ATOM   1512 HD12 LEU A  98       5.671  -2.350  -9.150  1.00 94.78           H  
ATOM   1513 HD13 LEU A  98       6.006  -1.745 -10.786  1.00 94.78           H  
ATOM   1514  CD2 LEU A  98       3.544  -2.909 -10.760  1.00 94.78           C  
ATOM   1515 HD21 LEU A  98       3.559  -2.062 -11.445  1.00 94.78           H  
ATOM   1516 HD22 LEU A  98       2.775  -3.618 -11.067  1.00 94.78           H  
ATOM   1517 HD23 LEU A  98       3.296  -2.571  -9.754  1.00 94.78           H  
ATOM   1518  N   ASN A  99       5.573  -6.440 -14.324  1.00 93.75           N  
ATOM   1519  H   ASN A  99       5.696  -6.938 -13.454  1.00 93.75           H  
ATOM   1520  CA  ASN A  99       6.075  -7.099 -15.526  1.00 93.75           C  
ATOM   1521  HA  ASN A  99       5.318  -7.060 -16.310  1.00 93.75           H  
ATOM   1522  C   ASN A  99       6.329  -8.584 -15.200  1.00 93.75           C  
ATOM   1523  CB  ASN A  99       7.307  -6.328 -16.034  1.00 93.75           C  
ATOM   1524  HB2 ASN A  99       6.980  -5.325 -16.311  1.00 93.75           H  
ATOM   1525  HB3 ASN A  99       7.708  -6.786 -16.938  1.00 93.75           H  
ATOM   1526  O   ASN A  99       5.678  -9.141 -14.315  1.00 93.75           O  
ATOM   1527  CG  ASN A  99       8.415  -6.197 -15.015  1.00 93.75           C  
ATOM   1528  ND2 ASN A  99       9.119  -5.096 -15.011  1.00 93.75           N  
ATOM   1529 HD21 ASN A  99       9.879  -5.056 -14.347  1.00 93.75           H  
ATOM   1530 HD22 ASN A  99       8.929  -4.372 -15.688  1.00 93.75           H  
ATOM   1531  OD1 ASN A  99       8.665  -7.082 -14.220  1.00 93.75           O  
ATOM   1532  N   THR A 100       7.237  -9.249 -15.914  1.00 90.99           N  
ATOM   1533  H   THR A 100       7.767  -8.759 -16.621  1.00 90.99           H  
ATOM   1534  CA  THR A 100       7.571 -10.665 -15.692  1.00 90.99           C  
ATOM   1535  HA  THR A 100       6.654 -11.216 -15.480  1.00 90.99           H  
ATOM   1536  C   THR A 100       8.503 -10.914 -14.504  1.00 90.99           C  
ATOM   1537  CB  THR A 100       8.208 -11.267 -16.950  1.00 90.99           C  
ATOM   1538  HB  THR A 100       8.556 -12.277 -16.738  1.00 90.99           H  
ATOM   1539  O   THR A 100       8.654 -12.063 -14.096  1.00 90.99           O  
ATOM   1540  CG2 THR A 100       7.219 -11.326 -18.114  1.00 90.99           C  
ATOM   1541 HG21 THR A 100       6.910 -10.321 -18.404  1.00 90.99           H  
ATOM   1542 HG22 THR A 100       6.339 -11.895 -17.816  1.00 90.99           H  
ATOM   1543 HG23 THR A 100       7.685 -11.818 -18.968  1.00 90.99           H  
ATOM   1544  OG1 THR A 100       9.293 -10.473 -17.374  1.00 90.99           O  
ATOM   1545  HG1 THR A 100       9.687 -10.896 -18.141  1.00 90.99           H  
ATOM   1546  N   THR A 101       9.138  -9.877 -13.954  1.00 94.92           N  
ATOM   1547  H   THR A 101       8.989  -8.957 -14.342  1.00 94.92           H  
ATOM   1548  CA  THR A 101      10.183  -9.999 -12.926  1.00 94.92           C  
ATOM   1549  HA  THR A 101      10.229 -11.029 -12.573  1.00 94.92           H  
ATOM   1550  C   THR A 101       9.941  -9.144 -11.688  1.00 94.92           C  
ATOM   1551  CB  THR A 101      11.565  -9.648 -13.495  1.00 94.92           C  
ATOM   1552  HB  THR A 101      12.310  -9.759 -12.707  1.00 94.92           H  
ATOM   1553  O   THR A 101      10.673  -9.301 -10.717  1.00 94.92           O  
ATOM   1554  CG2 THR A 101      11.970 -10.545 -14.664  1.00 94.92           C  
ATOM   1555 HG21 THR A 101      11.329 -10.355 -15.525  1.00 94.92           H  
ATOM   1556 HG22 THR A 101      11.874 -11.590 -14.369  1.00 94.92           H  
ATOM   1557 HG23 THR A 101      13.006 -10.347 -14.936  1.00 94.92           H  
ATOM   1558  OG1 THR A 101      11.593  -8.318 -13.964  1.00 94.92           O  
ATOM   1559  HG1 THR A 101      12.486  -8.131 -14.261  1.00 94.92           H  
ATOM   1560  N   MET A 102       8.944  -8.256 -11.679  1.00 96.89           N  
ATOM   1561  H   MET A 102       8.429  -8.112 -12.536  1.00 96.89           H  
ATOM   1562  CA  MET A 102       8.667  -7.349 -10.564  1.00 96.89           C  
ATOM   1563  HA  MET A 102       9.193  -7.711  -9.680  1.00 96.89           H  
ATOM   1564  C   MET A 102       7.182  -7.292 -10.216  1.00 96.89           C  
ATOM   1565  CB  MET A 102       9.185  -5.934 -10.865  1.00 96.89           C  
ATOM   1566  HB2 MET A 102       8.722  -5.565 -11.781  1.00 96.89           H  
ATOM   1567  HB3 MET A 102       8.896  -5.276 -10.045  1.00 96.89           H  
ATOM   1568  O   MET A 102       6.317  -7.318 -11.097  1.00 96.89           O  
ATOM   1569  CG  MET A 102      10.710  -5.882 -10.998  1.00 96.89           C  
ATOM   1570  HG2 MET A 102      11.013  -6.422 -11.896  1.00 96.89           H  
ATOM   1571  HG3 MET A 102      11.145  -6.388 -10.136  1.00 96.89           H  
ATOM   1572  SD  MET A 102      11.405  -4.206 -11.058  1.00 96.89           S  
ATOM   1573  CE  MET A 102      10.776  -3.603 -12.643  1.00 96.89           C  
ATOM   1574  HE1 MET A 102       9.686  -3.639 -12.648  1.00 96.89           H  
ATOM   1575  HE2 MET A 102      11.094  -2.569 -12.782  1.00 96.89           H  
ATOM   1576  HE3 MET A 102      11.187  -4.213 -13.448  1.00 96.89           H  
ATOM   1577  N   ALA A 103       6.895  -7.138  -8.924  1.00 96.78           N  
ATOM   1578  H   ALA A 103       7.656  -7.136  -8.260  1.00 96.78           H  
ATOM   1579  CA  ALA A 103       5.556  -6.885  -8.410  1.00 96.78           C  
ATOM   1580  HA  ALA A 103       4.941  -6.529  -9.237  1.00 96.78           H  
ATOM   1581  C   ALA A 103       5.549  -5.795  -7.331  1.00 96.78           C  
ATOM   1582  CB  ALA A 103       4.944  -8.190  -7.895  1.00 96.78           C  
ATOM   1583  HB1 ALA A 103       5.542  -8.585  -7.075  1.00 96.78           H  
ATOM   1584  HB2 ALA A 103       3.929  -8.002  -7.543  1.00 96.78           H  
ATOM   1585  HB3 ALA A 103       4.901  -8.918  -8.706  1.00 96.78           H  
ATOM   1586  O   ALA A 103       6.481  -5.683  -6.540  1.00 96.78           O  
ATOM   1587  N   ALA A 104       4.476  -5.011  -7.285  1.00 96.38           N  
ATOM   1588  H   ALA A 104       3.739  -5.196  -7.950  1.00 96.38           H  
ATOM   1589  CA  ALA A 104       4.205  -4.027  -6.241  1.00 96.38           C  
ATOM   1590  HA  ALA A 104       5.135  -3.644  -5.822  1.00 96.38           H  
ATOM   1591  C   ALA A 104       3.382  -4.663  -5.114  1.00 96.38           C  
ATOM   1592  CB  ALA A 104       3.435  -2.871  -6.890  1.00 96.38           C  
ATOM   1593  HB1 ALA A 104       4.119  -2.229  -7.445  1.00 96.38           H  
ATOM   1594  HB2 ALA A 104       2.666  -3.261  -7.558  1.00 96.38           H  
ATOM   1595  HB3 ALA A 104       2.928  -2.285  -6.124  1.00 96.38           H  
ATOM   1596  O   ALA A 104       2.320  -5.212  -5.398  1.00 96.38           O  
ATOM   1597  N   LEU A 105       3.825  -4.568  -3.856  1.00 95.24           N  
ATOM   1598  H   LEU A 105       4.698  -4.090  -3.682  1.00 95.24           H  
ATOM   1599  CA  LEU A 105       3.054  -5.018  -2.691  1.00 95.24           C  
ATOM   1600  HA  LEU A 105       2.451  -5.881  -2.973  1.00 95.24           H  
ATOM   1601  C   LEU A 105       2.098  -3.913  -2.235  1.00 95.24           C  
ATOM   1602  CB  LEU A 105       3.979  -5.451  -1.542  1.00 95.24           C  
ATOM   1603  HB2 LEU A 105       4.520  -4.579  -1.174  1.00 95.24           H  
ATOM   1604  HB3 LEU A 105       3.345  -5.813  -0.733  1.00 95.24           H  
ATOM   1605  O   LEU A 105       2.519  -2.921  -1.646  1.00 95.24           O  
ATOM   1606  CG  LEU A 105       5.010  -6.539  -1.883  1.00 95.24           C  
ATOM   1607  HG  LEU A 105       5.807  -6.100  -2.483  1.00 95.24           H  
ATOM   1608  CD1 LEU A 105       5.604  -7.057  -0.575  1.00 95.24           C  
ATOM   1609 HD11 LEU A 105       5.925  -6.210   0.032  1.00 95.24           H  
ATOM   1610 HD12 LEU A 105       4.850  -7.612  -0.016  1.00 95.24           H  
ATOM   1611 HD13 LEU A 105       6.446  -7.717  -0.783  1.00 95.24           H  
ATOM   1612  CD2 LEU A 105       4.425  -7.730  -2.641  1.00 95.24           C  
ATOM   1613 HD21 LEU A 105       5.185  -8.503  -2.753  1.00 95.24           H  
ATOM   1614 HD22 LEU A 105       4.114  -7.419  -3.638  1.00 95.24           H  
ATOM   1615 HD23 LEU A 105       3.569  -8.137  -2.103  1.00 95.24           H  
ATOM   1616  N   LEU A 106       0.810  -4.114  -2.490  1.00 92.64           N  
ATOM   1617  H   LEU A 106       0.548  -5.019  -2.853  1.00 92.64           H  
ATOM   1618  CA  LEU A 106      -0.256  -3.104  -2.423  1.00 92.64           C  
ATOM   1619  HA  LEU A 106       0.083  -2.184  -2.901  1.00 92.64           H  
ATOM   1620  C   LEU A 106      -0.680  -2.729  -0.993  1.00 92.64           C  
ATOM   1621  CB  LEU A 106      -1.455  -3.668  -3.193  1.00 92.64           C  
ATOM   1622  HB2 LEU A 106      -1.857  -4.511  -2.631  1.00 92.64           H  
ATOM   1623  HB3 LEU A 106      -2.224  -2.896  -3.225  1.00 92.64           H  
ATOM   1624  O   LEU A 106      -1.387  -1.745  -0.778  1.00 92.64           O  
ATOM   1625  CG  LEU A 106      -1.145  -4.134  -4.629  1.00 92.64           C  
ATOM   1626  HG  LEU A 106      -0.349  -4.879  -4.606  1.00 92.64           H  
ATOM   1627  CD1 LEU A 106      -2.359  -4.868  -5.197  1.00 92.64           C  
ATOM   1628 HD11 LEU A 106      -2.266  -4.975  -6.278  1.00 92.64           H  
ATOM   1629 HD12 LEU A 106      -2.399  -5.854  -4.734  1.00 92.64           H  
ATOM   1630 HD13 LEU A 106      -3.283  -4.352  -4.936  1.00 92.64           H  
ATOM   1631  CD2 LEU A 106      -0.649  -3.003  -5.531  1.00 92.64           C  
ATOM   1632 HD21 LEU A 106       0.284  -2.600  -5.139  1.00 92.64           H  
ATOM   1633 HD22 LEU A 106      -1.384  -2.199  -5.575  1.00 92.64           H  
ATOM   1634 HD23 LEU A 106      -0.465  -3.382  -6.537  1.00 92.64           H  
ATOM   1635  N   ASP A 107      -0.225  -3.533  -0.033  1.00 91.16           N  
ATOM   1636  H   ASP A 107       0.269  -4.358  -0.341  1.00 91.16           H  
ATOM   1637  CA  ASP A 107      -0.442  -3.370   1.407  1.00 91.16           C  
ATOM   1638  HA  ASP A 107      -0.920  -2.408   1.591  1.00 91.16           H  
ATOM   1639  C   ASP A 107       0.887  -3.386   2.187  1.00 91.16           C  
ATOM   1640  CB  ASP A 107      -1.382  -4.481   1.896  1.00 91.16           C  
ATOM   1641  HB2 ASP A 107      -0.842  -5.427   1.888  1.00 91.16           H  
ATOM   1642  HB3 ASP A 107      -1.684  -4.271   2.922  1.00 91.16           H  
ATOM   1643  O   ASP A 107       0.898  -3.556   3.407  1.00 91.16           O  
ATOM   1644  CG  ASP A 107      -2.632  -4.613   1.030  1.00 91.16           C  
ATOM   1645  OD1 ASP A 107      -3.375  -3.621   0.876  1.00 91.16           O  
ATOM   1646  OD2 ASP A 107      -2.869  -5.715   0.485  1.00 91.16           O  
ATOM   1647  N   GLY A 108       2.016  -3.281   1.473  1.00 90.30           N  
ATOM   1648  H   GLY A 108       1.916  -3.104   0.483  1.00 90.30           H  
ATOM   1649  CA  GLY A 108       3.371  -3.407   2.021  1.00 90.30           C  
ATOM   1650  HA2 GLY A 108       3.756  -4.398   1.780  1.00 90.30           H  
ATOM   1651  HA3 GLY A 108       3.337  -3.310   3.106  1.00 90.30           H  
ATOM   1652  C   GLY A 108       4.372  -2.370   1.507  1.00 90.30           C  
ATOM   1653  O   GLY A 108       5.523  -2.400   1.928  1.00 90.30           O  
ATOM   1654  N   SER A 109       3.954  -1.468   0.615  1.00 91.67           N  
ATOM   1655  H   SER A 109       2.995  -1.524   0.302  1.00 91.67           H  
ATOM   1656  CA  SER A 109       4.686  -0.250   0.227  1.00 91.67           C  
ATOM   1657  HA  SER A 109       4.124   0.227  -0.575  1.00 91.67           H  
ATOM   1658  C   SER A 109       6.085  -0.486  -0.339  1.00 91.67           C  
ATOM   1659  CB  SER A 109       4.706   0.729   1.399  1.00 91.67           C  
ATOM   1660  HB2 SER A 109       5.268   1.627   1.145  1.00 91.67           H  
ATOM   1661  HB3 SER A 109       5.189   0.244   2.248  1.00 91.67           H  
ATOM   1662  O   SER A 109       6.990   0.323  -0.151  1.00 91.67           O  
ATOM   1663  OG  SER A 109       3.381   1.083   1.737  1.00 91.67           O  
ATOM   1664  HG  SER A 109       3.417   1.599   2.545  1.00 91.67           H  
ATOM   1665  N   LYS A 110       6.270  -1.596  -1.056  1.00 93.19           N  
ATOM   1666  H   LYS A 110       5.477  -2.207  -1.188  1.00 93.19           H  
ATOM   1667  CA  LYS A 110       7.541  -1.933  -1.703  1.00 93.19           C  
ATOM   1668  HA  LYS A 110       8.049  -0.999  -1.944  1.00 93.19           H  
ATOM   1669  C   LYS A 110       7.334  -2.665  -3.017  1.00 93.19           C  
ATOM   1670  CB  LYS A 110       8.452  -2.704  -0.727  1.00 93.19           C  
ATOM   1671  HB2 LYS A 110       9.433  -2.821  -1.186  1.00 93.19           H  
ATOM   1672  HB3 LYS A 110       8.584  -2.099   0.171  1.00 93.19           H  
ATOM   1673  O   LYS A 110       6.290  -3.276  -3.253  1.00 93.19           O  
ATOM   1674  CG  LYS A 110       7.930  -4.094  -0.317  1.00 93.19           C  
ATOM   1675  HG2 LYS A 110       6.949  -3.994   0.146  1.00 93.19           H  
ATOM   1676  HG3 LYS A 110       7.844  -4.724  -1.203  1.00 93.19           H  
ATOM   1677  CD  LYS A 110       8.890  -4.760   0.685  1.00 93.19           C  
ATOM   1678  HD2 LYS A 110       9.875  -4.859   0.229  1.00 93.19           H  
ATOM   1679  HD3 LYS A 110       8.972  -4.125   1.567  1.00 93.19           H  
ATOM   1680  CE  LYS A 110       8.382  -6.147   1.102  1.00 93.19           C  
ATOM   1681  HE2 LYS A 110       7.395  -6.029   1.550  1.00 93.19           H  
ATOM   1682  HE3 LYS A 110       8.281  -6.763   0.208  1.00 93.19           H  
ATOM   1683  NZ  LYS A 110       9.285  -6.822   2.068  1.00 93.19           N  
ATOM   1684  HZ1 LYS A 110       8.921  -7.718   2.361  1.00 93.19           H  
ATOM   1685  HZ2 LYS A 110       9.457  -6.258   2.887  1.00 93.19           H  
ATOM   1686  HZ3 LYS A 110      10.193  -7.036   1.680  1.00 93.19           H  
ATOM   1687  N   VAL A 111       8.359  -2.626  -3.858  1.00 96.83           N  
ATOM   1688  H   VAL A 111       9.187  -2.124  -3.570  1.00 96.83           H  
ATOM   1689  CA  VAL A 111       8.464  -3.470  -5.050  1.00 96.83           C  
ATOM   1690  HA  VAL A 111       7.478  -3.865  -5.294  1.00 96.83           H  
ATOM   1691  C   VAL A 111       9.371  -4.652  -4.730  1.00 96.83           C  
ATOM   1692  CB  VAL A 111       8.944  -2.661  -6.267  1.00 96.83           C  
ATOM   1693  HB  VAL A 111       9.883  -2.164  -6.023  1.00 96.83           H  
ATOM   1694  O   VAL A 111      10.417  -4.492  -4.106  1.00 96.83           O  
ATOM   1695  CG1 VAL A 111       9.161  -3.545  -7.502  1.00 96.83           C  
ATOM   1696 HG11 VAL A 111       9.960  -4.264  -7.321  1.00 96.83           H  
ATOM   1697 HG12 VAL A 111       8.243  -4.075  -7.757  1.00 96.83           H  
ATOM   1698 HG13 VAL A 111       9.462  -2.926  -8.347  1.00 96.83           H  
ATOM   1699  CG2 VAL A 111       7.896  -1.598  -6.629  1.00 96.83           C  
ATOM   1700 HG21 VAL A 111       7.734  -0.923  -5.789  1.00 96.83           H  
ATOM   1701 HG22 VAL A 111       6.951  -2.075  -6.890  1.00 96.83           H  
ATOM   1702 HG23 VAL A 111       8.249  -1.016  -7.480  1.00 96.83           H  
ATOM   1703  N   VAL A 112       8.964  -5.844  -5.155  1.00 97.04           N  
ATOM   1704  H   VAL A 112       8.100  -5.888  -5.676  1.00 97.04           H  
ATOM   1705  CA  VAL A 112       9.719  -7.090  -4.995  1.00 97.04           C  
ATOM   1706  HA  VAL A 112      10.655  -6.871  -4.481  1.00 97.04           H  
ATOM   1707  C   VAL A 112      10.087  -7.672  -6.353  1.00 97.04           C  
ATOM   1708  CB  VAL A 112       8.963  -8.122  -4.137  1.00 97.04           C  
ATOM   1709  HB  VAL A 112       9.567  -9.029  -4.090  1.00 97.04           H  
ATOM   1710  O   VAL A 112       9.359  -7.502  -7.332  1.00 97.04           O  
ATOM   1711  CG1 VAL A 112       8.789  -7.613  -2.701  1.00 97.04           C  
ATOM   1712 HG11 VAL A 112       8.345  -8.398  -2.090  1.00 97.04           H  
ATOM   1713 HG12 VAL A 112       9.761  -7.350  -2.284  1.00 97.04           H  
ATOM   1714 HG13 VAL A 112       8.146  -6.733  -2.689  1.00 97.04           H  
ATOM   1715  CG2 VAL A 112       7.590  -8.498  -4.708  1.00 97.04           C  
ATOM   1716 HG21 VAL A 112       7.696  -8.892  -5.719  1.00 97.04           H  
ATOM   1717 HG22 VAL A 112       7.137  -9.275  -4.092  1.00 97.04           H  
ATOM   1718 HG23 VAL A 112       6.929  -7.631  -4.724  1.00 97.04           H  
ATOM   1719  N   TYR A 113      11.209  -8.390  -6.397  1.00 96.63           N  
ATOM   1720  H   TYR A 113      11.731  -8.519  -5.541  1.00 96.63           H  
ATOM   1721  CA  TYR A 113      11.623  -9.159  -7.567  1.00 96.63           C  
ATOM   1722  HA  TYR A 113      11.232  -8.674  -8.461  1.00 96.63           H  
ATOM   1723  C   TYR A 113      11.066 -10.575  -7.489  1.00 96.63           C  
ATOM   1724  CB  TYR A 113      13.147  -9.193  -7.691  1.00 96.63           C  
ATOM   1725  HB2 TYR A 113      13.413  -9.891  -8.485  1.00 96.63           H  
ATOM   1726  HB3 TYR A 113      13.578  -9.571  -6.764  1.00 96.63           H  
ATOM   1727  O   TYR A 113      11.379 -11.311  -6.554  1.00 96.63           O  
ATOM   1728  CG  TYR A 113      13.753  -7.849  -8.020  1.00 96.63           C  
ATOM   1729  CD1 TYR A 113      13.846  -7.435  -9.362  1.00 96.63           C  
ATOM   1730  HD1 TYR A 113      13.469  -8.070 -10.150  1.00 96.63           H  
ATOM   1731  CD2 TYR A 113      14.196  -7.005  -6.984  1.00 96.63           C  
ATOM   1732  HD2 TYR A 113      14.100  -7.310  -5.953  1.00 96.63           H  
ATOM   1733  CE1 TYR A 113      14.405  -6.181  -9.671  1.00 96.63           C  
ATOM   1734  HE1 TYR A 113      14.469  -5.840 -10.694  1.00 96.63           H  
ATOM   1735  CE2 TYR A 113      14.744  -5.745  -7.289  1.00 96.63           C  
ATOM   1736  HE2 TYR A 113      15.068  -5.090  -6.494  1.00 96.63           H  
ATOM   1737  OH  TYR A 113      15.390  -4.125  -8.937  1.00 96.63           O  
ATOM   1738  HH  TYR A 113      15.552  -3.602  -8.149  1.00 96.63           H  
ATOM   1739  CZ  TYR A 113      14.854  -5.335  -8.635  1.00 96.63           C  
ATOM   1740  N   LEU A 114      10.293 -10.949  -8.501  1.00 96.25           N  
ATOM   1741  H   LEU A 114      10.190 -10.301  -9.268  1.00 96.25           H  
ATOM   1742  CA  LEU A 114       9.687 -12.263  -8.641  1.00 96.25           C  
ATOM   1743  HA  LEU A 114       9.306 -12.577  -7.669  1.00 96.25           H  
ATOM   1744  C   LEU A 114      10.723 -13.297  -9.085  1.00 96.25           C  
ATOM   1745  CB  LEU A 114       8.522 -12.192  -9.642  1.00 96.25           C  
ATOM   1746  HB2 LEU A 114       8.920 -11.883 -10.609  1.00 96.25           H  
ATOM   1747  HB3 LEU A 114       8.105 -13.192  -9.760  1.00 96.25           H  
ATOM   1748  O   LEU A 114      11.545 -13.054  -9.974  1.00 96.25           O  
ATOM   1749  CG  LEU A 114       7.390 -11.230  -9.242  1.00 96.25           C  
ATOM   1750  HG  LEU A 114       7.793 -10.234  -9.059  1.00 96.25           H  
ATOM   1751  CD1 LEU A 114       6.401 -11.127 -10.406  1.00 96.25           C  
ATOM   1752 HD11 LEU A 114       5.533 -10.535 -10.118  1.00 96.25           H  
ATOM   1753 HD12 LEU A 114       6.076 -12.123 -10.709  1.00 96.25           H  
ATOM   1754 HD13 LEU A 114       6.886 -10.644 -11.254  1.00 96.25           H  
ATOM   1755  CD2 LEU A 114       6.661 -11.704  -7.984  1.00 96.25           C  
ATOM   1756 HD21 LEU A 114       5.889 -10.984  -7.713  1.00 96.25           H  
ATOM   1757 HD22 LEU A 114       7.355 -11.769  -7.146  1.00 96.25           H  
ATOM   1758 HD23 LEU A 114       6.214 -12.685  -8.149  1.00 96.25           H  
ATOM   1759  N   ARG A 115      10.653 -14.479  -8.485  1.00 93.67           N  
ATOM   1760  H   ARG A 115       9.991 -14.558  -7.726  1.00 93.67           H  
ATOM   1761  CA  ARG A 115      11.517 -15.629  -8.744  1.00 93.67           C  
ATOM   1762  HA  ARG A 115      12.157 -15.402  -9.596  1.00 93.67           H  
ATOM   1763  C   ARG A 115      10.668 -16.842  -9.092  1.00 93.67           C  
ATOM   1764  CB  ARG A 115      12.391 -15.917  -7.513  1.00 93.67           C  
ATOM   1765  HB2 ARG A 115      11.749 -16.275  -6.708  1.00 93.67           H  
ATOM   1766  HB3 ARG A 115      13.097 -16.711  -7.755  1.00 93.67           H  
ATOM   1767  O   ARG A 115       9.517 -16.969  -8.694  1.00 93.67           O  
ATOM   1768  CG  ARG A 115      13.173 -14.691  -7.016  1.00 93.67           C  
ATOM   1769  HG2 ARG A 115      13.892 -14.385  -7.776  1.00 93.67           H  
ATOM   1770  HG3 ARG A 115      12.491 -13.865  -6.814  1.00 93.67           H  
ATOM   1771  CD  ARG A 115      13.892 -15.028  -5.712  1.00 93.67           C  
ATOM   1772  HD2 ARG A 115      14.563 -15.870  -5.880  1.00 93.67           H  
ATOM   1773  HD3 ARG A 115      13.138 -15.309  -4.977  1.00 93.67           H  
ATOM   1774  NE  ARG A 115      14.654 -13.867  -5.221  1.00 93.67           N  
ATOM   1775  HE  ARG A 115      14.550 -13.016  -5.755  1.00 93.67           H  
ATOM   1776  NH1 ARG A 115      15.325 -14.791  -3.236  1.00 93.67           N  
ATOM   1777 HH11 ARG A 115      15.733 -14.682  -2.319  1.00 93.67           H  
ATOM   1778 HH12 ARG A 115      14.733 -15.582  -3.442  1.00 93.67           H  
ATOM   1779  NH2 ARG A 115      15.902 -12.689  -3.727  1.00 93.67           N  
ATOM   1780 HH21 ARG A 115      16.299 -12.595  -2.803  1.00 93.67           H  
ATOM   1781 HH22 ARG A 115      15.804 -11.868  -4.307  1.00 93.67           H  
ATOM   1782  CZ  ARG A 115      15.293 -13.789  -4.070  1.00 93.67           C  
ATOM   1783  N   MET A 116      11.277 -17.787  -9.801  1.00 90.17           N  
ATOM   1784  H   MET A 116      12.224 -17.613 -10.107  1.00 90.17           H  
ATOM   1785  CA  MET A 116      10.586 -18.985 -10.291  1.00 90.17           C  
ATOM   1786  HA  MET A 116       9.767 -18.670 -10.937  1.00 90.17           H  
ATOM   1787  C   MET A 116       9.975 -19.856  -9.178  1.00 90.17           C  
ATOM   1788  CB  MET A 116      11.590 -19.793 -11.120  1.00 90.17           C  
ATOM   1789  HB2 MET A 116      12.355 -20.198 -10.457  1.00 90.17           H  
ATOM   1790  HB3 MET A 116      12.071 -19.129 -11.839  1.00 90.17           H  
ATOM   1791  O   MET A 116       8.975 -20.519  -9.420  1.00 90.17           O  
ATOM   1792  CG  MET A 116      10.937 -20.936 -11.902  1.00 90.17           C  
ATOM   1793  HG2 MET A 116      10.140 -20.521 -12.519  1.00 90.17           H  
ATOM   1794  HG3 MET A 116      10.493 -21.651 -11.210  1.00 90.17           H  
ATOM   1795  SD  MET A 116      12.095 -21.815 -12.987  1.00 90.17           S  
ATOM   1796  CE  MET A 116      13.041 -22.737 -11.743  1.00 90.17           C  
ATOM   1797  HE1 MET A 116      12.364 -23.364 -11.163  1.00 90.17           H  
ATOM   1798  HE2 MET A 116      13.779 -23.366 -12.241  1.00 90.17           H  
ATOM   1799  HE3 MET A 116      13.552 -22.046 -11.073  1.00 90.17           H  
ATOM   1800  N   ASN A 117      10.564 -19.849  -7.978  1.00 91.39           N  
ATOM   1801  H   ASN A 117      11.329 -19.207  -7.826  1.00 91.39           H  
ATOM   1802  CA  ASN A 117      10.125 -20.672  -6.846  1.00 91.39           C  
ATOM   1803  HA  ASN A 117       9.471 -21.463  -7.213  1.00 91.39           H  
ATOM   1804  C   ASN A 117       9.291 -19.890  -5.818  1.00 91.39           C  
ATOM   1805  CB  ASN A 117      11.352 -21.331  -6.188  1.00 91.39           C  
ATOM   1806  HB2 ASN A 117      11.025 -21.884  -5.307  1.00 91.39           H  
ATOM   1807  HB3 ASN A 117      12.040 -20.553  -5.858  1.00 91.39           H  
ATOM   1808  O   ASN A 117       9.054 -20.401  -4.721  1.00 91.39           O  
ATOM   1809  CG  ASN A 117      12.094 -22.316  -7.071  1.00 91.39           C  
ATOM   1810  ND2 ASN A 117      13.264 -22.730  -6.648  1.00 91.39           N  
ATOM   1811 HD21 ASN A 117      13.604 -22.443  -5.741  1.00 91.39           H  
ATOM   1812 HD22 ASN A 117      13.714 -23.426  -7.224  1.00 91.39           H  
ATOM   1813  OD1 ASN A 117      11.675 -22.730  -8.135  1.00 91.39           O  
ATOM   1814  N   ASP A 118       8.892 -18.654  -6.124  1.00 94.76           N  
ATOM   1815  H   ASP A 118       9.043 -18.280  -7.050  1.00 94.76           H  
ATOM   1816  CA  ASP A 118       8.055 -17.883  -5.210  1.00 94.76           C  
ATOM   1817  HA  ASP A 118       8.521 -17.887  -4.225  1.00 94.76           H  
ATOM   1818  C   ASP A 118       6.679 -18.537  -5.083  1.00 94.76           C  
ATOM   1819  CB  ASP A 118       7.924 -16.423  -5.656  1.00 94.76           C  
ATOM   1820  HB2 ASP A 118       7.593 -16.391  -6.694  1.00 94.76           H  
ATOM   1821  HB3 ASP A 118       7.155 -15.947  -5.047  1.00 94.76           H  
ATOM   1822  O   ASP A 118       6.075 -18.963  -6.072  1.00 94.76           O  
ATOM   1823  CG  ASP A 118       9.214 -15.614  -5.500  1.00 94.76           C  
ATOM   1824  OD1 ASP A 118      10.151 -16.061  -4.794  1.00 94.76           O  
ATOM   1825  OD2 ASP A 118       9.274 -14.539  -6.133  1.00 94.76           O  
ATOM   1826  N   LYS A 119       6.161 -18.607  -3.853  1.00 96.19           N  
ATOM   1827  H   LYS A 119       6.664 -18.177  -3.090  1.00 96.19           H  
ATOM   1828  CA  LYS A 119       4.793 -19.073  -3.640  1.00 96.19           C  
ATOM   1829  HA  LYS A 119       4.595 -19.890  -4.333  1.00 96.19           H  
ATOM   1830  C   LYS A 119       3.833 -17.941  -3.967  1.00 96.19           C  
ATOM   1831  CB  LYS A 119       4.555 -19.598  -2.227  1.00 96.19           C  
ATOM   1832  HB2 LYS A 119       3.496 -19.842  -2.145  1.00 96.19           H  
ATOM   1833  HB3 LYS A 119       4.772 -18.809  -1.506  1.00 96.19           H  
ATOM   1834  O   LYS A 119       3.831 -16.894  -3.318  1.00 96.19           O  
ATOM   1835  CG  LYS A 119       5.379 -20.837  -1.855  1.00 96.19           C  
ATOM   1836  HG2 LYS A 119       6.417 -20.550  -1.686  1.00 96.19           H  
ATOM   1837  HG3 LYS A 119       5.326 -21.582  -2.649  1.00 96.19           H  
ATOM   1838  CD  LYS A 119       4.766 -21.410  -0.571  1.00 96.19           C  
ATOM   1839  HD2 LYS A 119       4.585 -20.594   0.129  1.00 96.19           H  
ATOM   1840  HD3 LYS A 119       3.798 -21.847  -0.813  1.00 96.19           H  
ATOM   1841  CE  LYS A 119       5.627 -22.459   0.128  1.00 96.19           C  
ATOM   1842  HE2 LYS A 119       5.697 -23.342  -0.508  1.00 96.19           H  
ATOM   1843  HE3 LYS A 119       6.627 -22.051   0.272  1.00 96.19           H  
ATOM   1844  NZ  LYS A 119       5.012 -22.793   1.441  1.00 96.19           N  
ATOM   1845  HZ1 LYS A 119       4.920 -21.967   2.015  1.00 96.19           H  
ATOM   1846  HZ2 LYS A 119       4.066 -23.130   1.327  1.00 96.19           H  
ATOM   1847  HZ3 LYS A 119       5.543 -23.482   1.955  1.00 96.19           H  
ATOM   1848  N   VAL A 120       2.996 -18.188  -4.962  1.00 97.19           N  
ATOM   1849  H   VAL A 120       3.086 -19.059  -5.465  1.00 97.19           H  
ATOM   1850  CA  VAL A 120       1.948 -17.270  -5.392  1.00 97.19           C  
ATOM   1851  HA  VAL A 120       1.835 -16.505  -4.624  1.00 97.19           H  
ATOM   1852  C   VAL A 120       0.621 -17.996  -5.492  1.00 97.19           C  
ATOM   1853  CB  VAL A 120       2.306 -16.558  -6.706  1.00 97.19           C  
ATOM   1854  HB  VAL A 120       1.496 -15.870  -6.949  1.00 97.19           H  
ATOM   1855  O   VAL A 120       0.579 -19.194  -5.781  1.00 97.19           O  
ATOM   1856  CG1 VAL A 120       3.587 -15.739  -6.525  1.00 97.19           C  
ATOM   1857 HG11 VAL A 120       4.456 -16.393  -6.455  1.00 97.19           H  
ATOM   1858 HG12 VAL A 120       3.714 -15.065  -7.372  1.00 97.19           H  
ATOM   1859 HG13 VAL A 120       3.511 -15.153  -5.610  1.00 97.19           H  
ATOM   1860  CG2 VAL A 120       2.485 -17.512  -7.891  1.00 97.19           C  
ATOM   1861 HG21 VAL A 120       2.712 -16.941  -8.792  1.00 97.19           H  
ATOM   1862 HG22 VAL A 120       3.305 -18.205  -7.702  1.00 97.19           H  
ATOM   1863 HG23 VAL A 120       1.571 -18.080  -8.065  1.00 97.19           H  
ATOM   1864  N   LYS A 121      -0.462 -17.263  -5.252  1.00 96.97           N  
ATOM   1865  H   LYS A 121      -0.326 -16.292  -5.007  1.00 96.97           H  
ATOM   1866  CA  LYS A 121      -1.838 -17.750  -5.352  1.00 96.97           C  
ATOM   1867  HA  LYS A 121      -1.854 -18.660  -5.952  1.00 96.97           H  
ATOM   1868  C   LYS A 121      -2.689 -16.744  -6.102  1.00 96.97           C  
ATOM   1869  CB  LYS A 121      -2.420 -18.071  -3.957  1.00 96.97           C  
ATOM   1870  HB2 LYS A 121      -3.447 -18.420  -4.061  1.00 96.97           H  
ATOM   1871  HB3 LYS A 121      -2.450 -17.170  -3.343  1.00 96.97           H  
ATOM   1872  O   LYS A 121      -2.340 -15.565  -6.214  1.00 96.97           O  
ATOM   1873  CG  LYS A 121      -1.622 -19.122  -3.175  1.00 96.97           C  
ATOM   1874  HG2 LYS A 121      -2.001 -19.167  -2.154  1.00 96.97           H  
ATOM   1875  HG3 LYS A 121      -0.570 -18.840  -3.135  1.00 96.97           H  
ATOM   1876  CD  LYS A 121      -1.769 -20.502  -3.814  1.00 96.97           C  
ATOM   1877  HD2 LYS A 121      -2.783 -20.860  -3.634  1.00 96.97           H  
ATOM   1878  HD3 LYS A 121      -1.613 -20.453  -4.892  1.00 96.97           H  
ATOM   1879  CE  LYS A 121      -0.765 -21.488  -3.237  1.00 96.97           C  
ATOM   1880  HE2 LYS A 121       0.238 -21.172  -3.527  1.00 96.97           H  
ATOM   1881  HE3 LYS A 121      -0.857 -21.490  -2.151  1.00 96.97           H  
ATOM   1882  NZ  LYS A 121      -1.078 -22.827  -3.774  1.00 96.97           N  
ATOM   1883  HZ1 LYS A 121      -0.342 -23.505  -3.640  1.00 96.97           H  
ATOM   1884  HZ2 LYS A 121      -1.897 -23.147  -3.277  1.00 96.97           H  
ATOM   1885  HZ3 LYS A 121      -1.365 -22.773  -4.741  1.00 96.97           H  
ATOM   1886  N   LYS A 122      -3.813 -17.211  -6.633  1.00 95.42           N  
ATOM   1887  H   LYS A 122      -4.085 -18.153  -6.391  1.00 95.42           H  
ATOM   1888  CA  LYS A 122      -4.830 -16.303  -7.151  1.00 95.42           C  
ATOM   1889  HA  LYS A 122      -4.372 -15.626  -7.873  1.00 95.42           H  
ATOM   1890  C   LYS A 122      -5.374 -15.498  -5.974  1.00 95.42           C  
ATOM   1891  CB  LYS A 122      -5.926 -17.125  -7.827  1.00 95.42           C  
ATOM   1892  HB2 LYS A 122      -5.473 -17.774  -8.577  1.00 95.42           H  
ATOM   1893  HB3 LYS A 122      -6.419 -17.752  -7.084  1.00 95.42           H  
ATOM   1894  O   LYS A 122      -5.614 -16.068  -4.919  1.00 95.42           O  
ATOM   1895  CG  LYS A 122      -6.957 -16.216  -8.501  1.00 95.42           C  
ATOM   1896  HG2 LYS A 122      -7.469 -15.612  -7.751  1.00 95.42           H  
ATOM   1897  HG3 LYS A 122      -6.457 -15.560  -9.214  1.00 95.42           H  
ATOM   1898  CD  LYS A 122      -7.986 -17.074  -9.233  1.00 95.42           C  
ATOM   1899  HD2 LYS A 122      -8.468 -17.740  -8.517  1.00 95.42           H  
ATOM   1900  HD3 LYS A 122      -7.479 -17.669  -9.992  1.00 95.42           H  
ATOM   1901  CE  LYS A 122      -9.026 -16.166  -9.886  1.00 95.42           C  
ATOM   1902  HE2 LYS A 122      -9.514 -15.584  -9.104  1.00 95.42           H  
ATOM   1903  HE3 LYS A 122      -8.514 -15.474 -10.555  1.00 95.42           H  
ATOM   1904  NZ  LYS A 122     -10.015 -16.979 -10.630  1.00 95.42           N  
ATOM   1905  HZ1 LYS A 122     -10.464 -17.627  -9.999  1.00 95.42           H  
ATOM   1906  HZ2 LYS A 122     -10.711 -16.387 -11.059  1.00 95.42           H  
ATOM   1907  HZ3 LYS A 122      -9.545 -17.516 -11.345  1.00 95.42           H  
ATOM   1908  N   LEU A 123      -5.619 -14.200  -6.159  1.00 94.45           N  
ATOM   1909  H   LEU A 123      -5.406 -13.771  -7.048  1.00 94.45           H  
ATOM   1910  CA  LEU A 123      -6.265 -13.410  -5.112  1.00 94.45           C  
ATOM   1911  HA  LEU A 123      -5.647 -13.481  -4.217  1.00 94.45           H  
ATOM   1912  C   LEU A 123      -7.665 -13.986  -4.822  1.00 94.45           C  
ATOM   1913  CB  LEU A 123      -6.333 -11.934  -5.541  1.00 94.45           C  
ATOM   1914  HB2 LEU A 123      -6.898 -11.867  -6.471  1.00 94.45           H  
ATOM   1915  HB3 LEU A 123      -5.324 -11.568  -5.730  1.00 94.45           H  
ATOM   1916  O   LEU A 123      -8.508 -13.972  -5.731  1.00 94.45           O  
ATOM   1917  CG  LEU A 123      -7.007 -11.034  -4.486  1.00 94.45           C  
ATOM   1918  HG  LEU A 123      -7.990 -11.428  -4.229  1.00 94.45           H  
ATOM   1919  CD1 LEU A 123      -6.165 -10.931  -3.216  1.00 94.45           C  
ATOM   1920 HD11 LEU A 123      -6.103 -11.906  -2.731  1.00 94.45           H  
ATOM   1921 HD12 LEU A 123      -6.624 -10.233  -2.516  1.00 94.45           H  
ATOM   1922 HD13 LEU A 123      -5.157 -10.601  -3.467  1.00 94.45           H  
ATOM   1923  CD2 LEU A 123      -7.206  -9.623  -5.032  1.00 94.45           C  
ATOM   1924 HD21 LEU A 123      -6.241  -9.177  -5.270  1.00 94.45           H  
ATOM   1925 HD22 LEU A 123      -7.709  -9.011  -4.284  1.00 94.45           H  
ATOM   1926 HD23 LEU A 123      -7.819  -9.664  -5.933  1.00 94.45           H  
ATOM   1927  N   PRO A 124      -7.966 -14.449  -3.592  1.00 93.63           N  
ATOM   1928  CA  PRO A 124      -9.306 -14.913  -3.275  1.00 93.63           C  
ATOM   1929  HA  PRO A 124      -9.574 -15.687  -3.994  1.00 93.63           H  
ATOM   1930  C   PRO A 124     -10.288 -13.743  -3.380  1.00 93.63           C  
ATOM   1931  CB  PRO A 124      -9.244 -15.548  -1.881  1.00 93.63           C  
ATOM   1932  HB2 PRO A 124      -9.786 -16.493  -1.854  1.00 93.63           H  
ATOM   1933  HB3 PRO A 124      -9.657 -14.876  -1.128  1.00 93.63           H  
ATOM   1934  O   PRO A 124     -10.059 -12.657  -2.840  1.00 93.63           O  
ATOM   1935  CG  PRO A 124      -7.749 -15.777  -1.639  1.00 93.63           C  
ATOM   1936  HG2 PRO A 124      -7.458 -16.747  -2.041  1.00 93.63           H  
ATOM   1937  HG3 PRO A 124      -7.491 -15.711  -0.582  1.00 93.63           H  
ATOM   1938  CD  PRO A 124      -7.081 -14.674  -2.454  1.00 93.63           C  
ATOM   1939  HD2 PRO A 124      -7.031 -13.765  -1.855  1.00 93.63           H  
ATOM   1940  HD3 PRO A 124      -6.080 -14.990  -2.748  1.00 93.63           H  
ATOM   1941  N   ALA A 125     -11.406 -13.958  -4.077  1.00 90.56           N  
ATOM   1942  H   ALA A 125     -11.515 -14.863  -4.513  1.00 90.56           H  
ATOM   1943  CA  ALA A 125     -12.334 -12.889  -4.458  1.00 90.56           C  
ATOM   1944  HA  ALA A 125     -11.806 -12.184  -5.099  1.00 90.56           H  
ATOM   1945  C   ALA A 125     -12.883 -12.090  -3.262  1.00 90.56           C  
ATOM   1946  CB  ALA A 125     -13.478 -13.520  -5.261  1.00 90.56           C  
ATOM   1947  HB1 ALA A 125     -13.078 -14.029  -6.138  1.00 90.56           H  
ATOM   1948  HB2 ALA A 125     -14.025 -14.232  -4.643  1.00 90.56           H  
ATOM   1949  HB3 ALA A 125     -14.161 -12.737  -5.591  1.00 90.56           H  
ATOM   1950  O   ALA A 125     -13.205 -10.913  -3.394  1.00 90.56           O  
ATOM   1951  N   LYS A 126     -12.955 -12.694  -2.071  1.00 93.74           N  
ATOM   1952  H   LYS A 126     -12.625 -13.645  -1.995  1.00 93.74           H  
ATOM   1953  CA  LYS A 126     -13.439 -12.009  -0.865  1.00 93.74           C  
ATOM   1954  HA  LYS A 126     -14.382 -11.526  -1.122  1.00 93.74           H  
ATOM   1955  C   LYS A 126     -12.531 -10.856  -0.401  1.00 93.74           C  
ATOM   1956  CB  LYS A 126     -13.753 -13.041   0.231  1.00 93.74           C  
ATOM   1957  HB2 LYS A 126     -14.359 -13.838  -0.199  1.00 93.74           H  
ATOM   1958  HB3 LYS A 126     -14.351 -12.549   0.998  1.00 93.74           H  
ATOM   1959  O   LYS A 126     -13.009  -9.972   0.300  1.00 93.74           O  
ATOM   1960  CG  LYS A 126     -12.522 -13.657   0.912  1.00 93.74           C  
ATOM   1961  HG2 LYS A 126     -12.013 -12.870   1.469  1.00 93.74           H  
ATOM   1962  HG3 LYS A 126     -11.836 -14.056   0.165  1.00 93.74           H  
ATOM   1963  CD  LYS A 126     -12.928 -14.789   1.879  1.00 93.74           C  
ATOM   1964  HD2 LYS A 126     -13.856 -14.539   2.394  1.00 93.74           H  
ATOM   1965  HD3 LYS A 126     -13.054 -15.716   1.319  1.00 93.74           H  
ATOM   1966  CE  LYS A 126     -11.820 -14.949   2.913  1.00 93.74           C  
ATOM   1967  HE2 LYS A 126     -10.882 -14.994   2.360  1.00 93.74           H  
ATOM   1968  HE3 LYS A 126     -11.788 -14.064   3.548  1.00 93.74           H  
ATOM   1969  NZ  LYS A 126     -11.862 -16.171   3.754  1.00 93.74           N  
ATOM   1970  HZ1 LYS A 126     -11.102 -16.157   4.420  1.00 93.74           H  
ATOM   1971  HZ2 LYS A 126     -12.738 -16.365   4.218  1.00 93.74           H  
ATOM   1972  HZ3 LYS A 126     -11.528 -16.944   3.198  1.00 93.74           H  
ATOM   1973  N   TYR A 127     -11.271 -10.810  -0.845  1.00 94.05           N  
ATOM   1974  H   TYR A 127     -10.936 -11.574  -1.414  1.00 94.05           H  
ATOM   1975  CA  TYR A 127     -10.312  -9.744  -0.510  1.00 94.05           C  
ATOM   1976  HA  TYR A 127     -10.667  -9.215   0.375  1.00 94.05           H  
ATOM   1977  C   TYR A 127     -10.137  -8.693  -1.613  1.00 94.05           C  
ATOM   1978  CB  TYR A 127      -8.959 -10.363  -0.154  1.00 94.05           C  
ATOM   1979  HB2 TYR A 127      -8.524 -10.804  -1.051  1.00 94.05           H  
ATOM   1980  HB3 TYR A 127      -8.284  -9.577   0.185  1.00 94.05           H  
ATOM   1981  O   TYR A 127      -9.427  -7.705  -1.416  1.00 94.05           O  
ATOM   1982  CG  TYR A 127      -9.047 -11.413   0.926  1.00 94.05           C  
ATOM   1983  CD1 TYR A 127      -9.227 -11.035   2.270  1.00 94.05           C  
ATOM   1984  HD1 TYR A 127      -9.280  -9.991   2.543  1.00 94.05           H  
ATOM   1985  CD2 TYR A 127      -8.956 -12.769   0.575  1.00 94.05           C  
ATOM   1986  HD2 TYR A 127      -8.785 -13.041  -0.456  1.00 94.05           H  
ATOM   1987  CE1 TYR A 127      -9.296 -12.015   3.273  1.00 94.05           C  
ATOM   1988  HE1 TYR A 127      -9.399 -11.732   4.310  1.00 94.05           H  
ATOM   1989  CE2 TYR A 127      -9.029 -13.755   1.573  1.00 94.05           C  
ATOM   1990  HE2 TYR A 127      -8.928 -14.803   1.333  1.00 94.05           H  
ATOM   1991  OH  TYR A 127      -9.259 -14.324   3.877  1.00 94.05           O  
ATOM   1992  HH  TYR A 127      -9.103 -13.982   4.760  1.00 94.05           H  
ATOM   1993  CZ  TYR A 127      -9.188 -13.373   2.921  1.00 94.05           C  
ATOM   1994  N   SER A 128     -10.773  -8.863  -2.778  1.00 90.74           N  
ATOM   1995  H   SER A 128     -11.370  -9.667  -2.911  1.00 90.74           H  
ATOM   1996  CA  SER A 128     -10.637  -7.908  -3.888  1.00 90.74           C  
ATOM   1997  HA  SER A 128      -9.585  -7.637  -3.981  1.00 90.74           H  
ATOM   1998  C   SER A 128     -11.403  -6.601  -3.658  1.00 90.74           C  
ATOM   1999  CB  SER A 128     -11.057  -8.557  -5.209  1.00 90.74           C  
ATOM   2000  HB2 SER A 128     -10.802  -7.892  -6.034  1.00 90.74           H  
ATOM   2001  HB3 SER A 128     -10.510  -9.491  -5.336  1.00 90.74           H  
ATOM   2002  O   SER A 128     -11.118  -5.606  -4.317  1.00 90.74           O  
ATOM   2003  OG  SER A 128     -12.444  -8.825  -5.241  1.00 90.74           O  
ATOM   2004  HG  SER A 128     -12.919  -8.006  -5.402  1.00 90.74           H  
ATOM   2005  N   GLY A 129     -12.384  -6.597  -2.749  1.00 91.01           N  
ATOM   2006  H   GLY A 129     -12.586  -7.466  -2.275  1.00 91.01           H  
ATOM   2007  CA  GLY A 129     -13.166  -5.408  -2.391  1.00 91.01           C  
ATOM   2008  HA2 GLY A 129     -14.129  -5.731  -1.995  1.00 91.01           H  
ATOM   2009  HA3 GLY A 129     -13.345  -4.807  -3.283  1.00 91.01           H  
ATOM   2010  C   GLY A 129     -12.513  -4.506  -1.339  1.00 91.01           C  
ATOM   2011  O   GLY A 129     -12.916  -3.350  -1.208  1.00 91.01           O  
ATOM   2012  N   ILE A 130     -11.515  -5.020  -0.615  1.00 94.41           N  
ATOM   2013  H   ILE A 130     -11.190  -5.951  -0.834  1.00 94.41           H  
ATOM   2014  CA  ILE A 130     -10.761  -4.268   0.393  1.00 94.41           C  
ATOM   2015  HA  ILE A 130     -11.471  -3.762   1.047  1.00 94.41           H  
ATOM   2016  C   ILE A 130      -9.904  -3.215  -0.332  1.00 94.41           C  
ATOM   2017  CB  ILE A 130      -9.927  -5.248   1.255  1.00 94.41           C  
ATOM   2018  HB  ILE A 130      -9.345  -5.886   0.589  1.00 94.41           H  
ATOM   2019  O   ILE A 130      -9.249  -3.563  -1.320  1.00 94.41           O  
ATOM   2020  CG1 ILE A 130     -10.864  -6.159   2.083  1.00 94.41           C  
ATOM   2021 HG12 ILE A 130     -11.558  -6.664   1.411  1.00 94.41           H  
ATOM   2022 HG13 ILE A 130     -11.450  -5.550   2.772  1.00 94.41           H  
ATOM   2023  CG2 ILE A 130      -8.935  -4.494   2.147  1.00 94.41           C  
ATOM   2024 HG21 ILE A 130      -8.449  -5.167   2.853  1.00 94.41           H  
ATOM   2025 HG22 ILE A 130      -9.437  -3.708   2.711  1.00 94.41           H  
ATOM   2026 HG23 ILE A 130      -8.154  -4.047   1.532  1.00 94.41           H  
ATOM   2027  CD1 ILE A 130     -10.139  -7.250   2.878  1.00 94.41           C  
ATOM   2028 HD11 ILE A 130     -10.866  -7.978   3.241  1.00 94.41           H  
ATOM   2029 HD12 ILE A 130      -9.630  -6.820   3.741  1.00 94.41           H  
ATOM   2030 HD13 ILE A 130      -9.414  -7.752   2.237  1.00 94.41           H  
ATOM   2031  N   PRO A 131      -9.885  -1.938   0.090  1.00 95.10           N  
ATOM   2032  CA  PRO A 131      -9.031  -0.933  -0.543  1.00 95.10           C  
ATOM   2033  HA  PRO A 131      -9.279  -0.840  -1.600  1.00 95.10           H  
ATOM   2034  C   PRO A 131      -7.546  -1.281  -0.413  1.00 95.10           C  
ATOM   2035  CB  PRO A 131      -9.343   0.375   0.179  1.00 95.10           C  
ATOM   2036  HB2 PRO A 131      -8.457   1.005   0.266  1.00 95.10           H  
ATOM   2037  HB3 PRO A 131     -10.148   0.902  -0.333  1.00 95.10           H  
ATOM   2038  O   PRO A 131      -7.143  -1.949   0.532  1.00 95.10           O  
ATOM   2039  CG  PRO A 131      -9.814  -0.081   1.556  1.00 95.10           C  
ATOM   2040  HG2 PRO A 131      -8.955  -0.305   2.189  1.00 95.10           H  
ATOM   2041  HG3 PRO A 131     -10.448   0.675   2.021  1.00 95.10           H  
ATOM   2042  CD  PRO A 131     -10.575  -1.365   1.239  1.00 95.10           C  
ATOM   2043  HD2 PRO A 131     -10.571  -2.021   2.109  1.00 95.10           H  
ATOM   2044  HD3 PRO A 131     -11.602  -1.126   0.962  1.00 95.10           H  
ATOM   2045  N   GLU A 132      -6.716  -0.826  -1.347  1.00 94.48           N  
ATOM   2046  H   GLU A 132      -7.090  -0.370  -2.167  1.00 94.48           H  
ATOM   2047  CA  GLU A 132      -5.260  -0.825  -1.168  1.00 94.48           C  
ATOM   2048  HA  GLU A 132      -4.928  -1.801  -0.813  1.00 94.48           H  
ATOM   2049  C   GLU A 132      -4.844   0.213  -0.128  1.00 94.48           C  
ATOM   2050  CB  GLU A 132      -4.537  -0.537  -2.484  1.00 94.48           C  
ATOM   2051  HB2 GLU A 132      -4.888   0.410  -2.894  1.00 94.48           H  
ATOM   2052  HB3 GLU A 132      -3.473  -0.450  -2.264  1.00 94.48           H  
ATOM   2053  O   GLU A 132      -5.340   1.346  -0.137  1.00 94.48           O  
ATOM   2054  CG  GLU A 132      -4.741  -1.655  -3.512  1.00 94.48           C  
ATOM   2055  HG2 GLU A 132      -4.523  -2.615  -3.044  1.00 94.48           H  
ATOM   2056  HG3 GLU A 132      -5.785  -1.668  -3.823  1.00 94.48           H  
ATOM   2057  CD  GLU A 132      -3.833  -1.480  -4.740  1.00 94.48           C  
ATOM   2058  OE1 GLU A 132      -3.979  -2.258  -5.710  1.00 94.48           O  
ATOM   2059  OE2 GLU A 132      -3.013  -0.543  -4.802  1.00 94.48           O  
ATOM   2060  N   PHE A 133      -3.921  -0.174   0.750  1.00 94.33           N  
ATOM   2061  H   PHE A 133      -3.559  -1.116   0.691  1.00 94.33           H  
ATOM   2062  CA  PHE A 133      -3.469   0.662   1.863  1.00 94.33           C  
ATOM   2063  HA  PHE A 133      -4.241   1.395   2.098  1.00 94.33           H  
ATOM   2064  C   PHE A 133      -2.209   1.469   1.527  1.00 94.33           C  
ATOM   2065  CB  PHE A 133      -3.293  -0.216   3.104  1.00 94.33           C  
ATOM   2066  HB2 PHE A 133      -2.645  -1.061   2.869  1.00 94.33           H  
ATOM   2067  HB3 PHE A 133      -2.799   0.376   3.875  1.00 94.33           H  
ATOM   2068  O   PHE A 133      -1.864   2.403   2.255  1.00 94.33           O  
ATOM   2069  CG  PHE A 133      -4.603  -0.728   3.678  1.00 94.33           C  
ATOM   2070  CD1 PHE A 133      -5.191  -0.090   4.785  1.00 94.33           C  
ATOM   2071  HD1 PHE A 133      -4.710   0.761   5.244  1.00 94.33           H  
ATOM   2072  CD2 PHE A 133      -5.239  -1.850   3.121  1.00 94.33           C  
ATOM   2073  HD2 PHE A 133      -4.804  -2.357   2.272  1.00 94.33           H  
ATOM   2074  CE1 PHE A 133      -6.396  -0.564   5.329  1.00 94.33           C  
ATOM   2075  HE1 PHE A 133      -6.822  -0.085   6.199  1.00 94.33           H  
ATOM   2076  CE2 PHE A 133      -6.440  -2.329   3.667  1.00 94.33           C  
ATOM   2077  HE2 PHE A 133      -6.903  -3.209   3.246  1.00 94.33           H  
ATOM   2078  CZ  PHE A 133      -7.025  -1.686   4.769  1.00 94.33           C  
ATOM   2079  HZ  PHE A 133      -7.935  -2.073   5.203  1.00 94.33           H  
ATOM   2080  N   CYS A 134      -1.529   1.159   0.421  1.00 94.49           N  
ATOM   2081  H   CYS A 134      -1.793   0.340  -0.107  1.00 94.49           H  
ATOM   2082  CA  CYS A 134      -0.415   1.965  -0.061  1.00 94.49           C  
ATOM   2083  HA  CYS A 134       0.225   2.197   0.790  1.00 94.49           H  
ATOM   2084  C   CYS A 134      -0.876   3.291  -0.677  1.00 94.49           C  
ATOM   2085  CB  CYS A 134       0.416   1.164  -1.059  1.00 94.49           C  
ATOM   2086  HB2 CYS A 134       1.175   1.809  -1.502  1.00 94.49           H  
ATOM   2087  HB3 CYS A 134      -0.232   0.766  -1.840  1.00 94.49           H  
ATOM   2088  O   CYS A 134      -1.819   3.356  -1.471  1.00 94.49           O  
ATOM   2089  SG  CYS A 134       1.235  -0.187  -0.188  1.00 94.49           S  
ATOM   2090  HG  CYS A 134       1.961   0.570   0.640  1.00 94.49           H  
ATOM   2091  N   CYS A 135      -0.143   4.353  -0.365  1.00 96.43           N  
ATOM   2092  H   CYS A 135       0.621   4.229   0.283  1.00 96.43           H  
ATOM   2093  CA  CYS A 135      -0.335   5.688  -0.914  1.00 96.43           C  
ATOM   2094  HA  CYS A 135      -0.914   5.623  -1.836  1.00 96.43           H  
ATOM   2095  C   CYS A 135       1.015   6.321  -1.272  1.00 96.43           C  
ATOM   2096  CB  CYS A 135      -1.149   6.518   0.091  1.00 96.43           C  
ATOM   2097  HB2 CYS A 135      -2.046   5.966   0.370  1.00 96.43           H  
ATOM   2098  HB3 CYS A 135      -1.451   7.464  -0.360  1.00 96.43           H  
ATOM   2099  O   CYS A 135       2.075   5.760  -1.001  1.00 96.43           O  
ATOM   2100  SG  CYS A 135      -0.187   6.872   1.584  1.00 96.43           S  
ATOM   2101  HG  CYS A 135       0.796   7.566   1.003  1.00 96.43           H  
ATOM   2102  N   VAL A 136       0.975   7.508  -1.870  1.00 97.69           N  
ATOM   2103  H   VAL A 136       0.071   7.911  -2.067  1.00 97.69           H  
ATOM   2104  CA  VAL A 136       2.143   8.366  -2.067  1.00 97.69           C  
ATOM   2105  HA  VAL A 136       3.019   7.864  -1.658  1.00 97.69           H  
ATOM   2106  C   VAL A 136       1.946   9.660  -1.297  1.00 97.69           C  
ATOM   2107  CB  VAL A 136       2.414   8.626  -3.557  1.00 97.69           C  
ATOM   2108  HB  VAL A 136       1.488   8.925  -4.049  1.00 97.69           H  
ATOM   2109  O   VAL A 136       0.915  10.314  -1.457  1.00 97.69           O  
ATOM   2110  CG1 VAL A 136       3.463   9.723  -3.771  1.00 97.69           C  
ATOM   2111 HG11 VAL A 136       3.077  10.692  -3.457  1.00 97.69           H  
ATOM   2112 HG12 VAL A 136       4.369   9.496  -3.208  1.00 97.69           H  
ATOM   2113 HG13 VAL A 136       3.721   9.790  -4.828  1.00 97.69           H  
ATOM   2114  CG2 VAL A 136       2.944   7.352  -4.220  1.00 97.69           C  
ATOM   2115 HG21 VAL A 136       2.248   6.528  -4.057  1.00 97.69           H  
ATOM   2116 HG22 VAL A 136       3.073   7.510  -5.291  1.00 97.69           H  
ATOM   2117 HG23 VAL A 136       3.907   7.093  -3.781  1.00 97.69           H  
ATOM   2118  N   LEU A 137       2.947  10.036  -0.502  1.00 98.58           N  
ATOM   2119  H   LEU A 137       3.756   9.433  -0.452  1.00 98.58           H  
ATOM   2120  CA  LEU A 137       3.039  11.323   0.177  1.00 98.58           C  
ATOM   2121  HA  LEU A 137       2.087  11.846   0.082  1.00 98.58           H  
ATOM   2122  C   LEU A 137       4.128  12.173  -0.484  1.00 98.58           C  
ATOM   2123  CB  LEU A 137       3.315  11.087   1.671  1.00 98.58           C  
ATOM   2124  HB2 LEU A 137       2.504  10.492   2.092  1.00 98.58           H  
ATOM   2125  HB3 LEU A 137       4.240  10.516   1.758  1.00 98.58           H  
ATOM   2126  O   LEU A 137       5.307  11.818  -0.470  1.00 98.58           O  
ATOM   2127  CG  LEU A 137       3.473  12.377   2.497  1.00 98.58           C  
ATOM   2128  HG  LEU A 137       4.287  12.974   2.086  1.00 98.58           H  
ATOM   2129  CD1 LEU A 137       2.198  13.222   2.506  1.00 98.58           C  
ATOM   2130 HD11 LEU A 137       1.958  13.566   1.500  1.00 98.58           H  
ATOM   2131 HD12 LEU A 137       2.354  14.103   3.129  1.00 98.58           H  
ATOM   2132 HD13 LEU A 137       1.365  12.643   2.905  1.00 98.58           H  
ATOM   2133  CD2 LEU A 137       3.826  12.019   3.938  1.00 98.58           C  
ATOM   2134 HD21 LEU A 137       4.738  11.422   3.959  1.00 98.58           H  
ATOM   2135 HD22 LEU A 137       3.997  12.930   4.511  1.00 98.58           H  
ATOM   2136 HD23 LEU A 137       3.014  11.456   4.399  1.00 98.58           H  
ATOM   2137  N   ASN A 138       3.735  13.316  -1.038  1.00 98.47           N  
ATOM   2138  H   ASN A 138       2.752  13.545  -1.013  1.00 98.47           H  
ATOM   2139  CA  ASN A 138       4.655  14.334  -1.525  1.00 98.47           C  
ATOM   2140  HA  ASN A 138       5.647  13.901  -1.658  1.00 98.47           H  
ATOM   2141  C   ASN A 138       4.772  15.449  -0.478  1.00 98.47           C  
ATOM   2142  CB  ASN A 138       4.170  14.819  -2.897  1.00 98.47           C  
ATOM   2143  HB2 ASN A 138       3.995  13.958  -3.541  1.00 98.47           H  
ATOM   2144  HB3 ASN A 138       3.232  15.362  -2.781  1.00 98.47           H  
ATOM   2145  O   ASN A 138       3.891  16.304  -0.380  1.00 98.47           O  
ATOM   2146  CG  ASN A 138       5.186  15.714  -3.581  1.00 98.47           C  
ATOM   2147  ND2 ASN A 138       4.811  16.326  -4.678  1.00 98.47           N  
ATOM   2148 HD21 ASN A 138       5.481  16.979  -5.058  1.00 98.47           H  
ATOM   2149 HD22 ASN A 138       3.839  16.301  -4.952  1.00 98.47           H  
ATOM   2150  OD1 ASN A 138       6.329  15.851  -3.185  1.00 98.47           O  
ATOM   2151  N   ALA A 139       5.833  15.392   0.326  1.00 98.56           N  
ATOM   2152  H   ALA A 139       6.516  14.662   0.180  1.00 98.56           H  
ATOM   2153  CA  ALA A 139       6.137  16.326   1.406  1.00 98.56           C  
ATOM   2154  HA  ALA A 139       5.847  17.336   1.115  1.00 98.56           H  
ATOM   2155  C   ALA A 139       7.645  16.312   1.714  1.00 98.56           C  
ATOM   2156  CB  ALA A 139       5.337  15.913   2.644  1.00 98.56           C  
ATOM   2157  HB1 ALA A 139       5.661  14.931   2.989  1.00 98.56           H  
ATOM   2158  HB2 ALA A 139       4.274  15.872   2.405  1.00 98.56           H  
ATOM   2159  HB3 ALA A 139       5.492  16.644   3.438  1.00 98.56           H  
ATOM   2160  O   ALA A 139       8.349  15.379   1.314  1.00 98.56           O  
ATOM   2161  N   ASP A 140       8.127  17.321   2.443  1.00 98.01           N  
ATOM   2162  H   ASP A 140       7.491  18.023   2.793  1.00 98.01           H  
ATOM   2163  CA  ASP A 140       9.502  17.358   2.955  1.00 98.01           C  
ATOM   2164  HA  ASP A 140      10.157  16.894   2.218  1.00 98.01           H  
ATOM   2165  C   ASP A 140       9.604  16.536   4.247  1.00 98.01           C  
ATOM   2166  CB  ASP A 140       9.974  18.811   3.124  1.00 98.01           C  
ATOM   2167  HB2 ASP A 140       9.750  19.357   2.208  1.00 98.01           H  
ATOM   2168  HB3 ASP A 140       9.428  19.285   3.939  1.00 98.01           H  
ATOM   2169  O   ASP A 140       9.443  17.036   5.358  1.00 98.01           O  
ATOM   2170  CG  ASP A 140      11.487  18.912   3.376  1.00 98.01           C  
ATOM   2171  OD1 ASP A 140      12.209  17.954   3.014  1.00 98.01           O  
ATOM   2172  OD2 ASP A 140      11.924  19.998   3.818  1.00 98.01           O  
ATOM   2173  N   VAL A 141       9.765  15.226   4.073  1.00 97.64           N  
ATOM   2174  H   VAL A 141       9.887  14.900   3.125  1.00 97.64           H  
ATOM   2175  CA  VAL A 141       9.816  14.225   5.145  1.00 97.64           C  
ATOM   2176  HA  VAL A 141      10.039  14.725   6.087  1.00 97.64           H  
ATOM   2177  C   VAL A 141      10.948  13.239   4.885  1.00 97.64           C  
ATOM   2178  CB  VAL A 141       8.466  13.490   5.303  1.00 97.64           C  
ATOM   2179  HB  VAL A 141       8.558  12.768   6.115  1.00 97.64           H  
ATOM   2180  O   VAL A 141      11.538  13.225   3.802  1.00 97.64           O  
ATOM   2181  CG1 VAL A 141       7.349  14.459   5.687  1.00 97.64           C  
ATOM   2182 HG11 VAL A 141       7.666  15.025   6.564  1.00 97.64           H  
ATOM   2183 HG12 VAL A 141       6.436  13.910   5.917  1.00 97.64           H  
ATOM   2184 HG13 VAL A 141       7.156  15.162   4.877  1.00 97.64           H  
ATOM   2185  CG2 VAL A 141       8.028  12.718   4.053  1.00 97.64           C  
ATOM   2186 HG21 VAL A 141       7.909  13.399   3.210  1.00 97.64           H  
ATOM   2187 HG22 VAL A 141       7.081  12.215   4.246  1.00 97.64           H  
ATOM   2188 HG23 VAL A 141       8.774  11.962   3.808  1.00 97.64           H  
ATOM   2189  N   GLU A 142      11.232  12.381   5.859  1.00 95.37           N  
ATOM   2190  H   GLU A 142      10.718  12.431   6.727  1.00 95.37           H  
ATOM   2191  CA  GLU A 142      12.202  11.296   5.734  1.00 95.37           C  
ATOM   2192  HA  GLU A 142      12.607  11.309   4.722  1.00 95.37           H  
ATOM   2193  C   GLU A 142      11.552   9.919   5.914  1.00 95.37           C  
ATOM   2194  CB  GLU A 142      13.399  11.529   6.671  1.00 95.37           C  
ATOM   2195  HB2 GLU A 142      14.160  10.779   6.456  1.00 95.37           H  
ATOM   2196  HB3 GLU A 142      13.816  12.511   6.446  1.00 95.37           H  
ATOM   2197  O   GLU A 142      10.495   9.771   6.530  1.00 95.37           O  
ATOM   2198  CG  GLU A 142      13.037  11.461   8.161  1.00 95.37           C  
ATOM   2199  HG2 GLU A 142      12.711  10.446   8.389  1.00 95.37           H  
ATOM   2200  HG3 GLU A 142      12.215  12.152   8.346  1.00 95.37           H  
ATOM   2201  CD  GLU A 142      14.193  11.827   9.103  1.00 95.37           C  
ATOM   2202  OE1 GLU A 142      13.958  11.797  10.332  1.00 95.37           O  
ATOM   2203  OE2 GLU A 142      15.301  12.138   8.603  1.00 95.37           O  
ATOM   2204  N   VAL A 143      12.203   8.904   5.346  1.00 95.80           N  
ATOM   2205  H   VAL A 143      13.105   9.096   4.935  1.00 95.80           H  
ATOM   2206  CA  VAL A 143      11.812   7.499   5.509  1.00 95.80           C  
ATOM   2207  HA  VAL A 143      10.772   7.381   5.207  1.00 95.80           H  
ATOM   2208  C   VAL A 143      11.909   7.095   6.980  1.00 95.80           C  
ATOM   2209  CB  VAL A 143      12.683   6.592   4.619  1.00 95.80           C  
ATOM   2210  HB  VAL A 143      13.731   6.861   4.752  1.00 95.80           H  
ATOM   2211  O   VAL A 143      12.867   7.443   7.664  1.00 95.80           O  
ATOM   2212  CG1 VAL A 143      12.533   5.107   4.957  1.00 95.80           C  
ATOM   2213 HG11 VAL A 143      13.015   4.490   4.198  1.00 95.80           H  
ATOM   2214 HG12 VAL A 143      11.477   4.843   5.009  1.00 95.80           H  
ATOM   2215 HG13 VAL A 143      12.998   4.889   5.918  1.00 95.80           H  
ATOM   2216  CG2 VAL A 143      12.321   6.794   3.141  1.00 95.80           C  
ATOM   2217 HG21 VAL A 143      12.967   6.179   2.515  1.00 95.80           H  
ATOM   2218 HG22 VAL A 143      12.449   7.841   2.868  1.00 95.80           H  
ATOM   2219 HG23 VAL A 143      11.284   6.501   2.976  1.00 95.80           H  
ATOM   2220  N   GLY A 144      10.932   6.318   7.444  1.00 92.04           N  
ATOM   2221  H   GLY A 144      10.197   6.045   6.807  1.00 92.04           H  
ATOM   2222  CA  GLY A 144      10.819   5.830   8.815  1.00 92.04           C  
ATOM   2223  HA2 GLY A 144      11.810   5.761   9.264  1.00 92.04           H  
ATOM   2224  HA3 GLY A 144      10.377   4.834   8.793  1.00 92.04           H  
ATOM   2225  C   GLY A 144       9.950   6.702   9.719  1.00 92.04           C  
ATOM   2226  O   GLY A 144       9.632   6.271  10.826  1.00 92.04           O  
ATOM   2227  N   LEU A 145       9.537   7.894   9.270  1.00 92.68           N  
ATOM   2228  H   LEU A 145       9.839   8.211   8.360  1.00 92.68           H  
ATOM   2229  CA  LEU A 145       8.598   8.716  10.030  1.00 92.68           C  
ATOM   2230  HA  LEU A 145       8.922   8.723  11.070  1.00 92.68           H  
ATOM   2231  C   LEU A 145       7.192   8.131  10.010  1.00 92.68           C  
ATOM   2232  CB  LEU A 145       8.544  10.163   9.517  1.00 92.68           C  
ATOM   2233  HB2 LEU A 145       8.304  10.150   8.454  1.00 92.68           H  
ATOM   2234  HB3 LEU A 145       7.731  10.671  10.035  1.00 92.68           H  
ATOM   2235  O   LEU A 145       6.689   7.689   8.975  1.00 92.68           O  
ATOM   2236  CG  LEU A 145       9.821  10.984   9.727  1.00 92.68           C  
ATOM   2237  HG  LEU A 145      10.604  10.572   9.089  1.00 92.68           H  
ATOM   2238  CD1 LEU A 145       9.535  12.431   9.315  1.00 92.68           C  
ATOM   2239 HD11 LEU A 145      10.438  13.030   9.427  1.00 92.68           H  
ATOM   2240 HD12 LEU A 145       9.214  12.459   8.274  1.00 92.68           H  
ATOM   2241 HD13 LEU A 145       8.756  12.857   9.948  1.00 92.68           H  
ATOM   2242  CD2 LEU A 145      10.315  10.992  11.174  1.00 92.68           C  
ATOM   2243 HD21 LEU A 145      10.648   9.995  11.462  1.00 92.68           H  
ATOM   2244 HD22 LEU A 145       9.532  11.337  11.850  1.00 92.68           H  
ATOM   2245 HD23 LEU A 145      11.180  11.650  11.252  1.00 92.68           H  
ATOM   2246  N   ASN A 146       6.527   8.263  11.153  1.00 94.37           N  
ATOM   2247  H   ASN A 146       7.019   8.609  11.964  1.00 94.37           H  
ATOM   2248  CA  ASN A 146       5.114   7.972  11.313  1.00 94.37           C  
ATOM   2249  HA  ASN A 146       4.737   7.489  10.412  1.00 94.37           H  
ATOM   2250  C   ASN A 146       4.373   9.283  11.519  1.00 94.37           C  
ATOM   2251  CB  ASN A 146       4.957   6.999  12.472  1.00 94.37           C  
ATOM   2252  HB2 ASN A 146       3.914   6.701  12.584  1.00 94.37           H  
ATOM   2253  HB3 ASN A 146       5.282   7.488  13.390  1.00 94.37           H  
ATOM   2254  O   ASN A 146       4.762  10.106  12.348  1.00 94.37           O  
ATOM   2255  CG  ASN A 146       5.809   5.774  12.219  1.00 94.37           C  
ATOM   2256  ND2 ASN A 146       6.502   5.292  13.217  1.00 94.37           N  
ATOM   2257 HD21 ASN A 146       7.193   4.587  13.007  1.00 94.37           H  
ATOM   2258 HD22 ASN A 146       6.503   5.801  14.090  1.00 94.37           H  
ATOM   2259  OD1 ASN A 146       5.838   5.228  11.120  1.00 94.37           O  
ATOM   2260  N   LEU A 147       3.333   9.508  10.729  1.00 95.30           N  
ATOM   2261  H   LEU A 147       3.074   8.786  10.072  1.00 95.30           H  
ATOM   2262  CA  LEU A 147       2.703  10.811  10.580  1.00 95.30           C  
ATOM   2263  HA  LEU A 147       3.076  11.485  11.352  1.00 95.30           H  
ATOM   2264  C   LEU A 147       1.188  10.700  10.744  1.00 95.30           C  
ATOM   2265  CB  LEU A 147       3.067  11.407   9.208  1.00 95.30           C  
ATOM   2266  HB2 LEU A 147       2.595  12.386   9.119  1.00 95.30           H  
ATOM   2267  HB3 LEU A 147       2.641  10.763   8.439  1.00 95.30           H  
ATOM   2268  O   LEU A 147       0.557   9.811  10.172  1.00 95.30           O  
ATOM   2269  CG  LEU A 147       4.577  11.557   8.928  1.00 95.30           C  
ATOM   2270  HG  LEU A 147       5.074  10.592   9.027  1.00 95.30           H  
ATOM   2271  CD1 LEU A 147       4.785  12.035   7.495  1.00 95.30           C  
ATOM   2272 HD11 LEU A 147       4.310  11.338   6.805  1.00 95.30           H  
ATOM   2273 HD12 LEU A 147       5.852  12.064   7.275  1.00 95.30           H  
ATOM   2274 HD13 LEU A 147       4.356  13.029   7.365  1.00 95.30           H  
ATOM   2275  CD2 LEU A 147       5.254  12.561   9.862  1.00 95.30           C  
ATOM   2276 HD21 LEU A 147       5.303  12.140  10.866  1.00 95.30           H  
ATOM   2277 HD22 LEU A 147       4.696  13.497   9.882  1.00 95.30           H  
ATOM   2278 HD23 LEU A 147       6.273  12.753   9.524  1.00 95.30           H  
ATOM   2279  N   LYS A 148       0.590  11.645  11.469  1.00 95.46           N  
ATOM   2280  H   LYS A 148       1.182  12.335  11.911  1.00 95.46           H  
ATOM   2281  CA  LYS A 148      -0.831  11.959  11.333  1.00 95.46           C  
ATOM   2282  HA  LYS A 148      -1.382  11.055  11.076  1.00 95.46           H  
ATOM   2283  C   LYS A 148      -0.973  12.946  10.185  1.00 95.46           C  
ATOM   2284  CB  LYS A 148      -1.435  12.545  12.617  1.00 95.46           C  
ATOM   2285  HB2 LYS A 148      -1.142  13.591  12.711  1.00 95.46           H  
ATOM   2286  HB3 LYS A 148      -2.519  12.523  12.503  1.00 95.46           H  
ATOM   2287  O   LYS A 148      -0.407  14.036  10.229  1.00 95.46           O  
ATOM   2288  CG  LYS A 148      -1.053  11.834  13.921  1.00 95.46           C  
ATOM   2289  HG2 LYS A 148      -0.028  12.098  14.180  1.00 95.46           H  
ATOM   2290  HG3 LYS A 148      -1.115  10.751  13.812  1.00 95.46           H  
ATOM   2291  CD  LYS A 148      -1.991  12.293  15.042  1.00 95.46           C  
ATOM   2292  HD2 LYS A 148      -3.013  11.985  14.823  1.00 95.46           H  
ATOM   2293  HD3 LYS A 148      -1.959  13.382  15.071  1.00 95.46           H  
ATOM   2294  CE  LYS A 148      -1.568  11.725  16.401  1.00 95.46           C  
ATOM   2295  HE2 LYS A 148      -0.538  11.377  16.316  1.00 95.46           H  
ATOM   2296  HE3 LYS A 148      -2.209  10.882  16.661  1.00 95.46           H  
ATOM   2297  NZ  LYS A 148      -1.628  12.794  17.431  1.00 95.46           N  
ATOM   2298  HZ1 LYS A 148      -1.041  13.564  17.142  1.00 95.46           H  
ATOM   2299  HZ2 LYS A 148      -2.550  13.195  17.520  1.00 95.46           H  
ATOM   2300  HZ3 LYS A 148      -1.281  12.518  18.338  1.00 95.46           H  
ATOM   2301  N   CYS A 149      -1.723  12.564   9.165  1.00 96.97           N  
ATOM   2302  H   CYS A 149      -2.144  11.646   9.190  1.00 96.97           H  
ATOM   2303  CA  CYS A 149      -2.025  13.400   8.014  1.00 96.97           C  
ATOM   2304  HA  CYS A 149      -1.374  14.274   8.002  1.00 96.97           H  
ATOM   2305  C   CYS A 149      -3.481  13.855   8.120  1.00 96.97           C  
ATOM   2306  CB  CYS A 149      -1.771  12.608   6.727  1.00 96.97           C  
ATOM   2307  HB2 CYS A 149      -2.464  11.768   6.699  1.00 96.97           H  
ATOM   2308  HB3 CYS A 149      -1.958  13.249   5.866  1.00 96.97           H  
ATOM   2309  O   CYS A 149      -4.396  13.053   7.931  1.00 96.97           O  
ATOM   2310  SG  CYS A 149      -0.078  11.964   6.647  1.00 96.97           S  
ATOM   2311  HG  CYS A 149      -0.161  11.184   7.729  1.00 96.97           H  
ATOM   2312  N   SER A 150      -3.706  15.134   8.415  1.00 98.19           N  
ATOM   2313  H   SER A 150      -2.915  15.758   8.492  1.00 98.19           H  
ATOM   2314  CA  SER A 150      -5.062  15.700   8.429  1.00 98.19           C  
ATOM   2315  HA  SER A 150      -5.775  14.947   8.764  1.00 98.19           H  
ATOM   2316  C   SER A 150      -5.443  16.135   7.019  1.00 98.19           C  
ATOM   2317  CB  SER A 150      -5.163  16.883   9.392  1.00 98.19           C  
ATOM   2318  HB2 SER A 150      -4.514  17.689   9.049  1.00 98.19           H  
ATOM   2319  HB3 SER A 150      -6.192  17.242   9.408  1.00 98.19           H  
ATOM   2320  O   SER A 150      -4.748  16.961   6.426  1.00 98.19           O  
ATOM   2321  OG  SER A 150      -4.787  16.492  10.697  1.00 98.19           O  
ATOM   2322  HG  SER A 150      -3.864  16.228  10.680  1.00 98.19           H  
ATOM   2323  N   LEU A 151      -6.523  15.583   6.464  1.00 98.59           N  
ATOM   2324  H   LEU A 151      -7.069  14.929   7.007  1.00 98.59           H  
ATOM   2325  CA  LEU A 151      -6.952  15.862   5.093  1.00 98.59           C  
ATOM   2326  HA  LEU A 151      -6.074  15.917   4.450  1.00 98.59           H  
ATOM   2327  C   LEU A 151      -7.653  17.224   5.022  1.00 98.59           C  
ATOM   2328  CB  LEU A 151      -7.849  14.723   4.572  1.00 98.59           C  
ATOM   2329  HB2 LEU A 151      -8.785  14.730   5.131  1.00 98.59           H  
ATOM   2330  HB3 LEU A 151      -8.087  14.942   3.531  1.00 98.59           H  
ATOM   2331  O   LEU A 151      -8.764  17.383   5.516  1.00 98.59           O  
ATOM   2332  CG  LEU A 151      -7.273  13.294   4.655  1.00 98.59           C  
ATOM   2333  HG  LEU A 151      -7.289  12.946   5.688  1.00 98.59           H  
ATOM   2334  CD1 LEU A 151      -8.137  12.352   3.820  1.00 98.59           C  
ATOM   2335 HD11 LEU A 151      -8.093  12.627   2.766  1.00 98.59           H  
ATOM   2336 HD12 LEU A 151      -7.786  11.328   3.947  1.00 98.59           H  
ATOM   2337 HD13 LEU A 151      -9.171  12.412   4.159  1.00 98.59           H  
ATOM   2338  CD2 LEU A 151      -5.839  13.172   4.143  1.00 98.59           C  
ATOM   2339 HD21 LEU A 151      -5.750  13.638   3.161  1.00 98.59           H  
ATOM   2340 HD22 LEU A 151      -5.167  13.649   4.857  1.00 98.59           H  
ATOM   2341 HD23 LEU A 151      -5.561  12.120   4.073  1.00 98.59           H  
ATOM   2342  N   LEU A 152      -7.023  18.218   4.395  1.00 98.48           N  
ATOM   2343  H   LEU A 152      -6.112  18.028   4.001  1.00 98.48           H  
ATOM   2344  CA  LEU A 152      -7.519  19.599   4.394  1.00 98.48           C  
ATOM   2345  HA  LEU A 152      -8.084  19.783   5.308  1.00 98.48           H  
ATOM   2346  C   LEU A 152      -8.464  19.903   3.235  1.00 98.48           C  
ATOM   2347  CB  LEU A 152      -6.338  20.578   4.335  1.00 98.48           C  
ATOM   2348  HB2 LEU A 152      -5.776  20.403   3.417  1.00 98.48           H  
ATOM   2349  HB3 LEU A 152      -6.752  21.585   4.285  1.00 98.48           H  
ATOM   2350  O   LEU A 152      -9.497  20.533   3.421  1.00 98.48           O  
ATOM   2351  CG  LEU A 152      -5.356  20.520   5.512  1.00 98.48           C  
ATOM   2352  HG  LEU A 152      -4.838  19.561   5.521  1.00 98.48           H  
ATOM   2353  CD1 LEU A 152      -4.331  21.630   5.291  1.00 98.48           C  
ATOM   2354 HD11 LEU A 152      -3.729  21.749   6.192  1.00 98.48           H  
ATOM   2355 HD12 LEU A 152      -4.825  22.583   5.099  1.00 98.48           H  
ATOM   2356 HD13 LEU A 152      -3.676  21.376   4.458  1.00 98.48           H  
ATOM   2357  CD2 LEU A 152      -6.038  20.735   6.864  1.00 98.48           C  
ATOM   2358 HD21 LEU A 152      -6.591  21.674   6.866  1.00 98.48           H  
ATOM   2359 HD22 LEU A 152      -6.714  19.906   7.073  1.00 98.48           H  
ATOM   2360 HD23 LEU A 152      -5.284  20.752   7.651  1.00 98.48           H  
ATOM   2361  N   SER A 153      -8.065  19.528   2.019  1.00 98.33           N  
ATOM   2362  H   SER A 153      -7.240  18.950   1.945  1.00 98.33           H  
ATOM   2363  CA  SER A 153      -8.831  19.820   0.804  1.00 98.33           C  
ATOM   2364  HA  SER A 153      -9.892  19.767   1.050  1.00 98.33           H  
ATOM   2365  C   SER A 153      -8.540  18.800  -0.283  1.00 98.33           C  
ATOM   2366  CB  SER A 153      -8.569  21.241   0.288  1.00 98.33           C  
ATOM   2367  HB2 SER A 153      -9.103  21.392  -0.650  1.00 98.33           H  
ATOM   2368  HB3 SER A 153      -8.949  21.953   1.020  1.00 98.33           H  
ATOM   2369  O   SER A 153      -7.395  18.367  -0.436  1.00 98.33           O  
ATOM   2370  OG  SER A 153      -7.185  21.471   0.094  1.00 98.33           O  
ATOM   2371  HG  SER A 153      -6.763  21.150   0.894  1.00 98.33           H  
ATOM   2372  N   LYS A 154      -9.562  18.427  -1.053  1.00 97.00           N  
ATOM   2373  H   LYS A 154     -10.477  18.792  -0.832  1.00 97.00           H  
ATOM   2374  CA  LYS A 154      -9.415  17.526  -2.199  1.00 97.00           C  
ATOM   2375  HA  LYS A 154      -8.887  16.631  -1.868  1.00 97.00           H  
ATOM   2376  C   LYS A 154      -8.567  18.157  -3.299  1.00 97.00           C  
ATOM   2377  CB  LYS A 154     -10.792  17.105  -2.737  1.00 97.00           C  
ATOM   2378  HB2 LYS A 154     -11.449  17.972  -2.805  1.00 97.00           H  
ATOM   2379  HB3 LYS A 154     -10.672  16.673  -3.731  1.00 97.00           H  
ATOM   2380  O   LYS A 154      -8.741  19.317  -3.671  1.00 97.00           O  
ATOM   2381  CG  LYS A 154     -11.402  16.045  -1.820  1.00 97.00           C  
ATOM   2382  HG2 LYS A 154     -11.517  16.463  -0.819  1.00 97.00           H  
ATOM   2383  HG3 LYS A 154     -10.709  15.205  -1.785  1.00 97.00           H  
ATOM   2384  CD  LYS A 154     -12.757  15.522  -2.301  1.00 97.00           C  
ATOM   2385  HD2 LYS A 154     -13.478  16.340  -2.321  1.00 97.00           H  
ATOM   2386  HD3 LYS A 154     -12.645  15.092  -3.296  1.00 97.00           H  
ATOM   2387  CE  LYS A 154     -13.191  14.447  -1.298  1.00 97.00           C  
ATOM   2388  HE2 LYS A 154     -13.314  14.917  -0.322  1.00 97.00           H  
ATOM   2389  HE3 LYS A 154     -12.380  13.724  -1.208  1.00 97.00           H  
ATOM   2390  NZ  LYS A 154     -14.433  13.747  -1.695  1.00 97.00           N  
ATOM   2391  HZ1 LYS A 154     -15.206  14.396  -1.740  1.00 97.00           H  
ATOM   2392  HZ2 LYS A 154     -14.636  13.038  -1.004  1.00 97.00           H  
ATOM   2393  HZ3 LYS A 154     -14.300  13.286  -2.584  1.00 97.00           H  
ATOM   2394  N   THR A 155      -7.692  17.349  -3.880  1.00 96.43           N  
ATOM   2395  H   THR A 155      -7.631  16.405  -3.526  1.00 96.43           H  
ATOM   2396  CA  THR A 155      -7.013  17.614  -5.152  1.00 96.43           C  
ATOM   2397  HA  THR A 155      -7.215  18.642  -5.453  1.00 96.43           H  
ATOM   2398  C   THR A 155      -7.594  16.686  -6.225  1.00 96.43           C  
ATOM   2399  CB  THR A 155      -5.484  17.462  -5.028  1.00 96.43           C  
ATOM   2400  HB  THR A 155      -5.020  17.936  -5.892  1.00 96.43           H  
ATOM   2401  O   THR A 155      -8.384  15.794  -5.909  1.00 96.43           O  
ATOM   2402  CG2 THR A 155      -4.928  18.154  -3.785  1.00 96.43           C  
ATOM   2403 HG21 THR A 155      -5.310  19.173  -3.728  1.00 96.43           H  
ATOM   2404 HG22 THR A 155      -5.224  17.604  -2.891  1.00 96.43           H  
ATOM   2405 HG23 THR A 155      -3.840  18.183  -3.838  1.00 96.43           H  
ATOM   2406  OG1 THR A 155      -5.100  16.108  -5.027  1.00 96.43           O  
ATOM   2407  HG1 THR A 155      -4.140  16.103  -5.022  1.00 96.43           H  
ATOM   2408  N   PRO A 156      -7.233  16.841  -7.513  1.00 90.76           N  
ATOM   2409  CA  PRO A 156      -7.702  15.926  -8.553  1.00 90.76           C  
ATOM   2410  HA  PRO A 156      -8.786  16.021  -8.630  1.00 90.76           H  
ATOM   2411  C   PRO A 156      -7.367  14.443  -8.317  1.00 90.76           C  
ATOM   2412  CB  PRO A 156      -7.060  16.437  -9.846  1.00 90.76           C  
ATOM   2413  HB2 PRO A 156      -7.696  16.249 -10.711  1.00 90.76           H  
ATOM   2414  HB3 PRO A 156      -6.082  15.977  -9.986  1.00 90.76           H  
ATOM   2415  O   PRO A 156      -8.051  13.593  -8.879  1.00 90.76           O  
ATOM   2416  CG  PRO A 156      -6.884  17.932  -9.583  1.00 90.76           C  
ATOM   2417  HG2 PRO A 156      -7.832  18.449  -9.735  1.00 90.76           H  
ATOM   2418  HG3 PRO A 156      -6.101  18.366 -10.204  1.00 90.76           H  
ATOM   2419  CD  PRO A 156      -6.513  17.960  -8.103  1.00 90.76           C  
ATOM   2420  HD2 PRO A 156      -5.440  17.800  -7.997  1.00 90.76           H  
ATOM   2421  HD3 PRO A 156      -6.804  18.912  -7.658  1.00 90.76           H  
ATOM   2422  N   ASN A 157      -6.333  14.134  -7.518  1.00 89.86           N  
ATOM   2423  H   ASN A 157      -5.869  14.881  -7.021  1.00 89.86           H  
ATOM   2424  CA  ASN A 157      -5.809  12.773  -7.330  1.00 89.86           C  
ATOM   2425  HA  ASN A 157      -6.481  12.057  -7.804  1.00 89.86           H  
ATOM   2426  C   ASN A 157      -5.699  12.341  -5.854  1.00 89.86           C  
ATOM   2427  CB  ASN A 157      -4.435  12.676  -8.014  1.00 89.86           C  
ATOM   2428  HB2 ASN A 157      -3.747  13.356  -7.510  1.00 89.86           H  
ATOM   2429  HB3 ASN A 157      -4.044  11.665  -7.898  1.00 89.86           H  
ATOM   2430  O   ASN A 157      -5.114  11.294  -5.567  1.00 89.86           O  
ATOM   2431  CG  ASN A 157      -4.458  12.981  -9.499  1.00 89.86           C  
ATOM   2432  ND2 ASN A 157      -3.527  13.781  -9.965  1.00 89.86           N  
ATOM   2433 HD21 ASN A 157      -3.544  13.960 -10.959  1.00 89.86           H  
ATOM   2434 HD22 ASN A 157      -2.850  14.180  -9.331  1.00 89.86           H  
ATOM   2435  OD1 ASN A 157      -5.273  12.507 -10.271  1.00 89.86           O  
ATOM   2436  N   GLY A 158      -6.185  13.157  -4.918  1.00 96.18           N  
ATOM   2437  H   GLY A 158      -6.672  14.000  -5.188  1.00 96.18           H  
ATOM   2438  CA  GLY A 158      -5.985  12.928  -3.492  1.00 96.18           C  
ATOM   2439  HA2 GLY A 158      -4.939  12.669  -3.331  1.00 96.18           H  
ATOM   2440  HA3 GLY A 158      -6.600  12.090  -3.164  1.00 96.18           H  
ATOM   2441  C   GLY A 158      -6.342  14.148  -2.654  1.00 96.18           C  
ATOM   2442  O   GLY A 158      -7.400  14.746  -2.858  1.00 96.18           O  
ATOM   2443  N   PHE A 159      -5.485  14.509  -1.698  1.00 98.62           N  
ATOM   2444  H   PHE A 159      -4.626  13.988  -1.600  1.00 98.62           H  
ATOM   2445  CA  PHE A 159      -5.747  15.584  -0.739  1.00 98.62           C  
ATOM   2446  HA  PHE A 159      -6.471  16.275  -1.170  1.00 98.62           H  
ATOM   2447  C   PHE A 159      -4.485  16.371  -0.396  1.00 98.62           C  
ATOM   2448  CB  PHE A 159      -6.339  15.009   0.556  1.00 98.62           C  
ATOM   2449  HB2 PHE A 159      -5.641  14.279   0.965  1.00 98.62           H  
ATOM   2450  HB3 PHE A 159      -6.432  15.812   1.287  1.00 98.62           H  
ATOM   2451  O   PHE A 159      -3.410  15.794  -0.235  1.00 98.62           O  
ATOM   2452  CG  PHE A 159      -7.690  14.345   0.400  1.00 98.62           C  
ATOM   2453  CD1 PHE A 159      -8.862  15.042   0.744  1.00 98.62           C  
ATOM   2454  HD1 PHE A 159      -8.803  16.053   1.119  1.00 98.62           H  
ATOM   2455  CD2 PHE A 159      -7.773  13.016  -0.055  1.00 98.62           C  
ATOM   2456  HD2 PHE A 159      -6.874  12.467  -0.293  1.00 98.62           H  
ATOM   2457  CE1 PHE A 159     -10.109  14.402   0.655  1.00 98.62           C  
ATOM   2458  HE1 PHE A 159     -10.998  14.920   0.984  1.00 98.62           H  
ATOM   2459  CE2 PHE A 159      -9.024  12.399  -0.200  1.00 98.62           C  
ATOM   2460  HE2 PHE A 159      -9.086  11.382  -0.557  1.00 98.62           H  
ATOM   2461  CZ  PHE A 159     -10.191  13.087   0.165  1.00 98.62           C  
ATOM   2462  HZ  PHE A 159     -11.143  12.580   0.107  1.00 98.62           H  
ATOM   2463  N   LYS A 160      -4.633  17.682  -0.185  1.00 98.84           N  
ATOM   2464  H   LYS A 160      -5.562  18.062  -0.300  1.00 98.84           H  
ATOM   2465  CA  LYS A 160      -3.657  18.457   0.588  1.00 98.84           C  
ATOM   2466  HA  LYS A 160      -2.649  18.212   0.253  1.00 98.84           H  
ATOM   2467  C   LYS A 160      -3.768  18.079   2.056  1.00 98.84           C  
ATOM   2468  CB  LYS A 160      -3.884  19.959   0.450  1.00 98.84           C  
ATOM   2469  HB2 LYS A 160      -3.202  20.467   1.132  1.00 98.84           H  
ATOM   2470  HB3 LYS A 160      -4.906  20.201   0.742  1.00 98.84           H  
ATOM   2471  O   LYS A 160      -4.883  17.909   2.554  1.00 98.84           O  
ATOM   2472  CG  LYS A 160      -3.619  20.453  -0.972  1.00 98.84           C  
ATOM   2473  HG2 LYS A 160      -4.380  20.064  -1.648  1.00 98.84           H  
ATOM   2474  HG3 LYS A 160      -2.634  20.117  -1.297  1.00 98.84           H  
ATOM   2475  CD  LYS A 160      -3.663  21.980  -0.970  1.00 98.84           C  
ATOM   2476  HD2 LYS A 160      -2.934  22.351  -0.249  1.00 98.84           H  
ATOM   2477  HD3 LYS A 160      -4.659  22.313  -0.676  1.00 98.84           H  
ATOM   2478  CE  LYS A 160      -3.323  22.515  -2.357  1.00 98.84           C  
ATOM   2479  HE2 LYS A 160      -2.372  22.082  -2.668  1.00 98.84           H  
ATOM   2480  HE3 LYS A 160      -4.093  22.191  -3.056  1.00 98.84           H  
ATOM   2481  NZ  LYS A 160      -3.229  23.992  -2.310  1.00 98.84           N  
ATOM   2482  HZ1 LYS A 160      -4.108  24.382  -2.001  1.00 98.84           H  
ATOM   2483  HZ2 LYS A 160      -2.519  24.257  -1.642  1.00 98.84           H  
ATOM   2484  HZ3 LYS A 160      -2.982  24.364  -3.216  1.00 98.84           H  
ATOM   2485  N   VAL A 161      -2.636  18.000   2.742  1.00 98.76           N  
ATOM   2486  H   VAL A 161      -1.763  18.185   2.268  1.00 98.76           H  
ATOM   2487  CA  VAL A 161      -2.574  17.562   4.137  1.00 98.76           C  
ATOM   2488  HA  VAL A 161      -3.572  17.653   4.566  1.00 98.76           H  
ATOM   2489  C   VAL A 161      -1.663  18.442   4.976  1.00 98.76           C  
ATOM   2490  CB  VAL A 161      -2.146  16.084   4.254  1.00 98.76           C  
ATOM   2491  HB  VAL A 161      -2.163  15.803   5.308  1.00 98.76           H  
ATOM   2492  O   VAL A 161      -0.687  18.986   4.463  1.00 98.76           O  
ATOM   2493  CG1 VAL A 161      -3.120  15.171   3.509  1.00 98.76           C  
ATOM   2494 HG11 VAL A 161      -2.913  14.132   3.764  1.00 98.76           H  
ATOM   2495 HG12 VAL A 161      -3.021  15.305   2.432  1.00 98.76           H  
ATOM   2496 HG13 VAL A 161      -4.139  15.420   3.806  1.00 98.76           H  
ATOM   2497  CG2 VAL A 161      -0.747  15.792   3.699  1.00 98.76           C  
ATOM   2498 HG21 VAL A 161      -0.508  14.739   3.849  1.00 98.76           H  
ATOM   2499 HG22 VAL A 161      -0.706  16.011   2.632  1.00 98.76           H  
ATOM   2500 HG23 VAL A 161       0.000  16.392   4.219  1.00 98.76           H  
ATOM   2501  N   THR A 162      -1.951  18.524   6.273  1.00 98.69           N  
ATOM   2502  H   THR A 162      -2.801  18.095   6.608  1.00 98.69           H  
ATOM   2503  CA  THR A 162      -0.958  18.880   7.298  1.00 98.69           C  
ATOM   2504  HA  THR A 162      -0.108  19.372   6.825  1.00 98.69           H  
ATOM   2505  C   THR A 162      -0.441  17.624   7.976  1.00 98.69           C  
ATOM   2506  CB  THR A 162      -1.503  19.835   8.363  1.00 98.69           C  
ATOM   2507  HB  THR A 162      -0.825  19.841   9.217  1.00 98.69           H  
ATOM   2508  O   THR A 162      -1.172  16.644   8.137  1.00 98.69           O  
ATOM   2509  CG2 THR A 162      -1.597  21.262   7.833  1.00 98.69           C  
ATOM   2510 HG21 THR A 162      -1.757  21.254   6.755  1.00 98.69           H  
ATOM   2511 HG22 THR A 162      -0.650  21.769   8.016  1.00 98.69           H  
ATOM   2512 HG23 THR A 162      -2.394  21.813   8.332  1.00 98.69           H  
ATOM   2513  OG1 THR A 162      -2.770  19.422   8.817  1.00 98.69           O  
ATOM   2514  HG1 THR A 162      -2.960  19.897   9.630  1.00 98.69           H  
ATOM   2515  N   LEU A 163       0.830  17.665   8.363  1.00 98.20           N  
ATOM   2516  H   LEU A 163       1.357  18.509   8.193  1.00 98.20           H  
ATOM   2517  CA  LEU A 163       1.571  16.534   8.897  1.00 98.20           C  
ATOM   2518  HA  LEU A 163       0.941  15.644   8.897  1.00 98.20           H  
ATOM   2519  C   LEU A 163       1.990  16.816  10.339  1.00 98.20           C  
ATOM   2520  CB  LEU A 163       2.789  16.264   7.997  1.00 98.20           C  
ATOM   2521  HB2 LEU A 163       3.450  17.129   8.053  1.00 98.20           H  
ATOM   2522  HB3 LEU A 163       3.328  15.401   8.387  1.00 98.20           H  
ATOM   2523  O   LEU A 163       2.585  17.853  10.639  1.00 98.20           O  
ATOM   2524  CG  LEU A 163       2.455  16.021   6.515  1.00 98.20           C  
ATOM   2525  HG  LEU A 163       1.912  16.873   6.105  1.00 98.20           H  
ATOM   2526  CD1 LEU A 163       3.742  15.867   5.717  1.00 98.20           C  
ATOM   2527 HD11 LEU A 163       4.324  15.024   6.090  1.00 98.20           H  
ATOM   2528 HD12 LEU A 163       3.494  15.707   4.668  1.00 98.20           H  
ATOM   2529 HD13 LEU A 163       4.337  16.777   5.801  1.00 98.20           H  
ATOM   2530  CD2 LEU A 163       1.615  14.763   6.319  1.00 98.20           C  
ATOM   2531 HD21 LEU A 163       1.475  14.567   5.256  1.00 98.20           H  
ATOM   2532 HD22 LEU A 163       2.114  13.909   6.776  1.00 98.20           H  
ATOM   2533 HD23 LEU A 163       0.635  14.900   6.777  1.00 98.20           H  
ATOM   2534  N   GLU A 164       1.715  15.866  11.221  1.00 96.50           N  
ATOM   2535  H   GLU A 164       1.154  15.083  10.917  1.00 96.50           H  
ATOM   2536  CA  GLU A 164       2.201  15.840  12.599  1.00 96.50           C  
ATOM   2537  HA  GLU A 164       2.881  16.673  12.778  1.00 96.50           H  
ATOM   2538  C   GLU A 164       2.960  14.534  12.810  1.00 96.50           C  
ATOM   2539  CB  GLU A 164       1.012  15.971  13.560  1.00 96.50           C  
ATOM   2540  HB2 GLU A 164       0.348  15.120  13.411  1.00 96.50           H  
ATOM   2541  HB3 GLU A 164       0.463  16.880  13.316  1.00 96.50           H  
ATOM   2542  O   GLU A 164       2.443  13.463  12.490  1.00 96.50           O  
ATOM   2543  CG  GLU A 164       1.422  16.023  15.037  1.00 96.50           C  
ATOM   2544  HG2 GLU A 164       2.069  15.176  15.264  1.00 96.50           H  
ATOM   2545  HG3 GLU A 164       1.979  16.942  15.216  1.00 96.50           H  
ATOM   2546  CD  GLU A 164       0.177  15.965  15.934  1.00 96.50           C  
ATOM   2547  OE1 GLU A 164      -0.102  14.877  16.509  1.00 96.50           O  
ATOM   2548  OE2 GLU A 164      -0.566  16.969  15.960  1.00 96.50           O  
ATOM   2549  N   ASN A 165       4.180  14.597  13.338  1.00 94.23           N  
ATOM   2550  H   ASN A 165       4.536  15.488  13.653  1.00 94.23           H  
ATOM   2551  CA  ASN A 165       4.896  13.388  13.705  1.00 94.23           C  
ATOM   2552  HA  ASN A 165       4.866  12.700  12.860  1.00 94.23           H  
ATOM   2553  C   ASN A 165       4.166  12.705  14.861  1.00 94.23           C  
ATOM   2554  CB  ASN A 165       6.368  13.685  14.011  1.00 94.23           C  
ATOM   2555  HB2 ASN A 165       6.887  13.987  13.102  1.00 94.23           H  
ATOM   2556  HB3 ASN A 165       6.429  14.495  14.738  1.00 94.23           H  
ATOM   2557  O   ASN A 165       3.854  13.318  15.878  1.00 94.23           O  
ATOM   2558  CG  ASN A 165       7.038  12.451  14.581  1.00 94.23           C  
ATOM   2559  ND2 ASN A 165       7.433  11.500  13.779  1.00 94.23           N  
ATOM   2560 HD21 ASN A 165       7.249  11.549  12.787  1.00 94.23           H  
ATOM   2561 HD22 ASN A 165       7.566  10.607  14.232  1.00 94.23           H  
ATOM   2562  OD1 ASN A 165       7.130  12.294  15.781  1.00 94.23           O  
ATOM   2563  N   VAL A 166       3.908  11.415  14.692  1.00 92.18           N  
ATOM   2564  H   VAL A 166       4.256  10.960  13.860  1.00 92.18           H  
ATOM   2565  CA  VAL A 166       3.148  10.620  15.639  1.00 92.18           C  
ATOM   2566  HA  VAL A 166       2.193  11.117  15.810  1.00 92.18           H  
ATOM   2567  C   VAL A 166       3.879  10.603  16.978  1.00 92.18           C  
ATOM   2568  CB  VAL A 166       2.875   9.234  15.022  1.00 92.18           C  
ATOM   2569  HB  VAL A 166       3.791   8.848  14.576  1.00 92.18           H  
ATOM   2570  O   VAL A 166       3.286  10.989  17.972  1.00 92.18           O  
ATOM   2571  CG1 VAL A 166       2.356   8.201  16.006  1.00 92.18           C  
ATOM   2572 HG11 VAL A 166       2.017   7.312  15.473  1.00 92.18           H  
ATOM   2573 HG12 VAL A 166       3.183   7.893  16.646  1.00 92.18           H  
ATOM   2574 HG13 VAL A 166       1.525   8.637  16.561  1.00 92.18           H  
ATOM   2575  CG2 VAL A 166       1.798   9.356  13.939  1.00 92.18           C  
ATOM   2576 HG21 VAL A 166       1.729   8.425  13.376  1.00 92.18           H  
ATOM   2577 HG22 VAL A 166       0.830   9.583  14.387  1.00 92.18           H  
ATOM   2578 HG23 VAL A 166       2.067  10.159  13.254  1.00 92.18           H  
ATOM   2579  N   GLU A 167       5.154  10.241  17.047  1.00 88.11           N  
ATOM   2580  H   GLU A 167       5.648  10.021  16.194  1.00 88.11           H  
ATOM   2581  CA  GLU A 167       5.879  10.054  18.311  1.00 88.11           C  
ATOM   2582  HA  GLU A 167       5.321   9.366  18.947  1.00 88.11           H  
ATOM   2583  C   GLU A 167       6.081  11.341  19.124  1.00 88.11           C  
ATOM   2584  CB  GLU A 167       7.255   9.428  18.030  1.00 88.11           C  
ATOM   2585  HB2 GLU A 167       7.848  10.089  17.397  1.00 88.11           H  
ATOM   2586  HB3 GLU A 167       7.778   9.339  18.982  1.00 88.11           H  
ATOM   2587  O   GLU A 167       5.995  11.313  20.349  1.00 88.11           O  
ATOM   2588  CG  GLU A 167       7.195   8.023  17.412  1.00 88.11           C  
ATOM   2589  HG2 GLU A 167       6.493   7.422  17.990  1.00 88.11           H  
ATOM   2590  HG3 GLU A 167       8.180   7.569  17.524  1.00 88.11           H  
ATOM   2591  CD  GLU A 167       6.816   7.974  15.921  1.00 88.11           C  
ATOM   2592  OE1 GLU A 167       6.425   6.873  15.479  1.00 88.11           O  
ATOM   2593  OE2 GLU A 167       6.882   9.014  15.219  1.00 88.11           O  
ATOM   2594  N   THR A 168       6.361  12.455  18.451  1.00 91.52           N  
ATOM   2595  H   THR A 168       6.408  12.377  17.445  1.00 91.52           H  
ATOM   2596  CA  THR A 168       6.767  13.727  19.074  1.00 91.52           C  
ATOM   2597  HA  THR A 168       7.050  13.540  20.110  1.00 91.52           H  
ATOM   2598  C   THR A 168       5.658  14.769  19.121  1.00 91.52           C  
ATOM   2599  CB  THR A 168       7.981  14.340  18.360  1.00 91.52           C  
ATOM   2600  HB  THR A 168       8.262  15.262  18.870  1.00 91.52           H  
ATOM   2601  O   THR A 168       5.829  15.788  19.784  1.00 91.52           O  
ATOM   2602  CG2 THR A 168       9.197  13.413  18.338  1.00 91.52           C  
ATOM   2603 HG21 THR A 168      10.034  13.922  17.860  1.00 91.52           H  
ATOM   2604 HG22 THR A 168       8.977  12.500  17.785  1.00 91.52           H  
ATOM   2605 HG23 THR A 168       9.473  13.155  19.360  1.00 91.52           H  
ATOM   2606  OG1 THR A 168       7.668  14.644  17.024  1.00 91.52           O  
ATOM   2607  HG1 THR A 168       7.563  13.801  16.577  1.00 91.52           H  
ATOM   2608  N   GLU A 169       4.558  14.544  18.395  1.00 91.84           N  
ATOM   2609  H   GLU A 169       4.501  13.685  17.866  1.00 91.84           H  
ATOM   2610  CA  GLU A 169       3.461  15.504  18.188  1.00 91.84           C  
ATOM   2611  HA  GLU A 169       2.774  15.050  17.473  1.00 91.84           H  
ATOM   2612  C   GLU A 169       3.918  16.818  17.528  1.00 91.84           C  
ATOM   2613  CB  GLU A 169       2.655  15.707  19.484  1.00 91.84           C  
ATOM   2614  HB2 GLU A 169       1.778  16.315  19.261  1.00 91.84           H  
ATOM   2615  HB3 GLU A 169       3.266  16.235  20.216  1.00 91.84           H  
ATOM   2616  O   GLU A 169       3.190  17.810  17.485  1.00 91.84           O  
ATOM   2617  CG  GLU A 169       2.184  14.366  20.072  1.00 91.84           C  
ATOM   2618  HG2 GLU A 169       1.607  13.839  19.313  1.00 91.84           H  
ATOM   2619  HG3 GLU A 169       3.047  13.747  20.320  1.00 91.84           H  
ATOM   2620  CD  GLU A 169       1.335  14.501  21.341  1.00 91.84           C  
ATOM   2621  OE1 GLU A 169       0.664  13.485  21.651  1.00 91.84           O  
ATOM   2622  OE2 GLU A 169       1.352  15.570  21.993  1.00 91.84           O  
ATOM   2623  N   ALA A 170       5.139  16.843  16.984  1.00 95.25           N  
ATOM   2624  H   ALA A 170       5.709  16.012  17.049  1.00 95.25           H  
ATOM   2625  CA  ALA A 170       5.680  18.005  16.307  1.00 95.25           C  
ATOM   2626  HA  ALA A 170       5.459  18.883  16.914  1.00 95.25           H  
ATOM   2627  C   ALA A 170       5.020  18.184  14.938  1.00 95.25           C  
ATOM   2628  CB  ALA A 170       7.202  17.872  16.197  1.00 95.25           C  
ATOM   2629  HB1 ALA A 170       7.453  17.011  15.577  1.00 95.25           H  
ATOM   2630  HB2 ALA A 170       7.620  18.770  15.741  1.00 95.25           H  
ATOM   2631  HB3 ALA A 170       7.633  17.735  17.189  1.00 95.25           H  
ATOM   2632  O   ALA A 170       4.837  17.225  14.184  1.00 95.25           O  
ATOM   2633  N   ASN A 171       4.722  19.432  14.577  1.00 97.32           N  
ATOM   2634  H   ASN A 171       4.899  20.183  15.228  1.00 97.32           H  
ATOM   2635  CA  ASN A 171       4.321  19.753  13.215  1.00 97.32           C  
ATOM   2636  HA  ASN A 171       3.503  19.088  12.935  1.00 97.32           H  
ATOM   2637  C   ASN A 171       5.495  19.503  12.252  1.00 97.32           C  
ATOM   2638  CB  ASN A 171       3.818  21.200  13.157  1.00 97.32           C  
ATOM   2639  HB2 ASN A 171       4.642  21.883  13.363  1.00 97.32           H  
ATOM   2640  HB3 ASN A 171       3.036  21.349  13.901  1.00 97.32           H  
ATOM   2641  O   ASN A 171       6.603  19.983  12.482  1.00 97.32           O  
ATOM   2642  CG  ASN A 171       3.262  21.520  11.784  1.00 97.32           C  
ATOM   2643  ND2 ASN A 171       2.018  21.198  11.529  1.00 97.32           N  
ATOM   2644 HD21 ASN A 171       1.714  21.338  10.576  1.00 97.32           H  
ATOM   2645 HD22 ASN A 171       1.474  20.679  12.204  1.00 97.32           H  
ATOM   2646  OD1 ASN A 171       3.943  22.018  10.910  1.00 97.32           O  
ATOM   2647  N   VAL A 172       5.229  18.763  11.176  1.00 97.13           N  
ATOM   2648  H   VAL A 172       4.296  18.388  11.084  1.00 97.13           H  
ATOM   2649  CA  VAL A 172       6.203  18.407  10.128  1.00 97.13           C  
ATOM   2650  HA  VAL A 172       7.206  18.664  10.470  1.00 97.13           H  
ATOM   2651  C   VAL A 172       5.966  19.224   8.847  1.00 97.13           C  
ATOM   2652  CB  VAL A 172       6.175  16.881   9.889  1.00 97.13           C  
ATOM   2653  HB  VAL A 172       5.180  16.591   9.554  1.00 97.13           H  
ATOM   2654  O   VAL A 172       6.792  19.228   7.943  1.00 97.13           O  
ATOM   2655  CG1 VAL A 172       7.194  16.397   8.856  1.00 97.13           C  
ATOM   2656 HG11 VAL A 172       6.921  16.758   7.864  1.00 97.13           H  
ATOM   2657 HG12 VAL A 172       8.189  16.766   9.104  1.00 97.13           H  
ATOM   2658 HG13 VAL A 172       7.211  15.308   8.826  1.00 97.13           H  
ATOM   2659  CG2 VAL A 172       6.481  16.111  11.181  1.00 97.13           C  
ATOM   2660 HG21 VAL A 172       6.463  15.038  10.988  1.00 97.13           H  
ATOM   2661 HG22 VAL A 172       7.462  16.395  11.561  1.00 97.13           H  
ATOM   2662 HG23 VAL A 172       5.728  16.332  11.937  1.00 97.13           H  
ATOM   2663  N   GLY A 173       4.862  19.971   8.776  1.00 97.71           N  
ATOM   2664  H   GLY A 173       4.243  19.975   9.575  1.00 97.71           H  
ATOM   2665  CA  GLY A 173       4.531  20.862   7.667  1.00 97.71           C  
ATOM   2666  HA2 GLY A 173       5.380  20.948   6.989  1.00 97.71           H  
ATOM   2667  HA3 GLY A 173       4.322  21.856   8.062  1.00 97.71           H  
ATOM   2668  C   GLY A 173       3.311  20.399   6.878  1.00 97.71           C  
ATOM   2669  O   GLY A 173       2.332  19.909   7.444  1.00 97.71           O  
ATOM   2670  N   GLU A 174       3.361  20.596   5.564  1.00 98.64           N  
ATOM   2671  H   GLU A 174       4.233  20.904   5.157  1.00 98.64           H  
ATOM   2672  CA  GLU A 174       2.269  20.310   4.633  1.00 98.64           C  
ATOM   2673  HA  GLU A 174       1.471  19.789   5.162  1.00 98.64           H  
ATOM   2674  C   GLU A 174       2.736  19.396   3.498  1.00 98.64           C  
ATOM   2675  CB  GLU A 174       1.689  21.612   4.050  1.00 98.64           C  
ATOM   2676  HB2 GLU A 174       0.934  21.347   3.309  1.00 98.64           H  
ATOM   2677  HB3 GLU A 174       2.486  22.159   3.546  1.00 98.64           H  
ATOM   2678  O   GLU A 174       3.930  19.262   3.221  1.00 98.64           O  
ATOM   2679  CG  GLU A 174       1.031  22.524   5.097  1.00 98.64           C  
ATOM   2680  HG2 GLU A 174       0.263  21.951   5.616  1.00 98.64           H  
ATOM   2681  HG3 GLU A 174       1.781  22.826   5.828  1.00 98.64           H  
ATOM   2682  CD  GLU A 174       0.391  23.788   4.488  1.00 98.64           C  
ATOM   2683  OE1 GLU A 174      -0.110  24.615   5.283  1.00 98.64           O  
ATOM   2684  OE2 GLU A 174       0.379  23.935   3.240  1.00 98.64           O  
ATOM   2685  N   GLY A 175       1.778  18.790   2.803  1.00 98.51           N  
ATOM   2686  H   GLY A 175       0.817  18.930   3.080  1.00 98.51           H  
ATOM   2687  CA  GLY A 175       2.053  17.985   1.622  1.00 98.51           C  
ATOM   2688  HA2 GLY A 175       2.515  17.050   1.937  1.00 98.51           H  
ATOM   2689  HA3 GLY A 175       2.753  18.507   0.970  1.00 98.51           H  
ATOM   2690  C   GLY A 175       0.803  17.652   0.825  1.00 98.51           C  
ATOM   2691  O   GLY A 175      -0.278  18.207   1.040  1.00 98.51           O  
ATOM   2692  N   GLU A 176       0.954  16.703  -0.090  1.00 98.69           N  
ATOM   2693  H   GLU A 176       1.882  16.331  -0.235  1.00 98.69           H  
ATOM   2694  CA  GLU A 176      -0.152  16.097  -0.826  1.00 98.69           C  
ATOM   2695  HA  GLU A 176      -1.091  16.422  -0.378  1.00 98.69           H  
ATOM   2696  C   GLU A 176      -0.079  14.574  -0.710  1.00 98.69           C  
ATOM   2697  CB  GLU A 176      -0.141  16.578  -2.286  1.00 98.69           C  
ATOM   2698  HB2 GLU A 176       0.732  16.172  -2.796  1.00 98.69           H  
ATOM   2699  HB3 GLU A 176      -0.075  17.666  -2.289  1.00 98.69           H  
ATOM   2700  O   GLU A 176       0.967  13.975  -0.965  1.00 98.69           O  
ATOM   2701  CG  GLU A 176      -1.418  16.166  -3.039  1.00 98.69           C  
ATOM   2702  HG2 GLU A 176      -2.278  16.573  -2.507  1.00 98.69           H  
ATOM   2703  HG3 GLU A 176      -1.501  15.079  -3.031  1.00 98.69           H  
ATOM   2704  CD  GLU A 176      -1.478  16.663  -4.494  1.00 98.69           C  
ATOM   2705  OE1 GLU A 176      -2.463  16.296  -5.185  1.00 98.69           O  
ATOM   2706  OE2 GLU A 176      -0.594  17.442  -4.918  1.00 98.69           O  
ATOM   2707  N   ILE A 177      -1.195  13.949  -0.336  1.00 98.53           N  
ATOM   2708  H   ILE A 177      -2.024  14.507  -0.187  1.00 98.53           H  
ATOM   2709  CA  ILE A 177      -1.345  12.495  -0.296  1.00 98.53           C  
ATOM   2710  HA  ILE A 177      -0.356  12.057  -0.428  1.00 98.53           H  
ATOM   2711  C   ILE A 177      -2.215  12.041  -1.466  1.00 98.53           C  
ATOM   2712  CB  ILE A 177      -1.853  12.027   1.082  1.00 98.53           C  
ATOM   2713  HB  ILE A 177      -1.250  12.537   1.834  1.00 98.53           H  
ATOM   2714  O   ILE A 177      -3.272  12.613  -1.724  1.00 98.53           O  
ATOM   2715  CG1 ILE A 177      -1.626  10.510   1.252  1.00 98.53           C  
ATOM   2716 HG12 ILE A 177      -2.307   9.956   0.606  1.00 98.53           H  
ATOM   2717 HG13 ILE A 177      -0.604  10.267   0.962  1.00 98.53           H  
ATOM   2718  CG2 ILE A 177      -3.326  12.402   1.322  1.00 98.53           C  
ATOM   2719 HG21 ILE A 177      -3.987  11.788   0.709  1.00 98.53           H  
ATOM   2720 HG22 ILE A 177      -3.585  12.255   2.371  1.00 98.53           H  
ATOM   2721 HG23 ILE A 177      -3.486  13.451   1.075  1.00 98.53           H  
ATOM   2722  CD1 ILE A 177      -1.818  10.057   2.703  1.00 98.53           C  
ATOM   2723 HD11 ILE A 177      -1.145  10.614   3.355  1.00 98.53           H  
ATOM   2724 HD12 ILE A 177      -2.846  10.221   3.024  1.00 98.53           H  
ATOM   2725 HD13 ILE A 177      -1.595   8.994   2.794  1.00 98.53           H  
ATOM   2726  N   THR A 178      -1.775  11.015  -2.187  1.00 96.81           N  
ATOM   2727  H   THR A 178      -0.911  10.579  -1.896  1.00 96.81           H  
ATOM   2728  CA  THR A 178      -2.465  10.458  -3.363  1.00 96.81           C  
ATOM   2729  HA  THR A 178      -3.519  10.732  -3.334  1.00 96.81           H  
ATOM   2730  C   THR A 178      -2.391   8.934  -3.345  1.00 96.81           C  
ATOM   2731  CB  THR A 178      -1.873  11.001  -4.679  1.00 96.81           C  
ATOM   2732  HB  THR A 178      -2.407  10.551  -5.516  1.00 96.81           H  
ATOM   2733  O   THR A 178      -1.579   8.359  -2.620  1.00 96.81           O  
ATOM   2734  CG2 THR A 178      -1.975  12.520  -4.808  1.00 96.81           C  
ATOM   2735 HG21 THR A 178      -1.337  13.008  -4.071  1.00 96.81           H  
ATOM   2736 HG22 THR A 178      -3.005  12.841  -4.652  1.00 96.81           H  
ATOM   2737 HG23 THR A 178      -1.657  12.825  -5.805  1.00 96.81           H  
ATOM   2738  OG1 THR A 178      -0.502  10.686  -4.794  1.00 96.81           O  
ATOM   2739  HG1 THR A 178      -0.089  10.971  -3.976  1.00 96.81           H  
ATOM   2740  N   ARG A 179      -3.211   8.243  -4.143  1.00 94.36           N  
ATOM   2741  H   ARG A 179      -3.900   8.744  -4.686  1.00 94.36           H  
ATOM   2742  CA  ARG A 179      -3.034   6.794  -4.349  1.00 94.36           C  
ATOM   2743  HA  ARG A 179      -3.058   6.310  -3.373  1.00 94.36           H  
ATOM   2744  C   ARG A 179      -1.664   6.486  -4.965  1.00 94.36           C  
ATOM   2745  CB  ARG A 179      -4.182   6.202  -5.184  1.00 94.36           C  
ATOM   2746  HB2 ARG A 179      -3.990   5.137  -5.316  1.00 94.36           H  
ATOM   2747  HB3 ARG A 179      -5.112   6.306  -4.624  1.00 94.36           H  
ATOM   2748  O   ARG A 179      -1.175   7.250  -5.799  1.00 94.36           O  
ATOM   2749  CG  ARG A 179      -4.368   6.855  -6.566  1.00 94.36           C  
ATOM   2750  HG2 ARG A 179      -4.837   7.831  -6.445  1.00 94.36           H  
ATOM   2751  HG3 ARG A 179      -3.398   6.998  -7.042  1.00 94.36           H  
ATOM   2752  CD  ARG A 179      -5.223   5.995  -7.505  1.00 94.36           C  
ATOM   2753  HD2 ARG A 179      -4.704   5.049  -7.659  1.00 94.36           H  
ATOM   2754  HD3 ARG A 179      -5.299   6.508  -8.464  1.00 94.36           H  
ATOM   2755  NE  ARG A 179      -6.581   5.737  -6.986  1.00 94.36           N  
ATOM   2756  HE  ARG A 179      -6.889   6.247  -6.170  1.00 94.36           H  
ATOM   2757  NH1 ARG A 179      -7.193   4.077  -8.439  1.00 94.36           N  
ATOM   2758 HH11 ARG A 179      -7.736   3.237  -8.575  1.00 94.36           H  
ATOM   2759 HH12 ARG A 179      -6.255   4.110  -8.814  1.00 94.36           H  
ATOM   2760  NH2 ARG A 179      -8.593   4.644  -6.838  1.00 94.36           N  
ATOM   2761 HH21 ARG A 179      -9.243   3.935  -7.146  1.00 94.36           H  
ATOM   2762 HH22 ARG A 179      -8.737   5.192  -6.002  1.00 94.36           H  
ATOM   2763  CZ  ARG A 179      -7.451   4.839  -7.421  1.00 94.36           C  
ATOM   2764  N   TRP A 180      -1.058   5.356  -4.606  1.00 95.09           N  
ATOM   2765  H   TRP A 180      -1.514   4.734  -3.954  1.00 95.09           H  
ATOM   2766  CA  TRP A 180       0.123   4.869  -5.322  1.00 95.09           C  
ATOM   2767  HA  TRP A 180       0.773   5.715  -5.543  1.00 95.09           H  
ATOM   2768  C   TRP A 180      -0.292   4.242  -6.655  1.00 95.09           C  
ATOM   2769  CB  TRP A 180       0.919   3.891  -4.456  1.00 95.09           C  
ATOM   2770  HB2 TRP A 180       0.254   3.080  -4.159  1.00 95.09           H  
ATOM   2771  HB3 TRP A 180       1.236   4.400  -3.546  1.00 95.09           H  
ATOM   2772  O   TRP A 180      -1.207   3.423  -6.718  1.00 95.09           O  
ATOM   2773  CG  TRP A 180       2.134   3.283  -5.098  1.00 95.09           C  
ATOM   2774  CD1 TRP A 180       3.027   3.897  -5.916  1.00 95.09           C  
ATOM   2775  HD1 TRP A 180       2.979   4.932  -6.219  1.00 95.09           H  
ATOM   2776  CD2 TRP A 180       2.634   1.924  -4.922  1.00 95.09           C  
ATOM   2777  CE2 TRP A 180       3.852   1.787  -5.648  1.00 95.09           C  
ATOM   2778  CE3 TRP A 180       2.191   0.800  -4.195  1.00 95.09           C  
ATOM   2779  HE3 TRP A 180       1.255   0.852  -3.660  1.00 95.09           H  
ATOM   2780  NE1 TRP A 180       4.023   3.002  -6.271  1.00 95.09           N  
ATOM   2781  HE1 TRP A 180       4.828   3.230  -6.838  1.00 95.09           H  
ATOM   2782  CH2 TRP A 180       4.188  -0.457  -4.815  1.00 95.09           C  
ATOM   2783  HH2 TRP A 180       4.794  -1.347  -4.729  1.00 95.09           H  
ATOM   2784  CZ2 TRP A 180       4.615   0.612  -5.615  1.00 95.09           C  
ATOM   2785  HZ2 TRP A 180       5.541   0.540  -6.166  1.00 95.09           H  
ATOM   2786  CZ3 TRP A 180       2.966  -0.371  -4.127  1.00 95.09           C  
ATOM   2787  HZ3 TRP A 180       2.627  -1.199  -3.522  1.00 95.09           H  
ATOM   2788  N   ILE A 181       0.372   4.649  -7.735  1.00 92.24           N  
ATOM   2789  H   ILE A 181       1.048   5.391  -7.623  1.00 92.24           H  
ATOM   2790  CA  ILE A 181       0.128   4.159  -9.091  1.00 92.24           C  
ATOM   2791  HA  ILE A 181      -0.600   3.348  -9.060  1.00 92.24           H  
ATOM   2792  C   ILE A 181       1.448   3.599  -9.632  1.00 92.24           C  
ATOM   2793  CB  ILE A 181      -0.476   5.265  -9.989  1.00 92.24           C  
ATOM   2794  HB  ILE A 181       0.270   6.046 -10.139  1.00 92.24           H  
ATOM   2795  O   ILE A 181       2.190   4.323 -10.304  1.00 92.24           O  
ATOM   2796  CG1 ILE A 181      -1.719   5.914  -9.333  1.00 92.24           C  
ATOM   2797 HG12 ILE A 181      -1.440   6.324  -8.363  1.00 92.24           H  
ATOM   2798 HG13 ILE A 181      -2.486   5.157  -9.174  1.00 92.24           H  
ATOM   2799  CG2 ILE A 181      -0.846   4.655 -11.357  1.00 92.24           C  
ATOM   2800 HG21 ILE A 181      -1.179   5.434 -12.044  1.00 92.24           H  
ATOM   2801 HG22 ILE A 181      -1.636   3.913 -11.234  1.00 92.24           H  
ATOM   2802 HG23 ILE A 181       0.021   4.173 -11.808  1.00 92.24           H  
ATOM   2803  CD1 ILE A 181      -2.316   7.078 -10.133  1.00 92.24           C  
ATOM   2804 HD11 ILE A 181      -3.099   7.555  -9.544  1.00 92.24           H  
ATOM   2805 HD12 ILE A 181      -1.542   7.813 -10.351  1.00 92.24           H  
ATOM   2806 HD13 ILE A 181      -2.755   6.720 -11.064  1.00 92.24           H  
ATOM   2807  N   PRO A 182       1.784   2.334  -9.328  1.00 93.50           N  
ATOM   2808  CA  PRO A 182       2.952   1.704  -9.917  1.00 93.50           C  
ATOM   2809  HA  PRO A 182       3.828   2.335  -9.770  1.00 93.50           H  
ATOM   2810  C   PRO A 182       2.737   1.490 -11.420  1.00 93.50           C  
ATOM   2811  CB  PRO A 182       3.148   0.404  -9.143  1.00 93.50           C  
ATOM   2812  HB2 PRO A 182       3.614  -0.362  -9.762  1.00 93.50           H  
ATOM   2813  HB3 PRO A 182       3.767   0.598  -8.267  1.00 93.50           H  
ATOM   2814  O   PRO A 182       1.650   1.131 -11.883  1.00 93.50           O  
ATOM   2815  CG  PRO A 182       1.732   0.036  -8.698  1.00 93.50           C  
ATOM   2816  HG2 PRO A 182       1.736  -0.566  -7.789  1.00 93.50           H  
ATOM   2817  HG3 PRO A 182       1.219  -0.487  -9.505  1.00 93.50           H  
ATOM   2818  CD  PRO A 182       1.073   1.397  -8.466  1.00 93.50           C  
ATOM   2819  HD2 PRO A 182       0.012   1.340  -8.713  1.00 93.50           H  
ATOM   2820  HD3 PRO A 182       1.199   1.694  -7.425  1.00 93.50           H  
ATOM   2821  N   GLU A 183       3.786   1.720 -12.199  1.00 92.84           N  
ATOM   2822  H   GLU A 183       4.663   1.969 -11.764  1.00 92.84           H  
ATOM   2823  CA  GLU A 183       3.780   1.521 -13.637  1.00 92.84           C  
ATOM   2824  HA  GLU A 183       2.858   1.946 -14.035  1.00 92.84           H  
ATOM   2825  C   GLU A 183       3.797   0.030 -13.963  1.00 92.84           C  
ATOM   2826  CB  GLU A 183       4.956   2.238 -14.313  1.00 92.84           C  
ATOM   2827  HB2 GLU A 183       4.919   2.008 -15.378  1.00 92.84           H  
ATOM   2828  HB3 GLU A 183       5.901   1.871 -13.913  1.00 92.84           H  
ATOM   2829  O   GLU A 183       4.676  -0.716 -13.534  1.00 92.84           O  
ATOM   2830  CG  GLU A 183       4.880   3.758 -14.139  1.00 92.84           C  
ATOM   2831  HG2 GLU A 183       5.172   4.032 -13.125  1.00 92.84           H  
ATOM   2832  HG3 GLU A 183       3.851   4.084 -14.291  1.00 92.84           H  
ATOM   2833  CD  GLU A 183       5.779   4.466 -15.153  1.00 92.84           C  
ATOM   2834  OE1 GLU A 183       5.238   4.905 -16.200  1.00 92.84           O  
ATOM   2835  OE2 GLU A 183       6.988   4.638 -14.902  1.00 92.84           O  
ATOM   2836  N   VAL A 184       2.822  -0.393 -14.763  1.00 92.29           N  
ATOM   2837  H   VAL A 184       2.114   0.269 -15.046  1.00 92.29           H  
ATOM   2838  CA  VAL A 184       2.768  -1.747 -15.307  1.00 92.29           C  
ATOM   2839  HA  VAL A 184       3.446  -2.389 -14.744  1.00 92.29           H  
ATOM   2840  C   VAL A 184       3.243  -1.707 -16.756  1.00 92.29           C  
ATOM   2841  CB  VAL A 184       1.365  -2.346 -15.172  1.00 92.29           C  
ATOM   2842  HB  VAL A 184       0.683  -1.729 -15.756  1.00 92.29           H  
ATOM   2843  O   VAL A 184       2.645  -1.028 -17.606  1.00 92.29           O  
ATOM   2844  CG1 VAL A 184       1.334  -3.784 -15.695  1.00 92.29           C  
ATOM   2845 HG11 VAL A 184       0.311  -4.160 -15.681  1.00 92.29           H  
ATOM   2846 HG12 VAL A 184       1.957  -4.425 -15.072  1.00 92.29           H  
ATOM   2847 HG13 VAL A 184       1.694  -3.836 -16.723  1.00 92.29           H  
ATOM   2848  CG2 VAL A 184       0.844  -2.349 -13.730  1.00 92.29           C  
ATOM   2849 HG21 VAL A 184       1.511  -2.935 -13.098  1.00 92.29           H  
ATOM   2850 HG22 VAL A 184       0.789  -1.333 -13.339  1.00 92.29           H  
ATOM   2851 HG23 VAL A 184      -0.152  -2.791 -13.704  1.00 92.29           H  
ATOM   2852  N   ASP A 185       4.303  -2.457 -17.027  1.00 89.83           N  
ATOM   2853  H   ASP A 185       4.668  -3.037 -16.284  1.00 89.83           H  
ATOM   2854  CA  ASP A 185       4.889  -2.667 -18.344  1.00 89.83           C  
ATOM   2855  HA  ASP A 185       4.682  -1.798 -18.969  1.00 89.83           H  
ATOM   2856  C   ASP A 185       4.235  -3.885 -19.001  1.00 89.83           C  
ATOM   2857  CB  ASP A 185       6.413  -2.784 -18.225  1.00 89.83           C  
ATOM   2858  HB2 ASP A 185       6.669  -3.672 -17.647  1.00 89.83           H  
ATOM   2859  HB3 ASP A 185       6.791  -1.913 -17.690  1.00 89.83           H  
ATOM   2860  O   ASP A 185       4.719  -5.016 -18.937  1.00 89.83           O  
ATOM   2861  CG  ASP A 185       7.101  -2.845 -19.590  1.00 89.83           C  
ATOM   2862  OD1 ASP A 185       6.484  -2.377 -20.576  1.00 89.83           O  
ATOM   2863  OD2 ASP A 185       8.269  -3.293 -19.618  1.00 89.83           O  
ATOM   2864  N   TYR A 186       3.051  -3.651 -19.564  1.00 85.48           N  
ATOM   2865  H   TYR A 186       2.722  -2.696 -19.587  1.00 85.48           H  
ATOM   2866  CA  TYR A 186       2.306  -4.695 -20.253  1.00 85.48           C  
ATOM   2867  HA  TYR A 186       2.196  -5.526 -19.557  1.00 85.48           H  
ATOM   2868  C   TYR A 186       3.080  -5.159 -21.488  1.00 85.48           C  
ATOM   2869  CB  TYR A 186       0.911  -4.219 -20.665  1.00 85.48           C  
ATOM   2870  HB2 TYR A 186       1.005  -3.314 -21.267  1.00 85.48           H  
ATOM   2871  HB3 TYR A 186       0.459  -4.981 -21.300  1.00 85.48           H  
ATOM   2872  O   TYR A 186       3.568  -4.315 -22.248  1.00 85.48           O  
ATOM   2873  CG  TYR A 186      -0.020  -3.955 -19.503  1.00 85.48           C  
ATOM   2874  CD1 TYR A 186      -0.913  -4.943 -19.057  1.00 85.48           C  
ATOM   2875  HD1 TYR A 186      -0.933  -5.916 -19.527  1.00 85.48           H  
ATOM   2876  CD2 TYR A 186       0.035  -2.718 -18.846  1.00 85.48           C  
ATOM   2877  HD2 TYR A 186       0.822  -2.036 -19.131  1.00 85.48           H  
ATOM   2878  CE1 TYR A 186      -1.777  -4.675 -17.980  1.00 85.48           C  
ATOM   2879  HE1 TYR A 186      -2.455  -5.438 -17.625  1.00 85.48           H  
ATOM   2880  CE2 TYR A 186      -0.845  -2.432 -17.783  1.00 85.48           C  
ATOM   2881  HE2 TYR A 186      -0.794  -1.497 -17.245  1.00 85.48           H  
ATOM   2882  OH  TYR A 186      -2.567  -3.171 -16.288  1.00 85.48           O  
ATOM   2883  HH  TYR A 186      -2.370  -2.358 -15.817  1.00 85.48           H  
ATOM   2884  CZ  TYR A 186      -1.749  -3.419 -17.343  1.00 85.48           C  
ATOM   2885  N   PRO A 187       3.131  -6.477 -21.748  1.00 81.17           N  
ATOM   2886  CA  PRO A 187       3.726  -6.976 -22.973  1.00 81.17           C  
ATOM   2887  HA  PRO A 187       4.780  -6.700 -22.984  1.00 81.17           H  
ATOM   2888  C   PRO A 187       3.015  -6.368 -24.194  1.00 81.17           C  
ATOM   2889  CB  PRO A 187       3.591  -8.500 -22.912  1.00 81.17           C  
ATOM   2890  HB2 PRO A 187       3.439  -8.941 -23.897  1.00 81.17           H  
ATOM   2891  HB3 PRO A 187       4.478  -8.921 -22.439  1.00 81.17           H  
ATOM   2892  O   PRO A 187       1.811  -6.082 -24.131  1.00 81.17           O  
ATOM   2893  CG  PRO A 187       2.381  -8.714 -22.003  1.00 81.17           C  
ATOM   2894  HG2 PRO A 187       1.465  -8.618 -22.585  1.00 81.17           H  
ATOM   2895  HG3 PRO A 187       2.418  -9.679 -21.497  1.00 81.17           H  
ATOM   2896  CD  PRO A 187       2.481  -7.554 -21.015  1.00 81.17           C  
ATOM   2897  HD2 PRO A 187       3.104  -7.839 -20.167  1.00 81.17           H  
ATOM   2898  HD3 PRO A 187       1.483  -7.275 -20.677  1.00 81.17           H  
ATOM   2899  N   PRO A 188       3.735  -6.166 -25.311  1.00 79.71           N  
ATOM   2900  CA  PRO A 188       3.118  -5.684 -26.535  1.00 79.71           C  
ATOM   2901  HA  PRO A 188       2.725  -4.685 -26.347  1.00 79.71           H  
ATOM   2902  C   PRO A 188       1.985  -6.634 -26.956  1.00 79.71           C  
ATOM   2903  CB  PRO A 188       4.242  -5.602 -27.573  1.00 79.71           C  
ATOM   2904  HB2 PRO A 188       4.655  -4.593 -27.575  1.00 79.71           H  
ATOM   2905  HB3 PRO A 188       3.900  -5.874 -28.571  1.00 79.71           H  
ATOM   2906  O   PRO A 188       2.138  -7.853 -26.825  1.00 79.71           O  
ATOM   2907  CG  PRO A 188       5.294  -6.578 -27.048  1.00 79.71           C  
ATOM   2908  HG2 PRO A 188       6.301  -6.298 -27.360  1.00 79.71           H  
ATOM   2909  HG3 PRO A 188       5.055  -7.586 -27.389  1.00 79.71           H  
ATOM   2910  CD  PRO A 188       5.130  -6.505 -25.533  1.00 79.71           C  
ATOM   2911  HD2 PRO A 188       5.390  -7.464 -25.086  1.00 79.71           H  
ATOM   2912  HD3 PRO A 188       5.761  -5.714 -25.127  1.00 79.71           H  
ATOM   2913  N   PRO A 189       0.850  -6.101 -27.444  1.00 71.24           N  
ATOM   2914  CA  PRO A 189      -0.233  -6.936 -27.942  1.00 71.24           C  
ATOM   2915  HA  PRO A 189      -0.595  -7.580 -27.140  1.00 71.24           H  
ATOM   2916  C   PRO A 189       0.277  -7.813 -29.092  1.00 71.24           C  
ATOM   2917  CB  PRO A 189      -1.349  -5.972 -28.359  1.00 71.24           C  
ATOM   2918  HB2 PRO A 189      -2.042  -5.846 -27.527  1.00 71.24           H  
ATOM   2919  HB3 PRO A 189      -1.881  -6.320 -29.244  1.00 71.24           H  
ATOM   2920  O   PRO A 189       0.995  -7.322 -29.968  1.00 71.24           O  
ATOM   2921  CG  PRO A 189      -0.623  -4.651 -28.616  1.00 71.24           C  
ATOM   2922  HG2 PRO A 189      -0.255  -4.638 -29.642  1.00 71.24           H  
ATOM   2923  HG3 PRO A 189      -1.266  -3.791 -28.428  1.00 71.24           H  
ATOM   2924  CD  PRO A 189       0.563  -4.692 -27.656  1.00 71.24           C  
ATOM   2925  HD2 PRO A 189       0.289  -4.236 -26.705  1.00 71.24           H  
ATOM   2926  HD3 PRO A 189       1.413  -4.173 -28.099  1.00 71.24           H  
ATOM   2927  N   VAL A 190      -0.079  -9.101 -29.045  1.00 64.99           N  
ATOM   2928  H   VAL A 190      -0.725  -9.385 -28.323  1.00 64.99           H  
ATOM   2929  CA  VAL A 190       0.210 -10.096 -30.093  1.00 64.99           C  
ATOM   2930  HA  VAL A 190       1.134  -9.819 -30.601  1.00 64.99           H  
ATOM   2931  C   VAL A 190      -0.873 -10.055 -31.162  1.00 64.99           C  
ATOM   2932  CB  VAL A 190       0.372 -11.512 -29.512  1.00 64.99           C  
ATOM   2933  HB  VAL A 190      -0.591 -11.857 -29.137  1.00 64.99           H  
ATOM   2934  O   VAL A 190      -2.057  -9.923 -30.776  1.00 64.99           O  
ATOM   2935  CG1 VAL A 190       0.871 -12.491 -30.584  1.00 64.99           C  
ATOM   2936 HG11 VAL A 190       1.811 -12.134 -31.004  1.00 64.99           H  
ATOM   2937 HG12 VAL A 190       1.010 -13.482 -30.153  1.00 64.99           H  
ATOM   2938 HG13 VAL A 190       0.135 -12.563 -31.385  1.00 64.99           H  
ATOM   2939  CG2 VAL A 190       1.390 -11.542 -28.362  1.00 64.99           C  
ATOM   2940 HG21 VAL A 190       1.035 -10.935 -27.529  1.00 64.99           H  
ATOM   2941 HG22 VAL A 190       1.527 -12.564 -28.009  1.00 64.99           H  
ATOM   2942 HG23 VAL A 190       2.344 -11.142 -28.705  1.00 64.99           H  
ATOM   2943  OXT VAL A 190      -0.486 -10.166 -32.344  1.00 64.99           O  
TER    2944      VAL A 190                                                       
ATOM   2944  N   THR B   1       4.532  -6.275   8.132  1.00 31.58           N  
ATOM   2945  H   THR B   1       5.116  -5.629   7.618  1.00 31.58           H  
ATOM   2946  H2  THR B   1       4.429  -7.129   7.603  1.00 31.58           H  
ATOM   2947  H3  THR B   1       4.963  -6.491   9.019  1.00 31.58           H  
ATOM   2948  CA  THR B   1       3.205  -5.669   8.396  1.00 31.58           C  
ATOM   2949  HA  THR B   1       2.637  -5.615   7.467  1.00 31.58           H  
ATOM   2950  C   THR B   1       3.374  -4.248   8.898  1.00 31.58           C  
ATOM   2951  CB  THR B   1       2.411  -6.505   9.403  1.00 31.58           C  
ATOM   2952  HB  THR B   1       1.792  -5.866  10.033  1.00 31.58           H  
ATOM   2953  O   THR B   1       4.473  -3.955   9.358  1.00 31.58           O  
ATOM   2954  CG2 THR B   1       1.520  -7.480   8.648  1.00 31.58           C  
ATOM   2955 HG21 THR B   1       2.117  -8.163   8.044  1.00 31.58           H  
ATOM   2956 HG22 THR B   1       0.833  -6.936   8.000  1.00 31.58           H  
ATOM   2957 HG23 THR B   1       0.927  -8.058   9.356  1.00 31.58           H  
ATOM   2958  OG1 THR B   1       3.281  -7.267  10.209  1.00 31.58           O  
ATOM   2959  HG1 THR B   1       2.728  -7.784  10.799  1.00 31.58           H  
ATOM   2960  N   PRO B   2       2.373  -3.352   8.800  1.00 36.86           N  
ATOM   2961  CA  PRO B   2       2.410  -2.009   9.361  1.00 36.86           C  
ATOM   2962  HA  PRO B   2       3.154  -1.396   8.851  1.00 36.86           H  
ATOM   2963  C   PRO B   2       2.760  -2.159  10.822  1.00 36.86           C  
ATOM   2964  CB  PRO B   2       1.020  -1.371   9.223  1.00 36.86           C  
ATOM   2965  HB2 PRO B   2       0.994  -0.634   8.420  1.00 36.86           H  
ATOM   2966  HB3 PRO B   2       0.689  -0.876  10.136  1.00 36.86           H  
ATOM   2967  O   PRO B   2       1.924  -2.493  11.655  1.00 36.86           O  
ATOM   2968  CG  PRO B   2       0.135  -2.554   8.903  1.00 36.86           C  
ATOM   2969  HG2 PRO B   2      -0.276  -2.953   9.830  1.00 36.86           H  
ATOM   2970  HG3 PRO B   2      -0.660  -2.236   8.228  1.00 36.86           H  
ATOM   2971  CD  PRO B   2       1.069  -3.585   8.270  1.00 36.86           C  
ATOM   2972  HD2 PRO B   2       1.147  -3.411   7.197  1.00 36.86           H  
ATOM   2973  HD3 PRO B   2       0.708  -4.591   8.487  1.00 36.86           H  
ATOM   2974  N   LYS B   3       4.029  -1.924  11.128  1.00 41.09           N  
ATOM   2975  H   LYS B   3       4.680  -1.764  10.372  1.00 41.09           H  
ATOM   2976  CA  LYS B   3       4.496  -1.827  12.503  1.00 41.09           C  
ATOM   2977  HA  LYS B   3       4.177  -2.696  13.077  1.00 41.09           H  
ATOM   2978  C   LYS B   3       3.893  -0.613  13.203  1.00 41.09           C  
ATOM   2979  CB  LYS B   3       6.022  -1.713  12.504  1.00 41.09           C  
ATOM   2980  HB2 LYS B   3       6.343  -1.018  11.727  1.00 41.09           H  
ATOM   2981  HB3 LYS B   3       6.338  -1.307  13.464  1.00 41.09           H  
ATOM   2982  O   LYS B   3       4.028  -0.502  14.407  1.00 41.09           O  
ATOM   2983  CG  LYS B   3       6.708  -3.069  12.321  1.00 41.09           C  
ATOM   2984  HG2 LYS B   3       6.402  -3.740  13.124  1.00 41.09           H  
ATOM   2985  HG3 LYS B   3       6.437  -3.504  11.359  1.00 41.09           H  
ATOM   2986  CD  LYS B   3       8.223  -2.851  12.381  1.00 41.09           C  
ATOM   2987  HD2 LYS B   3       8.468  -2.299  13.288  1.00 41.09           H  
ATOM   2988  HD3 LYS B   3       8.527  -2.260  11.517  1.00 41.09           H  
ATOM   2989  CE  LYS B   3       8.965  -4.186  12.391  1.00 41.09           C  
ATOM   2990  HE2 LYS B   3       8.644  -4.756  13.263  1.00 41.09           H  
ATOM   2991  HE3 LYS B   3       8.688  -4.745  11.497  1.00 41.09           H  
ATOM   2992  NZ  LYS B   3      10.430  -3.959  12.427  1.00 41.09           N  
ATOM   2993  HZ1 LYS B   3      10.678  -3.429  13.250  1.00 41.09           H  
ATOM   2994  HZ2 LYS B   3      10.929  -4.837  12.433  1.00 41.09           H  
ATOM   2995  HZ3 LYS B   3      10.714  -3.426  11.617  1.00 41.09           H  
ATOM   2996  N   ILE B   4       3.303   0.303  12.441  1.00 41.31           N  
ATOM   2997  H   ILE B   4       3.223   0.093  11.456  1.00 41.31           H  
ATOM   2998  CA  ILE B   4       3.206   1.695  12.825  1.00 41.31           C  
ATOM   2999  HA  ILE B   4       4.194   1.980  13.187  1.00 41.31           H  
ATOM   3000  C   ILE B   4       2.238   1.973  13.980  1.00 41.31           C  
ATOM   3001  CB  ILE B   4       2.835   2.583  11.622  1.00 41.31           C  
ATOM   3002  HB  ILE B   4       1.752   2.583  11.495  1.00 41.31           H  
ATOM   3003  O   ILE B   4       2.643   2.209  15.106  1.00 41.31           O  
ATOM   3004  CG1 ILE B   4       3.395   2.228  10.242  1.00 41.31           C  
ATOM   3005 HG12 ILE B   4       4.354   2.724  10.099  1.00 41.31           H  
ATOM   3006 HG13 ILE B   4       3.556   1.156  10.124  1.00 41.31           H  
ATOM   3007  CG2 ILE B   4       3.304   3.968  12.031  1.00 41.31           C  
ATOM   3008 HG21 ILE B   4       3.141   4.699  11.239  1.00 41.31           H  
ATOM   3009 HG22 ILE B   4       2.887   4.316  12.977  1.00 41.31           H  
ATOM   3010 HG23 ILE B   4       4.367   3.838  12.232  1.00 41.31           H  
ATOM   3011  CD1 ILE B   4       2.328   2.636   9.204  1.00 41.31           C  
ATOM   3012 HD11 ILE B   4       2.174   3.715   9.213  1.00 41.31           H  
ATOM   3013 HD12 ILE B   4       2.593   2.282   8.208  1.00 41.31           H  
ATOM   3014 HD13 ILE B   4       1.382   2.144   9.427  1.00 41.31           H  
ATOM   3015  N   ILE B   5       0.952   2.109  13.653  1.00 44.12           N  
ATOM   3016  H   ILE B   5       0.693   1.803  12.726  1.00 44.12           H  
ATOM   3017  CA  ILE B   5       0.104   3.149  14.247  1.00 44.12           C  
ATOM   3018  HA  ILE B   5       0.713   3.972  14.618  1.00 44.12           H  
ATOM   3019  C   ILE B   5      -0.673   2.616  15.422  1.00 44.12           C  
ATOM   3020  CB  ILE B   5      -0.853   3.663  13.163  1.00 44.12           C  
ATOM   3021  HB  ILE B   5      -1.210   2.810  12.585  1.00 44.12           H  
ATOM   3022  O   ILE B   5      -0.813   3.291  16.433  1.00 44.12           O  
ATOM   3023  CG1 ILE B   5      -0.098   4.626  12.248  1.00 44.12           C  
ATOM   3024 HG12 ILE B   5      -0.156   5.647  12.625  1.00 44.12           H  
ATOM   3025 HG13 ILE B   5       0.970   4.415  12.309  1.00 44.12           H  
ATOM   3026  CG2 ILE B   5      -2.071   4.375  13.728  1.00 44.12           C  
ATOM   3027 HG21 ILE B   5      -2.703   3.702  14.307  1.00 44.12           H  
ATOM   3028 HG22 ILE B   5      -2.669   4.718  12.884  1.00 44.12           H  
ATOM   3029 HG23 ILE B   5      -1.746   5.197  14.366  1.00 44.12           H  
ATOM   3030  CD1 ILE B   5      -0.456   4.465  10.773  1.00 44.12           C  
ATOM   3031 HD11 ILE B   5      -1.519   4.629  10.601  1.00 44.12           H  
ATOM   3032 HD12 ILE B   5       0.157   5.139  10.175  1.00 44.12           H  
ATOM   3033 HD13 ILE B   5      -0.242   3.443  10.459  1.00 44.12           H  
ATOM   3034  N   LEU B   6      -1.175   1.395  15.274  1.00 45.11           N  
ATOM   3035  H   LEU B   6      -1.009   0.899  14.410  1.00 45.11           H  
ATOM   3036  CA  LEU B   6      -1.950   0.739  16.313  1.00 45.11           C  
ATOM   3037  HA  LEU B   6      -2.757   1.397  16.634  1.00 45.11           H  
ATOM   3038  C   LEU B   6      -1.126   0.475  17.572  1.00 45.11           C  
ATOM   3039  CB  LEU B   6      -2.547  -0.543  15.721  1.00 45.11           C  
ATOM   3040  HB2 LEU B   6      -1.851  -0.982  15.006  1.00 45.11           H  
ATOM   3041  HB3 LEU B   6      -2.698  -1.277  16.513  1.00 45.11           H  
ATOM   3042  O   LEU B   6      -1.701   0.254  18.624  1.00 45.11           O  
ATOM   3043  CG  LEU B   6      -3.899  -0.234  15.054  1.00 45.11           C  
ATOM   3044  HG  LEU B   6      -3.959   0.827  14.814  1.00 45.11           H  
ATOM   3045  CD1 LEU B   6      -4.055  -0.999  13.743  1.00 45.11           C  
ATOM   3046 HD11 LEU B   6      -3.270  -0.712  13.043  1.00 45.11           H  
ATOM   3047 HD12 LEU B   6      -4.013  -2.071  13.933  1.00 45.11           H  
ATOM   3048 HD13 LEU B   6      -5.026  -0.756  13.309  1.00 45.11           H  
ATOM   3049  CD2 LEU B   6      -5.030  -0.588  16.009  1.00 45.11           C  
ATOM   3050 HD21 LEU B   6      -4.863  -0.131  16.984  1.00 45.11           H  
ATOM   3051 HD22 LEU B   6      -5.969  -0.195  15.620  1.00 45.11           H  
ATOM   3052 HD23 LEU B   6      -5.124  -1.667  16.131  1.00 45.11           H  
ATOM   3053  N   GLN B   7       0.206   0.560  17.503  1.00 41.00           N  
ATOM   3054  H   GLN B   7       0.643   0.818  16.629  1.00 41.00           H  
ATOM   3055  CA  GLN B   7       1.040   0.502  18.704  1.00 41.00           C  
ATOM   3056  HA  GLN B   7       0.689  -0.315  19.335  1.00 41.00           H  
ATOM   3057  C   GLN B   7       0.960   1.761  19.576  1.00 41.00           C  
ATOM   3058  CB  GLN B   7       2.503   0.236  18.336  1.00 41.00           C  
ATOM   3059  HB2 GLN B   7       2.873   1.027  17.685  1.00 41.00           H  
ATOM   3060  HB3 GLN B   7       3.092   0.241  19.253  1.00 41.00           H  
ATOM   3061  O   GLN B   7       1.659   1.824  20.579  1.00 41.00           O  
ATOM   3062  CG  GLN B   7       2.702  -1.119  17.661  1.00 41.00           C  
ATOM   3063  HG2 GLN B   7       2.299  -1.083  16.648  1.00 41.00           H  
ATOM   3064  HG3 GLN B   7       2.160  -1.881  18.221  1.00 41.00           H  
ATOM   3065  CD  GLN B   7       4.168  -1.532  17.596  1.00 41.00           C  
ATOM   3066  NE2 GLN B   7       4.447  -2.681  17.024  1.00 41.00           N  
ATOM   3067 HE21 GLN B   7       3.701  -3.225  16.615  1.00 41.00           H  
ATOM   3068 HE22 GLN B   7       5.427  -2.926  17.017  1.00 41.00           H  
ATOM   3069  OE1 GLN B   7       5.094  -0.896  18.072  1.00 41.00           O  
ATOM   3070  N   LYS B   8       0.192   2.790  19.198  1.00 37.06           N  
ATOM   3071  H   LYS B   8      -0.349   2.719  18.348  1.00 37.06           H  
ATOM   3072  CA  LYS B   8       0.000   3.955  20.065  1.00 37.06           C  
ATOM   3073  HA  LYS B   8       0.912   4.074  20.650  1.00 37.06           H  
ATOM   3074  C   LYS B   8      -1.033   3.775  21.178  1.00 37.06           C  
ATOM   3075  CB  LYS B   8      -0.222   5.224  19.241  1.00 37.06           C  
ATOM   3076  HB2 LYS B   8      -0.619   4.991  18.253  1.00 37.06           H  
ATOM   3077  HB3 LYS B   8      -0.978   5.834  19.737  1.00 37.06           H  
ATOM   3078  O   LYS B   8      -1.239   4.736  21.919  1.00 37.06           O  
ATOM   3079  CG  LYS B   8       1.087   6.010  19.106  1.00 37.06           C  
ATOM   3080  HG2 LYS B   8       1.649   5.671  18.235  1.00 37.06           H  
ATOM   3081  HG3 LYS B   8       1.699   5.884  19.999  1.00 37.06           H  
ATOM   3082  CD  LYS B   8       0.736   7.486  18.986  1.00 37.06           C  
ATOM   3083  HD2 LYS B   8       0.278   7.678  18.015  1.00 37.06           H  
ATOM   3084  HD3 LYS B   8       0.016   7.739  19.764  1.00 37.06           H  
ATOM   3085  CE  LYS B   8       1.979   8.330  19.228  1.00 37.06           C  
ATOM   3086  HE2 LYS B   8       2.699   8.199  18.421  1.00 37.06           H  
ATOM   3087  HE3 LYS B   8       2.456   7.989  20.147  1.00 37.06           H  
ATOM   3088  NZ  LYS B   8       1.583   9.741  19.375  1.00 37.06           N  
ATOM   3089  HZ1 LYS B   8       1.067  10.072  18.572  1.00 37.06           H  
ATOM   3090  HZ2 LYS B   8       2.406  10.326  19.395  1.00 37.06           H  
ATOM   3091  HZ3 LYS B   8       1.071   9.911  20.229  1.00 37.06           H  
ATOM   3092  N   GLU B   9      -1.635   2.599  21.329  1.00 32.88           N  
ATOM   3093  H   GLU B   9      -1.376   1.842  20.713  1.00 32.88           H  
ATOM   3094  CA  GLU B   9      -2.142   2.199  22.652  1.00 32.88           C  
ATOM   3095  HA  GLU B   9      -2.568   3.065  23.158  1.00 32.88           H  
ATOM   3096  C   GLU B   9      -1.008   1.729  23.573  1.00 32.88           C  
ATOM   3097  CB  GLU B   9      -3.255   1.147  22.544  1.00 32.88           C  
ATOM   3098  HB2 GLU B   9      -3.509   0.837  23.558  1.00 32.88           H  
ATOM   3099  HB3 GLU B   9      -2.892   0.277  21.998  1.00 32.88           H  
ATOM   3100  O   GLU B   9      -0.121   0.984  23.097  1.00 32.88           O  
ATOM   3101  CG  GLU B   9      -4.530   1.687  21.870  1.00 32.88           C  
ATOM   3102  HG2 GLU B   9      -4.708   2.700  22.232  1.00 32.88           H  
ATOM   3103  HG3 GLU B   9      -4.369   1.745  20.794  1.00 32.88           H  
ATOM   3104  CD  GLU B   9      -5.785   0.835  22.165  1.00 32.88           C  
ATOM   3105  OE1 GLU B   9      -6.902   1.396  22.038  1.00 32.88           O  
ATOM   3106  OE2 GLU B   9      -5.655  -0.353  22.546  1.00 32.88           O  
ATOM   3107  OXT GLU B   9      -1.045   2.145  24.754  1.00 32.88           O  
TER    3108      GLU B   9                                                       
END   
