# Supplementary material for: An extended Tudor domain within Vreteno interconnects Gtsf1L and Ago3 for piRNA biogenesis in Bombyx mori
Source: EMBO J. 2023 Nov 20;42(24):e114072. doi: 10.15252/embj.2023114072 (PMC10711660; doi:10.15252/embj.2023114072)
Supplement: Supplementary file 4 — Dataset EV1 [file EMBJ-42-e114072-s007.zip › manuscript_pdb/BmVreteno_AF-eTD2_BmGtsf1L_81_85.pdb]

ATOM      1  N   THR A   1     -13.997 -20.624 -10.996  1.00 87.69           N  
ATOM      2  H   THR A   1     -14.570 -21.454 -10.951  1.00 87.69           H  
ATOM      3  H2  THR A   1     -14.250 -20.088 -11.815  1.00 87.69           H  
ATOM      4  H3  THR A   1     -14.142 -20.054 -10.175  1.00 87.69           H  
ATOM      5  CA  THR A   1     -12.582 -21.027 -11.106  1.00 87.69           C  
ATOM      6  HA  THR A   1     -12.265 -21.506 -10.180  1.00 87.69           H  
ATOM      7  C   THR A   1     -11.747 -19.795 -11.365  1.00 87.69           C  
ATOM      8  CB  THR A   1     -12.409 -22.031 -12.242  1.00 87.69           C  
ATOM      9  HB  THR A   1     -12.652 -21.568 -13.199  1.00 87.69           H  
ATOM     10  O   THR A   1     -12.109 -19.083 -12.299  1.00 87.69           O  
ATOM     11  CG2 THR A   1     -11.026 -22.657 -12.310  1.00 87.69           C  
ATOM     12 HG21 THR A   1     -10.314 -21.901 -12.641  1.00 87.69           H  
ATOM     13 HG22 THR A   1     -11.015 -23.465 -13.042  1.00 87.69           H  
ATOM     14 HG23 THR A   1     -10.730 -23.048 -11.336  1.00 87.69           H  
ATOM     15  OG1 THR A   1     -13.333 -23.056 -11.991  1.00 87.69           O  
ATOM     16  HG1 THR A   1     -13.107 -23.797 -12.557  1.00 87.69           H  
ATOM     17  N   PRO A   2     -10.717 -19.520 -10.545  1.00 92.16           N  
ATOM     18  CA  PRO A   2      -9.758 -18.438 -10.783  1.00 92.16           C  
ATOM     19  HA  PRO A   2     -10.251 -17.476 -10.646  1.00 92.16           H  
ATOM     20  C   PRO A   2      -9.153 -18.504 -12.187  1.00 92.16           C  
ATOM     21  CB  PRO A   2      -8.674 -18.607  -9.719  1.00 92.16           C  
ATOM     22  HB2 PRO A   2      -7.881 -19.246 -10.107  1.00 92.16           H  
ATOM     23  HB3 PRO A   2      -8.272 -17.646  -9.398  1.00 92.16           H  
ATOM     24  O   PRO A   2      -9.085 -19.591 -12.769  1.00 92.16           O  
ATOM     25  CG  PRO A   2      -9.384 -19.336  -8.582  1.00 92.16           C  
ATOM     26  HG2 PRO A   2      -8.688 -19.905  -7.966  1.00 92.16           H  
ATOM     27  HG3 PRO A   2      -9.939 -18.620  -7.976  1.00 92.16           H  
ATOM     28  CD  PRO A   2     -10.356 -20.243  -9.332  1.00 92.16           C  
ATOM     29  HD2 PRO A   2     -11.223 -20.451  -8.705  1.00 92.16           H  
ATOM     30  HD3 PRO A   2      -9.848 -21.168  -9.607  1.00 92.16           H  
ATOM     31  N   GLU A   3      -8.737 -17.365 -12.734  1.00 93.37           N  
ATOM     32  H   GLU A   3      -8.593 -16.550 -12.154  1.00 93.37           H  
ATOM     33  CA  GLU A   3      -8.231 -17.307 -14.108  1.00 93.37           C  
ATOM     34  HA  GLU A   3      -8.942 -17.827 -14.750  1.00 93.37           H  
ATOM     35  C   GLU A   3      -6.903 -18.056 -14.233  1.00 93.37           C  
ATOM     36  CB  GLU A   3      -8.128 -15.844 -14.575  1.00 93.37           C  
ATOM     37  HB2 GLU A   3      -9.056 -15.327 -14.330  1.00 93.37           H  
ATOM     38  HB3 GLU A   3      -7.317 -15.345 -14.044  1.00 93.37           H  
ATOM     39  O   GLU A   3      -6.710 -18.823 -15.176  1.00 93.37           O  
ATOM     40  CG  GLU A   3      -7.880 -15.714 -16.089  1.00 93.37           C  
ATOM     41  HG2 GLU A   3      -7.854 -14.654 -16.343  1.00 93.37           H  
ATOM     42  HG3 GLU A   3      -6.902 -16.134 -16.320  1.00 93.37           H  
ATOM     43  CD  GLU A   3      -8.958 -16.410 -16.946  1.00 93.37           C  
ATOM     44  OE1 GLU A   3      -8.635 -16.902 -18.049  1.00 93.37           O  
ATOM     45  OE2 GLU A   3     -10.126 -16.551 -16.488  1.00 93.37           O  
ATOM     46  N   TRP A   4      -6.053 -17.962 -13.212  1.00 94.89           N  
ATOM     47  H   TRP A   4      -6.232 -17.257 -12.511  1.00 94.89           H  
ATOM     48  CA  TRP A   4      -4.787 -18.684 -13.142  1.00 94.89           C  
ATOM     49  HA  TRP A   4      -4.161 -18.360 -13.974  1.00 94.89           H  
ATOM     50  C   TRP A   4      -4.946 -20.207 -13.276  1.00 94.89           C  
ATOM     51  CB  TRP A   4      -4.084 -18.275 -11.848  1.00 94.89           C  
ATOM     52  HB2 TRP A   4      -4.087 -17.186 -11.800  1.00 94.89           H  
ATOM     53  HB3 TRP A   4      -3.045 -18.599 -11.902  1.00 94.89           H  
ATOM     54  O   TRP A   4      -4.179 -20.836 -13.998  1.00 94.89           O  
ATOM     55  CG  TRP A   4      -4.655 -18.777 -10.561  1.00 94.89           C  
ATOM     56  CD1 TRP A   4      -5.362 -18.044  -9.672  1.00 94.89           C  
ATOM     57  HD1 TRP A   4      -5.608 -16.999  -9.797  1.00 94.89           H  
ATOM     58  CD2 TRP A   4      -4.482 -20.087  -9.950  1.00 94.89           C  
ATOM     59  CE2 TRP A   4      -5.132 -20.076  -8.681  1.00 94.89           C  
ATOM     60  CE3 TRP A   4      -3.818 -21.274 -10.327  1.00 94.89           C  
ATOM     61  HE3 TRP A   4      -3.290 -21.324 -11.268  1.00 94.89           H  
ATOM     62  NE1 TRP A   4      -5.654 -18.809  -8.562  1.00 94.89           N  
ATOM     63  HE1 TRP A   4      -6.069 -18.431  -7.723  1.00 94.89           H  
ATOM     64  CH2 TRP A   4      -4.432 -22.342  -8.221  1.00 94.89           C  
ATOM     65  HH2 TRP A   4      -4.353 -23.186  -7.552  1.00 94.89           H  
ATOM     66  CZ2 TRP A   4      -5.114 -21.179  -7.822  1.00 94.89           C  
ATOM     67  HZ2 TRP A   4      -5.567 -21.112  -6.844  1.00 94.89           H  
ATOM     68  CZ3 TRP A   4      -3.799 -22.391  -9.476  1.00 94.89           C  
ATOM     69  HZ3 TRP A   4      -3.266 -23.279  -9.781  1.00 94.89           H  
ATOM     70  N   LYS A   5      -5.999 -20.808 -12.698  1.00 95.29           N  
ATOM     71  H   LYS A   5      -6.602 -20.234 -12.125  1.00 95.29           H  
ATOM     72  CA  LYS A   5      -6.280 -22.250 -12.865  1.00 95.29           C  
ATOM     73  HA  LYS A   5      -5.375 -22.816 -12.642  1.00 95.29           H  
ATOM     74  C   LYS A   5      -6.644 -22.600 -14.307  1.00 95.29           C  
ATOM     75  CB  LYS A   5      -7.403 -22.723 -11.929  1.00 95.29           C  
ATOM     76  HB2 LYS A   5      -8.242 -22.030 -11.995  1.00 95.29           H  
ATOM     77  HB3 LYS A   5      -7.729 -23.713 -12.249  1.00 95.29           H  
ATOM     78  O   LYS A   5      -6.382 -23.708 -14.762  1.00 95.29           O  
ATOM     79  CG  LYS A   5      -6.948 -22.820 -10.475  1.00 95.29           C  
ATOM     80  HG2 LYS A   5      -6.017 -23.387 -10.446  1.00 95.29           H  
ATOM     81  HG3 LYS A   5      -6.774 -21.808 -10.110  1.00 95.29           H  
ATOM     82  CD  LYS A   5      -7.955 -23.525  -9.555  1.00 95.29           C  
ATOM     83  HD2 LYS A   5      -8.946 -23.088  -9.675  1.00 95.29           H  
ATOM     84  HD3 LYS A   5      -7.986 -24.586  -9.803  1.00 95.29           H  
ATOM     85  CE  LYS A   5      -7.459 -23.333  -8.119  1.00 95.29           C  
ATOM     86  HE2 LYS A   5      -6.463 -23.767  -8.035  1.00 95.29           H  
ATOM     87  HE3 LYS A   5      -7.349 -22.264  -7.935  1.00 95.29           H  
ATOM     88  NZ  LYS A   5      -8.340 -23.904  -7.078  1.00 95.29           N  
ATOM     89  HZ1 LYS A   5      -8.041 -23.512  -6.197  1.00 95.29           H  
ATOM     90  HZ2 LYS A   5      -8.254 -24.909  -7.018  1.00 95.29           H  
ATOM     91  HZ3 LYS A   5      -9.297 -23.595  -7.170  1.00 95.29           H  
ATOM     92  N   LYS A   6      -7.279 -21.683 -15.044  1.00 95.81           N  
ATOM     93  H   LYS A   6      -7.373 -20.753 -14.663  1.00 95.81           H  
ATOM     94  CA  LYS A   6      -7.595 -21.909 -16.463  1.00 95.81           C  
ATOM     95  HA  LYS A   6      -7.982 -22.920 -16.588  1.00 95.81           H  
ATOM     96  C   LYS A   6      -6.342 -21.823 -17.332  1.00 95.81           C  
ATOM     97  CB  LYS A   6      -8.629 -20.907 -16.978  1.00 95.81           C  
ATOM     98  HB2 LYS A   6      -8.191 -19.909 -16.959  1.00 95.81           H  
ATOM     99  HB3 LYS A   6      -8.843 -21.150 -18.019  1.00 95.81           H  
ATOM    100  O   LYS A   6      -6.262 -22.553 -18.314  1.00 95.81           O  
ATOM    101  CG  LYS A   6      -9.950 -20.889 -16.199  1.00 95.81           C  
ATOM    102  HG2 LYS A   6     -10.408 -21.878 -16.192  1.00 95.81           H  
ATOM    103  HG3 LYS A   6      -9.760 -20.566 -15.176  1.00 95.81           H  
ATOM    104  CD  LYS A   6     -10.874 -19.882 -16.891  1.00 95.81           C  
ATOM    105  HD2 LYS A   6     -10.272 -19.021 -17.179  1.00 95.81           H  
ATOM    106  HD3 LYS A   6     -11.283 -20.319 -17.802  1.00 95.81           H  
ATOM    107  CE  LYS A   6     -12.004 -19.397 -15.985  1.00 95.81           C  
ATOM    108  HE2 LYS A   6     -12.837 -20.099 -16.018  1.00 95.81           H  
ATOM    109  HE3 LYS A   6     -11.619 -19.340 -14.967  1.00 95.81           H  
ATOM    110  NZ  LYS A   6     -12.409 -18.036 -16.411  1.00 95.81           N  
ATOM    111  HZ1 LYS A   6     -12.749 -18.004 -17.361  1.00 95.81           H  
ATOM    112  HZ2 LYS A   6     -13.049 -17.588 -15.772  1.00 95.81           H  
ATOM    113  HZ3 LYS A   6     -11.586 -17.451 -16.419  1.00 95.81           H  
ATOM    114  N   LEU A   7      -5.401 -20.940 -16.991  1.00 95.13           N  
ATOM    115  H   LEU A   7      -5.572 -20.343 -16.195  1.00 95.13           H  
ATOM    116  CA  LEU A   7      -4.099 -20.838 -17.658  1.00 95.13           C  
ATOM    117  HA  LEU A   7      -4.245 -20.780 -18.736  1.00 95.13           H  
ATOM    118  C   LEU A   7      -3.258 -22.096 -17.409  1.00 95.13           C  
ATOM    119  CB  LEU A   7      -3.370 -19.570 -17.180  1.00 95.13           C  
ATOM    120  HB2 LEU A   7      -2.359 -19.574 -17.586  1.00 95.13           H  
ATOM    121  HB3 LEU A   7      -3.278 -19.606 -16.094  1.00 95.13           H  
ATOM    122  O   LEU A   7      -2.768 -22.691 -18.365  1.00 95.13           O  
ATOM    123  CG  LEU A   7      -4.047 -18.246 -17.577  1.00 95.13           C  
ATOM    124  HG  LEU A   7      -5.079 -18.239 -17.224  1.00 95.13           H  
ATOM    125  CD1 LEU A   7      -3.309 -17.077 -16.926  1.00 95.13           C  
ATOM    126 HD11 LEU A   7      -2.278 -17.044 -17.278  1.00 95.13           H  
ATOM    127 HD12 LEU A   7      -3.807 -16.140 -17.177  1.00 95.13           H  
ATOM    128 HD13 LEU A   7      -3.312 -17.194 -15.842  1.00 95.13           H  
ATOM    129  CD2 LEU A   7      -4.046 -18.030 -19.093  1.00 95.13           C  
ATOM    130 HD21 LEU A   7      -4.490 -17.060 -19.318  1.00 95.13           H  
ATOM    131 HD22 LEU A   7      -4.633 -18.804 -19.587  1.00 95.13           H  
ATOM    132 HD23 LEU A   7      -3.023 -18.047 -19.467  1.00 95.13           H  
ATOM    133  N   GLU A   8      -3.208 -22.559 -16.158  1.00 94.06           N  
ATOM    134  H   GLU A   8      -3.557 -21.971 -15.415  1.00 94.06           H  
ATOM    135  CA  GLU A   8      -2.548 -23.810 -15.766  1.00 94.06           C  
ATOM    136  HA  GLU A   8      -1.480 -23.731 -15.970  1.00 94.06           H  
ATOM    137  C   GLU A   8      -3.091 -25.012 -16.557  1.00 94.06           C  
ATOM    138  CB  GLU A   8      -2.750 -24.001 -14.253  1.00 94.06           C  
ATOM    139  HB2 GLU A   8      -3.818 -24.085 -14.053  1.00 94.06           H  
ATOM    140  HB3 GLU A   8      -2.382 -23.114 -13.737  1.00 94.06           H  
ATOM    141  O   GLU A   8      -2.330 -25.748 -17.178  1.00 94.06           O  
ATOM    142  CG  GLU A   8      -2.034 -25.236 -13.686  1.00 94.06           C  
ATOM    143  HG2 GLU A   8      -2.411 -26.131 -14.180  1.00 94.06           H  
ATOM    144  HG3 GLU A   8      -0.968 -25.151 -13.899  1.00 94.06           H  
ATOM    145  CD  GLU A   8      -2.263 -25.372 -12.171  1.00 94.06           C  
ATOM    146  OE1 GLU A   8      -1.268 -25.551 -11.433  1.00 94.06           O  
ATOM    147  OE2 GLU A   8      -3.441 -25.287 -11.745  1.00 94.06           O  
ATOM    148  N   LEU A   9      -4.419 -25.169 -16.636  1.00 94.83           N  
ATOM    149  H   LEU A   9      -4.997 -24.563 -16.070  1.00 94.83           H  
ATOM    150  CA  LEU A   9      -5.057 -26.251 -17.403  1.00 94.83           C  
ATOM    151  HA  LEU A   9      -4.636 -27.201 -17.075  1.00 94.83           H  
ATOM    152  C   LEU A   9      -4.798 -26.175 -18.918  1.00 94.83           C  
ATOM    153  CB  LEU A   9      -6.572 -26.231 -17.139  1.00 94.83           C  
ATOM    154  HB2 LEU A   9      -7.067 -26.856 -17.882  1.00 94.83           H  
ATOM    155  HB3 LEU A   9      -6.928 -25.210 -17.277  1.00 94.83           H  
ATOM    156  O   LEU A   9      -4.908 -27.190 -19.605  1.00 94.83           O  
ATOM    157  CG  LEU A   9      -6.984 -26.730 -15.743  1.00 94.83           C  
ATOM    158  HG  LEU A   9      -6.409 -26.219 -14.971  1.00 94.83           H  
ATOM    159  CD1 LEU A   9      -8.472 -26.434 -15.530  1.00 94.83           C  
ATOM    160 HD11 LEU A   9      -8.766 -26.774 -14.537  1.00 94.83           H  
ATOM    161 HD12 LEU A   9      -9.066 -26.948 -16.286  1.00 94.83           H  
ATOM    162 HD13 LEU A   9      -8.634 -25.358 -15.596  1.00 94.83           H  
ATOM    163  CD2 LEU A   9      -6.772 -28.236 -15.580  1.00 94.83           C  
ATOM    164 HD21 LEU A   9      -7.305 -28.783 -16.358  1.00 94.83           H  
ATOM    165 HD22 LEU A   9      -5.709 -28.467 -15.643  1.00 94.83           H  
ATOM    166 HD23 LEU A   9      -7.125 -28.553 -14.598  1.00 94.83           H  
ATOM    167  N   LYS A  10      -4.477 -24.989 -19.449  1.00 95.46           N  
ATOM    168  H   LYS A  10      -4.363 -24.213 -18.813  1.00 95.46           H  
ATOM    169  CA  LYS A  10      -4.088 -24.790 -20.854  1.00 95.46           C  
ATOM    170  HA  LYS A  10      -4.601 -25.521 -21.478  1.00 95.46           H  
ATOM    171  C   LYS A  10      -2.595 -25.038 -21.098  1.00 95.46           C  
ATOM    172  CB  LYS A  10      -4.486 -23.379 -21.308  1.00 95.46           C  
ATOM    173  HB2 LYS A  10      -4.139 -22.658 -20.568  1.00 95.46           H  
ATOM    174  HB3 LYS A  10      -3.991 -23.151 -22.252  1.00 95.46           H  
ATOM    175  O   LYS A  10      -2.178 -24.984 -22.251  1.00 95.46           O  
ATOM    176  CG  LYS A  10      -5.998 -23.222 -21.519  1.00 95.46           C  
ATOM    177  HG2 LYS A  10      -6.310 -23.828 -22.369  1.00 95.46           H  
ATOM    178  HG3 LYS A  10      -6.542 -23.551 -20.634  1.00 95.46           H  
ATOM    179  CD  LYS A  10      -6.297 -21.745 -21.794  1.00 95.46           C  
ATOM    180  HD2 LYS A  10      -5.944 -21.158 -20.947  1.00 95.46           H  
ATOM    181  HD3 LYS A  10      -5.754 -21.434 -22.687  1.00 95.46           H  
ATOM    182  CE  LYS A  10      -7.793 -21.500 -21.987  1.00 95.46           C  
ATOM    183  HE2 LYS A  10      -8.315 -21.857 -21.098  1.00 95.46           H  
ATOM    184  HE3 LYS A  10      -8.134 -22.082 -22.844  1.00 95.46           H  
ATOM    185  NZ  LYS A  10      -8.052 -20.054 -22.196  1.00 95.46           N  
ATOM    186  HZ1 LYS A  10      -9.034 -19.866 -22.338  1.00 95.46           H  
ATOM    187  HZ2 LYS A  10      -7.742 -19.526 -21.392  1.00 95.46           H  
ATOM    188  HZ3 LYS A  10      -7.531 -19.714 -22.991  1.00 95.46           H  
ATOM    189  N   GLY A  11      -1.812 -25.300 -20.050  1.00 93.70           N  
ATOM    190  H   GLY A  11      -2.221 -25.335 -19.128  1.00 93.70           H  
ATOM    191  CA  GLY A  11      -0.365 -25.492 -20.142  1.00 93.70           C  
ATOM    192  HA2 GLY A  11      -0.006 -25.892 -19.193  1.00 93.70           H  
ATOM    193  HA3 GLY A  11      -0.138 -26.208 -20.932  1.00 93.70           H  
ATOM    194  C   GLY A  11       0.412 -24.206 -20.424  1.00 93.70           C  
ATOM    195  O   GLY A  11       1.517 -24.283 -20.946  1.00 93.70           O  
ATOM    196  N   VAL A  12      -0.170 -23.041 -20.119  1.00 93.93           N  
ATOM    197  H   VAL A  12      -1.043 -23.068 -19.612  1.00 93.93           H  
ATOM    198  CA  VAL A  12       0.540 -21.755 -20.181  1.00 93.93           C  
ATOM    199  HA  VAL A  12       1.055 -21.666 -21.138  1.00 93.93           H  
ATOM    200  C   VAL A  12       1.598 -21.735 -19.077  1.00 93.93           C  
ATOM    201  CB  VAL A  12      -0.456 -20.584 -20.039  1.00 93.93           C  
ATOM    202  HB  VAL A  12      -1.007 -20.703 -19.106  1.00 93.93           H  
ATOM    203  O   VAL A  12       1.334 -22.236 -17.984  1.00 93.93           O  
ATOM    204  CG1 VAL A  12       0.217 -19.209 -20.016  1.00 93.93           C  
ATOM    205 HG11 VAL A  12       0.899 -19.108 -20.860  1.00 93.93           H  
ATOM    206 HG12 VAL A  12       0.782 -19.096 -19.090  1.00 93.93           H  
ATOM    207 HG13 VAL A  12      -0.527 -18.413 -20.052  1.00 93.93           H  
ATOM    208  CG2 VAL A  12      -1.471 -20.583 -21.194  1.00 93.93           C  
ATOM    209 HG21 VAL A  12      -2.170 -19.756 -21.073  1.00 93.93           H  
ATOM    210 HG22 VAL A  12      -0.941 -20.476 -22.140  1.00 93.93           H  
ATOM    211 HG23 VAL A  12      -2.029 -21.519 -21.201  1.00 93.93           H  
ATOM    212  N   ASP A  13       2.770 -21.154 -19.330  1.00 93.55           N  
ATOM    213  H   ASP A  13       2.956 -20.782 -20.250  1.00 93.55           H  
ATOM    214  CA  ASP A  13       3.739 -20.861 -18.268  1.00 93.55           C  
ATOM    215  HA  ASP A  13       3.637 -21.611 -17.483  1.00 93.55           H  
ATOM    216  C   ASP A  13       3.429 -19.488 -17.650  1.00 93.55           C  
ATOM    217  CB  ASP A  13       5.179 -20.978 -18.796  1.00 93.55           C  
ATOM    218  HB2 ASP A  13       5.263 -21.899 -19.372  1.00 93.55           H  
ATOM    219  HB3 ASP A  13       5.384 -20.143 -19.466  1.00 93.55           H  
ATOM    220  O   ASP A  13       3.110 -18.521 -18.343  1.00 93.55           O  
ATOM    221  CG  ASP A  13       6.237 -20.998 -17.682  1.00 93.55           C  
ATOM    222  OD1 ASP A  13       6.122 -20.183 -16.734  1.00 93.55           O  
ATOM    223  OD2 ASP A  13       7.174 -21.819 -17.775  1.00 93.55           O  
ATOM    224  N   VAL A  14       3.532 -19.371 -16.327  1.00 94.55           N  
ATOM    225  H   VAL A  14       3.967 -20.137 -15.833  1.00 94.55           H  
ATOM    226  CA  VAL A  14       3.311 -18.112 -15.610  1.00 94.55           C  
ATOM    227  HA  VAL A  14       2.275 -17.817 -15.776  1.00 94.55           H  
ATOM    228  C   VAL A  14       4.204 -16.978 -16.128  1.00 94.55           C  
ATOM    229  CB  VAL A  14       3.498 -18.345 -14.103  1.00 94.55           C  
ATOM    230  HB  VAL A  14       2.925 -19.234 -13.838  1.00 94.55           H  
ATOM    231  O   VAL A  14       3.774 -15.823 -16.145  1.00 94.55           O  
ATOM    232  CG1 VAL A  14       4.957 -18.573 -13.680  1.00 94.55           C  
ATOM    233 HG11 VAL A  14       5.392 -19.380 -14.268  1.00 94.55           H  
ATOM    234 HG12 VAL A  14       4.983 -18.866 -12.630  1.00 94.55           H  
ATOM    235 HG13 VAL A  14       5.549 -17.668 -13.814  1.00 94.55           H  
ATOM    236  CG2 VAL A  14       2.926 -17.183 -13.296  1.00 94.55           C  
ATOM    237 HG21 VAL A  14       1.867 -17.064 -13.528  1.00 94.55           H  
ATOM    238 HG22 VAL A  14       3.028 -17.411 -12.235  1.00 94.55           H  
ATOM    239 HG23 VAL A  14       3.458 -16.260 -13.527  1.00 94.55           H  
ATOM    240  N   ILE A  15       5.417 -17.278 -16.606  1.00 93.80           N  
ATOM    241  H   ILE A  15       5.699 -18.248 -16.619  1.00 93.80           H  
ATOM    242  CA  ILE A  15       6.338 -16.260 -17.138  1.00 93.80           C  
ATOM    243  HA  ILE A  15       6.317 -15.410 -16.456  1.00 93.80           H  
ATOM    244  C   ILE A  15       5.910 -15.718 -18.508  1.00 93.80           C  
ATOM    245  CB  ILE A  15       7.793 -16.774 -17.186  1.00 93.80           C  
ATOM    246  HB  ILE A  15       8.426 -15.916 -17.412  1.00 93.80           H  
ATOM    247  O   ILE A  15       6.377 -14.651 -18.905  1.00 93.80           O  
ATOM    248  CG1 ILE A  15       7.995 -17.799 -18.327  1.00 93.80           C  
ATOM    249 HG12 ILE A  15       7.258 -18.598 -18.248  1.00 93.80           H  
ATOM    250 HG13 ILE A  15       7.829 -17.303 -19.283  1.00 93.80           H  
ATOM    251  CG2 ILE A  15       8.226 -17.293 -15.801  1.00 93.80           C  
ATOM    252 HG21 ILE A  15       7.744 -18.248 -15.597  1.00 93.80           H  
ATOM    253 HG22 ILE A  15       7.950 -16.576 -15.027  1.00 93.80           H  
ATOM    254 HG23 ILE A  15       9.306 -17.438 -15.777  1.00 93.80           H  
ATOM    255  CD1 ILE A  15       9.390 -18.424 -18.392  1.00 93.80           C  
ATOM    256 HD11 ILE A  15       9.463 -19.042 -19.286  1.00 93.80           H  
ATOM    257 HD12 ILE A  15      10.147 -17.640 -18.434  1.00 93.80           H  
ATOM    258 HD13 ILE A  15       9.558 -19.056 -17.520  1.00 93.80           H  
ATOM    259  N   GLU A  16       5.034 -16.434 -19.220  1.00 93.50           N  
ATOM    260  H   GLU A  16       4.692 -17.303 -18.835  1.00 93.50           H  
ATOM    261  CA  GLU A  16       4.457 -16.011 -20.504  1.00 93.50           C  
ATOM    262  HA  GLU A  16       5.204 -15.456 -21.071  1.00 93.50           H  
ATOM    263  C   GLU A  16       3.254 -15.078 -20.316  1.00 93.50           C  
ATOM    264  CB  GLU A  16       4.032 -17.235 -21.330  1.00 93.50           C  
ATOM    265  HB2 GLU A  16       3.296 -17.806 -20.764  1.00 93.50           H  
ATOM    266  HB3 GLU A  16       3.555 -16.889 -22.247  1.00 93.50           H  
ATOM    267  O   GLU A  16       2.771 -14.474 -21.276  1.00 93.50           O  
ATOM    268  CG  GLU A  16       5.208 -18.141 -21.723  1.00 93.50           C  
ATOM    269  HG2 GLU A  16       5.742 -18.461 -20.828  1.00 93.50           H  
ATOM    270  HG3 GLU A  16       5.902 -17.553 -22.324  1.00 93.50           H  
ATOM    271  CD  GLU A  16       4.760 -19.377 -22.523  1.00 93.50           C  
ATOM    272  OE1 GLU A  16       5.620 -19.919 -23.254  1.00 93.50           O  
ATOM    273  OE2 GLU A  16       3.569 -19.762 -22.425  1.00 93.50           O  
ATOM    274  N   THR A  17       2.762 -14.938 -19.081  1.00 95.09           N  
ATOM    275  H   THR A  17       3.212 -15.445 -18.332  1.00 95.09           H  
ATOM    276  CA  THR A  17       1.681 -14.003 -18.769  1.00 95.09           C  
ATOM    277  HA  THR A  17       0.919 -14.126 -19.538  1.00 95.09           H  
ATOM    278  C   THR A  17       2.153 -12.553 -18.843  1.00 95.09           C  
ATOM    279  CB  THR A  17       1.006 -14.292 -17.422  1.00 95.09           C  
ATOM    280  HB  THR A  17       0.137 -13.639 -17.337  1.00 95.09           H  
ATOM    281  O   THR A  17       3.335 -12.235 -18.692  1.00 95.09           O  
ATOM    282  CG2 THR A  17       0.516 -15.738 -17.325  1.00 95.09           C  
ATOM    283 HG21 THR A  17      -0.180 -15.941 -18.139  1.00 95.09           H  
ATOM    284 HG22 THR A  17       1.351 -16.435 -17.400  1.00 95.09           H  
ATOM    285 HG23 THR A  17       0.009 -15.895 -16.373  1.00 95.09           H  
ATOM    286  OG1 THR A  17       1.852 -14.013 -16.333  1.00 95.09           O  
ATOM    287  HG1 THR A  17       2.558 -14.663 -16.336  1.00 95.09           H  
ATOM    288  N   GLU A  18       1.205 -11.649 -19.083  1.00 95.25           N  
ATOM    289  H   GLU A  18       0.248 -11.957 -19.183  1.00 95.25           H  
ATOM    290  CA  GLU A  18       1.477 -10.229 -19.279  1.00 95.25           C  
ATOM    291  HA  GLU A  18       2.060 -10.125 -20.195  1.00 95.25           H  
ATOM    292  C   GLU A  18       2.285  -9.608 -18.125  1.00 95.25           C  
ATOM    293  CB  GLU A  18       0.142  -9.505 -19.480  1.00 95.25           C  
ATOM    294  HB2 GLU A  18      -0.396  -9.993 -20.293  1.00 95.25           H  
ATOM    295  HB3 GLU A  18      -0.446  -9.596 -18.566  1.00 95.25           H  
ATOM    296  O   GLU A  18       2.048  -9.863 -16.939  1.00 95.25           O  
ATOM    297  CG  GLU A  18       0.317  -8.020 -19.825  1.00 95.25           C  
ATOM    298  HG2 GLU A  18       0.924  -7.939 -20.726  1.00 95.25           H  
ATOM    299  HG3 GLU A  18       0.847  -7.527 -19.009  1.00 95.25           H  
ATOM    300  CD  GLU A  18      -1.019  -7.294 -20.031  1.00 95.25           C  
ATOM    301  OE1 GLU A  18      -0.957  -6.087 -20.348  1.00 95.25           O  
ATOM    302  OE2 GLU A  18      -2.079  -7.943 -19.877  1.00 95.25           O  
ATOM    303  N   ARG A  19       3.249  -8.746 -18.467  1.00 96.74           N  
ATOM    304  H   ARG A  19       3.354  -8.529 -19.447  1.00 96.74           H  
ATOM    305  CA  ARG A  19       3.932  -7.883 -17.495  1.00 96.74           C  
ATOM    306  HA  ARG A  19       4.091  -8.421 -16.561  1.00 96.74           H  
ATOM    307  C   ARG A  19       3.063  -6.680 -17.175  1.00 96.74           C  
ATOM    308  CB  ARG A  19       5.306  -7.446 -17.991  1.00 96.74           C  
ATOM    309  HB2 ARG A  19       5.709  -6.720 -17.285  1.00 96.74           H  
ATOM    310  HB3 ARG A  19       5.216  -6.970 -18.967  1.00 96.74           H  
ATOM    311  O   ARG A  19       2.754  -5.882 -18.050  1.00 96.74           O  
ATOM    312  CG  ARG A  19       6.262  -8.638 -18.072  1.00 96.74           C  
ATOM    313  HG2 ARG A  19       5.947  -9.308 -18.871  1.00 96.74           H  
ATOM    314  HG3 ARG A  19       6.269  -9.181 -17.127  1.00 96.74           H  
ATOM    315  CD  ARG A  19       7.664  -8.113 -18.359  1.00 96.74           C  
ATOM    316  HD2 ARG A  19       7.620  -7.468 -19.237  1.00 96.74           H  
ATOM    317  HD3 ARG A  19       8.002  -7.530 -17.502  1.00 96.74           H  
ATOM    318  NE  ARG A  19       8.597  -9.222 -18.598  1.00 96.74           N  
ATOM    319  HE  ARG A  19       8.321 -10.122 -18.231  1.00 96.74           H  
ATOM    320  NH1 ARG A  19      10.269  -7.976 -19.543  1.00 96.74           N  
ATOM    321 HH11 ARG A  19      11.193  -7.909 -19.945  1.00 96.74           H  
ATOM    322 HH12 ARG A  19       9.730  -7.150 -19.327  1.00 96.74           H  
ATOM    323  NH2 ARG A  19      10.502 -10.194 -19.357  1.00 96.74           N  
ATOM    324 HH21 ARG A  19      11.422 -10.131 -19.768  1.00 96.74           H  
ATOM    325 HH22 ARG A  19      10.134 -11.088 -19.064  1.00 96.74           H  
ATOM    326  CZ  ARG A  19       9.782  -9.126 -19.164  1.00 96.74           C  
ATOM    327  N   LEU A  20       2.710  -6.548 -15.905  1.00 97.87           N  
ATOM    328  H   LEU A  20       3.068  -7.204 -15.225  1.00 97.87           H  
ATOM    329  CA  LEU A  20       1.834  -5.494 -15.422  1.00 97.87           C  
ATOM    330  HA  LEU A  20       1.247  -5.084 -16.244  1.00 97.87           H  
ATOM    331  C   LEU A  20       2.695  -4.380 -14.836  1.00 97.87           C  
ATOM    332  CB  LEU A  20       0.873  -6.101 -14.393  1.00 97.87           C  
ATOM    333  HB2 LEU A  20       1.456  -6.480 -13.554  1.00 97.87           H  
ATOM    334  HB3 LEU A  20       0.212  -5.313 -14.031  1.00 97.87           H  
ATOM    335  O   LEU A  20       3.316  -4.566 -13.794  1.00 97.87           O  
ATOM    336  CG  LEU A  20      -0.003  -7.241 -14.929  1.00 97.87           C  
ATOM    337  HG  LEU A  20       0.621  -8.040 -15.330  1.00 97.87           H  
ATOM    338  CD1 LEU A  20      -0.790  -7.818 -13.762  1.00 97.87           C  
ATOM    339 HD11 LEU A  20      -1.355  -8.675 -14.128  1.00 97.87           H  
ATOM    340 HD12 LEU A  20      -1.469  -7.065 -13.361  1.00 97.87           H  
ATOM    341 HD13 LEU A  20      -0.111  -8.151 -12.977  1.00 97.87           H  
ATOM    342  CD2 LEU A  20      -0.965  -6.765 -16.015  1.00 97.87           C  
ATOM    343 HD21 LEU A  20      -0.415  -6.533 -16.927  1.00 97.87           H  
ATOM    344 HD22 LEU A  20      -1.505  -5.876 -15.688  1.00 97.87           H  
ATOM    345 HD23 LEU A  20      -1.685  -7.548 -16.255  1.00 97.87           H  
ATOM    346  N   MET A  21       2.764  -3.237 -15.509  1.00 97.11           N  
ATOM    347  H   MET A  21       2.235  -3.138 -16.364  1.00 97.11           H  
ATOM    348  CA  MET A  21       3.563  -2.102 -15.044  1.00 97.11           C  
ATOM    349  HA  MET A  21       4.405  -2.472 -14.459  1.00 97.11           H  
ATOM    350  C   MET A  21       2.731  -1.205 -14.130  1.00 97.11           C  
ATOM    351  CB  MET A  21       4.141  -1.320 -16.231  1.00 97.11           C  
ATOM    352  HB2 MET A  21       4.758  -0.507 -15.850  1.00 97.11           H  
ATOM    353  HB3 MET A  21       3.325  -0.880 -16.805  1.00 97.11           H  
ATOM    354  O   MET A  21       1.579  -0.904 -14.437  1.00 97.11           O  
ATOM    355  CG  MET A  21       4.985  -2.194 -17.171  1.00 97.11           C  
ATOM    356  HG2 MET A  21       5.408  -1.551 -17.942  1.00 97.11           H  
ATOM    357  HG3 MET A  21       4.323  -2.903 -17.668  1.00 97.11           H  
ATOM    358  SD  MET A  21       6.339  -3.138 -16.408  1.00 97.11           S  
ATOM    359  CE  MET A  21       7.374  -1.789 -15.775  1.00 97.11           C  
ATOM    360  HE1 MET A  21       8.270  -2.210 -15.317  1.00 97.11           H  
ATOM    361  HE2 MET A  21       7.664  -1.124 -16.588  1.00 97.11           H  
ATOM    362  HE3 MET A  21       6.831  -1.222 -15.018  1.00 97.11           H  
ATOM    363  N   TYR A  22       3.318  -0.738 -13.029  1.00 95.78           N  
ATOM    364  H   TYR A  22       4.269  -1.017 -12.836  1.00 95.78           H  
ATOM    365  CA  TYR A  22       2.632   0.072 -12.018  1.00 95.78           C  
ATOM    366  HA  TYR A  22       1.864  -0.531 -11.535  1.00 95.78           H  
ATOM    367  C   TYR A  22       1.927   1.292 -12.616  1.00 95.78           C  
ATOM    368  CB  TYR A  22       3.663   0.482 -10.962  1.00 95.78           C  
ATOM    369  HB2 TYR A  22       4.543   0.897 -11.454  1.00 95.78           H  
ATOM    370  HB3 TYR A  22       3.963  -0.433 -10.453  1.00 95.78           H  
ATOM    371  O   TYR A  22       0.761   1.527 -12.328  1.00 95.78           O  
ATOM    372  CG  TYR A  22       3.170   1.478  -9.929  1.00 95.78           C  
ATOM    373  CD1 TYR A  22       3.420   2.857 -10.093  1.00 95.78           C  
ATOM    374  HD1 TYR A  22       3.973   3.200 -10.954  1.00 95.78           H  
ATOM    375  CD2 TYR A  22       2.451   1.027  -8.807  1.00 95.78           C  
ATOM    376  HD2 TYR A  22       2.270  -0.028  -8.661  1.00 95.78           H  
ATOM    377  CE1 TYR A  22       2.921   3.783  -9.154  1.00 95.78           C  
ATOM    378  HE1 TYR A  22       3.083   4.843  -9.284  1.00 95.78           H  
ATOM    379  CE2 TYR A  22       1.975   1.947  -7.856  1.00 95.78           C  
ATOM    380  HE2 TYR A  22       1.429   1.616  -6.985  1.00 95.78           H  
ATOM    381  OH  TYR A  22       1.720   4.201  -7.113  1.00 95.78           O  
ATOM    382  HH  TYR A  22       1.774   5.124  -7.373  1.00 95.78           H  
ATOM    383  CZ  TYR A  22       2.194   3.326  -8.034  1.00 95.78           C  
ATOM    384  N   GLY A  23       2.599   2.019 -13.514  1.00 92.97           N  
ATOM    385  H   GLY A  23       3.543   1.739 -13.741  1.00 92.97           H  
ATOM    386  CA  GLY A  23       2.055   3.236 -14.121  1.00 92.97           C  
ATOM    387  HA2 GLY A  23       2.853   3.749 -14.657  1.00 92.97           H  
ATOM    388  HA3 GLY A  23       1.695   3.891 -13.327  1.00 92.97           H  
ATOM    389  C   GLY A  23       0.894   3.033 -15.103  1.00 92.97           C  
ATOM    390  O   GLY A  23       0.330   4.028 -15.547  1.00 92.97           O  
ATOM    391  N   THR A  24       0.559   1.795 -15.483  1.00 95.12           N  
ATOM    392  H   THR A  24       1.063   1.014 -15.087  1.00 95.12           H  
ATOM    393  CA  THR A  24      -0.492   1.514 -16.481  1.00 95.12           C  
ATOM    394  HA  THR A  24      -1.073   2.418 -16.661  1.00 95.12           H  
ATOM    395  C   THR A  24      -1.505   0.460 -16.046  1.00 95.12           C  
ATOM    396  CB  THR A  24       0.111   1.076 -17.828  1.00 95.12           C  
ATOM    397  HB  THR A  24      -0.699   0.845 -18.519  1.00 95.12           H  
ATOM    398  O   THR A  24      -2.595   0.422 -16.605  1.00 95.12           O  
ATOM    399  CG2 THR A  24       0.976   2.161 -18.470  1.00 95.12           C  
ATOM    400 HG21 THR A  24       1.368   1.797 -19.420  1.00 95.12           H  
ATOM    401 HG22 THR A  24       1.809   2.420 -17.817  1.00 95.12           H  
ATOM    402 HG23 THR A  24       0.369   3.048 -18.649  1.00 95.12           H  
ATOM    403  OG1 THR A  24       0.917  -0.075 -17.683  1.00 95.12           O  
ATOM    404  HG1 THR A  24       0.342  -0.837 -17.786  1.00 95.12           H  
ATOM    405  N   ALA A  25      -1.158  -0.413 -15.098  1.00 96.54           N  
ATOM    406  H   ALA A  25      -0.227  -0.359 -14.710  1.00 96.54           H  
ATOM    407  CA  ALA A  25      -1.979  -1.562 -14.718  1.00 96.54           C  
ATOM    408  HA  ALA A  25      -2.814  -1.659 -15.412  1.00 96.54           H  
ATOM    409  C   ALA A  25      -2.602  -1.457 -13.319  1.00 96.54           C  
ATOM    410  CB  ALA A  25      -1.121  -2.824 -14.854  1.00 96.54           C  
ATOM    411  HB1 ALA A  25      -1.722  -3.696 -14.598  1.00 96.54           H  
ATOM    412  HB2 ALA A  25      -0.265  -2.768 -14.181  1.00 96.54           H  
ATOM    413  HB3 ALA A  25      -0.770  -2.925 -15.881  1.00 96.54           H  
ATOM    414  O   ALA A  25      -3.474  -2.264 -12.998  1.00 96.54           O  
ATOM    415  N   LEU A  26      -2.162  -0.510 -12.484  1.00 95.77           N  
ATOM    416  H   LEU A  26      -1.494   0.173 -12.811  1.00 95.77           H  
ATOM    417  CA  LEU A  26      -2.695  -0.324 -11.138  1.00 95.77           C  
ATOM    418  HA  LEU A  26      -3.461  -1.078 -10.953  1.00 95.77           H  
ATOM    419  C   LEU A  26      -3.354   1.045 -11.010  1.00 95.77           C  
ATOM    420  CB  LEU A  26      -1.576  -0.515 -10.106  1.00 95.77           C  
ATOM    421  HB2 LEU A  26      -1.067  -1.459 -10.301  1.00 95.77           H  
ATOM    422  HB3 LEU A  26      -0.857   0.295 -10.224  1.00 95.77           H  
ATOM    423  O   LEU A  26      -2.722   2.070 -11.249  1.00 95.77           O  
ATOM    424  CG  LEU A  26      -2.081  -0.544  -8.655  1.00 95.77           C  
ATOM    425  HG  LEU A  26      -2.702   0.329  -8.454  1.00 95.77           H  
ATOM    426  CD1 LEU A  26      -2.867  -1.827  -8.355  1.00 95.77           C  
ATOM    427 HD11 LEU A  26      -3.151  -1.851  -7.302  1.00 95.77           H  
ATOM    428 HD12 LEU A  26      -3.784  -1.850  -8.944  1.00 95.77           H  
ATOM    429 HD13 LEU A  26      -2.257  -2.700  -8.587  1.00 95.77           H  
ATOM    430  CD2 LEU A  26      -0.879  -0.493  -7.721  1.00 95.77           C  
ATOM    431 HD21 LEU A  26      -1.226  -0.408  -6.691  1.00 95.77           H  
ATOM    432 HD22 LEU A  26      -0.265  -1.385  -7.841  1.00 95.77           H  
ATOM    433 HD23 LEU A  26      -0.297   0.400  -7.949  1.00 95.77           H  
ATOM    434  N   ASP A  27      -4.611   1.034 -10.586  1.00 96.61           N  
ATOM    435  H   ASP A  27      -5.055   0.144 -10.410  1.00 96.61           H  
ATOM    436  CA  ASP A  27      -5.328   2.229 -10.152  1.00 96.61           C  
ATOM    437  HA  ASP A  27      -4.797   3.111 -10.507  1.00 96.61           H  
ATOM    438  C   ASP A  27      -5.367   2.290  -8.617  1.00 96.61           C  
ATOM    439  CB  ASP A  27      -6.729   2.229 -10.787  1.00 96.61           C  
ATOM    440  HB2 ASP A  27      -7.397   1.603 -10.195  1.00 96.61           H  
ATOM    441  HB3 ASP A  27      -6.663   1.794 -11.784  1.00 96.61           H  
ATOM    442  O   ASP A  27      -5.032   1.313  -7.944  1.00 96.61           O  
ATOM    443  CG  ASP A  27      -7.327   3.632 -10.938  1.00 96.61           C  
ATOM    444  OD1 ASP A  27      -6.730   4.592 -10.399  1.00 96.61           O  
ATOM    445  OD2 ASP A  27      -8.370   3.726 -11.619  1.00 96.61           O  
ATOM    446  N   TYR A  28      -5.801   3.412  -8.055  1.00 97.65           N  
ATOM    447  H   TYR A  28      -6.150   4.127  -8.677  1.00 97.65           H  
ATOM    448  CA  TYR A  28      -5.996   3.602  -6.619  1.00 97.65           C  
ATOM    449  HA  TYR A  28      -5.777   2.671  -6.096  1.00 97.65           H  
ATOM    450  C   TYR A  28      -7.445   3.951  -6.302  1.00 97.65           C  
ATOM    451  CB  TYR A  28      -5.033   4.664  -6.083  1.00 97.65           C  
ATOM    452  HB2 TYR A  28      -4.945   5.473  -6.808  1.00 97.65           H  
ATOM    453  HB3 TYR A  28      -5.445   5.093  -5.169  1.00 97.65           H  
ATOM    454  O   TYR A  28      -8.194   4.433  -7.147  1.00 97.65           O  
ATOM    455  CG  TYR A  28      -3.662   4.109  -5.764  1.00 97.65           C  
ATOM    456  CD1 TYR A  28      -3.341   3.763  -4.438  1.00 97.65           C  
ATOM    457  HD1 TYR A  28      -4.066   3.906  -3.649  1.00 97.65           H  
ATOM    458  CD2 TYR A  28      -2.724   3.903  -6.794  1.00 97.65           C  
ATOM    459  HD2 TYR A  28      -2.979   4.149  -7.814  1.00 97.65           H  
ATOM    460  CE1 TYR A  28      -2.078   3.221  -4.140  1.00 97.65           C  
ATOM    461  HE1 TYR A  28      -1.836   2.932  -3.128  1.00 97.65           H  
ATOM    462  CE2 TYR A  28      -1.459   3.359  -6.497  1.00 97.65           C  
ATOM    463  HE2 TYR A  28      -0.738   3.193  -7.284  1.00 97.65           H  
ATOM    464  OH  TYR A  28       0.084   2.511  -4.848  1.00 97.65           O  
ATOM    465  HH  TYR A  28       0.156   2.438  -3.894  1.00 97.65           H  
ATOM    466  CZ  TYR A  28      -1.131   3.030  -5.165  1.00 97.65           C  
ATOM    467  N   ILE A  29      -7.864   3.693  -5.065  1.00 98.12           N  
ATOM    468  H   ILE A  29      -7.222   3.266  -4.412  1.00 98.12           H  
ATOM    469  CA  ILE A  29      -9.197   4.092  -4.621  1.00 98.12           C  
ATOM    470  HA  ILE A  29      -9.913   3.703  -5.344  1.00 98.12           H  
ATOM    471  C   ILE A  29      -9.338   5.617  -4.637  1.00 98.12           C  
ATOM    472  CB  ILE A  29      -9.558   3.511  -3.240  1.00 98.12           C  
ATOM    473  HB  ILE A  29     -10.549   3.882  -2.982  1.00 98.12           H  
ATOM    474  O   ILE A  29      -8.398   6.365  -4.353  1.00 98.12           O  
ATOM    475  CG1 ILE A  29      -8.585   3.975  -2.133  1.00 98.12           C  
ATOM    476 HG12 ILE A  29      -8.573   5.064  -2.105  1.00 98.12           H  
ATOM    477 HG13 ILE A  29      -7.573   3.638  -2.358  1.00 98.12           H  
ATOM    478  CG2 ILE A  29      -9.660   1.981  -3.333  1.00 98.12           C  
ATOM    479 HG21 ILE A  29      -8.678   1.545  -3.514  1.00 98.12           H  
ATOM    480 HG22 ILE A  29     -10.072   1.584  -2.405  1.00 98.12           H  
ATOM    481 HG23 ILE A  29     -10.329   1.710  -4.150  1.00 98.12           H  
ATOM    482  CD1 ILE A  29      -8.968   3.501  -0.729  1.00 98.12           C  
ATOM    483 HD11 ILE A  29      -8.887   2.416  -0.651  1.00 98.12           H  
ATOM    484 HD12 ILE A  29      -9.988   3.811  -0.501  1.00 98.12           H  
ATOM    485 HD13 ILE A  29      -8.283   3.947  -0.008  1.00 98.12           H  
ATOM    486  N   GLU A  30     -10.558   6.079  -4.891  1.00 97.23           N  
ATOM    487  H   GLU A  30     -11.285   5.439  -5.174  1.00 97.23           H  
ATOM    488  CA  GLU A  30     -10.916   7.469  -4.638  1.00 97.23           C  
ATOM    489  HA  GLU A  30     -10.080   8.105  -4.929  1.00 97.23           H  
ATOM    490  C   GLU A  30     -11.174   7.664  -3.142  1.00 97.23           C  
ATOM    491  CB  GLU A  30     -12.115   7.904  -5.485  1.00 97.23           C  
ATOM    492  HB2 GLU A  30     -12.377   8.930  -5.225  1.00 97.23           H  
ATOM    493  HB3 GLU A  30     -12.969   7.270  -5.243  1.00 97.23           H  
ATOM    494  O   GLU A  30     -11.964   6.930  -2.536  1.00 97.23           O  
ATOM    495  CG  GLU A  30     -11.857   7.822  -6.997  1.00 97.23           C  
ATOM    496  HG2 GLU A  30     -11.667   6.784  -7.268  1.00 97.23           H  
ATOM    497  HG3 GLU A  30     -12.770   8.125  -7.509  1.00 97.23           H  
ATOM    498  CD  GLU A  30     -10.706   8.711  -7.488  1.00 97.23           C  
ATOM    499  OE1 GLU A  30      -9.977   8.302  -8.413  1.00 97.23           O  
ATOM    500  OE2 GLU A  30     -10.543   9.866  -7.037  1.00 97.23           O  
ATOM    501  N   LEU A  31     -10.515   8.653  -2.533  1.00 97.85           N  
ATOM    502  H   LEU A  31      -9.924   9.256  -3.087  1.00 97.85           H  
ATOM    503  CA  LEU A  31     -10.862   9.057  -1.172  1.00 97.85           C  
ATOM    504  HA  LEU A  31     -10.986   8.150  -0.581  1.00 97.85           H  
ATOM    505  C   LEU A  31     -12.210   9.794  -1.179  1.00 97.85           C  
ATOM    506  CB  LEU A  31      -9.755   9.907  -0.530  1.00 97.85           C  
ATOM    507  HB2 LEU A  31     -10.100  10.244   0.447  1.00 97.85           H  
ATOM    508  HB3 LEU A  31      -9.598  10.794  -1.144  1.00 97.85           H  
ATOM    509  O   LEU A  31     -12.526  10.502  -2.138  1.00 97.85           O  
ATOM    510  CG  LEU A  31      -8.412   9.183  -0.349  1.00 97.85           C  
ATOM    511  HG  LEU A  31      -7.988   8.961  -1.328  1.00 97.85           H  
ATOM    512  CD1 LEU A  31      -7.452  10.096   0.405  1.00 97.85           C  
ATOM    513 HD11 LEU A  31      -7.458  11.089  -0.044  1.00 97.85           H  
ATOM    514 HD12 LEU A  31      -7.732  10.175   1.455  1.00 97.85           H  
ATOM    515 HD13 LEU A  31      -6.447   9.684   0.312  1.00 97.85           H  
ATOM    516  CD2 LEU A  31      -8.514   7.877   0.444  1.00 97.85           C  
ATOM    517 HD21 LEU A  31      -8.996   8.064   1.404  1.00 97.85           H  
ATOM    518 HD22 LEU A  31      -7.515   7.476   0.615  1.00 97.85           H  
ATOM    519 HD23 LEU A  31      -9.078   7.143  -0.132  1.00 97.85           H  
ATOM    520  N   PRO A  32     -13.029   9.640  -0.125  1.00 96.86           N  
ATOM    521  CA  PRO A  32     -14.304  10.332  -0.041  1.00 96.86           C  
ATOM    522  HA  PRO A  32     -14.872  10.168  -0.957  1.00 96.86           H  
ATOM    523  C   PRO A  32     -14.102  11.841   0.146  1.00 96.86           C  
ATOM    524  CB  PRO A  32     -15.039   9.681   1.134  1.00 96.86           C  
ATOM    525  HB2 PRO A  32     -15.717  10.372   1.636  1.00 96.86           H  
ATOM    526  HB3 PRO A  32     -15.579   8.801   0.784  1.00 96.86           H  
ATOM    527  O   PRO A  32     -13.058  12.307   0.603  1.00 96.86           O  
ATOM    528  CG  PRO A  32     -13.898   9.247   2.048  1.00 96.86           C  
ATOM    529  HG2 PRO A  32     -13.577  10.111   2.630  1.00 96.86           H  
ATOM    530  HG3 PRO A  32     -14.181   8.421   2.701  1.00 96.86           H  
ATOM    531  CD  PRO A  32     -12.788   8.860   1.078  1.00 96.86           C  
ATOM    532  HD2 PRO A  32     -11.816   9.087   1.515  1.00 96.86           H  
ATOM    533  HD3 PRO A  32     -12.868   7.801   0.833  1.00 96.86           H  
ATOM    534  N   ALA A  33     -15.144  12.614  -0.159  1.00 96.32           N  
ATOM    535  H   ALA A  33     -15.987  12.188  -0.516  1.00 96.32           H  
ATOM    536  CA  ALA A  33     -15.167  14.029   0.187  1.00 96.32           C  
ATOM    537  HA  ALA A  33     -14.290  14.502  -0.252  1.00 96.32           H  
ATOM    538  C   ALA A  33     -15.099  14.208   1.714  1.00 96.32           C  
ATOM    539  CB  ALA A  33     -16.420  14.677  -0.412  1.00 96.32           C  
ATOM    540  HB1 ALA A  33     -16.424  15.742  -0.180  1.00 96.32           H  
ATOM    541  HB2 ALA A  33     -16.421  14.549  -1.494  1.00 96.32           H  
ATOM    542  HB3 ALA A  33     -17.314  14.220   0.013  1.00 96.32           H  
ATOM    543  O   ALA A  33     -15.720  13.457   2.469  1.00 96.32           O  
ATOM    544  N   ALA A  34     -14.362  15.222   2.168  1.00 97.24           N  
ATOM    545  H   ALA A  34     -13.877  15.806   1.502  1.00 97.24           H  
ATOM    546  CA  ALA A  34     -14.295  15.570   3.581  1.00 97.24           C  
ATOM    547  HA  ALA A  34     -14.017  14.671   4.130  1.00 97.24           H  
ATOM    548  C   ALA A  34     -15.665  16.059   4.117  1.00 97.24           C  
ATOM    549  CB  ALA A  34     -13.179  16.601   3.774  1.00 97.24           C  
ATOM    550  HB1 ALA A  34     -13.075  16.831   4.835  1.00 97.24           H  
ATOM    551  HB2 ALA A  34     -12.236  16.198   3.407  1.00 97.24           H  
ATOM    552  HB3 ALA A  34     -13.421  17.517   3.235  1.00 97.24           H  
ATOM    553  O   ALA A  34     -16.413  16.701   3.376  1.00 97.24           O  
ATOM    554  N   PRO A  35     -15.988  15.819   5.404  1.00 98.00           N  
ATOM    555  CA  PRO A  35     -15.144  15.176   6.410  1.00 98.00           C  
ATOM    556  HA  PRO A  35     -14.104  15.458   6.248  1.00 98.00           H  
ATOM    557  C   PRO A  35     -15.240  13.641   6.414  1.00 98.00           C  
ATOM    558  CB  PRO A  35     -15.612  15.772   7.738  1.00 98.00           C  
ATOM    559  HB2 PRO A  35     -15.132  16.739   7.890  1.00 98.00           H  
ATOM    560  HB3 PRO A  35     -15.413  15.109   8.580  1.00 98.00           H  
ATOM    561  O   PRO A  35     -16.310  13.076   6.202  1.00 98.00           O  
ATOM    562  CG  PRO A  35     -17.111  15.971   7.507  1.00 98.00           C  
ATOM    563  HG2 PRO A  35     -17.638  15.033   7.680  1.00 98.00           H  
ATOM    564  HG3 PRO A  35     -17.516  16.759   8.142  1.00 98.00           H  
ATOM    565  CD  PRO A  35     -17.198  16.341   6.025  1.00 98.00           C  
ATOM    566  HD2 PRO A  35     -17.220  17.425   5.915  1.00 98.00           H  
ATOM    567  HD3 PRO A  35     -18.086  15.900   5.572  1.00 98.00           H  
ATOM    568  N   PHE A  36     -14.132  12.968   6.730  1.00 97.79           N  
ATOM    569  H   PHE A  36     -13.287  13.484   6.934  1.00 97.79           H  
ATOM    570  CA  PHE A  36     -14.076  11.518   6.957  1.00 97.79           C  
ATOM    571  HA  PHE A  36     -14.995  11.204   7.452  1.00 97.79           H  
ATOM    572  C   PHE A  36     -12.900  11.152   7.870  1.00 97.79           C  
ATOM    573  CB  PHE A  36     -13.964  10.766   5.619  1.00 97.79           C  
ATOM    574  HB2 PHE A  36     -14.784  11.072   4.969  1.00 97.79           H  
ATOM    575  HB3 PHE A  36     -14.094   9.700   5.808  1.00 97.79           H  
ATOM    576  O   PHE A  36     -11.973  11.941   8.032  1.00 97.79           O  
ATOM    577  CG  PHE A  36     -12.652  10.967   4.882  1.00 97.79           C  
ATOM    578  CD1 PHE A  36     -12.503  12.052   4.000  1.00 97.79           C  
ATOM    579  HD1 PHE A  36     -13.333  12.722   3.830  1.00 97.79           H  
ATOM    580  CD2 PHE A  36     -11.601  10.041   5.021  1.00 97.79           C  
ATOM    581  HD2 PHE A  36     -11.714   9.191   5.678  1.00 97.79           H  
ATOM    582  CE1 PHE A  36     -11.310  12.222   3.278  1.00 97.79           C  
ATOM    583  HE1 PHE A  36     -11.222  13.030   2.567  1.00 97.79           H  
ATOM    584  CE2 PHE A  36     -10.405  10.213   4.304  1.00 97.79           C  
ATOM    585  HE2 PHE A  36      -9.601   9.500   4.417  1.00 97.79           H  
ATOM    586  CZ  PHE A  36     -10.256  11.308   3.435  1.00 97.79           C  
ATOM    587  HZ  PHE A  36      -9.345  11.437   2.870  1.00 97.79           H  
ATOM    588  N   ASP A  37     -12.908   9.942   8.429  1.00 97.12           N  
ATOM    589  H   ASP A  37     -13.699   9.330   8.287  1.00 97.12           H  
ATOM    590  CA  ASP A  37     -11.764   9.424   9.183  1.00 97.12           C  
ATOM    591  HA  ASP A  37     -11.180  10.256   9.577  1.00 97.12           H  
ATOM    592  C   ASP A  37     -10.856   8.603   8.258  1.00 97.12           C  
ATOM    593  CB  ASP A  37     -12.233   8.606  10.392  1.00 97.12           C  
ATOM    594  HB2 ASP A  37     -11.364   8.144  10.861  1.00 97.12           H  
ATOM    595  HB3 ASP A  37     -12.898   7.817  10.044  1.00 97.12           H  
ATOM    596  O   ASP A  37     -11.290   7.611   7.654  1.00 97.12           O  
ATOM    597  CG  ASP A  37     -12.978   9.421  11.453  1.00 97.12           C  
ATOM    598  OD1 ASP A  37     -12.650  10.614  11.637  1.00 97.12           O  
ATOM    599  OD2 ASP A  37     -13.879   8.825  12.088  1.00 97.12           O  
ATOM    600  N   LEU A  38      -9.592   9.012   8.158  1.00 97.97           N  
ATOM    601  H   LEU A  38      -9.321   9.823   8.696  1.00 97.97           H  
ATOM    602  CA  LEU A  38      -8.534   8.303   7.444  1.00 97.97           C  
ATOM    603  HA  LEU A  38      -8.965   7.752   6.608  1.00 97.97           H  
ATOM    604  C   LEU A  38      -7.859   7.318   8.400  1.00 97.97           C  
ATOM    605  CB  LEU A  38      -7.526   9.333   6.902  1.00 97.97           C  
ATOM    606  HB2 LEU A  38      -7.074   9.835   7.757  1.00 97.97           H  
ATOM    607  HB3 LEU A  38      -8.060  10.085   6.323  1.00 97.97           H  
ATOM    608  O   LEU A  38      -7.443   7.700   9.489  1.00 97.97           O  
ATOM    609  CG  LEU A  38      -6.411   8.732   6.024  1.00 97.97           C  
ATOM    610  HG  LEU A  38      -6.089   7.773   6.430  1.00 97.97           H  
ATOM    611  CD1 LEU A  38      -6.888   8.532   4.583  1.00 97.97           C  
ATOM    612 HD11 LEU A  38      -7.754   7.870   4.565  1.00 97.97           H  
ATOM    613 HD12 LEU A  38      -7.154   9.491   4.140  1.00 97.97           H  
ATOM    614 HD13 LEU A  38      -6.088   8.086   3.991  1.00 97.97           H  
ATOM    615  CD2 LEU A  38      -5.199   9.658   6.000  1.00 97.97           C  
ATOM    616 HD21 LEU A  38      -4.846   9.829   7.017  1.00 97.97           H  
ATOM    617 HD22 LEU A  38      -5.461  10.611   5.540  1.00 97.97           H  
ATOM    618 HD23 LEU A  38      -4.393   9.187   5.437  1.00 97.97           H  
ATOM    619  N   GLN A  39      -7.708   6.067   7.985  1.00 97.49           N  
ATOM    620  H   GLN A  39      -8.027   5.834   7.055  1.00 97.49           H  
ATOM    621  CA  GLN A  39      -6.811   5.116   8.621  1.00 97.49           C  
ATOM    622  HA  GLN A  39      -6.775   5.309   9.693  1.00 97.49           H  
ATOM    623  C   GLN A  39      -5.402   5.304   8.060  1.00 97.49           C  
ATOM    624  CB  GLN A  39      -7.340   3.694   8.402  1.00 97.49           C  
ATOM    625  HB2 GLN A  39      -7.394   3.481   7.335  1.00 97.49           H  
ATOM    626  HB3 GLN A  39      -8.344   3.626   8.820  1.00 97.49           H  
ATOM    627  O   GLN A  39      -5.198   5.211   6.851  1.00 97.49           O  
ATOM    628  CG  GLN A  39      -6.443   2.651   9.081  1.00 97.49           C  
ATOM    629  HG2 GLN A  39      -6.308   2.916  10.130  1.00 97.49           H  
ATOM    630  HG3 GLN A  39      -5.465   2.654   8.602  1.00 97.49           H  
ATOM    631  CD  GLN A  39      -7.009   1.238   9.011  1.00 97.49           C  
ATOM    632  NE2 GLN A  39      -6.172   0.239   9.182  1.00 97.49           N  
ATOM    633 HE21 GLN A  39      -6.545  -0.692   9.068  1.00 97.49           H  
ATOM    634 HE22 GLN A  39      -5.182   0.428   9.249  1.00 97.49           H  
ATOM    635  OE1 GLN A  39      -8.197   0.993   8.853  1.00 97.49           O  
ATOM    636  N   VAL A  40      -4.437   5.538   8.944  1.00 97.55           N  
ATOM    637  H   VAL A  40      -4.672   5.543   9.926  1.00 97.55           H  
ATOM    638  CA  VAL A  40      -3.016   5.597   8.602  1.00 97.55           C  
ATOM    639  HA  VAL A  40      -2.904   6.087   7.635  1.00 97.55           H  
ATOM    640  C   VAL A  40      -2.493   4.168   8.489  1.00 97.55           C  
ATOM    641  CB  VAL A  40      -2.223   6.414   9.637  1.00 97.55           C  
ATOM    642  HB  VAL A  40      -2.226   5.881  10.588  1.00 97.55           H  
ATOM    643  O   VAL A  40      -2.672   3.358   9.401  1.00 97.55           O  
ATOM    644  CG1 VAL A  40      -0.768   6.599   9.193  1.00 97.55           C  
ATOM    645 HG11 VAL A  40      -0.727   7.066   8.209  1.00 97.55           H  
ATOM    646 HG12 VAL A  40      -0.259   5.637   9.149  1.00 97.55           H  
ATOM    647 HG13 VAL A  40      -0.240   7.228   9.910  1.00 97.55           H  
ATOM    648  CG2 VAL A  40      -2.864   7.792   9.865  1.00 97.55           C  
ATOM    649 HG21 VAL A  40      -2.204   8.414  10.469  1.00 97.55           H  
ATOM    650 HG22 VAL A  40      -3.809   7.683  10.396  1.00 97.55           H  
ATOM    651 HG23 VAL A  40      -3.050   8.282   8.909  1.00 97.55           H  
ATOM    652  N   LEU A  41      -1.895   3.852   7.345  1.00 96.26           N  
ATOM    653  H   LEU A  41      -1.768   4.585   6.662  1.00 96.26           H  
ATOM    654  CA  LEU A  41      -1.346   2.532   7.032  1.00 96.26           C  
ATOM    655  HA  LEU A  41      -1.734   1.790   7.730  1.00 96.26           H  
ATOM    656  C   LEU A  41       0.175   2.507   7.186  1.00 96.26           C  
ATOM    657  CB  LEU A  41      -1.756   2.134   5.607  1.00 96.26           C  
ATOM    658  HB2 LEU A  41      -1.344   2.865   4.910  1.00 96.26           H  
ATOM    659  HB3 LEU A  41      -1.301   1.168   5.388  1.00 96.26           H  
ATOM    660  O   LEU A  41       0.716   1.538   7.711  1.00 96.26           O  
ATOM    661  CG  LEU A  41      -3.267   2.004   5.368  1.00 96.26           C  
ATOM    662  HG  LEU A  41      -3.776   2.926   5.647  1.00 96.26           H  
ATOM    663  CD1 LEU A  41      -3.502   1.758   3.881  1.00 96.26           C  
ATOM    664 HD11 LEU A  41      -2.978   0.855   3.566  1.00 96.26           H  
ATOM    665 HD12 LEU A  41      -4.567   1.642   3.677  1.00 96.26           H  
ATOM    666 HD13 LEU A  41      -3.124   2.612   3.320  1.00 96.26           H  
ATOM    667  CD2 LEU A  41      -3.877   0.845   6.162  1.00 96.26           C  
ATOM    668 HD21 LEU A  41      -3.766   1.037   7.229  1.00 96.26           H  
ATOM    669 HD22 LEU A  41      -3.369  -0.084   5.902  1.00 96.26           H  
ATOM    670 HD23 LEU A  41      -4.938   0.760   5.928  1.00 96.26           H  
ATOM    671  N   ASP A  42       0.838   3.595   6.797  1.00 94.83           N  
ATOM    672  H   ASP A  42       0.321   4.367   6.402  1.00 94.83           H  
ATOM    673  CA  ASP A  42       2.269   3.793   6.994  1.00 94.83           C  
ATOM    674  HA  ASP A  42       2.599   3.188   7.839  1.00 94.83           H  
ATOM    675  C   ASP A  42       2.551   5.264   7.322  1.00 94.83           C  
ATOM    676  CB  ASP A  42       3.045   3.320   5.760  1.00 94.83           C  
ATOM    677  HB2 ASP A  42       2.807   2.276   5.557  1.00 94.83           H  
ATOM    678  HB3 ASP A  42       2.762   3.915   4.891  1.00 94.83           H  
ATOM    679  O   ASP A  42       1.999   6.171   6.696  1.00 94.83           O  
ATOM    680  CG  ASP A  42       4.542   3.456   6.010  1.00 94.83           C  
ATOM    681  OD1 ASP A  42       5.121   2.559   6.659  1.00 94.83           O  
ATOM    682  OD2 ASP A  42       5.089   4.509   5.628  1.00 94.83           O  
ATOM    683  N   GLU A  43       3.391   5.495   8.329  1.00 95.02           N  
ATOM    684  H   GLU A  43       3.837   4.697   8.759  1.00 95.02           H  
ATOM    685  CA  GLU A  43       3.752   6.829   8.821  1.00 95.02           C  
ATOM    686  HA  GLU A  43       3.272   7.572   8.184  1.00 95.02           H  
ATOM    687  C   GLU A  43       5.256   7.113   8.704  1.00 95.02           C  
ATOM    688  CB  GLU A  43       3.209   7.051  10.248  1.00 95.02           C  
ATOM    689  HB2 GLU A  43       3.401   8.085  10.537  1.00 95.02           H  
ATOM    690  HB3 GLU A  43       2.127   6.912  10.240  1.00 95.02           H  
ATOM    691  O   GLU A  43       5.773   7.986   9.406  1.00 95.02           O  
ATOM    692  CG  GLU A  43       3.821   6.118  11.309  1.00 95.02           C  
ATOM    693  HG2 GLU A  43       3.413   5.115  11.181  1.00 95.02           H  
ATOM    694  HG3 GLU A  43       4.899   6.055  11.159  1.00 95.02           H  
ATOM    695  CD  GLU A  43       3.551   6.600  12.745  1.00 95.02           C  
ATOM    696  OE1 GLU A  43       4.509   6.581  13.562  1.00 95.02           O  
ATOM    697  OE2 GLU A  43       2.414   7.026  13.044  1.00 95.02           O  
ATOM    698  N   VAL A  44       5.985   6.374   7.853  1.00 93.26           N  
ATOM    699  H   VAL A  44       5.530   5.707   7.247  1.00 93.26           H  
ATOM    700  CA  VAL A  44       7.452   6.484   7.782  1.00 93.26           C  
ATOM    701  HA  VAL A  44       7.837   6.279   8.781  1.00 93.26           H  
ATOM    702  C   VAL A  44       7.905   7.899   7.419  1.00 93.26           C  
ATOM    703  CB  VAL A  44       8.043   5.427   6.826  1.00 93.26           C  
ATOM    704  HB  VAL A  44       7.525   4.484   7.001  1.00 93.26           H  
ATOM    705  O   VAL A  44       8.896   8.374   7.965  1.00 93.26           O  
ATOM    706  CG1 VAL A  44       7.922   5.781   5.337  1.00 93.26           C  
ATOM    707 HG11 VAL A  44       8.158   4.903   4.736  1.00 93.26           H  
ATOM    708 HG12 VAL A  44       6.903   6.089   5.102  1.00 93.26           H  
ATOM    709 HG13 VAL A  44       8.602   6.591   5.072  1.00 93.26           H  
ATOM    710  CG2 VAL A  44       9.526   5.189   7.134  1.00 93.26           C  
ATOM    711 HG21 VAL A  44       9.909   4.399   6.488  1.00 93.26           H  
ATOM    712 HG22 VAL A  44      10.099   6.101   6.964  1.00 93.26           H  
ATOM    713 HG23 VAL A  44       9.640   4.882   8.174  1.00 93.26           H  
ATOM    714  N   GLY A  45       7.141   8.588   6.566  1.00 93.53           N  
ATOM    715  H   GLY A  45       6.346   8.113   6.164  1.00 93.53           H  
ATOM    716  CA  GLY A  45       7.398   9.961   6.130  1.00 93.53           C  
ATOM    717  HA2 GLY A  45       8.471  10.150   6.129  1.00 93.53           H  
ATOM    718  HA3 GLY A  45       7.024  10.078   5.113  1.00 93.53           H  
ATOM    719  C   GLY A  45       6.731  11.044   6.974  1.00 93.53           C  
ATOM    720  O   GLY A  45       6.681  12.200   6.542  1.00 93.53           O  
ATOM    721  N   LEU A  46       6.175  10.709   8.147  1.00 95.96           N  
ATOM    722  H   LEU A  46       6.216   9.742   8.438  1.00 95.96           H  
ATOM    723  CA  LEU A  46       5.435  11.670   8.972  1.00 95.96           C  
ATOM    724  HA  LEU A  46       4.590  12.037   8.390  1.00 95.96           H  
ATOM    725  C   LEU A  46       6.299  12.877   9.355  1.00 95.96           C  
ATOM    726  CB  LEU A  46       4.917  10.964  10.237  1.00 95.96           C  
ATOM    727  HB2 LEU A  46       5.771  10.538  10.763  1.00 95.96           H  
ATOM    728  HB3 LEU A  46       4.267  10.144   9.930  1.00 95.96           H  
ATOM    729  O   LEU A  46       5.783  13.977   9.496  1.00 95.96           O  
ATOM    730  CG  LEU A  46       4.138  11.872  11.210  1.00 95.96           C  
ATOM    731  HG  LEU A  46       4.725  12.755  11.464  1.00 95.96           H  
ATOM    732  CD1 LEU A  46       2.799  12.329  10.627  1.00 95.96           C  
ATOM    733 HD11 LEU A  46       2.268  12.946  11.352  1.00 95.96           H  
ATOM    734 HD12 LEU A  46       2.188  11.464  10.372  1.00 95.96           H  
ATOM    735 HD13 LEU A  46       2.970  12.927   9.732  1.00 95.96           H  
ATOM    736  CD2 LEU A  46       3.901  11.122  12.521  1.00 95.96           C  
ATOM    737 HD21 LEU A  46       3.462  10.147  12.311  1.00 95.96           H  
ATOM    738 HD22 LEU A  46       3.240  11.699  13.168  1.00 95.96           H  
ATOM    739 HD23 LEU A  46       4.855  10.969  13.026  1.00 95.96           H  
ATOM    740  N   ASP A  47       7.609  12.695   9.502  1.00 95.31           N  
ATOM    741  H   ASP A  47       7.996  11.827   9.160  1.00 95.31           H  
ATOM    742  CA  ASP A  47       8.568  13.772   9.766  1.00 95.31           C  
ATOM    743  HA  ASP A  47       8.294  14.257  10.703  1.00 95.31           H  
ATOM    744  C   ASP A  47       8.576  14.876   8.694  1.00 95.31           C  
ATOM    745  CB  ASP A  47       9.962  13.158   9.952  1.00 95.31           C  
ATOM    746  HB2 ASP A  47      10.642  13.949  10.271  1.00 95.31           H  
ATOM    747  HB3 ASP A  47       9.916  12.424  10.757  1.00 95.31           H  
ATOM    748  O   ASP A  47       8.879  16.030   8.998  1.00 95.31           O  
ATOM    749  CG  ASP A  47      10.541  12.480   8.701  1.00 95.31           C  
ATOM    750  OD1 ASP A  47       9.752  12.125   7.794  1.00 95.31           O  
ATOM    751  OD2 ASP A  47      11.779  12.313   8.696  1.00 95.31           O  
ATOM    752  N   SER A  48       8.175  14.536   7.471  1.00 94.85           N  
ATOM    753  H   SER A  48       8.012  13.551   7.319  1.00 94.85           H  
ATOM    754  CA  SER A  48       8.016  15.437   6.328  1.00 94.85           C  
ATOM    755  HA  SER A  48       8.489  16.387   6.575  1.00 94.85           H  
ATOM    756  C   SER A  48       6.551  15.763   6.002  1.00 94.85           C  
ATOM    757  CB  SER A  48       8.765  14.860   5.124  1.00 94.85           C  
ATOM    758  HB2 SER A  48       8.747  15.583   4.309  1.00 94.85           H  
ATOM    759  HB3 SER A  48       9.803  14.679   5.402  1.00 94.85           H  
ATOM    760  O   SER A  48       6.276  16.389   4.978  1.00 94.85           O  
ATOM    761  OG  SER A  48       8.188  13.648   4.677  1.00 94.85           O  
ATOM    762  HG  SER A  48       8.212  13.010   5.394  1.00 94.85           H  
ATOM    763  N   GLY A  49       5.611  15.360   6.864  1.00 96.45           N  
ATOM    764  H   GLY A  49       5.907  14.887   7.706  1.00 96.45           H  
ATOM    765  CA  GLY A  49       4.176  15.560   6.664  1.00 96.45           C  
ATOM    766  HA2 GLY A  49       3.666  15.390   7.612  1.00 96.45           H  
ATOM    767  HA3 GLY A  49       3.994  16.587   6.346  1.00 96.45           H  
ATOM    768  C   GLY A  49       3.557  14.630   5.628  1.00 96.45           C  
ATOM    769  O   GLY A  49       2.473  14.925   5.129  1.00 96.45           O  
ATOM    770  N   ASN A  50       4.223  13.521   5.296  1.00 95.93           N  
ATOM    771  H   ASN A  50       5.095  13.306   5.758  1.00 95.93           H  
ATOM    772  CA  ASN A  50       3.713  12.560   4.334  1.00 95.93           C  
ATOM    773  HA  ASN A  50       2.782  12.942   3.915  1.00 95.93           H  
ATOM    774  C   ASN A  50       3.412  11.208   4.982  1.00 95.93           C  
ATOM    775  CB  ASN A  50       4.679  12.390   3.171  1.00 95.93           C  
ATOM    776  HB2 ASN A  50       4.135  11.782   2.448  1.00 95.93           H  
ATOM    777  HB3 ASN A  50       5.582  11.884   3.514  1.00 95.93           H  
ATOM    778  O   ASN A  50       4.208  10.674   5.746  1.00 95.93           O  
ATOM    779  CG  ASN A  50       5.049  13.659   2.444  1.00 95.93           C  
ATOM    780  ND2 ASN A  50       6.224  14.193   2.659  1.00 95.93           N  
ATOM    781 HD21 ASN A  50       6.837  13.812   3.365  1.00 95.93           H  
ATOM    782 HD22 ASN A  50       6.368  15.121   2.287  1.00 95.93           H  
ATOM    783  OD1 ASN A  50       4.294  14.176   1.642  1.00 95.93           O  
ATOM    784  N   ILE A  51       2.273  10.619   4.644  1.00 96.85           N  
ATOM    785  H   ILE A  51       1.682  11.074   3.962  1.00 96.85           H  
ATOM    786  CA  ILE A  51       1.859   9.303   5.146  1.00 96.85           C  
ATOM    787  HA  ILE A  51       2.741   8.732   5.436  1.00 96.85           H  
ATOM    788  C   ILE A  51       1.179   8.513   4.028  1.00 96.85           C  
ATOM    789  CB  ILE A  51       0.958   9.442   6.400  1.00 96.85           C  
ATOM    790  HB  ILE A  51       0.709   8.436   6.740  1.00 96.85           H  
ATOM    791  O   ILE A  51       0.873   9.055   2.965  1.00 96.85           O  
ATOM    792  CG1 ILE A  51      -0.368  10.155   6.064  1.00 96.85           C  
ATOM    793 HG12 ILE A  51      -0.166  11.151   5.669  1.00 96.85           H  
ATOM    794 HG13 ILE A  51      -0.887   9.568   5.307  1.00 96.85           H  
ATOM    795  CG2 ILE A  51       1.698  10.130   7.563  1.00 96.85           C  
ATOM    796 HG21 ILE A  51       1.802  11.198   7.369  1.00 96.85           H  
ATOM    797 HG22 ILE A  51       1.153   9.983   8.495  1.00 96.85           H  
ATOM    798 HG23 ILE A  51       2.692   9.696   7.678  1.00 96.85           H  
ATOM    799  CD1 ILE A  51      -1.331  10.287   7.239  1.00 96.85           C  
ATOM    800 HD11 ILE A  51      -1.506   9.303   7.674  1.00 96.85           H  
ATOM    801 HD12 ILE A  51      -2.274  10.697   6.877  1.00 96.85           H  
ATOM    802 HD13 ILE A  51      -0.920  10.954   7.997  1.00 96.85           H  
ATOM    803  N   SER A  52       0.896   7.241   4.280  1.00 97.10           N  
ATOM    804  H   SER A  52       1.200   6.849   5.161  1.00 97.10           H  
ATOM    805  CA  SER A  52      -0.023   6.455   3.460  1.00 97.10           C  
ATOM    806  HA  SER A  52      -0.304   7.030   2.577  1.00 97.10           H  
ATOM    807  C   SER A  52      -1.288   6.139   4.243  1.00 97.10           C  
ATOM    808  CB  SER A  52       0.628   5.172   2.965  1.00 97.10           C  
ATOM    809  HB2 SER A  52      -0.086   4.641   2.335  1.00 97.10           H  
ATOM    810  HB3 SER A  52       0.890   4.540   3.814  1.00 97.10           H  
ATOM    811  O   SER A  52      -1.225   5.837   5.437  1.00 97.10           O  
ATOM    812  OG  SER A  52       1.782   5.458   2.200  1.00 97.10           O  
ATOM    813  HG  SER A  52       2.509   5.633   2.801  1.00 97.10           H  
ATOM    814  N   GLY A  53      -2.446   6.174   3.590  1.00 97.73           N  
ATOM    815  H   GLY A  53      -2.457   6.428   2.612  1.00 97.73           H  
ATOM    816  CA  GLY A  53      -3.708   5.916   4.272  1.00 97.73           C  
ATOM    817  HA2 GLY A  53      -3.565   5.088   4.966  1.00 97.73           H  
ATOM    818  HA3 GLY A  53      -3.990   6.793   4.854  1.00 97.73           H  
ATOM    819  C   GLY A  53      -4.865   5.549   3.357  1.00 97.73           C  
ATOM    820  O   GLY A  53      -4.804   5.694   2.138  1.00 97.73           O  
ATOM    821  N   CYS A  54      -5.939   5.074   3.977  1.00 98.29           N  
ATOM    822  H   CYS A  54      -5.907   4.997   4.983  1.00 98.29           H  
ATOM    823  CA  CYS A  54      -7.182   4.699   3.314  1.00 98.29           C  
ATOM    824  HA  CYS A  54      -7.228   5.218   2.356  1.00 98.29           H  
ATOM    825  C   CYS A  54      -8.397   5.121   4.158  1.00 98.29           C  
ATOM    826  CB  CYS A  54      -7.145   3.190   3.040  1.00 98.29           C  
ATOM    827  HB2 CYS A  54      -7.958   2.908   2.370  1.00 98.29           H  
ATOM    828  HB3 CYS A  54      -6.198   2.957   2.553  1.00 98.29           H  
ATOM    829  O   CYS A  54      -8.253   5.405   5.349  1.00 98.29           O  
ATOM    830  SG  CYS A  54      -7.245   2.230   4.576  1.00 98.29           S  
ATOM    831  HG  CYS A  54      -6.778   1.086   4.068  1.00 98.29           H  
ATOM    832  N   PRO A  55      -9.614   5.181   3.596  1.00 97.28           N  
ATOM    833  CA  PRO A  55     -10.805   5.490   4.378  1.00 97.28           C  
ATOM    834  HA  PRO A  55     -10.664   6.452   4.870  1.00 97.28           H  
ATOM    835  C   PRO A  55     -11.077   4.407   5.424  1.00 97.28           C  
ATOM    836  CB  PRO A  55     -11.956   5.602   3.372  1.00 97.28           C  
ATOM    837  HB2 PRO A  55     -12.630   6.420   3.624  1.00 97.28           H  
ATOM    838  HB3 PRO A  55     -12.505   4.662   3.314  1.00 97.28           H  
ATOM    839  O   PRO A  55     -11.045   3.208   5.125  1.00 97.28           O  
ATOM    840  CG  PRO A  55     -11.242   5.849   2.043  1.00 97.28           C  
ATOM    841  HG2 PRO A  55     -10.999   6.908   1.955  1.00 97.28           H  
ATOM    842  HG3 PRO A  55     -11.830   5.512   1.190  1.00 97.28           H  
ATOM    843  CD  PRO A  55      -9.950   5.057   2.194  1.00 97.28           C  
ATOM    844  HD2 PRO A  55      -9.179   5.471   1.545  1.00 97.28           H  
ATOM    845  HD3 PRO A  55     -10.127   4.008   1.956  1.00 97.28           H  
ATOM    846  N   THR A  56     -11.424   4.822   6.640  1.00 94.44           N  
ATOM    847  H   THR A  56     -11.433   5.812   6.839  1.00 94.44           H  
ATOM    848  CA  THR A  56     -11.952   3.892   7.645  1.00 94.44           C  
ATOM    849  HA  THR A  56     -11.242   3.072   7.754  1.00 94.44           H  
ATOM    850  C   THR A  56     -13.294   3.305   7.191  1.00 94.44           C  
ATOM    851  CB  THR A  56     -12.126   4.552   9.016  1.00 94.44           C  
ATOM    852  HB  THR A  56     -12.569   3.824   9.696  1.00 94.44           H  
ATOM    853  O   THR A  56     -14.019   3.888   6.386  1.00 94.44           O  
ATOM    854  CG2 THR A  56     -10.819   5.033   9.640  1.00 94.44           C  
ATOM    855 HG21 THR A  56     -11.039   5.642  10.517  1.00 94.44           H  
ATOM    856 HG22 THR A  56     -10.226   4.171   9.947  1.00 94.44           H  
ATOM    857 HG23 THR A  56     -10.245   5.631   8.932  1.00 94.44           H  
ATOM    858  OG1 THR A  56     -13.005   5.636   8.917  1.00 94.44           O  
ATOM    859  HG1 THR A  56     -12.509   6.378   8.564  1.00 94.44           H  
ATOM    860  N   ASN A  57     -13.651   2.130   7.720  1.00 90.18           N  
ATOM    861  H   ASN A  57     -13.020   1.704   8.384  1.00 90.18           H  
ATOM    862  CA  ASN A  57     -14.958   1.491   7.506  1.00 90.18           C  
ATOM    863  HA  ASN A  57     -14.904   0.511   7.980  1.00 90.18           H  
ATOM    864  C   ASN A  57     -15.334   1.193   6.038  1.00 90.18           C  
ATOM    865  CB  ASN A  57     -16.048   2.282   8.255  1.00 90.18           C  
ATOM    866  HB2 ASN A  57     -16.154   3.269   7.806  1.00 90.18           H  
ATOM    867  HB3 ASN A  57     -17.006   1.771   8.162  1.00 90.18           H  
ATOM    868  O   ASN A  57     -16.505   0.976   5.740  1.00 90.18           O  
ATOM    869  CG  ASN A  57     -15.743   2.417   9.730  1.00 90.18           C  
ATOM    870  ND2 ASN A  57     -15.807   3.611  10.268  1.00 90.18           N  
ATOM    871 HD21 ASN A  57     -15.540   3.703  11.238  1.00 90.18           H  
ATOM    872 HD22 ASN A  57     -15.935   4.424   9.682  1.00 90.18           H  
ATOM    873  OD1 ASN A  57     -15.416   1.451  10.403  1.00 90.18           O  
ATOM    874  N   SER A  58     -14.363   1.118   5.125  1.00 95.21           N  
ATOM    875  H   SER A  58     -13.427   1.389   5.392  1.00 95.21           H  
ATOM    876  CA  SER A  58     -14.610   0.720   3.738  1.00 95.21           C  
ATOM    877  HA  SER A  58     -15.579   1.115   3.432  1.00 95.21           H  
ATOM    878  C   SER A  58     -14.654  -0.805   3.586  1.00 95.21           C  
ATOM    879  CB  SER A  58     -13.569   1.367   2.825  1.00 95.21           C  
ATOM    880  HB2 SER A  58     -13.747   2.442   2.797  1.00 95.21           H  
ATOM    881  HB3 SER A  58     -12.572   1.198   3.232  1.00 95.21           H  
ATOM    882  O   SER A  58     -13.688  -1.511   3.888  1.00 95.21           O  
ATOM    883  OG  SER A  58     -13.650   0.839   1.511  1.00 95.21           O  
ATOM    884  HG  SER A  58     -13.324   1.514   0.913  1.00 95.21           H  
ATOM    885  N   ASP A  59     -15.770  -1.326   3.070  1.00 97.27           N  
ATOM    886  H   ASP A  59     -16.568  -0.721   2.939  1.00 97.27           H  
ATOM    887  CA  ASP A  59     -15.914  -2.751   2.741  1.00 97.27           C  
ATOM    888  HA  ASP A  59     -15.712  -3.347   3.631  1.00 97.27           H  
ATOM    889  C   ASP A  59     -14.917  -3.191   1.665  1.00 97.27           C  
ATOM    890  CB  ASP A  59     -17.345  -3.039   2.258  1.00 97.27           C  
ATOM    891  HB2 ASP A  59     -17.362  -4.030   1.805  1.00 97.27           H  
ATOM    892  HB3 ASP A  59     -17.619  -2.315   1.491  1.00 97.27           H  
ATOM    893  O   ASP A  59     -14.382  -4.301   1.730  1.00 97.27           O  
ATOM    894  CG  ASP A  59     -18.394  -3.027   3.373  1.00 97.27           C  
ATOM    895  OD1 ASP A  59     -18.002  -3.063   4.565  1.00 97.27           O  
ATOM    896  OD2 ASP A  59     -19.590  -3.062   3.028  1.00 97.27           O  
ATOM    897  N   TYR A  60     -14.619  -2.302   0.714  1.00 98.08           N  
ATOM    898  H   TYR A  60     -15.055  -1.392   0.755  1.00 98.08           H  
ATOM    899  CA  TYR A  60     -13.620  -2.548  -0.319  1.00 98.08           C  
ATOM    900  HA  TYR A  60     -13.843  -3.501  -0.799  1.00 98.08           H  
ATOM    901  C   TYR A  60     -12.214  -2.661   0.283  1.00 98.08           C  
ATOM    902  CB  TYR A  60     -13.694  -1.451  -1.384  1.00 98.08           C  
ATOM    903  HB2 TYR A  60     -14.689  -1.444  -1.828  1.00 98.08           H  
ATOM    904  HB3 TYR A  60     -13.522  -0.477  -0.926  1.00 98.08           H  
ATOM    905  O   TYR A  60     -11.512  -3.636   0.017  1.00 98.08           O  
ATOM    906  CG  TYR A  60     -12.673  -1.682  -2.471  1.00 98.08           C  
ATOM    907  CD1 TYR A  60     -11.449  -0.988  -2.444  1.00 98.08           C  
ATOM    908  HD1 TYR A  60     -11.263  -0.236  -1.692  1.00 98.08           H  
ATOM    909  CD2 TYR A  60     -12.907  -2.679  -3.438  1.00 98.08           C  
ATOM    910  HD2 TYR A  60     -13.850  -3.205  -3.462  1.00 98.08           H  
ATOM    911  CE1 TYR A  60     -10.441  -1.317  -3.366  1.00 98.08           C  
ATOM    912  HE1 TYR A  60      -9.481  -0.822  -3.336  1.00 98.08           H  
ATOM    913  CE2 TYR A  60     -11.898  -3.010  -4.357  1.00 98.08           C  
ATOM    914  HE2 TYR A  60     -12.050  -3.781  -5.099  1.00 98.08           H  
ATOM    915  OH  TYR A  60      -9.654  -2.763  -5.093  1.00 98.08           O  
ATOM    916  HH  TYR A  60      -8.868  -2.223  -4.977  1.00 98.08           H  
ATOM    917  CZ  TYR A  60     -10.660  -2.346  -4.300  1.00 98.08           C  
ATOM    918  N   VAL A  61     -11.837  -1.737   1.178  1.00 97.93           N  
ATOM    919  H   VAL A  61     -12.467  -0.976   1.383  1.00 97.93           H  
ATOM    920  CA  VAL A  61     -10.563  -1.827   1.914  1.00 97.93           C  
ATOM    921  HA  VAL A  61      -9.742  -1.852   1.198  1.00 97.93           H  
ATOM    922  C   VAL A  61     -10.503  -3.132   2.702  1.00 97.93           C  
ATOM    923  CB  VAL A  61     -10.354  -0.619   2.845  1.00 97.93           C  
ATOM    924  HB  VAL A  61     -11.227  -0.517   3.490  1.00 97.93           H  
ATOM    925  O   VAL A  61      -9.513  -3.854   2.625  1.00 97.93           O  
ATOM    926  CG1 VAL A  61      -9.123  -0.775   3.745  1.00 97.93           C  
ATOM    927 HG11 VAL A  61      -9.038   0.102   4.386  1.00 97.93           H  
ATOM    928 HG12 VAL A  61      -9.218  -1.643   4.398  1.00 97.93           H  
ATOM    929 HG13 VAL A  61      -8.220  -0.871   3.142  1.00 97.93           H  
ATOM    930  CG2 VAL A  61     -10.173   0.672   2.035  1.00 97.93           C  
ATOM    931 HG21 VAL A  61     -10.107   1.522   2.713  1.00 97.93           H  
ATOM    932 HG22 VAL A  61     -11.009   0.828   1.353  1.00 97.93           H  
ATOM    933 HG23 VAL A  61      -9.256   0.618   1.448  1.00 97.93           H  
ATOM    934  N   ARG A  62     -11.583  -3.510   3.398  1.00 97.65           N  
ATOM    935  H   ARG A  62     -12.371  -2.879   3.434  1.00 97.65           H  
ATOM    936  CA  ARG A  62     -11.630  -4.783   4.131  1.00 97.65           C  
ATOM    937  HA  ARG A  62     -10.795  -4.789   4.831  1.00 97.65           H  
ATOM    938  C   ARG A  62     -11.429  -5.984   3.205  1.00 97.65           C  
ATOM    939  CB  ARG A  62     -12.946  -4.882   4.914  1.00 97.65           C  
ATOM    940  HB2 ARG A  62     -13.127  -3.929   5.412  1.00 97.65           H  
ATOM    941  HB3 ARG A  62     -13.771  -5.076   4.228  1.00 97.65           H  
ATOM    942  O   ARG A  62     -10.725  -6.920   3.580  1.00 97.65           O  
ATOM    943  CG  ARG A  62     -12.874  -5.997   5.972  1.00 97.65           C  
ATOM    944  HG2 ARG A  62     -12.615  -6.942   5.495  1.00 97.65           H  
ATOM    945  HG3 ARG A  62     -12.090  -5.752   6.689  1.00 97.65           H  
ATOM    946  CD  ARG A  62     -14.193  -6.199   6.728  1.00 97.65           C  
ATOM    947  HD2 ARG A  62     -14.032  -6.947   7.504  1.00 97.65           H  
ATOM    948  HD3 ARG A  62     -14.930  -6.603   6.034  1.00 97.65           H  
ATOM    949  NE  ARG A  62     -14.677  -4.951   7.361  1.00 97.65           N  
ATOM    950  HE  ARG A  62     -14.092  -4.539   8.074  1.00 97.65           H  
ATOM    951  NH1 ARG A  62     -16.560  -4.677   6.090  1.00 97.65           N  
ATOM    952 HH11 ARG A  62     -16.385  -5.538   5.594  1.00 97.65           H  
ATOM    953 HH12 ARG A  62     -17.245  -4.045   5.699  1.00 97.65           H  
ATOM    954  NH2 ARG A  62     -16.015  -3.095   7.529  1.00 97.65           N  
ATOM    955 HH21 ARG A  62     -15.420  -2.666   8.223  1.00 97.65           H  
ATOM    956 HH22 ARG A  62     -16.784  -2.579   7.126  1.00 97.65           H  
ATOM    957  CZ  ARG A  62     -15.742  -4.251   7.000  1.00 97.65           C  
ATOM    958  N   TYR A  63     -12.019  -5.979   2.010  1.00 98.16           N  
ATOM    959  H   TYR A  63     -12.596  -5.187   1.766  1.00 98.16           H  
ATOM    960  CA  TYR A  63     -11.812  -7.028   1.011  1.00 98.16           C  
ATOM    961  HA  TYR A  63     -12.051  -7.992   1.461  1.00 98.16           H  
ATOM    962  C   TYR A  63     -10.345  -7.098   0.561  1.00 98.16           C  
ATOM    963  CB  TYR A  63     -12.765  -6.817  -0.175  1.00 98.16           C  
ATOM    964  HB2 TYR A  63     -13.788  -6.996   0.156  1.00 98.16           H  
ATOM    965  HB3 TYR A  63     -12.714  -5.781  -0.509  1.00 98.16           H  
ATOM    966  O   TYR A  63      -9.753  -8.181   0.606  1.00 98.16           O  
ATOM    967  CG  TYR A  63     -12.456  -7.710  -1.361  1.00 98.16           C  
ATOM    968  CD1 TYR A  63     -11.558  -7.260  -2.347  1.00 98.16           C  
ATOM    969  HD1 TYR A  63     -11.136  -6.268  -2.286  1.00 98.16           H  
ATOM    970  CD2 TYR A  63     -13.024  -8.995  -1.460  1.00 98.16           C  
ATOM    971  HD2 TYR A  63     -13.732  -9.326  -0.714  1.00 98.16           H  
ATOM    972  CE1 TYR A  63     -11.206  -8.099  -3.415  1.00 98.16           C  
ATOM    973  HE1 TYR A  63     -10.503  -7.747  -4.156  1.00 98.16           H  
ATOM    974  CE2 TYR A  63     -12.677  -9.840  -2.535  1.00 98.16           C  
ATOM    975  HE2 TYR A  63     -13.117 -10.822  -2.632  1.00 98.16           H  
ATOM    976  OH  TYR A  63     -11.415 -10.167  -4.566  1.00 98.16           O  
ATOM    977  HH  TYR A  63     -10.887  -9.620  -5.153  1.00 98.16           H  
ATOM    978  CZ  TYR A  63     -11.766  -9.387  -3.513  1.00 98.16           C  
ATOM    979  N   VAL A  64      -9.747  -5.960   0.194  1.00 98.33           N  
ATOM    980  H   VAL A  64     -10.290  -5.109   0.197  1.00 98.33           H  
ATOM    981  CA  VAL A  64      -8.347  -5.874  -0.253  1.00 98.33           C  
ATOM    982  HA  VAL A  64      -8.197  -6.560  -1.086  1.00 98.33           H  
ATOM    983  C   VAL A  64      -7.376  -6.297   0.846  1.00 98.33           C  
ATOM    984  CB  VAL A  64      -8.020  -4.454  -0.751  1.00 98.33           C  
ATOM    985  HB  VAL A  64      -8.330  -3.727   0.001  1.00 98.33           H  
ATOM    986  O   VAL A  64      -6.406  -6.984   0.560  1.00 98.33           O  
ATOM    987  CG1 VAL A  64      -6.528  -4.259  -1.030  1.00 98.33           C  
ATOM    988 HG11 VAL A  64      -5.956  -4.276  -0.102  1.00 98.33           H  
ATOM    989 HG12 VAL A  64      -6.365  -3.287  -1.496  1.00 98.33           H  
ATOM    990 HG13 VAL A  64      -6.155  -5.033  -1.700  1.00 98.33           H  
ATOM    991  CG2 VAL A  64      -8.770  -4.173  -2.057  1.00 98.33           C  
ATOM    992 HG21 VAL A  64      -9.848  -4.208  -1.901  1.00 98.33           H  
ATOM    993 HG22 VAL A  64      -8.487  -4.896  -2.822  1.00 98.33           H  
ATOM    994 HG23 VAL A  64      -8.515  -3.175  -2.415  1.00 98.33           H  
ATOM    995  N   MET A  65      -7.661  -5.981   2.108  1.00 96.30           N  
ATOM    996  H   MET A  65      -8.419  -5.335   2.274  1.00 96.30           H  
ATOM    997  CA  MET A  65      -6.769  -6.307   3.224  1.00 96.30           C  
ATOM    998  HA  MET A  65      -5.739  -6.233   2.877  1.00 96.30           H  
ATOM    999  C   MET A  65      -6.931  -7.739   3.751  1.00 96.30           C  
ATOM   1000  CB  MET A  65      -6.955  -5.273   4.347  1.00 96.30           C  
ATOM   1001  HB2 MET A  65      -6.340  -5.554   5.202  1.00 96.30           H  
ATOM   1002  HB3 MET A  65      -7.998  -5.264   4.663  1.00 96.30           H  
ATOM   1003  O   MET A  65      -6.085  -8.198   4.509  1.00 96.30           O  
ATOM   1004  CG  MET A  65      -6.549  -3.862   3.902  1.00 96.30           C  
ATOM   1005  HG2 MET A  65      -6.772  -3.156   4.702  1.00 96.30           H  
ATOM   1006  HG3 MET A  65      -7.142  -3.571   3.035  1.00 96.30           H  
ATOM   1007  SD  MET A  65      -4.810  -3.681   3.438  1.00 96.30           S  
ATOM   1008  CE  MET A  65      -4.062  -3.391   5.062  1.00 96.30           C  
ATOM   1009  HE1 MET A  65      -4.571  -2.566   5.561  1.00 96.30           H  
ATOM   1010  HE2 MET A  65      -3.017  -3.115   4.925  1.00 96.30           H  
ATOM   1011  HE3 MET A  65      -4.124  -4.293   5.672  1.00 96.30           H  
ATOM   1012  N   THR A  66      -7.996  -8.466   3.381  1.00 96.48           N  
ATOM   1013  H   THR A  66      -8.660  -8.034   2.755  1.00 96.48           H  
ATOM   1014  CA  THR A  66      -8.275  -9.800   3.962  1.00 96.48           C  
ATOM   1015  HA  THR A  66      -7.394 -10.142   4.507  1.00 96.48           H  
ATOM   1016  C   THR A  66      -8.555 -10.895   2.935  1.00 96.48           C  
ATOM   1017  CB  THR A  66      -9.425  -9.753   4.985  1.00 96.48           C  
ATOM   1018  HB  THR A  66      -9.518 -10.745   5.427  1.00 96.48           H  
ATOM   1019  O   THR A  66      -7.990 -11.985   3.009  1.00 96.48           O  
ATOM   1020  CG2 THR A  66      -9.199  -8.752   6.117  1.00 96.48           C  
ATOM   1021 HG21 THR A  66      -9.998  -8.844   6.853  1.00 96.48           H  
ATOM   1022 HG22 THR A  66      -8.246  -8.964   6.603  1.00 96.48           H  
ATOM   1023 HG23 THR A  66      -9.178  -7.732   5.734  1.00 96.48           H  
ATOM   1024  OG1 THR A  66     -10.657  -9.427   4.377  1.00 96.48           O  
ATOM   1025  HG1 THR A  66     -10.610  -8.495   4.154  1.00 96.48           H  
ATOM   1026  N   LYS A  67      -9.424 -10.645   1.953  1.00 97.86           N  
ATOM   1027  H   LYS A  67      -9.783  -9.704   1.870  1.00 97.86           H  
ATOM   1028  CA  LYS A  67      -9.852 -11.654   0.973  1.00 97.86           C  
ATOM   1029  HA  LYS A  67      -9.819 -12.642   1.433  1.00 97.86           H  
ATOM   1030  C   LYS A  67      -8.897 -11.743  -0.206  1.00 97.86           C  
ATOM   1031  CB  LYS A  67     -11.281 -11.353   0.496  1.00 97.86           C  
ATOM   1032  HB2 LYS A  67     -11.287 -10.363   0.040  1.00 97.86           H  
ATOM   1033  HB3 LYS A  67     -11.556 -12.074  -0.273  1.00 97.86           H  
ATOM   1034  O   LYS A  67      -8.637 -12.848  -0.683  1.00 97.86           O  
ATOM   1035  CG  LYS A  67     -12.347 -11.385   1.604  1.00 97.86           C  
ATOM   1036  HG2 LYS A  67     -12.131 -10.610   2.339  1.00 97.86           H  
ATOM   1037  HG3 LYS A  67     -13.314 -11.160   1.154  1.00 97.86           H  
ATOM   1038  CD  LYS A  67     -12.428 -12.747   2.307  1.00 97.86           C  
ATOM   1039  HD2 LYS A  67     -11.479 -12.954   2.801  1.00 97.86           H  
ATOM   1040  HD3 LYS A  67     -12.626 -13.523   1.568  1.00 97.86           H  
ATOM   1041  CE  LYS A  67     -13.535 -12.732   3.362  1.00 97.86           C  
ATOM   1042  HE2 LYS A  67     -13.347 -11.897   4.037  1.00 97.86           H  
ATOM   1043  HE3 LYS A  67     -14.491 -12.556   2.869  1.00 97.86           H  
ATOM   1044  NZ  LYS A  67     -13.563 -14.004   4.125  1.00 97.86           N  
ATOM   1045  HZ1 LYS A  67     -12.669 -14.157   4.570  1.00 97.86           H  
ATOM   1046  HZ2 LYS A  67     -14.271 -13.969   4.844  1.00 97.86           H  
ATOM   1047  HZ3 LYS A  67     -13.755 -14.784   3.512  1.00 97.86           H  
ATOM   1048  N   LEU A  68      -8.359 -10.612  -0.657  1.00 98.24           N  
ATOM   1049  H   LEU A  68      -8.626  -9.739  -0.226  1.00 98.24           H  
ATOM   1050  CA  LEU A  68      -7.393 -10.592  -1.751  1.00 98.24           C  
ATOM   1051  HA  LEU A  68      -7.831 -11.177  -2.560  1.00 98.24           H  
ATOM   1052  C   LEU A  68      -6.074 -11.309  -1.380  1.00 98.24           C  
ATOM   1053  CB  LEU A  68      -7.244  -9.150  -2.271  1.00 98.24           C  
ATOM   1054  HB2 LEU A  68      -6.819  -8.512  -1.497  1.00 98.24           H  
ATOM   1055  HB3 LEU A  68      -8.238  -8.761  -2.492  1.00 98.24           H  
ATOM   1056  O   LEU A  68      -5.662 -12.160  -2.167  1.00 98.24           O  
ATOM   1057  CG  LEU A  68      -6.382  -9.009  -3.536  1.00 98.24           C  
ATOM   1058  HG  LEU A  68      -5.376  -9.383  -3.343  1.00 98.24           H  
ATOM   1059  CD1 LEU A  68      -6.975  -9.779  -4.718  1.00 98.24           C  
ATOM   1060 HD11 LEU A  68      -6.412  -9.531  -5.618  1.00 98.24           H  
ATOM   1061 HD12 LEU A  68      -8.017  -9.495  -4.866  1.00 98.24           H  
ATOM   1062 HD13 LEU A  68      -6.891 -10.852  -4.548  1.00 98.24           H  
ATOM   1063  CD2 LEU A  68      -6.285  -7.534  -3.913  1.00 98.24           C  
ATOM   1064 HD21 LEU A  68      -5.779  -6.982  -3.121  1.00 98.24           H  
ATOM   1065 HD22 LEU A  68      -7.275  -7.108  -4.073  1.00 98.24           H  
ATOM   1066 HD23 LEU A  68      -5.705  -7.424  -4.830  1.00 98.24           H  
ATOM   1067  N   PRO A  69      -5.477 -11.119  -0.181  1.00 98.01           N  
ATOM   1068  CA  PRO A  69      -4.319 -11.892   0.276  1.00 98.01           C  
ATOM   1069  HA  PRO A  69      -3.474 -11.690  -0.382  1.00 98.01           H  
ATOM   1070  C   PRO A  69      -4.572 -13.397   0.305  1.00 98.01           C  
ATOM   1071  CB  PRO A  69      -3.992 -11.365   1.678  1.00 98.01           C  
ATOM   1072  HB2 PRO A  69      -2.930 -11.450   1.911  1.00 98.01           H  
ATOM   1073  HB3 PRO A  69      -4.587 -11.880   2.432  1.00 98.01           H  
ATOM   1074  O   PRO A  69      -3.717 -14.174  -0.109  1.00 98.01           O  
ATOM   1075  CG  PRO A  69      -4.436  -9.912   1.597  1.00 98.01           C  
ATOM   1076  HG2 PRO A  69      -3.673  -9.323   1.087  1.00 98.01           H  
ATOM   1077  HG3 PRO A  69      -4.656  -9.496   2.581  1.00 98.01           H  
ATOM   1078  CD  PRO A  69      -5.680 -10.000   0.722  1.00 98.01           C  
ATOM   1079  HD2 PRO A  69      -6.567 -10.150   1.336  1.00 98.01           H  
ATOM   1080  HD3 PRO A  69      -5.743  -9.083   0.136  1.00 98.01           H  
ATOM   1081  N   ALA A  70      -5.768 -13.830   0.717  1.00 97.56           N  
ATOM   1082  H   ALA A  70      -6.425 -13.158   1.088  1.00 97.56           H  
ATOM   1083  CA  ALA A  70      -6.133 -15.246   0.704  1.00 97.56           C  
ATOM   1084  HA  ALA A  70      -5.358 -15.804   1.230  1.00 97.56           H  
ATOM   1085  C   ALA A  70      -6.213 -15.818  -0.725  1.00 97.56           C  
ATOM   1086  CB  ALA A  70      -7.450 -15.419   1.468  1.00 97.56           C  
ATOM   1087  HB1 ALA A  70      -8.254 -14.886   0.961  1.00 97.56           H  
ATOM   1088  HB2 ALA A  70      -7.700 -16.479   1.519  1.00 97.56           H  
ATOM   1089  HB3 ALA A  70      -7.342 -15.030   2.480  1.00 97.56           H  
ATOM   1090  O   ALA A  70      -5.731 -16.923  -0.970  1.00 97.56           O  
ATOM   1091  N   ARG A  71      -6.770 -15.061  -1.683  1.00 97.88           N  
ATOM   1092  H   ARG A  71      -7.140 -14.159  -1.416  1.00 97.88           H  
ATOM   1093  CA  ARG A  71      -6.784 -15.447  -3.107  1.00 97.88           C  
ATOM   1094  HA  ARG A  71      -7.182 -16.457  -3.208  1.00 97.88           H  
ATOM   1095  C   ARG A  71      -5.376 -15.498  -3.700  1.00 97.88           C  
ATOM   1096  CB  ARG A  71      -7.637 -14.470  -3.929  1.00 97.88           C  
ATOM   1097  HB2 ARG A  71      -7.432 -14.664  -4.981  1.00 97.88           H  
ATOM   1098  HB3 ARG A  71      -7.333 -13.445  -3.713  1.00 97.88           H  
ATOM   1099  O   ARG A  71      -5.059 -16.428  -4.436  1.00 97.88           O  
ATOM   1100  CG  ARG A  71      -9.148 -14.612  -3.700  1.00 97.88           C  
ATOM   1101  HG2 ARG A  71      -9.458 -15.626  -3.954  1.00 97.88           H  
ATOM   1102  HG3 ARG A  71      -9.379 -14.432  -2.650  1.00 97.88           H  
ATOM   1103  CD  ARG A  71      -9.934 -13.608  -4.564  1.00 97.88           C  
ATOM   1104  HD2 ARG A  71     -10.998 -13.734  -4.366  1.00 97.88           H  
ATOM   1105  HD3 ARG A  71      -9.646 -12.600  -4.264  1.00 97.88           H  
ATOM   1106  NE  ARG A  71      -9.678 -13.794  -6.013  1.00 97.88           N  
ATOM   1107  HE  ARG A  71      -9.185 -14.630  -6.293  1.00 97.88           H  
ATOM   1108  NH1 ARG A  71     -10.473 -11.774  -6.765  1.00 97.88           N  
ATOM   1109 HH11 ARG A  71     -10.879 -11.582  -5.860  1.00 97.88           H  
ATOM   1110 HH12 ARG A  71     -10.544 -11.108  -7.521  1.00 97.88           H  
ATOM   1111  NH2 ARG A  71      -9.393 -13.096  -8.183  1.00 97.88           N  
ATOM   1112 HH21 ARG A  71      -8.823 -13.886  -8.450  1.00 97.88           H  
ATOM   1113 HH22 ARG A  71      -9.347 -12.323  -8.832  1.00 97.88           H  
ATOM   1114  CZ  ARG A  71      -9.850 -12.900  -6.975  1.00 97.88           C  
ATOM   1115  N   MET A  72      -4.540 -14.512  -3.377  1.00 98.27           N  
ATOM   1116  H   MET A  72      -4.881 -13.758  -2.798  1.00 98.27           H  
ATOM   1117  CA  MET A  72      -3.147 -14.475  -3.821  1.00 98.27           C  
ATOM   1118  HA  MET A  72      -3.114 -14.610  -4.902  1.00 98.27           H  
ATOM   1119  C   MET A  72      -2.343 -15.619  -3.212  1.00 98.27           C  
ATOM   1120  CB  MET A  72      -2.502 -13.127  -3.486  1.00 98.27           C  
ATOM   1121  HB2 MET A  72      -2.684 -12.876  -2.441  1.00 98.27           H  
ATOM   1122  HB3 MET A  72      -1.426 -13.201  -3.642  1.00 98.27           H  
ATOM   1123  O   MET A  72      -1.564 -16.227  -3.929  1.00 98.27           O  
ATOM   1124  CG  MET A  72      -3.048 -12.026  -4.401  1.00 98.27           C  
ATOM   1125  HG2 MET A  72      -2.932 -12.354  -5.434  1.00 98.27           H  
ATOM   1126  HG3 MET A  72      -4.114 -11.893  -4.212  1.00 98.27           H  
ATOM   1127  SD  MET A  72      -2.231 -10.417  -4.251  1.00 98.27           S  
ATOM   1128  CE  MET A  72      -2.610 -10.022  -2.529  1.00 98.27           C  
ATOM   1129  HE1 MET A  72      -3.666 -10.200  -2.326  1.00 98.27           H  
ATOM   1130  HE2 MET A  72      -2.010 -10.664  -1.885  1.00 98.27           H  
ATOM   1131  HE3 MET A  72      -2.376  -8.977  -2.328  1.00 98.27           H  
ATOM   1132  N   ARG A  73      -2.585 -15.986  -1.948  1.00 97.95           N  
ATOM   1133  H   ARG A  73      -3.192 -15.402  -1.389  1.00 97.95           H  
ATOM   1134  CA  ARG A  73      -1.973 -17.163  -1.318  1.00 97.95           C  
ATOM   1135  HA  ARG A  73      -0.889 -17.051  -1.357  1.00 97.95           H  
ATOM   1136  C   ARG A  73      -2.276 -18.441  -2.095  1.00 97.95           C  
ATOM   1137  CB  ARG A  73      -2.419 -17.266   0.150  1.00 97.95           C  
ATOM   1138  HB2 ARG A  73      -3.494 -17.442   0.198  1.00 97.95           H  
ATOM   1139  HB3 ARG A  73      -2.199 -16.324   0.652  1.00 97.95           H  
ATOM   1140  O   ARG A  73      -1.347 -19.170  -2.417  1.00 97.95           O  
ATOM   1141  CG  ARG A  73      -1.692 -18.408   0.879  1.00 97.95           C  
ATOM   1142  HG2 ARG A  73      -0.621 -18.208   0.862  1.00 97.95           H  
ATOM   1143  HG3 ARG A  73      -1.874 -19.349   0.360  1.00 97.95           H  
ATOM   1144  CD  ARG A  73      -2.145 -18.591   2.333  1.00 97.95           C  
ATOM   1145  HD2 ARG A  73      -1.617 -19.455   2.736  1.00 97.95           H  
ATOM   1146  HD3 ARG A  73      -3.215 -18.799   2.338  1.00 97.95           H  
ATOM   1147  NE  ARG A  73      -1.840 -17.403   3.158  1.00 97.95           N  
ATOM   1148  HE  ARG A  73      -1.048 -16.855   2.854  1.00 97.95           H  
ATOM   1149  NH1 ARG A  73      -3.351 -17.729   4.857  1.00 97.95           N  
ATOM   1150 HH11 ARG A  73      -3.535 -18.652   4.491  1.00 97.95           H  
ATOM   1151 HH12 ARG A  73      -3.729 -17.396   5.732  1.00 97.95           H  
ATOM   1152  NH2 ARG A  73      -2.116 -15.865   4.802  1.00 97.95           N  
ATOM   1153 HH21 ARG A  73      -1.393 -15.290   4.395  1.00 97.95           H  
ATOM   1154 HH22 ARG A  73      -2.604 -15.413   5.562  1.00 97.95           H  
ATOM   1155  CZ  ARG A  73      -2.438 -17.008   4.269  1.00 97.95           C  
ATOM   1156  N   GLU A  74      -3.541 -18.682  -2.451  1.00 97.90           N  
ATOM   1157  H   GLU A  74      -4.258 -18.039  -2.148  1.00 97.90           H  
ATOM   1158  CA  GLU A  74      -3.930 -19.871  -3.228  1.00 97.90           C  
ATOM   1159  HA  GLU A  74      -3.686 -20.761  -2.647  1.00 97.90           H  
ATOM   1160  C   GLU A  74      -3.157 -19.966  -4.554  1.00 97.90           C  
ATOM   1161  CB  GLU A  74      -5.447 -19.848  -3.500  1.00 97.90           C  
ATOM   1162  HB2 GLU A  74      -5.972 -19.552  -2.592  1.00 97.90           H  
ATOM   1163  HB3 GLU A  74      -5.657 -19.111  -4.275  1.00 97.90           H  
ATOM   1164  O   GLU A  74      -2.722 -21.044  -4.943  1.00 97.90           O  
ATOM   1165  CG  GLU A  74      -5.982 -21.224  -3.941  1.00 97.90           C  
ATOM   1166  HG2 GLU A  74      -5.329 -21.638  -4.709  1.00 97.90           H  
ATOM   1167  HG3 GLU A  74      -5.940 -21.899  -3.086  1.00 97.90           H  
ATOM   1168  CD  GLU A  74      -7.422 -21.204  -4.490  1.00 97.90           C  
ATOM   1169  OE1 GLU A  74      -7.836 -22.237  -5.079  1.00 97.90           O  
ATOM   1170  OE2 GLU A  74      -8.126 -20.177  -4.381  1.00 97.90           O  
ATOM   1171  N   TYR A  75      -2.947 -18.831  -5.223  1.00 98.14           N  
ATOM   1172  H   TYR A  75      -3.318 -17.975  -4.837  1.00 98.14           H  
ATOM   1173  CA  TYR A  75      -2.144 -18.754  -6.440  1.00 98.14           C  
ATOM   1174  HA  TYR A  75      -2.432 -19.566  -7.108  1.00 98.14           H  
ATOM   1175  C   TYR A  75      -0.638 -18.915  -6.168  1.00 98.14           C  
ATOM   1176  CB  TYR A  75      -2.462 -17.432  -7.139  1.00 98.14           C  
ATOM   1177  HB2 TYR A  75      -3.428 -17.527  -7.635  1.00 98.14           H  
ATOM   1178  HB3 TYR A  75      -2.554 -16.645  -6.391  1.00 98.14           H  
ATOM   1179  O   TYR A  75       0.002 -19.774  -6.770  1.00 98.14           O  
ATOM   1180  CG  TYR A  75      -1.429 -17.010  -8.157  1.00 98.14           C  
ATOM   1181  CD1 TYR A  75      -0.625 -15.888  -7.890  1.00 98.14           C  
ATOM   1182  HD1 TYR A  75      -0.763 -15.325  -6.978  1.00 98.14           H  
ATOM   1183  CD2 TYR A  75      -1.225 -17.769  -9.325  1.00 98.14           C  
ATOM   1184  HD2 TYR A  75      -1.815 -18.655  -9.509  1.00 98.14           H  
ATOM   1185  CE1 TYR A  75       0.357 -15.495  -8.812  1.00 98.14           C  
ATOM   1186  HE1 TYR A  75       0.972 -14.630  -8.613  1.00 98.14           H  
ATOM   1187  CE2 TYR A  75      -0.223 -17.384 -10.237  1.00 98.14           C  
ATOM   1188  HE2 TYR A  75      -0.024 -17.953 -11.134  1.00 98.14           H  
ATOM   1189  OH  TYR A  75       1.462 -15.815 -10.898  1.00 98.14           O  
ATOM   1190  HH  TYR A  75       1.837 -14.970 -10.640  1.00 98.14           H  
ATOM   1191  CZ  TYR A  75       0.548 -16.234  -9.993  1.00 98.14           C  
ATOM   1192  N   CYS A  76      -0.064 -18.138  -5.251  1.00 97.93           N  
ATOM   1193  H   CYS A  76      -0.643 -17.464  -4.771  1.00 97.93           H  
ATOM   1194  CA  CYS A  76       1.370 -18.116  -4.949  1.00 97.93           C  
ATOM   1195  HA  CYS A  76       1.924 -17.987  -5.878  1.00 97.93           H  
ATOM   1196  C   CYS A  76       1.889 -19.412  -4.312  1.00 97.93           C  
ATOM   1197  CB  CYS A  76       1.663 -16.925  -4.024  1.00 97.93           C  
ATOM   1198  HB2 CYS A  76       1.021 -16.970  -3.145  1.00 97.93           H  
ATOM   1199  HB3 CYS A  76       2.700 -16.975  -3.690  1.00 97.93           H  
ATOM   1200  O   CYS A  76       3.099 -19.620  -4.269  1.00 97.93           O  
ATOM   1201  SG  CYS A  76       1.399 -15.358  -4.901  1.00 97.93           S  
ATOM   1202  HG  CYS A  76       2.064 -15.690  -6.011  1.00 97.93           H  
ATOM   1203  N   GLU A  77       1.001 -20.272  -3.814  1.00 96.70           N  
ATOM   1204  H   GLU A  77       0.043 -19.965  -3.726  1.00 96.70           H  
ATOM   1205  CA  GLU A  77       1.331 -21.599  -3.281  1.00 96.70           C  
ATOM   1206  HA  GLU A  77       2.411 -21.684  -3.166  1.00 96.70           H  
ATOM   1207  C   GLU A  77       0.931 -22.742  -4.237  1.00 96.70           C  
ATOM   1208  CB  GLU A  77       0.713 -21.755  -1.879  1.00 96.70           C  
ATOM   1209  HB2 GLU A  77       0.908 -22.764  -1.515  1.00 96.70           H  
ATOM   1210  HB3 GLU A  77      -0.366 -21.614  -1.944  1.00 96.70           H  
ATOM   1211  O   GLU A  77       1.250 -23.901  -3.975  1.00 96.70           O  
ATOM   1212  CG  GLU A  77       1.321 -20.752  -0.879  1.00 96.70           C  
ATOM   1213  HG2 GLU A  77       2.390 -20.950  -0.801  1.00 96.70           H  
ATOM   1214  HG3 GLU A  77       1.204 -19.738  -1.263  1.00 96.70           H  
ATOM   1215  CD  GLU A  77       0.703 -20.794   0.527  1.00 96.70           C  
ATOM   1216  OE1 GLU A  77       1.145 -19.959   1.353  1.00 96.70           O  
ATOM   1217  OE2 GLU A  77      -0.232 -21.588   0.780  1.00 96.70           O  
ATOM   1218  N   SER A  78       0.277 -22.433  -5.365  1.00 97.09           N  
ATOM   1219  H   SER A  78       0.083 -21.459  -5.545  1.00 97.09           H  
ATOM   1220  CA  SER A  78      -0.060 -23.409  -6.413  1.00 97.09           C  
ATOM   1221  HA  SER A  78      -0.433 -24.311  -5.928  1.00 97.09           H  
ATOM   1222  C   SER A  78       1.148 -23.801  -7.264  1.00 97.09           C  
ATOM   1223  CB  SER A  78      -1.165 -22.880  -7.334  1.00 97.09           C  
ATOM   1224  HB2 SER A  78      -1.996 -22.502  -6.739  1.00 97.09           H  
ATOM   1225  HB3 SER A  78      -1.534 -23.703  -7.946  1.00 97.09           H  
ATOM   1226  O   SER A  78       2.134 -23.071  -7.342  1.00 97.09           O  
ATOM   1227  OG  SER A  78      -0.685 -21.866  -8.195  1.00 97.09           O  
ATOM   1228  HG  SER A  78      -0.435 -21.112  -7.656  1.00 97.09           H  
ATOM   1229  N   GLU A  79       1.057 -24.922  -7.981  1.00 95.25           N  
ATOM   1230  H   GLU A  79       0.209 -25.469  -7.941  1.00 95.25           H  
ATOM   1231  CA  GLU A  79       2.089 -25.336  -8.941  1.00 95.25           C  
ATOM   1232  HA  GLU A  79       3.033 -25.477  -8.415  1.00 95.25           H  
ATOM   1233  C   GLU A  79       2.351 -24.265 -10.013  1.00 95.25           C  
ATOM   1234  CB  GLU A  79       1.678 -26.668  -9.587  1.00 95.25           C  
ATOM   1235  HB2 GLU A  79       2.332 -26.873 -10.435  1.00 95.25           H  
ATOM   1236  HB3 GLU A  79       0.660 -26.583  -9.966  1.00 95.25           H  
ATOM   1237  O   GLU A  79       3.512 -23.976 -10.304  1.00 95.25           O  
ATOM   1238  CG  GLU A  79       1.740 -27.853  -8.609  1.00 95.25           C  
ATOM   1239  HG2 GLU A  79       1.079 -27.660  -7.764  1.00 95.25           H  
ATOM   1240  HG3 GLU A  79       1.371 -28.743  -9.118  1.00 95.25           H  
ATOM   1241  CD  GLU A  79       3.164 -28.119  -8.114  1.00 95.25           C  
ATOM   1242  OE1 GLU A  79       3.375 -28.301  -6.891  1.00 95.25           O  
ATOM   1243  OE2 GLU A  79       4.102 -28.112  -8.944  1.00 95.25           O  
ATOM   1244  N   PHE A  80       1.294 -23.621 -10.518  1.00 96.26           N  
ATOM   1245  H   PHE A  80       0.377 -23.989 -10.313  1.00 96.26           H  
ATOM   1246  CA  PHE A  80       1.378 -22.537 -11.500  1.00 96.26           C  
ATOM   1247  HA  PHE A  80       1.938 -22.893 -12.364  1.00 96.26           H  
ATOM   1248  C   PHE A  80       2.094 -21.280 -10.977  1.00 96.26           C  
ATOM   1249  CB  PHE A  80      -0.057 -22.209 -11.940  1.00 96.26           C  
ATOM   1250  HB2 PHE A  80      -0.526 -23.132 -12.279  1.00 96.26           H  
ATOM   1251  HB3 PHE A  80      -0.624 -21.855 -11.079  1.00 96.26           H  
ATOM   1252  O   PHE A  80       2.889 -20.675 -11.691  1.00 96.26           O  
ATOM   1253  CG  PHE A  80      -0.167 -21.204 -13.067  1.00 96.26           C  
ATOM   1254  CD1 PHE A  80      -0.737 -19.940 -12.841  1.00 96.26           C  
ATOM   1255  HD1 PHE A  80      -1.105 -19.700 -11.854  1.00 96.26           H  
ATOM   1256  CD2 PHE A  80       0.287 -21.536 -14.355  1.00 96.26           C  
ATOM   1257  HD2 PHE A  80       0.730 -22.502 -14.549  1.00 96.26           H  
ATOM   1258  CE1 PHE A  80      -0.834 -19.004 -13.888  1.00 96.26           C  
ATOM   1259  HE1 PHE A  80      -1.275 -18.032 -13.722  1.00 96.26           H  
ATOM   1260  CE2 PHE A  80       0.192 -20.594 -15.392  1.00 96.26           C  
ATOM   1261  HE2 PHE A  80       0.572 -20.823 -16.377  1.00 96.26           H  
ATOM   1262  CZ  PHE A  80      -0.359 -19.328 -15.165  1.00 96.26           C  
ATOM   1263  HZ  PHE A  80      -0.409 -18.609 -15.969  1.00 96.26           H  
ATOM   1264  N   GLY A  81       1.820 -20.874  -9.733  1.00 97.04           N  
ATOM   1265  H   GLY A  81       1.170 -21.429  -9.195  1.00 97.04           H  
ATOM   1266  CA  GLY A  81       2.257 -19.581  -9.194  1.00 97.04           C  
ATOM   1267  HA2 GLY A  81       1.402 -19.103  -8.715  1.00 97.04           H  
ATOM   1268  HA3 GLY A  81       2.575 -18.928 -10.007  1.00 97.04           H  
ATOM   1269  C   GLY A  81       3.389 -19.628  -8.169  1.00 97.04           C  
ATOM   1270  O   GLY A  81       3.803 -18.569  -7.711  1.00 97.04           O  
ATOM   1271  N   ARG A  82       3.890 -20.803  -7.765  1.00 96.55           N  
ATOM   1272  H   ARG A  82       3.422 -21.637  -8.092  1.00 96.55           H  
ATOM   1273  CA  ARG A  82       4.856 -20.930  -6.651  1.00 96.55           C  
ATOM   1274  HA  ARG A  82       4.552 -20.228  -5.875  1.00 96.55           H  
ATOM   1275  C   ARG A  82       6.295 -20.557  -6.958  1.00 96.55           C  
ATOM   1276  CB  ARG A  82       4.820 -22.337  -6.044  1.00 96.55           C  
ATOM   1277  HB2 ARG A  82       5.463 -22.358  -5.164  1.00 96.55           H  
ATOM   1278  HB3 ARG A  82       3.812 -22.568  -5.700  1.00 96.55           H  
ATOM   1279  O   ARG A  82       7.069 -20.384  -6.014  1.00 96.55           O  
ATOM   1280  CG  ARG A  82       5.321 -23.388  -7.047  1.00 96.55           C  
ATOM   1281  HG2 ARG A  82       4.726 -23.356  -7.961  1.00 96.55           H  
ATOM   1282  HG3 ARG A  82       6.363 -23.191  -7.298  1.00 96.55           H  
ATOM   1283  CD  ARG A  82       5.225 -24.781  -6.445  1.00 96.55           C  
ATOM   1284  HD2 ARG A  82       5.730 -24.780  -5.479  1.00 96.55           H  
ATOM   1285  HD3 ARG A  82       4.175 -25.030  -6.298  1.00 96.55           H  
ATOM   1286  NE  ARG A  82       5.854 -25.770  -7.333  1.00 96.55           N  
ATOM   1287  HE  ARG A  82       5.958 -25.525  -8.308  1.00 96.55           H  
ATOM   1288  NH1 ARG A  82       5.735 -27.536  -5.890  1.00 96.55           N  
ATOM   1289 HH11 ARG A  82       5.013 -28.223  -6.059  1.00 96.55           H  
ATOM   1290 HH12 ARG A  82       5.408 -26.861  -5.214  1.00 96.55           H  
ATOM   1291  NH2 ARG A  82       6.505 -27.862  -7.925  1.00 96.55           N  
ATOM   1292 HH21 ARG A  82       6.635 -28.797  -7.565  1.00 96.55           H  
ATOM   1293 HH22 ARG A  82       5.880 -27.862  -8.718  1.00 96.55           H  
ATOM   1294  CZ  ARG A  82       6.064 -27.033  -7.038  1.00 96.55           C  
ATOM   1295  N   GLN A  83       6.679 -20.500  -8.228  1.00 95.20           N  
ATOM   1296  H   GLN A  83       5.983 -20.583  -8.955  1.00 95.20           H  
ATOM   1297  CA  GLN A  83       8.069 -20.238  -8.584  1.00 95.20           C  
ATOM   1298  HA  GLN A  83       8.689 -20.860  -7.939  1.00 95.20           H  
ATOM   1299  C   GLN A  83       8.418 -18.768  -8.320  1.00 95.20           C  
ATOM   1300  CB  GLN A  83       8.364 -20.642 -10.036  1.00 95.20           C  
ATOM   1301  HB2 GLN A  83       9.370 -20.314 -10.297  1.00 95.20           H  
ATOM   1302  HB3 GLN A  83       7.663 -20.139 -10.702  1.00 95.20           H  
ATOM   1303  O   GLN A  83       7.632 -17.884  -8.679  1.00 95.20           O  
ATOM   1304  CG  GLN A  83       8.270 -22.162 -10.256  1.00 95.20           C  
ATOM   1305  HG2 GLN A  83       8.476 -22.377 -11.304  1.00 95.20           H  
ATOM   1306  HG3 GLN A  83       7.251 -22.490 -10.049  1.00 95.20           H  
ATOM   1307  CD  GLN A  83       9.243 -22.976  -9.402  1.00 95.20           C  
ATOM   1308  NE2 GLN A  83       8.940 -24.228  -9.140  1.00 95.20           N  
ATOM   1309 HE21 GLN A  83       9.635 -24.748  -8.623  1.00 95.20           H  
ATOM   1310 HE22 GLN A  83       8.149 -24.655  -9.600  1.00 95.20           H  
ATOM   1311  OE1 GLN A  83      10.277 -22.522  -8.938  1.00 95.20           O  
ATOM   1312  N   PRO A  84       9.578 -18.479  -7.700  1.00 94.32           N  
ATOM   1313  CA  PRO A  84      10.074 -17.118  -7.599  1.00 94.32           C  
ATOM   1314  HA  PRO A  84       9.405 -16.557  -6.946  1.00 94.32           H  
ATOM   1315  C   PRO A  84      10.144 -16.448  -8.969  1.00 94.32           C  
ATOM   1316  CB  PRO A  84      11.453 -17.211  -6.947  1.00 94.32           C  
ATOM   1317  HB2 PRO A  84      12.225 -17.323  -7.708  1.00 94.32           H  
ATOM   1318  HB3 PRO A  84      11.658 -16.342  -6.322  1.00 94.32           H  
ATOM   1319  O   PRO A  84      10.581 -17.049  -9.949  1.00 94.32           O  
ATOM   1320  CG  PRO A  84      11.356 -18.500  -6.134  1.00 94.32           C  
ATOM   1321  HG2 PRO A  84      10.840 -18.305  -5.194  1.00 94.32           H  
ATOM   1322  HG3 PRO A  84      12.336 -18.941  -5.954  1.00 94.32           H  
ATOM   1323  CD  PRO A  84      10.487 -19.391  -7.021  1.00 94.32           C  
ATOM   1324  HD2 PRO A  84       9.950 -20.112  -6.404  1.00 94.32           H  
ATOM   1325  HD3 PRO A  84      11.104 -19.905  -7.758  1.00 94.32           H  
ATOM   1326  N   TYR A  85       9.738 -15.188  -9.020  1.00 93.15           N  
ATOM   1327  H   TYR A  85       9.443 -14.743  -8.162  1.00 93.15           H  
ATOM   1328  CA  TYR A  85       9.811 -14.364 -10.219  1.00 93.15           C  
ATOM   1329  HA  TYR A  85      10.307 -14.909 -11.021  1.00 93.15           H  
ATOM   1330  C   TYR A  85      10.635 -13.124  -9.906  1.00 93.15           C  
ATOM   1331  CB  TYR A  85       8.396 -14.021 -10.687  1.00 93.15           C  
ATOM   1332  HB2 TYR A  85       7.875 -14.944 -10.943  1.00 93.15           H  
ATOM   1333  HB3 TYR A  85       7.869 -13.559  -9.852  1.00 93.15           H  
ATOM   1334  O   TYR A  85      10.545 -12.595  -8.801  1.00 93.15           O  
ATOM   1335  CG  TYR A  85       8.350 -13.087 -11.881  1.00 93.15           C  
ATOM   1336  CD1 TYR A  85       7.939 -11.755 -11.706  1.00 93.15           C  
ATOM   1337  HD1 TYR A  85       7.627 -11.419 -10.729  1.00 93.15           H  
ATOM   1338  CD2 TYR A  85       8.724 -13.542 -13.160  1.00 93.15           C  
ATOM   1339  HD2 TYR A  85       9.018 -14.571 -13.304  1.00 93.15           H  
ATOM   1340  CE1 TYR A  85       7.915 -10.869 -12.801  1.00 93.15           C  
ATOM   1341  HE1 TYR A  85       7.573  -9.853 -12.674  1.00 93.15           H  
ATOM   1342  CE2 TYR A  85       8.701 -12.657 -14.258  1.00 93.15           C  
ATOM   1343  HE2 TYR A  85       8.974 -13.002 -15.244  1.00 93.15           H  
ATOM   1344  OH  TYR A  85       8.239 -10.475 -15.154  1.00 93.15           O  
ATOM   1345  HH  TYR A  85       7.970  -9.591 -14.894  1.00 93.15           H  
ATOM   1346  CZ  TYR A  85       8.303 -11.313 -14.083  1.00 93.15           C  
ATOM   1347  N   LEU A  86      11.425 -12.666 -10.875  1.00 88.73           N  
ATOM   1348  H   LEU A  86      11.403 -13.127 -11.774  1.00 88.73           H  
ATOM   1349  CA  LEU A  86      12.220 -11.451 -10.761  1.00 88.73           C  
ATOM   1350  HA  LEU A  86      12.220 -11.123  -9.721  1.00 88.73           H  
ATOM   1351  C   LEU A  86      11.590 -10.354 -11.633  1.00 88.73           C  
ATOM   1352  CB  LEU A  86      13.675 -11.769 -11.136  1.00 88.73           C  
ATOM   1353  HB2 LEU A  86      14.015 -12.618 -10.542  1.00 88.73           H  
ATOM   1354  HB3 LEU A  86      13.723 -12.052 -12.187  1.00 88.73           H  
ATOM   1355  O   LEU A  86      11.858 -10.321 -12.836  1.00 88.73           O  
ATOM   1356  CG  LEU A  86      14.619 -10.581 -10.888  1.00 88.73           C  
ATOM   1357  HG  LEU A  86      14.289  -9.728 -11.481  1.00 88.73           H  
ATOM   1358  CD1 LEU A  86      14.642 -10.199  -9.404  1.00 88.73           C  
ATOM   1359 HD11 LEU A  86      13.772  -9.591  -9.159  1.00 88.73           H  
ATOM   1360 HD12 LEU A  86      15.546  -9.641  -9.161  1.00 88.73           H  
ATOM   1361 HD13 LEU A  86      14.645 -11.101  -8.792  1.00 88.73           H  
ATOM   1362  CD2 LEU A  86      16.031 -10.954 -11.338  1.00 88.73           C  
ATOM   1363 HD21 LEU A  86      16.706 -10.112 -11.188  1.00 88.73           H  
ATOM   1364 HD22 LEU A  86      16.023 -11.216 -12.396  1.00 88.73           H  
ATOM   1365 HD23 LEU A  86      16.393 -11.802 -10.757  1.00 88.73           H  
ATOM   1366  N   PRO A  87      10.750  -9.475 -11.060  1.00 92.08           N  
ATOM   1367  CA  PRO A  87      10.101  -8.415 -11.816  1.00 92.08           C  
ATOM   1368  HA  PRO A  87       9.638  -8.845 -12.704  1.00 92.08           H  
ATOM   1369  C   PRO A  87      11.107  -7.353 -12.262  1.00 92.08           C  
ATOM   1370  CB  PRO A  87       9.010  -7.834 -10.906  1.00 92.08           C  
ATOM   1371  HB2 PRO A  87       9.289  -6.834 -10.573  1.00 92.08           H  
ATOM   1372  HB3 PRO A  87       8.047  -7.798 -11.415  1.00 92.08           H  
ATOM   1373  O   PRO A  87      12.135  -7.123 -11.610  1.00 92.08           O  
ATOM   1374  CG  PRO A  87       8.947  -8.785  -9.712  1.00 92.08           C  
ATOM   1375  HG2 PRO A  87       8.194  -9.552  -9.893  1.00 92.08           H  
ATOM   1376  HG3 PRO A  87       8.729  -8.265  -8.779  1.00 92.08           H  
ATOM   1377  CD  PRO A  87      10.328  -9.410  -9.675  1.00 92.08           C  
ATOM   1378  HD2 PRO A  87      11.015  -8.770  -9.121  1.00 92.08           H  
ATOM   1379  HD3 PRO A  87      10.259 -10.386  -9.195  1.00 92.08           H  
ATOM   1380  N   ALA A  88      10.787  -6.677 -13.364  1.00 90.93           N  
ATOM   1381  H   ALA A  88       9.921  -6.907 -13.830  1.00 90.93           H  
ATOM   1382  CA  ALA A  88      11.488  -5.459 -13.752  1.00 90.93           C  
ATOM   1383  HA  ALA A  88      12.560  -5.657 -13.739  1.00 90.93           H  
ATOM   1384  C   ALA A  88      11.212  -4.318 -12.751  1.00 90.93           C  
ATOM   1385  CB  ALA A  88      11.083  -5.091 -15.184  1.00 90.93           C  
ATOM   1386  HB1 ALA A  88      10.014  -4.878 -15.220  1.00 90.93           H  
ATOM   1387  HB2 ALA A  88      11.305  -5.920 -15.855  1.00 90.93           H  
ATOM   1388  HB3 ALA A  88      11.628  -4.205 -15.510  1.00 90.93           H  
ATOM   1389  O   ALA A  88      10.254  -4.366 -11.980  1.00 90.93           O  
ATOM   1390  N   ALA A  89      12.038  -3.268 -12.776  1.00 91.41           N  
ATOM   1391  H   ALA A  89      12.782  -3.239 -13.459  1.00 91.41           H  
ATOM   1392  CA  ALA A  89      11.726  -2.040 -12.046  1.00 91.41           C  
ATOM   1393  HA  ALA A  89      11.654  -2.273 -10.984  1.00 91.41           H  
ATOM   1394  C   ALA A  89      10.367  -1.486 -12.507  1.00 91.41           C  
ATOM   1395  CB  ALA A  89      12.855  -1.023 -12.244  1.00 91.41           C  
ATOM   1396  HB1 ALA A  89      12.636  -0.127 -11.664  1.00 91.41           H  
ATOM   1397  HB2 ALA A  89      13.799  -1.442 -11.897  1.00 91.41           H  
ATOM   1398  HB3 ALA A  89      12.933  -0.752 -13.296  1.00 91.41           H  
ATOM   1399  O   ALA A  89      10.060  -1.511 -13.698  1.00 91.41           O  
ATOM   1400  N   GLU A  90       9.563  -1.018 -11.554  1.00 94.88           N  
ATOM   1401  H   GLU A  90       9.892  -1.056 -10.600  1.00 94.88           H  
ATOM   1402  CA  GLU A  90       8.171  -0.582 -11.730  1.00 94.88           C  
ATOM   1403  HA  GLU A  90       7.821  -0.302 -10.737  1.00 94.88           H  
ATOM   1404  C   GLU A  90       7.189  -1.677 -12.197  1.00 94.88           C  
ATOM   1405  CB  GLU A  90       8.077   0.695 -12.587  1.00 94.88           C  
ATOM   1406  HB2 GLU A  90       7.044   1.042 -12.565  1.00 94.88           H  
ATOM   1407  HB3 GLU A  90       8.328   0.459 -13.621  1.00 94.88           H  
ATOM   1408  O   GLU A  90       6.022  -1.379 -12.460  1.00 94.88           O  
ATOM   1409  CG  GLU A  90       8.971   1.847 -12.095  1.00 94.88           C  
ATOM   1410  HG2 GLU A  90      10.020   1.584 -12.236  1.00 94.88           H  
ATOM   1411  HG3 GLU A  90       8.796   1.990 -11.029  1.00 94.88           H  
ATOM   1412  CD  GLU A  90       8.679   3.164 -12.839  1.00 94.88           C  
ATOM   1413  OE1 GLU A  90       8.722   4.238 -12.187  1.00 94.88           O  
ATOM   1414  OE2 GLU A  90       8.376   3.113 -14.052  1.00 94.88           O  
ATOM   1415  N   GLU A  91       7.602  -2.947 -12.271  1.00 96.27           N  
ATOM   1416  H   GLU A  91       8.561  -3.170 -12.048  1.00 96.27           H  
ATOM   1417  CA  GLU A  91       6.675  -4.056 -12.505  1.00 96.27           C  
ATOM   1418  HA  GLU A  91       5.924  -3.718 -13.219  1.00 96.27           H  
ATOM   1419  C   GLU A  91       5.948  -4.426 -11.204  1.00 96.27           C  
ATOM   1420  CB  GLU A  91       7.378  -5.263 -13.154  1.00 96.27           C  
ATOM   1421  HB2 GLU A  91       8.061  -5.710 -12.432  1.00 96.27           H  
ATOM   1422  HB3 GLU A  91       7.950  -4.915 -14.014  1.00 96.27           H  
ATOM   1423  O   GLU A  91       6.541  -4.534 -10.123  1.00 96.27           O  
ATOM   1424  CG  GLU A  91       6.367  -6.323 -13.634  1.00 96.27           C  
ATOM   1425  HG2 GLU A  91       5.705  -5.863 -14.367  1.00 96.27           H  
ATOM   1426  HG3 GLU A  91       5.761  -6.641 -12.785  1.00 96.27           H  
ATOM   1427  CD  GLU A  91       6.978  -7.585 -14.261  1.00 96.27           C  
ATOM   1428  OE1 GLU A  91       6.212  -8.562 -14.480  1.00 96.27           O  
ATOM   1429  OE2 GLU A  91       8.199  -7.632 -14.542  1.00 96.27           O  
ATOM   1430  N   LEU A  92       4.642  -4.641 -11.324  1.00 98.05           N  
ATOM   1431  H   LEU A  92       4.232  -4.560 -12.244  1.00 98.05           H  
ATOM   1432  CA  LEU A  92       3.788  -5.155 -10.270  1.00 98.05           C  
ATOM   1433  HA  LEU A  92       3.981  -4.593  -9.356  1.00 98.05           H  
ATOM   1434  C   LEU A  92       4.104  -6.631  -9.998  1.00 98.05           C  
ATOM   1435  CB  LEU A  92       2.321  -4.964 -10.680  1.00 98.05           C  
ATOM   1436  HB2 LEU A  92       1.681  -5.452  -9.944  1.00 98.05           H  
ATOM   1437  HB3 LEU A  92       2.163  -5.471 -11.632  1.00 98.05           H  
ATOM   1438  O   LEU A  92       4.157  -7.473 -10.900  1.00 98.05           O  
ATOM   1439  CG  LEU A  92       1.851  -3.509 -10.790  1.00 98.05           C  
ATOM   1440  HG  LEU A  92       2.539  -2.948 -11.424  1.00 98.05           H  
ATOM   1441  CD1 LEU A  92       0.464  -3.449 -11.416  1.00 98.05           C  
ATOM   1442 HD11 LEU A  92      -0.291  -3.792 -10.709  1.00 98.05           H  
ATOM   1443 HD12 LEU A  92       0.434  -4.077 -12.307  1.00 98.05           H  
ATOM   1444 HD13 LEU A  92       0.252  -2.425 -11.724  1.00 98.05           H  
ATOM   1445  CD2 LEU A  92       1.757  -2.843  -9.420  1.00 98.05           C  
ATOM   1446 HD21 LEU A  92       2.749  -2.794  -8.972  1.00 98.05           H  
ATOM   1447 HD22 LEU A  92       1.096  -3.411  -8.765  1.00 98.05           H  
ATOM   1448 HD23 LEU A  92       1.362  -1.834  -9.541  1.00 98.05           H  
ATOM   1449  N   CYS A  93       4.258  -6.966  -8.724  1.00 98.45           N  
ATOM   1450  H   CYS A  93       4.168  -6.241  -8.027  1.00 98.45           H  
ATOM   1451  CA  CYS A  93       4.487  -8.321  -8.244  1.00 98.45           C  
ATOM   1452  HA  CYS A  93       4.193  -9.035  -9.014  1.00 98.45           H  
ATOM   1453  C   CYS A  93       3.653  -8.631  -6.997  1.00 98.45           C  
ATOM   1454  CB  CYS A  93       5.989  -8.489  -8.018  1.00 98.45           C  
ATOM   1455  HB2 CYS A  93       6.226  -9.533  -7.813  1.00 98.45           H  
ATOM   1456  HB3 CYS A  93       6.491  -8.176  -8.934  1.00 98.45           H  
ATOM   1457  O   CYS A  93       3.046  -7.756  -6.385  1.00 98.45           O  
ATOM   1458  SG  CYS A  93       6.557  -7.452  -6.639  1.00 98.45           S  
ATOM   1459  HG  CYS A  93       7.867  -7.513  -6.893  1.00 98.45           H  
ATOM   1460  N   ILE A  94       3.608  -9.898  -6.609  1.00 98.60           N  
ATOM   1461  H   ILE A  94       4.143 -10.582  -7.125  1.00 98.60           H  
ATOM   1462  CA  ILE A  94       3.078 -10.287  -5.302  1.00 98.60           C  
ATOM   1463  HA  ILE A  94       2.547  -9.447  -4.854  1.00 98.60           H  
ATOM   1464  C   ILE A  94       4.278 -10.602  -4.416  1.00 98.60           C  
ATOM   1465  CB  ILE A  94       2.067 -11.441  -5.420  1.00 98.60           C  
ATOM   1466  HB  ILE A  94       2.597 -12.332  -5.756  1.00 98.60           H  
ATOM   1467  O   ILE A  94       5.173 -11.337  -4.835  1.00 98.60           O  
ATOM   1468  CG1 ILE A  94       0.955 -11.114  -6.445  1.00 98.60           C  
ATOM   1469 HG12 ILE A  94       0.369 -10.265  -6.094  1.00 98.60           H  
ATOM   1470 HG13 ILE A  94       1.404 -10.841  -7.400  1.00 98.60           H  
ATOM   1471  CG2 ILE A  94       1.443 -11.727  -4.047  1.00 98.60           C  
ATOM   1472 HG21 ILE A  94       0.851 -12.641  -4.088  1.00 98.60           H  
ATOM   1473 HG22 ILE A  94       2.217 -11.859  -3.290  1.00 98.60           H  
ATOM   1474 HG23 ILE A  94       0.802 -10.898  -3.745  1.00 98.60           H  
ATOM   1475  CD1 ILE A  94       0.023 -12.293  -6.726  1.00 98.60           C  
ATOM   1476 HD11 ILE A  94      -0.577 -12.532  -5.848  1.00 98.60           H  
ATOM   1477 HD12 ILE A  94       0.616 -13.164  -7.006  1.00 98.60           H  
ATOM   1478 HD13 ILE A  94      -0.644 -12.034  -7.548  1.00 98.60           H  
ATOM   1479  N   ALA A  95       4.311 -10.041  -3.213  1.00 98.02           N  
ATOM   1480  H   ALA A  95       3.535  -9.461  -2.928  1.00 98.02           H  
ATOM   1481  CA  ALA A  95       5.411 -10.199  -2.272  1.00 98.02           C  
ATOM   1482  HA  ALA A  95       6.071 -10.989  -2.627  1.00 98.02           H  
ATOM   1483  C   ALA A  95       4.895 -10.611  -0.891  1.00 98.02           C  
ATOM   1484  CB  ALA A  95       6.220  -8.898  -2.230  1.00 98.02           C  
ATOM   1485  HB1 ALA A  95       7.066  -9.008  -1.550  1.00 98.02           H  
ATOM   1486  HB2 ALA A  95       6.590  -8.660  -3.227  1.00 98.02           H  
ATOM   1487  HB3 ALA A  95       5.590  -8.078  -1.886  1.00 98.02           H  
ATOM   1488  O   ALA A  95       3.775 -10.263  -0.513  1.00 98.02           O  
ATOM   1489  N   GLN A  96       5.709 -11.341  -0.128  1.00 97.11           N  
ATOM   1490  H   GLN A  96       6.611 -11.608  -0.495  1.00 97.11           H  
ATOM   1491  CA  GLN A  96       5.425 -11.562   1.292  1.00 97.11           C  
ATOM   1492  HA  GLN A  96       4.354 -11.735   1.400  1.00 97.11           H  
ATOM   1493  C   GLN A  96       5.796 -10.316   2.093  1.00 97.11           C  
ATOM   1494  CB  GLN A  96       6.146 -12.795   1.842  1.00 97.11           C  
ATOM   1495  HB2 GLN A  96       7.223 -12.676   1.728  1.00 97.11           H  
ATOM   1496  HB3 GLN A  96       5.917 -12.892   2.904  1.00 97.11           H  
ATOM   1497  O   GLN A  96       6.895  -9.800   1.904  1.00 97.11           O  
ATOM   1498  CG  GLN A  96       5.681 -14.060   1.120  1.00 97.11           C  
ATOM   1499  HG2 GLN A  96       5.960 -13.982   0.069  1.00 97.11           H  
ATOM   1500  HG3 GLN A  96       4.598 -14.150   1.197  1.00 97.11           H  
ATOM   1501  CD  GLN A  96       6.344 -15.307   1.672  1.00 97.11           C  
ATOM   1502  NE2 GLN A  96       5.592 -16.196   2.286  1.00 97.11           N  
ATOM   1503 HE21 GLN A  96       6.048 -17.037   2.612  1.00 97.11           H  
ATOM   1504 HE22 GLN A  96       4.607 -16.016   2.422  1.00 97.11           H  
ATOM   1505  OE1 GLN A  96       7.549 -15.497   1.560  1.00 97.11           O  
ATOM   1506  N   LEU A  97       4.904  -9.850   2.971  1.00 93.18           N  
ATOM   1507  H   LEU A  97       4.030 -10.345   3.073  1.00 93.18           H  
ATOM   1508  CA  LEU A  97       5.119  -8.662   3.805  1.00 93.18           C  
ATOM   1509  HA  LEU A  97       5.804  -7.985   3.295  1.00 93.18           H  
ATOM   1510  C   LEU A  97       5.717  -9.034   5.172  1.00 93.18           C  
ATOM   1511  CB  LEU A  97       3.783  -7.916   3.969  1.00 93.18           C  
ATOM   1512  HB2 LEU A  97       3.446  -7.574   2.990  1.00 93.18           H  
ATOM   1513  HB3 LEU A  97       3.049  -8.619   4.363  1.00 93.18           H  
ATOM   1514  O   LEU A  97       4.977  -9.492   6.040  1.00 93.18           O  
ATOM   1515  CG  LEU A  97       3.831  -6.711   4.930  1.00 93.18           C  
ATOM   1516  HG  LEU A  97       4.120  -7.040   5.929  1.00 93.18           H  
ATOM   1517  CD1 LEU A  97       4.794  -5.615   4.481  1.00 93.18           C  
ATOM   1518 HD11 LEU A  97       4.784  -4.827   5.234  1.00 93.18           H  
ATOM   1519 HD12 LEU A  97       4.459  -5.207   3.528  1.00 93.18           H  
ATOM   1520 HD13 LEU A  97       5.809  -6.003   4.396  1.00 93.18           H  
ATOM   1521  CD2 LEU A  97       2.440  -6.095   5.031  1.00 93.18           C  
ATOM   1522 HD21 LEU A  97       1.724  -6.842   5.373  1.00 93.18           H  
ATOM   1523 HD22 LEU A  97       2.449  -5.267   5.740  1.00 93.18           H  
ATOM   1524 HD23 LEU A  97       2.132  -5.714   4.057  1.00 93.18           H  
ATOM   1525  N   PRO A  98       7.011  -8.781   5.439  1.00 90.23           N  
ATOM   1526  CA  PRO A  98       7.587  -9.066   6.748  1.00 90.23           C  
ATOM   1527  HA  PRO A  98       7.459 -10.132   6.936  1.00 90.23           H  
ATOM   1528  C   PRO A  98       6.912  -8.232   7.857  1.00 90.23           C  
ATOM   1529  CB  PRO A  98       9.082  -8.743   6.629  1.00 90.23           C  
ATOM   1530  HB2 PRO A  98       9.285  -7.749   7.027  1.00 90.23           H  
ATOM   1531  HB3 PRO A  98       9.695  -9.486   7.139  1.00 90.23           H  
ATOM   1532  O   PRO A  98       6.571  -7.074   7.620  1.00 90.23           O  
ATOM   1533  CG  PRO A  98       9.343  -8.737   5.123  1.00 90.23           C  
ATOM   1534  HG2 PRO A  98      10.179  -8.091   4.855  1.00 90.23           H  
ATOM   1535  HG3 PRO A  98       9.512  -9.755   4.771  1.00 90.23           H  
ATOM   1536  CD  PRO A  98       8.026  -8.216   4.567  1.00 90.23           C  
ATOM   1537  HD2 PRO A  98       7.920  -8.519   3.525  1.00 90.23           H  
ATOM   1538  HD3 PRO A  98       7.999  -7.129   4.641  1.00 90.23           H  
ATOM   1539  N   PRO A  99       6.747  -8.763   9.083  1.00 85.65           N  
ATOM   1540  CA  PRO A  99       7.154 -10.093   9.541  1.00 85.65           C  
ATOM   1541  HA  PRO A  99       8.091 -10.394   9.073  1.00 85.65           H  
ATOM   1542  C   PRO A  99       6.106 -11.185   9.269  1.00 85.65           C  
ATOM   1543  CB  PRO A  99       7.385  -9.905  11.042  1.00 85.65           C  
ATOM   1544  HB2 PRO A  99       7.303 -10.836  11.604  1.00 85.65           H  
ATOM   1545  HB3 PRO A  99       8.363  -9.451  11.206  1.00 85.65           H  
ATOM   1546  O   PRO A  99       6.302 -12.326   9.689  1.00 85.65           O  
ATOM   1547  CG  PRO A  99       6.290  -8.910  11.424  1.00 85.65           C  
ATOM   1548  HG2 PRO A  99       6.543  -8.355  12.327  1.00 85.65           H  
ATOM   1549  HG3 PRO A  99       5.342  -9.433  11.549  1.00 85.65           H  
ATOM   1550  CD  PRO A  99       6.214  -7.995  10.201  1.00 85.65           C  
ATOM   1551  HD2 PRO A  99       6.836  -7.114  10.361  1.00 85.65           H  
ATOM   1552  HD3 PRO A  99       5.184  -7.692  10.011  1.00 85.65           H  
ATOM   1553  N   SER A 100       4.989 -10.856   8.615  1.00 79.38           N  
ATOM   1554  H   SER A 100       4.937  -9.964   8.146  1.00 79.38           H  
ATOM   1555  CA  SER A 100       4.022 -11.864   8.195  1.00 79.38           C  
ATOM   1556  HA  SER A 100       3.913 -12.577   9.012  1.00 79.38           H  
ATOM   1557  C   SER A 100       4.576 -12.640   6.989  1.00 79.38           C  
ATOM   1558  CB  SER A 100       2.631 -11.239   7.974  1.00 79.38           C  
ATOM   1559  HB2 SER A 100       1.873 -11.973   8.248  1.00 79.38           H  
ATOM   1560  HB3 SER A 100       2.512 -10.372   8.624  1.00 79.38           H  
ATOM   1561  O   SER A 100       5.467 -12.199   6.266  1.00 79.38           O  
ATOM   1562  OG  SER A 100       2.416 -10.861   6.634  1.00 79.38           O  
ATOM   1563  HG  SER A 100       1.662 -10.269   6.580  1.00 79.38           H  
ATOM   1564  N   SER A 101       4.088 -13.856   6.776  1.00 86.78           N  
ATOM   1565  H   SER A 101       3.411 -14.240   7.420  1.00 86.78           H  
ATOM   1566  CA  SER A 101       4.346 -14.613   5.545  1.00 86.78           C  
ATOM   1567  HA  SER A 101       5.225 -14.208   5.044  1.00 86.78           H  
ATOM   1568  C   SER A 101       3.191 -14.461   4.552  1.00 86.78           C  
ATOM   1569  CB  SER A 101       4.667 -16.068   5.883  1.00 86.78           C  
ATOM   1570  HB2 SER A 101       4.761 -16.649   4.966  1.00 86.78           H  
ATOM   1571  HB3 SER A 101       5.618 -16.104   6.416  1.00 86.78           H  
ATOM   1572  O   SER A 101       3.017 -15.291   3.656  1.00 86.78           O  
ATOM   1573  OG  SER A 101       3.658 -16.627   6.706  1.00 86.78           O  
ATOM   1574  HG  SER A 101       3.781 -17.579   6.726  1.00 86.78           H  
ATOM   1575  N   GLU A 102       2.375 -13.416   4.726  1.00 95.47           N  
ATOM   1576  H   GLU A 102       2.629 -12.701   5.392  1.00 95.47           H  
ATOM   1577  CA  GLU A 102       1.191 -13.179   3.915  1.00 95.47           C  
ATOM   1578  HA  GLU A 102       0.778 -14.152   3.649  1.00 95.47           H  
ATOM   1579  C   GLU A 102       1.541 -12.474   2.611  1.00 95.47           C  
ATOM   1580  CB  GLU A 102       0.100 -12.424   4.685  1.00 95.47           C  
ATOM   1581  HB2 GLU A 102      -0.777 -12.352   4.041  1.00 95.47           H  
ATOM   1582  HB3 GLU A 102       0.438 -11.416   4.928  1.00 95.47           H  
ATOM   1583  O   GLU A 102       2.385 -11.581   2.562  1.00 95.47           O  
ATOM   1584  CG  GLU A 102      -0.291 -13.159   5.972  1.00 95.47           C  
ATOM   1585  HG2 GLU A 102       0.460 -12.981   6.741  1.00 95.47           H  
ATOM   1586  HG3 GLU A 102      -0.300 -14.231   5.776  1.00 95.47           H  
ATOM   1587  CD  GLU A 102      -1.668 -12.723   6.475  1.00 95.47           C  
ATOM   1588  OE1 GLU A 102      -2.601 -13.557   6.325  1.00 95.47           O  
ATOM   1589  OE2 GLU A 102      -1.768 -11.600   7.007  1.00 95.47           O  
ATOM   1590  N   TRP A 103       0.875 -12.906   1.546  1.00 98.13           N  
ATOM   1591  H   TRP A 103       0.170 -13.619   1.669  1.00 98.13           H  
ATOM   1592  CA  TRP A 103       1.078 -12.409   0.197  1.00 98.13           C  
ATOM   1593  HA  TRP A 103       2.132 -12.170   0.058  1.00 98.13           H  
ATOM   1594  C   TRP A 103       0.259 -11.141  -0.027  1.00 98.13           C  
ATOM   1595  CB  TRP A 103       0.697 -13.517  -0.789  1.00 98.13           C  
ATOM   1596  HB2 TRP A 103      -0.345 -13.796  -0.635  1.00 98.13           H  
ATOM   1597  HB3 TRP A 103       0.781 -13.127  -1.803  1.00 98.13           H  
ATOM   1598  O   TRP A 103      -0.958 -11.143   0.165  1.00 98.13           O  
ATOM   1599  CG  TRP A 103       1.552 -14.742  -0.692  1.00 98.13           C  
ATOM   1600  CD1 TRP A 103       1.220 -15.900  -0.079  1.00 98.13           C  
ATOM   1601  HD1 TRP A 103       0.278 -16.086   0.415  1.00 98.13           H  
ATOM   1602  CD2 TRP A 103       2.907 -14.937  -1.194  1.00 98.13           C  
ATOM   1603  CE2 TRP A 103       3.332 -16.256  -0.850  1.00 98.13           C  
ATOM   1604  CE3 TRP A 103       3.819 -14.129  -1.904  1.00 98.13           C  
ATOM   1605  HE3 TRP A 103       3.542 -13.118  -2.164  1.00 98.13           H  
ATOM   1606  NE1 TRP A 103       2.258 -16.805  -0.179  1.00 98.13           N  
ATOM   1607  HE1 TRP A 103       2.216 -17.741   0.199  1.00 98.13           H  
ATOM   1608  CH2 TRP A 103       5.484 -15.912  -1.903  1.00 98.13           C  
ATOM   1609  HH2 TRP A 103       6.474 -16.262  -2.158  1.00 98.13           H  
ATOM   1610  CZ2 TRP A 103       4.603 -16.742  -1.189  1.00 98.13           C  
ATOM   1611  HZ2 TRP A 103       4.895 -17.740  -0.899  1.00 98.13           H  
ATOM   1612  CZ3 TRP A 103       5.082 -14.617  -2.274  1.00 98.13           C  
ATOM   1613  HZ3 TRP A 103       5.752 -13.979  -2.832  1.00 98.13           H  
ATOM   1614  N   HIS A 104       0.921 -10.082  -0.477  1.00 98.59           N  
ATOM   1615  H   HIS A 104       1.924 -10.150  -0.573  1.00 98.59           H  
ATOM   1616  CA  HIS A 104       0.322  -8.784  -0.767  1.00 98.59           C  
ATOM   1617  HA  HIS A 104      -0.763  -8.885  -0.811  1.00 98.59           H  
ATOM   1618  C   HIS A 104       0.795  -8.258  -2.119  1.00 98.59           C  
ATOM   1619  CB  HIS A 104       0.651  -7.804   0.360  1.00 98.59           C  
ATOM   1620  HB2 HIS A 104       0.308  -6.805   0.091  1.00 98.59           H  
ATOM   1621  HB3 HIS A 104       1.732  -7.773   0.498  1.00 98.59           H  
ATOM   1622  O   HIS A 104       1.849  -8.651  -2.624  1.00 98.59           O  
ATOM   1623  CG  HIS A 104       0.007  -8.196   1.660  1.00 98.59           C  
ATOM   1624  CD2 HIS A 104       0.618  -8.848   2.694  1.00 98.59           C  
ATOM   1625  HD2 HIS A 104       1.648  -9.171   2.719  1.00 98.59           H  
ATOM   1626  ND1 HIS A 104      -1.316  -8.028   2.005  1.00 98.59           N  
ATOM   1627  HD1 HIS A 104      -2.034  -7.597   1.441  1.00 98.59           H  
ATOM   1628  CE1 HIS A 104      -1.494  -8.558   3.229  1.00 98.59           C  
ATOM   1629  HE1 HIS A 104      -2.424  -8.579   3.776  1.00 98.59           H  
ATOM   1630  NE2 HIS A 104      -0.338  -9.050   3.691  1.00 98.59           N  
ATOM   1631  N   ARG A 105       0.011  -7.356  -2.714  1.00 98.80           N  
ATOM   1632  H   ARG A 105      -0.795  -6.999  -2.221  1.00 98.80           H  
ATOM   1633  CA  ARG A 105       0.411  -6.682  -3.947  1.00 98.80           C  
ATOM   1634  HA  ARG A 105       0.791  -7.421  -4.652  1.00 98.80           H  
ATOM   1635  C   ARG A 105       1.537  -5.711  -3.647  1.00 98.80           C  
ATOM   1636  CB  ARG A 105      -0.767  -5.947  -4.583  1.00 98.80           C  
ATOM   1637  HB2 ARG A 105      -0.428  -5.447  -5.491  1.00 98.80           H  
ATOM   1638  HB3 ARG A 105      -1.138  -5.195  -3.887  1.00 98.80           H  
ATOM   1639  O   ARG A 105       1.500  -4.980  -2.655  1.00 98.80           O  
ATOM   1640  CG  ARG A 105      -1.883  -6.928  -4.936  1.00 98.80           C  
ATOM   1641  HG2 ARG A 105      -1.486  -7.708  -5.585  1.00 98.80           H  
ATOM   1642  HG3 ARG A 105      -2.283  -7.384  -4.030  1.00 98.80           H  
ATOM   1643  CD  ARG A 105      -3.019  -6.229  -5.657  1.00 98.80           C  
ATOM   1644  HD2 ARG A 105      -2.639  -5.769  -6.569  1.00 98.80           H  
ATOM   1645  HD3 ARG A 105      -3.739  -7.003  -5.923  1.00 98.80           H  
ATOM   1646  NE  ARG A 105      -3.693  -5.220  -4.822  1.00 98.80           N  
ATOM   1647  HE  ARG A 105      -3.360  -5.038  -3.886  1.00 98.80           H  
ATOM   1648  NH1 ARG A 105      -5.187  -4.657  -6.416  1.00 98.80           N  
ATOM   1649 HH11 ARG A 105      -4.880  -5.437  -6.979  1.00 98.80           H  
ATOM   1650 HH12 ARG A 105      -5.861  -4.004  -6.789  1.00 98.80           H  
ATOM   1651  NH2 ARG A 105      -5.242  -3.587  -4.469  1.00 98.80           N  
ATOM   1652 HH21 ARG A 105      -5.975  -2.986  -4.817  1.00 98.80           H  
ATOM   1653 HH22 ARG A 105      -4.788  -3.356  -3.596  1.00 98.80           H  
ATOM   1654  CZ  ARG A 105      -4.699  -4.482  -5.229  1.00 98.80           C  
ATOM   1655  N   ALA A 106       2.516  -5.695  -4.531  1.00 98.35           N  
ATOM   1656  H   ALA A 106       2.499  -6.340  -5.308  1.00 98.35           H  
ATOM   1657  CA  ALA A 106       3.659  -4.823  -4.440  1.00 98.35           C  
ATOM   1658  HA  ALA A 106       3.367  -3.931  -3.885  1.00 98.35           H  
ATOM   1659  C   ALA A 106       4.108  -4.370  -5.832  1.00 98.35           C  
ATOM   1660  CB  ALA A 106       4.760  -5.555  -3.662  1.00 98.35           C  
ATOM   1661  HB1 ALA A 106       5.603  -4.881  -3.503  1.00 98.35           H  
ATOM   1662  HB2 ALA A 106       5.092  -6.433  -4.216  1.00 98.35           H  
ATOM   1663  HB3 ALA A 106       4.384  -5.864  -2.687  1.00 98.35           H  
ATOM   1664  O   ALA A 106       3.664  -4.883  -6.861  1.00 98.35           O  
ATOM   1665  N   VAL A 107       5.007  -3.399  -5.853  1.00 97.57           N  
ATOM   1666  H   VAL A 107       5.264  -2.979  -4.972  1.00 97.57           H  
ATOM   1667  CA  VAL A 107       5.745  -2.978  -7.042  1.00 97.57           C  
ATOM   1668  HA  VAL A 107       5.584  -3.702  -7.841  1.00 97.57           H  
ATOM   1669  C   VAL A 107       7.230  -2.985  -6.718  1.00 97.57           C  
ATOM   1670  CB  VAL A 107       5.251  -1.615  -7.553  1.00 97.57           C  
ATOM   1671  HB  VAL A 107       4.207  -1.723  -7.850  1.00 97.57           H  
ATOM   1672  O   VAL A 107       7.637  -2.534  -5.643  1.00 97.57           O  
ATOM   1673  CG1 VAL A 107       5.290  -0.506  -6.502  1.00 97.57           C  
ATOM   1674 HG11 VAL A 107       4.828   0.394  -6.908  1.00 97.57           H  
ATOM   1675 HG12 VAL A 107       4.723  -0.800  -5.619  1.00 97.57           H  
ATOM   1676 HG13 VAL A 107       6.323  -0.294  -6.225  1.00 97.57           H  
ATOM   1677  CG2 VAL A 107       6.046  -1.173  -8.783  1.00 97.57           C  
ATOM   1678 HG21 VAL A 107       5.952  -1.921  -9.571  1.00 97.57           H  
ATOM   1679 HG22 VAL A 107       5.661  -0.220  -9.147  1.00 97.57           H  
ATOM   1680 HG23 VAL A 107       7.097  -1.029  -8.534  1.00 97.57           H  
ATOM   1681  N   VAL A 108       8.046  -3.499  -7.637  1.00 95.37           N  
ATOM   1682  H   VAL A 108       7.655  -3.833  -8.506  1.00 95.37           H  
ATOM   1683  CA  VAL A 108       9.503  -3.445  -7.490  1.00 95.37           C  
ATOM   1684  HA  VAL A 108       9.759  -3.702  -6.462  1.00 95.37           H  
ATOM   1685  C   VAL A 108       9.987  -2.026  -7.733  1.00 95.37           C  
ATOM   1686  CB  VAL A 108      10.217  -4.448  -8.406  1.00 95.37           C  
ATOM   1687  HB  VAL A 108       9.878  -4.305  -9.432  1.00 95.37           H  
ATOM   1688  O   VAL A 108       9.749  -1.445  -8.788  1.00 95.37           O  
ATOM   1689  CG1 VAL A 108      11.746  -4.304  -8.360  1.00 95.37           C  
ATOM   1690 HG11 VAL A 108      12.105  -4.395  -7.335  1.00 95.37           H  
ATOM   1691 HG12 VAL A 108      12.046  -3.337  -8.764  1.00 95.37           H  
ATOM   1692 HG13 VAL A 108      12.204  -5.077  -8.976  1.00 95.37           H  
ATOM   1693  CG2 VAL A 108       9.876  -5.872  -7.961  1.00 95.37           C  
ATOM   1694 HG21 VAL A 108      10.141  -6.017  -6.913  1.00 95.37           H  
ATOM   1695 HG22 VAL A 108       8.810  -6.046  -8.100  1.00 95.37           H  
ATOM   1696 HG23 VAL A 108      10.442  -6.580  -8.566  1.00 95.37           H  
ATOM   1697  N   LEU A 109      10.704  -1.487  -6.756  1.00 93.94           N  
ATOM   1698  H   LEU A 109      10.873  -2.031  -5.922  1.00 93.94           H  
ATOM   1699  CA  LEU A 109      11.337  -0.178  -6.846  1.00 93.94           C  
ATOM   1700  HA  LEU A 109      10.761   0.476  -7.501  1.00 93.94           H  
ATOM   1701  C   LEU A 109      12.732  -0.321  -7.446  1.00 93.94           C  
ATOM   1702  CB  LEU A 109      11.398   0.438  -5.440  1.00 93.94           C  
ATOM   1703  HB2 LEU A 109      11.799   1.447  -5.525  1.00 93.94           H  
ATOM   1704  HB3 LEU A 109      12.091  -0.138  -4.827  1.00 93.94           H  
ATOM   1705  O   LEU A 109      13.076   0.340  -8.420  1.00 93.94           O  
ATOM   1706  CG  LEU A 109      10.043   0.481  -4.719  1.00 93.94           C  
ATOM   1707  HG  LEU A 109       9.652  -0.529  -4.601  1.00 93.94           H  
ATOM   1708  CD1 LEU A 109      10.272   1.019  -3.313  1.00 93.94           C  
ATOM   1709 HD11 LEU A 109       9.321   1.257  -2.837  1.00 93.94           H  
ATOM   1710 HD12 LEU A 109      10.925   1.891  -3.339  1.00 93.94           H  
ATOM   1711 HD13 LEU A 109      10.759   0.239  -2.728  1.00 93.94           H  
ATOM   1712  CD2 LEU A 109       9.011   1.283  -5.503  1.00 93.94           C  
ATOM   1713 HD21 LEU A 109       8.720   0.711  -6.384  1.00 93.94           H  
ATOM   1714 HD22 LEU A 109       8.125   1.437  -4.888  1.00 93.94           H  
ATOM   1715 HD23 LEU A 109       9.418   2.243  -5.820  1.00 93.94           H  
ATOM   1716  N   GLU A 110      13.514  -1.238  -6.880  1.00 88.73           N  
ATOM   1717  H   GLU A 110      13.152  -1.754  -6.091  1.00 88.73           H  
ATOM   1718  CA  GLU A 110      14.882  -1.530  -7.293  1.00 88.73           C  
ATOM   1719  HA  GLU A 110      14.924  -1.505  -8.382  1.00 88.73           H  
ATOM   1720  C   GLU A 110      15.305  -2.934  -6.837  1.00 88.73           C  
ATOM   1721  CB  GLU A 110      15.850  -0.450  -6.765  1.00 88.73           C  
ATOM   1722  HB2 GLU A 110      15.581   0.503  -7.220  1.00 88.73           H  
ATOM   1723  HB3 GLU A 110      16.859  -0.703  -7.094  1.00 88.73           H  
ATOM   1724  O   GLU A 110      14.783  -3.478  -5.861  1.00 88.73           O  
ATOM   1725  CG  GLU A 110      15.848  -0.284  -5.234  1.00 88.73           C  
ATOM   1726  HG2 GLU A 110      14.825  -0.085  -4.914  1.00 88.73           H  
ATOM   1727  HG3 GLU A 110      16.180  -1.214  -4.773  1.00 88.73           H  
ATOM   1728  CD  GLU A 110      16.723   0.874  -4.725  1.00 88.73           C  
ATOM   1729  OE1 GLU A 110      16.574   1.209  -3.521  1.00 88.73           O  
ATOM   1730  OE2 GLU A 110      17.506   1.431  -5.527  1.00 88.73           O  
ATOM   1731  N   GLN A 111      16.274  -3.524  -7.539  1.00 81.46           N  
ATOM   1732  H   GLN A 111      16.706  -2.998  -8.285  1.00 81.46           H  
ATOM   1733  CA  GLN A 111      16.986  -4.716  -7.070  1.00 81.46           C  
ATOM   1734  HA  GLN A 111      16.378  -5.250  -6.340  1.00 81.46           H  
ATOM   1735  C   GLN A 111      18.277  -4.285  -6.383  1.00 81.46           C  
ATOM   1736  CB  GLN A 111      17.281  -5.683  -8.218  1.00 81.46           C  
ATOM   1737  HB2 GLN A 111      17.948  -6.463  -7.851  1.00 81.46           H  
ATOM   1738  HB3 GLN A 111      17.784  -5.151  -9.026  1.00 81.46           H  
ATOM   1739  O   GLN A 111      19.104  -3.581  -6.968  1.00 81.46           O  
ATOM   1740  CG  GLN A 111      16.003  -6.342  -8.748  1.00 81.46           C  
ATOM   1741  HG2 GLN A 111      15.533  -6.925  -7.956  1.00 81.46           H  
ATOM   1742  HG3 GLN A 111      15.304  -5.570  -9.069  1.00 81.46           H  
ATOM   1743  CD  GLN A 111      16.292  -7.263  -9.925  1.00 81.46           C  
ATOM   1744  NE2 GLN A 111      15.354  -7.416 -10.835  1.00 81.46           N  
ATOM   1745 HE21 GLN A 111      14.439  -7.000 -10.735  1.00 81.46           H  
ATOM   1746 HE22 GLN A 111      15.550  -8.068 -11.582  1.00 81.46           H  
ATOM   1747  OE1 GLN A 111      17.348  -7.864 -10.060  1.00 81.46           O  
ATOM   1748  N   ILE A 112      18.456  -4.722  -5.143  1.00 74.66           N  
ATOM   1749  H   ILE A 112      17.824  -5.417  -4.772  1.00 74.66           H  
ATOM   1750  CA  ILE A 112      19.606  -4.345  -4.326  1.00 74.66           C  
ATOM   1751  HA  ILE A 112      19.797  -3.282  -4.477  1.00 74.66           H  
ATOM   1752  C   ILE A 112      20.820  -5.135  -4.810  1.00 74.66           C  
ATOM   1753  CB  ILE A 112      19.313  -4.563  -2.830  1.00 74.66           C  
ATOM   1754  HB  ILE A 112      19.202  -5.632  -2.648  1.00 74.66           H  
ATOM   1755  O   ILE A 112      20.727  -6.338  -5.032  1.00 74.66           O  
ATOM   1756  CG1 ILE A 112      17.991  -3.859  -2.453  1.00 74.66           C  
ATOM   1757 HG12 ILE A 112      18.039  -2.808  -2.740  1.00 74.66           H  
ATOM   1758 HG13 ILE A 112      17.164  -4.322  -2.990  1.00 74.66           H  
ATOM   1759  CG2 ILE A 112      20.481  -4.042  -1.972  1.00 74.66           C  
ATOM   1760 HG21 ILE A 112      20.562  -2.959  -2.070  1.00 74.66           H  
ATOM   1761 HG22 ILE A 112      20.313  -4.285  -0.923  1.00 74.66           H  
ATOM   1762 HG23 ILE A 112      21.422  -4.510  -2.262  1.00 74.66           H  
ATOM   1763  CD1 ILE A 112      17.650  -3.941  -0.972  1.00 74.66           C  
ATOM   1764 HD11 ILE A 112      18.321  -3.300  -0.400  1.00 74.66           H  
ATOM   1765 HD12 ILE A 112      17.729  -4.968  -0.617  1.00 74.66           H  
ATOM   1766 HD13 ILE A 112      16.627  -3.588  -0.839  1.00 74.66           H  
ATOM   1767  N   LEU A 113      21.961  -4.456  -4.968  1.00 69.00           N  
ATOM   1768  H   LEU A 113      21.942  -3.476  -4.727  1.00 69.00           H  
ATOM   1769  CA  LEU A 113      23.170  -4.969  -5.641  1.00 69.00           C  
ATOM   1770  HA  LEU A 113      23.908  -4.169  -5.594  1.00 69.00           H  
ATOM   1771  C   LEU A 113      22.996  -5.230  -7.151  1.00 69.00           C  
ATOM   1772  CB  LEU A 113      23.775  -6.181  -4.896  1.00 69.00           C  
ATOM   1773  HB2 LEU A 113      24.714  -6.451  -5.380  1.00 69.00           H  
ATOM   1774  HB3 LEU A 113      23.109  -7.035  -5.011  1.00 69.00           H  
ATOM   1775  O   LEU A 113      23.866  -5.833  -7.776  1.00 69.00           O  
ATOM   1776  CG  LEU A 113      24.053  -5.966  -3.399  1.00 69.00           C  
ATOM   1777  HG  LEU A 113      23.148  -5.630  -2.893  1.00 69.00           H  
ATOM   1778  CD1 LEU A 113      24.470  -7.286  -2.754  1.00 69.00           C  
ATOM   1779 HD11 LEU A 113      24.652  -7.133  -1.690  1.00 69.00           H  
ATOM   1780 HD12 LEU A 113      23.667  -8.014  -2.869  1.00 69.00           H  
ATOM   1781 HD13 LEU A 113      25.375  -7.666  -3.228  1.00 69.00           H  
ATOM   1782  CD2 LEU A 113      25.162  -4.936  -3.174  1.00 69.00           C  
ATOM   1783 HD21 LEU A 113      25.369  -4.850  -2.108  1.00 69.00           H  
ATOM   1784 HD22 LEU A 113      24.842  -3.960  -3.539  1.00 69.00           H  
ATOM   1785 HD23 LEU A 113      26.069  -5.241  -3.696  1.00 69.00           H  
ATOM   1786  N   GLY A 114      21.922  -4.713  -7.752  1.00 61.45           N  
ATOM   1787  H   GLY A 114      21.201  -4.295  -7.181  1.00 61.45           H  
ATOM   1788  CA  GLY A 114      21.675  -4.791  -9.188  1.00 61.45           C  
ATOM   1789  HA2 GLY A 114      20.946  -4.026  -9.458  1.00 61.45           H  
ATOM   1790  HA3 GLY A 114      22.605  -4.583  -9.716  1.00 61.45           H  
ATOM   1791  C   GLY A 114      21.137  -6.149  -9.657  1.00 61.45           C  
ATOM   1792  O   GLY A 114      20.748  -6.990  -8.843  1.00 61.45           O  
ATOM   1793  N   PRO A 115      21.082  -6.367 -10.986  1.00 58.56           N  
ATOM   1794  CA  PRO A 115      20.547  -7.592 -11.571  1.00 58.56           C  
ATOM   1795  HA  PRO A 115      19.490  -7.663 -11.314  1.00 58.56           H  
ATOM   1796  C   PRO A 115      21.287  -8.832 -11.058  1.00 58.56           C  
ATOM   1797  CB  PRO A 115      20.680  -7.426 -13.091  1.00 58.56           C  
ATOM   1798  HB2 PRO A 115      19.834  -7.870 -13.617  1.00 58.56           H  
ATOM   1799  HB3 PRO A 115      21.615  -7.861 -13.445  1.00 58.56           H  
ATOM   1800  O   PRO A 115      22.490  -8.976 -11.266  1.00 58.56           O  
ATOM   1801  CG  PRO A 115      20.733  -5.912 -13.284  1.00 58.56           C  
ATOM   1802  HG2 PRO A 115      21.269  -5.637 -14.192  1.00 58.56           H  
ATOM   1803  HG3 PRO A 115      19.720  -5.511 -13.299  1.00 58.56           H  
ATOM   1804  CD  PRO A 115      21.454  -5.427 -12.030  1.00 58.56           C  
ATOM   1805  HD2 PRO A 115      21.142  -4.410 -11.794  1.00 58.56           H  
ATOM   1806  HD3 PRO A 115      22.532  -5.468 -12.183  1.00 58.56           H  
ATOM   1807  N   GLY A 116      20.555  -9.734 -10.402  1.00 65.52           N  
ATOM   1808  H   GLY A 116      19.589  -9.507 -10.216  1.00 65.52           H  
ATOM   1809  CA  GLY A 116      21.111 -10.949  -9.793  1.00 65.52           C  
ATOM   1810  HA2 GLY A 116      20.407 -11.767  -9.944  1.00 65.52           H  
ATOM   1811  HA3 GLY A 116      22.049 -11.214 -10.281  1.00 65.52           H  
ATOM   1812  C   GLY A 116      21.380 -10.845  -8.289  1.00 65.52           C  
ATOM   1813  O   GLY A 116      21.750 -11.846  -7.675  1.00 65.52           O  
ATOM   1814  N   GLY A 117      21.154  -9.678  -7.679  1.00 65.25           N  
ATOM   1815  H   GLY A 117      20.892  -8.873  -8.228  1.00 65.25           H  
ATOM   1816  CA  GLY A 117      21.070  -9.556  -6.229  1.00 65.25           C  
ATOM   1817  HA2 GLY A 117      20.877  -8.515  -5.972  1.00 65.25           H  
ATOM   1818  HA3 GLY A 117      22.019  -9.856  -5.786  1.00 65.25           H  
ATOM   1819  C   GLY A 117      19.937 -10.413  -5.652  1.00 65.25           C  
ATOM   1820  O   GLY A 117      18.878 -10.572  -6.257  1.00 65.25           O  
ATOM   1821  N   GLY A 118      20.155 -10.976  -4.462  1.00 85.02           N  
ATOM   1822  H   GLY A 118      21.047 -10.819  -4.016  1.00 85.02           H  
ATOM   1823  CA  GLY A 118      19.176 -11.840  -3.790  1.00 85.02           C  
ATOM   1824  HA2 GLY A 118      19.683 -12.404  -3.008  1.00 85.02           H  
ATOM   1825  HA3 GLY A 118      18.767 -12.545  -4.514  1.00 85.02           H  
ATOM   1826  C   GLY A 118      18.002 -11.096  -3.143  1.00 85.02           C  
ATOM   1827  O   GLY A 118      17.113 -11.754  -2.603  1.00 85.02           O  
ATOM   1828  N   THR A 119      17.988  -9.761  -3.205  1.00 92.11           N  
ATOM   1829  H   THR A 119      18.701  -9.301  -3.752  1.00 92.11           H  
ATOM   1830  CA  THR A 119      17.060  -8.889  -2.471  1.00 92.11           C  
ATOM   1831  HA  THR A 119      16.219  -9.481  -2.111  1.00 92.11           H  
ATOM   1832  C   THR A 119      16.517  -7.787  -3.381  1.00 92.11           C  
ATOM   1833  CB  THR A 119      17.752  -8.256  -1.249  1.00 92.11           C  
ATOM   1834  HB  THR A 119      18.475  -7.513  -1.586  1.00 92.11           H  
ATOM   1835  O   THR A 119      17.263  -7.178  -4.146  1.00 92.11           O  
ATOM   1836  CG2 THR A 119      16.769  -7.598  -0.285  1.00 92.11           C  
ATOM   1837 HG21 THR A 119      16.198  -6.819  -0.791  1.00 92.11           H  
ATOM   1838 HG22 THR A 119      16.079  -8.341   0.115  1.00 92.11           H  
ATOM   1839 HG23 THR A 119      17.313  -7.137   0.539  1.00 92.11           H  
ATOM   1840  OG1 THR A 119      18.432  -9.230  -0.489  1.00 92.11           O  
ATOM   1841  HG1 THR A 119      18.682  -8.801   0.333  1.00 92.11           H  
ATOM   1842  N   ALA A 120      15.223  -7.500  -3.278  1.00 93.64           N  
ATOM   1843  H   ALA A 120      14.669  -8.007  -2.603  1.00 93.64           H  
ATOM   1844  CA  ALA A 120      14.563  -6.394  -3.961  1.00 93.64           C  
ATOM   1845  HA  ALA A 120      15.294  -5.813  -4.522  1.00 93.64           H  
ATOM   1846  C   ALA A 120      13.906  -5.461  -2.945  1.00 93.64           C  
ATOM   1847  CB  ALA A 120      13.535  -6.951  -4.945  1.00 93.64           C  
ATOM   1848  HB1 ALA A 120      12.753  -7.460  -4.381  1.00 93.64           H  
ATOM   1849  HB2 ALA A 120      13.091  -6.134  -5.513  1.00 93.64           H  
ATOM   1850  HB3 ALA A 120      14.013  -7.648  -5.633  1.00 93.64           H  
ATOM   1851  O   ALA A 120      13.357  -5.913  -1.940  1.00 93.64           O  
ATOM   1852  N   ARG A 121      13.923  -4.163  -3.232  1.00 94.93           N  
ATOM   1853  H   ARG A 121      14.342  -3.872  -4.103  1.00 94.93           H  
ATOM   1854  CA  ARG A 121      13.154  -3.169  -2.491  1.00 94.93           C  
ATOM   1855  HA  ARG A 121      12.984  -3.530  -1.476  1.00 94.93           H  
ATOM   1856  C   ARG A 121      11.803  -2.999  -3.177  1.00 94.93           C  
ATOM   1857  CB  ARG A 121      13.968  -1.878  -2.410  1.00 94.93           C  
ATOM   1858  HB2 ARG A 121      13.957  -1.398  -3.389  1.00 94.93           H  
ATOM   1859  HB3 ARG A 121      14.999  -2.117  -2.152  1.00 94.93           H  
ATOM   1860  O   ARG A 121      11.744  -2.741  -4.381  1.00 94.93           O  
ATOM   1861  CG  ARG A 121      13.420  -0.913  -1.358  1.00 94.93           C  
ATOM   1862  HG2 ARG A 121      12.387  -0.662  -1.597  1.00 94.93           H  
ATOM   1863  HG3 ARG A 121      13.459  -1.377  -0.372  1.00 94.93           H  
ATOM   1864  CD  ARG A 121      14.276   0.353  -1.367  1.00 94.93           C  
ATOM   1865  HD2 ARG A 121      15.289   0.102  -1.051  1.00 94.93           H  
ATOM   1866  HD3 ARG A 121      14.321   0.729  -2.389  1.00 94.93           H  
ATOM   1867  NE  ARG A 121      13.727   1.403  -0.492  1.00 94.93           N  
ATOM   1868  HE  ARG A 121      12.975   1.149   0.132  1.00 94.93           H  
ATOM   1869  NH1 ARG A 121      15.164   3.037  -1.196  1.00 94.93           N  
ATOM   1870 HH11 ARG A 121      15.620   2.375  -1.808  1.00 94.93           H  
ATOM   1871 HH12 ARG A 121      15.472   3.999  -1.198  1.00 94.93           H  
ATOM   1872  NH2 ARG A 121      13.534   3.544   0.265  1.00 94.93           N  
ATOM   1873 HH21 ARG A 121      13.801   4.517   0.221  1.00 94.93           H  
ATOM   1874 HH22 ARG A 121      12.736   3.293   0.831  1.00 94.93           H  
ATOM   1875  CZ  ARG A 121      14.147   2.654  -0.471  1.00 94.93           C  
ATOM   1876  N   VAL A 122      10.721  -3.163  -2.426  1.00 96.35           N  
ATOM   1877  H   VAL A 122      10.845  -3.372  -1.445  1.00 96.35           H  
ATOM   1878  CA  VAL A 122       9.349  -3.145  -2.947  1.00 96.35           C  
ATOM   1879  HA  VAL A 122       9.372  -2.770  -3.970  1.00 96.35           H  
ATOM   1880  C   VAL A 122       8.471  -2.191  -2.149  1.00 96.35           C  
ATOM   1881  CB  VAL A 122       8.729  -4.557  -3.003  1.00 96.35           C  
ATOM   1882  HB  VAL A 122       7.763  -4.467  -3.499  1.00 96.35           H  
ATOM   1883  O   VAL A 122       8.638  -2.066  -0.938  1.00 96.35           O  
ATOM   1884  CG1 VAL A 122       9.579  -5.522  -3.839  1.00 96.35           C  
ATOM   1885 HG11 VAL A 122       9.820  -5.061  -4.797  1.00 96.35           H  
ATOM   1886 HG12 VAL A 122       9.013  -6.436  -4.019  1.00 96.35           H  
ATOM   1887 HG13 VAL A 122      10.504  -5.767  -3.317  1.00 96.35           H  
ATOM   1888  CG2 VAL A 122       8.501  -5.198  -1.628  1.00 96.35           C  
ATOM   1889 HG21 VAL A 122       9.441  -5.276  -1.083  1.00 96.35           H  
ATOM   1890 HG22 VAL A 122       7.800  -4.599  -1.045  1.00 96.35           H  
ATOM   1891 HG23 VAL A 122       8.073  -6.193  -1.748  1.00 96.35           H  
ATOM   1892  N   LEU A 123       7.524  -1.538  -2.819  1.00 96.48           N  
ATOM   1893  H   LEU A 123       7.454  -1.704  -3.813  1.00 96.48           H  
ATOM   1894  CA  LEU A 123       6.423  -0.816  -2.178  1.00 96.48           C  
ATOM   1895  HA  LEU A 123       6.690  -0.549  -1.155  1.00 96.48           H  
ATOM   1896  C   LEU A 123       5.204  -1.735  -2.131  1.00 96.48           C  
ATOM   1897  CB  LEU A 123       6.140   0.482  -2.958  1.00 96.48           C  
ATOM   1898  HB2 LEU A 123       6.116   0.238  -4.021  1.00 96.48           H  
ATOM   1899  HB3 LEU A 123       6.964   1.177  -2.796  1.00 96.48           H  
ATOM   1900  O   LEU A 123       4.756  -2.202  -3.178  1.00 96.48           O  
ATOM   1901  CG  LEU A 123       4.817   1.191  -2.608  1.00 96.48           C  
ATOM   1902  HG  LEU A 123       3.978   0.507  -2.741  1.00 96.48           H  
ATOM   1903  CD1 LEU A 123       4.814   1.712  -1.174  1.00 96.48           C  
ATOM   1904 HD11 LEU A 123       5.658   2.379  -1.003  1.00 96.48           H  
ATOM   1905 HD12 LEU A 123       3.892   2.261  -0.982  1.00 96.48           H  
ATOM   1906 HD13 LEU A 123       4.860   0.884  -0.467  1.00 96.48           H  
ATOM   1907  CD2 LEU A 123       4.604   2.374  -3.549  1.00 96.48           C  
ATOM   1908 HD21 LEU A 123       3.641   2.838  -3.339  1.00 96.48           H  
ATOM   1909 HD22 LEU A 123       5.394   3.110  -3.397  1.00 96.48           H  
ATOM   1910 HD23 LEU A 123       4.607   2.034  -4.585  1.00 96.48           H  
ATOM   1911  N   PHE A 124       4.644  -1.962  -0.946  1.00 97.91           N  
ATOM   1912  H   PHE A 124       5.043  -1.532  -0.123  1.00 97.91           H  
ATOM   1913  CA  PHE A 124       3.378  -2.673  -0.791  1.00 97.91           C  
ATOM   1914  HA  PHE A 124       3.326  -3.488  -1.513  1.00 97.91           H  
ATOM   1915  C   PHE A 124       2.217  -1.720  -1.056  1.00 97.91           C  
ATOM   1916  CB  PHE A 124       3.297  -3.285   0.606  1.00 97.91           C  
ATOM   1917  HB2 PHE A 124       2.281  -3.644   0.774  1.00 97.91           H  
ATOM   1918  HB3 PHE A 124       3.509  -2.520   1.353  1.00 97.91           H  
ATOM   1919  O   PHE A 124       1.870  -0.898  -0.215  1.00 97.91           O  
ATOM   1920  CG  PHE A 124       4.246  -4.443   0.784  1.00 97.91           C  
ATOM   1921  CD1 PHE A 124       3.853  -5.735   0.391  1.00 97.91           C  
ATOM   1922  HD1 PHE A 124       2.873  -5.888  -0.036  1.00 97.91           H  
ATOM   1923  CD2 PHE A 124       5.533  -4.225   1.301  1.00 97.91           C  
ATOM   1924  HD2 PHE A 124       5.839  -3.232   1.596  1.00 97.91           H  
ATOM   1925  CE1 PHE A 124       4.737  -6.817   0.538  1.00 97.91           C  
ATOM   1926  HE1 PHE A 124       4.431  -7.812   0.251  1.00 97.91           H  
ATOM   1927  CE2 PHE A 124       6.418  -5.305   1.434  1.00 97.91           C  
ATOM   1928  HE2 PHE A 124       7.410  -5.138   1.828  1.00 97.91           H  
ATOM   1929  CZ  PHE A 124       6.026  -6.597   1.051  1.00 97.91           C  
ATOM   1930  HZ  PHE A 124       6.720  -7.419   1.147  1.00 97.91           H  
ATOM   1931  N   VAL A 125       1.592  -1.831  -2.226  1.00 97.99           N  
ATOM   1932  H   VAL A 125       1.891  -2.563  -2.854  1.00 97.99           H  
ATOM   1933  CA  VAL A 125       0.633  -0.825  -2.728  1.00 97.99           C  
ATOM   1934  HA  VAL A 125       1.104   0.154  -2.643  1.00 97.99           H  
ATOM   1935  C   VAL A 125      -0.663  -0.732  -1.911  1.00 97.99           C  
ATOM   1936  CB  VAL A 125       0.324  -1.054  -4.218  1.00 97.99           C  
ATOM   1937  HB  VAL A 125      -0.351  -0.266  -4.550  1.00 97.99           H  
ATOM   1938  O   VAL A 125      -1.372   0.265  -1.990  1.00 97.99           O  
ATOM   1939  CG1 VAL A 125       1.609  -0.964  -5.057  1.00 97.99           C  
ATOM   1940 HG11 VAL A 125       2.083   0.003  -4.892  1.00 97.99           H  
ATOM   1941 HG12 VAL A 125       2.310  -1.756  -4.792  1.00 97.99           H  
ATOM   1942 HG13 VAL A 125       1.369  -1.050  -6.117  1.00 97.99           H  
ATOM   1943  CG2 VAL A 125      -0.348  -2.408  -4.483  1.00 97.99           C  
ATOM   1944 HG21 VAL A 125      -1.284  -2.478  -3.929  1.00 97.99           H  
ATOM   1945 HG22 VAL A 125       0.314  -3.221  -4.187  1.00 97.99           H  
ATOM   1946 HG23 VAL A 125      -0.573  -2.504  -5.545  1.00 97.99           H  
ATOM   1947  N   ASP A 126      -0.959  -1.751  -1.100  1.00 98.19           N  
ATOM   1948  H   ASP A 126      -0.341  -2.550  -1.117  1.00 98.19           H  
ATOM   1949  CA  ASP A 126      -2.125  -1.792  -0.208  1.00 98.19           C  
ATOM   1950  HA  ASP A 126      -2.863  -1.067  -0.550  1.00 98.19           H  
ATOM   1951  C   ASP A 126      -1.807  -1.419   1.248  1.00 98.19           C  
ATOM   1952  CB  ASP A 126      -2.763  -3.183  -0.288  1.00 98.19           C  
ATOM   1953  HB2 ASP A 126      -2.023  -3.934  -0.009  1.00 98.19           H  
ATOM   1954  HB3 ASP A 126      -3.590  -3.245   0.419  1.00 98.19           H  
ATOM   1955  O   ASP A 126      -2.725  -1.225   2.039  1.00 98.19           O  
ATOM   1956  CG  ASP A 126      -3.301  -3.478  -1.684  1.00 98.19           C  
ATOM   1957  OD1 ASP A 126      -4.008  -2.616  -2.254  1.00 98.19           O  
ATOM   1958  OD2 ASP A 126      -3.041  -4.586  -2.209  1.00 98.19           O  
ATOM   1959  N   HIS A 127      -0.525  -1.291   1.601  1.00 96.72           N  
ATOM   1960  H   HIS A 127       0.176  -1.393   0.881  1.00 96.72           H  
ATOM   1961  CA  HIS A 127      -0.070  -0.948   2.957  1.00 96.72           C  
ATOM   1962  HA  HIS A 127      -0.923  -0.829   3.625  1.00 96.72           H  
ATOM   1963  C   HIS A 127       0.706   0.373   3.007  1.00 96.72           C  
ATOM   1964  CB  HIS A 127       0.789  -2.092   3.501  1.00 96.72           C  
ATOM   1965  HB2 HIS A 127       1.193  -1.795   4.469  1.00 96.72           H  
ATOM   1966  HB3 HIS A 127       1.625  -2.258   2.822  1.00 96.72           H  
ATOM   1967  O   HIS A 127       0.800   0.993   4.056  1.00 96.72           O  
ATOM   1968  CG  HIS A 127       0.057  -3.394   3.690  1.00 96.72           C  
ATOM   1969  CD2 HIS A 127      -0.036  -4.398   2.770  1.00 96.72           C  
ATOM   1970  HD2 HIS A 127       0.377  -4.384   1.772  1.00 96.72           H  
ATOM   1971  ND1 HIS A 127      -0.520  -3.825   4.885  1.00 96.72           N  
ATOM   1972  CE1 HIS A 127      -0.936  -5.077   4.665  1.00 96.72           C  
ATOM   1973  HE1 HIS A 127      -1.368  -5.717   5.419  1.00 96.72           H  
ATOM   1974  NE2 HIS A 127      -0.655  -5.448   3.407  1.00 96.72           N  
ATOM   1975  HE2 HIS A 127      -0.720  -6.397   3.067  1.00 96.72           H  
ATOM   1976  N   GLY A 128       1.248   0.827   1.877  1.00 95.99           N  
ATOM   1977  H   GLY A 128       1.195   0.245   1.054  1.00 95.99           H  
ATOM   1978  CA  GLY A 128       1.992   2.080   1.753  1.00 95.99           C  
ATOM   1979  HA2 GLY A 128       1.967   2.419   0.718  1.00 95.99           H  
ATOM   1980  HA3 GLY A 128       1.503   2.831   2.375  1.00 95.99           H  
ATOM   1981  C   GLY A 128       3.450   2.005   2.204  1.00 95.99           C  
ATOM   1982  O   GLY A 128       4.239   2.879   1.855  1.00 95.99           O  
ATOM   1983  N   ASN A 129       3.838   0.950   2.921  1.00 95.00           N  
ATOM   1984  H   ASN A 129       3.146   0.270   3.202  1.00 95.00           H  
ATOM   1985  CA  ASN A 129       5.201   0.776   3.397  1.00 95.00           C  
ATOM   1986  HA  ASN A 129       5.577   1.761   3.675  1.00 95.00           H  
ATOM   1987  C   ASN A 129       6.126   0.210   2.308  1.00 95.00           C  
ATOM   1988  CB  ASN A 129       5.194  -0.071   4.678  1.00 95.00           C  
ATOM   1989  HB2 ASN A 129       6.155   0.038   5.181  1.00 95.00           H  
ATOM   1990  HB3 ASN A 129       4.430   0.300   5.361  1.00 95.00           H  
ATOM   1991  O   ASN A 129       5.736  -0.591   1.450  1.00 95.00           O  
ATOM   1992  CG  ASN A 129       4.924  -1.536   4.407  1.00 95.00           C  
ATOM   1993  ND2 ASN A 129       5.907  -2.391   4.569  1.00 95.00           N  
ATOM   1994 HD21 ASN A 129       6.805  -2.069   4.900  1.00 95.00           H  
ATOM   1995 HD22 ASN A 129       5.685  -3.358   4.380  1.00 95.00           H  
ATOM   1996  OD1 ASN A 129       3.846  -1.935   4.008  1.00 95.00           O  
ATOM   1997  N   VAL A 130       7.397   0.589   2.396  1.00 95.01           N  
ATOM   1998  H   VAL A 130       7.644   1.226   3.139  1.00 95.01           H  
ATOM   1999  CA  VAL A 130       8.482   0.032   1.585  1.00 95.01           C  
ATOM   2000  HA  VAL A 130       8.050  -0.495   0.734  1.00 95.01           H  
ATOM   2001  C   VAL A 130       9.262  -0.979   2.419  1.00 95.01           C  
ATOM   2002  CB  VAL A 130       9.378   1.155   1.034  1.00 95.01           C  
ATOM   2003  HB  VAL A 130       9.743   1.766   1.859  1.00 95.01           H  
ATOM   2004  O   VAL A 130       9.550  -0.722   3.586  1.00 95.01           O  
ATOM   2005  CG1 VAL A 130      10.588   0.609   0.270  1.00 95.01           C  
ATOM   2006 HG11 VAL A 130      10.256  -0.125  -0.464  1.00 95.01           H  
ATOM   2007 HG12 VAL A 130      11.284   0.137   0.964  1.00 95.01           H  
ATOM   2008 HG13 VAL A 130      11.083   1.430  -0.248  1.00 95.01           H  
ATOM   2009  CG2 VAL A 130       8.586   2.053   0.074  1.00 95.01           C  
ATOM   2010 HG21 VAL A 130       7.760   2.529   0.603  1.00 95.01           H  
ATOM   2011 HG22 VAL A 130       8.183   1.458  -0.745  1.00 95.01           H  
ATOM   2012 HG23 VAL A 130       9.226   2.841  -0.325  1.00 95.01           H  
ATOM   2013  N   ALA A 131       9.635  -2.117   1.834  1.00 94.45           N  
ATOM   2014  H   ALA A 131       9.368  -2.282   0.874  1.00 94.45           H  
ATOM   2015  CA  ALA A 131      10.509  -3.084   2.492  1.00 94.45           C  
ATOM   2016  HA  ALA A 131      11.087  -2.565   3.257  1.00 94.45           H  
ATOM   2017  C   ALA A 131      11.510  -3.712   1.524  1.00 94.45           C  
ATOM   2018  CB  ALA A 131       9.681  -4.168   3.192  1.00 94.45           C  
ATOM   2019  HB1 ALA A 131      10.296  -4.668   3.940  1.00 94.45           H  
ATOM   2020  HB2 ALA A 131       9.373  -4.914   2.459  1.00 94.45           H  
ATOM   2021  HB3 ALA A 131       8.812  -3.731   3.683  1.00 94.45           H  
ATOM   2022  O   ALA A 131      11.287  -3.777   0.314  1.00 94.45           O  
ATOM   2023  N   GLU A 132      12.602  -4.217   2.084  1.00 93.91           N  
ATOM   2024  H   GLU A 132      12.713  -4.145   3.086  1.00 93.91           H  
ATOM   2025  CA  GLU A 132      13.522  -5.104   1.386  1.00 93.91           C  
ATOM   2026  HA  GLU A 132      13.497  -4.891   0.317  1.00 93.91           H  
ATOM   2027  C   GLU A 132      13.082  -6.551   1.609  1.00 93.91           C  
ATOM   2028  CB  GLU A 132      14.959  -4.887   1.865  1.00 93.91           C  
ATOM   2029  HB2 GLU A 132      15.047  -5.202   2.905  1.00 93.91           H  
ATOM   2030  HB3 GLU A 132      15.608  -5.512   1.252  1.00 93.91           H  
ATOM   2031  O   GLU A 132      12.898  -6.989   2.746  1.00 93.91           O  
ATOM   2032  CG  GLU A 132      15.410  -3.424   1.746  1.00 93.91           C  
ATOM   2033  HG2 GLU A 132      15.161  -3.056   0.750  1.00 93.91           H  
ATOM   2034  HG3 GLU A 132      14.855  -2.822   2.466  1.00 93.91           H  
ATOM   2035  CD  GLU A 132      16.912  -3.243   2.010  1.00 93.91           C  
ATOM   2036  OE1 GLU A 132      17.387  -2.108   1.790  1.00 93.91           O  
ATOM   2037  OE2 GLU A 132      17.581  -4.230   2.398  1.00 93.91           O  
ATOM   2038  N   VAL A 133      12.899  -7.297   0.525  1.00 95.25           N  
ATOM   2039  H   VAL A 133      13.056  -6.878  -0.381  1.00 95.25           H  
ATOM   2040  CA  VAL A 133      12.460  -8.695   0.560  1.00 95.25           C  
ATOM   2041  HA  VAL A 133      12.546  -9.054   1.586  1.00 95.25           H  
ATOM   2042  C   VAL A 133      13.376  -9.550  -0.306  1.00 95.25           C  
ATOM   2043  CB  VAL A 133      10.982  -8.854   0.148  1.00 95.25           C  
ATOM   2044  HB  VAL A 133      10.719  -9.909   0.223  1.00 95.25           H  
ATOM   2045  O   VAL A 133      13.875  -9.076  -1.333  1.00 95.25           O  
ATOM   2046  CG1 VAL A 133      10.056  -8.083   1.095  1.00 95.25           C  
ATOM   2047 HG11 VAL A 133      10.202  -7.009   0.980  1.00 95.25           H  
ATOM   2048 HG12 VAL A 133      10.266  -8.363   2.127  1.00 95.25           H  
ATOM   2049 HG13 VAL A 133       9.017  -8.325   0.871  1.00 95.25           H  
ATOM   2050  CG2 VAL A 133      10.697  -8.406  -1.289  1.00 95.25           C  
ATOM   2051 HG21 VAL A 133       9.633  -8.516  -1.497  1.00 95.25           H  
ATOM   2052 HG22 VAL A 133      11.258  -9.023  -1.992  1.00 95.25           H  
ATOM   2053 HG23 VAL A 133      10.978  -7.361  -1.422  1.00 95.25           H  
ATOM   2054  N   PRO A 134      13.626 -10.815   0.064  1.00 93.44           N  
ATOM   2055  CA  PRO A 134      14.391 -11.695  -0.797  1.00 93.44           C  
ATOM   2056  HA  PRO A 134      15.350 -11.232  -1.030  1.00 93.44           H  
ATOM   2057  C   PRO A 134      13.615 -11.952  -2.094  1.00 93.44           C  
ATOM   2058  CB  PRO A 134      14.631 -12.958   0.027  1.00 93.44           C  
ATOM   2059  HB2 PRO A 134      15.523 -12.826   0.639  1.00 93.44           H  
ATOM   2060  HB3 PRO A 134      14.732 -13.843  -0.601  1.00 93.44           H  
ATOM   2061  O   PRO A 134      12.388 -12.066  -2.088  1.00 93.44           O  
ATOM   2062  CG  PRO A 134      13.399 -13.016   0.929  1.00 93.44           C  
ATOM   2063  HG2 PRO A 134      13.586 -13.579   1.843  1.00 93.44           H  
ATOM   2064  HG3 PRO A 134      12.570 -13.454   0.371  1.00 93.44           H  
ATOM   2065  CD  PRO A 134      13.110 -11.542   1.216  1.00 93.44           C  
ATOM   2066  HD2 PRO A 134      13.645 -11.227   2.112  1.00 93.44           H  
ATOM   2067  HD3 PRO A 134      12.038 -11.393   1.345  1.00 93.44           H  
ATOM   2068  N   VAL A 135      14.322 -12.115  -3.212  1.00 92.39           N  
ATOM   2069  H   VAL A 135      15.322 -11.986  -3.158  1.00 92.39           H  
ATOM   2070  CA  VAL A 135      13.706 -12.441  -4.515  1.00 92.39           C  
ATOM   2071  HA  VAL A 135      13.009 -11.647  -4.782  1.00 92.39           H  
ATOM   2072  C   VAL A 135      12.892 -13.741  -4.437  1.00 92.39           C  
ATOM   2073  CB  VAL A 135      14.791 -12.518  -5.608  1.00 92.39           C  
ATOM   2074  HB  VAL A 135      15.590 -13.174  -5.263  1.00 92.39           H  
ATOM   2075  O   VAL A 135      11.876 -13.890  -5.112  1.00 92.39           O  
ATOM   2076  CG1 VAL A 135      14.266 -13.071  -6.939  1.00 92.39           C  
ATOM   2077 HG11 VAL A 135      13.414 -12.483  -7.282  1.00 92.39           H  
ATOM   2078 HG12 VAL A 135      15.060 -13.043  -7.685  1.00 92.39           H  
ATOM   2079 HG13 VAL A 135      13.958 -14.111  -6.829  1.00 92.39           H  
ATOM   2080  CG2 VAL A 135      15.379 -11.124  -5.867  1.00 92.39           C  
ATOM   2081 HG21 VAL A 135      15.789 -10.701  -4.949  1.00 92.39           H  
ATOM   2082 HG22 VAL A 135      14.608 -10.454  -6.246  1.00 92.39           H  
ATOM   2083 HG23 VAL A 135      16.186 -11.190  -6.597  1.00 92.39           H  
ATOM   2084  N   SER A 136      13.271 -14.666  -3.548  1.00 92.80           N  
ATOM   2085  H   SER A 136      14.063 -14.462  -2.956  1.00 92.80           H  
ATOM   2086  CA  SER A 136      12.513 -15.892  -3.269  1.00 92.80           C  
ATOM   2087  HA  SER A 136      12.383 -16.432  -4.207  1.00 92.80           H  
ATOM   2088  C   SER A 136      11.110 -15.651  -2.692  1.00 92.80           C  
ATOM   2089  CB  SER A 136      13.305 -16.795  -2.323  1.00 92.80           C  
ATOM   2090  HB2 SER A 136      12.719 -17.687  -2.101  1.00 92.80           H  
ATOM   2091  HB3 SER A 136      14.236 -17.095  -2.802  1.00 92.80           H  
ATOM   2092  O   SER A 136      10.275 -16.555  -2.770  1.00 92.80           O  
ATOM   2093  OG  SER A 136      13.597 -16.107  -1.124  1.00 92.80           O  
ATOM   2094  HG  SER A 136      13.737 -16.740  -0.417  1.00 92.80           H  
ATOM   2095  N   SER A 137      10.820 -14.455  -2.172  1.00 95.12           N  
ATOM   2096  H   SER A 137      11.560 -13.770  -2.120  1.00 95.12           H  
ATOM   2097  CA  SER A 137       9.505 -14.023  -1.677  1.00 95.12           C  
ATOM   2098  HA  SER A 137       8.897 -14.905  -1.474  1.00 95.12           H  
ATOM   2099  C   SER A 137       8.718 -13.189  -2.693  1.00 95.12           C  
ATOM   2100  CB  SER A 137       9.646 -13.265  -0.350  1.00 95.12           C  
ATOM   2101  HB2 SER A 137       8.686 -12.839  -0.058  1.00 95.12           H  
ATOM   2102  HB3 SER A 137      10.365 -12.453  -0.461  1.00 95.12           H  
ATOM   2103  O   SER A 137       7.692 -12.625  -2.326  1.00 95.12           O  
ATOM   2104  OG  SER A 137      10.068 -14.150   0.670  1.00 95.12           O  
ATOM   2105  HG  SER A 137       9.300 -14.623   0.999  1.00 95.12           H  
ATOM   2106  N   LEU A 138       9.157 -13.114  -3.956  1.00 96.65           N  
ATOM   2107  H   LEU A 138      10.040 -13.546  -4.189  1.00 96.65           H  
ATOM   2108  CA  LEU A 138       8.440 -12.442  -5.044  1.00 96.65           C  
ATOM   2109  HA  LEU A 138       7.660 -11.804  -4.628  1.00 96.65           H  
ATOM   2110  C   LEU A 138       7.768 -13.448  -5.981  1.00 96.65           C  
ATOM   2111  CB  LEU A 138       9.403 -11.559  -5.849  1.00 96.65           C  
ATOM   2112  HB2 LEU A 138       8.843 -11.085  -6.655  1.00 96.65           H  
ATOM   2113  HB3 LEU A 138      10.155 -12.205  -6.303  1.00 96.65           H  
ATOM   2114  O   LEU A 138       8.337 -14.497  -6.289  1.00 96.65           O  
ATOM   2115  CG  LEU A 138      10.133 -10.472  -5.052  1.00 96.65           C  
ATOM   2116  HG  LEU A 138      10.795 -10.931  -4.318  1.00 96.65           H  
ATOM   2117  CD1 LEU A 138      10.976  -9.652  -6.026  1.00 96.65           C  
ATOM   2118 HD11 LEU A 138      11.574  -8.933  -5.466  1.00 96.65           H  
ATOM   2119 HD12 LEU A 138      11.644 -10.310  -6.581  1.00 96.65           H  
ATOM   2120 HD13 LEU A 138      10.330  -9.116  -6.722  1.00 96.65           H  
ATOM   2121  CD2 LEU A 138       9.167  -9.535  -4.331  1.00 96.65           C  
ATOM   2122 HD21 LEU A 138       8.411  -9.162  -5.023  1.00 96.65           H  
ATOM   2123 HD22 LEU A 138       9.720  -8.692  -3.917  1.00 96.65           H  
ATOM   2124 HD23 LEU A 138       8.682 -10.066  -3.512  1.00 96.65           H  
ATOM   2125  N   ARG A 139       6.572 -13.120  -6.468  1.00 97.76           N  
ATOM   2126  H   ARG A 139       6.147 -12.278  -6.106  1.00 97.76           H  
ATOM   2127  CA  ARG A 139       5.811 -13.885  -7.467  1.00 97.76           C  
ATOM   2128  HA  ARG A 139       6.467 -14.617  -7.938  1.00 97.76           H  
ATOM   2129  C   ARG A 139       5.308 -12.977  -8.578  1.00 97.76           C  
ATOM   2130  CB  ARG A 139       4.625 -14.614  -6.811  1.00 97.76           C  
ATOM   2131  HB2 ARG A 139       4.058 -15.142  -7.577  1.00 97.76           H  
ATOM   2132  HB3 ARG A 139       3.966 -13.876  -6.355  1.00 97.76           H  
ATOM   2133  O   ARG A 139       5.048 -11.791  -8.363  1.00 97.76           O  
ATOM   2134  CG  ARG A 139       5.029 -15.619  -5.731  1.00 97.76           C  
ATOM   2135  HG2 ARG A 139       4.130 -16.081  -5.326  1.00 97.76           H  
ATOM   2136  HG3 ARG A 139       5.545 -15.100  -4.923  1.00 97.76           H  
ATOM   2137  CD  ARG A 139       5.930 -16.719  -6.285  1.00 97.76           C  
ATOM   2138  HD2 ARG A 139       5.457 -17.191  -7.146  1.00 97.76           H  
ATOM   2139  HD3 ARG A 139       6.860 -16.300  -6.670  1.00 97.76           H  
ATOM   2140  NE  ARG A 139       6.222 -17.711  -5.248  1.00 97.76           N  
ATOM   2141  HE  ARG A 139       5.579 -18.484  -5.157  1.00 97.76           H  
ATOM   2142  NH1 ARG A 139       8.131 -16.707  -4.484  1.00 97.76           N  
ATOM   2143 HH11 ARG A 139       8.914 -16.692  -3.846  1.00 97.76           H  
ATOM   2144 HH12 ARG A 139       8.039 -15.980  -5.179  1.00 97.76           H  
ATOM   2145  NH2 ARG A 139       7.475 -18.630  -3.590  1.00 97.76           N  
ATOM   2146 HH21 ARG A 139       8.285 -18.580  -2.989  1.00 97.76           H  
ATOM   2147 HH22 ARG A 139       6.927 -19.473  -3.683  1.00 97.76           H  
ATOM   2148  CZ  ARG A 139       7.268 -17.680  -4.451  1.00 97.76           C  
ATOM   2149  N   LYS A 140       5.136 -13.556  -9.767  1.00 97.80           N  
ATOM   2150  H   LYS A 140       5.343 -14.541  -9.851  1.00 97.80           H  
ATOM   2151  CA  LYS A 140       4.532 -12.875 -10.913  1.00 97.80           C  
ATOM   2152  HA  LYS A 140       5.106 -11.977 -11.140  1.00 97.80           H  
ATOM   2153  C   LYS A 140       3.104 -12.478 -10.551  1.00 97.80           C  
ATOM   2154  CB  LYS A 140       4.545 -13.822 -12.125  1.00 97.80           C  
ATOM   2155  HB2 LYS A 140       3.909 -14.678 -11.898  1.00 97.80           H  
ATOM   2156  HB3 LYS A 140       5.555 -14.200 -12.288  1.00 97.80           H  
ATOM   2157  O   LYS A 140       2.316 -13.336 -10.158  1.00 97.80           O  
ATOM   2158  CG  LYS A 140       4.038 -13.171 -13.422  1.00 97.80           C  
ATOM   2159  HG2 LYS A 140       3.138 -12.586 -13.229  1.00 97.80           H  
ATOM   2160  HG3 LYS A 140       3.775 -13.962 -14.125  1.00 97.80           H  
ATOM   2161  CD  LYS A 140       5.112 -12.296 -14.073  1.00 97.80           C  
ATOM   2162  HD2 LYS A 140       5.481 -11.560 -13.359  1.00 97.80           H  
ATOM   2163  HD3 LYS A 140       5.934 -12.943 -14.379  1.00 97.80           H  
ATOM   2164  CE  LYS A 140       4.580 -11.579 -15.312  1.00 97.80           C  
ATOM   2165  HE2 LYS A 140       3.877 -12.231 -15.832  1.00 97.80           H  
ATOM   2166  HE3 LYS A 140       5.410 -11.378 -15.990  1.00 97.80           H  
ATOM   2167  NZ  LYS A 140       3.932 -10.305 -14.943  1.00 97.80           N  
ATOM   2168  HZ1 LYS A 140       3.258 -10.443 -14.203  1.00 97.80           H  
ATOM   2169  HZ2 LYS A 140       4.631  -9.625 -14.678  1.00 97.80           H  
ATOM   2170  HZ3 LYS A 140       3.393  -9.981 -15.733  1.00 97.80           H  
ATOM   2171  N   MET A 141       2.761 -11.203 -10.693  1.00 98.30           N  
ATOM   2172  H   MET A 141       3.445 -10.530 -11.008  1.00 98.30           H  
ATOM   2173  CA  MET A 141       1.371 -10.777 -10.565  1.00 98.30           C  
ATOM   2174  HA  MET A 141       0.908 -11.349  -9.761  1.00 98.30           H  
ATOM   2175  C   MET A 141       0.608 -11.059 -11.860  1.00 98.30           C  
ATOM   2176  CB  MET A 141       1.304  -9.302 -10.178  1.00 98.30           C  
ATOM   2177  HB2 MET A 141       1.986  -9.130  -9.345  1.00 98.30           H  
ATOM   2178  HB3 MET A 141       1.602  -8.678 -11.021  1.00 98.30           H  
ATOM   2179  O   MET A 141       1.123 -10.806 -12.950  1.00 98.30           O  
ATOM   2180  CG  MET A 141      -0.109  -8.932  -9.728  1.00 98.30           C  
ATOM   2181  HG2 MET A 141      -0.368  -9.517  -8.846  1.00 98.30           H  
ATOM   2182  HG3 MET A 141      -0.816  -9.176 -10.521  1.00 98.30           H  
ATOM   2183  SD  MET A 141      -0.338  -7.191  -9.345  1.00 98.30           S  
ATOM   2184  CE  MET A 141       0.876  -6.906  -8.062  1.00 98.30           C  
ATOM   2185  HE1 MET A 141       1.868  -7.110  -8.466  1.00 98.30           H  
ATOM   2186  HE2 MET A 141       0.674  -7.564  -7.218  1.00 98.30           H  
ATOM   2187  HE3 MET A 141       0.831  -5.868  -7.732  1.00 98.30           H  
ATOM   2188  N   LEU A 142      -0.618 -11.558 -11.713  1.00 98.05           N  
ATOM   2189  H   LEU A 142      -0.957 -11.707 -10.774  1.00 98.05           H  
ATOM   2190  CA  LEU A 142      -1.576 -11.760 -12.798  1.00 98.05           C  
ATOM   2191  HA  LEU A 142      -1.058 -11.712 -13.756  1.00 98.05           H  
ATOM   2192  C   LEU A 142      -2.646 -10.671 -12.787  1.00 98.05           C  
ATOM   2193  CB  LEU A 142      -2.249 -13.131 -12.657  1.00 98.05           C  
ATOM   2194  HB2 LEU A 142      -2.947 -13.264 -13.484  1.00 98.05           H  
ATOM   2195  HB3 LEU A 142      -2.824 -13.138 -11.731  1.00 98.05           H  
ATOM   2196  O   LEU A 142      -2.980 -10.135 -11.728  1.00 98.05           O  
ATOM   2197  CG  LEU A 142      -1.279 -14.317 -12.638  1.00 98.05           C  
ATOM   2198  HG  LEU A 142      -0.604 -14.224 -11.788  1.00 98.05           H  
ATOM   2199  CD1 LEU A 142      -2.107 -15.578 -12.463  1.00 98.05           C  
ATOM   2200 HD11 LEU A 142      -2.773 -15.723 -13.313  1.00 98.05           H  
ATOM   2201 HD12 LEU A 142      -1.429 -16.426 -12.369  1.00 98.05           H  
ATOM   2202 HD13 LEU A 142      -2.683 -15.498 -11.541  1.00 98.05           H  
ATOM   2203  CD2 LEU A 142      -0.464 -14.435 -13.922  1.00 98.05           C  
ATOM   2204 HD21 LEU A 142      -1.123 -14.480 -14.789  1.00 98.05           H  
ATOM   2205 HD22 LEU A 142       0.211 -13.585 -14.022  1.00 98.05           H  
ATOM   2206 HD23 LEU A 142       0.148 -15.337 -13.885  1.00 98.05           H  
ATOM   2207  N   ALA A 143      -3.237 -10.416 -13.955  1.00 97.40           N  
ATOM   2208  H   ALA A 143      -2.893 -10.878 -14.784  1.00 97.40           H  
ATOM   2209  CA  ALA A 143      -4.235  -9.364 -14.138  1.00 97.40           C  
ATOM   2210  HA  ALA A 143      -3.773  -8.399 -13.930  1.00 97.40           H  
ATOM   2211  C   ALA A 143      -5.433  -9.510 -13.182  1.00 97.40           C  
ATOM   2212  CB  ALA A 143      -4.669  -9.372 -15.608  1.00 97.40           C  
ATOM   2213  HB1 ALA A 143      -5.138 -10.323 -15.862  1.00 97.40           H  
ATOM   2214  HB2 ALA A 143      -3.807  -9.205 -16.254  1.00 97.40           H  
ATOM   2215  HB3 ALA A 143      -5.385  -8.569 -15.778  1.00 97.40           H  
ATOM   2216  O   ALA A 143      -5.930  -8.518 -12.664  1.00 97.40           O  
ATOM   2217  N   GLU A 144      -5.836 -10.739 -12.830  1.00 97.33           N  
ATOM   2218  H   GLU A 144      -5.365 -11.531 -13.244  1.00 97.33           H  
ATOM   2219  CA  GLU A 144      -6.967 -10.986 -11.918  1.00 97.33           C  
ATOM   2220  HA  GLU A 144      -7.836 -10.477 -12.335  1.00 97.33           H  
ATOM   2221  C   GLU A 144      -6.800 -10.432 -10.489  1.00 97.33           C  
ATOM   2222  CB  GLU A 144      -7.288 -12.490 -11.861  1.00 97.33           C  
ATOM   2223  HB2 GLU A 144      -7.393 -12.876 -12.875  1.00 97.33           H  
ATOM   2224  HB3 GLU A 144      -8.254 -12.603 -11.369  1.00 97.33           H  
ATOM   2225  O   GLU A 144      -7.763 -10.442  -9.714  1.00 97.33           O  
ATOM   2226  CG  GLU A 144      -6.251 -13.340 -11.104  1.00 97.33           C  
ATOM   2227  HG2 GLU A 144      -5.340 -13.412 -11.698  1.00 97.33           H  
ATOM   2228  HG3 GLU A 144      -6.001 -12.873 -10.152  1.00 97.33           H  
ATOM   2229  CD  GLU A 144      -6.819 -14.734 -10.815  1.00 97.33           C  
ATOM   2230  OE1 GLU A 144      -6.478 -15.685 -11.555  1.00 97.33           O  
ATOM   2231  OE2 GLU A 144      -7.656 -14.865  -9.881  1.00 97.33           O  
ATOM   2232  N   PHE A 145      -5.590  -9.992 -10.125  1.00 98.34           N  
ATOM   2233  H   PHE A 145      -4.843 -10.042 -10.803  1.00 98.34           H  
ATOM   2234  CA  PHE A 145      -5.286  -9.368  -8.837  1.00 98.34           C  
ATOM   2235  HA  PHE A 145      -6.094  -9.596  -8.143  1.00 98.34           H  
ATOM   2236  C   PHE A 145      -5.232  -7.831  -8.904  1.00 98.34           C  
ATOM   2237  CB  PHE A 145      -3.999  -9.983  -8.263  1.00 98.34           C  
ATOM   2238  HB2 PHE A 145      -3.165  -9.710  -8.910  1.00 98.34           H  
ATOM   2239  HB3 PHE A 145      -3.807  -9.546  -7.283  1.00 98.34           H  
ATOM   2240  O   PHE A 145      -5.046  -7.194  -7.867  1.00 98.34           O  
ATOM   2241  CG  PHE A 145      -4.046 -11.494  -8.101  1.00 98.34           C  
ATOM   2242  CD1 PHE A 145      -5.025 -12.090  -7.282  1.00 98.34           C  
ATOM   2243  HD1 PHE A 145      -5.741 -11.470  -6.763  1.00 98.34           H  
ATOM   2244  CD2 PHE A 145      -3.124 -12.310  -8.781  1.00 98.34           C  
ATOM   2245  HD2 PHE A 145      -2.383 -11.858  -9.424  1.00 98.34           H  
ATOM   2246  CE1 PHE A 145      -5.079 -13.487  -7.144  1.00 98.34           C  
ATOM   2247  HE1 PHE A 145      -5.835 -13.945  -6.522  1.00 98.34           H  
ATOM   2248  CE2 PHE A 145      -3.176 -13.708  -8.643  1.00 98.34           C  
ATOM   2249  HE2 PHE A 145      -2.478 -14.332  -9.182  1.00 98.34           H  
ATOM   2250  CZ  PHE A 145      -4.157 -14.296  -7.826  1.00 98.34           C  
ATOM   2251  HZ  PHE A 145      -4.215 -15.370  -7.739  1.00 98.34           H  
ATOM   2252  N   VAL A 146      -5.418  -7.221 -10.081  1.00 98.05           N  
ATOM   2253  H   VAL A 146      -5.569  -7.795 -10.898  1.00 98.05           H  
ATOM   2254  CA  VAL A 146      -5.405  -5.752 -10.268  1.00 98.05           C  
ATOM   2255  HA  VAL A 146      -5.531  -5.265  -9.301  1.00 98.05           H  
ATOM   2256  C   VAL A 146      -6.544  -5.212 -11.124  1.00 98.05           C  
ATOM   2257  CB  VAL A 146      -4.075  -5.251 -10.851  1.00 98.05           C  
ATOM   2258  HB  VAL A 146      -4.161  -4.182 -11.047  1.00 98.05           H  
ATOM   2259  O   VAL A 146      -6.991  -4.097 -10.879  1.00 98.05           O  
ATOM   2260  CG1 VAL A 146      -2.979  -5.439  -9.811  1.00 98.05           C  
ATOM   2261 HG11 VAL A 146      -2.036  -5.070 -10.214  1.00 98.05           H  
ATOM   2262 HG12 VAL A 146      -2.893  -6.496  -9.558  1.00 98.05           H  
ATOM   2263 HG13 VAL A 146      -3.224  -4.872  -8.913  1.00 98.05           H  
ATOM   2264  CG2 VAL A 146      -3.667  -5.949 -12.153  1.00 98.05           C  
ATOM   2265 HG21 VAL A 146      -3.455  -7.003 -11.972  1.00 98.05           H  
ATOM   2266 HG22 VAL A 146      -2.777  -5.453 -12.541  1.00 98.05           H  
ATOM   2267 HG23 VAL A 146      -4.453  -5.851 -12.902  1.00 98.05           H  
ATOM   2268  N   THR A 147      -7.056  -5.985 -12.084  1.00 97.09           N  
ATOM   2269  H   THR A 147      -6.638  -6.884 -12.280  1.00 97.09           H  
ATOM   2270  CA  THR A 147      -8.196  -5.580 -12.913  1.00 97.09           C  
ATOM   2271  HA  THR A 147      -7.945  -4.648 -13.419  1.00 97.09           H  
ATOM   2272  C   THR A 147      -9.418  -5.343 -12.034  1.00 97.09           C  
ATOM   2273  CB  THR A 147      -8.516  -6.643 -13.973  1.00 97.09           C  
ATOM   2274  HB  THR A 147      -8.820  -7.568 -13.483  1.00 97.09           H  
ATOM   2275  O   THR A 147      -9.817  -6.234 -11.284  1.00 97.09           O  
ATOM   2276  CG2 THR A 147      -9.616  -6.195 -14.932  1.00 97.09           C  
ATOM   2277 HG21 THR A 147      -9.739  -6.937 -15.721  1.00 97.09           H  
ATOM   2278 HG22 THR A 147      -9.369  -5.231 -15.375  1.00 97.09           H  
ATOM   2279 HG23 THR A 147     -10.563  -6.105 -14.399  1.00 97.09           H  
ATOM   2280  OG1 THR A 147      -7.378  -6.906 -14.765  1.00 97.09           O  
ATOM   2281  HG1 THR A 147      -7.136  -6.087 -15.204  1.00 97.09           H  
ATOM   2282  N   ASP A 148      -9.985  -4.136 -12.116  1.00 96.80           N  
ATOM   2283  H   ASP A 148      -9.644  -3.487 -12.811  1.00 96.80           H  
ATOM   2284  CA  ASP A 148     -11.102  -3.660 -11.287  1.00 96.80           C  
ATOM   2285  HA  ASP A 148     -11.196  -2.591 -11.478  1.00 96.80           H  
ATOM   2286  C   ASP A 148     -10.850  -3.782  -9.771  1.00 96.80           C  
ATOM   2287  CB  ASP A 148     -12.423  -4.296 -11.747  1.00 96.80           C  
ATOM   2288  HB2 ASP A 148     -12.410  -5.361 -11.513  1.00 96.80           H  
ATOM   2289  HB3 ASP A 148     -13.248  -3.841 -11.200  1.00 96.80           H  
ATOM   2290  O   ASP A 148     -11.777  -3.875  -8.963  1.00 96.80           O  
ATOM   2291  CG  ASP A 148     -12.676  -4.102 -13.244  1.00 96.80           C  
ATOM   2292  OD1 ASP A 148     -12.435  -2.978 -13.737  1.00 96.80           O  
ATOM   2293  OD2 ASP A 148     -13.110  -5.086 -13.887  1.00 96.80           O  
ATOM   2294  N   LEU A 149      -9.574  -3.793  -9.376  1.00 98.30           N  
ATOM   2295  H   LEU A 149      -8.864  -3.742 -10.092  1.00 98.30           H  
ATOM   2296  CA  LEU A 149      -9.125  -3.887  -7.995  1.00 98.30           C  
ATOM   2297  HA  LEU A 149      -9.977  -3.759  -7.328  1.00 98.30           H  
ATOM   2298  C   LEU A 149      -8.140  -2.746  -7.701  1.00 98.30           C  
ATOM   2299  CB  LEU A 149      -8.518  -5.283  -7.740  1.00 98.30           C  
ATOM   2300  HB2 LEU A 149      -7.752  -5.467  -8.493  1.00 98.30           H  
ATOM   2301  HB3 LEU A 149      -8.033  -5.278  -6.764  1.00 98.30           H  
ATOM   2302  O   LEU A 149      -6.942  -3.002  -7.583  1.00 98.30           O  
ATOM   2303  CG  LEU A 149      -9.524  -6.446  -7.769  1.00 98.30           C  
ATOM   2304  HG  LEU A 149     -10.084  -6.450  -8.704  1.00 98.30           H  
ATOM   2305  CD1 LEU A 149      -8.763  -7.769  -7.660  1.00 98.30           C  
ATOM   2306 HD11 LEU A 149      -8.118  -7.868  -8.533  1.00 98.30           H  
ATOM   2307 HD12 LEU A 149      -8.151  -7.779  -6.757  1.00 98.30           H  
ATOM   2308 HD13 LEU A 149      -9.464  -8.604  -7.665  1.00 98.30           H  
ATOM   2309  CD2 LEU A 149     -10.513  -6.366  -6.603  1.00 98.30           C  
ATOM   2310 HD21 LEU A 149     -11.182  -5.523  -6.773  1.00 98.30           H  
ATOM   2311 HD22 LEU A 149      -9.973  -6.202  -5.670  1.00 98.30           H  
ATOM   2312 HD23 LEU A 149     -11.120  -7.270  -6.561  1.00 98.30           H  
ATOM   2313  N   PRO A 150      -8.590  -1.489  -7.553  1.00 98.57           N  
ATOM   2314  CA  PRO A 150      -7.707  -0.399  -7.147  1.00 98.57           C  
ATOM   2315  HA  PRO A 150      -6.987  -0.221  -7.945  1.00 98.57           H  
ATOM   2316  C   PRO A 150      -6.935  -0.698  -5.845  1.00 98.57           C  
ATOM   2317  CB  PRO A 150      -8.609   0.830  -7.017  1.00 98.57           C  
ATOM   2318  HB2 PRO A 150      -8.534   1.440  -7.917  1.00 98.57           H  
ATOM   2319  HB3 PRO A 150      -8.349   1.412  -6.133  1.00 98.57           H  
ATOM   2320  O   PRO A 150      -7.437  -1.365  -4.933  1.00 98.57           O  
ATOM   2321  CG  PRO A 150     -10.025   0.273  -6.885  1.00 98.57           C  
ATOM   2322  HG2 PRO A 150     -10.769   0.961  -7.285  1.00 98.57           H  
ATOM   2323  HG3 PRO A 150     -10.233   0.047  -5.839  1.00 98.57           H  
ATOM   2324  CD  PRO A 150      -9.964  -1.023  -7.684  1.00 98.57           C  
ATOM   2325  HD2 PRO A 150     -10.692  -1.736  -7.297  1.00 98.57           H  
ATOM   2326  HD3 PRO A 150     -10.172  -0.815  -8.734  1.00 98.57           H  
ATOM   2327  N   ALA A 151      -5.695  -0.228  -5.751  1.00 98.60           N  
ATOM   2328  H   ALA A 151      -5.338   0.312  -6.527  1.00 98.60           H  
ATOM   2329  CA  ALA A 151      -4.898  -0.224  -4.530  1.00 98.60           C  
ATOM   2330  HA  ALA A 151      -4.920  -1.215  -4.076  1.00 98.60           H  
ATOM   2331  C   ALA A 151      -5.469   0.736  -3.486  1.00 98.60           C  
ATOM   2332  CB  ALA A 151      -3.445   0.089  -4.875  1.00 98.60           C  
ATOM   2333  HB1 ALA A 151      -3.002  -0.775  -5.370  1.00 98.60           H  
ATOM   2334  HB2 ALA A 151      -2.883   0.292  -3.964  1.00 98.60           H  
ATOM   2335  HB3 ALA A 151      -3.390   0.961  -5.527  1.00 98.60           H  
ATOM   2336  O   ALA A 151      -6.135   1.718  -3.817  1.00 98.60           O  
ATOM   2337  N   VAL A 152      -5.246   0.421  -2.210  1.00 98.41           N  
ATOM   2338  H   VAL A 152      -4.712  -0.413  -2.011  1.00 98.41           H  
ATOM   2339  CA  VAL A 152      -5.930   1.125  -1.113  1.00 98.41           C  
ATOM   2340  HA  VAL A 152      -6.717   1.747  -1.540  1.00 98.41           H  
ATOM   2341  C   VAL A 152      -5.054   2.107  -0.346  1.00 98.41           C  
ATOM   2342  CB  VAL A 152      -6.652   0.156  -0.165  1.00 98.41           C  
ATOM   2343  HB  VAL A 152      -7.145   0.742   0.610  1.00 98.41           H  
ATOM   2344  O   VAL A 152      -5.610   2.999   0.287  1.00 98.41           O  
ATOM   2345  CG1 VAL A 152      -7.735  -0.621  -0.922  1.00 98.41           C  
ATOM   2346 HG11 VAL A 152      -7.297  -1.176  -1.752  1.00 98.41           H  
ATOM   2347 HG12 VAL A 152      -8.229  -1.321  -0.248  1.00 98.41           H  
ATOM   2348 HG13 VAL A 152      -8.473   0.079  -1.315  1.00 98.41           H  
ATOM   2349  CG2 VAL A 152      -5.713  -0.829   0.531  1.00 98.41           C  
ATOM   2350 HG21 VAL A 152      -6.275  -1.460   1.219  1.00 98.41           H  
ATOM   2351 HG22 VAL A 152      -4.962  -0.286   1.104  1.00 98.41           H  
ATOM   2352 HG23 VAL A 152      -5.217  -1.466  -0.203  1.00 98.41           H  
ATOM   2353  N   ALA A 153      -3.724   1.986  -0.392  1.00 98.01           N  
ATOM   2354  H   ALA A 153      -3.301   1.280  -0.978  1.00 98.01           H  
ATOM   2355  CA  ALA A 153      -2.836   2.886   0.340  1.00 98.01           C  
ATOM   2356  HA  ALA A 153      -3.352   3.232   1.236  1.00 98.01           H  
ATOM   2357  C   ALA A 153      -2.511   4.138  -0.480  1.00 98.01           C  
ATOM   2358  CB  ALA A 153      -1.592   2.126   0.807  1.00 98.01           C  
ATOM   2359  HB1 ALA A 153      -0.978   2.785   1.420  1.00 98.01           H  
ATOM   2360  HB2 ALA A 153      -1.891   1.269   1.411  1.00 98.01           H  
ATOM   2361  HB3 ALA A 153      -0.999   1.795  -0.046  1.00 98.01           H  
ATOM   2362  O   ALA A 153      -1.464   4.223  -1.121  1.00 98.01           O  
ATOM   2363  N   CYS A 154      -3.420   5.111  -0.461  1.00 97.79           N  
ATOM   2364  H   CYS A 154      -4.248   4.996   0.105  1.00 97.79           H  
ATOM   2365  CA  CYS A 154      -3.185   6.408  -1.083  1.00 97.79           C  
ATOM   2366  HA  CYS A 154      -2.904   6.254  -2.125  1.00 97.79           H  
ATOM   2367  C   CYS A 154      -2.028   7.132  -0.382  1.00 97.79           C  
ATOM   2368  CB  CYS A 154      -4.468   7.245  -1.039  1.00 97.79           C  
ATOM   2369  HB2 CYS A 154      -4.798   7.348  -0.005  1.00 97.79           H  
ATOM   2370  HB3 CYS A 154      -4.259   8.235  -1.445  1.00 97.79           H  
ATOM   2371  O   CYS A 154      -1.920   7.094   0.845  1.00 97.79           O  
ATOM   2372  SG  CYS A 154      -5.761   6.445  -2.033  1.00 97.79           S  
ATOM   2373  HG  CYS A 154      -6.711   7.372  -1.884  1.00 97.79           H  
ATOM   2374  N   GLN A 155      -1.197   7.824  -1.159  1.00 96.91           N  
ATOM   2375  H   GLN A 155      -1.411   7.875  -2.145  1.00 96.91           H  
ATOM   2376  CA  GLN A 155      -0.174   8.731  -0.656  1.00 96.91           C  
ATOM   2377  HA  GLN A 155       0.294   8.287   0.223  1.00 96.91           H  
ATOM   2378  C   GLN A 155      -0.821  10.053  -0.248  1.00 96.91           C  
ATOM   2379  CB  GLN A 155       0.909   8.974  -1.712  1.00 96.91           C  
ATOM   2380  HB2 GLN A 155       1.632   9.680  -1.305  1.00 96.91           H  
ATOM   2381  HB3 GLN A 155       0.450   9.421  -2.594  1.00 96.91           H  
ATOM   2382  O   GLN A 155      -1.596  10.651  -0.999  1.00 96.91           O  
ATOM   2383  CG  GLN A 155       1.650   7.692  -2.118  1.00 96.91           C  
ATOM   2384  HG2 GLN A 155       0.986   7.040  -2.686  1.00 96.91           H  
ATOM   2385  HG3 GLN A 155       1.954   7.165  -1.214  1.00 96.91           H  
ATOM   2386  CD  GLN A 155       2.890   7.986  -2.960  1.00 96.91           C  
ATOM   2387  NE2 GLN A 155       3.952   7.231  -2.776  1.00 96.91           N  
ATOM   2388 HE21 GLN A 155       3.926   6.522  -2.057  1.00 96.91           H  
ATOM   2389 HE22 GLN A 155       4.836   7.600  -3.095  1.00 96.91           H  
ATOM   2390  OE1 GLN A 155       2.944   8.898  -3.769  1.00 96.91           O  
ATOM   2391  N   ILE A 156      -0.493  10.511   0.951  1.00 97.45           N  
ATOM   2392  H   ILE A 156       0.153   9.978   1.515  1.00 97.45           H  
ATOM   2393  CA  ILE A 156      -1.134  11.649   1.593  1.00 97.45           C  
ATOM   2394  HA  ILE A 156      -1.846  12.116   0.913  1.00 97.45           H  
ATOM   2395  C   ILE A 156      -0.074  12.670   1.971  1.00 97.45           C  
ATOM   2396  CB  ILE A 156      -1.892  11.173   2.840  1.00 97.45           C  
ATOM   2397  HB  ILE A 156      -1.147  10.757   3.518  1.00 97.45           H  
ATOM   2398  O   ILE A 156       0.879  12.346   2.678  1.00 97.45           O  
ATOM   2399  CG1 ILE A 156      -2.919  10.054   2.577  1.00 97.45           C  
ATOM   2400 HG12 ILE A 156      -3.369   9.767   3.527  1.00 97.45           H  
ATOM   2401 HG13 ILE A 156      -2.392   9.173   2.211  1.00 97.45           H  
ATOM   2402  CG2 ILE A 156      -2.561  12.338   3.569  1.00 97.45           C  
ATOM   2403 HG21 ILE A 156      -3.250  12.854   2.901  1.00 97.45           H  
ATOM   2404 HG22 ILE A 156      -3.091  11.943   4.436  1.00 97.45           H  
ATOM   2405 HG23 ILE A 156      -1.813  13.043   3.931  1.00 97.45           H  
ATOM   2406  CD1 ILE A 156      -4.044  10.388   1.597  1.00 97.45           C  
ATOM   2407 HD11 ILE A 156      -3.639  10.625   0.613  1.00 97.45           H  
ATOM   2408 HD12 ILE A 156      -4.645  11.219   1.965  1.00 97.45           H  
ATOM   2409 HD13 ILE A 156      -4.672   9.501   1.513  1.00 97.45           H  
ATOM   2410  N   VAL A 157      -0.297  13.912   1.558  1.00 97.15           N  
ATOM   2411  H   VAL A 157      -1.093  14.070   0.957  1.00 97.15           H  
ATOM   2412  CA  VAL A 157       0.415  15.090   2.049  1.00 97.15           C  
ATOM   2413  HA  VAL A 157       1.335  14.786   2.549  1.00 97.15           H  
ATOM   2414  C   VAL A 157      -0.489  15.795   3.053  1.00 97.15           C  
ATOM   2415  CB  VAL A 157       0.789  16.037   0.895  1.00 97.15           C  
ATOM   2416  HB  VAL A 157      -0.122  16.451   0.461  1.00 97.15           H  
ATOM   2417  O   VAL A 157      -1.628  16.138   2.733  1.00 97.15           O  
ATOM   2418  CG1 VAL A 157       1.649  17.199   1.405  1.00 97.15           C  
ATOM   2419 HG11 VAL A 157       2.564  16.813   1.855  1.00 97.15           H  
ATOM   2420 HG12 VAL A 157       1.102  17.781   2.146  1.00 97.15           H  
ATOM   2421 HG13 VAL A 157       1.906  17.859   0.576  1.00 97.15           H  
ATOM   2422  CG2 VAL A 157       1.550  15.315  -0.226  1.00 97.15           C  
ATOM   2423 HG21 VAL A 157       2.426  14.810   0.179  1.00 97.15           H  
ATOM   2424 HG22 VAL A 157       1.865  16.034  -0.983  1.00 97.15           H  
ATOM   2425 HG23 VAL A 157       0.903  14.578  -0.703  1.00 97.15           H  
ATOM   2426  N   ILE A 158      -0.006  16.024   4.267  1.00 98.13           N  
ATOM   2427  H   ILE A 158       0.931  15.718   4.485  1.00 98.13           H  
ATOM   2428  CA  ILE A 158      -0.724  16.814   5.267  1.00 98.13           C  
ATOM   2429  HA  ILE A 158      -1.796  16.668   5.137  1.00 98.13           H  
ATOM   2430  C   ILE A 158      -0.413  18.288   4.996  1.00 98.13           C  
ATOM   2431  CB  ILE A 158      -0.365  16.359   6.698  1.00 98.13           C  
ATOM   2432  HB  ILE A 158       0.700  16.526   6.859  1.00 98.13           H  
ATOM   2433  O   ILE A 158       0.732  18.728   5.119  1.00 98.13           O  
ATOM   2434  CG1 ILE A 158      -0.661  14.850   6.892  1.00 98.13           C  
ATOM   2435 HG12 ILE A 158      -0.220  14.275   6.079  1.00 98.13           H  
ATOM   2436 HG13 ILE A 158      -1.738  14.685   6.873  1.00 98.13           H  
ATOM   2437  CG2 ILE A 158      -1.165  17.199   7.714  1.00 98.13           C  
ATOM   2438 HG21 ILE A 158      -2.235  17.086   7.538  1.00 98.13           H  
ATOM   2439 HG22 ILE A 158      -0.902  18.252   7.619  1.00 98.13           H  
ATOM   2440 HG23 ILE A 158      -0.933  16.896   8.735  1.00 98.13           H  
ATOM   2441  CD1 ILE A 158      -0.086  14.272   8.190  1.00 98.13           C  
ATOM   2442 HD11 ILE A 158       0.984  14.473   8.244  1.00 98.13           H  
ATOM   2443 HD12 ILE A 158      -0.241  13.193   8.205  1.00 98.13           H  
ATOM   2444 HD13 ILE A 158      -0.585  14.705   9.057  1.00 98.13           H  
ATOM   2445  N   GLU A 159      -1.426  19.054   4.596  1.00 98.19           N  
ATOM   2446  H   GLU A 159      -2.353  18.657   4.546  1.00 98.19           H  
ATOM   2447  CA  GLU A 159      -1.285  20.494   4.392  1.00 98.19           C  
ATOM   2448  HA  GLU A 159      -0.473  20.657   3.684  1.00 98.19           H  
ATOM   2449  C   GLU A 159      -0.892  21.190   5.700  1.00 98.19           C  
ATOM   2450  CB  GLU A 159      -2.558  21.123   3.802  1.00 98.19           C  
ATOM   2451  HB2 GLU A 159      -2.417  22.204   3.778  1.00 98.19           H  
ATOM   2452  HB3 GLU A 159      -3.408  20.902   4.447  1.00 98.19           H  
ATOM   2453  O   GLU A 159      -1.267  20.762   6.792  1.00 98.19           O  
ATOM   2454  CG  GLU A 159      -2.853  20.648   2.371  1.00 98.19           C  
ATOM   2455  HG2 GLU A 159      -3.192  19.612   2.407  1.00 98.19           H  
ATOM   2456  HG3 GLU A 159      -1.928  20.683   1.796  1.00 98.19           H  
ATOM   2457  CD  GLU A 159      -3.916  21.507   1.660  1.00 98.19           C  
ATOM   2458  OE1 GLU A 159      -3.906  21.574   0.414  1.00 98.19           O  
ATOM   2459  OE2 GLU A 159      -4.785  22.111   2.329  1.00 98.19           O  
ATOM   2460  N   ASP A 160      -0.105  22.260   5.573  1.00 97.44           N  
ATOM   2461  H   ASP A 160       0.046  22.625   4.643  1.00 97.44           H  
ATOM   2462  CA  ASP A 160       0.411  23.068   6.685  1.00 97.44           C  
ATOM   2463  HA  ASP A 160       1.100  23.786   6.242  1.00 97.44           H  
ATOM   2464  C   ASP A 160       1.266  22.304   7.717  1.00 97.44           C  
ATOM   2465  CB  ASP A 160      -0.725  23.902   7.301  1.00 97.44           C  
ATOM   2466  HB2 ASP A 160      -0.317  24.546   8.080  1.00 97.44           H  
ATOM   2467  HB3 ASP A 160      -1.460  23.240   7.760  1.00 97.44           H  
ATOM   2468  O   ASP A 160       1.575  22.831   8.790  1.00 97.44           O  
ATOM   2469  CG  ASP A 160      -1.413  24.790   6.261  1.00 97.44           C  
ATOM   2470  OD1 ASP A 160      -0.674  25.422   5.467  1.00 97.44           O  
ATOM   2471  OD2 ASP A 160      -2.662  24.856   6.279  1.00 97.44           O  
ATOM   2472  N   PHE A 161       1.727  21.089   7.387  1.00 97.64           N  
ATOM   2473  H   PHE A 161       1.391  20.654   6.540  1.00 97.64           H  
ATOM   2474  CA  PHE A 161       2.621  20.340   8.263  1.00 97.64           C  
ATOM   2475  HA  PHE A 161       2.081  20.240   9.204  1.00 97.64           H  
ATOM   2476  C   PHE A 161       3.951  21.094   8.488  1.00 97.64           C  
ATOM   2477  CB  PHE A 161       2.856  18.922   7.739  1.00 97.64           C  
ATOM   2478  HB2 PHE A 161       3.586  18.942   6.930  1.00 97.64           H  
ATOM   2479  HB3 PHE A 161       1.919  18.543   7.331  1.00 97.64           H  
ATOM   2480  O   PHE A 161       4.533  21.643   7.541  1.00 97.64           O  
ATOM   2481  CG  PHE A 161       3.300  17.957   8.821  1.00 97.64           C  
ATOM   2482  CD1 PHE A 161       4.666  17.738   9.078  1.00 97.64           C  
ATOM   2483  HD1 PHE A 161       5.420  18.253   8.502  1.00 97.64           H  
ATOM   2484  CD2 PHE A 161       2.328  17.270   9.573  1.00 97.64           C  
ATOM   2485  HD2 PHE A 161       1.279  17.446   9.386  1.00 97.64           H  
ATOM   2486  CE1 PHE A 161       5.054  16.817  10.066  1.00 97.64           C  
ATOM   2487  HE1 PHE A 161       6.103  16.616  10.228  1.00 97.64           H  
ATOM   2488  CE2 PHE A 161       2.715  16.340  10.552  1.00 97.64           C  
ATOM   2489  HE2 PHE A 161       1.966  15.800  11.110  1.00 97.64           H  
ATOM   2490  CZ  PHE A 161       4.079  16.107  10.791  1.00 97.64           C  
ATOM   2491  HZ  PHE A 161       4.382  15.366  11.517  1.00 97.64           H  
ATOM   2492  N   PRO A 162       4.480  21.139   9.724  1.00 96.25           N  
ATOM   2493  CA  PRO A 162       5.706  21.872  10.024  1.00 96.25           C  
ATOM   2494  HA  PRO A 162       5.530  22.924   9.801  1.00 96.25           H  
ATOM   2495  C   PRO A 162       6.913  21.364   9.224  1.00 96.25           C  
ATOM   2496  CB  PRO A 162       5.926  21.711  11.533  1.00 96.25           C  
ATOM   2497  HB2 PRO A 162       6.559  20.848  11.741  1.00 96.25           H  
ATOM   2498  HB3 PRO A 162       6.354  22.610  11.978  1.00 96.25           H  
ATOM   2499  O   PRO A 162       7.300  20.206   9.335  1.00 96.25           O  
ATOM   2500  CG  PRO A 162       4.525  21.431  12.069  1.00 96.25           C  
ATOM   2501  HG2 PRO A 162       3.995  22.369  12.236  1.00 96.25           H  
ATOM   2502  HG3 PRO A 162       4.548  20.825  12.974  1.00 96.25           H  
ATOM   2503  CD  PRO A 162       3.856  20.659  10.946  1.00 96.25           C  
ATOM   2504  HD2 PRO A 162       2.785  20.863  10.975  1.00 96.25           H  
ATOM   2505  HD3 PRO A 162       4.046  19.592  11.062  1.00 96.25           H  
ATOM   2506  N   LYS A 163       7.592  22.261   8.494  1.00 92.59           N  
ATOM   2507  H   LYS A 163       7.159  23.165   8.376  1.00 92.59           H  
ATOM   2508  CA  LYS A 163       8.787  21.923   7.686  1.00 92.59           C  
ATOM   2509  HA  LYS A 163       8.509  21.154   6.965  1.00 92.59           H  
ATOM   2510  C   LYS A 163       9.954  21.330   8.486  1.00 92.59           C  
ATOM   2511  CB  LYS A 163       9.299  23.167   6.943  1.00 92.59           C  
ATOM   2512  HB2 LYS A 163      10.235  22.909   6.447  1.00 92.59           H  
ATOM   2513  HB3 LYS A 163       9.502  23.961   7.661  1.00 92.59           H  
ATOM   2514  O   LYS A 163      10.837  20.710   7.906  1.00 92.59           O  
ATOM   2515  CG  LYS A 163       8.320  23.671   5.878  1.00 92.59           C  
ATOM   2516  HG2 LYS A 163       7.406  24.022   6.357  1.00 92.59           H  
ATOM   2517  HG3 LYS A 163       8.074  22.852   5.203  1.00 92.59           H  
ATOM   2518  CD  LYS A 163       8.949  24.817   5.076  1.00 92.59           C  
ATOM   2519  HD2 LYS A 163       9.861  24.460   4.597  1.00 92.59           H  
ATOM   2520  HD3 LYS A 163       9.187  25.641   5.748  1.00 92.59           H  
ATOM   2521  CE  LYS A 163       7.950  25.277   4.012  1.00 92.59           C  
ATOM   2522  HE2 LYS A 163       7.040  25.609   4.512  1.00 92.59           H  
ATOM   2523  HE3 LYS A 163       7.683  24.419   3.396  1.00 92.59           H  
ATOM   2524  NZ  LYS A 163       8.503  26.363   3.169  1.00 92.59           N  
ATOM   2525  HZ1 LYS A 163       7.814  26.637   2.482  1.00 92.59           H  
ATOM   2526  HZ2 LYS A 163       9.329  26.041   2.685  1.00 92.59           H  
ATOM   2527  HZ3 LYS A 163       8.731  27.167   3.737  1.00 92.59           H  
ATOM   2528  N   GLN A 164      10.010  21.603   9.787  1.00 91.72           N  
ATOM   2529  H   GLN A 164       9.215  22.085  10.183  1.00 91.72           H  
ATOM   2530  CA  GLN A 164      11.026  21.101  10.715  1.00 91.72           C  
ATOM   2531  HA  GLN A 164      11.494  20.211  10.295  1.00 91.72           H  
ATOM   2532  C   GLN A 164      10.340  20.669  12.013  1.00 91.72           C  
ATOM   2533  CB  GLN A 164      12.120  22.159  10.962  1.00 91.72           C  
ATOM   2534  HB2 GLN A 164      11.659  23.086  11.306  1.00 91.72           H  
ATOM   2535  HB3 GLN A 164      12.781  21.792  11.747  1.00 91.72           H  
ATOM   2536  O   GLN A 164      10.519  21.290  13.062  1.00 91.72           O  
ATOM   2537  CG  GLN A 164      12.973  22.447   9.720  1.00 91.72           C  
ATOM   2538  HG2 GLN A 164      13.410  21.514   9.363  1.00 91.72           H  
ATOM   2539  HG3 GLN A 164      12.340  22.852   8.930  1.00 91.72           H  
ATOM   2540  CD  GLN A 164      14.100  23.441   9.979  1.00 91.72           C  
ATOM   2541  NE2 GLN A 164      14.862  23.784   8.964  1.00 91.72           N  
ATOM   2542 HE21 GLN A 164      15.634  24.395   9.189  1.00 91.72           H  
ATOM   2543 HE22 GLN A 164      14.731  23.345   8.064  1.00 91.72           H  
ATOM   2544  OE1 GLN A 164      14.331  23.941  11.067  1.00 91.72           O  
ATOM   2545  N   ALA A 165       9.492  19.643  11.931  1.00 95.40           N  
ATOM   2546  H   ALA A 165       9.347  19.179  11.046  1.00 95.40           H  
ATOM   2547  CA  ALA A 165       8.831  19.093  13.106  1.00 95.40           C  
ATOM   2548  HA  ALA A 165       8.266  19.890  13.590  1.00 95.40           H  
ATOM   2549  C   ALA A 165       9.872  18.560  14.106  1.00 95.40           C  
ATOM   2550  CB  ALA A 165       7.843  18.010  12.663  1.00 95.40           C  
ATOM   2551  HB1 ALA A 165       8.381  17.200  12.170  1.00 95.40           H  
ATOM   2552  HB2 ALA A 165       7.118  18.427  11.964  1.00 95.40           H  
ATOM   2553  HB3 ALA A 165       7.313  17.615  13.530  1.00 95.40           H  
ATOM   2554  O   ALA A 165      10.751  17.769  13.759  1.00 95.40           O  
ATOM   2555  N   THR A 166       9.788  18.995  15.364  1.00 96.68           N  
ATOM   2556  H   THR A 166       9.055  19.643  15.616  1.00 96.68           H  
ATOM   2557  CA  THR A 166      10.685  18.489  16.409  1.00 96.68           C  
ATOM   2558  HA  THR A 166      11.692  18.453  15.995  1.00 96.68           H  
ATOM   2559  C   THR A 166      10.299  17.064  16.808  1.00 96.68           C  
ATOM   2560  CB  THR A 166      10.732  19.403  17.644  1.00 96.68           C  
ATOM   2561  HB  THR A 166      11.552  19.071  18.280  1.00 96.68           H  
ATOM   2562  O   THR A 166       9.166  16.624  16.601  1.00 96.68           O  
ATOM   2563  CG2 THR A 166      10.963  20.873  17.300  1.00 96.68           C  
ATOM   2564 HG21 THR A 166      11.203  21.429  18.206  1.00 96.68           H  
ATOM   2565 HG22 THR A 166      11.794  20.962  16.600  1.00 96.68           H  
ATOM   2566 HG23 THR A 166      10.072  21.303  16.842  1.00 96.68           H  
ATOM   2567  OG1 THR A 166       9.539  19.300  18.379  1.00 96.68           O  
ATOM   2568  HG1 THR A 166       9.436  20.110  18.884  1.00 96.68           H  
ATOM   2569  N   ALA A 167      11.217  16.342  17.455  1.00 97.07           N  
ATOM   2570  H   ALA A 167      12.151  16.710  17.562  1.00 97.07           H  
ATOM   2571  CA  ALA A 167      10.918  15.015  18.000  1.00 97.07           C  
ATOM   2572  HA  ALA A 167      10.664  14.349  17.175  1.00 97.07           H  
ATOM   2573  C   ALA A 167       9.718  15.031  18.968  1.00 97.07           C  
ATOM   2574  CB  ALA A 167      12.178  14.485  18.693  1.00 97.07           C  
ATOM   2575  HB1 ALA A 167      12.456  15.137  19.521  1.00 97.07           H  
ATOM   2576  HB2 ALA A 167      12.999  14.431  17.979  1.00 97.07           H  
ATOM   2577  HB3 ALA A 167      11.983  13.484  19.080  1.00 97.07           H  
ATOM   2578  O   ALA A 167       8.947  14.074  19.011  1.00 97.07           O  
ATOM   2579  N   GLU A 168       9.534  16.129  19.710  1.00 97.40           N  
ATOM   2580  H   GLU A 168      10.162  16.910  19.585  1.00 97.40           H  
ATOM   2581  CA  GLU A 168       8.386  16.317  20.597  1.00 97.40           C  
ATOM   2582  HA  GLU A 168       8.277  15.432  21.224  1.00 97.40           H  
ATOM   2583  C   GLU A 168       7.080  16.479  19.809  1.00 97.40           C  
ATOM   2584  CB  GLU A 168       8.647  17.522  21.511  1.00 97.40           C  
ATOM   2585  HB2 GLU A 168       8.657  18.434  20.914  1.00 97.40           H  
ATOM   2586  HB3 GLU A 168       9.621  17.399  21.984  1.00 97.40           H  
ATOM   2587  O   GLU A 168       6.105  15.792  20.109  1.00 97.40           O  
ATOM   2588  CG  GLU A 168       7.572  17.630  22.600  1.00 97.40           C  
ATOM   2589  HG2 GLU A 168       7.605  16.733  23.219  1.00 97.40           H  
ATOM   2590  HG3 GLU A 168       6.593  17.672  22.122  1.00 97.40           H  
ATOM   2591  CD  GLU A 168       7.726  18.868  23.491  1.00 97.40           C  
ATOM   2592  OE1 GLU A 168       6.714  19.199  24.152  1.00 97.40           O  
ATOM   2593  OE2 GLU A 168       8.824  19.466  23.494  1.00 97.40           O  
ATOM   2594  N   MET A 169       7.068  17.312  18.761  1.00 97.70           N  
ATOM   2595  H   MET A 169       7.908  17.826  18.538  1.00 97.70           H  
ATOM   2596  CA  MET A 169       5.897  17.485  17.891  1.00 97.70           C  
ATOM   2597  HA  MET A 169       5.051  17.832  18.485  1.00 97.70           H  
ATOM   2598  C   MET A 169       5.495  16.161  17.232  1.00 97.70           C  
ATOM   2599  CB  MET A 169       6.189  18.522  16.800  1.00 97.70           C  
ATOM   2600  HB2 MET A 169       5.338  18.562  16.120  1.00 97.70           H  
ATOM   2601  HB3 MET A 169       7.064  18.212  16.230  1.00 97.70           H  
ATOM   2602  O   MET A 169       4.320  15.806  17.219  1.00 97.70           O  
ATOM   2603  CG  MET A 169       6.427  19.929  17.352  1.00 97.70           C  
ATOM   2604  HG2 MET A 169       5.509  20.302  17.806  1.00 97.70           H  
ATOM   2605  HG3 MET A 169       7.182  19.889  18.137  1.00 97.70           H  
ATOM   2606  SD  MET A 169       6.981  21.099  16.088  1.00 97.70           S  
ATOM   2607  CE  MET A 169       5.358  21.548  15.428  1.00 97.70           C  
ATOM   2608  HE1 MET A 169       5.481  22.242  14.597  1.00 97.70           H  
ATOM   2609  HE2 MET A 169       4.771  22.031  16.209  1.00 97.70           H  
ATOM   2610  HE3 MET A 169       4.831  20.652  15.100  1.00 97.70           H  
ATOM   2611  N   LEU A 170       6.466  15.382  16.744  1.00 97.64           N  
ATOM   2612  H   LEU A 170       7.412  15.737  16.760  1.00 97.64           H  
ATOM   2613  CA  LEU A 170       6.208  14.068  16.147  1.00 97.64           C  
ATOM   2614  HA  LEU A 170       5.407  14.168  15.415  1.00 97.64           H  
ATOM   2615  C   LEU A 170       5.713  13.043  17.176  1.00 97.64           C  
ATOM   2616  CB  LEU A 170       7.477  13.561  15.441  1.00 97.64           C  
ATOM   2617  HB2 LEU A 170       7.287  12.550  15.083  1.00 97.64           H  
ATOM   2618  HB3 LEU A 170       8.287  13.521  16.170  1.00 97.64           H  
ATOM   2619  O   LEU A 170       4.876  12.201  16.855  1.00 97.64           O  
ATOM   2620  CG  LEU A 170       7.928  14.413  14.240  1.00 97.64           C  
ATOM   2621  HG  LEU A 170       8.089  15.443  14.559  1.00 97.64           H  
ATOM   2622  CD1 LEU A 170       9.248  13.862  13.702  1.00 97.64           C  
ATOM   2623 HD11 LEU A 170       9.115  12.850  13.321  1.00 97.64           H  
ATOM   2624 HD12 LEU A 170      10.006  13.877  14.484  1.00 97.64           H  
ATOM   2625 HD13 LEU A 170       9.592  14.499  12.886  1.00 97.64           H  
ATOM   2626  CD2 LEU A 170       6.892  14.410  13.116  1.00 97.64           C  
ATOM   2627 HD21 LEU A 170       5.935  14.801  13.462  1.00 97.64           H  
ATOM   2628 HD22 LEU A 170       7.225  15.069  12.315  1.00 97.64           H  
ATOM   2629 HD23 LEU A 170       6.754  13.405  12.718  1.00 97.64           H  
ATOM   2630  N   ALA A 171       6.192  13.101  18.422  1.00 96.24           N  
ATOM   2631  H   ALA A 171       6.900  13.786  18.643  1.00 96.24           H  
ATOM   2632  CA  ALA A 171       5.670  12.259  19.497  1.00 96.24           C  
ATOM   2633  HA  ALA A 171       5.679  11.222  19.162  1.00 96.24           H  
ATOM   2634  C   ALA A 171       4.211  12.613  19.838  1.00 96.24           C  
ATOM   2635  CB  ALA A 171       6.590  12.375  20.717  1.00 96.24           C  
ATOM   2636  HB1 ALA A 171       6.601  13.401  21.086  1.00 96.24           H  
ATOM   2637  HB2 ALA A 171       6.233  11.717  21.508  1.00 96.24           H  
ATOM   2638  HB3 ALA A 171       7.605  12.085  20.443  1.00 96.24           H  
ATOM   2639  O   ALA A 171       3.392  11.709  20.032  1.00 96.24           O  
ATOM   2640  N   LYS A 172       3.870  13.909  19.861  1.00 96.60           N  
ATOM   2641  H   LYS A 172       4.598  14.595  19.725  1.00 96.60           H  
ATOM   2642  CA  LYS A 172       2.491  14.390  20.034  1.00 96.60           C  
ATOM   2643  HA  LYS A 172       2.058  13.935  20.924  1.00 96.60           H  
ATOM   2644  C   LYS A 172       1.595  13.964  18.868  1.00 96.60           C  
ATOM   2645  CB  LYS A 172       2.475  15.917  20.224  1.00 96.60           C  
ATOM   2646  HB2 LYS A 172       1.439  16.252  20.176  1.00 96.60           H  
ATOM   2647  HB3 LYS A 172       3.027  16.395  19.415  1.00 96.60           H  
ATOM   2648  O   LYS A 172       0.533  13.400  19.120  1.00 96.60           O  
ATOM   2649  CG  LYS A 172       3.057  16.359  21.576  1.00 96.60           C  
ATOM   2650  HG2 LYS A 172       2.424  15.979  22.378  1.00 96.60           H  
ATOM   2651  HG3 LYS A 172       4.056  15.940  21.699  1.00 96.60           H  
ATOM   2652  CD  LYS A 172       3.147  17.890  21.688  1.00 96.60           C  
ATOM   2653  HD2 LYS A 172       2.147  18.322  21.648  1.00 96.60           H  
ATOM   2654  HD3 LYS A 172       3.731  18.279  20.853  1.00 96.60           H  
ATOM   2655  CE  LYS A 172       3.831  18.263  23.011  1.00 96.60           C  
ATOM   2656  HE2 LYS A 172       4.767  17.708  23.090  1.00 96.60           H  
ATOM   2657  HE3 LYS A 172       3.180  17.973  23.836  1.00 96.60           H  
ATOM   2658  NZ  LYS A 172       4.126  19.708  23.125  1.00 96.60           N  
ATOM   2659  HZ1 LYS A 172       4.879  19.871  23.778  1.00 96.60           H  
ATOM   2660  HZ2 LYS A 172       3.286  20.187  23.417  1.00 96.60           H  
ATOM   2661  HZ3 LYS A 172       4.363  20.114  22.230  1.00 96.60           H  
ATOM   2662  N   ALA A 173       2.062  14.098  17.623  1.00 97.14           N  
ATOM   2663  H   ALA A 173       2.916  14.621  17.494  1.00 97.14           H  
ATOM   2664  CA  ALA A 173       1.361  13.624  16.427  1.00 97.14           C  
ATOM   2665  HA  ALA A 173       0.422  14.171  16.332  1.00 97.14           H  
ATOM   2666  C   ALA A 173       1.026  12.125  16.509  1.00 97.14           C  
ATOM   2667  CB  ALA A 173       2.222  13.914  15.190  1.00 97.14           C  
ATOM   2668  HB1 ALA A 173       1.702  13.588  14.289  1.00 97.14           H  
ATOM   2669  HB2 ALA A 173       2.421  14.983  15.108  1.00 97.14           H  
ATOM   2670  HB3 ALA A 173       3.172  13.384  15.250  1.00 97.14           H  
ATOM   2671  O   ALA A 173      -0.134  11.735  16.397  1.00 97.14           O  
ATOM   2672  N   ARG A 174       2.018  11.272  16.797  1.00 95.47           N  
ATOM   2673  H   ARG A 174       2.958  11.640  16.845  1.00 95.47           H  
ATOM   2674  CA  ARG A 174       1.808   9.818  16.938  1.00 95.47           C  
ATOM   2675  HA  ARG A 174       1.369   9.425  16.021  1.00 95.47           H  
ATOM   2676  C   ARG A 174       0.833   9.469  18.059  1.00 95.47           C  
ATOM   2677  CB  ARG A 174       3.147   9.117  17.183  1.00 95.47           C  
ATOM   2678  HB2 ARG A 174       3.684   9.620  17.987  1.00 95.47           H  
ATOM   2679  HB3 ARG A 174       2.953   8.088  17.484  1.00 95.47           H  
ATOM   2680  O   ARG A 174       0.008   8.565  17.906  1.00 95.47           O  
ATOM   2681  CG  ARG A 174       4.004   9.091  15.916  1.00 95.47           C  
ATOM   2682  HG2 ARG A 174       4.214  10.104  15.573  1.00 95.47           H  
ATOM   2683  HG3 ARG A 174       3.467   8.562  15.129  1.00 95.47           H  
ATOM   2684  CD  ARG A 174       5.314   8.364  16.213  1.00 95.47           C  
ATOM   2685  HD2 ARG A 174       5.082   7.338  16.500  1.00 95.47           H  
ATOM   2686  HD3 ARG A 174       5.826   8.851  17.043  1.00 95.47           H  
ATOM   2687  NE  ARG A 174       6.154   8.323  15.013  1.00 95.47           N  
ATOM   2688  HE  ARG A 174       5.781   7.727  14.288  1.00 95.47           H  
ATOM   2689  NH1 ARG A 174       7.769   9.833  15.638  1.00 95.47           N  
ATOM   2690 HH11 ARG A 174       7.233  10.019  16.474  1.00 95.47           H  
ATOM   2691 HH12 ARG A 174       8.584  10.374  15.388  1.00 95.47           H  
ATOM   2692  NH2 ARG A 174       7.845   8.891  13.611  1.00 95.47           N  
ATOM   2693 HH21 ARG A 174       7.405   8.308  12.913  1.00 95.47           H  
ATOM   2694 HH22 ARG A 174       8.645   9.447  13.346  1.00 95.47           H  
ATOM   2695  CZ  ARG A 174       7.251   9.010  14.763  1.00 95.47           C  
ATOM   2696  N   ARG A 175       0.902  10.187  19.186  1.00 94.63           N  
ATOM   2697  H   ARG A 175       1.609  10.907  19.239  1.00 94.63           H  
ATOM   2698  CA  ARG A 175      -0.035  10.018  20.306  1.00 94.63           C  
ATOM   2699  HA  ARG A 175      -0.077   8.961  20.565  1.00 94.63           H  
ATOM   2700  C   ARG A 175      -1.458  10.410  19.911  1.00 94.63           C  
ATOM   2701  CB  ARG A 175       0.461  10.820  21.516  1.00 94.63           C  
ATOM   2702  HB2 ARG A 175       1.477  10.507  21.756  1.00 94.63           H  
ATOM   2703  HB3 ARG A 175       0.475  11.882  21.271  1.00 94.63           H  
ATOM   2704  O   ARG A 175      -2.385   9.697  20.282  1.00 94.63           O  
ATOM   2705  CG  ARG A 175      -0.435  10.595  22.741  1.00 94.63           C  
ATOM   2706  HG2 ARG A 175      -1.452  10.920  22.519  1.00 94.63           H  
ATOM   2707  HG3 ARG A 175      -0.447   9.534  22.992  1.00 94.63           H  
ATOM   2708  CD  ARG A 175       0.076  11.401  23.934  1.00 94.63           C  
ATOM   2709  HD2 ARG A 175       0.111  12.452  23.648  1.00 94.63           H  
ATOM   2710  HD3 ARG A 175       1.083  11.069  24.183  1.00 94.63           H  
ATOM   2711  NE  ARG A 175      -0.813  11.234  25.097  1.00 94.63           N  
ATOM   2712  HE  ARG A 175      -1.620  10.643  24.962  1.00 94.63           H  
ATOM   2713  NH1 ARG A 175       0.248  12.729  26.478  1.00 94.63           N  
ATOM   2714 HH11 ARG A 175       0.249  13.300  27.311  1.00 94.63           H  
ATOM   2715 HH12 ARG A 175       0.871  12.966  25.718  1.00 94.63           H  
ATOM   2716  NH2 ARG A 175      -1.598  11.692  27.184  1.00 94.63           N  
ATOM   2717 HH21 ARG A 175      -1.559  12.253  28.023  1.00 94.63           H  
ATOM   2718 HH22 ARG A 175      -2.405  11.113  27.002  1.00 94.63           H  
ATOM   2719  CZ  ARG A 175      -0.715  11.881  26.245  1.00 94.63           C  
ATOM   2720  N   PHE A 176      -1.622  11.505  19.171  1.00 95.96           N  
ATOM   2721  H   PHE A 176      -0.811  12.061  18.937  1.00 95.96           H  
ATOM   2722  CA  PHE A 176      -2.913  11.936  18.644  1.00 95.96           C  
ATOM   2723  HA  PHE A 176      -3.617  12.056  19.468  1.00 95.96           H  
ATOM   2724  C   PHE A 176      -3.498  10.874  17.704  1.00 95.96           C  
ATOM   2725  CB  PHE A 176      -2.752  13.299  17.955  1.00 95.96           C  
ATOM   2726  HB2 PHE A 176      -2.383  14.022  18.682  1.00 95.96           H  
ATOM   2727  HB3 PHE A 176      -2.009  13.231  17.160  1.00 95.96           H  
ATOM   2728  O   PHE A 176      -4.614  10.412  17.926  1.00 95.96           O  
ATOM   2729  CG  PHE A 176      -4.041  13.821  17.359  1.00 95.96           C  
ATOM   2730  CD1 PHE A 176      -4.380  13.510  16.028  1.00 95.96           C  
ATOM   2731  HD1 PHE A 176      -3.719  12.909  15.423  1.00 95.96           H  
ATOM   2732  CD2 PHE A 176      -4.912  14.601  18.140  1.00 95.96           C  
ATOM   2733  HD2 PHE A 176      -4.649  14.866  19.153  1.00 95.96           H  
ATOM   2734  CE1 PHE A 176      -5.588  13.974  15.483  1.00 95.96           C  
ATOM   2735  HE1 PHE A 176      -5.840  13.742  14.459  1.00 95.96           H  
ATOM   2736  CE2 PHE A 176      -6.120  15.067  17.593  1.00 95.96           C  
ATOM   2737  HE2 PHE A 176      -6.772  15.697  18.179  1.00 95.96           H  
ATOM   2738  CZ  PHE A 176      -6.460  14.746  16.267  1.00 95.96           C  
ATOM   2739  HZ  PHE A 176      -7.386  15.109  15.845  1.00 95.96           H  
ATOM   2740  N   MET A 177      -2.708  10.407  16.731  1.00 96.07           N  
ATOM   2741  H   MET A 177      -1.805  10.839  16.603  1.00 96.07           H  
ATOM   2742  CA  MET A 177      -3.154   9.427  15.736  1.00 96.07           C  
ATOM   2743  HA  MET A 177      -4.049   9.810  15.246  1.00 96.07           H  
ATOM   2744  C   MET A 177      -3.517   8.065  16.330  1.00 96.07           C  
ATOM   2745  CB  MET A 177      -2.062   9.219  14.684  1.00 96.07           C  
ATOM   2746  HB2 MET A 177      -1.124   8.944  15.166  1.00 96.07           H  
ATOM   2747  HB3 MET A 177      -2.379   8.408  14.028  1.00 96.07           H  
ATOM   2748  O   MET A 177      -4.504   7.459  15.922  1.00 96.07           O  
ATOM   2749  CG  MET A 177      -1.868  10.450  13.810  1.00 96.07           C  
ATOM   2750  HG2 MET A 177      -2.862  10.741  13.471  1.00 96.07           H  
ATOM   2751  HG3 MET A 177      -1.454  11.270  14.398  1.00 96.07           H  
ATOM   2752  SD  MET A 177      -0.834  10.193  12.344  1.00 96.07           S  
ATOM   2753  CE  MET A 177       0.734   9.694  13.096  1.00 96.07           C  
ATOM   2754  HE1 MET A 177       1.129  10.501  13.713  1.00 96.07           H  
ATOM   2755  HE2 MET A 177       1.438   9.455  12.298  1.00 96.07           H  
ATOM   2756  HE3 MET A 177       0.597   8.795  13.696  1.00 96.07           H  
ATOM   2757  N   SER A 178      -2.736   7.573  17.296  1.00 92.22           N  
ATOM   2758  H   SER A 178      -1.926   8.109  17.573  1.00 92.22           H  
ATOM   2759  CA  SER A 178      -3.010   6.288  17.962  1.00 92.22           C  
ATOM   2760  HA  SER A 178      -3.197   5.520  17.211  1.00 92.22           H  
ATOM   2761  C   SER A 178      -4.239   6.361  18.875  1.00 92.22           C  
ATOM   2762  CB  SER A 178      -1.810   5.855  18.808  1.00 92.22           C  
ATOM   2763  HB2 SER A 178      -1.676   6.561  19.627  1.00 92.22           H  
ATOM   2764  HB3 SER A 178      -2.012   4.869  19.227  1.00 92.22           H  
ATOM   2765  O   SER A 178      -4.831   5.342  19.224  1.00 92.22           O  
ATOM   2766  OG  SER A 178      -0.618   5.797  18.048  1.00 92.22           O  
ATOM   2767  HG  SER A 178      -0.415   6.677  17.725  1.00 92.22           H  
ATOM   2768  N   GLY A 179      -4.623   7.569  19.297  1.00 84.72           N  
ATOM   2769  H   GLY A 179      -4.139   8.383  18.946  1.00 84.72           H  
ATOM   2770  CA  GLY A 179      -5.667   7.772  20.286  1.00 84.72           C  
ATOM   2771  HA2 GLY A 179      -5.820   8.842  20.427  1.00 84.72           H  
ATOM   2772  HA3 GLY A 179      -6.586   7.339  19.890  1.00 84.72           H  
ATOM   2773  C   GLY A 179      -5.339   7.132  21.647  1.00 84.72           C  
ATOM   2774  O   GLY A 179      -4.184   6.825  21.959  1.00 84.72           O  
ATOM   2775  N   PRO A 180      -6.356   6.941  22.506  1.00 79.25           N  
ATOM   2776  CA  PRO A 180      -6.172   6.340  23.827  1.00 79.25           C  
ATOM   2777  HA  PRO A 180      -5.329   6.810  24.335  1.00 79.25           H  
ATOM   2778  C   PRO A 180      -5.905   4.829  23.770  1.00 79.25           C  
ATOM   2779  CB  PRO A 180      -7.464   6.662  24.584  1.00 79.25           C  
ATOM   2780  HB2 PRO A 180      -7.357   7.626  25.081  1.00 79.25           H  
ATOM   2781  HB3 PRO A 180      -7.721   5.891  25.310  1.00 79.25           H  
ATOM   2782  O   PRO A 180      -5.295   4.284  24.690  1.00 79.25           O  
ATOM   2783  CG  PRO A 180      -8.517   6.777  23.481  1.00 79.25           C  
ATOM   2784  HG2 PRO A 180      -9.342   7.427  23.773  1.00 79.25           H  
ATOM   2785  HG3 PRO A 180      -8.886   5.783  23.226  1.00 79.25           H  
ATOM   2786  CD  PRO A 180      -7.738   7.347  22.300  1.00 79.25           C  
ATOM   2787  HD2 PRO A 180      -8.138   6.951  21.367  1.00 79.25           H  
ATOM   2788  HD3 PRO A 180      -7.800   8.436  22.305  1.00 79.25           H  
ATOM   2789  N   ASP A 181      -6.352   4.157  22.707  1.00 75.82           N  
ATOM   2790  H   ASP A 181      -6.733   4.677  21.929  1.00 75.82           H  
ATOM   2791  CA  ASP A 181      -6.184   2.720  22.518  1.00 75.82           C  
ATOM   2792  HA  ASP A 181      -5.905   2.261  23.466  1.00 75.82           H  
ATOM   2793  C   ASP A 181      -5.067   2.432  21.514  1.00 75.82           C  
ATOM   2794  CB  ASP A 181      -7.511   2.073  22.099  1.00 75.82           C  
ATOM   2795  HB2 ASP A 181      -7.830   2.475  21.137  1.00 75.82           H  
ATOM   2796  HB3 ASP A 181      -8.271   2.321  22.840  1.00 75.82           H  
ATOM   2797  O   ASP A 181      -5.272   2.451  20.303  1.00 75.82           O  
ATOM   2798  CG  ASP A 181      -7.398   0.545  22.004  1.00 75.82           C  
ATOM   2799  OD1 ASP A 181      -6.299   0.008  22.290  1.00 75.82           O  
ATOM   2800  OD2 ASP A 181      -8.429  -0.073  21.668  1.00 75.82           O  
ATOM   2801  N   LYS A 182      -3.886   2.098  22.036  1.00 72.50           N  
ATOM   2802  H   LYS A 182      -3.823   2.069  23.044  1.00 72.50           H  
ATOM   2803  CA  LYS A 182      -2.704   1.771  21.227  1.00 72.50           C  
ATOM   2804  HA  LYS A 182      -2.527   2.584  20.524  1.00 72.50           H  
ATOM   2805  C   LYS A 182      -2.865   0.518  20.361  1.00 72.50           C  
ATOM   2806  CB  LYS A 182      -1.483   1.595  22.135  1.00 72.50           C  
ATOM   2807  HB2 LYS A 182      -1.683   0.807  22.861  1.00 72.50           H  
ATOM   2808  HB3 LYS A 182      -0.641   1.282  21.517  1.00 72.50           H  
ATOM   2809  O   LYS A 182      -2.018   0.285  19.506  1.00 72.50           O  
ATOM   2810  CG  LYS A 182      -1.094   2.885  22.863  1.00 72.50           C  
ATOM   2811  HG2 LYS A 182      -1.872   3.163  23.574  1.00 72.50           H  
ATOM   2812  HG3 LYS A 182      -0.969   3.686  22.135  1.00 72.50           H  
ATOM   2813  CD  LYS A 182       0.225   2.656  23.603  1.00 72.50           C  
ATOM   2814  HD2 LYS A 182       0.983   2.350  22.882  1.00 72.50           H  
ATOM   2815  HD3 LYS A 182       0.092   1.866  24.342  1.00 72.50           H  
ATOM   2816  CE  LYS A 182       0.666   3.947  24.291  1.00 72.50           C  
ATOM   2817  HE2 LYS A 182      -0.079   4.217  25.040  1.00 72.50           H  
ATOM   2818  HE3 LYS A 182       0.690   4.739  23.543  1.00 72.50           H  
ATOM   2819  NZ  LYS A 182       2.004   3.782  24.906  1.00 72.50           N  
ATOM   2820  HZ1 LYS A 182       2.299   4.641  25.347  1.00 72.50           H  
ATOM   2821  HZ2 LYS A 182       1.985   3.041  25.593  1.00 72.50           H  
ATOM   2822  HZ3 LYS A 182       2.677   3.541  24.192  1.00 72.50           H  
ATOM   2823  N   ALA A 183      -3.881  -0.313  20.604  1.00 71.95           N  
ATOM   2824  H   ALA A 183      -4.573  -0.068  21.298  1.00 71.95           H  
ATOM   2825  CA  ALA A 183      -4.161  -1.469  19.757  1.00 71.95           C  
ATOM   2826  HA  ALA A 183      -3.219  -1.915  19.438  1.00 71.95           H  
ATOM   2827  C   ALA A 183      -4.928  -1.084  18.483  1.00 71.95           C  
ATOM   2828  CB  ALA A 183      -4.922  -2.508  20.585  1.00 71.95           C  
ATOM   2829  HB1 ALA A 183      -5.060  -3.414  19.994  1.00 71.95           H  
ATOM   2830  HB2 ALA A 183      -5.902  -2.119  20.863  1.00 71.95           H  
ATOM   2831  HB3 ALA A 183      -4.362  -2.750  21.488  1.00 71.95           H  
ATOM   2832  O   ALA A 183      -5.005  -1.880  17.545  1.00 71.95           O  
ATOM   2833  N   ARG A 184      -5.503   0.124  18.435  1.00 76.64           N  
ATOM   2834  H   ARG A 184      -5.365   0.761  19.207  1.00 76.64           H  
ATOM   2835  CA  ARG A 184      -6.203   0.625  17.258  1.00 76.64           C  
ATOM   2836  HA  ARG A 184      -6.771  -0.201  16.831  1.00 76.64           H  
ATOM   2837  C   ARG A 184      -5.192   1.102  16.219  1.00 76.64           C  
ATOM   2838  CB  ARG A 184      -7.175   1.733  17.684  1.00 76.64           C  
ATOM   2839  HB2 ARG A 184      -7.724   1.402  18.566  1.00 76.64           H  
ATOM   2840  HB3 ARG A 184      -6.602   2.621  17.950  1.00 76.64           H  
ATOM   2841  O   ARG A 184      -4.186   1.723  16.549  1.00 76.64           O  
ATOM   2842  CG  ARG A 184      -8.187   2.085  16.583  1.00 76.64           C  
ATOM   2843  HG2 ARG A 184      -8.799   1.213  16.353  1.00 76.64           H  
ATOM   2844  HG3 ARG A 184      -7.665   2.404  15.681  1.00 76.64           H  
ATOM   2845  CD  ARG A 184      -9.081   3.227  17.067  1.00 76.64           C  
ATOM   2846  HD2 ARG A 184      -8.441   4.040  17.410  1.00 76.64           H  
ATOM   2847  HD3 ARG A 184      -9.663   2.862  17.913  1.00 76.64           H  
ATOM   2848  NE  ARG A 184      -9.974   3.745  16.008  1.00 76.64           N  
ATOM   2849  HE  ARG A 184      -9.676   3.634  15.049  1.00 76.64           H  
ATOM   2850  NH1 ARG A 184     -11.448   4.797  17.409  1.00 76.64           N  
ATOM   2851 HH11 ARG A 184     -12.232   5.421  17.536  1.00 76.64           H  
ATOM   2852 HH12 ARG A 184     -10.888   4.485  18.189  1.00 76.64           H  
ATOM   2853  NH2 ARG A 184     -11.746   4.985  15.231  1.00 76.64           N  
ATOM   2854 HH21 ARG A 184     -11.297   5.098  14.333  1.00 76.64           H  
ATOM   2855 HH22 ARG A 184     -12.508   5.624  15.406  1.00 76.64           H  
ATOM   2856  CZ  ARG A 184     -11.044   4.496  16.209  1.00 76.64           C  
ATOM   2857  N   ALA A 185      -5.501   0.848  14.948  1.00 85.16           N  
ATOM   2858  H   ALA A 185      -6.325   0.301  14.744  1.00 85.16           H  
ATOM   2859  CA  ALA A 185      -4.787   1.483  13.849  1.00 85.16           C  
ATOM   2860  HA  ALA A 185      -3.743   1.173  13.883  1.00 85.16           H  
ATOM   2861  C   ALA A 185      -4.846   3.010  14.003  1.00 85.16           C  
ATOM   2862  CB  ALA A 185      -5.395   1.030  12.517  1.00 85.16           C  
ATOM   2863  HB1 ALA A 185      -5.325  -0.054  12.426  1.00 85.16           H  
ATOM   2864  HB2 ALA A 185      -6.439   1.338  12.456  1.00 85.16           H  
ATOM   2865  HB3 ALA A 185      -4.842   1.488  11.698  1.00 85.16           H  
ATOM   2866  O   ALA A 185      -5.896   3.545  14.365  1.00 85.16           O  
ATOM   2867  N   ALA A 186      -3.735   3.683  13.715  1.00 94.41           N  
ATOM   2868  H   ALA A 186      -2.917   3.175  13.412  1.00 94.41           H  
ATOM   2869  CA  ALA A 186      -3.648   5.135  13.729  1.00 94.41           C  
ATOM   2870  HA  ALA A 186      -3.853   5.477  14.743  1.00 94.41           H  
ATOM   2871  C   ALA A 186      -4.695   5.759  12.787  1.00 94.41           C  
ATOM   2872  CB  ALA A 186      -2.207   5.512  13.366  1.00 94.41           C  
ATOM   2873  HB1 ALA A 186      -1.843   4.885  12.552  1.00 94.41           H  
ATOM   2874  HB2 ALA A 186      -2.152   6.550  13.037  1.00 94.41           H  
ATOM   2875  HB3 ALA A 186      -1.558   5.371  14.230  1.00 94.41           H  
ATOM   2876  O   ALA A 186      -4.962   5.224  11.707  1.00 94.41           O  
ATOM   2877  N   GLN A 187      -5.322   6.863  13.202  1.00 96.20           N  
ATOM   2878  H   GLN A 187      -5.086   7.250  14.104  1.00 96.20           H  
ATOM   2879  CA  GLN A 187      -6.358   7.544  12.418  1.00 96.20           C  
ATOM   2880  HA  GLN A 187      -6.212   7.261  11.375  1.00 96.20           H  
ATOM   2881  C   GLN A 187      -6.236   9.064  12.469  1.00 96.20           C  
ATOM   2882  CB  GLN A 187      -7.775   7.116  12.846  1.00 96.20           C  
ATOM   2883  HB2 GLN A 187      -8.505   7.665  12.252  1.00 96.20           H  
ATOM   2884  HB3 GLN A 187      -7.929   7.355  13.898  1.00 96.20           H  
ATOM   2885  O   GLN A 187      -5.710   9.626  13.427  1.00 96.20           O  
ATOM   2886  CG  GLN A 187      -7.989   5.618  12.619  1.00 96.20           C  
ATOM   2887  HG2 GLN A 187      -7.749   5.369  11.585  1.00 96.20           H  
ATOM   2888  HG3 GLN A 187      -7.311   5.072  13.276  1.00 96.20           H  
ATOM   2889  CD  GLN A 187      -9.385   5.114  12.904  1.00 96.20           C  
ATOM   2890  NE2 GLN A 187      -9.573   3.810  12.945  1.00 96.20           N  
ATOM   2891 HE21 GLN A 187      -8.779   3.238  12.695  1.00 96.20           H  
ATOM   2892 HE22 GLN A 187     -10.520   3.489  12.806  1.00 96.20           H  
ATOM   2893  OE1 GLN A 187     -10.342   5.833  13.111  1.00 96.20           O  
ATOM   2894  N   LEU A 188      -6.765   9.725  11.439  1.00 97.70           N  
ATOM   2895  H   LEU A 188      -7.173   9.182  10.691  1.00 97.70           H  
ATOM   2896  CA  LEU A 188      -6.813  11.179  11.320  1.00 97.70           C  
ATOM   2897  HA  LEU A 188      -6.556  11.615  12.286  1.00 97.70           H  
ATOM   2898  C   LEU A 188      -8.220  11.652  10.915  1.00 97.70           C  
ATOM   2899  CB  LEU A 188      -5.771  11.642  10.288  1.00 97.70           C  
ATOM   2900  HB2 LEU A 188      -5.952  12.690  10.053  1.00 97.70           H  
ATOM   2901  HB3 LEU A 188      -5.917  11.073   9.370  1.00 97.70           H  
ATOM   2902  O   LEU A 188      -8.763  11.134   9.935  1.00 97.70           O  
ATOM   2903  CG  LEU A 188      -4.309  11.488  10.742  1.00 97.70           C  
ATOM   2904  HG  LEU A 188      -4.116  10.460  11.047  1.00 97.70           H  
ATOM   2905  CD1 LEU A 188      -3.387  11.823   9.574  1.00 97.70           C  
ATOM   2906 HD11 LEU A 188      -2.348  11.687   9.876  1.00 97.70           H  
ATOM   2907 HD12 LEU A 188      -3.600  11.149   8.744  1.00 97.70           H  
ATOM   2908 HD13 LEU A 188      -3.535  12.853   9.250  1.00 97.70           H  
ATOM   2909  CD2 LEU A 188      -3.966  12.433  11.892  1.00 97.70           C  
ATOM   2910 HD21 LEU A 188      -4.196  13.463  11.619  1.00 97.70           H  
ATOM   2911 HD22 LEU A 188      -4.511  12.153  12.793  1.00 97.70           H  
ATOM   2912 HD23 LEU A 188      -2.896  12.375  12.091  1.00 97.70           H  
ATOM   2913  N   PRO A 189      -8.800  12.648  11.613  1.00 98.05           N  
ATOM   2914  CA  PRO A 189     -10.084  13.241  11.246  1.00 98.05           C  
ATOM   2915  HA  PRO A 189     -10.783  12.471  10.920  1.00 98.05           H  
ATOM   2916  C   PRO A 189      -9.901  14.266  10.115  1.00 98.05           C  
ATOM   2917  CB  PRO A 189     -10.601  13.869  12.544  1.00 98.05           C  
ATOM   2918  HB2 PRO A 189     -11.264  14.714  12.359  1.00 98.05           H  
ATOM   2919  HB3 PRO A 189     -11.115  13.107  13.130  1.00 98.05           H  
ATOM   2920  O   PRO A 189      -9.606  15.435  10.348  1.00 98.05           O  
ATOM   2921  CG  PRO A 189      -9.326  14.297  13.273  1.00 98.05           C  
ATOM   2922  HG2 PRO A 189      -9.002  15.275  12.916  1.00 98.05           H  
ATOM   2923  HG3 PRO A 189      -9.468  14.319  14.353  1.00 98.05           H  
ATOM   2924  CD  PRO A 189      -8.310  13.234  12.859  1.00 98.05           C  
ATOM   2925  HD2 PRO A 189      -7.333  13.694  12.713  1.00 98.05           H  
ATOM   2926  HD3 PRO A 189      -8.255  12.463  13.627  1.00 98.05           H  
ATOM   2927  N   VAL A 190     -10.075  13.849   8.865  1.00 98.58           N  
ATOM   2928  H   VAL A 190     -10.414  12.909   8.712  1.00 98.58           H  
ATOM   2929  CA  VAL A 190      -9.857  14.707   7.694  1.00 98.58           C  
ATOM   2930  HA  VAL A 190      -8.923  15.249   7.845  1.00 98.58           H  
ATOM   2931  C   VAL A 190     -10.975  15.741   7.565  1.00 98.58           C  
ATOM   2932  CB  VAL A 190      -9.703  13.868   6.411  1.00 98.58           C  
ATOM   2933  HB  VAL A 190     -10.614  13.299   6.224  1.00 98.58           H  
ATOM   2934  O   VAL A 190     -12.158  15.397   7.530  1.00 98.58           O  
ATOM   2935  CG1 VAL A 190      -9.440  14.767   5.201  1.00 98.58           C  
ATOM   2936 HG11 VAL A 190      -9.190  14.156   4.333  1.00 98.58           H  
ATOM   2937 HG12 VAL A 190     -10.332  15.347   4.963  1.00 98.58           H  
ATOM   2938 HG13 VAL A 190      -8.611  15.440   5.418  1.00 98.58           H  
ATOM   2939  CG2 VAL A 190      -8.526  12.895   6.544  1.00 98.58           C  
ATOM   2940 HG21 VAL A 190      -8.746  12.156   7.315  1.00 98.58           H  
ATOM   2941 HG22 VAL A 190      -7.622  13.437   6.819  1.00 98.58           H  
ATOM   2942 HG23 VAL A 190      -8.367  12.371   5.602  1.00 98.58           H  
ATOM   2943  N   ARG A 191     -10.603  17.023   7.464  1.00 98.73           N  
ATOM   2944  H   ARG A 191      -9.618  17.222   7.566  1.00 98.73           H  
ATOM   2945  CA  ARG A 191     -11.526  18.169   7.321  1.00 98.73           C  
ATOM   2946  HA  ARG A 191     -12.552  17.827   7.451  1.00 98.73           H  
ATOM   2947  C   ARG A 191     -11.511  18.808   5.935  1.00 98.73           C  
ATOM   2948  CB  ARG A 191     -11.214  19.220   8.401  1.00 98.73           C  
ATOM   2949  HB2 ARG A 191     -11.917  20.047   8.295  1.00 98.73           H  
ATOM   2950  HB3 ARG A 191     -10.211  19.613   8.235  1.00 98.73           H  
ATOM   2951  O   ARG A 191     -12.473  19.470   5.562  1.00 98.73           O  
ATOM   2952  CG  ARG A 191     -11.299  18.695   9.842  1.00 98.73           C  
ATOM   2953  HG2 ARG A 191     -10.503  17.972  10.021  1.00 98.73           H  
ATOM   2954  HG3 ARG A 191     -11.155  19.530  10.527  1.00 98.73           H  
ATOM   2955  CD  ARG A 191     -12.647  18.036  10.133  1.00 98.73           C  
ATOM   2956  HD2 ARG A 191     -12.738  17.143   9.515  1.00 98.73           H  
ATOM   2957  HD3 ARG A 191     -13.448  18.734   9.887  1.00 98.73           H  
ATOM   2958  NE  ARG A 191     -12.738  17.663  11.544  1.00 98.73           N  
ATOM   2959  HE  ARG A 191     -12.071  18.082  12.176  1.00 98.73           H  
ATOM   2960  NH1 ARG A 191     -14.287  15.980  11.381  1.00 98.73           N  
ATOM   2961 HH11 ARG A 191     -14.202  16.052  10.378  1.00 98.73           H  
ATOM   2962 HH12 ARG A 191     -14.722  15.175  11.809  1.00 98.73           H  
ATOM   2963  NH2 ARG A 191     -13.386  16.529  13.363  1.00 98.73           N  
ATOM   2964 HH21 ARG A 191     -12.677  17.092  13.811  1.00 98.73           H  
ATOM   2965 HH22 ARG A 191     -13.821  15.749  13.834  1.00 98.73           H  
ATOM   2966  CZ  ARG A 191     -13.481  16.727  12.086  1.00 98.73           C  
ATOM   2967  N   GLY A 192     -10.464  18.567   5.157  1.00 98.61           N  
ATOM   2968  H   GLY A 192      -9.710  18.019   5.547  1.00 98.61           H  
ATOM   2969  CA  GLY A 192     -10.364  18.925   3.743  1.00 98.61           C  
ATOM   2970  HA2 GLY A 192     -11.357  18.986   3.298  1.00 98.61           H  
ATOM   2971  HA3 GLY A 192      -9.868  19.889   3.633  1.00 98.61           H  
ATOM   2972  C   GLY A 192      -9.548  17.871   3.009  1.00 98.61           C  
ATOM   2973  O   GLY A 192      -8.632  17.304   3.598  1.00 98.61           O  
ATOM   2974  N   CYS A 193      -9.896  17.574   1.761  1.00 98.53           N  
ATOM   2975  H   CYS A 193     -10.622  18.101   1.297  1.00 98.53           H  
ATOM   2976  CA  CYS A 193      -9.203  16.575   0.957  1.00 98.53           C  
ATOM   2977  HA  CYS A 193      -8.158  16.521   1.261  1.00 98.53           H  
ATOM   2978  C   CYS A 193      -9.255  16.991  -0.511  1.00 98.53           C  
ATOM   2979  CB  CYS A 193      -9.858  15.207   1.193  1.00 98.53           C  
ATOM   2980  HB2 CYS A 193     -10.885  15.219   0.828  1.00 98.53           H  
ATOM   2981  HB3 CYS A 193      -9.858  14.991   2.262  1.00 98.53           H  
ATOM   2982  O   CYS A 193     -10.340  17.111  -1.077  1.00 98.53           O  
ATOM   2983  SG  CYS A 193      -8.938  13.903   0.332  1.00 98.53           S  
ATOM   2984  HG  CYS A 193      -7.718  14.228   0.767  1.00 98.53           H  
ATOM   2985  N   ASP A 194      -8.084  17.209  -1.099  1.00 98.26           N  
ATOM   2986  H   ASP A 194      -7.243  17.117  -0.546  1.00 98.26           H  
ATOM   2987  CA  ASP A 194      -7.912  17.668  -2.470  1.00 98.26           C  
ATOM   2988  HA  ASP A 194      -8.881  17.730  -2.965  1.00 98.26           H  
ATOM   2989  C   ASP A 194      -7.043  16.660  -3.229  1.00 98.26           C  
ATOM   2990  CB  ASP A 194      -7.306  19.081  -2.466  1.00 98.26           C  
ATOM   2991  HB2 ASP A 194      -6.392  19.085  -1.871  1.00 98.26           H  
ATOM   2992  HB3 ASP A 194      -7.045  19.354  -3.488  1.00 98.26           H  
ATOM   2993  O   ASP A 194      -5.863  16.463  -2.917  1.00 98.26           O  
ATOM   2994  CG  ASP A 194      -8.290  20.125  -1.918  1.00 98.26           C  
ATOM   2995  OD1 ASP A 194      -9.354  20.309  -2.544  1.00 98.26           O  
ATOM   2996  OD2 ASP A 194      -8.010  20.758  -0.872  1.00 98.26           O  
ATOM   2997  N   LYS A 195      -7.629  16.005  -4.235  1.00 97.66           N  
ATOM   2998  H   LYS A 195      -8.591  16.226  -4.451  1.00 97.66           H  
ATOM   2999  CA  LYS A 195      -6.911  15.065  -5.101  1.00 97.66           C  
ATOM   3000  HA  LYS A 195      -6.383  14.345  -4.475  1.00 97.66           H  
ATOM   3001  C   LYS A 195      -5.874  15.810  -5.940  1.00 97.66           C  
ATOM   3002  CB  LYS A 195      -7.909  14.306  -5.982  1.00 97.66           C  
ATOM   3003  HB2 LYS A 195      -8.688  13.879  -5.351  1.00 97.66           H  
ATOM   3004  HB3 LYS A 195      -8.374  14.994  -6.687  1.00 97.66           H  
ATOM   3005  O   LYS A 195      -6.222  16.743  -6.658  1.00 97.66           O  
ATOM   3006  CG  LYS A 195      -7.209  13.176  -6.749  1.00 97.66           C  
ATOM   3007  HG2 LYS A 195      -6.466  13.592  -7.430  1.00 97.66           H  
ATOM   3008  HG3 LYS A 195      -6.709  12.516  -6.041  1.00 97.66           H  
ATOM   3009  CD  LYS A 195      -8.230  12.375  -7.553  1.00 97.66           C  
ATOM   3010  HD2 LYS A 195      -8.707  13.021  -8.290  1.00 97.66           H  
ATOM   3011  HD3 LYS A 195      -8.987  11.984  -6.873  1.00 97.66           H  
ATOM   3012  CE  LYS A 195      -7.533  11.211  -8.252  1.00 97.66           C  
ATOM   3013  HE2 LYS A 195      -6.775  11.589  -8.938  1.00 97.66           H  
ATOM   3014  HE3 LYS A 195      -7.030  10.614  -7.491  1.00 97.66           H  
ATOM   3015  NZ  LYS A 195      -8.525  10.380  -8.959  1.00 97.66           N  
ATOM   3016  HZ1 LYS A 195      -9.249  10.087  -8.318  1.00 97.66           H  
ATOM   3017  HZ2 LYS A 195      -8.176   9.480  -9.254  1.00 97.66           H  
ATOM   3018  HZ3 LYS A 195      -8.987  10.849  -9.724  1.00 97.66           H  
ATOM   3019  N   GLN A 196      -4.622  15.369  -5.866  1.00 96.23           N  
ATOM   3020  H   GLN A 196      -4.437  14.561  -5.289  1.00 96.23           H  
ATOM   3021  CA  GLN A 196      -3.506  15.938  -6.627  1.00 96.23           C  
ATOM   3022  HA  GLN A 196      -3.758  16.945  -6.958  1.00 96.23           H  
ATOM   3023  C   GLN A 196      -3.209  15.111  -7.881  1.00 96.23           C  
ATOM   3024  CB  GLN A 196      -2.257  16.020  -5.733  1.00 96.23           C  
ATOM   3025  HB2 GLN A 196      -1.941  15.010  -5.473  1.00 96.23           H  
ATOM   3026  HB3 GLN A 196      -1.452  16.484  -6.303  1.00 96.23           H  
ATOM   3027  O   GLN A 196      -2.945  15.669  -8.942  1.00 96.23           O  
ATOM   3028  CG  GLN A 196      -2.463  16.814  -4.434  1.00 96.23           C  
ATOM   3029  HG2 GLN A 196      -3.194  16.302  -3.808  1.00 96.23           H  
ATOM   3030  HG3 GLN A 196      -1.524  16.844  -3.883  1.00 96.23           H  
ATOM   3031  CD  GLN A 196      -2.916  18.248  -4.685  1.00 96.23           C  
ATOM   3032  NE2 GLN A 196      -4.032  18.657  -4.123  1.00 96.23           N  
ATOM   3033 HE21 GLN A 196      -4.588  18.026  -3.565  1.00 96.23           H  
ATOM   3034 HE22 GLN A 196      -4.293  19.621  -4.272  1.00 96.23           H  
ATOM   3035  OE1 GLN A 196      -2.277  19.014  -5.391  1.00 96.23           O  
ATOM   3036  N   ASP A 197      -3.276  13.784  -7.759  1.00 94.59           N  
ATOM   3037  H   ASP A 197      -3.522  13.395  -6.860  1.00 94.59           H  
ATOM   3038  CA  ASP A 197      -3.092  12.821  -8.848  1.00 94.59           C  
ATOM   3039  HA  ASP A 197      -3.567  13.208  -9.750  1.00 94.59           H  
ATOM   3040  C   ASP A 197      -3.768  11.484  -8.469  1.00 94.59           C  
ATOM   3041  CB  ASP A 197      -1.582  12.644  -9.125  1.00 94.59           C  
ATOM   3042  HB2 ASP A 197      -1.188  11.904  -8.429  1.00 94.59           H  
ATOM   3043  HB3 ASP A 197      -1.065  13.586  -8.936  1.00 94.59           H  
ATOM   3044  O   ASP A 197      -4.382  11.358  -7.404  1.00 94.59           O  
ATOM   3045  CG  ASP A 197      -1.246  12.212 -10.562  1.00 94.59           C  
ATOM   3046  OD1 ASP A 197      -2.147  11.673 -11.247  1.00 94.59           O  
ATOM   3047  OD2 ASP A 197      -0.076  12.398 -10.967  1.00 94.59           O  
ATOM   3048  N   VAL A 198      -3.679  10.466  -9.322  1.00 94.06           N  
ATOM   3049  H   VAL A 198      -3.157  10.622 -10.172  1.00 94.06           H  
ATOM   3050  CA  VAL A 198      -4.140   9.105  -9.016  1.00 94.06           C  
ATOM   3051  HA  VAL A 198      -5.210   9.139  -8.815  1.00 94.06           H  
ATOM   3052  C   VAL A 198      -3.430   8.583  -7.766  1.00 94.06           C  
ATOM   3053  CB  VAL A 198      -3.915   8.155 -10.205  1.00 94.06           C  
ATOM   3054  HB  VAL A 198      -2.853   8.116 -10.448  1.00 94.06           H  
ATOM   3055  O   VAL A 198      -2.208   8.459  -7.731  1.00 94.06           O  
ATOM   3056  CG1 VAL A 198      -4.398   6.739  -9.869  1.00 94.06           C  
ATOM   3057 HG11 VAL A 198      -4.313   6.097 -10.745  1.00 94.06           H  
ATOM   3058 HG12 VAL A 198      -3.791   6.301  -9.076  1.00 94.06           H  
ATOM   3059 HG13 VAL A 198      -5.443   6.755  -9.559  1.00 94.06           H  
ATOM   3060  CG2 VAL A 198      -4.684   8.641 -11.442  1.00 94.06           C  
ATOM   3061 HG21 VAL A 198      -4.319   9.619 -11.754  1.00 94.06           H  
ATOM   3062 HG22 VAL A 198      -5.751   8.694 -11.224  1.00 94.06           H  
ATOM   3063 HG23 VAL A 198      -4.527   7.942 -12.263  1.00 94.06           H  
ATOM   3064  N   GLY A 199      -4.210   8.294  -6.722  1.00 96.07           N  
ATOM   3065  H   GLY A 199      -5.208   8.407  -6.824  1.00 96.07           H  
ATOM   3066  CA  GLY A 199      -3.694   7.810  -5.442  1.00 96.07           C  
ATOM   3067  HA2 GLY A 199      -4.525   7.436  -4.843  1.00 96.07           H  
ATOM   3068  HA3 GLY A 199      -3.013   6.980  -5.629  1.00 96.07           H  
ATOM   3069  C   GLY A 199      -2.939   8.847  -4.604  1.00 96.07           C  
ATOM   3070  O   GLY A 199      -2.411   8.465  -3.566  1.00 96.07           O  
ATOM   3071  N   ILE A 200      -2.885  10.126  -5.004  1.00 96.69           N  
ATOM   3072  H   ILE A 200      -3.364  10.387  -5.854  1.00 96.69           H  
ATOM   3073  CA  ILE A 200      -2.143  11.181  -4.294  1.00 96.69           C  
ATOM   3074  HA  ILE A 200      -1.721  10.759  -3.381  1.00 96.69           H  
ATOM   3075  C   ILE A 200      -3.093  12.310  -3.889  1.00 96.69           C  
ATOM   3076  CB  ILE A 200      -0.950  11.713  -5.123  1.00 96.69           C  
ATOM   3077  HB  ILE A 200      -1.338  12.186  -6.026  1.00 96.69           H  
ATOM   3078  O   ILE A 200      -3.763  12.907  -4.736  1.00 96.69           O  
ATOM   3079  CG1 ILE A 200       0.013  10.571  -5.532  1.00 96.69           C  
ATOM   3080 HG12 ILE A 200       0.510  10.191  -4.639  1.00 96.69           H  
ATOM   3081 HG13 ILE A 200      -0.546   9.746  -5.974  1.00 96.69           H  
ATOM   3082  CG2 ILE A 200      -0.181  12.767  -4.294  1.00 96.69           C  
ATOM   3083 HG21 ILE A 200       0.238  12.306  -3.400  1.00 96.69           H  
ATOM   3084 HG22 ILE A 200       0.625  13.206  -4.882  1.00 96.69           H  
ATOM   3085 HG23 ILE A 200      -0.834  13.586  -3.993  1.00 96.69           H  
ATOM   3086  CD1 ILE A 200       1.095  10.959  -6.546  1.00 96.69           C  
ATOM   3087 HD11 ILE A 200       1.793  10.129  -6.656  1.00 96.69           H  
ATOM   3088 HD12 ILE A 200       1.646  11.839  -6.216  1.00 96.69           H  
ATOM   3089 HD13 ILE A 200       0.645  11.162  -7.518  1.00 96.69           H  
ATOM   3090  N   TYR A 201      -3.124  12.639  -2.597  1.00 98.03           N  
ATOM   3091  H   TYR A 201      -2.533  12.126  -1.959  1.00 98.03           H  
ATOM   3092  CA  TYR A 201      -4.038  13.632  -2.029  1.00 98.03           C  
ATOM   3093  HA  TYR A 201      -4.460  14.241  -2.829  1.00 98.03           H  
ATOM   3094  C   TYR A 201      -3.320  14.574  -1.067  1.00 98.03           C  
ATOM   3095  CB  TYR A 201      -5.200  12.935  -1.309  1.00 98.03           C  
ATOM   3096  HB2 TYR A 201      -4.799  12.304  -0.515  1.00 98.03           H  
ATOM   3097  HB3 TYR A 201      -5.819  13.695  -0.833  1.00 98.03           H  
ATOM   3098  O   TYR A 201      -2.431  14.162  -0.325  1.00 98.03           O  
ATOM   3099  CG  TYR A 201      -6.078  12.089  -2.210  1.00 98.03           C  
ATOM   3100  CD1 TYR A 201      -7.324  12.581  -2.642  1.00 98.03           C  
ATOM   3101  HD1 TYR A 201      -7.663  13.557  -2.328  1.00 98.03           H  
ATOM   3102  CD2 TYR A 201      -5.650  10.805  -2.605  1.00 98.03           C  
ATOM   3103  HD2 TYR A 201      -4.700  10.425  -2.259  1.00 98.03           H  
ATOM   3104  CE1 TYR A 201      -8.133  11.797  -3.484  1.00 98.03           C  
ATOM   3105  HE1 TYR A 201      -9.100  12.149  -3.810  1.00 98.03           H  
ATOM   3106  CE2 TYR A 201      -6.443  10.029  -3.467  1.00 98.03           C  
ATOM   3107  HE2 TYR A 201      -6.111   9.051  -3.780  1.00 98.03           H  
ATOM   3108  OH  TYR A 201      -8.456   9.785  -4.725  1.00 98.03           O  
ATOM   3109  HH  TYR A 201      -8.076   8.927  -4.927  1.00 98.03           H  
ATOM   3110  CZ  TYR A 201      -7.681  10.532  -3.909  1.00 98.03           C  
ATOM   3111  N   ALA A 202      -3.762  15.827  -1.037  1.00 98.54           N  
ATOM   3112  H   ALA A 202      -4.517  16.082  -1.658  1.00 98.54           H  
ATOM   3113  CA  ALA A 202      -3.462  16.766   0.033  1.00 98.54           C  
ATOM   3114  HA  ALA A 202      -2.569  16.438   0.566  1.00 98.54           H  
ATOM   3115  C   ALA A 202      -4.645  16.788   1.011  1.00 98.54           C  
ATOM   3116  CB  ALA A 202      -3.159  18.136  -0.578  1.00 98.54           C  
ATOM   3117  HB1 ALA A 202      -4.043  18.528  -1.081  1.00 98.54           H  
ATOM   3118  HB2 ALA A 202      -2.868  18.834   0.207  1.00 98.54           H  
ATOM   3119  HB3 ALA A 202      -2.340  18.054  -1.292  1.00 98.54           H  
ATOM   3120  O   ALA A 202      -5.801  16.830   0.579  1.00 98.54           O  
ATOM   3121  N   ILE A 203      -4.386  16.720   2.317  1.00 98.62           N  
ATOM   3122  H   ILE A 203      -3.421  16.681   2.613  1.00 98.62           H  
ATOM   3123  CA  ILE A 203      -5.435  16.720   3.343  1.00 98.62           C  
ATOM   3124  HA  ILE A 203      -6.380  16.953   2.852  1.00 98.62           H  
ATOM   3125  C   ILE A 203      -5.226  17.818   4.378  1.00 98.62           C  
ATOM   3126  CB  ILE A 203      -5.618  15.344   4.022  1.00 98.62           C  
ATOM   3127  HB  ILE A 203      -6.473  15.437   4.691  1.00 98.62           H  
ATOM   3128  O   ILE A 203      -4.100  18.149   4.734  1.00 98.62           O  
ATOM   3129  CG1 ILE A 203      -4.408  14.942   4.894  1.00 98.62           C  
ATOM   3130 HG12 ILE A 203      -3.544  14.756   4.256  1.00 98.62           H  
ATOM   3131 HG13 ILE A 203      -4.144  15.757   5.568  1.00 98.62           H  
ATOM   3132  CG2 ILE A 203      -5.983  14.280   2.970  1.00 98.62           C  
ATOM   3133 HG21 ILE A 203      -6.820  14.642   2.373  1.00 98.62           H  
ATOM   3134 HG22 ILE A 203      -5.136  14.089   2.311  1.00 98.62           H  
ATOM   3135 HG23 ILE A 203      -6.285  13.349   3.451  1.00 98.62           H  
ATOM   3136  CD1 ILE A 203      -4.681  13.722   5.781  1.00 98.62           C  
ATOM   3137 HD11 ILE A 203      -4.966  12.860   5.178  1.00 98.62           H  
ATOM   3138 HD12 ILE A 203      -5.492  13.946   6.474  1.00 98.62           H  
ATOM   3139 HD13 ILE A 203      -3.786  13.478   6.354  1.00 98.62           H  
ATOM   3140  N   ARG A 204      -6.330  18.318   4.932  1.00 98.79           N  
ATOM   3141  H   ARG A 204      -7.211  17.971   4.579  1.00 98.79           H  
ATOM   3142  CA  ARG A 204      -6.345  19.249   6.067  1.00 98.79           C  
ATOM   3143  HA  ARG A 204      -5.335  19.619   6.242  1.00 98.79           H  
ATOM   3144  C   ARG A 204      -6.809  18.514   7.313  1.00 98.79           C  
ATOM   3145  CB  ARG A 204      -7.243  20.460   5.772  1.00 98.79           C  
ATOM   3146  HB2 ARG A 204      -8.261  20.117   5.585  1.00 98.79           H  
ATOM   3147  HB3 ARG A 204      -7.255  21.116   6.642  1.00 98.79           H  
ATOM   3148  O   ARG A 204      -7.916  17.969   7.323  1.00 98.79           O  
ATOM   3149  CG  ARG A 204      -6.747  21.254   4.562  1.00 98.79           C  
ATOM   3150  HG2 ARG A 204      -5.764  21.672   4.783  1.00 98.79           H  
ATOM   3151  HG3 ARG A 204      -6.657  20.588   3.704  1.00 98.79           H  
ATOM   3152  CD  ARG A 204      -7.707  22.389   4.188  1.00 98.79           C  
ATOM   3153  HD2 ARG A 204      -8.726  22.004   4.133  1.00 98.79           H  
ATOM   3154  HD3 ARG A 204      -7.660  23.164   4.953  1.00 98.79           H  
ATOM   3155  NE  ARG A 204      -7.291  22.943   2.896  1.00 98.79           N  
ATOM   3156  HE  ARG A 204      -6.293  23.087   2.827  1.00 98.79           H  
ATOM   3157  NH1 ARG A 204      -9.007  22.242   1.504  1.00 98.79           N  
ATOM   3158 HH11 ARG A 204      -9.655  22.145   2.273  1.00 98.79           H  
ATOM   3159 HH12 ARG A 204      -9.148  21.830   0.593  1.00 98.79           H  
ATOM   3160  NH2 ARG A 204      -7.024  22.746   0.680  1.00 98.79           N  
ATOM   3161 HH21 ARG A 204      -7.300  22.182  -0.111  1.00 98.79           H  
ATOM   3162 HH22 ARG A 204      -6.034  22.706   0.878  1.00 98.79           H  
ATOM   3163  CZ  ARG A 204      -7.794  22.668   1.712  1.00 98.79           C  
ATOM   3164  N   VAL A 205      -5.979  18.529   8.354  1.00 98.47           N  
ATOM   3165  H   VAL A 205      -5.086  18.987   8.239  1.00 98.47           H  
ATOM   3166  CA  VAL A 205      -6.264  17.905   9.656  1.00 98.47           C  
ATOM   3167  HA  VAL A 205      -7.332  17.698   9.727  1.00 98.47           H  
ATOM   3168  C   VAL A 205      -5.904  18.889  10.778  1.00 98.47           C  
ATOM   3169  CB  VAL A 205      -5.539  16.551   9.823  1.00 98.47           C  
ATOM   3170  HB  VAL A 205      -4.474  16.705   9.993  1.00 98.47           H  
ATOM   3171  O   VAL A 205      -4.877  18.721  11.435  1.00 98.47           O  
ATOM   3172  CG1 VAL A 205      -6.149  15.808  11.017  1.00 98.47           C  
ATOM   3173 HG11 VAL A 205      -7.228  15.713  10.892  1.00 98.47           H  
ATOM   3174 HG12 VAL A 205      -5.954  16.348  11.943  1.00 98.47           H  
ATOM   3175 HG13 VAL A 205      -5.721  14.809  11.097  1.00 98.47           H  
ATOM   3176  CG2 VAL A 205      -5.674  15.651   8.591  1.00 98.47           C  
ATOM   3177 HG21 VAL A 205      -5.226  14.679   8.797  1.00 98.47           H  
ATOM   3178 HG22 VAL A 205      -6.726  15.518   8.338  1.00 98.47           H  
ATOM   3179 HG23 VAL A 205      -5.143  16.093   7.749  1.00 98.47           H  
ATOM   3180  N   PRO A 206      -6.695  19.961  10.972  1.00 98.49           N  
ATOM   3181  CA  PRO A 206      -6.359  21.019  11.924  1.00 98.49           C  
ATOM   3182  HA  PRO A 206      -5.424  21.493  11.626  1.00 98.49           H  
ATOM   3183  C   PRO A 206      -6.173  20.487  13.350  1.00 98.49           C  
ATOM   3184  CB  PRO A 206      -7.489  22.048  11.821  1.00 98.49           C  
ATOM   3185  HB2 PRO A 206      -7.193  22.834  11.127  1.00 98.49           H  
ATOM   3186  HB3 PRO A 206      -7.741  22.480  12.789  1.00 98.49           H  
ATOM   3187  O   PRO A 206      -5.239  20.903  14.024  1.00 98.49           O  
ATOM   3188  CG  PRO A 206      -8.662  21.267  11.229  1.00 98.49           C  
ATOM   3189  HG2 PRO A 206      -9.220  20.791  12.035  1.00 98.49           H  
ATOM   3190  HG3 PRO A 206      -9.321  21.910  10.645  1.00 98.49           H  
ATOM   3191  CD  PRO A 206      -7.988  20.211  10.357  1.00 98.49           C  
ATOM   3192  HD2 PRO A 206      -8.599  19.308  10.337  1.00 98.49           H  
ATOM   3193  HD3 PRO A 206      -7.844  20.599   9.348  1.00 98.49           H  
ATOM   3194  N   GLU A 207      -6.956  19.490  13.772  1.00 97.72           N  
ATOM   3195  H   GLU A 207      -7.726  19.190  13.191  1.00 97.72           H  
ATOM   3196  CA  GLU A 207      -6.841  18.892  15.107  1.00 97.72           C  
ATOM   3197  HA  GLU A 207      -6.933  19.679  15.855  1.00 97.72           H  
ATOM   3198  C   GLU A 207      -5.487  18.197  15.345  1.00 97.72           C  
ATOM   3199  CB  GLU A 207      -7.976  17.876  15.321  1.00 97.72           C  
ATOM   3200  HB2 GLU A 207      -7.850  17.458  16.320  1.00 97.72           H  
ATOM   3201  HB3 GLU A 207      -7.881  17.057  14.608  1.00 97.72           H  
ATOM   3202  O   GLU A 207      -4.991  18.175  16.471  1.00 97.72           O  
ATOM   3203  CG  GLU A 207      -9.397  18.464  15.251  1.00 97.72           C  
ATOM   3204  HG2 GLU A 207      -9.384  19.500  15.590  1.00 97.72           H  
ATOM   3205  HG3 GLU A 207     -10.013  17.903  15.953  1.00 97.72           H  
ATOM   3206  CD  GLU A 207     -10.062  18.377  13.867  1.00 97.72           C  
ATOM   3207  OE1 GLU A 207     -11.311  18.235  13.827  1.00 97.72           O  
ATOM   3208  OE2 GLU A 207      -9.366  18.403  12.828  1.00 97.72           O  
ATOM   3209  N   LEU A 208      -4.859  17.651  14.293  1.00 97.88           N  
ATOM   3210  H   LEU A 208      -5.260  17.796  13.378  1.00 97.88           H  
ATOM   3211  CA  LEU A 208      -3.503  17.101  14.388  1.00 97.88           C  
ATOM   3212  HA  LEU A 208      -3.452  16.446  15.258  1.00 97.88           H  
ATOM   3213  C   LEU A 208      -2.484  18.226  14.593  1.00 97.88           C  
ATOM   3214  CB  LEU A 208      -3.170  16.289  13.120  1.00 97.88           C  
ATOM   3215  HB2 LEU A 208      -3.318  16.932  12.252  1.00 97.88           H  
ATOM   3216  HB3 LEU A 208      -3.862  15.450  13.044  1.00 97.88           H  
ATOM   3217  O   LEU A 208      -1.606  18.109  15.446  1.00 97.88           O  
ATOM   3218  CG  LEU A 208      -1.721  15.763  13.068  1.00 97.88           C  
ATOM   3219  HG  LEU A 208      -1.018  16.571  13.265  1.00 97.88           H  
ATOM   3220  CD1 LEU A 208      -1.487  14.651  14.090  1.00 97.88           C  
ATOM   3221 HD11 LEU A 208      -0.465  14.285  13.994  1.00 97.88           H  
ATOM   3222 HD12 LEU A 208      -2.179  13.829  13.909  1.00 97.88           H  
ATOM   3223 HD13 LEU A 208      -1.631  15.042  15.097  1.00 97.88           H  
ATOM   3224  CD2 LEU A 208      -1.400  15.233  11.672  1.00 97.88           C  
ATOM   3225 HD21 LEU A 208      -2.081  14.430  11.393  1.00 97.88           H  
ATOM   3226 HD22 LEU A 208      -1.495  16.046  10.952  1.00 97.88           H  
ATOM   3227 HD23 LEU A 208      -0.375  14.864  11.644  1.00 97.88           H  
ATOM   3228  N   LEU A 209      -2.592  19.299  13.805  1.00 97.84           N  
ATOM   3229  H   LEU A 209      -3.383  19.355  13.179  1.00 97.84           H  
ATOM   3230  CA  LEU A 209      -1.662  20.428  13.862  1.00 97.84           C  
ATOM   3231  HA  LEU A 209      -0.643  20.051  13.776  1.00 97.84           H  
ATOM   3232  C   LEU A 209      -1.749  21.149  15.213  1.00 97.84           C  
ATOM   3233  CB  LEU A 209      -1.936  21.398  12.698  1.00 97.84           C  
ATOM   3234  HB2 LEU A 209      -1.245  22.237  12.786  1.00 97.84           H  
ATOM   3235  HB3 LEU A 209      -2.947  21.792  12.807  1.00 97.84           H  
ATOM   3236  O   LEU A 209      -0.715  21.469  15.794  1.00 97.84           O  
ATOM   3237  CG  LEU A 209      -1.795  20.795  11.288  1.00 97.84           C  
ATOM   3238  HG  LEU A 209      -2.517  19.988  11.163  1.00 97.84           H  
ATOM   3239  CD1 LEU A 209      -2.100  21.873  10.250  1.00 97.84           C  
ATOM   3240 HD11 LEU A 209      -2.065  21.437   9.252  1.00 97.84           H  
ATOM   3241 HD12 LEU A 209      -3.096  22.283  10.417  1.00 97.84           H  
ATOM   3242 HD13 LEU A 209      -1.362  22.673  10.307  1.00 97.84           H  
ATOM   3243  CD2 LEU A 209      -0.394  20.243  11.010  1.00 97.84           C  
ATOM   3244 HD21 LEU A 209       0.347  21.029  11.155  1.00 97.84           H  
ATOM   3245 HD22 LEU A 209      -0.181  19.403  11.670  1.00 97.84           H  
ATOM   3246 HD23 LEU A 209      -0.344  19.897   9.978  1.00 97.84           H  
ATOM   3247  N   GLU A 210      -2.961  21.323  15.745  1.00 97.58           N  
ATOM   3248  H   GLU A 210      -3.768  21.071  15.193  1.00 97.58           H  
ATOM   3249  CA  GLU A 210      -3.201  21.841  17.096  1.00 97.58           C  
ATOM   3250  HA  GLU A 210      -2.775  22.841  17.181  1.00 97.58           H  
ATOM   3251  C   GLU A 210      -2.495  20.964  18.141  1.00 97.58           C  
ATOM   3252  CB  GLU A 210      -4.716  21.936  17.358  1.00 97.58           C  
ATOM   3253  HB2 GLU A 210      -4.880  22.094  18.424  1.00 97.58           H  
ATOM   3254  HB3 GLU A 210      -5.184  20.995  17.071  1.00 97.58           H  
ATOM   3255  O   GLU A 210      -1.624  21.456  18.863  1.00 97.58           O  
ATOM   3256  CG  GLU A 210      -5.368  23.101  16.587  1.00 97.58           C  
ATOM   3257  HG2 GLU A 210      -4.980  24.037  16.991  1.00 97.58           H  
ATOM   3258  HG3 GLU A 210      -5.067  23.054  15.541  1.00 97.58           H  
ATOM   3259  CD  GLU A 210      -6.908  23.125  16.655  1.00 97.58           C  
ATOM   3260  OE1 GLU A 210      -7.497  23.983  15.953  1.00 97.58           O  
ATOM   3261  OE2 GLU A 210      -7.505  22.306  17.391  1.00 97.58           O  
ATOM   3262  N   ALA A 211      -2.745  19.648  18.132  1.00 96.64           N  
ATOM   3263  H   ALA A 211      -3.453  19.301  17.500  1.00 96.64           H  
ATOM   3264  CA  ALA A 211      -2.141  18.700  19.072  1.00 96.64           C  
ATOM   3265  HA  ALA A 211      -2.405  19.008  20.084  1.00 96.64           H  
ATOM   3266  C   ALA A 211      -0.605  18.633  18.998  1.00 96.64           C  
ATOM   3267  CB  ALA A 211      -2.746  17.316  18.805  1.00 96.64           C  
ATOM   3268  HB1 ALA A 211      -2.348  16.598  19.523  1.00 96.64           H  
ATOM   3269  HB2 ALA A 211      -2.507  16.991  17.793  1.00 96.64           H  
ATOM   3270  HB3 ALA A 211      -3.829  17.368  18.916  1.00 96.64           H  
ATOM   3271  O   ALA A 211       0.051  18.287  19.979  1.00 96.64           O  
ATOM   3272  N   MET A 212      -0.003  18.947  17.847  1.00 96.44           N  
ATOM   3273  H   MET A 212      -0.589  19.175  17.056  1.00 96.44           H  
ATOM   3274  CA  MET A 212       1.454  19.024  17.703  1.00 96.44           C  
ATOM   3275  HA  MET A 212       1.903  18.149  18.174  1.00 96.44           H  
ATOM   3276  C   MET A 212       2.064  20.255  18.388  1.00 96.44           C  
ATOM   3277  CB  MET A 212       1.828  19.025  16.217  1.00 96.44           C  
ATOM   3278  HB2 MET A 212       1.226  19.759  15.682  1.00 96.44           H  
ATOM   3279  HB3 MET A 212       2.876  19.308  16.119  1.00 96.44           H  
ATOM   3280  O   MET A 212       3.257  20.231  18.699  1.00 96.44           O  
ATOM   3281  CG  MET A 212       1.640  17.649  15.579  1.00 96.44           C  
ATOM   3282  HG2 MET A 212       2.329  16.954  16.059  1.00 96.44           H  
ATOM   3283  HG3 MET A 212       0.628  17.295  15.774  1.00 96.44           H  
ATOM   3284  SD  MET A 212       1.916  17.613  13.786  1.00 96.44           S  
ATOM   3285  CE  MET A 212       3.704  17.890  13.721  1.00 96.44           C  
ATOM   3286  HE1 MET A 212       4.220  17.083  14.241  1.00 96.44           H  
ATOM   3287  HE2 MET A 212       3.945  18.846  14.187  1.00 96.44           H  
ATOM   3288  HE3 MET A 212       4.028  17.918  12.681  1.00 96.44           H  
ATOM   3289  N   THR A 213       1.282  21.318  18.594  1.00 92.81           N  
ATOM   3290  H   THR A 213       0.307  21.238  18.345  1.00 92.81           H  
ATOM   3291  CA  THR A 213       1.754  22.616  19.114  1.00 92.81           C  
ATOM   3292  HA  THR A 213       2.842  22.634  19.053  1.00 92.81           H  
ATOM   3293  C   THR A 213       1.439  22.878  20.588  1.00 92.81           C  
ATOM   3294  CB  THR A 213       1.251  23.787  18.258  1.00 92.81           C  
ATOM   3295  HB  THR A 213       1.606  24.716  18.704  1.00 92.81           H  
ATOM   3296  O   THR A 213       2.075  23.754  21.172  1.00 92.81           O  
ATOM   3297  CG2 THR A 213       1.804  23.729  16.831  1.00 92.81           C  
ATOM   3298 HG21 THR A 213       2.894  23.751  16.859  1.00 92.81           H  
ATOM   3299 HG22 THR A 213       1.470  22.820  16.333  1.00 92.81           H  
ATOM   3300 HG23 THR A 213       1.440  24.591  16.272  1.00 92.81           H  
ATOM   3301  OG1 THR A 213      -0.154  23.854  18.177  1.00 92.81           O  
ATOM   3302  HG1 THR A 213      -0.543  23.006  18.404  1.00 92.81           H  
ATOM   3303  N   GLU A 214       0.523  22.115  21.192  1.00 85.70           N  
ATOM   3304  H   GLU A 214       0.015  21.446  20.631  1.00 85.70           H  
ATOM   3305  CA  GLU A 214       0.217  22.126  22.638  1.00 85.70           C  
ATOM   3306  HA  GLU A 214       0.133  23.152  22.996  1.00 85.70           H  
ATOM   3307  C   GLU A 214       1.307  21.456  23.475  1.00 85.70           C  
ATOM   3308  CB  GLU A 214      -1.110  21.387  22.888  1.00 85.70           C  
ATOM   3309  HB2 GLU A 214      -1.044  20.389  22.453  1.00 85.70           H  
ATOM   3310  HB3 GLU A 214      -1.239  21.280  23.965  1.00 85.70           H  
ATOM   3311  O   GLU A 214       1.884  22.083  24.389  1.00 85.70           O  
ATOM   3312  CG  GLU A 214      -2.358  22.090  22.332  1.00 85.70           C  
ATOM   3313  HG2 GLU A 214      -2.401  23.092  22.759  1.00 85.70           H  
ATOM   3314  HG3 GLU A 214      -2.265  22.192  21.251  1.00 85.70           H  
ATOM   3315  CD  GLU A 214      -3.666  21.338  22.664  1.00 85.70           C  
ATOM   3316  OE1 GLU A 214      -4.743  21.947  22.467  1.00 85.70           O  
ATOM   3317  OE2 GLU A 214      -3.614  20.185  23.164  1.00 85.70           O  
ATOM   3318  OXT GLU A 214       1.593  20.274  23.195  1.00 85.70           O  
TER    3319      GLU A 214                                                       
ATOM   3319  N   LYS B   1       4.826   8.009 -11.496  1.00 44.01           N  
ATOM   3320  H   LYS B   1       4.339   7.126 -11.435  1.00 44.01           H  
ATOM   3321  H2  LYS B   1       4.270   8.694 -11.004  1.00 44.01           H  
ATOM   3322  H3  LYS B   1       4.903   8.275 -12.467  1.00 44.01           H  
ATOM   3323  CA  LYS B   1       6.160   7.913 -10.855  1.00 44.01           C  
ATOM   3324  HA  LYS B   1       6.727   7.093 -11.296  1.00 44.01           H  
ATOM   3325  C   LYS B   1       5.895   7.605  -9.398  1.00 44.01           C  
ATOM   3326  CB  LYS B   1       6.943   9.235 -11.027  1.00 44.01           C  
ATOM   3327  HB2 LYS B   1       6.498  10.009 -10.401  1.00 44.01           H  
ATOM   3328  HB3 LYS B   1       6.845   9.552 -12.065  1.00 44.01           H  
ATOM   3329  O   LYS B   1       5.135   8.357  -8.804  1.00 44.01           O  
ATOM   3330  CG  LYS B   1       8.446   9.131 -10.716  1.00 44.01           C  
ATOM   3331  HG2 LYS B   1       8.888   8.364 -11.352  1.00 44.01           H  
ATOM   3332  HG3 LYS B   1       8.584   8.846  -9.673  1.00 44.01           H  
ATOM   3333  CD  LYS B   1       9.150  10.476 -10.976  1.00 44.01           C  
ATOM   3334  HD2 LYS B   1       8.755  11.217 -10.281  1.00 44.01           H  
ATOM   3335  HD3 LYS B   1       8.943  10.800 -11.996  1.00 44.01           H  
ATOM   3336  CE  LYS B   1      10.665  10.343 -10.783  1.00 44.01           C  
ATOM   3337  HE2 LYS B   1      11.046   9.611 -11.496  1.00 44.01           H  
ATOM   3338  HE3 LYS B   1      10.849   9.950  -9.783  1.00 44.01           H  
ATOM   3339  NZ  LYS B   1      11.357  11.645 -10.954  1.00 44.01           N  
ATOM   3340  HZ1 LYS B   1      12.350  11.529 -10.808  1.00 44.01           H  
ATOM   3341  HZ2 LYS B   1      11.018  12.305 -10.269  1.00 44.01           H  
ATOM   3342  HZ3 LYS B   1      11.198  12.018 -11.879  1.00 44.01           H  
ATOM   3343  N   ILE B   2       6.405   6.501  -8.855  1.00 52.20           N  
ATOM   3344  H   ILE B   2       7.025   5.897  -9.375  1.00 52.20           H  
ATOM   3345  CA  ILE B   2       6.279   6.277  -7.412  1.00 52.20           C  
ATOM   3346  HA  ILE B   2       5.228   6.311  -7.125  1.00 52.20           H  
ATOM   3347  C   ILE B   2       7.008   7.448  -6.772  1.00 52.20           C  
ATOM   3348  CB  ILE B   2       6.857   4.913  -6.981  1.00 52.20           C  
ATOM   3349  HB  ILE B   2       7.918   4.883  -7.231  1.00 52.20           H  
ATOM   3350  O   ILE B   2       8.200   7.642  -7.027  1.00 52.20           O  
ATOM   3351  CG1 ILE B   2       6.124   3.790  -7.745  1.00 52.20           C  
ATOM   3352 HG12 ILE B   2       6.112   4.003  -8.813  1.00 52.20           H  
ATOM   3353 HG13 ILE B   2       5.093   3.728  -7.399  1.00 52.20           H  
ATOM   3354  CG2 ILE B   2       6.689   4.717  -5.464  1.00 52.20           C  
ATOM   3355 HG21 ILE B   2       5.631   4.705  -5.204  1.00 52.20           H  
ATOM   3356 HG22 ILE B   2       7.142   3.777  -5.151  1.00 52.20           H  
ATOM   3357 HG23 ILE B   2       7.171   5.521  -4.907  1.00 52.20           H  
ATOM   3358  CD1 ILE B   2       6.776   2.423  -7.594  1.00 52.20           C  
ATOM   3359 HD11 ILE B   2       7.837   2.486  -7.833  1.00 52.20           H  
ATOM   3360 HD12 ILE B   2       6.301   1.733  -8.292  1.00 52.20           H  
ATOM   3361 HD13 ILE B   2       6.627   2.059  -6.577  1.00 52.20           H  
ATOM   3362  N   ILE B   3       6.280   8.283  -6.034  1.00 50.49           N  
ATOM   3363  H   ILE B   3       5.289   8.128  -5.921  1.00 50.49           H  
ATOM   3364  CA  ILE B   3       6.920   9.253  -5.160  1.00 50.49           C  
ATOM   3365  HA  ILE B   3       7.767   9.708  -5.674  1.00 50.49           H  
ATOM   3366  C   ILE B   3       7.458   8.403  -4.018  1.00 50.49           C  
ATOM   3367  CB  ILE B   3       5.971  10.392  -4.730  1.00 50.49           C  
ATOM   3368  HB  ILE B   3       5.176   9.980  -4.109  1.00 50.49           H  
ATOM   3369  O   ILE B   3       6.791   8.177  -3.012  1.00 50.49           O  
ATOM   3370  CG1 ILE B   3       5.335  11.063  -5.971  1.00 50.49           C  
ATOM   3371 HG12 ILE B   3       4.757  10.322  -6.524  1.00 50.49           H  
ATOM   3372 HG13 ILE B   3       6.122  11.440  -6.625  1.00 50.49           H  
ATOM   3373  CG2 ILE B   3       6.763  11.412  -3.892  1.00 50.49           C  
ATOM   3374 HG21 ILE B   3       7.518  11.909  -4.502  1.00 50.49           H  
ATOM   3375 HG22 ILE B   3       6.087  12.157  -3.472  1.00 50.49           H  
ATOM   3376 HG23 ILE B   3       7.252  10.918  -3.053  1.00 50.49           H  
ATOM   3377  CD1 ILE B   3       4.379  12.213  -5.638  1.00 50.49           C  
ATOM   3378 HD11 ILE B   3       3.632  11.877  -4.920  1.00 50.49           H  
ATOM   3379 HD12 ILE B   3       4.927  13.059  -5.223  1.00 50.49           H  
ATOM   3380 HD13 ILE B   3       3.883  12.543  -6.551  1.00 50.49           H  
ATOM   3381  N   LEU B   4       8.615   7.794  -4.273  1.00 48.77           N  
ATOM   3382  H   LEU B   4       9.034   7.941  -5.180  1.00 48.77           H  
ATOM   3383  CA  LEU B   4       9.462   7.295  -3.217  1.00 48.77           C  
ATOM   3384  HA  LEU B   4       8.881   6.698  -2.515  1.00 48.77           H  
ATOM   3385  C   LEU B   4       9.937   8.534  -2.493  1.00 48.77           C  
ATOM   3386  CB  LEU B   4      10.637   6.485  -3.782  1.00 48.77           C  
ATOM   3387  HB2 LEU B   4      11.152   7.093  -4.525  1.00 48.77           H  
ATOM   3388  HB3 LEU B   4      11.339   6.285  -2.972  1.00 48.77           H  
ATOM   3389  O   LEU B   4      10.597   9.388  -3.088  1.00 48.77           O  
ATOM   3390  CG  LEU B   4      10.217   5.159  -4.418  1.00 48.77           C  
ATOM   3391  HG  LEU B   4       9.491   5.351  -5.208  1.00 48.77           H  
ATOM   3392  CD1 LEU B   4      11.438   4.494  -5.054  1.00 48.77           C  
ATOM   3393 HD11 LEU B   4      11.128   3.644  -5.662  1.00 48.77           H  
ATOM   3394 HD12 LEU B   4      12.131   4.162  -4.281  1.00 48.77           H  
ATOM   3395 HD13 LEU B   4      11.949   5.207  -5.701  1.00 48.77           H  
ATOM   3396  CD2 LEU B   4       9.597   4.230  -3.372  1.00 48.77           C  
ATOM   3397 HD21 LEU B   4       9.225   3.335  -3.870  1.00 48.77           H  
ATOM   3398 HD22 LEU B   4       8.731   4.688  -2.895  1.00 48.77           H  
ATOM   3399 HD23 LEU B   4      10.332   3.981  -2.607  1.00 48.77           H  
ATOM   3400  N   GLN B   5       9.487   8.645  -1.255  1.00 42.09           N  
ATOM   3401  H   GLN B   5       8.937   7.890  -0.872  1.00 42.09           H  
ATOM   3402  CA  GLN B   5      10.061   9.578  -0.305  1.00 42.09           C  
ATOM   3403  HA  GLN B   5      10.125  10.573  -0.746  1.00 42.09           H  
ATOM   3404  C   GLN B   5      11.499   9.169   0.013  1.00 42.09           C  
ATOM   3405  CB  GLN B   5       9.163   9.629   0.931  1.00 42.09           C  
ATOM   3406  HB2 GLN B   5       9.651  10.211   1.712  1.00 42.09           H  
ATOM   3407  HB3 GLN B   5       9.008   8.616   1.304  1.00 42.09           H  
ATOM   3408  O   GLN B   5      11.805   7.950  -0.060  1.00 42.09           O  
ATOM   3409  CG  GLN B   5       7.816  10.280   0.587  1.00 42.09           C  
ATOM   3410  HG2 GLN B   5       7.956  11.352   0.447  1.00 42.09           H  
ATOM   3411  HG3 GLN B   5       7.425   9.869  -0.343  1.00 42.09           H  
ATOM   3412  CD  GLN B   5       6.771  10.057   1.663  1.00 42.09           C  
ATOM   3413  NE2 GLN B   5       5.517  10.183   1.313  1.00 42.09           N  
ATOM   3414 HE21 GLN B   5       4.844   9.965   2.035  1.00 42.09           H  
ATOM   3415 HE22 GLN B   5       5.265  10.449   0.372  1.00 42.09           H  
ATOM   3416  OE1 GLN B   5       7.030   9.727   2.804  1.00 42.09           O  
ATOM   3417  OXT GLN B   5      12.275  10.110   0.269  1.00 42.09           O  
TER    3418      GLN B   5                                                       
END   
