# Supplementary material for: An extended Tudor domain within Vreteno interconnects Gtsf1L and Ago3 for piRNA biogenesis in Bombyx mori
Source: EMBO J. 2023 Nov 20;42(24):e114072. doi: 10.15252/embj.2023114072 (PMC10711660; doi:10.15252/embj.2023114072)
Supplement: Supplementary file 4 — Dataset EV1 [file EMBJ-42-e114072-s007.zip › manuscript_pdb/BmVreteno_FL_BmGtsf1L_FL.pdb]

ATOM      1  N   MET A   1     -15.089  -7.516 -31.050  1.00 31.29           N  
ATOM      2  H   MET A   1     -14.285  -7.700 -31.633  1.00 31.29           H  
ATOM      3  H2  MET A   1     -14.793  -7.205 -30.136  1.00 31.29           H  
ATOM      4  H3  MET A   1     -15.647  -6.773 -31.446  1.00 31.29           H  
ATOM      5  CA  MET A   1     -15.924  -8.725 -30.875  1.00 31.29           C  
ATOM      6  HA  MET A   1     -16.388  -9.015 -31.818  1.00 31.29           H  
ATOM      7  C   MET A   1     -17.005  -8.324 -29.904  1.00 31.29           C  
ATOM      8  CB  MET A   1     -15.141  -9.914 -30.280  1.00 31.29           C  
ATOM      9  HB2 MET A   1     -14.677  -9.602 -29.345  1.00 31.29           H  
ATOM     10  HB3 MET A   1     -15.839 -10.721 -30.059  1.00 31.29           H  
ATOM     11  O   MET A   1     -16.642  -7.701 -28.915  1.00 31.29           O  
ATOM     12  CG  MET A   1     -14.047 -10.454 -31.210  1.00 31.29           C  
ATOM     13  HG2 MET A   1     -14.509 -10.894 -32.094  1.00 31.29           H  
ATOM     14  HG3 MET A   1     -13.426  -9.619 -31.535  1.00 31.29           H  
ATOM     15  SD  MET A   1     -12.935 -11.675 -30.455  1.00 31.29           S  
ATOM     16  CE  MET A   1     -13.986 -13.152 -30.411  1.00 31.29           C  
ATOM     17  HE1 MET A   1     -14.860 -12.965 -29.787  1.00 31.29           H  
ATOM     18  HE2 MET A   1     -14.305 -13.408 -31.422  1.00 31.29           H  
ATOM     19  HE3 MET A   1     -13.420 -13.984 -29.992  1.00 31.29           H  
ATOM     20  N   ASP A   2     -18.272  -8.618 -30.178  1.00 42.17           N  
ATOM     21  H   ASP A   2     -18.556  -9.077 -31.031  1.00 42.17           H  
ATOM     22  CA  ASP A   2     -19.337  -8.239 -29.247  1.00 42.17           C  
ATOM     23  HA  ASP A   2     -19.247  -7.176 -29.023  1.00 42.17           H  
ATOM     24  C   ASP A   2     -19.176  -9.025 -27.941  1.00 42.17           C  
ATOM     25  CB  ASP A   2     -20.723  -8.459 -29.876  1.00 42.17           C  
ATOM     26  HB2 ASP A   2     -20.857  -9.522 -30.077  1.00 42.17           H  
ATOM     27  HB3 ASP A   2     -21.487  -8.149 -29.162  1.00 42.17           H  
ATOM     28  O   ASP A   2     -19.145 -10.259 -27.954  1.00 42.17           O  
ATOM     29  CG  ASP A   2     -20.909  -7.667 -31.173  1.00 42.17           C  
ATOM     30  OD1 ASP A   2     -20.345  -6.555 -31.264  1.00 42.17           O  
ATOM     31  OD2 ASP A   2     -21.529  -8.231 -32.101  1.00 42.17           O  
ATOM     32  N   ASP A   3     -19.048  -8.310 -26.824  1.00 49.26           N  
ATOM     33  H   ASP A   3     -19.027  -7.302 -26.894  1.00 49.26           H  
ATOM     34  CA  ASP A   3     -19.080  -8.877 -25.477  1.00 49.26           C  
ATOM     35  HA  ASP A   3     -18.922  -9.954 -25.537  1.00 49.26           H  
ATOM     36  C   ASP A   3     -20.467  -8.603 -24.878  1.00 49.26           C  
ATOM     37  CB  ASP A   3     -17.933  -8.314 -24.623  1.00 49.26           C  
ATOM     38  HB2 ASP A   3     -16.988  -8.491 -25.137  1.00 49.26           H  
ATOM     39  HB3 ASP A   3     -18.055  -7.239 -24.492  1.00 49.26           H  
ATOM     40  O   ASP A   3     -20.681  -7.551 -24.272  1.00 49.26           O  
ATOM     41  CG  ASP A   3     -17.879  -9.008 -23.259  1.00 49.26           C  
ATOM     42  OD1 ASP A   3     -18.149 -10.227 -23.189  1.00 49.26           O  
ATOM     43  OD2 ASP A   3     -17.519  -8.369 -22.247  1.00 49.26           O  
ATOM     44  N   PRO A   4     -21.462  -9.479 -25.119  1.00 59.17           N  
ATOM     45  CA  PRO A   4     -22.855  -9.163 -24.839  1.00 59.17           C  
ATOM     46  HA  PRO A   4     -23.138  -8.263 -25.386  1.00 59.17           H  
ATOM     47  C   PRO A   4     -23.081  -8.928 -23.347  1.00 59.17           C  
ATOM     48  CB  PRO A   4     -23.666 -10.352 -25.365  1.00 59.17           C  
ATOM     49  HB2 PRO A   4     -24.549 -10.551 -24.758  1.00 59.17           H  
ATOM     50  HB3 PRO A   4     -23.950 -10.166 -26.401  1.00 59.17           H  
ATOM     51  O   PRO A   4     -22.593  -9.686 -22.504  1.00 59.17           O  
ATOM     52  CG  PRO A   4     -22.667 -11.508 -25.310  1.00 59.17           C  
ATOM     53  HG2 PRO A   4     -22.612 -11.902 -24.296  1.00 59.17           H  
ATOM     54  HG3 PRO A   4     -22.917 -12.296 -26.021  1.00 59.17           H  
ATOM     55  CD  PRO A   4     -21.352 -10.820 -25.668  1.00 59.17           C  
ATOM     56  HD2 PRO A   4     -21.259 -10.762 -26.752  1.00 59.17           H  
ATOM     57  HD3 PRO A   4     -20.513 -11.365 -25.237  1.00 59.17           H  
ATOM     58  N   PHE A   5     -23.876  -7.910 -23.021  1.00 57.16           N  
ATOM     59  H   PHE A   5     -24.221  -7.300 -23.749  1.00 57.16           H  
ATOM     60  CA  PHE A   5     -24.351  -7.706 -21.659  1.00 57.16           C  
ATOM     61  HA  PHE A   5     -23.484  -7.674 -21.000  1.00 57.16           H  
ATOM     62  C   PHE A   5     -25.230  -8.879 -21.216  1.00 57.16           C  
ATOM     63  CB  PHE A   5     -25.085  -6.369 -21.525  1.00 57.16           C  
ATOM     64  HB2 PHE A   5     -25.727  -6.414 -20.645  1.00 57.16           H  
ATOM     65  HB3 PHE A   5     -25.736  -6.217 -22.386  1.00 57.16           H  
ATOM     66  O   PHE A   5     -26.125  -9.332 -21.932  1.00 57.16           O  
ATOM     67  CG  PHE A   5     -24.162  -5.177 -21.369  1.00 57.16           C  
ATOM     68  CD1 PHE A   5     -23.925  -4.637 -20.090  1.00 57.16           C  
ATOM     69  HD1 PHE A   5     -24.387  -5.076 -19.218  1.00 57.16           H  
ATOM     70  CD2 PHE A   5     -23.571  -4.577 -22.498  1.00 57.16           C  
ATOM     71  HD2 PHE A   5     -23.754  -4.971 -23.487  1.00 57.16           H  
ATOM     72  CE1 PHE A   5     -23.138  -3.483 -19.943  1.00 57.16           C  
ATOM     73  HE1 PHE A   5     -23.012  -3.034 -18.969  1.00 57.16           H  
ATOM     74  CE2 PHE A   5     -22.775  -3.428 -22.349  1.00 57.16           C  
ATOM     75  HE2 PHE A   5     -22.361  -2.939 -23.218  1.00 57.16           H  
ATOM     76  CZ  PHE A   5     -22.570  -2.874 -21.074  1.00 57.16           C  
ATOM     77  HZ  PHE A   5     -22.011  -1.956 -20.972  1.00 57.16           H  
ATOM     78  N   VAL A   6     -24.970  -9.352 -20.004  1.00 63.67           N  
ATOM     79  H   VAL A   6     -24.209  -8.929 -19.492  1.00 63.67           H  
ATOM     80  CA  VAL A   6     -25.646 -10.467 -19.346  1.00 63.67           C  
ATOM     81  HA  VAL A   6     -26.570 -10.692 -19.879  1.00 63.67           H  
ATOM     82  C   VAL A   6     -26.029 -10.046 -17.930  1.00 63.67           C  
ATOM     83  CB  VAL A   6     -24.771 -11.739 -19.349  1.00 63.67           C  
ATOM     84  HB  VAL A   6     -25.224 -12.473 -18.684  1.00 63.67           H  
ATOM     85  O   VAL A   6     -25.302  -9.302 -17.271  1.00 63.67           O  
ATOM     86  CG1 VAL A   6     -24.704 -12.362 -20.750  1.00 63.67           C  
ATOM     87 HG11 VAL A   6     -25.713 -12.560 -21.110  1.00 63.67           H  
ATOM     88 HG12 VAL A   6     -24.148 -13.299 -20.713  1.00 63.67           H  
ATOM     89 HG13 VAL A   6     -24.213 -11.677 -21.441  1.00 63.67           H  
ATOM     90  CG2 VAL A   6     -23.329 -11.490 -18.888  1.00 63.67           C  
ATOM     91 HG21 VAL A   6     -23.332 -11.081 -17.878  1.00 63.67           H  
ATOM     92 HG22 VAL A   6     -22.840 -10.778 -19.553  1.00 63.67           H  
ATOM     93 HG23 VAL A   6     -22.765 -12.422 -18.908  1.00 63.67           H  
ATOM     94  N   SER A   7     -27.190 -10.495 -17.464  1.00 64.70           N  
ATOM     95  H   SER A   7     -27.752 -11.119 -18.024  1.00 64.70           H  
ATOM     96  CA  SER A   7     -27.643 -10.270 -16.091  1.00 64.70           C  
ATOM     97  HA  SER A   7     -27.521  -9.216 -15.839  1.00 64.70           H  
ATOM     98  C   SER A   7     -26.824 -11.100 -15.102  1.00 64.70           C  
ATOM     99  CB  SER A   7     -29.131 -10.614 -15.970  1.00 64.70           C  
ATOM    100  HB2 SER A   7     -29.429 -10.610 -14.921  1.00 64.70           H  
ATOM    101  HB3 SER A   7     -29.715  -9.862 -16.500  1.00 64.70           H  
ATOM    102  O   SER A   7     -26.524 -12.269 -15.361  1.00 64.70           O  
ATOM    103  OG  SER A   7     -29.384 -11.886 -16.545  1.00 64.70           O  
ATOM    104  HG  SER A   7     -28.999 -12.547 -15.965  1.00 64.70           H  
ATOM    105  N   CYS A   8     -26.509 -10.528 -13.944  1.00 65.32           N  
ATOM    106  H   CYS A   8     -26.739  -9.555 -13.802  1.00 65.32           H  
ATOM    107  CA  CYS A   8     -25.988 -11.284 -12.816  1.00 65.32           C  
ATOM    108  HA  CYS A   8     -25.083 -11.798 -13.142  1.00 65.32           H  
ATOM    109  C   CYS A   8     -27.035 -12.307 -12.341  1.00 65.32           C  
ATOM    110  CB  CYS A   8     -25.628 -10.308 -11.696  1.00 65.32           C  
ATOM    111  HB2 CYS A   8     -26.537  -9.819 -11.346  1.00 65.32           H  
ATOM    112  HB3 CYS A   8     -24.950  -9.546 -12.081  1.00 65.32           H  
ATOM    113  O   CYS A   8     -28.200 -11.940 -12.183  1.00 65.32           O  
ATOM    114  SG  CYS A   8     -24.859 -11.185 -10.305  1.00 65.32           S  
ATOM    115  HG  CYS A   8     -24.569 -10.079  -9.614  1.00 65.32           H  
ATOM    116  N   PRO A   9     -26.657 -13.568 -12.058  1.00 68.38           N  
ATOM    117  CA  PRO A   9     -27.594 -14.539 -11.502  1.00 68.38           C  
ATOM    118  HA  PRO A   9     -28.476 -14.611 -12.140  1.00 68.38           H  
ATOM    119  C   PRO A   9     -28.073 -14.163 -10.090  1.00 68.38           C  
ATOM    120  CB  PRO A   9     -26.850 -15.876 -11.532  1.00 68.38           C  
ATOM    121  HB2 PRO A   9     -27.032 -16.370 -12.486  1.00 68.38           H  
ATOM    122  HB3 PRO A   9     -27.154 -16.527 -10.712  1.00 68.38           H  
ATOM    123  O   PRO A   9     -29.155 -14.577  -9.703  1.00 68.38           O  
ATOM    124  CG  PRO A   9     -25.377 -15.471 -11.443  1.00 68.38           C  
ATOM    125  HG2 PRO A   9     -25.109 -15.276 -10.405  1.00 68.38           H  
ATOM    126  HG3 PRO A   9     -24.723 -16.226 -11.879  1.00 68.38           H  
ATOM    127  CD  PRO A   9     -25.345 -14.170 -12.241  1.00 68.38           C  
ATOM    128  HD2 PRO A   9     -25.197 -14.390 -13.299  1.00 68.38           H  
ATOM    129  HD3 PRO A   9     -24.546 -13.525 -11.875  1.00 68.38           H  
ATOM    130  N   TYR A  10     -27.310 -13.363  -9.330  1.00 64.29           N  
ATOM    131  H   TYR A  10     -26.427 -13.044  -9.703  1.00 64.29           H  
ATOM    132  CA  TYR A  10     -27.681 -12.935  -7.973  1.00 64.29           C  
ATOM    133  HA  TYR A  10     -28.209 -13.751  -7.479  1.00 64.29           H  
ATOM    134  C   TYR A  10     -28.619 -11.723  -7.916  1.00 64.29           C  
ATOM    135  CB  TYR A  10     -26.417 -12.628  -7.162  1.00 64.29           C  
ATOM    136  HB2 TYR A  10     -25.819 -11.894  -7.703  1.00 64.29           H  
ATOM    137  HB3 TYR A  10     -26.705 -12.177  -6.213  1.00 64.29           H  
ATOM    138  O   TYR A  10     -29.348 -11.589  -6.939  1.00 64.29           O  
ATOM    139  CG  TYR A  10     -25.567 -13.836  -6.854  1.00 64.29           C  
ATOM    140  CD1 TYR A  10     -26.033 -14.789  -5.931  1.00 64.29           C  
ATOM    141  HD1 TYR A  10     -26.987 -14.657  -5.441  1.00 64.29           H  
ATOM    142  CD2 TYR A  10     -24.303 -13.995  -7.453  1.00 64.29           C  
ATOM    143  HD2 TYR A  10     -23.918 -13.243  -8.126  1.00 64.29           H  
ATOM    144  CE1 TYR A  10     -25.257 -15.917  -5.625  1.00 64.29           C  
ATOM    145  HE1 TYR A  10     -25.600 -16.628  -4.887  1.00 64.29           H  
ATOM    146  CE2 TYR A  10     -23.531 -15.129  -7.144  1.00 64.29           C  
ATOM    147  HE2 TYR A  10     -22.535 -15.249  -7.545  1.00 64.29           H  
ATOM    148  OH  TYR A  10     -23.305 -17.233  -6.010  1.00 64.29           O  
ATOM    149  HH  TYR A  10     -23.719 -17.778  -5.337  1.00 64.29           H  
ATOM    150  CZ  TYR A  10     -24.018 -16.106  -6.254  1.00 64.29           C  
ATOM    151  N   ASN A  11     -28.588 -10.837  -8.914  1.00 59.25           N  
ATOM    152  H   ASN A  11     -28.003 -11.039  -9.712  1.00 59.25           H  
ATOM    153  CA  ASN A  11     -29.499  -9.697  -9.036  1.00 59.25           C  
ATOM    154  HA  ASN A  11     -30.441  -9.946  -8.548  1.00 59.25           H  
ATOM    155  C   ASN A  11     -29.740  -9.441 -10.538  1.00 59.25           C  
ATOM    156  CB  ASN A  11     -28.917  -8.465  -8.303  1.00 59.25           C  
ATOM    157  HB2 ASN A  11     -28.816  -8.701  -7.244  1.00 59.25           H  
ATOM    158  HB3 ASN A  11     -27.930  -8.231  -8.703  1.00 59.25           H  
ATOM    159  O   ASN A  11     -28.804  -9.027 -11.230  1.00 59.25           O  
ATOM    160  CG  ASN A  11     -29.785  -7.214  -8.437  1.00 59.25           C  
ATOM    161  ND2 ASN A  11     -29.676  -6.266  -7.540  1.00 59.25           N  
ATOM    162 HD21 ASN A  11     -29.027  -6.327  -6.769  1.00 59.25           H  
ATOM    163 HD22 ASN A  11     -30.287  -5.469  -7.647  1.00 59.25           H  
ATOM    164  OD1 ASN A  11     -30.557  -7.061  -9.371  1.00 59.25           O  
ATOM    165  N   PRO A  12     -30.960  -9.663 -11.063  1.00 59.36           N  
ATOM    166  CA  PRO A  12     -31.228  -9.573 -12.497  1.00 59.36           C  
ATOM    167  HA  PRO A  12     -30.516 -10.203 -13.031  1.00 59.36           H  
ATOM    168  C   PRO A  12     -31.117  -8.149 -13.066  1.00 59.36           C  
ATOM    169  CB  PRO A  12     -32.635 -10.154 -12.676  1.00 59.36           C  
ATOM    170  HB2 PRO A  12     -33.173  -9.690 -13.503  1.00 59.36           H  
ATOM    171  HB3 PRO A  12     -32.565 -11.231 -12.828  1.00 59.36           H  
ATOM    172  O   PRO A  12     -30.946  -8.005 -14.279  1.00 59.36           O  
ATOM    173  CG  PRO A  12     -33.312  -9.876 -11.335  1.00 59.36           C  
ATOM    174  HG2 PRO A  12     -34.127 -10.573 -11.137  1.00 59.36           H  
ATOM    175  HG3 PRO A  12     -33.671  -8.847 -11.308  1.00 59.36           H  
ATOM    176  CD  PRO A  12     -32.166 -10.045 -10.341  1.00 59.36           C  
ATOM    177  HD2 PRO A  12     -32.336  -9.404  -9.476  1.00 59.36           H  
ATOM    178  HD3 PRO A  12     -32.093 -11.088 -10.033  1.00 59.36           H  
ATOM    179  N   ILE A  13     -31.170  -7.106 -12.225  1.00 53.14           N  
ATOM    180  H   ILE A  13     -31.274  -7.282 -11.235  1.00 53.14           H  
ATOM    181  CA  ILE A  13     -30.998  -5.707 -12.644  1.00 53.14           C  
ATOM    182  HA  ILE A  13     -31.554  -5.567 -13.571  1.00 53.14           H  
ATOM    183  C   ILE A  13     -29.524  -5.396 -12.954  1.00 53.14           C  
ATOM    184  CB  ILE A  13     -31.566  -4.722 -11.590  1.00 53.14           C  
ATOM    185  HB  ILE A  13     -30.881  -4.689 -10.743  1.00 53.14           H  
ATOM    186  O   ILE A  13     -29.231  -4.568 -13.817  1.00 53.14           O  
ATOM    187  CG1 ILE A  13     -32.955  -5.110 -11.027  1.00 53.14           C  
ATOM    188 HG12 ILE A  13     -32.885  -6.071 -10.518  1.00 53.14           H  
ATOM    189 HG13 ILE A  13     -33.240  -4.379 -10.270  1.00 53.14           H  
ATOM    190  CG2 ILE A  13     -31.624  -3.309 -12.204  1.00 53.14           C  
ATOM    191 HG21 ILE A  13     -32.067  -3.342 -13.200  1.00 53.14           H  
ATOM    192 HG22 ILE A  13     -30.622  -2.887 -12.275  1.00 53.14           H  
ATOM    193 HG23 ILE A  13     -32.231  -2.649 -11.584  1.00 53.14           H  
ATOM    194  CD1 ILE A  13     -34.084  -5.193 -12.064  1.00 53.14           C  
ATOM    195 HD11 ILE A  13     -33.844  -5.931 -12.829  1.00 53.14           H  
ATOM    196 HD12 ILE A  13     -35.005  -5.492 -11.564  1.00 53.14           H  
ATOM    197 HD13 ILE A  13     -34.243  -4.221 -12.531  1.00 53.14           H  
ATOM    198  N   HIS A  14     -28.576  -6.095 -12.318  1.00 62.19           N  
ATOM    199  H   HIS A  14     -28.863  -6.801 -11.655  1.00 62.19           H  
ATOM    200  CA  HIS A  14     -27.150  -5.951 -12.612  1.00 62.19           C  
ATOM    201  HA  HIS A  14     -26.900  -4.890 -12.639  1.00 62.19           H  
ATOM    202  C   HIS A  14     -26.803  -6.545 -13.985  1.00 62.19           C  
ATOM    203  CB  HIS A  14     -26.299  -6.613 -11.518  1.00 62.19           C  
ATOM    204  HB2 HIS A  14     -25.262  -6.605 -11.853  1.00 62.19           H  
ATOM    205  HB3 HIS A  14     -26.606  -7.654 -11.418  1.00 62.19           H  
ATOM    206  O   HIS A  14     -26.420  -7.712 -14.099  1.00 62.19           O  
ATOM    207  CG  HIS A  14     -26.331  -5.988 -10.149  1.00 62.19           C  
ATOM    208  CD2 HIS A  14     -26.813  -4.756  -9.795  1.00 62.19           C  
ATOM    209  HD2 HIS A  14     -27.282  -4.033 -10.446  1.00 62.19           H  
ATOM    210  ND1 HIS A  14     -25.809  -6.562  -9.010  1.00 62.19           N  
ATOM    211  HD1 HIS A  14     -25.372  -7.470  -8.945  1.00 62.19           H  
ATOM    212  CE1 HIS A  14     -25.981  -5.704  -7.993  1.00 62.19           C  
ATOM    213  HE1 HIS A  14     -25.684  -5.875  -6.969  1.00 62.19           H  
ATOM    214  NE2 HIS A  14     -26.575  -4.588  -8.430  1.00 62.19           N  
ATOM    215  N   ARG A  15     -26.885  -5.735 -15.043  1.00 61.03           N  
ATOM    216  H   ARG A  15     -27.296  -4.823 -14.900  1.00 61.03           H  
ATOM    217  CA  ARG A  15     -26.317  -6.068 -16.355  1.00 61.03           C  
ATOM    218  HA  ARG A  15     -26.391  -7.146 -16.502  1.00 61.03           H  
ATOM    219  C   ARG A  15     -24.832  -5.723 -16.402  1.00 61.03           C  
ATOM    220  CB  ARG A  15     -27.097  -5.383 -17.482  1.00 61.03           C  
ATOM    221  HB2 ARG A  15     -26.540  -5.499 -18.411  1.00 61.03           H  
ATOM    222  HB3 ARG A  15     -27.203  -4.318 -17.271  1.00 61.03           H  
ATOM    223  O   ARG A  15     -24.431  -4.602 -16.114  1.00 61.03           O  
ATOM    224  CG  ARG A  15     -28.476  -6.028 -17.657  1.00 61.03           C  
ATOM    225  HG2 ARG A  15     -28.353  -7.105 -17.771  1.00 61.03           H  
ATOM    226  HG3 ARG A  15     -29.096  -5.831 -16.782  1.00 61.03           H  
ATOM    227  CD  ARG A  15     -29.157  -5.471 -18.907  1.00 61.03           C  
ATOM    228  HD2 ARG A  15     -29.396  -4.420 -18.746  1.00 61.03           H  
ATOM    229  HD3 ARG A  15     -28.463  -5.546 -19.745  1.00 61.03           H  
ATOM    230  NE  ARG A  15     -30.384  -6.225 -19.214  1.00 61.03           N  
ATOM    231  HE  ARG A  15     -30.787  -6.758 -18.456  1.00 61.03           H  
ATOM    232  NH1 ARG A  15     -30.631  -5.488 -21.375  1.00 61.03           N  
ATOM    233 HH11 ARG A  15     -29.867  -4.842 -21.235  1.00 61.03           H  
ATOM    234 HH12 ARG A  15     -31.176  -5.409 -22.222  1.00 61.03           H  
ATOM    235  NH2 ARG A  15     -32.096  -6.946 -20.522  1.00 61.03           N  
ATOM    236 HH21 ARG A  15     -32.613  -6.889 -21.388  1.00 61.03           H  
ATOM    237 HH22 ARG A  15     -32.459  -7.474 -19.742  1.00 61.03           H  
ATOM    238  CZ  ARG A  15     -31.026  -6.217 -20.367  1.00 61.03           C  
ATOM    239  N   VAL A  16     -24.019  -6.691 -16.809  1.00 60.14           N  
ATOM    240  H   VAL A  16     -24.422  -7.597 -16.999  1.00 60.14           H  
ATOM    241  CA  VAL A  16     -22.566  -6.553 -16.983  1.00 60.14           C  
ATOM    242  HA  VAL A  16     -22.335  -5.490 -17.055  1.00 60.14           H  
ATOM    243  C   VAL A  16     -22.125  -7.217 -18.289  1.00 60.14           C  
ATOM    244  CB  VAL A  16     -21.774  -7.141 -15.793  1.00 60.14           C  
ATOM    245  HB  VAL A  16     -20.780  -7.420 -16.143  1.00 60.14           H  
ATOM    246  O   VAL A  16     -22.719  -8.226 -18.670  1.00 60.14           O  
ATOM    247  CG1 VAL A  16     -21.573  -6.085 -14.703  1.00 60.14           C  
ATOM    248 HG11 VAL A  16     -20.957  -6.491 -13.901  1.00 60.14           H  
ATOM    249 HG12 VAL A  16     -21.082  -5.206 -15.121  1.00 60.14           H  
ATOM    250 HG13 VAL A  16     -22.540  -5.787 -14.296  1.00 60.14           H  
ATOM    251  CG2 VAL A  16     -22.415  -8.384 -15.155  1.00 60.14           C  
ATOM    252 HG21 VAL A  16     -21.760  -8.782 -14.380  1.00 60.14           H  
ATOM    253 HG22 VAL A  16     -23.373  -8.135 -14.700  1.00 60.14           H  
ATOM    254 HG23 VAL A  16     -22.572  -9.145 -15.920  1.00 60.14           H  
ATOM    255  N   PRO A  17     -21.083  -6.713 -18.977  1.00 52.85           N  
ATOM    256  CA  PRO A  17     -20.506  -7.394 -20.135  1.00 52.85           C  
ATOM    257  HA  PRO A  17     -21.244  -7.425 -20.937  1.00 52.85           H  
ATOM    258  C   PRO A  17     -20.076  -8.821 -19.772  1.00 52.85           C  
ATOM    259  CB  PRO A  17     -19.324  -6.530 -20.583  1.00 52.85           C  
ATOM    260  HB2 PRO A  17     -19.235  -6.511 -21.670  1.00 52.85           H  
ATOM    261  HB3 PRO A  17     -18.400  -6.883 -20.126  1.00 52.85           H  
ATOM    262  O   PRO A  17     -19.577  -9.060 -18.665  1.00 52.85           O  
ATOM    263  CG  PRO A  17     -19.659  -5.145 -20.039  1.00 52.85           C  
ATOM    264  HG2 PRO A  17     -20.335  -4.640 -20.729  1.00 52.85           H  
ATOM    265  HG3 PRO A  17     -18.764  -4.545 -19.871  1.00 52.85           H  
ATOM    266  CD  PRO A  17     -20.390  -5.457 -18.736  1.00 52.85           C  
ATOM    267  HD2 PRO A  17     -19.674  -5.588 -17.925  1.00 52.85           H  
ATOM    268  HD3 PRO A  17     -21.081  -4.646 -18.506  1.00 52.85           H  
ATOM    269  N   ARG A  18     -20.267  -9.785 -20.677  1.00 55.75           N  
ATOM    270  H   ARG A  18     -20.691  -9.530 -21.558  1.00 55.75           H  
ATOM    271  CA  ARG A  18     -20.024 -11.214 -20.412  1.00 55.75           C  
ATOM    272  HA  ARG A  18     -20.638 -11.503 -19.559  1.00 55.75           H  
ATOM    273  C   ARG A  18     -18.584 -11.514 -19.974  1.00 55.75           C  
ATOM    274  CB  ARG A  18     -20.502 -12.015 -21.636  1.00 55.75           C  
ATOM    275  HB2 ARG A  18     -20.121 -11.551 -22.546  1.00 55.75           H  
ATOM    276  HB3 ARG A  18     -21.590 -11.966 -21.673  1.00 55.75           H  
ATOM    277  O   ARG A  18     -18.410 -12.381 -19.119  1.00 55.75           O  
ATOM    278  CG  ARG A  18     -20.080 -13.488 -21.630  1.00 55.75           C  
ATOM    279  HG2 ARG A  18     -18.991 -13.548 -21.633  1.00 55.75           H  
ATOM    280  HG3 ARG A  18     -20.465 -13.979 -20.737  1.00 55.75           H  
ATOM    281  CD  ARG A  18     -20.607 -14.192 -22.885  1.00 55.75           C  
ATOM    282  HD2 ARG A  18     -20.347 -13.588 -23.754  1.00 55.75           H  
ATOM    283  HD3 ARG A  18     -21.694 -14.260 -22.842  1.00 55.75           H  
ATOM    284  NE  ARG A  18     -19.992 -15.525 -23.044  1.00 55.75           N  
ATOM    285  HE  ARG A  18     -19.141 -15.546 -23.587  1.00 55.75           H  
ATOM    286  NH1 ARG A  18     -21.464 -16.748 -21.770  1.00 55.75           N  
ATOM    287 HH11 ARG A  18     -22.004 -15.908 -21.618  1.00 55.75           H  
ATOM    288 HH12 ARG A  18     -21.730 -17.613 -21.322  1.00 55.75           H  
ATOM    289  NH2 ARG A  18     -19.671 -17.742 -22.649  1.00 55.75           N  
ATOM    290 HH21 ARG A  18     -19.943 -18.596 -22.182  1.00 55.75           H  
ATOM    291 HH22 ARG A  18     -18.804 -17.702 -23.165  1.00 55.75           H  
ATOM    292  CZ  ARG A  18     -20.381 -16.660 -22.491  1.00 55.75           C  
ATOM    293  N   SER A  19     -17.579 -10.774 -20.446  1.00 50.48           N  
ATOM    294  H   SER A  19     -17.780 -10.147 -21.212  1.00 50.48           H  
ATOM    295  CA  SER A  19     -16.192 -10.864 -19.955  1.00 50.48           C  
ATOM    296  HA  SER A  19     -15.866 -11.902 -20.028  1.00 50.48           H  
ATOM    297  C   SER A  19     -16.028 -10.434 -18.490  1.00 50.48           C  
ATOM    298  CB  SER A  19     -15.261 -10.012 -20.824  1.00 50.48           C  
ATOM    299  HB2 SER A  19     -15.373 -10.294 -21.871  1.00 50.48           H  
ATOM    300  HB3 SER A  19     -14.230 -10.196 -20.522  1.00 50.48           H  
ATOM    301  O   SER A  19     -15.158 -10.943 -17.783  1.00 50.48           O  
ATOM    302  OG  SER A  19     -15.545  -8.634 -20.670  1.00 50.48           O  
ATOM    303  HG  SER A  19     -16.271  -8.441 -21.268  1.00 50.48           H  
ATOM    304  N   ARG A  20     -16.877  -9.519 -18.003  1.00 49.63           N  
ATOM    305  H   ARG A  20     -17.588  -9.179 -18.635  1.00 49.63           H  
ATOM    306  CA  ARG A  20     -16.840  -8.967 -16.638  1.00 49.63           C  
ATOM    307  HA  ARG A  20     -15.828  -9.085 -16.250  1.00 49.63           H  
ATOM    308  C   ARG A  20     -17.746  -9.720 -15.659  1.00 49.63           C  
ATOM    309  CB  ARG A  20     -17.163  -7.460 -16.670  1.00 49.63           C  
ATOM    310  HB2 ARG A  20     -17.111  -7.075 -15.652  1.00 49.63           H  
ATOM    311  HB3 ARG A  20     -18.180  -7.318 -17.036  1.00 49.63           H  
ATOM    312  O   ARG A  20     -17.508  -9.638 -14.451  1.00 49.63           O  
ATOM    313  CG  ARG A  20     -16.192  -6.652 -17.554  1.00 49.63           C  
ATOM    314  HG2 ARG A  20     -15.166  -6.882 -17.268  1.00 49.63           H  
ATOM    315  HG3 ARG A  20     -16.337  -6.935 -18.597  1.00 49.63           H  
ATOM    316  CD  ARG A  20     -16.425  -5.139 -17.415  1.00 49.63           C  
ATOM    317  HD2 ARG A  20     -17.469  -4.924 -17.640  1.00 49.63           H  
ATOM    318  HD3 ARG A  20     -16.218  -4.844 -16.387  1.00 49.63           H  
ATOM    319  NE  ARG A  20     -15.568  -4.366 -18.339  1.00 49.63           N  
ATOM    320  HE  ARG A  20     -15.096  -4.891 -19.062  1.00 49.63           H  
ATOM    321  NH1 ARG A  20     -16.041  -2.247 -17.562  1.00 49.63           N  
ATOM    322 HH11 ARG A  20     -16.691  -2.625 -16.888  1.00 49.63           H  
ATOM    323 HH12 ARG A  20     -15.946  -1.247 -17.669  1.00 49.63           H  
ATOM    324  NH2 ARG A  20     -14.683  -2.496 -19.305  1.00 49.63           N  
ATOM    325 HH21 ARG A  20     -14.261  -3.052 -20.035  1.00 49.63           H  
ATOM    326 HH22 ARG A  20     -14.632  -1.491 -19.389  1.00 49.63           H  
ATOM    327  CZ  ARG A  20     -15.433  -3.048 -18.394  1.00 49.63           C  
ATOM    328  N   LEU A  21     -18.732 -10.484 -16.148  1.00 61.42           N  
ATOM    329  H   LEU A  21     -18.890 -10.439 -17.144  1.00 61.42           H  
ATOM    330  CA  LEU A  21     -19.706 -11.220 -15.325  1.00 61.42           C  
ATOM    331  HA  LEU A  21     -20.341 -10.488 -14.828  1.00 61.42           H  
ATOM    332  C   LEU A  21     -19.039 -12.061 -14.225  1.00 61.42           C  
ATOM    333  CB  LEU A  21     -20.600 -12.099 -16.229  1.00 61.42           C  
ATOM    334  HB2 LEU A  21     -21.143 -11.454 -16.920  1.00 61.42           H  
ATOM    335  HB3 LEU A  21     -19.959 -12.757 -16.816  1.00 61.42           H  
ATOM    336  O   LEU A  21     -19.469 -12.007 -13.077  1.00 61.42           O  
ATOM    337  CG  LEU A  21     -21.608 -12.971 -15.445  1.00 61.42           C  
ATOM    338  HG  LEU A  21     -21.055 -13.581 -14.731  1.00 61.42           H  
ATOM    339  CD1 LEU A  21     -22.644 -12.142 -14.686  1.00 61.42           C  
ATOM    340 HD11 LEU A  21     -22.162 -11.522 -13.930  1.00 61.42           H  
ATOM    341 HD12 LEU A  21     -23.346 -12.811 -14.187  1.00 61.42           H  
ATOM    342 HD13 LEU A  21     -23.200 -11.507 -15.375  1.00 61.42           H  
ATOM    343  CD2 LEU A  21     -22.359 -13.950 -16.346  1.00 61.42           C  
ATOM    344 HD21 LEU A  21     -23.102 -13.418 -16.941  1.00 61.42           H  
ATOM    345 HD22 LEU A  21     -21.661 -14.474 -16.999  1.00 61.42           H  
ATOM    346 HD23 LEU A  21     -22.885 -14.676 -15.726  1.00 61.42           H  
ATOM    347  N   GLN A  22     -17.968 -12.795 -14.537  1.00 56.30           N  
ATOM    348  H   GLN A  22     -17.646 -12.794 -15.495  1.00 56.30           H  
ATOM    349  CA  GLN A  22     -17.307 -13.678 -13.568  1.00 56.30           C  
ATOM    350  HA  GLN A  22     -18.060 -14.354 -13.164  1.00 56.30           H  
ATOM    351  C   GLN A  22     -16.706 -12.909 -12.375  1.00 56.30           C  
ATOM    352  CB  GLN A  22     -16.261 -14.517 -14.318  1.00 56.30           C  
ATOM    353  HB2 GLN A  22     -16.720 -14.895 -15.231  1.00 56.30           H  
ATOM    354  HB3 GLN A  22     -15.416 -13.889 -14.600  1.00 56.30           H  
ATOM    355  O   GLN A  22     -16.786 -13.378 -11.242  1.00 56.30           O  
ATOM    356  CG  GLN A  22     -15.760 -15.720 -13.501  1.00 56.30           C  
ATOM    357  HG2 GLN A  22     -15.153 -15.369 -12.666  1.00 56.30           H  
ATOM    358  HG3 GLN A  22     -16.614 -16.262 -13.094  1.00 56.30           H  
ATOM    359  CD  GLN A  22     -14.931 -16.699 -14.334  1.00 56.30           C  
ATOM    360  NE2 GLN A  22     -14.529 -17.817 -13.774  1.00 56.30           N  
ATOM    361 HE21 GLN A  22     -14.707 -18.005 -12.798  1.00 56.30           H  
ATOM    362 HE22 GLN A  22     -13.957 -18.413 -14.354  1.00 56.30           H  
ATOM    363  OE1 GLN A  22     -14.639 -16.494 -15.499  1.00 56.30           O  
ATOM    364  N   ARG A  23     -16.179 -11.694 -12.598  1.00 47.57           N  
ATOM    365  H   ARG A  23     -16.216 -11.337 -13.543  1.00 47.57           H  
ATOM    366  CA  ARG A  23     -15.647 -10.817 -11.536  1.00 47.57           C  
ATOM    367  HA  ARG A  23     -15.152 -11.445 -10.795  1.00 47.57           H  
ATOM    368  C   ARG A  23     -16.756 -10.070 -10.784  1.00 47.57           C  
ATOM    369  CB  ARG A  23     -14.607  -9.861 -12.150  1.00 47.57           C  
ATOM    370  HB2 ARG A  23     -13.974 -10.430 -12.832  1.00 47.57           H  
ATOM    371  HB3 ARG A  23     -15.119  -9.090 -12.726  1.00 47.57           H  
ATOM    372  O   ARG A  23     -16.589  -9.759  -9.609  1.00 47.57           O  
ATOM    373  CG  ARG A  23     -13.696  -9.203 -11.098  1.00 47.57           C  
ATOM    374  HG2 ARG A  23     -14.295  -8.609 -10.407  1.00 47.57           H  
ATOM    375  HG3 ARG A  23     -13.183  -9.985 -10.538  1.00 47.57           H  
ATOM    376  CD  ARG A  23     -12.654  -8.291 -11.767  1.00 47.57           C  
ATOM    377  HD2 ARG A  23     -13.175  -7.453 -12.229  1.00 47.57           H  
ATOM    378  HD3 ARG A  23     -12.143  -8.856 -12.546  1.00 47.57           H  
ATOM    379  NE  ARG A  23     -11.650  -7.794 -10.802  1.00 47.57           N  
ATOM    380  HE  ARG A  23     -11.586  -8.287  -9.922  1.00 47.57           H  
ATOM    381  NH1 ARG A  23     -10.717  -6.145 -12.112  1.00 47.57           N  
ATOM    382 HH11 ARG A  23     -11.349  -6.378 -12.864  1.00 47.57           H  
ATOM    383 HH12 ARG A  23     -10.016  -5.430 -12.245  1.00 47.57           H  
ATOM    384  NH2 ARG A  23      -9.887  -6.534 -10.084  1.00 47.57           N  
ATOM    385 HH21 ARG A  23      -9.194  -5.818 -10.251  1.00 47.57           H  
ATOM    386 HH22 ARG A  23      -9.827  -7.070  -9.230  1.00 47.57           H  
ATOM    387  CZ  ARG A  23     -10.762  -6.831 -11.003  1.00 47.57           C  
ATOM    388  N   HIS A  24     -17.883  -9.798 -11.443  1.00 61.98           N  
ATOM    389  H   HIS A  24     -17.932 -10.046 -12.421  1.00 61.98           H  
ATOM    390  CA  HIS A  24     -19.076  -9.231 -10.808  1.00 61.98           C  
ATOM    391  HA  HIS A  24     -18.782  -8.379 -10.195  1.00 61.98           H  
ATOM    392  C   HIS A  24     -19.759 -10.243  -9.869  1.00 61.98           C  
ATOM    393  CB  HIS A  24     -20.028  -8.723 -11.902  1.00 61.98           C  
ATOM    394  HB2 HIS A  24     -19.543  -7.919 -12.454  1.00 61.98           H  
ATOM    395  HB3 HIS A  24     -20.243  -9.532 -12.600  1.00 61.98           H  
ATOM    396  O   HIS A  24     -20.104  -9.895  -8.743  1.00 61.98           O  
ATOM    397  CG  HIS A  24     -21.336  -8.223 -11.345  1.00 61.98           C  
ATOM    398  CD2 HIS A  24     -22.407  -9.003 -11.009  1.00 61.98           C  
ATOM    399  HD2 HIS A  24     -22.469 -10.073 -11.140  1.00 61.98           H  
ATOM    400  ND1 HIS A  24     -21.645  -6.934 -10.975  1.00 61.98           N  
ATOM    401  HD1 HIS A  24     -21.082  -6.107 -11.113  1.00 61.98           H  
ATOM    402  CE1 HIS A  24     -22.867  -6.943 -10.416  1.00 61.98           C  
ATOM    403  HE1 HIS A  24     -23.379  -6.073 -10.033  1.00 61.98           H  
ATOM    404  NE2 HIS A  24     -23.366  -8.189 -10.404  1.00 61.98           N  
ATOM    405  N   ILE A  25     -19.895 -11.501 -10.303  1.00 63.55           N  
ATOM    406  H   ILE A  25     -19.609 -11.702 -11.250  1.00 63.55           H  
ATOM    407  CA  ILE A  25     -20.499 -12.605  -9.538  1.00 63.55           C  
ATOM    408  HA  ILE A  25     -21.546 -12.364  -9.354  1.00 63.55           H  
ATOM    409  C   ILE A  25     -19.862 -12.739  -8.151  1.00 63.55           C  
ATOM    410  CB  ILE A  25     -20.435 -13.895 -10.397  1.00 63.55           C  
ATOM    411  HB  ILE A  25     -19.524 -13.859 -10.994  1.00 63.55           H  
ATOM    412  O   ILE A  25     -20.593 -12.732  -7.170  1.00 63.55           O  
ATOM    413  CG1 ILE A  25     -21.654 -13.864 -11.345  1.00 63.55           C  
ATOM    414 HG12 ILE A  25     -22.567 -13.912 -10.752  1.00 63.55           H  
ATOM    415 HG13 ILE A  25     -21.662 -12.922 -11.893  1.00 63.55           H  
ATOM    416  CG2 ILE A  25     -20.397 -15.234  -9.635  1.00 63.55           C  
ATOM    417 HG21 ILE A  25     -21.383 -15.467  -9.233  1.00 63.55           H  
ATOM    418 HG22 ILE A  25     -20.108 -16.035 -10.315  1.00 63.55           H  
ATOM    419 HG23 ILE A  25     -19.663 -15.220  -8.829  1.00 63.55           H  
ATOM    420  CD1 ILE A  25     -21.681 -15.004 -12.363  1.00 63.55           C  
ATOM    421 HD11 ILE A  25     -21.865 -15.953 -11.859  1.00 63.55           H  
ATOM    422 HD12 ILE A  25     -22.488 -14.835 -13.075  1.00 63.55           H  
ATOM    423 HD13 ILE A  25     -20.731 -15.042 -12.896  1.00 63.55           H  
ATOM    424  N   VAL A  26     -18.527 -12.729  -8.055  1.00 53.55           N  
ATOM    425  H   VAL A  26     -17.990 -12.739  -8.911  1.00 53.55           H  
ATOM    426  CA  VAL A  26     -17.796 -12.830  -6.773  1.00 53.55           C  
ATOM    427  HA  VAL A  26     -18.101 -13.749  -6.272  1.00 53.55           H  
ATOM    428  C   VAL A  26     -18.123 -11.682  -5.803  1.00 53.55           C  
ATOM    429  CB  VAL A  26     -16.276 -12.909  -7.039  1.00 53.55           C  
ATOM    430  HB  VAL A  26     -15.976 -12.039  -7.623  1.00 53.55           H  
ATOM    431  O   VAL A  26     -18.111 -11.885  -4.594  1.00 53.55           O  
ATOM    432  CG1 VAL A  26     -15.423 -12.944  -5.764  1.00 53.55           C  
ATOM    433 HG11 VAL A  26     -15.753 -13.759  -5.120  1.00 53.55           H  
ATOM    434 HG12 VAL A  26     -14.372 -13.087  -6.014  1.00 53.55           H  
ATOM    435 HG13 VAL A  26     -15.516 -12.006  -5.217  1.00 53.55           H  
ATOM    436  CG2 VAL A  26     -15.928 -14.172  -7.842  1.00 53.55           C  
ATOM    437 HG21 VAL A  26     -14.857 -14.206  -8.041  1.00 53.55           H  
ATOM    438 HG22 VAL A  26     -16.215 -15.057  -7.275  1.00 53.55           H  
ATOM    439 HG23 VAL A  26     -16.454 -14.180  -8.797  1.00 53.55           H  
ATOM    440  N   LYS A  27     -18.456 -10.480  -6.300  1.00 49.95           N  
ATOM    441  H   LYS A  27     -18.530 -10.384  -7.303  1.00 49.95           H  
ATOM    442  CA  LYS A  27     -18.919  -9.372  -5.444  1.00 49.95           C  
ATOM    443  HA  LYS A  27     -18.365  -9.388  -4.505  1.00 49.95           H  
ATOM    444  C   LYS A  27     -20.388  -9.513  -5.037  1.00 49.95           C  
ATOM    445  CB  LYS A  27     -18.701  -8.011  -6.124  1.00 49.95           C  
ATOM    446  HB2 LYS A  27     -19.108  -8.028  -7.135  1.00 49.95           H  
ATOM    447  HB3 LYS A  27     -19.260  -7.270  -5.553  1.00 49.95           H  
ATOM    448  O   LYS A  27     -20.738  -9.183  -3.911  1.00 49.95           O  
ATOM    449  CG  LYS A  27     -17.228  -7.577  -6.162  1.00 49.95           C  
ATOM    450  HG2 LYS A  27     -16.794  -7.710  -5.171  1.00 49.95           H  
ATOM    451  HG3 LYS A  27     -16.678  -8.187  -6.879  1.00 49.95           H  
ATOM    452  CD  LYS A  27     -17.140  -6.093  -6.550  1.00 49.95           C  
ATOM    453  HD2 LYS A  27     -17.796  -5.526  -5.889  1.00 49.95           H  
ATOM    454  HD3 LYS A  27     -17.482  -5.964  -7.577  1.00 49.95           H  
ATOM    455  CE  LYS A  27     -15.710  -5.564  -6.397  1.00 49.95           C  
ATOM    456  HE2 LYS A  27     -15.085  -6.007  -7.173  1.00 49.95           H  
ATOM    457  HE3 LYS A  27     -15.330  -5.895  -5.431  1.00 49.95           H  
ATOM    458  NZ  LYS A  27     -15.674  -4.079  -6.463  1.00 49.95           N  
ATOM    459  HZ1 LYS A  27     -16.036  -3.741  -7.343  1.00 49.95           H  
ATOM    460  HZ2 LYS A  27     -14.735  -3.731  -6.336  1.00 49.95           H  
ATOM    461  HZ3 LYS A  27     -16.244  -3.688  -5.727  1.00 49.95           H  
ATOM    462  N   CYS A  28     -21.246  -9.967  -5.950  1.00 56.98           N  
ATOM    463  H   CYS A  28     -20.881 -10.239  -6.851  1.00 56.98           H  
ATOM    464  CA  CYS A  28     -22.695 -10.016  -5.736  1.00 56.98           C  
ATOM    465  HA  CYS A  28     -22.990  -9.132  -5.170  1.00 56.98           H  
ATOM    466  C   CYS A  28     -23.138 -11.241  -4.903  1.00 56.98           C  
ATOM    467  CB  CYS A  28     -23.357  -9.949  -7.119  1.00 56.98           C  
ATOM    468  HB2 CYS A  28     -23.376 -10.944  -7.564  1.00 56.98           H  
ATOM    469  HB3 CYS A  28     -22.792  -9.281  -7.769  1.00 56.98           H  
ATOM    470  O   CYS A  28     -24.147 -11.185  -4.204  1.00 56.98           O  
ATOM    471  SG  CYS A  28     -25.040  -9.291  -6.963  1.00 56.98           S  
ATOM    472  HG  CYS A  28     -25.397 -10.032  -5.910  1.00 56.98           H  
ATOM    473  N   GLU A  29     -22.348 -12.317  -4.933  1.00 58.15           N  
ATOM    474  H   GLU A  29     -21.572 -12.308  -5.580  1.00 58.15           H  
ATOM    475  CA  GLU A  29     -22.503 -13.548  -4.143  1.00 58.15           C  
ATOM    476  HA  GLU A  29     -23.435 -14.047  -4.411  1.00 58.15           H  
ATOM    477  C   GLU A  29     -22.533 -13.299  -2.631  1.00 58.15           C  
ATOM    478  CB  GLU A  29     -21.316 -14.448  -4.523  1.00 58.15           C  
ATOM    479  HB2 GLU A  29     -21.392 -14.635  -5.594  1.00 58.15           H  
ATOM    480  HB3 GLU A  29     -20.388 -13.902  -4.349  1.00 58.15           H  
ATOM    481  O   GLU A  29     -23.289 -13.946  -1.911  1.00 58.15           O  
ATOM    482  CG  GLU A  29     -21.218 -15.802  -3.805  1.00 58.15           C  
ATOM    483  HG2 GLU A  29     -22.214 -16.237  -3.732  1.00 58.15           H  
ATOM    484  HG3 GLU A  29     -20.839 -15.645  -2.795  1.00 58.15           H  
ATOM    485  CD  GLU A  29     -20.293 -16.774  -4.562  1.00 58.15           C  
ATOM    486  OE1 GLU A  29     -20.359 -17.999  -4.316  1.00 58.15           O  
ATOM    487  OE2 GLU A  29     -19.571 -16.359  -5.504  1.00 58.15           O  
ATOM    488  N   TRP A  30     -21.763 -12.313  -2.159  1.00 43.93           N  
ATOM    489  H   TRP A  30     -21.187 -11.810  -2.818  1.00 43.93           H  
ATOM    490  CA  TRP A  30     -21.655 -11.950  -0.741  1.00 43.93           C  
ATOM    491  HA  TRP A  30     -21.296 -12.814  -0.182  1.00 43.93           H  
ATOM    492  C   TRP A  30     -22.996 -11.522  -0.118  1.00 43.93           C  
ATOM    493  CB  TRP A  30     -20.617 -10.822  -0.636  1.00 43.93           C  
ATOM    494  HB2 TRP A  30     -19.748 -11.094  -1.235  1.00 43.93           H  
ATOM    495  HB3 TRP A  30     -21.034  -9.913  -1.069  1.00 43.93           H  
ATOM    496  O   TRP A  30     -23.205 -11.687   1.083  1.00 43.93           O  
ATOM    497  CG  TRP A  30     -20.126 -10.510   0.744  1.00 43.93           C  
ATOM    498  CD1 TRP A  30     -20.812  -9.829   1.691  1.00 43.93           C  
ATOM    499  HD1 TRP A  30     -21.810  -9.437   1.564  1.00 43.93           H  
ATOM    500  CD2 TRP A  30     -18.844 -10.859   1.355  1.00 43.93           C  
ATOM    501  CE2 TRP A  30     -18.834 -10.361   2.692  1.00 43.93           C  
ATOM    502  CE3 TRP A  30     -17.689 -11.547   0.919  1.00 43.93           C  
ATOM    503  HE3 TRP A  30     -17.663 -11.945  -0.085  1.00 43.93           H  
ATOM    504  NE1 TRP A  30     -20.053  -9.738   2.840  1.00 43.93           N  
ATOM    505  HE1 TRP A  30     -20.360  -9.258   3.674  1.00 43.93           H  
ATOM    506  CH2 TRP A  30     -16.611 -11.231   3.091  1.00 43.93           C  
ATOM    507  HH2 TRP A  30     -15.768 -11.381   3.748  1.00 43.93           H  
ATOM    508  CZ2 TRP A  30     -17.743 -10.539   3.552  1.00 43.93           C  
ATOM    509  HZ2 TRP A  30     -17.773 -10.154   4.561  1.00 43.93           H  
ATOM    510  CZ3 TRP A  30     -16.585 -11.730   1.776  1.00 43.93           C  
ATOM    511  HZ3 TRP A  30     -15.715 -12.268   1.427  1.00 43.93           H  
ATOM    512  N   ILE A  31     -23.904 -10.970  -0.930  1.00 47.02           N  
ATOM    513  H   ILE A  31     -23.680 -10.909  -1.913  1.00 47.02           H  
ATOM    514  CA  ILE A  31     -25.210 -10.463  -0.485  1.00 47.02           C  
ATOM    515  HA  ILE A  31     -25.136 -10.174   0.563  1.00 47.02           H  
ATOM    516  C   ILE A  31     -26.280 -11.566  -0.555  1.00 47.02           C  
ATOM    517  CB  ILE A  31     -25.589  -9.193  -1.289  1.00 47.02           C  
ATOM    518  HB  ILE A  31     -25.691  -9.468  -2.339  1.00 47.02           H  
ATOM    519  O   ILE A  31     -27.096 -11.675   0.356  1.00 47.02           O  
ATOM    520  CG1 ILE A  31     -24.477  -8.117  -1.168  1.00 47.02           C  
ATOM    521 HG12 ILE A  31     -23.531  -8.532  -1.516  1.00 47.02           H  
ATOM    522 HG13 ILE A  31     -24.355  -7.842  -0.120  1.00 47.02           H  
ATOM    523  CG2 ILE A  31     -26.939  -8.627  -0.807  1.00 47.02           C  
ATOM    524 HG21 ILE A  31     -27.237  -7.772  -1.414  1.00 47.02           H  
ATOM    525 HG22 ILE A  31     -27.726  -9.374  -0.907  1.00 47.02           H  
ATOM    526 HG23 ILE A  31     -26.872  -8.323   0.237  1.00 47.02           H  
ATOM    527  CD1 ILE A  31     -24.717  -6.842  -1.986  1.00 47.02           C  
ATOM    528 HD11 ILE A  31     -23.825  -6.217  -1.947  1.00 47.02           H  
ATOM    529 HD12 ILE A  31     -25.552  -6.274  -1.576  1.00 47.02           H  
ATOM    530 HD13 ILE A  31     -24.924  -7.100  -3.025  1.00 47.02           H  
ATOM    531  N   ASN A  32     -26.227 -12.428  -1.580  1.00 49.25           N  
ATOM    532  H   ASN A  32     -25.464 -12.327  -2.234  1.00 49.25           H  
ATOM    533  CA  ASN A  32     -27.215 -13.483  -1.843  1.00 49.25           C  
ATOM    534  HA  ASN A  32     -27.973 -13.467  -1.060  1.00 49.25           H  
ATOM    535  C   ASN A  32     -26.579 -14.897  -1.787  1.00 49.25           C  
ATOM    536  CB  ASN A  32     -27.933 -13.145  -3.173  1.00 49.25           C  
ATOM    537  HB2 ASN A  32     -28.507 -14.010  -3.506  1.00 49.25           H  
ATOM    538  HB3 ASN A  32     -27.191 -12.899  -3.933  1.00 49.25           H  
ATOM    539  O   ASN A  32     -26.496 -15.581  -2.809  1.00 49.25           O  
ATOM    540  CG  ASN A  32     -28.911 -11.985  -3.042  1.00 49.25           C  
ATOM    541  ND2 ASN A  32     -29.368 -11.393  -4.119  1.00 49.25           N  
ATOM    542 HD21 ASN A  32     -30.044 -10.661  -3.949  1.00 49.25           H  
ATOM    543 HD22 ASN A  32     -29.172 -11.703  -5.060  1.00 49.25           H  
ATOM    544  OD1 ASN A  32     -29.314 -11.593  -1.965  1.00 49.25           O  
ATOM    545  N   PRO A  33     -26.132 -15.374  -0.605  1.00 46.65           N  
ATOM    546  CA  PRO A  33     -25.232 -16.529  -0.469  1.00 46.65           C  
ATOM    547  HA  PRO A  33     -24.408 -16.421  -1.175  1.00 46.65           H  
ATOM    548  C   PRO A  33     -25.863 -17.914  -0.710  1.00 46.65           C  
ATOM    549  CB  PRO A  33     -24.675 -16.416   0.957  1.00 46.65           C  
ATOM    550  HB2 PRO A  33     -24.410 -17.382   1.387  1.00 46.65           H  
ATOM    551  HB3 PRO A  33     -23.806 -15.758   0.953  1.00 46.65           H  
ATOM    552  O   PRO A  33     -25.169 -18.923  -0.618  1.00 46.65           O  
ATOM    553  CG  PRO A  33     -25.817 -15.750   1.720  1.00 46.65           C  
ATOM    554  HG2 PRO A  33     -25.469 -15.262   2.631  1.00 46.65           H  
ATOM    555  HG3 PRO A  33     -26.598 -16.479   1.937  1.00 46.65           H  
ATOM    556  CD  PRO A  33     -26.318 -14.741   0.694  1.00 46.65           C  
ATOM    557  HD2 PRO A  33     -25.699 -13.846   0.754  1.00 46.65           H  
ATOM    558  HD3 PRO A  33     -27.364 -14.495   0.879  1.00 46.65           H  
ATOM    559  N   THR A  34     -27.165 -18.010  -0.989  1.00 60.06           N  
ATOM    560  H   THR A  34     -27.706 -17.166  -1.106  1.00 60.06           H  
ATOM    561  CA  THR A  34     -27.898 -19.290  -1.087  1.00 60.06           C  
ATOM    562  HA  THR A  34     -27.462 -19.991  -0.375  1.00 60.06           H  
ATOM    563  C   THR A  34     -27.803 -19.988  -2.450  1.00 60.06           C  
ATOM    564  CB  THR A  34     -29.372 -19.104  -0.696  1.00 60.06           C  
ATOM    565  HB  THR A  34     -29.946 -19.990  -0.968  1.00 60.06           H  
ATOM    566  O   THR A  34     -28.350 -21.079  -2.604  1.00 60.06           O  
ATOM    567  CG2 THR A  34     -29.531 -18.864   0.805  1.00 60.06           C  
ATOM    568 HG21 THR A  34     -29.006 -17.956   1.101  1.00 60.06           H  
ATOM    569 HG22 THR A  34     -30.588 -18.764   1.048  1.00 60.06           H  
ATOM    570 HG23 THR A  34     -29.123 -19.712   1.357  1.00 60.06           H  
ATOM    571  OG1 THR A  34     -29.904 -17.978  -1.356  1.00 60.06           O  
ATOM    572  HG1 THR A  34     -30.859 -18.010  -1.260  1.00 60.06           H  
ATOM    573  N   MET A  35     -27.111 -19.406  -3.440  1.00 66.11           N  
ATOM    574  H   MET A  35     -26.656 -18.525  -3.245  1.00 66.11           H  
ATOM    575  CA  MET A  35     -26.964 -20.010  -4.773  1.00 66.11           C  
ATOM    576  HA  MET A  35     -27.652 -20.854  -4.830  1.00 66.11           H  
ATOM    577  C   MET A  35     -25.572 -20.591  -5.037  1.00 66.11           C  
ATOM    578  CB  MET A  35     -27.398 -19.054  -5.887  1.00 66.11           C  
ATOM    579  HB2 MET A  35     -27.160 -19.505  -6.850  1.00 66.11           H  
ATOM    580  HB3 MET A  35     -26.866 -18.105  -5.817  1.00 66.11           H  
ATOM    581  O   MET A  35     -24.566 -19.876  -5.108  1.00 66.11           O  
ATOM    582  CG  MET A  35     -28.904 -18.806  -5.826  1.00 66.11           C  
ATOM    583  HG2 MET A  35     -29.409 -19.764  -5.707  1.00 66.11           H  
ATOM    584  HG3 MET A  35     -29.139 -18.196  -4.954  1.00 66.11           H  
ATOM    585  SD  MET A  35     -29.573 -18.012  -7.302  1.00 66.11           S  
ATOM    586  CE  MET A  35     -29.044 -16.311  -6.994  1.00 66.11           C  
ATOM    587  HE1 MET A  35     -27.993 -16.197  -7.260  1.00 66.11           H  
ATOM    588  HE2 MET A  35     -29.655 -15.644  -7.602  1.00 66.11           H  
ATOM    589  HE3 MET A  35     -29.192 -16.052  -5.946  1.00 66.11           H  
ATOM    590  N   ILE A  36     -25.554 -21.903  -5.269  1.00 62.01           N  
ATOM    591  H   ILE A  36     -26.455 -22.357  -5.328  1.00 62.01           H  
ATOM    592  CA  ILE A  36     -24.380 -22.699  -5.628  1.00 62.01           C  
ATOM    593  HA  ILE A  36     -23.542 -22.332  -5.036  1.00 62.01           H  
ATOM    594  C   ILE A  36     -23.984 -22.506  -7.099  1.00 62.01           C  
ATOM    595  CB  ILE A  36     -24.590 -24.190  -5.261  1.00 62.01           C  
ATOM    596  HB  ILE A  36     -23.786 -24.762  -5.724  1.00 62.01           H  
ATOM    597  O   ILE A  36     -24.791 -22.110  -7.942  1.00 62.01           O  
ATOM    598  CG1 ILE A  36     -25.940 -24.763  -5.756  1.00 62.01           C  
ATOM    599 HG12 ILE A  36     -26.763 -24.316  -5.199  1.00 62.01           H  
ATOM    600 HG13 ILE A  36     -26.069 -24.508  -6.808  1.00 62.01           H  
ATOM    601  CG2 ILE A  36     -24.448 -24.355  -3.737  1.00 62.01           C  
ATOM    602 HG21 ILE A  36     -25.274 -23.860  -3.225  1.00 62.01           H  
ATOM    603 HG22 ILE A  36     -23.511 -23.914  -3.395  1.00 62.01           H  
ATOM    604 HG23 ILE A  36     -24.440 -25.410  -3.465  1.00 62.01           H  
ATOM    605  CD1 ILE A  36     -26.035 -26.288  -5.622  1.00 62.01           C  
ATOM    606 HD11 ILE A  36     -25.205 -26.760  -6.149  1.00 62.01           H  
ATOM    607 HD12 ILE A  36     -26.011 -26.584  -4.573  1.00 62.01           H  
ATOM    608 HD13 ILE A  36     -26.974 -26.632  -6.055  1.00 62.01           H  
ATOM    609  N   ALA A  37     -22.715 -22.773  -7.415  1.00 64.38           N  
ATOM    610  H   ALA A  37     -22.109 -23.130  -6.691  1.00 64.38           H  
ATOM    611  CA  ALA A  37     -22.163 -22.661  -8.766  1.00 64.38           C  
ATOM    612  HA  ALA A  37     -22.682 -21.856  -9.287  1.00 64.38           H  
ATOM    613  C   ALA A  37     -22.369 -23.936  -9.595  1.00 64.38           C  
ATOM    614  CB  ALA A  37     -20.678 -22.294  -8.672  1.00 64.38           C  
ATOM    615  HB1 ALA A  37     -20.285 -22.096  -9.669  1.00 64.38           H  
ATOM    616  HB2 ALA A  37     -20.545 -21.405  -8.055  1.00 64.38           H  
ATOM    617  HB3 ALA A  37     -20.121 -23.119  -8.228  1.00 64.38           H  
ATOM    618  O   ALA A  37     -22.241 -25.048  -9.084  1.00 64.38           O  
ATOM    619  N   CYS A  38     -22.639 -23.785 -10.893  1.00 65.60           N  
ATOM    620  H   CYS A  38     -22.757 -22.852 -11.261  1.00 65.60           H  
ATOM    621  CA  CYS A  38     -22.755 -24.925 -11.799  1.00 65.60           C  
ATOM    622  HA  CYS A  38     -23.432 -25.643 -11.337  1.00 65.60           H  
ATOM    623  C   CYS A  38     -21.383 -25.580 -12.048  1.00 65.60           C  
ATOM    624  CB  CYS A  38     -23.372 -24.458 -13.117  1.00 65.60           C  
ATOM    625  HB2 CYS A  38     -22.727 -23.681 -13.528  1.00 65.60           H  
ATOM    626  HB3 CYS A  38     -24.363 -24.047 -12.922  1.00 65.60           H  
ATOM    627  O   CYS A  38     -20.452 -24.882 -12.465  1.00 65.60           O  
ATOM    628  SG  CYS A  38     -23.487 -25.807 -14.331  1.00 65.60           S  
ATOM    629  HG  CYS A  38     -24.540 -25.290 -14.970  1.00 65.60           H  
ATOM    630  N   PRO A  39     -21.256 -26.917 -11.928  1.00 58.95           N  
ATOM    631  CA  PRO A  39     -19.998 -27.632 -12.163  1.00 58.95           C  
ATOM    632  HA  PRO A  39     -19.225 -27.222 -11.512  1.00 58.95           H  
ATOM    633  C   PRO A  39     -19.476 -27.546 -13.610  1.00 58.95           C  
ATOM    634  CB  PRO A  39     -20.281 -29.082 -11.746  1.00 58.95           C  
ATOM    635  HB2 PRO A  39     -20.045 -29.206 -10.689  1.00 58.95           H  
ATOM    636  HB3 PRO A  39     -19.722 -29.804 -12.341  1.00 58.95           H  
ATOM    637  O   PRO A  39     -18.324 -27.884 -13.859  1.00 58.95           O  
ATOM    638  CG  PRO A  39     -21.788 -29.232 -11.947  1.00 58.95           C  
ATOM    639  HG2 PRO A  39     -22.207 -30.022 -11.323  1.00 58.95           H  
ATOM    640  HG3 PRO A  39     -22.005 -29.414 -13.000  1.00 58.95           H  
ATOM    641  CD  PRO A  39     -22.303 -27.855 -11.541  1.00 58.95           C  
ATOM    642  HD2 PRO A  39     -22.445 -27.814 -10.461  1.00 58.95           H  
ATOM    643  HD3 PRO A  39     -23.244 -27.648 -12.049  1.00 58.95           H  
ATOM    644  N   TYR A  40     -20.294 -27.093 -14.569  1.00 54.61           N  
ATOM    645  H   TYR A  40     -21.240 -26.860 -14.304  1.00 54.61           H  
ATOM    646  CA  TYR A  40     -19.894 -26.909 -15.973  1.00 54.61           C  
ATOM    647  HA  TYR A  40     -18.983 -27.477 -16.163  1.00 54.61           H  
ATOM    648  C   TYR A  40     -19.582 -25.452 -16.352  1.00 54.61           C  
ATOM    649  CB  TYR A  40     -20.989 -27.460 -16.895  1.00 54.61           C  
ATOM    650  HB2 TYR A  40     -21.846 -26.788 -16.841  1.00 54.61           H  
ATOM    651  HB3 TYR A  40     -20.627 -27.436 -17.923  1.00 54.61           H  
ATOM    652  O   TYR A  40     -19.013 -25.217 -17.416  1.00 54.61           O  
ATOM    653  CG  TYR A  40     -21.448 -28.872 -16.588  1.00 54.61           C  
ATOM    654  CD1 TYR A  40     -20.525 -29.938 -16.561  1.00 54.61           C  
ATOM    655  HD1 TYR A  40     -19.477 -29.748 -16.739  1.00 54.61           H  
ATOM    656  CD2 TYR A  40     -22.806 -29.116 -16.314  1.00 54.61           C  
ATOM    657  HD2 TYR A  40     -23.512 -28.300 -16.288  1.00 54.61           H  
ATOM    658  CE1 TYR A  40     -20.963 -31.246 -16.273  1.00 54.61           C  
ATOM    659  HE1 TYR A  40     -20.252 -32.057 -16.226  1.00 54.61           H  
ATOM    660  CE2 TYR A  40     -23.248 -30.424 -16.055  1.00 54.61           C  
ATOM    661  HE2 TYR A  40     -24.289 -30.616 -15.840  1.00 54.61           H  
ATOM    662  OH  TYR A  40     -22.779 -32.755 -15.803  1.00 54.61           O  
ATOM    663  HH  TYR A  40     -22.057 -33.371 -15.659  1.00 54.61           H  
ATOM    664  CZ  TYR A  40     -22.332 -31.493 -16.037  1.00 54.61           C  
ATOM    665  N   ASN A  41     -19.983 -24.472 -15.533  1.00 59.39           N  
ATOM    666  H   ASN A  41     -20.389 -24.728 -14.645  1.00 59.39           H  
ATOM    667  CA  ASN A  41     -19.655 -23.059 -15.730  1.00 59.39           C  
ATOM    668  HA  ASN A  41     -18.603 -22.976 -16.001  1.00 59.39           H  
ATOM    669  C   ASN A  41     -19.892 -22.261 -14.436  1.00 59.39           C  
ATOM    670  CB  ASN A  41     -20.502 -22.464 -16.877  1.00 59.39           C  
ATOM    671  HB2 ASN A  41     -20.287 -22.986 -17.810  1.00 59.39           H  
ATOM    672  HB3 ASN A  41     -21.560 -22.583 -16.646  1.00 59.39           H  
ATOM    673  O   ASN A  41     -21.037 -22.012 -14.059  1.00 59.39           O  
ATOM    674  CG  ASN A  41     -20.205 -20.988 -17.086  1.00 59.39           C  
ATOM    675  ND2 ASN A  41     -21.045 -20.259 -17.774  1.00 59.39           N  
ATOM    676 HD21 ASN A  41     -21.946 -20.633 -18.036  1.00 59.39           H  
ATOM    677 HD22 ASN A  41     -20.904 -19.265 -17.663  1.00 59.39           H  
ATOM    678  OD1 ASN A  41     -19.227 -20.445 -16.601  1.00 59.39           O  
ATOM    679  N   ALA A  42     -18.821 -21.764 -13.815  1.00 62.05           N  
ATOM    680  H   ALA A  42     -17.907 -21.976 -14.190  1.00 62.05           H  
ATOM    681  CA  ALA A  42     -18.888 -20.984 -12.577  1.00 62.05           C  
ATOM    682  HA  ALA A  42     -19.411 -21.582 -11.832  1.00 62.05           H  
ATOM    683  C   ALA A  42     -19.661 -19.648 -12.694  1.00 62.05           C  
ATOM    684  CB  ALA A  42     -17.454 -20.758 -12.084  1.00 62.05           C  
ATOM    685  HB1 ALA A  42     -16.966 -21.716 -11.905  1.00 62.05           H  
ATOM    686  HB2 ALA A  42     -17.475 -20.198 -11.149  1.00 62.05           H  
ATOM    687  HB3 ALA A  42     -16.887 -20.192 -12.824  1.00 62.05           H  
ATOM    688  O   ALA A  42     -20.027 -19.072 -11.668  1.00 62.05           O  
ATOM    689  N   THR A  43     -19.945 -19.148 -13.909  1.00 66.13           N  
ATOM    690  H   THR A  43     -19.609 -19.629 -14.731  1.00 66.13           H  
ATOM    691  CA  THR A  43     -20.813 -17.965 -14.086  1.00 66.13           C  
ATOM    692  HA  THR A  43     -20.620 -17.311 -13.236  1.00 66.13           H  
ATOM    693  C   THR A  43     -22.312 -18.280 -14.034  1.00 66.13           C  
ATOM    694  CB  THR A  43     -20.499 -17.125 -15.338  1.00 66.13           C  
ATOM    695  HB  THR A  43     -20.923 -16.134 -15.176  1.00 66.13           H  
ATOM    696  O   THR A  43     -23.122 -17.360 -14.105  1.00 66.13           O  
ATOM    697  CG2 THR A  43     -19.007 -16.938 -15.597  1.00 66.13           C  
ATOM    698 HG21 THR A  43     -18.550 -17.882 -15.894  1.00 66.13           H  
ATOM    699 HG22 THR A  43     -18.865 -16.208 -16.395  1.00 66.13           H  
ATOM    700 HG23 THR A  43     -18.526 -16.572 -14.690  1.00 66.13           H  
ATOM    701  OG1 THR A  43     -21.108 -17.649 -16.500  1.00 66.13           O  
ATOM    702  HG1 THR A  43     -22.036 -17.415 -16.426  1.00 66.13           H  
ATOM    703  N   HIS A  44     -22.705 -19.553 -13.952  1.00 69.23           N  
ATOM    704  H   HIS A  44     -22.002 -20.277 -13.905  1.00 69.23           H  
ATOM    705  CA  HIS A  44     -24.087 -19.967 -13.713  1.00 69.23           C  
ATOM    706  HA  HIS A  44     -24.784 -19.184 -14.009  1.00 69.23           H  
ATOM    707  C   HIS A  44     -24.263 -20.258 -12.216  1.00 69.23           C  
ATOM    708  CB  HIS A  44     -24.397 -21.237 -14.515  1.00 69.23           C  
ATOM    709  HB2 HIS A  44     -25.398 -21.575 -14.250  1.00 69.23           H  
ATOM    710  HB3 HIS A  44     -23.703 -22.009 -14.183  1.00 69.23           H  
ATOM    711  O   HIS A  44     -23.589 -21.147 -11.687  1.00 69.23           O  
ATOM    712  CG  HIS A  44     -24.294 -21.198 -16.018  1.00 69.23           C  
ATOM    713  CD2 HIS A  44     -24.079 -20.123 -16.837  1.00 69.23           C  
ATOM    714  HD2 HIS A  44     -23.974 -19.096 -16.520  1.00 69.23           H  
ATOM    715  ND1 HIS A  44     -24.367 -22.311 -16.820  1.00 69.23           N  
ATOM    716  HD1 HIS A  44     -24.612 -23.238 -16.501  1.00 69.23           H  
ATOM    717  CE1 HIS A  44     -24.172 -21.930 -18.090  1.00 69.23           C  
ATOM    718  HE1 HIS A  44     -24.170 -22.594 -18.941  1.00 69.23           H  
ATOM    719  NE2 HIS A  44     -23.977 -20.602 -18.153  1.00 69.23           N  
ATOM    720  N   ARG A  45     -25.167 -19.541 -11.540  1.00 71.36           N  
ATOM    721  H   ARG A  45     -25.745 -18.883 -12.043  1.00 71.36           H  
ATOM    722  CA  ARG A  45     -25.505 -19.751 -10.122  1.00 71.36           C  
ATOM    723  HA  ARG A  45     -24.995 -20.645  -9.762  1.00 71.36           H  
ATOM    724  C   ARG A  45     -27.009 -20.010  -9.988  1.00 71.36           C  
ATOM    725  CB  ARG A  45     -25.059 -18.556  -9.254  1.00 71.36           C  
ATOM    726  HB2 ARG A  45     -25.196 -18.823  -8.206  1.00 71.36           H  
ATOM    727  HB3 ARG A  45     -25.715 -17.708  -9.452  1.00 71.36           H  
ATOM    728  O   ARG A  45     -27.776 -19.329 -10.661  1.00 71.36           O  
ATOM    729  CG  ARG A  45     -23.605 -18.082  -9.444  1.00 71.36           C  
ATOM    730  HG2 ARG A  45     -23.450 -17.725 -10.462  1.00 71.36           H  
ATOM    731  HG3 ARG A  45     -23.438 -17.241  -8.771  1.00 71.36           H  
ATOM    732  CD  ARG A  45     -22.580 -19.175  -9.134  1.00 71.36           C  
ATOM    733  HD2 ARG A  45     -22.951 -19.778  -8.306  1.00 71.36           H  
ATOM    734  HD3 ARG A  45     -22.483 -19.821 -10.007  1.00 71.36           H  
ATOM    735  NE  ARG A  45     -21.248 -18.624  -8.819  1.00 71.36           N  
ATOM    736  HE  ARG A  45     -20.673 -18.307  -9.587  1.00 71.36           H  
ATOM    737  NH1 ARG A  45     -21.206 -19.152  -6.581  1.00 71.36           N  
ATOM    738 HH11 ARG A  45     -20.824 -18.892  -5.683  1.00 71.36           H  
ATOM    739 HH12 ARG A  45     -22.200 -19.331  -6.582  1.00 71.36           H  
ATOM    740  NH2 ARG A  45     -19.486 -18.115  -7.480  1.00 71.36           N  
ATOM    741 HH21 ARG A  45     -18.995 -18.578  -6.729  1.00 71.36           H  
ATOM    742 HH22 ARG A  45     -19.539 -17.195  -7.065  1.00 71.36           H  
ATOM    743  CZ  ARG A  45     -20.665 -18.623  -7.634  1.00 71.36           C  
ATOM    744  N   TYR A  46     -27.395 -20.989  -9.169  1.00 68.20           N  
ATOM    745  H   TYR A  46     -26.689 -21.455  -8.618  1.00 68.20           H  
ATOM    746  CA  TYR A  46     -28.788 -21.409  -8.926  1.00 68.20           C  
ATOM    747  HA  TYR A  46     -29.459 -20.562  -9.069  1.00 68.20           H  
ATOM    748  C   TYR A  46     -28.955 -21.911  -7.484  1.00 68.20           C  
ATOM    749  CB  TYR A  46     -29.190 -22.534  -9.897  1.00 68.20           C  
ATOM    750  HB2 TYR A  46     -30.162 -22.924  -9.595  1.00 68.20           H  
ATOM    751  HB3 TYR A  46     -28.487 -23.363  -9.809  1.00 68.20           H  
ATOM    752  O   TYR A  46     -27.959 -22.233  -6.831  1.00 68.20           O  
ATOM    753  CG  TYR A  46     -29.295 -22.125 -11.350  1.00 68.20           C  
ATOM    754  CD1 TYR A  46     -30.516 -21.630 -11.847  1.00 68.20           C  
ATOM    755  HD1 TYR A  46     -31.368 -21.543 -11.190  1.00 68.20           H  
ATOM    756  CD2 TYR A  46     -28.180 -22.237 -12.203  1.00 68.20           C  
ATOM    757  HD2 TYR A  46     -27.247 -22.626 -11.821  1.00 68.20           H  
ATOM    758  CE1 TYR A  46     -30.629 -21.239 -13.194  1.00 68.20           C  
ATOM    759  HE1 TYR A  46     -31.572 -20.860 -13.557  1.00 68.20           H  
ATOM    760  CE2 TYR A  46     -28.289 -21.832 -13.546  1.00 68.20           C  
ATOM    761  HE2 TYR A  46     -27.448 -21.914 -14.218  1.00 68.20           H  
ATOM    762  OH  TYR A  46     -29.609 -20.987 -15.355  1.00 68.20           O  
ATOM    763  HH  TYR A  46     -30.466 -20.587 -15.517  1.00 68.20           H  
ATOM    764  CZ  TYR A  46     -29.510 -21.339 -14.045  1.00 68.20           C  
ATOM    765  N   THR A  47     -30.191 -22.014  -6.988  1.00 66.12           N  
ATOM    766  H   THR A  47     -30.986 -21.776  -7.565  1.00 66.12           H  
ATOM    767  CA  THR A  47     -30.488 -22.674  -5.701  1.00 66.12           C  
ATOM    768  HA  THR A  47     -29.837 -22.255  -4.933  1.00 66.12           H  
ATOM    769  C   THR A  47     -30.205 -24.184  -5.764  1.00 66.12           C  
ATOM    770  CB  THR A  47     -31.938 -22.429  -5.258  1.00 66.12           C  
ATOM    771  HB  THR A  47     -32.033 -22.782  -4.231  1.00 66.12           H  
ATOM    772  O   THR A  47     -29.922 -24.720  -6.839  1.00 66.12           O  
ATOM    773  CG2 THR A  47     -32.337 -20.954  -5.286  1.00 66.12           C  
ATOM    774 HG21 THR A  47     -33.249 -20.824  -4.703  1.00 66.12           H  
ATOM    775 HG22 THR A  47     -31.547 -20.343  -4.849  1.00 66.12           H  
ATOM    776 HG23 THR A  47     -32.528 -20.632  -6.310  1.00 66.12           H  
ATOM    777  OG1 THR A  47     -32.823 -23.158  -6.068  1.00 66.12           O  
ATOM    778  HG1 THR A  47     -33.365 -23.648  -5.445  1.00 66.12           H  
ATOM    779  N   GLN A  48     -30.255 -24.901  -4.634  1.00 63.24           N  
ATOM    780  H   GLN A  48     -30.613 -24.477  -3.791  1.00 63.24           H  
ATOM    781  CA  GLN A  48     -29.994 -26.350  -4.630  1.00 63.24           C  
ATOM    782  HA  GLN A  48     -29.021 -26.534  -5.085  1.00 63.24           H  
ATOM    783  C   GLN A  48     -31.015 -27.138  -5.466  1.00 63.24           C  
ATOM    784  CB  GLN A  48     -29.973 -26.897  -3.195  1.00 63.24           C  
ATOM    785  HB2 GLN A  48     -30.840 -26.533  -2.643  1.00 63.24           H  
ATOM    786  HB3 GLN A  48     -30.041 -27.983  -3.251  1.00 63.24           H  
ATOM    787  O   GLN A  48     -30.654 -28.111  -6.129  1.00 63.24           O  
ATOM    788  CG  GLN A  48     -28.683 -26.547  -2.436  1.00 63.24           C  
ATOM    789  HG2 GLN A  48     -28.664 -25.480  -2.216  1.00 63.24           H  
ATOM    790  HG3 GLN A  48     -27.825 -26.787  -3.064  1.00 63.24           H  
ATOM    791  CD  GLN A  48     -28.540 -27.327  -1.128  1.00 63.24           C  
ATOM    792  NE2 GLN A  48     -27.396 -27.284  -0.482  1.00 63.24           N  
ATOM    793 HE21 GLN A  48     -27.370 -27.834   0.364  1.00 63.24           H  
ATOM    794 HE22 GLN A  48     -26.624 -26.719  -0.807  1.00 63.24           H  
ATOM    795  OE1 GLN A  48     -29.429 -28.013  -0.663  1.00 63.24           O  
ATOM    796  N   GLU A  49     -32.270 -26.699  -5.466  1.00 67.66           N  
ATOM    797  H   GLU A  49     -32.484 -25.890  -4.900  1.00 67.66           H  
ATOM    798  CA  GLU A  49     -33.388 -27.308  -6.182  1.00 67.66           C  
ATOM    799  HA  GLU A  49     -33.396 -28.380  -5.982  1.00 67.66           H  
ATOM    800  C   GLU A  49     -33.220 -27.113  -7.694  1.00 67.66           C  
ATOM    801  CB  GLU A  49     -34.728 -26.711  -5.696  1.00 67.66           C  
ATOM    802  HB2 GLU A  49     -34.824 -25.682  -6.044  1.00 67.66           H  
ATOM    803  HB3 GLU A  49     -35.529 -27.282  -6.167  1.00 67.66           H  
ATOM    804  O   GLU A  49     -33.144 -28.085  -8.452  1.00 67.66           O  
ATOM    805  CG  GLU A  49     -34.954 -26.747  -4.170  1.00 67.66           C  
ATOM    806  HG2 GLU A  49     -34.745 -27.758  -3.819  1.00 67.66           H  
ATOM    807  HG3 GLU A  49     -36.008 -26.544  -3.981  1.00 67.66           H  
ATOM    808  CD  GLU A  49     -34.110 -25.729  -3.374  1.00 67.66           C  
ATOM    809  OE1 GLU A  49     -33.924 -25.955  -2.163  1.00 67.66           O  
ATOM    810  OE2 GLU A  49     -33.578 -24.769  -3.990  1.00 67.66           O  
ATOM    811  N   ASP A  50     -33.059 -25.857  -8.123  1.00 71.08           N  
ATOM    812  H   ASP A  50     -33.130 -25.107  -7.452  1.00 71.08           H  
ATOM    813  CA  ASP A  50     -32.893 -25.495  -9.532  1.00 71.08           C  
ATOM    814  HA  ASP A  50     -33.710 -25.927 -10.110  1.00 71.08           H  
ATOM    815  C   ASP A  50     -31.584 -26.038 -10.116  1.00 71.08           C  
ATOM    816  CB  ASP A  50     -32.933 -23.967  -9.681  1.00 71.08           C  
ATOM    817  HB2 ASP A  50     -32.507 -23.705 -10.649  1.00 71.08           H  
ATOM    818  HB3 ASP A  50     -32.308 -23.514  -8.911  1.00 71.08           H  
ATOM    819  O   ASP A  50     -31.529 -26.399 -11.296  1.00 71.08           O  
ATOM    820  CG  ASP A  50     -34.337 -23.359  -9.624  1.00 71.08           C  
ATOM    821  OD1 ASP A  50     -35.318 -24.103  -9.853  1.00 71.08           O  
ATOM    822  OD2 ASP A  50     -34.393 -22.122  -9.452  1.00 71.08           O  
ATOM    823  N   MET A  51     -30.526 -26.167  -9.303  1.00 69.91           N  
ATOM    824  H   MET A  51     -30.606 -25.835  -8.353  1.00 69.91           H  
ATOM    825  CA  MET A  51     -29.251 -26.718  -9.762  1.00 69.91           C  
ATOM    826  HA  MET A  51     -28.936 -26.116 -10.614  1.00 69.91           H  
ATOM    827  C   MET A  51     -29.387 -28.167 -10.245  1.00 69.91           C  
ATOM    828  CB  MET A  51     -28.171 -26.597  -8.679  1.00 69.91           C  
ATOM    829  HB2 MET A  51     -28.428 -27.243  -7.839  1.00 69.91           H  
ATOM    830  HB3 MET A  51     -28.127 -25.566  -8.328  1.00 69.91           H  
ATOM    831  O   MET A  51     -28.734 -28.525 -11.225  1.00 69.91           O  
ATOM    832  CG  MET A  51     -26.779 -26.976  -9.210  1.00 69.91           C  
ATOM    833  HG2 MET A  51     -26.066 -26.921  -8.387  1.00 69.91           H  
ATOM    834  HG3 MET A  51     -26.800 -28.014  -9.544  1.00 69.91           H  
ATOM    835  SD  MET A  51     -26.155 -25.942 -10.572  1.00 69.91           S  
ATOM    836  CE  MET A  51     -25.733 -24.454  -9.633  1.00 69.91           C  
ATOM    837  HE1 MET A  51     -26.599 -24.090  -9.080  1.00 69.91           H  
ATOM    838  HE2 MET A  51     -24.944 -24.693  -8.920  1.00 69.91           H  
ATOM    839  HE3 MET A  51     -25.389 -23.671 -10.310  1.00 69.91           H  
ATOM    840  N   LYS A  52     -30.261 -28.993  -9.646  1.00 66.82           N  
ATOM    841  H   LYS A  52     -30.812 -28.633  -8.880  1.00 66.82           H  
ATOM    842  CA  LYS A  52     -30.501 -30.372 -10.123  1.00 66.82           C  
ATOM    843  HA  LYS A  52     -29.549 -30.903 -10.155  1.00 66.82           H  
ATOM    844  C   LYS A  52     -31.031 -30.367 -11.564  1.00 66.82           C  
ATOM    845  CB  LYS A  52     -31.446 -31.130  -9.165  1.00 66.82           C  
ATOM    846  HB2 LYS A  52     -31.683 -32.097  -9.608  1.00 66.82           H  
ATOM    847  HB3 LYS A  52     -32.375 -30.572  -9.050  1.00 66.82           H  
ATOM    848  O   LYS A  52     -30.504 -31.069 -12.431  1.00 66.82           O  
ATOM    849  CG  LYS A  52     -30.822 -31.376  -7.776  1.00 66.82           C  
ATOM    850  HG2 LYS A  52     -29.881 -31.910  -7.904  1.00 66.82           H  
ATOM    851  HG3 LYS A  52     -30.610 -30.416  -7.305  1.00 66.82           H  
ATOM    852  CD  LYS A  52     -31.734 -32.195  -6.842  1.00 66.82           C  
ATOM    853  HD2 LYS A  52     -31.922 -33.170  -7.293  1.00 66.82           H  
ATOM    854  HD3 LYS A  52     -32.680 -31.670  -6.714  1.00 66.82           H  
ATOM    855  CE  LYS A  52     -31.057 -32.381  -5.471  1.00 66.82           C  
ATOM    856  HE2 LYS A  52     -30.065 -32.804  -5.631  1.00 66.82           H  
ATOM    857  HE3 LYS A  52     -30.924 -31.398  -5.019  1.00 66.82           H  
ATOM    858  NZ  LYS A  52     -31.826 -33.263  -4.549  1.00 66.82           N  
ATOM    859  HZ1 LYS A  52     -31.351 -33.345  -3.661  1.00 66.82           H  
ATOM    860  HZ2 LYS A  52     -31.909 -34.199  -4.918  1.00 66.82           H  
ATOM    861  HZ3 LYS A  52     -32.748 -32.895  -4.367  1.00 66.82           H  
ATOM    862  N   PHE A  53     -32.008 -29.506 -11.861  1.00 68.98           N  
ATOM    863  H   PHE A  53     -32.359 -28.913 -11.124  1.00 68.98           H  
ATOM    864  CA  PHE A  53     -32.538 -29.343 -13.219  1.00 68.98           C  
ATOM    865  HA  PHE A  53     -32.761 -30.332 -13.620  1.00 68.98           H  
ATOM    866  C   PHE A  53     -31.526 -28.684 -14.173  1.00 68.98           C  
ATOM    867  CB  PHE A  53     -33.850 -28.551 -13.162  1.00 68.98           C  
ATOM    868  HB2 PHE A  53     -33.650 -27.542 -12.801  1.00 68.98           H  
ATOM    869  HB3 PHE A  53     -34.521 -29.027 -12.446  1.00 68.98           H  
ATOM    870  O   PHE A  53     -31.407 -29.087 -15.337  1.00 68.98           O  
ATOM    871  CG  PHE A  53     -34.550 -28.481 -14.505  1.00 68.98           C  
ATOM    872  CD1 PHE A  53     -34.394 -27.351 -15.330  1.00 68.98           C  
ATOM    873  HD1 PHE A  53     -33.807 -26.511 -14.988  1.00 68.98           H  
ATOM    874  CD2 PHE A  53     -35.332 -29.565 -14.946  1.00 68.98           C  
ATOM    875  HD2 PHE A  53     -35.463 -30.428 -14.310  1.00 68.98           H  
ATOM    876  CE1 PHE A  53     -35.014 -27.308 -16.591  1.00 68.98           C  
ATOM    877  HE1 PHE A  53     -34.904 -26.433 -17.216  1.00 68.98           H  
ATOM    878  CE2 PHE A  53     -35.957 -29.520 -16.205  1.00 68.98           C  
ATOM    879  HE2 PHE A  53     -36.570 -30.346 -16.533  1.00 68.98           H  
ATOM    880  CZ  PHE A  53     -35.795 -28.392 -17.029  1.00 68.98           C  
ATOM    881  HZ  PHE A  53     -36.282 -28.353 -17.993  1.00 68.98           H  
ATOM    882  N   HIS A  54     -30.751 -27.710 -13.687  1.00 71.92           N  
ATOM    883  H   HIS A  54     -30.931 -27.377 -12.750  1.00 71.92           H  
ATOM    884  CA  HIS A  54     -29.709 -27.052 -14.468  1.00 71.92           C  
ATOM    885  HA  HIS A  54     -30.157 -26.702 -15.398  1.00 71.92           H  
ATOM    886  C   HIS A  54     -28.575 -28.015 -14.846  1.00 71.92           C  
ATOM    887  CB  HIS A  54     -29.171 -25.825 -13.720  1.00 71.92           C  
ATOM    888  HB2 HIS A  54     -28.700 -26.145 -12.791  1.00 71.92           H  
ATOM    889  HB3 HIS A  54     -29.995 -25.156 -13.473  1.00 71.92           H  
ATOM    890  O   HIS A  54     -28.173 -28.042 -16.003  1.00 71.92           O  
ATOM    891  CG  HIS A  54     -28.160 -25.073 -14.547  1.00 71.92           C  
ATOM    892  CD2 HIS A  54     -26.800 -25.156 -14.441  1.00 71.92           C  
ATOM    893  HD2 HIS A  54     -26.272 -25.753 -13.712  1.00 71.92           H  
ATOM    894  ND1 HIS A  54     -28.434 -24.229 -15.596  1.00 71.92           N  
ATOM    895  HD1 HIS A  54     -29.345 -23.856 -15.820  1.00 71.92           H  
ATOM    896  CE1 HIS A  54     -27.267 -23.806 -16.107  1.00 71.92           C  
ATOM    897  HE1 HIS A  54     -27.177 -23.076 -16.897  1.00 71.92           H  
ATOM    898  NE2 HIS A  54     -26.230 -24.353 -15.445  1.00 71.92           N  
ATOM    899  N   VAL A  55     -28.076 -28.855 -13.935  1.00 68.09           N  
ATOM    900  H   VAL A  55     -28.434 -28.799 -12.992  1.00 68.09           H  
ATOM    901  CA  VAL A  55     -26.994 -29.823 -14.210  1.00 68.09           C  
ATOM    902  HA  VAL A  55     -26.158 -29.284 -14.658  1.00 68.09           H  
ATOM    903  C   VAL A  55     -27.417 -30.882 -15.230  1.00 68.09           C  
ATOM    904  CB  VAL A  55     -26.496 -30.454 -12.892  1.00 68.09           C  
ATOM    905  HB  VAL A  55     -27.354 -30.752 -12.290  1.00 68.09           H  
ATOM    906  O   VAL A  55     -26.595 -31.325 -16.038  1.00 68.09           O  
ATOM    907  CG1 VAL A  55     -25.592 -31.681 -13.078  1.00 68.09           C  
ATOM    908 HG11 VAL A  55     -25.242 -32.024 -12.104  1.00 68.09           H  
ATOM    909 HG12 VAL A  55     -24.728 -31.436 -13.697  1.00 68.09           H  
ATOM    910 HG13 VAL A  55     -26.152 -32.502 -13.527  1.00 68.09           H  
ATOM    911  CG2 VAL A  55     -25.669 -29.416 -12.127  1.00 68.09           C  
ATOM    912 HG21 VAL A  55     -24.777 -29.157 -12.697  1.00 68.09           H  
ATOM    913 HG22 VAL A  55     -25.378 -29.817 -11.156  1.00 68.09           H  
ATOM    914 HG23 VAL A  55     -26.258 -28.514 -11.958  1.00 68.09           H  
ATOM    915  N   LEU A  56     -28.697 -31.254 -15.288  1.00 67.67           N  
ATOM    916  H   LEU A  56     -29.334 -30.919 -14.579  1.00 67.67           H  
ATOM    917  CA  LEU A  56     -29.209 -32.104 -16.365  1.00 67.67           C  
ATOM    918  HA  LEU A  56     -28.577 -32.989 -16.432  1.00 67.67           H  
ATOM    919  C   LEU A  56     -29.118 -31.404 -17.733  1.00 67.67           C  
ATOM    920  CB  LEU A  56     -30.635 -32.566 -16.023  1.00 67.67           C  
ATOM    921  HB2 LEU A  56     -31.122 -32.937 -16.926  1.00 67.67           H  
ATOM    922  HB3 LEU A  56     -31.209 -31.711 -15.666  1.00 67.67           H  
ATOM    923  O   LEU A  56     -28.557 -31.992 -18.662  1.00 67.67           O  
ATOM    924  CG  LEU A  56     -30.661 -33.679 -14.956  1.00 67.67           C  
ATOM    925  HG  LEU A  56     -30.016 -33.405 -14.122  1.00 67.67           H  
ATOM    926  CD1 LEU A  56     -32.082 -33.857 -14.429  1.00 67.67           C  
ATOM    927 HD11 LEU A  56     -32.095 -34.638 -13.669  1.00 67.67           H  
ATOM    928 HD12 LEU A  56     -32.418 -32.929 -13.967  1.00 67.67           H  
ATOM    929 HD13 LEU A  56     -32.759 -34.130 -15.239  1.00 67.67           H  
ATOM    930  CD2 LEU A  56     -30.194 -35.024 -15.529  1.00 67.67           C  
ATOM    931 HD21 LEU A  56     -30.290 -35.791 -14.760  1.00 67.67           H  
ATOM    932 HD22 LEU A  56     -29.145 -34.977 -15.821  1.00 67.67           H  
ATOM    933 HD23 LEU A  56     -30.809 -35.305 -16.384  1.00 67.67           H  
ATOM    934  N   ASN A  57     -29.578 -30.150 -17.818  1.00 65.95           N  
ATOM    935  H   ASN A  57     -29.949 -29.748 -16.969  1.00 65.95           H  
ATOM    936  CA  ASN A  57     -29.841 -29.418 -19.067  1.00 65.95           C  
ATOM    937  HA  ASN A  57     -29.813 -30.128 -19.894  1.00 65.95           H  
ATOM    938  C   ASN A  57     -28.820 -28.312 -19.423  1.00 65.95           C  
ATOM    939  CB  ASN A  57     -31.273 -28.856 -18.989  1.00 65.95           C  
ATOM    940  HB2 ASN A  57     -31.352 -28.162 -18.152  1.00 65.95           H  
ATOM    941  HB3 ASN A  57     -31.501 -28.309 -19.904  1.00 65.95           H  
ATOM    942  O   ASN A  57     -29.058 -27.528 -20.342  1.00 65.95           O  
ATOM    943  CG  ASN A  57     -32.317 -29.945 -18.848  1.00 65.95           C  
ATOM    944  ND2 ASN A  57     -32.851 -30.147 -17.667  1.00 65.95           N  
ATOM    945 HD21 ASN A  57     -32.571 -29.596 -16.868  1.00 65.95           H  
ATOM    946 HD22 ASN A  57     -33.593 -30.830 -17.605  1.00 65.95           H  
ATOM    947  OD1 ASN A  57     -32.640 -30.640 -19.795  1.00 65.95           O  
ATOM    948  N   CYS A  58     -27.706 -28.194 -18.693  1.00 60.39           N  
ATOM    949  H   CYS A  58     -27.644 -28.767 -17.863  1.00 60.39           H  
ATOM    950  CA  CYS A  58     -26.810 -27.038 -18.781  1.00 60.39           C  
ATOM    951  HA  CYS A  58     -27.396 -26.161 -18.503  1.00 60.39           H  
ATOM    952  C   CYS A  58     -26.243 -26.854 -20.203  1.00 60.39           C  
ATOM    953  CB  CYS A  58     -25.680 -27.186 -17.750  1.00 60.39           C  
ATOM    954  HB2 CYS A  58     -25.182 -28.144 -17.896  1.00 60.39           H  
ATOM    955  HB3 CYS A  58     -26.102 -27.157 -16.745  1.00 60.39           H  
ATOM    956  O   CYS A  58     -25.604 -27.774 -20.719  1.00 60.39           O  
ATOM    957  SG  CYS A  58     -24.480 -25.829 -17.906  1.00 60.39           S  
ATOM    958  HG  CYS A  58     -23.835 -26.062 -16.759  1.00 60.39           H  
ATOM    959  N   PRO A  59     -26.362 -25.664 -20.827  1.00 65.69           N  
ATOM    960  CA  PRO A  59     -25.855 -25.444 -22.184  1.00 65.69           C  
ATOM    961  HA  PRO A  59     -26.323 -26.157 -22.862  1.00 65.69           H  
ATOM    962  C   PRO A  59     -24.331 -25.629 -22.288  1.00 65.69           C  
ATOM    963  CB  PRO A  59     -26.310 -24.027 -22.558  1.00 65.69           C  
ATOM    964  HB2 PRO A  59     -25.578 -23.509 -23.178  1.00 65.69           H  
ATOM    965  HB3 PRO A  59     -27.267 -24.085 -23.077  1.00 65.69           H  
ATOM    966  O   PRO A  59     -23.836 -26.064 -23.325  1.00 65.69           O  
ATOM    967  CG  PRO A  59     -26.509 -23.328 -21.213  1.00 65.69           C  
ATOM    968  HG2 PRO A  59     -27.238 -22.521 -21.277  1.00 65.69           H  
ATOM    969  HG3 PRO A  59     -25.551 -22.953 -20.851  1.00 65.69           H  
ATOM    970  CD  PRO A  59     -26.993 -24.459 -20.310  1.00 65.69           C  
ATOM    971  HD2 PRO A  59     -28.076 -24.558 -20.385  1.00 65.69           H  
ATOM    972  HD3 PRO A  59     -26.702 -24.257 -19.279  1.00 65.69           H  
ATOM    973  N   SER A  60     -23.587 -25.379 -21.203  1.00 55.92           N  
ATOM    974  H   SER A  60     -24.046 -25.017 -20.379  1.00 55.92           H  
ATOM    975  CA  SER A  60     -22.133 -25.597 -21.126  1.00 55.92           C  
ATOM    976  HA  SER A  60     -21.681 -25.202 -22.036  1.00 55.92           H  
ATOM    977  C   SER A  60     -21.732 -27.076 -21.023  1.00 55.92           C  
ATOM    978  CB  SER A  60     -21.544 -24.829 -19.936  1.00 55.92           C  
ATOM    979  HB2 SER A  60     -21.902 -25.268 -19.005  1.00 55.92           H  
ATOM    980  HB3 SER A  60     -20.456 -24.900 -19.953  1.00 55.92           H  
ATOM    981  O   SER A  60     -20.586 -27.419 -21.313  1.00 55.92           O  
ATOM    982  OG  SER A  60     -21.936 -23.469 -19.991  1.00 55.92           O  
ATOM    983  HG  SER A  60     -21.337 -23.017 -20.589  1.00 55.92           H  
ATOM    984  N   LYS A  61     -22.659 -27.974 -20.659  1.00 53.48           N  
ATOM    985  H   LYS A  61     -23.603 -27.648 -20.503  1.00 53.48           H  
ATOM    986  CA  LYS A  61     -22.417 -29.424 -20.574  1.00 53.48           C  
ATOM    987  HA  LYS A  61     -21.557 -29.608 -19.929  1.00 53.48           H  
ATOM    988  C   LYS A  61     -22.099 -30.008 -21.946  1.00 53.48           C  
ATOM    989  CB  LYS A  61     -23.658 -30.080 -19.960  1.00 53.48           C  
ATOM    990  HB2 LYS A  61     -23.904 -29.532 -19.051  1.00 53.48           H  
ATOM    991  HB3 LYS A  61     -24.488 -29.978 -20.659  1.00 53.48           H  
ATOM    992  O   LYS A  61     -21.121 -30.732 -22.083  1.00 53.48           O  
ATOM    993  CG  LYS A  61     -23.531 -31.567 -19.600  1.00 53.48           C  
ATOM    994  HG2 LYS A  61     -23.340 -32.162 -20.493  1.00 53.48           H  
ATOM    995  HG3 LYS A  61     -22.722 -31.705 -18.883  1.00 53.48           H  
ATOM    996  CD  LYS A  61     -24.874 -31.972 -18.974  1.00 53.48           C  
ATOM    997  HD2 LYS A  61     -25.660 -31.883 -19.723  1.00 53.48           H  
ATOM    998  HD3 LYS A  61     -25.099 -31.273 -18.169  1.00 53.48           H  
ATOM    999  CE  LYS A  61     -24.897 -33.385 -18.395  1.00 53.48           C  
ATOM   1000  HE2 LYS A  61     -24.816 -34.110 -19.206  1.00 53.48           H  
ATOM   1001  HE3 LYS A  61     -24.043 -33.508 -17.729  1.00 53.48           H  
ATOM   1002  NZ  LYS A  61     -26.156 -33.576 -17.637  1.00 53.48           N  
ATOM   1003  HZ1 LYS A  61     -26.225 -34.501 -17.237  1.00 53.48           H  
ATOM   1004  HZ2 LYS A  61     -26.198 -32.899 -16.889  1.00 53.48           H  
ATOM   1005  HZ3 LYS A  61     -26.960 -33.380 -18.216  1.00 53.48           H  
ATOM   1006  N   THR A  62     -22.859 -29.628 -22.973  1.00 51.63           N  
ATOM   1007  H   THR A  62     -23.671 -29.060 -22.778  1.00 51.63           H  
ATOM   1008  CA  THR A  62     -22.709 -30.126 -24.354  1.00 51.63           C  
ATOM   1009  HA  THR A  62     -22.727 -31.215 -24.330  1.00 51.63           H  
ATOM   1010  C   THR A  62     -21.389 -29.701 -25.006  1.00 51.63           C  
ATOM   1011  CB  THR A  62     -23.873 -29.630 -25.232  1.00 51.63           C  
ATOM   1012  HB  THR A  62     -23.647 -28.628 -25.596  1.00 51.63           H  
ATOM   1013  O   THR A  62     -20.903 -30.380 -25.905  1.00 51.63           O  
ATOM   1014  CG2 THR A  62     -24.144 -30.557 -26.417  1.00 51.63           C  
ATOM   1015 HG21 THR A  62     -24.371 -31.560 -26.054  1.00 51.63           H  
ATOM   1016 HG22 THR A  62     -24.990 -30.181 -26.992  1.00 51.63           H  
ATOM   1017 HG23 THR A  62     -23.267 -30.600 -27.063  1.00 51.63           H  
ATOM   1018  OG1 THR A  62     -25.070 -29.567 -24.489  1.00 51.63           O  
ATOM   1019  HG1 THR A  62     -25.679 -28.975 -24.937  1.00 51.63           H  
ATOM   1020  N   SER A  63     -20.790 -28.591 -24.559  1.00 45.13           N  
ATOM   1021  H   SER A  63     -21.258 -28.031 -23.862  1.00 45.13           H  
ATOM   1022  CA  SER A  63     -19.455 -28.151 -24.995  1.00 45.13           C  
ATOM   1023  HA  SER A  63     -19.350 -28.370 -26.058  1.00 45.13           H  
ATOM   1024  C   SER A  63     -18.295 -28.882 -24.305  1.00 45.13           C  
ATOM   1025  CB  SER A  63     -19.301 -26.631 -24.836  1.00 45.13           C  
ATOM   1026  HB2 SER A  63     -19.777 -26.147 -25.689  1.00 45.13           H  
ATOM   1027  HB3 SER A  63     -18.244 -26.363 -24.846  1.00 45.13           H  
ATOM   1028  O   SER A  63     -17.179 -28.827 -24.810  1.00 45.13           O  
ATOM   1029  OG  SER A  63     -19.912 -26.132 -23.659  1.00 45.13           O  
ATOM   1030  HG  SER A  63     -19.637 -26.643 -22.894  1.00 45.13           H  
ATOM   1031  N   ILE A  64     -18.544 -29.562 -23.180  1.00 43.08           N  
ATOM   1032  H   ILE A  64     -19.490 -29.567 -22.826  1.00 43.08           H  
ATOM   1033  CA  ILE A  64     -17.548 -30.376 -22.456  1.00 43.08           C  
ATOM   1034  HA  ILE A  64     -16.544 -30.081 -22.760  1.00 43.08           H  
ATOM   1035  C   ILE A  64     -17.707 -31.859 -22.825  1.00 43.08           C  
ATOM   1036  CB  ILE A  64     -17.674 -30.132 -20.931  1.00 43.08           C  
ATOM   1037  HB  ILE A  64     -18.693 -30.373 -20.629  1.00 43.08           H  
ATOM   1038  O   ILE A  64     -16.726 -32.549 -23.086  1.00 43.08           O  
ATOM   1039  CG1 ILE A  64     -17.394 -28.649 -20.586  1.00 43.08           C  
ATOM   1040 HG12 ILE A  64     -16.343 -28.425 -20.769  1.00 43.08           H  
ATOM   1041 HG13 ILE A  64     -17.985 -28.000 -21.233  1.00 43.08           H  
ATOM   1042  CG2 ILE A  64     -16.712 -31.043 -20.144  1.00 43.08           C  
ATOM   1043 HG21 ILE A  64     -16.834 -30.897 -19.071  1.00 43.08           H  
ATOM   1044 HG22 ILE A  64     -15.680 -30.827 -20.422  1.00 43.08           H  
ATOM   1045 HG23 ILE A  64     -16.916 -32.094 -20.351  1.00 43.08           H  
ATOM   1046  CD1 ILE A  64     -17.743 -28.268 -19.141  1.00 43.08           C  
ATOM   1047 HD11 ILE A  64     -17.066 -28.754 -18.439  1.00 43.08           H  
ATOM   1048 HD12 ILE A  64     -18.770 -28.559 -18.923  1.00 43.08           H  
ATOM   1049 HD13 ILE A  64     -17.648 -27.189 -19.021  1.00 43.08           H  
ATOM   1050  N   PHE A  65     -18.953 -32.327 -22.900  1.00 35.47           N  
ATOM   1051  H   PHE A  65     -19.701 -31.697 -22.651  1.00 35.47           H  
ATOM   1052  CA  PHE A  65     -19.350 -33.671 -23.308  1.00 35.47           C  
ATOM   1053  HA  PHE A  65     -18.465 -34.280 -23.492  1.00 35.47           H  
ATOM   1054  C   PHE A  65     -20.162 -33.583 -24.612  1.00 35.47           C  
ATOM   1055  CB  PHE A  65     -20.126 -34.338 -22.161  1.00 35.47           C  
ATOM   1056  HB2 PHE A  65     -20.419 -35.340 -22.474  1.00 35.47           H  
ATOM   1057  HB3 PHE A  65     -21.038 -33.773 -21.969  1.00 35.47           H  
ATOM   1058  O   PHE A  65     -21.398 -33.588 -24.572  1.00 35.47           O  
ATOM   1059  CG  PHE A  65     -19.334 -34.445 -20.872  1.00 35.47           C  
ATOM   1060  CD1 PHE A  65     -18.351 -35.443 -20.730  1.00 35.47           C  
ATOM   1061  HD1 PHE A  65     -18.175 -36.145 -21.532  1.00 35.47           H  
ATOM   1062  CD2 PHE A  65     -19.545 -33.518 -19.833  1.00 35.47           C  
ATOM   1063  HD2 PHE A  65     -20.278 -32.734 -19.950  1.00 35.47           H  
ATOM   1064  CE1 PHE A  65     -17.587 -35.518 -19.552  1.00 35.47           C  
ATOM   1065  HE1 PHE A  65     -16.829 -36.280 -19.449  1.00 35.47           H  
ATOM   1066  CE2 PHE A  65     -18.778 -33.593 -18.658  1.00 35.47           C  
ATOM   1067  HE2 PHE A  65     -18.917 -32.863 -17.873  1.00 35.47           H  
ATOM   1068  CZ  PHE A  65     -17.801 -34.593 -18.515  1.00 35.47           C  
ATOM   1069  HZ  PHE A  65     -17.204 -34.643 -17.617  1.00 35.47           H  
ATOM   1070  N   PRO A  66     -19.501 -33.449 -25.778  1.00 30.75           N  
ATOM   1071  CA  PRO A  66     -20.191 -33.447 -27.059  1.00 30.75           C  
ATOM   1072  HA  PRO A  66     -20.943 -32.658 -27.074  1.00 30.75           H  
ATOM   1073  C   PRO A  66     -20.870 -34.799 -27.285  1.00 30.75           C  
ATOM   1074  CB  PRO A  66     -19.118 -33.141 -28.110  1.00 30.75           C  
ATOM   1075  HB2 PRO A  66     -19.049 -32.063 -28.251  1.00 30.75           H  
ATOM   1076  HB3 PRO A  66     -19.316 -33.638 -29.060  1.00 30.75           H  
ATOM   1077  O   PRO A  66     -20.232 -35.847 -27.234  1.00 30.75           O  
ATOM   1078  CG  PRO A  66     -17.830 -33.649 -27.463  1.00 30.75           C  
ATOM   1079  HG2 PRO A  66     -17.734 -34.723 -27.622  1.00 30.75           H  
ATOM   1080  HG3 PRO A  66     -16.951 -33.126 -27.841  1.00 30.75           H  
ATOM   1081  CD  PRO A  66     -18.059 -33.368 -25.979  1.00 30.75           C  
ATOM   1082  HD2 PRO A  66     -17.717 -32.361 -25.737  1.00 30.75           H  
ATOM   1083  HD3 PRO A  66     -17.519 -34.102 -25.381  1.00 30.75           H  
ATOM   1084  N   ILE A  67     -22.176 -34.775 -27.554  1.00 37.81           N  
ATOM   1085  H   ILE A  67     -22.657 -33.888 -27.511  1.00 37.81           H  
ATOM   1086  CA  ILE A  67     -22.937 -35.986 -27.874  1.00 37.81           C  
ATOM   1087  HA  ILE A  67     -22.730 -36.735 -27.109  1.00 37.81           H  
ATOM   1088  C   ILE A  67     -22.444 -36.521 -29.222  1.00 37.81           C  
ATOM   1089  CB  ILE A  67     -24.461 -35.717 -27.889  1.00 37.81           C  
ATOM   1090  HB  ILE A  67     -24.672 -34.990 -28.673  1.00 37.81           H  
ATOM   1091  O   ILE A  67     -22.657 -35.878 -30.257  1.00 37.81           O  
ATOM   1092  CG1 ILE A  67     -24.943 -35.126 -26.542  1.00 37.81           C  
ATOM   1093 HG12 ILE A  67     -24.346 -34.250 -26.292  1.00 37.81           H  
ATOM   1094 HG13 ILE A  67     -24.800 -35.862 -25.750  1.00 37.81           H  
ATOM   1095  CG2 ILE A  67     -25.224 -37.017 -28.216  1.00 37.81           C  
ATOM   1096 HG21 ILE A  67     -25.042 -37.761 -27.440  1.00 37.81           H  
ATOM   1097 HG22 ILE A  67     -24.901 -37.429 -29.172  1.00 37.81           H  
ATOM   1098 HG23 ILE A  67     -26.296 -36.831 -28.285  1.00 37.81           H  
ATOM   1099  CD1 ILE A  67     -26.410 -34.674 -26.547  1.00 37.81           C  
ATOM   1100 HD11 ILE A  67     -26.590 -33.998 -27.383  1.00 37.81           H  
ATOM   1101 HD12 ILE A  67     -27.076 -35.534 -26.617  1.00 37.81           H  
ATOM   1102 HD13 ILE A  67     -26.625 -34.150 -25.615  1.00 37.81           H  
ATOM   1103  N   GLU A  68     -21.829 -37.703 -29.211  1.00 35.23           N  
ATOM   1104  H   GLU A  68     -21.595 -38.123 -28.322  1.00 35.23           H  
ATOM   1105  CA  GLU A  68     -21.479 -38.452 -30.417  1.00 35.23           C  
ATOM   1106  HA  GLU A  68     -20.853 -37.827 -31.054  1.00 35.23           H  
ATOM   1107  C   GLU A  68     -22.762 -38.793 -31.185  1.00 35.23           C  
ATOM   1108  CB  GLU A  68     -20.668 -39.713 -30.069  1.00 35.23           C  
ATOM   1109  HB2 GLU A  68     -20.544 -40.302 -30.978  1.00 35.23           H  
ATOM   1110  HB3 GLU A  68     -21.215 -40.305 -29.336  1.00 35.23           H  
ATOM   1111  O   GLU A  68     -23.527 -39.690 -30.832  1.00 35.23           O  
ATOM   1112  CG  GLU A  68     -19.275 -39.358 -29.520  1.00 35.23           C  
ATOM   1113  HG2 GLU A  68     -19.392 -38.819 -28.580  1.00 35.23           H  
ATOM   1114  HG3 GLU A  68     -18.788 -38.690 -30.231  1.00 35.23           H  
ATOM   1115  CD  GLU A  68     -18.377 -40.584 -29.283  1.00 35.23           C  
ATOM   1116  OE1 GLU A  68     -17.141 -40.385 -29.260  1.00 35.23           O  
ATOM   1117  OE2 GLU A  68     -18.921 -41.697 -29.111  1.00 35.23           O  
ATOM   1118  N   LYS A  69     -23.044 -38.018 -32.236  1.00 34.06           N  
ATOM   1119  H   LYS A  69     -22.404 -37.265 -32.444  1.00 34.06           H  
ATOM   1120  CA  LYS A  69     -24.164 -38.290 -33.138  1.00 34.06           C  
ATOM   1121  HA  LYS A  69     -25.032 -38.549 -32.531  1.00 34.06           H  
ATOM   1122  C   LYS A  69     -23.775 -39.486 -34.009  1.00 34.06           C  
ATOM   1123  CB  LYS A  69     -24.489 -37.056 -33.991  1.00 34.06           C  
ATOM   1124  HB2 LYS A  69     -23.572 -36.690 -34.453  1.00 34.06           H  
ATOM   1125  HB3 LYS A  69     -25.184 -37.342 -34.781  1.00 34.06           H  
ATOM   1126  O   LYS A  69     -22.800 -39.351 -34.752  1.00 34.06           O  
ATOM   1127  CG  LYS A  69     -25.129 -35.949 -33.143  1.00 34.06           C  
ATOM   1128  HG2 LYS A  69     -24.510 -35.763 -32.265  1.00 34.06           H  
ATOM   1129  HG3 LYS A  69     -26.114 -36.276 -32.810  1.00 34.06           H  
ATOM   1130  CD  LYS A  69     -25.256 -34.640 -33.930  1.00 34.06           C  
ATOM   1131  HD2 LYS A  69     -25.912 -34.784 -34.788  1.00 34.06           H  
ATOM   1132  HD3 LYS A  69     -24.265 -34.344 -34.271  1.00 34.06           H  
ATOM   1133  CE  LYS A  69     -25.826 -33.572 -32.991  1.00 34.06           C  
ATOM   1134  HE2 LYS A  69     -25.288 -33.637 -32.045  1.00 34.06           H  
ATOM   1135  HE3 LYS A  69     -26.872 -33.801 -32.784  1.00 34.06           H  
ATOM   1136  NZ  LYS A  69     -25.679 -32.204 -33.546  1.00 34.06           N  
ATOM   1137  HZ1 LYS A  69     -26.048 -31.526 -32.895  1.00 34.06           H  
ATOM   1138  HZ2 LYS A  69     -26.160 -32.113 -34.429  1.00 34.06           H  
ATOM   1139  HZ3 LYS A  69     -24.700 -31.996 -33.679  1.00 34.06           H  
ATOM   1140  N   PRO A  70     -24.518 -40.609 -33.981  1.00 33.69           N  
ATOM   1141  CA  PRO A  70     -24.205 -41.749 -34.832  1.00 33.69           C  
ATOM   1142  HA  PRO A  70     -23.201 -42.100 -34.592  1.00 33.69           H  
ATOM   1143  C   PRO A  70     -24.267 -41.348 -36.316  1.00 33.69           C  
ATOM   1144  CB  PRO A  70     -25.219 -42.839 -34.468  1.00 33.69           C  
ATOM   1145  HB2 PRO A  70     -25.503 -43.445 -35.328  1.00 33.69           H  
ATOM   1146  HB3 PRO A  70     -24.803 -43.470 -33.683  1.00 33.69           H  
ATOM   1147  O   PRO A  70     -25.038 -40.446 -36.682  1.00 33.69           O  
ATOM   1148  CG  PRO A  70     -26.404 -42.050 -33.912  1.00 33.69           C  
ATOM   1149  HG2 PRO A  70     -26.995 -42.645 -33.216  1.00 33.69           H  
ATOM   1150  HG3 PRO A  70     -27.021 -41.690 -34.734  1.00 33.69           H  
ATOM   1151  CD  PRO A  70     -25.730 -40.869 -33.217  1.00 33.69           C  
ATOM   1152  HD2 PRO A  70     -25.460 -41.142 -32.197  1.00 33.69           H  
ATOM   1153  HD3 PRO A  70     -26.404 -40.012 -33.217  1.00 33.69           H  
ATOM   1154  N   PRO A  71     -23.470 -41.994 -37.187  1.00 29.14           N  
ATOM   1155  CA  PRO A  71     -23.459 -41.690 -38.610  1.00 29.14           C  
ATOM   1156  HA  PRO A  71     -23.145 -40.657 -38.754  1.00 29.14           H  
ATOM   1157  C   PRO A  71     -24.857 -41.882 -39.208  1.00 29.14           C  
ATOM   1158  CB  PRO A  71     -22.409 -42.621 -39.230  1.00 29.14           C  
ATOM   1159  HB2 PRO A  71     -22.689 -42.955 -40.229  1.00 29.14           H  
ATOM   1160  HB3 PRO A  71     -21.445 -42.113 -39.257  1.00 29.14           H  
ATOM   1161  O   PRO A  71     -25.515 -42.904 -39.015  1.00 29.14           O  
ATOM   1162  CG  PRO A  71     -22.334 -43.791 -38.247  1.00 29.14           C  
ATOM   1163  HG2 PRO A  71     -21.363 -44.286 -38.275  1.00 29.14           H  
ATOM   1164  HG3 PRO A  71     -23.132 -44.502 -38.459  1.00 29.14           H  
ATOM   1165  CD  PRO A  71     -22.589 -43.120 -36.900  1.00 29.14           C  
ATOM   1166  HD2 PRO A  71     -23.048 -43.833 -36.215  1.00 29.14           H  
ATOM   1167  HD3 PRO A  71     -21.650 -42.753 -36.486  1.00 29.14           H  
ATOM   1168  N   LYS A  72     -25.333 -40.879 -39.955  1.00 25.85           N  
ATOM   1169  H   LYS A  72     -24.743 -40.067 -40.073  1.00 25.85           H  
ATOM   1170  CA  LYS A  72     -26.644 -40.919 -40.618  1.00 25.85           C  
ATOM   1171  HA  LYS A  72     -27.350 -41.418 -39.954  1.00 25.85           H  
ATOM   1172  C   LYS A  72     -26.587 -41.771 -41.887  1.00 25.85           C  
ATOM   1173  CB  LYS A  72     -27.170 -39.505 -40.906  1.00 25.85           C  
ATOM   1174  HB2 LYS A  72     -28.057 -39.599 -41.533  1.00 25.85           H  
ATOM   1175  HB3 LYS A  72     -26.419 -38.946 -41.464  1.00 25.85           H  
ATOM   1176  O   LYS A  72     -26.656 -41.242 -42.994  1.00 25.85           O  
ATOM   1177  CG  LYS A  72     -27.563 -38.726 -39.646  1.00 25.85           C  
ATOM   1178  HG2 LYS A  72     -26.677 -38.516 -39.046  1.00 25.85           H  
ATOM   1179  HG3 LYS A  72     -28.265 -39.317 -39.057  1.00 25.85           H  
ATOM   1180  CD  LYS A  72     -28.232 -37.415 -40.074  1.00 25.85           C  
ATOM   1181  HD2 LYS A  72     -29.097 -37.649 -40.694  1.00 25.85           H  
ATOM   1182  HD3 LYS A  72     -27.524 -36.828 -40.659  1.00 25.85           H  
ATOM   1183  CE  LYS A  72     -28.687 -36.611 -38.856  1.00 25.85           C  
ATOM   1184  HE2 LYS A  72     -27.809 -36.347 -38.266  1.00 25.85           H  
ATOM   1185  HE3 LYS A  72     -29.322 -37.248 -38.241  1.00 25.85           H  
ATOM   1186  NZ  LYS A  72     -29.427 -35.394 -39.274  1.00 25.85           N  
ATOM   1187  HZ1 LYS A  72     -28.836 -34.795 -39.833  1.00 25.85           H  
ATOM   1188  HZ2 LYS A  72     -29.752 -34.880 -38.467  1.00 25.85           H  
ATOM   1189  HZ3 LYS A  72     -30.231 -35.653 -39.827  1.00 25.85           H  
ATOM   1190  N   THR A  73     -26.474 -43.084 -41.736  1.00 25.38           N  
ATOM   1191  H   THR A  73     -26.275 -43.450 -40.816  1.00 25.38           H  
ATOM   1192  CA  THR A  73     -26.530 -44.034 -42.853  1.00 25.38           C  
ATOM   1193  HA  THR A  73     -25.888 -43.659 -43.650  1.00 25.38           H  
ATOM   1194  C   THR A  73     -27.968 -44.102 -43.380  1.00 25.38           C  
ATOM   1195  CB  THR A  73     -25.996 -45.422 -42.441  1.00 25.38           C  
ATOM   1196  HB  THR A  73     -26.789 -46.023 -41.996  1.00 25.38           H  
ATOM   1197  O   THR A  73     -28.791 -44.868 -42.883  1.00 25.38           O  
ATOM   1198  CG2 THR A  73     -25.394 -46.151 -43.641  1.00 25.38           C  
ATOM   1199 HG21 THR A  73     -26.152 -46.279 -44.414  1.00 25.38           H  
ATOM   1200 HG22 THR A  73     -25.043 -47.135 -43.331  1.00 25.38           H  
ATOM   1201 HG23 THR A  73     -24.554 -45.584 -44.043  1.00 25.38           H  
ATOM   1202  OG1 THR A  73     -24.962 -45.285 -41.496  1.00 25.38           O  
ATOM   1203  HG1 THR A  73     -24.733 -46.153 -41.158  1.00 25.38           H  
ATOM   1204  N   VAL A  74     -28.311 -43.247 -44.353  1.00 24.11           N  
ATOM   1205  H   VAL A  74     -27.619 -42.571 -44.643  1.00 24.11           H  
ATOM   1206  CA  VAL A  74     -29.681 -43.122 -44.891  1.00 24.11           C  
ATOM   1207  HA  VAL A  74     -30.366 -43.201 -44.046  1.00 24.11           H  
ATOM   1208  C   VAL A  74     -30.008 -44.294 -45.827  1.00 24.11           C  
ATOM   1209  CB  VAL A  74     -29.952 -41.747 -45.549  1.00 24.11           C  
ATOM   1210  HB  VAL A  74     -29.432 -41.685 -46.505  1.00 24.11           H  
ATOM   1211  O   VAL A  74     -30.084 -44.149 -47.047  1.00 24.11           O  
ATOM   1212  CG1 VAL A  74     -31.459 -41.547 -45.780  1.00 24.11           C  
ATOM   1213 HG11 VAL A  74     -31.849 -42.328 -46.434  1.00 24.11           H  
ATOM   1214 HG12 VAL A  74     -31.635 -40.586 -46.263  1.00 24.11           H  
ATOM   1215 HG13 VAL A  74     -31.994 -41.577 -44.831  1.00 24.11           H  
ATOM   1216  CG2 VAL A  74     -29.484 -40.571 -44.682  1.00 24.11           C  
ATOM   1217 HG21 VAL A  74     -28.394 -40.543 -44.661  1.00 24.11           H  
ATOM   1218 HG22 VAL A  74     -29.867 -40.674 -43.667  1.00 24.11           H  
ATOM   1219 HG23 VAL A  74     -29.829 -39.629 -45.110  1.00 24.11           H  
ATOM   1220  N   ALA A  75     -30.194 -45.479 -45.247  1.00 23.12           N  
ATOM   1221  H   ALA A  75     -30.036 -45.547 -44.251  1.00 23.12           H  
ATOM   1222  CA  ALA A  75     -30.636 -46.670 -45.955  1.00 23.12           C  
ATOM   1223  HA  ALA A  75     -29.975 -46.838 -46.806  1.00 23.12           H  
ATOM   1224  C   ALA A  75     -32.068 -46.468 -46.480  1.00 23.12           C  
ATOM   1225  CB  ALA A  75     -30.509 -47.875 -45.014  1.00 23.12           C  
ATOM   1226  HB1 ALA A  75     -30.826 -48.781 -45.530  1.00 23.12           H  
ATOM   1227  HB2 ALA A  75     -31.137 -47.731 -44.134  1.00 23.12           H  
ATOM   1228  HB3 ALA A  75     -29.473 -47.992 -44.696  1.00 23.12           H  
ATOM   1229  O   ALA A  75     -33.048 -46.606 -45.749  1.00 23.12           O  
ATOM   1230  N   SER A  76     -32.197 -46.121 -47.763  1.00 22.66           N  
ATOM   1231  H   SER A  76     -31.357 -45.925 -48.287  1.00 22.66           H  
ATOM   1232  CA  SER A  76     -33.498 -46.007 -48.424  1.00 22.66           C  
ATOM   1233  HA  SER A  76     -34.149 -45.378 -47.817  1.00 22.66           H  
ATOM   1234  C   SER A  76     -34.130 -47.394 -48.552  1.00 22.66           C  
ATOM   1235  CB  SER A  76     -33.339 -45.340 -49.791  1.00 22.66           C  
ATOM   1236  HB2 SER A  76     -32.717 -45.958 -50.438  1.00 22.66           H  
ATOM   1237  HB3 SER A  76     -32.863 -44.368 -49.662  1.00 22.66           H  
ATOM   1238  O   SER A  76     -33.687 -48.203 -49.372  1.00 22.66           O  
ATOM   1239  OG  SER A  76     -34.616 -45.171 -50.373  1.00 22.66           O  
ATOM   1240  HG  SER A  76     -34.526 -44.655 -51.178  1.00 22.66           H  
ATOM   1241  N   ILE A  77     -35.153 -47.674 -47.735  1.00 23.75           N  
ATOM   1242  H   ILE A  77     -35.395 -46.971 -47.052  1.00 23.75           H  
ATOM   1243  CA  ILE A  77     -35.819 -48.984 -47.620  1.00 23.75           C  
ATOM   1244  HA  ILE A  77     -35.035 -49.741 -47.642  1.00 23.75           H  
ATOM   1245  C   ILE A  77     -36.717 -49.242 -48.845  1.00 23.75           C  
ATOM   1246  CB  ILE A  77     -36.557 -49.150 -46.262  1.00 23.75           C  
ATOM   1247  HB  ILE A  77     -37.468 -48.553 -46.285  1.00 23.75           H  
ATOM   1248  O   ILE A  77     -37.946 -49.285 -48.775  1.00 23.75           O  
ATOM   1249  CG1 ILE A  77     -35.700 -48.666 -45.065  1.00 23.75           C  
ATOM   1250 HG12 ILE A  77     -34.747 -49.195 -45.062  1.00 23.75           H  
ATOM   1251 HG13 ILE A  77     -35.496 -47.602 -45.183  1.00 23.75           H  
ATOM   1252  CG2 ILE A  77     -36.939 -50.633 -46.070  1.00 23.75           C  
ATOM   1253 HG21 ILE A  77     -37.580 -50.748 -45.196  1.00 23.75           H  
ATOM   1254 HG22 ILE A  77     -36.042 -51.237 -45.937  1.00 23.75           H  
ATOM   1255 HG23 ILE A  77     -37.495 -51.009 -46.929  1.00 23.75           H  
ATOM   1256  CD1 ILE A  77     -36.360 -48.830 -43.688  1.00 23.75           C  
ATOM   1257 HD11 ILE A  77     -37.356 -48.388 -43.697  1.00 23.75           H  
ATOM   1258 HD12 ILE A  77     -35.753 -48.323 -42.938  1.00 23.75           H  
ATOM   1259 HD13 ILE A  77     -36.426 -49.884 -43.419  1.00 23.75           H  
ATOM   1260  N   THR A  78     -36.084 -49.393 -50.007  1.00 22.48           N  
ATOM   1261  H   THR A  78     -35.077 -49.322 -49.986  1.00 22.48           H  
ATOM   1262  CA  THR A  78     -36.740 -49.748 -51.266  1.00 22.48           C  
ATOM   1263  HA  THR A  78     -37.651 -49.157 -51.366  1.00 22.48           H  
ATOM   1264  C   THR A  78     -37.110 -51.229 -51.211  1.00 22.48           C  
ATOM   1265  CB  THR A  78     -35.837 -49.422 -52.461  1.00 22.48           C  
ATOM   1266  HB  THR A  78     -34.916 -50.002 -52.397  1.00 22.48           H  
ATOM   1267  O   THR A  78     -36.253 -52.104 -51.269  1.00 22.48           O  
ATOM   1268  CG2 THR A  78     -36.527 -49.695 -53.799  1.00 22.48           C  
ATOM   1269 HG21 THR A  78     -36.723 -50.762 -53.909  1.00 22.48           H  
ATOM   1270 HG22 THR A  78     -37.462 -49.139 -53.855  1.00 22.48           H  
ATOM   1271 HG23 THR A  78     -35.871 -49.376 -54.609  1.00 22.48           H  
ATOM   1272  OG1 THR A  78     -35.523 -48.048 -52.453  1.00 22.48           O  
ATOM   1273  HG1 THR A  78     -35.145 -47.832 -51.597  1.00 22.48           H  
ATOM   1274  N   THR A  79     -38.404 -51.500 -51.070  1.00 22.71           N  
ATOM   1275  H   THR A  79     -39.035 -50.712 -51.067  1.00 22.71           H  
ATOM   1276  CA  THR A  79     -38.962 -52.707 -50.434  1.00 22.71           C  
ATOM   1277  HA  THR A  79     -38.650 -52.685 -49.390  1.00 22.71           H  
ATOM   1278  C   THR A  79     -38.579 -54.109 -50.964  1.00 22.71           C  
ATOM   1279  CB  THR A  79     -40.505 -52.614 -50.466  1.00 22.71           C  
ATOM   1280  HB  THR A  79     -40.866 -53.054 -51.395  1.00 22.71           H  
ATOM   1281  O   THR A  79     -38.446 -55.009 -50.141  1.00 22.71           O  
ATOM   1282  CG2 THR A  79     -41.175 -53.323 -49.292  1.00 22.71           C  
ATOM   1283 HG21 THR A  79     -40.774 -52.954 -48.348  1.00 22.71           H  
ATOM   1284 HG22 THR A  79     -40.994 -54.396 -49.356  1.00 22.71           H  
ATOM   1285 HG23 THR A  79     -42.251 -53.150 -49.321  1.00 22.71           H  
ATOM   1286  OG1 THR A  79     -40.954 -51.275 -50.438  1.00 22.71           O  
ATOM   1287  HG1 THR A  79     -40.907 -50.970 -49.529  1.00 22.71           H  
ATOM   1288  N   PRO A  80     -38.561 -54.410 -52.281  1.00 24.48           N  
ATOM   1289  CA  PRO A  80     -39.451 -55.504 -52.708  1.00 24.48           C  
ATOM   1290  HA  PRO A  80     -40.284 -55.572 -52.008  1.00 24.48           H  
ATOM   1291  C   PRO A  80     -38.908 -56.942 -52.848  1.00 24.48           C  
ATOM   1292  CB  PRO A  80     -40.020 -55.032 -54.052  1.00 24.48           C  
ATOM   1293  HB2 PRO A  80     -40.898 -54.412 -53.874  1.00 24.48           H  
ATOM   1294  HB3 PRO A  80     -40.279 -55.861 -54.711  1.00 24.48           H  
ATOM   1295  O   PRO A  80     -39.694 -57.875 -52.699  1.00 24.48           O  
ATOM   1296  CG  PRO A  80     -38.899 -54.171 -54.628  1.00 24.48           C  
ATOM   1297  HG2 PRO A  80     -39.268 -53.466 -55.373  1.00 24.48           H  
ATOM   1298  HG3 PRO A  80     -38.103 -54.794 -55.037  1.00 24.48           H  
ATOM   1299  CD  PRO A  80     -38.398 -53.463 -53.379  1.00 24.48           C  
ATOM   1300  HD2 PRO A  80     -37.354 -53.171 -53.494  1.00 24.48           H  
ATOM   1301  HD3 PRO A  80     -39.023 -52.584 -53.220  1.00 24.48           H  
ATOM   1302  N   LYS A  81     -37.679 -57.170 -53.333  1.00 23.75           N  
ATOM   1303  H   LYS A  81     -36.998 -56.426 -53.290  1.00 23.75           H  
ATOM   1304  CA  LYS A  81     -37.460 -58.298 -54.275  1.00 23.75           C  
ATOM   1305  HA  LYS A  81     -38.448 -58.623 -54.603  1.00 23.75           H  
ATOM   1306  C   LYS A  81     -36.851 -59.588 -53.693  1.00 23.75           C  
ATOM   1307  CB  LYS A  81     -36.754 -57.793 -55.547  1.00 23.75           C  
ATOM   1308  HB2 LYS A  81     -36.122 -58.577 -55.962  1.00 23.75           H  
ATOM   1309  HB3 LYS A  81     -36.122 -56.937 -55.309  1.00 23.75           H  
ATOM   1310  O   LYS A  81     -35.652 -59.684 -53.474  1.00 23.75           O  
ATOM   1311  CG  LYS A  81     -37.815 -57.407 -56.593  1.00 23.75           C  
ATOM   1312  HG2 LYS A  81     -38.551 -56.745 -56.137  1.00 23.75           H  
ATOM   1313  HG3 LYS A  81     -38.329 -58.312 -56.917  1.00 23.75           H  
ATOM   1314  CD  LYS A  81     -37.223 -56.709 -57.819  1.00 23.75           C  
ATOM   1315  HD2 LYS A  81     -36.713 -55.797 -57.506  1.00 23.75           H  
ATOM   1316  HD3 LYS A  81     -36.504 -57.375 -58.296  1.00 23.75           H  
ATOM   1317  CE  LYS A  81     -38.356 -56.370 -58.797  1.00 23.75           C  
ATOM   1318  HE2 LYS A  81     -38.908 -57.284 -59.014  1.00 23.75           H  
ATOM   1319  HE3 LYS A  81     -39.042 -55.676 -58.310  1.00 23.75           H  
ATOM   1320  NZ  LYS A  81     -37.836 -55.784 -60.057  1.00 23.75           N  
ATOM   1321  HZ1 LYS A  81     -38.592 -55.579 -60.696  1.00 23.75           H  
ATOM   1322  HZ2 LYS A  81     -37.328 -54.931 -59.873  1.00 23.75           H  
ATOM   1323  HZ3 LYS A  81     -37.209 -56.432 -60.512  1.00 23.75           H  
ATOM   1324  N   ILE A  82     -37.703 -60.615 -53.599  1.00 25.72           N  
ATOM   1325  H   ILE A  82     -38.672 -60.388 -53.774  1.00 25.72           H  
ATOM   1326  CA  ILE A  82     -37.453 -61.990 -53.119  1.00 25.72           C  
ATOM   1327  HA  ILE A  82     -36.740 -61.925 -52.297  1.00 25.72           H  
ATOM   1328  C   ILE A  82     -36.817 -62.902 -54.205  1.00 25.72           C  
ATOM   1329  CB  ILE A  82     -38.777 -62.619 -52.571  1.00 25.72           C  
ATOM   1330  HB  ILE A  82     -39.308 -63.071 -53.409  1.00 25.72           H  
ATOM   1331  O   ILE A  82     -37.321 -63.991 -54.482  1.00 25.72           O  
ATOM   1332  CG1 ILE A  82     -39.786 -61.628 -51.935  1.00 25.72           C  
ATOM   1333 HG12 ILE A  82     -39.365 -61.206 -51.022  1.00 25.72           H  
ATOM   1334 HG13 ILE A  82     -39.993 -60.810 -52.624  1.00 25.72           H  
ATOM   1335  CG2 ILE A  82     -38.429 -63.732 -51.562  1.00 25.72           C  
ATOM   1336 HG21 ILE A  82     -39.314 -64.320 -51.318  1.00 25.72           H  
ATOM   1337 HG22 ILE A  82     -37.690 -64.414 -51.981  1.00 25.72           H  
ATOM   1338 HG23 ILE A  82     -38.023 -63.298 -50.649  1.00 25.72           H  
ATOM   1339  CD1 ILE A  82     -41.152 -62.260 -51.624  1.00 25.72           C  
ATOM   1340 HD11 ILE A  82     -41.553 -62.744 -52.514  1.00 25.72           H  
ATOM   1341 HD12 ILE A  82     -41.843 -61.479 -51.306  1.00 25.72           H  
ATOM   1342 HD13 ILE A  82     -41.064 -62.988 -50.817  1.00 25.72           H  
ATOM   1343  N   ILE A  83     -35.787 -62.446 -54.929  1.00 24.12           N  
ATOM   1344  H   ILE A  83     -35.314 -61.605 -54.630  1.00 24.12           H  
ATOM   1345  CA  ILE A  83     -35.266 -63.210 -56.087  1.00 24.12           C  
ATOM   1346  HA  ILE A  83     -36.138 -63.539 -56.653  1.00 24.12           H  
ATOM   1347  C   ILE A  83     -34.577 -64.514 -55.628  1.00 24.12           C  
ATOM   1348  CB  ILE A  83     -34.454 -62.324 -57.063  1.00 24.12           C  
ATOM   1349  HB  ILE A  83     -33.638 -61.853 -56.516  1.00 24.12           H  
ATOM   1350  O   ILE A  83     -33.960 -64.577 -54.567  1.00 24.12           O  
ATOM   1351  CG1 ILE A  83     -35.398 -61.231 -57.629  1.00 24.12           C  
ATOM   1352 HG12 ILE A  83     -36.215 -61.708 -58.169  1.00 24.12           H  
ATOM   1353 HG13 ILE A  83     -35.830 -60.671 -56.800  1.00 24.12           H  
ATOM   1354  CG2 ILE A  83     -33.860 -63.152 -58.220  1.00 24.12           C  
ATOM   1355 HG21 ILE A  83     -33.177 -63.911 -57.840  1.00 24.12           H  
ATOM   1356 HG22 ILE A  83     -33.253 -62.526 -58.874  1.00 24.12           H  
ATOM   1357 HG23 ILE A  83     -34.642 -63.625 -58.813  1.00 24.12           H  
ATOM   1358  CD1 ILE A  83     -34.734 -60.212 -58.564  1.00 24.12           C  
ATOM   1359 HD11 ILE A  83     -34.407 -60.693 -59.486  1.00 24.12           H  
ATOM   1360 HD12 ILE A  83     -33.878 -59.756 -58.066  1.00 24.12           H  
ATOM   1361 HD13 ILE A  83     -35.455 -59.435 -58.821  1.00 24.12           H  
ATOM   1362  N   LEU A  84     -34.792 -65.587 -56.397  1.00 23.43           N  
ATOM   1363  H   LEU A  84     -35.192 -65.421 -57.310  1.00 23.43           H  
ATOM   1364  CA  LEU A  84     -34.620 -66.983 -55.978  1.00 23.43           C  
ATOM   1365  HA  LEU A  84     -34.831 -67.044 -54.910  1.00 23.43           H  
ATOM   1366  C   LEU A  84     -33.197 -67.532 -56.183  1.00 23.43           C  
ATOM   1367  CB  LEU A  84     -35.637 -67.854 -56.747  1.00 23.43           C  
ATOM   1368  HB2 LEU A  84     -35.453 -67.718 -57.813  1.00 23.43           H  
ATOM   1369  HB3 LEU A  84     -35.455 -68.904 -56.517  1.00 23.43           H  
ATOM   1370  O   LEU A  84     -32.428 -67.019 -56.984  1.00 23.43           O  
ATOM   1371  CG  LEU A  84     -37.121 -67.556 -56.460  1.00 23.43           C  
ATOM   1372  HG  LEU A  84     -37.327 -66.498 -56.621  1.00 23.43           H  
ATOM   1373  CD1 LEU A  84     -37.990 -68.365 -57.426  1.00 23.43           C  
ATOM   1374 HD11 LEU A  84     -37.827 -69.432 -57.273  1.00 23.43           H  
ATOM   1375 HD12 LEU A  84     -39.040 -68.134 -57.247  1.00 23.43           H  
ATOM   1376 HD13 LEU A  84     -37.745 -68.098 -58.453  1.00 23.43           H  
ATOM   1377  CD2 LEU A  84     -37.516 -67.937 -55.032  1.00 23.43           C  
ATOM   1378 HD21 LEU A  84     -36.984 -67.305 -54.322  1.00 23.43           H  
ATOM   1379 HD22 LEU A  84     -37.287 -68.985 -54.836  1.00 23.43           H  
ATOM   1380 HD23 LEU A  84     -38.584 -67.768 -54.890  1.00 23.43           H  
ATOM   1381  N   GLN A  85     -32.933 -68.680 -55.547  1.00 23.13           N  
ATOM   1382  H   GLN A  85     -33.660 -68.995 -54.920  1.00 23.13           H  
ATOM   1383  CA  GLN A  85     -31.713 -69.516 -55.553  1.00 23.13           C  
ATOM   1384  HA  GLN A  85     -31.053 -69.200 -54.746  1.00 23.13           H  
ATOM   1385  C   GLN A  85     -30.858 -69.608 -56.839  1.00 23.13           C  
ATOM   1386  CB  GLN A  85     -32.164 -70.974 -55.311  1.00 23.13           C  
ATOM   1387  HB2 GLN A  85     -32.857 -71.243 -56.108  1.00 23.13           H  
ATOM   1388  HB3 GLN A  85     -31.299 -71.632 -55.397  1.00 23.13           H  
ATOM   1389  O   GLN A  85     -29.717 -70.044 -56.752  1.00 23.13           O  
ATOM   1390  CG  GLN A  85     -32.821 -71.283 -53.958  1.00 23.13           C  
ATOM   1391  HG2 GLN A  85     -33.670 -70.621 -53.786  1.00 23.13           H  
ATOM   1392  HG3 GLN A  85     -32.090 -71.122 -53.166  1.00 23.13           H  
ATOM   1393  CD  GLN A  85     -33.326 -72.727 -53.901  1.00 23.13           C  
ATOM   1394  NE2 GLN A  85     -33.329 -73.355 -52.748  1.00 23.13           N  
ATOM   1395 HE21 GLN A  85     -33.646 -74.314 -52.769  1.00 23.13           H  
ATOM   1396 HE22 GLN A  85     -32.948 -72.922 -51.918  1.00 23.13           H  
ATOM   1397  OE1 GLN A  85     -33.758 -73.310 -54.883  1.00 23.13           O  
ATOM   1398  N   LYS A  86     -31.415 -69.361 -58.031  1.00 24.51           N  
ATOM   1399  H   LYS A  86     -32.244 -68.785 -58.036  1.00 24.51           H  
ATOM   1400  CA  LYS A  86     -30.914 -69.920 -59.301  1.00 24.51           C  
ATOM   1401  HA  LYS A  86     -30.661 -70.969 -59.149  1.00 24.51           H  
ATOM   1402  C   LYS A  86     -29.632 -69.293 -59.845  1.00 24.51           C  
ATOM   1403  CB  LYS A  86     -31.993 -69.811 -60.385  1.00 24.51           C  
ATOM   1404  HB2 LYS A  86     -32.397 -68.799 -60.400  1.00 24.51           H  
ATOM   1405  HB3 LYS A  86     -31.522 -69.995 -61.350  1.00 24.51           H  
ATOM   1406  O   LYS A  86     -28.940 -69.950 -60.616  1.00 24.51           O  
ATOM   1407  CG  LYS A  86     -33.126 -70.828 -60.209  1.00 24.51           C  
ATOM   1408  HG2 LYS A  86     -33.717 -70.582 -59.327  1.00 24.51           H  
ATOM   1409  HG3 LYS A  86     -32.700 -71.824 -60.092  1.00 24.51           H  
ATOM   1410  CD  LYS A  86     -34.007 -70.799 -61.462  1.00 24.51           C  
ATOM   1411  HD2 LYS A  86     -33.377 -70.962 -62.337  1.00 24.51           H  
ATOM   1412  HD3 LYS A  86     -34.480 -69.821 -61.546  1.00 24.51           H  
ATOM   1413  CE  LYS A  86     -35.073 -71.894 -61.405  1.00 24.51           C  
ATOM   1414  HE2 LYS A  86     -35.751 -71.681 -60.578  1.00 24.51           H  
ATOM   1415  HE3 LYS A  86     -34.579 -72.843 -61.198  1.00 24.51           H  
ATOM   1416  NZ  LYS A  86     -35.812 -71.971 -62.688  1.00 24.51           N  
ATOM   1417  HZ1 LYS A  86     -36.516 -72.695 -62.651  1.00 24.51           H  
ATOM   1418  HZ2 LYS A  86     -35.172 -72.186 -63.440  1.00 24.51           H  
ATOM   1419  HZ3 LYS A  86     -36.255 -71.087 -62.893  1.00 24.51           H  
ATOM   1420  N   GLU A  87     -29.344 -68.043 -59.505  1.00 27.33           N  
ATOM   1421  H   GLU A  87     -29.940 -67.589 -58.827  1.00 27.33           H  
ATOM   1422  CA  GLU A  87     -28.306 -67.208 -60.138  1.00 27.33           C  
ATOM   1423  HA  GLU A  87     -28.256 -67.457 -61.198  1.00 27.33           H  
ATOM   1424  C   GLU A  87     -26.901 -67.526 -59.571  1.00 27.33           C  
ATOM   1425  CB  GLU A  87     -28.741 -65.725 -60.044  1.00 27.33           C  
ATOM   1426  HB2 GLU A  87     -27.965 -65.093 -60.475  1.00 27.33           H  
ATOM   1427  HB3 GLU A  87     -28.872 -65.463 -58.994  1.00 27.33           H  
ATOM   1428  O   GLU A  87     -26.154 -66.643 -59.168  1.00 27.33           O  
ATOM   1429  CG  GLU A  87     -30.063 -65.476 -60.810  1.00 27.33           C  
ATOM   1430  HG2 GLU A  87     -29.884 -65.665 -61.868  1.00 27.33           H  
ATOM   1431  HG3 GLU A  87     -30.812 -66.195 -60.478  1.00 27.33           H  
ATOM   1432  CD  GLU A  87     -30.681 -64.072 -60.648  1.00 27.33           C  
ATOM   1433  OE1 GLU A  87     -31.774 -63.872 -61.232  1.00 27.33           O  
ATOM   1434  OE2 GLU A  87     -30.119 -63.222 -59.922  1.00 27.33           O  
ATOM   1435  N   TYR A  88     -26.590 -68.823 -59.463  1.00 23.50           N  
ATOM   1436  H   TYR A  88     -27.254 -69.470 -59.863  1.00 23.50           H  
ATOM   1437  CA  TYR A  88     -25.601 -69.384 -58.531  1.00 23.50           C  
ATOM   1438  HA  TYR A  88     -25.307 -68.623 -57.808  1.00 23.50           H  
ATOM   1439  C   TYR A  88     -24.330 -69.920 -59.202  1.00 23.50           C  
ATOM   1440  CB  TYR A  88     -26.303 -70.540 -57.789  1.00 23.50           C  
ATOM   1441  HB2 TYR A  88     -26.344 -71.413 -58.439  1.00 23.50           H  
ATOM   1442  HB3 TYR A  88     -27.336 -70.245 -57.603  1.00 23.50           H  
ATOM   1443  O   TYR A  88     -23.267 -69.957 -58.585  1.00 23.50           O  
ATOM   1444  CG  TYR A  88     -25.702 -70.955 -56.456  1.00 23.50           C  
ATOM   1445  CD1 TYR A  88     -24.512 -71.709 -56.395  1.00 23.50           C  
ATOM   1446  HD1 TYR A  88     -24.001 -71.991 -57.304  1.00 23.50           H  
ATOM   1447  CD2 TYR A  88     -26.365 -70.601 -55.265  1.00 23.50           C  
ATOM   1448  HD2 TYR A  88     -27.281 -70.031 -55.310  1.00 23.50           H  
ATOM   1449  CE1 TYR A  88     -23.963 -72.071 -55.149  1.00 23.50           C  
ATOM   1450  HE1 TYR A  88     -23.036 -72.624 -55.111  1.00 23.50           H  
ATOM   1451  CE2 TYR A  88     -25.830 -70.976 -54.018  1.00 23.50           C  
ATOM   1452  HE2 TYR A  88     -26.324 -70.696 -53.099  1.00 23.50           H  
ATOM   1453  OH  TYR A  88     -24.102 -72.042 -52.751  1.00 23.50           O  
ATOM   1454  HH  TYR A  88     -23.253 -72.480 -52.846  1.00 23.50           H  
ATOM   1455  CZ  TYR A  88     -24.623 -71.701 -53.958  1.00 23.50           C  
ATOM   1456  N   LEU A  89     -24.456 -70.455 -60.419  1.00 23.33           N  
ATOM   1457  H   LEU A  89     -25.305 -70.286 -60.938  1.00 23.33           H  
ATOM   1458  CA  LEU A  89     -23.468 -71.381 -60.971  1.00 23.33           C  
ATOM   1459  HA  LEU A  89     -23.191 -72.066 -60.170  1.00 23.33           H  
ATOM   1460  C   LEU A  89     -22.198 -70.650 -61.443  1.00 23.33           C  
ATOM   1461  CB  LEU A  89     -24.106 -72.211 -62.102  1.00 23.33           C  
ATOM   1462  HB2 LEU A  89     -24.634 -71.534 -62.772  1.00 23.33           H  
ATOM   1463  HB3 LEU A  89     -23.316 -72.689 -62.682  1.00 23.33           H  
ATOM   1464  O   LEU A  89     -22.303 -69.787 -62.312  1.00 23.33           O  
ATOM   1465  CG  LEU A  89     -25.068 -73.299 -61.590  1.00 23.33           C  
ATOM   1466  HG  LEU A  89     -25.735 -72.876 -60.838  1.00 23.33           H  
ATOM   1467  CD1 LEU A  89     -25.929 -73.834 -62.733  1.00 23.33           C  
ATOM   1468 HD11 LEU A  89     -25.291 -74.269 -63.503  1.00 23.33           H  
ATOM   1469 HD12 LEU A  89     -26.501 -73.016 -63.171  1.00 23.33           H  
ATOM   1470 HD13 LEU A  89     -26.619 -74.591 -62.359  1.00 23.33           H  
ATOM   1471  CD2 LEU A  89     -24.316 -74.486 -60.977  1.00 23.33           C  
ATOM   1472 HD21 LEU A  89     -23.630 -74.910 -61.710  1.00 23.33           H  
ATOM   1473 HD22 LEU A  89     -25.026 -75.252 -60.664  1.00 23.33           H  
ATOM   1474 HD23 LEU A  89     -23.749 -74.165 -60.103  1.00 23.33           H  
ATOM   1475  N   PRO A  90     -21.003 -71.009 -60.931  1.00 28.63           N  
ATOM   1476  CA  PRO A  90     -19.748 -70.539 -61.504  1.00 28.63           C  
ATOM   1477  HA  PRO A  90     -19.769 -69.458 -61.642  1.00 28.63           H  
ATOM   1478  C   PRO A  90     -19.549 -71.225 -62.860  1.00 28.63           C  
ATOM   1479  CB  PRO A  90     -18.673 -70.903 -60.475  1.00 28.63           C  
ATOM   1480  HB2 PRO A  90     -17.707 -71.096 -60.942  1.00 28.63           H  
ATOM   1481  HB3 PRO A  90     -18.587 -70.096 -59.747  1.00 28.63           H  
ATOM   1482  O   PRO A  90     -19.335 -72.437 -62.924  1.00 28.63           O  
ATOM   1483  CG  PRO A  90     -19.233 -72.148 -59.786  1.00 28.63           C  
ATOM   1484  HG2 PRO A  90     -18.972 -73.037 -60.361  1.00 28.63           H  
ATOM   1485  HG3 PRO A  90     -18.870 -72.239 -58.763  1.00 28.63           H  
ATOM   1486  CD  PRO A  90     -20.746 -71.932 -59.831  1.00 28.63           C  
ATOM   1487  HD2 PRO A  90     -21.080 -71.481 -58.897  1.00 28.63           H  
ATOM   1488  HD3 PRO A  90     -21.242 -72.889 -59.992  1.00 28.63           H  
ATOM   1489  N   GLU A  91     -19.674 -70.465 -63.947  1.00 28.23           N  
ATOM   1490  H   GLU A  91     -19.921 -69.490 -63.850  1.00 28.23           H  
ATOM   1491  CA  GLU A  91     -19.529 -71.009 -65.298  1.00 28.23           C  
ATOM   1492  HA  GLU A  91     -20.126 -71.920 -65.342  1.00 28.23           H  
ATOM   1493  C   GLU A  91     -18.081 -71.436 -65.578  1.00 28.23           C  
ATOM   1494  CB  GLU A  91     -20.103 -70.059 -66.365  1.00 28.23           C  
ATOM   1495  HB2 GLU A  91     -19.887 -70.476 -67.349  1.00 28.23           H  
ATOM   1496  HB3 GLU A  91     -19.630 -69.080 -66.284  1.00 28.23           H  
ATOM   1497  O   GLU A  91     -17.111 -70.833 -65.115  1.00 28.23           O  
ATOM   1498  CG  GLU A  91     -21.629 -69.929 -66.209  1.00 28.23           C  
ATOM   1499  HG2 GLU A  91     -21.847 -69.373 -65.298  1.00 28.23           H  
ATOM   1500  HG3 GLU A  91     -22.050 -70.928 -66.094  1.00 28.23           H  
ATOM   1501  CD  GLU A  91     -22.313 -69.234 -67.398  1.00 28.23           C  
ATOM   1502  OE1 GLU A  91     -23.365 -69.754 -67.840  1.00 28.23           O  
ATOM   1503  OE2 GLU A  91     -21.807 -68.178 -67.838  1.00 28.23           O  
ATOM   1504  N   THR A  92     -17.942 -72.541 -66.307  1.00 27.98           N  
ATOM   1505  H   THR A  92     -18.769 -72.963 -66.706  1.00 27.98           H  
ATOM   1506  CA  THR A  92     -16.699 -73.311 -66.436  1.00 27.98           C  
ATOM   1507  HA  THR A  92     -16.121 -73.208 -65.517  1.00 27.98           H  
ATOM   1508  C   THR A  92     -15.826 -72.782 -67.576  1.00 27.98           C  
ATOM   1509  CB  THR A  92     -17.034 -74.804 -66.628  1.00 27.98           C  
ATOM   1510  HB  THR A  92     -16.107 -75.364 -66.748  1.00 27.98           H  
ATOM   1511  O   THR A  92     -15.587 -73.515 -68.539  1.00 27.98           O  
ATOM   1512  CG2 THR A  92     -17.810 -75.403 -65.454  1.00 27.98           C  
ATOM   1513 HG21 THR A  92     -17.952 -76.470 -65.624  1.00 27.98           H  
ATOM   1514 HG22 THR A  92     -17.246 -75.258 -64.533  1.00 27.98           H  
ATOM   1515 HG23 THR A  92     -18.785 -74.924 -65.356  1.00 27.98           H  
ATOM   1516  OG1 THR A  92     -17.833 -74.973 -67.778  1.00 27.98           O  
ATOM   1517  HG1 THR A  92     -17.295 -74.626 -68.494  1.00 27.98           H  
ATOM   1518  N   ASP A  93     -15.443 -71.500 -67.533  1.00 28.22           N  
ATOM   1519  H   ASP A  93     -15.703 -70.942 -66.732  1.00 28.22           H  
ATOM   1520  CA  ASP A  93     -14.831 -70.832 -68.694  1.00 28.22           C  
ATOM   1521  HA  ASP A  93     -15.595 -70.865 -69.470  1.00 28.22           H  
ATOM   1522  C   ASP A  93     -13.569 -71.580 -69.190  1.00 28.22           C  
ATOM   1523  CB  ASP A  93     -14.557 -69.344 -68.440  1.00 28.22           C  
ATOM   1524  HB2 ASP A  93     -13.699 -69.230 -67.777  1.00 28.22           H  
ATOM   1525  HB3 ASP A  93     -15.428 -68.892 -67.964  1.00 28.22           H  
ATOM   1526  O   ASP A  93     -12.704 -71.926 -68.380  1.00 28.22           O  
ATOM   1527  CG  ASP A  93     -14.301 -68.640 -69.780  1.00 28.22           C  
ATOM   1528  OD1 ASP A  93     -15.265 -68.561 -70.573  1.00 28.22           O  
ATOM   1529  OD2 ASP A  93     -13.136 -68.270 -70.059  1.00 28.22           O  
ATOM   1530  N   PRO A  94     -13.475 -71.925 -70.491  1.00 26.89           N  
ATOM   1531  CA  PRO A  94     -12.773 -73.143 -70.906  1.00 26.89           C  
ATOM   1532  HA  PRO A  94     -12.760 -73.868 -70.092  1.00 26.89           H  
ATOM   1533  C   PRO A  94     -11.329 -72.921 -71.373  1.00 26.89           C  
ATOM   1534  CB  PRO A  94     -13.640 -73.678 -72.051  1.00 26.89           C  
ATOM   1535  HB2 PRO A  94     -13.102 -74.358 -72.711  1.00 26.89           H  
ATOM   1536  HB3 PRO A  94     -14.524 -74.168 -71.642  1.00 26.89           H  
ATOM   1537  O   PRO A  94     -10.703 -73.853 -71.879  1.00 26.89           O  
ATOM   1538  CG  PRO A  94     -14.049 -72.392 -72.766  1.00 26.89           C  
ATOM   1539  HG2 PRO A  94     -13.223 -72.018 -73.371  1.00 26.89           H  
ATOM   1540  HG3 PRO A  94     -14.942 -72.532 -73.375  1.00 26.89           H  
ATOM   1541  CD  PRO A  94     -14.308 -71.448 -71.594  1.00 26.89           C  
ATOM   1542  HD2 PRO A  94     -14.043 -70.428 -71.873  1.00 26.89           H  
ATOM   1543  HD3 PRO A  94     -15.365 -71.509 -71.339  1.00 26.89           H  
ATOM   1544  N   ASN A  95     -10.835 -71.683 -71.335  1.00 27.64           N  
ATOM   1545  H   ASN A  95     -11.361 -70.977 -70.840  1.00 27.64           H  
ATOM   1546  CA  ASN A  95      -9.692 -71.273 -72.148  1.00 27.64           C  
ATOM   1547  HA  ASN A  95      -9.862 -71.674 -73.147  1.00 27.64           H  
ATOM   1548  C   ASN A  95      -8.371 -71.910 -71.666  1.00 27.64           C  
ATOM   1549  CB  ASN A  95      -9.706 -69.744 -72.285  1.00 27.64           C  
ATOM   1550  HB2 ASN A  95      -8.794 -69.409 -72.779  1.00 27.64           H  
ATOM   1551  HB3 ASN A  95      -9.761 -69.281 -71.300  1.00 27.64           H  
ATOM   1552  O   ASN A  95      -8.067 -71.946 -70.477  1.00 27.64           O  
ATOM   1553  CG  ASN A  95     -10.887 -69.310 -73.141  1.00 27.64           C  
ATOM   1554  ND2 ASN A  95     -11.857 -68.605 -72.603  1.00 27.64           N  
ATOM   1555 HD21 ASN A  95     -11.939 -68.436 -71.611  1.00 27.64           H  
ATOM   1556 HD22 ASN A  95     -12.660 -68.401 -73.181  1.00 27.64           H  
ATOM   1557  OD1 ASN A  95     -10.978 -69.656 -74.308  1.00 27.64           O  
ATOM   1558  N   HIS A  96      -7.627 -72.486 -72.617  1.00 26.89           N  
ATOM   1559  H   HIS A  96      -7.898 -72.303 -73.573  1.00 26.89           H  
ATOM   1560  CA  HIS A  96      -6.925 -73.761 -72.397  1.00 26.89           C  
ATOM   1561  HA  HIS A  96      -7.213 -74.160 -71.424  1.00 26.89           H  
ATOM   1562  C   HIS A  96      -5.384 -73.686 -72.413  1.00 26.89           C  
ATOM   1563  CB  HIS A  96      -7.453 -74.723 -73.491  1.00 26.89           C  
ATOM   1564  HB2 HIS A  96      -8.542 -74.733 -73.438  1.00 26.89           H  
ATOM   1565  HB3 HIS A  96      -7.177 -74.315 -74.463  1.00 26.89           H  
ATOM   1566  O   HIS A  96      -4.747 -74.676 -72.063  1.00 26.89           O  
ATOM   1567  CG  HIS A  96      -6.999 -76.170 -73.456  1.00 26.89           C  
ATOM   1568  CD2 HIS A  96      -7.110 -77.076 -74.477  1.00 26.89           C  
ATOM   1569  HD2 HIS A  96      -7.551 -76.883 -75.444  1.00 26.89           H  
ATOM   1570  ND1 HIS A  96      -6.365 -76.820 -72.424  1.00 26.89           N  
ATOM   1571  HD1 HIS A  96      -5.902 -76.337 -71.667  1.00 26.89           H  
ATOM   1572  CE1 HIS A  96      -6.081 -78.070 -72.820  1.00 26.89           C  
ATOM   1573  HE1 HIS A  96      -5.498 -78.779 -72.252  1.00 26.89           H  
ATOM   1574  NE2 HIS A  96      -6.535 -78.284 -74.064  1.00 26.89           N  
ATOM   1575  N   GLU A  97      -4.789 -72.585 -72.883  1.00 27.31           N  
ATOM   1576  H   GLU A  97      -5.352 -71.759 -73.026  1.00 27.31           H  
ATOM   1577  CA  GLU A  97      -3.465 -72.615 -73.535  1.00 27.31           C  
ATOM   1578  HA  GLU A  97      -3.579 -73.291 -74.382  1.00 27.31           H  
ATOM   1579  C   GLU A  97      -2.309 -73.234 -72.721  1.00 27.31           C  
ATOM   1580  CB  GLU A  97      -3.108 -71.249 -74.144  1.00 27.31           C  
ATOM   1581  HB2 GLU A  97      -3.186 -70.470 -73.385  1.00 27.31           H  
ATOM   1582  HB3 GLU A  97      -2.084 -71.285 -74.515  1.00 27.31           H  
ATOM   1583  O   GLU A  97      -2.286 -73.208 -71.492  1.00 27.31           O  
ATOM   1584  CG  GLU A  97      -4.046 -70.948 -75.327  1.00 27.31           C  
ATOM   1585  HG2 GLU A  97      -5.057 -70.796 -74.949  1.00 27.31           H  
ATOM   1586  HG3 GLU A  97      -4.069 -71.820 -75.981  1.00 27.31           H  
ATOM   1587  CD  GLU A  97      -3.627 -69.720 -76.146  1.00 27.31           C  
ATOM   1588  OE1 GLU A  97      -3.742 -69.803 -77.390  1.00 27.31           O  
ATOM   1589  OE2 GLU A  97      -3.259 -68.698 -75.527  1.00 27.31           O  
ATOM   1590  N   ILE A  98      -1.404 -73.891 -73.462  1.00 28.09           N  
ATOM   1591  H   ILE A  98      -1.389 -73.690 -74.451  1.00 28.09           H  
ATOM   1592  CA  ILE A  98      -0.793 -75.165 -73.051  1.00 28.09           C  
ATOM   1593  HA  ILE A  98      -1.348 -75.494 -72.172  1.00 28.09           H  
ATOM   1594  C   ILE A  98       0.648 -74.988 -72.522  1.00 28.09           C  
ATOM   1595  CB  ILE A  98      -1.045 -76.270 -74.125  1.00 28.09           C  
ATOM   1596  HB  ILE A  98      -0.485 -76.017 -75.025  1.00 28.09           H  
ATOM   1597  O   ILE A  98       0.800 -74.510 -71.402  1.00 28.09           O  
ATOM   1598  CG1 ILE A  98      -2.555 -76.329 -74.494  1.00 28.09           C  
ATOM   1599 HG12 ILE A  98      -2.833 -75.390 -74.974  1.00 28.09           H  
ATOM   1600 HG13 ILE A  98      -3.145 -76.425 -73.583  1.00 28.09           H  
ATOM   1601  CG2 ILE A  98      -0.588 -77.664 -73.651  1.00 28.09           C  
ATOM   1602 HG21 ILE A  98       0.490 -77.679 -73.490  1.00 28.09           H  
ATOM   1603 HG22 ILE A  98      -1.108 -77.942 -72.735  1.00 28.09           H  
ATOM   1604 HG23 ILE A  98      -0.772 -78.413 -74.421  1.00 28.09           H  
ATOM   1605  CD1 ILE A  98      -2.982 -77.441 -75.462  1.00 28.09           C  
ATOM   1606 HD11 ILE A  98      -2.963 -78.409 -74.961  1.00 28.09           H  
ATOM   1607 HD12 ILE A  98      -4.002 -77.252 -75.797  1.00 28.09           H  
ATOM   1608 HD13 ILE A  98      -2.320 -77.457 -76.328  1.00 28.09           H  
ATOM   1609  N   TRP A  99       1.697 -75.442 -73.224  1.00 22.44           N  
ATOM   1610  H   TRP A  99       1.555 -75.793 -74.160  1.00 22.44           H  
ATOM   1611  CA  TRP A  99       2.989 -75.765 -72.580  1.00 22.44           C  
ATOM   1612  HA  TRP A  99       2.923 -75.613 -71.502  1.00 22.44           H  
ATOM   1613  C   TRP A  99       4.205 -74.938 -73.026  1.00 22.44           C  
ATOM   1614  CB  TRP A  99       3.313 -77.255 -72.821  1.00 22.44           C  
ATOM   1615  HB2 TRP A  99       2.950 -77.546 -73.806  1.00 22.44           H  
ATOM   1616  HB3 TRP A  99       4.397 -77.360 -72.864  1.00 22.44           H  
ATOM   1617  O   TRP A  99       5.072 -74.688 -72.192  1.00 22.44           O  
ATOM   1618  CG  TRP A  99       2.841 -78.281 -71.829  1.00 22.44           C  
ATOM   1619  CD1 TRP A  99       1.663 -78.301 -71.166  1.00 22.44           C  
ATOM   1620  HD1 TRP A  99       0.906 -77.534 -71.245  1.00 22.44           H  
ATOM   1621  CD2 TRP A  99       3.569 -79.463 -71.370  1.00 22.44           C  
ATOM   1622  CE2 TRP A  99       2.739 -80.190 -70.467  1.00 22.44           C  
ATOM   1623  CE3 TRP A  99       4.860 -79.981 -71.612  1.00 22.44           C  
ATOM   1624  HE3 TRP A  99       5.507 -79.452 -72.295  1.00 22.44           H  
ATOM   1625  NE1 TRP A  99       1.581 -79.443 -70.393  1.00 22.44           N  
ATOM   1626  HE1 TRP A  99       0.784 -79.651 -69.808  1.00 22.44           H  
ATOM   1627  CH2 TRP A  99       4.457 -81.859 -70.100  1.00 22.44           C  
ATOM   1628  HH2 TRP A  99       4.805 -82.763 -69.623  1.00 22.44           H  
ATOM   1629  CZ2 TRP A  99       3.161 -81.376 -69.844  1.00 22.44           C  
ATOM   1630  HZ2 TRP A  99       2.503 -81.895 -69.164  1.00 22.44           H  
ATOM   1631  CZ3 TRP A  99       5.305 -81.158 -70.978  1.00 22.44           C  
ATOM   1632  HZ3 TRP A  99       6.301 -81.525 -71.180  1.00 22.44           H  
ATOM   1633  N   ASP A 100       4.343 -74.654 -74.324  1.00 22.59           N  
ATOM   1634  H   ASP A 100       3.527 -74.784 -74.905  1.00 22.59           H  
ATOM   1635  CA  ASP A 100       5.600 -75.047 -74.990  1.00 22.59           C  
ATOM   1636  HA  ASP A 100       6.053 -75.844 -74.399  1.00 22.59           H  
ATOM   1637  C   ASP A 100       6.722 -73.994 -75.149  1.00 22.59           C  
ATOM   1638  CB  ASP A 100       5.254 -75.678 -76.351  1.00 22.59           C  
ATOM   1639  HB2 ASP A 100       4.751 -74.938 -76.974  1.00 22.59           H  
ATOM   1640  HB3 ASP A 100       6.177 -75.968 -76.852  1.00 22.59           H  
ATOM   1641  O   ASP A 100       7.865 -74.315 -74.817  1.00 22.59           O  
ATOM   1642  CG  ASP A 100       4.366 -76.919 -76.207  1.00 22.59           C  
ATOM   1643  OD1 ASP A 100       4.887 -77.975 -75.779  1.00 22.59           O  
ATOM   1644  OD2 ASP A 100       3.145 -76.803 -76.470  1.00 22.59           O  
ATOM   1645  N   ASP A 101       6.428 -72.814 -75.717  1.00 20.23           N  
ATOM   1646  H   ASP A 101       5.453 -72.606 -75.878  1.00 20.23           H  
ATOM   1647  CA  ASP A 101       7.413 -71.945 -76.418  1.00 20.23           C  
ATOM   1648  HA  ASP A 101       8.100 -72.598 -76.955  1.00 20.23           H  
ATOM   1649  C   ASP A 101       8.330 -71.064 -75.527  1.00 20.23           C  
ATOM   1650  CB  ASP A 101       6.685 -71.081 -77.487  1.00 20.23           C  
ATOM   1651  HB2 ASP A 101       7.359 -70.274 -77.773  1.00 20.23           H  
ATOM   1652  HB3 ASP A 101       5.817 -70.615 -77.021  1.00 20.23           H  
ATOM   1653  O   ASP A 101       7.811 -70.302 -74.675  1.00 20.23           O  
ATOM   1654  CG  ASP A 101       6.242 -71.767 -78.804  1.00 20.23           C  
ATOM   1655  OD1 ASP A 101       6.719 -72.879 -79.138  1.00 20.23           O  
ATOM   1656  OD2 ASP A 101       5.453 -71.124 -79.541  1.00 20.23           O  
ATOM   1657  OXT ASP A 101       9.563 -71.083 -75.772  1.00 20.23           O  
TER    1658      ASP A 101                                                       
ATOM   1658  N   MET B   1      82.667  40.598 -18.491  1.00 21.19           N  
ATOM   1659  H   MET B   1      82.246  40.109 -19.268  1.00 21.19           H  
ATOM   1660  H2  MET B   1      83.475  40.064 -18.203  1.00 21.19           H  
ATOM   1661  H3  MET B   1      82.949  41.524 -18.781  1.00 21.19           H  
ATOM   1662  CA  MET B   1      81.685  40.659 -17.381  1.00 21.19           C  
ATOM   1663  HA  MET B   1      82.158  41.082 -16.495  1.00 21.19           H  
ATOM   1664  C   MET B   1      81.265  39.231 -17.050  1.00 21.19           C  
ATOM   1665  CB  MET B   1      80.466  41.517 -17.758  1.00 21.19           C  
ATOM   1666  HB2 MET B   1      79.707  41.435 -16.980  1.00 21.19           H  
ATOM   1667  HB3 MET B   1      80.038  41.150 -18.691  1.00 21.19           H  
ATOM   1668  O   MET B   1      81.401  38.386 -17.922  1.00 21.19           O  
ATOM   1669  CG  MET B   1      80.837  42.996 -17.917  1.00 21.19           C  
ATOM   1670  HG2 MET B   1      81.633  43.083 -18.657  1.00 21.19           H  
ATOM   1671  HG3 MET B   1      81.212  43.380 -16.968  1.00 21.19           H  
ATOM   1672  SD  MET B   1      79.479  44.053 -18.476  1.00 21.19           S  
ATOM   1673  CE  MET B   1      78.442  44.131 -16.989  1.00 21.19           C  
ATOM   1674  HE1 MET B   1      78.097  43.133 -16.718  1.00 21.19           H  
ATOM   1675  HE2 MET B   1      79.012  44.561 -16.166  1.00 21.19           H  
ATOM   1676  HE3 MET B   1      77.576  44.763 -17.190  1.00 21.19           H  
ATOM   1677  N   SER B   2      80.804  38.895 -15.848  1.00 20.70           N  
ATOM   1678  H   SER B   2      80.626  37.908 -15.729  1.00 20.70           H  
ATOM   1679  CA  SER B   2      80.539  39.751 -14.672  1.00 20.70           C  
ATOM   1680  HA  SER B   2      80.629  40.805 -14.934  1.00 20.70           H  
ATOM   1681  C   SER B   2      81.540  39.498 -13.531  1.00 20.70           C  
ATOM   1682  CB  SER B   2      79.088  39.521 -14.226  1.00 20.70           C  
ATOM   1683  HB2 SER B   2      78.905  38.455 -14.092  1.00 20.70           H  
ATOM   1684  HB3 SER B   2      78.887  40.040 -13.289  1.00 20.70           H  
ATOM   1685  O   SER B   2      82.515  38.777 -13.720  1.00 20.70           O  
ATOM   1686  OG  SER B   2      78.235  40.044 -15.225  1.00 20.70           O  
ATOM   1687  HG  SER B   2      77.344  39.715 -15.084  1.00 20.70           H  
ATOM   1688  N   ASN B   3      81.333  40.136 -12.373  1.00 26.09           N  
ATOM   1689  H   ASN B   3      80.524  40.736 -12.291  1.00 26.09           H  
ATOM   1690  CA  ASN B   3      82.199  39.995 -11.194  1.00 26.09           C  
ATOM   1691  HA  ASN B   3      83.204  39.747 -11.538  1.00 26.09           H  
ATOM   1692  C   ASN B   3      81.797  38.793 -10.292  1.00 26.09           C  
ATOM   1693  CB  ASN B   3      82.302  41.374 -10.490  1.00 26.09           C  
ATOM   1694  HB2 ASN B   3      81.325  41.855 -10.448  1.00 26.09           H  
ATOM   1695  HB3 ASN B   3      82.655  41.259  -9.465  1.00 26.09           H  
ATOM   1696  O   ASN B   3      81.143  37.855 -10.732  1.00 26.09           O  
ATOM   1697  CG  ASN B   3      83.288  42.320 -11.167  1.00 26.09           C  
ATOM   1698  ND2 ASN B   3      83.785  43.307 -10.462  1.00 26.09           N  
ATOM   1699 HD21 ASN B   3      83.675  43.339  -9.459  1.00 26.09           H  
ATOM   1700 HD22 ASN B   3      84.467  43.884 -10.934  1.00 26.09           H  
ATOM   1701  OD1 ASN B   3      83.624  42.194 -12.330  1.00 26.09           O  
ATOM   1702  N   HIS B   4      82.243  38.801  -9.031  1.00 25.01           N  
ATOM   1703  H   HIS B   4      82.660  39.672  -8.734  1.00 25.01           H  
ATOM   1704  CA  HIS B   4      82.800  37.632  -8.327  1.00 25.01           C  
ATOM   1705  HA  HIS B   4      83.188  36.940  -9.074  1.00 25.01           H  
ATOM   1706  C   HIS B   4      81.867  36.813  -7.393  1.00 25.01           C  
ATOM   1707  CB  HIS B   4      83.986  38.146  -7.469  1.00 25.01           C  
ATOM   1708  HB2 HIS B   4      83.607  38.408  -6.481  1.00 25.01           H  
ATOM   1709  HB3 HIS B   4      84.691  37.327  -7.329  1.00 25.01           H  
ATOM   1710  O   HIS B   4      82.360  35.963  -6.655  1.00 25.01           O  
ATOM   1711  CG  HIS B   4      84.744  39.356  -7.976  1.00 25.01           C  
ATOM   1712  CD2 HIS B   4      84.541  40.656  -7.593  1.00 25.01           C  
ATOM   1713  HD2 HIS B   4      83.803  40.999  -6.883  1.00 25.01           H  
ATOM   1714  ND1 HIS B   4      85.806  39.358  -8.851  1.00 25.01           N  
ATOM   1715  HD1 HIS B   4      86.237  38.547  -9.273  1.00 25.01           H  
ATOM   1716  CE1 HIS B   4      86.220  40.628  -9.002  1.00 25.01           C  
ATOM   1717  HE1 HIS B   4      87.043  40.943  -9.626  1.00 25.01           H  
ATOM   1718  NE2 HIS B   4      85.455  41.459  -8.275  1.00 25.01           N  
ATOM   1719  N   SER B   5      80.579  37.153  -7.268  1.00 18.50           N  
ATOM   1720  H   SER B   5      80.191  37.740  -7.993  1.00 18.50           H  
ATOM   1721  CA  SER B   5      79.869  37.115  -5.964  1.00 18.50           C  
ATOM   1722  HA  SER B   5      80.624  37.041  -5.181  1.00 18.50           H  
ATOM   1723  C   SER B   5      78.842  35.979  -5.740  1.00 18.50           C  
ATOM   1724  CB  SER B   5      79.134  38.455  -5.812  1.00 18.50           C  
ATOM   1725  HB2 SER B   5      78.418  38.405  -4.992  1.00 18.50           H  
ATOM   1726  HB3 SER B   5      78.580  38.666  -6.727  1.00 18.50           H  
ATOM   1727  O   SER B   5      78.125  35.646  -6.673  1.00 18.50           O  
ATOM   1728  OG  SER B   5      80.057  39.500  -5.558  1.00 18.50           O  
ATOM   1729  HG  SER B   5      79.602  40.337  -5.677  1.00 18.50           H  
ATOM   1730  N   ARG B   6      78.540  35.456  -4.525  1.00 18.84           N  
ATOM   1731  H   ARG B   6      77.766  34.817  -4.633  1.00 18.84           H  
ATOM   1732  CA  ARG B   6      79.245  35.345  -3.205  1.00 18.84           C  
ATOM   1733  HA  ARG B   6      80.098  34.687  -3.370  1.00 18.84           H  
ATOM   1734  C   ARG B   6      78.498  34.708  -1.968  1.00 18.84           C  
ATOM   1735  CB  ARG B   6      79.766  36.717  -2.695  1.00 18.84           C  
ATOM   1736  HB2 ARG B   6      79.533  37.529  -3.384  1.00 18.84           H  
ATOM   1737  HB3 ARG B   6      79.268  36.991  -1.765  1.00 18.84           H  
ATOM   1738  O   ARG B   6      79.187  34.583  -0.958  1.00 18.84           O  
ATOM   1739  CG  ARG B   6      81.287  36.667  -2.456  1.00 18.84           C  
ATOM   1740  HG2 ARG B   6      81.524  35.860  -1.763  1.00 18.84           H  
ATOM   1741  HG3 ARG B   6      81.793  36.459  -3.399  1.00 18.84           H  
ATOM   1742  CD  ARG B   6      81.831  37.985  -1.892  1.00 18.84           C  
ATOM   1743  HD2 ARG B   6      81.500  38.805  -2.530  1.00 18.84           H  
ATOM   1744  HD3 ARG B   6      82.920  37.942  -1.918  1.00 18.84           H  
ATOM   1745  NE  ARG B   6      81.391  38.198  -0.499  1.00 18.84           N  
ATOM   1746  HE  ARG B   6      80.988  37.397  -0.034  1.00 18.84           H  
ATOM   1747  NH1 ARG B   6      82.063  40.386  -0.283  1.00 18.84           N  
ATOM   1748 HH11 ARG B   6      82.426  40.357  -1.225  1.00 18.84           H  
ATOM   1749 HH12 ARG B   6      82.172  41.219   0.278  1.00 18.84           H  
ATOM   1750  NH2 ARG B   6      81.100  39.352   1.443  1.00 18.84           N  
ATOM   1751 HH21 ARG B   6      80.705  38.527   1.870  1.00 18.84           H  
ATOM   1752 HH22 ARG B   6      81.218  40.195   1.986  1.00 18.84           H  
ATOM   1753  CZ  ARG B   6      81.520  39.307   0.210  1.00 18.84           C  
ATOM   1754  N   PRO B   7      77.161  34.451  -1.885  1.00 16.76           N  
ATOM   1755  CA  PRO B   7      76.430  34.872  -0.659  1.00 16.76           C  
ATOM   1756  HA  PRO B   7      77.007  35.682  -0.213  1.00 16.76           H  
ATOM   1757  C   PRO B   7      76.130  33.922   0.548  1.00 16.76           C  
ATOM   1758  CB  PRO B   7      75.154  35.530  -1.187  1.00 16.76           C  
ATOM   1759  HB2 PRO B   7      75.372  36.543  -1.523  1.00 16.76           H  
ATOM   1760  HB3 PRO B   7      74.347  35.547  -0.454  1.00 16.76           H  
ATOM   1761  O   PRO B   7      76.607  34.218   1.641  1.00 16.76           O  
ATOM   1762  CG  PRO B   7      74.815  34.655  -2.386  1.00 16.76           C  
ATOM   1763  HG2 PRO B   7      74.384  33.706  -2.066  1.00 16.76           H  
ATOM   1764  HG3 PRO B   7      74.148  35.163  -3.083  1.00 16.76           H  
ATOM   1765  CD  PRO B   7      76.197  34.430  -2.989  1.00 16.76           C  
ATOM   1766  HD2 PRO B   7      76.234  33.487  -3.534  1.00 16.76           H  
ATOM   1767  HD3 PRO B   7      76.356  35.271  -3.663  1.00 16.76           H  
ATOM   1768  N   GLN B   8      75.156  32.992   0.480  1.00 16.48           N  
ATOM   1769  H   GLN B   8      74.917  32.622  -0.428  1.00 16.48           H  
ATOM   1770  CA  GLN B   8      74.094  32.902   1.529  1.00 16.48           C  
ATOM   1771  HA  GLN B   8      74.290  33.711   2.232  1.00 16.48           H  
ATOM   1772  C   GLN B   8      74.036  31.649   2.453  1.00 16.48           C  
ATOM   1773  CB  GLN B   8      72.729  33.208   0.869  1.00 16.48           C  
ATOM   1774  HB2 GLN B   8      72.825  33.119  -0.213  1.00 16.48           H  
ATOM   1775  HB3 GLN B   8      71.983  32.480   1.185  1.00 16.48           H  
ATOM   1776  O   GLN B   8      74.620  30.617   2.158  1.00 16.48           O  
ATOM   1777  CG  GLN B   8      72.221  34.621   1.225  1.00 16.48           C  
ATOM   1778  HG2 GLN B   8      71.770  34.598   2.217  1.00 16.48           H  
ATOM   1779  HG3 GLN B   8      73.057  35.319   1.266  1.00 16.48           H  
ATOM   1780  CD  GLN B   8      71.194  35.173   0.234  1.00 16.48           C  
ATOM   1781  NE2 GLN B   8      70.937  36.462   0.236  1.00 16.48           N  
ATOM   1782 HE21 GLN B   8      70.284  36.766  -0.473  1.00 16.48           H  
ATOM   1783 HE22 GLN B   8      71.435  37.108   0.831  1.00 16.48           H  
ATOM   1784  OE1 GLN B   8      70.593  34.467  -0.549  1.00 16.48           O  
ATOM   1785  N   ARG B   9      73.325  31.781   3.602  1.00 19.22           N  
ATOM   1786  H   ARG B   9      72.822  32.651   3.700  1.00 19.22           H  
ATOM   1787  CA  ARG B   9      73.476  30.971   4.850  1.00 19.22           C  
ATOM   1788  HA  ARG B   9      74.344  30.317   4.758  1.00 19.22           H  
ATOM   1789  C   ARG B   9      72.319  30.046   5.326  1.00 19.22           C  
ATOM   1790  CB  ARG B   9      73.684  31.947   6.035  1.00 19.22           C  
ATOM   1791  HB2 ARG B   9      72.883  32.686   6.011  1.00 19.22           H  
ATOM   1792  HB3 ARG B   9      73.557  31.386   6.961  1.00 19.22           H  
ATOM   1793  O   ARG B   9      72.522  29.306   6.278  1.00 19.22           O  
ATOM   1794  CG  ARG B   9      75.023  32.682   6.192  1.00 19.22           C  
ATOM   1795  HG2 ARG B   9      75.835  31.956   6.236  1.00 19.22           H  
ATOM   1796  HG3 ARG B   9      75.182  33.370   5.362  1.00 19.22           H  
ATOM   1797  CD  ARG B   9      74.925  33.451   7.526  1.00 19.22           C  
ATOM   1798  HD2 ARG B   9      74.631  32.748   8.305  1.00 19.22           H  
ATOM   1799  HD3 ARG B   9      74.146  34.209   7.438  1.00 19.22           H  
ATOM   1800  NE  ARG B   9      76.182  34.096   7.947  1.00 19.22           N  
ATOM   1801  HE  ARG B   9      76.965  34.039   7.311  1.00 19.22           H  
ATOM   1802  NH1 ARG B   9      75.465  34.733  10.045  1.00 19.22           N  
ATOM   1803 HH11 ARG B   9      74.579  34.275   9.885  1.00 19.22           H  
ATOM   1804 HH12 ARG B   9      75.667  35.119  10.956  1.00 19.22           H  
ATOM   1805  NH2 ARG B   9      77.555  35.172   9.422  1.00 19.22           N  
ATOM   1806 HH21 ARG B   9      78.326  35.091   8.775  1.00 19.22           H  
ATOM   1807 HH22 ARG B   9      77.716  35.564  10.339  1.00 19.22           H  
ATOM   1808  CZ  ARG B   9      76.392  34.663   9.128  1.00 19.22           C  
ATOM   1809  N   ARG B  10      71.079  30.235   4.859  1.00 15.85           N  
ATOM   1810  H   ARG B  10      71.005  30.690   3.960  1.00 15.85           H  
ATOM   1811  CA  ARG B  10      69.814  29.857   5.569  1.00 15.85           C  
ATOM   1812  HA  ARG B  10      69.825  30.252   6.585  1.00 15.85           H  
ATOM   1813  C   ARG B  10      69.589  28.329   5.699  1.00 15.85           C  
ATOM   1814  CB  ARG B  10      68.649  30.457   4.763  1.00 15.85           C  
ATOM   1815  HB2 ARG B  10      68.730  30.109   3.734  1.00 15.85           H  
ATOM   1816  HB3 ARG B  10      67.705  30.076   5.153  1.00 15.85           H  
ATOM   1817  O   ARG B  10      69.976  27.635   4.771  1.00 15.85           O  
ATOM   1818  CG  ARG B  10      68.586  31.992   4.771  1.00 15.85           C  
ATOM   1819  HG2 ARG B  10      68.399  32.338   5.788  1.00 15.85           H  
ATOM   1820  HG3 ARG B  10      69.525  32.413   4.412  1.00 15.85           H  
ATOM   1821  CD  ARG B  10      67.445  32.444   3.849  1.00 15.85           C  
ATOM   1822  HD2 ARG B  10      67.680  32.140   2.829  1.00 15.85           H  
ATOM   1823  HD3 ARG B  10      66.530  31.936   4.155  1.00 15.85           H  
ATOM   1824  NE  ARG B  10      67.222  33.903   3.892  1.00 15.85           N  
ATOM   1825  HE  ARG B  10      67.793  34.441   4.528  1.00 15.85           H  
ATOM   1826  NH1 ARG B  10      65.497  33.957   2.370  1.00 15.85           N  
ATOM   1827 HH11 ARG B  10      64.794  34.466   1.855  1.00 15.85           H  
ATOM   1828 HH12 ARG B  10      65.593  32.963   2.221  1.00 15.85           H  
ATOM   1829  NH2 ARG B  10      66.146  35.845   3.357  1.00 15.85           N  
ATOM   1830 HH21 ARG B  10      66.717  36.363   4.009  1.00 15.85           H  
ATOM   1831 HH22 ARG B  10      65.426  36.324   2.835  1.00 15.85           H  
ATOM   1832  CZ  ARG B  10      66.296  34.558   3.208  1.00 15.85           C  
ATOM   1833  N   ARG B  11      68.880  27.760   6.699  1.00 17.60           N  
ATOM   1834  H   ARG B  11      68.813  26.761   6.569  1.00 17.60           H  
ATOM   1835  CA  ARG B  11      68.360  28.186   8.040  1.00 17.60           C  
ATOM   1836  HA  ARG B  11      69.127  28.753   8.567  1.00 17.60           H  
ATOM   1837  C   ARG B  11      68.099  26.910   8.900  1.00 17.60           C  
ATOM   1838  CB  ARG B  11      67.044  28.996   7.934  1.00 17.60           C  
ATOM   1839  HB2 ARG B  11      66.802  29.216   6.894  1.00 17.60           H  
ATOM   1840  HB3 ARG B  11      66.221  28.392   8.315  1.00 17.60           H  
ATOM   1841  O   ARG B  11      68.257  25.821   8.371  1.00 17.60           O  
ATOM   1842  CG  ARG B  11      67.112  30.310   8.731  1.00 17.60           C  
ATOM   1843  HG2 ARG B  11      67.687  30.149   9.642  1.00 17.60           H  
ATOM   1844  HG3 ARG B  11      67.634  31.062   8.138  1.00 17.60           H  
ATOM   1845  CD  ARG B  11      65.716  30.829   9.109  1.00 17.60           C  
ATOM   1846  HD2 ARG B  11      65.176  31.087   8.199  1.00 17.60           H  
ATOM   1847  HD3 ARG B  11      65.181  30.031   9.624  1.00 17.60           H  
ATOM   1848  NE  ARG B  11      65.804  31.991  10.014  1.00 17.60           N  
ATOM   1849  HE  ARG B  11      66.597  31.982  10.639  1.00 17.60           H  
ATOM   1850  NH1 ARG B  11      63.653  32.769   9.758  1.00 17.60           N  
ATOM   1851 HH11 ARG B  11      63.429  31.926   9.249  1.00 17.60           H  
ATOM   1852 HH12 ARG B  11      62.910  33.384  10.058  1.00 17.60           H  
ATOM   1853  NH2 ARG B  11      65.065  33.853  11.100  1.00 17.60           N  
ATOM   1854 HH21 ARG B  11      65.925  33.859  11.629  1.00 17.60           H  
ATOM   1855 HH22 ARG B  11      64.308  34.459  11.382  1.00 17.60           H  
ATOM   1856  CZ  ARG B  11      64.845  32.864  10.281  1.00 17.60           C  
ATOM   1857  N   GLU B  12      67.699  27.022  10.176  1.00 16.96           N  
ATOM   1858  H   GLU B  12      67.567  27.943  10.568  1.00 16.96           H  
ATOM   1859  CA  GLU B  12      67.876  25.940  11.182  1.00 16.96           C  
ATOM   1860  HA  GLU B  12      68.821  25.437  10.977  1.00 16.96           H  
ATOM   1861  C   GLU B  12      66.836  24.794  11.310  1.00 16.96           C  
ATOM   1862  CB  GLU B  12      67.992  26.574  12.589  1.00 16.96           C  
ATOM   1863  HB2 GLU B  12      67.022  26.977  12.884  1.00 16.96           H  
ATOM   1864  HB3 GLU B  12      68.234  25.783  13.298  1.00 16.96           H  
ATOM   1865  O   GLU B  12      67.110  23.870  12.064  1.00 16.96           O  
ATOM   1866  CG  GLU B  12      69.073  27.654  12.760  1.00 16.96           C  
ATOM   1867  HG2 GLU B  12      69.589  27.470  13.702  1.00 16.96           H  
ATOM   1868  HG3 GLU B  12      69.813  27.565  11.965  1.00 16.96           H  
ATOM   1869  CD  GLU B  12      68.505  29.083  12.781  1.00 16.96           C  
ATOM   1870  OE1 GLU B  12      68.985  29.902  13.595  1.00 16.96           O  
ATOM   1871  OE2 GLU B  12      67.655  29.403  11.909  1.00 16.96           O  
ATOM   1872  N   TRP B  13      65.632  24.862  10.724  1.00 17.43           N  
ATOM   1873  H   TRP B  13      65.490  25.560  10.008  1.00 17.43           H  
ATOM   1874  CA  TRP B  13      64.434  24.248  11.352  1.00 17.43           C  
ATOM   1875  HA  TRP B  13      64.400  24.670  12.356  1.00 17.43           H  
ATOM   1876  C   TRP B  13      64.448  22.710  11.574  1.00 17.43           C  
ATOM   1877  CB  TRP B  13      63.162  24.716  10.630  1.00 17.43           C  
ATOM   1878  HB2 TRP B  13      62.972  24.051   9.788  1.00 17.43           H  
ATOM   1879  HB3 TRP B  13      63.334  25.713  10.224  1.00 17.43           H  
ATOM   1880  O   TRP B  13      64.882  21.947  10.718  1.00 17.43           O  
ATOM   1881  CG  TRP B  13      61.928  24.805  11.482  1.00 17.43           C  
ATOM   1882  CD1 TRP B  13      61.797  25.569  12.592  1.00 17.43           C  
ATOM   1883  HD1 TRP B  13      62.577  26.187  13.012  1.00 17.43           H  
ATOM   1884  CD2 TRP B  13      60.641  24.125  11.317  1.00 17.43           C  
ATOM   1885  CE2 TRP B  13      59.762  24.566  12.352  1.00 17.43           C  
ATOM   1886  CE3 TRP B  13      60.130  23.169  10.412  1.00 17.43           C  
ATOM   1887  HE3 TRP B  13      60.773  22.776   9.638  1.00 17.43           H  
ATOM   1888  NE1 TRP B  13      60.526  25.424  13.112  1.00 17.43           N  
ATOM   1889  HE1 TRP B  13      60.222  25.841  13.980  1.00 17.43           H  
ATOM   1890  CH2 TRP B  13      57.964  23.162  11.550  1.00 17.43           C  
ATOM   1891  HH2 TRP B  13      56.963  22.768  11.643  1.00 17.43           H  
ATOM   1892  CZ2 TRP B  13      58.440  24.113  12.467  1.00 17.43           C  
ATOM   1893  HZ2 TRP B  13      57.808  24.455  13.274  1.00 17.43           H  
ATOM   1894  CZ3 TRP B  13      58.811  22.688  10.532  1.00 17.43           C  
ATOM   1895  HZ3 TRP B  13      58.451  21.932   9.850  1.00 17.43           H  
ATOM   1896  N   ASP B  14      63.909  22.296  12.729  1.00 20.97           N  
ATOM   1897  H   ASP B  14      63.433  23.002  13.271  1.00 20.97           H  
ATOM   1898  CA  ASP B  14      64.316  21.120  13.534  1.00 20.97           C  
ATOM   1899  HA  ASP B  14      65.213  20.676  13.102  1.00 20.97           H  
ATOM   1900  C   ASP B  14      63.285  19.962  13.746  1.00 20.97           C  
ATOM   1901  CB  ASP B  14      64.701  21.743  14.896  1.00 20.97           C  
ATOM   1902  HB2 ASP B  14      63.818  22.232  15.307  1.00 20.97           H  
ATOM   1903  HB3 ASP B  14      65.445  22.521  14.723  1.00 20.97           H  
ATOM   1904  O   ASP B  14      63.702  18.812  13.890  1.00 20.97           O  
ATOM   1905  CG  ASP B  14      65.272  20.795  15.959  1.00 20.97           C  
ATOM   1906  OD1 ASP B  14      66.195  20.023  15.626  1.00 20.97           O  
ATOM   1907  OD2 ASP B  14      64.835  20.940  17.123  1.00 20.97           O  
ATOM   1908  N   PRO B  15      61.950  20.180  13.806  1.00 18.45           N  
ATOM   1909  CA  PRO B  15      61.058  19.299  14.578  1.00 18.45           C  
ATOM   1910  HA  PRO B  15      61.565  18.979  15.488  1.00 18.45           H  
ATOM   1911  C   PRO B  15      60.601  18.036  13.824  1.00 18.45           C  
ATOM   1912  CB  PRO B  15      59.883  20.197  14.980  1.00 18.45           C  
ATOM   1913  HB2 PRO B  15      58.963  19.638  15.152  1.00 18.45           H  
ATOM   1914  HB3 PRO B  15      60.149  20.762  15.873  1.00 18.45           H  
ATOM   1915  O   PRO B  15      59.561  18.028  13.169  1.00 18.45           O  
ATOM   1916  CG  PRO B  15      59.765  21.147  13.792  1.00 18.45           C  
ATOM   1917  HG2 PRO B  15      59.268  22.073  14.080  1.00 18.45           H  
ATOM   1918  HG3 PRO B  15      59.240  20.663  12.969  1.00 18.45           H  
ATOM   1919  CD  PRO B  15      61.226  21.381  13.416  1.00 18.45           C  
ATOM   1920  HD2 PRO B  15      61.601  22.235  13.979  1.00 18.45           H  
ATOM   1921  HD3 PRO B  15      61.315  21.554  12.344  1.00 18.45           H  
ATOM   1922  N   MET B  16      61.363  16.943  13.928  1.00 21.52           N  
ATOM   1923  H   MET B  16      62.262  17.061  14.371  1.00 21.52           H  
ATOM   1924  CA  MET B  16      61.101  15.716  13.156  1.00 21.52           C  
ATOM   1925  HA  MET B  16      60.679  15.995  12.190  1.00 21.52           H  
ATOM   1926  C   MET B  16      60.120  14.688  13.760  1.00 21.52           C  
ATOM   1927  CB  MET B  16      62.431  14.985  12.895  1.00 21.52           C  
ATOM   1928  HB2 MET B  16      62.204  13.986  12.522  1.00 21.52           H  
ATOM   1929  HB3 MET B  16      62.978  14.871  13.831  1.00 21.52           H  
ATOM   1930  O   MET B  16      59.651  13.834  13.010  1.00 21.52           O  
ATOM   1931  CG  MET B  16      63.327  15.674  11.862  1.00 21.52           C  
ATOM   1932  HG2 MET B  16      62.733  15.912  10.980  1.00 21.52           H  
ATOM   1933  HG3 MET B  16      63.693  16.609  12.286  1.00 21.52           H  
ATOM   1934  SD  MET B  16      64.758  14.677  11.339  1.00 21.52           S  
ATOM   1935  CE  MET B  16      63.940  13.335  10.428  1.00 21.52           C  
ATOM   1936  HE1 MET B  16      64.696  12.712   9.950  1.00 21.52           H  
ATOM   1937  HE2 MET B  16      63.354  12.720  11.111  1.00 21.52           H  
ATOM   1938  HE3 MET B  16      63.285  13.756   9.665  1.00 21.52           H  
ATOM   1939  N   ARG B  17      59.939  14.614  15.089  1.00 19.31           N  
ATOM   1940  H   ARG B  17      60.208  15.413  15.645  1.00 19.31           H  
ATOM   1941  CA  ARG B  17      59.987  13.281  15.742  1.00 19.31           C  
ATOM   1942  HA  ARG B  17      60.148  12.535  14.964  1.00 19.31           H  
ATOM   1943  C   ARG B  17      58.742  12.752  16.480  1.00 19.31           C  
ATOM   1944  CB  ARG B  17      61.212  13.256  16.681  1.00 19.31           C  
ATOM   1945  HB2 ARG B  17      61.942  14.001  16.363  1.00 19.31           H  
ATOM   1946  HB3 ARG B  17      60.890  13.519  17.688  1.00 19.31           H  
ATOM   1947  O   ARG B  17      58.780  11.593  16.889  1.00 19.31           O  
ATOM   1948  CG  ARG B  17      61.917  11.888  16.679  1.00 19.31           C  
ATOM   1949  HG2 ARG B  17      61.197  11.076  16.788  1.00 19.31           H  
ATOM   1950  HG3 ARG B  17      62.420  11.762  15.721  1.00 19.31           H  
ATOM   1951  CD  ARG B  17      62.952  11.772  17.802  1.00 19.31           C  
ATOM   1952  HD2 ARG B  17      63.553  10.883  17.610  1.00 19.31           H  
ATOM   1953  HD3 ARG B  17      63.600  12.649  17.783  1.00 19.31           H  
ATOM   1954  NE  ARG B  17      62.296  11.653  19.116  1.00 19.31           N  
ATOM   1955  HE  ARG B  17      61.334  11.959  19.153  1.00 19.31           H  
ATOM   1956  NH1 ARG B  17      64.088  10.853  20.306  1.00 19.31           N  
ATOM   1957 HH11 ARG B  17      64.481  10.517  21.173  1.00 19.31           H  
ATOM   1958 HH12 ARG B  17      64.655  10.975  19.479  1.00 19.31           H  
ATOM   1959  NH2 ARG B  17      62.099  11.089  21.304  1.00 19.31           N  
ATOM   1960 HH21 ARG B  17      61.141  11.405  21.261  1.00 19.31           H  
ATOM   1961 HH22 ARG B  17      62.488  10.759  22.176  1.00 19.31           H  
ATOM   1962  CZ  ARG B  17      62.830  11.199  20.233  1.00 19.31           C  
ATOM   1963  N   ASP B  18      57.705  13.548  16.728  1.00 19.08           N  
ATOM   1964  H   ASP B  18      57.706  14.475  16.325  1.00 19.08           H  
ATOM   1965  CA  ASP B  18      56.932  13.355  17.973  1.00 19.08           C  
ATOM   1966  HA  ASP B  18      57.546  12.776  18.664  1.00 19.08           H  
ATOM   1967  C   ASP B  18      55.614  12.546  17.883  1.00 19.08           C  
ATOM   1968  CB  ASP B  18      56.741  14.725  18.650  1.00 19.08           C  
ATOM   1969  HB2 ASP B  18      56.121  14.594  19.537  1.00 19.08           H  
ATOM   1970  HB3 ASP B  18      56.216  15.390  17.964  1.00 19.08           H  
ATOM   1971  O   ASP B  18      55.279  11.852  18.843  1.00 19.08           O  
ATOM   1972  CG  ASP B  18      58.069  15.371  19.087  1.00 19.08           C  
ATOM   1973  OD1 ASP B  18      59.052  14.624  19.335  1.00 19.08           O  
ATOM   1974  OD2 ASP B  18      58.110  16.618  19.168  1.00 19.08           O  
ATOM   1975  N   ASP B  19      54.892  12.571  16.757  1.00 19.44           N  
ATOM   1976  H   ASP B  19      55.246  13.170  16.024  1.00 19.44           H  
ATOM   1977  CA  ASP B  19      53.441  12.261  16.658  1.00 19.44           C  
ATOM   1978  HA  ASP B  19      52.945  12.807  17.460  1.00 19.44           H  
ATOM   1979  C   ASP B  19      52.997  10.773  16.829  1.00 19.44           C  
ATOM   1980  CB  ASP B  19      52.899  12.836  15.325  1.00 19.44           C  
ATOM   1981  HB2 ASP B  19      51.837  12.608  15.244  1.00 19.44           H  
ATOM   1982  HB3 ASP B  19      53.410  12.337  14.501  1.00 19.44           H  
ATOM   1983  O   ASP B  19      51.927  10.380  16.369  1.00 19.44           O  
ATOM   1984  CG  ASP B  19      53.034  14.355  15.151  1.00 19.44           C  
ATOM   1985  OD1 ASP B  19      53.216  15.063  16.166  1.00 19.44           O  
ATOM   1986  OD2 ASP B  19      52.958  14.802  13.984  1.00 19.44           O  
ATOM   1987  N   PHE B  20      53.797   9.892  17.441  1.00 20.68           N  
ATOM   1988  H   PHE B  20      54.629  10.270  17.872  1.00 20.68           H  
ATOM   1989  CA  PHE B  20      53.673   8.432  17.240  1.00 20.68           C  
ATOM   1990  HA  PHE B  20      53.387   8.273  16.200  1.00 20.68           H  
ATOM   1991  C   PHE B  20      52.611   7.690  18.092  1.00 20.68           C  
ATOM   1992  CB  PHE B  20      55.066   7.802  17.432  1.00 20.68           C  
ATOM   1993  HB2 PHE B  20      55.244   7.638  18.495  1.00 20.68           H  
ATOM   1994  HB3 PHE B  20      55.820   8.514  17.096  1.00 20.68           H  
ATOM   1995  O   PHE B  20      51.984   6.746  17.614  1.00 20.68           O  
ATOM   1996  CG  PHE B  20      55.299   6.498  16.683  1.00 20.68           C  
ATOM   1997  CD1 PHE B  20      54.741   5.288  17.137  1.00 20.68           C  
ATOM   1998  HD1 PHE B  20      54.116   5.274  18.019  1.00 20.68           H  
ATOM   1999  CD2 PHE B  20      56.093   6.494  15.519  1.00 20.68           C  
ATOM   2000  HD2 PHE B  20      56.517   7.418  15.154  1.00 20.68           H  
ATOM   2001  CE1 PHE B  20      54.970   4.089  16.439  1.00 20.68           C  
ATOM   2002  HE1 PHE B  20      54.524   3.171  16.793  1.00 20.68           H  
ATOM   2003  CE2 PHE B  20      56.326   5.295  14.820  1.00 20.68           C  
ATOM   2004  HE2 PHE B  20      56.927   5.303  13.923  1.00 20.68           H  
ATOM   2005  CZ  PHE B  20      55.764   4.091  15.280  1.00 20.68           C  
ATOM   2006  HZ  PHE B  20      55.931   3.172  14.739  1.00 20.68           H  
ATOM   2007  N   ASN B  21      52.451   8.031  19.377  1.00 19.45           N  
ATOM   2008  H   ASN B  21      52.885   8.895  19.669  1.00 19.45           H  
ATOM   2009  CA  ASN B  21      52.072   7.053  20.425  1.00 19.45           C  
ATOM   2010  HA  ASN B  21      52.122   6.053  19.993  1.00 19.45           H  
ATOM   2011  C   ASN B  21      50.632   7.155  20.997  1.00 19.45           C  
ATOM   2012  CB  ASN B  21      53.130   7.121  21.555  1.00 19.45           C  
ATOM   2013  HB2 ASN B  21      52.770   6.589  22.436  1.00 19.45           H  
ATOM   2014  HB3 ASN B  21      53.282   8.162  21.839  1.00 19.45           H  
ATOM   2015  O   ASN B  21      50.403   6.716  22.125  1.00 19.45           O  
ATOM   2016  CG  ASN B  21      54.464   6.477  21.236  1.00 19.45           C  
ATOM   2017  ND2 ASN B  21      55.503   6.855  21.942  1.00 19.45           N  
ATOM   2018 HD21 ASN B  21      55.410   7.594  22.625  1.00 19.45           H  
ATOM   2019 HD22 ASN B  21      56.374   6.410  21.693  1.00 19.45           H  
ATOM   2020  OD1 ASN B  21      54.613   5.607  20.401  1.00 19.45           O  
ATOM   2021  N   GLU B  22      49.663   7.760  20.304  1.00 21.24           N  
ATOM   2022  H   GLU B  22      49.886   8.082  19.372  1.00 21.24           H  
ATOM   2023  CA  GLU B  22      48.385   8.223  20.901  1.00 21.24           C  
ATOM   2024  HA  GLU B  22      48.635   8.666  21.865  1.00 21.24           H  
ATOM   2025  C   GLU B  22      47.341   7.105  21.213  1.00 21.24           C  
ATOM   2026  CB  GLU B  22      47.818   9.375  20.048  1.00 21.24           C  
ATOM   2027  HB2 GLU B  22      47.316   8.951  19.178  1.00 21.24           H  
ATOM   2028  HB3 GLU B  22      48.639   9.988  19.676  1.00 21.24           H  
ATOM   2029  O   GLU B  22      46.205   7.109  20.730  1.00 21.24           O  
ATOM   2030  CG  GLU B  22      46.832  10.280  20.813  1.00 21.24           C  
ATOM   2031  HG2 GLU B  22      46.358   9.720  21.619  1.00 21.24           H  
ATOM   2032  HG3 GLU B  22      46.038  10.572  20.125  1.00 21.24           H  
ATOM   2033  CD  GLU B  22      47.489  11.557  21.364  1.00 21.24           C  
ATOM   2034  OE1 GLU B  22      47.678  11.631  22.601  1.00 21.24           O  
ATOM   2035  OE2 GLU B  22      47.753  12.469  20.552  1.00 21.24           O  
ATOM   2036  N   HIS B  23      47.714   6.127  22.048  1.00 23.54           N  
ATOM   2037  H   HIS B  23      48.670   6.156  22.372  1.00 23.54           H  
ATOM   2038  CA  HIS B  23      46.873   5.010  22.499  1.00 23.54           C  
ATOM   2039  HA  HIS B  23      46.537   4.458  21.621  1.00 23.54           H  
ATOM   2040  C   HIS B  23      45.631   5.497  23.269  1.00 23.54           C  
ATOM   2041  CB  HIS B  23      47.703   4.060  23.380  1.00 23.54           C  
ATOM   2042  HB2 HIS B  23      48.003   4.591  24.283  1.00 23.54           H  
ATOM   2043  HB3 HIS B  23      47.071   3.225  23.683  1.00 23.54           H  
ATOM   2044  O   HIS B  23      45.681   5.771  24.469  1.00 23.54           O  
ATOM   2045  CG  HIS B  23      48.944   3.494  22.737  1.00 23.54           C  
ATOM   2046  CD2 HIS B  23      50.204   3.514  23.272  1.00 23.54           C  
ATOM   2047  HD2 HIS B  23      50.485   3.962  24.214  1.00 23.54           H  
ATOM   2048  ND1 HIS B  23      49.028   2.829  21.534  1.00 23.54           N  
ATOM   2049  HD1 HIS B  23      48.278   2.687  20.873  1.00 23.54           H  
ATOM   2050  CE1 HIS B  23      50.308   2.462  21.352  1.00 23.54           C  
ATOM   2051  HE1 HIS B  23      50.688   1.942  20.486  1.00 23.54           H  
ATOM   2052  NE2 HIS B  23      51.061   2.846  22.394  1.00 23.54           N  
ATOM   2053  N   THR B  24      44.489   5.582  22.584  1.00 23.87           N  
ATOM   2054  H   THR B  24      44.532   5.402  21.591  1.00 23.87           H  
ATOM   2055  CA  THR B  24      43.287   6.297  23.050  1.00 23.87           C  
ATOM   2056  HA  THR B  24      43.645   7.134  23.650  1.00 23.87           H  
ATOM   2057  C   THR B  24      42.408   5.468  24.008  1.00 23.87           C  
ATOM   2058  CB  THR B  24      42.509   6.907  21.859  1.00 23.87           C  
ATOM   2059  HB  THR B  24      41.586   6.353  21.689  1.00 23.87           H  
ATOM   2060  O   THR B  24      41.210   5.276  23.792  1.00 23.87           O  
ATOM   2061  CG2 THR B  24      42.160   8.371  22.116  1.00 23.87           C  
ATOM   2062 HG21 THR B  24      43.071   8.955  22.252  1.00 23.87           H  
ATOM   2063 HG22 THR B  24      41.540   8.448  23.009  1.00 23.87           H  
ATOM   2064 HG23 THR B  24      41.608   8.765  21.263  1.00 23.87           H  
ATOM   2065  OG1 THR B  24      43.237   6.868  20.646  1.00 23.87           O  
ATOM   2066  HG1 THR B  24      44.098   7.275  20.765  1.00 23.87           H  
ATOM   2067  N   TYR B  25      43.018   4.948  25.078  1.00 23.47           N  
ATOM   2068  H   TYR B  25      43.998   5.161  25.196  1.00 23.47           H  
ATOM   2069  CA  TYR B  25      42.364   4.133  26.107  1.00 23.47           C  
ATOM   2070  HA  TYR B  25      41.812   3.336  25.609  1.00 23.47           H  
ATOM   2071  C   TYR B  25      41.375   4.980  26.926  1.00 23.47           C  
ATOM   2072  CB  TYR B  25      43.441   3.480  26.994  1.00 23.47           C  
ATOM   2073  HB2 TYR B  25      43.859   4.231  27.663  1.00 23.47           H  
ATOM   2074  HB3 TYR B  25      44.254   3.153  26.345  1.00 23.47           H  
ATOM   2075  O   TYR B  25      41.765   5.882  27.668  1.00 23.47           O  
ATOM   2076  CG  TYR B  25      42.999   2.282  27.827  1.00 23.47           C  
ATOM   2077  CD1 TYR B  25      41.980   2.401  28.795  1.00 23.47           C  
ATOM   2078  HD1 TYR B  25      41.465   3.341  28.932  1.00 23.47           H  
ATOM   2079  CD2 TYR B  25      43.653   1.043  27.665  1.00 23.47           C  
ATOM   2080  HD2 TYR B  25      44.437   0.935  26.930  1.00 23.47           H  
ATOM   2081  CE1 TYR B  25      41.626   1.302  29.603  1.00 23.47           C  
ATOM   2082  HE1 TYR B  25      40.843   1.394  30.341  1.00 23.47           H  
ATOM   2083  CE2 TYR B  25      43.303  -0.057  28.470  1.00 23.47           C  
ATOM   2084  HE2 TYR B  25      43.801  -1.009  28.354  1.00 23.47           H  
ATOM   2085  OH  TYR B  25      41.974  -0.993  30.227  1.00 23.47           O  
ATOM   2086  HH  TYR B  25      41.243  -0.809  30.821  1.00 23.47           H  
ATOM   2087  CZ  TYR B  25      42.294   0.070  29.446  1.00 23.47           C  
ATOM   2088  N   ASP B  26      40.086   4.668  26.821  1.00 26.31           N  
ATOM   2089  H   ASP B  26      39.828   3.891  26.230  1.00 26.31           H  
ATOM   2090  CA  ASP B  26      39.005   5.404  27.482  1.00 26.31           C  
ATOM   2091  HA  ASP B  26      39.363   6.394  27.766  1.00 26.31           H  
ATOM   2092  C   ASP B  26      38.569   4.668  28.757  1.00 26.31           C  
ATOM   2093  CB  ASP B  26      37.883   5.602  26.463  1.00 26.31           C  
ATOM   2094  HB2 ASP B  26      38.334   5.906  25.518  1.00 26.31           H  
ATOM   2095  HB3 ASP B  26      37.368   4.656  26.293  1.00 26.31           H  
ATOM   2096  O   ASP B  26      37.795   3.717  28.713  1.00 26.31           O  
ATOM   2097  CG  ASP B  26      36.869   6.677  26.845  1.00 26.31           C  
ATOM   2098  OD1 ASP B  26      36.990   7.284  27.931  1.00 26.31           O  
ATOM   2099  OD2 ASP B  26      36.008   6.907  25.962  1.00 26.31           O  
ATOM   2100  N   VAL B  27      39.186   5.038  29.884  1.00 28.34           N  
ATOM   2101  H   VAL B  27      39.825   5.816  29.807  1.00 28.34           H  
ATOM   2102  CA  VAL B  27      39.306   4.164  31.068  1.00 28.34           C  
ATOM   2103  HA  VAL B  27      39.558   3.161  30.724  1.00 28.34           H  
ATOM   2104  C   VAL B  27      38.020   4.027  31.899  1.00 28.34           C  
ATOM   2105  CB  VAL B  27      40.444   4.666  31.997  1.00 28.34           C  
ATOM   2106  HB  VAL B  27      40.119   5.602  32.451  1.00 28.34           H  
ATOM   2107  O   VAL B  27      37.826   2.997  32.531  1.00 28.34           O  
ATOM   2108  CG1 VAL B  27      40.778   3.680  33.125  1.00 28.34           C  
ATOM   2109 HG11 VAL B  27      41.632   4.035  33.704  1.00 28.34           H  
ATOM   2110 HG12 VAL B  27      39.936   3.579  33.809  1.00 28.34           H  
ATOM   2111 HG13 VAL B  27      41.012   2.699  32.710  1.00 28.34           H  
ATOM   2112  CG2 VAL B  27      41.778   4.951  31.286  1.00 28.34           C  
ATOM   2113 HG21 VAL B  27      42.469   5.423  31.985  1.00 28.34           H  
ATOM   2114 HG22 VAL B  27      41.646   5.627  30.440  1.00 28.34           H  
ATOM   2115 HG23 VAL B  27      42.227   4.019  30.942  1.00 28.34           H  
ATOM   2116  N   GLN B  28      37.213   5.090  32.012  1.00 29.60           N  
ATOM   2117  H   GLN B  28      37.316   5.825  31.328  1.00 29.60           H  
ATOM   2118  CA  GLN B  28      36.613   5.429  33.317  1.00 29.60           C  
ATOM   2119  HA  GLN B  28      37.427   5.438  34.042  1.00 29.60           H  
ATOM   2120  C   GLN B  28      35.608   4.425  33.899  1.00 29.60           C  
ATOM   2121  CB  GLN B  28      35.997   6.842  33.312  1.00 29.60           C  
ATOM   2122  HB2 GLN B  28      35.322   6.957  32.463  1.00 29.60           H  
ATOM   2123  HB3 GLN B  28      35.417   6.963  34.227  1.00 29.60           H  
ATOM   2124  O   GLN B  28      35.817   3.976  35.022  1.00 29.60           O  
ATOM   2125  CG  GLN B  28      37.072   7.936  33.276  1.00 29.60           C  
ATOM   2126  HG2 GLN B  28      37.517   7.963  32.281  1.00 29.60           H  
ATOM   2127  HG3 GLN B  28      37.858   7.687  33.989  1.00 29.60           H  
ATOM   2128  CD  GLN B  28      36.570   9.339  33.627  1.00 29.60           C  
ATOM   2129  NE2 GLN B  28      37.429  10.330  33.549  1.00 29.60           N  
ATOM   2130 HE21 GLN B  28      38.357  10.171  33.183  1.00 29.60           H  
ATOM   2131 HE22 GLN B  28      37.060  11.240  33.786  1.00 29.60           H  
ATOM   2132  OE1 GLN B  28      35.448   9.603  34.020  1.00 29.60           O  
ATOM   2133  N   TYR B  29      34.509   4.142  33.198  1.00 31.09           N  
ATOM   2134  H   TYR B  29      34.435   4.493  32.253  1.00 31.09           H  
ATOM   2135  CA  TYR B  29      33.332   3.473  33.770  1.00 31.09           C  
ATOM   2136  HA  TYR B  29      33.456   3.391  34.850  1.00 31.09           H  
ATOM   2137  C   TYR B  29      33.200   2.032  33.258  1.00 31.09           C  
ATOM   2138  CB  TYR B  29      32.073   4.330  33.542  1.00 31.09           C  
ATOM   2139  HB2 TYR B  29      31.885   4.400  32.471  1.00 31.09           H  
ATOM   2140  HB3 TYR B  29      31.221   3.812  33.984  1.00 31.09           H  
ATOM   2141  O   TYR B  29      32.255   1.693  32.547  1.00 31.09           O  
ATOM   2142  CG  TYR B  29      32.129   5.733  34.129  1.00 31.09           C  
ATOM   2143  CD1 TYR B  29      31.889   5.939  35.502  1.00 31.09           C  
ATOM   2144  HD1 TYR B  29      31.691   5.094  36.144  1.00 31.09           H  
ATOM   2145  CD2 TYR B  29      32.401   6.837  33.297  1.00 31.09           C  
ATOM   2146  HD2 TYR B  29      32.576   6.687  32.242  1.00 31.09           H  
ATOM   2147  CE1 TYR B  29      31.919   7.242  36.041  1.00 31.09           C  
ATOM   2148  HE1 TYR B  29      31.759   7.385  37.100  1.00 31.09           H  
ATOM   2149  CE2 TYR B  29      32.451   8.138  33.836  1.00 31.09           C  
ATOM   2150  HE2 TYR B  29      32.681   8.985  33.206  1.00 31.09           H  
ATOM   2151  OH  TYR B  29      32.252   9.609  35.713  1.00 31.09           O  
ATOM   2152  HH  TYR B  29      32.098   9.645  36.659  1.00 31.09           H  
ATOM   2153  CZ  TYR B  29      32.220   8.343  35.211  1.00 31.09           C  
ATOM   2154  N   ALA B  30      34.196   1.208  33.588  1.00 29.95           N  
ATOM   2155  H   ALA B  30      34.932   1.579  34.171  1.00 29.95           H  
ATOM   2156  CA  ALA B  30      34.099  -0.247  33.491  1.00 29.95           C  
ATOM   2157  HA  ALA B  30      33.516  -0.505  32.606  1.00 29.95           H  
ATOM   2158  C   ALA B  30      33.349  -0.837  34.712  1.00 29.95           C  
ATOM   2159  CB  ALA B  30      35.518  -0.804  33.298  1.00 29.95           C  
ATOM   2160  HB1 ALA B  30      36.110  -0.621  34.195  1.00 29.95           H  
ATOM   2161  HB2 ALA B  30      35.993  -0.316  32.447  1.00 29.95           H  
ATOM   2162  HB3 ALA B  30      35.479  -1.877  33.108  1.00 29.95           H  
ATOM   2163  O   ALA B  30      32.774  -0.099  35.509  1.00 29.95           O  
ATOM   2164  N   ASP B  31      33.346  -2.167  34.811  1.00 28.49           N  
ATOM   2165  H   ASP B  31      33.882  -2.687  34.132  1.00 28.49           H  
ATOM   2166  CA  ASP B  31      32.560  -2.980  35.752  1.00 28.49           C  
ATOM   2167  HA  ASP B  31      31.509  -2.723  35.620  1.00 28.49           H  
ATOM   2168  C   ASP B  31      32.890  -2.773  37.255  1.00 28.49           C  
ATOM   2169  CB  ASP B  31      32.757  -4.443  35.309  1.00 28.49           C  
ATOM   2170  HB2 ASP B  31      33.774  -4.748  35.553  1.00 28.49           H  
ATOM   2171  HB3 ASP B  31      32.645  -4.500  34.226  1.00 28.49           H  
ATOM   2172  O   ASP B  31      33.953  -2.260  37.611  1.00 28.49           O  
ATOM   2173  CG  ASP B  31      31.768  -5.436  35.920  1.00 28.49           C  
ATOM   2174  OD1 ASP B  31      30.675  -4.990  36.327  1.00 28.49           O  
ATOM   2175  OD2 ASP B  31      32.129  -6.632  35.955  1.00 28.49           O  
ATOM   2176  N   ASP B  32      31.983  -3.222  38.132  1.00 29.23           N  
ATOM   2177  H   ASP B  32      31.198  -3.717  37.732  1.00 29.23           H  
ATOM   2178  CA  ASP B  32      31.887  -2.918  39.576  1.00 29.23           C  
ATOM   2179  HA  ASP B  32      31.590  -1.876  39.703  1.00 29.23           H  
ATOM   2180  C   ASP B  32      33.169  -3.129  40.406  1.00 29.23           C  
ATOM   2181  CB  ASP B  32      30.804  -3.831  40.199  1.00 29.23           C  
ATOM   2182  HB2 ASP B  32      30.987  -3.907  41.271  1.00 29.23           H  
ATOM   2183  HB3 ASP B  32      30.906  -4.837  39.790  1.00 29.23           H  
ATOM   2184  O   ASP B  32      33.354  -2.503  41.452  1.00 29.23           O  
ATOM   2185  CG  ASP B  32      29.352  -3.360  40.047  1.00 29.23           C  
ATOM   2186  OD1 ASP B  32      29.135  -2.154  39.789  1.00 29.23           O  
ATOM   2187  OD2 ASP B  32      28.458  -4.199  40.302  1.00 29.23           O  
ATOM   2188  N   ASN B  33      34.052  -4.042  39.996  1.00 30.39           N  
ATOM   2189  H   ASN B  33      33.877  -4.443  39.085  1.00 30.39           H  
ATOM   2190  CA  ASN B  33      35.065  -4.661  40.864  1.00 30.39           C  
ATOM   2191  HA  ASN B  33      34.585  -4.790  41.835  1.00 30.39           H  
ATOM   2192  C   ASN B  33      36.318  -3.786  41.139  1.00 30.39           C  
ATOM   2193  CB  ASN B  33      35.369  -6.063  40.304  1.00 30.39           C  
ATOM   2194  HB2 ASN B  33      34.465  -6.478  39.858  1.00 30.39           H  
ATOM   2195  HB3 ASN B  33      36.125  -5.981  39.523  1.00 30.39           H  
ATOM   2196  O   ASN B  33      37.414  -4.291  41.404  1.00 30.39           O  
ATOM   2197  CG  ASN B  33      35.831  -7.063  41.351  1.00 30.39           C  
ATOM   2198  ND2 ASN B  33      36.287  -8.214  40.916  1.00 30.39           N  
ATOM   2199 HD21 ASN B  33      36.289  -8.408  39.925  1.00 30.39           H  
ATOM   2200 HD22 ASN B  33      36.539  -8.885  41.628  1.00 30.39           H  
ATOM   2201  OD1 ASN B  33      35.754  -6.876  42.554  1.00 30.39           O  
ATOM   2202  N   ALA B  34      36.181  -2.461  41.056  1.00 34.76           N  
ATOM   2203  H   ALA B  34      35.245  -2.116  40.896  1.00 34.76           H  
ATOM   2204  CA  ALA B  34      37.248  -1.485  41.256  1.00 34.76           C  
ATOM   2205  HA  ALA B  34      38.151  -1.866  40.780  1.00 34.76           H  
ATOM   2206  C   ALA B  34      37.564  -1.275  42.753  1.00 34.76           C  
ATOM   2207  CB  ALA B  34      36.861  -0.189  40.531  1.00 34.76           C  
ATOM   2208  HB1 ALA B  34      36.700  -0.391  39.472  1.00 34.76           H  
ATOM   2209  HB2 ALA B  34      37.658   0.548  40.641  1.00 34.76           H  
ATOM   2210  HB3 ALA B  34      35.943   0.215  40.958  1.00 34.76           H  
ATOM   2211  O   ALA B  34      37.089  -0.338  43.389  1.00 34.76           O  
ATOM   2212  N   GLY B  35      38.413  -2.141  43.317  1.00 32.96           N  
ATOM   2213  H   GLY B  35      38.653  -2.961  42.779  1.00 32.96           H  
ATOM   2214  CA  GLY B  35      38.840  -2.060  44.723  1.00 32.96           C  
ATOM   2215  HA2 GLY B  35      39.396  -2.965  44.969  1.00 32.96           H  
ATOM   2216  HA3 GLY B  35      37.952  -2.026  45.354  1.00 32.96           H  
ATOM   2217  C   GLY B  35      39.721  -0.851  45.093  1.00 32.96           C  
ATOM   2218  O   GLY B  35      39.901  -0.574  46.280  1.00 32.96           O  
ATOM   2219  N   GLU B  36      40.275  -0.118  44.119  1.00 38.32           N  
ATOM   2220  H   GLU B  36      40.026  -0.333  43.164  1.00 38.32           H  
ATOM   2221  CA  GLU B  36      40.959   1.156  44.384  1.00 38.32           C  
ATOM   2222  HA  GLU B  36      41.528   1.051  45.308  1.00 38.32           H  
ATOM   2223  C   GLU B  36      39.961   2.303  44.599  1.00 38.32           C  
ATOM   2224  CB  GLU B  36      41.952   1.543  43.273  1.00 38.32           C  
ATOM   2225  HB2 GLU B  36      41.485   1.420  42.296  1.00 38.32           H  
ATOM   2226  HB3 GLU B  36      42.191   2.599  43.402  1.00 38.32           H  
ATOM   2227  O   GLU B  36      38.936   2.406  43.928  1.00 38.32           O  
ATOM   2228  CG  GLU B  36      43.275   0.763  43.329  1.00 38.32           C  
ATOM   2229  HG2 GLU B  36      43.130  -0.223  42.886  1.00 38.32           H  
ATOM   2230  HG3 GLU B  36      43.555   0.625  44.373  1.00 38.32           H  
ATOM   2231  CD  GLU B  36      44.406   1.513  42.601  1.00 38.32           C  
ATOM   2232  OE1 GLU B  36      45.504   1.624  43.195  1.00 38.32           O  
ATOM   2233  OE2 GLU B  36      44.163   2.012  41.478  1.00 38.32           O  
ATOM   2234  N   GLN B  37      40.293   3.230  45.504  1.00 40.07           N  
ATOM   2235  H   GLN B  37      41.167   3.124  45.998  1.00 40.07           H  
ATOM   2236  CA  GLN B  37      39.470   4.411  45.774  1.00 40.07           C  
ATOM   2237  HA  GLN B  37      38.437   4.087  45.901  1.00 40.07           H  
ATOM   2238  C   GLN B  37      39.490   5.401  44.598  1.00 40.07           C  
ATOM   2239  CB  GLN B  37      39.917   5.095  47.076  1.00 40.07           C  
ATOM   2240  HB2 GLN B  37      40.989   5.287  47.037  1.00 40.07           H  
ATOM   2241  HB3 GLN B  37      39.399   6.051  47.157  1.00 40.07           H  
ATOM   2242  O   GLN B  37      40.268   6.361  44.585  1.00 40.07           O  
ATOM   2243  CG  GLN B  37      39.587   4.275  48.328  1.00 40.07           C  
ATOM   2244  HG2 GLN B  37      38.521   4.046  48.332  1.00 40.07           H  
ATOM   2245  HG3 GLN B  37      40.139   3.335  48.308  1.00 40.07           H  
ATOM   2246  CD  GLN B  37      39.929   5.015  49.620  1.00 40.07           C  
ATOM   2247  NE2 GLN B  37      39.484   4.519  50.753  1.00 40.07           N  
ATOM   2248 HE21 GLN B  37      39.744   5.017  51.592  1.00 40.07           H  
ATOM   2249 HE22 GLN B  37      38.954   3.659  50.757  1.00 40.07           H  
ATOM   2250  OE1 GLN B  37      40.589   6.043  49.654  1.00 40.07           O  
ATOM   2251  N   VAL B  38      38.587   5.204  43.635  1.00 47.80           N  
ATOM   2252  H   VAL B  38      38.105   4.316  43.632  1.00 47.80           H  
ATOM   2253  CA  VAL B  38      38.300   6.161  42.559  1.00 47.80           C  
ATOM   2254  HA  VAL B  38      39.212   6.316  41.982  1.00 47.80           H  
ATOM   2255  C   VAL B  38      37.873   7.495  43.175  1.00 47.80           C  
ATOM   2256  CB  VAL B  38      37.216   5.626  41.600  1.00 47.80           C  
ATOM   2257  HB  VAL B  38      36.294   5.449  42.154  1.00 47.80           H  
ATOM   2258  O   VAL B  38      36.736   7.675  43.612  1.00 47.80           O  
ATOM   2259  CG1 VAL B  38      36.931   6.632  40.476  1.00 47.80           C  
ATOM   2260 HG11 VAL B  38      36.541   7.566  40.880  1.00 47.80           H  
ATOM   2261 HG12 VAL B  38      36.166   6.214  39.822  1.00 47.80           H  
ATOM   2262 HG13 VAL B  38      37.834   6.825  39.897  1.00 47.80           H  
ATOM   2263  CG2 VAL B  38      37.646   4.310  40.941  1.00 47.80           C  
ATOM   2264 HG21 VAL B  38      36.878   3.974  40.244  1.00 47.80           H  
ATOM   2265 HG22 VAL B  38      38.586   4.438  40.404  1.00 47.80           H  
ATOM   2266 HG23 VAL B  38      37.770   3.531  41.693  1.00 47.80           H  
ATOM   2267  N   GLN B  39      38.789   8.464  43.224  1.00 63.58           N  
ATOM   2268  H   GLN B  39      39.736   8.245  42.950  1.00 63.58           H  
ATOM   2269  CA  GLN B  39      38.435   9.803  43.679  1.00 63.58           C  
ATOM   2270  HA  GLN B  39      37.849   9.703  44.593  1.00 63.58           H  
ATOM   2271  C   GLN B  39      37.550  10.480  42.631  1.00 63.58           C  
ATOM   2272  CB  GLN B  39      39.663  10.663  44.011  1.00 63.58           C  
ATOM   2273  HB2 GLN B  39      39.294  11.659  44.256  1.00 63.58           H  
ATOM   2274  HB3 GLN B  39      40.319  10.732  43.143  1.00 63.58           H  
ATOM   2275  O   GLN B  39      37.927  10.606  41.467  1.00 63.58           O  
ATOM   2276  CG  GLN B  39      40.453  10.129  45.215  1.00 63.58           C  
ATOM   2277  HG2 GLN B  39      39.759   9.857  46.011  1.00 63.58           H  
ATOM   2278  HG3 GLN B  39      40.986   9.226  44.918  1.00 63.58           H  
ATOM   2279  CD  GLN B  39      41.454  11.131  45.795  1.00 63.58           C  
ATOM   2280  NE2 GLN B  39      42.349  10.672  46.640  1.00 63.58           N  
ATOM   2281 HE21 GLN B  39      43.023  11.314  47.032  1.00 63.58           H  
ATOM   2282 HE22 GLN B  39      42.365   9.686  46.858  1.00 63.58           H  
ATOM   2283  OE1 GLN B  39      41.433  12.338  45.547  1.00 63.58           O  
ATOM   2284  N   LEU B  40      36.395  10.977  43.062  1.00 70.52           N  
ATOM   2285  H   LEU B  40      36.110  10.779  44.010  1.00 70.52           H  
ATOM   2286  CA  LEU B  40      35.502  11.790  42.241  1.00 70.52           C  
ATOM   2287  HA  LEU B  40      35.613  11.508  41.194  1.00 70.52           H  
ATOM   2288  C   LEU B  40      35.875  13.273  42.351  1.00 70.52           C  
ATOM   2289  CB  LEU B  40      34.048  11.519  42.660  1.00 70.52           C  
ATOM   2290  HB2 LEU B  40      33.939  11.772  43.715  1.00 70.52           H  
ATOM   2291  HB3 LEU B  40      33.397  12.181  42.088  1.00 70.52           H  
ATOM   2292  O   LEU B  40      36.253  13.760  43.421  1.00 70.52           O  
ATOM   2293  CG  LEU B  40      33.579  10.065  42.445  1.00 70.52           C  
ATOM   2294  HG  LEU B  40      34.222   9.385  43.004  1.00 70.52           H  
ATOM   2295  CD1 LEU B  40      32.153   9.908  42.971  1.00 70.52           C  
ATOM   2296 HD11 LEU B  40      31.477  10.573  42.433  1.00 70.52           H  
ATOM   2297 HD12 LEU B  40      32.130  10.132  44.038  1.00 70.52           H  
ATOM   2298 HD13 LEU B  40      31.829   8.877  42.830  1.00 70.52           H  
ATOM   2299  CD2 LEU B  40      33.601   9.668  40.969  1.00 70.52           C  
ATOM   2300 HD21 LEU B  40      33.173   8.673  40.848  1.00 70.52           H  
ATOM   2301 HD22 LEU B  40      34.631   9.623  40.614  1.00 70.52           H  
ATOM   2302 HD23 LEU B  40      33.030  10.377  40.369  1.00 70.52           H  
ATOM   2303  N   ASP B  41      35.770  14.011  41.246  1.00 75.03           N  
ATOM   2304  H   ASP B  41      35.432  13.580  40.398  1.00 75.03           H  
ATOM   2305  CA  ASP B  41      35.811  15.471  41.282  1.00 75.03           C  
ATOM   2306  HA  ASP B  41      36.348  15.806  42.169  1.00 75.03           H  
ATOM   2307  C   ASP B  41      34.377  15.973  41.392  1.00 75.03           C  
ATOM   2308  CB  ASP B  41      36.559  16.048  40.072  1.00 75.03           C  
ATOM   2309  HB2 ASP B  41      37.554  15.605  40.045  1.00 75.03           H  
ATOM   2310  HB3 ASP B  41      36.046  15.775  39.150  1.00 75.03           H  
ATOM   2311  O   ASP B  41      33.709  16.207  40.392  1.00 75.03           O  
ATOM   2312  CG  ASP B  41      36.729  17.573  40.140  1.00 75.03           C  
ATOM   2313  OD1 ASP B  41      36.067  18.242  40.971  1.00 75.03           O  
ATOM   2314  OD2 ASP B  41      37.565  18.090  39.360  1.00 75.03           O  
ATOM   2315  N   HIS B  42      33.896  16.152  42.622  1.00 79.47           N  
ATOM   2316  H   HIS B  42      34.464  15.856  43.404  1.00 79.47           H  
ATOM   2317  CA  HIS B  42      32.531  16.612  42.875  1.00 79.47           C  
ATOM   2318  HA  HIS B  42      31.850  15.935  42.358  1.00 79.47           H  
ATOM   2319  C   HIS B  42      32.219  18.015  42.316  1.00 79.47           C  
ATOM   2320  CB  HIS B  42      32.225  16.518  44.376  1.00 79.47           C  
ATOM   2321  HB2 HIS B  42      31.207  16.869  44.546  1.00 79.47           H  
ATOM   2322  HB3 HIS B  42      32.904  17.170  44.925  1.00 79.47           H  
ATOM   2323  O   HIS B  42      31.060  18.410  42.354  1.00 79.47           O  
ATOM   2324  CG  HIS B  42      32.317  15.117  44.930  1.00 79.47           C  
ATOM   2325  CD2 HIS B  42      33.303  14.618  45.737  1.00 79.47           C  
ATOM   2326  HD2 HIS B  42      34.170  15.155  46.092  1.00 79.47           H  
ATOM   2327  ND1 HIS B  42      31.410  14.102  44.729  1.00 79.47           N  
ATOM   2328  HD1 HIS B  42      30.589  14.142  44.141  1.00 79.47           H  
ATOM   2329  CE1 HIS B  42      31.839  13.018  45.397  1.00 79.47           C  
ATOM   2330  HE1 HIS B  42      31.345  12.058  45.413  1.00 79.47           H  
ATOM   2331  NE2 HIS B  42      32.989  13.289  46.030  1.00 79.47           N  
ATOM   2332  N   THR B  43      33.201  18.764  41.787  1.00 82.22           N  
ATOM   2333  H   THR B  43      34.130  18.371  41.736  1.00 82.22           H  
ATOM   2334  CA  THR B  43      32.949  20.009  41.031  1.00 82.22           C  
ATOM   2335  HA  THR B  43      32.042  20.473  41.419  1.00 82.22           H  
ATOM   2336  C   THR B  43      32.695  19.771  39.540  1.00 82.22           C  
ATOM   2337  CB  THR B  43      34.075  21.047  41.198  1.00 82.22           C  
ATOM   2338  HB  THR B  43      33.723  21.985  40.770  1.00 82.22           H  
ATOM   2339  O   THR B  43      32.242  20.687  38.855  1.00 82.22           O  
ATOM   2340  CG2 THR B  43      34.422  21.312  42.663  1.00 82.22           C  
ATOM   2341 HG21 THR B  43      35.116  22.150  42.717  1.00 82.22           H  
ATOM   2342 HG22 THR B  43      34.883  20.432  43.111  1.00 82.22           H  
ATOM   2343 HG23 THR B  43      33.516  21.573  43.209  1.00 82.22           H  
ATOM   2344  OG1 THR B  43      35.270  20.692  40.525  1.00 82.22           O  
ATOM   2345  HG1 THR B  43      35.529  19.805  40.783  1.00 82.22           H  
ATOM   2346  N   LYS B  44      32.975  18.566  39.024  1.00 86.13           N  
ATOM   2347  H   LYS B  44      33.273  17.836  39.657  1.00 86.13           H  
ATOM   2348  CA  LYS B  44      32.839  18.186  37.615  1.00 86.13           C  
ATOM   2349  HA  LYS B  44      32.587  19.075  37.037  1.00 86.13           H  
ATOM   2350  C   LYS B  44      31.732  17.166  37.379  1.00 86.13           C  
ATOM   2351  CB  LYS B  44      34.148  17.611  37.067  1.00 86.13           C  
ATOM   2352  HB2 LYS B  44      34.507  16.831  37.738  1.00 86.13           H  
ATOM   2353  HB3 LYS B  44      33.938  17.165  36.096  1.00 86.13           H  
ATOM   2354  O   LYS B  44      31.638  16.143  38.053  1.00 86.13           O  
ATOM   2355  CG  LYS B  44      35.235  18.664  36.871  1.00 86.13           C  
ATOM   2356  HG2 LYS B  44      35.542  19.063  37.838  1.00 86.13           H  
ATOM   2357  HG3 LYS B  44      34.827  19.469  36.260  1.00 86.13           H  
ATOM   2358  CD  LYS B  44      36.426  18.037  36.134  1.00 86.13           C  
ATOM   2359  HD2 LYS B  44      36.824  17.201  36.710  1.00 86.13           H  
ATOM   2360  HD3 LYS B  44      36.085  17.659  35.171  1.00 86.13           H  
ATOM   2361  CE  LYS B  44      37.517  19.078  35.892  1.00 86.13           C  
ATOM   2362  HE2 LYS B  44      38.206  18.707  35.133  1.00 86.13           H  
ATOM   2363  HE3 LYS B  44      37.046  19.984  35.510  1.00 86.13           H  
ATOM   2364  NZ  LYS B  44      38.246  19.377  37.140  1.00 86.13           N  
ATOM   2365  HZ1 LYS B  44      39.086  18.824  37.235  1.00 86.13           H  
ATOM   2366  HZ2 LYS B  44      37.695  19.108  37.942  1.00 86.13           H  
ATOM   2367  HZ3 LYS B  44      38.419  20.369  37.216  1.00 86.13           H  
ATOM   2368  N   LEU B  45      30.976  17.402  36.318  1.00 87.73           N  
ATOM   2369  H   LEU B  45      31.138  18.260  35.811  1.00 87.73           H  
ATOM   2370  CA  LEU B  45      30.008  16.477  35.752  1.00 87.73           C  
ATOM   2371  HA  LEU B  45      29.866  15.633  36.428  1.00 87.73           H  
ATOM   2372  C   LEU B  45      30.537  15.931  34.425  1.00 87.73           C  
ATOM   2373  CB  LEU B  45      28.661  17.195  35.585  1.00 87.73           C  
ATOM   2374  HB2 LEU B  45      27.941  16.478  35.190  1.00 87.73           H  
ATOM   2375  HB3 LEU B  45      28.781  17.990  34.848  1.00 87.73           H  
ATOM   2376  O   LEU B  45      31.044  16.697  33.602  1.00 87.73           O  
ATOM   2377  CG  LEU B  45      28.100  17.805  36.883  1.00 87.73           C  
ATOM   2378  HG  LEU B  45      28.788  18.564  37.256  1.00 87.73           H  
ATOM   2379  CD1 LEU B  45      26.775  18.499  36.582  1.00 87.73           C  
ATOM   2380 HD11 LEU B  45      26.904  19.189  35.748  1.00 87.73           H  
ATOM   2381 HD12 LEU B  45      26.012  17.763  36.330  1.00 87.73           H  
ATOM   2382 HD13 LEU B  45      26.454  19.059  37.461  1.00 87.73           H  
ATOM   2383  CD2 LEU B  45      27.878  16.761  37.980  1.00 87.73           C  
ATOM   2384 HD21 LEU B  45      27.396  17.224  38.841  1.00 87.73           H  
ATOM   2385 HD22 LEU B  45      28.833  16.349  38.306  1.00 87.73           H  
ATOM   2386 HD23 LEU B  45      27.251  15.951  37.607  1.00 87.73           H  
ATOM   2387  N   TYR B  46      30.412  14.622  34.232  1.00 83.30           N  
ATOM   2388  H   TYR B  46      29.934  14.091  34.947  1.00 83.30           H  
ATOM   2389  CA  TYR B  46      30.601  13.934  32.959  1.00 83.30           C  
ATOM   2390  HA  TYR B  46      31.161  14.568  32.271  1.00 83.30           H  
ATOM   2391  C   TYR B  46      29.218  13.672  32.356  1.00 83.30           C  
ATOM   2392  CB  TYR B  46      31.403  12.649  33.190  1.00 83.30           C  
ATOM   2393  HB2 TYR B  46      30.903  12.052  33.952  1.00 83.30           H  
ATOM   2394  HB3 TYR B  46      32.384  12.915  33.585  1.00 83.30           H  
ATOM   2395  O   TYR B  46      28.303  13.243  33.059  1.00 83.30           O  
ATOM   2396  CG  TYR B  46      31.608  11.795  31.954  1.00 83.30           C  
ATOM   2397  CD1 TYR B  46      30.748  10.709  31.700  1.00 83.30           C  
ATOM   2398  HD1 TYR B  46      29.930  10.497  32.373  1.00 83.30           H  
ATOM   2399  CD2 TYR B  46      32.679  12.062  31.077  1.00 83.30           C  
ATOM   2400  HD2 TYR B  46      33.347  12.886  31.279  1.00 83.30           H  
ATOM   2401  CE1 TYR B  46      30.967   9.885  30.581  1.00 83.30           C  
ATOM   2402  HE1 TYR B  46      30.328   9.034  30.392  1.00 83.30           H  
ATOM   2403  CE2 TYR B  46      32.896  11.242  29.953  1.00 83.30           C  
ATOM   2404  HE2 TYR B  46      33.726  11.433  29.288  1.00 83.30           H  
ATOM   2405  OH  TYR B  46      32.233   9.355  28.618  1.00 83.30           O  
ATOM   2406  HH  TYR B  46      33.060   9.542  28.167  1.00 83.30           H  
ATOM   2407  CZ  TYR B  46      32.034  10.152  29.700  1.00 83.30           C  
ATOM   2408  N   ILE B  47      29.042  14.007  31.081  1.00 86.65           N  
ATOM   2409  H   ILE B  47      29.838  14.351  30.564  1.00 86.65           H  
ATOM   2410  CA  ILE B  47      27.735  14.081  30.420  1.00 86.65           C  
ATOM   2411  HA  ILE B  47      26.969  13.644  31.059  1.00 86.65           H  
ATOM   2412  C   ILE B  47      27.800  13.281  29.121  1.00 86.65           C  
ATOM   2413  CB  ILE B  47      27.359  15.556  30.139  1.00 86.65           C  
ATOM   2414  HB  ILE B  47      28.099  15.953  29.444  1.00 86.65           H  
ATOM   2415  O   ILE B  47      28.674  13.533  28.291  1.00 86.65           O  
ATOM   2416  CG1 ILE B  47      27.366  16.446  31.407  1.00 86.65           C  
ATOM   2417 HG12 ILE B  47      28.214  16.202  32.046  1.00 86.65           H  
ATOM   2418 HG13 ILE B  47      26.456  16.280  31.983  1.00 86.65           H  
ATOM   2419  CG2 ILE B  47      25.975  15.636  29.466  1.00 86.65           C  
ATOM   2420 HG21 ILE B  47      25.726  16.667  29.217  1.00 86.65           H  
ATOM   2421 HG22 ILE B  47      25.217  15.229  30.135  1.00 86.65           H  
ATOM   2422 HG23 ILE B  47      25.960  15.062  28.540  1.00 86.65           H  
ATOM   2423  CD1 ILE B  47      27.497  17.934  31.072  1.00 86.65           C  
ATOM   2424 HD11 ILE B  47      28.419  18.097  30.515  1.00 86.65           H  
ATOM   2425 HD12 ILE B  47      26.652  18.273  30.471  1.00 86.65           H  
ATOM   2426 HD13 ILE B  47      27.528  18.508  31.997  1.00 86.65           H  
ATOM   2427  N   ILE B  48      26.855  12.367  28.918  1.00 82.19           N  
ATOM   2428  H   ILE B  48      26.176  12.229  29.653  1.00 82.19           H  
ATOM   2429  CA  ILE B  48      26.639  11.631  27.663  1.00 82.19           C  
ATOM   2430  HA  ILE B  48      27.218  12.111  26.874  1.00 82.19           H  
ATOM   2431  C   ILE B  48      25.168  11.735  27.236  1.00 82.19           C  
ATOM   2432  CB  ILE B  48      27.141  10.166  27.767  1.00 82.19           C  
ATOM   2433  HB  ILE B  48      27.071   9.720  26.775  1.00 82.19           H  
ATOM   2434  O   ILE B  48      24.361  12.370  27.916  1.00 82.19           O  
ATOM   2435  CG1 ILE B  48      26.280   9.313  28.721  1.00 82.19           C  
ATOM   2436 HG12 ILE B  48      25.270   9.278  28.313  1.00 82.19           H  
ATOM   2437 HG13 ILE B  48      26.251   9.780  29.705  1.00 82.19           H  
ATOM   2438  CG2 ILE B  48      28.625  10.147  28.154  1.00 82.19           C  
ATOM   2439 HG21 ILE B  48      29.179  10.828  27.508  1.00 82.19           H  
ATOM   2440 HG22 ILE B  48      29.043   9.147  28.035  1.00 82.19           H  
ATOM   2441 HG23 ILE B  48      28.742  10.467  29.190  1.00 82.19           H  
ATOM   2442  CD1 ILE B  48      26.740   7.861  28.887  1.00 82.19           C  
ATOM   2443 HD11 ILE B  48      26.000   7.314  29.472  1.00 82.19           H  
ATOM   2444 HD12 ILE B  48      26.842   7.388  27.911  1.00 82.19           H  
ATOM   2445 HD13 ILE B  48      27.694   7.822  29.415  1.00 82.19           H  
ATOM   2446  N   ASN B  49      24.821  11.108  26.108  1.00 77.28           N  
ATOM   2447  H   ASN B  49      25.527  10.568  25.626  1.00 77.28           H  
ATOM   2448  CA  ASN B  49      23.518  11.248  25.448  1.00 77.28           C  
ATOM   2449  HA  ASN B  49      23.577  10.681  24.520  1.00 77.28           H  
ATOM   2450  C   ASN B  49      23.237  12.704  25.023  1.00 77.28           C  
ATOM   2451  CB  ASN B  49      22.411  10.600  26.311  1.00 77.28           C  
ATOM   2452  HB2 ASN B  49      22.098  11.287  27.097  1.00 77.28           H  
ATOM   2453  HB3 ASN B  49      22.783   9.686  26.774  1.00 77.28           H  
ATOM   2454  O   ASN B  49      22.193  13.261  25.334  1.00 77.28           O  
ATOM   2455  CG  ASN B  49      21.211  10.219  25.468  1.00 77.28           C  
ATOM   2456  ND2 ASN B  49      20.007  10.508  25.896  1.00 77.28           N  
ATOM   2457 HD21 ASN B  49      19.872  11.088  26.712  1.00 77.28           H  
ATOM   2458 HD22 ASN B  49      19.249  10.317  25.257  1.00 77.28           H  
ATOM   2459  OD1 ASN B  49      21.362   9.601  24.432  1.00 77.28           O  
ATOM   2460  N   ILE B  50      24.217  13.349  24.375  1.00 81.50           N  
ATOM   2461  H   ILE B  50      25.046  12.829  24.124  1.00 81.50           H  
ATOM   2462  CA  ILE B  50      24.163  14.770  23.999  1.00 81.50           C  
ATOM   2463  HA  ILE B  50      23.519  15.286  24.712  1.00 81.50           H  
ATOM   2464  C   ILE B  50      23.589  14.914  22.575  1.00 81.50           C  
ATOM   2465  CB  ILE B  50      25.559  15.424  24.116  1.00 81.50           C  
ATOM   2466  HB  ILE B  50      26.228  14.958  23.393  1.00 81.50           H  
ATOM   2467  O   ILE B  50      24.292  14.542  21.625  1.00 81.50           O  
ATOM   2468  CG1 ILE B  50      26.143  15.210  25.530  1.00 81.50           C  
ATOM   2469 HG12 ILE B  50      25.453  15.618  26.269  1.00 81.50           H  
ATOM   2470 HG13 ILE B  50      26.253  14.142  25.721  1.00 81.50           H  
ATOM   2471  CG2 ILE B  50      25.471  16.931  23.802  1.00 81.50           C  
ATOM   2472 HG21 ILE B  50      24.987  17.451  24.629  1.00 81.50           H  
ATOM   2473 HG22 ILE B  50      26.471  17.335  23.647  1.00 81.50           H  
ATOM   2474 HG23 ILE B  50      24.901  17.118  22.892  1.00 81.50           H  
ATOM   2475  CD1 ILE B  50      27.518  15.841  25.744  1.00 81.50           C  
ATOM   2476 HD11 ILE B  50      27.445  16.928  25.715  1.00 81.50           H  
ATOM   2477 HD12 ILE B  50      27.883  15.547  26.728  1.00 81.50           H  
ATOM   2478 HD13 ILE B  50      28.213  15.497  24.979  1.00 81.50           H  
ATOM   2479  N   PRO B  51      22.389  15.506  22.394  1.00 72.73           N  
ATOM   2480  CA  PRO B  51      21.740  15.666  21.086  1.00 72.73           C  
ATOM   2481  HA  PRO B  51      21.426  14.685  20.729  1.00 72.73           H  
ATOM   2482  C   PRO B  51      22.631  16.343  20.035  1.00 72.73           C  
ATOM   2483  CB  PRO B  51      20.500  16.520  21.371  1.00 72.73           C  
ATOM   2484  HB2 PRO B  51      20.762  17.577  21.344  1.00 72.73           H  
ATOM   2485  HB3 PRO B  51      19.694  16.311  20.668  1.00 72.73           H  
ATOM   2486  O   PRO B  51      23.335  17.301  20.375  1.00 72.73           O  
ATOM   2487  CG  PRO B  51      20.127  16.127  22.798  1.00 72.73           C  
ATOM   2488  HG2 PRO B  51      19.629  15.157  22.800  1.00 72.73           H  
ATOM   2489  HG3 PRO B  51      19.513  16.878  23.293  1.00 72.73           H  
ATOM   2490  CD  PRO B  51      21.498  15.995  23.444  1.00 72.73           C  
ATOM   2491  HD2 PRO B  51      21.424  15.305  24.285  1.00 72.73           H  
ATOM   2492  HD3 PRO B  51      21.840  16.972  23.788  1.00 72.73           H  
ATOM   2493  N   ARG B  52      22.602  15.894  18.762  1.00 67.68           N  
ATOM   2494  H   ARG B  52      21.976  15.131  18.544  1.00 67.68           H  
ATOM   2495  CA  ARG B  52      23.496  16.413  17.690  1.00 67.68           C  
ATOM   2496  HA  ARG B  52      24.525  16.185  17.967  1.00 67.68           H  
ATOM   2497  C   ARG B  52      23.450  17.951  17.586  1.00 67.68           C  
ATOM   2498  CB  ARG B  52      23.237  15.756  16.302  1.00 67.68           C  
ATOM   2499  HB2 ARG B  52      22.164  15.702  16.118  1.00 67.68           H  
ATOM   2500  HB3 ARG B  52      23.653  16.426  15.550  1.00 67.68           H  
ATOM   2501  O   ARG B  52      24.506  18.561  17.454  1.00 67.68           O  
ATOM   2502  CG  ARG B  52      23.871  14.358  16.046  1.00 67.68           C  
ATOM   2503  HG2 ARG B  52      23.297  13.604  16.585  1.00 67.68           H  
ATOM   2504  HG3 ARG B  52      24.894  14.353  16.422  1.00 67.68           H  
ATOM   2505  CD  ARG B  52      23.905  14.002  14.531  1.00 67.68           C  
ATOM   2506  HD2 ARG B  52      22.897  14.112  14.131  1.00 67.68           H  
ATOM   2507  HD3 ARG B  52      24.540  14.728  14.025  1.00 67.68           H  
ATOM   2508  NE  ARG B  52      24.373  12.619  14.218  1.00 67.68           N  
ATOM   2509  HE  ARG B  52      23.996  11.871  14.783  1.00 67.68           H  
ATOM   2510  NH1 ARG B  52      25.563  12.995  12.249  1.00 67.68           N  
ATOM   2511 HH11 ARG B  52      25.339  13.980  12.246  1.00 67.68           H  
ATOM   2512 HH12 ARG B  52      26.048  12.602  11.455  1.00 67.68           H  
ATOM   2513  NH2 ARG B  52      25.259  10.924  12.931  1.00 67.68           N  
ATOM   2514 HH21 ARG B  52      24.684  10.207  13.349  1.00 67.68           H  
ATOM   2515 HH22 ARG B  52      25.765  10.641  12.103  1.00 67.68           H  
ATOM   2516  CZ  ARG B  52      25.058  12.195  13.150  1.00 67.68           C  
ATOM   2517  N   GLY B  53      22.279  18.574  17.755  1.00 68.18           N  
ATOM   2518  H   GLY B  53      21.453  18.001  17.852  1.00 68.18           H  
ATOM   2519  CA  GLY B  53      22.103  20.035  17.723  1.00 68.18           C  
ATOM   2520  HA2 GLY B  53      22.559  20.428  16.815  1.00 68.18           H  
ATOM   2521  HA3 GLY B  53      21.035  20.249  17.677  1.00 68.18           H  
ATOM   2522  C   GLY B  53      22.675  20.829  18.913  1.00 68.18           C  
ATOM   2523  O   GLY B  53      22.747  22.049  18.837  1.00 68.18           O  
ATOM   2524  N   LEU B  54      23.095  20.192  20.014  1.00 80.22           N  
ATOM   2525  H   LEU B  54      23.057  19.183  20.035  1.00 80.22           H  
ATOM   2526  CA  LEU B  54      23.653  20.892  21.181  1.00 80.22           C  
ATOM   2527  HA  LEU B  54      23.254  21.906  21.186  1.00 80.22           H  
ATOM   2528  C   LEU B  54      25.190  20.993  21.076  1.00 80.22           C  
ATOM   2529  CB  LEU B  54      23.166  20.186  22.465  1.00 80.22           C  
ATOM   2530  HB2 LEU B  54      23.737  19.265  22.584  1.00 80.22           H  
ATOM   2531  HB3 LEU B  54      22.119  19.908  22.346  1.00 80.22           H  
ATOM   2532  O   LEU B  54      25.869  19.966  20.949  1.00 80.22           O  
ATOM   2533  CG  LEU B  54      23.297  21.032  23.747  1.00 80.22           C  
ATOM   2534  HG  LEU B  54      24.296  21.464  23.789  1.00 80.22           H  
ATOM   2535  CD1 LEU B  54      22.270  22.164  23.827  1.00 80.22           C  
ATOM   2536 HD11 LEU B  54      22.430  22.743  24.736  1.00 80.22           H  
ATOM   2537 HD12 LEU B  54      22.367  22.829  22.969  1.00 80.22           H  
ATOM   2538 HD13 LEU B  54      21.259  21.757  23.841  1.00 80.22           H  
ATOM   2539  CD2 LEU B  54      23.082  20.161  24.987  1.00 80.22           C  
ATOM   2540 HD21 LEU B  54      22.089  19.711  24.959  1.00 80.22           H  
ATOM   2541 HD22 LEU B  54      23.177  20.767  25.888  1.00 80.22           H  
ATOM   2542 HD23 LEU B  54      23.832  19.371  25.013  1.00 80.22           H  
ATOM   2543  N   SER B  55      25.742  22.214  21.138  1.00 79.31           N  
ATOM   2544  H   SER B  55      25.129  23.014  21.204  1.00 79.31           H  
ATOM   2545  CA  SER B  55      27.194  22.485  21.098  1.00 79.31           C  
ATOM   2546  HA  SER B  55      27.698  21.583  20.750  1.00 79.31           H  
ATOM   2547  C   SER B  55      27.784  22.813  22.483  1.00 79.31           C  
ATOM   2548  CB  SER B  55      27.513  23.581  20.066  1.00 79.31           C  
ATOM   2549  HB2 SER B  55      26.818  23.523  19.228  1.00 79.31           H  
ATOM   2550  HB3 SER B  55      28.520  23.414  19.683  1.00 79.31           H  
ATOM   2551  O   SER B  55      27.066  22.867  23.482  1.00 79.31           O  
ATOM   2552  OG  SER B  55      27.472  24.868  20.645  1.00 79.31           O  
ATOM   2553  HG  SER B  55      26.547  25.096  20.761  1.00 79.31           H  
ATOM   2554  N   GLU B  56      29.099  23.055  22.563  1.00 84.73           N  
ATOM   2555  H   GLU B  56      29.633  23.059  21.705  1.00 84.73           H  
ATOM   2556  CA  GLU B  56      29.795  23.432  23.807  1.00 84.73           C  
ATOM   2557  HA  GLU B  56      29.677  22.621  24.526  1.00 84.73           H  
ATOM   2558  C   GLU B  56      29.215  24.699  24.466  1.00 84.73           C  
ATOM   2559  CB  GLU B  56      31.298  23.595  23.507  1.00 84.73           C  
ATOM   2560  HB2 GLU B  56      31.645  22.675  23.036  1.00 84.73           H  
ATOM   2561  HB3 GLU B  56      31.443  24.413  22.800  1.00 84.73           H  
ATOM   2562  O   GLU B  56      29.056  24.734  25.690  1.00 84.73           O  
ATOM   2563  CG  GLU B  56      32.146  23.860  24.764  1.00 84.73           C  
ATOM   2564  HG2 GLU B  56      31.861  23.142  25.533  1.00 84.73           H  
ATOM   2565  HG3 GLU B  56      31.926  24.858  25.143  1.00 84.73           H  
ATOM   2566  CD  GLU B  56      33.655  23.719  24.498  1.00 84.73           C  
ATOM   2567  OE1 GLU B  56      34.420  24.658  24.817  1.00 84.73           O  
ATOM   2568  OE2 GLU B  56      34.062  22.608  24.078  1.00 84.73           O  
ATOM   2569  N   ASP B  57      28.829  25.705  23.673  1.00 82.73           N  
ATOM   2570  H   ASP B  57      28.946  25.617  22.674  1.00 82.73           H  
ATOM   2571  CA  ASP B  57      28.201  26.928  24.189  1.00 82.73           C  
ATOM   2572  HA  ASP B  57      28.748  27.255  25.073  1.00 82.73           H  
ATOM   2573  C   ASP B  57      26.756  26.682  24.647  1.00 82.73           C  
ATOM   2574  CB  ASP B  57      28.276  28.055  23.145  1.00 82.73           C  
ATOM   2575  HB2 ASP B  57      27.580  28.843  23.432  1.00 82.73           H  
ATOM   2576  HB3 ASP B  57      27.966  27.671  22.173  1.00 82.73           H  
ATOM   2577  O   ASP B  57      26.329  27.241  25.658  1.00 82.73           O  
ATOM   2578  CG  ASP B  57      29.674  28.682  23.050  1.00 82.73           C  
ATOM   2579  OD1 ASP B  57      30.307  28.867  24.119  1.00 82.73           O  
ATOM   2580  OD2 ASP B  57      30.092  28.997  21.913  1.00 82.73           O  
ATOM   2581  N   GLY B  58      26.018  25.785  23.985  1.00 86.11           N  
ATOM   2582  H   GLY B  58      26.407  25.353  23.159  1.00 86.11           H  
ATOM   2583  CA  GLY B  58      24.682  25.372  24.421  1.00 86.11           C  
ATOM   2584  HA2 GLY B  58      24.228  24.745  23.654  1.00 86.11           H  
ATOM   2585  HA3 GLY B  58      24.074  26.265  24.566  1.00 86.11           H  
ATOM   2586  C   GLY B  58      24.707  24.586  25.730  1.00 86.11           C  
ATOM   2587  O   GLY B  58      23.906  24.847  26.625  1.00 86.11           O  
ATOM   2588  N   ILE B  59      25.686  23.693  25.900  1.00 88.06           N  
ATOM   2589  H   ILE B  59      26.293  23.504  25.115  1.00 88.06           H  
ATOM   2590  CA  ILE B  59      25.942  23.007  27.174  1.00 88.06           C  
ATOM   2591  HA  ILE B  59      25.024  22.514  27.496  1.00 88.06           H  
ATOM   2592  C   ILE B  59      26.303  24.030  28.258  1.00 88.06           C  
ATOM   2593  CB  ILE B  59      27.035  21.930  26.991  1.00 88.06           C  
ATOM   2594  HB  ILE B  59      27.903  22.396  26.524  1.00 88.06           H  
ATOM   2595  O   ILE B  59      25.737  23.994  29.351  1.00 88.06           O  
ATOM   2596  CG1 ILE B  59      26.509  20.812  26.066  1.00 88.06           C  
ATOM   2597 HG12 ILE B  59      26.057  21.250  25.176  1.00 88.06           H  
ATOM   2598 HG13 ILE B  59      25.738  20.240  26.582  1.00 88.06           H  
ATOM   2599  CG2 ILE B  59      27.479  21.328  28.339  1.00 88.06           C  
ATOM   2600 HG21 ILE B  59      28.258  20.581  28.185  1.00 88.06           H  
ATOM   2601 HG22 ILE B  59      26.630  20.860  28.838  1.00 88.06           H  
ATOM   2602 HG23 ILE B  59      27.892  22.101  28.986  1.00 88.06           H  
ATOM   2603  CD1 ILE B  59      27.598  19.859  25.578  1.00 88.06           C  
ATOM   2604 HD11 ILE B  59      27.944  19.239  26.405  1.00 88.06           H  
ATOM   2605 HD12 ILE B  59      27.178  19.215  24.805  1.00 88.06           H  
ATOM   2606 HD13 ILE B  59      28.431  20.421  25.157  1.00 88.06           H  
ATOM   2607  N   ARG B  60      27.186  24.994  27.962  1.00 88.77           N  
ATOM   2608  H   ARG B  60      27.622  24.984  27.051  1.00 88.77           H  
ATOM   2609  CA  ARG B  60      27.512  26.079  28.899  1.00 88.77           C  
ATOM   2610  HA  ARG B  60      27.908  25.635  29.813  1.00 88.77           H  
ATOM   2611  C   ARG B  60      26.262  26.864  29.304  1.00 88.77           C  
ATOM   2612  CB  ARG B  60      28.583  26.984  28.276  1.00 88.77           C  
ATOM   2613  HB2 ARG B  60      28.175  27.484  27.399  1.00 88.77           H  
ATOM   2614  HB3 ARG B  60      29.419  26.364  27.950  1.00 88.77           H  
ATOM   2615  O   ARG B  60      26.064  27.088  30.497  1.00 88.77           O  
ATOM   2616  CG  ARG B  60      29.090  28.047  29.263  1.00 88.77           C  
ATOM   2617  HG2 ARG B  60      28.259  28.678  29.575  1.00 88.77           H  
ATOM   2618  HG3 ARG B  60      29.511  27.563  30.144  1.00 88.77           H  
ATOM   2619  CD  ARG B  60      30.148  28.941  28.605  1.00 88.77           C  
ATOM   2620  HD2 ARG B  60      30.382  29.770  29.273  1.00 88.77           H  
ATOM   2621  HD3 ARG B  60      29.727  29.365  27.694  1.00 88.77           H  
ATOM   2622  NE  ARG B  60      31.372  28.193  28.259  1.00 88.77           N  
ATOM   2623  HE  ARG B  60      31.405  27.836  27.315  1.00 88.77           H  
ATOM   2624  NH1 ARG B  60      32.528  28.495  30.228  1.00 88.77           N  
ATOM   2625 HH11 ARG B  60      33.356  28.386  30.796  1.00 88.77           H  
ATOM   2626 HH12 ARG B  60      31.735  28.998  30.600  1.00 88.77           H  
ATOM   2627  NH2 ARG B  60      33.452  27.330  28.551  1.00 88.77           N  
ATOM   2628 HH21 ARG B  60      34.338  27.320  29.036  1.00 88.77           H  
ATOM   2629 HH22 ARG B  60      33.381  26.900  27.640  1.00 88.77           H  
ATOM   2630  CZ  ARG B  60      32.441  28.013  29.013  1.00 88.77           C  
ATOM   2631  N   ALA B  61      25.416  27.248  28.349  1.00 86.35           N  
ATOM   2632  H   ALA B  61      25.663  27.054  27.389  1.00 86.35           H  
ATOM   2633  CA  ALA B  61      24.188  28.000  28.596  1.00 86.35           C  
ATOM   2634  HA  ALA B  61      24.440  28.907  29.146  1.00 86.35           H  
ATOM   2635  C   ALA B  61      23.179  27.212  29.449  1.00 86.35           C  
ATOM   2636  CB  ALA B  61      23.587  28.409  27.245  1.00 86.35           C  
ATOM   2637  HB1 ALA B  61      22.688  29.005  27.406  1.00 86.35           H  
ATOM   2638  HB2 ALA B  61      23.324  27.524  26.665  1.00 86.35           H  
ATOM   2639  HB3 ALA B  61      24.307  29.000  26.679  1.00 86.35           H  
ATOM   2640  O   ALA B  61      22.646  27.750  30.419  1.00 86.35           O  
ATOM   2641  N   ALA B  62      22.963  25.930  29.140  1.00 87.50           N  
ATOM   2642  H   ALA B  62      23.406  25.551  28.314  1.00 87.50           H  
ATOM   2643  CA  ALA B  62      22.050  25.067  29.880  1.00 87.50           C  
ATOM   2644  HA  ALA B  62      21.065  25.534  29.893  1.00 87.50           H  
ATOM   2645  C   ALA B  62      22.487  24.879  31.344  1.00 87.50           C  
ATOM   2646  CB  ALA B  62      21.938  23.734  29.133  1.00 87.50           C  
ATOM   2647  HB1 ALA B  62      21.189  23.109  29.620  1.00 87.50           H  
ATOM   2648  HB2 ALA B  62      22.899  23.218  29.127  1.00 87.50           H  
ATOM   2649  HB3 ALA B  62      21.625  23.909  28.104  1.00 87.50           H  
ATOM   2650  O   ALA B  62      21.702  25.117  32.260  1.00 87.50           O  
ATOM   2651  N   PHE B  63      23.756  24.532  31.583  1.00 90.16           N  
ATOM   2652  H   PHE B  63      24.369  24.373  30.796  1.00 90.16           H  
ATOM   2653  CA  PHE B  63      24.265  24.278  32.935  1.00 90.16           C  
ATOM   2654  HA  PHE B  63      23.518  23.698  33.476  1.00 90.16           H  
ATOM   2655  C   PHE B  63      24.465  25.559  33.764  1.00 90.16           C  
ATOM   2656  CB  PHE B  63      25.534  23.418  32.846  1.00 90.16           C  
ATOM   2657  HB2 PHE B  63      26.091  23.519  33.777  1.00 90.16           H  
ATOM   2658  HB3 PHE B  63      26.179  23.790  32.050  1.00 90.16           H  
ATOM   2659  O   PHE B  63      24.340  25.515  34.989  1.00 90.16           O  
ATOM   2660  CG  PHE B  63      25.237  21.943  32.619  1.00 90.16           C  
ATOM   2661  CD1 PHE B  63      25.255  21.041  33.701  1.00 90.16           C  
ATOM   2662  HD1 PHE B  63      25.507  21.388  34.692  1.00 90.16           H  
ATOM   2663  CD2 PHE B  63      24.891  21.469  31.339  1.00 90.16           C  
ATOM   2664  HD2 PHE B  63      24.845  22.145  30.497  1.00 90.16           H  
ATOM   2665  CE1 PHE B  63      24.928  19.687  33.502  1.00 90.16           C  
ATOM   2666  HE1 PHE B  63      24.929  19.001  34.336  1.00 90.16           H  
ATOM   2667  CE2 PHE B  63      24.573  20.118  31.137  1.00 90.16           C  
ATOM   2668  HE2 PHE B  63      24.305  19.766  30.152  1.00 90.16           H  
ATOM   2669  CZ  PHE B  63      24.591  19.226  32.218  1.00 90.16           C  
ATOM   2670  HZ  PHE B  63      24.346  18.188  32.052  1.00 90.16           H  
ATOM   2671  N   SER B  64      24.675  26.718  33.125  1.00 89.46           N  
ATOM   2672  H   SER B  64      24.769  26.705  32.120  1.00 89.46           H  
ATOM   2673  CA  SER B  64      24.765  28.013  33.826  1.00 89.46           C  
ATOM   2674  HA  SER B  64      25.518  27.923  34.608  1.00 89.46           H  
ATOM   2675  C   SER B  64      23.457  28.429  34.520  1.00 89.46           C  
ATOM   2676  CB  SER B  64      25.218  29.133  32.884  1.00 89.46           C  
ATOM   2677  HB2 SER B  64      25.238  30.072  33.436  1.00 89.46           H  
ATOM   2678  HB3 SER B  64      24.515  29.226  32.057  1.00 89.46           H  
ATOM   2679  O   SER B  64      23.489  29.270  35.415  1.00 89.46           O  
ATOM   2680  OG  SER B  64      26.514  28.872  32.380  1.00 89.46           O  
ATOM   2681  HG  SER B  64      26.417  28.179  31.722  1.00 89.46           H  
ATOM   2682  N   LYS B  65      22.311  27.808  34.185  1.00 86.46           N  
ATOM   2683  H   LYS B  65      22.337  27.135  33.432  1.00 86.46           H  
ATOM   2684  CA  LYS B  65      21.033  27.977  34.910  1.00 86.46           C  
ATOM   2685  HA  LYS B  65      20.804  29.040  34.978  1.00 86.46           H  
ATOM   2686  C   LYS B  65      21.083  27.455  36.362  1.00 86.46           C  
ATOM   2687  CB  LYS B  65      19.890  27.264  34.151  1.00 86.46           C  
ATOM   2688  HB2 LYS B  65      18.976  27.370  34.735  1.00 86.46           H  
ATOM   2689  HB3 LYS B  65      20.119  26.199  34.101  1.00 86.46           H  
ATOM   2690  O   LYS B  65      20.169  27.733  37.136  1.00 86.46           O  
ATOM   2691  CG  LYS B  65      19.597  27.778  32.724  1.00 86.46           C  
ATOM   2692  HG2 LYS B  65      20.488  27.667  32.107  1.00 86.46           H  
ATOM   2693  HG3 LYS B  65      19.328  28.833  32.769  1.00 86.46           H  
ATOM   2694  CD  LYS B  65      18.439  26.982  32.079  1.00 86.46           C  
ATOM   2695  HD2 LYS B  65      17.548  27.096  32.697  1.00 86.46           H  
ATOM   2696  HD3 LYS B  65      18.711  25.926  32.061  1.00 86.46           H  
ATOM   2697  CE  LYS B  65      18.118  27.440  30.642  1.00 86.46           C  
ATOM   2698  HE2 LYS B  65      17.900  28.508  30.664  1.00 86.46           H  
ATOM   2699  HE3 LYS B  65      19.007  27.297  30.028  1.00 86.46           H  
ATOM   2700  NZ  LYS B  65      16.963  26.706  30.040  1.00 86.46           N  
ATOM   2701  HZ1 LYS B  65      17.124  25.714  29.935  1.00 86.46           H  
ATOM   2702  HZ2 LYS B  65      16.117  26.800  30.585  1.00 86.46           H  
ATOM   2703  HZ3 LYS B  65      16.740  27.030  29.110  1.00 86.46           H  
ATOM   2704  N   HIS B  66      22.106  26.678  36.733  1.00 84.61           N  
ATOM   2705  H   HIS B  66      22.794  26.447  36.031  1.00 84.61           H  
ATOM   2706  CA  HIS B  66      22.182  25.958  38.016  1.00 84.61           C  
ATOM   2707  HA  HIS B  66      21.328  26.234  38.634  1.00 84.61           H  
ATOM   2708  C   HIS B  66      23.416  26.294  38.869  1.00 84.61           C  
ATOM   2709  CB  HIS B  66      22.081  24.455  37.729  1.00 84.61           C  
ATOM   2710  HB2 HIS B  66      22.106  23.904  38.669  1.00 84.61           H  
ATOM   2711  HB3 HIS B  66      22.942  24.156  37.131  1.00 84.61           H  
ATOM   2712  O   HIS B  66      23.572  25.749  39.961  1.00 84.61           O  
ATOM   2713  CG  HIS B  66      20.820  24.081  36.992  1.00 84.61           C  
ATOM   2714  CD2 HIS B  66      20.726  23.259  35.903  1.00 84.61           C  
ATOM   2715  HD2 HIS B  66      21.540  22.734  35.426  1.00 84.61           H  
ATOM   2716  ND1 HIS B  66      19.558  24.581  37.234  1.00 84.61           N  
ATOM   2717  HD1 HIS B  66      19.334  25.334  37.868  1.00 84.61           H  
ATOM   2718  CE1 HIS B  66      18.725  24.064  36.317  1.00 84.61           C  
ATOM   2719  HE1 HIS B  66      17.676  24.303  36.217  1.00 84.61           H  
ATOM   2720  NE2 HIS B  66      19.392  23.250  35.492  1.00 84.61           N  
ATOM   2721  N   GLY B  67      24.275  27.196  38.390  1.00 84.05           N  
ATOM   2722  H   GLY B  67      24.099  27.602  37.483  1.00 84.05           H  
ATOM   2723  CA  GLY B  67      25.476  27.637  39.093  1.00 84.05           C  
ATOM   2724  HA2 GLY B  67      25.212  28.403  39.821  1.00 84.05           H  
ATOM   2725  HA3 GLY B  67      25.916  26.799  39.633  1.00 84.05           H  
ATOM   2726  C   GLY B  67      26.538  28.199  38.152  1.00 84.05           C  
ATOM   2727  O   GLY B  67      26.391  28.201  36.929  1.00 84.05           O  
ATOM   2728  N   LYS B  68      27.639  28.670  38.727  1.00 86.27           N  
ATOM   2729  H   LYS B  68      27.701  28.597  39.732  1.00 86.27           H  
ATOM   2730  CA  LYS B  68      28.751  29.302  38.022  1.00 86.27           C  
ATOM   2731  HA  LYS B  68      28.348  29.966  37.257  1.00 86.27           H  
ATOM   2732  C   LYS B  68      29.638  28.255  37.343  1.00 86.27           C  
ATOM   2733  CB  LYS B  68      29.505  30.142  39.055  1.00 86.27           C  
ATOM   2734  HB2 LYS B  68      30.014  29.468  39.743  1.00 86.27           H  
ATOM   2735  HB3 LYS B  68      28.785  30.716  39.638  1.00 86.27           H  
ATOM   2736  O   LYS B  68      30.517  27.654  37.962  1.00 86.27           O  
ATOM   2737  CG  LYS B  68      30.506  31.127  38.437  1.00 86.27           C  
ATOM   2738  HG2 LYS B  68      31.105  30.643  37.665  1.00 86.27           H  
ATOM   2739  HG3 LYS B  68      29.972  31.979  38.016  1.00 86.27           H  
ATOM   2740  CD  LYS B  68      31.415  31.571  39.579  1.00 86.27           C  
ATOM   2741  HD2 LYS B  68      30.804  31.804  40.451  1.00 86.27           H  
ATOM   2742  HD3 LYS B  68      32.049  30.720  39.826  1.00 86.27           H  
ATOM   2743  CE  LYS B  68      32.311  32.772  39.299  1.00 86.27           C  
ATOM   2744  HE2 LYS B  68      31.679  33.645  39.134  1.00 86.27           H  
ATOM   2745  HE3 LYS B  68      32.910  32.584  38.408  1.00 86.27           H  
ATOM   2746  NZ  LYS B  68      33.181  32.974  40.478  1.00 86.27           N  
ATOM   2747  HZ1 LYS B  68      33.628  33.878  40.539  1.00 86.27           H  
ATOM   2748  HZ2 LYS B  68      32.683  32.749  41.328  1.00 86.27           H  
ATOM   2749  HZ3 LYS B  68      33.870  32.239  40.544  1.00 86.27           H  
ATOM   2750  N   VAL B  69      29.426  28.054  36.044  1.00 91.49           N  
ATOM   2751  H   VAL B  69      28.622  28.504  35.629  1.00 91.49           H  
ATOM   2752  CA  VAL B  69      30.233  27.150  35.211  1.00 91.49           C  
ATOM   2753  HA  VAL B  69      30.371  26.214  35.752  1.00 91.49           H  
ATOM   2754  C   VAL B  69      31.620  27.754  34.947  1.00 91.49           C  
ATOM   2755  CB  VAL B  69      29.486  26.813  33.903  1.00 91.49           C  
ATOM   2756  HB  VAL B  69      29.232  27.736  33.381  1.00 91.49           H  
ATOM   2757  O   VAL B  69      31.772  28.663  34.130  1.00 91.49           O  
ATOM   2758  CG1 VAL B  69      30.338  25.946  32.968  1.00 91.49           C  
ATOM   2759 HG11 VAL B  69      30.702  25.074  33.512  1.00 91.49           H  
ATOM   2760 HG12 VAL B  69      29.738  25.617  32.120  1.00 91.49           H  
ATOM   2761 HG13 VAL B  69      31.183  26.519  32.588  1.00 91.49           H  
ATOM   2762  CG2 VAL B  69      28.191  26.042  34.194  1.00 91.49           C  
ATOM   2763 HG21 VAL B  69      28.415  25.105  34.703  1.00 91.49           H  
ATOM   2764 HG22 VAL B  69      27.528  26.634  34.823  1.00 91.49           H  
ATOM   2765 HG23 VAL B  69      27.668  25.830  33.261  1.00 91.49           H  
ATOM   2766  N   LEU B  70      32.653  27.212  35.600  1.00 86.39           N  
ATOM   2767  H   LEU B  70      32.450  26.444  36.224  1.00 86.39           H  
ATOM   2768  CA  LEU B  70      34.061  27.548  35.351  1.00 86.39           C  
ATOM   2769  HA  LEU B  70      34.181  28.631  35.372  1.00 86.39           H  
ATOM   2770  C   LEU B  70      34.516  27.072  33.965  1.00 86.39           C  
ATOM   2771  CB  LEU B  70      34.956  26.906  36.431  1.00 86.39           C  
ATOM   2772  HB2 LEU B  70      34.798  25.827  36.420  1.00 86.39           H  
ATOM   2773  HB3 LEU B  70      35.993  27.089  36.152  1.00 86.39           H  
ATOM   2774  O   LEU B  70      35.232  27.779  33.255  1.00 86.39           O  
ATOM   2775  CG  LEU B  70      34.756  27.406  37.873  1.00 86.39           C  
ATOM   2776  HG  LEU B  70      33.750  27.154  38.208  1.00 86.39           H  
ATOM   2777  CD1 LEU B  70      35.777  26.705  38.772  1.00 86.39           C  
ATOM   2778 HD11 LEU B  70      36.790  26.885  38.411  1.00 86.39           H  
ATOM   2779 HD12 LEU B  70      35.575  25.634  38.790  1.00 86.39           H  
ATOM   2780 HD13 LEU B  70      35.698  27.088  39.790  1.00 86.39           H  
ATOM   2781  CD2 LEU B  70      34.957  28.917  38.008  1.00 86.39           C  
ATOM   2782 HD21 LEU B  70      34.172  29.444  37.466  1.00 86.39           H  
ATOM   2783 HD22 LEU B  70      34.887  29.201  39.058  1.00 86.39           H  
ATOM   2784 HD23 LEU B  70      35.935  29.205  37.623  1.00 86.39           H  
ATOM   2785  N   SER B  71      34.092  25.877  33.547  1.00 86.82           N  
ATOM   2786  H   SER B  71      33.467  25.356  34.146  1.00 86.82           H  
ATOM   2787  CA  SER B  71      34.322  25.393  32.184  1.00 86.82           C  
ATOM   2788  HA  SER B  71      34.286  26.249  31.511  1.00 86.82           H  
ATOM   2789  C   SER B  71      33.234  24.426  31.737  1.00 86.82           C  
ATOM   2790  CB  SER B  71      35.715  24.760  32.044  1.00 86.82           C  
ATOM   2791  HB2 SER B  71      35.896  24.529  30.994  1.00 86.82           H  
ATOM   2792  HB3 SER B  71      36.467  25.479  32.369  1.00 86.82           H  
ATOM   2793  O   SER B  71      32.735  23.640  32.531  1.00 86.82           O  
ATOM   2794  OG  SER B  71      35.857  23.575  32.798  1.00 86.82           O  
ATOM   2795  HG  SER B  71      35.516  23.736  33.681  1.00 86.82           H  
ATOM   2796  N   ALA B  72      32.897  24.469  30.455  1.00 88.48           N  
ATOM   2797  H   ALA B  72      33.342  25.147  29.852  1.00 88.48           H  
ATOM   2798  CA  ALA B  72      32.221  23.396  29.742  1.00 88.48           C  
ATOM   2799  HA  ALA B  72      32.099  22.524  30.386  1.00 88.48           H  
ATOM   2800  C   ALA B  72      33.128  23.024  28.566  1.00 88.48           C  
ATOM   2801  CB  ALA B  72      30.839  23.877  29.287  1.00 88.48           C  
ATOM   2802  HB1 ALA B  72      30.332  23.078  28.747  1.00 88.48           H  
ATOM   2803  HB2 ALA B  72      30.237  24.160  30.150  1.00 88.48           H  
ATOM   2804  HB3 ALA B  72      30.945  24.732  28.619  1.00 88.48           H  
ATOM   2805  O   ALA B  72      33.731  23.929  27.982  1.00 88.48           O  
ATOM   2806  N   ARG B  73      33.263  21.732  28.258  1.00 84.49           N  
ATOM   2807  H   ARG B  73      32.822  21.051  28.860  1.00 84.49           H  
ATOM   2808  CA  ARG B  73      33.950  21.236  27.058  1.00 84.49           C  
ATOM   2809  HA  ARG B  73      33.978  22.038  26.320  1.00 84.49           H  
ATOM   2810  C   ARG B  73      33.198  20.076  26.427  1.00 84.49           C  
ATOM   2811  CB  ARG B  73      35.396  20.819  27.347  1.00 84.49           C  
ATOM   2812  HB2 ARG B  73      35.426  20.145  28.203  1.00 84.49           H  
ATOM   2813  HB3 ARG B  73      35.771  20.286  26.474  1.00 84.49           H  
ATOM   2814  O   ARG B  73      32.866  19.131  27.139  1.00 84.49           O  
ATOM   2815  CG  ARG B  73      36.299  22.031  27.598  1.00 84.49           C  
ATOM   2816  HG2 ARG B  73      36.077  22.457  28.577  1.00 84.49           H  
ATOM   2817  HG3 ARG B  73      36.120  22.784  26.829  1.00 84.49           H  
ATOM   2818  CD  ARG B  73      37.764  21.598  27.535  1.00 84.49           C  
ATOM   2819  HD2 ARG B  73      37.931  20.808  28.267  1.00 84.49           H  
ATOM   2820  HD3 ARG B  73      37.956  21.204  26.537  1.00 84.49           H  
ATOM   2821  NE  ARG B  73      38.666  22.730  27.814  1.00 84.49           N  
ATOM   2822  HE  ARG B  73      38.231  23.549  28.214  1.00 84.49           H  
ATOM   2823  NH1 ARG B  73      40.580  21.820  26.931  1.00 84.49           N  
ATOM   2824 HH11 ARG B  73      40.044  21.005  26.667  1.00 84.49           H  
ATOM   2825 HH12 ARG B  73      41.567  21.873  26.726  1.00 84.49           H  
ATOM   2826  NH2 ARG B  73      40.649  23.846  27.864  1.00 84.49           N  
ATOM   2827 HH21 ARG B  73      40.187  24.630  28.303  1.00 84.49           H  
ATOM   2828 HH22 ARG B  73      41.629  23.901  27.626  1.00 84.49           H  
ATOM   2829  CZ  ARG B  73      39.955  22.793  27.535  1.00 84.49           C  
ATOM   2830  N   LEU B  74      32.992  20.127  25.115  1.00 84.79           N  
ATOM   2831  H   LEU B  74      33.360  20.923  24.614  1.00 84.79           H  
ATOM   2832  CA  LEU B  74      32.438  19.028  24.321  1.00 84.79           C  
ATOM   2833  HA  LEU B  74      31.874  18.370  24.981  1.00 84.79           H  
ATOM   2834  C   LEU B  74      33.579  18.201  23.700  1.00 84.79           C  
ATOM   2835  CB  LEU B  74      31.457  19.616  23.285  1.00 84.79           C  
ATOM   2836  HB2 LEU B  74      30.725  20.226  23.814  1.00 84.79           H  
ATOM   2837  HB3 LEU B  74      32.023  20.275  22.626  1.00 84.79           H  
ATOM   2838  O   LEU B  74      34.618  18.733  23.304  1.00 84.79           O  
ATOM   2839  CG  LEU B  74      30.694  18.602  22.408  1.00 84.79           C  
ATOM   2840  HG  LEU B  74      31.407  18.003  21.841  1.00 84.79           H  
ATOM   2841  CD1 LEU B  74      29.786  17.669  23.210  1.00 84.79           C  
ATOM   2842 HD11 LEU B  74      29.062  18.250  23.781  1.00 84.79           H  
ATOM   2843 HD12 LEU B  74      29.251  17.003  22.533  1.00 84.79           H  
ATOM   2844 HD13 LEU B  74      30.378  17.058  23.891  1.00 84.79           H  
ATOM   2845  CD2 LEU B  74      29.799  19.355  21.423  1.00 84.79           C  
ATOM   2846 HD21 LEU B  74      29.297  18.645  20.766  1.00 84.79           H  
ATOM   2847 HD22 LEU B  74      30.405  20.024  20.812  1.00 84.79           H  
ATOM   2848 HD23 LEU B  74      29.047  19.930  21.962  1.00 84.79           H  
ATOM   2849  N   SER B  75      33.398  16.884  23.621  1.00 76.29           N  
ATOM   2850  H   SER B  75      32.559  16.483  24.015  1.00 76.29           H  
ATOM   2851  CA  SER B  75      34.324  15.981  22.937  1.00 76.29           C  
ATOM   2852  HA  SER B  75      35.309  16.075  23.394  1.00 76.29           H  
ATOM   2853  C   SER B  75      34.425  16.318  21.448  1.00 76.29           C  
ATOM   2854  CB  SER B  75      33.855  14.539  23.104  1.00 76.29           C  
ATOM   2855  HB2 SER B  75      33.870  14.270  24.160  1.00 76.29           H  
ATOM   2856  HB3 SER B  75      32.832  14.456  22.735  1.00 76.29           H  
ATOM   2857  O   SER B  75      33.419  16.521  20.770  1.00 76.29           O  
ATOM   2858  OG  SER B  75      34.676  13.645  22.378  1.00 76.29           O  
ATOM   2859  HG  SER B  75      34.166  12.833  22.337  1.00 76.29           H  
ATOM   2860  N   LYS B  76      35.656  16.325  20.924  1.00 64.94           N  
ATOM   2861  H   LYS B  76      36.423  16.128  21.550  1.00 64.94           H  
ATOM   2862  CA  LYS B  76      35.935  16.472  19.485  1.00 64.94           C  
ATOM   2863  HA  LYS B  76      35.173  17.114  19.042  1.00 64.94           H  
ATOM   2864  C   LYS B  76      35.849  15.154  18.710  1.00 64.94           C  
ATOM   2865  CB  LYS B  76      37.309  17.119  19.272  1.00 64.94           C  
ATOM   2866  HB2 LYS B  76      37.526  17.119  18.203  1.00 64.94           H  
ATOM   2867  HB3 LYS B  76      38.073  16.522  19.771  1.00 64.94           H  
ATOM   2868  O   LYS B  76      35.978  15.172  17.492  1.00 64.94           O  
ATOM   2869  CG  LYS B  76      37.370  18.566  19.773  1.00 64.94           C  
ATOM   2870  HG2 LYS B  76      36.561  19.140  19.321  1.00 64.94           H  
ATOM   2871  HG3 LYS B  76      37.267  18.591  20.858  1.00 64.94           H  
ATOM   2872  CD  LYS B  76      38.715  19.174  19.365  1.00 64.94           C  
ATOM   2873  HD2 LYS B  76      39.521  18.612  19.838  1.00 64.94           H  
ATOM   2874  HD3 LYS B  76      38.820  19.103  18.283  1.00 64.94           H  
ATOM   2875  CE  LYS B  76      38.786  20.642  19.786  1.00 64.94           C  
ATOM   2876  HE2 LYS B  76      37.925  21.162  19.368  1.00 64.94           H  
ATOM   2877  HE3 LYS B  76      38.713  20.700  20.872  1.00 64.94           H  
ATOM   2878  NZ  LYS B  76      40.046  21.260  19.305  1.00 64.94           N  
ATOM   2879  HZ1 LYS B  76      40.844  20.770  19.683  1.00 64.94           H  
ATOM   2880  HZ2 LYS B  76      40.093  21.201  18.298  1.00 64.94           H  
ATOM   2881  HZ3 LYS B  76      40.090  22.232  19.575  1.00 64.94           H  
ATOM   2882  N   ASN B  77      35.685  14.020  19.394  1.00 59.25           N  
ATOM   2883  H   ASN B  77      35.487  14.078  20.383  1.00 59.25           H  
ATOM   2884  CA  ASN B  77      35.539  12.721  18.749  1.00 59.25           C  
ATOM   2885  HA  ASN B  77      36.120  12.715  17.827  1.00 59.25           H  
ATOM   2886  C   ASN B  77      34.048  12.498  18.423  1.00 59.25           C  
ATOM   2887  CB  ASN B  77      36.145  11.648  19.674  1.00 59.25           C  
ATOM   2888  HB2 ASN B  77      37.184  11.906  19.878  1.00 59.25           H  
ATOM   2889  HB3 ASN B  77      35.602  11.628  20.619  1.00 59.25           H  
ATOM   2890  O   ASN B  77      33.265  12.349  19.367  1.00 59.25           O  
ATOM   2891  CG  ASN B  77      36.109  10.251  19.074  1.00 59.25           C  
ATOM   2892  ND2 ASN B  77      36.951   9.358  19.535  1.00 59.25           N  
ATOM   2893 HD21 ASN B  77      37.646   9.606  20.225  1.00 59.25           H  
ATOM   2894 HD22 ASN B  77      36.949   8.468  19.058  1.00 59.25           H  
ATOM   2895  OD1 ASN B  77      35.337   9.936  18.187  1.00 59.25           O  
ATOM   2896  N   PRO B  78      33.635  12.468  17.138  1.00 52.31           N  
ATOM   2897  CA  PRO B  78      32.224  12.331  16.767  1.00 52.31           C  
ATOM   2898  HA  PRO B  78      31.649  13.155  17.189  1.00 52.31           H  
ATOM   2899  C   PRO B  78      31.617  11.019  17.283  1.00 52.31           C  
ATOM   2900  CB  PRO B  78      32.188  12.429  15.236  1.00 52.31           C  
ATOM   2901  HB2 PRO B  78      32.018  13.466  14.945  1.00 52.31           H  
ATOM   2902  HB3 PRO B  78      31.423  11.788  14.798  1.00 52.31           H  
ATOM   2903  O   PRO B  78      30.485  11.015  17.760  1.00 52.31           O  
ATOM   2904  CG  PRO B  78      33.591  12.008  14.801  1.00 52.31           C  
ATOM   2905  HG2 PRO B  78      33.872  12.455  13.847  1.00 52.31           H  
ATOM   2906  HG3 PRO B  78      33.650  10.921  14.744  1.00 52.31           H  
ATOM   2907  CD  PRO B  78      34.470  12.510  15.943  1.00 52.31           C  
ATOM   2908  HD2 PRO B  78      34.775  13.539  15.748  1.00 52.31           H  
ATOM   2909  HD3 PRO B  78      35.343  11.865  16.037  1.00 52.31           H  
ATOM   2910  N   ASN B  79      32.407   9.942  17.312  1.00 54.78           N  
ATOM   2911  H   ASN B  79      33.325  10.018  16.899  1.00 54.78           H  
ATOM   2912  CA  ASN B  79      31.990   8.613  17.767  1.00 54.78           C  
ATOM   2913  HA  ASN B  79      30.992   8.412  17.376  1.00 54.78           H  
ATOM   2914  C   ASN B  79      31.906   8.515  19.305  1.00 54.78           C  
ATOM   2915  CB  ASN B  79      32.959   7.550  17.201  1.00 54.78           C  
ATOM   2916  HB2 ASN B  79      32.598   6.567  17.503  1.00 54.78           H  
ATOM   2917  HB3 ASN B  79      33.948   7.693  17.637  1.00 54.78           H  
ATOM   2918  O   ASN B  79      31.475   7.496  19.839  1.00 54.78           O  
ATOM   2919  CG  ASN B  79      33.113   7.539  15.684  1.00 54.78           C  
ATOM   2920  ND2 ASN B  79      33.763   6.538  15.140  1.00 54.78           N  
ATOM   2921 HD21 ASN B  79      34.047   5.739  15.689  1.00 54.78           H  
ATOM   2922 HD22 ASN B  79      33.777   6.538  14.131  1.00 54.78           H  
ATOM   2923  OD1 ASN B  79      32.705   8.429  14.964  1.00 54.78           O  
ATOM   2924  N   LYS B  80      32.351   9.547  20.037  1.00 62.60           N  
ATOM   2925  H   LYS B  80      32.673  10.357  19.527  1.00 62.60           H  
ATOM   2926  CA  LYS B  80      32.354   9.612  21.508  1.00 62.60           C  
ATOM   2927  HA  LYS B  80      31.618   8.905  21.891  1.00 62.60           H  
ATOM   2928  C   LYS B  80      31.905  10.991  21.982  1.00 62.60           C  
ATOM   2929  CB  LYS B  80      33.729   9.208  22.067  1.00 62.60           C  
ATOM   2930  HB2 LYS B  80      33.732   9.411  23.138  1.00 62.60           H  
ATOM   2931  HB3 LYS B  80      34.515   9.801  21.599  1.00 62.60           H  
ATOM   2932  O   LYS B  80      32.685  11.765  22.541  1.00 62.60           O  
ATOM   2933  CG  LYS B  80      34.007   7.714  21.858  1.00 62.60           C  
ATOM   2934  HG2 LYS B  80      33.137   7.149  22.190  1.00 62.60           H  
ATOM   2935  HG3 LYS B  80      34.185   7.506  20.803  1.00 62.60           H  
ATOM   2936  CD  LYS B  80      35.221   7.270  22.676  1.00 62.60           C  
ATOM   2937  HD2 LYS B  80      36.136   7.667  22.239  1.00 62.60           H  
ATOM   2938  HD3 LYS B  80      35.114   7.655  23.690  1.00 62.60           H  
ATOM   2939  CE  LYS B  80      35.271   5.741  22.729  1.00 62.60           C  
ATOM   2940  HE2 LYS B  80      35.571   5.346  21.759  1.00 62.60           H  
ATOM   2941  HE3 LYS B  80      34.266   5.378  22.946  1.00 62.60           H  
ATOM   2942  NZ  LYS B  80      36.184   5.291  23.800  1.00 62.60           N  
ATOM   2943  HZ1 LYS B  80      37.147   5.525  23.601  1.00 62.60           H  
ATOM   2944  HZ2 LYS B  80      35.954   5.781  24.652  1.00 62.60           H  
ATOM   2945  HZ3 LYS B  80      36.099   4.302  23.983  1.00 62.60           H  
ATOM   2946  N   ARG B  81      30.629  11.301  21.741  1.00 71.00           N  
ATOM   2947  H   ARG B  81      30.089  10.609  21.241  1.00 71.00           H  
ATOM   2948  CA  ARG B  81      30.008  12.617  21.964  1.00 71.00           C  
ATOM   2949  HA  ARG B  81      30.760  13.367  21.718  1.00 71.00           H  
ATOM   2950  C   ARG B  81      29.627  12.866  23.435  1.00 71.00           C  
ATOM   2951  CB  ARG B  81      28.858  12.776  20.949  1.00 71.00           C  
ATOM   2952  HB2 ARG B  81      27.959  12.276  21.308  1.00 71.00           H  
ATOM   2953  HB3 ARG B  81      29.155  12.300  20.015  1.00 71.00           H  
ATOM   2954  O   ARG B  81      28.456  13.015  23.775  1.00 71.00           O  
ATOM   2955  CG  ARG B  81      28.558  14.249  20.640  1.00 71.00           C  
ATOM   2956  HG2 ARG B  81      29.490  14.752  20.383  1.00 71.00           H  
ATOM   2957  HG3 ARG B  81      28.125  14.732  21.516  1.00 71.00           H  
ATOM   2958  CD  ARG B  81      27.595  14.364  19.449  1.00 71.00           C  
ATOM   2959  HD2 ARG B  81      27.953  13.725  18.642  1.00 71.00           H  
ATOM   2960  HD3 ARG B  81      26.607  14.008  19.742  1.00 71.00           H  
ATOM   2961  NE  ARG B  81      27.523  15.751  18.944  1.00 71.00           N  
ATOM   2962  HE  ARG B  81      28.106  15.979  18.151  1.00 71.00           H  
ATOM   2963  NH1 ARG B  81      25.983  16.558  20.437  1.00 71.00           N  
ATOM   2964 HH11 ARG B  81      25.308  17.283  20.635  1.00 71.00           H  
ATOM   2965 HH12 ARG B  81      25.756  15.627  20.756  1.00 71.00           H  
ATOM   2966  NH2 ARG B  81      26.879  17.940  18.969  1.00 71.00           N  
ATOM   2967 HH21 ARG B  81      26.319  18.663  19.397  1.00 71.00           H  
ATOM   2968 HH22 ARG B  81      27.286  18.123  18.063  1.00 71.00           H  
ATOM   2969  CZ  ARG B  81      26.805  16.737  19.451  1.00 71.00           C  
ATOM   2970  N   PHE B  82      30.637  12.895  24.307  1.00 81.58           N  
ATOM   2971  H   PHE B  82      31.564  12.725  23.942  1.00 81.58           H  
ATOM   2972  CA  PHE B  82      30.521  13.270  25.723  1.00 81.58           C  
ATOM   2973  HA  PHE B  82      29.478  13.163  26.022  1.00 81.58           H  
ATOM   2974  C   PHE B  82      30.926  14.732  25.967  1.00 81.58           C  
ATOM   2975  CB  PHE B  82      31.354  12.312  26.595  1.00 81.58           C  
ATOM   2976  HB2 PHE B  82      31.111  11.285  26.324  1.00 81.58           H  
ATOM   2977  HB3 PHE B  82      31.058  12.445  27.635  1.00 81.58           H  
ATOM   2978  O   PHE B  82      31.613  15.338  25.146  1.00 81.58           O  
ATOM   2979  CG  PHE B  82      32.859  12.499  26.509  1.00 81.58           C  
ATOM   2980  CD1 PHE B  82      33.616  11.713  25.623  1.00 81.58           C  
ATOM   2981  HD1 PHE B  82      33.129  10.965  25.013  1.00 81.58           H  
ATOM   2982  CD2 PHE B  82      33.508  13.445  27.328  1.00 81.58           C  
ATOM   2983  HD2 PHE B  82      32.935  14.029  28.034  1.00 81.58           H  
ATOM   2984  CE1 PHE B  82      35.008  11.884  25.538  1.00 81.58           C  
ATOM   2985  HE1 PHE B  82      35.585  11.268  24.864  1.00 81.58           H  
ATOM   2986  CE2 PHE B  82      34.900  13.620  27.241  1.00 81.58           C  
ATOM   2987  HE2 PHE B  82      35.395  14.344  27.872  1.00 81.58           H  
ATOM   2988  CZ  PHE B  82      35.650  12.840  26.343  1.00 81.58           C  
ATOM   2989  HZ  PHE B  82      36.722  12.960  26.282  1.00 81.58           H  
ATOM   2990  N   ALA B  83      30.567  15.289  27.123  1.00 86.71           N  
ATOM   2991  H   ALA B  83      29.996  14.740  27.750  1.00 86.71           H  
ATOM   2992  CA  ALA B  83      31.037  16.589  27.593  1.00 86.71           C  
ATOM   2993  HA  ALA B  83      31.925  16.863  27.023  1.00 86.71           H  
ATOM   2994  C   ALA B  83      31.452  16.552  29.068  1.00 86.71           C  
ATOM   2995  CB  ALA B  83      29.963  17.650  27.332  1.00 86.71           C  
ATOM   2996  HB1 ALA B  83      29.768  17.709  26.261  1.00 86.71           H  
ATOM   2997  HB2 ALA B  83      30.303  18.626  27.679  1.00 86.71           H  
ATOM   2998  HB3 ALA B  83      29.043  17.391  27.857  1.00 86.71           H  
ATOM   2999  O   ALA B  83      31.027  15.684  29.831  1.00 86.71           O  
ATOM   3000  N   ILE B  84      32.279  17.518  29.472  1.00 87.23           N  
ATOM   3001  H   ILE B  84      32.572  18.195  28.782  1.00 87.23           H  
ATOM   3002  CA  ILE B  84      32.670  17.738  30.868  1.00 87.23           C  
ATOM   3003  HA  ILE B  84      32.075  17.079  31.500  1.00 87.23           H  
ATOM   3004  C   ILE B  84      32.330  19.178  31.251  1.00 87.23           C  
ATOM   3005  CB  ILE B  84      34.157  17.385  31.111  1.00 87.23           C  
ATOM   3006  HB  ILE B  84      34.772  18.005  30.460  1.00 87.23           H  
ATOM   3007  O   ILE B  84      32.771  20.120  30.590  1.00 87.23           O  
ATOM   3008  CG1 ILE B  84      34.418  15.897  30.768  1.00 87.23           C  
ATOM   3009 HG12 ILE B  84      33.781  15.269  31.391  1.00 87.23           H  
ATOM   3010 HG13 ILE B  84      34.148  15.719  29.728  1.00 87.23           H  
ATOM   3011  CG2 ILE B  84      34.546  17.680  32.576  1.00 87.23           C  
ATOM   3012 HG21 ILE B  84      33.940  17.072  33.247  1.00 87.23           H  
ATOM   3013 HG22 ILE B  84      35.601  17.462  32.739  1.00 87.23           H  
ATOM   3014 HG23 ILE B  84      34.390  18.733  32.810  1.00 87.23           H  
ATOM   3015  CD1 ILE B  84      35.873  15.436  30.931  1.00 87.23           C  
ATOM   3016 HD11 ILE B  84      35.974  14.427  30.530  1.00 87.23           H  
ATOM   3017 HD12 ILE B  84      36.153  15.414  31.984  1.00 87.23           H  
ATOM   3018 HD13 ILE B  84      36.538  16.103  30.383  1.00 87.23           H  
ATOM   3019  N   VAL B  85      31.572  19.349  32.335  1.00 90.42           N  
ATOM   3020  H   VAL B  85      31.263  18.520  32.823  1.00 90.42           H  
ATOM   3021  CA  VAL B  85      31.196  20.656  32.896  1.00 90.42           C  
ATOM   3022  HA  VAL B  85      31.654  21.449  32.304  1.00 90.42           H  
ATOM   3023  C   VAL B  85      31.735  20.768  34.317  1.00 90.42           C  
ATOM   3024  CB  VAL B  85      29.670  20.870  32.846  1.00 90.42           C  
ATOM   3025  HB  VAL B  85      29.170  20.030  33.328  1.00 90.42           H  
ATOM   3026  O   VAL B  85      31.452  19.914  35.149  1.00 90.42           O  
ATOM   3027  CG1 VAL B  85      29.239  22.165  33.547  1.00 90.42           C  
ATOM   3028 HG11 VAL B  85      29.742  23.020  33.094  1.00 90.42           H  
ATOM   3029 HG12 VAL B  85      28.161  22.291  33.449  1.00 90.42           H  
ATOM   3030 HG13 VAL B  85      29.475  22.125  34.611  1.00 90.42           H  
ATOM   3031  CG2 VAL B  85      29.187  20.975  31.395  1.00 90.42           C  
ATOM   3032 HG21 VAL B  85      28.100  21.042  31.375  1.00 90.42           H  
ATOM   3033 HG22 VAL B  85      29.491  20.096  30.827  1.00 90.42           H  
ATOM   3034 HG23 VAL B  85      29.611  21.861  30.922  1.00 90.42           H  
ATOM   3035  N   GLN B  86      32.502  21.819  34.605  1.00 87.24           N  
ATOM   3036  H   GLN B  86      32.646  22.499  33.872  1.00 87.24           H  
ATOM   3037  CA  GLN B  86      33.016  22.143  35.934  1.00 87.24           C  
ATOM   3038  HA  GLN B  86      32.786  21.310  36.597  1.00 87.24           H  
ATOM   3039  C   GLN B  86      32.336  23.396  36.497  1.00 87.24           C  
ATOM   3040  CB  GLN B  86      34.548  22.305  35.900  1.00 87.24           C  
ATOM   3041  HB2 GLN B  86      34.990  21.467  35.361  1.00 87.24           H  
ATOM   3042  HB3 GLN B  86      34.815  23.227  35.384  1.00 87.24           H  
ATOM   3043  O   GLN B  86      32.356  24.447  35.855  1.00 87.24           O  
ATOM   3044  CG  GLN B  86      35.092  22.343  37.338  1.00 87.24           C  
ATOM   3045  HG2 GLN B  86      34.653  21.522  37.905  1.00 87.24           H  
ATOM   3046  HG3 GLN B  86      34.782  23.275  37.811  1.00 87.24           H  
ATOM   3047  CD  GLN B  86      36.606  22.237  37.481  1.00 87.24           C  
ATOM   3048  NE2 GLN B  86      37.084  22.064  38.691  1.00 87.24           N  
ATOM   3049 HE21 GLN B  86      38.072  22.183  38.864  1.00 87.24           H  
ATOM   3050 HE22 GLN B  86      36.433  21.909  39.447  1.00 87.24           H  
ATOM   3051  OE1 GLN B  86      37.392  22.234  36.542  1.00 87.24           O  
ATOM   3052  N   PHE B  87      31.814  23.293  37.716  1.00 86.98           N  
ATOM   3053  H   PHE B  87      31.878  22.397  38.178  1.00 86.98           H  
ATOM   3054  CA  PHE B  87      31.272  24.396  38.515  1.00 86.98           C  
ATOM   3055  HA  PHE B  87      30.987  25.217  37.857  1.00 86.98           H  
ATOM   3056  C   PHE B  87      32.302  24.945  39.513  1.00 86.98           C  
ATOM   3057  CB  PHE B  87      30.010  23.910  39.236  1.00 86.98           C  
ATOM   3058  HB2 PHE B  87      30.225  22.977  39.756  1.00 86.98           H  
ATOM   3059  HB3 PHE B  87      29.731  24.641  39.995  1.00 86.98           H  
ATOM   3060  O   PHE B  87      33.340  24.326  39.750  1.00 86.98           O  
ATOM   3061  CG  PHE B  87      28.826  23.722  38.312  1.00 86.98           C  
ATOM   3062  CD1 PHE B  87      27.940  24.795  38.102  1.00 86.98           C  
ATOM   3063  HD1 PHE B  87      28.111  25.739  38.598  1.00 86.98           H  
ATOM   3064  CD2 PHE B  87      28.614  22.498  37.650  1.00 86.98           C  
ATOM   3065  HD2 PHE B  87      29.301  21.677  37.795  1.00 86.98           H  
ATOM   3066  CE1 PHE B  87      26.826  24.635  37.263  1.00 86.98           C  
ATOM   3067  HE1 PHE B  87      26.138  25.452  37.103  1.00 86.98           H  
ATOM   3068  CE2 PHE B  87      27.498  22.339  36.810  1.00 86.98           C  
ATOM   3069  HE2 PHE B  87      27.328  21.396  36.312  1.00 86.98           H  
ATOM   3070  CZ  PHE B  87      26.599  23.405  36.628  1.00 86.98           C  
ATOM   3071  HZ  PHE B  87      25.725  23.288  36.004  1.00 86.98           H  
ATOM   3072  N   GLU B  88      32.016  26.103  40.111  1.00 83.78           N  
ATOM   3073  H   GLU B  88      31.175  26.595  39.846  1.00 83.78           H  
ATOM   3074  CA  GLU B  88      32.832  26.672  41.193  1.00 83.78           C  
ATOM   3075  HA  GLU B  88      33.882  26.601  40.907  1.00 83.78           H  
ATOM   3076  C   GLU B  88      32.703  25.876  42.501  1.00 83.78           C  
ATOM   3077  CB  GLU B  88      32.492  28.164  41.346  1.00 83.78           C  
ATOM   3078  HB2 GLU B  88      31.440  28.283  41.607  1.00 83.78           H  
ATOM   3079  HB3 GLU B  88      32.655  28.626  40.372  1.00 83.78           H  
ATOM   3080  O   GLU B  88      33.692  25.699  43.213  1.00 83.78           O  
ATOM   3081  CG  GLU B  88      33.359  28.892  42.386  1.00 83.78           C  
ATOM   3082  HG2 GLU B  88      32.940  28.741  43.381  1.00 83.78           H  
ATOM   3083  HG3 GLU B  88      34.361  28.463  42.374  1.00 83.78           H  
ATOM   3084  CD  GLU B  88      33.469  30.390  42.072  1.00 83.78           C  
ATOM   3085  OE1 GLU B  88      34.419  30.788  41.354  1.00 83.78           O  
ATOM   3086  OE2 GLU B  88      32.577  31.196  42.424  1.00 83.78           O  
ATOM   3087  N   THR B  89      31.523  25.318  42.787  1.00 80.90           N  
ATOM   3088  H   THR B  89      30.722  25.599  42.239  1.00 80.90           H  
ATOM   3089  CA  THR B  89      31.277  24.482  43.968  1.00 80.90           C  
ATOM   3090  HA  THR B  89      32.231  24.298  44.462  1.00 80.90           H  
ATOM   3091  C   THR B  89      30.684  23.113  43.627  1.00 80.90           C  
ATOM   3092  CB  THR B  89      30.380  25.190  44.995  1.00 80.90           C  
ATOM   3093  HB  THR B  89      30.394  24.602  45.912  1.00 80.90           H  
ATOM   3094  O   THR B  89      29.976  22.922  42.636  1.00 80.90           O  
ATOM   3095  CG2 THR B  89      30.824  26.611  45.344  1.00 80.90           C  
ATOM   3096 HG21 THR B  89      30.206  26.995  46.156  1.00 80.90           H  
ATOM   3097 HG22 THR B  89      30.714  27.267  44.480  1.00 80.90           H  
ATOM   3098 HG23 THR B  89      31.868  26.605  45.656  1.00 80.90           H  
ATOM   3099  OG1 THR B  89      29.055  25.238  44.535  1.00 80.90           O  
ATOM   3100  HG1 THR B  89      29.073  25.810  43.765  1.00 80.90           H  
ATOM   3101  N   ALA B  90      30.916  22.141  44.514  1.00 81.02           N  
ATOM   3102  H   ALA B  90      31.529  22.328  45.295  1.00 81.02           H  
ATOM   3103  CA  ALA B  90      30.282  20.825  44.429  1.00 81.02           C  
ATOM   3104  HA  ALA B  90      30.429  20.440  43.420  1.00 81.02           H  
ATOM   3105  C   ALA B  90      28.758  20.869  44.669  1.00 81.02           C  
ATOM   3106  CB  ALA B  90      30.983  19.897  45.427  1.00 81.02           C  
ATOM   3107  HB1 ALA B  90      30.516  18.913  45.386  1.00 81.02           H  
ATOM   3108  HB2 ALA B  90      30.888  20.289  46.440  1.00 81.02           H  
ATOM   3109  HB3 ALA B  90      32.037  19.802  45.166  1.00 81.02           H  
ATOM   3110  O   ALA B  90      28.027  19.998  44.198  1.00 81.02           O  
ATOM   3111  N   SER B  91      28.269  21.891  45.380  1.00 78.17           N  
ATOM   3112  H   SER B  91      28.911  22.577  45.751  1.00 78.17           H  
ATOM   3113  CA  SER B  91      26.840  22.111  45.622  1.00 78.17           C  
ATOM   3114  HA  SER B  91      26.402  21.202  46.035  1.00 78.17           H  
ATOM   3115  C   SER B  91      26.096  22.449  44.330  1.00 78.17           C  
ATOM   3116  CB  SER B  91      26.648  23.244  46.634  1.00 78.17           C  
ATOM   3117  HB2 SER B  91      27.020  24.178  46.212  1.00 78.17           H  
ATOM   3118  HB3 SER B  91      25.586  23.356  46.852  1.00 78.17           H  
ATOM   3119  O   SER B  91      25.047  21.869  44.062  1.00 78.17           O  
ATOM   3120  OG  SER B  91      27.351  22.959  47.830  1.00 78.17           O  
ATOM   3121  HG  SER B  91      27.236  23.699  48.429  1.00 78.17           H  
ATOM   3122  N   GLU B  92      26.664  23.330  43.503  1.00 84.72           N  
ATOM   3123  H   GLU B  92      27.527  23.776  43.782  1.00 84.72           H  
ATOM   3124  CA  GLU B  92      26.124  23.688  42.185  1.00 84.72           C  
ATOM   3125  HA  GLU B  92      25.086  24.012  42.272  1.00 84.72           H  
ATOM   3126  C   GLU B  92      26.166  22.503  41.217  1.00 84.72           C  
ATOM   3127  CB  GLU B  92      26.947  24.832  41.595  1.00 84.72           C  
ATOM   3128  HB2 GLU B  92      26.649  24.981  40.557  1.00 84.72           H  
ATOM   3129  HB3 GLU B  92      27.994  24.527  41.603  1.00 84.72           H  
ATOM   3130  O   GLU B  92      25.162  22.201  40.577  1.00 84.72           O  
ATOM   3131  CG  GLU B  92      26.781  26.157  42.348  1.00 84.72           C  
ATOM   3132  HG2 GLU B  92      25.830  26.610  42.072  1.00 84.72           H  
ATOM   3133  HG3 GLU B  92      26.765  25.985  43.425  1.00 84.72           H  
ATOM   3134  CD  GLU B  92      27.948  27.087  42.013  1.00 84.72           C  
ATOM   3135  OE1 GLU B  92      27.701  28.156  41.417  1.00 84.72           O  
ATOM   3136  OE2 GLU B  92      29.097  26.694  42.324  1.00 84.72           O  
ATOM   3137  N   ALA B  93      27.284  21.768  41.165  1.00 83.44           N  
ATOM   3138  H   ALA B  93      28.094  22.080  41.682  1.00 83.44           H  
ATOM   3139  CA  ALA B  93      27.390  20.563  40.342  1.00 83.44           C  
ATOM   3140  HA  ALA B  93      27.208  20.835  39.303  1.00 83.44           H  
ATOM   3141  C   ALA B  93      26.335  19.511  40.732  1.00 83.44           C  
ATOM   3142  CB  ALA B  93      28.815  20.012  40.465  1.00 83.44           C  
ATOM   3143  HB1 ALA B  93      28.927  19.132  39.832  1.00 83.44           H  
ATOM   3144  HB2 ALA B  93      29.014  19.734  41.500  1.00 83.44           H  
ATOM   3145  HB3 ALA B  93      29.538  20.765  40.152  1.00 83.44           H  
ATOM   3146  O   ALA B  93      25.658  18.956  39.866  1.00 83.44           O  
ATOM   3147  N   LYS B  94      26.126  19.275  42.034  1.00 78.94           N  
ATOM   3148  H   LYS B  94      26.721  19.740  42.705  1.00 78.94           H  
ATOM   3149  CA  LYS B  94      25.095  18.346  42.515  1.00 78.94           C  
ATOM   3150  HA  LYS B  94      25.199  17.420  41.950  1.00 78.94           H  
ATOM   3151  C   LYS B  94      23.674  18.852  42.234  1.00 78.94           C  
ATOM   3152  CB  LYS B  94      25.339  18.039  44.000  1.00 78.94           C  
ATOM   3153  HB2 LYS B  94      26.389  17.777  44.131  1.00 78.94           H  
ATOM   3154  HB3 LYS B  94      25.123  18.922  44.600  1.00 78.94           H  
ATOM   3155  O   LYS B  94      22.825  18.048  41.858  1.00 78.94           O  
ATOM   3156  CG  LYS B  94      24.479  16.858  44.472  1.00 78.94           C  
ATOM   3157  HG2 LYS B  94      23.425  17.134  44.430  1.00 78.94           H  
ATOM   3158  HG3 LYS B  94      24.645  16.010  43.807  1.00 78.94           H  
ATOM   3159  CD  LYS B  94      24.831  16.442  45.905  1.00 78.94           C  
ATOM   3160  HD2 LYS B  94      25.891  16.193  45.957  1.00 78.94           H  
ATOM   3161  HD3 LYS B  94      24.621  17.272  46.580  1.00 78.94           H  
ATOM   3162  CE  LYS B  94      23.988  15.220  46.290  1.00 78.94           C  
ATOM   3163  HE2 LYS B  94      22.935  15.488  46.210  1.00 78.94           H  
ATOM   3164  HE3 LYS B  94      24.178  14.427  45.567  1.00 78.94           H  
ATOM   3165  NZ  LYS B  94      24.294  14.743  47.662  1.00 78.94           N  
ATOM   3166  HZ1 LYS B  94      24.110  15.471  48.337  1.00 78.94           H  
ATOM   3167  HZ2 LYS B  94      23.717  13.945  47.888  1.00 78.94           H  
ATOM   3168  HZ3 LYS B  94      25.262  14.464  47.733  1.00 78.94           H  
ATOM   3169  N   LEU B  95      23.419  20.158  42.359  1.00 81.17           N  
ATOM   3170  H   LEU B  95      24.159  20.760  42.690  1.00 81.17           H  
ATOM   3171  CA  LEU B  95      22.137  20.776  41.999  1.00 81.17           C  
ATOM   3172  HA  LEU B  95      21.345  20.257  42.538  1.00 81.17           H  
ATOM   3173  C   LEU B  95      21.843  20.629  40.499  1.00 81.17           C  
ATOM   3174  CB  LEU B  95      22.148  22.255  42.433  1.00 81.17           C  
ATOM   3175  HB2 LEU B  95      22.273  22.300  43.515  1.00 81.17           H  
ATOM   3176  HB3 LEU B  95      23.007  22.746  41.978  1.00 81.17           H  
ATOM   3177  O   LEU B  95      20.746  20.213  40.138  1.00 81.17           O  
ATOM   3178  CG  LEU B  95      20.886  23.050  42.041  1.00 81.17           C  
ATOM   3179  HG  LEU B  95      20.769  23.044  40.957  1.00 81.17           H  
ATOM   3180  CD1 LEU B  95      19.614  22.483  42.678  1.00 81.17           C  
ATOM   3181 HD11 LEU B  95      19.420  21.484  42.287  1.00 81.17           H  
ATOM   3182 HD12 LEU B  95      18.767  23.121  42.428  1.00 81.17           H  
ATOM   3183 HD13 LEU B  95      19.729  22.438  43.761  1.00 81.17           H  
ATOM   3184  CD2 LEU B  95      21.037  24.504  42.487  1.00 81.17           C  
ATOM   3185 HD21 LEU B  95      21.149  24.558  43.570  1.00 81.17           H  
ATOM   3186 HD22 LEU B  95      21.919  24.938  42.016  1.00 81.17           H  
ATOM   3187 HD23 LEU B  95      20.165  25.081  42.180  1.00 81.17           H  
ATOM   3188  N   ALA B  96      22.823  20.911  39.639  1.00 85.95           N  
ATOM   3189  H   ALA B  96      23.690  21.283  40.000  1.00 85.95           H  
ATOM   3190  CA  ALA B  96      22.707  20.737  38.197  1.00 85.95           C  
ATOM   3191  HA  ALA B  96      21.858  21.320  37.842  1.00 85.95           H  
ATOM   3192  C   ALA B  96      22.444  19.268  37.833  1.00 85.95           C  
ATOM   3193  CB  ALA B  96      23.980  21.272  37.536  1.00 85.95           C  
ATOM   3194  HB1 ALA B  96      24.146  22.307  37.834  1.00 85.95           H  
ATOM   3195  HB2 ALA B  96      24.843  20.683  37.848  1.00 85.95           H  
ATOM   3196  HB3 ALA B  96      23.876  21.219  36.452  1.00 85.95           H  
ATOM   3197  O   ALA B  96      21.514  18.984  37.087  1.00 85.95           O  
ATOM   3198  N   MET B  97      23.183  18.322  38.423  1.00 85.05           N  
ATOM   3199  H   MET B  97      23.952  18.608  39.012  1.00 85.05           H  
ATOM   3200  CA  MET B  97      22.949  16.887  38.222  1.00 85.05           C  
ATOM   3201  HA  MET B  97      23.031  16.676  37.155  1.00 85.05           H  
ATOM   3202  C   MET B  97      21.536  16.463  38.665  1.00 85.05           C  
ATOM   3203  CB  MET B  97      24.043  16.096  38.954  1.00 85.05           C  
ATOM   3204  HB2 MET B  97      23.886  16.171  40.030  1.00 85.05           H  
ATOM   3205  HB3 MET B  97      25.012  16.535  38.717  1.00 85.05           H  
ATOM   3206  O   MET B  97      20.877  15.721  37.949  1.00 85.05           O  
ATOM   3207  CG  MET B  97      24.086  14.621  38.540  1.00 85.05           C  
ATOM   3208  HG2 MET B  97      24.249  14.571  37.464  1.00 85.05           H  
ATOM   3209  HG3 MET B  97      23.128  14.148  38.756  1.00 85.05           H  
ATOM   3210  SD  MET B  97      25.406  13.675  39.351  1.00 85.05           S  
ATOM   3211  CE  MET B  97      24.658  13.413  40.979  1.00 85.05           C  
ATOM   3212  HE1 MET B  97      23.717  12.876  40.863  1.00 85.05           H  
ATOM   3213  HE2 MET B  97      25.336  12.821  41.593  1.00 85.05           H  
ATOM   3214  HE3 MET B  97      24.475  14.374  41.460  1.00 85.05           H  
ATOM   3215  N   MET B  98      21.021  16.986  39.784  1.00 78.91           N  
ATOM   3216  H   MET B  98      21.605  17.590  40.344  1.00 78.91           H  
ATOM   3217  CA  MET B  98      19.640  16.741  40.240  1.00 78.91           C  
ATOM   3218  HA  MET B  98      19.441  15.670  40.188  1.00 78.91           H  
ATOM   3219  C   MET B  98      18.549  17.414  39.386  1.00 78.91           C  
ATOM   3220  CB  MET B  98      19.482  17.199  41.699  1.00 78.91           C  
ATOM   3221  HB2 MET B  98      18.420  17.248  41.937  1.00 78.91           H  
ATOM   3222  HB3 MET B  98      19.900  18.198  41.820  1.00 78.91           H  
ATOM   3223  O   MET B  98      17.371  17.123  39.587  1.00 78.91           O  
ATOM   3224  CG  MET B  98      20.140  16.242  42.698  1.00 78.91           C  
ATOM   3225  HG2 MET B  98      21.205  16.182  42.476  1.00 78.91           H  
ATOM   3226  HG3 MET B  98      19.714  15.248  42.562  1.00 78.91           H  
ATOM   3227  SD  MET B  98      19.947  16.717  44.444  1.00 78.91           S  
ATOM   3228  CE  MET B  98      18.150  16.528  44.645  1.00 78.91           C  
ATOM   3229  HE1 MET B  98      17.885  16.674  45.692  1.00 78.91           H  
ATOM   3230  HE2 MET B  98      17.848  15.527  44.335  1.00 78.91           H  
ATOM   3231  HE3 MET B  98      17.626  17.268  44.040  1.00 78.91           H  
ATOM   3232  N   LYS B  99      18.905  18.335  38.481  1.00 83.41           N  
ATOM   3233  H   LYS B  99      19.885  18.569  38.411  1.00 83.41           H  
ATOM   3234  CA  LYS B  99      17.961  19.061  37.614  1.00 83.41           C  
ATOM   3235  HA  LYS B  99      16.939  18.785  37.876  1.00 83.41           H  
ATOM   3236  C   LYS B  99      18.040  18.685  36.136  1.00 83.41           C  
ATOM   3237  CB  LYS B  99      18.155  20.579  37.798  1.00 83.41           C  
ATOM   3238  HB2 LYS B  99      19.214  20.818  37.703  1.00 83.41           H  
ATOM   3239  HB3 LYS B  99      17.634  21.104  36.997  1.00 83.41           H  
ATOM   3240  O   LYS B  99      17.056  18.899  35.444  1.00 83.41           O  
ATOM   3241  CG  LYS B  99      17.636  21.121  39.142  1.00 83.41           C  
ATOM   3242  HG2 LYS B  99      17.872  22.184  39.196  1.00 83.41           H  
ATOM   3243  HG3 LYS B  99      18.135  20.614  39.967  1.00 83.41           H  
ATOM   3244  CD  LYS B  99      16.118  20.936  39.277  1.00 83.41           C  
ATOM   3245  HD2 LYS B  99      15.890  19.872  39.344  1.00 83.41           H  
ATOM   3246  HD3 LYS B  99      15.632  21.345  38.392  1.00 83.41           H  
ATOM   3247  CE  LYS B  99      15.573  21.627  40.527  1.00 83.41           C  
ATOM   3248  HE2 LYS B  99      16.086  21.219  41.398  1.00 83.41           H  
ATOM   3249  HE3 LYS B  99      15.797  22.692  40.463  1.00 83.41           H  
ATOM   3250  NZ  LYS B  99      14.110  21.406  40.634  1.00 83.41           N  
ATOM   3251  HZ1 LYS B  99      13.911  20.417  40.677  1.00 83.41           H  
ATOM   3252  HZ2 LYS B  99      13.727  21.854  41.454  1.00 83.41           H  
ATOM   3253  HZ3 LYS B  99      13.642  21.768  39.815  1.00 83.41           H  
ATOM   3254  N   MET B 100      19.176  18.153  35.686  1.00 85.10           N  
ATOM   3255  H   MET B 100      19.943  18.099  36.342  1.00 85.10           H  
ATOM   3256  CA  MET B 100      19.490  17.909  34.272  1.00 85.10           C  
ATOM   3257  HA  MET B 100      18.678  18.280  33.647  1.00 85.10           H  
ATOM   3258  C   MET B 100      19.684  16.422  33.922  1.00 85.10           C  
ATOM   3259  CB  MET B 100      20.762  18.696  33.909  1.00 85.10           C  
ATOM   3260  HB2 MET B 100      21.566  18.394  34.580  1.00 85.10           H  
ATOM   3261  HB3 MET B 100      21.069  18.431  32.897  1.00 85.10           H  
ATOM   3262  O   MET B 100      19.769  16.088  32.742  1.00 85.10           O  
ATOM   3263  CG  MET B 100      20.612  20.221  33.988  1.00 85.10           C  
ATOM   3264  HG2 MET B 100      21.610  20.659  34.003  1.00 85.10           H  
ATOM   3265  HG3 MET B 100      20.125  20.485  34.926  1.00 85.10           H  
ATOM   3266  SD  MET B 100      19.693  20.985  32.625  1.00 85.10           S  
ATOM   3267  CE  MET B 100      20.880  20.774  31.274  1.00 85.10           C  
ATOM   3268  HE1 MET B 100      21.811  21.287  31.514  1.00 85.10           H  
ATOM   3269  HE2 MET B 100      20.452  21.188  30.361  1.00 85.10           H  
ATOM   3270  HE3 MET B 100      21.074  19.713  31.113  1.00 85.10           H  
ATOM   3271  N   ASN B 101      19.830  15.527  34.910  1.00 81.65           N  
ATOM   3272  H   ASN B 101      19.719  15.826  35.868  1.00 81.65           H  
ATOM   3273  CA  ASN B 101      20.087  14.105  34.658  1.00 81.65           C  
ATOM   3274  HA  ASN B 101      20.738  14.013  33.789  1.00 81.65           H  
ATOM   3275  C   ASN B 101      18.781  13.362  34.353  1.00 81.65           C  
ATOM   3276  CB  ASN B 101      20.806  13.484  35.865  1.00 81.65           C  
ATOM   3277  HB2 ASN B 101      20.133  13.499  36.722  1.00 81.65           H  
ATOM   3278  HB3 ASN B 101      21.693  14.069  36.110  1.00 81.65           H  
ATOM   3279  O   ASN B 101      17.914  13.268  35.220  1.00 81.65           O  
ATOM   3280  CG  ASN B 101      21.247  12.053  35.608  1.00 81.65           C  
ATOM   3281  ND2 ASN B 101      21.280  11.225  36.623  1.00 81.65           N  
ATOM   3282 HD21 ASN B 101      21.619  10.294  36.426  1.00 81.65           H  
ATOM   3283 HD22 ASN B 101      20.954  11.519  37.532  1.00 81.65           H  
ATOM   3284  OD1 ASN B 101      21.602  11.665  34.509  1.00 81.65           O  
ATOM   3285  N   GLY B 102      18.655  12.823  33.140  1.00 79.68           N  
ATOM   3286  H   GLY B 102      19.427  12.919  32.497  1.00 79.68           H  
ATOM   3287  CA  GLY B 102      17.467  12.096  32.685  1.00 79.68           C  
ATOM   3288  HA2 GLY B 102      17.674  11.664  31.705  1.00 79.68           H  
ATOM   3289  HA3 GLY B 102      17.253  11.285  33.381  1.00 79.68           H  
ATOM   3290  C   GLY B 102      16.201  12.951  32.557  1.00 79.68           C  
ATOM   3291  O   GLY B 102      15.111  12.396  32.503  1.00 79.68           O  
ATOM   3292  N   SER B 103      16.322  14.282  32.546  1.00 74.64           N  
ATOM   3293  H   SER B 103      17.243  14.691  32.616  1.00 74.64           H  
ATOM   3294  CA  SER B 103      15.186  15.197  32.411  1.00 74.64           C  
ATOM   3295  HA  SER B 103      14.288  14.703  32.780  1.00 74.64           H  
ATOM   3296  C   SER B 103      14.940  15.589  30.953  1.00 74.64           C  
ATOM   3297  CB  SER B 103      15.404  16.443  33.274  1.00 74.64           C  
ATOM   3298  HB2 SER B 103      15.439  16.156  34.325  1.00 74.64           H  
ATOM   3299  HB3 SER B 103      14.582  17.142  33.123  1.00 74.64           H  
ATOM   3300  O   SER B 103      15.871  16.005  30.249  1.00 74.64           O  
ATOM   3301  OG  SER B 103      16.624  17.058  32.919  1.00 74.64           O  
ATOM   3302  HG  SER B 103      16.601  17.183  31.967  1.00 74.64           H  
ATOM   3303  N   GLU B 104      13.675  15.537  30.533  1.00 80.00           N  
ATOM   3304  H   GLU B 104      12.974  15.119  31.128  1.00 80.00           H  
ATOM   3305  CA  GLU B 104      13.242  16.022  29.223  1.00 80.00           C  
ATOM   3306  HA  GLU B 104      13.796  15.465  28.467  1.00 80.00           H  
ATOM   3307  C   GLU B 104      13.528  17.531  29.033  1.00 80.00           C  
ATOM   3308  CB  GLU B 104      11.739  15.766  29.003  1.00 80.00           C  
ATOM   3309  HB2 GLU B 104      11.434  16.384  28.158  1.00 80.00           H  
ATOM   3310  HB3 GLU B 104      11.178  16.098  29.877  1.00 80.00           H  
ATOM   3311  O   GLU B 104      13.585  18.287  30.008  1.00 80.00           O  
ATOM   3312  CG  GLU B 104      11.379  14.302  28.682  1.00 80.00           C  
ATOM   3313  HG2 GLU B 104      11.448  13.713  29.596  1.00 80.00           H  
ATOM   3314  HG3 GLU B 104      12.109  13.915  27.970  1.00 80.00           H  
ATOM   3315  CD  GLU B 104       9.973  14.149  28.058  1.00 80.00           C  
ATOM   3316  OE1 GLU B 104       9.555  13.005  27.772  1.00 80.00           O  
ATOM   3317  OE2 GLU B 104       9.321  15.179  27.767  1.00 80.00           O  
ATOM   3318  N   PRO B 105      13.695  18.000  27.781  1.00 74.51           N  
ATOM   3319  CA  PRO B 105      13.773  17.212  26.546  1.00 74.51           C  
ATOM   3320  HA  PRO B 105      13.108  16.349  26.571  1.00 74.51           H  
ATOM   3321  C   PRO B 105      15.191  16.715  26.223  1.00 74.51           C  
ATOM   3322  CB  PRO B 105      13.272  18.169  25.468  1.00 74.51           C  
ATOM   3323  HB2 PRO B 105      12.182  18.161  25.484  1.00 74.51           H  
ATOM   3324  HB3 PRO B 105      13.640  17.914  24.474  1.00 74.51           H  
ATOM   3325  O   PRO B 105      15.373  15.950  25.286  1.00 74.51           O  
ATOM   3326  CG  PRO B 105      13.785  19.528  25.944  1.00 74.51           C  
ATOM   3327  HG2 PRO B 105      13.185  20.345  25.546  1.00 74.51           H  
ATOM   3328  HG3 PRO B 105      14.832  19.647  25.663  1.00 74.51           H  
ATOM   3329  CD  PRO B 105      13.662  19.419  27.464  1.00 74.51           C  
ATOM   3330  HD2 PRO B 105      12.705  19.834  27.783  1.00 74.51           H  
ATOM   3331  HD3 PRO B 105      14.481  19.940  27.959  1.00 74.51           H  
ATOM   3332  N   LEU B 106      16.220  17.155  26.960  1.00 79.76           N  
ATOM   3333  H   LEU B 106      16.024  17.743  27.757  1.00 79.76           H  
ATOM   3334  CA  LEU B 106      17.610  16.837  26.606  1.00 79.76           C  
ATOM   3335  HA  LEU B 106      17.711  16.901  25.523  1.00 79.76           H  
ATOM   3336  C   LEU B 106      18.017  15.403  26.969  1.00 79.76           C  
ATOM   3337  CB  LEU B 106      18.580  17.843  27.247  1.00 79.76           C  
ATOM   3338  HB2 LEU B 106      18.496  17.760  28.331  1.00 79.76           H  
ATOM   3339  HB3 LEU B 106      19.589  17.549  26.958  1.00 79.76           H  
ATOM   3340  O   LEU B 106      18.967  14.896  26.379  1.00 79.76           O  
ATOM   3341  CG  LEU B 106      18.397  19.313  26.846  1.00 79.76           C  
ATOM   3342  HG  LEU B 106      17.406  19.647  27.154  1.00 79.76           H  
ATOM   3343  CD1 LEU B 106      19.449  20.158  27.569  1.00 79.76           C  
ATOM   3344 HD11 LEU B 106      19.310  20.056  28.645  1.00 79.76           H  
ATOM   3345 HD12 LEU B 106      19.332  21.206  27.293  1.00 79.76           H  
ATOM   3346 HD13 LEU B 106      20.450  19.824  27.294  1.00 79.76           H  
ATOM   3347  CD2 LEU B 106      18.560  19.544  25.344  1.00 79.76           C  
ATOM   3348 HD21 LEU B 106      19.527  19.174  25.004  1.00 79.76           H  
ATOM   3349 HD22 LEU B 106      18.472  20.608  25.122  1.00 79.76           H  
ATOM   3350 HD23 LEU B 106      17.766  19.026  24.805  1.00 79.76           H  
ATOM   3351  N   ASN B 107      17.356  14.781  27.956  1.00 78.55           N  
ATOM   3352  H   ASN B 107      16.601  15.280  28.405  1.00 78.55           H  
ATOM   3353  CA  ASN B 107      17.572  13.395  28.394  1.00 78.55           C  
ATOM   3354  HA  ASN B 107      17.147  13.322  29.395  1.00 78.55           H  
ATOM   3355  C   ASN B 107      19.058  13.025  28.600  1.00 78.55           C  
ATOM   3356  CB  ASN B 107      16.747  12.449  27.492  1.00 78.55           C  
ATOM   3357  HB2 ASN B 107      16.994  11.412  27.717  1.00 78.55           H  
ATOM   3358  HB3 ASN B 107      16.981  12.642  26.445  1.00 78.55           H  
ATOM   3359  O   ASN B 107      19.492  11.895  28.352  1.00 78.55           O  
ATOM   3360  CG  ASN B 107      15.249  12.613  27.717  1.00 78.55           C  
ATOM   3361  ND2 ASN B 107      14.420  12.237  26.774  1.00 78.55           N  
ATOM   3362 HD21 ASN B 107      14.747  11.915  25.874  1.00 78.55           H  
ATOM   3363 HD22 ASN B 107      13.433  12.360  26.953  1.00 78.55           H  
ATOM   3364  OD1 ASN B 107      14.812  13.079  28.756  1.00 78.55           O  
ATOM   3365  N   LEU B 108      19.850  13.996  29.072  1.00 85.22           N  
ATOM   3366  H   LEU B 108      19.419  14.891  29.257  1.00 85.22           H  
ATOM   3367  CA  LEU B 108      21.285  13.852  29.305  1.00 85.22           C  
ATOM   3368  HA  LEU B 108      21.762  13.510  28.387  1.00 85.22           H  
ATOM   3369  C   LEU B 108      21.532  12.823  30.408  1.00 85.22           C  
ATOM   3370  CB  LEU B 108      21.902  15.196  29.737  1.00 85.22           C  
ATOM   3371  HB2 LEU B 108      21.461  15.479  30.693  1.00 85.22           H  
ATOM   3372  HB3 LEU B 108      22.968  15.039  29.898  1.00 85.22           H  
ATOM   3373  O   LEU B 108      20.937  12.913  31.480  1.00 85.22           O  
ATOM   3374  CG  LEU B 108      21.721  16.371  28.766  1.00 85.22           C  
ATOM   3375  HG  LEU B 108      20.655  16.574  28.660  1.00 85.22           H  
ATOM   3376  CD1 LEU B 108      22.385  17.618  29.352  1.00 85.22           C  
ATOM   3377 HD11 LEU B 108      21.972  17.808  30.343  1.00 85.22           H  
ATOM   3378 HD12 LEU B 108      22.182  18.475  28.710  1.00 85.22           H  
ATOM   3379 HD13 LEU B 108      23.461  17.463  29.432  1.00 85.22           H  
ATOM   3380  CD2 LEU B 108      22.330  16.109  27.389  1.00 85.22           C  
ATOM   3381 HD21 LEU B 108      21.768  15.315  26.898  1.00 85.22           H  
ATOM   3382 HD22 LEU B 108      22.257  17.003  26.770  1.00 85.22           H  
ATOM   3383 HD23 LEU B 108      23.371  15.803  27.488  1.00 85.22           H  
ATOM   3384  N   LYS B 109      22.468  11.897  30.196  1.00 82.28           N  
ATOM   3385  H   LYS B 109      22.978  11.933  29.325  1.00 82.28           H  
ATOM   3386  CA  LYS B 109      22.943  11.009  31.265  1.00 82.28           C  
ATOM   3387  HA  LYS B 109      22.183  10.939  32.043  1.00 82.28           H  
ATOM   3388  C   LYS B 109      24.175  11.644  31.899  1.00 82.28           C  
ATOM   3389  CB  LYS B 109      23.183   9.592  30.731  1.00 82.28           C  
ATOM   3390  HB2 LYS B 109      23.823   9.654  29.851  1.00 82.28           H  
ATOM   3391  HB3 LYS B 109      23.687   9.002  31.497  1.00 82.28           H  
ATOM   3392  O   LYS B 109      25.172  11.874  31.215  1.00 82.28           O  
ATOM   3393  CG  LYS B 109      21.866   8.898  30.345  1.00 82.28           C  
ATOM   3394  HG2 LYS B 109      21.361   9.485  29.579  1.00 82.28           H  
ATOM   3395  HG3 LYS B 109      21.223   8.845  31.223  1.00 82.28           H  
ATOM   3396  CD  LYS B 109      22.101   7.480  29.805  1.00 82.28           C  
ATOM   3397  HD2 LYS B 109      22.590   6.877  30.570  1.00 82.28           H  
ATOM   3398  HD3 LYS B 109      22.740   7.534  28.923  1.00 82.28           H  
ATOM   3399  CE  LYS B 109      20.749   6.854  29.431  1.00 82.28           C  
ATOM   3400  HE2 LYS B 109      20.124   6.819  30.323  1.00 82.28           H  
ATOM   3401  HE3 LYS B 109      20.253   7.510  28.715  1.00 82.28           H  
ATOM   3402  NZ  LYS B 109      20.887   5.493  28.852  1.00 82.28           N  
ATOM   3403  HZ1 LYS B 109      21.426   5.520  27.998  1.00 82.28           H  
ATOM   3404  HZ2 LYS B 109      19.977   5.121  28.620  1.00 82.28           H  
ATOM   3405  HZ3 LYS B 109      21.329   4.860  29.504  1.00 82.28           H  
ATOM   3406  N   ILE B 110      24.083  11.967  33.186  1.00 85.60           N  
ATOM   3407  H   ILE B 110      23.220  11.744  33.661  1.00 85.60           H  
ATOM   3408  CA  ILE B 110      25.062  12.774  33.918  1.00 85.60           C  
ATOM   3409  HA  ILE B 110      25.904  12.983  33.258  1.00 85.60           H  
ATOM   3410  C   ILE B 110      25.581  12.000  35.129  1.00 85.60           C  
ATOM   3411  CB  ILE B 110      24.464  14.129  34.357  1.00 85.60           C  
ATOM   3412  HB  ILE B 110      23.727  13.939  35.137  1.00 85.60           H  
ATOM   3413  O   ILE B 110      24.809  11.604  36.002  1.00 85.60           O  
ATOM   3414  CG1 ILE B 110      23.754  14.862  33.197  1.00 85.60           C  
ATOM   3415 HG12 ILE B 110      24.461  15.036  32.387  1.00 85.60           H  
ATOM   3416 HG13 ILE B 110      22.946  14.238  32.814  1.00 85.60           H  
ATOM   3417  CG2 ILE B 110      25.580  15.006  34.955  1.00 85.60           C  
ATOM   3418 HG21 ILE B 110      25.161  15.924  35.367  1.00 85.60           H  
ATOM   3419 HG22 ILE B 110      26.086  14.489  35.770  1.00 85.60           H  
ATOM   3420 HG23 ILE B 110      26.310  15.241  34.180  1.00 85.60           H  
ATOM   3421  CD1 ILE B 110      23.124  16.193  33.609  1.00 85.60           C  
ATOM   3422 HD11 ILE B 110      22.485  16.046  34.480  1.00 85.60           H  
ATOM   3423 HD12 ILE B 110      22.533  16.577  32.778  1.00 85.60           H  
ATOM   3424 HD13 ILE B 110      23.898  16.920  33.856  1.00 85.60           H  
ATOM   3425  N   SER B 111      26.899  11.858  35.214  1.00 79.91           N  
ATOM   3426  H   SER B 111      27.467  12.219  34.461  1.00 79.91           H  
ATOM   3427  CA  SER B 111      27.616  11.324  36.373  1.00 79.91           C  
ATOM   3428  HA  SER B 111      26.900  11.088  37.160  1.00 79.91           H  
ATOM   3429  C   SER B 111      28.589  12.363  36.939  1.00 79.91           C  
ATOM   3430  CB  SER B 111      28.333  10.020  35.994  1.00 79.91           C  
ATOM   3431  HB2 SER B 111      27.601   9.294  35.641  1.00 79.91           H  
ATOM   3432  HB3 SER B 111      28.834   9.613  36.872  1.00 79.91           H  
ATOM   3433  O   SER B 111      28.891  13.381  36.310  1.00 79.91           O  
ATOM   3434  OG  SER B 111      29.286  10.258  34.980  1.00 79.91           O  
ATOM   3435  HG  SER B 111      29.885   9.510  34.916  1.00 79.91           H  
ATOM   3436  N   ILE B 112      29.106  12.122  38.146  1.00 81.60           N  
ATOM   3437  H   ILE B 112      28.859  11.261  38.613  1.00 81.60           H  
ATOM   3438  CA  ILE B 112      30.230  12.903  38.679  1.00 81.60           C  
ATOM   3439  HA  ILE B 112      30.091  13.949  38.406  1.00 81.60           H  
ATOM   3440  C   ILE B 112      31.507  12.398  38.004  1.00 81.60           C  
ATOM   3441  CB  ILE B 112      30.307  12.830  40.218  1.00 81.60           C  
ATOM   3442  HB  ILE B 112      30.527  11.803  40.512  1.00 81.60           H  
ATOM   3443  O   ILE B 112      31.792  11.199  38.038  1.00 81.60           O  
ATOM   3444  CG1 ILE B 112      28.952  13.243  40.843  1.00 81.60           C  
ATOM   3445 HG12 ILE B 112      28.193  12.520  40.546  1.00 81.60           H  
ATOM   3446 HG13 ILE B 112      28.658  14.218  40.454  1.00 81.60           H  
ATOM   3447  CG2 ILE B 112      31.449  13.737  40.713  1.00 81.60           C  
ATOM   3448 HG21 ILE B 112      31.241  14.773  40.445  1.00 81.60           H  
ATOM   3449 HG22 ILE B 112      31.569  13.650  41.793  1.00 81.60           H  
ATOM   3450 HG23 ILE B 112      32.395  13.449  40.256  1.00 81.60           H  
ATOM   3451  CD1 ILE B 112      28.936  13.305  42.374  1.00 81.60           C  
ATOM   3452 HD11 ILE B 112      27.907  13.411  42.717  1.00 81.60           H  
ATOM   3453 HD12 ILE B 112      29.361  12.392  42.791  1.00 81.60           H  
ATOM   3454 HD13 ILE B 112      29.501  14.174  42.713  1.00 81.60           H  
ATOM   3455  N   ALA B 113      32.273  13.301  37.392  1.00 77.33           N  
ATOM   3456  H   ALA B 113      32.037  14.278  37.483  1.00 77.33           H  
ATOM   3457  CA  ALA B 113      33.467  12.923  36.642  1.00 77.33           C  
ATOM   3458  HA  ALA B 113      33.196  12.125  35.951  1.00 77.33           H  
ATOM   3459  C   ALA B 113      34.570  12.397  37.575  1.00 77.33           C  
ATOM   3460  CB  ALA B 113      33.956  14.120  35.820  1.00 77.33           C  
ATOM   3461  HB1 ALA B 113      34.746  13.796  35.142  1.00 77.33           H  
ATOM   3462  HB2 ALA B 113      33.135  14.539  35.238  1.00 77.33           H  
ATOM   3463  HB3 ALA B 113      34.355  14.877  36.495  1.00 77.33           H  
ATOM   3464  O   ALA B 113      34.789  12.930  38.671  1.00 77.33           O  
ATOM   3465  N   HIS B 114      35.325  11.391  37.124  1.00 71.38           N  
ATOM   3466  H   HIS B 114      35.094  10.938  36.251  1.00 71.38           H  
ATOM   3467  CA  HIS B 114      36.495  10.934  37.873  1.00 71.38           C  
ATOM   3468  HA  HIS B 114      36.176  10.709  38.891  1.00 71.38           H  
ATOM   3469  C   HIS B 114      37.540  12.053  37.956  1.00 71.38           C  
ATOM   3470  CB  HIS B 114      37.080   9.642  37.286  1.00 71.38           C  
ATOM   3471  HB2 HIS B 114      37.986   9.394  37.839  1.00 71.38           H  
ATOM   3472  HB3 HIS B 114      37.363   9.817  36.248  1.00 71.38           H  
ATOM   3473  O   HIS B 114      37.815  12.776  36.991  1.00 71.38           O  
ATOM   3474  CG  HIS B 114      36.163   8.443  37.353  1.00 71.38           C  
ATOM   3475  CD2 HIS B 114      34.894   8.399  37.869  1.00 71.38           C  
ATOM   3476  HD2 HIS B 114      34.335   9.225  38.284  1.00 71.38           H  
ATOM   3477  ND1 HIS B 114      36.466   7.159  36.946  1.00 71.38           N  
ATOM   3478  HD1 HIS B 114      37.334   6.825  36.553  1.00 71.38           H  
ATOM   3479  CE1 HIS B 114      35.405   6.374  37.206  1.00 71.38           C  
ATOM   3480  HE1 HIS B 114      35.347   5.312  37.016  1.00 71.38           H  
ATOM   3481  NE2 HIS B 114      34.435   7.089  37.792  1.00 71.38           N  
ATOM   3482  N   LYS B 115      38.139  12.203  39.135  1.00 61.67           N  
ATOM   3483  H   LYS B 115      37.920  11.540  39.865  1.00 61.67           H  
ATOM   3484  CA  LYS B 115      39.148  13.218  39.422  1.00 61.67           C  
ATOM   3485  HA  LYS B 115      38.789  14.183  39.064  1.00 61.67           H  
ATOM   3486  C   LYS B 115      40.419  12.853  38.676  1.00 61.67           C  
ATOM   3487  CB  LYS B 115      39.334  13.256  40.942  1.00 61.67           C  
ATOM   3488  HB2 LYS B 115      38.340  13.206  41.387  1.00 61.67           H  
ATOM   3489  HB3 LYS B 115      39.869  12.358  41.250  1.00 61.67           H  
ATOM   3490  O   LYS B 115      41.121  11.919  39.054  1.00 61.67           O  
ATOM   3491  CG  LYS B 115      40.030  14.481  41.545  1.00 61.67           C  
ATOM   3492  HG2 LYS B 115      39.481  15.390  41.302  1.00 61.67           H  
ATOM   3493  HG3 LYS B 115      41.057  14.553  41.186  1.00 61.67           H  
ATOM   3494  CD  LYS B 115      40.006  14.237  43.060  1.00 61.67           C  
ATOM   3495  HD2 LYS B 115      38.983  14.023  43.368  1.00 61.67           H  
ATOM   3496  HD3 LYS B 115      40.616  13.356  43.259  1.00 61.67           H  
ATOM   3497  CE  LYS B 115      40.523  15.381  43.925  1.00 61.67           C  
ATOM   3498  HE2 LYS B 115      39.907  16.264  43.756  1.00 61.67           H  
ATOM   3499  HE3 LYS B 115      41.550  15.602  43.636  1.00 61.67           H  
ATOM   3500  NZ  LYS B 115      40.462  14.957  45.345  1.00 61.67           N  
ATOM   3501  HZ1 LYS B 115      39.507  14.777  45.618  1.00 61.67           H  
ATOM   3502  HZ2 LYS B 115      40.871  15.640  45.967  1.00 61.67           H  
ATOM   3503  HZ3 LYS B 115      40.950  14.080  45.459  1.00 61.67           H  
ATOM   3504  N   THR B 116      40.737  13.606  37.626  1.00 46.95           N  
ATOM   3505  H   THR B 116      40.064  14.283  37.298  1.00 46.95           H  
ATOM   3506  CA  THR B 116      42.010  13.471  36.911  1.00 46.95           C  
ATOM   3507  HA  THR B 116      42.070  12.475  36.472  1.00 46.95           H  
ATOM   3508  C   THR B 116      43.162  13.640  37.897  1.00 46.95           C  
ATOM   3509  CB  THR B 116      42.149  14.509  35.786  1.00 46.95           C  
ATOM   3510  HB  THR B 116      43.179  14.503  35.428  1.00 46.95           H  
ATOM   3511  O   THR B 116      43.465  14.766  38.309  1.00 46.95           O  
ATOM   3512  CG2 THR B 116      41.234  14.207  34.604  1.00 46.95           C  
ATOM   3513 HG21 THR B 116      40.192  14.209  34.923  1.00 46.95           H  
ATOM   3514 HG22 THR B 116      41.479  13.229  34.189  1.00 46.95           H  
ATOM   3515 HG23 THR B 116      41.375  14.963  33.831  1.00 46.95           H  
ATOM   3516  OG1 THR B 116      41.842  15.799  36.277  1.00 46.95           O  
ATOM   3517  HG1 THR B 116      42.343  15.873  37.092  1.00 46.95           H  
ATOM   3518  N   ILE B 117      43.798  12.531  38.279  1.00 37.53           N  
ATOM   3519  H   ILE B 117      43.409  11.637  38.014  1.00 37.53           H  
ATOM   3520  CA  ILE B 117      45.006  12.542  39.097  1.00 37.53           C  
ATOM   3521  HA  ILE B 117      44.809  13.106  40.009  1.00 37.53           H  
ATOM   3522  C   ILE B 117      46.071  13.266  38.278  1.00 37.53           C  
ATOM   3523  CB  ILE B 117      45.454  11.114  39.499  1.00 37.53           C  
ATOM   3524  HB  ILE B 117      45.690  10.553  38.595  1.00 37.53           H  
ATOM   3525  O   ILE B 117      46.599  12.732  37.302  1.00 37.53           O  
ATOM   3526  CG1 ILE B 117      44.329  10.363  40.252  1.00 37.53           C  
ATOM   3527 HG12 ILE B 117      44.071  10.907  41.161  1.00 37.53           H  
ATOM   3528 HG13 ILE B 117      43.441  10.323  39.622  1.00 37.53           H  
ATOM   3529  CG2 ILE B 117      46.728  11.202  40.365  1.00 37.53           C  
ATOM   3530 HG21 ILE B 117      47.527  11.721  39.835  1.00 37.53           H  
ATOM   3531 HG22 ILE B 117      47.097  10.202  40.594  1.00 37.53           H  
ATOM   3532 HG23 ILE B 117      46.517  11.722  41.299  1.00 37.53           H  
ATOM   3533  CD1 ILE B 117      44.674   8.914  40.623  1.00 37.53           C  
ATOM   3534 HD11 ILE B 117      45.443   8.887  41.396  1.00 37.53           H  
ATOM   3535 HD12 ILE B 117      43.783   8.421  41.011  1.00 37.53           H  
ATOM   3536 HD13 ILE B 117      45.019   8.374  39.741  1.00 37.53           H  
ATOM   3537  N   ARG B 118      46.388  14.508  38.659  1.00 27.41           N  
ATOM   3538  H   ARG B 118      45.880  14.915  39.431  1.00 27.41           H  
ATOM   3539  CA  ARG B 118      47.564  15.185  38.118  1.00 27.41           C  
ATOM   3540  HA  ARG B 118      47.520  15.192  37.029  1.00 27.41           H  
ATOM   3541  C   ARG B 118      48.779  14.367  38.537  1.00 27.41           C  
ATOM   3542  CB  ARG B 118      47.692  16.625  38.640  1.00 27.41           C  
ATOM   3543  HB2 ARG B 118      48.711  16.962  38.450  1.00 27.41           H  
ATOM   3544  HB3 ARG B 118      47.531  16.639  39.718  1.00 27.41           H  
ATOM   3545  O   ARG B 118      49.125  14.365  39.716  1.00 27.41           O  
ATOM   3546  CG  ARG B 118      46.734  17.611  37.961  1.00 27.41           C  
ATOM   3547  HG2 ARG B 118      46.885  17.573  36.882  1.00 27.41           H  
ATOM   3548  HG3 ARG B 118      45.702  17.345  38.191  1.00 27.41           H  
ATOM   3549  CD  ARG B 118      47.035  19.029  38.468  1.00 27.41           C  
ATOM   3550  HD2 ARG B 118      46.824  19.068  39.537  1.00 27.41           H  
ATOM   3551  HD3 ARG B 118      48.094  19.235  38.313  1.00 27.41           H  
ATOM   3552  NE  ARG B 118      46.240  20.053  37.765  1.00 27.41           N  
ATOM   3553  HE  ARG B 118      45.635  19.727  37.025  1.00 27.41           H  
ATOM   3554  NH1 ARG B 118      47.038  21.880  38.911  1.00 27.41           N  
ATOM   3555 HH11 ARG B 118      47.074  22.879  39.052  1.00 27.41           H  
ATOM   3556 HH12 ARG B 118      47.632  21.271  39.454  1.00 27.41           H  
ATOM   3557  NH2 ARG B 118      45.550  22.171  37.277  1.00 27.41           N  
ATOM   3558 HH21 ARG B 118      45.595  23.165  37.445  1.00 27.41           H  
ATOM   3559 HH22 ARG B 118      44.966  21.813  36.534  1.00 27.41           H  
ATOM   3560  CZ  ARG B 118      46.279  21.357  37.987  1.00 27.41           C  
ATOM   3561  N   LYS B 119      49.462  13.739  37.577  1.00 27.32           N  
ATOM   3562  H   LYS B 119      49.065  13.703  36.649  1.00 27.32           H  
ATOM   3563  CA  LYS B 119      50.876  13.414  37.770  1.00 27.32           C  
ATOM   3564  HA  LYS B 119      50.986  12.770  38.643  1.00 27.32           H  
ATOM   3565  C   LYS B 119      51.589  14.730  38.062  1.00 27.32           C  
ATOM   3566  CB  LYS B 119      51.484  12.715  36.541  1.00 27.32           C  
ATOM   3567  HB2 LYS B 119      51.162  13.216  35.628  1.00 27.32           H  
ATOM   3568  HB3 LYS B 119      52.570  12.793  36.605  1.00 27.32           H  
ATOM   3569  O   LYS B 119      51.653  15.606  37.202  1.00 27.32           O  
ATOM   3570  CG  LYS B 119      51.121  11.223  36.482  1.00 27.32           C  
ATOM   3571  HG2 LYS B 119      51.434  10.747  37.412  1.00 27.32           H  
ATOM   3572  HG3 LYS B 119      50.040  11.118  36.383  1.00 27.32           H  
ATOM   3573  CD  LYS B 119      51.811  10.517  35.303  1.00 27.32           C  
ATOM   3574  HD2 LYS B 119      51.448  10.948  34.371  1.00 27.32           H  
ATOM   3575  HD3 LYS B 119      52.888  10.669  35.371  1.00 27.32           H  
ATOM   3576  CE  LYS B 119      51.501   9.013  35.341  1.00 27.32           C  
ATOM   3577  HE2 LYS B 119      51.902   8.596  36.266  1.00 27.32           H  
ATOM   3578  HE3 LYS B 119      50.419   8.885  35.368  1.00 27.32           H  
ATOM   3579  NZ  LYS B 119      52.060   8.288  34.170  1.00 27.32           N  
ATOM   3580  HZ1 LYS B 119      51.826   7.307  34.220  1.00 27.32           H  
ATOM   3581  HZ2 LYS B 119      51.676   8.649  33.308  1.00 27.32           H  
ATOM   3582  HZ3 LYS B 119      53.066   8.370  34.135  1.00 27.32           H  
ATOM   3583  N   THR B 120      52.115  14.871  39.271  1.00 23.45           N  
ATOM   3584  H   THR B 120      51.944  14.166  39.974  1.00 23.45           H  
ATOM   3585  CA  THR B 120      53.113  15.883  39.609  1.00 23.45           C  
ATOM   3586  HA  THR B 120      52.806  16.852  39.214  1.00 23.45           H  
ATOM   3587  C   THR B 120      54.422  15.507  38.919  1.00 23.45           C  
ATOM   3588  CB  THR B 120      53.278  16.013  41.135  1.00 23.45           C  
ATOM   3589  HB  THR B 120      54.253  16.441  41.368  1.00 23.45           H  
ATOM   3590  O   THR B 120      55.337  14.962  39.532  1.00 23.45           O  
ATOM   3591  CG2 THR B 120      52.196  16.913  41.728  1.00 23.45           C  
ATOM   3592 HG21 THR B 120      52.274  17.912  41.300  1.00 23.45           H  
ATOM   3593 HG22 THR B 120      51.210  16.500  41.516  1.00 23.45           H  
ATOM   3594 HG23 THR B 120      52.333  16.984  42.808  1.00 23.45           H  
ATOM   3595  OG1 THR B 120      53.140  14.756  41.763  1.00 23.45           O  
ATOM   3596  HG1 THR B 120      53.638  14.785  42.584  1.00 23.45           H  
ATOM   3597  N   GLN B 121      54.499  15.761  37.609  1.00 26.00           N  
ATOM   3598  H   GLN B 121      53.694  16.157  37.144  1.00 26.00           H  
ATOM   3599  CA  GLN B 121      55.766  15.746  36.885  1.00 26.00           C  
ATOM   3600  HA  GLN B 121      56.288  14.812  37.090  1.00 26.00           H  
ATOM   3601  C   GLN B 121      56.627  16.886  37.443  1.00 26.00           C  
ATOM   3602  CB  GLN B 121      55.537  15.842  35.365  1.00 26.00           C  
ATOM   3603  HB2 GLN B 121      56.481  16.096  34.883  1.00 26.00           H  
ATOM   3604  HB3 GLN B 121      54.815  16.628  35.145  1.00 26.00           H  
ATOM   3605  O   GLN B 121      56.444  18.047  37.100  1.00 26.00           O  
ATOM   3606  CG  GLN B 121      55.051  14.498  34.796  1.00 26.00           C  
ATOM   3607  HG2 GLN B 121      55.775  13.724  35.052  1.00 26.00           H  
ATOM   3608  HG3 GLN B 121      54.095  14.236  35.249  1.00 26.00           H  
ATOM   3609  CD  GLN B 121      54.865  14.523  33.280  1.00 26.00           C  
ATOM   3610  NE2 GLN B 121      55.385  13.559  32.552  1.00 26.00           N  
ATOM   3611 HE21 GLN B 121      56.035  12.896  32.950  1.00 26.00           H  
ATOM   3612 HE22 GLN B 121      55.271  13.680  31.555  1.00 26.00           H  
ATOM   3613  OE1 GLN B 121      54.213  15.382  32.721  1.00 26.00           O  
ATOM   3614  N   HIS B 122      57.496  16.535  38.389  1.00 22.15           N  
ATOM   3615  H   HIS B 122      57.503  15.569  38.684  1.00 22.15           H  
ATOM   3616  CA  HIS B 122      58.494  17.422  38.972  1.00 22.15           C  
ATOM   3617  HA  HIS B 122      58.060  18.412  39.116  1.00 22.15           H  
ATOM   3618  C   HIS B 122      59.691  17.556  38.025  1.00 22.15           C  
ATOM   3619  CB  HIS B 122      58.951  16.861  40.334  1.00 22.15           C  
ATOM   3620  HB2 HIS B 122      60.028  16.998  40.429  1.00 22.15           H  
ATOM   3621  HB3 HIS B 122      58.765  15.788  40.383  1.00 22.15           H  
ATOM   3622  O   HIS B 122      60.232  16.544  37.584  1.00 22.15           O  
ATOM   3623  CG  HIS B 122      58.320  17.537  41.522  1.00 22.15           C  
ATOM   3624  CD2 HIS B 122      57.290  17.067  42.292  1.00 22.15           C  
ATOM   3625  HD2 HIS B 122      56.757  16.141  42.137  1.00 22.15           H  
ATOM   3626  ND1 HIS B 122      58.731  18.729  42.074  1.00 22.15           N  
ATOM   3627  HD1 HIS B 122      59.482  19.314  41.737  1.00 22.15           H  
ATOM   3628  CE1 HIS B 122      57.965  18.974  43.149  1.00 22.15           C  
ATOM   3629  HE1 HIS B 122      58.053  19.840  43.789  1.00 22.15           H  
ATOM   3630  NE2 HIS B 122      57.069  17.989  43.323  1.00 22.15           N  
ATOM   3631  N   ASP B 123      60.167  18.784  37.812  1.00 21.33           N  
ATOM   3632  H   ASP B 123      59.606  19.562  38.129  1.00 21.33           H  
ATOM   3633  CA  ASP B 123      61.290  19.138  36.921  1.00 21.33           C  
ATOM   3634  HA  ASP B 123      61.116  18.660  35.957  1.00 21.33           H  
ATOM   3635  C   ASP B 123      62.692  18.683  37.409  1.00 21.33           C  
ATOM   3636  CB  ASP B 123      61.289  20.663  36.694  1.00 21.33           C  
ATOM   3637  HB2 ASP B 123      61.504  21.156  37.642  1.00 21.33           H  
ATOM   3638  HB3 ASP B 123      62.085  20.922  35.995  1.00 21.33           H  
ATOM   3639  O   ASP B 123      63.707  19.313  37.097  1.00 21.33           O  
ATOM   3640  CG  ASP B 123      59.986  21.213  36.118  1.00 21.33           C  
ATOM   3641  OD1 ASP B 123      59.513  20.643  35.113  1.00 21.33           O  
ATOM   3642  OD2 ASP B 123      59.490  22.203  36.700  1.00 21.33           O  
ATOM   3643  N   ASN B 124      62.791  17.634  38.233  1.00 19.98           N  
ATOM   3644  H   ASN B 124      61.974  17.051  38.343  1.00 19.98           H  
ATOM   3645  CA  ASN B 124      64.058  17.239  38.859  1.00 19.98           C  
ATOM   3646  HA  ASN B 124      64.514  18.145  39.259  1.00 19.98           H  
ATOM   3647  C   ASN B 124      65.058  16.681  37.827  1.00 19.98           C  
ATOM   3648  CB  ASN B 124      63.810  16.270  40.033  1.00 19.98           C  
ATOM   3649  HB2 ASN B 124      62.934  15.655  39.828  1.00 19.98           H  
ATOM   3650  HB3 ASN B 124      64.665  15.600  40.121  1.00 19.98           H  
ATOM   3651  O   ASN B 124      64.803  15.671  37.177  1.00 19.98           O  
ATOM   3652  CG  ASN B 124      63.648  16.960  41.380  1.00 19.98           C  
ATOM   3653  ND2 ASN B 124      63.392  16.205  42.421  1.00 19.98           N  
ATOM   3654 HD21 ASN B 124      63.293  15.205  42.316  1.00 19.98           H  
ATOM   3655 HD22 ASN B 124      63.300  16.684  43.306  1.00 19.98           H  
ATOM   3656  OD1 ASN B 124      63.776  18.161  41.542  1.00 19.98           O  
ATOM   3657  N   LYS B 125      66.218  17.344  37.717  1.00 18.41           N  
ATOM   3658  H   LYS B 125      66.317  18.167  38.294  1.00 18.41           H  
ATOM   3659  CA  LYS B 125      67.238  17.134  36.667  1.00 18.41           C  
ATOM   3660  HA  LYS B 125      66.744  16.860  35.735  1.00 18.41           H  
ATOM   3661  C   LYS B 125      68.274  16.038  36.953  1.00 18.41           C  
ATOM   3662  CB  LYS B 125      68.020  18.445  36.475  1.00 18.41           C  
ATOM   3663  HB2 LYS B 125      68.543  18.676  37.403  1.00 18.41           H  
ATOM   3664  HB3 LYS B 125      68.773  18.282  35.704  1.00 18.41           H  
ATOM   3665  O   LYS B 125      68.887  15.515  36.028  1.00 18.41           O  
ATOM   3666  CG  LYS B 125      67.174  19.659  36.070  1.00 18.41           C  
ATOM   3667  HG2 LYS B 125      66.418  19.859  36.829  1.00 18.41           H  
ATOM   3668  HG3 LYS B 125      66.684  19.458  35.117  1.00 18.41           H  
ATOM   3669  CD  LYS B 125      68.088  20.883  35.941  1.00 18.41           C  
ATOM   3670  HD2 LYS B 125      68.856  20.678  35.195  1.00 18.41           H  
ATOM   3671  HD3 LYS B 125      68.564  21.073  36.903  1.00 18.41           H  
ATOM   3672  CE  LYS B 125      67.265  22.099  35.517  1.00 18.41           C  
ATOM   3673  HE2 LYS B 125      66.787  21.878  34.563  1.00 18.41           H  
ATOM   3674  HE3 LYS B 125      66.473  22.250  36.251  1.00 18.41           H  
ATOM   3675  NZ  LYS B 125      68.113  23.310  35.410  1.00 18.41           N  
ATOM   3676  HZ1 LYS B 125      68.834  23.168  34.717  1.00 18.41           H  
ATOM   3677  HZ2 LYS B 125      68.544  23.508  36.302  1.00 18.41           H  
ATOM   3678  HZ3 LYS B 125      67.547  24.100  35.137  1.00 18.41           H  
ATOM   3679  N   ASP B 126      68.559  15.800  38.227  1.00 17.21           N  
ATOM   3680  H   ASP B 126      68.010  16.307  38.907  1.00 17.21           H  
ATOM   3681  CA  ASP B 126      69.756  15.108  38.731  1.00 17.21           C  
ATOM   3682  HA  ASP B 126      70.617  15.423  38.142  1.00 17.21           H  
ATOM   3683  C   ASP B 126      69.641  13.559  38.614  1.00 17.21           C  
ATOM   3684  CB  ASP B 126      69.949  15.597  40.189  1.00 17.21           C  
ATOM   3685  HB2 ASP B 126      68.986  15.594  40.700  1.00 17.21           H  
ATOM   3686  HB3 ASP B 126      70.582  14.893  40.729  1.00 17.21           H  
ATOM   3687  O   ASP B 126      68.543  13.023  38.716  1.00 17.21           O  
ATOM   3688  CG  ASP B 126      70.573  17.002  40.314  1.00 17.21           C  
ATOM   3689  OD1 ASP B 126      70.172  17.916  39.563  1.00 17.21           O  
ATOM   3690  OD2 ASP B 126      71.492  17.161  41.157  1.00 17.21           O  
ATOM   3691  N   ARG B 127      70.700  12.734  38.460  1.00 17.60           N  
ATOM   3692  H   ARG B 127      70.399  11.776  38.354  1.00 17.60           H  
ATOM   3693  CA  ARG B 127      72.154  13.011  38.303  1.00 17.60           C  
ATOM   3694  HA  ARG B 127      72.290  13.822  37.588  1.00 17.60           H  
ATOM   3695  C   ARG B 127      73.012  11.829  37.786  1.00 17.60           C  
ATOM   3696  CB  ARG B 127      72.763  13.392  39.672  1.00 17.60           C  
ATOM   3697  HB2 ARG B 127      72.005  13.356  40.454  1.00 17.60           H  
ATOM   3698  HB3 ARG B 127      73.519  12.662  39.963  1.00 17.60           H  
ATOM   3699  O   ARG B 127      73.883  12.045  36.956  1.00 17.60           O  
ATOM   3700  CG  ARG B 127      73.470  14.746  39.686  1.00 17.60           C  
ATOM   3701  HG2 ARG B 127      74.218  14.783  38.894  1.00 17.60           H  
ATOM   3702  HG3 ARG B 127      72.739  15.535  39.509  1.00 17.60           H  
ATOM   3703  CD  ARG B 127      74.163  14.923  41.047  1.00 17.60           C  
ATOM   3704  HD2 ARG B 127      73.696  14.271  41.785  1.00 17.60           H  
ATOM   3705  HD3 ARG B 127      75.210  14.638  40.942  1.00 17.60           H  
ATOM   3706  NE  ARG B 127      74.032  16.300  41.523  1.00 17.60           N  
ATOM   3707  HE  ARG B 127      73.149  16.738  41.304  1.00 17.60           H  
ATOM   3708  NH1 ARG B 127      75.946  16.507  42.771  1.00 17.60           N  
ATOM   3709 HH11 ARG B 127      76.220  15.581  42.474  1.00 17.60           H  
ATOM   3710 HH12 ARG B 127      76.529  17.065  43.379  1.00 17.60           H  
ATOM   3711  NH2 ARG B 127      74.450  18.179  42.667  1.00 17.60           N  
ATOM   3712 HH21 ARG B 127      74.999  18.753  43.290  1.00 17.60           H  
ATOM   3713 HH22 ARG B 127      73.545  18.482  42.336  1.00 17.60           H  
ATOM   3714  CZ  ARG B 127      74.819  16.984  42.317  1.00 17.60           C  
ATOM   3715  N   ASN B 128      72.870  10.641  38.392  1.00 16.98           N  
ATOM   3716  H   ASN B 128      72.024  10.500  38.926  1.00 16.98           H  
ATOM   3717  CA  ASN B 128      73.953   9.661  38.672  1.00 16.98           C  
ATOM   3718  HA  ASN B 128      74.725   9.698  37.903  1.00 16.98           H  
ATOM   3719  C   ASN B 128      73.386   8.216  38.750  1.00 16.98           C  
ATOM   3720  CB  ASN B 128      74.524  10.040  40.068  1.00 16.98           C  
ATOM   3721  HB2 ASN B 128      74.671   9.143  40.669  1.00 16.98           H  
ATOM   3722  HB3 ASN B 128      73.787  10.607  40.637  1.00 16.98           H  
ATOM   3723  O   ASN B 128      72.193   8.084  38.994  1.00 16.98           O  
ATOM   3724  CG  ASN B 128      75.832  10.817  40.053  1.00 16.98           C  
ATOM   3725  ND2 ASN B 128      76.420  11.039  41.206  1.00 16.98           N  
ATOM   3726 HD21 ASN B 128      77.310  11.512  41.147  1.00 16.98           H  
ATOM   3727 HD22 ASN B 128      76.035  10.666  42.062  1.00 16.98           H  
ATOM   3728  OD1 ASN B 128      76.361  11.235  39.046  1.00 16.98           O  
ATOM   3729  N   TYR B 129      74.114   7.083  38.700  1.00 16.28           N  
ATOM   3730  H   TYR B 129      73.506   6.284  38.812  1.00 16.28           H  
ATOM   3731  CA  TYR B 129      75.486   6.730  38.240  1.00 16.28           C  
ATOM   3732  HA  TYR B 129      75.660   7.163  37.255  1.00 16.28           H  
ATOM   3733  C   TYR B 129      75.649   5.181  38.149  1.00 16.28           C  
ATOM   3734  CB  TYR B 129      76.586   7.211  39.227  1.00 16.28           C  
ATOM   3735  HB2 TYR B 129      76.810   6.419  39.942  1.00 16.28           H  
ATOM   3736  HB3 TYR B 129      76.187   8.029  39.827  1.00 16.28           H  
ATOM   3737  O   TYR B 129      76.359   4.676  37.288  1.00 16.28           O  
ATOM   3738  CG  TYR B 129      77.914   7.709  38.657  1.00 16.28           C  
ATOM   3739  CD1 TYR B 129      78.499   7.152  37.500  1.00 16.28           C  
ATOM   3740  HD1 TYR B 129      78.019   6.345  36.966  1.00 16.28           H  
ATOM   3741  CD2 TYR B 129      78.590   8.750  39.329  1.00 16.28           C  
ATOM   3742  HD2 TYR B 129      78.168   9.170  40.230  1.00 16.28           H  
ATOM   3743  CE1 TYR B 129      79.718   7.653  37.005  1.00 16.28           C  
ATOM   3744  HE1 TYR B 129      80.157   7.238  36.110  1.00 16.28           H  
ATOM   3745  CE2 TYR B 129      79.803   9.265  38.830  1.00 16.28           C  
ATOM   3746  HE2 TYR B 129      80.297  10.079  39.340  1.00 16.28           H  
ATOM   3747  OH  TYR B 129      81.526   9.218  37.158  1.00 16.28           O  
ATOM   3748  HH  TYR B 129      81.852   9.961  37.672  1.00 16.28           H  
ATOM   3749  CZ  TYR B 129      80.365   8.720  37.658  1.00 16.28           C  
ATOM   3750  N   SER B 130      75.062   4.439  39.102  1.00 15.81           N  
ATOM   3751  H   SER B 130      74.477   4.940  39.756  1.00 15.81           H  
ATOM   3752  CA  SER B 130      75.641   3.193  39.657  1.00 15.81           C  
ATOM   3753  HA  SER B 130      76.722   3.252  39.530  1.00 15.81           H  
ATOM   3754  C   SER B 130      75.208   1.845  39.018  1.00 15.81           C  
ATOM   3755  CB  SER B 130      75.377   3.187  41.172  1.00 15.81           C  
ATOM   3756  HB2 SER B 130      74.321   2.983  41.350  1.00 15.81           H  
ATOM   3757  HB3 SER B 130      75.970   2.404  41.645  1.00 15.81           H  
ATOM   3758  O   SER B 130      74.493   1.806  38.025  1.00 15.81           O  
ATOM   3759  OG  SER B 130      75.712   4.437  41.757  1.00 15.81           O  
ATOM   3760  HG  SER B 130      75.561   4.382  42.703  1.00 15.81           H  
ATOM   3761  N   THR B 131      75.686   0.721  39.584  1.00 16.26           N  
ATOM   3762  H   THR B 131      76.224   0.824  40.433  1.00 16.26           H  
ATOM   3763  CA  THR B 131      75.719  -0.655  39.011  1.00 16.26           C  
ATOM   3764  HA  THR B 131      75.037  -0.711  38.162  1.00 16.26           H  
ATOM   3765  C   THR B 131      75.250  -1.724  40.058  1.00 16.26           C  
ATOM   3766  CB  THR B 131      77.152  -0.881  38.488  1.00 16.26           C  
ATOM   3767  HB  THR B 131      77.233  -1.863  38.020  1.00 16.26           H  
ATOM   3768  O   THR B 131      74.841  -1.332  41.146  1.00 16.26           O  
ATOM   3769  CG2 THR B 131      77.602   0.135  37.437  1.00 16.26           C  
ATOM   3770 HG21 THR B 131      78.544  -0.188  36.994  1.00 16.26           H  
ATOM   3771 HG22 THR B 131      76.851   0.200  36.649  1.00 16.26           H  
ATOM   3772 HG23 THR B 131      77.737   1.123  37.877  1.00 16.26           H  
ATOM   3773  OG1 THR B 131      78.074  -0.785  39.551  1.00 16.26           O  
ATOM   3774  HG1 THR B 131      78.923  -0.559  39.164  1.00 16.26           H  
ATOM   3775  N   SER B 132      75.236  -3.069  39.902  1.00 15.71           N  
ATOM   3776  H   SER B 132      74.749  -3.525  40.660  1.00 15.71           H  
ATOM   3777  CA  SER B 132      76.037  -3.968  39.028  1.00 15.71           C  
ATOM   3778  HA  SER B 132      76.119  -3.532  38.033  1.00 15.71           H  
ATOM   3779  C   SER B 132      75.599  -5.443  38.794  1.00 15.71           C  
ATOM   3780  CB  SER B 132      77.445  -4.124  39.647  1.00 15.71           C  
ATOM   3781  HB2 SER B 132      77.966  -4.960  39.182  1.00 15.71           H  
ATOM   3782  HB3 SER B 132      78.046  -3.233  39.464  1.00 15.71           H  
ATOM   3783  O   SER B 132      75.968  -5.957  37.745  1.00 15.71           O  
ATOM   3784  OG  SER B 132      77.375  -4.337  41.050  1.00 15.71           O  
ATOM   3785  HG  SER B 132      77.218  -3.482  41.459  1.00 15.71           H  
ATOM   3786  N   ARG B 133      75.010  -6.183  39.759  1.00 14.90           N  
ATOM   3787  H   ARG B 133      74.597  -5.679  40.530  1.00 14.90           H  
ATOM   3788  CA  ARG B 133      75.511  -7.562  40.065  1.00 14.90           C  
ATOM   3789  HA  ARG B 133      76.418  -7.636  39.465  1.00 14.90           H  
ATOM   3790  C   ARG B 133      74.800  -8.850  39.537  1.00 14.90           C  
ATOM   3791  CB  ARG B 133      76.012  -7.627  41.529  1.00 14.90           C  
ATOM   3792  HB2 ARG B 133      75.814  -6.682  42.035  1.00 14.90           H  
ATOM   3793  HB3 ARG B 133      75.485  -8.403  42.084  1.00 14.90           H  
ATOM   3794  O   ARG B 133      75.079  -9.256  38.418  1.00 14.90           O  
ATOM   3795  CG  ARG B 133      77.524  -7.898  41.595  1.00 14.90           C  
ATOM   3796  HG2 ARG B 133      78.065  -7.024  41.230  1.00 14.90           H  
ATOM   3797  HG3 ARG B 133      77.775  -8.745  40.956  1.00 14.90           H  
ATOM   3798  CD  ARG B 133      77.955  -8.205  43.032  1.00 14.90           C  
ATOM   3799  HD2 ARG B 133      77.774  -7.322  43.644  1.00 14.90           H  
ATOM   3800  HD3 ARG B 133      77.349  -9.030  43.408  1.00 14.90           H  
ATOM   3801  NE  ARG B 133      79.378  -8.585  43.097  1.00 14.90           N  
ATOM   3802  HE  ARG B 133      79.830  -8.760  42.210  1.00 14.90           H  
ATOM   3803  NH1 ARG B 133      79.598  -8.583  45.383  1.00 14.90           N  
ATOM   3804 HH11 ARG B 133      80.164  -8.716  46.209  1.00 14.90           H  
ATOM   3805 HH12 ARG B 133      78.630  -8.307  45.463  1.00 14.90           H  
ATOM   3806  NH2 ARG B 133      81.350  -9.110  44.107  1.00 14.90           N  
ATOM   3807 HH21 ARG B 133      81.900  -9.246  44.943  1.00 14.90           H  
ATOM   3808 HH22 ARG B 133      81.771  -9.259  43.201  1.00 14.90           H  
ATOM   3809  CZ  ARG B 133      80.099  -8.755  44.191  1.00 14.90           C  
ATOM   3810  N   ASN B 134      74.054  -9.592  40.375  1.00 14.59           N  
ATOM   3811  H   ASN B 134      73.728  -9.134  41.214  1.00 14.59           H  
ATOM   3812  CA  ASN B 134      73.859 -11.074  40.299  1.00 14.59           C  
ATOM   3813  HA  ASN B 134      74.533 -11.477  39.543  1.00 14.59           H  
ATOM   3814  C   ASN B 134      72.409 -11.488  39.856  1.00 14.59           C  
ATOM   3815  CB  ASN B 134      74.280 -11.648  41.676  1.00 14.59           C  
ATOM   3816  HB2 ASN B 134      73.670 -11.192  42.455  1.00 14.59           H  
ATOM   3817  HB3 ASN B 134      74.090 -12.721  41.696  1.00 14.59           H  
ATOM   3818  O   ASN B 134      71.615 -10.592  39.603  1.00 14.59           O  
ATOM   3819  CG  ASN B 134      75.749 -11.499  42.056  1.00 14.59           C  
ATOM   3820  ND2 ASN B 134      76.137 -12.049  43.183  1.00 14.59           N  
ATOM   3821 HD21 ASN B 134      75.488 -12.588  43.737  1.00 14.59           H  
ATOM   3822 HD22 ASN B 134      77.132 -12.051  43.357  1.00 14.59           H  
ATOM   3823  OD1 ASN B 134      76.576 -10.905  41.391  1.00 14.59           O  
ATOM   3824  N   GLY B 135      71.948 -12.761  39.743  1.00 14.57           N  
ATOM   3825  H   GLY B 135      71.036 -12.799  39.312  1.00 14.57           H  
ATOM   3826  CA  GLY B 135      72.457 -14.068  40.234  1.00 14.57           C  
ATOM   3827  HA2 GLY B 135      73.485 -14.193  39.895  1.00 14.57           H  
ATOM   3828  HA3 GLY B 135      72.459 -14.039  41.324  1.00 14.57           H  
ATOM   3829  C   GLY B 135      71.677 -15.361  39.820  1.00 14.57           C  
ATOM   3830  O   GLY B 135      71.554 -15.652  38.639  1.00 14.57           O  
ATOM   3831  N   HIS B 136      71.272 -16.180  40.812  1.00 14.64           N  
ATOM   3832  H   HIS B 136      71.339 -15.785  41.740  1.00 14.64           H  
ATOM   3833  CA  HIS B 136      70.798 -17.605  40.811  1.00 14.64           C  
ATOM   3834  HA  HIS B 136      71.387 -18.203  40.116  1.00 14.64           H  
ATOM   3835  C   HIS B 136      69.286 -17.855  40.483  1.00 14.64           C  
ATOM   3836  CB  HIS B 136      71.062 -18.062  42.266  1.00 14.64           C  
ATOM   3837  HB2 HIS B 136      70.388 -18.877  42.527  1.00 14.64           H  
ATOM   3838  HB3 HIS B 136      70.799 -17.258  42.953  1.00 14.64           H  
ATOM   3839  O   HIS B 136      68.544 -16.882  40.464  1.00 14.64           O  
ATOM   3840  CG  HIS B 136      72.465 -18.519  42.587  1.00 14.64           C  
ATOM   3841  CD2 HIS B 136      72.841 -19.164  43.736  1.00 14.64           C  
ATOM   3842  HD2 HIS B 136      72.202 -19.386  44.578  1.00 14.64           H  
ATOM   3843  ND1 HIS B 136      73.564 -18.508  41.755  1.00 14.64           N  
ATOM   3844  HD1 HIS B 136      73.570 -18.228  40.785  1.00 14.64           H  
ATOM   3845  CE1 HIS B 136      74.567 -19.142  42.386  1.00 14.64           C  
ATOM   3846  HE1 HIS B 136      75.541 -19.341  41.963  1.00 14.64           H  
ATOM   3847  NE2 HIS B 136      74.181 -19.537  43.607  1.00 14.64           N  
ATOM   3848  N   CYS B 137      68.694 -19.076  40.332  1.00 15.37           N  
ATOM   3849  H   CYS B 137      67.693 -18.971  40.253  1.00 15.37           H  
ATOM   3850  CA  CYS B 137      69.189 -20.436  39.952  1.00 15.37           C  
ATOM   3851  HA  CYS B 137      69.878 -20.298  39.119  1.00 15.37           H  
ATOM   3852  C   CYS B 137      68.122 -21.456  39.408  1.00 15.37           C  
ATOM   3853  CB  CYS B 137      69.959 -21.156  41.082  1.00 15.37           C  
ATOM   3854  HB2 CYS B 137      69.732 -20.730  42.060  1.00 15.37           H  
ATOM   3855  HB3 CYS B 137      69.663 -22.204  41.128  1.00 15.37           H  
ATOM   3856  O   CYS B 137      68.306 -21.927  38.289  1.00 15.37           O  
ATOM   3857  SG  CYS B 137      71.739 -21.135  40.725  1.00 15.37           S  
ATOM   3858  HG  CYS B 137      71.713 -22.012  39.717  1.00 15.37           H  
ATOM   3859  N   SER B 138      67.120 -21.942  40.182  1.00 13.89           N  
ATOM   3860  H   SER B 138      66.930 -21.497  41.069  1.00 13.89           H  
ATOM   3861  CA  SER B 138      66.356 -23.221  39.919  1.00 13.89           C  
ATOM   3862  HA  SER B 138      66.152 -23.304  38.851  1.00 13.89           H  
ATOM   3863  C   SER B 138      64.971 -23.284  40.657  1.00 13.89           C  
ATOM   3864  CB  SER B 138      67.249 -24.409  40.328  1.00 13.89           C  
ATOM   3865  HB2 SER B 138      66.806 -25.343  39.984  1.00 13.89           H  
ATOM   3866  HB3 SER B 138      67.343 -24.438  41.413  1.00 13.89           H  
ATOM   3867  O   SER B 138      64.656 -22.298  41.316  1.00 13.89           O  
ATOM   3868  OG  SER B 138      68.543 -24.323  39.759  1.00 13.89           O  
ATOM   3869  HG  SER B 138      68.479 -23.801  38.955  1.00 13.89           H  
ATOM   3870  N   ARG B 139      64.083 -24.321  40.642  1.00 13.66           N  
ATOM   3871  H   ARG B 139      63.226 -24.079  41.118  1.00 13.66           H  
ATOM   3872  CA  ARG B 139      64.192 -25.759  40.235  1.00 13.66           C  
ATOM   3873  HA  ARG B 139      64.870 -25.843  39.386  1.00 13.66           H  
ATOM   3874  C   ARG B 139      62.901 -26.526  39.769  1.00 13.66           C  
ATOM   3875  CB  ARG B 139      64.786 -26.542  41.440  1.00 13.66           C  
ATOM   3876  HB2 ARG B 139      64.030 -26.581  42.225  1.00 13.66           H  
ATOM   3877  HB3 ARG B 139      65.637 -26.003  41.856  1.00 13.66           H  
ATOM   3878  O   ARG B 139      63.030 -27.270  38.805  1.00 13.66           O  
ATOM   3879  CG  ARG B 139      65.252 -27.981  41.123  1.00 13.66           C  
ATOM   3880  HG2 ARG B 139      64.441 -28.523  40.636  1.00 13.66           H  
ATOM   3881  HG3 ARG B 139      66.084 -27.946  40.420  1.00 13.66           H  
ATOM   3882  CD  ARG B 139      65.685 -28.763  42.383  1.00 13.66           C  
ATOM   3883  HD2 ARG B 139      65.071 -28.456  43.230  1.00 13.66           H  
ATOM   3884  HD3 ARG B 139      66.718 -28.508  42.622  1.00 13.66           H  
ATOM   3885  NE  ARG B 139      65.566 -30.224  42.174  1.00 13.66           N  
ATOM   3886  HE  ARG B 139      66.009 -30.595  41.346  1.00 13.66           H  
ATOM   3887  NH1 ARG B 139      64.034 -30.805  43.846  1.00 13.66           N  
ATOM   3888 HH11 ARG B 139      63.776 -29.834  43.953  1.00 13.66           H  
ATOM   3889 HH12 ARG B 139      63.252 -31.428  43.988  1.00 13.66           H  
ATOM   3890  NH2 ARG B 139      64.479 -32.214  42.231  1.00 13.66           N  
ATOM   3891 HH21 ARG B 139      63.601 -32.606  42.540  1.00 13.66           H  
ATOM   3892 HH22 ARG B 139      64.741 -32.392  41.272  1.00 13.66           H  
ATOM   3893  CZ  ARG B 139      64.711 -31.055  42.764  1.00 13.66           C  
ATOM   3894  N   ASP B 140      61.731 -26.432  40.430  1.00 14.81           N  
ATOM   3895  H   ASP B 140      61.637 -25.680  41.097  1.00 14.81           H  
ATOM   3896  CA  ASP B 140      60.882 -27.628  40.762  1.00 14.81           C  
ATOM   3897  HA  ASP B 140      61.315 -28.508  40.285  1.00 14.81           H  
ATOM   3898  C   ASP B 140      59.376 -27.663  40.354  1.00 14.81           C  
ATOM   3899  CB  ASP B 140      60.969 -27.741  42.303  1.00 14.81           C  
ATOM   3900  HB2 ASP B 140      61.041 -26.748  42.746  1.00 14.81           H  
ATOM   3901  HB3 ASP B 140      60.063 -28.183  42.717  1.00 14.81           H  
ATOM   3902  O   ASP B 140      58.791 -26.600  40.176  1.00 14.81           O  
ATOM   3903  CG  ASP B 140      62.171 -28.572  42.725  1.00 14.81           C  
ATOM   3904  OD1 ASP B 140      62.566 -29.450  41.936  1.00 14.81           O  
ATOM   3905  OD2 ASP B 140      62.771 -28.300  43.790  1.00 14.81           O  
ATOM   3906  N   GLU B 141      58.635 -28.804  40.272  1.00 17.15           N  
ATOM   3907  H   GLU B 141      57.665 -28.601  40.076  1.00 17.15           H  
ATOM   3908  CA  GLU B 141      59.003 -30.256  40.183  1.00 17.15           C  
ATOM   3909  HA  GLU B 141      59.879 -30.324  39.537  1.00 17.15           H  
ATOM   3910  C   GLU B 141      57.914 -31.188  39.537  1.00 17.15           C  
ATOM   3911  CB  GLU B 141      59.406 -30.861  41.553  1.00 17.15           C  
ATOM   3912  HB2 GLU B 141      58.519 -31.007  42.169  1.00 17.15           H  
ATOM   3913  HB3 GLU B 141      60.062 -30.168  42.080  1.00 17.15           H  
ATOM   3914  O   GLU B 141      58.180 -31.755  38.480  1.00 17.15           O  
ATOM   3915  CG  GLU B 141      60.193 -32.182  41.448  1.00 17.15           C  
ATOM   3916  HG2 GLU B 141      59.553 -32.953  41.019  1.00 17.15           H  
ATOM   3917  HG3 GLU B 141      61.038 -32.040  40.774  1.00 17.15           H  
ATOM   3918  CD  GLU B 141      60.708 -32.653  42.822  1.00 17.15           C  
ATOM   3919  OE1 GLU B 141      61.950 -32.693  43.027  1.00 17.15           O  
ATOM   3920  OE2 GLU B 141      59.859 -33.007  43.667  1.00 17.15           O  
ATOM   3921  N   ALA B 142      56.726 -31.418  40.151  1.00 15.45           N  
ATOM   3922  H   ALA B 142      56.521 -30.882  40.982  1.00 15.45           H  
ATOM   3923  CA  ALA B 142      55.799 -32.559  39.853  1.00 15.45           C  
ATOM   3924  HA  ALA B 142      55.907 -32.829  38.803  1.00 15.45           H  
ATOM   3925  C   ALA B 142      54.273 -32.235  40.094  1.00 15.45           C  
ATOM   3926  CB  ALA B 142      56.315 -33.733  40.704  1.00 15.45           C  
ATOM   3927  HB1 ALA B 142      57.389 -33.846  40.560  1.00 15.45           H  
ATOM   3928  HB2 ALA B 142      55.853 -34.670  40.395  1.00 15.45           H  
ATOM   3929  HB3 ALA B 142      56.125 -33.544  41.761  1.00 15.45           H  
ATOM   3930  O   ALA B 142      53.974 -31.095  40.430  1.00 15.45           O  
ATOM   3931  N   SER B 143      53.225 -33.098  39.972  1.00 15.09           N  
ATOM   3932  H   SER B 143      52.344 -32.614  40.067  1.00 15.09           H  
ATOM   3933  CA  SER B 143      53.122 -34.581  39.850  1.00 15.09           C  
ATOM   3934  HA  SER B 143      53.986 -34.912  39.275  1.00 15.09           H  
ATOM   3935  C   SER B 143      51.878 -35.174  39.084  1.00 15.09           C  
ATOM   3936  CB  SER B 143      53.227 -35.215  41.247  1.00 15.09           C  
ATOM   3937  HB2 SER B 143      54.068 -34.791  41.796  1.00 15.09           H  
ATOM   3938  HB3 SER B 143      52.322 -35.006  41.817  1.00 15.09           H  
ATOM   3939  O   SER B 143      51.975 -35.351  37.875  1.00 15.09           O  
ATOM   3940  OG  SER B 143      53.406 -36.615  41.135  1.00 15.09           O  
ATOM   3941  HG  SER B 143      54.348 -36.798  41.098  1.00 15.09           H  
ATOM   3942  N   SER B 144      50.778 -35.620  39.746  1.00 15.83           N  
ATOM   3943  H   SER B 144      50.683 -35.374  40.721  1.00 15.83           H  
ATOM   3944  CA  SER B 144      49.837 -36.702  39.276  1.00 15.83           C  
ATOM   3945  HA  SER B 144      49.669 -36.578  38.206  1.00 15.83           H  
ATOM   3946  C   SER B 144      48.415 -36.652  39.964  1.00 15.83           C  
ATOM   3947  CB  SER B 144      50.592 -38.027  39.475  1.00 15.83           C  
ATOM   3948  HB2 SER B 144      51.427 -38.058  38.775  1.00 15.83           H  
ATOM   3949  HB3 SER B 144      49.952 -38.880  39.250  1.00 15.83           H  
ATOM   3950  O   SER B 144      48.182 -35.684  40.679  1.00 15.83           O  
ATOM   3951  OG  SER B 144      51.112 -38.152  40.787  1.00 15.83           O  
ATOM   3952  HG  SER B 144      51.902 -37.613  40.864  1.00 15.83           H  
ATOM   3953  N   ILE B 145      47.365 -37.523  39.844  1.00 14.87           N  
ATOM   3954  H   ILE B 145      46.541 -37.112  40.260  1.00 14.87           H  
ATOM   3955  CA  ILE B 145      47.222 -38.979  39.507  1.00 14.87           C  
ATOM   3956  HA  ILE B 145      48.039 -39.250  38.838  1.00 14.87           H  
ATOM   3957  C   ILE B 145      45.914 -39.468  38.766  1.00 14.87           C  
ATOM   3958  CB  ILE B 145      47.335 -39.863  40.796  1.00 14.87           C  
ATOM   3959  HB  ILE B 145      46.422 -39.709  41.372  1.00 14.87           H  
ATOM   3960  O   ILE B 145      46.063 -40.125  37.743  1.00 14.87           O  
ATOM   3961  CG1 ILE B 145      48.507 -39.553  41.756  1.00 14.87           C  
ATOM   3962 HG12 ILE B 145      49.432 -39.932  41.320  1.00 14.87           H  
ATOM   3963 HG13 ILE B 145      48.598 -38.477  41.902  1.00 14.87           H  
ATOM   3964  CG2 ILE B 145      47.427 -41.362  40.419  1.00 14.87           C  
ATOM   3965 HG21 ILE B 145      47.451 -41.988  41.311  1.00 14.87           H  
ATOM   3966 HG22 ILE B 145      46.572 -41.687  39.827  1.00 14.87           H  
ATOM   3967 HG23 ILE B 145      48.333 -41.540  39.840  1.00 14.87           H  
ATOM   3968  CD1 ILE B 145      48.363 -40.162  43.158  1.00 14.87           C  
ATOM   3969 HD11 ILE B 145      49.167 -39.787  43.792  1.00 14.87           H  
ATOM   3970 HD12 ILE B 145      47.407 -39.874  43.596  1.00 14.87           H  
ATOM   3971 HD13 ILE B 145      48.439 -41.249  43.122  1.00 14.87           H  
ATOM   3972  N   SER B 146      44.678 -39.376  39.326  1.00 14.83           N  
ATOM   3973  H   SER B 146      44.550 -38.678  40.045  1.00 14.83           H  
ATOM   3974  CA  SER B 146      43.683 -40.515  39.310  1.00 14.83           C  
ATOM   3975  HA  SER B 146      44.137 -41.316  38.726  1.00 14.83           H  
ATOM   3976  C   SER B 146      42.264 -40.325  38.659  1.00 14.83           C  
ATOM   3977  CB  SER B 146      43.572 -41.047  40.747  1.00 14.83           C  
ATOM   3978  HB2 SER B 146      42.873 -40.429  41.310  1.00 14.83           H  
ATOM   3979  HB3 SER B 146      44.545 -40.992  41.235  1.00 14.83           H  
ATOM   3980  O   SER B 146      42.086 -39.439  37.835  1.00 14.83           O  
ATOM   3981  OG  SER B 146      43.151 -42.398  40.779  1.00 14.83           O  
ATOM   3982  HG  SER B 146      43.846 -42.949  40.411  1.00 14.83           H  
ATOM   3983  N   SER B 147      41.276 -41.216  38.946  1.00 14.99           N  
ATOM   3984  H   SER B 147      41.487 -41.819  39.728  1.00 14.99           H  
ATOM   3985  CA  SER B 147      40.523 -41.946  37.882  1.00 14.99           C  
ATOM   3986  HA  SER B 147      40.691 -41.443  36.930  1.00 14.99           H  
ATOM   3987  C   SER B 147      38.990 -42.249  37.950  1.00 14.99           C  
ATOM   3988  CB  SER B 147      41.182 -43.332  37.817  1.00 14.99           C  
ATOM   3989  HB2 SER B 147      42.242 -43.218  37.589  1.00 14.99           H  
ATOM   3990  HB3 SER B 147      40.727 -43.928  37.026  1.00 14.99           H  
ATOM   3991  O   SER B 147      38.483 -42.846  37.002  1.00 14.99           O  
ATOM   3992  OG  SER B 147      41.039 -43.997  39.069  1.00 14.99           O  
ATOM   3993  HG  SER B 147      41.256 -44.922  38.928  1.00 14.99           H  
ATOM   3994  N   LYS B 148      38.239 -41.993  39.036  1.00 13.95           N  
ATOM   3995  H   LYS B 148      38.651 -41.405  39.747  1.00 13.95           H  
ATOM   3996  CA  LYS B 148      36.880 -42.590  39.280  1.00 13.95           C  
ATOM   3997  HA  LYS B 148      36.927 -43.644  39.007  1.00 13.95           H  
ATOM   3998  C   LYS B 148      35.741 -41.991  38.405  1.00 13.95           C  
ATOM   3999  CB  LYS B 148      36.554 -42.477  40.780  1.00 13.95           C  
ATOM   4000  HB2 LYS B 148      36.588 -41.426  41.067  1.00 13.95           H  
ATOM   4001  HB3 LYS B 148      35.543 -42.840  40.963  1.00 13.95           H  
ATOM   4002  O   LYS B 148      35.883 -40.866  37.951  1.00 13.95           O  
ATOM   4003  CG  LYS B 148      37.525 -43.283  41.660  1.00 13.95           C  
ATOM   4004  HG2 LYS B 148      38.544 -42.928  41.506  1.00 13.95           H  
ATOM   4005  HG3 LYS B 148      37.472 -44.336  41.385  1.00 13.95           H  
ATOM   4006  CD  LYS B 148      37.167 -43.124  43.144  1.00 13.95           C  
ATOM   4007  HD2 LYS B 148      37.183 -42.064  43.399  1.00 13.95           H  
ATOM   4008  HD3 LYS B 148      36.165 -43.516  43.315  1.00 13.95           H  
ATOM   4009  CE  LYS B 148      38.179 -43.877  44.015  1.00 13.95           C  
ATOM   4010  HE2 LYS B 148      39.178 -43.509  43.781  1.00 13.95           H  
ATOM   4011  HE3 LYS B 148      38.144 -44.934  43.751  1.00 13.95           H  
ATOM   4012  NZ  LYS B 148      37.891 -43.695  45.460  1.00 13.95           N  
ATOM   4013  HZ1 LYS B 148      38.566 -44.193  46.022  1.00 13.95           H  
ATOM   4014  HZ2 LYS B 148      36.970 -44.043  45.683  1.00 13.95           H  
ATOM   4015  HZ3 LYS B 148      37.930 -42.716  45.706  1.00 13.95           H  
ATOM   4016  N   GLY B 149      34.572 -42.628  38.186  1.00 14.26           N  
ATOM   4017  H   GLY B 149      33.983 -42.146  37.522  1.00 14.26           H  
ATOM   4018  CA  GLY B 149      33.990 -43.850  38.786  1.00 14.26           C  
ATOM   4019  HA2 GLY B 149      33.871 -43.697  39.859  1.00 14.26           H  
ATOM   4020  HA3 GLY B 149      34.672 -44.686  38.632  1.00 14.26           H  
ATOM   4021  C   GLY B 149      32.606 -44.262  38.210  1.00 14.26           C  
ATOM   4022  O   GLY B 149      32.462 -44.387  37.000  1.00 14.26           O  
ATOM   4023  N   TRP B 150      31.605 -44.518  39.071  1.00 14.54           N  
ATOM   4024  H   TRP B 150      31.764 -44.304  40.045  1.00 14.54           H  
ATOM   4025  CA  TRP B 150      30.219 -44.959  38.737  1.00 14.54           C  
ATOM   4026  HA  TRP B 150      30.128 -45.097  37.660  1.00 14.54           H  
ATOM   4027  C   TRP B 150      29.176 -43.885  39.164  1.00 14.54           C  
ATOM   4028  CB  TRP B 150      29.950 -46.305  39.434  1.00 14.54           C  
ATOM   4029  HB2 TRP B 150      29.843 -46.114  40.502  1.00 14.54           H  
ATOM   4030  HB3 TRP B 150      28.999 -46.697  39.072  1.00 14.54           H  
ATOM   4031  O   TRP B 150      29.584 -42.898  39.768  1.00 14.54           O  
ATOM   4032  CG  TRP B 150      30.929 -47.431  39.274  1.00 14.54           C  
ATOM   4033  CD1 TRP B 150      31.764 -47.640  38.229  1.00 14.54           C  
ATOM   4034  HD1 TRP B 150      31.850 -46.995  37.368  1.00 14.54           H  
ATOM   4035  CD2 TRP B 150      31.114 -48.576  40.165  1.00 14.54           C  
ATOM   4036  CE2 TRP B 150      32.092 -49.443  39.595  1.00 14.54           C  
ATOM   4037  CE3 TRP B 150      30.530 -48.980  41.387  1.00 14.54           C  
ATOM   4038  HE3 TRP B 150      29.774 -48.356  41.841  1.00 14.54           H  
ATOM   4039  NE1 TRP B 150      32.464 -48.816  38.424  1.00 14.54           N  
ATOM   4040  HE1 TRP B 150      33.120 -49.186  37.751  1.00 14.54           H  
ATOM   4041  CH2 TRP B 150      31.874 -51.021  41.420  1.00 14.54           C  
ATOM   4042  HH2 TRP B 150      32.147 -51.950  41.898  1.00 14.54           H  
ATOM   4043  CZ2 TRP B 150      32.474 -50.648  40.205  1.00 14.54           C  
ATOM   4044  HZ2 TRP B 150      33.210 -51.287  39.738  1.00 14.54           H  
ATOM   4045  CZ3 TRP B 150      30.905 -50.188  42.008  1.00 14.54           C  
ATOM   4046  HZ3 TRP B 150      30.438 -50.482  42.936  1.00 14.54           H  
ATOM   4047  N   ASN B 151      27.848 -43.966  38.953  1.00 14.57           N  
ATOM   4048  H   ASN B 151      27.381 -43.092  39.145  1.00 14.57           H  
ATOM   4049  CA  ASN B 151      26.904 -45.041  38.560  1.00 14.57           C  
ATOM   4050  HA  ASN B 151      27.383 -45.758  37.892  1.00 14.57           H  
ATOM   4051  C   ASN B 151      25.672 -44.430  37.828  1.00 14.57           C  
ATOM   4052  CB  ASN B 151      26.430 -45.727  39.863  1.00 14.57           C  
ATOM   4053  HB2 ASN B 151      27.284 -46.084  40.439  1.00 14.57           H  
ATOM   4054  HB3 ASN B 151      25.918 -44.981  40.471  1.00 14.57           H  
ATOM   4055  O   ASN B 151      25.455 -43.230  37.963  1.00 14.57           O  
ATOM   4056  CG  ASN B 151      25.487 -46.901  39.656  1.00 14.57           C  
ATOM   4057  ND2 ASN B 151      24.673 -47.211  40.637  1.00 14.57           N  
ATOM   4058 HD21 ASN B 151      24.039 -47.982  40.486  1.00 14.57           H  
ATOM   4059 HD22 ASN B 151      24.652 -46.655  41.481  1.00 14.57           H  
ATOM   4060  OD1 ASN B 151      25.458 -47.552  38.624  1.00 14.57           O  
ATOM   4061  N   MET B 152      24.859 -45.213  37.089  1.00 16.21           N  
ATOM   4062  H   MET B 152      25.048 -46.204  37.057  1.00 16.21           H  
ATOM   4063  CA  MET B 152      23.896 -44.641  36.113  1.00 16.21           C  
ATOM   4064  HA  MET B 152      23.554 -43.687  36.515  1.00 16.21           H  
ATOM   4065  C   MET B 152      22.581 -45.417  35.804  1.00 16.21           C  
ATOM   4066  CB  MET B 152      24.683 -44.352  34.810  1.00 16.21           C  
ATOM   4067  HB2 MET B 152      24.394 -45.043  34.018  1.00 16.21           H  
ATOM   4068  HB3 MET B 152      25.751 -44.489  34.978  1.00 16.21           H  
ATOM   4069  O   MET B 152      21.963 -45.121  34.794  1.00 16.21           O  
ATOM   4070  CG  MET B 152      24.488 -42.909  34.338  1.00 16.21           C  
ATOM   4071  HG2 MET B 152      23.459 -42.771  34.006  1.00 16.21           H  
ATOM   4072  HG3 MET B 152      24.665 -42.246  35.185  1.00 16.21           H  
ATOM   4073  SD  MET B 152      25.625 -42.409  33.015  1.00 16.21           S  
ATOM   4074  CE  MET B 152      24.803 -43.156  31.582  1.00 16.21           C  
ATOM   4075  HE1 MET B 152      25.365 -42.921  30.678  1.00 16.21           H  
ATOM   4076  HE2 MET B 152      24.751 -44.237  31.705  1.00 16.21           H  
ATOM   4077  HE3 MET B 152      23.794 -42.755  31.490  1.00 16.21           H  
ATOM   4078  N   ARG B 153      22.166 -46.410  36.612  1.00 15.11           N  
ATOM   4079  H   ARG B 153      22.657 -46.484  37.491  1.00 15.11           H  
ATOM   4080  CA  ARG B 153      21.347 -47.592  36.201  1.00 15.11           C  
ATOM   4081  HA  ARG B 153      21.895 -47.980  35.342  1.00 15.11           H  
ATOM   4082  C   ARG B 153      19.957 -47.457  35.486  1.00 15.11           C  
ATOM   4083  CB  ARG B 153      21.444 -48.692  37.283  1.00 15.11           C  
ATOM   4084  HB2 ARG B 153      20.520 -49.268  37.333  1.00 15.11           H  
ATOM   4085  HB3 ARG B 153      21.589 -48.242  38.265  1.00 15.11           H  
ATOM   4086  O   ARG B 153      19.959 -47.189  34.295  1.00 15.11           O  
ATOM   4087  CG  ARG B 153      22.604 -49.657  36.977  1.00 15.11           C  
ATOM   4088  HG2 ARG B 153      23.553 -49.157  37.166  1.00 15.11           H  
ATOM   4089  HG3 ARG B 153      22.564 -49.954  35.929  1.00 15.11           H  
ATOM   4090  CD  ARG B 153      22.501 -50.926  37.827  1.00 15.11           C  
ATOM   4091  HD2 ARG B 153      22.543 -50.653  38.881  1.00 15.11           H  
ATOM   4092  HD3 ARG B 153      21.540 -51.396  37.620  1.00 15.11           H  
ATOM   4093  NE  ARG B 153      23.591 -51.869  37.511  1.00 15.11           N  
ATOM   4094  HE  ARG B 153      24.310 -51.528  36.889  1.00 15.11           H  
ATOM   4095  NH1 ARG B 153      22.750 -53.679  38.646  1.00 15.11           N  
ATOM   4096 HH11 ARG B 153      21.929 -53.135  38.871  1.00 15.11           H  
ATOM   4097 HH12 ARG B 153      22.788 -54.658  38.892  1.00 15.11           H  
ATOM   4098  NH2 ARG B 153      24.674 -53.873  37.533  1.00 15.11           N  
ATOM   4099 HH21 ARG B 153      25.376 -53.496  36.912  1.00 15.11           H  
ATOM   4100 HH22 ARG B 153      24.703 -54.847  37.799  1.00 15.11           H  
ATOM   4101  CZ  ARG B 153      23.667 -53.130  37.897  1.00 15.11           C  
ATOM   4102  N   ASN B 154      18.822 -47.872  36.089  1.00 14.77           N  
ATOM   4103  H   ASN B 154      18.845 -47.965  37.095  1.00 14.77           H  
ATOM   4104  CA  ASN B 154      17.869 -48.774  35.372  1.00 14.77           C  
ATOM   4105  HA  ASN B 154      18.263 -48.969  34.375  1.00 14.77           H  
ATOM   4106  C   ASN B 154      16.383 -48.365  35.109  1.00 14.77           C  
ATOM   4107  CB  ASN B 154      17.822 -50.132  36.120  1.00 14.77           C  
ATOM   4108  HB2 ASN B 154      16.871 -50.608  35.880  1.00 14.77           H  
ATOM   4109  HB3 ASN B 154      17.820 -49.980  37.199  1.00 14.77           H  
ATOM   4110  O   ASN B 154      15.895 -48.703  34.039  1.00 14.77           O  
ATOM   4111  CG  ASN B 154      18.900 -51.144  35.772  1.00 14.77           C  
ATOM   4112  ND2 ASN B 154      18.582 -52.410  35.894  1.00 14.77           N  
ATOM   4113 HD21 ASN B 154      19.219 -53.076  35.481  1.00 14.77           H  
ATOM   4114 HD22 ASN B 154      17.613 -52.644  36.059  1.00 14.77           H  
ATOM   4115  OD1 ASN B 154      20.045 -50.847  35.470  1.00 14.77           O  
ATOM   4116  N   LEU B 155      15.646 -47.839  36.098  1.00 13.87           N  
ATOM   4117  H   LEU B 155      16.139 -47.351  36.831  1.00 13.87           H  
ATOM   4118  CA  LEU B 155      14.265 -48.271  36.471  1.00 13.87           C  
ATOM   4119  HA  LEU B 155      14.155 -49.326  36.222  1.00 13.87           H  
ATOM   4120  C   LEU B 155      13.098 -47.510  35.759  1.00 13.87           C  
ATOM   4121  CB  LEU B 155      14.169 -48.077  38.010  1.00 13.87           C  
ATOM   4122  HB2 LEU B 155      14.267 -47.016  38.239  1.00 13.87           H  
ATOM   4123  HB3 LEU B 155      13.159 -48.349  38.318  1.00 13.87           H  
ATOM   4124  O   LEU B 155      13.352 -46.377  35.356  1.00 13.87           O  
ATOM   4125  CG  LEU B 155      15.155 -48.878  38.896  1.00 13.87           C  
ATOM   4126  HG  LEU B 155      15.343 -49.857  38.454  1.00 13.87           H  
ATOM   4127  CD1 LEU B 155      16.499 -48.158  39.129  1.00 13.87           C  
ATOM   4128 HD11 LEU B 155      17.120 -48.757  39.796  1.00 13.87           H  
ATOM   4129 HD12 LEU B 155      17.038 -48.017  38.193  1.00 13.87           H  
ATOM   4130 HD13 LEU B 155      16.314 -47.185  39.584  1.00 13.87           H  
ATOM   4131  CD2 LEU B 155      14.604 -49.068  40.312  1.00 13.87           C  
ATOM   4132 HD21 LEU B 155      14.406 -48.104  40.781  1.00 13.87           H  
ATOM   4133 HD22 LEU B 155      15.295 -49.655  40.918  1.00 13.87           H  
ATOM   4134 HD23 LEU B 155      13.666 -49.621  40.259  1.00 13.87           H  
ATOM   4135  N   ASP B 156      11.801 -47.901  35.659  1.00 14.86           N  
ATOM   4136  H   ASP B 156      11.245 -47.140  35.297  1.00 14.86           H  
ATOM   4137  CA  ASP B 156      10.910 -49.108  35.851  1.00 14.86           C  
ATOM   4138  HA  ASP B 156      11.200 -49.933  35.201  1.00 14.86           H  
ATOM   4139  C   ASP B 156       9.436 -48.644  35.480  1.00 14.86           C  
ATOM   4140  CB  ASP B 156      10.915 -49.553  37.335  1.00 14.86           C  
ATOM   4141  HB2 ASP B 156       9.939 -49.961  37.599  1.00 14.86           H  
ATOM   4142  HB3 ASP B 156      11.020 -48.670  37.965  1.00 14.86           H  
ATOM   4143  O   ASP B 156       9.206 -47.436  35.539  1.00 14.86           O  
ATOM   4144  CG  ASP B 156      11.977 -50.598  37.728  1.00 14.86           C  
ATOM   4145  OD1 ASP B 156      12.764 -51.049  36.864  1.00 14.86           O  
ATOM   4146  OD2 ASP B 156      12.071 -50.883  38.944  1.00 14.86           O  
ATOM   4147  N   ASP B 157       8.342 -49.378  35.140  1.00 15.91           N  
ATOM   4148  H   ASP B 157       7.559 -48.760  34.981  1.00 15.91           H  
ATOM   4149  CA  ASP B 157       8.034 -50.790  34.756  1.00 15.91           C  
ATOM   4150  HA  ASP B 157       8.852 -51.128  34.119  1.00 15.91           H  
ATOM   4151  C   ASP B 157       6.717 -50.932  33.873  1.00 15.91           C  
ATOM   4152  CB  ASP B 157       8.032 -51.704  36.000  1.00 15.91           C  
ATOM   4153  HB2 ASP B 157       7.135 -51.517  36.590  1.00 15.91           H  
ATOM   4154  HB3 ASP B 157       8.895 -51.458  36.618  1.00 15.91           H  
ATOM   4155  O   ASP B 157       6.774 -50.567  32.702  1.00 15.91           O  
ATOM   4156  CG  ASP B 157       8.160 -53.201  35.694  1.00 15.91           C  
ATOM   4157  OD1 ASP B 157       8.500 -53.550  34.543  1.00 15.91           O  
ATOM   4158  OD2 ASP B 157       7.899 -53.987  36.632  1.00 15.91           O  
ATOM   4159  N   VAL B 158       5.538 -51.429  34.356  1.00 15.08           N  
ATOM   4160  H   VAL B 158       5.553 -51.671  35.337  1.00 15.08           H  
ATOM   4161  CA  VAL B 158       4.506 -52.163  33.517  1.00 15.08           C  
ATOM   4162  HA  VAL B 158       5.038 -52.468  32.616  1.00 15.08           H  
ATOM   4163  C   VAL B 158       3.184 -51.503  32.987  1.00 15.08           C  
ATOM   4164  CB  VAL B 158       4.050 -53.483  34.205  1.00 15.08           C  
ATOM   4165  HB  VAL B 158       3.318 -53.240  34.975  1.00 15.08           H  
ATOM   4166  O   VAL B 158       2.892 -51.625  31.802  1.00 15.08           O  
ATOM   4167  CG1 VAL B 158       3.389 -54.469  33.227  1.00 15.08           C  
ATOM   4168 HG11 VAL B 158       3.087 -55.376  33.751  1.00 15.08           H  
ATOM   4169 HG12 VAL B 158       4.093 -54.731  32.436  1.00 15.08           H  
ATOM   4170 HG13 VAL B 158       2.496 -54.038  32.775  1.00 15.08           H  
ATOM   4171  CG2 VAL B 158       5.165 -54.256  34.905  1.00 15.08           C  
ATOM   4172 HG21 VAL B 158       5.998 -54.418  34.220  1.00 15.08           H  
ATOM   4173 HG22 VAL B 158       4.805 -55.222  35.260  1.00 15.08           H  
ATOM   4174 HG23 VAL B 158       5.506 -53.699  35.777  1.00 15.08           H  
ATOM   4175  N   MET B 159       2.262 -51.040  33.852  1.00 14.08           N  
ATOM   4176  H   MET B 159       2.615 -50.777  34.761  1.00 14.08           H  
ATOM   4177  CA  MET B 159       0.805 -51.410  33.809  1.00 14.08           C  
ATOM   4178  HA  MET B 159       0.758 -52.475  33.583  1.00 14.08           H  
ATOM   4179  C   MET B 159      -0.163 -50.684  32.815  1.00 14.08           C  
ATOM   4180  CB  MET B 159       0.233 -51.146  35.220  1.00 14.08           C  
ATOM   4181  HB2 MET B 159       0.374 -50.090  35.454  1.00 14.08           H  
ATOM   4182  HB3 MET B 159      -0.840 -51.335  35.215  1.00 14.08           H  
ATOM   4183  O   MET B 159       0.067 -49.518  32.520  1.00 14.08           O  
ATOM   4184  CG  MET B 159       0.860 -51.975  36.348  1.00 14.08           C  
ATOM   4185  HG2 MET B 159       1.944 -51.876  36.303  1.00 14.08           H  
ATOM   4186  HG3 MET B 159       0.611 -53.026  36.197  1.00 14.08           H  
ATOM   4187  SD  MET B 159       0.347 -51.477  38.021  1.00 14.08           S  
ATOM   4188  CE  MET B 159      -1.428 -51.848  37.972  1.00 14.08           C  
ATOM   4189  HE1 MET B 159      -1.862 -51.675  38.957  1.00 14.08           H  
ATOM   4190  HE2 MET B 159      -1.579 -52.890  37.690  1.00 14.08           H  
ATOM   4191  HE3 MET B 159      -1.924 -51.201  37.249  1.00 14.08           H  
ATOM   4192  N   ASN B 160      -1.368 -51.184  32.424  1.00 14.80           N  
ATOM   4193  H   ASN B 160      -1.899 -50.477  31.937  1.00 14.80           H  
ATOM   4194  CA  ASN B 160      -1.855 -52.572  32.157  1.00 14.80           C  
ATOM   4195  HA  ASN B 160      -1.137 -53.044  31.487  1.00 14.80           H  
ATOM   4196  C   ASN B 160      -3.258 -52.688  31.449  1.00 14.80           C  
ATOM   4197  CB  ASN B 160      -1.939 -53.424  33.445  1.00 14.80           C  
ATOM   4198  HB2 ASN B 160      -1.054 -53.313  34.072  1.00 14.80           H  
ATOM   4199  HB3 ASN B 160      -2.807 -53.131  34.034  1.00 14.80           H  
ATOM   4200  O   ASN B 160      -3.408 -53.546  30.589  1.00 14.80           O  
ATOM   4201  CG  ASN B 160      -2.012 -54.907  33.112  1.00 14.80           C  
ATOM   4202  ND2 ASN B 160      -3.126 -55.552  33.353  1.00 14.80           N  
ATOM   4203 HD21 ASN B 160      -3.184 -56.499  33.007  1.00 14.80           H  
ATOM   4204 HD22 ASN B 160      -3.947 -55.046  33.652  1.00 14.80           H  
ATOM   4205  OD1 ASN B 160      -1.047 -55.498  32.659  1.00 14.80           O  
ATOM   4206  N   ASN B 161      -4.289 -51.914  31.842  1.00 14.79           N  
ATOM   4207  H   ASN B 161      -4.081 -51.157  32.477  1.00 14.79           H  
ATOM   4208  CA  ASN B 161      -5.748 -52.217  31.671  1.00 14.79           C  
ATOM   4209  HA  ASN B 161      -5.863 -53.254  31.356  1.00 14.79           H  
ATOM   4210  C   ASN B 161      -6.492 -51.375  30.575  1.00 14.79           C  
ATOM   4211  CB  ASN B 161      -6.347 -52.074  33.082  1.00 14.79           C  
ATOM   4212  HB2 ASN B 161      -5.798 -51.348  33.681  1.00 14.79           H  
ATOM   4213  HB3 ASN B 161      -7.361 -51.682  32.997  1.00 14.79           H  
ATOM   4214  O   ASN B 161      -5.831 -50.535  29.968  1.00 14.79           O  
ATOM   4215  CG  ASN B 161      -6.390 -53.394  33.826  1.00 14.79           C  
ATOM   4216  ND2 ASN B 161      -7.561 -53.908  34.108  1.00 14.79           N  
ATOM   4217 HD21 ASN B 161      -8.399 -53.383  33.902  1.00 14.79           H  
ATOM   4218 HD22 ASN B 161      -7.616 -54.816  34.547  1.00 14.79           H  
ATOM   4219  OD1 ASN B 161      -5.364 -53.982  34.146  1.00 14.79           O  
ATOM   4220  N   ASP B 162      -7.795 -51.500  30.205  1.00 15.19           N  
ATOM   4221  H   ASP B 162      -7.975 -51.011  29.340  1.00 15.19           H  
ATOM   4222  CA  ASP B 162      -9.060 -52.080  30.780  1.00 15.19           C  
ATOM   4223  HA  ASP B 162      -8.814 -52.905  31.448  1.00 15.19           H  
ATOM   4224  C   ASP B 162     -10.029 -52.674  29.679  1.00 15.19           C  
ATOM   4225  CB  ASP B 162      -9.791 -50.951  31.572  1.00 15.19           C  
ATOM   4226  HB2 ASP B 162      -9.361 -49.986  31.305  1.00 15.19           H  
ATOM   4227  HB3 ASP B 162     -10.841 -50.897  31.287  1.00 15.19           H  
ATOM   4228  O   ASP B 162      -9.590 -52.834  28.543  1.00 15.19           O  
ATOM   4229  CG  ASP B 162      -9.744 -51.107  33.097  1.00 15.19           C  
ATOM   4230  OD1 ASP B 162      -9.721 -52.267  33.569  1.00 15.19           O  
ATOM   4231  OD2 ASP B 162      -9.638 -50.072  33.789  1.00 15.19           O  
ATOM   4232  N   GLU B 163     -11.309 -53.023  29.981  1.00 15.57           N  
ATOM   4233  H   GLU B 163     -11.605 -52.871  30.934  1.00 15.57           H  
ATOM   4234  CA  GLU B 163     -12.207 -53.911  29.160  1.00 15.57           C  
ATOM   4235  HA  GLU B 163     -11.564 -54.518  28.523  1.00 15.57           H  
ATOM   4236  C   GLU B 163     -13.272 -53.319  28.170  1.00 15.57           C  
ATOM   4237  CB  GLU B 163     -12.956 -54.897  30.091  1.00 15.57           C  
ATOM   4238  HB2 GLU B 163     -13.719 -55.416  29.510  1.00 15.57           H  
ATOM   4239  HB3 GLU B 163     -13.456 -54.321  30.870  1.00 15.57           H  
ATOM   4240  O   GLU B 163     -13.214 -53.640  26.988  1.00 15.57           O  
ATOM   4241  CG  GLU B 163     -12.079 -55.969  30.755  1.00 15.57           C  
ATOM   4242  HG2 GLU B 163     -11.316 -55.478  31.358  1.00 15.57           H  
ATOM   4243  HG3 GLU B 163     -11.571 -56.533  29.973  1.00 15.57           H  
ATOM   4244  CD  GLU B 163     -12.884 -56.933  31.655  1.00 15.57           C  
ATOM   4245  OE1 GLU B 163     -12.537 -58.139  31.667  1.00 15.57           O  
ATOM   4246  OE2 GLU B 163     -13.772 -56.455  32.398  1.00 15.57           O  
ATOM   4247  N   ILE B 164     -14.296 -52.581  28.644  1.00 15.23           N  
ATOM   4248  H   ILE B 164     -14.097 -52.136  29.528  1.00 15.23           H  
ATOM   4249  CA  ILE B 164     -15.748 -52.953  28.506  1.00 15.23           C  
ATOM   4250  HA  ILE B 164     -15.789 -54.030  28.665  1.00 15.23           H  
ATOM   4251  C   ILE B 164     -16.484 -52.749  27.133  1.00 15.23           C  
ATOM   4252  CB  ILE B 164     -16.528 -52.316  29.703  1.00 15.23           C  
ATOM   4253  HB  ILE B 164     -16.425 -51.234  29.623  1.00 15.23           H  
ATOM   4254  O   ILE B 164     -16.154 -51.873  26.337  1.00 15.23           O  
ATOM   4255  CG1 ILE B 164     -15.907 -52.759  31.059  1.00 15.23           C  
ATOM   4256 HG12 ILE B 164     -15.959 -53.845  31.136  1.00 15.23           H  
ATOM   4257 HG13 ILE B 164     -14.856 -52.472  31.089  1.00 15.23           H  
ATOM   4258  CG2 ILE B 164     -18.040 -52.629  29.727  1.00 15.23           C  
ATOM   4259 HG21 ILE B 164     -18.532 -52.155  30.577  1.00 15.23           H  
ATOM   4260 HG22 ILE B 164     -18.201 -53.706  29.771  1.00 15.23           H  
ATOM   4261 HG23 ILE B 164     -18.529 -52.223  28.841  1.00 15.23           H  
ATOM   4262  CD1 ILE B 164     -16.531 -52.154  32.325  1.00 15.23           C  
ATOM   4263 HD11 ILE B 164     -15.914 -52.415  33.185  1.00 15.23           H  
ATOM   4264 HD12 ILE B 164     -17.530 -52.558  32.494  1.00 15.23           H  
ATOM   4265 HD13 ILE B 164     -16.577 -51.069  32.238  1.00 15.23           H  
ATOM   4266  N   ASP B 165     -17.535 -53.573  26.950  1.00 15.80           N  
ATOM   4267  H   ASP B 165     -17.684 -54.190  27.735  1.00 15.80           H  
ATOM   4268  CA  ASP B 165     -18.486 -53.869  25.838  1.00 15.80           C  
ATOM   4269  HA  ASP B 165     -17.914 -54.011  24.921  1.00 15.80           H  
ATOM   4270  C   ASP B 165     -19.613 -52.800  25.568  1.00 15.80           C  
ATOM   4271  CB  ASP B 165     -19.142 -55.218  26.223  1.00 15.80           C  
ATOM   4272  HB2 ASP B 165     -20.072 -54.991  26.745  1.00 15.80           H  
ATOM   4273  HB3 ASP B 165     -19.355 -55.779  25.312  1.00 15.80           H  
ATOM   4274  O   ASP B 165     -19.594 -51.737  26.185  1.00 15.80           O  
ATOM   4275  CG  ASP B 165     -18.349 -56.119  27.178  1.00 15.80           C  
ATOM   4276  OD1 ASP B 165     -17.450 -56.844  26.704  1.00 15.80           O  
ATOM   4277  OD2 ASP B 165     -18.599 -55.996  28.401  1.00 15.80           O  
ATOM   4278  N   GLU B 166     -20.670 -52.933  24.722  1.00 16.46           N  
ATOM   4279  H   GLU B 166     -21.240 -52.100  24.751  1.00 16.46           H  
ATOM   4280  CA  GLU B 166     -21.093 -53.932  23.687  1.00 16.46           C  
ATOM   4281  HA  GLU B 166     -20.208 -54.293  23.163  1.00 16.46           H  
ATOM   4282  C   GLU B 166     -22.087 -53.363  22.619  1.00 16.46           C  
ATOM   4283  CB  GLU B 166     -21.842 -55.150  24.303  1.00 16.46           C  
ATOM   4284  HB2 GLU B 166     -22.911 -54.941  24.347  1.00 16.46           H  
ATOM   4285  HB3 GLU B 166     -21.552 -55.322  25.340  1.00 16.46           H  
ATOM   4286  O   GLU B 166     -21.895 -53.578  21.426  1.00 16.46           O  
ATOM   4287  CG  GLU B 166     -21.651 -56.453  23.505  1.00 16.46           C  
ATOM   4288  HG2 GLU B 166     -22.045 -56.310  22.499  1.00 16.46           H  
ATOM   4289  HG3 GLU B 166     -20.583 -56.652  23.418  1.00 16.46           H  
ATOM   4290  CD  GLU B 166     -22.348 -57.673  24.148  1.00 16.46           C  
ATOM   4291  OE1 GLU B 166     -21.865 -58.807  23.918  1.00 16.46           O  
ATOM   4292  OE2 GLU B 166     -23.371 -57.483  24.850  1.00 16.46           O  
ATOM   4293  N   ILE B 167     -23.176 -52.698  23.054  1.00 15.87           N  
ATOM   4294  H   ILE B 167     -23.158 -52.446  24.032  1.00 15.87           H  
ATOM   4295  CA  ILE B 167     -24.554 -52.824  22.488  1.00 15.87           C  
ATOM   4296  HA  ILE B 167     -24.616 -53.813  22.035  1.00 15.87           H  
ATOM   4297  C   ILE B 167     -24.929 -51.749  21.424  1.00 15.87           C  
ATOM   4298  CB  ILE B 167     -25.573 -52.729  23.676  1.00 15.87           C  
ATOM   4299  HB  ILE B 167     -25.561 -51.694  24.016  1.00 15.87           H  
ATOM   4300  O   ILE B 167     -24.550 -50.595  21.621  1.00 15.87           O  
ATOM   4301  CG1 ILE B 167     -25.204 -53.604  24.906  1.00 15.87           C  
ATOM   4302 HG12 ILE B 167     -25.191 -54.653  24.609  1.00 15.87           H  
ATOM   4303 HG13 ILE B 167     -24.208 -53.332  25.257  1.00 15.87           H  
ATOM   4304  CG2 ILE B 167     -27.026 -53.050  23.273  1.00 15.87           C  
ATOM   4305 HG21 ILE B 167     -27.716 -52.818  24.085  1.00 15.87           H  
ATOM   4306 HG22 ILE B 167     -27.116 -54.106  23.019  1.00 15.87           H  
ATOM   4307 HG23 ILE B 167     -27.340 -52.441  22.425  1.00 15.87           H  
ATOM   4308  CD1 ILE B 167     -26.120 -53.453  26.130  1.00 15.87           C  
ATOM   4309 HD11 ILE B 167     -25.668 -53.967  26.978  1.00 15.87           H  
ATOM   4310 HD12 ILE B 167     -26.241 -52.398  26.378  1.00 15.87           H  
ATOM   4311 HD13 ILE B 167     -27.093 -53.904  25.939  1.00 15.87           H  
ATOM   4312  N   ASP B 168     -25.811 -51.924  20.415  1.00 17.00           N  
ATOM   4313  H   ASP B 168     -26.067 -51.031  20.019  1.00 17.00           H  
ATOM   4314  CA  ASP B 168     -26.180 -53.039  19.489  1.00 17.00           C  
ATOM   4315  HA  ASP B 168     -25.297 -53.317  18.915  1.00 17.00           H  
ATOM   4316  C   ASP B 168     -27.241 -52.515  18.465  1.00 17.00           C  
ATOM   4317  CB  ASP B 168     -26.710 -54.322  20.183  1.00 17.00           C  
ATOM   4318  HB2 ASP B 168     -27.617 -54.096  20.743  1.00 17.00           H  
ATOM   4319  HB3 ASP B 168     -25.965 -54.698  20.885  1.00 17.00           H  
ATOM   4320  O   ASP B 168     -26.899 -52.035  17.386  1.00 17.00           O  
ATOM   4321  CG  ASP B 168     -26.999 -55.486  19.219  1.00 17.00           C  
ATOM   4322  OD1 ASP B 168     -26.378 -55.528  18.133  1.00 17.00           O  
ATOM   4323  OD2 ASP B 168     -27.795 -56.366  19.616  1.00 17.00           O  
ATOM   4324  N   ASP B 169     -28.522 -52.537  18.866  1.00 18.49           N  
ATOM   4325  H   ASP B 169     -28.670 -52.977  19.764  1.00 18.49           H  
ATOM   4326  CA  ASP B 169     -29.769 -52.177  18.156  1.00 18.49           C  
ATOM   4327  HA  ASP B 169     -29.957 -52.916  17.376  1.00 18.49           H  
ATOM   4328  C   ASP B 169     -29.807 -50.769  17.502  1.00 18.49           C  
ATOM   4329  CB  ASP B 169     -30.890 -52.235  19.228  1.00 18.49           C  
ATOM   4330  HB2 ASP B 169     -31.644 -51.480  19.007  1.00 18.49           H  
ATOM   4331  HB3 ASP B 169     -30.479 -51.954  20.197  1.00 18.49           H  
ATOM   4332  O   ASP B 169     -29.204 -49.820  17.999  1.00 18.49           O  
ATOM   4333  CG  ASP B 169     -31.622 -53.581  19.369  1.00 18.49           C  
ATOM   4334  OD1 ASP B 169     -31.621 -54.375  18.402  1.00 18.49           O  
ATOM   4335  OD2 ASP B 169     -32.280 -53.748  20.422  1.00 18.49           O  
ATOM   4336  N   MET B 170     -30.610 -50.448  16.471  1.00 18.16           N  
ATOM   4337  H   MET B 170     -30.442 -49.483  16.223  1.00 18.16           H  
ATOM   4338  CA  MET B 170     -31.410 -51.224  15.483  1.00 18.16           C  
ATOM   4339  HA  MET B 170     -30.752 -51.917  14.958  1.00 18.16           H  
ATOM   4340  C   MET B 170     -32.096 -50.285  14.453  1.00 18.16           C  
ATOM   4341  CB  MET B 170     -32.582 -51.998  16.132  1.00 18.16           C  
ATOM   4342  HB2 MET B 170     -32.315 -52.354  17.126  1.00 18.16           H  
ATOM   4343  HB3 MET B 170     -33.439 -51.335  16.253  1.00 18.16           H  
ATOM   4344  O   MET B 170     -32.657 -50.745  13.463  1.00 18.16           O  
ATOM   4345  CG  MET B 170     -33.000 -53.233  15.321  1.00 18.16           C  
ATOM   4346  HG2 MET B 170     -33.027 -52.976  14.262  1.00 18.16           H  
ATOM   4347  HG3 MET B 170     -32.248 -54.009  15.457  1.00 18.16           H  
ATOM   4348  SD  MET B 170     -34.628 -53.911  15.758  1.00 18.16           S  
ATOM   4349  CE  MET B 170     -34.906 -54.900  14.268  1.00 18.16           C  
ATOM   4350  HE1 MET B 170     -34.109 -55.636  14.170  1.00 18.16           H  
ATOM   4351  HE2 MET B 170     -34.906 -54.248  13.395  1.00 18.16           H  
ATOM   4352  HE3 MET B 170     -35.868 -55.408  14.343  1.00 18.16           H  
ATOM   4353  N   ILE B 171     -32.175 -48.980  14.756  1.00 19.10           N  
ATOM   4354  H   ILE B 171     -31.650 -48.658  15.557  1.00 19.10           H  
ATOM   4355  CA  ILE B 171     -33.200 -48.057  14.238  1.00 19.10           C  
ATOM   4356  HA  ILE B 171     -34.168 -48.452  14.545  1.00 19.10           H  
ATOM   4357  C   ILE B 171     -33.203 -47.992  12.703  1.00 19.10           C  
ATOM   4358  CB  ILE B 171     -33.055 -46.655  14.887  1.00 19.10           C  
ATOM   4359  HB  ILE B 171     -32.078 -46.249  14.621  1.00 19.10           H  
ATOM   4360  O   ILE B 171     -32.271 -47.489  12.083  1.00 19.10           O  
ATOM   4361  CG1 ILE B 171     -33.139 -46.764  16.433  1.00 19.10           C  
ATOM   4362 HG12 ILE B 171     -34.097 -47.204  16.711  1.00 19.10           H  
ATOM   4363 HG13 ILE B 171     -32.351 -47.427  16.792  1.00 19.10           H  
ATOM   4364  CG2 ILE B 171     -34.138 -45.692  14.358  1.00 19.10           C  
ATOM   4365 HG21 ILE B 171     -34.065 -45.593  13.275  1.00 19.10           H  
ATOM   4366 HG22 ILE B 171     -35.133 -46.050  14.621  1.00 19.10           H  
ATOM   4367 HG23 ILE B 171     -33.988 -44.691  14.764  1.00 19.10           H  
ATOM   4368  CD1 ILE B 171     -32.971 -45.440  17.191  1.00 19.10           C  
ATOM   4369 HD11 ILE B 171     -32.900 -45.645  18.260  1.00 19.10           H  
ATOM   4370 HD12 ILE B 171     -33.829 -44.790  17.021  1.00 19.10           H  
ATOM   4371 HD13 ILE B 171     -32.060 -44.939  16.865  1.00 19.10           H  
ATOM   4372  N   HIS B 172     -34.302 -48.466  12.110  1.00 21.82           N  
ATOM   4373  H   HIS B 172     -34.988 -48.932  12.686  1.00 21.82           H  
ATOM   4374  CA  HIS B 172     -34.586 -48.363  10.681  1.00 21.82           C  
ATOM   4375  HA  HIS B 172     -33.688 -48.623  10.119  1.00 21.82           H  
ATOM   4376  C   HIS B 172     -34.958 -46.920  10.313  1.00 21.82           C  
ATOM   4377  CB  HIS B 172     -35.700 -49.354  10.302  1.00 21.82           C  
ATOM   4378  HB2 HIS B 172     -36.577 -49.166  10.921  1.00 21.82           H  
ATOM   4379  HB3 HIS B 172     -35.986 -49.169   9.267  1.00 21.82           H  
ATOM   4380  O   HIS B 172     -36.132 -46.560  10.263  1.00 21.82           O  
ATOM   4381  CG  HIS B 172     -35.308 -50.806  10.418  1.00 21.82           C  
ATOM   4382  CD2 HIS B 172     -35.845 -51.742  11.260  1.00 21.82           C  
ATOM   4383  HD2 HIS B 172     -36.619 -51.563  11.992  1.00 21.82           H  
ATOM   4384  ND1 HIS B 172     -34.375 -51.451   9.643  1.00 21.82           N  
ATOM   4385  HD1 HIS B 172     -33.785 -51.012   8.950  1.00 21.82           H  
ATOM   4386  CE1 HIS B 172     -34.345 -52.741  10.015  1.00 21.82           C  
ATOM   4387  HE1 HIS B 172     -33.686 -53.488   9.597  1.00 21.82           H  
ATOM   4388  NE2 HIS B 172     -35.243 -52.977  10.985  1.00 21.82           N  
ATOM   4389  N   GLU B 173     -33.947 -46.086  10.094  1.00 23.53           N  
ATOM   4390  H   GLU B 173     -33.004 -46.413  10.252  1.00 23.53           H  
ATOM   4391  CA  GLU B 173     -34.110 -44.794   9.434  1.00 23.53           C  
ATOM   4392  HA  GLU B 173     -35.049 -44.352   9.766  1.00 23.53           H  
ATOM   4393  C   GLU B 173     -34.211 -45.056   7.918  1.00 23.53           C  
ATOM   4394  CB  GLU B 173     -32.970 -43.862   9.892  1.00 23.53           C  
ATOM   4395  HB2 GLU B 173     -32.032 -44.147   9.415  1.00 23.53           H  
ATOM   4396  HB3 GLU B 173     -32.854 -44.004  10.967  1.00 23.53           H  
ATOM   4397  O   GLU B 173     -33.269 -45.559   7.303  1.00 23.53           O  
ATOM   4398  CG  GLU B 173     -33.251 -42.369   9.652  1.00 23.53           C  
ATOM   4399  HG2 GLU B 173     -32.922 -42.099   8.648  1.00 23.53           H  
ATOM   4400  HG3 GLU B 173     -34.327 -42.206   9.701  1.00 23.53           H  
ATOM   4401  CD  GLU B 173     -32.565 -41.466  10.699  1.00 23.53           C  
ATOM   4402  OE1 GLU B 173     -33.253 -40.545  11.206  1.00 23.53           O  
ATOM   4403  OE2 GLU B 173     -31.378 -41.702  11.020  1.00 23.53           O  
ATOM   4404  N   ASP B 174     -35.398 -44.834   7.340  1.00 23.62           N  
ATOM   4405  H   ASP B 174     -36.155 -44.492   7.915  1.00 23.62           H  
ATOM   4406  CA  ASP B 174     -35.735 -45.222   5.960  1.00 23.62           C  
ATOM   4407  HA  ASP B 174     -35.441 -46.261   5.808  1.00 23.62           H  
ATOM   4408  C   ASP B 174     -34.959 -44.372   4.927  1.00 23.62           C  
ATOM   4409  CB  ASP B 174     -37.263 -45.131   5.727  1.00 23.62           C  
ATOM   4410  HB2 ASP B 174     -37.623 -44.174   6.104  1.00 23.62           H  
ATOM   4411  HB3 ASP B 174     -37.444 -45.146   4.653  1.00 23.62           H  
ATOM   4412  O   ASP B 174     -35.439 -43.333   4.466  1.00 23.62           O  
ATOM   4413  CG  ASP B 174     -38.107 -46.269   6.328  1.00 23.62           C  
ATOM   4414  OD1 ASP B 174     -37.681 -47.444   6.245  1.00 23.62           O  
ATOM   4415  OD2 ASP B 174     -39.234 -45.969   6.795  1.00 23.62           O  
ATOM   4416  N   HIS B 175     -33.755 -44.819   4.554  1.00 28.53           N  
ATOM   4417  H   HIS B 175     -33.363 -45.583   5.087  1.00 28.53           H  
ATOM   4418  CA  HIS B 175     -32.938 -44.225   3.489  1.00 28.53           C  
ATOM   4419  HA  HIS B 175     -32.721 -43.190   3.751  1.00 28.53           H  
ATOM   4420  C   HIS B 175     -33.664 -44.232   2.130  1.00 28.53           C  
ATOM   4421  CB  HIS B 175     -31.604 -44.990   3.346  1.00 28.53           C  
ATOM   4422  HB2 HIS B 175     -31.313 -44.991   2.296  1.00 28.53           H  
ATOM   4423  HB3 HIS B 175     -31.745 -46.034   3.625  1.00 28.53           H  
ATOM   4424  O   HIS B 175     -34.026 -45.289   1.609  1.00 28.53           O  
ATOM   4425  CG  HIS B 175     -30.429 -44.414   4.099  1.00 28.53           C  
ATOM   4426  CD2 HIS B 175     -29.661 -45.074   5.022  1.00 28.53           C  
ATOM   4427  HD2 HIS B 175     -29.843 -46.071   5.394  1.00 28.53           H  
ATOM   4428  ND1 HIS B 175     -29.812 -43.205   3.850  1.00 28.53           N  
ATOM   4429  HD1 HIS B 175     -30.111 -42.487   3.206  1.00 28.53           H  
ATOM   4430  CE1 HIS B 175     -28.704 -43.146   4.609  1.00 28.53           C  
ATOM   4431  HE1 HIS B 175     -28.015 -42.315   4.620  1.00 28.53           H  
ATOM   4432  NE2 HIS B 175     -28.562 -44.265   5.339  1.00 28.53           N  
ATOM   4433  N   ASP B 176     -33.765 -43.068   1.479  1.00 34.77           N  
ATOM   4434  H   ASP B 176     -33.450 -42.231   1.949  1.00 34.77           H  
ATOM   4435  CA  ASP B 176     -34.101 -42.961   0.048  1.00 34.77           C  
ATOM   4436  HA  ASP B 176     -34.727 -43.814  -0.217  1.00 34.77           H  
ATOM   4437  C   ASP B 176     -32.804 -43.088  -0.787  1.00 34.77           C  
ATOM   4438  CB  ASP B 176     -34.954 -41.702  -0.216  1.00 34.77           C  
ATOM   4439  HB2 ASP B 176     -34.315 -40.818  -0.205  1.00 34.77           H  
ATOM   4440  HB3 ASP B 176     -35.671 -41.599   0.598  1.00 34.77           H  
ATOM   4441  O   ASP B 176     -32.352 -42.153  -1.458  1.00 34.77           O  
ATOM   4442  CG  ASP B 176     -35.756 -41.743  -1.533  1.00 34.77           C  
ATOM   4443  OD1 ASP B 176     -35.531 -42.649  -2.371  1.00 34.77           O  
ATOM   4444  OD2 ASP B 176     -36.625 -40.854  -1.710  1.00 34.77           O  
ATOM   4445  N   ASP B 177     -32.170 -44.267  -0.649  1.00 30.05           N  
ATOM   4446  H   ASP B 177     -32.649 -44.926  -0.053  1.00 30.05           H  
ATOM   4447  CA  ASP B 177     -30.772 -44.631  -0.970  1.00 30.05           C  
ATOM   4448  HA  ASP B 177     -30.166 -44.567  -0.067  1.00 30.05           H  
ATOM   4449  C   ASP B 177     -30.089 -43.796  -2.069  1.00 30.05           C  
ATOM   4450  CB  ASP B 177     -30.734 -46.086  -1.500  1.00 30.05           C  
ATOM   4451  HB2 ASP B 177     -29.733 -46.281  -1.886  1.00 30.05           H  
ATOM   4452  HB3 ASP B 177     -31.421 -46.171  -2.342  1.00 30.05           H  
ATOM   4453  O   ASP B 177     -28.953 -43.331  -1.950  1.00 30.05           O  
ATOM   4454  CG  ASP B 177     -31.044 -47.206  -0.506  1.00 30.05           C  
ATOM   4455  OD1 ASP B 177     -30.559 -47.123   0.641  1.00 30.05           O  
ATOM   4456  OD2 ASP B 177     -31.666 -48.196  -0.960  1.00 30.05           O  
ATOM   4457  N   ASN B 178     -30.748 -43.702  -3.223  1.00 38.56           N  
ATOM   4458  H   ASN B 178     -31.713 -43.999  -3.208  1.00 38.56           H  
ATOM   4459  CA  ASN B 178     -30.086 -43.439  -4.494  1.00 38.56           C  
ATOM   4460  HA  ASN B 178     -29.105 -43.914  -4.467  1.00 38.56           H  
ATOM   4461  C   ASN B 178     -29.825 -41.947  -4.759  1.00 38.56           C  
ATOM   4462  CB  ASN B 178     -30.911 -44.134  -5.586  1.00 38.56           C  
ATOM   4463  HB2 ASN B 178     -31.890 -43.662  -5.660  1.00 38.56           H  
ATOM   4464  HB3 ASN B 178     -31.054 -45.179  -5.313  1.00 38.56           H  
ATOM   4465  O   ASN B 178     -29.006 -41.619  -5.618  1.00 38.56           O  
ATOM   4466  CG  ASN B 178     -30.215 -44.105  -6.932  1.00 38.56           C  
ATOM   4467  ND2 ASN B 178     -30.658 -43.263  -7.835  1.00 38.56           N  
ATOM   4468 HD21 ASN B 178     -31.332 -42.567  -7.549  1.00 38.56           H  
ATOM   4469 HD22 ASN B 178     -30.056 -43.152  -8.639  1.00 38.56           H  
ATOM   4470  OD1 ASN B 178     -29.275 -44.830  -7.205  1.00 38.56           O  
ATOM   4471  N   LEU B 179     -30.513 -41.043  -4.053  1.00 39.12           N  
ATOM   4472  H   LEU B 179     -31.126 -41.381  -3.325  1.00 39.12           H  
ATOM   4473  CA  LEU B 179     -30.284 -39.597  -4.168  1.00 39.12           C  
ATOM   4474  HA  LEU B 179     -29.854 -39.402  -5.151  1.00 39.12           H  
ATOM   4475  C   LEU B 179     -29.233 -39.111  -3.158  1.00 39.12           C  
ATOM   4476  CB  LEU B 179     -31.635 -38.857  -4.079  1.00 39.12           C  
ATOM   4477  HB2 LEU B 179     -32.441 -39.590  -4.072  1.00 39.12           H  
ATOM   4478  HB3 LEU B 179     -31.698 -38.309  -3.139  1.00 39.12           H  
ATOM   4479  O   LEU B 179     -28.424 -38.245  -3.503  1.00 39.12           O  
ATOM   4480  CG  LEU B 179     -31.863 -37.905  -5.268  1.00 39.12           C  
ATOM   4481  HG  LEU B 179     -31.601 -38.412  -6.196  1.00 39.12           H  
ATOM   4482  CD1 LEU B 179     -33.335 -37.505  -5.364  1.00 39.12           C  
ATOM   4483 HD11 LEU B 179     -33.499 -36.850  -6.219  1.00 39.12           H  
ATOM   4484 HD12 LEU B 179     -33.648 -37.016  -4.441  1.00 39.12           H  
ATOM   4485 HD13 LEU B 179     -33.940 -38.403  -5.490  1.00 39.12           H  
ATOM   4486  CD2 LEU B 179     -31.041 -36.616  -5.158  1.00 39.12           C  
ATOM   4487 HD21 LEU B 179     -31.257 -36.131  -4.206  1.00 39.12           H  
ATOM   4488 HD22 LEU B 179     -29.982 -36.875  -5.179  1.00 39.12           H  
ATOM   4489 HD23 LEU B 179     -31.253 -35.968  -6.008  1.00 39.12           H  
ATOM   4490  N   ASP B 180     -29.186 -39.734  -1.978  1.00 37.59           N  
ATOM   4491  H   ASP B 180     -29.907 -40.399  -1.739  1.00 37.59           H  
ATOM   4492  CA  ASP B 180     -28.109 -39.548  -1.003  1.00 37.59           C  
ATOM   4493  HA  ASP B 180     -27.987 -38.484  -0.801  1.00 37.59           H  
ATOM   4494  C   ASP B 180     -26.777 -40.057  -1.573  1.00 37.59           C  
ATOM   4495  CB  ASP B 180     -28.466 -40.240   0.325  1.00 37.59           C  
ATOM   4496  HB2 ASP B 180     -27.586 -40.225   0.968  1.00 37.59           H  
ATOM   4497  HB3 ASP B 180     -28.720 -41.282   0.129  1.00 37.59           H  
ATOM   4498  O   ASP B 180     -25.809 -39.303  -1.606  1.00 37.59           O  
ATOM   4499  CG  ASP B 180     -29.617 -39.564   1.085  1.00 37.59           C  
ATOM   4500  OD1 ASP B 180     -29.856 -38.354   0.841  1.00 37.59           O  
ATOM   4501  OD2 ASP B 180     -30.247 -40.272   1.905  1.00 37.59           O  
ATOM   4502  N   LEU B 181     -26.743 -41.257  -2.173  1.00 42.41           N  
ATOM   4503  H   LEU B 181     -27.559 -41.843  -2.072  1.00 42.41           H  
ATOM   4504  CA  LEU B 181     -25.535 -41.850  -2.777  1.00 42.41           C  
ATOM   4505  HA  LEU B 181     -24.835 -42.061  -1.969  1.00 42.41           H  
ATOM   4506  C   LEU B 181     -24.785 -40.943  -3.777  1.00 42.41           C  
ATOM   4507  CB  LEU B 181     -25.928 -43.168  -3.480  1.00 42.41           C  
ATOM   4508  HB2 LEU B 181     -26.923 -43.052  -3.909  1.00 42.41           H  
ATOM   4509  HB3 LEU B 181     -25.244 -43.352  -4.309  1.00 42.41           H  
ATOM   4510  O   LEU B 181     -23.551 -40.977  -3.837  1.00 42.41           O  
ATOM   4511  CG  LEU B 181     -25.904 -44.406  -2.566  1.00 42.41           C  
ATOM   4512  HG  LEU B 181     -26.433 -44.197  -1.636  1.00 42.41           H  
ATOM   4513  CD1 LEU B 181     -26.578 -45.586  -3.273  1.00 42.41           C  
ATOM   4514 HD11 LEU B 181     -26.550 -46.462  -2.625  1.00 42.41           H  
ATOM   4515 HD12 LEU B 181     -26.082 -45.801  -4.219  1.00 42.41           H  
ATOM   4516 HD13 LEU B 181     -27.625 -45.342  -3.453  1.00 42.41           H  
ATOM   4517  CD2 LEU B 181     -24.466 -44.834  -2.245  1.00 42.41           C  
ATOM   4518 HD21 LEU B 181     -23.916 -45.042  -3.162  1.00 42.41           H  
ATOM   4519 HD22 LEU B 181     -24.491 -45.724  -1.616  1.00 42.41           H  
ATOM   4520 HD23 LEU B 181     -23.965 -44.044  -1.684  1.00 42.41           H  
ATOM   4521  N   GLU B 182     -25.481 -40.137  -4.588  1.00 45.17           N  
ATOM   4522  H   GLU B 182     -26.486 -40.113  -4.488  1.00 45.17           H  
ATOM   4523  CA  GLU B 182     -24.814 -39.219  -5.529  1.00 45.17           C  
ATOM   4524  HA  GLU B 182     -23.937 -39.735  -5.919  1.00 45.17           H  
ATOM   4525  C   GLU B 182     -24.283 -37.953  -4.829  1.00 45.17           C  
ATOM   4526  CB  GLU B 182     -25.715 -38.907  -6.744  1.00 45.17           C  
ATOM   4527  HB2 GLU B 182     -26.116 -39.843  -7.132  1.00 45.17           H  
ATOM   4528  HB3 GLU B 182     -26.543 -38.268  -6.437  1.00 45.17           H  
ATOM   4529  O   GLU B 182     -23.216 -37.442  -5.196  1.00 45.17           O  
ATOM   4530  CG  GLU B 182     -24.904 -38.223  -7.863  1.00 45.17           C  
ATOM   4531  HG2 GLU B 182     -24.604 -37.230  -7.527  1.00 45.17           H  
ATOM   4532  HG3 GLU B 182     -23.993 -38.798  -8.028  1.00 45.17           H  
ATOM   4533  CD  GLU B 182     -25.648 -38.075  -9.203  1.00 45.17           C  
ATOM   4534  OE1 GLU B 182     -25.053 -38.470 -10.238  1.00 45.17           O  
ATOM   4535  OE2 GLU B 182     -26.752 -37.485  -9.220  1.00 45.17           O  
ATOM   4536  N   LEU B 183     -24.969 -37.489  -3.778  1.00 44.47           N  
ATOM   4537  H   LEU B 183     -25.768 -38.017  -3.458  1.00 44.47           H  
ATOM   4538  CA  LEU B 183     -24.502 -36.399  -2.923  1.00 44.47           C  
ATOM   4539  HA  LEU B 183     -24.161 -35.591  -3.571  1.00 44.47           H  
ATOM   4540  C   LEU B 183     -23.298 -36.847  -2.078  1.00 44.47           C  
ATOM   4541  CB  LEU B 183     -25.670 -35.898  -2.049  1.00 44.47           C  
ATOM   4542  HB2 LEU B 183     -25.666 -36.449  -1.108  1.00 44.47           H  
ATOM   4543  HB3 LEU B 183     -26.622 -36.108  -2.537  1.00 44.47           H  
ATOM   4544  O   LEU B 183     -22.292 -36.141  -2.024  1.00 44.47           O  
ATOM   4545  CG  LEU B 183     -25.583 -34.389  -1.768  1.00 44.47           C  
ATOM   4546  HG  LEU B 183     -24.552 -34.118  -1.540  1.00 44.47           H  
ATOM   4547  CD1 LEU B 183     -26.063 -33.573  -2.977  1.00 44.47           C  
ATOM   4548 HD11 LEU B 183     -25.989 -32.510  -2.751  1.00 44.47           H  
ATOM   4549 HD12 LEU B 183     -25.443 -33.798  -3.845  1.00 44.47           H  
ATOM   4550 HD13 LEU B 183     -27.098 -33.829  -3.201  1.00 44.47           H  
ATOM   4551  CD2 LEU B 183     -26.454 -34.000  -0.575  1.00 44.47           C  
ATOM   4552 HD21 LEU B 183     -26.112 -34.538   0.310  1.00 44.47           H  
ATOM   4553 HD22 LEU B 183     -26.383 -32.930  -0.383  1.00 44.47           H  
ATOM   4554 HD23 LEU B 183     -27.491 -34.278  -0.761  1.00 44.47           H  
ATOM   4555  N   ASP B 184     -23.343 -38.057  -1.525  1.00 42.86           N  
ATOM   4556  H   ASP B 184     -24.227 -38.546  -1.547  1.00 42.86           H  
ATOM   4557  CA  ASP B 184     -22.255 -38.704  -0.796  1.00 42.86           C  
ATOM   4558  HA  ASP B 184     -21.941 -38.059   0.024  1.00 42.86           H  
ATOM   4559  C   ASP B 184     -21.035 -38.929  -1.680  1.00 42.86           C  
ATOM   4560  CB  ASP B 184     -22.722 -40.048  -0.220  1.00 42.86           C  
ATOM   4561  HB2 ASP B 184     -21.843 -40.653   0.002  1.00 42.86           H  
ATOM   4562  HB3 ASP B 184     -23.310 -40.583  -0.966  1.00 42.86           H  
ATOM   4563  O   ASP B 184     -19.920 -38.644  -1.256  1.00 42.86           O  
ATOM   4564  CG  ASP B 184     -23.516 -39.910   1.079  1.00 42.86           C  
ATOM   4565  OD1 ASP B 184     -23.398 -38.837   1.718  1.00 42.86           O  
ATOM   4566  OD2 ASP B 184     -24.138 -40.925   1.448  1.00 42.86           O  
ATOM   4567  N   MET B 185     -21.191 -39.339  -2.943  1.00 48.18           N  
ATOM   4568  H   MET B 185     -22.113 -39.626  -3.240  1.00 48.18           H  
ATOM   4569  CA  MET B 185     -20.057 -39.407  -3.875  1.00 48.18           C  
ATOM   4570  HA  MET B 185     -19.300 -40.063  -3.446  1.00 48.18           H  
ATOM   4571  C   MET B 185     -19.380 -38.046  -4.110  1.00 48.18           C  
ATOM   4572  CB  MET B 185     -20.501 -39.969  -5.229  1.00 48.18           C  
ATOM   4573  HB2 MET B 185     -19.809 -39.615  -5.993  1.00 48.18           H  
ATOM   4574  HB3 MET B 185     -21.495 -39.598  -5.480  1.00 48.18           H  
ATOM   4575  O   MET B 185     -18.176 -38.003  -4.390  1.00 48.18           O  
ATOM   4576  CG  MET B 185     -20.481 -41.497  -5.280  1.00 48.18           C  
ATOM   4577  HG2 MET B 185     -19.581 -41.856  -4.781  1.00 48.18           H  
ATOM   4578  HG3 MET B 185     -21.344 -41.893  -4.745  1.00 48.18           H  
ATOM   4579  SD  MET B 185     -20.464 -42.135  -6.981  1.00 48.18           S  
ATOM   4580  CE  MET B 185     -22.112 -41.586  -7.514  1.00 48.18           C  
ATOM   4581  HE1 MET B 185     -22.860 -41.931  -6.800  1.00 48.18           H  
ATOM   4582  HE2 MET B 185     -22.149 -40.498  -7.568  1.00 48.18           H  
ATOM   4583  HE3 MET B 185     -22.342 -42.000  -8.495  1.00 48.18           H  
ATOM   4584  N   LEU B 186     -20.119 -36.935  -4.033  1.00 45.92           N  
ATOM   4585  H   LEU B 186     -21.094 -37.033  -3.791  1.00 45.92           H  
ATOM   4586  CA  LEU B 186     -19.559 -35.583  -4.113  1.00 45.92           C  
ATOM   4587  HA  LEU B 186     -18.748 -35.586  -4.842  1.00 45.92           H  
ATOM   4588  C   LEU B 186     -18.922 -35.152  -2.786  1.00 45.92           C  
ATOM   4589  CB  LEU B 186     -20.647 -34.601  -4.589  1.00 45.92           C  
ATOM   4590  HB2 LEU B 186     -20.451 -33.610  -4.179  1.00 45.92           H  
ATOM   4591  HB3 LEU B 186     -21.615 -34.924  -4.204  1.00 45.92           H  
ATOM   4592  O   LEU B 186     -17.806 -34.627  -2.800  1.00 45.92           O  
ATOM   4593  CG  LEU B 186     -20.716 -34.498  -6.122  1.00 45.92           C  
ATOM   4594  HG  LEU B 186     -20.657 -35.494  -6.560  1.00 45.92           H  
ATOM   4595  CD1 LEU B 186     -22.028 -33.853  -6.561  1.00 45.92           C  
ATOM   4596 HD11 LEU B 186     -22.130 -32.861  -6.120  1.00 45.92           H  
ATOM   4597 HD12 LEU B 186     -22.857 -34.475  -6.225  1.00 45.92           H  
ATOM   4598 HD13 LEU B 186     -22.071 -33.785  -7.648  1.00 45.92           H  
ATOM   4599  CD2 LEU B 186     -19.566 -33.641  -6.673  1.00 45.92           C  
ATOM   4600 HD21 LEU B 186     -19.625 -32.637  -6.253  1.00 45.92           H  
ATOM   4601 HD22 LEU B 186     -19.647 -33.581  -7.759  1.00 45.92           H  
ATOM   4602 HD23 LEU B 186     -18.604 -34.081  -6.410  1.00 45.92           H  
ATOM   4603  N   THR B 187     -19.565 -35.443  -1.657  1.00 44.33           N  
ATOM   4604  H   THR B 187     -20.503 -35.811  -1.723  1.00 44.33           H  
ATOM   4605  CA  THR B 187     -19.053 -35.172  -0.307  1.00 44.33           C  
ATOM   4606  HA  THR B 187     -18.807 -34.113  -0.233  1.00 44.33           H  
ATOM   4607  C   THR B 187     -17.777 -35.968  -0.030  1.00 44.33           C  
ATOM   4608  CB  THR B 187     -20.138 -35.468   0.740  1.00 44.33           C  
ATOM   4609  HB  THR B 187     -20.403 -36.525   0.710  1.00 44.33           H  
ATOM   4610  O   THR B 187     -16.772 -35.384   0.363  1.00 44.33           O  
ATOM   4611  CG2 THR B 187     -19.715 -35.084   2.156  1.00 44.33           C  
ATOM   4612 HG21 THR B 187     -20.547 -35.259   2.839  1.00 44.33           H  
ATOM   4613 HG22 THR B 187     -19.437 -34.030   2.191  1.00 44.33           H  
ATOM   4614 HG23 THR B 187     -18.874 -35.698   2.477  1.00 44.33           H  
ATOM   4615  OG1 THR B 187     -21.271 -34.690   0.440  1.00 44.33           O  
ATOM   4616  HG1 THR B 187     -22.042 -35.243   0.588  1.00 44.33           H  
ATOM   4617  N   LEU B 188     -17.738 -37.263  -0.358  1.00 49.74           N  
ATOM   4618  H   LEU B 188     -18.606 -37.691  -0.649  1.00 49.74           H  
ATOM   4619  CA  LEU B 188     -16.548 -38.120  -0.313  1.00 49.74           C  
ATOM   4620  HA  LEU B 188     -16.153 -38.121   0.703  1.00 49.74           H  
ATOM   4621  C   LEU B 188     -15.430 -37.610  -1.230  1.00 49.74           C  
ATOM   4622  CB  LEU B 188     -16.925 -39.561  -0.713  1.00 49.74           C  
ATOM   4623  HB2 LEU B 188     -17.508 -39.524  -1.633  1.00 49.74           H  
ATOM   4624  HB3 LEU B 188     -16.013 -40.117  -0.932  1.00 49.74           H  
ATOM   4625  O   LEU B 188     -14.262 -37.697  -0.864  1.00 49.74           O  
ATOM   4626  CG  LEU B 188     -17.708 -40.343   0.361  1.00 49.74           C  
ATOM   4627  HG  LEU B 188     -18.520 -39.731   0.753  1.00 49.74           H  
ATOM   4628  CD1 LEU B 188     -18.297 -41.613  -0.254  1.00 49.74           C  
ATOM   4629 HD11 LEU B 188     -17.508 -42.255  -0.646  1.00 49.74           H  
ATOM   4630 HD12 LEU B 188     -18.989 -41.342  -1.051  1.00 49.74           H  
ATOM   4631 HD13 LEU B 188     -18.863 -42.152   0.505  1.00 49.74           H  
ATOM   4632  CD2 LEU B 188     -16.793 -40.761   1.517  1.00 49.74           C  
ATOM   4633 HD21 LEU B 188     -16.401 -39.880   2.026  1.00 49.74           H  
ATOM   4634 HD22 LEU B 188     -17.373 -41.333   2.241  1.00 49.74           H  
ATOM   4635 HD23 LEU B 188     -15.969 -41.374   1.154  1.00 49.74           H  
ATOM   4636  N   LYS B 189     -15.746 -37.036  -2.401  1.00 44.20           N  
ATOM   4637  H   LYS B 189     -16.722 -36.994  -2.659  1.00 44.20           H  
ATOM   4638  CA  LYS B 189     -14.734 -36.381  -3.251  1.00 44.20           C  
ATOM   4639  HA  LYS B 189     -13.873 -37.043  -3.342  1.00 44.20           H  
ATOM   4640  C   LYS B 189     -14.190 -35.102  -2.622  1.00 44.20           C  
ATOM   4641  CB  LYS B 189     -15.288 -36.094  -4.651  1.00 44.20           C  
ATOM   4642  HB2 LYS B 189     -16.321 -35.757  -4.571  1.00 44.20           H  
ATOM   4643  HB3 LYS B 189     -14.706 -35.297  -5.113  1.00 44.20           H  
ATOM   4644  O   LYS B 189     -12.986 -34.883  -2.693  1.00 44.20           O  
ATOM   4645  CG  LYS B 189     -15.204 -37.329  -5.554  1.00 44.20           C  
ATOM   4646  HG2 LYS B 189     -15.636 -38.189  -5.044  1.00 44.20           H  
ATOM   4647  HG3 LYS B 189     -14.159 -37.543  -5.782  1.00 44.20           H  
ATOM   4648  CD  LYS B 189     -15.975 -37.063  -6.849  1.00 44.20           C  
ATOM   4649  HD2 LYS B 189     -17.003 -36.812  -6.587  1.00 44.20           H  
ATOM   4650  HD3 LYS B 189     -15.528 -36.224  -7.382  1.00 44.20           H  
ATOM   4651  CE  LYS B 189     -15.968 -38.313  -7.729  1.00 44.20           C  
ATOM   4652  HE2 LYS B 189     -14.975 -38.441  -8.161  1.00 44.20           H  
ATOM   4653  HE3 LYS B 189     -16.176 -39.171  -7.090  1.00 44.20           H  
ATOM   4654  NZ  LYS B 189     -17.008 -38.219  -8.779  1.00 44.20           N  
ATOM   4655  HZ1 LYS B 189     -17.912 -38.122  -8.339  1.00 44.20           H  
ATOM   4656  HZ2 LYS B 189     -17.039 -39.061  -9.336  1.00 44.20           H  
ATOM   4657  HZ3 LYS B 189     -16.860 -37.414  -9.371  1.00 44.20           H  
ATOM   4658  N   GLN B 190     -15.027 -34.271  -2.002  1.00 44.65           N  
ATOM   4659  H   GLN B 190     -16.011 -34.496  -1.983  1.00 44.65           H  
ATOM   4660  CA  GLN B 190     -14.562 -33.060  -1.318  1.00 44.65           C  
ATOM   4661  HA  GLN B 190     -13.871 -32.533  -1.976  1.00 44.65           H  
ATOM   4662  C   GLN B 190     -13.770 -33.384  -0.046  1.00 44.65           C  
ATOM   4663  CB  GLN B 190     -15.737 -32.121  -1.021  1.00 44.65           C  
ATOM   4664  HB2 GLN B 190     -15.395 -31.349  -0.332  1.00 44.65           H  
ATOM   4665  HB3 GLN B 190     -16.547 -32.674  -0.546  1.00 44.65           H  
ATOM   4666  O   GLN B 190     -12.702 -32.811   0.151  1.00 44.65           O  
ATOM   4667  CG  GLN B 190     -16.244 -31.436  -2.301  1.00 44.65           C  
ATOM   4668  HG2 GLN B 190     -16.676 -32.180  -2.970  1.00 44.65           H  
ATOM   4669  HG3 GLN B 190     -15.404 -30.963  -2.810  1.00 44.65           H  
ATOM   4670  CD  GLN B 190     -17.295 -30.364  -2.025  1.00 44.65           C  
ATOM   4671  NE2 GLN B 190     -17.664 -29.576  -3.011  1.00 44.65           N  
ATOM   4672 HE21 GLN B 190     -18.379 -28.906  -2.768  1.00 44.65           H  
ATOM   4673 HE22 GLN B 190     -17.295 -29.695  -3.943  1.00 44.65           H  
ATOM   4674  OE1 GLN B 190     -17.793 -30.184  -0.931  1.00 44.65           O  
ATOM   4675  N   LEU B 191     -14.223 -34.351   0.757  1.00 48.00           N  
ATOM   4676  H   LEU B 191     -15.131 -34.748   0.560  1.00 48.00           H  
ATOM   4677  CA  LEU B 191     -13.479 -34.901   1.892  1.00 48.00           C  
ATOM   4678  HA  LEU B 191     -13.244 -34.096   2.588  1.00 48.00           H  
ATOM   4679  C   LEU B 191     -12.143 -35.490   1.439  1.00 48.00           C  
ATOM   4680  CB  LEU B 191     -14.321 -35.972   2.610  1.00 48.00           C  
ATOM   4681  HB2 LEU B 191     -14.741 -36.645   1.862  1.00 48.00           H  
ATOM   4682  HB3 LEU B 191     -13.665 -36.565   3.248  1.00 48.00           H  
ATOM   4683  O   LEU B 191     -11.123 -35.171   2.034  1.00 48.00           O  
ATOM   4684  CG  LEU B 191     -15.455 -35.409   3.485  1.00 48.00           C  
ATOM   4685  HG  LEU B 191     -16.055 -34.707   2.906  1.00 48.00           H  
ATOM   4686  CD1 LEU B 191     -16.354 -36.554   3.948  1.00 48.00           C  
ATOM   4687 HD11 LEU B 191     -17.172 -36.162   4.553  1.00 48.00           H  
ATOM   4688 HD12 LEU B 191     -16.781 -37.064   3.084  1.00 48.00           H  
ATOM   4689 HD13 LEU B 191     -15.784 -37.269   4.541  1.00 48.00           H  
ATOM   4690  CD2 LEU B 191     -14.916 -34.696   4.728  1.00 48.00           C  
ATOM   4691 HD21 LEU B 191     -14.289 -35.373   5.309  1.00 48.00           H  
ATOM   4692 HD22 LEU B 191     -14.335 -33.817   4.447  1.00 48.00           H  
ATOM   4693 HD23 LEU B 191     -15.749 -34.369   5.350  1.00 48.00           H  
ATOM   4694  N   LYS B 192     -12.111 -36.254   0.341  1.00 45.60           N  
ATOM   4695  H   LYS B 192     -12.987 -36.551  -0.065  1.00 45.60           H  
ATOM   4696  CA  LYS B 192     -10.861 -36.778  -0.217  1.00 45.60           C  
ATOM   4697  HA  LYS B 192     -10.318 -37.270   0.589  1.00 45.60           H  
ATOM   4698  C   LYS B 192      -9.934 -35.680  -0.739  1.00 45.60           C  
ATOM   4699  CB  LYS B 192     -11.174 -37.835  -1.280  1.00 45.60           C  
ATOM   4700  HB2 LYS B 192     -11.746 -38.637  -0.814  1.00 45.60           H  
ATOM   4701  HB3 LYS B 192     -11.758 -37.397  -2.089  1.00 45.60           H  
ATOM   4702  O   LYS B 192      -8.731 -35.782  -0.544  1.00 45.60           O  
ATOM   4703  CG  LYS B 192      -9.869 -38.405  -1.840  1.00 45.60           C  
ATOM   4704  HG2 LYS B 192      -9.395 -37.660  -2.479  1.00 45.60           H  
ATOM   4705  HG3 LYS B 192      -9.198 -38.640  -1.013  1.00 45.60           H  
ATOM   4706  CD  LYS B 192     -10.103 -39.674  -2.649  1.00 45.60           C  
ATOM   4707  HD2 LYS B 192     -10.515 -40.442  -1.993  1.00 45.60           H  
ATOM   4708  HD3 LYS B 192     -10.785 -39.473  -3.475  1.00 45.60           H  
ATOM   4709  CE  LYS B 192      -8.730 -40.089  -3.170  1.00 45.60           C  
ATOM   4710  HE2 LYS B 192      -8.401 -39.356  -3.906  1.00 45.60           H  
ATOM   4711  HE3 LYS B 192      -8.018 -40.040  -2.346  1.00 45.60           H  
ATOM   4712  NZ  LYS B 192      -8.755 -41.445  -3.748  1.00 45.60           N  
ATOM   4713  HZ1 LYS B 192      -9.014 -42.106  -3.030  1.00 45.60           H  
ATOM   4714  HZ2 LYS B 192      -7.831 -41.665  -4.090  1.00 45.60           H  
ATOM   4715  HZ3 LYS B 192      -9.421 -41.481  -4.507  1.00 45.60           H  
ATOM   4716  N   ILE B 193     -10.449 -34.613  -1.354  1.00 48.56           N  
ATOM   4717  H   ILE B 193     -11.441 -34.598  -1.542  1.00 48.56           H  
ATOM   4718  CA  ILE B 193      -9.618 -33.462  -1.746  1.00 48.56           C  
ATOM   4719  HA  ILE B 193      -8.747 -33.840  -2.281  1.00 48.56           H  
ATOM   4720  C   ILE B 193      -9.078 -32.750  -0.497  1.00 48.56           C  
ATOM   4721  CB  ILE B 193     -10.375 -32.518  -2.708  1.00 48.56           C  
ATOM   4722  HB  ILE B 193     -11.358 -32.308  -2.285  1.00 48.56           H  
ATOM   4723  O   ILE B 193      -7.890 -32.444  -0.461  1.00 48.56           O  
ATOM   4724  CG1 ILE B 193     -10.545 -33.204  -4.085  1.00 48.56           C  
ATOM   4725 HG12 ILE B 193     -10.846 -34.242  -3.947  1.00 48.56           H  
ATOM   4726 HG13 ILE B 193      -9.588 -33.215  -4.606  1.00 48.56           H  
ATOM   4727  CG2 ILE B 193      -9.628 -31.180  -2.896  1.00 48.56           C  
ATOM   4728 HG21 ILE B 193      -8.615 -31.366  -3.253  1.00 48.56           H  
ATOM   4729 HG22 ILE B 193      -9.580 -30.633  -1.954  1.00 48.56           H  
ATOM   4730 HG23 ILE B 193     -10.149 -30.545  -3.612  1.00 48.56           H  
ATOM   4731  CD1 ILE B 193     -11.596 -32.538  -4.984  1.00 48.56           C  
ATOM   4732 HD11 ILE B 193     -12.551 -32.483  -4.460  1.00 48.56           H  
ATOM   4733 HD12 ILE B 193     -11.723 -33.134  -5.887  1.00 48.56           H  
ATOM   4734 HD13 ILE B 193     -11.278 -31.536  -5.272  1.00 48.56           H  
ATOM   4735  N   LYS B 194      -9.887 -32.544   0.552  1.00 45.64           N  
ATOM   4736  H   LYS B 194     -10.857 -32.814   0.474  1.00 45.64           H  
ATOM   4737  CA  LYS B 194      -9.403 -32.015   1.840  1.00 45.64           C  
ATOM   4738  HA  LYS B 194      -8.932 -31.044   1.682  1.00 45.64           H  
ATOM   4739  C   LYS B 194      -8.337 -32.909   2.466  1.00 45.64           C  
ATOM   4740  CB  LYS B 194     -10.540 -31.863   2.855  1.00 45.64           C  
ATOM   4741  HB2 LYS B 194     -11.159 -32.760   2.873  1.00 45.64           H  
ATOM   4742  HB3 LYS B 194     -10.078 -31.769   3.838  1.00 45.64           H  
ATOM   4743  O   LYS B 194      -7.303 -32.403   2.887  1.00 45.64           O  
ATOM   4744  CG  LYS B 194     -11.431 -30.638   2.630  1.00 45.64           C  
ATOM   4745  HG2 LYS B 194     -10.815 -29.776   2.373  1.00 45.64           H  
ATOM   4746  HG3 LYS B 194     -12.145 -30.829   1.829  1.00 45.64           H  
ATOM   4747  CD  LYS B 194     -12.159 -30.369   3.949  1.00 45.64           C  
ATOM   4748  HD2 LYS B 194     -11.411 -30.200   4.725  1.00 45.64           H  
ATOM   4749  HD3 LYS B 194     -12.746 -31.242   4.235  1.00 45.64           H  
ATOM   4750  CE  LYS B 194     -13.074 -29.152   3.883  1.00 45.64           C  
ATOM   4751  HE2 LYS B 194     -12.579 -28.361   3.320  1.00 45.64           H  
ATOM   4752  HE3 LYS B 194     -13.998 -29.431   3.377  1.00 45.64           H  
ATOM   4753  NZ  LYS B 194     -13.338 -28.691   5.260  1.00 45.64           N  
ATOM   4754  HZ1 LYS B 194     -13.542 -29.477   5.861  1.00 45.64           H  
ATOM   4755  HZ2 LYS B 194     -12.478 -28.349   5.665  1.00 45.64           H  
ATOM   4756  HZ3 LYS B 194     -14.061 -27.989   5.325  1.00 45.64           H  
ATOM   4757  N   GLU B 195      -8.566 -34.218   2.506  1.00 49.93           N  
ATOM   4758  H   GLU B 195      -9.467 -34.548   2.192  1.00 49.93           H  
ATOM   4759  CA  GLU B 195      -7.632 -35.214   3.029  1.00 49.93           C  
ATOM   4760  HA  GLU B 195      -7.385 -34.961   4.060  1.00 49.93           H  
ATOM   4761  C   GLU B 195      -6.331 -35.215   2.219  1.00 49.93           C  
ATOM   4762  CB  GLU B 195      -8.293 -36.602   3.018  1.00 49.93           C  
ATOM   4763  HB2 GLU B 195      -8.471 -36.892   1.983  1.00 49.93           H  
ATOM   4764  HB3 GLU B 195      -9.249 -36.551   3.539  1.00 49.93           H  
ATOM   4765  O   GLU B 195      -5.256 -35.166   2.805  1.00 49.93           O  
ATOM   4766  CG  GLU B 195      -7.412 -37.657   3.708  1.00 49.93           C  
ATOM   4767  HG2 GLU B 195      -6.415 -37.635   3.269  1.00 49.93           H  
ATOM   4768  HG3 GLU B 195      -7.315 -37.390   4.761  1.00 49.93           H  
ATOM   4769  CD  GLU B 195      -7.942 -39.094   3.586  1.00 49.93           C  
ATOM   4770  OE1 GLU B 195      -7.433 -39.938   4.357  1.00 49.93           O  
ATOM   4771  OE2 GLU B 195      -8.766 -39.364   2.680  1.00 49.93           O  
ATOM   4772  N   GLU B 196      -6.399 -35.175   0.884  1.00 49.83           N  
ATOM   4773  H   GLU B 196      -7.308 -35.260   0.453  1.00 49.83           H  
ATOM   4774  CA  GLU B 196      -5.236 -35.031   0.004  1.00 49.83           C  
ATOM   4775  HA  GLU B 196      -4.536 -35.839   0.218  1.00 49.83           H  
ATOM   4776  C   GLU B 196      -4.488 -33.715   0.265  1.00 49.83           C  
ATOM   4777  CB  GLU B 196      -5.647 -35.131  -1.480  1.00 49.83           C  
ATOM   4778  HB2 GLU B 196      -4.845 -34.714  -2.089  1.00 49.83           H  
ATOM   4779  HB3 GLU B 196      -6.542 -34.531  -1.648  1.00 49.83           H  
ATOM   4780  O   GLU B 196      -3.260 -33.731   0.337  1.00 49.83           O  
ATOM   4781  CG  GLU B 196      -5.887 -36.580  -1.946  1.00 49.83           C  
ATOM   4782  HG2 GLU B 196      -4.942 -37.119  -1.878  1.00 49.83           H  
ATOM   4783  HG3 GLU B 196      -6.585 -37.067  -1.266  1.00 49.83           H  
ATOM   4784  CD  GLU B 196      -6.424 -36.699  -3.389  1.00 49.83           C  
ATOM   4785  OE1 GLU B 196      -6.795 -37.839  -3.769  1.00 49.83           O  
ATOM   4786  OE2 GLU B 196      -6.433 -35.683  -4.134  1.00 49.83           O  
ATOM   4787  N   GLN B 197      -5.185 -32.592   0.475  1.00 52.97           N  
ATOM   4788  H   GLN B 197      -6.191 -32.640   0.396  1.00 52.97           H  
ATOM   4789  CA  GLN B 197      -4.570 -31.299   0.802  1.00 52.97           C  
ATOM   4790  HA  GLN B 197      -3.780 -31.103   0.076  1.00 52.97           H  
ATOM   4791  C   GLN B 197      -3.907 -31.296   2.190  1.00 52.97           C  
ATOM   4792  CB  GLN B 197      -5.607 -30.167   0.693  1.00 52.97           C  
ATOM   4793  HB2 GLN B 197      -6.503 -30.428   1.255  1.00 52.97           H  
ATOM   4794  HB3 GLN B 197      -5.178 -29.268   1.135  1.00 52.97           H  
ATOM   4795  O   GLN B 197      -2.753 -30.879   2.310  1.00 52.97           O  
ATOM   4796  CG  GLN B 197      -5.991 -29.845  -0.761  1.00 52.97           C  
ATOM   4797  HG2 GLN B 197      -6.450 -30.709  -1.243  1.00 52.97           H  
ATOM   4798  HG3 GLN B 197      -5.086 -29.614  -1.322  1.00 52.97           H  
ATOM   4799  CD  GLN B 197      -6.945 -28.660  -0.875  1.00 52.97           C  
ATOM   4800  NE2 GLN B 197      -7.276 -28.238  -2.074  1.00 52.97           N  
ATOM   4801 HE21 GLN B 197      -7.784 -27.365  -2.095  1.00 52.97           H  
ATOM   4802 HE22 GLN B 197      -6.982 -28.730  -2.906  1.00 52.97           H  
ATOM   4803  OE1 GLN B 197      -7.357 -28.044   0.092  1.00 52.97           O  
ATOM   4804  N   LEU B 198      -4.583 -31.815   3.221  1.00 52.18           N  
ATOM   4805  H   LEU B 198      -5.527 -32.129   3.046  1.00 52.18           H  
ATOM   4806  CA  LEU B 198      -4.043 -32.016   4.572  1.00 52.18           C  
ATOM   4807  HA  LEU B 198      -3.682 -31.061   4.956  1.00 52.18           H  
ATOM   4808  C   LEU B 198      -2.845 -32.968   4.553  1.00 52.18           C  
ATOM   4809  CB  LEU B 198      -5.160 -32.551   5.498  1.00 52.18           C  
ATOM   4810  HB2 LEU B 198      -4.742 -33.254   6.218  1.00 52.18           H  
ATOM   4811  HB3 LEU B 198      -5.883 -33.111   4.906  1.00 52.18           H  
ATOM   4812  O   LEU B 198      -1.811 -32.669   5.146  1.00 52.18           O  
ATOM   4813  CG  LEU B 198      -5.875 -31.429   6.273  1.00 52.18           C  
ATOM   4814  HG  LEU B 198      -5.937 -30.538   5.649  1.00 52.18           H  
ATOM   4815  CD1 LEU B 198      -7.293 -31.836   6.665  1.00 52.18           C  
ATOM   4816 HD11 LEU B 198      -7.275 -32.727   7.292  1.00 52.18           H  
ATOM   4817 HD12 LEU B 198      -7.775 -31.029   7.217  1.00 52.18           H  
ATOM   4818 HD13 LEU B 198      -7.879 -32.040   5.769  1.00 52.18           H  
ATOM   4819  CD2 LEU B 198      -5.102 -31.098   7.553  1.00 52.18           C  
ATOM   4820 HD21 LEU B 198      -5.096 -31.955   8.226  1.00 52.18           H  
ATOM   4821 HD22 LEU B 198      -4.078 -30.810   7.315  1.00 52.18           H  
ATOM   4822 HD23 LEU B 198      -5.592 -30.266   8.058  1.00 52.18           H  
ATOM   4823  N   MET B 199      -2.932 -34.076   3.817  1.00 52.17           N  
ATOM   4824  H   MET B 199      -3.818 -34.282   3.378  1.00 52.17           H  
ATOM   4825  CA  MET B 199      -1.836 -35.025   3.633  1.00 52.17           C  
ATOM   4826  HA  MET B 199      -1.437 -35.277   4.616  1.00 52.17           H  
ATOM   4827  C   MET B 199      -0.680 -34.418   2.841  1.00 52.17           C  
ATOM   4828  CB  MET B 199      -2.339 -36.316   2.967  1.00 52.17           C  
ATOM   4829  HB2 MET B 199      -2.991 -36.075   2.128  1.00 52.17           H  
ATOM   4830  HB3 MET B 199      -1.490 -36.878   2.577  1.00 52.17           H  
ATOM   4831  O   MET B 199       0.467 -34.700   3.171  1.00 52.17           O  
ATOM   4832  CG  MET B 199      -3.076 -37.198   3.980  1.00 52.17           C  
ATOM   4833  HG2 MET B 199      -3.794 -36.587   4.528  1.00 52.17           H  
ATOM   4834  HG3 MET B 199      -3.643 -37.961   3.446  1.00 52.17           H  
ATOM   4835  SD  MET B 199      -1.964 -38.009   5.168  1.00 52.17           S  
ATOM   4836  CE  MET B 199      -1.580 -39.516   4.239  1.00 52.17           C  
ATOM   4837  HE1 MET B 199      -0.896 -40.135   4.819  1.00 52.17           H  
ATOM   4838  HE2 MET B 199      -1.127 -39.258   3.282  1.00 52.17           H  
ATOM   4839  HE3 MET B 199      -2.501 -40.073   4.065  1.00 52.17           H  
ATOM   4840  N   CYS B 200      -0.926 -33.562   1.846  1.00 52.92           N  
ATOM   4841  H   CYS B 200      -1.882 -33.422   1.553  1.00 52.92           H  
ATOM   4842  CA  CYS B 200       0.136 -32.846   1.137  1.00 52.92           C  
ATOM   4843  HA  CYS B 200       0.901 -33.571   0.859  1.00 52.92           H  
ATOM   4844  C   CYS B 200       0.833 -31.830   2.043  1.00 52.92           C  
ATOM   4845  CB  CYS B 200      -0.400 -32.195  -0.145  1.00 52.92           C  
ATOM   4846  HB2 CYS B 200      -0.063 -31.160  -0.205  1.00 52.92           H  
ATOM   4847  HB3 CYS B 200      -1.490 -32.195  -0.155  1.00 52.92           H  
ATOM   4848  O   CYS B 200       2.061 -31.871   2.126  1.00 52.92           O  
ATOM   4849  SG  CYS B 200       0.232 -33.117  -1.576  1.00 52.92           S  
ATOM   4850  HG  CYS B 200       1.442 -32.554  -1.621  1.00 52.92           H  
ATOM   4851  N   LYS B 201       0.080 -30.992   2.774  1.00 54.26           N  
ATOM   4852  H   LYS B 201      -0.922 -31.024   2.646  1.00 54.26           H  
ATOM   4853  CA  LYS B 201       0.620 -30.094   3.808  1.00 54.26           C  
ATOM   4854  HA  LYS B 201       1.288 -29.365   3.350  1.00 54.26           H  
ATOM   4855  C   LYS B 201       1.466 -30.885   4.808  1.00 54.26           C  
ATOM   4856  CB  LYS B 201      -0.519 -29.345   4.531  1.00 54.26           C  
ATOM   4857  HB2 LYS B 201      -0.124 -28.947   5.466  1.00 54.26           H  
ATOM   4858  HB3 LYS B 201      -1.318 -30.044   4.779  1.00 54.26           H  
ATOM   4859  O   LYS B 201       2.667 -30.656   4.914  1.00 54.26           O  
ATOM   4860  CG  LYS B 201      -1.107 -28.165   3.737  1.00 54.26           C  
ATOM   4861  HG2 LYS B 201      -0.315 -27.439   3.553  1.00 54.26           H  
ATOM   4862  HG3 LYS B 201      -1.501 -28.510   2.781  1.00 54.26           H  
ATOM   4863  CD  LYS B 201      -2.232 -27.498   4.548  1.00 54.26           C  
ATOM   4864  HD2 LYS B 201      -3.091 -28.166   4.601  1.00 54.26           H  
ATOM   4865  HD3 LYS B 201      -1.873 -27.323   5.562  1.00 54.26           H  
ATOM   4866  CE  LYS B 201      -2.658 -26.165   3.922  1.00 54.26           C  
ATOM   4867  HE2 LYS B 201      -3.261 -26.356   3.034  1.00 54.26           H  
ATOM   4868  HE3 LYS B 201      -1.770 -25.618   3.607  1.00 54.26           H  
ATOM   4869  NZ  LYS B 201      -3.415 -25.310   4.866  1.00 54.26           N  
ATOM   4870  HZ1 LYS B 201      -3.772 -24.493   4.391  1.00 54.26           H  
ATOM   4871  HZ2 LYS B 201      -2.825 -24.993   5.623  1.00 54.26           H  
ATOM   4872  HZ3 LYS B 201      -4.254 -25.748   5.218  1.00 54.26           H  
ATOM   4873  N   ARG B 202       0.883 -31.890   5.468  1.00 48.79           N  
ATOM   4874  H   ARG B 202      -0.101 -32.040   5.298  1.00 48.79           H  
ATOM   4875  CA  ARG B 202       1.541 -32.712   6.498  1.00 48.79           C  
ATOM   4876  HA  ARG B 202       1.894 -32.047   7.286  1.00 48.79           H  
ATOM   4877  C   ARG B 202       2.778 -33.449   5.969  1.00 48.79           C  
ATOM   4878  CB  ARG B 202       0.485 -33.660   7.092  1.00 48.79           C  
ATOM   4879  HB2 ARG B 202       0.260 -34.451   6.377  1.00 48.79           H  
ATOM   4880  HB3 ARG B 202      -0.425 -33.086   7.265  1.00 48.79           H  
ATOM   4881  O   ARG B 202       3.787 -33.509   6.663  1.00 48.79           O  
ATOM   4882  CG  ARG B 202       0.886 -34.274   8.439  1.00 48.79           C  
ATOM   4883  HG2 ARG B 202       1.765 -34.908   8.318  1.00 48.79           H  
ATOM   4884  HG3 ARG B 202       1.117 -33.470   9.138  1.00 48.79           H  
ATOM   4885  CD  ARG B 202      -0.285 -35.102   8.989  1.00 48.79           C  
ATOM   4886  HD2 ARG B 202      -0.409 -35.994   8.374  1.00 48.79           H  
ATOM   4887  HD3 ARG B 202      -1.196 -34.507   8.922  1.00 48.79           H  
ATOM   4888  NE  ARG B 202      -0.078 -35.484  10.399  1.00 48.79           N  
ATOM   4889  HE  ARG B 202       0.732 -35.098  10.862  1.00 48.79           H  
ATOM   4890  NH1 ARG B 202      -2.001 -36.720  10.659  1.00 48.79           N  
ATOM   4891 HH11 ARG B 202      -2.651 -37.212  11.256  1.00 48.79           H  
ATOM   4892 HH12 ARG B 202      -2.234 -36.563   9.689  1.00 48.79           H  
ATOM   4893  NH2 ARG B 202      -0.671 -36.370  12.414  1.00 48.79           N  
ATOM   4894 HH21 ARG B 202      -1.332 -36.872  12.989  1.00 48.79           H  
ATOM   4895 HH22 ARG B 202       0.125 -35.926  12.849  1.00 48.79           H  
ATOM   4896  CZ  ARG B 202      -0.913 -36.189  11.146  1.00 48.79           C  
ATOM   4897  N   ARG B 203       2.747 -33.955   4.730  1.00 49.88           N  
ATOM   4898  H   ARG B 203       1.874 -33.892   4.225  1.00 49.88           H  
ATOM   4899  CA  ARG B 203       3.889 -34.616   4.065  1.00 49.88           C  
ATOM   4900  HA  ARG B 203       4.319 -35.340   4.757  1.00 49.88           H  
ATOM   4901  C   ARG B 203       5.018 -33.636   3.724  1.00 49.88           C  
ATOM   4902  CB  ARG B 203       3.364 -35.359   2.826  1.00 49.88           C  
ATOM   4903  HB2 ARG B 203       2.551 -36.007   3.152  1.00 49.88           H  
ATOM   4904  HB3 ARG B 203       2.968 -34.626   2.124  1.00 49.88           H  
ATOM   4905  O   ARG B 203       6.178 -34.012   3.853  1.00 49.88           O  
ATOM   4906  CG  ARG B 203       4.380 -36.250   2.095  1.00 49.88           C  
ATOM   4907  HG2 ARG B 203       4.661 -37.085   2.736  1.00 49.88           H  
ATOM   4908  HG3 ARG B 203       5.275 -35.672   1.863  1.00 49.88           H  
ATOM   4909  CD  ARG B 203       3.793 -36.777   0.771  1.00 49.88           C  
ATOM   4910  HD2 ARG B 203       3.593 -35.917   0.131  1.00 49.88           H  
ATOM   4911  HD3 ARG B 203       4.543 -37.397   0.281  1.00 49.88           H  
ATOM   4912  NE  ARG B 203       2.554 -37.568   0.957  1.00 49.88           N  
ATOM   4913  HE  ARG B 203       2.425 -37.999   1.861  1.00 49.88           H  
ATOM   4914  NH1 ARG B 203       1.554 -37.139  -1.082  1.00 49.88           N  
ATOM   4915 HH11 ARG B 203       2.311 -36.522  -1.343  1.00 49.88           H  
ATOM   4916 HH12 ARG B 203       0.740 -37.182  -1.678  1.00 49.88           H  
ATOM   4917  NH2 ARG B 203       0.494 -38.390   0.417  1.00 49.88           N  
ATOM   4918 HH21 ARG B 203       0.404 -38.803   1.334  1.00 49.88           H  
ATOM   4919 HH22 ARG B 203      -0.286 -38.432  -0.223  1.00 49.88           H  
ATOM   4920  CZ  ARG B 203       1.549 -37.694   0.099  1.00 49.88           C  
ATOM   4921  N   LEU B 204       4.705 -32.402   3.322  1.00 55.60           N  
ATOM   4922  H   LEU B 204       3.730 -32.163   3.212  1.00 55.60           H  
ATOM   4923  CA  LEU B 204       5.700 -31.341   3.104  1.00 55.60           C  
ATOM   4924  HA  LEU B 204       6.520 -31.738   2.506  1.00 55.60           H  
ATOM   4925  C   LEU B 204       6.327 -30.857   4.410  1.00 55.60           C  
ATOM   4926  CB  LEU B 204       5.044 -30.169   2.353  1.00 55.60           C  
ATOM   4927  HB2 LEU B 204       3.970 -30.169   2.540  1.00 55.60           H  
ATOM   4928  HB3 LEU B 204       5.424 -29.221   2.733  1.00 55.60           H  
ATOM   4929  O   LEU B 204       7.540 -30.673   4.457  1.00 55.60           O  
ATOM   4930  CG  LEU B 204       5.331 -30.252   0.848  1.00 55.60           C  
ATOM   4931  HG  LEU B 204       5.474 -31.290   0.547  1.00 55.60           H  
ATOM   4932  CD1 LEU B 204       4.168 -29.694   0.053  1.00 55.60           C  
ATOM   4933 HD11 LEU B 204       4.400 -29.783  -1.008  1.00 55.60           H  
ATOM   4934 HD12 LEU B 204       3.271 -30.269   0.281  1.00 55.60           H  
ATOM   4935 HD13 LEU B 204       4.002 -28.647   0.307  1.00 55.60           H  
ATOM   4936  CD2 LEU B 204       6.568 -29.437   0.477  1.00 55.60           C  
ATOM   4937 HD21 LEU B 204       6.768 -29.532  -0.590  1.00 55.60           H
[truncated: 1,077,957 more chars]
