# Supplementary material for: An extended Tudor domain within Vreteno interconnects Gtsf1L and Ago3 for piRNA biogenesis in Bombyx mori
Source: EMBO J. 2023 Nov 20;42(24):e114072. doi: 10.15252/embj.2023114072 (PMC10711660; doi:10.15252/embj.2023114072)
Supplement: Supplementary file 4 — Dataset EV1 [file EMBJ-42-e114072-s007.zip › manuscript_pdb/BmVreteno_AF-eTD0_BmGtsf1L_65_101.pdb]

ATOM      1  N   GLN A   1      18.489  26.396  12.993  1.00 55.21           N  
ATOM      2  H   GLN A   1      18.623  25.494  12.559  1.00 55.21           H  
ATOM      3  H2  GLN A   1      18.736  27.101  12.313  1.00 55.21           H  
ATOM      4  H3  GLN A   1      19.103  26.434  13.794  1.00 55.21           H  
ATOM      5  CA  GLN A   1      17.069  26.528  13.417  1.00 55.21           C  
ATOM      6  HA  GLN A   1      16.942  27.456  13.974  1.00 55.21           H  
ATOM      7  C   GLN A   1      16.757  25.365  14.369  1.00 55.21           C  
ATOM      8  CB  GLN A   1      16.116  26.547  12.196  1.00 55.21           C  
ATOM      9  HB2 GLN A   1      15.102  26.383  12.558  1.00 55.21           H  
ATOM     10  HB3 GLN A   1      16.353  25.718  11.528  1.00 55.21           H  
ATOM     11  O   GLN A   1      17.692  24.657  14.723  1.00 55.21           O  
ATOM     12  CG  GLN A   1      16.060  27.864  11.393  1.00 55.21           C  
ATOM     13  HG2 GLN A   1      15.110  27.881  10.859  1.00 55.21           H  
ATOM     14  HG3 GLN A   1      16.067  28.717  12.072  1.00 55.21           H  
ATOM     15  CD  GLN A   1      17.172  28.030  10.363  1.00 55.21           C  
ATOM     16  NE2 GLN A   1      16.912  28.615   9.220  1.00 55.21           N  
ATOM     17 HE21 GLN A   1      15.976  28.902   8.972  1.00 55.21           H  
ATOM     18 HE22 GLN A   1      17.677  28.664   8.562  1.00 55.21           H  
ATOM     19  OE1 GLN A   1      18.305  27.656  10.603  1.00 55.21           O  
ATOM     20  N   ARG A   2      15.502  25.135  14.791  1.00 65.57           N  
ATOM     21  H   ARG A   2      14.759  25.737  14.467  1.00 65.57           H  
ATOM     22  CA  ARG A   2      15.095  23.773  15.184  1.00 65.57           C  
ATOM     23  HA  ARG A   2      15.897  23.276  15.730  1.00 65.57           H  
ATOM     24  C   ARG A   2      14.857  22.989  13.890  1.00 65.57           C  
ATOM     25  CB  ARG A   2      13.828  23.771  16.059  1.00 65.57           C  
ATOM     26  HB2 ARG A   2      13.023  24.265  15.516  1.00 65.57           H  
ATOM     27  HB3 ARG A   2      13.547  22.729  16.216  1.00 65.57           H  
ATOM     28  O   ARG A   2      14.114  23.474  13.040  1.00 65.57           O  
ATOM     29  CG  ARG A   2      13.966  24.422  17.447  1.00 65.57           C  
ATOM     30  HG2 ARG A   2      14.198  25.481  17.336  1.00 65.57           H  
ATOM     31  HG3 ARG A   2      14.765  23.932  18.003  1.00 65.57           H  
ATOM     32  CD  ARG A   2      12.636  24.261  18.202  1.00 65.57           C  
ATOM     33  HD2 ARG A   2      12.408  23.200  18.299  1.00 65.57           H  
ATOM     34  HD3 ARG A   2      11.851  24.711  17.594  1.00 65.57           H  
ATOM     35  NE  ARG A   2      12.636  24.871  19.554  1.00 65.57           N  
ATOM     36  HE  ARG A   2      13.500  24.868  20.077  1.00 65.57           H  
ATOM     37  NH1 ARG A   2      10.397  25.329  19.600  1.00 65.57           N  
ATOM     38 HH11 ARG A   2      10.225  24.695  18.833  1.00 65.57           H  
ATOM     39 HH12 ARG A   2       9.578  25.585  20.132  1.00 65.57           H  
ATOM     40  NH2 ARG A   2      11.564  25.790  21.385  1.00 65.57           N  
ATOM     41 HH21 ARG A   2      10.656  25.999  21.774  1.00 65.57           H  
ATOM     42 HH22 ARG A   2      12.390  25.758  21.965  1.00 65.57           H  
ATOM     43  CZ  ARG A   2      11.552  25.325  20.170  1.00 65.57           C  
ATOM     44  N   GLU A   3      15.526  21.858  13.718  1.00 76.41           N  
ATOM     45  H   GLU A   3      16.113  21.505  14.460  1.00 76.41           H  
ATOM     46  CA  GLU A   3      15.399  21.012  12.524  1.00 76.41           C  
ATOM     47  HA  GLU A   3      15.099  21.624  11.674  1.00 76.41           H  
ATOM     48  C   GLU A   3      14.295  19.963  12.713  1.00 76.41           C  
ATOM     49  CB  GLU A   3      16.758  20.381  12.172  1.00 76.41           C  
ATOM     50  HB2 GLU A   3      17.143  19.849  13.042  1.00 76.41           H  
ATOM     51  HB3 GLU A   3      16.625  19.676  11.352  1.00 76.41           H  
ATOM     52  O   GLU A   3      13.942  19.613  13.844  1.00 76.41           O  
ATOM     53  CG  GLU A   3      17.753  21.470  11.732  1.00 76.41           C  
ATOM     54  HG2 GLU A   3      17.886  22.188  12.541  1.00 76.41           H  
ATOM     55  HG3 GLU A   3      17.319  22.011  10.891  1.00 76.41           H  
ATOM     56  CD  GLU A   3      19.133  20.926  11.340  1.00 76.41           C  
ATOM     57  OE1 GLU A   3      19.713  21.513  10.398  1.00 76.41           O  
ATOM     58  OE2 GLU A   3      19.626  20.015  12.038  1.00 76.41           O  
ATOM     59  N   SER A   4      13.725  19.487  11.607  1.00 78.57           N  
ATOM     60  H   SER A   4      14.103  19.730  10.702  1.00 78.57           H  
ATOM     61  CA  SER A   4      12.788  18.365  11.614  1.00 78.57           C  
ATOM     62  HA  SER A   4      12.073  18.513  12.422  1.00 78.57           H  
ATOM     63  C   SER A   4      13.530  17.050  11.882  1.00 78.57           C  
ATOM     64  CB  SER A   4      11.998  18.335  10.302  1.00 78.57           C  
ATOM     65  HB2 SER A   4      11.299  17.499  10.302  1.00 78.57           H  
ATOM     66  HB3 SER A   4      11.426  19.258  10.209  1.00 78.57           H  
ATOM     67  O   SER A   4      14.734  16.932  11.652  1.00 78.57           O  
ATOM     68  OG  SER A   4      12.863  18.222   9.195  1.00 78.57           O  
ATOM     69  HG  SER A   4      12.743  17.324   8.878  1.00 78.57           H  
ATOM     70  N   THR A   5      12.835  16.057  12.438  1.00 83.98           N  
ATOM     71  H   THR A   5      11.836  16.175  12.524  1.00 83.98           H  
ATOM     72  CA  THR A   5      13.439  14.774  12.825  1.00 83.98           C  
ATOM     73  HA  THR A   5      14.517  14.813  12.674  1.00 83.98           H  
ATOM     74  C   THR A   5      12.894  13.648  11.960  1.00 83.98           C  
ATOM     75  CB  THR A   5      13.214  14.478  14.314  1.00 83.98           C  
ATOM     76  HB  THR A   5      12.147  14.372  14.511  1.00 83.98           H  
ATOM     77  O   THR A   5      11.792  13.155  12.199  1.00 83.98           O  
ATOM     78  CG2 THR A   5      13.952  13.222  14.781  1.00 83.98           C  
ATOM     79 HG21 THR A   5      13.829  13.113  15.859  1.00 83.98           H  
ATOM     80 HG22 THR A   5      13.551  12.343  14.277  1.00 83.98           H  
ATOM     81 HG23 THR A   5      15.013  13.315  14.549  1.00 83.98           H  
ATOM     82  OG1 THR A   5      13.718  15.531  15.100  1.00 83.98           O  
ATOM     83  HG1 THR A   5      13.597  16.339  14.595  1.00 83.98           H  
ATOM     84  N   ARG A   6      13.697  13.187  10.995  1.00 83.15           N  
ATOM     85  H   ARG A   6      14.568  13.667  10.824  1.00 83.15           H  
ATOM     86  CA  ARG A   6      13.365  12.003  10.192  1.00 83.15           C  
ATOM     87  HA  ARG A   6      12.337  12.116   9.847  1.00 83.15           H  
ATOM     88  C   ARG A   6      13.406  10.738  11.032  1.00 83.15           C  
ATOM     89  CB  ARG A   6      14.257  11.873   8.952  1.00 83.15           C  
ATOM     90  HB2 ARG A   6      14.053  10.925   8.455  1.00 83.15           H  
ATOM     91  HB3 ARG A   6      15.310  11.912   9.233  1.00 83.15           H  
ATOM     92  O   ARG A   6      14.385  10.477  11.732  1.00 83.15           O  
ATOM     93  CG  ARG A   6      13.914  13.014   8.000  1.00 83.15           C  
ATOM     94  HG2 ARG A   6      12.847  12.979   7.784  1.00 83.15           H  
ATOM     95  HG3 ARG A   6      14.144  13.962   8.488  1.00 83.15           H  
ATOM     96  CD  ARG A   6      14.666  12.962   6.676  1.00 83.15           C  
ATOM     97  HD2 ARG A   6      15.740  12.945   6.863  1.00 83.15           H  
ATOM     98  HD3 ARG A   6      14.369  12.072   6.123  1.00 83.15           H  
ATOM     99  NE  ARG A   6      14.302  14.175   5.942  1.00 83.15           N  
ATOM    100  HE  ARG A   6      13.683  14.813   6.421  1.00 83.15           H  
ATOM    101  NH1 ARG A   6      15.276  13.798   3.902  1.00 83.15           N  
ATOM    102 HH11 ARG A   6      15.529  12.872   4.216  1.00 83.15           H  
ATOM    103 HH12 ARG A   6      15.403  14.074   2.939  1.00 83.15           H  
ATOM    104  NH2 ARG A   6      14.036  15.644   4.304  1.00 83.15           N  
ATOM    105 HH21 ARG A   6      14.118  15.968   3.350  1.00 83.15           H  
ATOM    106 HH22 ARG A   6      13.388  16.070   4.950  1.00 83.15           H  
ATOM    107  CZ  ARG A   6      14.557  14.528   4.710  1.00 83.15           C  
ATOM    108  N   ARG A   7      12.337   9.950  10.947  1.00 87.53           N  
ATOM    109  H   ARG A   7      11.551  10.293  10.413  1.00 87.53           H  
ATOM    110  CA  ARG A   7      12.218   8.622  11.550  1.00 87.53           C  
ATOM    111  HA  ARG A   7      13.213   8.222  11.742  1.00 87.53           H  
ATOM    112  C   ARG A   7      11.508   7.694  10.580  1.00 87.53           C  
ATOM    113  CB  ARG A   7      11.435   8.688  12.869  1.00 87.53           C  
ATOM    114  HB2 ARG A   7      10.431   9.058  12.665  1.00 87.53           H  
ATOM    115  HB3 ARG A   7      11.353   7.680  13.275  1.00 87.53           H  
ATOM    116  O   ARG A   7      10.447   8.019  10.062  1.00 87.53           O  
ATOM    117  CG  ARG A   7      12.101   9.595  13.908  1.00 87.53           C  
ATOM    118  HG2 ARG A   7      13.121   9.255  14.088  1.00 87.53           H  
ATOM    119  HG3 ARG A   7      12.121  10.619  13.536  1.00 87.53           H  
ATOM    120  CD  ARG A   7      11.315   9.574  15.217  1.00 87.53           C  
ATOM    121  HD2 ARG A   7      10.297   9.907  15.015  1.00 87.53           H  
ATOM    122  HD3 ARG A   7      11.287   8.553  15.597  1.00 87.53           H  
ATOM    123  NE  ARG A   7      11.944  10.463  16.211  1.00 87.53           N  
ATOM    124  HE  ARG A   7      12.796  10.921  15.921  1.00 87.53           H  
ATOM    125  NH1 ARG A   7      10.373  10.210  17.860  1.00 87.53           N  
ATOM    126 HH11 ARG A   7       9.847   9.609  17.242  1.00 87.53           H  
ATOM    127 HH12 ARG A   7      10.000  10.451  18.767  1.00 87.53           H  
ATOM    128  NH2 ARG A   7      12.122  11.563  18.190  1.00 87.53           N  
ATOM    129 HH21 ARG A   7      11.760  11.776  19.109  1.00 87.53           H  
ATOM    130 HH22 ARG A   7      12.948  12.031  17.847  1.00 87.53           H  
ATOM    131  CZ  ARG A   7      11.478  10.739  17.413  1.00 87.53           C  
ATOM    132  N   THR A   8      12.078   6.521  10.376  1.00 82.78           N  
ATOM    133  H   THR A   8      12.993   6.343  10.764  1.00 82.78           H  
ATOM    134  CA  THR A   8      11.420   5.405   9.698  1.00 82.78           C  
ATOM    135  HA  THR A   8      11.044   5.717   8.724  1.00 82.78           H  
ATOM    136  C   THR A   8      10.251   4.917  10.560  1.00 82.78           C  
ATOM    137  CB  THR A   8      12.474   4.306   9.510  1.00 82.78           C  
ATOM    138  HB  THR A   8      12.827   3.979  10.488  1.00 82.78           H  
ATOM    139  O   THR A   8      10.474   4.538  11.711  1.00 82.78           O  
ATOM    140  CG2 THR A   8      11.973   3.098   8.745  1.00 82.78           C  
ATOM    141 HG21 THR A   8      11.554   3.404   7.786  1.00 82.78           H  
ATOM    142 HG22 THR A   8      12.793   2.400   8.578  1.00 82.78           H  
ATOM    143 HG23 THR A   8      11.214   2.600   9.348  1.00 82.78           H  
ATOM    144  OG1 THR A   8      13.574   4.827   8.798  1.00 82.78           O  
ATOM    145  HG1 THR A   8      13.295   4.938   7.886  1.00 82.78           H  
ATOM    146  N   LEU A   9       9.019   4.932  10.036  1.00 80.08           N  
ATOM    147  H   LEU A   9       8.892   5.242   9.084  1.00 80.08           H  
ATOM    148  CA  LEU A   9       7.873   4.312  10.713  1.00 80.08           C  
ATOM    149  HA  LEU A   9       8.108   4.164  11.767  1.00 80.08           H  
ATOM    150  C   LEU A   9       7.610   2.924  10.140  1.00 80.08           C  
ATOM    151  CB  LEU A   9       6.598   5.172  10.634  1.00 80.08           C  
ATOM    152  HB2 LEU A   9       5.765   4.530  10.918  1.00 80.08           H  
ATOM    153  HB3 LEU A   9       6.435   5.473   9.599  1.00 80.08           H  
ATOM    154  O   LEU A   9       7.220   2.783   8.986  1.00 80.08           O  
ATOM    155  CG  LEU A   9       6.550   6.418  11.535  1.00 80.08           C  
ATOM    156  HG  LEU A   9       7.180   7.197  11.106  1.00 80.08           H  
ATOM    157  CD1 LEU A   9       5.099   6.905  11.587  1.00 80.08           C  
ATOM    158 HD11 LEU A   9       4.486   6.214  12.167  1.00 80.08           H  
ATOM    159 HD12 LEU A   9       5.056   7.890  12.051  1.00 80.08           H  
ATOM    160 HD13 LEU A   9       4.681   6.976  10.583  1.00 80.08           H  
ATOM    161  CD2 LEU A   9       7.002   6.159  12.976  1.00 80.08           C  
ATOM    162 HD21 LEU A   9       8.074   5.965  12.998  1.00 80.08           H  
ATOM    163 HD22 LEU A   9       6.461   5.307  13.388  1.00 80.08           H  
ATOM    164 HD23 LEU A   9       6.802   7.039  13.587  1.00 80.08           H  
ATOM    165  N   VAL A  10       7.793   1.911  10.983  1.00 76.02           N  
ATOM    166  H   VAL A  10       8.082   2.123  11.927  1.00 76.02           H  
ATOM    167  CA  VAL A  10       7.436   0.524  10.683  1.00 76.02           C  
ATOM    168  HA  VAL A  10       7.740   0.292   9.662  1.00 76.02           H  
ATOM    169  C   VAL A  10       5.911   0.368  10.803  1.00 76.02           C  
ATOM    170  CB  VAL A  10       8.209  -0.436  11.610  1.00 76.02           C  
ATOM    171  HB  VAL A  10       7.943  -0.232  12.648  1.00 76.02           H  
ATOM    172  O   VAL A  10       5.376   0.702  11.862  1.00 76.02           O  
ATOM    173  CG1 VAL A  10       7.908  -1.902  11.303  1.00 76.02           C  
ATOM    174 HG11 VAL A  10       8.109  -2.119  10.254  1.00 76.02           H  
ATOM    175 HG12 VAL A  10       6.865  -2.114  11.538  1.00 76.02           H  
ATOM    176 HG13 VAL A  10       8.523  -2.551  11.926  1.00 76.02           H  
ATOM    177  CG2 VAL A  10       9.728  -0.253  11.453  1.00 76.02           C  
ATOM    178 HG21 VAL A  10      10.253  -0.950  12.107  1.00 76.02           H  
ATOM    179 HG22 VAL A  10      10.025   0.759  11.728  1.00 76.02           H  
ATOM    180 HG23 VAL A  10      10.023  -0.446  10.421  1.00 76.02           H  
ATOM    181  N   PRO A  11       5.204  -0.121   9.763  1.00 77.63           N  
ATOM    182  CA  PRO A  11       3.793  -0.509   9.858  1.00 77.63           C  
ATOM    183  HA  PRO A  11       3.177   0.386   9.943  1.00 77.63           H  
ATOM    184  C   PRO A  11       3.520  -1.450  11.040  1.00 77.63           C  
ATOM    185  CB  PRO A  11       3.495  -1.213   8.527  1.00 77.63           C  
ATOM    186  HB2 PRO A  11       2.444  -1.143   8.249  1.00 77.63           H  
ATOM    187  HB3 PRO A  11       3.781  -2.264   8.579  1.00 77.63           H  
ATOM    188  O   PRO A  11       4.320  -2.349  11.296  1.00 77.63           O  
ATOM    189  CG  PRO A  11       4.413  -0.493   7.542  1.00 77.63           C  
ATOM    190  HG2 PRO A  11       3.979   0.466   7.259  1.00 77.63           H  
ATOM    191  HG3 PRO A  11       4.621  -1.098   6.660  1.00 77.63           H  
ATOM    192  CD  PRO A  11       5.665  -0.255   8.383  1.00 77.63           C  
ATOM    193  HD2 PRO A  11       6.166   0.649   8.038  1.00 77.63           H  
ATOM    194  HD3 PRO A  11       6.336  -1.110   8.300  1.00 77.63           H  
ATOM    195  N   ASP A  12       2.379  -1.331  11.724  1.00 77.84           N  
ATOM    196  H   ASP A  12       1.731  -0.589  11.498  1.00 77.84           H  
ATOM    197  CA  ASP A  12       1.976  -2.370  12.695  1.00 77.84           C  
ATOM    198  HA  ASP A  12       2.800  -2.561  13.383  1.00 77.84           H  
ATOM    199  C   ASP A  12       1.667  -3.687  11.961  1.00 77.84           C  
ATOM    200  CB  ASP A  12       0.769  -1.896  13.522  1.00 77.84           C  
ATOM    201  HB2 ASP A  12      -0.096  -1.789  12.868  1.00 77.84           H  
ATOM    202  HB3 ASP A  12       0.994  -0.916  13.944  1.00 77.84           H  
ATOM    203  O   ASP A  12       2.018  -4.776  12.412  1.00 77.84           O  
ATOM    204  CG  ASP A  12       0.440  -2.860  14.674  1.00 77.84           C  
ATOM    205  OD1 ASP A  12       1.290  -2.966  15.585  1.00 77.84           O  
ATOM    206  OD2 ASP A  12      -0.668  -3.457  14.657  1.00 77.84           O  
ATOM    207  N   ARG A  13       1.059  -3.574  10.771  1.00 90.88           N  
ATOM    208  H   ARG A  13       0.835  -2.643  10.451  1.00 90.88           H  
ATOM    209  CA  ARG A  13       0.626  -4.692   9.928  1.00 90.88           C  
ATOM    210  HA  ARG A  13       1.189  -5.588  10.188  1.00 90.88           H  
ATOM    211  C   ARG A  13       0.871  -4.361   8.461  1.00 90.88           C  
ATOM    212  CB  ARG A  13      -0.874  -4.949  10.159  1.00 90.88           C  
ATOM    213  HB2 ARG A  13      -1.438  -4.070   9.847  1.00 90.88           H  
ATOM    214  HB3 ARG A  13      -1.184  -5.800   9.551  1.00 90.88           H  
ATOM    215  O   ARG A  13       0.376  -3.351   7.979  1.00 90.88           O  
ATOM    216  CG  ARG A  13      -1.205  -5.241  11.623  1.00 90.88           C  
ATOM    217  HG2 ARG A  13      -0.695  -6.153  11.936  1.00 90.88           H  
ATOM    218  HG3 ARG A  13      -0.877  -4.414  12.253  1.00 90.88           H  
ATOM    219  CD  ARG A  13      -2.707  -5.391  11.832  1.00 90.88           C  
ATOM    220  HD2 ARG A  13      -3.207  -4.470  11.533  1.00 90.88           H  
ATOM    221  HD3 ARG A  13      -3.067  -6.211  11.210  1.00 90.88           H  
ATOM    222  NE  ARG A  13      -2.957  -5.650  13.256  1.00 90.88           N  
ATOM    223  HE  ARG A  13      -2.338  -5.164  13.890  1.00 90.88           H  
ATOM    224  NH1 ARG A  13      -4.732  -7.087  13.011  1.00 90.88           N  
ATOM    225 HH11 ARG A  13      -4.859  -6.739  12.071  1.00 90.88           H  
ATOM    226 HH12 ARG A  13      -5.382  -7.766  13.378  1.00 90.88           H  
ATOM    227  NH2 ARG A  13      -3.762  -6.829  15.008  1.00 90.88           N  
ATOM    228 HH21 ARG A  13      -3.041  -6.394  15.565  1.00 90.88           H  
ATOM    229 HH22 ARG A  13      -4.399  -7.511  15.395  1.00 90.88           H  
ATOM    230  CZ  ARG A  13      -3.816  -6.518  13.746  1.00 90.88           C  
ATOM    231  N   CYS A  14       1.568  -5.231   7.745  1.00 94.07           N  
ATOM    232  H   CYS A  14       1.931  -6.056   8.200  1.00 94.07           H  
ATOM    233  CA  CYS A  14       1.641  -5.242   6.285  1.00 94.07           C  
ATOM    234  HA  CYS A  14       0.864  -4.599   5.870  1.00 94.07           H  
ATOM    235  C   CYS A  14       1.350  -6.673   5.814  1.00 94.07           C  
ATOM    236  CB  CYS A  14       3.005  -4.688   5.843  1.00 94.07           C  
ATOM    237  HB2 CYS A  14       3.795  -5.199   6.393  1.00 94.07           H  
ATOM    238  HB3 CYS A  14       3.048  -3.624   6.075  1.00 94.07           H  
ATOM    239  O   CYS A  14       1.605  -7.626   6.558  1.00 94.07           O  
ATOM    240  SG  CYS A  14       3.305  -4.920   4.065  1.00 94.07           S  
ATOM    241  HG  CYS A  14       2.287  -4.192   3.599  1.00 94.07           H  
ATOM    242  N   LEU A  15       0.767  -6.826   4.622  1.00 93.76           N  
ATOM    243  H   LEU A  15       0.572  -5.999   4.076  1.00 93.76           H  
ATOM    244  CA  LEU A  15       0.315  -8.119   4.101  1.00 93.76           C  
ATOM    245  HA  LEU A  15      -0.442  -8.518   4.776  1.00 93.76           H  
ATOM    246  C   LEU A  15       1.469  -9.134   4.078  1.00 93.76           C  
ATOM    247  CB  LEU A  15      -0.356  -7.876   2.734  1.00 93.76           C  
ATOM    248  HB2 LEU A  15      -1.204  -7.213   2.908  1.00 93.76           H  
ATOM    249  HB3 LEU A  15       0.328  -7.349   2.069  1.00 93.76           H  
ATOM    250  O   LEU A  15       1.330 -10.222   4.637  1.00 93.76           O  
ATOM    251  CG  LEU A  15      -0.869  -9.153   2.032  1.00 93.76           C  
ATOM    252  HG  LEU A  15      -1.119  -9.907   2.778  1.00 93.76           H  
ATOM    253  CD1 LEU A  15      -2.124  -8.855   1.218  1.00 93.76           C  
ATOM    254 HD11 LEU A  15      -2.497  -9.769   0.755  1.00 93.76           H  
ATOM    255 HD12 LEU A  15      -2.900  -8.452   1.869  1.00 93.76           H  
ATOM    256 HD13 LEU A  15      -1.894  -8.129   0.437  1.00 93.76           H  
ATOM    257  CD2 LEU A  15       0.169  -9.721   1.062  1.00 93.76           C  
ATOM    258 HD21 LEU A  15      -0.261 -10.558   0.513  1.00 93.76           H  
ATOM    259 HD22 LEU A  15       1.047 -10.076   1.602  1.00 93.76           H  
ATOM    260 HD23 LEU A  15       0.467  -8.958   0.343  1.00 93.76           H  
ATOM    261  N   ILE A  16       2.631  -8.732   3.554  1.00 95.85           N  
ATOM    262  H   ILE A  16       2.649  -7.809   3.144  1.00 95.85           H  
ATOM    263  CA  ILE A  16       3.833  -9.571   3.407  1.00 95.85           C  
ATOM    264  HA  ILE A  16       3.602 -10.381   2.715  1.00 95.85           H  
ATOM    265  C   ILE A  16       4.267 -10.234   4.725  1.00 95.85           C  
ATOM    266  CB  ILE A  16       4.985  -8.723   2.808  1.00 95.85           C  
ATOM    267  HB  ILE A  16       5.216  -7.926   3.514  1.00 95.85           H  
ATOM    268  O   ILE A  16       4.583 -11.420   4.743  1.00 95.85           O  
ATOM    269  CG1 ILE A  16       4.614  -8.042   1.469  1.00 95.85           C  
ATOM    270 HG12 ILE A  16       3.840  -7.295   1.645  1.00 95.85           H  
ATOM    271 HG13 ILE A  16       5.488  -7.506   1.098  1.00 95.85           H  
ATOM    272  CG2 ILE A  16       6.270  -9.555   2.629  1.00 95.85           C  
ATOM    273 HG21 ILE A  16       7.032  -8.966   2.118  1.00 95.85           H  
ATOM    274 HG22 ILE A  16       6.059 -10.451   2.045  1.00 95.85           H  
ATOM    275 HG23 ILE A  16       6.666  -9.853   3.600  1.00 95.85           H  
ATOM    276  CD1 ILE A  16       4.125  -8.988   0.363  1.00 95.85           C  
ATOM    277 HD11 ILE A  16       3.187  -9.462   0.653  1.00 95.85           H  
ATOM    278 HD12 ILE A  16       3.952  -8.413  -0.547  1.00 95.85           H  
ATOM    279 HD13 ILE A  16       4.871  -9.756   0.157  1.00 95.85           H  
ATOM    280  N   ASP A  17       4.254  -9.517   5.853  1.00 93.69           N  
ATOM    281  H   ASP A  17       3.956  -8.553   5.814  1.00 93.69           H  
ATOM    282  CA  ASP A  17       4.724 -10.052   7.142  1.00 93.69           C  
ATOM    283  HA  ASP A  17       5.747 -10.410   7.023  1.00 93.69           H  
ATOM    284  C   ASP A  17       3.881 -11.216   7.682  1.00 93.69           C  
ATOM    285  CB  ASP A  17       4.713  -8.938   8.186  1.00 93.69           C  
ATOM    286  HB2 ASP A  17       3.706  -8.532   8.277  1.00 93.69           H  
ATOM    287  HB3 ASP A  17       4.992  -9.353   9.155  1.00 93.69           H  
ATOM    288  O   ASP A  17       4.365 -12.006   8.500  1.00 93.69           O  
ATOM    289  CG  ASP A  17       5.684  -7.825   7.837  1.00 93.69           C  
ATOM    290  OD1 ASP A  17       6.834  -7.861   8.333  1.00 93.69           O  
ATOM    291  OD2 ASP A  17       5.254  -6.837   7.216  1.00 93.69           O  
ATOM    292  N   SER A  18       2.626 -11.303   7.237  1.00 94.41           N  
ATOM    293  H   SER A  18       2.347 -10.644   6.524  1.00 94.41           H  
ATOM    294  CA  SER A  18       1.639 -12.289   7.682  1.00 94.41           C  
ATOM    295  HA  SER A  18       1.856 -12.546   8.719  1.00 94.41           H  
ATOM    296  C   SER A  18       1.654 -13.599   6.885  1.00 94.41           C  
ATOM    297  CB  SER A  18       0.250 -11.649   7.642  1.00 94.41           C  
ATOM    298  HB2 SER A  18       0.286 -10.650   8.077  1.00 94.41           H  
ATOM    299  HB3 SER A  18      -0.441 -12.258   8.224  1.00 94.41           H  
ATOM    300  O   SER A  18       0.913 -14.523   7.235  1.00 94.41           O  
ATOM    301  OG  SER A  18      -0.228 -11.577   6.319  1.00 94.41           O  
ATOM    302  HG  SER A  18       0.364 -11.062   5.766  1.00 94.41           H  
ATOM    303  N   LEU A  19       2.460 -13.670   5.822  1.00 96.45           N  
ATOM    304  H   LEU A  19       3.042 -12.871   5.617  1.00 96.45           H  
ATOM    305  CA  LEU A  19       2.577 -14.806   4.906  1.00 96.45           C  
ATOM    306  HA  LEU A  19       1.660 -15.395   4.933  1.00 96.45           H  
ATOM    307  C   LEU A  19       3.705 -15.779   5.301  1.00 96.45           C  
ATOM    308  CB  LEU A  19       2.733 -14.266   3.470  1.00 96.45           C  
ATOM    309  HB2 LEU A  19       3.655 -13.690   3.409  1.00 96.45           H  
ATOM    310  HB3 LEU A  19       2.832 -15.111   2.788  1.00 96.45           H  
ATOM    311  O   LEU A  19       4.458 -15.548   6.259  1.00 96.45           O  
ATOM    312  CG  LEU A  19       1.565 -13.394   2.972  1.00 96.45           C  
ATOM    313  HG  LEU A  19       1.541 -12.467   3.546  1.00 96.45           H  
ATOM    314  CD1 LEU A  19       1.808 -13.039   1.514  1.00 96.45           C  
ATOM    315 HD11 LEU A  19       1.908 -13.956   0.935  1.00 96.45           H  
ATOM    316 HD12 LEU A  19       2.721 -12.449   1.426  1.00 96.45           H  
ATOM    317 HD13 LEU A  19       0.968 -12.466   1.122  1.00 96.45           H  
ATOM    318  CD2 LEU A  19       0.192 -14.060   3.084  1.00 96.45           C  
ATOM    319 HD21 LEU A  19       0.215 -15.029   2.586  1.00 96.45           H  
ATOM    320 HD22 LEU A  19      -0.563 -13.438   2.604  1.00 96.45           H  
ATOM    321 HD23 LEU A  19      -0.068 -14.184   4.135  1.00 96.45           H  
ATOM    322  N   SER A  20       3.786 -16.881   4.560  1.00 97.32           N  
ATOM    323  H   SER A  20       3.109 -16.972   3.816  1.00 97.32           H  
ATOM    324  CA  SER A  20       4.645 -18.049   4.775  1.00 97.32           C  
ATOM    325  HA  SER A  20       5.288 -17.875   5.638  1.00 97.32           H  
ATOM    326  C   SER A  20       5.531 -18.345   3.561  1.00 97.32           C  
ATOM    327  CB  SER A  20       3.784 -19.287   5.061  1.00 97.32           C  
ATOM    328  HB2 SER A  20       4.419 -20.104   5.403  1.00 97.32           H  
ATOM    329  HB3 SER A  20       3.287 -19.603   4.143  1.00 97.32           H  
ATOM    330  O   SER A  20       5.305 -17.850   2.462  1.00 97.32           O  
ATOM    331  OG  SER A  20       2.804 -19.000   6.038  1.00 97.32           O  
ATOM    332  HG  SER A  20       2.072 -18.664   5.516  1.00 97.32           H  
ATOM    333  N   GLU A  21       6.543 -19.190   3.752  1.00 97.70           N  
ATOM    334  H   GLU A  21       6.637 -19.643   4.650  1.00 97.70           H  
ATOM    335  CA  GLU A  21       7.278 -19.790   2.633  1.00 97.70           C  
ATOM    336  HA  GLU A  21       7.579 -19.007   1.936  1.00 97.70           H  
ATOM    337  C   GLU A  21       6.349 -20.766   1.890  1.00 97.70           C  
ATOM    338  CB  GLU A  21       8.544 -20.501   3.152  1.00 97.70           C  
ATOM    339  HB2 GLU A  21       8.243 -21.297   3.832  1.00 97.70           H  
ATOM    340  HB3 GLU A  21       9.074 -20.942   2.308  1.00 97.70           H  
ATOM    341  O   GLU A  21       5.693 -21.593   2.526  1.00 97.70           O  
ATOM    342  CG  GLU A  21       9.490 -19.535   3.889  1.00 97.70           C  
ATOM    343  HG2 GLU A  21       8.946 -19.050   4.700  1.00 97.70           H  
ATOM    344  HG3 GLU A  21       9.802 -18.757   3.193  1.00 97.70           H  
ATOM    345  CD  GLU A  21      10.731 -20.193   4.514  1.00 97.70           C  
ATOM    346  OE1 GLU A  21      11.630 -19.407   4.905  1.00 97.70           O  
ATOM    347  OE2 GLU A  21      10.780 -21.431   4.668  1.00 97.70           O  
ATOM    348  N   GLY A  22       6.282 -20.658   0.563  1.00 97.46           N  
ATOM    349  H   GLY A  22       6.862 -19.962   0.116  1.00 97.46           H  
ATOM    350  CA  GLY A  22       5.338 -21.380  -0.298  1.00 97.46           C  
ATOM    351  HA2 GLY A  22       5.853 -21.671  -1.213  1.00 97.46           H  
ATOM    352  HA3 GLY A  22       5.004 -22.285   0.209  1.00 97.46           H  
ATOM    353  C   GLY A  22       4.087 -20.587  -0.699  1.00 97.46           C  
ATOM    354  O   GLY A  22       3.466 -20.951  -1.694  1.00 97.46           O  
ATOM    355  N   ASP A  23       3.747 -19.500   0.005  1.00 96.20           N  
ATOM    356  H   ASP A  23       4.287 -19.254   0.823  1.00 96.20           H  
ATOM    357  CA  ASP A  23       2.650 -18.602  -0.387  1.00 96.20           C  
ATOM    358  HA  ASP A  23       1.754 -19.200  -0.553  1.00 96.20           H  
ATOM    359  C   ASP A  23       2.991 -17.880  -1.714  1.00 96.20           C  
ATOM    360  CB  ASP A  23       2.335 -17.580   0.733  1.00 96.20           C  
ATOM    361  HB2 ASP A  23       1.634 -16.845   0.336  1.00 96.20           H  
ATOM    362  HB3 ASP A  23       3.252 -17.039   0.968  1.00 96.20           H  
ATOM    363  O   ASP A  23       4.165 -17.696  -2.062  1.00 96.20           O  
ATOM    364  CG  ASP A  23       1.741 -18.135   2.046  1.00 96.20           C  
ATOM    365  OD1 ASP A  23       1.527 -19.358   2.179  1.00 96.20           O  
ATOM    366  OD2 ASP A  23       1.565 -17.333   3.002  1.00 96.20           O  
ATOM    367  N   VAL A  24       1.970 -17.434  -2.453  1.00 91.68           N  
ATOM    368  H   VAL A  24       1.031 -17.561  -2.105  1.00 91.68           H  
ATOM    369  CA  VAL A  24       2.125 -16.713  -3.731  1.00 91.68           C  
ATOM    370  HA  VAL A  24       3.181 -16.506  -3.902  1.00 91.68           H  
ATOM    371  C   VAL A  24       1.402 -15.373  -3.654  1.00 91.68           C  
ATOM    372  CB  VAL A  24       1.627 -17.552  -4.924  1.00 91.68           C  
ATOM    373  HB  VAL A  24       0.579 -17.811  -4.773  1.00 91.68           H  
ATOM    374  O   VAL A  24       0.220 -15.307  -3.335  1.00 91.68           O  
ATOM    375  CG1 VAL A  24       1.757 -16.785  -6.245  1.00 91.68           C  
ATOM    376 HG11 VAL A  24       1.443 -17.431  -7.065  1.00 91.68           H  
ATOM    377 HG12 VAL A  24       1.110 -15.908  -6.241  1.00 91.68           H  
ATOM    378 HG13 VAL A  24       2.792 -16.477  -6.401  1.00 91.68           H  
ATOM    379  CG2 VAL A  24       2.437 -18.847  -5.077  1.00 91.68           C  
ATOM    380 HG21 VAL A  24       2.065 -19.421  -5.925  1.00 91.68           H  
ATOM    381 HG22 VAL A  24       2.333 -19.461  -4.182  1.00 91.68           H  
ATOM    382 HG23 VAL A  24       3.492 -18.617  -5.228  1.00 91.68           H  
ATOM    383  N   VAL A  25       2.120 -14.292  -3.954  1.00 92.14           N  
ATOM    384  H   VAL A  25       3.085 -14.424  -4.222  1.00 92.14           H  
ATOM    385  CA  VAL A  25       1.613 -12.915  -3.872  1.00 92.14           C  
ATOM    386  HA  VAL A  25       0.618 -12.919  -3.428  1.00 92.14           H  
ATOM    387  C   VAL A  25       1.507 -12.332  -5.273  1.00 92.14           C  
ATOM    388  CB  VAL A  25       2.526 -12.047  -2.984  1.00 92.14           C  
ATOM    389  HB  VAL A  25       3.491 -11.911  -3.472  1.00 92.14           H  
ATOM    390  O   VAL A  25       2.483 -12.357  -6.020  1.00 92.14           O  
ATOM    391  CG1 VAL A  25       1.924 -10.669  -2.699  1.00 92.14           C  
ATOM    392 HG11 VAL A  25       0.990 -10.773  -2.147  1.00 92.14           H  
ATOM    393 HG12 VAL A  25       2.630 -10.083  -2.110  1.00 92.14           H  
ATOM    394 HG13 VAL A  25       1.726 -10.143  -3.633  1.00 92.14           H  
ATOM    395  CG2 VAL A  25       2.768 -12.699  -1.622  1.00 92.14           C  
ATOM    396 HG21 VAL A  25       3.308 -13.639  -1.741  1.00 92.14           H  
ATOM    397 HG22 VAL A  25       1.803 -12.899  -1.158  1.00 92.14           H  
ATOM    398 HG23 VAL A  25       3.361 -12.039  -0.988  1.00 92.14           H  
ATOM    399  N   LEU A  26       0.354 -11.768  -5.622  1.00 89.37           N  
ATOM    400  H   LEU A  26      -0.386 -11.727  -4.937  1.00 89.37           H  
ATOM    401  CA  LEU A  26       0.201 -10.970  -6.838  1.00 89.37           C  
ATOM    402  HA  LEU A  26       0.876 -11.352  -7.604  1.00 89.37           H  
ATOM    403  C   LEU A  26       0.638  -9.531  -6.543  1.00 89.37           C  
ATOM    404  CB  LEU A  26      -1.238 -11.097  -7.369  1.00 89.37           C  
ATOM    405  HB2 LEU A  26      -1.364 -10.406  -8.203  1.00 89.37           H  
ATOM    406  HB3 LEU A  26      -1.932 -10.799  -6.582  1.00 89.37           H  
ATOM    407  O   LEU A  26       0.304  -8.982  -5.492  1.00 89.37           O  
ATOM    408  CG  LEU A  26      -1.594 -12.523  -7.844  1.00 89.37           C  
ATOM    409  HG  LEU A  26      -1.448 -13.227  -7.024  1.00 89.37           H  
ATOM    410  CD1 LEU A  26      -3.059 -12.588  -8.259  1.00 89.37           C  
ATOM    411 HD11 LEU A  26      -3.266 -11.865  -9.048  1.00 89.37           H  
ATOM    412 HD12 LEU A  26      -3.690 -12.366  -7.399  1.00 89.37           H  
ATOM    413 HD13 LEU A  26      -3.309 -13.587  -8.619  1.00 89.37           H  
ATOM    414  CD2 LEU A  26      -0.742 -12.979  -9.032  1.00 89.37           C  
ATOM    415 HD21 LEU A  26       0.292 -13.122  -8.721  1.00 89.37           H  
ATOM    416 HD22 LEU A  26      -1.119 -13.929  -9.412  1.00 89.37           H  
ATOM    417 HD23 LEU A  26      -0.790 -12.236  -9.828  1.00 89.37           H  
ATOM    418  N   VAL A  27       1.458  -8.945  -7.417  1.00 90.48           N  
ATOM    419  H   VAL A  27       1.738  -9.483  -8.224  1.00 90.48           H  
ATOM    420  CA  VAL A  27       2.170  -7.678  -7.173  1.00 90.48           C  
ATOM    421  HA  VAL A  27       1.671  -7.132  -6.372  1.00 90.48           H  
ATOM    422  C   VAL A  27       2.152  -6.798  -8.422  1.00 90.48           C  
ATOM    423  CB  VAL A  27       3.620  -7.957  -6.720  1.00 90.48           C  
ATOM    424  HB  VAL A  27       4.117  -8.570  -7.472  1.00 90.48           H  
ATOM    425  O   VAL A  27       2.611  -7.223  -9.479  1.00 90.48           O  
ATOM    426  CG1 VAL A  27       4.457  -6.688  -6.517  1.00 90.48           C  
ATOM    427 HG11 VAL A  27       4.008  -6.082  -5.730  1.00 90.48           H  
ATOM    428 HG12 VAL A  27       5.472  -6.959  -6.228  1.00 90.48           H  
ATOM    429 HG13 VAL A  27       4.509  -6.115  -7.443  1.00 90.48           H  
ATOM    430  CG2 VAL A  27       3.648  -8.709  -5.381  1.00 90.48           C  
ATOM    431 HG21 VAL A  27       4.672  -8.801  -5.021  1.00 90.48           H  
ATOM    432 HG22 VAL A  27       3.239  -9.711  -5.514  1.00 90.48           H  
ATOM    433 HG23 VAL A  27       3.053  -8.173  -4.642  1.00 90.48           H  
ATOM    434  N   SER A  28       1.708  -5.549  -8.271  1.00 88.99           N  
ATOM    435  H   SER A  28       1.411  -5.270  -7.347  1.00 88.99           H  
ATOM    436  CA  SER A  28       1.730  -4.514  -9.318  1.00 88.99           C  
ATOM    437  HA  SER A  28       1.938  -4.970 -10.286  1.00 88.99           H  
ATOM    438  C   SER A  28       2.823  -3.491  -9.015  1.00 88.99           C  
ATOM    439  CB  SER A  28       0.359  -3.847  -9.427  1.00 88.99           C  
ATOM    440  HB2 SER A  28       0.082  -3.410  -8.467  1.00 88.99           H  
ATOM    441  HB3 SER A  28      -0.366  -4.618  -9.691  1.00 88.99           H  
ATOM    442  O   SER A  28       2.875  -2.934  -7.911  1.00 88.99           O  
ATOM    443  OG  SER A  28       0.333  -2.848 -10.422  1.00 88.99           O  
ATOM    444  HG  SER A  28       0.236  -1.999  -9.985  1.00 88.99           H  
ATOM    445  N   VAL A  29       3.738  -3.281  -9.963  1.00 91.25           N  
ATOM    446  H   VAL A  29       3.617  -3.765 -10.841  1.00 91.25           H  
ATOM    447  CA  VAL A  29       4.946  -2.460  -9.783  1.00 91.25           C  
ATOM    448  HA  VAL A  29       5.255  -2.532  -8.740  1.00 91.25           H  
ATOM    449  C   VAL A  29       4.633  -0.985 -10.058  1.00 91.25           C  
ATOM    450  CB  VAL A  29       6.114  -2.997 -10.642  1.00 91.25           C  
ATOM    451  HB  VAL A  29       5.870  -2.889 -11.698  1.00 91.25           H  
ATOM    452  O   VAL A  29       4.783  -0.505 -11.179  1.00 91.25           O  
ATOM    453  CG1 VAL A  29       7.413  -2.238 -10.340  1.00 91.25           C  
ATOM    454 HG11 VAL A  29       7.288  -1.169 -10.515  1.00 91.25           H  
ATOM    455 HG12 VAL A  29       7.700  -2.404  -9.302  1.00 91.25           H  
ATOM    456 HG13 VAL A  29       8.208  -2.598 -10.994  1.00 91.25           H  
ATOM    457  CG2 VAL A  29       6.419  -4.477 -10.355  1.00 91.25           C  
ATOM    458 HG21 VAL A  29       5.554  -5.098 -10.590  1.00 91.25           H  
ATOM    459 HG22 VAL A  29       7.247  -4.805 -10.984  1.00 91.25           H  
ATOM    460 HG23 VAL A  29       6.679  -4.617  -9.305  1.00 91.25           H  
ATOM    461  N   GLU A  30       4.194  -0.253  -9.033  1.00 89.52           N  
ATOM    462  H   GLU A  30       4.029  -0.730  -8.159  1.00 89.52           H  
ATOM    463  CA  GLU A  30       3.655   1.110  -9.185  1.00 89.52           C  
ATOM    464  HA  GLU A  30       2.981   1.125 -10.041  1.00 89.52           H  
ATOM    465  C   GLU A  30       4.717   2.193  -9.450  1.00 89.52           C  
ATOM    466  CB  GLU A  30       2.840   1.501  -7.937  1.00 89.52           C  
ATOM    467  HB2 GLU A  30       2.498   2.530  -8.053  1.00 89.52           H  
ATOM    468  HB3 GLU A  30       3.490   1.474  -7.062  1.00 89.52           H  
ATOM    469  O   GLU A  30       4.578   2.979 -10.386  1.00 89.52           O  
ATOM    470  CG  GLU A  30       1.620   0.613  -7.652  1.00 89.52           C  
ATOM    471  HG2 GLU A  30       1.961  -0.390  -7.398  1.00 89.52           H  
ATOM    472  HG3 GLU A  30       1.109   1.015  -6.778  1.00 89.52           H  
ATOM    473  CD  GLU A  30       0.616   0.564  -8.812  1.00 89.52           C  
ATOM    474  OE1 GLU A  30       0.143  -0.556  -9.112  1.00 89.52           O  
ATOM    475  OE2 GLU A  30       0.313   1.643  -9.372  1.00 89.52           O  
ATOM    476  N   LEU A  31       5.760   2.295  -8.615  1.00 93.47           N  
ATOM    477  H   LEU A  31       5.838   1.612  -7.875  1.00 93.47           H  
ATOM    478  CA  LEU A  31       6.708   3.425  -8.624  1.00 93.47           C  
ATOM    479  HA  LEU A  31       6.825   3.791  -9.644  1.00 93.47           H  
ATOM    480  C   LEU A  31       8.102   3.024  -8.128  1.00 93.47           C  
ATOM    481  CB  LEU A  31       6.167   4.557  -7.725  1.00 93.47           C  
ATOM    482  HB2 LEU A  31       6.978   5.256  -7.519  1.00 93.47           H  
ATOM    483  HB3 LEU A  31       5.866   4.113  -6.776  1.00 93.47           H  
ATOM    484  O   LEU A  31       8.262   2.041  -7.406  1.00 93.47           O  
ATOM    485  CG  LEU A  31       4.987   5.375  -8.281  1.00 93.47           C  
ATOM    486  HG  LEU A  31       4.137   4.724  -8.485  1.00 93.47           H  
ATOM    487  CD1 LEU A  31       4.548   6.393  -7.227  1.00 93.47           C  
ATOM    488 HD11 LEU A  31       5.365   7.081  -7.008  1.00 93.47           H  
ATOM    489 HD12 LEU A  31       3.684   6.946  -7.594  1.00 93.47           H  
ATOM    490 HD13 LEU A  31       4.269   5.855  -6.321  1.00 93.47           H  
ATOM    491  CD2 LEU A  31       5.361   6.151  -9.547  1.00 93.47           C  
ATOM    492 HD21 LEU A  31       6.249   6.758  -9.373  1.00 93.47           H  
ATOM    493 HD22 LEU A  31       5.556   5.452 -10.360  1.00 93.47           H  
ATOM    494 HD23 LEU A  31       4.529   6.788  -9.849  1.00 93.47           H  
ATOM    495  N   LYS A  32       9.143   3.813  -8.434  1.00 97.30           N  
ATOM    496  H   LYS A  32       8.977   4.674  -8.935  1.00 97.30           H  
ATOM    497  CA  LYS A  32      10.479   3.568  -7.861  1.00 97.30           C  
ATOM    498  HA  LYS A  32      10.685   2.500  -7.926  1.00 97.30           H  
ATOM    499  C   LYS A  32      10.490   3.920  -6.376  1.00 97.30           C  
ATOM    500  CB  LYS A  32      11.572   4.302  -8.654  1.00 97.30           C  
ATOM    501  HB2 LYS A  32      12.514   4.249  -8.108  1.00 97.30           H  
ATOM    502  HB3 LYS A  32      11.303   5.349  -8.794  1.00 97.30           H  
ATOM    503  O   LYS A  32       9.970   4.956  -5.959  1.00 97.30           O  
ATOM    504  CG  LYS A  32      11.750   3.603 -10.004  1.00 97.30           C  
ATOM    505  HG2 LYS A  32      12.138   2.605  -9.802  1.00 97.30           H  
ATOM    506  HG3 LYS A  32      10.781   3.512 -10.495  1.00 97.30           H  
ATOM    507  CD  LYS A  32      12.708   4.303 -10.966  1.00 97.30           C  
ATOM    508  HD2 LYS A  32      12.308   5.284 -11.224  1.00 97.30           H  
ATOM    509  HD3 LYS A  32      13.690   4.404 -10.504  1.00 97.30           H  
ATOM    510  CE  LYS A  32      12.779   3.401 -12.206  1.00 97.30           C  
ATOM    511  HE2 LYS A  32      11.767   3.267 -12.588  1.00 97.30           H  
ATOM    512  HE3 LYS A  32      13.136   2.417 -11.902  1.00 97.30           H  
ATOM    513  NZ  LYS A  32      13.647   3.951 -13.270  1.00 97.30           N  
ATOM    514  HZ1 LYS A  32      13.288   4.845 -13.574  1.00 97.30           H  
ATOM    515  HZ2 LYS A  32      13.645   3.313 -14.053  1.00 97.30           H  
ATOM    516  HZ3 LYS A  32      14.594   4.047 -12.932  1.00 97.30           H  
ATOM    517  N   ALA A  33      11.149   3.100  -5.559  1.00 97.00           N  
ATOM    518  H   ALA A  33      11.581   2.272  -5.942  1.00 97.00           H  
ATOM    519  CA  ALA A  33      11.220   3.318  -4.113  1.00 97.00           C  
ATOM    520  HA  ALA A  33      10.203   3.349  -3.723  1.00 97.00           H  
ATOM    521  C   ALA A  33      11.882   4.668  -3.754  1.00 97.00           C  
ATOM    522  CB  ALA A  33      11.939   2.116  -3.491  1.00 97.00           C  
ATOM    523  HB1 ALA A  33      12.958   2.049  -3.871  1.00 97.00           H  
ATOM    524  HB2 ALA A  33      11.972   2.219  -2.406  1.00 97.00           H  
ATOM    525  HB3 ALA A  33      11.408   1.195  -3.734  1.00 97.00           H  
ATOM    526  O   ALA A  33      11.474   5.332  -2.800  1.00 97.00           O  
ATOM    527  N   SER A  34      12.812   5.141  -4.595  1.00 95.30           N  
ATOM    528  H   SER A  34      13.070   4.560  -5.380  1.00 95.30           H  
ATOM    529  CA  SER A  34      13.435   6.471  -4.512  1.00 95.30           C  
ATOM    530  HA  SER A  34      13.913   6.570  -3.538  1.00 95.30           H  
ATOM    531  C   SER A  34      12.464   7.649  -4.666  1.00 95.30           C  
ATOM    532  CB  SER A  34      14.512   6.586  -5.598  1.00 95.30           C  
ATOM    533  HB2 SER A  34      14.930   7.592  -5.596  1.00 95.30           H  
ATOM    534  HB3 SER A  34      15.312   5.880  -5.375  1.00 95.30           H  
ATOM    535  O   SER A  34      12.771   8.752  -4.223  1.00 95.30           O  
ATOM    536  OG  SER A  34      13.989   6.286  -6.884  1.00 95.30           O  
ATOM    537  HG  SER A  34      13.332   6.942  -7.124  1.00 95.30           H  
ATOM    538  N   GLU A  35      11.310   7.438  -5.299  1.00 94.09           N  
ATOM    539  H   GLU A  35      11.101   6.508  -5.633  1.00 94.09           H  
ATOM    540  CA  GLU A  35      10.253   8.444  -5.487  1.00 94.09           C  
ATOM    541  HA  GLU A  35      10.691   9.442  -5.483  1.00 94.09           H  
ATOM    542  C   GLU A  35       9.237   8.397  -4.329  1.00 94.09           C  
ATOM    543  CB  GLU A  35       9.595   8.222  -6.866  1.00 94.09           C  
ATOM    544  HB2 GLU A  35       9.146   7.229  -6.887  1.00 94.09           H  
ATOM    545  HB3 GLU A  35       8.803   8.958  -7.008  1.00 94.09           H  
ATOM    546  O   GLU A  35       8.509   9.356  -4.081  1.00 94.09           O  
ATOM    547  CG  GLU A  35      10.622   8.368  -8.010  1.00 94.09           C  
ATOM    548  HG2 GLU A  35      10.920   9.415  -8.066  1.00 94.09           H  
ATOM    549  HG3 GLU A  35      11.521   7.794  -7.782  1.00 94.09           H  
ATOM    550  CD  GLU A  35      10.132   7.889  -9.385  1.00 94.09           C  
ATOM    551  OE1 GLU A  35      10.604   8.484 -10.381  1.00 94.09           O  
ATOM    552  OE2 GLU A  35       9.410   6.866  -9.442  1.00 94.09           O  
ATOM    553  N   CYS A  36       9.248   7.308  -3.552  1.00 94.78           N  
ATOM    554  H   CYS A  36       9.914   6.586  -3.788  1.00 94.78           H  
ATOM    555  CA  CYS A  36       8.268   6.981  -2.519  1.00 94.78           C  
ATOM    556  HA  CYS A  36       7.424   7.662  -2.630  1.00 94.78           H  
ATOM    557  C   CYS A  36       8.804   7.181  -1.089  1.00 94.78           C  
ATOM    558  CB  CYS A  36       7.743   5.568  -2.782  1.00 94.78           C  
ATOM    559  HB2 CYS A  36       8.562   4.850  -2.735  1.00 94.78           H  
ATOM    560  HB3 CYS A  36       6.996   5.309  -2.032  1.00 94.78           H  
ATOM    561  O   CYS A  36       8.536   6.385  -0.187  1.00 94.78           O  
ATOM    562  SG  CYS A  36       6.955   5.502  -4.412  1.00 94.78           S  
ATOM    563  HG  CYS A  36       8.066   5.464  -5.153  1.00 94.78           H  
ATOM    564  N   CYS A  37       9.586   8.245  -0.873  1.00 93.36           N  
ATOM    565  H   CYS A  37       9.750   8.842  -1.671  1.00 93.36           H  
ATOM    566  CA  CYS A  37      10.063   8.699   0.444  1.00 93.36           C  
ATOM    567  HA  CYS A  37      10.873   9.404   0.258  1.00 93.36           H  
ATOM    568  C   CYS A  37      10.693   7.614   1.351  1.00 93.36           C  
ATOM    569  CB  CYS A  37       8.936   9.472   1.153  1.00 93.36           C  
ATOM    570  HB2 CYS A  37       8.065   8.823   1.241  1.00 93.36           H  
ATOM    571  HB3 CYS A  37       9.257   9.754   2.156  1.00 93.36           H  
ATOM    572  O   CYS A  37      10.658   7.743   2.574  1.00 93.36           O  
ATOM    573  SG  CYS A  37       8.492  10.975   0.234  1.00 93.36           S  
ATOM    574  HG  CYS A  37       9.711  11.521   0.205  1.00 93.36           H  
ATOM    575  N   THR A  38      11.281   6.557   0.786  1.00 94.23           N  
ATOM    576  H   THR A  38      11.291   6.494  -0.222  1.00 94.23           H  
ATOM    577  CA  THR A  38      11.987   5.503   1.531  1.00 94.23           C  
ATOM    578  HA  THR A  38      11.951   5.740   2.594  1.00 94.23           H  
ATOM    579  C   THR A  38      13.473   5.465   1.160  1.00 94.23           C  
ATOM    580  CB  THR A  38      11.287   4.135   1.392  1.00 94.23           C  
ATOM    581  HB  THR A  38      10.288   4.212   1.822  1.00 94.23           H  
ATOM    582  O   THR A  38      13.899   6.000   0.138  1.00 94.23           O  
ATOM    583  CG2 THR A  38      11.156   3.635  -0.042  1.00 94.23           C  
ATOM    584 HG21 THR A  38      10.478   4.283  -0.597  1.00 94.23           H  
ATOM    585 HG22 THR A  38      10.745   2.625  -0.050  1.00 94.23           H  
ATOM    586 HG23 THR A  38      12.131   3.632  -0.530  1.00 94.23           H  
ATOM    587  OG1 THR A  38      12.004   3.157   2.113  1.00 94.23           O  
ATOM    588  HG1 THR A  38      11.428   2.401   2.248  1.00 94.23           H  
ATOM    589  N   LYS A  39      14.275   4.838   2.025  1.00 93.61           N  
ATOM    590  H   LYS A  39      13.807   4.391   2.801  1.00 93.61           H  
ATOM    591  CA  LYS A  39      15.689   4.499   1.784  1.00 93.61           C  
ATOM    592  HA  LYS A  39      16.092   5.171   1.026  1.00 93.61           H  
ATOM    593  C   LYS A  39      15.871   3.093   1.199  1.00 93.61           C  
ATOM    594  CB  LYS A  39      16.480   4.685   3.087  1.00 93.61           C  
ATOM    595  HB2 LYS A  39      17.451   4.196   3.004  1.00 93.61           H  
ATOM    596  HB3 LYS A  39      15.933   4.224   3.909  1.00 93.61           H  
ATOM    597  O   LYS A  39      17.004   2.680   0.964  1.00 93.61           O  
ATOM    598  CG  LYS A  39      16.720   6.171   3.373  1.00 93.61           C  
ATOM    599  HG2 LYS A  39      15.787   6.726   3.280  1.00 93.61           H  
ATOM    600  HG3 LYS A  39      17.433   6.559   2.645  1.00 93.61           H  
ATOM    601  CD  LYS A  39      17.264   6.368   4.789  1.00 93.61           C  
ATOM    602  HD2 LYS A  39      18.123   5.719   4.961  1.00 93.61           H  
ATOM    603  HD3 LYS A  39      16.472   6.119   5.495  1.00 93.61           H  
ATOM    604  CE  LYS A  39      17.678   7.831   4.955  1.00 93.61           C  
ATOM    605  HE2 LYS A  39      18.677   7.972   4.544  1.00 93.61           H  
ATOM    606  HE3 LYS A  39      16.984   8.443   4.378  1.00 93.61           H  
ATOM    607  NZ  LYS A  39      17.607   8.252   6.370  1.00 93.61           N  
ATOM    608  HZ1 LYS A  39      17.869   9.221   6.477  1.00 93.61           H  
ATOM    609  HZ2 LYS A  39      16.636   8.222   6.644  1.00 93.61           H  
ATOM    610  HZ3 LYS A  39      18.123   7.639   6.985  1.00 93.61           H  
ATOM    611  N   GLN A  40      14.781   2.350   1.004  1.00 94.48           N  
ATOM    612  H   GLN A  40      13.881   2.764   1.201  1.00 94.48           H  
ATOM    613  CA  GLN A  40      14.794   1.054   0.327  1.00 94.48           C  
ATOM    614  HA  GLN A  40      15.583   0.440   0.760  1.00 94.48           H  
ATOM    615  C   GLN A  40      15.102   1.229  -1.171  1.00 94.48           C  
ATOM    616  CB  GLN A  40      13.449   0.338   0.542  1.00 94.48           C  
ATOM    617  HB2 GLN A  40      12.648   0.972   0.162  1.00 94.48           H  
ATOM    618  HB3 GLN A  40      13.459  -0.587  -0.034  1.00 94.48           H  
ATOM    619  O   GLN A  40      14.758   2.249  -1.769  1.00 94.48           O  
ATOM    620  CG  GLN A  40      13.175  -0.021   2.013  1.00 94.48           C  
ATOM    621  HG2 GLN A  40      13.455   0.808   2.664  1.00 94.48           H  
ATOM    622  HG3 GLN A  40      13.782  -0.882   2.291  1.00 94.48           H  
ATOM    623  CD  GLN A  40      11.701  -0.322   2.272  1.00 94.48           C  
ATOM    624  NE2 GLN A  40      11.300  -1.575   2.298  1.00 94.48           N  
ATOM    625 HE21 GLN A  40      11.899  -2.352   2.055  1.00 94.48           H  
ATOM    626 HE22 GLN A  40      10.344  -1.784   2.546  1.00 94.48           H  
ATOM    627  OE1 GLN A  40      10.898   0.587   2.461  1.00 94.48           O  
ATOM    628  N   GLY A  41      15.761   0.231  -1.765  1.00 96.33           N  
ATOM    629  H   GLY A  41      15.967  -0.593  -1.219  1.00 96.33           H  
ATOM    630  CA  GLY A  41      15.948   0.130  -3.215  1.00 96.33           C  
ATOM    631  HA2 GLY A  41      16.832  -0.472  -3.424  1.00 96.33           H  
ATOM    632  HA3 GLY A  41      16.100   1.122  -3.641  1.00 96.33           H  
ATOM    633  C   GLY A  41      14.750  -0.519  -3.916  1.00 96.33           C  
ATOM    634  O   GLY A  41      13.772  -0.886  -3.268  1.00 96.33           O  
ATOM    635  N   GLY A  42      14.849  -0.678  -5.237  1.00 97.88           N  
ATOM    636  H   GLY A  42      15.688  -0.376  -5.711  1.00 97.88           H  
ATOM    637  CA  GLY A  42      13.800  -1.292  -6.049  1.00 97.88           C  
ATOM    638  HA2 GLY A  42      14.185  -1.538  -7.039  1.00 97.88           H  
ATOM    639  HA3 GLY A  42      13.488  -2.221  -5.571  1.00 97.88           H  
ATOM    640  C   GLY A  42      12.572  -0.399  -6.220  1.00 97.88           C  
ATOM    641  O   GLY A  42      12.686   0.812  -6.443  1.00 97.88           O  
ATOM    642  N   TYR A  43      11.397  -1.009  -6.117  1.00 97.49           N  
ATOM    643  H   TYR A  43      11.388  -1.995  -5.898  1.00 97.49           H  
ATOM    644  CA  TYR A  43      10.106  -0.410  -6.438  1.00 97.49           C  
ATOM    645  HA  TYR A  43      10.236   0.644  -6.681  1.00 97.49           H  
ATOM    646  C   TYR A  43       9.150  -0.509  -5.254  1.00 97.49           C  
ATOM    647  CB  TYR A  43       9.537  -1.111  -7.675  1.00 97.49           C  
ATOM    648  HB2 TYR A  43       8.552  -0.696  -7.888  1.00 97.49           H  
ATOM    649  HB3 TYR A  43       9.411  -2.172  -7.462  1.00 97.49           H  
ATOM    650  O   TYR A  43       9.116  -1.532  -4.575  1.00 97.49           O  
ATOM    651  CG  TYR A  43      10.418  -0.946  -8.897  1.00 97.49           C  
ATOM    652  CD1 TYR A  43      10.263   0.190  -9.709  1.00 97.49           C  
ATOM    653  HD1 TYR A  43       9.473   0.896  -9.495  1.00 97.49           H  
ATOM    654  CD2 TYR A  43      11.412  -1.899  -9.200  1.00 97.49           C  
ATOM    655  HD2 TYR A  43      11.515  -2.783  -8.589  1.00 97.49           H  
ATOM    656  CE1 TYR A  43      11.107   0.383 -10.816  1.00 97.49           C  
ATOM    657  HE1 TYR A  43      10.967   1.229 -11.472  1.00 97.49           H  
ATOM    658  CE2 TYR A  43      12.252  -1.712 -10.315  1.00 97.49           C  
ATOM    659  HE2 TYR A  43      12.995  -2.455 -10.566  1.00 97.49           H  
ATOM    660  OH  TYR A  43      12.873  -0.364 -12.222  1.00 97.49           O  
ATOM    661  HH  TYR A  43      13.098  -1.224 -12.582  1.00 97.49           H  
ATOM    662  CZ  TYR A  43      12.101  -0.563 -11.122  1.00 97.49           C  
ATOM    663  N   VAL A  44       8.367   0.544  -5.009  1.00 95.83           N  
ATOM    664  H   VAL A  44       8.358   1.270  -5.711  1.00 95.83           H  
ATOM    665  CA  VAL A  44       7.159   0.428  -4.189  1.00 95.83           C  
ATOM    666  HA  VAL A  44       7.342  -0.283  -3.383  1.00 95.83           H  
ATOM    667  C   VAL A  44       6.073  -0.155  -5.079  1.00 95.83           C  
ATOM    668  CB  VAL A  44       6.746   1.760  -3.538  1.00 95.83           C  
ATOM    669  HB  VAL A  44       6.807   2.559  -4.276  1.00 95.83           H  
ATOM    670  O   VAL A  44       5.804   0.342  -6.173  1.00 95.83           O  
ATOM    671  CG1 VAL A  44       5.333   1.734  -2.946  1.00 95.83           C  
ATOM    672 HG11 VAL A  44       5.218   0.897  -2.257  1.00 95.83           H  
ATOM    673 HG12 VAL A  44       4.614   1.639  -3.760  1.00 95.83           H  
ATOM    674 HG13 VAL A  44       5.125   2.669  -2.426  1.00 95.83           H  
ATOM    675  CG2 VAL A  44       7.687   2.066  -2.370  1.00 95.83           C  
ATOM    676 HG21 VAL A  44       7.564   1.304  -1.601  1.00 95.83           H  
ATOM    677 HG22 VAL A  44       7.427   3.029  -1.931  1.00 95.83           H  
ATOM    678 HG23 VAL A  44       8.722   2.080  -2.711  1.00 95.83           H  
ATOM    679  N   CYS A  45       5.475  -1.230  -4.591  1.00 92.92           N  
ATOM    680  H   CYS A  45       5.717  -1.527  -3.656  1.00 92.92           H  
ATOM    681  CA  CYS A  45       4.478  -2.013  -5.295  1.00 92.92           C  
ATOM    682  HA  CYS A  45       4.194  -1.514  -6.221  1.00 92.92           H  
ATOM    683  C   CYS A  45       3.238  -2.129  -4.415  1.00 92.92           C  
ATOM    684  CB  CYS A  45       5.051  -3.395  -5.639  1.00 92.92           C  
ATOM    685  HB2 CYS A  45       4.337  -3.918  -6.276  1.00 92.92           H  
ATOM    686  HB3 CYS A  45       5.177  -3.977  -4.726  1.00 92.92           H  
ATOM    687  O   CYS A  45       3.304  -1.981  -3.189  1.00 92.92           O  
ATOM    688  SG  CYS A  45       6.648  -3.285  -6.494  1.00 92.92           S  
ATOM    689  HG  CYS A  45       6.665  -4.545  -6.938  1.00 92.92           H  
ATOM    690  N   LEU A  46       2.088  -2.393  -5.014  1.00 90.62           N  
ATOM    691  H   LEU A  46       2.093  -2.527  -6.015  1.00 90.62           H  
ATOM    692  CA  LEU A  46       0.944  -2.908  -4.267  1.00 90.62           C  
ATOM    693  HA  LEU A  46       0.990  -2.539  -3.242  1.00 90.62           H  
ATOM    694  C   LEU A  46       1.089  -4.442  -4.192  1.00 90.62           C  
ATOM    695  CB  LEU A  46      -0.324  -2.326  -4.920  1.00 90.62           C  
ATOM    696  HB2 LEU A  46      -0.501  -2.836  -5.867  1.00 90.62           H  
ATOM    697  HB3 LEU A  46      -0.123  -1.283  -5.163  1.00 90.62           H  
ATOM    698  O   LEU A  46       1.750  -5.031  -5.049  1.00 90.62           O  
ATOM    699  CG  LEU A  46      -1.616  -2.347  -4.087  1.00 90.62           C  
ATOM    700  HG  LEU A  46      -1.940  -3.379  -3.955  1.00 90.62           H  
ATOM    701  CD1 LEU A  46      -1.492  -1.703  -2.704  1.00 90.62           C  
ATOM    702 HD11 LEU A  46      -2.471  -1.693  -2.226  1.00 90.62           H  
ATOM    703 HD12 LEU A  46      -1.120  -0.683  -2.799  1.00 90.62           H  
ATOM    704 HD13 LEU A  46      -0.814  -2.286  -2.080  1.00 90.62           H  
ATOM    705  CD2 LEU A  46      -2.681  -1.550  -4.841  1.00 90.62           C  
ATOM    706 HD21 LEU A  46      -2.423  -0.491  -4.862  1.00 90.62           H  
ATOM    707 HD22 LEU A  46      -2.754  -1.899  -5.871  1.00 90.62           H  
ATOM    708 HD23 LEU A  46      -3.649  -1.681  -4.359  1.00 90.62           H  
ATOM    709  N   SER A  47       0.539  -5.095  -3.166  1.00 91.74           N  
ATOM    710  H   SER A  47       0.044  -4.577  -2.454  1.00 91.74           H  
ATOM    711  CA  SER A  47       0.610  -6.557  -3.002  1.00 91.74           C  
ATOM    712  HA  SER A  47       0.845  -7.005  -3.967  1.00 91.74           H  
ATOM    713  C   SER A  47      -0.723  -7.147  -2.555  1.00 91.74           C  
ATOM    714  CB  SER A  47       1.736  -6.964  -2.044  1.00 91.74           C  
ATOM    715  HB2 SER A  47       1.774  -8.052  -1.994  1.00 91.74           H  
ATOM    716  HB3 SER A  47       2.681  -6.612  -2.457  1.00 91.74           H  
ATOM    717  O   SER A  47      -1.384  -6.585  -1.685  1.00 91.74           O  
ATOM    718  OG  SER A  47       1.584  -6.463  -0.727  1.00 91.74           O  
ATOM    719  HG  SER A  47       1.135  -5.616  -0.776  1.00 91.74           H  
ATOM    720  N   MET A  48      -1.103  -8.276  -3.153  1.00 88.99           N  
ATOM    721  H   MET A  48      -0.508  -8.653  -3.877  1.00 88.99           H  
ATOM    722  CA  MET A  48      -2.388  -8.949  -2.975  1.00 88.99           C  
ATOM    723  HA  MET A  48      -2.879  -8.555  -2.085  1.00 88.99           H  
ATOM    724  C   MET A  48      -2.224 -10.457  -2.768  1.00 88.99           C  
ATOM    725  CB  MET A  48      -3.279  -8.687  -4.197  1.00 88.99           C  
ATOM    726  HB2 MET A  48      -2.718  -8.869  -5.114  1.00 88.99           H  
ATOM    727  HB3 MET A  48      -4.124  -9.375  -4.171  1.00 88.99           H  
ATOM    728  O   MET A  48      -1.342 -11.090  -3.345  1.00 88.99           O  
ATOM    729  CG  MET A  48      -3.846  -7.273  -4.215  1.00 88.99           C  
ATOM    730  HG2 MET A  48      -3.008  -6.580  -4.288  1.00 88.99           H  
ATOM    731  HG3 MET A  48      -4.470  -7.167  -5.103  1.00 88.99           H  
ATOM    732  SD  MET A  48      -4.835  -6.824  -2.766  1.00 88.99           S  
ATOM    733  CE  MET A  48      -4.355  -5.089  -2.623  1.00 88.99           C  
ATOM    734  HE1 MET A  48      -3.268  -5.003  -2.629  1.00 88.99           H  
ATOM    735  HE2 MET A  48      -4.742  -4.685  -1.687  1.00 88.99           H  
ATOM    736  HE3 MET A  48      -4.778  -4.525  -3.454  1.00 88.99           H  
ATOM    737  N   HIS A  49      -3.090 -11.027  -1.931  1.00 89.09           N  
ATOM    738  H   HIS A  49      -3.811 -10.448  -1.525  1.00 89.09           H  
ATOM    739  CA  HIS A  49      -3.160 -12.455  -1.619  1.00 89.09           C  
ATOM    740  HA  HIS A  49      -2.923 -13.037  -2.510  1.00 89.09           H  
ATOM    741  C   HIS A  49      -4.582 -12.804  -1.145  1.00 89.09           C  
ATOM    742  CB  HIS A  49      -2.122 -12.759  -0.526  1.00 89.09           C  
ATOM    743  HB2 HIS A  49      -2.411 -12.258   0.398  1.00 89.09           H  
ATOM    744  HB3 HIS A  49      -1.161 -12.351  -0.840  1.00 89.09           H  
ATOM    745  O   HIS A  49      -5.145 -12.065  -0.337  1.00 89.09           O  
ATOM    746  CG  HIS A  49      -1.916 -14.222  -0.235  1.00 89.09           C  
ATOM    747  CD2 HIS A  49      -0.744 -14.912  -0.387  1.00 89.09           C  
ATOM    748  HD2 HIS A  49       0.188 -14.513  -0.759  1.00 89.09           H  
ATOM    749  ND1 HIS A  49      -2.851 -15.123   0.228  1.00 89.09           N  
ATOM    750  HD1 HIS A  49      -3.850 -14.991   0.285  1.00 89.09           H  
ATOM    751  CE1 HIS A  49      -2.258 -16.324   0.335  1.00 89.09           C  
ATOM    752  HE1 HIS A  49      -2.760 -17.244   0.597  1.00 89.09           H  
ATOM    753  NE2 HIS A  49      -0.964 -16.234   0.001  1.00 89.09           N  
ATOM    754  N   GLU A  50      -5.134 -13.937  -1.592  1.00 82.96           N  
ATOM    755  H   GLU A  50      -4.596 -14.502  -2.233  1.00 82.96           H  
ATOM    756  CA  GLU A  50      -6.527 -14.383  -1.360  1.00 82.96           C  
ATOM    757  HA  GLU A  50      -7.189 -13.698  -1.891  1.00 82.96           H  
ATOM    758  C   GLU A  50      -6.982 -14.316   0.114  1.00 82.96           C  
ATOM    759  CB  GLU A  50      -6.750 -15.764  -2.020  1.00 82.96           C  
ATOM    760  HB2 GLU A  50      -7.704 -16.172  -1.687  1.00 82.96           H  
ATOM    761  HB3 GLU A  50      -6.858 -15.564  -3.086  1.00 82.96           H  
ATOM    762  O   GLU A  50      -7.991 -13.686   0.430  1.00 82.96           O  
ATOM    763  CG  GLU A  50      -5.649 -16.844  -1.902  1.00 82.96           C  
ATOM    764  HG2 GLU A  50      -5.683 -17.448  -2.809  1.00 82.96           H  
ATOM    765  HG3 GLU A  50      -4.657 -16.395  -1.873  1.00 82.96           H  
ATOM    766  CD  GLU A  50      -5.845 -17.778  -0.710  1.00 82.96           C  
ATOM    767  OE1 GLU A  50      -5.190 -17.502   0.326  1.00 82.96           O  
ATOM    768  OE2 GLU A  50      -6.679 -18.700  -0.805  1.00 82.96           O  
ATOM    769  N   LYS A  51      -6.156 -14.799   1.048  1.00 87.44           N  
ATOM    770  H   LYS A  51      -5.572 -15.563   0.741  1.00 87.44           H  
ATOM    771  CA  LYS A  51      -6.214 -14.545   2.506  1.00 87.44           C  
ATOM    772  HA  LYS A  51      -6.902 -15.269   2.940  1.00 87.44           H  
ATOM    773  C   LYS A  51      -6.681 -13.149   2.982  1.00 87.44           C  
ATOM    774  CB  LYS A  51      -4.798 -14.825   3.018  1.00 87.44           C  
ATOM    775  HB2 LYS A  51      -4.513 -15.822   2.681  1.00 87.44           H  
ATOM    776  HB3 LYS A  51      -4.119 -14.107   2.559  1.00 87.44           H  
ATOM    777  O   LYS A  51      -7.237 -13.061   4.077  1.00 87.44           O  
ATOM    778  CG  LYS A  51      -4.621 -14.760   4.541  1.00 87.44           C  
ATOM    779  HG2 LYS A  51      -4.770 -13.741   4.897  1.00 87.44           H  
ATOM    780  HG3 LYS A  51      -5.326 -15.431   5.032  1.00 87.44           H  
ATOM    781  CD  LYS A  51      -3.189 -15.208   4.826  1.00 87.44           C  
ATOM    782  HD2 LYS A  51      -3.101 -16.261   4.561  1.00 87.44           H  
ATOM    783  HD3 LYS A  51      -2.511 -14.643   4.186  1.00 87.44           H  
ATOM    784  CE  LYS A  51      -2.757 -15.008   6.275  1.00 87.44           C  
ATOM    785  HE2 LYS A  51      -2.720 -13.937   6.477  1.00 87.44           H  
ATOM    786  HE3 LYS A  51      -3.480 -15.472   6.945  1.00 87.44           H  
ATOM    787  NZ  LYS A  51      -1.414 -15.612   6.431  1.00 87.44           N  
ATOM    788  HZ1 LYS A  51      -1.453 -16.620   6.476  1.00 87.44           H  
ATOM    789  HZ2 LYS A  51      -0.890 -15.235   7.209  1.00 87.44           H  
ATOM    790  HZ3 LYS A  51      -0.847 -15.388   5.626  1.00 87.44           H  
ATOM    791  N   TYR A  52      -6.450 -12.074   2.221  1.00 89.15           N  
ATOM    792  H   TYR A  52      -6.031 -12.232   1.315  1.00 89.15           H  
ATOM    793  CA  TYR A  52      -6.874 -10.701   2.542  1.00 89.15           C  
ATOM    794  HA  TYR A  52      -7.474 -10.733   3.452  1.00 89.15           H  
ATOM    795  C   TYR A  52      -7.803 -10.063   1.498  1.00 89.15           C  
ATOM    796  CB  TYR A  52      -5.650  -9.825   2.849  1.00 89.15           C  
ATOM    797  HB2 TYR A  52      -4.958  -9.869   2.008  1.00 89.15           H  
ATOM    798  HB3 TYR A  52      -5.964  -8.788   2.972  1.00 89.15           H  
ATOM    799  O   TYR A  52      -8.101  -8.874   1.603  1.00 89.15           O  
ATOM    800  CG  TYR A  52      -4.956 -10.241   4.125  1.00 89.15           C  
ATOM    801  CD1 TYR A  52      -5.556  -9.954   5.367  1.00 89.15           C  
ATOM    802  HD1 TYR A  52      -6.483  -9.401   5.404  1.00 89.15           H  
ATOM    803  CD2 TYR A  52      -3.769 -10.991   4.067  1.00 89.15           C  
ATOM    804  HD2 TYR A  52      -3.329 -11.227   3.110  1.00 89.15           H  
ATOM    805  CE1 TYR A  52      -4.980 -10.435   6.556  1.00 89.15           C  
ATOM    806  HE1 TYR A  52      -5.472 -10.237   7.497  1.00 89.15           H  
ATOM    807  CE2 TYR A  52      -3.194 -11.478   5.253  1.00 89.15           C  
ATOM    808  HE2 TYR A  52      -2.303 -12.087   5.200  1.00 89.15           H  
ATOM    809  OH  TYR A  52      -3.285 -11.722   7.647  1.00 89.15           O  
ATOM    810  HH  TYR A  52      -3.833 -11.462   8.391  1.00 89.15           H  
ATOM    811  CZ  TYR A  52      -3.800 -11.209   6.498  1.00 89.15           C  
ATOM    812  N   GLU A  53      -8.327 -10.833   0.543  1.00 83.54           N  
ATOM    813  H   GLU A  53      -8.072 -11.810   0.507  1.00 83.54           H  
ATOM    814  CA  GLU A  53      -9.246 -10.354  -0.497  1.00 83.54           C  
ATOM    815  HA  GLU A  53      -8.737  -9.611  -1.112  1.00 83.54           H  
ATOM    816  C   GLU A  53     -10.472  -9.665   0.090  1.00 83.54           C  
ATOM    817  CB  GLU A  53      -9.642 -11.534  -1.389  1.00 83.54           C  
ATOM    818  HB2 GLU A  53     -10.210 -12.263  -0.812  1.00 83.54           H  
ATOM    819  HB3 GLU A  53      -8.725 -12.016  -1.728  1.00 83.54           H  
ATOM    820  O   GLU A  53     -10.702  -8.488  -0.177  1.00 83.54           O  
ATOM    821  CG  GLU A  53     -10.462 -11.098  -2.610  1.00 83.54           C  
ATOM    822  HG2 GLU A  53     -11.510 -11.006  -2.322  1.00 83.54           H  
ATOM    823  HG3 GLU A  53     -10.115 -10.119  -2.938  1.00 83.54           H  
ATOM    824  CD  GLU A  53     -10.312 -12.093  -3.769  1.00 83.54           C  
ATOM    825  OE1 GLU A  53     -10.383 -11.634  -4.931  1.00 83.54           O  
ATOM    826  OE2 GLU A  53     -10.036 -13.278  -3.498  1.00 83.54           O  
ATOM    827  N   SER A  54     -11.186 -10.336   1.000  1.00 84.73           N  
ATOM    828  H   SER A  54     -10.983 -11.318   1.120  1.00 84.73           H  
ATOM    829  CA  SER A  54     -12.355  -9.731   1.650  1.00 84.73           C  
ATOM    830  HA  SER A  54     -13.042  -9.425   0.861  1.00 84.73           H  
ATOM    831  C   SER A  54     -12.016  -8.473   2.463  1.00 84.73           C  
ATOM    832  CB  SER A  54     -13.096 -10.747   2.527  1.00 84.73           C  
ATOM    833  HB2 SER A  54     -14.091 -10.354   2.736  1.00 84.73           H  
ATOM    834  HB3 SER A  54     -13.212 -11.684   1.982  1.00 84.73           H  
ATOM    835  O   SER A  54     -12.888  -7.642   2.692  1.00 84.73           O  
ATOM    836  OG  SER A  54     -12.433 -10.979   3.766  1.00 84.73           O  
ATOM    837  HG  SER A  54     -11.641 -11.485   3.569  1.00 84.73           H  
ATOM    838  N   ASP A  55     -10.773  -8.308   2.926  1.00 89.78           N  
ATOM    839  H   ASP A  55     -10.058  -8.940   2.596  1.00 89.78           H  
ATOM    840  CA  ASP A  55     -10.338  -7.091   3.618  1.00 89.78           C  
ATOM    841  HA  ASP A  55     -11.164  -6.699   4.212  1.00 89.78           H  
ATOM    842  C   ASP A  55      -9.989  -5.962   2.635  1.00 89.78           C  
ATOM    843  CB  ASP A  55      -9.178  -7.399   4.582  1.00 89.78           C  
ATOM    844  HB2 ASP A  55      -8.653  -6.462   4.766  1.00 89.78           H  
ATOM    845  HB3 ASP A  55      -8.474  -8.085   4.112  1.00 89.78           H  
ATOM    846  O   ASP A  55     -10.277  -4.805   2.938  1.00 89.78           O  
ATOM    847  CG  ASP A  55      -9.604  -7.954   5.950  1.00 89.78           C  
ATOM    848  OD1 ASP A  55     -10.828  -8.017   6.231  1.00 89.78           O  
ATOM    849  OD2 ASP A  55      -8.695  -8.275   6.748  1.00 89.78           O  
ATOM    850  N   TYR A  56      -9.456  -6.269   1.446  1.00 85.93           N  
ATOM    851  H   TYR A  56      -9.250  -7.235   1.234  1.00 85.93           H  
ATOM    852  CA  TYR A  56      -9.273  -5.275   0.384  1.00 85.93           C  
ATOM    853  HA  TYR A  56      -8.834  -4.390   0.843  1.00 85.93           H  
ATOM    854  C   TYR A  56     -10.623  -4.835  -0.211  1.00 85.93           C  
ATOM    855  CB  TYR A  56      -8.290  -5.787  -0.684  1.00 85.93           C  
ATOM    856  HB2 TYR A  56      -8.794  -6.524  -1.309  1.00 85.93           H  
ATOM    857  HB3 TYR A  56      -7.459  -6.293  -0.192  1.00 85.93           H  
ATOM    858  O   TYR A  56     -10.871  -3.638  -0.326  1.00 85.93           O  
ATOM    859  CG  TYR A  56      -7.707  -4.679  -1.551  1.00 85.93           C  
ATOM    860  CD1 TYR A  56      -7.851  -4.710  -2.951  1.00 85.93           C  
ATOM    861  HD1 TYR A  56      -8.342  -5.551  -3.419  1.00 85.93           H  
ATOM    862  CD2 TYR A  56      -7.012  -3.608  -0.954  1.00 85.93           C  
ATOM    863  HD2 TYR A  56      -6.857  -3.599   0.115  1.00 85.93           H  
ATOM    864  CE1 TYR A  56      -7.370  -3.649  -3.747  1.00 85.93           C  
ATOM    865  HE1 TYR A  56      -7.509  -3.658  -4.818  1.00 85.93           H  
ATOM    866  CE2 TYR A  56      -6.502  -2.561  -1.745  1.00 85.93           C  
ATOM    867  HE2 TYR A  56      -5.959  -1.749  -1.285  1.00 85.93           H  
ATOM    868  OH  TYR A  56      -6.213  -1.535  -3.888  1.00 85.93           O  
ATOM    869  HH  TYR A  56      -5.709  -0.913  -3.358  1.00 85.93           H  
ATOM    870  CZ  TYR A  56      -6.699  -2.565  -3.142  1.00 85.93           C  
ATOM    871  N   GLN A  57     -11.561  -5.767  -0.418  1.00 83.01           N  
ATOM    872  H   GLN A  57     -11.288  -6.737  -0.348  1.00 83.01           H  
ATOM    873  CA  GLN A  57     -12.945  -5.467  -0.816  1.00 83.01           C  
ATOM    874  HA  GLN A  57     -12.932  -4.979  -1.791  1.00 83.01           H  
ATOM    875  C   GLN A  57     -13.623  -4.500   0.175  1.00 83.01           C  
ATOM    876  CB  GLN A  57     -13.746  -6.775  -0.941  1.00 83.01           C  
ATOM    877  HB2 GLN A  57     -14.803  -6.532  -1.054  1.00 83.01           H  
ATOM    878  HB3 GLN A  57     -13.625  -7.351  -0.024  1.00 83.01           H  
ATOM    879  O   GLN A  57     -14.149  -3.465  -0.233  1.00 83.01           O  
ATOM    880  CG  GLN A  57     -13.320  -7.627  -2.152  1.00 83.01           C  
ATOM    881  HG2 GLN A  57     -12.243  -7.793  -2.133  1.00 83.01           H  
ATOM    882  HG3 GLN A  57     -13.559  -7.082  -3.066  1.00 83.01           H  
ATOM    883  CD  GLN A  57     -13.993  -8.997  -2.208  1.00 83.01           C  
ATOM    884  NE2 GLN A  57     -13.918  -9.668  -3.337  1.00 83.01           N  
ATOM    885 HE21 GLN A  57     -13.444  -9.273  -4.137  1.00 83.01           H  
ATOM    886 HE22 GLN A  57     -14.344 -10.583  -3.378  1.00 83.01           H  
ATOM    887  OE1 GLN A  57     -14.549  -9.493  -1.236  1.00 83.01           O  
ATOM    888  N   LYS A  58     -13.511  -4.739   1.494  1.00 88.71           N  
ATOM    889  H   LYS A  58     -13.081  -5.609   1.774  1.00 88.71           H  
ATOM    890  CA  LYS A  58     -14.000  -3.807   2.540  1.00 88.71           C  
ATOM    891  HA  LYS A  58     -15.069  -3.649   2.399  1.00 88.71           H  
ATOM    892  C   LYS A  58     -13.344  -2.421   2.470  1.00 88.71           C  
ATOM    893  CB  LYS A  58     -13.761  -4.398   3.939  1.00 88.71           C  
ATOM    894  HB2 LYS A  58     -12.716  -4.704   3.994  1.00 88.71           H  
ATOM    895  HB3 LYS A  58     -13.924  -3.627   4.691  1.00 88.71           H  
ATOM    896  O   LYS A  58     -13.994  -1.432   2.807  1.00 88.71           O  
ATOM    897  CG  LYS A  58     -14.682  -5.585   4.270  1.00 88.71           C  
ATOM    898  HG2 LYS A  58     -14.803  -6.197   3.377  1.00 88.71           H  
ATOM    899  HG3 LYS A  58     -15.670  -5.216   4.547  1.00 88.71           H  
ATOM    900  CD  LYS A  58     -14.104  -6.436   5.421  1.00 88.71           C  
ATOM    901  HD2 LYS A  58     -13.022  -6.311   5.453  1.00 88.71           H  
ATOM    902  HD3 LYS A  58     -14.512  -6.100   6.374  1.00 88.71           H  
ATOM    903  CE  LYS A  58     -14.414  -7.925   5.199  1.00 88.71           C  
ATOM    904  HE2 LYS A  58     -14.570  -8.070   4.130  1.00 88.71           H  
ATOM    905  HE3 LYS A  58     -15.341  -8.197   5.703  1.00 88.71           H  
ATOM    906  NZ  LYS A  58     -13.283  -8.793   5.618  1.00 88.71           N  
ATOM    907  HZ1 LYS A  58     -12.398  -8.348   5.419  1.00 88.71           H  
ATOM    908  HZ2 LYS A  58     -13.235  -8.950   6.615  1.00 88.71           H  
ATOM    909  HZ3 LYS A  58     -13.250  -9.661   5.103  1.00 88.71           H  
ATOM    910  N   LEU A  59     -12.081  -2.321   2.043  1.00 89.31           N  
ATOM    911  H   LEU A  59     -11.604  -3.166   1.763  1.00 89.31           H  
ATOM    912  CA  LEU A  59     -11.408  -1.036   1.811  1.00 89.31           C  
ATOM    913  HA  LEU A  59     -11.682  -0.355   2.616  1.00 89.31           H  
ATOM    914  C   LEU A  59     -11.850  -0.338   0.514  1.00 89.31           C  
ATOM    915  CB  LEU A  59      -9.879  -1.202   1.834  1.00 89.31           C  
ATOM    916  HB2 LEU A  59      -9.598  -1.981   1.125  1.00 89.31           H  
ATOM    917  HB3 LEU A  59      -9.429  -0.273   1.483  1.00 89.31           H  
ATOM    918  O   LEU A  59     -11.581   0.851   0.350  1.00 89.31           O  
ATOM    919  CG  LEU A  59      -9.270  -1.526   3.206  1.00 89.31           C  
ATOM    920  HG  LEU A  59      -9.677  -2.461   3.589  1.00 89.31           H  
ATOM    921  CD1 LEU A  59      -7.763  -1.673   3.026  1.00 89.31           C  
ATOM    922 HD11 LEU A  59      -7.565  -2.438   2.275  1.00 89.31           H  
ATOM    923 HD12 LEU A  59      -7.336  -0.730   2.684  1.00 89.31           H  
ATOM    924 HD13 LEU A  59      -7.299  -1.966   3.967  1.00 89.31           H  
ATOM    925  CD2 LEU A  59      -9.505  -0.434   4.255  1.00 89.31           C  
ATOM    926 HD21 LEU A  59     -10.569  -0.351   4.474  1.00 89.31           H  
ATOM    927 HD22 LEU A  59      -8.979  -0.700   5.172  1.00 89.31           H  
ATOM    928 HD23 LEU A  59      -9.139   0.523   3.880  1.00 89.31           H  
ATOM    929  N   CYS A  60     -12.542  -1.021  -0.395  1.00 82.48           N  
ATOM    930  H   CYS A  60     -12.647  -2.017  -0.272  1.00 82.48           H  
ATOM    931  CA  CYS A  60     -13.068  -0.431  -1.627  1.00 82.48           C  
ATOM    932  HA  CYS A  60     -12.608   0.545  -1.783  1.00 82.48           H  
ATOM    933  C   CYS A  60     -14.578  -0.148  -1.568  1.00 82.48           C  
ATOM    934  CB  CYS A  60     -12.657  -1.324  -2.799  1.00 82.48           C  
ATOM    935  HB2 CYS A  60     -13.027  -0.903  -3.734  1.00 82.48           H  
ATOM    936  HB3 CYS A  60     -13.096  -2.313  -2.664  1.00 82.48           H  
ATOM    937  O   CYS A  60     -15.034   0.799  -2.208  1.00 82.48           O  
ATOM    938  SG  CYS A  60     -10.837  -1.460  -2.856  1.00 82.48           S  
ATOM    939  HG  CYS A  60     -10.529  -0.161  -2.836  1.00 82.48           H  
ATOM    940  N   GLU A  61     -15.326  -0.894  -0.751  1.00 84.97           N  
ATOM    941  H   GLU A  61     -14.892  -1.718  -0.359  1.00 84.97           H  
ATOM    942  CA  GLU A  61     -16.769  -0.736  -0.532  1.00 84.97           C  
ATOM    943  HA  GLU A  61     -17.184  -0.117  -1.327  1.00 84.97           H  
ATOM    944  C   GLU A  61     -17.086  -0.012   0.791  1.00 84.97           C  
ATOM    945  CB  GLU A  61     -17.476  -2.100  -0.610  1.00 84.97           C  
ATOM    946  HB2 GLU A  61     -17.052  -2.775   0.134  1.00 84.97           H  
ATOM    947  HB3 GLU A  61     -18.527  -1.935  -0.375  1.00 84.97           H  
ATOM    948  O   GLU A  61     -17.221   1.215   0.812  1.00 84.97           O  
ATOM    949  CG  GLU A  61     -17.373  -2.760  -1.989  1.00 84.97           C  
ATOM    950  HG2 GLU A  61     -17.756  -2.062  -2.734  1.00 84.97           H  
ATOM    951  HG3 GLU A  61     -16.324  -2.956  -2.207  1.00 84.97           H  
ATOM    952  CD  GLU A  61     -18.169  -4.075  -2.071  1.00 84.97           C  
ATOM    953  OE1 GLU A  61     -17.844  -4.892  -2.957  1.00 84.97           O  
ATOM    954  OE2 GLU A  61     -19.129  -4.235  -1.283  1.00 84.97           O  
ATOM    955  N   ASP A  62     -17.180  -0.758   1.900  1.00 90.05           N  
ATOM    956  H   ASP A  62     -17.111  -1.759   1.786  1.00 90.05           H  
ATOM    957  CA  ASP A  62     -17.568  -0.271   3.235  1.00 90.05           C  
ATOM    958  HA  ASP A  62     -18.631  -0.032   3.239  1.00 90.05           H  
ATOM    959  C   ASP A  62     -16.798   0.998   3.649  1.00 90.05           C  
ATOM    960  CB  ASP A  62     -17.290  -1.369   4.286  1.00 90.05           C  
ATOM    961  HB2 ASP A  62     -16.334  -1.851   4.077  1.00 90.05           H  
ATOM    962  HB3 ASP A  62     -17.208  -0.883   5.258  1.00 90.05           H  
ATOM    963  O   ASP A  62     -17.381   1.953   4.169  1.00 90.05           O  
ATOM    964  CG  ASP A  62     -18.364  -2.435   4.497  1.00 90.05           C  
ATOM    965  OD1 ASP A  62     -19.439  -2.346   3.871  1.00 90.05           O  
ATOM    966  OD2 ASP A  62     -18.129  -3.262   5.412  1.00 90.05           O  
ATOM    967  N   TYR A  63     -15.485   1.033   3.399  1.00 92.12           N  
ATOM    968  H   TYR A  63     -15.069   0.203   3.001  1.00 92.12           H  
ATOM    969  CA  TYR A  63     -14.609   2.145   3.776  1.00 92.12           C  
ATOM    970  HA  TYR A  63     -14.754   2.363   4.834  1.00 92.12           H  
ATOM    971  C   TYR A  63     -14.917   3.436   3.012  1.00 92.12           C  
ATOM    972  CB  TYR A  63     -13.162   1.699   3.546  1.00 92.12           C  
ATOM    973  HB2 TYR A  63     -12.977   0.799   4.133  1.00 92.12           H  
ATOM    974  HB3 TYR A  63     -13.064   1.436   2.493  1.00 92.12           H  
ATOM    975  O   TYR A  63     -14.882   4.524   3.590  1.00 92.12           O  
ATOM    976  CG  TYR A  63     -12.086   2.708   3.897  1.00 92.12           C  
ATOM    977  CD1 TYR A  63     -11.065   2.993   2.971  1.00 92.12           C  
ATOM    978  HD1 TYR A  63     -11.056   2.516   2.002  1.00 92.12           H  
ATOM    979  CD2 TYR A  63     -12.082   3.342   5.154  1.00 92.12           C  
ATOM    980  HD2 TYR A  63     -12.877   3.138   5.857  1.00 92.12           H  
ATOM    981  CE1 TYR A  63     -10.046   3.902   3.296  1.00 92.12           C  
ATOM    982  HE1 TYR A  63      -9.264   4.113   2.582  1.00 92.12           H  
ATOM    983  CE2 TYR A  63     -11.071   4.263   5.479  1.00 92.12           C  
ATOM    984  HE2 TYR A  63     -11.083   4.765   6.435  1.00 92.12           H  
ATOM    985  OH  TYR A  63      -9.091   5.449   4.845  1.00 92.12           O  
ATOM    986  HH  TYR A  63      -9.320   5.943   5.636  1.00 92.12           H  
ATOM    987  CZ  TYR A  63     -10.056   4.547   4.544  1.00 92.12           C  
ATOM    988  N   VAL A  64     -15.280   3.325   1.731  1.00 88.51           N  
ATOM    989  H   VAL A  64     -15.406   2.394   1.360  1.00 88.51           H  
ATOM    990  CA  VAL A  64     -15.700   4.464   0.903  1.00 88.51           C  
ATOM    991  HA  VAL A  64     -14.957   5.257   0.992  1.00 88.51           H  
ATOM    992  C   VAL A  64     -17.025   5.029   1.414  1.00 88.51           C  
ATOM    993  CB  VAL A  64     -15.802   4.037  -0.577  1.00 88.51           C  
ATOM    994  HB  VAL A  64     -16.415   3.139  -0.655  1.00 88.51           H  
ATOM    995  O   VAL A  64     -17.181   6.250   1.479  1.00 88.51           O  
ATOM    996  CG1 VAL A  64     -16.427   5.103  -1.490  1.00 88.51           C  
ATOM    997 HG11 VAL A  64     -17.458   5.286  -1.189  1.00 88.51           H  
ATOM    998 HG12 VAL A  64     -15.866   6.035  -1.430  1.00 88.51           H  
ATOM    999 HG13 VAL A  64     -16.443   4.734  -2.516  1.00 88.51           H  
ATOM   1000  CG2 VAL A  64     -14.409   3.730  -1.134  1.00 88.51           C  
ATOM   1001 HG21 VAL A  64     -13.775   4.616  -1.096  1.00 88.51           H  
ATOM   1002 HG22 VAL A  64     -14.492   3.374  -2.161  1.00 88.51           H  
ATOM   1003 HG23 VAL A  64     -13.943   2.935  -0.552  1.00 88.51           H  
ATOM   1004  N   LEU A  65     -17.959   4.156   1.805  1.00 91.71           N  
ATOM   1005  H   LEU A  65     -17.745   3.171   1.744  1.00 91.71           H  
ATOM   1006  CA  LEU A  65     -19.253   4.557   2.356  1.00 91.71           C  
ATOM   1007  HA  LEU A  65     -19.695   5.305   1.698  1.00 91.71           H  
ATOM   1008  C   LEU A  65     -19.101   5.236   3.723  1.00 91.71           C  
ATOM   1009  CB  LEU A  65     -20.192   3.338   2.422  1.00 91.71           C  
ATOM   1010  HB2 LEU A  65     -19.736   2.578   3.057  1.00 91.71           H  
ATOM   1011  HB3 LEU A  65     -21.122   3.648   2.899  1.00 91.71           H  
ATOM   1012  O   LEU A  65     -19.639   6.326   3.917  1.00 91.71           O  
ATOM   1013  CG  LEU A  65     -20.527   2.698   1.059  1.00 91.71           C  
ATOM   1014  HG  LEU A  65     -19.612   2.353   0.578  1.00 91.71           H  
ATOM   1015  CD1 LEU A  65     -21.447   1.497   1.272  1.00 91.71           C  
ATOM   1016 HD11 LEU A  65     -21.681   1.034   0.314  1.00 91.71           H  
ATOM   1017 HD12 LEU A  65     -20.933   0.755   1.885  1.00 91.71           H  
ATOM   1018 HD13 LEU A  65     -22.367   1.801   1.771  1.00 91.71           H  
ATOM   1019  CD2 LEU A  65     -21.235   3.674   0.112  1.00 91.71           C  
ATOM   1020 HD21 LEU A  65     -21.511   3.149  -0.802  1.00 91.71           H  
ATOM   1021 HD22 LEU A  65     -20.559   4.487  -0.154  1.00 91.71           H  
ATOM   1022 HD23 LEU A  65     -22.130   4.074   0.588  1.00 91.71           H  
ATOM   1023  N   ASP A  66     -18.317   4.658   4.636  1.00 95.68           N  
ATOM   1024  H   ASP A  66     -17.932   3.747   4.427  1.00 95.68           H  
ATOM   1025  CA  ASP A  66     -18.052   5.249   5.953  1.00 95.68           C  
ATOM   1026  HA  ASP A  66     -18.999   5.410   6.468  1.00 95.68           H  
ATOM   1027  C   ASP A  66     -17.349   6.614   5.847  1.00 95.68           C  
ATOM   1028  CB  ASP A  66     -17.185   4.310   6.805  1.00 95.68           C  
ATOM   1029  HB2 ASP A  66     -16.366   3.928   6.195  1.00 95.68           H  
ATOM   1030  HB3 ASP A  66     -16.738   4.895   7.609  1.00 95.68           H  
ATOM   1031  O   ASP A  66     -17.687   7.532   6.591  1.00 95.68           O  
ATOM   1032  CG  ASP A  66     -17.914   3.138   7.470  1.00 95.68           C  
ATOM   1033  OD1 ASP A  66     -19.148   3.135   7.640  1.00 95.68           O  
ATOM   1034  OD2 ASP A  66     -17.188   2.223   7.922  1.00 95.68           O  
ATOM   1035  N   CYS A  67     -16.386   6.791   4.932  1.00 94.95           N  
ATOM   1036  H   CYS A  67     -16.106   6.006   4.361  1.00 94.95           H  
ATOM   1037  CA  CYS A  67     -15.647   8.054   4.808  1.00 94.95           C  
ATOM   1038  HA  CYS A  67     -15.470   8.439   5.813  1.00 94.95           H  
ATOM   1039  C   CYS A  67     -16.413   9.185   4.097  1.00 94.95           C  
ATOM   1040  CB  CYS A  67     -14.279   7.798   4.168  1.00 94.95           C  
ATOM   1041  HB2 CYS A  67     -14.386   7.205   3.259  1.00 94.95           H  
ATOM   1042  HB3 CYS A  67     -13.827   8.759   3.920  1.00 94.95           H  
ATOM   1043  O   CYS A  67     -16.126  10.352   4.367  1.00 94.95           O  
ATOM   1044  SG  CYS A  67     -13.211   6.946   5.364  1.00 94.95           S  
ATOM   1045  HG  CYS A  67     -13.982   7.212   6.422  1.00 94.95           H  
ATOM   1046  N   GLU A  68     -17.398   8.891   3.240  1.00 92.95           N  
ATOM   1047  H   GLU A  68     -17.562   7.923   3.000  1.00 92.95           H  
ATOM   1048  CA  GLU A  68     -18.357   9.913   2.776  1.00 92.95           C  
ATOM   1049  HA  GLU A  68     -17.841  10.867   2.673  1.00 92.95           H  
ATOM   1050  C   GLU A  68     -19.490  10.168   3.793  1.00 92.95           C  
ATOM   1051  CB  GLU A  68     -18.942   9.553   1.396  1.00 92.95           C  
ATOM   1052  HB2 GLU A  68     -19.320   8.532   1.433  1.00 92.95           H  
ATOM   1053  HB3 GLU A  68     -19.792  10.204   1.194  1.00 92.95           H  
ATOM   1054  O   GLU A  68     -20.068  11.255   3.786  1.00 92.95           O  
ATOM   1055  CG  GLU A  68     -17.965   9.677   0.209  1.00 92.95           C  
ATOM   1056  HG2 GLU A  68     -18.475   9.306  -0.681  1.00 92.95           H  
ATOM   1057  HG3 GLU A  68     -17.116   9.016   0.386  1.00 92.95           H  
ATOM   1058  CD  GLU A  68     -17.463  11.107  -0.093  1.00 92.95           C  
ATOM   1059  OE1 GLU A  68     -16.333  11.271  -0.615  1.00 92.95           O  
ATOM   1060  OE2 GLU A  68     -18.172  12.117   0.123  1.00 92.95           O  
ATOM   1061  N   ALA A  69     -19.803   9.207   4.673  1.00 95.68           N  
ATOM   1062  H   ALA A  69     -19.353   8.307   4.590  1.00 95.68           H  
ATOM   1063  CA  ALA A  69     -20.798   9.369   5.739  1.00 95.68           C  
ATOM   1064  HA  ALA A  69     -21.626   9.962   5.351  1.00 95.68           H  
ATOM   1065  C   ALA A  69     -20.262  10.111   6.980  1.00 95.68           C  
ATOM   1066  CB  ALA A  69     -21.342   7.985   6.112  1.00 95.68           C  
ATOM   1067  HB1 ALA A  69     -21.765   7.503   5.231  1.00 95.68           H  
ATOM   1068  HB2 ALA A  69     -20.537   7.365   6.507  1.00 95.68           H  
ATOM   1069  HB3 ALA A  69     -22.117   8.089   6.871  1.00 95.68           H  
ATOM   1070  O   ALA A  69     -21.037  10.771   7.676  1.00 95.68           O  
ATOM   1071  N   ASP A  70     -18.960  10.022   7.264  1.00 95.54           N  
ATOM   1072  H   ASP A  70     -18.401   9.376   6.725  1.00 95.54           H  
ATOM   1073  CA  ASP A  70     -18.307  10.743   8.359  1.00 95.54           C  
ATOM   1074  HA  ASP A  70     -18.832  10.508   9.285  1.00 95.54           H  
ATOM   1075  C   ASP A  70     -18.393  12.264   8.135  1.00 95.54           C  
ATOM   1076  CB  ASP A  70     -16.853  10.250   8.517  1.00 95.54           C  
ATOM   1077  HB2 ASP A  70     -16.865   9.174   8.690  1.00 95.54           H  
ATOM   1078  HB3 ASP A  70     -16.311  10.435   7.589  1.00 95.54           H  
ATOM   1079  O   ASP A  70     -17.813  12.816   7.196  1.00 95.54           O  
ATOM   1080  CG  ASP A  70     -16.095  10.913   9.678  1.00 95.54           C  
ATOM   1081  OD1 ASP A  70     -16.714  11.729  10.396  1.00 95.54           O  
ATOM   1082  OD2 ASP A  70     -14.878  10.644   9.814  1.00 95.54           O  
ATOM   1083  N   SER A  71     -19.100  12.974   9.017  1.00 94.09           N  
ATOM   1084  H   SER A  71     -19.543  12.480   9.779  1.00 94.09           H  
ATOM   1085  CA  SER A  71     -19.229  14.433   8.982  1.00 94.09           C  
ATOM   1086  HA  SER A  71     -19.322  14.748   7.943  1.00 94.09           H  
ATOM   1087  C   SER A  71     -18.035  15.179   9.577  1.00 94.09           C  
ATOM   1088  CB  SER A  71     -20.504  14.869   9.710  1.00 94.09           C  
ATOM   1089  HB2 SER A  71     -20.535  15.957   9.764  1.00 94.09           H  
ATOM   1090  HB3 SER A  71     -21.365  14.532   9.133  1.00 94.09           H  
ATOM   1091  O   SER A  71     -17.848  16.351   9.253  1.00 94.09           O  
ATOM   1092  OG  SER A  71     -20.604  14.328  11.018  1.00 94.09           O  
ATOM   1093  HG  SER A  71     -19.800  14.478  11.521  1.00 94.09           H  
ATOM   1094  N   ASP A  72     -17.215  14.536  10.407  1.00 94.89           N  
ATOM   1095  H   ASP A  72     -17.310  13.538  10.533  1.00 94.89           H  
ATOM   1096  CA  ASP A  72     -16.292  15.225  11.310  1.00 94.89           C  
ATOM   1097  HA  ASP A  72     -16.832  16.060  11.756  1.00 94.89           H  
ATOM   1098  C   ASP A  72     -15.079  15.821  10.581  1.00 94.89           C  
ATOM   1099  CB  ASP A  72     -15.863  14.297  12.466  1.00 94.89           C  
ATOM   1100  HB2 ASP A  72     -15.484  13.359  12.061  1.00 94.89           H  
ATOM   1101  HB3 ASP A  72     -15.040  14.777  12.995  1.00 94.89           H  
ATOM   1102  O   ASP A  72     -14.587  15.297   9.576  1.00 94.89           O  
ATOM   1103  CG  ASP A  72     -16.967  14.011  13.499  1.00 94.89           C  
ATOM   1104  OD1 ASP A  72     -18.101  14.524  13.327  1.00 94.89           O  
ATOM   1105  OD2 ASP A  72     -16.637  13.351  14.514  1.00 94.89           O  
ATOM   1106  N   GLU A  73     -14.567  16.943  11.086  1.00 94.69           N  
ATOM   1107  H   GLU A  73     -14.988  17.340  11.914  1.00 94.69           H  
ATOM   1108  CA  GLU A  73     -13.309  17.515  10.607  1.00 94.69           C  
ATOM   1109  HA  GLU A  73     -13.243  17.377   9.528  1.00 94.69           H  
ATOM   1110  C   GLU A  73     -12.120  16.791  11.252  1.00 94.69           C  
ATOM   1111  CB  GLU A  73     -13.233  19.025  10.883  1.00 94.69           C  
ATOM   1112  HB2 GLU A  73     -13.403  19.209  11.944  1.00 94.69           H  
ATOM   1113  HB3 GLU A  73     -12.226  19.358  10.630  1.00 94.69           H  
ATOM   1114  O   GLU A  73     -12.011  16.710  12.477  1.00 94.69           O  
ATOM   1115  CG  GLU A  73     -14.237  19.841  10.051  1.00 94.69           C  
ATOM   1116  HG2 GLU A  73     -14.112  19.571   9.002  1.00 94.69           H  
ATOM   1117  HG3 GLU A  73     -15.248  19.569  10.352  1.00 94.69           H  
ATOM   1118  CD  GLU A  73     -14.057  21.365  10.199  1.00 94.69           C  
ATOM   1119  OE1 GLU A  73     -14.782  22.098   9.489  1.00 94.69           O  
ATOM   1120  OE2 GLU A  73     -13.196  21.801  11.001  1.00 94.69           O  
ATOM   1121  N   TYR A  74     -11.181  16.309  10.433  1.00 96.04           N  
ATOM   1122  H   TYR A  74     -11.318  16.383   9.435  1.00 96.04           H  
ATOM   1123  CA  TYR A  74      -9.920  15.746  10.913  1.00 96.04           C  
ATOM   1124  HA  TYR A  74      -9.938  15.712  12.003  1.00 96.04           H  
ATOM   1125  C   TYR A  74      -8.736  16.625  10.509  1.00 96.04           C  
ATOM   1126  CB  TYR A  74      -9.759  14.298  10.442  1.00 96.04           C  
ATOM   1127  HB2 TYR A  74     -10.580  13.706  10.847  1.00 96.04           H  
ATOM   1128  HB3 TYR A  74      -9.828  14.270   9.355  1.00 96.04           H  
ATOM   1129  O   TYR A  74      -8.539  16.943   9.337  1.00 96.04           O  
ATOM   1130  CG  TYR A  74      -8.442  13.680  10.880  1.00 96.04           C  
ATOM   1131  CD1 TYR A  74      -7.407  13.517   9.942  1.00 96.04           C  
ATOM   1132  HD1 TYR A  74      -7.567  13.780   8.907  1.00 96.04           H  
ATOM   1133  CD2 TYR A  74      -8.224  13.334  12.231  1.00 96.04           C  
ATOM   1134  HD2 TYR A  74      -9.018  13.470  12.950  1.00 96.04           H  
ATOM   1135  CE1 TYR A  74      -6.156  13.023  10.353  1.00 96.04           C  
ATOM   1136  HE1 TYR A  74      -5.360  12.895   9.635  1.00 96.04           H  
ATOM   1137  CE2 TYR A  74      -6.968  12.836  12.645  1.00 96.04           C  
ATOM   1138  HE2 TYR A  74      -6.786  12.590  13.681  1.00 96.04           H  
ATOM   1139  OH  TYR A  74      -4.686  12.245  12.060  1.00 96.04           O  
ATOM   1140  HH  TYR A  74      -4.572  12.019  12.986  1.00 96.04           H  
ATOM   1141  CZ  TYR A  74      -5.923  12.688  11.703  1.00 96.04           C  
ATOM   1142  N   LYS A  75      -7.904  16.985  11.489  1.00 95.14           N  
ATOM   1143  H   LYS A  75      -8.104  16.648  12.420  1.00 95.14           H  
ATOM   1144  CA  LYS A  75      -6.632  17.669  11.256  1.00 95.14           C  
ATOM   1145  HA  LYS A  75      -6.677  18.169  10.288  1.00 95.14           H  
ATOM   1146  C   LYS A  75      -5.505  16.643  11.206  1.00 95.14           C  
ATOM   1147  CB  LYS A  75      -6.415  18.741  12.330  1.00 95.14           C  
ATOM   1148  HB2 LYS A  75      -7.240  19.453  12.287  1.00 95.14           H  
ATOM   1149  HB3 LYS A  75      -6.401  18.276  13.315  1.00 95.14           H  
ATOM   1150  O   LYS A  75      -5.226  15.996  12.209  1.00 95.14           O  
ATOM   1151  CG  LYS A  75      -5.092  19.480  12.091  1.00 95.14           C  
ATOM   1152  HG2 LYS A  75      -5.081  19.884  11.079  1.00 95.14           H  
ATOM   1153  HG3 LYS A  75      -4.260  18.784  12.203  1.00 95.14           H  
ATOM   1154  CD  LYS A  75      -4.911  20.620  13.091  1.00 95.14           C  
ATOM   1155  HD2 LYS A  75      -4.937  20.217  14.104  1.00 95.14           H  
ATOM   1156  HD3 LYS A  75      -5.718  21.340  12.963  1.00 95.14           H  
ATOM   1157  CE  LYS A  75      -3.560  21.283  12.821  1.00 95.14           C  
ATOM   1158  HE2 LYS A  75      -3.547  21.630  11.787  1.00 95.14           H  
ATOM   1159  HE3 LYS A  75      -2.780  20.528  12.925  1.00 95.14           H  
ATOM   1160  NZ  LYS A  75      -3.324  22.410  13.752  1.00 95.14           N  
ATOM   1161  HZ1 LYS A  75      -2.436  22.848  13.550  1.00 95.14           H  
ATOM   1162  HZ2 LYS A  75      -4.061  23.094  13.654  1.00 95.14           H  
ATOM   1163  HZ3 LYS A  75      -3.317  22.071  14.704  1.00 95.14           H  
ATOM   1164  N   ILE A  76      -4.829  16.568  10.061  1.00 95.65           N  
ATOM   1165  H   ILE A  76      -5.169  17.112   9.281  1.00 95.65           H  
ATOM   1166  CA  ILE A  76      -3.684  15.679   9.832  1.00 95.65           C  
ATOM   1167  HA  ILE A  76      -4.021  14.654   9.980  1.00 95.65           H  
ATOM   1168  C   ILE A  76      -2.569  15.961  10.852  1.00 95.65           C  
ATOM   1169  CB  ILE A  76      -3.157  15.807   8.380  1.00 95.65           C  
ATOM   1170  HB  ILE A  76      -2.688  16.785   8.275  1.00 95.65           H  
ATOM   1171  O   ILE A  76      -2.170  17.113  11.054  1.00 95.65           O  
ATOM   1172  CG1 ILE A  76      -4.293  15.710   7.331  1.00 95.65           C  
ATOM   1173 HG12 ILE A  76      -5.039  16.479   7.534  1.00 95.65           H  
ATOM   1174 HG13 ILE A  76      -4.780  14.737   7.400  1.00 95.65           H  
ATOM   1175  CG2 ILE A  76      -2.092  14.729   8.110  1.00 95.65           C  
ATOM   1176 HG21 ILE A  76      -1.672  14.845   7.111  1.00 95.65           H  
ATOM   1177 HG22 ILE A  76      -1.266  14.811   8.817  1.00 95.65           H  
ATOM   1178 HG23 ILE A  76      -2.538  13.738   8.192  1.00 95.65           H  
ATOM   1179  CD1 ILE A  76      -3.822  15.937   5.890  1.00 95.65           C  
ATOM   1180 HD11 ILE A  76      -4.683  16.134   5.251  1.00 95.65           H  
ATOM   1181 HD12 ILE A  76      -3.162  16.803   5.845  1.00 95.65           H  
ATOM   1182 HD13 ILE A  76      -3.304  15.053   5.519  1.00 95.65           H  
ATOM   1183  N   ILE A  77      -2.047  14.895  11.461  1.00 93.54           N  
ATOM   1184  H   ILE A  77      -2.451  13.991  11.264  1.00 93.54           H  
ATOM   1185  CA  ILE A  77      -0.880  14.905  12.348  1.00 93.54           C  
ATOM   1186  HA  ILE A  77      -0.526  15.927  12.479  1.00 93.54           H  
ATOM   1187  C   ILE A  77       0.231  14.097  11.667  1.00 93.54           C  
ATOM   1188  CB  ILE A  77      -1.265  14.345  13.739  1.00 93.54           C  
ATOM   1189  HB  ILE A  77      -1.700  13.357  13.590  1.00 93.54           H  
ATOM   1190  O   ILE A  77      -0.002  12.992  11.190  1.00 93.54           O  
ATOM   1191  CG1 ILE A  77      -2.328  15.247  14.414  1.00 93.54           C  
ATOM   1192 HG12 ILE A  77      -3.170  15.382  13.735  1.00 93.54           H  
ATOM   1193 HG13 ILE A  77      -1.897  16.229  14.611  1.00 93.54           H  
ATOM   1194  CG2 ILE A  77      -0.027  14.196  14.644  1.00 93.54           C  
ATOM   1195 HG21 ILE A  77      -0.314  13.731  15.587  1.00 93.54           H  
ATOM   1196 HG22 ILE A  77       0.435  15.166  14.832  1.00 93.54           H  
ATOM   1197 HG23 ILE A  77       0.697  13.521  14.188  1.00 93.54           H  
ATOM   1198  CD1 ILE A  77      -2.908  14.686  15.720  1.00 93.54           C  
ATOM   1199 HD11 ILE A  77      -3.290  13.680  15.552  1.00 93.54           H  
ATOM   1200 HD12 ILE A  77      -2.148  14.663  16.501  1.00 93.54           H  
ATOM   1201 HD13 ILE A  77      -3.727  15.324  16.052  1.00 93.54           H  
ATOM   1202  N   THR A  78       1.448  14.640  11.594  1.00 93.91           N  
ATOM   1203  H   THR A  78       1.600  15.564  11.972  1.00 93.91           H  
ATOM   1204  CA  THR A  78       2.592  13.944  10.981  1.00 93.91           C  
ATOM   1205  HA  THR A  78       2.332  13.685   9.955  1.00 93.91           H  
ATOM   1206  C   THR A  78       2.909  12.646  11.733  1.00 93.91           C  
ATOM   1207  CB  THR A  78       3.819  14.864  10.941  1.00 93.91           C  
ATOM   1208  HB  THR A  78       4.084  15.150  11.959  1.00 93.91           H  
ATOM   1209  O   THR A  78       3.106  12.665  12.946  1.00 93.91           O  
ATOM   1210  CG2 THR A  78       5.034  14.216  10.289  1.00 93.91           C  
ATOM   1211 HG21 THR A  78       5.807  14.965  10.116  1.00 93.91           H  
ATOM   1212 HG22 THR A  78       4.754  13.752   9.343  1.00 93.91           H  
ATOM   1213 HG23 THR A  78       5.439  13.456  10.957  1.00 93.91           H  
ATOM   1214  OG1 THR A  78       3.520  16.040  10.217  1.00 93.91           O  
ATOM   1215  HG1 THR A  78       3.247  15.788   9.331  1.00 93.91           H  
ATOM   1216  N   GLY A  79       2.977  11.531  11.003  1.00 94.03           N  
ATOM   1217  H   GLY A  79       2.860  11.607  10.003  1.00 94.03           H  
ATOM   1218  CA  GLY A  79       3.140  10.170  11.519  1.00 94.03           C  
ATOM   1219  HA2 GLY A  79       3.771   9.611  10.828  1.00 94.03           H  
ATOM   1220  HA3 GLY A  79       3.637  10.210  12.488  1.00 94.03           H  
ATOM   1221  C   GLY A  79       1.837   9.381  11.698  1.00 94.03           C  
ATOM   1222  O   GLY A  79       1.887   8.151  11.650  1.00 94.03           O  
ATOM   1223  N   ASP A  80       0.688  10.047  11.847  1.00 93.05           N  
ATOM   1224  H   ASP A  80       0.689  11.057  11.847  1.00 93.05           H  
ATOM   1225  CA  ASP A  80      -0.606   9.375  12.022  1.00 93.05           C  
ATOM   1226  HA  ASP A  80      -0.480   8.584  12.762  1.00 93.05           H  
ATOM   1227  C   ASP A  80      -1.091   8.709  10.724  1.00 93.05           C  
ATOM   1228  CB  ASP A  80      -1.689  10.338  12.554  1.00 93.05           C  
ATOM   1229  HB2 ASP A  80      -1.651  11.278  12.004  1.00 93.05           H  
ATOM   1230  HB3 ASP A  80      -2.666   9.899  12.350  1.00 93.05           H  
ATOM   1231  O   ASP A  80      -0.694   9.075   9.609  1.00 93.05           O  
ATOM   1232  CG  ASP A  80      -1.645  10.617  14.062  1.00 93.05           C  
ATOM   1233  OD1 ASP A  80      -0.633  10.279  14.716  1.00 93.05           O  
ATOM   1234  OD2 ASP A  80      -2.660  11.166  14.553  1.00 93.05           O  
ATOM   1235  N   THR A  81      -2.003   7.744  10.887  1.00 95.75           N  
ATOM   1236  H   THR A  81      -2.345   7.578  11.823  1.00 95.75           H  
ATOM   1237  CA  THR A  81      -2.797   7.177   9.791  1.00 95.75           C  
ATOM   1238  HA  THR A  81      -2.314   7.466   8.858  1.00 95.75           H  
ATOM   1239  C   THR A  81      -4.204   7.773   9.769  1.00 95.75           C  
ATOM   1240  CB  THR A  81      -2.840   5.643   9.793  1.00 95.75           C  
ATOM   1241  HB  THR A  81      -3.540   5.310   9.027  1.00 95.75           H  
ATOM   1242  O   THR A  81      -4.842   7.964  10.805  1.00 95.75           O  
ATOM   1243  CG2 THR A  81      -1.466   5.047   9.491  1.00 95.75           C  
ATOM   1244 HG21 THR A  81      -0.752   5.315  10.270  1.00 95.75           H  
ATOM   1245 HG22 THR A  81      -1.548   3.962   9.424  1.00 95.75           H  
ATOM   1246 HG23 THR A  81      -1.112   5.432   8.535  1.00 95.75           H  
ATOM   1247  OG1 THR A  81      -3.245   5.136  11.043  1.00 95.75           O  
ATOM   1248  HG1 THR A  81      -2.492   5.201  11.635  1.00 95.75           H  
ATOM   1249  N   PHE A  82      -4.680   8.101   8.573  1.00 97.27           N  
ATOM   1250  H   PHE A  82      -4.107   7.914   7.763  1.00 97.27           H  
ATOM   1251  CA  PHE A  82      -5.928   8.821   8.332  1.00 97.27           C  
ATOM   1252  HA  PHE A  82      -6.639   8.585   9.123  1.00 97.27           H  
ATOM   1253  C   PHE A  82      -6.554   8.382   7.000  1.00 97.27           C  
ATOM   1254  CB  PHE A  82      -5.640  10.331   8.388  1.00 97.27           C  
ATOM   1255  HB2 PHE A  82      -5.135  10.548   9.329  1.00 97.27           H  
ATOM   1256  HB3 PHE A  82      -6.592  10.862   8.411  1.00 97.27           H  
ATOM   1257  O   PHE A  82      -5.924   7.662   6.227  1.00 97.27           O  
ATOM   1258  CG  PHE A  82      -4.803  10.888   7.250  1.00 97.27           C  
ATOM   1259  CD1 PHE A  82      -3.400  10.758   7.255  1.00 97.27           C  
ATOM   1260  HD1 PHE A  82      -2.904  10.257   8.074  1.00 97.27           H  
ATOM   1261  CD2 PHE A  82      -5.435  11.541   6.176  1.00 97.27           C  
ATOM   1262  HD2 PHE A  82      -6.509  11.646   6.166  1.00 97.27           H  
ATOM   1263  CE1 PHE A  82      -2.644  11.248   6.176  1.00 97.27           C  
ATOM   1264  HE1 PHE A  82      -1.572  11.113   6.159  1.00 97.27           H  
ATOM   1265  CE2 PHE A  82      -4.675  12.037   5.105  1.00 97.27           C  
ATOM   1266  HE2 PHE A  82      -5.166  12.513   4.269  1.00 97.27           H  
ATOM   1267  CZ  PHE A  82      -3.281  11.886   5.101  1.00 97.27           C  
ATOM   1268  HZ  PHE A  82      -2.702  12.240   4.261  1.00 97.27           H  
ATOM   1269  N   SER A  83      -7.787   8.798   6.723  1.00 97.12           N  
ATOM   1270  H   SER A  83      -8.261   9.403   7.379  1.00 97.12           H  
ATOM   1271  CA  SER A  83      -8.444   8.559   5.434  1.00 97.12           C  
ATOM   1272  HA  SER A  83      -8.013   7.679   4.956  1.00 97.12           H  
ATOM   1273  C   SER A  83      -8.237   9.751   4.505  1.00 97.12           C  
ATOM   1274  CB  SER A  83      -9.944   8.324   5.618  1.00 97.12           C  
ATOM   1275  HB2 SER A  83     -10.400   9.260   5.939  1.00 97.12           H  
ATOM   1276  HB3 SER A  83     -10.379   8.035   4.662  1.00 97.12           H  
ATOM   1277  O   SER A  83      -8.528  10.885   4.894  1.00 97.12           O  
ATOM   1278  OG  SER A  83     -10.223   7.320   6.580  1.00 97.12           O  
ATOM   1279  HG  SER A  83     -11.175   7.198   6.558  1.00 97.12           H  
ATOM   1280  N   TYR A  84      -7.776   9.507   3.279  1.00 95.54           N  
ATOM   1281  H   TYR A  84      -7.547   8.554   3.035  1.00 95.54           H  
ATOM   1282  CA  TYR A  84      -7.514  10.530   2.263  1.00 95.54           C  
ATOM   1283  HA  TYR A  84      -7.721  11.521   2.667  1.00 95.54           H  
ATOM   1284  C   TYR A  84      -8.395  10.327   1.030  1.00 95.54           C  
ATOM   1285  CB  TYR A  84      -6.032  10.470   1.866  1.00 95.54           C  
ATOM   1286  HB2 TYR A  84      -5.422  10.631   2.755  1.00 95.54           H  
ATOM   1287  HB3 TYR A  84      -5.805   9.471   1.496  1.00 95.54           H  
ATOM   1288  O   TYR A  84      -8.332   9.263   0.412  1.00 95.54           O  
ATOM   1289  CG  TYR A  84      -5.630  11.490   0.814  1.00 95.54           C  
ATOM   1290  CD1 TYR A  84      -5.402  11.098  -0.521  1.00 95.54           C  
ATOM   1291  HD1 TYR A  84      -5.523  10.064  -0.807  1.00 95.54           H  
ATOM   1292  CD2 TYR A  84      -5.485  12.841   1.177  1.00 95.54           C  
ATOM   1293  HD2 TYR A  84      -5.659  13.152   2.196  1.00 95.54           H  
ATOM   1294  CE1 TYR A  84      -5.016  12.059  -1.481  1.00 95.54           C  
ATOM   1295  HE1 TYR A  84      -4.807  11.767  -2.500  1.00 95.54           H  
ATOM   1296  CE2 TYR A  84      -5.121  13.801   0.218  1.00 95.54           C  
ATOM   1297  HE2 TYR A  84      -5.009  14.836   0.507  1.00 95.54           H  
ATOM   1298  OH  TYR A  84      -4.539  14.360  -2.035  1.00 95.54           O  
ATOM   1299  HH  TYR A  84      -4.519  15.237  -1.647  1.00 95.54           H  
ATOM   1300  CZ  TYR A  84      -4.894  13.419  -1.118  1.00 95.54           C  
ATOM   1301  N   LEU A  85      -9.164  11.349   0.641  1.00 93.40           N  
ATOM   1302  H   LEU A  85      -9.183  12.197   1.190  1.00 93.40           H  
ATOM   1303  CA  LEU A  85      -9.853  11.362  -0.646  1.00 93.40           C  
ATOM   1304  HA  LEU A  85     -10.177  10.346  -0.870  1.00 93.40           H  
ATOM   1305  C   LEU A  85      -8.889  11.833  -1.737  1.00 93.40           C  
ATOM   1306  CB  LEU A  85     -11.098  12.256  -0.584  1.00 93.40           C  
ATOM   1307  HB2 LEU A  85     -11.735  11.919   0.234  1.00 93.40           H  
ATOM   1308  HB3 LEU A  85     -10.761  13.272  -0.378  1.00 93.40           H  
ATOM   1309  O   LEU A  85      -8.636  13.028  -1.890  1.00 93.40           O  
ATOM   1310  CG  LEU A  85     -11.912  12.270  -1.892  1.00 93.40           C  
ATOM   1311  HG  LEU A  85     -11.291  12.621  -2.717  1.00 93.40           H  
ATOM   1312  CD1 LEU A  85     -12.471  10.900  -2.243  1.00 93.40           C  
ATOM   1313 HD11 LEU A  85     -13.028  10.490  -1.401  1.00 93.40           H  
ATOM   1314 HD12 LEU A  85     -13.136  10.978  -3.103  1.00 93.40           H  
ATOM   1315 HD13 LEU A  85     -11.657  10.220  -2.492  1.00 93.40           H  
ATOM   1316  CD2 LEU A  85     -13.104  13.214  -1.763  1.00 93.40           C  
ATOM   1317 HD21 LEU A  85     -13.651  13.237  -2.706  1.00 93.40           H  
ATOM   1318 HD22 LEU A  85     -13.755  12.842  -0.972  1.00 93.40           H  
ATOM   1319 HD23 LEU A  85     -12.735  14.213  -1.534  1.00 93.40           H  
ATOM   1320  N   SER A  86      -8.397  10.888  -2.526  1.00 89.40           N  
ATOM   1321  H   SER A  86      -8.694   9.939  -2.348  1.00 89.40           H  
ATOM   1322  CA  SER A  86      -7.609  11.150  -3.722  1.00 89.40           C  
ATOM   1323  HA  SER A  86      -6.745  11.751  -3.439  1.00 89.40           H  
ATOM   1324  C   SER A  86      -8.448  11.905  -4.764  1.00 89.40           C  
ATOM   1325  CB  SER A  86      -7.092   9.818  -4.258  1.00 89.40           C  
ATOM   1326  HB2 SER A  86      -7.899   9.087  -4.207  1.00 89.40           H  
ATOM   1327  HB3 SER A  86      -6.269   9.468  -3.635  1.00 89.40           H  
ATOM   1328  O   SER A  86      -9.467  11.388  -5.224  1.00 89.40           O  
ATOM   1329  OG  SER A  86      -6.665   9.918  -5.598  1.00 89.40           O  
ATOM   1330  HG  SER A  86      -7.255   9.316  -6.058  1.00 89.40           H  
ATOM   1331  N   PRO A  87      -8.047  13.120  -5.187  1.00 87.85           N  
ATOM   1332  CA  PRO A  87      -8.772  13.882  -6.204  1.00 87.85           C  
ATOM   1333  HA  PRO A  87      -9.845  13.817  -6.024  1.00 87.85           H  
ATOM   1334  C   PRO A  87      -8.504  13.389  -7.638  1.00 87.85           C  
ATOM   1335  CB  PRO A  87      -8.312  15.328  -5.997  1.00 87.85           C  
ATOM   1336  HB2 PRO A  87      -8.904  15.785  -5.205  1.00 87.85           H  
ATOM   1337  HB3 PRO A  87      -8.376  15.921  -6.909  1.00 87.85           H  
ATOM   1338  O   PRO A  87      -9.117  13.894  -8.574  1.00 87.85           O  
ATOM   1339  CG  PRO A  87      -6.868  15.165  -5.522  1.00 87.85           C  
ATOM   1340  HG2 PRO A  87      -6.534  16.023  -4.938  1.00 87.85           H  
ATOM   1341  HG3 PRO A  87      -6.214  15.002  -6.379  1.00 87.85           H  
ATOM   1342  CD  PRO A  87      -6.925  13.897  -4.674  1.00 87.85           C  
ATOM   1343  HD2 PRO A  87      -5.988  13.349  -4.759  1.00 87.85           H  
ATOM   1344  HD3 PRO A  87      -7.109  14.163  -3.633  1.00 87.85           H  
ATOM   1345  N   GLU A  88      -7.580  12.440  -7.824  1.00 78.73           N  
ATOM   1346  H   GLU A  88      -7.120  12.056  -7.011  1.00 78.73           H  
ATOM   1347  CA  GLU A  88      -7.184  11.900  -9.136  1.00 78.73           C  
ATOM   1348  HA  GLU A  88      -7.141  12.706  -9.868  1.00 78.73           H  
ATOM   1349  C   GLU A  88      -8.183  10.859  -9.665  1.00 78.73           C  
ATOM   1350  CB  GLU A  88      -5.787  11.265  -9.014  1.00 78.73           C  
ATOM   1351  HB2 GLU A  88      -5.835  10.446  -8.297  1.00 78.73           H  
ATOM   1352  HB3 GLU A  88      -5.497  10.860  -9.984  1.00 78.73           H  
ATOM   1353  O   GLU A  88      -8.349  10.700 -10.871  1.00 78.73           O  
ATOM   1354  CG  GLU A  88      -4.719  12.278  -8.564  1.00 78.73           C  
ATOM   1355  HG2 GLU A  88      -4.683  13.085  -9.296  1.00 78.73           H  
ATOM   1356  HG3 GLU A  88      -5.010  12.712  -7.608  1.00 78.73           H  
ATOM   1357  CD  GLU A  88      -3.317  11.672  -8.398  1.00 78.73           C  
ATOM   1358  OE1 GLU A  88      -2.362  12.479  -8.389  1.00 78.73           O  
ATOM   1359  OE2 GLU A  88      -3.201  10.434  -8.221  1.00 78.73           O  
ATOM   1360  N   ASP A  89      -8.853  10.162  -8.748  1.00 75.93           N  
ATOM   1361  H   ASP A  89      -8.591  10.307  -7.784  1.00 75.93           H  
ATOM   1362  CA  ASP A  89      -9.793   9.068  -9.001  1.00 75.93           C  
ATOM   1363  HA  ASP A  89     -10.129   9.115 -10.037  1.00 75.93           H  
ATOM   1364  C   ASP A  89     -11.063   9.145  -8.125  1.00 75.93           C  
ATOM   1365  CB  ASP A  89      -9.049   7.731  -8.807  1.00 75.93           C  
ATOM   1366  HB2 ASP A  89      -9.775   6.923  -8.892  1.00 75.93           H  
ATOM   1367  HB3 ASP A  89      -8.327   7.625  -9.616  1.00 75.93           H  
ATOM   1368  O   ASP A  89     -12.046   8.459  -8.393  1.00 75.93           O  
ATOM   1369  CG  ASP A  89      -8.297   7.585  -7.475  1.00 75.93           C  
ATOM   1370  OD1 ASP A  89      -8.542   8.391  -6.550  1.00 75.93           O  
ATOM   1371  OD2 ASP A  89      -7.423   6.698  -7.369  1.00 75.93           O  
ATOM   1372  N   GLY A  90     -11.078   9.994  -7.092  1.00 81.58           N  
ATOM   1373  H   GLY A  90     -10.228  10.498  -6.882  1.00 81.58           H  
ATOM   1374  CA  GLY A  90     -12.123  10.043  -6.068  1.00 81.58           C  
ATOM   1375  HA2 GLY A  90     -12.063  11.004  -5.557  1.00 81.58           H  
ATOM   1376  HA3 GLY A  90     -13.101   9.956  -6.540  1.00 81.58           H  
ATOM   1377  C   GLY A  90     -11.996   8.943  -5.008  1.00 81.58           C  
ATOM   1378  O   GLY A  90     -12.956   8.705  -4.274  1.00 81.58           O  
ATOM   1379  N   GLY A  91     -10.878   8.216  -4.957  1.00 85.08           N  
ATOM   1380  H   GLY A  91     -10.108   8.468  -5.561  1.00 85.08           H  
ATOM   1381  CA  GLY A  91     -10.679   7.079  -4.062  1.00 85.08           C  
ATOM   1382  HA2 GLY A  91     -11.572   6.456  -4.111  1.00 85.08           H  
ATOM   1383  HA3 GLY A  91      -9.833   6.483  -4.404  1.00 85.08           H  
ATOM   1384  C   GLY A  91     -10.431   7.486  -2.609  1.00 85.08           C  
ATOM   1385  O   GLY A  91      -9.662   8.409  -2.358  1.00 85.08           O  
ATOM   1386  N   TRP A  92     -11.047   6.791  -1.649  1.00 92.15           N  
ATOM   1387  H   TRP A  92     -11.557   5.964  -1.926  1.00 92.15           H  
ATOM   1388  CA  TRP A  92     -10.705   6.917  -0.228  1.00 92.15           C  
ATOM   1389  HA  TRP A  92     -10.294   7.908  -0.034  1.00 92.15           H  
ATOM   1390  C   TRP A  92      -9.640   5.883   0.114  1.00 92.15           C  
ATOM   1391  CB  TRP A  92     -11.936   6.751   0.672  1.00 92.15           C  
ATOM   1392  HB2 TRP A  92     -11.594   6.515   1.679  1.00 92.15           H  
ATOM   1393  HB3 TRP A  92     -12.530   5.902   0.334  1.00 92.15           H  
ATOM   1394  O   TRP A  92      -9.931   4.692   0.143  1.00 92.15           O  
ATOM   1395  CG  TRP A  92     -12.799   7.966   0.783  1.00 92.15           C  
ATOM   1396  CD1 TRP A  92     -13.998   8.146   0.190  1.00 92.15           C  
ATOM   1397  HD1 TRP A  92     -14.488   7.426  -0.449  1.00 92.15           H  
ATOM   1398  CD2 TRP A  92     -12.552   9.182   1.555  1.00 92.15           C  
ATOM   1399  CE2 TRP A  92     -13.673  10.048   1.402  1.00 92.15           C  
ATOM   1400  CE3 TRP A  92     -11.507   9.633   2.389  1.00 92.15           C  
ATOM   1401  HE3 TRP A  92     -10.641   9.000   2.517  1.00 92.15           H  
ATOM   1402  NE1 TRP A  92     -14.499   9.387   0.526  1.00 92.15           N  
ATOM   1403  HE1 TRP A  92     -15.335   9.788   0.127  1.00 92.15           H  
ATOM   1404  CH2 TRP A  92     -12.711  11.706   2.871  1.00 92.15           C  
ATOM   1405  HH2 TRP A  92     -12.764  12.657   3.380  1.00 92.15           H  
ATOM   1406  CZ2 TRP A  92     -13.771  11.285   2.051  1.00 92.15           C  
ATOM   1407  HZ2 TRP A  92     -14.663  11.882   1.933  1.00 92.15           H  
ATOM   1408  CZ3 TRP A  92     -11.582  10.883   3.036  1.00 92.15           C  
ATOM   1409  HZ3 TRP A  92     -10.767  11.214   3.662  1.00 92.15           H  
ATOM   1410  N   TYR A  93      -8.416   6.329   0.374  1.00 92.79           N  
ATOM   1411  H   TYR A  93      -8.257   7.326   0.346  1.00 92.79           H  
ATOM   1412  CA  TYR A  93      -7.288   5.460   0.711  1.00 92.79           C  
ATOM   1413  HA  TYR A  93      -7.570   4.414   0.592  1.00 92.79           H  
ATOM   1414  C   TYR A  93      -6.872   5.676   2.167  1.00 92.79           C  
ATOM   1415  CB  TYR A  93      -6.123   5.745  -0.247  1.00 92.79           C  
ATOM   1416  HB2 TYR A  93      -5.263   5.155   0.068  1.00 92.79           H  
ATOM   1417  HB3 TYR A  93      -5.850   6.796  -0.156  1.00 92.79           H  
ATOM   1418  O   TYR A  93      -6.882   6.818   2.645  1.00 92.79           O  
ATOM   1419  CG  TYR A  93      -6.408   5.437  -1.708  1.00 92.79           C  
ATOM   1420  CD1 TYR A  93      -6.179   4.141  -2.213  1.00 92.79           C  
ATOM   1421  HD1 TYR A  93      -5.827   3.355  -1.562  1.00 92.79           H  
ATOM   1422  CD2 TYR A  93      -6.888   6.445  -2.570  1.00 92.79           C  
ATOM   1423  HD2 TYR A  93      -7.090   7.433  -2.182  1.00 92.79           H  
ATOM   1424  CE1 TYR A  93      -6.421   3.855  -3.571  1.00 92.79           C  
ATOM   1425  HE1 TYR A  93      -6.244   2.861  -3.956  1.00 92.79           H  
ATOM   1426  CE2 TYR A  93      -7.114   6.164  -3.934  1.00 92.79           C  
ATOM   1427  HE2 TYR A  93      -7.474   6.930  -4.604  1.00 92.79           H  
ATOM   1428  OH  TYR A  93      -7.091   4.593  -5.755  1.00 92.79           O  
ATOM   1429  HH  TYR A  93      -7.267   5.383  -6.272  1.00 92.79           H  
ATOM   1430  CZ  TYR A  93      -6.884   4.866  -4.438  1.00 92.79           C  
ATOM   1431  N   ARG A  94      -6.433   4.617   2.863  1.00 95.06           N  
ATOM   1432  H   ARG A  94      -6.424   3.696   2.447  1.00 95.06           H  
ATOM   1433  CA  ARG A  94      -5.730   4.803   4.137  1.00 95.06           C  
ATOM   1434  HA  ARG A  94      -6.294   5.517   4.737  1.00 95.06           H  
ATOM   1435  C   ARG A  94      -4.368   5.409   3.823  1.00 95.06           C  
ATOM   1436  CB  ARG A  94      -5.603   3.501   4.940  1.00 95.06           C  
ATOM   1437  HB2 ARG A  94      -4.905   2.836   4.430  1.00 95.06           H  
ATOM   1438  HB3 ARG A  94      -5.175   3.737   5.914  1.00 95.06           H  
ATOM   1439  O   ARG A  94      -3.644   4.929   2.949  1.00 95.06           O  
ATOM   1440  CG  ARG A  94      -6.954   2.793   5.155  1.00 95.06           C  
ATOM   1441  HG2 ARG A  94      -7.622   3.460   5.700  1.00 95.06           H  
ATOM   1442  HG3 ARG A  94      -7.421   2.557   4.199  1.00 95.06           H  
ATOM   1443  CD  ARG A  94      -6.805   1.498   5.956  1.00 95.06           C  
ATOM   1444  HD2 ARG A  94      -7.796   1.086   6.145  1.00 95.06           H  
ATOM   1445  HD3 ARG A  94      -6.325   1.719   6.909  1.00 95.06           H  
ATOM   1446  NE  ARG A  94      -6.009   0.516   5.211  1.00 95.06           N  
ATOM   1447  HE  ARG A  94      -5.842   0.715   4.235  1.00 95.06           H  
ATOM   1448  NH1 ARG A  94      -5.617  -0.989   6.899  1.00 95.06           N  
ATOM   1449 HH11 ARG A  94      -6.345  -0.586   7.472  1.00 95.06           H  
ATOM   1450 HH12 ARG A  94      -5.111  -1.799   7.225  1.00 95.06           H  
ATOM   1451  NH2 ARG A  94      -4.690  -1.280   4.904  1.00 95.06           N  
ATOM   1452 HH21 ARG A  94      -4.354  -2.200   5.149  1.00 95.06           H  
ATOM   1453 HH22 ARG A  94      -4.581  -0.974   3.947  1.00 95.06           H  
ATOM   1454  CZ  ARG A  94      -5.446  -0.577   5.677  1.00 95.06           C  
ATOM   1455  N   ALA A  95      -4.027   6.485   4.514  1.00 95.73           N  
ATOM   1456  H   ALA A  95      -4.691   6.847   5.183  1.00 95.73           H  
ATOM   1457  CA  ALA A  95      -2.838   7.275   4.252  1.00 95.73           C  
ATOM   1458  HA  ALA A  95      -2.211   6.730   3.546  1.00 95.73           H  
ATOM   1459  C   ALA A  95      -2.030   7.498   5.534  1.00 95.73           C  
ATOM   1460  CB  ALA A  95      -3.264   8.590   3.592  1.00 95.73           C  
ATOM   1461  HB1 ALA A  95      -3.893   9.159   4.278  1.00 95.73           H  
ATOM   1462  HB2 ALA A  95      -2.384   9.177   3.331  1.00 95.73           H  
ATOM   1463  HB3 ALA A  95      -3.832   8.377   2.686  1.00 95.73           H  
ATOM   1464  O   ALA A  95      -2.604   7.710   6.601  1.00 95.73           O  
ATOM   1465  N   ARG A  96      -0.697   7.487   5.434  1.00 96.22           N  
ATOM   1466  H   ARG A  96      -0.316   7.287   4.520  1.00 96.22           H  
ATOM   1467  CA  ARG A  96       0.235   7.854   6.514  1.00 96.22           C  
ATOM   1468  HA  ARG A  96      -0.316   7.936   7.451  1.00 96.22           H  
ATOM   1469  C   ARG A  96       0.849   9.216   6.218  1.00 96.22           C  
ATOM   1470  CB  ARG A  96       1.291   6.750   6.683  1.00 96.22           C  
ATOM   1471  HB2 ARG A  96       1.778   6.576   5.724  1.00 96.22           H  
ATOM   1472  HB3 ARG A  96       0.780   5.834   6.981  1.00 96.22           H  
ATOM   1473  O   ARG A  96       1.476   9.395   5.174  1.00 96.22           O  
ATOM   1474  CG  ARG A  96       2.372   7.080   7.727  1.00 96.22           C  
ATOM   1475  HG2 ARG A  96       1.905   7.327   8.681  1.00 96.22           H  
ATOM   1476  HG3 ARG A  96       2.943   7.945   7.391  1.00 96.22           H  
ATOM   1477  CD  ARG A  96       3.344   5.905   7.915  1.00 96.22           C  
ATOM   1478  HD2 ARG A  96       4.228   6.269   8.437  1.00 96.22           H  
ATOM   1479  HD3 ARG A  96       3.666   5.543   6.938  1.00 96.22           H  
ATOM   1480  NE  ARG A  96       2.735   4.826   8.715  1.00 96.22           N  
ATOM   1481  HE  ARG A  96       2.469   5.066   9.660  1.00 96.22           H  
ATOM   1482  NH1 ARG A  96       2.695   3.116   7.156  1.00 96.22           N  
ATOM   1483 HH11 ARG A  96       2.328   2.211   6.898  1.00 96.22           H  
ATOM   1484 HH12 ARG A  96       3.208   3.637   6.459  1.00 96.22           H  
ATOM   1485  NH2 ARG A  96       1.748   2.837   9.136  1.00 96.22           N  
ATOM   1486 HH21 ARG A  96       1.407   1.961   8.767  1.00 96.22           H  
ATOM   1487 HH22 ARG A  96       1.431   3.139  10.046  1.00 96.22           H  
ATOM   1488  CZ  ARG A  96       2.409   3.603   8.326  1.00 96.22           C  
ATOM   1489  N   ALA A  97       0.705  10.171   7.132  1.00 96.74           N  
ATOM   1490  H   ALA A  97       0.210   9.953   7.985  1.00 96.74           H  
ATOM   1491  CA  ALA A  97       1.248  11.517   6.954  1.00 96.74           C  
ATOM   1492  HA  ALA A  97       1.005  11.872   5.952  1.00 96.74           H  
ATOM   1493  C   ALA A  97       2.778  11.507   7.108  1.00 96.74           C  
ATOM   1494  CB  ALA A  97       0.574  12.446   7.964  1.00 96.74           C  
ATOM   1495  HB1 ALA A  97       0.780  12.092   8.974  1.00 96.74           H  
ATOM   1496  HB2 ALA A  97      -0.505  12.440   7.809  1.00 96.74           H  
ATOM   1497  HB3 ALA A  97       0.950  13.462   7.846  1.00 96.74           H  
ATOM   1498  O   ALA A  97       3.288  11.285   8.205  1.00 96.74           O  
ATOM   1499  N   LEU A  98       3.519  11.755   6.026  1.00 96.36           N  
ATOM   1500  H   LEU A  98       3.057  12.000   5.162  1.00 96.36           H  
ATOM   1501  CA  LEU A  98       4.986  11.685   6.033  1.00 96.36           C  
ATOM   1502  HA  LEU A  98       5.301  10.903   6.725  1.00 96.36           H  
ATOM   1503  C   LEU A  98       5.633  12.978   6.533  1.00 96.36           C  
ATOM   1504  CB  LEU A  98       5.511  11.325   4.634  1.00 96.36           C  
ATOM   1505  HB2 LEU A  98       5.270  12.136   3.946  1.00 96.36           H  
ATOM   1506  HB3 LEU A  98       6.597  11.257   4.696  1.00 96.36           H  
ATOM   1507  O   LEU A  98       6.711  12.949   7.112  1.00 96.36           O  
ATOM   1508  CG  LEU A  98       4.977  10.008   4.045  1.00 96.36           C  
ATOM   1509  HG  LEU A  98       3.915  10.117   3.826  1.00 96.36           H  
ATOM   1510  CD1 LEU A  98       5.713   9.730   2.738  1.00 96.36           C  
ATOM   1511 HD11 LEU A  98       6.773   9.586   2.948  1.00 96.36           H  
ATOM   1512 HD12 LEU A  98       5.318   8.832   2.263  1.00 96.36           H  
ATOM   1513 HD13 LEU A  98       5.590  10.568   2.052  1.00 96.36           H  
ATOM   1514  CD2 LEU A  98       5.164   8.816   4.983  1.00 96.36           C  
ATOM   1515 HD21 LEU A  98       4.889   7.895   4.469  1.00 96.36           H  
ATOM   1516 HD22 LEU A  98       6.205   8.758   5.304  1.00 96.36           H  
ATOM   1517 HD23 LEU A  98       4.518   8.927   5.854  1.00 96.36           H  
ATOM   1518  N   ASN A  99       4.986  14.120   6.319  1.00 94.84           N  
ATOM   1519  H   ASN A  99       4.105  14.068   5.828  1.00 94.84           H  
ATOM   1520  CA  ASN A  99       5.399  15.422   6.844  1.00 94.84           C  
ATOM   1521  HA  ASN A  99       5.748  15.298   7.869  1.00 94.84           H  
ATOM   1522  C   ASN A  99       4.158  16.338   6.913  1.00 94.84           C  
ATOM   1523  CB  ASN A  99       6.606  15.936   6.024  1.00 94.84           C  
ATOM   1524  HB2 ASN A  99       7.449  15.274   6.222  1.00 94.84           H  
ATOM   1525  HB3 ASN A  99       6.902  16.930   6.360  1.00 94.84           H  
ATOM   1526  O   ASN A  99       3.081  15.867   7.283  1.00 94.84           O  
ATOM   1527  CG  ASN A  99       6.368  15.966   4.530  1.00 94.84           C  
ATOM   1528  ND2 ASN A  99       7.302  15.519   3.726  1.00 94.84           N  
ATOM   1529 HD21 ASN A  99       8.144  15.106   4.102  1.00 94.84           H  
ATOM   1530 HD22 ASN A  99       7.102  15.542   2.737  1.00 94.84           H  
ATOM   1531  OD1 ASN A  99       5.327  16.395   4.076  1.00 94.84           O  
ATOM   1532  N   THR A 100       4.281  17.631   6.608  1.00 92.56           N  
ATOM   1533  H   THR A 100       5.187  17.982   6.333  1.00 92.56           H  
ATOM   1534  CA  THR A 100       3.159  18.589   6.554  1.00 92.56           C  
ATOM   1535  HA  THR A 100       2.340  18.218   7.171  1.00 92.56           H  
ATOM   1536  C   THR A 100       2.570  18.791   5.152  1.00 92.56           C  
ATOM   1537  CB  THR A 100       3.588  19.949   7.119  1.00 92.56           C  
ATOM   1538  HB  THR A 100       2.805  20.685   6.939  1.00 92.56           H  
ATOM   1539  O   THR A 100       1.554  19.469   5.023  1.00 92.56           O  
ATOM   1540  CG2 THR A 100       3.856  19.887   8.623  1.00 92.56           C  
ATOM   1541 HG21 THR A 100       4.676  19.200   8.833  1.00 92.56           H  
ATOM   1542 HG22 THR A 100       4.112  20.879   8.996  1.00 92.56           H  
ATOM   1543 HG23 THR A 100       2.961  19.534   9.137  1.00 92.56           H  
ATOM   1544  OG1 THR A 100       4.784  20.378   6.504  1.00 92.56           O  
ATOM   1545  HG1 THR A 100       4.914  21.302   6.731  1.00 92.56           H  
ATOM   1546  N   THR A 101       3.185  18.231   4.105  1.00 95.71           N  
ATOM   1547  H   THR A 101       4.042  17.724   4.271  1.00 95.71           H  
ATOM   1548  CA  THR A 101       2.813  18.428   2.691  1.00 95.71           C  
ATOM   1549  HA  THR A 101       1.821  18.878   2.640  1.00 95.71           H  
ATOM   1550  C   THR A 101       2.733  17.133   1.877  1.00 95.71           C  
ATOM   1551  CB  THR A 101       3.793  19.384   1.987  1.00 95.71           C  
ATOM   1552  HB  THR A 101       3.506  19.478   0.940  1.00 95.71           H  
ATOM   1553  O   THR A 101       2.376  17.191   0.704  1.00 95.71           O  
ATOM   1554  CG2 THR A 101       3.810  20.783   2.602  1.00 95.71           C  
ATOM   1555 HG21 THR A 101       4.429  21.443   1.995  1.00 95.71           H  
ATOM   1556 HG22 THR A 101       2.794  21.177   2.630  1.00 95.71           H  
ATOM   1557 HG23 THR A 101       4.208  20.745   3.616  1.00 95.71           H  
ATOM   1558  OG1 THR A 101       5.114  18.896   2.056  1.00 95.71           O  
ATOM   1559  HG1 THR A 101       5.648  19.407   1.444  1.00 95.71           H  
ATOM   1560  N   MET A 102       3.053  15.969   2.452  1.00 96.86           N  
ATOM   1561  H   MET A 102       3.425  15.995   3.391  1.00 96.86           H  
ATOM   1562  CA  MET A 102       3.115  14.679   1.750  1.00 96.86           C  
ATOM   1563  HA  MET A 102       2.508  14.745   0.847  1.00 96.86           H  
ATOM   1564  C   MET A 102       2.561  13.530   2.606  1.00 96.86           C  
ATOM   1565  CB  MET A 102       4.563  14.359   1.330  1.00 96.86           C  
ATOM   1566  HB2 MET A 102       4.570  13.410   0.793  1.00 96.86           H  
ATOM   1567  HB3 MET A 102       5.179  14.248   2.222  1.00 96.86           H  
ATOM   1568  O   MET A 102       2.783  13.490   3.821  1.00 96.86           O  
ATOM   1569  CG  MET A 102       5.181  15.439   0.427  1.00 96.86           C  
ATOM   1570  HG2 MET A 102       5.124  16.397   0.945  1.00 96.86           H  
ATOM   1571  HG3 MET A 102       4.586  15.513  -0.483  1.00 96.86           H  
ATOM   1572  SD  MET A 102       6.923  15.202  -0.023  1.00 96.86           S  
ATOM   1573  CE  MET A 102       6.763  13.843  -1.211  1.00 96.86           C  
ATOM   1574  HE1 MET A 102       6.392  12.958  -0.692  1.00 96.86           H  
ATOM   1575  HE2 MET A 102       7.736  13.615  -1.646  1.00 96.86           H  
ATOM   1576  HE3 MET A 102       6.068  14.116  -2.005  1.00 96.86           H  
ATOM   1577  N   ALA A 103       1.892  12.568   1.968  1.00 97.01           N  
ATOM   1578  H   ALA A 103       1.739  12.668   0.975  1.00 97.01           H  
ATOM   1579  CA  ALA A 103       1.403  11.338   2.595  1.00 97.01           C  
ATOM   1580  HA  ALA A 103       1.958  11.172   3.518  1.00 97.01           H  
ATOM   1581  C   ALA A 103       1.617  10.105   1.703  1.00 97.01           C  
ATOM   1582  CB  ALA A 103      -0.075  11.498   2.960  1.00 97.01           C  
ATOM   1583  HB1 ALA A 103      -0.663  11.686   2.061  1.00 97.01           H  
ATOM   1584  HB2 ALA A 103      -0.193  12.325   3.660  1.00 97.01           H  
ATOM   1585  HB3 ALA A 103      -0.435  10.585   3.434  1.00 97.01           H  
ATOM   1586  O   ALA A 103       1.505  10.188   0.483  1.00 97.01           O  
ATOM   1587  N   ALA A 104       1.892   8.958   2.322  1.00 96.27           N  
ATOM   1588  H   ALA A 104       1.901   8.965   3.332  1.00 96.27           H  
ATOM   1589  CA  ALA A 104       1.940   7.649   1.673  1.00 96.27           C  
ATOM   1590  HA  ALA A 104       2.303   7.741   0.650  1.00 96.27           H  
ATOM   1591  C   ALA A 104       0.538   7.029   1.644  1.00 96.27           C  
ATOM   1592  CB  ALA A 104       2.903   6.763   2.474  1.00 96.27           C  
ATOM   1593  HB1 ALA A 104       2.775   5.721   2.181  1.00 96.27           H  
ATOM   1594  HB2 ALA A 104       2.689   6.840   3.540  1.00 96.27           H  
ATOM   1595  HB3 ALA A 104       3.935   7.058   2.283  1.00 96.27           H  
ATOM   1596  O   ALA A 104      -0.083   6.939   2.702  1.00 96.27           O  
ATOM   1597  N   LEU A 105       0.052   6.580   0.483  1.00 93.47           N  
ATOM   1598  H   LEU A 105       0.615   6.673  -0.350  1.00 93.47           H  
ATOM   1599  CA  LEU A 105      -1.188   5.805   0.370  1.00 93.47           C  
ATOM   1600  HA  LEU A 105      -1.874   6.105   1.161  1.00 93.47           H  
ATOM   1601  C   LEU A 105      -0.878   4.317   0.564  1.00 93.47           C  
ATOM   1602  CB  LEU A 105      -1.885   6.061  -0.978  1.00 93.47           C  
ATOM   1603  HB2 LEU A 105      -2.814   5.491  -0.979  1.00 93.47           H  
ATOM   1604  HB3 LEU A 105      -1.258   5.669  -1.780  1.00 93.47           H  
ATOM   1605  O   LEU A 105      -0.178   3.713  -0.244  1.00 93.47           O  
ATOM   1606  CG  LEU A 105      -2.208   7.532  -1.299  1.00 93.47           C  
ATOM   1607  HG  LEU A 105      -1.285   8.052  -1.558  1.00 93.47           H  
ATOM   1608  CD1 LEU A 105      -3.147   7.575  -2.504  1.00 93.47           C  
ATOM   1609 HD11 LEU A 105      -2.708   7.000  -3.320  1.00 93.47           H  
ATOM   1610 HD12 LEU A 105      -3.306   8.606  -2.819  1.00 93.47           H  
ATOM   1611 HD13 LEU A 105      -4.107   7.129  -2.244  1.00 93.47           H  
ATOM   1612  CD2 LEU A 105      -2.880   8.280  -0.147  1.00 93.47           C  
ATOM   1613 HD21 LEU A 105      -3.184   9.273  -0.479  1.00 93.47           H  
ATOM   1614 HD22 LEU A 105      -2.177   8.397   0.678  1.00 93.47           H  
ATOM   1615 HD23 LEU A 105      -3.755   7.730   0.199  1.00 93.47           H  
ATOM   1616  N   LEU A 106      -1.405   3.735   1.638  1.00 91.49           N  
ATOM   1617  H   LEU A 106      -2.053   4.270   2.199  1.00 91.49           H  
ATOM   1618  CA  LEU A 106      -1.039   2.401   2.135  1.00 91.49           C  
ATOM   1619  HA  LEU A 106       0.036   2.264   2.018  1.00 91.49           H  
ATOM   1620  C   LEU A 106      -1.712   1.258   1.354  1.00 91.49           C  
ATOM   1621  CB  LEU A 106      -1.383   2.342   3.637  1.00 91.49           C  
ATOM   1622  HB2 LEU A 106      -0.985   1.409   4.036  1.00 91.49           H  
ATOM   1623  HB3 LEU A 106      -2.467   2.314   3.740  1.00 91.49           H  
ATOM   1624  O   LEU A 106      -1.278   0.110   1.413  1.00 91.49           O  
ATOM   1625  CG  LEU A 106      -0.838   3.519   4.474  1.00 91.49           C  
ATOM   1626  HG  LEU A 106      -1.257   4.457   4.109  1.00 91.49           H  
ATOM   1627  CD1 LEU A 106      -1.267   3.394   5.935  1.00 91.49           C  
ATOM   1628 HD11 LEU A 106      -2.351   3.296   5.988  1.00 91.49           H  
ATOM   1629 HD12 LEU A 106      -0.806   2.514   6.383  1.00 91.49           H  
ATOM   1630 HD13 LEU A 106      -0.961   4.285   6.483  1.00 91.49           H  
ATOM   1631  CD2 LEU A 106       0.686   3.629   4.397  1.00 91.49           C  
ATOM   1632 HD21 LEU A 106       1.133   2.667   4.648  1.00 91.49           H  
ATOM   1633 HD22 LEU A 106       0.986   3.897   3.384  1.00 91.49           H  
ATOM   1634 HD23 LEU A 106       1.043   4.396   5.084  1.00 91.49           H  
ATOM   1635  N   ASP A 107      -2.754   1.609   0.597  1.00 87.19           N  
ATOM   1636  H   ASP A 107      -3.066   2.565   0.697  1.00 87.19           H  
ATOM   1637  CA  ASP A 107      -3.615   0.708  -0.183  1.00 87.19           C  
ATOM   1638  HA  ASP A 107      -3.266  -0.318  -0.069  1.00 87.19           H  
ATOM   1639  C   ASP A 107      -3.603   1.042  -1.688  1.00 87.19           C  
ATOM   1640  CB  ASP A 107      -5.039   0.798   0.380  1.00 87.19           C  
ATOM   1641  HB2 ASP A 107      -5.669   0.033  -0.075  1.00 87.19           H  
ATOM   1642  HB3 ASP A 107      -5.455   1.773   0.126  1.00 87.19           H  
ATOM   1643  O   ASP A 107      -4.412   0.531  -2.460  1.00 87.19           O  
ATOM   1644  CG  ASP A 107      -5.080   0.627   1.892  1.00 87.19           C  
ATOM   1645  OD1 ASP A 107      -4.444  -0.307   2.424  1.00 87.19           O  
ATOM   1646  OD2 ASP A 107      -5.729   1.462   2.559  1.00 87.19           O  
ATOM   1647  N   GLY A 108      -2.708   1.955  -2.086  1.00 84.80           N  
ATOM   1648  H   GLY A 108      -2.089   2.314  -1.373  1.00 84.80           H  
ATOM   1649  CA  GLY A 108      -2.540   2.450  -3.456  1.00 84.80           C  
ATOM   1650  HA2 GLY A 108      -2.866   1.682  -4.158  1.00 84.80           H  
ATOM   1651  HA3 GLY A 108      -3.165   3.331  -3.600  1.00 84.80           H  
ATOM   1652  C   GLY A 108      -1.092   2.812  -3.806  1.00 84.80           C  
ATOM   1653  O   GLY A 108      -0.874   3.526  -4.777  1.00 84.80           O  
ATOM   1654  N   SER A 109      -0.129   2.385  -2.976  1.00 88.08           N  
ATOM   1655  H   SER A 109      -0.431   1.811  -2.202  1.00 88.08           H  
ATOM   1656  CA  SER A 109       1.323   2.328  -3.229  1.00 88.08           C  
ATOM   1657  HA  SER A 109       1.793   2.324  -2.245  1.00 88.08           H  
ATOM   1658  C   SER A 109       1.977   3.531  -3.924  1.00 88.08           C  
ATOM   1659  CB  SER A 109       1.659   0.977  -3.856  1.00 88.08           C  
ATOM   1660  HB2 SER A 109       2.678   0.959  -4.242  1.00 88.08           H  
ATOM   1661  HB3 SER A 109       0.962   0.751  -4.663  1.00 88.08           H  
ATOM   1662  O   SER A 109       2.931   3.394  -4.685  1.00 88.08           O  
ATOM   1663  OG  SER A 109       1.530   0.022  -2.823  1.00 88.08           O  
ATOM   1664  HG  SER A 109       2.094  -0.722  -3.044  1.00 88.08           H  
ATOM   1665  N   LYS A 110       1.506   4.740  -3.602  1.00 89.28           N  
ATOM   1666  H   LYS A 110       0.717   4.764  -2.972  1.00 89.28           H  
ATOM   1667  CA  LYS A 110       2.052   6.012  -4.094  1.00 89.28           C  
ATOM   1668  HA  LYS A 110       3.071   5.823  -4.430  1.00 89.28           H  
ATOM   1669  C   LYS A 110       2.151   7.054  -2.987  1.00 89.28           C  
ATOM   1670  CB  LYS A 110       1.246   6.498  -5.317  1.00 89.28           C  
ATOM   1671  HB2 LYS A 110       1.233   5.696  -6.055  1.00 89.28           H  
ATOM   1672  HB3 LYS A 110       1.764   7.347  -5.763  1.00 89.28           H  
ATOM   1673  O   LYS A 110       1.471   6.963  -1.963  1.00 89.28           O  
ATOM   1674  CG  LYS A 110      -0.203   6.916  -5.006  1.00 89.28           C  
ATOM   1675  HG2 LYS A 110      -0.720   6.094  -4.511  1.00 89.28           H  
ATOM   1676  HG3 LYS A 110      -0.199   7.775  -4.335  1.00 89.28           H  
ATOM   1677  CD  LYS A 110      -0.965   7.285  -6.290  1.00 89.28           C  
ATOM   1678  HD2 LYS A 110      -0.506   8.165  -6.741  1.00 89.28           H  
ATOM   1679  HD3 LYS A 110      -0.903   6.452  -6.991  1.00 89.28           H  
ATOM   1680  CE  LYS A 110      -2.440   7.571  -5.976  1.00 89.28           C  
ATOM   1681  HE2 LYS A 110      -2.875   6.666  -5.551  1.00 89.28           H  
ATOM   1682  HE3 LYS A 110      -2.494   8.361  -5.226  1.00 89.28           H  
ATOM   1683  NZ  LYS A 110      -3.210   7.972  -7.178  1.00 89.28           N  
ATOM   1684  HZ1 LYS A 110      -3.083   7.317  -7.936  1.00 89.28           H  
ATOM   1685  HZ2 LYS A 110      -4.195   8.059  -6.973  1.00 89.28           H  
ATOM   1686  HZ3 LYS A 110      -2.935   8.884  -7.514  1.00 89.28           H  
ATOM   1687  N   VAL A 111       2.978   8.074  -3.203  1.00 94.92           N  
ATOM   1688  H   VAL A 111       3.479   8.098  -4.079  1.00 94.92           H  
ATOM   1689  CA  VAL A 111       3.056   9.255  -2.330  1.00 94.92           C  
ATOM   1690  HA  VAL A 111       2.538   9.034  -1.396  1.00 94.92           H  
ATOM   1691  C   VAL A 111       2.327  10.423  -2.989  1.00 94.92           C  
ATOM   1692  CB  VAL A 111       4.510   9.595  -1.958  1.00 94.92           C  
ATOM   1693  HB  VAL A 111       5.090   9.772  -2.864  1.00 94.92           H  
ATOM   1694  O   VAL A 111       2.576  10.742  -4.148  1.00 94.92           O  
ATOM   1695  CG1 VAL A 111       4.597  10.834  -1.060  1.00 94.92           C  
ATOM   1696 HG11 VAL A 111       3.974  10.705  -0.175  1.00 94.92           H  
ATOM   1697 HG12 VAL A 111       5.632  10.971  -0.747  1.00 94.92           H  
ATOM   1698 HG13 VAL A 111       4.275  11.719  -1.610  1.00 94.92           H  
ATOM   1699  CG2 VAL A 111       5.151   8.442  -1.174  1.00 94.92           C  
ATOM   1700 HG21 VAL A 111       6.172   8.704  -0.896  1.00 94.92           H  
ATOM   1701 HG22 VAL A 111       5.181   7.543  -1.790  1.00 94.92           H  
ATOM   1702 HG23 VAL A 111       4.578   8.239  -0.269  1.00 94.92           H  
ATOM   1703  N   VAL A 112       1.430  11.069  -2.244  1.00 95.07           N  
ATOM   1704  H   VAL A 112       1.308  10.761  -1.290  1.00 95.07           H  
ATOM   1705  CA  VAL A 112       0.620  12.209  -2.698  1.00 95.07           C  
ATOM   1706  HA  VAL A 112       0.810  12.369  -3.759  1.00 95.07           H  
ATOM   1707  C   VAL A 112       1.012  13.498  -1.980  1.00 95.07           C  
ATOM   1708  CB  VAL A 112      -0.892  11.943  -2.550  1.00 95.07           C  
ATOM   1709  HB  VAL A 112      -1.423  12.847  -2.847  1.00 95.07           H  
ATOM   1710  O   VAL A 112       1.438  13.476  -0.823  1.00 95.07           O  
ATOM   1711  CG1 VAL A 112      -1.344  10.819  -3.489  1.00 95.07           C  
ATOM   1712 HG11 VAL A 112      -0.884   9.874  -3.197  1.00 95.07           H  
ATOM   1713 HG12 VAL A 112      -2.429  10.725  -3.446  1.00 95.07           H  
ATOM   1714 HG13 VAL A 112      -1.057  11.055  -4.514  1.00 95.07           H  
ATOM   1715  CG2 VAL A 112      -1.308  11.600  -1.113  1.00 95.07           C  
ATOM   1716 HG21 VAL A 112      -1.018  12.401  -0.433  1.00 95.07           H  
ATOM   1717 HG22 VAL A 112      -2.391  11.488  -1.065  1.00 95.07           H  
ATOM   1718 HG23 VAL A 112      -0.846  10.666  -0.793  1.00 95.07           H  
ATOM   1719  N   TYR A 113       0.831  14.634  -2.657  1.00 96.10           N  
ATOM   1720  H   TYR A 113       0.452  14.574  -3.591  1.00 96.10           H  
ATOM   1721  CA  TYR A 113       0.988  15.963  -2.063  1.00 96.10           C  
ATOM   1722  HA  TYR A 113       1.749  15.910  -1.284  1.00 96.10           H  
ATOM   1723  C   TYR A 113      -0.319  16.436  -1.429  1.00 96.10           C  
ATOM   1724  CB  TYR A 113       1.464  16.975  -3.110  1.00 96.10           C  
ATOM   1725  HB2 TYR A 113       1.366  17.977  -2.691  1.00 96.10           H  
ATOM   1726  HB3 TYR A 113       0.817  16.923  -3.986  1.00 96.10           H  
ATOM   1727  O   TYR A 113      -1.309  16.627  -2.133  1.00 96.10           O  
ATOM   1728  CG  TYR A 113       2.906  16.789  -3.525  1.00 96.10           C  
ATOM   1729  CD1 TYR A 113       3.934  17.183  -2.646  1.00 96.10           C  
ATOM   1730  HD1 TYR A 113       3.684  17.604  -1.684  1.00 96.10           H  
ATOM   1731  CD2 TYR A 113       3.220  16.212  -4.770  1.00 96.10           C  
ATOM   1732  HD2 TYR A 113       2.436  15.882  -5.436  1.00 96.10           H  
ATOM   1733  CE1 TYR A 113       5.281  17.000  -3.010  1.00 96.10           C  
ATOM   1734  HE1 TYR A 113       6.069  17.281  -2.328  1.00 96.10           H  
ATOM   1735  CE2 TYR A 113       4.567  16.038  -5.141  1.00 96.10           C  
ATOM   1736  HE2 TYR A 113       4.823  15.581  -6.085  1.00 96.10           H  
ATOM   1737  OH  TYR A 113       6.894  16.248  -4.620  1.00 96.10           O  
ATOM   1738  HH  TYR A 113       7.500  16.465  -3.907  1.00 96.10           H  
ATOM   1739  CZ  TYR A 113       5.597  16.428  -4.262  1.00 96.10           C  
ATOM   1740  N   LEU A 114      -0.285  16.683  -0.120  1.00 96.33           N  
ATOM   1741  H   LEU A 114       0.613  16.604   0.335  1.00 96.33           H  
ATOM   1742  CA  LEU A 114      -1.407  17.179   0.674  1.00 96.33           C  
ATOM   1743  HA  LEU A 114      -2.305  16.629   0.393  1.00 96.33           H  
ATOM   1744  C   LEU A 114      -1.666  18.664   0.399  1.00 96.33           C  
ATOM   1745  CB  LEU A 114      -1.118  16.961   2.171  1.00 96.33           C  
ATOM   1746  HB2 LEU A 114      -0.224  17.526   2.433  1.00 96.33           H  
ATOM   1747  HB3 LEU A 114      -1.948  17.373   2.744  1.00 96.33           H  
ATOM   1748  O   LEU A 114      -0.744  19.485   0.420  1.00 96.33           O  
ATOM   1749  CG  LEU A 114      -0.916  15.495   2.591  1.00 96.33           C  
ATOM   1750  HG  LEU A 114      -0.130  15.039   1.989  1.00 96.33           H  
ATOM   1751  CD1 LEU A 114      -0.473  15.459   4.055  1.00 96.33           C  
ATOM   1752 HD11 LEU A 114       0.503  15.934   4.154  1.00 96.33           H  
ATOM   1753 HD12 LEU A 114      -0.393  14.428   4.401  1.00 96.33           H  
ATOM   1754 HD13 LEU A 114      -1.192  15.991   4.678  1.00 96.33           H  
ATOM   1755  CD2 LEU A 114      -2.201  14.684   2.422  1.00 96.33           C  
ATOM   1756 HD21 LEU A 114      -2.027  13.652   2.727  1.00 96.33           H  
ATOM   1757 HD22 LEU A 114      -2.499  14.667   1.373  1.00 96.33           H  
ATOM   1758 HD23 LEU A 114      -3.007  15.114   3.016  1.00 96.33           H  
ATOM   1759  N   ARG A 115      -2.933  19.020   0.183  1.00 94.09           N  
ATOM   1760  H   ARG A 115      -3.610  18.275   0.097  1.00 94.09           H  
ATOM   1761  CA  ARG A 115      -3.384  20.384  -0.127  1.00 94.09           C  
ATOM   1762  HA  ARG A 115      -2.531  21.057  -0.046  1.00 94.09           H  
ATOM   1763  C   ARG A 115      -4.436  20.840   0.880  1.00 94.09           C  
ATOM   1764  CB  ARG A 115      -3.928  20.446  -1.567  1.00 94.09           C  
ATOM   1765  HB2 ARG A 115      -4.084  21.488  -1.846  1.00 94.09           H  
ATOM   1766  HB3 ARG A 115      -4.900  19.952  -1.588  1.00 94.09           H  
ATOM   1767  O   ARG A 115      -5.166  20.038   1.450  1.00 94.09           O  
ATOM   1768  CG  ARG A 115      -3.008  19.782  -2.606  1.00 94.09           C  
ATOM   1769  HG2 ARG A 115      -2.087  20.357  -2.698  1.00 94.09           H  
ATOM   1770  HG3 ARG A 115      -2.762  18.767  -2.294  1.00 94.09           H  
ATOM   1771  CD  ARG A 115      -3.692  19.662  -3.966  1.00 94.09           C  
ATOM   1772  HD2 ARG A 115      -3.947  20.656  -4.334  1.00 94.09           H  
ATOM   1773  HD3 ARG A 115      -4.604  19.081  -3.832  1.00 94.09           H  
ATOM   1774  NE  ARG A 115      -2.803  18.976  -4.923  1.00 94.09           N  
ATOM   1775  HE  ARG A 115      -1.913  18.676  -4.553  1.00 94.09           H  
ATOM   1776  NH1 ARG A 115      -4.334  18.679  -6.602  1.00 94.09           N  
ATOM   1777 HH11 ARG A 115      -5.046  19.008  -5.966  1.00 94.09           H  
ATOM   1778 HH12 ARG A 115      -4.591  18.235  -7.472  1.00 94.09           H  
ATOM   1779  NH2 ARG A 115      -2.258  17.900  -6.853  1.00 94.09           N  
ATOM   1780 HH21 ARG A 115      -1.359  17.663  -6.458  1.00 94.09           H  
ATOM   1781 HH22 ARG A 115      -2.541  17.451  -7.712  1.00 94.09           H  
ATOM   1782  CZ  ARG A 115      -3.132  18.529  -6.120  1.00 94.09           C  
ATOM   1783  N   MET A 116      -4.559  22.156   1.055  1.00 91.10           N  
ATOM   1784  H   MET A 116      -3.928  22.757   0.544  1.00 91.10           H  
ATOM   1785  CA  MET A 116      -5.454  22.775   2.050  1.00 91.10           C  
ATOM   1786  HA  MET A 116      -5.152  22.435   3.041  1.00 91.10           H  
ATOM   1787  C   MET A 116      -6.944  22.409   1.886  1.00 91.10           C  
ATOM   1788  CB  MET A 116      -5.264  24.299   1.970  1.00 91.10           C  
ATOM   1789  HB2 MET A 116      -4.197  24.523   1.956  1.00 91.10           H  
ATOM   1790  HB3 MET A 116      -5.701  24.659   1.039  1.00 91.10           H  
ATOM   1791  O   MET A 116      -7.697  22.511   2.848  1.00 91.10           O  
ATOM   1792  CG  MET A 116      -5.883  25.057   3.150  1.00 91.10           C  
ATOM   1793  HG2 MET A 116      -6.947  24.833   3.218  1.00 91.10           H  
ATOM   1794  HG3 MET A 116      -5.406  24.713   4.068  1.00 91.10           H  
ATOM   1795  SD  MET A 116      -5.697  26.859   3.049  1.00 91.10           S  
ATOM   1796  CE  MET A 116      -6.963  27.211   1.797  1.00 91.10           C  
ATOM   1797  HE1 MET A 116      -6.697  26.734   0.853  1.00 91.10           H  
ATOM   1798  HE2 MET A 116      -7.925  26.822   2.130  1.00 91.10           H  
ATOM   1799  HE3 MET A 116      -7.041  28.288   1.648  1.00 91.10           H  
ATOM   1800  N   ASN A 117      -7.357  21.987   0.685  1.00 91.72           N  
ATOM   1801  H   ASN A 117      -6.658  21.843  -0.030  1.00 91.72           H  
ATOM   1802  CA  ASN A 117      -8.748  21.678   0.344  1.00 91.72           C  
ATOM   1803  HA  ASN A 117      -9.391  21.948   1.182  1.00 91.72           H  
ATOM   1804  C   ASN A 117      -8.994  20.174   0.091  1.00 91.72           C  
ATOM   1805  CB  ASN A 117      -9.173  22.520  -0.880  1.00 91.72           C  
ATOM   1806  HB2 ASN A 117      -8.534  22.263  -1.725  1.00 91.72           H  
ATOM   1807  HB3 ASN A 117     -10.194  22.243  -1.142  1.00 91.72           H  
ATOM   1808  O   ASN A 117     -10.069  19.818  -0.393  1.00 91.72           O  
ATOM   1809  CG  ASN A 117      -9.162  24.030  -0.701  1.00 91.72           C  
ATOM   1810  ND2 ASN A 117      -9.639  24.745  -1.693  1.00 91.72           N  
ATOM   1811 HD21 ASN A 117     -10.035  24.285  -2.500  1.00 91.72           H  
ATOM   1812 HD22 ASN A 117      -9.677  25.742  -1.536  1.00 91.72           H  
ATOM   1813  OD1 ASN A 117      -8.724  24.612   0.275  1.00 91.72           O  
ATOM   1814  N   ASP A 118      -8.019  19.297   0.353  1.00 94.81           N  
ATOM   1815  H   ASP A 118      -7.174  19.605   0.812  1.00 94.81           H  
ATOM   1816  CA  ASP A 118      -8.213  17.850   0.199  1.00 94.81           C  
ATOM   1817  HA  ASP A 118      -8.652  17.650  -0.778  1.00 94.81           H  
ATOM   1818  C   ASP A 118      -9.180  17.345   1.285  1.00 94.81           C  
ATOM   1819  CB  ASP A 118      -6.869  17.102   0.279  1.00 94.81           C  
ATOM   1820  HB2 ASP A 118      -6.381  17.350   1.221  1.00 94.81           H  
ATOM   1821  HB3 ASP A 118      -7.085  16.033   0.291  1.00 94.81           H  
ATOM   1822  O   ASP A 118      -9.026  17.697   2.459  1.00 94.81           O  
ATOM   1823  CG  ASP A 118      -5.893  17.369  -0.878  1.00 94.81           C  
ATOM   1824  OD1 ASP A 118      -6.288  17.958  -1.911  1.00 94.81           O  
ATOM   1825  OD2 ASP A 118      -4.709  16.979  -0.727  1.00 94.81           O  
ATOM   1826  N   LYS A 119     -10.174  16.507   0.938  1.00 95.42           N  
ATOM   1827  H   LYS A 119     -10.229  16.171  -0.013  1.00 95.42           H  
ATOM   1828  CA  LYS A 119     -11.011  15.897   1.985  1.00 95.42           C  
ATOM   1829  HA  LYS A 119     -11.278  16.679   2.696  1.00 95.42           H  
ATOM   1830  C   LYS A 119     -10.186  14.848   2.728  1.00 95.42           C  
ATOM   1831  CB  LYS A 119     -12.312  15.232   1.512  1.00 95.42           C  
ATOM   1832  HB2 LYS A 119     -12.058  14.341   0.937  1.00 95.42           H  
ATOM   1833  HB3 LYS A 119     -12.803  14.882   2.421  1.00 95.42           H  
ATOM   1834  O   LYS A 119      -9.666  13.910   2.123  1.00 95.42           O  
ATOM   1835  CG  LYS A 119     -13.360  16.023   0.711  1.00 95.42           C  
ATOM   1836  HG2 LYS A 119     -13.000  16.178  -0.307  1.00 95.42           H  
ATOM   1837  HG3 LYS A 119     -13.555  16.987   1.180  1.00 95.42           H  
ATOM   1838  CD  LYS A 119     -14.649  15.163   0.717  1.00 95.42           C  
ATOM   1839  HD2 LYS A 119     -15.236  15.419   1.599  1.00 95.42           H  
ATOM   1840  HD3 LYS A 119     -14.370  14.115   0.829  1.00 95.42           H  
ATOM   1841  CE  LYS A 119     -15.544  15.248  -0.524  1.00 95.42           C  
ATOM   1842  HE2 LYS A 119     -14.906  15.244  -1.408  1.00 95.42           H  
ATOM   1843  HE3 LYS A 119     -16.098  16.187  -0.499  1.00 95.42           H  
ATOM   1844  NZ  LYS A 119     -16.476  14.081  -0.586  1.00 95.42           N  
ATOM   1845  HZ1 LYS A 119     -16.017  13.186  -0.680  1.00 95.42           H  
ATOM   1846  HZ2 LYS A 119     -17.027  13.922   0.245  1.00 95.42           H  
ATOM   1847  HZ3 LYS A 119     -17.143  14.112  -1.345  1.00 95.42           H  
ATOM   1848  N   VAL A 120     -10.152  14.966   4.049  1.00 97.38           N  
ATOM   1849  H   VAL A 120     -10.584  15.774   4.474  1.00 97.38           H  
ATOM   1850  CA  VAL A 120      -9.555  13.973   4.943  1.00 97.38           C  
ATOM   1851  HA  VAL A 120      -9.422  13.047   4.384  1.00 97.38           H  
ATOM   1852  C   VAL A 120     -10.493  13.657   6.095  1.00 97.38           C  
ATOM   1853  CB  VAL A 120      -8.169  14.403   5.453  1.00 97.38           C  
ATOM   1854  HB  VAL A 120      -7.811  13.639   6.144  1.00 97.38           H  
ATOM   1855  O   VAL A 120     -11.266  14.512   6.528  1.00 97.38           O  
ATOM   1856  CG1 VAL A 120      -7.182  14.480   4.288  1.00 97.38           C  
ATOM   1857 HG11 VAL A 120      -6.168  14.590   4.674  1.00 97.38           H  
ATOM   1858 HG12 VAL A 120      -7.416  15.325   3.641  1.00 97.38           H  
ATOM   1859 HG13 VAL A 120      -7.247  13.560   3.708  1.00 97.38           H  
ATOM   1860  CG2 VAL A 120      -8.172  15.746   6.191  1.00 97.38           C  
ATOM   1861 HG21 VAL A 120      -8.459  16.551   5.514  1.00 97.38           H  
ATOM   1862 HG22 VAL A 120      -8.873  15.714   7.024  1.00 97.38           H  
ATOM   1863 HG23 VAL A 120      -7.176  15.952   6.582  1.00 97.38           H  
ATOM   1864  N   LYS A 121     -10.417  12.421   6.586  1.00 97.76           N  
ATOM   1865  H   LYS A 121      -9.748  11.792   6.167  1.00 97.76           H  
ATOM   1866  CA  LYS A 121     -11.173  11.935   7.745  1.00 97.76           C  
ATOM   1867  HA  LYS A 121     -11.543  12.787   8.315  1.00 97.76           H  
ATOM   1868  C   LYS A 121     -10.257  11.178   8.690  1.00 97.76           C  
ATOM   1869  CB  LYS A 121     -12.379  11.075   7.303  1.00 97.76           C  
ATOM   1870  HB2 LYS A 121     -12.883  10.679   8.185  1.00 97.76           H  
ATOM   1871  HB3 LYS A 121     -12.031  10.221   6.723  1.00 97.76           H  
ATOM   1872  O   LYS A 121      -9.171  10.737   8.309  1.00 97.76           O  
ATOM   1873  CG  LYS A 121     -13.406  11.835   6.454  1.00 97.76           C  
ATOM   1874  HG2 LYS A 121     -14.141  11.125   6.075  1.00 97.76           H  
ATOM   1875  HG3 LYS A 121     -12.908  12.296   5.601  1.00 97.76           H  
ATOM   1876  CD  LYS A 121     -14.135  12.910   7.263  1.00 97.76           C  
ATOM   1877  HD2 LYS A 121     -13.430  13.535   7.811  1.00 97.76           H  
ATOM   1878  HD3 LYS A 121     -14.790  12.421   7.984  1.00 97.76           H  
ATOM   1879  CE  LYS A 121     -14.965  13.818   6.365  1.00 97.76           C  
ATOM   1880  HE2 LYS A 121     -14.289  14.438   5.776  1.00 97.76           H  
ATOM   1881  HE3 LYS A 121     -15.571  13.199   5.704  1.00 97.76           H  
ATOM   1882  NZ  LYS A 121     -15.843  14.646   7.215  1.00 97.76           N  
ATOM   1883  HZ1 LYS A 121     -16.276  15.417   6.727  1.00 97.76           H  
ATOM   1884  HZ2 LYS A 121     -16.580  14.045   7.555  1.00 97.76           H  
ATOM   1885  HZ3 LYS A 121     -15.354  14.971   8.037  1.00 97.76           H  
ATOM   1886  N   LYS A 122     -10.690  11.025   9.937  1.00 97.30           N  
ATOM   1887  H   LYS A 122     -11.641  11.302  10.135  1.00 97.30           H  
ATOM   1888  CA  LYS A 122     -10.003  10.154  10.889  1.00 97.30           C  
ATOM   1889  HA  LYS A 122      -8.941  10.400  10.903  1.00 97.30           H  
ATOM   1890  C   LYS A 122     -10.180   8.711  10.413  1.00 97.30           C  
ATOM   1891  CB  LYS A 122     -10.612  10.390  12.273  1.00 97.30           C  
ATOM   1892  HB2 LYS A 122     -11.669  10.125  12.244  1.00 97.30           H  
ATOM   1893  HB3 LYS A 122     -10.531  11.449  12.520  1.00 97.30           H  
ATOM   1894  O   LYS A 122     -11.290   8.336  10.058  1.00 97.30           O  
ATOM   1895  CG  LYS A 122      -9.908   9.567  13.355  1.00 97.30           C  
ATOM   1896  HG2 LYS A 122      -8.856   9.851  13.406  1.00 97.30           H  
ATOM   1897  HG3 LYS A 122      -9.985   8.506  13.122  1.00 97.30           H  
ATOM   1898  CD  LYS A 122     -10.582   9.829  14.700  1.00 97.30           C  
ATOM   1899  HD2 LYS A 122     -10.469  10.881  14.963  1.00 97.30           H  
ATOM   1900  HD3 LYS A 122     -11.643   9.595  14.614  1.00 97.30           H  
ATOM   1901  CE  LYS A 122      -9.945   8.945  15.771  1.00 97.30           C  
ATOM   1902  HE2 LYS A 122     -10.007   7.908  15.441  1.00 97.30           H  
ATOM   1903  HE3 LYS A 122      -8.891   9.207  15.861  1.00 97.30           H  
ATOM   1904  NZ  LYS A 122     -10.646   9.121  17.064  1.00 97.30           N  
ATOM   1905  HZ1 LYS A 122     -10.589  10.085  17.359  1.00 97.30           H  
ATOM   1906  HZ2 LYS A 122     -11.622   8.886  16.953  1.00 97.30           H  
ATOM   1907  HZ3 LYS A 122     -10.239   8.526  17.772  1.00 97.30           H  
ATOM   1908  N   LEU A 123      -9.123   7.896  10.433  1.00 96.74           N  
ATOM   1909  H   LEU A 123      -8.227   8.246  10.739  1.00 96.74           H  
ATOM   1910  CA  LEU A 123      -9.245   6.481  10.068  1.00 96.74           C  
ATOM   1911  HA  LEU A 123      -9.606   6.433   9.041  1.00 96.74           H  
ATOM   1912  C   LEU A 123     -10.255   5.785  11.012  1.00 96.74           C  
ATOM   1913  CB  LEU A 123      -7.851   5.824  10.112  1.00 96.74           C  
ATOM   1914  HB2 LEU A 123      -7.192   6.352   9.422  1.00 96.74           H  
ATOM   1915  HB3 LEU A 123      -7.441   5.932  11.116  1.00 96.74           H  
ATOM   1916  O   LEU A 123      -9.998   5.744  12.223  1.00 96.74           O  
ATOM   1917  CG  LEU A 123      -7.845   4.329   9.739  1.00 96.74           C  
ATOM   1918  HG  LEU A 123      -8.466   3.771  10.439  1.00 96.74           H  
ATOM   1919  CD1 LEU A 123      -8.356   4.090   8.320  1.00 96.74           C  
ATOM   1920 HD11 LEU A 123      -8.239   3.039   8.057  1.00 96.74           H  
ATOM   1921 HD12 LEU A 123      -7.796   4.706   7.616  1.00 96.74           H  
ATOM   1922 HD13 LEU A 123      -9.416   4.336   8.247  1.00 96.74           H  
ATOM   1923  CD2 LEU A 123      -6.421   3.779   9.815  1.00 96.74           C  
ATOM   1924 HD21 LEU A 123      -6.424   2.710   9.601  1.00 96.74           H  
ATOM   1925 HD22 LEU A 123      -5.785   4.285   9.089  1.00 96.74           H  
ATOM   1926 HD23 LEU A 123      -6.013   3.940  10.812  1.00 96.74           H  
ATOM   1927  N   PRO A 124     -11.392   5.245  10.522  1.00 95.90           N  
ATOM   1928  CA  PRO A 124     -12.361   4.592  11.394  1.00 95.90           C  
ATOM   1929  HA  PRO A 124     -12.595   5.275  12.210  1.00 95.90           H  
ATOM   1930  C   PRO A 124     -11.767   3.299  11.959  1.00 95.90           C  
ATOM   1931  CB  PRO A 124     -13.635   4.372  10.567  1.00 95.90           C  
ATOM   1932  HB2 PRO A 124     -13.693   3.341  10.216  1.00 95.90           H  
ATOM   1933  HB3 PRO A 124     -14.529   4.617  11.140  1.00 95.90           H  
ATOM   1934  O   PRO A 124     -11.189   2.489  11.234  1.00 95.90           O  
ATOM   1935  CG  PRO A 124     -13.467   5.319   9.377  1.00 95.90           C  
ATOM   1936  HG2 PRO A 124     -13.828   6.313   9.643  1.00 95.90           H  
ATOM   1937  HG3 PRO A 124     -13.979   4.952   8.487  1.00 95.90           H  
ATOM   1938  CD  PRO A 124     -11.954   5.363   9.183  1.00 95.90           C  
ATOM   1939  HD2 PRO A 124     -11.640   4.509   8.583  1.00 95.90           H  
ATOM   1940  HD3 PRO A 124     -11.678   6.295   8.689  1.00 95.90           H  
ATOM   1941  N   ALA A 125     -11.916   3.088  13.269  1.00 94.07           N  
ATOM   1942  H   ALA A 125     -12.409   3.791  13.801  1.00 94.07           H  
ATOM   1943  CA  ALA A 125     -11.137   2.094  14.013  1.00 94.07           C  
ATOM   1944  HA  ALA A 125     -10.081   2.304  13.841  1.00 94.07           H  
ATOM   1945  C   ALA A 125     -11.352   0.624  13.589  1.00 94.07           C  
ATOM   1946  CB  ALA A 125     -11.419   2.294  15.507  1.00 94.07           C  
ATOM   1947  HB1 ALA A 125     -10.799   1.610  16.087  1.00 94.07           H  
ATOM   1948  HB2 ALA A 125     -12.468   2.086  15.720  1.00 94.07           H  
ATOM   1949  HB3 ALA A 125     -11.180   3.317  15.798  1.00 94.07           H  
ATOM   1950  O   ALA A 125     -10.555  -0.228  13.969  1.00 94.07           O  
ATOM   1951  N   LYS A 126     -12.387   0.308  12.794  1.00 95.73           N  
ATOM   1952  H   LYS A 126     -12.987   1.055  12.472  1.00 95.73           H  
ATOM   1953  CA  LYS A 126     -12.572  -1.043  12.233  1.00 95.73           C  
ATOM   1954  HA  LYS A 126     -12.282  -1.755  13.005  1.00 95.73           H  
ATOM   1955  C   LYS A 126     -11.616  -1.360  11.066  1.00 95.73           C  
ATOM   1956  CB  LYS A 126     -14.062  -1.331  11.936  1.00 95.73           C  
ATOM   1957  HB2 LYS A 126     -14.169  -2.403  11.775  1.00 95.73           H  
ATOM   1958  HB3 LYS A 126     -14.655  -1.068  12.812  1.00 95.73           H  
ATOM   1959  O   LYS A 126     -11.375  -2.532  10.806  1.00 95.73           O  
ATOM   1960  CG  LYS A 126     -14.635  -0.609  10.707  1.00 95.73           C  
ATOM   1961  HG2 LYS A 126     -14.524   0.467  10.837  1.00 95.73           H  
ATOM   1962  HG3 LYS A 126     -14.056  -0.910   9.834  1.00 95.73           H  
ATOM   1963  CD  LYS A 126     -16.124  -0.936  10.449  1.00 95.73           C  
ATOM   1964  HD2 LYS A 126     -16.277  -2.014  10.413  1.00 95.73           H  
ATOM   1965  HD3 LYS A 126     -16.746  -0.489  11.224  1.00 95.73           H  
ATOM   1966  CE  LYS A 126     -16.444  -0.326   9.084  1.00 95.73           C  
ATOM   1967  HE2 LYS A 126     -16.102   0.708   9.108  1.00 95.73           H  
ATOM   1968  HE3 LYS A 126     -15.844  -0.835   8.329  1.00 95.73           H  
ATOM   1969  NZ  LYS A 126     -17.861  -0.319   8.635  1.00 95.73           N  
ATOM   1970  HZ1 LYS A 126     -17.952   0.483   8.028  1.00 95.73           H  
ATOM   1971  HZ2 LYS A 126     -18.091  -1.128   8.076  1.00 95.73           H  
ATOM   1972  HZ3 LYS A 126     -18.522  -0.156   9.382  1.00 95.73           H  
ATOM   1973  N   TYR A 127     -11.008  -0.351  10.428  1.00 95.65           N  
ATOM   1974  H   TYR A 127     -11.244   0.594  10.693  1.00 95.65           H  
ATOM   1975  CA  TYR A 127     -10.085  -0.520   9.289  1.00 95.65           C  
ATOM   1976  HA  TYR A 127     -10.253  -1.500   8.843  1.00 95.65           H  
ATOM   1977  C   TYR A 127      -8.594  -0.453   9.653  1.00 95.65           C  
ATOM   1978  CB  TYR A 127     -10.387   0.525   8.212  1.00 95.65           C  
ATOM   1979  HB2 TYR A 127     -10.123   1.511   8.594  1.00 95.65           H  
ATOM   1980  HB3 TYR A 127      -9.758   0.334   7.343  1.00 95.65           H  
ATOM   1981  O   TYR A 127      -7.744  -0.693   8.797  1.00 95.65           O  
ATOM   1982  CG  TYR A 127     -11.823   0.537   7.753  1.00 95.65           C  
ATOM   1983  CD1 TYR A 127     -12.307  -0.486   6.915  1.00 95.65           C  
ATOM   1984  HD1 TYR A 127     -11.657  -1.280   6.581  1.00 95.65           H  
ATOM   1985  CD2 TYR A 127     -12.667   1.581   8.168  1.00 95.65           C  
ATOM   1986  HD2 TYR A 127     -12.273   2.366   8.798  1.00 95.65           H  
ATOM   1987  CE1 TYR A 127     -13.640  -0.451   6.475  1.00 95.65           C  
ATOM   1988  HE1 TYR A 127     -14.025  -1.204   5.803  1.00 95.65           H  
ATOM   1989  CE2 TYR A 127     -14.000   1.621   7.729  1.00 95.65           C  
ATOM   1990  HE2 TYR A 127     -14.655   2.431   8.013  1.00 95.65           H  
ATOM   1991  OH  TYR A 127     -15.755   0.631   6.460  1.00 95.65           O  
ATOM   1992  HH  TYR A 127     -16.252   1.370   6.818  1.00 95.65           H  
ATOM   1993  CZ  TYR A 127     -14.473   0.610   6.870  1.00 95.65           C  
ATOM   1994  N   SER A 128      -8.239  -0.136  10.902  1.00 94.11           N  
ATOM   1995  H   SER A 128      -8.952   0.063  11.590  1.00 94.11           H  
ATOM   1996  CA  SER A 128      -6.834  -0.123  11.346  1.00 94.11           C  
ATOM   1997  HA  SER A 128      -6.216   0.288  10.548  1.00 94.11           H  
ATOM   1998  C   SER A 128      -6.274  -1.520  11.648  1.00 94.11           C  
ATOM   1999  CB  SER A 128      -6.663   0.787  12.563  1.00 94.11           C  
ATOM   2000  HB2 SER A 128      -6.925   1.809  12.290  1.00 94.11           H  
ATOM   2001  HB3 SER A 128      -5.622   0.764  12.884  1.00 94.11           H  
ATOM   2002  O   SER A 128      -5.063  -1.681  11.746  1.00 94.11           O  
ATOM   2003  OG  SER A 128      -7.498   0.355  13.619  1.00 94.11           O  
ATOM   2004  HG  SER A 128      -7.115   0.642  14.451  1.00 94.11           H  
ATOM   2005  N   GLY A 129      -7.135  -2.537  11.788  1.00 94.06           N  
ATOM   2006  H   GLY A 129      -8.122  -2.328  11.745  1.00 94.06           H  
ATOM   2007  CA  GLY A 129      -6.723  -3.934  11.981  1.00 94.06           C  
ATOM   2008  HA2 GLY A 129      -7.543  -4.475  12.454  1.00 94.06           H  
ATOM   2009  HA3 GLY A 129      -5.859  -3.966  12.644  1.00 94.06           H  
ATOM   2010  C   GLY A 129      -6.359  -4.677  10.688  1.00 94.06           C  
ATOM   2011  O   GLY A 129      -5.682  -5.705  10.760  1.00 94.06           O  
ATOM   2012  N   ILE A 130      -6.789  -4.159   9.535  1.00 94.93           N  
ATOM   2013  H   ILE A 130      -7.286  -3.281   9.573  1.00 94.93           H  
ATOM   2014  CA  ILE A 130      -6.496  -4.685   8.194  1.00 94.93           C  
ATOM   2015  HA  ILE A 130      -6.662  -5.762   8.191  1.00 94.93           H  
ATOM   2016  C   ILE A 130      -5.017  -4.394   7.859  1.00 94.93           C  
ATOM   2017  CB  ILE A 130      -7.476  -4.035   7.182  1.00 94.93           C  
ATOM   2018  HB  ILE A 130      -7.436  -2.954   7.315  1.00 94.93           H  
ATOM   2019  O   ILE A 130      -4.576  -3.268   8.112  1.00 94.93           O  
ATOM   2020  CG1 ILE A 130      -8.930  -4.483   7.467  1.00 94.93           C  
ATOM   2021 HG12 ILE A 130      -9.016  -5.560   7.318  1.00 94.93           H  
ATOM   2022 HG13 ILE A 130      -9.171  -4.274   8.509  1.00 94.93           H  
ATOM   2023  CG2 ILE A 130      -7.070  -4.327   5.731  1.00 94.93           C  
ATOM   2024 HG21 ILE A 130      -6.127  -3.834   5.493  1.00 94.93           H  
ATOM   2025 HG22 ILE A 130      -6.958  -5.399   5.572  1.00 94.93           H  
ATOM   2026 HG23 ILE A 130      -7.819  -3.954   5.033  1.00 94.93           H  
ATOM   2027  CD1 ILE A 130      -9.991  -3.775   6.614  1.00 94.93           C  
ATOM   2028 HD11 ILE A 130      -9.963  -4.141   5.588  1.00 94.93           H  
ATOM   2029 HD12 ILE A 130      -9.816  -2.699   6.626  1.00 94.93           H  
ATOM   2030 HD13 ILE A 130     -10.980  -3.982   7.022  1.00 94.93           H  
ATOM   2031  N   PRO A 131      -4.228  -5.338   7.310  1.00 95.34           N  
ATOM   2032  CA  PRO A 131      -2.835  -5.077   6.938  1.00 95.34           C  
ATOM   2033  HA  PRO A 131      -2.268  -4.770   7.817  1.00 95.34           H  
ATOM   2034  C   PRO A 131      -2.697  -3.981   5.875  1.00 95.34           C  
ATOM   2035  CB  PRO A 131      -2.292  -6.408   6.414  1.00 95.34           C  
ATOM   2036  HB2 PRO A 131      -1.576  -6.262   5.605  1.00 95.34           H  
ATOM   2037  HB3 PRO A 131      -1.844  -6.975   7.230  1.00 95.34           H  
ATOM   2038  O   PRO A 131      -3.584  -3.789   5.053  1.00 95.34           O  
ATOM   2039  CG  PRO A 131      -3.539  -7.129   5.911  1.00 95.34           C  
ATOM   2040  HG2 PRO A 131      -3.396  -8.209   5.897  1.00 95.34           H  
ATOM   2041  HG3 PRO A 131      -3.807  -6.764   4.919  1.00 95.34           H  
ATOM   2042  CD  PRO A 131      -4.597  -6.696   6.924  1.00 95.34           C  
ATOM   2043  HD2 PRO A 131      -5.587  -6.752   6.471  1.00 95.34           H  
ATOM   2044  HD3 PRO A 131      -4.556  -7.346   7.799  1.00 95.34           H  
ATOM   2045  N   GLU A 132      -1.578  -3.262   5.873  1.00 93.72           N  
ATOM   2046  H   GLU A 132      -0.916  -3.375   6.628  1.00 93.72           H  
ATOM   2047  CA  GLU A 132      -1.179  -2.377   4.772  1.00 93.72           C  
ATOM   2048  HA  GLU A 132      -2.021  -1.746   4.488  1.00 93.72           H  
ATOM   2049  C   GLU A 132      -0.793  -3.227   3.548  1.00 93.72           C  
ATOM   2050  CB  GLU A 132      -0.031  -1.454   5.232  1.00 93.72           C  
ATOM   2051  HB2 GLU A 132       0.810  -2.059   5.571  1.00 93.72           H  
ATOM   2052  HB3 GLU A 132       0.295  -0.851   4.384  1.00 93.72           H  
ATOM   2053  O   GLU A 132       0.047  -4.127   3.652  1.00 93.72           O  
ATOM   2054  CG  GLU A 132      -0.483  -0.515   6.367  1.00 93.72           C  
ATOM   2055  HG2 GLU A 132      -0.945  -1.101   7.162  1.00 93.72           H  
ATOM   2056  HG3 GLU A 132      -1.252   0.155   5.982  1.00 93.72           H  
ATOM   2057  CD  GLU A 132       0.646   0.318   6.992  1.00 93.72           C  
ATOM   2058  OE1 GLU A 132       0.591   0.596   8.214  1.00 93.72           O  
ATOM   2059  OE2 GLU A 132       1.572   0.787   6.295  1.00 93.72           O  
ATOM   2060  N   PHE A 133      -1.420  -2.963   2.400  1.00 91.25           N  
ATOM   2061  H   PHE A 133      -2.089  -2.207   2.365  1.00 91.25           H  
ATOM   2062  CA  PHE A 133      -1.235  -3.753   1.174  1.00 91.25           C  
ATOM   2063  HA  PHE A 133      -1.064  -4.795   1.444  1.00 91.25           H  
ATOM   2064  C   PHE A 133      -0.007  -3.314   0.362  1.00 91.25           C  
ATOM   2065  CB  PHE A 133      -2.528  -3.706   0.347  1.00 91.25           C  
ATOM   2066  HB2 PHE A 133      -2.829  -2.669   0.200  1.00 91.25           H  
ATOM   2067  HB3 PHE A 133      -2.324  -4.128  -0.637  1.00 91.25           H  
ATOM   2068  O   PHE A 133       0.441  -4.029  -0.533  1.00 91.25           O  
ATOM   2069  CG  PHE A 133      -3.678  -4.484   0.966  1.00 91.25           C  
ATOM   2070  CD1 PHE A 133      -3.889  -5.830   0.612  1.00 91.25           C  
ATOM   2071  HD1 PHE A 133      -3.246  -6.304  -0.115  1.00 91.25           H  
ATOM   2072  CD2 PHE A 133      -4.551  -3.869   1.882  1.00 91.25           C  
ATOM   2073  HD2 PHE A 133      -4.410  -2.834   2.154  1.00 91.25           H  
ATOM   2074  CE1 PHE A 133      -4.965  -6.552   1.154  1.00 91.25           C  
ATOM   2075  HE1 PHE A 133      -5.147  -7.568   0.835  1.00 91.25           H  
ATOM   2076  CE2 PHE A 133      -5.616  -4.600   2.440  1.00 91.25           C  
ATOM   2077  HE2 PHE A 133      -6.290  -4.124   3.137  1.00 91.25           H  
ATOM   2078  CZ  PHE A 133      -5.827  -5.939   2.076  1.00 91.25           C  
ATOM   2079  HZ  PHE A 133      -6.666  -6.489   2.478  1.00 91.25           H  
ATOM   2080  N   CYS A 134       0.575  -2.155   0.667  1.00 92.66           N  
ATOM   2081  H   CYS A 134       0.124  -1.556   1.344  1.00 92.66           H  
ATOM   2082  CA  CYS A 134       1.799  -1.671   0.042  1.00 92.66           C  
ATOM   2083  HA  CYS A 134       1.701  -1.806  -1.035  1.00 92.66           H  
ATOM   2084  C   CYS A 134       3.062  -2.437   0.487  1.00 92.66           C  
ATOM   2085  CB  CYS A 134       1.922  -0.172   0.323  1.00 92.66           C  
ATOM   2086  HB2 CYS A 134       2.827   0.194  -0.163  1.00 92.66           H  
ATOM   2087  HB3 CYS A 134       1.065   0.349  -0.104  1.00 92.66           H  
ATOM   2088  O   CYS A 134       3.313  -2.633   1.680  1.00 92.66           O  
ATOM   2089  SG  CYS A 134       1.987   0.133   2.121  1.00 92.66           S  
ATOM   2090  HG  CYS A 134       2.649  -0.985   2.433  1.00 92.66           H  
ATOM   2091  N   CYS A 135       3.923  -2.781  -0.470  1.00 94.73           N  
ATOM   2092  H   CYS A 135       3.690  -2.566  -1.429  1.00 94.73           H  
ATOM   2093  CA  CYS A 135       5.210  -3.435  -0.245  1.00 94.73           C  
ATOM   2094  HA  CYS A 135       5.469  -3.370   0.812  1.00 94.73           H  
ATOM   2095  C   CYS A 135       6.339  -2.740  -1.028  1.00 94.73           C  
ATOM   2096  CB  CYS A 135       5.058  -4.928  -0.588  1.00 94.73           C  
ATOM   2097  HB2 CYS A 135       5.908  -5.491  -0.202  1.00 94.73           H  
ATOM   2098  HB3 CYS A 135       4.152  -5.318  -0.124  1.00 94.73           H  
ATOM   2099  O   CYS A 135       6.115  -1.791  -1.779  1.00 94.73           O  
ATOM   2100  SG  CYS A 135       4.963  -5.181  -2.378  1.00 94.73           S  
ATOM   2101  HG  CYS A 135       6.167  -4.702  -2.704  1.00 94.73           H  
ATOM   2102  N   VAL A 136       7.568  -3.227  -0.868  1.00 97.26           N  
ATOM   2103  H   VAL A 136       7.687  -3.992  -0.220  1.00 97.26           H  
ATOM   2104  CA  VAL A 136       8.714  -2.913  -1.726  1.00 97.26           C  
ATOM   2105  HA  VAL A 136       8.365  -2.292  -2.551  1.00 97.26           H  
ATOM   2106  C   VAL A 136       9.271  -4.203  -2.312  1.00 97.26           C  
ATOM   2107  CB  VAL A 136       9.804  -2.130  -0.969  1.00 97.26           C  
ATOM   2108  HB  VAL A 136       9.979  -2.602  -0.003  1.00 97.26           H  
ATOM   2109  O   VAL A 136       9.619  -5.115  -1.559  1.00 97.26           O  
ATOM   2110  CG1 VAL A 136      11.135  -2.068  -1.731  1.00 97.26           C  
ATOM   2111 HG11 VAL A 136      11.599  -3.053  -1.773  1.00 97.26           H  
ATOM   2112 HG12 VAL A 136      10.977  -1.706  -2.746  1.00 97.26           H  
ATOM   2113 HG13 VAL A 136      11.823  -1.389  -1.228  1.00 97.26           H  
ATOM   2114  CG2 VAL A 136       9.359  -0.684  -0.740  1.00 97.26           C  
ATOM   2115 HG21 VAL A 136       9.297  -0.180  -1.704  1.00 97.26           H  
ATOM   2116 HG22 VAL A 136      10.080  -0.164  -0.110  1.00 97.26           H  
ATOM   2117 HG23 VAL A 136       8.379  -0.664  -0.263  1.00 97.26           H  
ATOM   2118  N   LEU A 137       9.394  -4.255  -3.638  1.00 98.00           N  
ATOM   2119  H   LEU A 137       9.128  -3.434  -4.163  1.00 98.00           H  
ATOM   2120  CA  LEU A 137      10.073  -5.319  -4.372  1.00 98.00           C  
ATOM   2121  HA  LEU A 137      10.233  -6.164  -3.702  1.00 98.00           H  
ATOM   2122  C   LEU A 137      11.441  -4.821  -4.855  1.00 98.00           C  
ATOM   2123  CB  LEU A 137       9.179  -5.792  -5.533  1.00 98.00           C  
ATOM   2124  HB2 LEU A 137       8.234  -6.155  -5.127  1.00 98.00           H  
ATOM   2125  HB3 LEU A 137       8.969  -4.933  -6.171  1.00 98.00           H  
ATOM   2126  O   LEU A 137      11.537  -3.869  -5.631  1.00 98.00           O  
ATOM   2127  CG  LEU A 137       9.803  -6.891  -6.415  1.00 98.00           C  
ATOM   2128  HG  LEU A 137      10.730  -6.518  -6.851  1.00 98.00           H  
ATOM   2129  CD1 LEU A 137      10.111  -8.170  -5.633  1.00 98.00           C  
ATOM   2130 HD11 LEU A 137      10.849  -7.979  -4.854  1.00 98.00           H  
ATOM   2131 HD12 LEU A 137       9.198  -8.564  -5.185  1.00 98.00           H  
ATOM   2132 HD13 LEU A 137      10.525  -8.917  -6.310  1.00 98.00           H  
ATOM   2133  CD2 LEU A 137       8.846  -7.236  -7.553  1.00 98.00           C  
ATOM   2134 HD21 LEU A 137       7.917  -7.649  -7.159  1.00 98.00           H  
ATOM   2135 HD22 LEU A 137       9.307  -7.971  -8.212  1.00 98.00           H  
ATOM   2136 HD23 LEU A 137       8.624  -6.342  -8.137  1.00 98.00           H  
ATOM   2137  N   ASN A 138      12.504  -5.488  -4.415  1.00 98.33           N  
ATOM   2138  H   ASN A 138      12.354  -6.247  -3.766  1.00 98.33           H  
ATOM   2139  CA  ASN A 138      13.866  -5.258  -4.878  1.00 98.33           C  
ATOM   2140  HA  ASN A 138      13.925  -4.298  -5.390  1.00 98.33           H  
ATOM   2141  C   ASN A 138      14.253  -6.346  -5.892  1.00 98.33           C  
ATOM   2142  CB  ASN A 138      14.783  -5.189  -3.648  1.00 98.33           C  
ATOM   2143  HB2 ASN A 138      14.393  -4.451  -2.947  1.00 98.33           H  
ATOM   2144  HB3 ASN A 138      14.792  -6.160  -3.153  1.00 98.33           H  
ATOM   2145  O   ASN A 138      14.655  -7.444  -5.503  1.00 98.33           O  
ATOM   2146  CG  ASN A 138      16.198  -4.784  -4.008  1.00 98.33           C  
ATOM   2147  ND2 ASN A 138      17.178  -5.289  -3.297  1.00 98.33           N  
ATOM   2148 HD21 ASN A 138      18.111  -5.078  -3.620  1.00 98.33           H  
ATOM   2149 HD22 ASN A 138      16.976  -6.008  -2.618  1.00 98.33           H  
ATOM   2150  OD1 ASN A 138      16.451  -3.982  -4.892  1.00 98.33           O  
ATOM   2151  N   ALA A 139      14.078  -6.036  -7.178  1.00 98.38           N  
ATOM   2152  H   ALA A 139      13.741  -5.112  -7.410  1.00 98.38           H  
ATOM   2153  CA  ALA A 139      14.323  -6.911  -8.324  1.00 98.38           C  
ATOM   2154  HA  ALA A 139      15.178  -7.557  -8.122  1.00 98.38           H  
ATOM   2155  C   ALA A 139      14.617  -6.081  -9.590  1.00 98.38           C  
ATOM   2156  CB  ALA A 139      13.080  -7.778  -8.534  1.00 98.38           C  
ATOM   2157  HB1 ALA A 139      12.850  -8.324  -7.619  1.00 98.38           H  
ATOM   2158  HB2 ALA A 139      12.228  -7.154  -8.800  1.00 98.38           H  
ATOM   2159  HB3 ALA A 139      13.266  -8.494  -9.335  1.00 98.38           H  
ATOM   2160  O   ALA A 139      14.341  -4.878  -9.614  1.00 98.38           O  
ATOM   2161  N   ASP A 140      15.144  -6.720 -10.638  1.00 97.70           N  
ATOM   2162  H   ASP A 140      15.288  -7.718 -10.583  1.00 97.70           H  
ATOM   2163  CA  ASP A 140      15.369  -6.093 -11.950  1.00 97.70           C  
ATOM   2164  HA  ASP A 140      15.587  -5.038 -11.787  1.00 97.70           H  
ATOM   2165  C   ASP A 140      14.082  -6.168 -12.793  1.00 97.70           C  
ATOM   2166  CB  ASP A 140      16.610  -6.713 -12.624  1.00 97.70           C  
ATOM   2167  HB2 ASP A 140      17.380  -6.850 -11.865  1.00 97.70           H  
ATOM   2168  HB3 ASP A 140      16.364  -7.697 -13.022  1.00 97.70           H  
ATOM   2169  O   ASP A 140      13.869  -7.088 -13.579  1.00 97.70           O  
ATOM   2170  CG  ASP A 140      17.218  -5.834 -13.731  1.00 97.70           C  
ATOM   2171  OD1 ASP A 140      16.963  -4.606 -13.717  1.00 97.70           O  
ATOM   2172  OD2 ASP A 140      18.044  -6.368 -14.506  1.00 97.70           O  
ATOM   2173  N   VAL A 141      13.163  -5.237 -12.523  1.00 96.83           N  
ATOM   2174  H   VAL A 141      13.419  -4.525 -11.855  1.00 96.83           H  
ATOM   2175  CA  VAL A 141      11.813  -5.157 -13.112  1.00 96.83           C  
ATOM   2176  HA  VAL A 141      11.780  -5.793 -13.996  1.00 96.83           H  
ATOM   2177  C   VAL A 141      11.509  -3.731 -13.581  1.00 96.83           C  
ATOM   2178  CB  VAL A 141      10.733  -5.667 -12.127  1.00 96.83           C  
ATOM   2179  HB  VAL A 141       9.764  -5.609 -12.623  1.00 96.83           H  
ATOM   2180  O   VAL A 141      12.239  -2.795 -13.246  1.00 96.83           O  
ATOM   2181  CG1 VAL A 141      10.958  -7.133 -11.746  1.00 96.83           C  
ATOM   2182 HG11 VAL A 141      11.896  -7.248 -11.202  1.00 96.83           H  
ATOM   2183 HG12 VAL A 141      10.134  -7.489 -11.128  1.00 96.83           H  
ATOM   2184 HG13 VAL A 141      11.011  -7.736 -12.653  1.00 96.83           H  
ATOM   2185  CG2 VAL A 141      10.637  -4.848 -10.833  1.00 96.83           C  
ATOM   2186 HG21 VAL A 141      10.392  -3.813 -11.073  1.00 96.83           H  
ATOM   2187 HG22 VAL A 141      11.581  -4.885 -10.291  1.00 96.83           H  
ATOM   2188 HG23 VAL A 141       9.843  -5.250 -10.203  1.00 96.83           H  
ATOM   2189  N   GLU A 142      10.421  -3.542 -14.329  1.00 93.39           N  
ATOM   2190  H   GLU A 142       9.848  -4.340 -14.564  1.00 93.39           H  
ATOM   2191  CA  GLU A 142       9.937  -2.229 -14.781  1.00 93.39           C  
ATOM   2192  HA  GLU A 142      10.649  -1.467 -14.465  1.00 93.39           H  
ATOM   2193  C   GLU A 142       8.588  -1.847 -14.143  1.00 93.39           C  
ATOM   2194  CB  GLU A 142       9.875  -2.162 -16.319  1.00 93.39           C  
ATOM   2195  HB2 GLU A 142       9.503  -1.176 -16.595  1.00 93.39           H  
ATOM   2196  HB3 GLU A 142       9.178  -2.913 -16.693  1.00 93.39           H  
ATOM   2197  O   GLU A 142       7.829  -2.700 -13.685  1.00 93.39           O  
ATOM   2198  CG  GLU A 142      11.253  -2.364 -16.976  1.00 93.39           C  
ATOM   2199  HG2 GLU A 142      11.988  -1.797 -16.404  1.00 93.39           H  
ATOM   2200  HG3 GLU A 142      11.525  -3.418 -16.920  1.00 93.39           H  
ATOM   2201  CD  GLU A 142      11.306  -1.897 -18.443  1.00 93.39           C  
ATOM   2202  OE1 GLU A 142      12.398  -1.448 -18.864  1.00 93.39           O  
ATOM   2203  OE2 GLU A 142      10.259  -1.932 -19.127  1.00 93.39           O  
ATOM   2204  N   VAL A 143       8.292  -0.543 -14.111  1.00 92.12           N  
ATOM   2205  H   VAL A 143       8.910   0.088 -14.601  1.00 92.12           H  
ATOM   2206  CA  VAL A 143       7.015   0.001 -13.613  1.00 92.12           C  
ATOM   2207  HA  VAL A 143       6.790  -0.476 -12.659  1.00 92.12           H  
ATOM   2208  C   VAL A 143       5.870  -0.348 -14.564  1.00 92.12           C  
ATOM   2209  CB  VAL A 143       7.115   1.523 -13.378  1.00 92.12           C  
ATOM   2210  HB  VAL A 143       7.677   1.969 -14.199  1.00 92.12           H  
ATOM   2211  O   VAL A 143       6.013  -0.245 -15.781  1.00 92.12           O  
ATOM   2212  CG1 VAL A 143       5.769   2.252 -13.292  1.00 92.12           C  
ATOM   2213 HG11 VAL A 143       5.916   3.288 -12.987  1.00 92.12           H  
ATOM   2214 HG12 VAL A 143       5.274   2.246 -14.263  1.00 92.12           H  
ATOM   2215 HG13 VAL A 143       5.126   1.761 -12.562  1.00 92.12           H  
ATOM   2216  CG2 VAL A 143       7.876   1.793 -12.076  1.00 92.12           C  
ATOM   2217 HG21 VAL A 143       8.032   2.864 -11.947  1.00 92.12           H  
ATOM   2218 HG22 VAL A 143       7.299   1.413 -11.232  1.00 92.12           H  
ATOM   2219 HG23 VAL A 143       8.838   1.281 -12.108  1.00 92.12           H  
ATOM   2220  N   GLY A 144       4.722  -0.717 -13.998  1.00 84.83           N  
ATOM   2221  H   GLY A 144       4.677  -0.723 -12.989  1.00 84.83           H  
ATOM   2222  CA  GLY A 144       3.541  -1.189 -14.720  1.00 84.83           C  
ATOM   2223  HA2 GLY A 144       3.448  -0.645 -15.660  1.00 84.83           H  
ATOM   2224  HA3 GLY A 144       2.660  -0.989 -14.111  1.00 84.83           H  
ATOM   2225  C   GLY A 144       3.553  -2.687 -15.038  1.00 84.83           C  
ATOM   2226  O   GLY A 144       2.581  -3.169 -15.617  1.00 84.83           O  
ATOM   2227  N   LEU A 145       4.613  -3.418 -14.664  1.00 88.02           N  
ATOM   2228  H   LEU A 145       5.381  -2.957 -14.197  1.00 88.02           H  
ATOM   2229  CA  LEU A 145       4.609  -4.880 -14.690  1.00 88.02           C  
ATOM   2230  HA  LEU A 145       4.138  -5.209 -15.616  1.00 88.02           H  
ATOM   2231  C   LEU A 145       3.782  -5.453 -13.544  1.00 88.02           C  
ATOM   2232  CB  LEU A 145       6.031  -5.463 -14.617  1.00 88.02           C  
ATOM   2233  HB2 LEU A 145       5.946  -6.542 -14.490  1.00 88.02           H  
ATOM   2234  HB3 LEU A 145       6.523  -5.068 -13.728  1.00 88.02           H  
ATOM   2235  O   LEU A 145       3.777  -4.928 -12.428  1.00 88.02           O  
ATOM   2236  CG  LEU A 145       6.924  -5.206 -15.840  1.00 88.02           C  
ATOM   2237  HG  LEU A 145       7.138  -4.140 -15.919  1.00 88.02           H  
ATOM   2238  CD1 LEU A 145       8.239  -5.966 -15.647  1.00 88.02           C  
ATOM   2239 HD11 LEU A 145       8.059  -7.040 -15.694  1.00 88.02           H  
ATOM   2240 HD12 LEU A 145       8.941  -5.685 -16.432  1.00 88.02           H  
ATOM   2241 HD13 LEU A 145       8.662  -5.722 -14.673  1.00 88.02           H  
ATOM   2242  CD2 LEU A 145       6.297  -5.685 -17.151  1.00 88.02           C  
ATOM   2243 HD21 LEU A 145       5.989  -6.728 -17.066  1.00 88.02           H  
ATOM   2244 HD22 LEU A 145       5.431  -5.070 -17.396  1.00 88.02           H  
ATOM   2245 HD23 LEU A 145       7.020  -5.587 -17.960  1.00 88.02           H  
ATOM   2246  N   ASN A 146       3.170  -6.597 -13.832  1.00 88.15           N  
ATOM   2247  H   ASN A 146       3.213  -6.941 -14.781  1.00 88.15           H  
ATOM   2248  CA  ASN A 146       2.332  -7.340 -12.910  1.00 88.15           C  
ATOM   2249  HA  ASN A 146       2.322  -6.843 -11.940  1.00 88.15           H  
ATOM   2250  C   ASN A 146       2.911  -8.746 -12.736  1.00 88.15           C  
ATOM   2251  CB  ASN A 146       0.911  -7.318 -13.464  1.00 88.15           C  
ATOM   2252  HB2 ASN A 146       0.868  -7.899 -14.386  1.00 88.15           H  
ATOM   2253  HB3 ASN A 146       0.243  -7.766 -12.729  1.00 88.15           H  
ATOM   2254  O   ASN A 146       3.270  -9.410 -13.715  1.00 88.15           O  
ATOM   2255  CG  ASN A 146       0.444  -5.899 -13.720  1.00 88.15           C  
ATOM   2256  ND2 ASN A 146      -0.040  -5.606 -14.895  1.00 88.15           N  
ATOM   2257 HD21 ASN A 146      -0.158  -6.356 -15.561  1.00 88.15           H  
ATOM   2258 HD22 ASN A 146      -0.092  -4.627 -15.138  1.00 88.15           H  
ATOM   2259  OD1 ASN A 146       0.561  -5.016 -12.891  1.00 88.15           O  
ATOM   2260  N   LEU A 147       3.094  -9.161 -11.484  1.00 90.75           N  
ATOM   2261  H   LEU A 147       2.765  -8.563 -10.740  1.00 90.75           H  
ATOM   2262  CA  LEU A 147       4.019 -10.231 -11.117  1.00 90.75           C  
ATOM   2263  HA  LEU A 147       4.295 -10.786 -12.013  1.00 90.75           H  
ATOM   2264  C   LEU A 147       3.389 -11.220 -10.134  1.00 90.75           C  
ATOM   2265  CB  LEU A 147       5.301  -9.618 -10.516  1.00 90.75           C  
ATOM   2266  HB2 LEU A 147       5.022  -9.077  -9.612  1.00 90.75           H  
ATOM   2267  HB3 LEU A 147       5.965 -10.431 -10.222  1.00 90.75           H  
ATOM   2268  O   LEU A 147       2.821 -10.823  -9.116  1.00 90.75           O  
ATOM   2269  CG  LEU A 147       6.079  -8.655 -11.435  1.00 90.75           C  
ATOM   2270  HG  LEU A 147       5.427  -7.849 -11.771  1.00 90.75           H  
ATOM   2271  CD1 LEU A 147       7.235  -8.027 -10.660  1.00 90.75           C  
ATOM   2272 HD11 LEU A 147       7.933  -8.799 -10.337  1.00 90.75           H  
ATOM   2273 HD12 LEU A 147       6.841  -7.502  -9.790  1.00 90.75           H  
ATOM   2274 HD13 LEU A 147       7.749  -7.307 -11.298  1.00 90.75           H  
ATOM   2275  CD2 LEU A 147       6.673  -9.357 -12.657  1.00 90.75           C  
ATOM   2276 HD21 LEU A 147       7.304 -10.189 -12.345  1.00 90.75           H  
ATOM   2277 HD22 LEU A 147       7.261  -8.649 -13.242  1.00 90.75           H  
ATOM   2278 HD23 LEU A 147       5.869  -9.736 -13.287  1.00 90.75           H  
ATOM   2279  N   LYS A 148       3.565 -12.513 -10.410  1.00 90.01           N  
ATOM   2280  H   LYS A 148       4.020 -12.736 -11.284  1.00 90.01           H  
ATOM   2281  CA  LYS A 148       3.321 -13.623  -9.487  1.00 90.01           C  
ATOM   2282  HA  LYS A 148       2.551 -13.330  -8.772  1.00 90.01           H  
ATOM   2283  C   LYS A 148       4.622 -13.867  -8.722  1.00 90.01           C  
ATOM   2284  CB  LYS A 148       2.800 -14.817 -10.309  1.00 90.01           C  
ATOM   2285  HB2 LYS A 148       1.974 -14.445 -10.915  1.00 90.01           H  
ATOM   2286  HB3 LYS A 148       3.583 -15.164 -10.984  1.00 90.01           H  
ATOM   2287  O   LYS A 148       5.631 -14.278  -9.297  1.00 90.01           O  
ATOM   2288  CG  LYS A 148       2.243 -16.013  -9.525  1.00 90.01           C  
ATOM   2289  HG2 LYS A 148       1.469 -15.657  -8.845  1.00 90.01           H  
ATOM   2290  HG3 LYS A 148       3.042 -16.493  -8.960  1.00 90.01           H  
ATOM   2291  CD  LYS A 148       1.622 -17.018 -10.517  1.00 90.01           C  
ATOM   2292  HD2 LYS A 148       0.928 -16.485 -11.166  1.00 90.01           H  
ATOM   2293  HD3 LYS A 148       2.414 -17.430 -11.142  1.00 90.01           H  
ATOM   2294  CE  LYS A 148       0.862 -18.170  -9.842  1.00 90.01           C  
ATOM   2295  HE2 LYS A 148       1.573 -18.775  -9.278  1.00 90.01           H  
ATOM   2296  HE3 LYS A 148       0.137 -17.752  -9.143  1.00 90.01           H  
ATOM   2297  NZ  LYS A 148       0.157 -19.010 -10.850  1.00 90.01           N  
ATOM   2298  HZ1 LYS A 148      -0.531 -18.468 -11.353  1.00 90.01           H  
ATOM   2299  HZ2 LYS A 148      -0.330 -19.785 -10.424  1.00 90.01           H  
ATOM   2300  HZ3 LYS A 148       0.808 -19.364 -11.536  1.00 90.01           H  
ATOM   2301  N   CYS A 149       4.614 -13.516  -7.440  1.00 94.32           N  
ATOM   2302  H   CYS A 149       3.761 -13.117  -7.075  1.00 94.32           H  
ATOM   2303  CA  CYS A 149       5.768 -13.540  -6.546  1.00 94.32           C  
ATOM   2304  HA  CYS A 149       6.686 -13.631  -7.127  1.00 94.32           H  
ATOM   2305  C   CYS A 149       5.665 -14.739  -5.598  1.00 94.32           C  
ATOM   2306  CB  CYS A 149       5.817 -12.219  -5.760  1.00 94.32           C  
ATOM   2307  HB2 CYS A 149       4.881 -12.102  -5.214  1.00 94.32           H  
ATOM   2308  HB3 CYS A 149       6.636 -12.257  -5.041  1.00 94.32           H  
ATOM   2309  O   CYS A 149       4.965 -14.674  -4.585  1.00 94.32           O  
ATOM   2310  SG  CYS A 149       6.045 -10.794  -6.857  1.00 94.32           S  
ATOM   2311  HG  CYS A 149       5.098 -10.024  -6.315  1.00 94.32           H  
ATOM   2312  N   SER A 150       6.371 -15.826  -5.903  1.00 97.23           N  
ATOM   2313  H   SER A 150       6.917 -15.823  -6.753  1.00 97.23           H  
ATOM   2314  CA  SER A 150       6.385 -17.036  -5.069  1.00 97.23           C  
ATOM   2315  HA  SER A 150       5.390 -17.202  -4.658  1.00 97.23           H  
ATOM   2316  C   SER A 150       7.367 -16.873  -3.907  1.00 97.23           C  
ATOM   2317  CB  SER A 150       6.749 -18.258  -5.916  1.00 97.23           C  
ATOM   2318  HB2 SER A 150       6.733 -19.150  -5.290  1.00 97.23           H  
ATOM   2319  HB3 SER A 150       7.748 -18.127  -6.332  1.00 97.23           H  
ATOM   2320  O   SER A 150       8.557 -16.645  -4.136  1.00 97.23           O  
ATOM   2321  OG  SER A 150       5.812 -18.399  -6.967  1.00 97.23           O  
ATOM   2322  HG  SER A 150       6.069 -19.122  -7.543  1.00 97.23           H  
ATOM   2323  N   LEU A 151       6.901 -16.980  -2.659  1.00 98.09           N  
ATOM   2324  H   LEU A 151       5.924 -17.200  -2.525  1.00 98.09           H  
ATOM   2325  CA  LEU A 151       7.709 -16.712  -1.463  1.00 98.09           C  
ATOM   2326  HA  LEU A 151       8.357 -15.859  -1.667  1.00 98.09           H  
ATOM   2327  C   LEU A 151       8.628 -17.903  -1.133  1.00 98.09           C  
ATOM   2328  CB  LEU A 151       6.798 -16.325  -0.277  1.00 98.09           C  
ATOM   2329  HB2 LEU A 151       7.445 -16.085   0.566  1.00 98.09           H  
ATOM   2330  HB3 LEU A 151       6.205 -17.196   0.004  1.00 98.09           H  
ATOM   2331  O   LEU A 151       8.196 -18.896  -0.555  1.00 98.09           O  
ATOM   2332  CG  LEU A 151       5.816 -15.150  -0.492  1.00 98.09           C  
ATOM   2333  HG  LEU A 151       4.969 -15.485  -1.091  1.00 98.09           H  
ATOM   2334  CD1 LEU A 151       5.287 -14.666   0.858  1.00 98.09           C  
ATOM   2335 HD11 LEU A 151       4.860 -15.510   1.400  1.00 98.09           H  
ATOM   2336 HD12 LEU A 151       4.506 -13.923   0.698  1.00 98.09           H  
ATOM   2337 HD13 LEU A 151       6.093 -14.236   1.451  1.00 98.09           H  
ATOM   2338  CD2 LEU A 151       6.433 -13.937  -1.189  1.00 98.09           C  
ATOM   2339 HD21 LEU A 151       6.599 -14.185  -2.238  1.00 98.09           H  
ATOM   2340 HD22 LEU A 151       5.739 -13.098  -1.159  1.00 98.09           H  
ATOM   2341 HD23 LEU A 151       7.371 -13.660  -0.708  1.00 98.09           H  
ATOM   2342  N   LEU A 152       9.915 -17.810  -1.482  1.00 98.34           N  
ATOM   2343  H   LEU A 152      10.216 -16.958  -1.933  1.00 98.34           H  
ATOM   2344  CA  LEU A 152      10.860 -18.935  -1.402  1.00 98.34           C  
ATOM   2345  HA  LEU A 152      10.332 -19.856  -1.647  1.00 98.34           H  
ATOM   2346  C   LEU A 152      11.478 -19.150  -0.017  1.00 98.34           C  
ATOM   2347  CB  LEU A 152      12.003 -18.731  -2.412  1.00 98.34           C  
ATOM   2348  HB2 LEU A 152      12.708 -19.552  -2.280  1.00 98.34           H  
ATOM   2349  HB3 LEU A 152      12.525 -17.806  -2.171  1.00 98.34           H  
ATOM   2350  O   LEU A 152      11.637 -20.287   0.418  1.00 98.34           O  
ATOM   2351  CG  LEU A 152      11.599 -18.685  -3.893  1.00 98.34           C  
ATOM   2352  HG  LEU A 152      10.996 -17.797  -4.082  1.00 98.34           H  
ATOM   2353  CD1 LEU A 152      12.879 -18.593  -4.719  1.00 98.34           C  
ATOM   2354 HD11 LEU A 152      12.614 -18.617  -5.776  1.00 98.34           H  
ATOM   2355 HD12 LEU A 152      13.538 -19.435  -4.507  1.00 98.34           H  
ATOM   2356 HD13 LEU A 152      13.394 -17.655  -4.511  1.00 98.34           H  
ATOM   2357  CD2 LEU A 152      10.823 -19.926  -4.335  1.00 98.34           C  
ATOM   2358 HD21 LEU A 152       9.854 -19.952  -3.837  1.00 98.34           H  
ATOM   2359 HD22 LEU A 152      11.384 -20.830  -4.101  1.00 98.34           H  
ATOM   2360 HD23 LEU A 152      10.642 -19.876  -5.409  1.00 98.34           H  
ATOM   2361  N   SER A 153      11.912 -18.073   0.641  1.00 98.25           N  
ATOM   2362  H   SER A 153      11.742 -17.169   0.224  1.00 98.25           H  
ATOM   2363  CA  SER A 153      12.599 -18.156   1.938  1.00 98.25           C  
ATOM   2364  HA  SER A 153      12.119 -18.934   2.532  1.00 98.25           H  
ATOM   2365  C   SER A 153      12.521 -16.837   2.697  1.00 98.25           C  
ATOM   2366  CB  SER A 153      14.075 -18.548   1.768  1.00 98.25           C  
ATOM   2367  HB2 SER A 153      14.495 -18.749   2.754  1.00 98.25           H  
ATOM   2368  HB3 SER A 153      14.149 -19.456   1.170  1.00 98.25           H  
ATOM   2369  O   SER A 153      12.788 -15.781   2.112  1.00 98.25           O  
ATOM   2370  OG  SER A 153      14.820 -17.505   1.155  1.00 98.25           O  
ATOM   2371  HG  SER A 153      14.324 -16.700   1.319  1.00 98.25           H  
ATOM   2372  N   LYS A 154      12.231 -16.880   3.996  1.00 97.19           N  
ATOM   2373  H   LYS A 154      12.067 -17.788   4.407  1.00 97.19           H  
ATOM   2374  CA  LYS A 154      12.068 -15.698   4.843  1.00 97.19           C  
ATOM   2375  HA  LYS A 154      11.414 -15.010   4.306  1.00 97.19           H  
ATOM   2376  C   LYS A 154      13.396 -14.973   5.079  1.00 97.19           C  
ATOM   2377  CB  LYS A 154      11.348 -16.111   6.139  1.00 97.19           C  
ATOM   2378  HB2 LYS A 154      12.027 -16.663   6.789  1.00 97.19           H  
ATOM   2379  HB3 LYS A 154      10.530 -16.777   5.864  1.00 97.19           H  
ATOM   2380  O   LYS A 154      14.420 -15.579   5.393  1.00 97.19           O  
ATOM   2381  CG  LYS A 154      10.768 -14.897   6.884  1.00 97.19           C  
ATOM   2382  HG2 LYS A 154      11.545 -14.422   7.483  1.00 97.19           H  
ATOM   2383  HG3 LYS A 154      10.410 -14.180   6.145  1.00 97.19           H  
ATOM   2384  CD  LYS A 154       9.570 -15.273   7.770  1.00 97.19           C  
ATOM   2385  HD2 LYS A 154       9.903 -15.856   8.629  1.00 97.19           H  
ATOM   2386  HD3 LYS A 154       8.887 -15.880   7.175  1.00 97.19           H  
ATOM   2387  CE  LYS A 154       8.842 -13.997   8.226  1.00 97.19           C  
ATOM   2388  HE2 LYS A 154       9.278 -13.648   9.163  1.00 97.19           H  
ATOM   2389  HE3 LYS A 154       9.019 -13.227   7.475  1.00 97.19           H  
ATOM   2390  NZ  LYS A 154       7.370 -14.200   8.355  1.00 97.19           N  
ATOM   2391  HZ1 LYS A 154       6.891 -13.346   8.604  1.00 97.19           H  
ATOM   2392  HZ2 LYS A 154       7.138 -14.919   9.025  1.00 97.19           H  
ATOM   2393  HZ3 LYS A 154       6.973 -14.477   7.469  1.00 97.19           H  
ATOM   2394  N   THR A 155      13.368 -13.652   4.955  1.00 96.37           N  
ATOM   2395  H   THR A 155      12.478 -13.226   4.739  1.00 96.37           H  
ATOM   2396  CA  THR A 155      14.464 -12.737   5.303  1.00 96.37           C  
ATOM   2397  HA  THR A 155      15.358 -13.327   5.508  1.00 96.37           H  
ATOM   2398  C   THR A 155      14.106 -11.970   6.585  1.00 96.37           C  
ATOM   2399  CB  THR A 155      14.810 -11.780   4.143  1.00 96.37           C  
ATOM   2400  HB  THR A 155      15.813 -11.389   4.310  1.00 96.37           H  
ATOM   2401  O   THR A 155      12.979 -12.080   7.075  1.00 96.37           O  
ATOM   2402  CG2 THR A 155      14.822 -12.469   2.779  1.00 96.37           C  
ATOM   2403 HG21 THR A 155      15.408 -13.387   2.833  1.00 96.37           H  
ATOM   2404 HG22 THR A 155      15.267 -11.807   2.037  1.00 96.37           H  
ATOM   2405 HG23 THR A 155      13.802 -12.706   2.477  1.00 96.37           H  
ATOM   2406  OG1 THR A 155      13.925 -10.687   4.114  1.00 96.37           O  
ATOM   2407  HG1 THR A 155      14.263 -10.100   3.434  1.00 96.37           H  
ATOM   2408  N   PRO A 156      15.019 -11.169   7.171  1.00 91.21           N  
ATOM   2409  CA  PRO A 156      14.711 -10.396   8.376  1.00 91.21           C  
ATOM   2410  HA  PRO A 156      14.459 -11.095   9.173  1.00 91.21           H  
ATOM   2411  C   PRO A 156      13.551  -9.393   8.239  1.00 91.21           C  
ATOM   2412  CB  PRO A 156      16.017  -9.679   8.738  1.00 91.21           C  
ATOM   2413  HB2 PRO A 156      16.055  -8.704   8.252  1.00 91.21           H  
ATOM   2414  HB3 PRO A 156      16.129  -9.570   9.817  1.00 91.21           H  
ATOM   2415  O   PRO A 156      13.015  -8.979   9.262  1.00 91.21           O  
ATOM   2416  CG  PRO A 156      17.096 -10.583   8.143  1.00 91.21           C  
ATOM   2417  HG2 PRO A 156      18.019 -10.039   7.946  1.00 91.21           H  
ATOM   2418  HG3 PRO A 156      17.276 -11.429   8.805  1.00 91.21           H  
ATOM   2419  CD  PRO A 156      16.435 -11.065   6.855  1.00 91.21           C  
ATOM   2420  HD2 PRO A 156      16.859 -12.022   6.553  1.00 91.21           H  
ATOM   2421  HD3 PRO A 156      16.579 -10.320   6.072  1.00 91.21           H  
ATOM   2422  N   ASN A 157      13.174  -8.994   7.013  1.00 89.89           N  
ATOM   2423  H   ASN A 157      13.615  -9.427   6.215  1.00 89.89           H  
ATOM   2424  CA  ASN A 157      12.176  -7.943   6.747  1.00 89.89           C  
ATOM   2425  HA  ASN A 157      11.648  -7.709   7.672  1.00 89.89           H  
ATOM   2426  C   ASN A 157      11.093  -8.350   5.721  1.00 89.89           C  
ATOM   2427  CB  ASN A 157      12.902  -6.669   6.272  1.00 89.89           C  
ATOM   2428  HB2 ASN A 157      13.337  -6.860   5.290  1.00 89.89           H  
ATOM   2429  HB3 ASN A 157      12.175  -5.865   6.158  1.00 89.89           H  
ATOM   2430  O   ASN A 157      10.331  -7.493   5.264  1.00 89.89           O  
ATOM   2431  CG  ASN A 157      13.980  -6.173   7.215  1.00 89.89           C  
ATOM   2432  ND2 ASN A 157      15.215  -6.142   6.769  1.00 89.89           N  
ATOM   2433 HD21 ASN A 157      15.912  -5.790   7.409  1.00 89.89           H  
ATOM   2434 HD22 ASN A 157      15.416  -6.454   5.830  1.00 89.89           H  
ATOM   2435  OD1 ASN A 157      13.746  -5.785   8.346  1.00 89.89           O  
ATOM   2436  N   GLY A 158      11.061  -9.619   5.302  1.00 96.30           N  
ATOM   2437  H   GLY A 158      11.696 -10.292   5.706  1.00 96.30           H  
ATOM   2438  CA  GLY A 158      10.258 -10.066   4.165  1.00 96.30           C  
ATOM   2439  HA2 GLY A 158       9.205 -10.104   4.445  1.00 96.30           H  
ATOM   2440  HA3 GLY A 158      10.373  -9.339   3.361  1.00 96.30           H  
ATOM   2441  C   GLY A 158      10.676 -11.444   3.655  1.00 96.30           C  
ATOM   2442  O   GLY A 158      10.934 -12.339   4.459  1.00 96.30           O  
ATOM   2443  N   PHE A 159      10.727 -11.627   2.335  1.00 98.49           N  
ATOM   2444  H   PHE A 159      10.540 -10.836   1.736  1.00 98.49           H  
ATOM   2445  CA  PHE A 159      11.004 -12.911   1.682  1.00 98.49           C  
ATOM   2446  HA  PHE A 159      11.556 -13.556   2.367  1.00 98.49           H  
ATOM   2447  C   PHE A 159      11.842 -12.742   0.413  1.00 98.49           C  
ATOM   2448  CB  PHE A 159       9.686 -13.609   1.320  1.00 98.49           C  
ATOM   2449  HB2 PHE A 159       9.081 -12.933   0.716  1.00 98.49           H  
ATOM   2450  HB3 PHE A 159       9.905 -14.482   0.704  1.00 98.49           H  
ATOM   2451  O   PHE A 159      11.660 -11.787  -0.340  1.00 98.49           O  
ATOM   2452  CG  PHE A 159       8.871 -14.063   2.511  1.00 98.49           C  
ATOM   2453  CD1 PHE A 159       8.990 -15.385   2.978  1.00 98.49           C  
ATOM   2454  HD1 PHE A 159       9.643 -16.083   2.476  1.00 98.49           H  
ATOM   2455  CD2 PHE A 159       7.978 -13.175   3.141  1.00 98.49           C  
ATOM   2456  HD2 PHE A 159       7.856 -12.171   2.760  1.00 98.49           H  
ATOM   2457  CE1 PHE A 159       8.225 -15.814   4.074  1.00 98.49           C  
ATOM   2458  HE1 PHE A 159       8.285 -16.842   4.399  1.00 98.49           H  
ATOM   2459  CE2 PHE A 159       7.219 -13.603   4.242  1.00 98.49           C  
ATOM   2460  HE2 PHE A 159       6.505 -12.934   4.699  1.00 98.49           H  
ATOM   2461  CZ  PHE A 159       7.342 -14.924   4.704  1.00 98.49           C  
ATOM   2462  HZ  PHE A 159       6.719 -15.280   5.511  1.00 98.49           H  
ATOM   2463  N   LYS A 160      12.704 -13.721   0.124  1.00 98.74           N  
ATOM   2464  H   LYS A 160      12.764 -14.488   0.779  1.00 98.74           H  
ATOM   2465  CA  LYS A 160      13.191 -13.944  -1.242  1.00 98.74           C  
ATOM   2466  HA  LYS A 160      13.521 -12.999  -1.673  1.00 98.74           H  
ATOM   2467  C   LYS A 160      12.059 -14.484  -2.104  1.00 98.74           C  
ATOM   2468  CB  LYS A 160      14.336 -14.950  -1.284  1.00 98.74           C  
ATOM   2469  HB2 LYS A 160      14.540 -15.163  -2.333  1.00 98.74           H  
ATOM   2470  HB3 LYS A 160      14.024 -15.881  -0.809  1.00 98.74           H  
ATOM   2471  O   LYS A 160      11.282 -15.310  -1.625  1.00 98.74           O  
ATOM   2472  CG  LYS A 160      15.615 -14.429  -0.629  1.00 98.74           C  
ATOM   2473  HG2 LYS A 160      15.503 -14.405   0.455  1.00 98.74           H  
ATOM   2474  HG3 LYS A 160      15.835 -13.428  -1.000  1.00 98.74           H  
ATOM   2475  CD  LYS A 160      16.743 -15.381  -1.027  1.00 98.74           C  
ATOM   2476  HD2 LYS A 160      16.549 -16.372  -0.616  1.00 98.74           H  
ATOM   2477  HD3 LYS A 160      16.761 -15.453  -2.115  1.00 98.74           H  
ATOM   2478  CE  LYS A 160      18.097 -14.874  -0.549  1.00 98.74           C  
ATOM   2479  HE2 LYS A 160      18.154 -14.978   0.534  1.00 98.74           H  
ATOM   2480  HE3 LYS A 160      18.177 -13.817  -0.804  1.00 98.74           H  
ATOM   2481  NZ  LYS A 160      19.162 -15.646  -1.229  1.00 98.74           N  
ATOM   2482  HZ1 LYS A 160      20.080 -15.318  -0.967  1.00 98.74           H  
ATOM   2483  HZ2 LYS A 160      19.062 -16.629  -1.019  1.00 98.74           H  
ATOM   2484  HZ3 LYS A 160      19.052 -15.546  -2.228  1.00 98.74           H  
ATOM   2485  N   VAL A 161      12.014 -14.070  -3.364  1.00 98.51           N  
ATOM   2486  H   VAL A 161      12.714 -13.416  -3.685  1.00 98.51           H  
ATOM   2487  CA  VAL A 161      10.969 -14.460  -4.315  1.00 98.51           C  
ATOM   2488  HA  VAL A 161      10.465 -15.345  -3.927  1.00 98.51           H  
ATOM   2489  C   VAL A 161      11.545 -14.850  -5.668  1.00 98.51           C  
ATOM   2490  CB  VAL A 161       9.909 -13.351  -4.488  1.00 98.51           C  
ATOM   2491  HB  VAL A 161       9.182 -13.679  -5.232  1.00 98.51           H  
ATOM   2492  O   VAL A 161      12.532 -14.260  -6.105  1.00 98.51           O  
ATOM   2493  CG1 VAL A 161       9.162 -13.123  -3.176  1.00 98.51           C  
ATOM   2494 HG11 VAL A 161       8.321 -12.450  -3.344  1.00 98.51           H  
ATOM   2495 HG12 VAL A 161       9.826 -12.699  -2.423  1.00 98.51           H  
ATOM   2496 HG13 VAL A 161       8.782 -14.082  -2.822  1.00 98.51           H  
ATOM   2497  CG2 VAL A 161      10.476 -11.994  -4.929  1.00 98.51           C  
ATOM   2498 HG21 VAL A 161      10.987 -12.095  -5.887  1.00 98.51           H  
ATOM   2499 HG22 VAL A 161       9.658 -11.283  -5.048  1.00 98.51           H  
ATOM   2500 HG23 VAL A 161      11.172 -11.609  -4.184  1.00 98.51           H  
ATOM   2501  N   THR A 162      10.895 -15.794  -6.347  1.00 98.57           N  
ATOM   2502  H   THR A 162      10.122 -16.265  -5.899  1.00 98.57           H  
ATOM   2503  CA  THR A 162      10.916 -15.865  -7.816  1.00 98.57           C  
ATOM   2504  HA  THR A 162      11.835 -15.406  -8.180  1.00 98.57           H  
ATOM   2505  C   THR A 162       9.758 -15.059  -8.387  1.00 98.57           C  
ATOM   2506  CB  THR A 162      10.862 -17.296  -8.372  1.00 98.57           C  
ATOM   2507  HB  THR A 162      10.384 -17.280  -9.351  1.00 98.57           H  
ATOM   2508  O   THR A 162       8.707 -14.933  -7.756  1.00 98.57           O  
ATOM   2509  CG2 THR A 162      12.267 -17.864  -8.561  1.00 98.57           C  
ATOM   2510 HG21 THR A 162      12.741 -17.370  -9.409  1.00 98.57           H  
ATOM   2511 HG22 THR A 162      12.876 -17.674  -7.678  1.00 98.57           H  
ATOM   2512 HG23 THR A 162      12.220 -18.935  -8.758  1.00 98.57           H  
ATOM   2513  OG1 THR A 162      10.128 -18.169  -7.543  1.00 98.57           O  
ATOM   2514  HG1 THR A 162       9.795 -18.877  -8.100  1.00 98.57           H  
ATOM   2515  N   LEU A 163       9.975 -14.503  -9.577  1.00 97.39           N  
ATOM   2516  H   LEU A 163      10.874 -14.649 -10.014  1.00 97.39           H  
ATOM   2517  CA  LEU A 163       9.063 -13.592 -10.258  1.00 97.39           C  
ATOM   2518  HA  LEU A 163       8.155 -13.464  -9.669  1.00 97.39           H  
ATOM   2519  C   LEU A 163       8.660 -14.147 -11.622  1.00 97.39           C  
ATOM   2520  CB  LEU A 163       9.752 -12.228 -10.427  1.00 97.39           C  
ATOM   2521  HB2 LEU A 163       9.070 -11.559 -10.951  1.00 97.39           H  
ATOM   2522  HB3 LEU A 163      10.633 -12.365 -11.054  1.00 97.39           H  
ATOM   2523  O   LEU A 163       9.511 -14.548 -12.418  1.00 97.39           O  
ATOM   2524  CG  LEU A 163      10.197 -11.559  -9.117  1.00 97.39           C  
ATOM   2525  HG  LEU A 163      10.887 -12.206  -8.576  1.00 97.39           H  
ATOM   2526  CD1 LEU A 163      10.922 -10.259  -9.443  1.00 97.39           C  
ATOM   2527 HD11 LEU A 163      11.189  -9.757  -8.513  1.00 97.39           H  
ATOM   2528 HD12 LEU A 163      11.831 -10.483 -10.001  1.00 97.39           H  
ATOM   2529 HD13 LEU A 163      10.282  -9.613 -10.043  1.00 97.39           H  
ATOM   2530  CD2 LEU A 163       9.012 -11.233  -8.217  1.00 97.39           C  
ATOM   2531 HD21 LEU A 163       9.344 -10.673  -7.342  1.00 97.39           H  
ATOM   2532 HD22 LEU A 163       8.278 -10.640  -8.762  1.00 97.39           H  
ATOM   2533 HD23 LEU A 163       8.543 -12.154  -7.873  1.00 97.39           H  
ATOM   2534  N   GLU A 164       7.369 -14.101 -11.912  1.00 92.99           N  
ATOM   2535  H   GLU A 164       6.723 -13.849 -11.178  1.00 92.99           H  
ATOM   2536  CA  GLU A 164       6.770 -14.483 -13.190  1.00 92.99           C  
ATOM   2537  HA  GLU A 164       7.538 -14.610 -13.954  1.00 92.99           H  
ATOM   2538  C   GLU A 164       5.822 -13.365 -13.633  1.00 92.99           C  
ATOM   2539  CB  GLU A 164       6.075 -15.830 -12.973  1.00 92.99           C  
ATOM   2540  HB2 GLU A 164       5.324 -15.713 -12.191  1.00 92.99           H  
ATOM   2541  HB3 GLU A 164       6.825 -16.529 -12.603  1.00 92.99           H  
ATOM   2542  O   GLU A 164       5.006 -12.901 -12.834  1.00 92.99           O  
ATOM   2543  CG  GLU A 164       5.411 -16.456 -14.199  1.00 92.99           C  
ATOM   2544  HG2 GLU A 164       4.633 -15.792 -14.577  1.00 92.99           H  
ATOM   2545  HG3 GLU A 164       6.159 -16.602 -14.979  1.00 92.99           H  
ATOM   2546  CD  GLU A 164       4.815 -17.801 -13.759  1.00 92.99           C  
ATOM   2547  OE1 GLU A 164       3.608 -17.825 -13.421  1.00 92.99           O  
ATOM   2548  OE2 GLU A 164       5.611 -18.760 -13.622  1.00 92.99           O  
ATOM   2549  N   ASN A 165       5.958 -12.870 -14.866  1.00 88.92           N  
ATOM   2550  H   ASN A 165       6.603 -13.314 -15.504  1.00 88.92           H  
ATOM   2551  CA  ASN A 165       5.054 -11.856 -15.394  1.00 88.92           C  
ATOM   2552  HA  ASN A 165       4.822 -11.157 -14.590  1.00 88.92           H  
ATOM   2553  C   ASN A 165       3.743 -12.511 -15.812  1.00 88.92           C  
ATOM   2554  CB  ASN A 165       5.680 -11.055 -16.543  1.00 88.92           C  
ATOM   2555  HB2 ASN A 165       6.097 -11.741 -17.279  1.00 88.92           H  
ATOM   2556  HB3 ASN A 165       6.472 -10.409 -16.161  1.00 88.92           H  
ATOM   2557  O   ASN A 165       3.727 -13.431 -16.625  1.00 88.92           O  
ATOM   2558  CG  ASN A 165       4.621 -10.201 -17.223  1.00 88.92           C  
ATOM   2559  ND2 ASN A 165       4.031  -9.267 -16.515  1.00 88.92           N  
ATOM   2560 HD21 ASN A 165       4.142  -9.233 -15.512  1.00 88.92           H  
ATOM   2561 HD22 ASN A 165       3.164  -8.911 -16.891  1.00 88.92           H  
ATOM   2562  OD1 ASN A 165       4.267 -10.420 -18.369  1.00 88.92           O  
ATOM   2563  N   VAL A 166       2.646 -11.997 -15.276  1.00 82.31           N  
ATOM   2564  H   VAL A 166       2.727 -11.191 -14.672  1.00 82.31           H  
ATOM   2565  CA  VAL A 166       1.368 -12.702 -15.315  1.00 82.31           C  
ATOM   2566  HA  VAL A 166       1.564 -13.768 -15.207  1.00 82.31           H  
ATOM   2567  C   VAL A 166       0.654 -12.549 -16.663  1.00 82.31           C  
ATOM   2568  CB  VAL A 166       0.527 -12.274 -14.107  1.00 82.31           C  
ATOM   2569  HB  VAL A 166       0.316 -11.209 -14.200  1.00 82.31           H  
ATOM   2570  O   VAL A 166      -0.049 -13.461 -17.072  1.00 82.31           O  
ATOM   2571  CG1 VAL A 166      -0.764 -13.085 -14.009  1.00 82.31           C  
ATOM   2572 HG11 VAL A 166      -0.541 -14.151 -14.043  1.00 82.31           H  
ATOM   2573 HG12 VAL A 166      -1.307 -12.872 -13.088  1.00 82.31           H  
ATOM   2574 HG13 VAL A 166      -1.408 -12.830 -14.851  1.00 82.31           H  
ATOM   2575  CG2 VAL A 166       1.304 -12.489 -12.806  1.00 82.31           C  
ATOM   2576 HG21 VAL A 166       1.730 -13.493 -12.819  1.00 82.31           H  
ATOM   2577 HG22 VAL A 166       2.111 -11.760 -12.731  1.00 82.31           H  
ATOM   2578 HG23 VAL A 166       0.653 -12.377 -11.939  1.00 82.31           H  
ATOM   2579  N   GLU A 167       0.897 -11.476 -17.425  1.00 77.08           N  
ATOM   2580  H   GLU A 167       1.427 -10.704 -17.047  1.00 77.08           H  
ATOM   2581  CA  GLU A 167       0.379 -11.353 -18.799  1.00 77.08           C  
ATOM   2582  HA  GLU A 167      -0.676 -11.625 -18.804  1.00 77.08           H  
ATOM   2583  C   GLU A 167       1.072 -12.271 -19.824  1.00 77.08           C  
ATOM   2584  CB  GLU A 167       0.515  -9.906 -19.306  1.00 77.08           C  
ATOM   2585  HB2 GLU A 167       1.561  -9.601 -19.291  1.00 77.08           H  
ATOM   2586  HB3 GLU A 167       0.195  -9.885 -20.348  1.00 77.08           H  
ATOM   2587  O   GLU A 167       0.570 -12.419 -20.939  1.00 77.08           O  
ATOM   2588  CG  GLU A 167      -0.351  -8.877 -18.570  1.00 77.08           C  
ATOM   2589  HG2 GLU A 167      -0.442  -8.002 -19.214  1.00 77.08           H  
ATOM   2590  HG3 GLU A 167      -1.352  -9.287 -18.437  1.00 77.08           H  
ATOM   2591  CD  GLU A 167       0.205  -8.408 -17.220  1.00 77.08           C  
ATOM   2592  OE1 GLU A 167      -0.562  -7.735 -16.498  1.00 77.08           O  
ATOM   2593  OE2 GLU A 167       1.396  -8.649 -16.909  1.00 77.08           O  
ATOM   2594  N   THR A 168       2.245 -12.831 -19.505  1.00 87.21           N  
ATOM   2595  H   THR A 168       2.608 -12.677 -18.575  1.00 87.21           H  
ATOM   2596  CA  THR A 168       3.071 -13.581 -20.474  1.00 87.21           C  
ATOM   2597  HA  THR A 168       2.462 -13.810 -21.349  1.00 87.21           H  
ATOM   2598  C   THR A 168       3.569 -14.940 -19.985  1.00 87.21           C  
ATOM   2599  CB  THR A 168       4.272 -12.751 -20.963  1.00 87.21           C  
ATOM   2600  HB  THR A 168       4.832 -13.344 -21.686  1.00 87.21           H  
ATOM   2601  O   THR A 168       4.257 -15.625 -20.742  1.00 87.21           O  
ATOM   2602  CG2 THR A 168       3.873 -11.446 -21.650  1.00 87.21           C  
ATOM   2603 HG21 THR A 168       4.764 -10.951 -22.036  1.00 87.21           H  
ATOM   2604 HG22 THR A 168       3.193 -11.665 -22.474  1.00 87.21           H  
ATOM   2605 HG23 THR A 168       3.372 -10.783 -20.944  1.00 87.21           H  
ATOM   2606  OG1 THR A 168       5.142 -12.415 -19.909  1.00 87.21           O  
ATOM   2607  HG1 THR A 168       4.717 -11.715 -19.407  1.00 87.21           H  
ATOM   2608  N   GLU A 169       3.271 -15.314 -18.736  1.00 87.68           N  
ATOM   2609  H   GLU A 169       2.686 -14.696 -18.190  1.00 87.68           H  
ATOM   2610  CA  GLU A 169       3.797 -16.499 -18.029  1.00 87.68           C  
ATOM   2611  HA  GLU A 169       3.510 -16.403 -16.982  1.00 87.68           H  
ATOM   2612  C   GLU A 169       5.344 -16.574 -18.018  1.00 87.68           C  
ATOM   2613  CB  GLU A 169       3.120 -17.783 -18.550  1.00 87.68           C  
ATOM   2614  HB2 GLU A 169       3.364 -17.902 -19.605  1.00 87.68           H  
ATOM   2615  HB3 GLU A 169       3.521 -18.639 -18.007  1.00 87.68           H  
ATOM   2616  O   GLU A 169       5.952 -17.613 -17.754  1.00 87.68           O  
ATOM   2617  CG  GLU A 169       1.588 -17.778 -18.376  1.00 87.68           C  
ATOM   2618  HG2 GLU A 169       1.180 -16.854 -18.785  1.00 87.68           H  
ATOM   2619  HG3 GLU A 169       1.358 -17.802 -17.311  1.00 87.68           H  
ATOM   2620  CD  GLU A 169       0.894 -18.959 -19.081  1.00 87.68           C  
ATOM   2621  OE1 GLU A 169      -0.350 -18.907 -19.198  1.00 87.68           O  
ATOM   2622  OE2 GLU A 169       1.593 -19.898 -19.537  1.00 87.68           O  
ATOM   2623  N   ALA A 170       6.022 -15.462 -18.322  1.00 95.11           N  
ATOM   2624  H   ALA A 170       5.489 -14.627 -18.520  1.00 95.11           H  
ATOM   2625  CA  ALA A 170       7.466 -15.425 -18.485  1.00 95.11           C  
ATOM   2626  HA  ALA A 170       7.786 -16.382 -18.896  1.00 95.11           H  
ATOM   2627  C   ALA A 170       8.166 -15.217 -17.139  1.00 95.11           C  
ATOM   2628  CB  ALA A 170       7.834 -14.340 -19.503  1.00 95.11           C  
ATOM   2629  HB1 ALA A 170       7.298 -14.515 -20.436  1.00 95.11           H  
ATOM   2630  HB2 ALA A 170       7.557 -13.361 -19.112  1.00 95.11           H  
ATOM   2631  HB3 ALA A 170       8.907 -14.358 -19.690  1.00 95.11           H  
ATOM   2632  O   ALA A 170       7.886 -14.259 -16.417  1.00 95.11           O  
ATOM   2633  N   ASN A 171       9.147 -16.066 -16.821  1.00 96.53           N  
ATOM   2634  H   ASN A 171       9.308 -16.866 -17.416  1.00 96.53           H  
ATOM   2635  CA  ASN A 171       9.997 -15.851 -15.654  1.00 96.53           C  
ATOM   2636  HA  ASN A 171       9.346 -15.736 -14.788  1.00 96.53           H  
ATOM   2637  C   ASN A 171      10.817 -14.553 -15.807  1.00 96.53           C  
ATOM   2638  CB  ASN A 171      10.884 -17.084 -15.421  1.00 96.53           C  
ATOM   2639  HB2 ASN A 171      11.567 -17.209 -16.260  1.00 96.53           H  
ATOM   2640  HB3 ASN A 171      10.256 -17.972 -15.335  1.00 96.53           H  
ATOM   2641  O   ASN A 171      11.549 -14.382 -16.781  1.00 96.53           O  
ATOM   2642  CG  ASN A 171      11.698 -16.938 -14.149  1.00 96.53           C  
ATOM   2643  ND2 ASN A 171      11.090 -17.104 -13.000  1.00 96.53           N  
ATOM   2644 HD21 ASN A 171      11.625 -16.881 -12.174  1.00 96.53           H  
ATOM   2645 HD22 ASN A 171      10.088 -17.234 -12.971  1.00 96.53           H  
ATOM   2646  OD1 ASN A 171      12.877 -16.636 -14.162  1.00 96.53           O  
ATOM   2647  N   VAL A 172      10.699 -13.663 -14.820  1.00 95.80           N  
ATOM   2648  H   VAL A 172      10.071 -13.896 -14.064  1.00 95.80           H  
ATOM   2649  CA  VAL A 172      11.389 -12.361 -14.746  1.00 95.80           C  
ATOM   2650  HA  VAL A 172      11.750 -12.108 -15.743  1.00 95.80           H  
ATOM   2651  C   VAL A 172      12.629 -12.441 -13.835  1.00 95.80           C  
ATOM   2652  CB  VAL A 172      10.412 -11.241 -14.306  1.00 95.80           C  
ATOM   2653  HB  VAL A 172      10.233 -11.327 -13.235  1.00 95.80           H  
ATOM   2654  O   VAL A 172      13.459 -11.538 -13.826  1.00 95.80           O  
ATOM   2655  CG1 VAL A 172      10.953  -9.836 -14.603  1.00 95.80           C  
ATOM   2656 HG11 VAL A 172      11.207  -9.747 -15.659  1.00 95.80           H  
ATOM   2657 HG12 VAL A 172      10.203  -9.084 -14.358  1.00 95.80           H  
ATOM   2658 HG13 VAL A 172      11.844  -9.634 -14.010  1.00 95.80           H  
ATOM   2659  CG2 VAL A 172       9.055 -11.319 -15.020  1.00 95.80           C  
ATOM   2660 HG21 VAL A 172       8.558 -12.258 -14.775  1.00 95.80           H  
ATOM   2661 HG22 VAL A 172       8.410 -10.507 -14.685  1.00 95.80           H  
ATOM   2662 HG23 VAL A 172       9.189 -11.254 -16.100  1.00 95.80           H  
ATOM   2663  N   GLY A 173      12.795 -13.545 -13.096  1.00 97.36           N  
ATOM   2664  H   GLY A 173      12.081 -14.256 -13.154  1.00 97.36           H  
ATOM   2665  CA  GLY A 173      13.986 -13.849 -12.299  1.00 97.36           C  
ATOM   2666  HA2 GLY A 173      14.400 -14.798 -12.640  1.00 97.36           H  
ATOM   2667  HA3 GLY A 173      14.746 -13.084 -12.456  1.00 97.36           H  
ATOM   2668  C   GLY A 173      13.705 -13.972 -10.802  1.00 97.36           C  
ATOM   2669  O   GLY A 173      12.730 -14.604 -10.393  1.00 97.36           O  
ATOM   2670  N   GLU A 174      14.585 -13.388  -9.985  1.00 98.40           N  
ATOM   2671  H   GLU A 174      15.299 -12.805 -10.398  1.00 98.40           H  
ATOM   2672  CA  GLU A 174      14.538 -13.414  -8.516  1.00 98.40           C  
ATOM   2673  HA  GLU A 174      13.608 -13.887  -8.197  1.00 98.40           H  
ATOM   2674  C   GLU A 174      14.563 -11.997  -7.917  1.00 98.40           C  
ATOM   2675  CB  GLU A 174      15.715 -14.225  -7.934  1.00 98.40           C  
ATOM   2676  HB2 GLU A 174      15.745 -14.044  -6.859  1.00 98.40           H  
ATOM   2677  HB3 GLU A 174      16.649 -13.858  -8.361  1.00 98.40           H  
ATOM   2678  O   GLU A 174      15.041 -11.046  -8.539  1.00 98.40           O  
ATOM   2679  CG  GLU A 174      15.621 -15.745  -8.146  1.00 98.40           C  
ATOM   2680  HG2 GLU A 174      14.674 -16.090  -7.734  1.00 98.40           H  
ATOM   2681  HG3 GLU A 174      15.620 -15.950  -9.217  1.00 98.40           H  
ATOM   2682  CD  GLU A 174      16.773 -16.525  -7.472  1.00 98.40           C  
ATOM   2683  OE1 GLU A 174      17.029 -17.672  -7.905  1.00 98.40           O  
ATOM   2684  OE2 GLU A 174      17.400 -16.003  -6.514  1.00 98.40           O  
ATOM   2685  N   GLY A 175      14.105 -11.864  -6.671  1.00 98.38           N  
ATOM   2686  H   GLY A 175      13.709 -12.678  -6.222  1.00 98.38           H  
ATOM   2687  CA  GLY A 175      14.184 -10.622  -5.902  1.00 98.38           C  
ATOM   2688  HA2 GLY A 175      13.410  -9.943  -6.260  1.00 98.38           H  
ATOM   2689  HA3 GLY A 175      15.151 -10.148  -6.068  1.00 98.38           H  
ATOM   2690  C   GLY A 175      13.989 -10.813  -4.398  1.00 98.38           C  
ATOM   2691  O   GLY A 175      13.924 -11.934  -3.890  1.00 98.38           O  
ATOM   2692  N   GLU A 176      13.861  -9.699  -3.677  1.00 98.58           N  
ATOM   2693  H   GLU A 176      13.963  -8.817  -4.159  1.00 98.58           H  
ATOM   2694  CA  GLU A 176      13.413  -9.673  -2.279  1.00 98.58           C  
ATOM   2695  HA  GLU A 176      13.109 -10.679  -1.990  1.00 98.58           H  
ATOM   2696  C   GLU A 176      12.186  -8.762  -2.139  1.00 98.58           C  
ATOM   2697  CB  GLU A 176      14.567  -9.257  -1.344  1.00 98.58           C  
ATOM   2698  HB2 GLU A 176      15.446  -9.854  -1.588  1.00 98.58           H  
ATOM   2699  HB3 GLU A 176      14.804  -8.205  -1.505  1.00 98.58           H  
ATOM   2700  O   GLU A 176      12.240  -7.584  -2.501  1.00 98.58           O  
ATOM   2701  CG  GLU A 176      14.218  -9.488   0.139  1.00 98.58           C  
ATOM   2702  HG2 GLU A 176      14.009 -10.549   0.278  1.00 98.58           H  
ATOM   2703  HG3 GLU A 176      13.308  -8.937   0.378  1.00 98.58           H  
ATOM   2704  CD  GLU A 176      15.322  -9.077   1.132  1.00 98.58           C  
ATOM   2705  OE1 GLU A 176      15.045  -9.137   2.358  1.00 98.58           O  
ATOM   2706  OE2 GLU A 176      16.452  -8.748   0.706  1.00 98.58           O  
ATOM   2707  N   ILE A 177      11.086  -9.298  -1.605  1.00 98.19           N  
ATOM   2708  H   ILE A 177      11.135 -10.252  -1.279  1.00 98.19           H  
ATOM   2709  CA  ILE A 177       9.875  -8.542  -1.271  1.00 98.19           C  
ATOM   2710  HA  ILE A 177       9.928  -7.590  -1.798  1.00 98.19           H  
ATOM   2711  C   ILE A 177       9.856  -8.238   0.229  1.00 98.19           C  
ATOM   2712  CB  ILE A 177       8.604  -9.258  -1.783  1.00 98.19           C  
ATOM   2713  HB  ILE A 177       8.806  -9.575  -2.806  1.00 98.19           H  
ATOM   2714  O   ILE A 177      10.091  -9.114   1.059  1.00 98.19           O  
ATOM   2715  CG1 ILE A 177       7.415  -8.275  -1.827  1.00 98.19           C  
ATOM   2716 HG12 ILE A 177       7.101  -8.025  -0.814  1.00 98.19           H  
ATOM   2717 HG13 ILE A 177       7.730  -7.357  -2.322  1.00 98.19           H  
ATOM   2718  CG2 ILE A 177       8.255 -10.514  -0.963  1.00 98.19           C  
ATOM   2719 HG21 ILE A 177       9.141 -11.138  -0.844  1.00 98.19           H  
ATOM   2720 HG22 ILE A 177       7.493 -11.099  -1.478  1.00 98.19           H  
ATOM   2721 HG23 ILE A 177       7.879 -10.240   0.023  1.00 98.19           H  
ATOM   2722  CD1 ILE A 177       6.216  -8.833  -2.604  1.00 98.19           C  
ATOM   2723 HD11 ILE A 177       5.800  -9.707  -2.102  1.00 98.19           H  
ATOM   2724 HD12 ILE A 177       5.439  -8.072  -2.673  1.00 98.19           H  
ATOM   2725 HD13 ILE A 177       6.531  -9.112  -3.609  1.00 98.19           H  
ATOM   2726  N   THR A 178       9.587  -6.987   0.590  1.00 96.95           N  
ATOM   2727  H   THR A 178       9.382  -6.325  -0.146  1.00 96.95           H  
ATOM   2728  CA  THR A 178       9.571  -6.491   1.976  1.00 96.95           C  
ATOM   2729  HA  THR A 178       9.431  -7.328   2.660  1.00 96.95           H  
ATOM   2730  C   THR A 178       8.400  -5.533   2.183  1.00 96.95           C  
ATOM   2731  CB  THR A 178      10.894  -5.790   2.347  1.00 96.95           C  
ATOM   2732  HB  THR A 178      10.819  -5.423   3.371  1.00 96.95           H  
ATOM   2733  O   THR A 178       7.837  -5.011   1.225  1.00 96.95           O  
ATOM   2734  CG2 THR A 178      12.112  -6.709   2.265  1.00 96.95           C  
ATOM   2735 HG21 THR A 178      12.992  -6.189   2.644  1.00 96.95           H  
ATOM   2736 HG22 THR A 178      11.946  -7.605   2.862  1.00 96.95           H  
ATOM   2737 HG23 THR A 178      12.296  -7.001   1.231  1.00 96.95           H  
ATOM   2738  OG1 THR A 178      11.158  -4.694   1.497  1.00 96.95           O  
ATOM   2739  HG1 THR A 178      11.028  -5.007   0.599  1.00 96.95           H  
ATOM   2740  N   ARG A 179       8.022  -5.255   3.432  1.00 95.13           N  
ATOM   2741  H   ARG A 179       8.476  -5.753   4.185  1.00 95.13           H  
ATOM   2742  CA  ARG A 179       7.100  -4.149   3.762  1.00 95.13           C  
ATOM   2743  HA  ARG A 179       6.151  -4.323   3.255  1.00 95.13           H  
ATOM   2744  C   ARG A 179       7.642  -2.793   3.266  1.00 95.13           C  
ATOM   2745  CB  ARG A 179       6.837  -4.144   5.280  1.00 95.13           C  
ATOM   2746  HB2 ARG A 179       6.283  -3.241   5.537  1.00 95.13           H  
ATOM   2747  HB3 ARG A 179       6.217  -5.003   5.533  1.00 95.13           H  
ATOM   2748  O   ARG A 179       8.847  -2.551   3.343  1.00 95.13           O  
ATOM   2749  CG  ARG A 179       8.137  -4.214   6.107  1.00 95.13           C  
ATOM   2750  HG2 ARG A 179       8.849  -3.486   5.717  1.00 95.13           H  
ATOM   2751  HG3 ARG A 179       8.584  -5.204   6.022  1.00 95.13           H  
ATOM   2752  CD  ARG A 179       7.924  -3.899   7.584  1.00 95.13           C  
ATOM   2753  HD2 ARG A 179       7.362  -2.968   7.659  1.00 95.13           H  
ATOM   2754  HD3 ARG A 179       8.902  -3.740   8.039  1.00 95.13           H  
ATOM   2755  NE  ARG A 179       7.256  -4.993   8.313  1.00 95.13           N  
ATOM   2756  HE  ARG A 179       7.394  -5.945   8.005  1.00 95.13           H  
ATOM   2757  NH1 ARG A 179       5.875  -3.740   9.604  1.00 95.13           N  
ATOM   2758 HH11 ARG A 179       5.970  -2.990   8.933  1.00 95.13           H  
ATOM   2759 HH12 ARG A 179       5.271  -3.617  10.404  1.00 95.13           H  
ATOM   2760  NH2 ARG A 179       6.163  -5.886  10.095  1.00 95.13           N  
ATOM   2761 HH21 ARG A 179       6.480  -6.772   9.726  1.00 95.13           H  
ATOM   2762 HH22 ARG A 179       5.432  -5.828  10.789  1.00 95.13           H  
ATOM   2763  CZ  ARG A 179       6.431  -4.875   9.330  1.00 95.13           C  
ATOM   2764  N   TRP A 180       6.786  -1.872   2.810  1.00 95.04           N  
ATOM   2765  H   TRP A 180       5.799  -2.084   2.785  1.00 95.04           H  
ATOM   2766  CA  TRP A 180       7.216  -0.482   2.563  1.00 95.04           C  
ATOM   2767  HA  TRP A 180       8.180  -0.503   2.055  1.00 95.04           H  
ATOM   2768  C   TRP A 180       7.406   0.245   3.900  1.00 95.04           C  
ATOM   2769  CB  TRP A 180       6.230   0.260   1.645  1.00 95.04           C  
ATOM   2770  HB2 TRP A 180       6.155  -0.287   0.705  1.00 95.04           H  
ATOM   2771  HB3 TRP A 180       5.247   0.223   2.113  1.00 95.04           H  
ATOM   2772  O   TRP A 180       6.547   0.176   4.780  1.00 95.04           O  
ATOM   2773  CG  TRP A 180       6.524   1.705   1.312  1.00 95.04           C  
ATOM   2774  CD1 TRP A 180       7.736   2.309   1.221  1.00 95.04           C  
ATOM   2775  HD1 TRP A 180       8.685   1.814   1.373  1.00 95.04           H  
ATOM   2776  CD2 TRP A 180       5.559   2.736   0.925  1.00 95.04           C  
ATOM   2777  CE2 TRP A 180       6.251   3.950   0.654  1.00 95.04           C  
ATOM   2778  CE3 TRP A 180       4.163   2.758   0.740  1.00 95.04           C  
ATOM   2779  HE3 TRP A 180       3.602   1.857   0.941  1.00 95.04           H  
ATOM   2780  NE1 TRP A 180       7.575   3.641   0.870  1.00 95.04           N  
ATOM   2781  HE1 TRP A 180       8.329   4.283   0.672  1.00 95.04           H  
ATOM   2782  CH2 TRP A 180       4.208   5.072  -0.013  1.00 95.04           C  
ATOM   2783  HH2 TRP A 180       3.690   5.936  -0.402  1.00 95.04           H  
ATOM   2784  CZ2 TRP A 180       5.591   5.114   0.225  1.00 95.04           C  
ATOM   2785  HZ2 TRP A 180       6.147   6.019   0.032  1.00 95.04           H  
ATOM   2786  CZ3 TRP A 180       3.493   3.896   0.257  1.00 95.04           C  
ATOM   2787  HZ3 TRP A 180       2.428   3.856   0.082  1.00 95.04           H  
ATOM   2788  N   ILE A 181       8.543   0.925   4.073  1.00 93.70           N  
ATOM   2789  H   ILE A 181       9.253   0.864   3.356  1.00 93.70           H  
ATOM   2790  CA  ILE A 181       8.891   1.622   5.316  1.00 93.70           C  
ATOM   2791  HA  ILE A 181       7.984   1.689   5.916  1.00 93.70           H  
ATOM   2792  C   ILE A 181       9.328   3.073   5.027  1.00 93.70           C  
ATOM   2793  CB  ILE A 181       9.920   0.822   6.163  1.00 93.70           C  
ATOM   2794  HB  ILE A 181      10.934   1.148   5.931  1.00 93.70           H  
ATOM   2795  O   ILE A 181      10.526   3.374   5.008  1.00 93.70           O  
ATOM   2796  CG1 ILE A 181       9.881  -0.713   5.973  1.00 93.70           C  
ATOM   2797 HG12 ILE A 181      10.160  -0.937   4.943  1.00 93.70           H  
ATOM   2798 HG13 ILE A 181       8.869  -1.078   6.144  1.00 93.70           H  
ATOM   2799  CG2 ILE A 181       9.600   1.156   7.622  1.00 93.70           C  
ATOM   2800 HG21 ILE A 181      10.371   0.766   8.286  1.00 93.70           H  
ATOM   2801 HG22 ILE A 181       9.518   2.236   7.750  1.00 93.70           H  
ATOM   2802 HG23 ILE A 181       8.637   0.708   7.869  1.00 93.70           H  
ATOM   2803  CD1 ILE A 181      10.850  -1.493   6.874  1.00 93.70           C  
ATOM   2804 HD11 ILE A 181      10.506  -1.480   7.909  1.00 93.70           H  
ATOM   2805 HD12 ILE A 181      10.897  -2.529   6.541  1.00 93.70           H  
ATOM   2806 HD13 ILE A 181      11.848  -1.060   6.810  1.00 93.70           H  
ATOM   2807  N   PRO A 182       8.382   3.993   4.755  1.00 93.54           N  
ATOM   2808  CA  PRO A 182       8.707   5.377   4.423  1.00 93.54           C  
ATOM   2809  HA  PRO A 182       9.436   5.391   3.613  1.00 93.54           H  
ATOM   2810  C   PRO A 182       9.305   6.149   5.613  1.00 93.54           C  
ATOM   2811  CB  PRO A 182       7.401   5.990   3.910  1.00 93.54           C  
ATOM   2812  HB2 PRO A 182       7.318   5.820   2.837  1.00 93.54           H  
ATOM   2813  HB3 PRO A 182       7.338   7.057   4.124  1.00 93.54           H  
ATOM   2814  O   PRO A 182       9.027   5.879   6.788  1.00 93.54           O  
ATOM   2815  CG  PRO A 182       6.323   5.187   4.639  1.00 93.54           C  
ATOM   2816  HG2 PRO A 182       5.383   5.179   4.088  1.00 93.54           H  
ATOM   2817  HG3 PRO A 182       6.182   5.588   5.642  1.00 93.54           H  
ATOM   2818  CD  PRO A 182       6.938   3.790   4.725  1.00 93.54           C  
ATOM   2819  HD2 PRO A 182       6.582   3.284   5.623  1.00 93.54           H  
ATOM   2820  HD3 PRO A 182       6.670   3.214   3.839  1.00 93.54           H  
ATOM   2821  N   GLU A 183      10.124   7.154   5.302  1.00 94.43           N  
ATOM   2822  H   GLU A 183      10.288   7.357   4.327  1.00 94.43           H  
ATOM   2823  CA  GLU A 183      10.613   8.120   6.282  1.00 94.43           C  
ATOM   2824  HA  GLU A 183      10.833   7.593   7.210  1.00 94.43           H  
ATOM   2825  C   GLU A 183       9.545   9.175   6.583  1.00 94.43           C  
ATOM   2826  CB  GLU A 183      11.910   8.809   5.821  1.00 94.43           C  
ATOM   2827  HB2 GLU A 183      11.732   9.368   4.903  1.00 94.43           H  
ATOM   2828  HB3 GLU A 183      12.191   9.520   6.598  1.00 94.43           H  
ATOM   2829  O   GLU A 183       9.026   9.837   5.683  1.00 94.43           O  
ATOM   2830  CG  GLU A 183      13.082   7.843   5.602  1.00 94.43           C  
ATOM   2831  HG2 GLU A 183      13.045   7.441   4.590  1.00 94.43           H  
ATOM   2832  HG3 GLU A 183      12.992   7.009   6.297  1.00 94.43           H  
ATOM   2833  CD  GLU A 183      14.424   8.546   5.849  1.00 94.43           C  
ATOM   2834  OE1 GLU A 183      14.997   8.359   6.948  1.00 94.43           O  
ATOM   2835  OE2 GLU A 183      14.962   9.252   4.967  1.00 94.43           O  
ATOM   2836  N   VAL A 184       9.266   9.376   7.870  1.00 94.89           N  
ATOM   2837  H   VAL A 184       9.699   8.778   8.558  1.00 94.89           H  
ATOM   2838  CA  VAL A 184       8.419  10.456   8.375  1.00 94.89           C  
ATOM   2839  HA  VAL A 184       7.836  10.858   7.547  1.00 94.89           H  
ATOM   2840  C   VAL A 184       9.314  11.568   8.917  1.00 94.89           C  
ATOM   2841  CB  VAL A 184       7.425   9.924   9.421  1.00 94.89           C  
ATOM   2842  HB  VAL A 184       7.973   9.480  10.252  1.00 94.89           H  
ATOM   2843  O   VAL A 184      10.098  11.356   9.844  1.00 94.89           O  
ATOM   2844  CG1 VAL A 184       6.530  11.035   9.976  1.00 94.89           C  
ATOM   2845 HG11 VAL A 184       7.136  11.825  10.419  1.00 94.89           H  
ATOM   2846 HG12 VAL A 184       5.912  11.453   9.181  1.00 94.89           H  
ATOM   2847 HG13 VAL A 184       5.885  10.628  10.755  1.00 94.89           H  
ATOM   2848  CG2 VAL A 184       6.519   8.855   8.795  1.00 94.89           C  
ATOM   2849 HG21 VAL A 184       7.093   7.952   8.588  1.00 94.89           H  
ATOM   2850 HG22 VAL A 184       6.092   9.223   7.861  1.00 94.89           H  
ATOM   2851 HG23 VAL A 184       5.704   8.614   9.477  1.00 94.89           H  
ATOM   2852  N   ASP A 185       9.217  12.755   8.326  1.00 93.97           N  
ATOM   2853  H   ASP A 185       8.487  12.860   7.637  1.00 93.97           H  
ATOM   2854  CA  ASP A 185       9.984  13.951   8.679  1.00 93.97           C  
ATOM   2855  HA  ASP A 185      10.903  13.638   9.173  1.00 93.97           H  
ATOM   2856  C   ASP A 185       9.182  14.785   9.689  1.00 93.97           C  
ATOM   2857  CB  ASP A 185      10.384  14.704   7.389  1.00 93.97           C  
ATOM   2858  HB2 ASP A 185       9.567  15.340   7.049  1.00 93.97           H  
ATOM   2859  HB3 ASP A 185      10.574  13.970   6.606  1.00 93.97           H  
ATOM   2860  O   ASP A 185       8.419  15.688   9.333  1.00 93.97           O  
ATOM   2861  CG  ASP A 185      11.658  15.545   7.531  1.00 93.97           C  
ATOM   2862  OD1 ASP A 185      12.146  15.737   8.666  1.00 93.97           O  
ATOM   2863  OD2 ASP A 185      12.244  15.917   6.484  1.00 93.97           O  
ATOM   2864  N   TYR A 186       9.293  14.422  10.971  1.00 92.00           N  
ATOM   2865  H   TYR A 186       9.929  13.674  11.207  1.00 92.00           H  
ATOM   2866  CA  TYR A 186       8.524  15.054  12.042  1.00 92.00           C  
ATOM   2867  HA  TYR A 186       7.469  14.974  11.778  1.00 92.00           H  
ATOM   2868  C   TYR A 186       8.904  16.532  12.191  1.00 92.00           C  
ATOM   2869  CB  TYR A 186       8.740  14.328  13.373  1.00 92.00           C  
ATOM   2870  HB2 TYR A 186       8.400  14.979  14.179  1.00 92.00           H  
ATOM   2871  HB3 TYR A 186       9.804  14.156  13.533  1.00 92.00           H  
ATOM   2872  O   TYR A 186      10.097  16.829  12.322  1.00 92.00           O  
ATOM   2873  CG  TYR A 186       7.985  13.022  13.486  1.00 92.00           C  
ATOM   2874  CD1 TYR A 186       6.675  13.032  14.001  1.00 92.00           C  
ATOM   2875  HD1 TYR A 186       6.211  13.962  14.295  1.00 92.00           H  
ATOM   2876  CD2 TYR A 186       8.574  11.812  13.067  1.00 92.00           C  
ATOM   2877  HD2 TYR A 186       9.558  11.811  12.622  1.00 92.00           H  
ATOM   2878  CE1 TYR A 186       5.957  11.832  14.126  1.00 92.00           C  
ATOM   2879  HE1 TYR A 186       4.949  11.841  14.514  1.00 92.00           H  
ATOM   2880  CE2 TYR A 186       7.854  10.607  13.192  1.00 92.00           C  
ATOM   2881  HE2 TYR A 186       8.267   9.672  12.845  1.00 92.00           H  
ATOM   2882  OH  TYR A 186       5.871   9.457  13.882  1.00 92.00           O  
ATOM   2883  HH  TYR A 186       4.972   9.603  14.186  1.00 92.00           H  
ATOM   2884  CZ  TYR A 186       6.550  10.618  13.729  1.00 92.00           C  
ATOM   2885  N   PRO A 187       7.936  17.467  12.237  1.00 88.45           N  
ATOM   2886  CA  PRO A 187       8.239  18.882  12.408  1.00 88.45           C  
ATOM   2887  HA  PRO A 187       8.857  19.205  11.570  1.00 88.45           H  
ATOM   2888  C   PRO A 187       8.992  19.135  13.727  1.00 88.45           C  
ATOM   2889  CB  PRO A 187       6.889  19.606  12.357  1.00 88.45           C  
ATOM   2890  HB2 PRO A 187       6.668  19.886  11.328  1.00 88.45           H  
ATOM   2891  HB3 PRO A 187       6.865  20.484  13.004  1.00 88.45           H  
ATOM   2892  O   PRO A 187       8.800  18.399  14.701  1.00 88.45           O  
ATOM   2893  CG  PRO A 187       5.897  18.538  12.816  1.00 88.45           C  
ATOM   2894  HG2 PRO A 187       4.894  18.721  12.431  1.00 88.45           H  
ATOM   2895  HG3 PRO A 187       5.891  18.484  13.905  1.00 88.45           H  
ATOM   2896  CD  PRO A 187       6.495  17.255  12.243  1.00 88.45           C  
ATOM   2897  HD2 PRO A 187       6.213  16.406  12.864  1.00 88.45           H  
ATOM   2898  HD3 PRO A 187       6.149  17.109  11.220  1.00 88.45           H  
ATOM   2899  N   PRO A 188       9.842  20.178  13.790  1.00 86.13           N  
ATOM   2900  CA  PRO A 188      10.516  20.551  15.027  1.00 86.13           C  
ATOM   2901  HA  PRO A 188      11.211  19.757  15.302  1.00 86.13           H  
ATOM   2902  C   PRO A 188       9.499  20.812  16.154  1.00 86.13           C  
ATOM   2903  CB  PRO A 188      11.303  21.822  14.700  1.00 86.13           C  
ATOM   2904  HB2 PRO A 188      12.323  21.557  14.422  1.00 86.13           H  
ATOM   2905  HB3 PRO A 188      11.299  22.523  15.535  1.00 86.13           H  
ATOM   2906  O   PRO A 188       8.449  21.406  15.889  1.00 86.13           O  
ATOM   2907  CG  PRO A 188      10.585  22.408  13.487  1.00 86.13           C  
ATOM   2908  HG2 PRO A 188      11.251  23.012  12.871  1.00 86.13           H  
ATOM   2909  HG3 PRO A 188       9.724  22.990  13.815  1.00 86.13           H  
ATOM   2910  CD  PRO A 188      10.108  21.160  12.750  1.00 86.13           C  
ATOM   2911  HD2 PRO A 188      10.899  20.791  12.097  1.00 86.13           H  
ATOM   2912  HD3 PRO A 188       9.216  21.394  12.169  1.00 86.13           H  
ATOM   2913  N   PRO A 189       9.810  20.450  17.415  1.00 76.34           N  
ATOM   2914  CA  PRO A 189       8.982  20.816  18.561  1.00 76.34           C  
ATOM   2915  HA  PRO A 189       8.029  20.294  18.477  1.00 76.34           H  
ATOM   2916  C   PRO A 189       8.733  22.327  18.636  1.00 76.34           C  
ATOM   2917  CB  PRO A 189       9.733  20.311  19.798  1.00 76.34           C  
ATOM   2918  HB2 PRO A 189       9.049  19.981  20.580  1.00 76.34           H  
ATOM   2919  HB3 PRO A 189      10.397  21.089  20.177  1.00 76.34           H  
ATOM   2920  O   PRO A 189       9.604  23.121  18.254  1.00 76.34           O  
ATOM   2921  CG  PRO A 189      10.572  19.156  19.252  1.00 76.34           C  
ATOM   2922  HG2 PRO A 189       9.959  18.256  19.187  1.00 76.34           H  
ATOM   2923  HG3 PRO A 189      11.459  18.975  19.858  1.00 76.34           H  
ATOM   2924  CD  PRO A 189      10.932  19.630  17.845  1.00 76.34           C  
ATOM   2925  HD2 PRO A 189      11.074  18.768  17.193  1.00 76.34           H  
ATOM   2926  HD3 PRO A 189      11.836  20.239  17.874  1.00 76.34           H  
ATOM   2927  N   VAL A 190       7.568  22.707  19.165  1.00 67.60           N  
ATOM   2928  H   VAL A 190       6.962  21.980  19.518  1.00 67.60           H  
ATOM   2929  CA  VAL A 190       7.145  24.094  19.457  1.00 67.60           C  
ATOM   2930  HA  VAL A 190       7.647  24.775  18.770  1.00 67.60           H  
ATOM   2931  C   VAL A 190       7.587  24.500  20.863  1.00 67.60           C  
ATOM   2932  CB  VAL A 190       5.628  24.248  19.245  1.00 67.60           C  
ATOM   2933  HB  VAL A 190       5.097  23.614  19.955  1.00 67.60           H  
ATOM   2934  O   VAL A 190       7.501  23.647  21.766  1.00 67.60           O  
ATOM   2935  CG1 VAL A 190       5.182  25.700  19.450  1.00 67.60           C  
ATOM   2936 HG11 VAL A 190       5.722  26.360  18.770  1.00 67.60           H  
ATOM   2937 HG12 VAL A 190       5.383  26.005  20.476  1.00 67.60           H  
ATOM   2938 HG13 VAL A 190       4.110  25.789  19.273  1.00 67.60           H  
ATOM   2939  CG2 VAL A 190       5.234  23.840  17.816  1.00 67.60           C  
ATOM   2940 HG21 VAL A 190       5.390  22.771  17.674  1.00 67.60           H  
ATOM   2941 HG22 VAL A 190       5.844  24.384  17.095  1.00 67.60           H  
ATOM   2942 HG23 VAL A 190       4.181  24.059  17.638  1.00 67.60           H  
ATOM   2943  OXT VAL A 190       8.141  25.617  20.990  1.00 67.60           O  
TER    2944      VAL A 190                                                       
ATOM   2944  N   PHE B   1     -33.786   7.596 -15.092  1.00 20.40           N  
ATOM   2945  H   PHE B   1     -34.030   8.565 -14.944  1.00 20.40           H  
ATOM   2946  H2  PHE B   1     -33.123   7.551 -15.853  1.00 20.40           H  
ATOM   2947  H3  PHE B   1     -34.606   7.050 -15.314  1.00 20.40           H  
ATOM   2948  CA  PHE B   1     -33.134   7.053 -13.886  1.00 20.40           C  
ATOM   2949  HA  PHE B   1     -33.798   7.176 -13.031  1.00 20.40           H  
ATOM   2950  C   PHE B   1     -31.878   7.864 -13.620  1.00 20.40           C  
ATOM   2951  CB  PHE B   1     -32.874   5.554 -14.067  1.00 20.40           C  
ATOM   2952  HB2 PHE B   1     -32.345   5.165 -13.197  1.00 20.40           H  
ATOM   2953  HB3 PHE B   1     -32.254   5.386 -14.948  1.00 20.40           H  
ATOM   2954  O   PHE B   1     -31.401   8.482 -14.573  1.00 20.40           O  
ATOM   2955  CG  PHE B   1     -34.200   4.836 -14.216  1.00 20.40           C  
ATOM   2956  CD1 PHE B   1     -34.910   4.457 -13.062  1.00 20.40           C  
ATOM   2957  HD1 PHE B   1     -34.460   4.553 -12.085  1.00 20.40           H  
ATOM   2958  CD2 PHE B   1     -34.788   4.668 -15.487  1.00 20.40           C  
ATOM   2959  HD2 PHE B   1     -34.235   4.905 -16.385  1.00 20.40           H  
ATOM   2960  CE1 PHE B   1     -36.210   3.934 -13.175  1.00 20.40           C  
ATOM   2961  HE1 PHE B   1     -36.743   3.622 -12.289  1.00 20.40           H  
ATOM   2962  CE2 PHE B   1     -36.094   4.159 -15.596  1.00 20.40           C  
ATOM   2963  HE2 PHE B   1     -36.540   4.008 -16.568  1.00 20.40           H  
ATOM   2964  CZ  PHE B   1     -36.806   3.798 -14.439  1.00 20.40           C  
ATOM   2965  HZ  PHE B   1     -37.798   3.378 -14.523  1.00 20.40           H  
ATOM   2966  N   PRO B   2     -31.393   7.957 -12.370  1.00 19.67           N  
ATOM   2967  CA  PRO B   2     -30.082   8.536 -12.103  1.00 19.67           C  
ATOM   2968  HA  PRO B   2     -30.098   9.601 -12.337  1.00 19.67           H  
ATOM   2969  C   PRO B   2     -29.032   7.822 -12.955  1.00 19.67           C  
ATOM   2970  CB  PRO B   2     -29.823   8.335 -10.602  1.00 19.67           C  
ATOM   2971  HB2 PRO B   2     -29.225   7.439 -10.439  1.00 19.67           H  
ATOM   2972  HB3 PRO B   2     -29.332   9.200 -10.157  1.00 19.67           H  
ATOM   2973  O   PRO B   2     -29.150   6.619 -13.181  1.00 19.67           O  
ATOM   2974  CG  PRO B   2     -31.219   8.115 -10.018  1.00 19.67           C  
ATOM   2975  HG2 PRO B   2     -31.187   7.514  -9.109  1.00 19.67           H  
ATOM   2976  HG3 PRO B   2     -31.696   9.077  -9.828  1.00 19.67           H  
ATOM   2977  CD  PRO B   2     -31.947   7.392 -11.150  1.00 19.67           C  
ATOM   2978  HD2 PRO B   2     -33.022   7.555 -11.070  1.00 19.67           H  
ATOM   2979  HD3 PRO B   2     -31.718   6.327 -11.105  1.00 19.67           H  
ATOM   2980  N   ILE B   3     -28.018   8.546 -13.427  1.00 21.28           N  
ATOM   2981  H   ILE B   3     -27.964   9.529 -13.199  1.00 21.28           H  
ATOM   2982  CA  ILE B   3     -26.794   7.887 -13.880  1.00 21.28           C  
ATOM   2983  HA  ILE B   3     -27.042   6.965 -14.405  1.00 21.28           H  
ATOM   2984  C   ILE B   3     -26.068   7.518 -12.593  1.00 21.28           C  
ATOM   2985  CB  ILE B   3     -25.959   8.760 -14.843  1.00 21.28           C  
ATOM   2986  HB  ILE B   3     -25.636   9.659 -14.318  1.00 21.28           H  
ATOM   2987  O   ILE B   3     -25.329   8.329 -12.032  1.00 21.28           O  
ATOM   2988  CG1 ILE B   3     -26.810   9.181 -16.065  1.00 21.28           C  
ATOM   2989 HG12 ILE B   3     -27.123   8.292 -16.612  1.00 21.28           H  
ATOM   2990 HG13 ILE B   3     -27.706   9.696 -15.720  1.00 21.28           H  
ATOM   2991  CG2 ILE B   3     -24.712   7.973 -15.294  1.00 21.28           C  
ATOM   2992 HG21 ILE B   3     -24.133   7.646 -14.430  1.00 21.28           H  
ATOM   2993 HG22 ILE B   3     -24.061   8.597 -15.906  1.00 21.28           H  
ATOM   2994 HG23 ILE B   3     -25.006   7.090 -15.863  1.00 21.28           H  
ATOM   2995  CD1 ILE B   3     -26.094  10.132 -17.032  1.00 21.28           C  
ATOM   2996 HD11 ILE B   3     -25.275   9.619 -17.537  1.00 21.28           H  
ATOM   2997 HD12 ILE B   3     -25.706  10.994 -16.488  1.00 21.28           H  
ATOM   2998 HD13 ILE B   3     -26.801  10.477 -17.786  1.00 21.28           H  
ATOM   2999  N   GLU B   4     -26.389   6.335 -12.073  1.00 26.09           N  
ATOM   3000  H   GLU B   4     -27.070   5.759 -12.549  1.00 26.09           H  
ATOM   3001  CA  GLU B   4     -25.623   5.709 -11.006  1.00 26.09           C  
ATOM   3002  HA  GLU B   4     -25.677   6.321 -10.105  1.00 26.09           H  
ATOM   3003  C   GLU B   4     -24.178   5.680 -11.492  1.00 26.09           C  
ATOM   3004  CB  GLU B   4     -26.194   4.316 -10.684  1.00 26.09           C  
ATOM   3005  HB2 GLU B   4     -25.508   3.786 -10.023  1.00 26.09           H  
ATOM   3006  HB3 GLU B   4     -26.314   3.752 -11.608  1.00 26.09           H  
ATOM   3007  O   GLU B   4     -23.876   5.132 -12.556  1.00 26.09           O  
ATOM   3008  CG  GLU B   4     -27.552   4.484  -9.974  1.00 26.09           C  
ATOM   3009  HG2 GLU B   4     -27.378   4.987  -9.023  1.00 26.09           H  
ATOM   3010  HG3 GLU B   4     -28.186   5.138 -10.573  1.00 26.09           H  
ATOM   3011  CD  GLU B   4     -28.336   3.187  -9.726  1.00 26.09           C  
ATOM   3012  OE1 GLU B   4     -29.338   3.295  -8.980  1.00 26.09           O  
ATOM   3013  OE2 GLU B   4     -28.005   2.151 -10.337  1.00 26.09           O  
ATOM   3014  N   LYS B   5     -23.299   6.399 -10.782  1.00 24.86           N  
ATOM   3015  H   LYS B   5     -23.601   6.811  -9.911  1.00 24.86           H  
ATOM   3016  CA  LYS B   5     -21.876   6.367 -11.110  1.00 24.86           C  
ATOM   3017  HA  LYS B   5     -21.741   6.727 -12.130  1.00 24.86           H  
ATOM   3018  C   LYS B   5     -21.470   4.896 -11.034  1.00 24.86           C  
ATOM   3019  CB  LYS B   5     -21.046   7.199 -10.126  1.00 24.86           C  
ATOM   3020  HB2 LYS B   5     -19.992   7.003 -10.322  1.00 24.86           H  
ATOM   3021  HB3 LYS B   5     -21.264   6.876  -9.108  1.00 24.86           H  
ATOM   3022  O   LYS B   5     -21.835   4.281 -10.028  1.00 24.86           O  
ATOM   3023  CG  LYS B   5     -21.303   8.706 -10.257  1.00 24.86           C  
ATOM   3024  HG2 LYS B   5     -22.343   8.927 -10.016  1.00 24.86           H  
ATOM   3025  HG3 LYS B   5     -21.096   9.021 -11.280  1.00 24.86           H  
ATOM   3026  CD  LYS B   5     -20.380   9.456  -9.292  1.00 24.86           C  
ATOM   3027  HD2 LYS B   5     -20.605   9.142  -8.272  1.00 24.86           H  
ATOM   3028  HD3 LYS B   5     -19.346   9.193  -9.519  1.00 24.86           H  
ATOM   3029  CE  LYS B   5     -20.560  10.969  -9.419  1.00 24.86           C  
ATOM   3030  HE2 LYS B   5     -21.596  11.216  -9.186  1.00 24.86           H  
ATOM   3031  HE3 LYS B   5     -20.365  11.256 -10.452  1.00 24.86           H  
ATOM   3032  NZ  LYS B   5     -19.635  11.679  -8.500  1.00 24.86           N  
ATOM   3033  HZ1 LYS B   5     -18.679  11.440  -8.720  1.00 24.86           H  
ATOM   3034  HZ2 LYS B   5     -19.809  11.397  -7.546  1.00 24.86           H  
ATOM   3035  HZ3 LYS B   5     -19.746  12.680  -8.573  1.00 24.86           H  
ATOM   3036  N   PRO B   6     -20.765   4.343 -12.043  1.00 25.48           N  
ATOM   3037  CA  PRO B   6     -20.284   2.971 -11.950  1.00 25.48           C  
ATOM   3038  HA  PRO B   6     -21.128   2.285 -12.019  1.00 25.48           H  
ATOM   3039  C   PRO B   6     -19.584   2.833 -10.594  1.00 25.48           C  
ATOM   3040  CB  PRO B   6     -19.343   2.761 -13.140  1.00 25.48           C  
ATOM   3041  HB2 PRO B   6     -19.899   2.315 -13.964  1.00 25.48           H  
ATOM   3042  HB3 PRO B   6     -18.487   2.138 -12.882  1.00 25.48           H  
ATOM   3043  O   PRO B   6     -18.828   3.750 -10.235  1.00 25.48           O  
ATOM   3044  CG  PRO B   6     -18.918   4.180 -13.520  1.00 25.48           C  
ATOM   3045  HG2 PRO B   6     -18.656   4.254 -14.576  1.00 25.48           H  
ATOM   3046  HG3 PRO B   6     -18.081   4.491 -12.894  1.00 25.48           H  
ATOM   3047  CD  PRO B   6     -20.153   5.013 -13.180  1.00 25.48           C  
ATOM   3048  HD2 PRO B   6     -19.849   6.032 -12.939  1.00 25.48           H  
ATOM   3049  HD3 PRO B   6     -20.850   5.008 -14.018  1.00 25.48           H  
ATOM   3050  N   PRO B   7     -19.932   1.804  -9.794  1.00 24.79           N  
ATOM   3051  CA  PRO B   7     -19.439   1.690  -8.429  1.00 24.79           C  
ATOM   3052  HA  PRO B   7     -19.835   2.499  -7.815  1.00 24.79           H  
ATOM   3053  C   PRO B   7     -17.924   1.782  -8.499  1.00 24.79           C  
ATOM   3054  CB  PRO B   7     -19.938   0.341  -7.906  1.00 24.79           C  
ATOM   3055  HB2 PRO B   7     -19.226  -0.127  -7.227  1.00 24.79           H  
ATOM   3056  HB3 PRO B   7     -20.898   0.477  -7.407  1.00 24.79           H  
ATOM   3057  O   PRO B   7     -17.328   1.183  -9.395  1.00 24.79           O  
ATOM   3058  CG  PRO B   7     -20.145  -0.479  -9.180  1.00 24.79           C  
ATOM   3059  HG2 PRO B   7     -19.194  -0.902  -9.506  1.00 24.79           H  
ATOM   3060  HG3 PRO B   7     -20.887  -1.266  -9.043  1.00 24.79           H  
ATOM   3061  CD  PRO B   7     -20.614   0.577 -10.181  1.00 24.79           C  
ATOM   3062  HD2 PRO B   7     -21.692   0.718 -10.097  1.00 24.79           H  
ATOM   3063  HD3 PRO B   7     -20.348   0.271 -11.193  1.00 24.79           H  
ATOM   3064  N   LYS B   8     -17.320   2.633  -7.661  1.00 26.56           N  
ATOM   3065  H   LYS B   8     -17.844   3.044  -6.901  1.00 26.56           H  
ATOM   3066  CA  LYS B   8     -15.904   2.945  -7.845  1.00 26.56           C  
ATOM   3067  HA  LYS B   8     -15.782   3.231  -8.890  1.00 26.56           H  
ATOM   3068  C   LYS B   8     -15.116   1.673  -7.612  1.00 26.56           C  
ATOM   3069  CB  LYS B   8     -15.402   4.067  -6.950  1.00 26.56           C  
ATOM   3070  HB2 LYS B   8     -14.984   3.632  -6.042  1.00 26.56           H  
ATOM   3071  HB3 LYS B   8     -16.224   4.734  -6.690  1.00 26.56           H  
ATOM   3072  O   LYS B   8     -15.283   1.037  -6.582  1.00 26.56           O  
ATOM   3073  CG  LYS B   8     -14.330   4.856  -7.721  1.00 26.56           C  
ATOM   3074  HG2 LYS B   8     -13.740   4.191  -8.352  1.00 26.56           H  
ATOM   3075  HG3 LYS B   8     -14.839   5.557  -8.382  1.00 26.56           H  
ATOM   3076  CD  LYS B   8     -13.369   5.636  -6.825  1.00 26.56           C  
ATOM   3077  HD2 LYS B   8     -12.583   4.997  -6.422  1.00 26.56           H  
ATOM   3078  HD3 LYS B   8     -12.877   6.387  -7.443  1.00 26.56           H  
ATOM   3079  CE  LYS B   8     -14.100   6.322  -5.680  1.00 26.56           C  
ATOM   3080  HE2 LYS B   8     -15.145   6.472  -5.951  1.00 26.56           H  
ATOM   3081  HE3 LYS B   8     -13.652   7.310  -5.579  1.00 26.56           H  
ATOM   3082  NZ  LYS B   8     -13.987   5.557  -4.408  1.00 26.56           N  
ATOM   3083  HZ1 LYS B   8     -14.460   4.666  -4.467  1.00 26.56           H  
ATOM   3084  HZ2 LYS B   8     -13.027   5.324  -4.193  1.00 26.56           H  
ATOM   3085  HZ3 LYS B   8     -14.346   6.082  -3.624  1.00 26.56           H  
ATOM   3086  N   THR B   9     -14.368   1.321  -8.632  1.00 27.29           N  
ATOM   3087  H   THR B   9     -14.181   2.042  -9.314  1.00 27.29           H  
ATOM   3088  CA  THR B   9     -14.464   0.010  -9.263  1.00 27.29           C  
ATOM   3089  HA  THR B   9     -15.520  -0.238  -9.377  1.00 27.29           H  
ATOM   3090  C   THR B   9     -13.930  -1.095  -8.296  1.00 27.29           C  
ATOM   3091  CB  THR B   9     -13.918   0.224 -10.712  1.00 27.29           C  
ATOM   3092  HB  THR B   9     -12.897  -0.150 -10.794  1.00 27.29           H  
ATOM   3093  O   THR B   9     -13.126  -0.763  -7.430  1.00 27.29           O  
ATOM   3094  CG2 THR B   9     -14.845  -0.325 -11.806  1.00 27.29           C  
ATOM   3095 HG21 THR B   9     -15.694   0.341 -11.961  1.00 27.29           H  
ATOM   3096 HG22 THR B   9     -15.248  -1.293 -11.509  1.00 27.29           H  
ATOM   3097 HG23 THR B   9     -14.288  -0.449 -12.735  1.00 27.29           H  
ATOM   3098  OG1 THR B   9     -13.847   1.589 -11.108  1.00 27.29           O  
ATOM   3099  HG1 THR B   9     -13.592   1.574 -12.033  1.00 27.29           H  
ATOM   3100  N   VAL B  10     -14.469  -2.341  -8.297  1.00 30.83           N  
ATOM   3101  H   VAL B  10     -15.005  -2.596  -9.115  1.00 30.83           H  
ATOM   3102  CA  VAL B  10     -14.651  -3.213  -7.088  1.00 30.83           C  
ATOM   3103  HA  VAL B  10     -14.045  -2.785  -6.289  1.00 30.83           H  
ATOM   3104  C   VAL B  10     -14.240  -4.733  -7.175  1.00 30.83           C  
ATOM   3105  CB  VAL B  10     -16.129  -3.118  -6.604  1.00 30.83           C  
ATOM   3106  HB  VAL B  10     -16.722  -3.909  -7.061  1.00 30.83           H  
ATOM   3107  O   VAL B  10     -15.080  -5.600  -7.019  1.00 30.83           O  
ATOM   3108  CG1 VAL B  10     -16.174  -3.273  -5.088  1.00 30.83           C  
ATOM   3109 HG11 VAL B  10     -17.215  -3.271  -4.766  1.00 30.83           H  
ATOM   3110 HG12 VAL B  10     -15.640  -2.458  -4.599  1.00 30.83           H  
ATOM   3111 HG13 VAL B  10     -15.740  -4.226  -4.787  1.00 30.83           H  
ATOM   3112  CG2 VAL B  10     -16.914  -1.839  -6.923  1.00 30.83           C  
ATOM   3113 HG21 VAL B  10     -16.941  -1.649  -7.996  1.00 30.83           H  
ATOM   3114 HG22 VAL B  10     -17.940  -1.969  -6.578  1.00 30.83           H  
ATOM   3115 HG23 VAL B  10     -16.473  -0.999  -6.387  1.00 30.83           H  
ATOM   3116  N   ALA B  11     -12.990  -5.119  -7.448  1.00 33.18           N  
ATOM   3117  H   ALA B  11     -12.272  -4.415  -7.368  1.00 33.18           H  
ATOM   3118  CA  ALA B  11     -12.556  -6.447  -7.945  1.00 33.18           C  
ATOM   3119  HA  ALA B  11     -13.401  -6.829  -8.518  1.00 33.18           H  
ATOM   3120  C   ALA B  11     -12.248  -7.632  -7.018  1.00 33.18           C  
ATOM   3121  CB  ALA B  11     -11.344  -6.309  -8.899  1.00 33.18           C  
ATOM   3122  HB1 ALA B  11     -10.436  -6.687  -8.428  1.00 33.18           H  
ATOM   3123  HB2 ALA B  11     -11.518  -6.873  -9.815  1.00 33.18           H  
ATOM   3124  HB3 ALA B  11     -11.102  -5.271  -9.126  1.00 33.18           H  
ATOM   3125  O   ALA B  11     -12.205  -7.583  -5.790  1.00 33.18           O  
ATOM   3126  N   SER B  12     -11.903  -8.699  -7.742  1.00 33.42           N  
ATOM   3127  H   SER B  12     -12.070  -8.637  -8.736  1.00 33.42           H  
ATOM   3128  CA  SER B  12     -10.988  -9.750  -7.340  1.00 33.42           C  
ATOM   3129  HA  SER B  12     -11.282 -10.055  -6.336  1.00 33.42           H  
ATOM   3130  C   SER B  12      -9.495  -9.362  -7.339  1.00 33.42           C  
ATOM   3131  CB  SER B  12     -11.176 -10.933  -8.285  1.00 33.42           C  
ATOM   3132  HB2 SER B  12     -12.222 -11.237  -8.302  1.00 33.42           H  
ATOM   3133  HB3 SER B  12     -10.857 -10.656  -9.290  1.00 33.42           H  
ATOM   3134  O   SER B  12      -9.006  -8.582  -8.156  1.00 33.42           O  
ATOM   3135  OG  SER B  12     -10.386 -11.998  -7.823  1.00 33.42           O  
ATOM   3136  HG  SER B  12     -10.613 -12.174  -6.907  1.00 33.42           H  
ATOM   3137  N   ILE B  13      -8.752 -10.011  -6.448  1.00 38.74           N  
ATOM   3138  H   ILE B  13      -9.259 -10.657  -5.860  1.00 38.74           H  
ATOM   3139  CA  ILE B  13      -7.292 -10.077  -6.377  1.00 38.74           C  
ATOM   3140  HA  ILE B  13      -6.899  -9.061  -6.416  1.00 38.74           H  
ATOM   3141  C   ILE B  13      -6.651 -10.802  -7.573  1.00 38.74           C  
ATOM   3142  CB  ILE B  13      -6.932 -10.719  -5.007  1.00 38.74           C  
ATOM   3143  HB  ILE B  13      -7.711 -11.436  -4.746  1.00 38.74           H  
ATOM   3144  O   ILE B  13      -5.473 -10.564  -7.827  1.00 38.74           O  
ATOM   3145  CG1 ILE B  13      -6.988  -9.584  -3.957  1.00 38.74           C  
ATOM   3146 HG12 ILE B  13      -6.399  -8.737  -4.309  1.00 38.74           H  
ATOM   3147 HG13 ILE B  13      -8.021  -9.246  -3.874  1.00 38.74           H  
ATOM   3148  CG2 ILE B  13      -5.630 -11.548  -4.994  1.00 38.74           C  
ATOM   3149 HG21 ILE B  13      -5.762 -12.427  -5.624  1.00 38.74           H  
ATOM   3150 HG22 ILE B  13      -5.405 -11.908  -3.990  1.00 38.74           H  
ATOM   3151 HG23 ILE B  13      -4.792 -10.973  -5.389  1.00 38.74           H  
ATOM   3152  CD1 ILE B  13      -6.499  -9.944  -2.552  1.00 38.74           C  
ATOM   3153 HD11 ILE B  13      -5.416 -10.069  -2.549  1.00 38.74           H  
ATOM   3154 HD12 ILE B  13      -6.956 -10.877  -2.220  1.00 38.74           H  
ATOM   3155 HD13 ILE B  13      -6.743  -9.137  -1.861  1.00 38.74           H  
ATOM   3156  N   THR B  14      -7.379 -11.643  -8.320  1.00 35.60           N  
ATOM   3157  H   THR B  14      -8.356 -11.777  -8.101  1.00 35.60           H  
ATOM   3158  CA  THR B  14      -6.813 -12.441  -9.430  1.00 35.60           C  
ATOM   3159  HA  THR B  14      -6.050 -13.110  -9.033  1.00 35.60           H  
ATOM   3160  C   THR B  14      -6.144 -11.601 -10.515  1.00 35.60           C  
ATOM   3161  CB  THR B  14      -7.880 -13.292 -10.134  1.00 35.60           C  
ATOM   3162  HB  THR B  14      -7.395 -13.796 -10.970  1.00 35.60           H  
ATOM   3163  O   THR B  14      -5.194 -12.054 -11.150  1.00 35.60           O  
ATOM   3164  CG2 THR B  14      -8.479 -14.382  -9.246  1.00 35.60           C  
ATOM   3165 HG21 THR B  14      -8.770 -15.229  -9.867  1.00 35.60           H  
ATOM   3166 HG22 THR B  14      -7.743 -14.725  -8.519  1.00 35.60           H  
ATOM   3167 HG23 THR B  14      -9.363 -14.026  -8.716  1.00 35.60           H  
ATOM   3168  OG1 THR B  14      -8.900 -12.448 -10.632  1.00 35.60           O  
ATOM   3169  HG1 THR B  14      -9.703 -12.962 -10.740  1.00 35.60           H  
ATOM   3170  N   THR B  15      -6.596 -10.359 -10.716  1.00 35.59           N  
ATOM   3171  H   THR B  15      -7.274 -10.000 -10.059  1.00 35.59           H  
ATOM   3172  CA  THR B  15      -5.943  -9.446 -11.655  1.00 35.59           C  
ATOM   3173  HA  THR B  15      -5.763 -10.034 -12.556  1.00 35.59           H  
ATOM   3174  C   THR B  15      -4.599  -8.998 -11.069  1.00 35.59           C  
ATOM   3175  CB  THR B  15      -6.808  -8.246 -12.076  1.00 35.59           C  
ATOM   3176  HB  THR B  15      -6.228  -7.325 -12.013  1.00 35.59           H  
ATOM   3177  O   THR B  15      -4.560  -8.306 -10.050  1.00 35.59           O  
ATOM   3178  CG2 THR B  15      -7.292  -8.409 -13.516  1.00 35.59           C  
ATOM   3179 HG21 THR B  15      -7.922  -7.562 -13.790  1.00 35.59           H  
ATOM   3180 HG22 THR B  15      -7.867  -9.330 -13.615  1.00 35.59           H  
ATOM   3181 HG23 THR B  15      -6.437  -8.445 -14.191  1.00 35.59           H  
ATOM   3182  OG1 THR B  15      -7.967  -8.113 -11.291  1.00 35.59           O  
ATOM   3183  HG1 THR B  15      -8.314  -8.995 -11.139  1.00 35.59           H  
ATOM   3184  N   PRO B  16      -3.473  -9.361 -11.709  1.00 36.54           N  
ATOM   3185  CA  PRO B  16      -2.132  -9.172 -11.153  1.00 36.54           C  
ATOM   3186  HA  PRO B  16      -2.089  -9.545 -10.130  1.00 36.54           H  
ATOM   3187  C   PRO B  16      -1.742  -7.692 -11.166  1.00 36.54           C  
ATOM   3188  CB  PRO B  16      -1.251 -10.027 -12.066  1.00 36.54           C  
ATOM   3189  HB2 PRO B  16      -0.201  -9.733 -12.054  1.00 36.54           H  
ATOM   3190  HB3 PRO B  16      -1.342 -11.068 -11.756  1.00 36.54           H  
ATOM   3191  O   PRO B  16      -0.990  -7.219 -10.313  1.00 36.54           O  
ATOM   3192  CG  PRO B  16      -1.925  -9.841 -13.433  1.00 36.54           C  
ATOM   3193  HG2 PRO B  16      -1.698  -8.862 -13.855  1.00 36.54           H  
ATOM   3194  HG3 PRO B  16      -1.696 -10.615 -14.165  1.00 36.54           H  
ATOM   3195  CD  PRO B  16      -3.389  -9.935 -13.044  1.00 36.54           C  
ATOM   3196  HD2 PRO B  16      -3.691 -10.982 -13.013  1.00 36.54           H  
ATOM   3197  HD3 PRO B  16      -4.000  -9.386 -13.760  1.00 36.54           H  
ATOM   3198  N   LYS B  17      -2.308  -6.955 -12.129  1.00 36.73           N  
ATOM   3199  H   LYS B  17      -2.863  -7.458 -12.806  1.00 36.73           H  
ATOM   3200  CA  LYS B  17      -2.491  -5.519 -12.064  1.00 36.73           C  
ATOM   3201  HA  LYS B  17      -1.546  -5.037 -11.813  1.00 36.73           H  
ATOM   3202  C   LYS B  17      -3.474  -5.279 -10.941  1.00 36.73           C  
ATOM   3203  CB  LYS B  17      -3.010  -5.008 -13.417  1.00 36.73           C  
ATOM   3204  HB2 LYS B  17      -4.080  -5.191 -13.521  1.00 36.73           H  
ATOM   3205  HB3 LYS B  17      -2.515  -5.538 -14.231  1.00 36.73           H  
ATOM   3206  O   LYS B  17      -4.676  -5.392 -11.159  1.00 36.73           O  
ATOM   3207  CG  LYS B  17      -2.709  -3.515 -13.542  1.00 36.73           C  
ATOM   3208  HG2 LYS B  17      -1.630  -3.371 -13.595  1.00 36.73           H  
ATOM   3209  HG3 LYS B  17      -3.092  -2.988 -12.668  1.00 36.73           H  
ATOM   3210  CD  LYS B  17      -3.368  -2.941 -14.795  1.00 36.73           C  
ATOM   3211  HD2 LYS B  17      -4.449  -2.979 -14.658  1.00 36.73           H  
ATOM   3212  HD3 LYS B  17      -3.092  -3.531 -15.669  1.00 36.73           H  
ATOM   3213  CE  LYS B  17      -2.890  -1.498 -14.971  1.00 36.73           C  
ATOM   3214  HE2 LYS B  17      -2.560  -1.126 -14.001  1.00 36.73           H  
ATOM   3215  HE3 LYS B  17      -2.028  -1.496 -15.637  1.00 36.73           H  
ATOM   3216  NZ  LYS B  17      -3.975  -0.627 -15.484  1.00 36.73           N  
ATOM   3217  HZ1 LYS B  17      -4.412  -1.021 -16.305  1.00 36.73           H  
ATOM   3218  HZ2 LYS B  17      -3.641   0.310 -15.660  1.00 36.73           H  
ATOM   3219  HZ3 LYS B  17      -4.696  -0.504 -14.788  1.00 36.73           H  
ATOM   3220  N   ILE B  18      -2.949  -5.011  -9.750  1.00 39.88           N  
ATOM   3221  H   ILE B  18      -1.945  -5.074  -9.664  1.00 39.88           H  
ATOM   3222  CA  ILE B  18      -3.759  -4.819  -8.554  1.00 39.88           C  
ATOM   3223  HA  ILE B  18      -4.428  -5.674  -8.452  1.00 39.88           H  
ATOM   3224  C   ILE B  18      -4.578  -3.575  -8.777  1.00 39.88           C  
ATOM   3225  CB  ILE B  18      -2.934  -4.707  -7.278  1.00 39.88           C  
ATOM   3226  HB  ILE B  18      -2.251  -3.862  -7.365  1.00 39.88           H  
ATOM   3227  O   ILE B  18      -4.120  -2.438  -8.625  1.00 39.88           O  
ATOM   3228  CG1 ILE B  18      -2.127  -6.001  -7.082  1.00 39.88           C  
ATOM   3229 HG12 ILE B  18      -2.778  -6.810  -6.752  1.00 39.88           H  
ATOM   3230 HG13 ILE B  18      -1.657  -6.314  -8.015  1.00 39.88           H  
ATOM   3231  CG2 ILE B  18      -3.908  -4.475  -6.106  1.00 39.88           C  
ATOM   3232 HG21 ILE B  18      -4.396  -3.503  -6.184  1.00 39.88           H  
ATOM   3233 HG22 ILE B  18      -4.686  -5.238  -6.104  1.00 39.88           H  
ATOM   3234 HG23 ILE B  18      -3.372  -4.503  -5.157  1.00 39.88           H  
ATOM   3235  CD1 ILE B  18      -1.004  -5.779  -6.091  1.00 39.88           C  
ATOM   3236 HD11 ILE B  18      -1.387  -5.444  -5.127  1.00 39.88           H  
ATOM   3237 HD12 ILE B  18      -0.462  -6.714  -5.954  1.00 39.88           H  
ATOM   3238 HD13 ILE B  18      -0.329  -5.028  -6.502  1.00 39.88           H  
ATOM   3239  N   ILE B  19      -5.785  -3.824  -9.250  1.00 39.29           N  
ATOM   3240  H   ILE B  19      -6.021  -4.781  -9.470  1.00 39.29           H  
ATOM   3241  CA  ILE B  19      -6.582  -2.767  -9.790  1.00 39.29           C  
ATOM   3242  HA  ILE B  19      -5.902  -2.152 -10.381  1.00 39.29           H  
ATOM   3243  C   ILE B  19      -6.975  -1.891  -8.597  1.00 39.29           C  
ATOM   3244  CB  ILE B  19      -7.652  -3.293 -10.785  1.00 39.29           C  
ATOM   3245  HB  ILE B  19      -8.494  -2.603 -10.729  1.00 39.29           H  
ATOM   3246  O   ILE B  19      -7.434  -2.355  -7.556  1.00 39.29           O  
ATOM   3247  CG1 ILE B  19      -8.166  -4.742 -10.563  1.00 39.29           C  
ATOM   3248 HG12 ILE B  19      -7.331  -5.443 -10.539  1.00 39.29           H  
ATOM   3249 HG13 ILE B  19      -8.662  -4.784  -9.593  1.00 39.29           H  
ATOM   3250  CG2 ILE B  19      -7.104  -3.195 -12.223  1.00 39.29           C  
ATOM   3251 HG21 ILE B  19      -6.394  -4.002 -12.405  1.00 39.29           H  
ATOM   3252 HG22 ILE B  19      -6.598  -2.246 -12.399  1.00 39.29           H  
ATOM   3253 HG23 ILE B  19      -7.920  -3.275 -12.941  1.00 39.29           H  
ATOM   3254  CD1 ILE B  19      -9.156  -5.256 -11.625  1.00 39.29           C  
ATOM   3255 HD11 ILE B  19      -9.875  -4.488 -11.910  1.00 39.29           H  
ATOM   3256 HD12 ILE B  19      -9.693  -6.122 -11.239  1.00 39.29           H  
ATOM   3257 HD13 ILE B  19      -8.610  -5.559 -12.518  1.00 39.29           H  
ATOM   3258  N   LEU B  20      -6.636  -0.606  -8.719  1.00 37.82           N  
ATOM   3259  H   LEU B  20      -6.076  -0.366  -9.525  1.00 37.82           H  
ATOM   3260  CA  LEU B  20      -6.878   0.417  -7.703  1.00 37.82           C  
ATOM   3261  HA  LEU B  20      -6.382   0.132  -6.774  1.00 37.82           H  
ATOM   3262  C   LEU B  20      -8.384   0.515  -7.433  1.00 37.82           C  
ATOM   3263  CB  LEU B  20      -6.311   1.744  -8.243  1.00 37.82           C  
ATOM   3264  HB2 LEU B  20      -6.713   1.885  -9.246  1.00 37.82           H  
ATOM   3265  HB3 LEU B  20      -6.654   2.573  -7.624  1.00 37.82           H  
ATOM   3266  O   LEU B  20      -9.179  -0.048  -8.173  1.00 37.82           O  
ATOM   3267  CG  LEU B  20      -4.772   1.790  -8.318  1.00 37.82           C  
ATOM   3268  HG  LEU B  20      -4.386   0.853  -8.719  1.00 37.82           H  
ATOM   3269  CD1 LEU B  20      -4.333   2.923  -9.249  1.00 37.82           C  
ATOM   3270 HD11 LEU B  20      -4.681   2.710 -10.260  1.00 37.82           H  
ATOM   3271 HD12 LEU B  20      -3.244   2.946  -9.274  1.00 37.82           H  
ATOM   3272 HD13 LEU B  20      -4.709   3.878  -8.882  1.00 37.82           H  
ATOM   3273  CD2 LEU B  20      -4.163   2.043  -6.938  1.00 37.82           C  
ATOM   3274 HD21 LEU B  20      -4.537   2.974  -6.512  1.00 37.82           H  
ATOM   3275 HD22 LEU B  20      -4.406   1.212  -6.276  1.00 37.82           H  
ATOM   3276 HD23 LEU B  20      -3.077   2.088  -7.027  1.00 37.82           H  
ATOM   3277  N   GLN B  21      -8.824   1.341  -6.489  1.00 36.60           N  
ATOM   3278  H   GLN B  21      -8.135   1.800  -5.910  1.00 36.60           H  
ATOM   3279  CA  GLN B  21     -10.246   1.525  -6.148  1.00 36.60           C  
ATOM   3280  HA  GLN B  21     -10.647   0.543  -5.897  1.00 36.60           H  
ATOM   3281  C   GLN B  21     -11.147   2.100  -7.298  1.00 36.60           C  
ATOM   3282  CB  GLN B  21     -10.261   2.409  -4.875  1.00 36.60           C  
ATOM   3283  HB2 GLN B  21      -9.371   2.199  -4.281  1.00 36.60           H  
ATOM   3284  HB3 GLN B  21     -10.209   3.455  -5.175  1.00 36.60           H  
ATOM   3285  O   GLN B  21     -12.146   2.746  -6.989  1.00 36.60           O  
ATOM   3286  CG  GLN B  21     -11.465   2.197  -3.946  1.00 36.60           C  
ATOM   3287  HG2 GLN B  21     -11.416   1.190  -3.532  1.00 36.60           H  
ATOM   3288  HG3 GLN B  21     -12.399   2.288  -4.502  1.00 36.60           H  
ATOM   3289  CD  GLN B  21     -11.471   3.224  -2.820  1.00 36.60           C  
ATOM   3290  NE2 GLN B  21     -11.108   2.871  -1.609  1.00 36.60           N  
ATOM   3291 HE21 GLN B  21     -10.952   3.580  -0.907  1.00 36.60           H  
ATOM   3292 HE22 GLN B  21     -10.973   1.909  -1.333  1.00 36.60           H  
ATOM   3293  OE1 GLN B  21     -11.802   4.388  -3.036  1.00 36.60           O  
ATOM   3294  N   LYS B  22     -10.757   2.026  -8.597  1.00 35.33           N  
ATOM   3295  H   LYS B  22     -10.013   1.368  -8.780  1.00 35.33           H  
ATOM   3296  CA  LYS B  22     -11.175   2.935  -9.694  1.00 35.33           C  
ATOM   3297  HA  LYS B  22     -12.244   3.094  -9.555  1.00 35.33           H  
ATOM   3298  C   LYS B  22     -11.082   2.567 -11.212  1.00 35.33           C  
ATOM   3299  CB  LYS B  22     -10.485   4.293  -9.445  1.00 35.33           C  
ATOM   3300  HB2 LYS B  22     -10.863   5.042 -10.141  1.00 35.33           H  
ATOM   3301  HB3 LYS B  22     -10.766   4.635  -8.449  1.00 35.33           H  
ATOM   3302  O   LYS B  22     -11.542   3.393 -11.993  1.00 35.33           O  
ATOM   3303  CG  LYS B  22      -8.948   4.238  -9.506  1.00 35.33           C  
ATOM   3304  HG2 LYS B  22      -8.556   4.856  -8.698  1.00 35.33           H  
ATOM   3305  HG3 LYS B  22      -8.602   3.221  -9.322  1.00 35.33           H  
ATOM   3306  CD  LYS B  22      -8.352   4.730 -10.831  1.00 35.33           C  
ATOM   3307  HD2 LYS B  22      -8.680   4.077 -11.640  1.00 35.33           H  
ATOM   3308  HD3 LYS B  22      -8.685   5.746 -11.041  1.00 35.33           H  
ATOM   3309  CE  LYS B  22      -6.827   4.695 -10.684  1.00 35.33           C  
ATOM   3310  HE2 LYS B  22      -6.528   5.496 -10.007  1.00 35.33           H  
ATOM   3311  HE3 LYS B  22      -6.558   3.750 -10.212  1.00 35.33           H  
ATOM   3312  NZ  LYS B  22      -6.110   4.804 -11.978  1.00 35.33           N  
ATOM   3313  HZ1 LYS B  22      -6.383   5.620 -12.507  1.00 35.33           H  
ATOM   3314  HZ2 LYS B  22      -5.109   4.786 -11.844  1.00 35.33           H  
ATOM   3315  HZ3 LYS B  22      -6.274   3.991 -12.554  1.00 35.33           H  
ATOM   3316  N   GLU B  23     -10.572   1.476 -11.800  1.00 37.92           N  
ATOM   3317  H   GLU B  23     -10.780   1.451 -12.788  1.00 37.92           H  
ATOM   3318  CA  GLU B  23      -9.702   0.371 -11.375  1.00 37.92           C  
ATOM   3319  HA  GLU B  23      -9.325   0.576 -10.372  1.00 37.92           H  
ATOM   3320  C   GLU B  23     -10.453  -0.983 -11.373  1.00 37.92           C  
ATOM   3321  CB  GLU B  23      -8.459   0.259 -12.302  1.00 37.92           C  
ATOM   3322  HB2 GLU B  23      -8.765  -0.093 -13.287  1.00 37.92           H  
ATOM   3323  HB3 GLU B  23      -7.783  -0.470 -11.857  1.00 37.92           H  
ATOM   3324  O   GLU B  23     -10.761  -1.536 -12.423  1.00 37.92           O  
ATOM   3325  CG  GLU B  23      -7.680   1.567 -12.484  1.00 37.92           C  
ATOM   3326  HG2 GLU B  23      -7.397   1.931 -11.496  1.00 37.92           H  
ATOM   3327  HG3 GLU B  23      -8.352   2.301 -12.929  1.00 37.92           H  
ATOM   3328  CD  GLU B  23      -6.417   1.524 -13.372  1.00 37.92           C  
ATOM   3329  OE1 GLU B  23      -5.862   2.641 -13.519  1.00 37.92           O  
ATOM   3330  OE2 GLU B  23      -5.986   0.470 -13.899  1.00 37.92           O  
ATOM   3331  N   TYR B  24     -10.695  -1.490 -10.168  1.00 33.23           N  
ATOM   3332  H   TYR B  24     -10.396  -0.910  -9.397  1.00 33.23           H  
ATOM   3333  CA  TYR B  24     -11.101  -2.839  -9.715  1.00 33.23           C  
ATOM   3334  HA  TYR B  24     -10.404  -3.562 -10.140  1.00 33.23           H  
ATOM   3335  C   TYR B  24     -12.524  -3.241 -10.295  1.00 33.23           C  
ATOM   3336  CB  TYR B  24     -10.684  -2.638  -8.204  1.00 33.23           C  
ATOM   3337  HB2 TYR B  24      -9.615  -2.451  -8.305  1.00 33.23           H  
ATOM   3338  HB3 TYR B  24     -11.079  -1.686  -7.847  1.00 33.23           H  
ATOM   3339  O   TYR B  24     -13.200  -2.373 -10.797  1.00 33.23           O  
ATOM   3340  CG  TYR B  24     -10.666  -3.559  -6.988  1.00 33.23           C  
ATOM   3341  CD1 TYR B  24     -11.448  -3.216  -5.863  1.00 33.23           C  
ATOM   3342  HD1 TYR B  24     -12.026  -2.303  -5.860  1.00 33.23           H  
ATOM   3343  CD2 TYR B  24      -9.777  -4.647  -6.869  1.00 33.23           C  
ATOM   3344  HD2 TYR B  24      -9.041  -4.852  -7.631  1.00 33.23           H  
ATOM   3345  CE1 TYR B  24     -11.507  -4.068  -4.744  1.00 33.23           C  
ATOM   3346  HE1 TYR B  24     -12.158  -3.857  -3.909  1.00 33.23           H  
ATOM   3347  CE2 TYR B  24      -9.839  -5.512  -5.761  1.00 33.23           C  
ATOM   3348  HE2 TYR B  24      -9.206  -6.386  -5.723  1.00 33.23           H  
ATOM   3349  OH  TYR B  24     -10.844  -6.088  -3.655  1.00 33.23           O  
ATOM   3350  HH  TYR B  24     -10.567  -6.969  -3.917  1.00 33.23           H  
ATOM   3351  CZ  TYR B  24     -10.730  -5.237  -4.704  1.00 33.23           C  
ATOM   3352  N   LEU B  25     -13.060  -4.474 -10.387  1.00 33.26           N  
ATOM   3353  H   LEU B  25     -12.534  -5.259 -10.028  1.00 33.26           H  
ATOM   3354  CA  LEU B  25     -14.375  -4.810 -11.022  1.00 33.26           C  
ATOM   3355  HA  LEU B  25     -15.022  -3.933 -10.994  1.00 33.26           H  
ATOM   3356  C   LEU B  25     -15.130  -5.976 -10.325  1.00 33.26           C  
ATOM   3357  CB  LEU B  25     -14.135  -5.206 -12.500  1.00 33.26           C  
ATOM   3358  HB2 LEU B  25     -13.177  -5.720 -12.570  1.00 33.26           H  
ATOM   3359  HB3 LEU B  25     -14.897  -5.925 -12.803  1.00 33.26           H  
ATOM   3360  O   LEU B  25     -14.591  -7.080 -10.338  1.00 33.26           O  
ATOM   3361  CG  LEU B  25     -14.169  -4.054 -13.519  1.00 33.26           C  
ATOM   3362  HG  LEU B  25     -13.511  -3.247 -13.197  1.00 33.26           H  
ATOM   3363  CD1 LEU B  25     -13.681  -4.556 -14.879  1.00 33.26           C  
ATOM   3364 HD11 LEU B  25     -12.659  -4.923 -14.789  1.00 33.26           H  
ATOM   3365 HD12 LEU B  25     -14.322  -5.365 -15.228  1.00 33.26           H  
ATOM   3366 HD13 LEU B  25     -13.703  -3.743 -15.604  1.00 33.26           H  
ATOM   3367  CD2 LEU B  25     -15.588  -3.508 -13.712  1.00 33.26           C  
ATOM   3368 HD21 LEU B  25     -16.241  -4.300 -14.077  1.00 33.26           H  
ATOM   3369 HD22 LEU B  25     -15.986  -3.126 -12.772  1.00 33.26           H  
ATOM   3370 HD23 LEU B  25     -15.574  -2.702 -14.446  1.00 33.26           H  
ATOM   3371  N   PRO B  26     -16.349  -5.781  -9.758  1.00 29.93           N  
ATOM   3372  CA  PRO B  26     -17.020  -6.785  -8.911  1.00 29.93           C  
ATOM   3373  HA  PRO B  26     -16.393  -7.073  -8.067  1.00 29.93           H  
ATOM   3374  C   PRO B  26     -17.325  -8.083  -9.645  1.00 29.93           C  
ATOM   3375  CB  PRO B  26     -18.299  -6.119  -8.383  1.00 29.93           C  
ATOM   3376  HB2 PRO B  26     -18.091  -5.626  -7.434  1.00 29.93           H  
ATOM   3377  HB3 PRO B  26     -19.115  -6.831  -8.260  1.00 29.93           H  
ATOM   3378  O   PRO B  26     -17.620  -8.051 -10.834  1.00 29.93           O  
ATOM   3379  CG  PRO B  26     -18.615  -5.078  -9.457  1.00 29.93           C  
ATOM   3380  HG2 PRO B  26     -19.186  -4.241  -9.054  1.00 29.93           H  
ATOM   3381  HG3 PRO B  26     -19.154  -5.553 -10.276  1.00 29.93           H  
ATOM   3382  CD  PRO B  26     -17.232  -4.637  -9.946  1.00 29.93           C  
ATOM   3383  HD2 PRO B  26     -17.286  -4.356 -10.998  1.00 29.93           H  
ATOM   3384  HD3 PRO B  26     -16.875  -3.798  -9.349  1.00 29.93           H  
ATOM   3385  N   GLU B  27     -17.363  -9.203  -8.910  1.00 37.87           N  
ATOM   3386  H   GLU B  27     -17.062  -9.151  -7.947  1.00 37.87           H  
ATOM   3387  CA  GLU B  27     -17.685 -10.551  -9.430  1.00 37.87           C  
ATOM   3388  HA  GLU B  27     -16.886 -10.891 -10.090  1.00 37.87           H  
ATOM   3389  C   GLU B  27     -19.006 -10.615 -10.224  1.00 37.87           C  
ATOM   3390  CB  GLU B  27     -17.829 -11.542  -8.261  1.00 37.87           C  
ATOM   3391  HB2 GLU B  27     -18.628 -11.184  -7.612  1.00 37.87           H  
ATOM   3392  HB3 GLU B  27     -18.136 -12.504  -8.671  1.00 37.87           H  
ATOM   3393  O   GLU B  27     -19.264 -11.563 -10.961  1.00 37.87           O  
ATOM   3394  CG  GLU B  27     -16.571 -11.783  -7.413  1.00 37.87           C  
ATOM   3395  HG2 GLU B  27     -16.297 -10.855  -6.911  1.00 37.87           H  
ATOM   3396  HG3 GLU B  27     -15.754 -12.069  -8.076  1.00 37.87           H  
ATOM   3397  CD  GLU B  27     -16.803 -12.889  -6.361  1.00 37.87           C  
ATOM   3398  OE1 GLU B  27     -15.804 -13.504  -5.933  1.00 37.87           O  
ATOM   3399  OE2 GLU B  27     -17.976 -13.104  -5.969  1.00 37.87           O  
ATOM   3400  N   THR B  28     -19.871  -9.609 -10.068  1.00 32.26           N  
ATOM   3401  H   THR B  28     -19.565  -8.831  -9.502  1.00 32.26           H  
ATOM   3402  CA  THR B  28     -21.118  -9.450 -10.819  1.00 32.26           C  
ATOM   3403  HA  THR B  28     -21.570 -10.436 -10.927  1.00 32.26           H  
ATOM   3404  C   THR B  28     -20.937  -8.919 -12.247  1.00 32.26           C  
ATOM   3405  CB  THR B  28     -22.105  -8.561 -10.049  1.00 32.26           C  
ATOM   3406  HB  THR B  28     -23.002  -8.412 -10.650  1.00 32.26           H  
ATOM   3407  O   THR B  28     -21.917  -8.918 -12.995  1.00 32.26           O  
ATOM   3408  CG2 THR B  28     -22.524  -9.180  -8.714  1.00 32.26           C  
ATOM   3409 HG21 THR B  28     -23.266  -8.547  -8.228  1.00 32.26           H  
ATOM   3410 HG22 THR B  28     -21.660  -9.295  -8.059  1.00 32.26           H  
ATOM   3411 HG23 THR B  28     -22.959 -10.163  -8.893  1.00 32.26           H  
ATOM   3412  OG1 THR B  28     -21.545  -7.304  -9.743  1.00 32.26           O  
ATOM   3413  HG1 THR B  28     -21.836  -7.069  -8.859  1.00 32.26           H  
ATOM   3414  N   ASP B  29     -19.736  -8.491 -12.661  1.00 32.45           N  
ATOM   3415  H   ASP B  29     -18.959  -8.521 -12.017  1.00 32.45           H  
ATOM   3416  CA  ASP B  29     -19.427  -8.246 -14.074  1.00 32.45           C  
ATOM   3417  HA  ASP B  29     -20.285  -7.729 -14.504  1.00 32.45           H  
ATOM   3418  C   ASP B  29     -19.206  -9.594 -14.791  1.00 32.45           C  
ATOM   3419  CB  ASP B  29     -18.226  -7.300 -14.263  1.00 32.45           C  
ATOM   3420  HB2 ASP B  29     -17.299  -7.811 -14.001  1.00 32.45           H  
ATOM   3421  HB3 ASP B  29     -18.343  -6.449 -13.591  1.00 32.45           H  
ATOM   3422  O   ASP B  29     -18.242 -10.304 -14.493  1.00 32.45           O  
ATOM   3423  CG  ASP B  29     -18.142  -6.782 -15.712  1.00 32.45           C  
ATOM   3424  OD1 ASP B  29     -18.280  -7.594 -16.662  1.00 32.45           O  
ATOM   3425  OD2 ASP B  29     -18.013  -5.550 -15.887  1.00 32.45           O  
ATOM   3426  N   PRO B  30     -20.064  -9.971 -15.759  1.00 37.62           N  
ATOM   3427  CA  PRO B  30     -20.005 -11.278 -16.413  1.00 37.62           C  
ATOM   3428  HA  PRO B  30     -19.968 -12.059 -15.654  1.00 37.62           H  
ATOM   3429  C   PRO B  30     -18.783 -11.472 -17.328  1.00 37.62           C  
ATOM   3430  CB  PRO B  30     -21.323 -11.382 -17.189  1.00 37.62           C  
ATOM   3431  HB2 PRO B  30     -22.102 -11.757 -16.526  1.00 37.62           H  
ATOM   3432  HB3 PRO B  30     -21.243 -12.013 -18.074  1.00 37.62           H  
ATOM   3433  O   PRO B  30     -18.675 -12.523 -17.957  1.00 37.62           O  
ATOM   3434  CG  PRO B  30     -21.618  -9.929 -17.554  1.00 37.62           C  
ATOM   3435  HG2 PRO B  30     -21.009  -9.631 -18.407  1.00 37.62           H  
ATOM   3436  HG3 PRO B  30     -22.677  -9.767 -17.755  1.00 37.62           H  
ATOM   3437  CD  PRO B  30     -21.159  -9.183 -16.305  1.00 37.62           C  
ATOM   3438  HD2 PRO B  30     -20.834  -8.178 -16.573  1.00 37.62           H  
ATOM   3439  HD3 PRO B  30     -21.972  -9.140 -15.580  1.00 37.62           H  
ATOM   3440  N   ASN B  31     -17.897 -10.476 -17.442  1.00 37.84           N  
ATOM   3441  H   ASN B  31     -18.062  -9.632 -16.912  1.00 37.84           H  
ATOM   3442  CA  ASN B  31     -16.652 -10.544 -18.207  1.00 37.84           C  
ATOM   3443  HA  ASN B  31     -16.668 -11.442 -18.825  1.00 37.84           H  
ATOM   3444  C   ASN B  31     -15.406 -10.663 -17.310  1.00 37.84           C  
ATOM   3445  CB  ASN B  31     -16.536  -9.329 -19.147  1.00 37.84           C  
ATOM   3446  HB2 ASN B  31     -16.266  -8.455 -18.554  1.00 37.84           H  
ATOM   3447  HB3 ASN B  31     -15.733  -9.508 -19.863  1.00 37.84           H  
ATOM   3448  O   ASN B  31     -14.295 -10.533 -17.821  1.00 37.84           O  
ATOM   3449  CG  ASN B  31     -17.802  -9.011 -19.914  1.00 37.84           C  
ATOM   3450  ND2 ASN B  31     -18.626  -8.140 -19.382  1.00 37.84           N  
ATOM   3451 HD21 ASN B  31     -19.491  -7.943 -19.865  1.00 37.84           H  
ATOM   3452 HD22 ASN B  31     -18.432  -7.813 -18.446  1.00 37.84           H  
ATOM   3453  OD1 ASN B  31     -18.072  -9.511 -20.996  1.00 37.84           O  
ATOM   3454  N   HIS B  32     -15.553 -10.862 -15.993  1.00 33.18           N  
ATOM   3455  H   HIS B  32     -16.476 -10.923 -15.588  1.00 33.18           H  
ATOM   3456  CA  HIS B  32     -14.396 -11.092 -15.130  1.00 33.18           C  
ATOM   3457  HA  HIS B  32     -13.685 -10.285 -15.307  1.00 33.18           H  
ATOM   3458  C   HIS B  32     -13.704 -12.415 -15.502  1.00 33.18           C  
ATOM   3459  CB  HIS B  32     -14.796 -11.038 -13.649  1.00 33.18           C  
ATOM   3460  HB2 HIS B  32     -15.299 -10.093 -13.443  1.00 33.18           H  
ATOM   3461  HB3 HIS B  32     -15.490 -11.849 -13.430  1.00 33.18           H  
ATOM   3462  O   HIS B  32     -14.306 -13.486 -15.415  1.00 33.18           O  
ATOM   3463  CG  HIS B  32     -13.589 -11.152 -12.751  1.00 33.18           C  
ATOM   3464  CD2 HIS B  32     -13.304 -12.177 -11.888  1.00 33.18           C  
ATOM   3465  HD2 HIS B  32     -13.932 -13.032 -11.688  1.00 33.18           H  
ATOM   3466  ND1 HIS B  32     -12.493 -10.316 -12.760  1.00 33.18           N  
ATOM   3467  CE1 HIS B  32     -12.380  -9.486 -13.324  1.00 33.18           C  
ATOM   3468  HE1 HIS B  32     -11.565 -10.839 -11.942  1.00 33.18           H  
ATOM   3469  NE2 HIS B  32     -10.579 -10.433 -11.772  1.00 33.18           N  
ATOM   3470  HE2 HIS B  32     -12.025 -11.958 -11.368  1.00 33.18           H  
ATOM   3471  N   GLU B  33     -12.445 -12.335 -15.940  1.00 33.17           N  
ATOM   3472  H   GLU B  33     -12.011 -11.429 -16.044  1.00 33.17           H  
ATOM   3473  CA  GLU B  33     -11.649 -13.508 -16.300  1.00 33.17           C  
ATOM   3474  HA  GLU B  33     -12.258 -14.160 -16.926  1.00 33.17           H  
ATOM   3475  C   GLU B  33     -11.283 -14.298 -15.040  1.00 33.17           C  
ATOM   3476  CB  GLU B  33     -10.411 -13.116 -17.131  1.00 33.17           C  
ATOM   3477  HB2 GLU B  33      -9.767 -13.990 -17.232  1.00 33.17           H  
ATOM   3478  HB3 GLU B  33      -9.861 -12.327 -16.618  1.00 33.17           H  
ATOM   3479  O   GLU B  33     -10.478 -13.866 -14.214  1.00 33.17           O  
ATOM   3480  CG  GLU B  33     -10.820 -12.647 -18.541  1.00 33.17           C  
ATOM   3481  HG2 GLU B  33     -11.436 -11.753 -18.448  1.00 33.17           H  
ATOM   3482  HG3 GLU B  33     -11.434 -13.424 -18.996  1.00 33.17           H  
ATOM   3483  CD  GLU B  33      -9.638 -12.329 -19.475  1.00 33.17           C  
ATOM   3484  OE1 GLU B  33      -9.831 -12.467 -20.709  1.00 33.17           O  
ATOM   3485  OE2 GLU B  33      -8.581 -11.882 -18.977  1.00 33.17           O  
ATOM   3486  N   ILE B  34     -11.906 -15.471 -14.908  1.00 31.03           N  
ATOM   3487  H   ILE B  34     -12.587 -15.728 -15.607  1.00 31.03           H  
ATOM   3488  CA  ILE B  34     -11.557 -16.466 -13.898  1.00 31.03           C  
ATOM   3489  HA  ILE B  34     -11.574 -15.990 -12.917  1.00 31.03           H  
ATOM   3490  C   ILE B  34     -10.136 -16.943 -14.208  1.00 31.03           C  
ATOM   3491  CB  ILE B  34     -12.545 -17.660 -13.902  1.00 31.03           C  
ATOM   3492  HB  ILE B  34     -12.375 -18.243 -14.807  1.00 31.03           H  
ATOM   3493  O   ILE B  34      -9.879 -17.444 -15.302  1.00 31.03           O  
ATOM   3494  CG1 ILE B  34     -14.029 -17.214 -13.907  1.00 31.03           C  
ATOM   3495 HG12 ILE B  34     -14.249 -16.672 -12.987  1.00 31.03           H  
ATOM   3496 HG13 ILE B  34     -14.204 -16.537 -14.743  1.00 31.03           H  
ATOM   3497  CG2 ILE B  34     -12.257 -18.561 -12.685  1.00 31.03           C  
ATOM   3498 HG21 ILE B  34     -12.863 -19.466 -12.725  1.00 31.03           H  
ATOM   3499 HG22 ILE B  34     -12.452 -18.025 -11.757  1.00 31.03           H  
ATOM   3500 HG23 ILE B  34     -11.217 -18.887 -12.695  1.00 31.03           H  
ATOM   3501  CD1 ILE B  34     -15.028 -18.369 -14.065  1.00 31.03           C  
ATOM   3502 HD11 ILE B  34     -15.025 -19.000 -13.176  1.00 31.03           H  
ATOM   3503 HD12 ILE B  34     -16.030 -17.961 -14.194  1.00 31.03           H  
ATOM   3504 HD13 ILE B  34     -14.770 -18.965 -14.941  1.00 31.03           H  
ATOM   3505  N   TRP B  35      -9.227 -16.801 -13.248  1.00 27.70           N  
ATOM   3506  H   TRP B  35      -9.502 -16.382 -12.371  1.00 27.70           H  
ATOM   3507  CA  TRP B  35      -7.944 -17.491 -13.306  1.00 27.70           C  
ATOM   3508  HA  TRP B  35      -7.566 -17.472 -14.328  1.00 27.70           H  
ATOM   3509  C   TRP B  35      -8.171 -18.955 -12.926  1.00 27.70           C  
ATOM   3510  CB  TRP B  35      -6.918 -16.773 -12.421  1.00 27.70           C  
ATOM   3511  HB2 TRP B  35      -6.125 -17.479 -12.175  1.00 27.70           H  
ATOM   3512  HB3 TRP B  35      -7.381 -16.460 -11.485  1.00 27.70           H  
ATOM   3513  O   TRP B  35      -8.554 -19.238 -11.792  1.00 27.70           O  
ATOM   3514  CG  TRP B  35      -6.290 -15.596 -13.104  1.00 27.70           C  
ATOM   3515  CD1 TRP B  35      -6.897 -14.418 -13.379  1.00 27.70           C  
ATOM   3516  HD1 TRP B  35      -7.913 -14.168 -13.112  1.00 27.70           H  
ATOM   3517  CD2 TRP B  35      -5.006 -15.550 -13.795  1.00 27.70           C  
ATOM   3518  CE2 TRP B  35      -4.903 -14.299 -14.474  1.00 27.70           C  
ATOM   3519  CE3 TRP B  35      -3.969 -16.487 -14.003  1.00 27.70           C  
ATOM   3520  HE3 TRP B  35      -4.043 -17.460 -13.540  1.00 27.70           H  
ATOM   3521  NE1 TRP B  35      -6.056 -13.626 -14.135  1.00 27.70           N  
ATOM   3522  HE1 TRP B  35      -6.353 -12.749 -14.540  1.00 27.70           H  
ATOM   3523  CH2 TRP B  35      -2.849 -14.974 -15.556  1.00 27.70           C  
ATOM   3524  HH2 TRP B  35      -2.053 -14.791 -16.262  1.00 27.70           H  
ATOM   3525  CZ2 TRP B  35      -3.842 -14.003 -15.339  1.00 27.70           C  
ATOM   3526  HZ2 TRP B  35      -3.820 -13.067 -15.879  1.00 27.70           H  
ATOM   3527  CZ3 TRP B  35      -2.901 -16.202 -14.875  1.00 27.70           C  
ATOM   3528  HZ3 TRP B  35      -2.147 -16.951 -15.070  1.00 27.70           H  
ATOM   3529  N   ASP B  36      -7.992 -19.855 -13.895  1.00 25.51           N  
ATOM   3530  H   ASP B  36      -7.739 -19.533 -14.818  1.00 25.51           H  
ATOM   3531  CA  ASP B  36      -8.059 -21.304 -13.680  1.00 25.51           C  
ATOM   3532  HA  ASP B  36      -8.986 -21.542 -13.159  1.00 25.51           H  
ATOM   3533  C   ASP B  36      -6.884 -21.779 -12.799  1.00 25.51           C  
ATOM   3534  CB  ASP B  36      -8.046 -22.062 -15.028  1.00 25.51           C  
ATOM   3535  HB2 ASP B  36      -7.271 -21.636 -15.666  1.00 25.51           H  
ATOM   3536  HB3 ASP B  36      -7.765 -23.096 -14.830  1.00 25.51           H  
ATOM   3537  O   ASP B  36      -5.735 -21.381 -13.018  1.00 25.51           O  
ATOM   3538  CG  ASP B  36      -9.376 -22.108 -15.803  1.00 25.51           C  
ATOM   3539  OD1 ASP B  36     -10.458 -22.094 -15.170  1.00 25.51           O  
ATOM   3540  OD2 ASP B  36      -9.312 -22.256 -17.049  1.00 25.51           O  
ATOM   3541  N   ASP B  37      -7.191 -22.671 -11.852  1.00 24.76           N  
ATOM   3542  H   ASP B  37      -8.153 -22.970 -11.777  1.00 24.76           H  
ATOM   3543  CA  ASP B  37      -6.270 -23.419 -10.975  1.00 24.76           C  
ATOM   3544  HA  ASP B  37      -5.268 -23.389 -11.403  1.00 24.76           H  
ATOM   3545  C   ASP B  37      -6.724 -24.902 -10.944  1.00 24.76           C  
ATOM   3546  CB  ASP B  37      -6.229 -22.729  -9.577  1.00 24.76           C  
ATOM   3547  HB2 ASP B  37      -6.430 -21.667  -9.716  1.00 24.76           H  
ATOM   3548  HB3 ASP B  37      -7.046 -23.120  -8.971  1.00 24.76           H  
ATOM   3549  O   ASP B  37      -7.953 -25.140 -10.821  1.00 24.76           O  
ATOM   3550  CG  ASP B  37      -4.904 -22.812  -8.775  1.00 24.76           C  
ATOM   3551  OD1 ASP B  37      -3.811 -22.546  -9.339  1.00 24.76           O  
ATOM   3552  OD2 ASP B  37      -4.977 -23.043  -7.541  1.00 24.76           O  
ATOM   3553  OXT ASP B  37      -5.871 -25.801 -11.137  1.00 24.76           O  
TER    3554      ASP B  37                                                       
END   
