# Supplementary material for: An extended Tudor domain within Vreteno interconnects Gtsf1L and Ago3 for piRNA biogenesis in Bombyx mori
Source: EMBO J. 2023 Nov 20;42(24):e114072. doi: 10.15252/embj.2023114072 (PMC10711660; doi:10.15252/embj.2023114072)
Supplement: Supplementary file 4 — Dataset EV1 [file EMBJ-42-e114072-s007.zip › manuscript_pdb/BmVreteno_AF-eTD0_BmGtsf1L_75_91.pdb]

ATOM      1  N   GLN A   1      15.460  -2.439  25.490  1.00 29.37           N  
ATOM      2  H   GLN A   1      16.246  -3.072  25.436  1.00 29.37           H  
ATOM      3  H2  GLN A   1      14.716  -2.888  26.004  1.00 29.37           H  
ATOM      4  H3  GLN A   1      15.720  -1.598  25.985  1.00 29.37           H  
ATOM      5  CA  GLN A   1      14.951  -2.120  24.140  1.00 29.37           C  
ATOM      6  HA  GLN A   1      15.687  -1.555  23.568  1.00 29.37           H  
ATOM      7  C   GLN A   1      13.716  -1.269  24.336  1.00 29.37           C  
ATOM      8  CB  GLN A   1      14.599  -3.412  23.389  1.00 29.37           C  
ATOM      9  HB2 GLN A   1      13.912  -3.182  22.575  1.00 29.37           H  
ATOM     10  HB3 GLN A   1      14.091  -4.081  24.082  1.00 29.37           H  
ATOM     11  O   GLN A   1      12.873  -1.669  25.127  1.00 29.37           O  
ATOM     12  CG  GLN A   1      15.841  -4.093  22.785  1.00 29.37           C  
ATOM     13  HG2 GLN A   1      16.167  -3.530  21.911  1.00 29.37           H  
ATOM     14  HG3 GLN A   1      16.655  -4.104  23.510  1.00 29.37           H  
ATOM     15  CD  GLN A   1      15.569  -5.540  22.382  1.00 29.37           C  
ATOM     16  NE2 GLN A   1      16.320  -6.106  21.471  1.00 29.37           N  
ATOM     17 HE21 GLN A   1      17.047  -5.613  20.972  1.00 29.37           H  
ATOM     18 HE22 GLN A   1      16.075  -7.063  21.259  1.00 29.37           H  
ATOM     19  OE1 GLN A   1      14.707  -6.198  22.925  1.00 29.37           O  
ATOM     20  N   ARG A   2      13.639  -0.072  23.745  1.00 30.71           N  
ATOM     21  H   ARG A   2      14.315   0.192  23.042  1.00 30.71           H  
ATOM     22  CA  ARG A   2      12.399   0.708  23.808  1.00 30.71           C  
ATOM     23  HA  ARG A   2      11.984   0.711  24.816  1.00 30.71           H  
ATOM     24  C   ARG A   2      11.410  -0.029  22.916  1.00 30.71           C  
ATOM     25  CB  ARG A   2      12.623   2.165  23.351  1.00 30.71           C  
ATOM     26  HB2 ARG A   2      11.650   2.643  23.235  1.00 30.71           H  
ATOM     27  HB3 ARG A   2      13.118   2.170  22.380  1.00 30.71           H  
ATOM     28  O   ARG A   2      11.553   0.038  21.699  1.00 30.71           O  
ATOM     29  CG  ARG A   2      13.451   2.987  24.354  1.00 30.71           C  
ATOM     30  HG2 ARG A   2      12.930   3.012  25.311  1.00 30.71           H  
ATOM     31  HG3 ARG A   2      14.424   2.517  24.492  1.00 30.71           H  
ATOM     32  CD  ARG A   2      13.660   4.425  23.854  1.00 30.71           C  
ATOM     33  HD2 ARG A   2      14.169   4.391  22.891  1.00 30.71           H  
ATOM     34  HD3 ARG A   2      12.684   4.890  23.713  1.00 30.71           H  
ATOM     35  NE  ARG A   2      14.455   5.229  24.809  1.00 30.71           N  
ATOM     36  HE  ARG A   2      14.645   4.814  25.710  1.00 30.71           H  
ATOM     37  NH1 ARG A   2      14.638   7.131  23.525  1.00 30.71           N  
ATOM     38 HH11 ARG A   2      14.957   8.081  23.403  1.00 30.71           H  
ATOM     39 HH12 ARG A   2      14.080   6.706  22.798  1.00 30.71           H  
ATOM     40  NH2 ARG A   2      15.553   7.083  25.556  1.00 30.71           N  
ATOM     41 HH21 ARG A   2      15.833   8.044  25.416  1.00 30.71           H  
ATOM     42 HH22 ARG A   2      15.733   6.639  26.444  1.00 30.71           H  
ATOM     43  CZ  ARG A   2      14.877   6.471  24.624  1.00 30.71           C  
ATOM     44  N   GLU A   3      10.501  -0.803  23.503  1.00 38.25           N  
ATOM     45  H   GLU A   3      10.496  -0.906  24.508  1.00 38.25           H  
ATOM     46  CA  GLU A   3       9.287  -1.188  22.793  1.00 38.25           C  
ATOM     47  HA  GLU A   3       9.528  -1.788  21.916  1.00 38.25           H  
ATOM     48  C   GLU A   3       8.673   0.127  22.335  1.00 38.25           C  
ATOM     49  CB  GLU A   3       8.320  -1.976  23.696  1.00 38.25           C  
ATOM     50  HB2 GLU A   3       8.560  -1.782  24.742  1.00 38.25           H  
ATOM     51  HB3 GLU A   3       7.299  -1.644  23.510  1.00 38.25           H  
ATOM     52  O   GLU A   3       8.212   0.929  23.148  1.00 38.25           O  
ATOM     53  CG  GLU A   3       8.382  -3.480  23.398  1.00 38.25           C  
ATOM     54  HG2 GLU A   3       8.113  -3.635  22.353  1.00 38.25           H  
ATOM     55  HG3 GLU A   3       9.409  -3.821  23.532  1.00 38.25           H  
ATOM     56  CD  GLU A   3       7.453  -4.305  24.302  1.00 38.25           C  
ATOM     57  OE1 GLU A   3       6.971  -5.352  23.819  1.00 38.25           O  
ATOM     58  OE2 GLU A   3       7.277  -3.902  25.474  1.00 38.25           O  
ATOM     59  N   SER A   4       8.795   0.409  21.035  1.00 43.12           N  
ATOM     60  H   SER A   4       9.285  -0.248  20.445  1.00 43.12           H  
ATOM     61  CA  SER A   4       7.975   1.433  20.413  1.00 43.12           C  
ATOM     62  HA  SER A   4       8.258   2.420  20.779  1.00 43.12           H  
ATOM     63  C   SER A   4       6.565   1.095  20.855  1.00 43.12           C  
ATOM     64  CB  SER A   4       8.117   1.376  18.886  1.00 43.12           C  
ATOM     65  HB2 SER A   4       9.084   1.784  18.594  1.00 43.12           H  
ATOM     66  HB3 SER A   4       8.071   0.334  18.569  1.00 43.12           H  
ATOM     67  O   SER A   4       6.115  -0.037  20.661  1.00 43.12           O  
ATOM     68  OG  SER A   4       7.082   2.073  18.219  1.00 43.12           O  
ATOM     69  HG  SER A   4       7.182   3.018  18.351  1.00 43.12           H  
ATOM     70  N   THR A   5       5.901   2.043  21.503  1.00 43.68           N  
ATOM     71  H   THR A   5       6.356   2.920  21.715  1.00 43.68           H  
ATOM     72  CA  THR A   5       4.455   2.027  21.638  1.00 43.68           C  
ATOM     73  HA  THR A   5       4.128   1.098  22.106  1.00 43.68           H  
ATOM     74  C   THR A   5       3.917   2.076  20.216  1.00 43.68           C  
ATOM     75  CB  THR A   5       3.980   3.220  22.485  1.00 43.68           C  
ATOM     76  HB  THR A   5       2.915   3.386  22.319  1.00 43.68           H  
ATOM     77  O   THR A   5       3.603   3.142  19.690  1.00 43.68           O  
ATOM     78  CG2 THR A   5       4.216   2.971  23.973  1.00 43.68           C  
ATOM     79 HG21 THR A   5       5.278   2.816  24.163  1.00 43.68           H  
ATOM     80 HG22 THR A   5       3.865   3.824  24.553  1.00 43.68           H  
ATOM     81 HG23 THR A   5       3.668   2.082  24.287  1.00 43.68           H  
ATOM     82  OG1 THR A   5       4.705   4.392  22.168  1.00 43.68           O  
ATOM     83  HG1 THR A   5       4.228   5.138  22.539  1.00 43.68           H  
ATOM     84  N   ARG A   6       3.924   0.921  19.537  1.00 50.71           N  
ATOM     85  H   ARG A   6       4.338   0.121  19.993  1.00 50.71           H  
ATOM     86  CA  ARG A   6       3.391   0.762  18.196  1.00 50.71           C  
ATOM     87  HA  ARG A   6       3.848   1.486  17.521  1.00 50.71           H  
ATOM     88  C   ARG A   6       1.929   1.111  18.349  1.00 50.71           C  
ATOM     89  CB  ARG A   6       3.599  -0.668  17.655  1.00 50.71           C  
ATOM     90  HB2 ARG A   6       2.802  -0.873  16.940  1.00 50.71           H  
ATOM     91  HB3 ARG A   6       3.515  -1.393  18.465  1.00 50.71           H  
ATOM     92  O   ARG A   6       1.151   0.312  18.870  1.00 50.71           O  
ATOM     93  CG  ARG A   6       4.940  -0.845  16.923  1.00 50.71           C  
ATOM     94  HG2 ARG A   6       5.026  -0.069  16.163  1.00 50.71           H  
ATOM     95  HG3 ARG A   6       5.765  -0.742  17.629  1.00 50.71           H  
ATOM     96  CD  ARG A   6       5.003  -2.222  16.239  1.00 50.71           C  
ATOM     97  HD2 ARG A   6       4.053  -2.398  15.736  1.00 50.71           H  
ATOM     98  HD3 ARG A   6       5.138  -2.988  17.003  1.00 50.71           H  
ATOM     99  NE  ARG A   6       6.092  -2.303  15.240  1.00 50.71           N  
ATOM    100  HE  ARG A   6       6.742  -1.531  15.218  1.00 50.71           H  
ATOM    101  NH1 ARG A   6       5.470  -4.294  14.267  1.00 50.71           N  
ATOM    102 HH11 ARG A   6       5.590  -4.993  13.548  1.00 50.71           H  
ATOM    103 HH12 ARG A   6       4.716  -4.383  14.932  1.00 50.71           H  
ATOM    104  NH2 ARG A   6       7.215  -3.172  13.455  1.00 50.71           N  
ATOM    105 HH21 ARG A   6       7.309  -3.881  12.742  1.00 50.71           H  
ATOM    106 HH22 ARG A   6       7.803  -2.351  13.410  1.00 50.71           H  
ATOM    107  CZ  ARG A   6       6.254  -3.253  14.331  1.00 50.71           C  
ATOM    108  N   ARG A   7       1.582   2.345  17.976  1.00 62.14           N  
ATOM    109  H   ARG A   7       2.308   2.987  17.693  1.00 62.14           H  
ATOM    110  CA  ARG A   7       0.187   2.730  17.838  1.00 62.14           C  
ATOM    111  HA  ARG A   7      -0.304   2.657  18.808  1.00 62.14           H  
ATOM    112  C   ARG A   7      -0.453   1.715  16.911  1.00 62.14           C  
ATOM    113  CB  ARG A   7       0.026   4.146  17.275  1.00 62.14           C  
ATOM    114  HB2 ARG A   7      -1.030   4.307  17.057  1.00 62.14           H  
ATOM    115  HB3 ARG A   7       0.576   4.238  16.339  1.00 62.14           H  
ATOM    116  O   ARG A   7       0.200   1.194  16.002  1.00 62.14           O  
ATOM    117  CG  ARG A   7       0.487   5.222  18.261  1.00 62.14           C  
ATOM    118  HG2 ARG A   7       1.570   5.170  18.377  1.00 62.14           H  
ATOM    119  HG3 ARG A   7       0.010   5.067  19.228  1.00 62.14           H  
ATOM    120  CD  ARG A   7       0.090   6.595  17.714  1.00 62.14           C  
ATOM    121  HD2 ARG A   7      -0.996   6.650  17.643  1.00 62.14           H  
ATOM    122  HD3 ARG A   7       0.498   6.715  16.711  1.00 62.14           H  
ATOM    123  NE  ARG A   7       0.585   7.678  18.577  1.00 62.14           N  
ATOM    124  HE  ARG A   7       1.228   7.424  19.314  1.00 62.14           H  
ATOM    125  NH1 ARG A   7      -0.461   9.400  17.453  1.00 62.14           N  
ATOM    126 HH11 ARG A   7      -0.906   8.798  16.776  1.00 62.14           H  
ATOM    127 HH12 ARG A   7      -0.632  10.381  17.280  1.00 62.14           H  
ATOM    128  NH2 ARG A   7       0.843   9.843  19.203  1.00 62.14           N  
ATOM    129 HH21 ARG A   7       0.644  10.818  19.030  1.00 62.14           H  
ATOM    130 HH22 ARG A   7       1.480   9.556  19.932  1.00 62.14           H  
ATOM    131  CZ  ARG A   7       0.320   8.960  18.399  1.00 62.14           C  
ATOM    132  N   THR A   8      -1.712   1.421  17.185  1.00 69.57           N  
ATOM    133  H   THR A   8      -2.165   1.831  17.989  1.00 69.57           H  
ATOM    134  CA  THR A   8      -2.502   0.523  16.358  1.00 69.57           C  
ATOM    135  HA  THR A   8      -2.126  -0.493  16.475  1.00 69.57           H  
ATOM    136  C   THR A   8      -2.369   0.955  14.904  1.00 69.57           C  
ATOM    137  CB  THR A   8      -3.966   0.565  16.798  1.00 69.57           C  
ATOM    138  HB  THR A   8      -4.405   1.530  16.545  1.00 69.57           H  
ATOM    139  O   THR A   8      -2.641   2.110  14.572  1.00 69.57           O  
ATOM    140  CG2 THR A   8      -4.787  -0.549  16.160  1.00 69.57           C  
ATOM    141 HG21 THR A   8      -4.355  -1.522  16.397  1.00 69.57           H  
ATOM    142 HG22 THR A   8      -4.808  -0.423  15.077  1.00 69.57           H  
ATOM    143 HG23 THR A   8      -5.814  -0.511  16.524  1.00 69.57           H  
ATOM    144  OG1 THR A   8      -4.035   0.386  18.198  1.00 69.57           O  
ATOM    145  HG1 THR A   8      -4.952   0.198  18.411  1.00 69.57           H  
ATOM    146  N   LEU A   9      -1.900   0.043  14.051  1.00 78.24           N  
ATOM    147  H   LEU A   9      -1.695  -0.888  14.385  1.00 78.24           H  
ATOM    148  CA  LEU A   9      -1.854   0.298  12.620  1.00 78.24           C  
ATOM    149  HA  LEU A   9      -1.321   1.232  12.443  1.00 78.24           H  
ATOM    150  C   LEU A   9      -3.293   0.476  12.138  1.00 78.24           C  
ATOM    151  CB  LEU A   9      -1.138  -0.846  11.879  1.00 78.24           C  
ATOM    152  HB2 LEU A   9      -1.167  -0.635  10.810  1.00 78.24           H  
ATOM    153  HB3 LEU A   9      -1.698  -1.767  12.045  1.00 78.24           H  
ATOM    154  O   LEU A   9      -4.169  -0.306  12.499  1.00 78.24           O  
ATOM    155  CG  LEU A   9       0.327  -1.076  12.298  1.00 78.24           C  
ATOM    156  HG  LEU A   9       0.362  -1.319  13.360  1.00 78.24           H  
ATOM    157  CD1 LEU A   9       0.904  -2.262  11.525  1.00 78.24           C  
ATOM    158 HD11 LEU A   9       0.300  -3.151  11.707  1.00 78.24           H  
ATOM    159 HD12 LEU A   9       0.900  -2.049  10.456  1.00 78.24           H  
ATOM    160 HD13 LEU A   9       1.927  -2.458  11.847  1.00 78.24           H  
ATOM    161  CD2 LEU A   9       1.224   0.136  12.045  1.00 78.24           C  
ATOM    162 HD21 LEU A   9       2.247  -0.097  12.342  1.00 78.24           H  
ATOM    163 HD22 LEU A   9       0.882   0.985  12.636  1.00 78.24           H  
ATOM    164 HD23 LEU A   9       1.209   0.391  10.986  1.00 78.24           H  
ATOM    165  N   VAL A  10      -3.532   1.516  11.348  1.00 79.25           N  
ATOM    166  H   VAL A  10      -2.778   2.157  11.146  1.00 79.25           H  
ATOM    167  CA  VAL A  10      -4.797   1.719  10.641  1.00 79.25           C  
ATOM    168  HA  VAL A  10      -5.443   0.858  10.810  1.00 79.25           H  
ATOM    169  C   VAL A  10      -4.469   1.843   9.151  1.00 79.25           C  
ATOM    170  CB  VAL A  10      -5.571   2.932  11.179  1.00 79.25           C  
ATOM    171  HB  VAL A  10      -4.967   3.833  11.078  1.00 79.25           H  
ATOM    172  O   VAL A  10      -3.620   2.655   8.803  1.00 79.25           O  
ATOM    173  CG1 VAL A  10      -6.883   3.121  10.405  1.00 79.25           C  
ATOM    174 HG11 VAL A  10      -7.480   2.210  10.452  1.00 79.25           H  
ATOM    175 HG12 VAL A  10      -6.674   3.360   9.363  1.00 79.25           H  
ATOM    176 HG13 VAL A  10      -7.449   3.948  10.833  1.00 79.25           H  
ATOM    177  CG2 VAL A  10      -5.923   2.735  12.661  1.00 79.25           C  
ATOM    178 HG21 VAL A  10      -6.547   3.557  13.011  1.00 79.25           H  
ATOM    179 HG22 VAL A  10      -5.012   2.717  13.259  1.00 79.25           H  
ATOM    180 HG23 VAL A  10      -6.453   1.792  12.797  1.00 79.25           H  
ATOM    181  N   PRO A  11      -5.052   1.033   8.261  1.00 87.53           N  
ATOM    182  CA  PRO A  11      -5.781  -0.194   8.565  1.00 87.53           C  
ATOM    183  HA  PRO A  11      -6.696   0.053   9.105  1.00 87.53           H  
ATOM    184  C   PRO A  11      -4.934  -1.172   9.387  1.00 87.53           C  
ATOM    185  CB  PRO A  11      -6.156  -0.803   7.213  1.00 87.53           C  
ATOM    186  HB2 PRO A  11      -7.157  -1.232   7.233  1.00 87.53           H  
ATOM    187  HB3 PRO A  11      -5.424  -1.555   6.919  1.00 87.53           H  
ATOM    188  O   PRO A  11      -3.703  -1.203   9.297  1.00 87.53           O  
ATOM    189  CG  PRO A  11      -6.058   0.381   6.255  1.00 87.53           C  
ATOM    190  HG2 PRO A  11      -5.852   0.060   5.234  1.00 87.53           H  
ATOM    191  HG3 PRO A  11      -6.975   0.968   6.316  1.00 87.53           H  
ATOM    192  CD  PRO A  11      -4.908   1.186   6.829  1.00 87.53           C  
ATOM    193  HD2 PRO A  11      -4.979   2.230   6.522  1.00 87.53           H  
ATOM    194  HD3 PRO A  11      -3.959   0.754   6.511  1.00 87.53           H  
ATOM    195  N   ASP A  12      -5.591  -1.986  10.202  1.00 86.52           N  
ATOM    196  H   ASP A  12      -6.601  -2.007  10.194  1.00 86.52           H  
ATOM    197  CA  ASP A  12      -4.924  -2.995  11.027  1.00 86.52           C  
ATOM    198  HA  ASP A  12      -4.017  -2.555  11.442  1.00 86.52           H  
ATOM    199  C   ASP A  12      -4.479  -4.214  10.209  1.00 86.52           C  
ATOM    200  CB  ASP A  12      -5.819  -3.375  12.218  1.00 86.52           C  
ATOM    201  HB2 ASP A  12      -6.099  -2.469  12.756  1.00 86.52           H  
ATOM    202  HB3 ASP A  12      -5.236  -3.995  12.898  1.00 86.52           H  
ATOM    203  O   ASP A  12      -3.649  -4.993  10.677  1.00 86.52           O  
ATOM    204  CG  ASP A  12      -7.095  -4.133  11.828  1.00 86.52           C  
ATOM    205  OD1 ASP A  12      -7.536  -4.004  10.664  1.00 86.52           O  
ATOM    206  OD2 ASP A  12      -7.630  -4.861  12.694  1.00 86.52           O  
ATOM    207  N   ARG A  13      -4.942  -4.334   8.960  1.00 88.95           N  
ATOM    208  H   ARG A  13      -5.639  -3.660   8.677  1.00 88.95           H  
ATOM    209  CA  ARG A  13      -4.658  -5.439   8.036  1.00 88.95           C  
ATOM    210  HA  ARG A  13      -3.937  -6.127   8.479  1.00 88.95           H  
ATOM    211  C   ARG A  13      -4.077  -4.948   6.718  1.00 88.95           C  
ATOM    212  CB  ARG A  13      -5.959  -6.204   7.758  1.00 88.95           C  
ATOM    213  HB2 ARG A  13      -5.772  -6.970   7.006  1.00 88.95           H  
ATOM    214  HB3 ARG A  13      -6.699  -5.508   7.363  1.00 88.95           H  
ATOM    215  O   ARG A  13      -4.517  -3.931   6.190  1.00 88.95           O  
ATOM    216  CG  ARG A  13      -6.506  -6.875   9.021  1.00 88.95           C  
ATOM    217  HG2 ARG A  13      -5.827  -7.667   9.336  1.00 88.95           H  
ATOM    218  HG3 ARG A  13      -6.591  -6.150   9.832  1.00 88.95           H  
ATOM    219  CD  ARG A  13      -7.887  -7.459   8.745  1.00 88.95           C  
ATOM    220  HD2 ARG A  13      -7.777  -8.285   8.042  1.00 88.95           H  
ATOM    221  HD3 ARG A  13      -8.512  -6.686   8.297  1.00 88.95           H  
ATOM    222  NE  ARG A  13      -8.511  -7.905  10.000  1.00 88.95           N  
ATOM    223  HE  ARG A  13      -8.259  -7.364  10.815  1.00 88.95           H  
ATOM    224  NH1 ARG A  13      -9.911  -9.480   9.101  1.00 88.95           N  
ATOM    225 HH11 ARG A  13     -10.621 -10.191   9.208  1.00 88.95           H  
ATOM    226 HH12 ARG A  13      -9.572  -9.212   8.188  1.00 88.95           H  
ATOM    227  NH2 ARG A  13      -9.885  -9.142  11.311  1.00 88.95           N  
ATOM    228 HH21 ARG A  13     -10.603  -9.844  11.425  1.00 88.95           H  
ATOM    229 HH22 ARG A  13      -9.544  -8.613  12.101  1.00 88.95           H  
ATOM    230  CZ  ARG A  13      -9.429  -8.840  10.131  1.00 88.95           C  
ATOM    231  N   CYS A  14      -3.146  -5.717   6.171  1.00 94.23           N  
ATOM    232  H   CYS A  14      -2.817  -6.514   6.696  1.00 94.23           H  
ATOM    233  CA  CYS A  14      -2.768  -5.685   4.761  1.00 94.23           C  
ATOM    234  HA  CYS A  14      -2.989  -4.711   4.325  1.00 94.23           H  
ATOM    235  C   CYS A  14      -3.587  -6.716   3.981  1.00 94.23           C  
ATOM    236  CB  CYS A  14      -1.256  -5.925   4.694  1.00 94.23           C  
ATOM    237  HB2 CYS A  14      -1.012  -6.831   5.249  1.00 94.23           H  
ATOM    238  HB3 CYS A  14      -0.762  -5.075   5.164  1.00 94.23           H  
ATOM    239  O   CYS A  14      -4.024  -7.720   4.545  1.00 94.23           O  
ATOM    240  SG  CYS A  14      -0.622  -6.110   3.003  1.00 94.23           S  
ATOM    241  HG  CYS A  14      -0.602  -4.823   2.645  1.00 94.23           H  
ATOM    242  N   LEU A  15      -3.787  -6.481   2.683  1.00 94.39           N  
ATOM    243  H   LEU A  15      -3.437  -5.617   2.293  1.00 94.39           H  
ATOM    244  CA  LEU A  15      -4.463  -7.413   1.782  1.00 94.39           C  
ATOM    245  HA  LEU A  15      -5.511  -7.487   2.073  1.00 94.39           H  
ATOM    246  C   LEU A  15      -3.853  -8.816   1.907  1.00 94.39           C  
ATOM    247  CB  LEU A  15      -4.396  -6.825   0.361  1.00 94.39           C  
ATOM    248  HB2 LEU A  15      -4.918  -5.869   0.386  1.00 94.39           H  
ATOM    249  HB3 LEU A  15      -3.361  -6.618   0.089  1.00 94.39           H  
ATOM    250  O   LEU A  15      -4.589  -9.778   2.118  1.00 94.39           O  
ATOM    251  CG  LEU A  15      -5.041  -7.715  -0.721  1.00 94.39           C  
ATOM    252  HG  LEU A  15      -5.851  -8.297  -0.282  1.00 94.39           H  
ATOM    253  CD1 LEU A  15      -5.618  -6.852  -1.838  1.00 94.39           C  
ATOM    254 HD11 LEU A  15      -4.822  -6.284  -2.319  1.00 94.39           H  
ATOM    255 HD12 LEU A  15      -6.114  -7.482  -2.577  1.00 94.39           H  
ATOM    256 HD13 LEU A  15      -6.352  -6.162  -1.422  1.00 94.39           H  
ATOM    257  CD2 LEU A  15      -4.026  -8.660  -1.362  1.00 94.39           C  
ATOM    258 HD21 LEU A  15      -4.492  -9.193  -2.191  1.00 94.39           H  
ATOM    259 HD22 LEU A  15      -3.669  -9.391  -0.636  1.00 94.39           H  
ATOM    260 HD23 LEU A  15      -3.180  -8.095  -1.752  1.00 94.39           H  
ATOM    261  N   ILE A  16      -2.520  -8.912   1.917  1.00 95.98           N  
ATOM    262  H   ILE A  16      -1.994  -8.062   1.772  1.00 95.98           H  
ATOM    263  CA  ILE A  16      -1.772 -10.172   2.048  1.00 95.98           C  
ATOM    264  HA  ILE A  16      -2.043 -10.823   1.217  1.00 95.98           H  
ATOM    265  C   ILE A  16      -2.132 -10.937   3.330  1.00 95.98           C  
ATOM    266  CB  ILE A  16      -0.252  -9.886   1.978  1.00 95.98           C  
ATOM    267  HB  ILE A  16       0.010  -9.246   2.820  1.00 95.98           H  
ATOM    268  O   ILE A  16      -2.265 -12.156   3.292  1.00 95.98           O  
ATOM    269  CG1 ILE A  16       0.157  -9.133   0.689  1.00 95.98           C  
ATOM    270 HG12 ILE A  16      -0.285  -8.137   0.697  1.00 95.98           H  
ATOM    271 HG13 ILE A  16       1.238  -8.996   0.694  1.00 95.98           H  
ATOM    272  CG2 ILE A  16       0.580 -11.175   2.113  1.00 95.98           C  
ATOM    273 HG21 ILE A  16       0.449 -11.606   3.106  1.00 95.98           H  
ATOM    274 HG22 ILE A  16       0.266 -11.906   1.368  1.00 95.98           H  
ATOM    275 HG23 ILE A  16       1.638 -10.953   1.979  1.00 95.98           H  
ATOM    276  CD1 ILE A  16      -0.240  -9.816  -0.627  1.00 95.98           C  
ATOM    277 HD11 ILE A  16      -1.325  -9.897  -0.707  1.00 95.98           H  
ATOM    278 HD12 ILE A  16       0.204 -10.809  -0.693  1.00 95.98           H  
ATOM    279 HD13 ILE A  16       0.117  -9.211  -1.460  1.00 95.98           H  
ATOM    280  N   ASP A  17      -2.374 -10.246   4.450  1.00 93.19           N  
ATOM    281  H   ASP A  17      -2.342  -9.237   4.409  1.00 93.19           H  
ATOM    282  CA  ASP A  17      -2.681 -10.880   5.744  1.00 93.19           C  
ATOM    283  HA  ASP A  17      -1.874 -11.568   5.995  1.00 93.19           H  
ATOM    284  C   ASP A  17      -3.998 -11.683   5.719  1.00 93.19           C  
ATOM    285  CB  ASP A  17      -2.787  -9.820   6.862  1.00 93.19           C  
ATOM    286  HB2 ASP A  17      -3.629  -9.162   6.648  1.00 93.19           H  
ATOM    287  HB3 ASP A  17      -3.013 -10.333   7.797  1.00 93.19           H  
ATOM    288  O   ASP A  17      -4.254 -12.511   6.596  1.00 93.19           O  
ATOM    289  CG  ASP A  17      -1.532  -8.972   7.098  1.00 93.19           C  
ATOM    290  OD1 ASP A  17      -0.414  -9.479   6.876  1.00 93.19           O  
ATOM    291  OD2 ASP A  17      -1.700  -7.803   7.537  1.00 93.19           O  
ATOM    292  N   SER A  18      -4.858 -11.409   4.737  1.00 94.00           N  
ATOM    293  H   SER A  18      -4.545 -10.758   4.030  1.00 94.00           H  
ATOM    294  CA  SER A  18      -6.218 -11.940   4.633  1.00 94.00           C  
ATOM    295  HA  SER A  18      -6.503 -12.362   5.596  1.00 94.00           H  
ATOM    296  C   SER A  18      -6.398 -13.055   3.593  1.00 94.00           C  
ATOM    297  CB  SER A  18      -7.152 -10.775   4.339  1.00 94.00           C  
ATOM    298  HB2 SER A  18      -6.918  -9.934   4.992  1.00 94.00           H  
ATOM    299  HB3 SER A  18      -8.181 -11.087   4.518  1.00 94.00           H  
ATOM    300  O   SER A  18      -7.532 -13.514   3.391  1.00 94.00           O  
ATOM    301  OG  SER A  18      -7.023 -10.387   2.995  1.00 94.00           O  
ATOM    302  HG  SER A  18      -6.112 -10.177   2.776  1.00 94.00           H  
ATOM    303  N   LEU A  19      -5.306 -13.447   2.934  1.00 96.72           N  
ATOM    304  H   LEU A  19      -4.422 -13.032   3.192  1.00 96.72           H  
ATOM    305  CA  LEU A  19      -5.263 -14.461   1.882  1.00 96.72           C  
ATOM    306  HA  LEU A  19      -6.258 -14.608   1.464  1.00 96.72           H  
ATOM    307  C   LEU A  19      -4.822 -15.827   2.421  1.00 96.72           C  
ATOM    308  CB  LEU A  19      -4.348 -13.972   0.748  1.00 96.72           C  
ATOM    309  HB2 LEU A  19      -4.322 -14.733  -0.031  1.00 96.72           H  
ATOM    310  HB3 LEU A  19      -3.336 -13.858   1.136  1.00 96.72           H  
ATOM    311  O   LEU A  19      -4.453 -15.970   3.592  1.00 96.72           O  
ATOM    312  CG  LEU A  19      -4.792 -12.647   0.110  1.00 96.72           C  
ATOM    313  HG  LEU A  19      -4.695 -11.847   0.843  1.00 96.72           H  
ATOM    314  CD1 LEU A  19      -3.857 -12.349  -1.043  1.00 96.72           C  
ATOM    315 HD11 LEU A  19      -4.175 -11.439  -1.554  1.00 96.72           H  
ATOM    316 HD12 LEU A  19      -2.841 -12.225  -0.669  1.00 96.72           H  
ATOM    317 HD13 LEU A  19      -3.894 -13.179  -1.748  1.00 96.72           H  
ATOM    318  CD2 LEU A  19      -6.228 -12.649  -0.418  1.00 96.72           C  
ATOM    319 HD21 LEU A  19      -6.431 -11.717  -0.946  1.00 96.72           H  
ATOM    320 HD22 LEU A  19      -6.930 -12.742   0.411  1.00 96.72           H  
ATOM    321 HD23 LEU A  19      -6.365 -13.486  -1.101  1.00 96.72           H  
ATOM    322  N   SER A  20      -4.903 -16.839   1.563  1.00 97.45           N  
ATOM    323  H   SER A  20      -5.220 -16.636   0.626  1.00 97.45           H  
ATOM    324  CA  SER A  20      -4.603 -18.240   1.855  1.00 97.45           C  
ATOM    325  HA  SER A  20      -4.157 -18.316   2.847  1.00 97.45           H  
ATOM    326  C   SER A  20      -3.608 -18.829   0.855  1.00 97.45           C  
ATOM    327  CB  SER A  20      -5.898 -19.058   1.853  1.00 97.45           C  
ATOM    328  HB2 SER A  20      -6.336 -19.043   0.855  1.00 97.45           H  
ATOM    329  HB3 SER A  20      -5.682 -20.090   2.129  1.00 97.45           H  
ATOM    330  O   SER A  20      -3.388 -18.299  -0.230  1.00 97.45           O  
ATOM    331  OG  SER A  20      -6.811 -18.499   2.783  1.00 97.45           O  
ATOM    332  HG  SER A  20      -7.059 -17.660   2.389  1.00 97.45           H  
ATOM    333  N   GLU A  21      -2.996 -19.954   1.224  1.00 97.81           N  
ATOM    334  H   GLU A  21      -3.257 -20.394   2.095  1.00 97.81           H  
ATOM    335  CA  GLU A  21      -2.202 -20.751   0.283  1.00 97.81           C  
ATOM    336  HA  GLU A  21      -1.383 -20.145  -0.104  1.00 97.81           H  
ATOM    337  C   GLU A  21      -3.078 -21.182  -0.904  1.00 97.81           C  
ATOM    338  CB  GLU A  21      -1.615 -21.984   0.989  1.00 97.81           C  
ATOM    339  HB2 GLU A  21      -2.432 -22.584   1.389  1.00 97.81           H  
ATOM    340  HB3 GLU A  21      -1.067 -22.580   0.259  1.00 97.81           H  
ATOM    341  O   GLU A  21      -4.227 -21.583  -0.718  1.00 97.81           O  
ATOM    342  CG  GLU A  21      -0.663 -21.599   2.133  1.00 97.81           C  
ATOM    343  HG2 GLU A  21       0.157 -21.011   1.721  1.00 97.81           H  
ATOM    344  HG3 GLU A  21      -1.195 -20.964   2.841  1.00 97.81           H  
ATOM    345  CD  GLU A  21      -0.096 -22.795   2.916  1.00 97.81           C  
ATOM    346  OE1 GLU A  21       0.695 -22.508   3.851  1.00 97.81           O  
ATOM    347  OE2 GLU A  21      -0.456 -23.958   2.638  1.00 97.81           O  
ATOM    348  N   GLY A  22      -2.534 -21.090  -2.116  1.00 97.49           N  
ATOM    349  H   GLY A  22      -1.583 -20.758  -2.188  1.00 97.49           H  
ATOM    350  CA  GLY A  22      -3.242 -21.317  -3.375  1.00 97.49           C  
ATOM    351  HA2 GLY A  22      -4.051 -22.029  -3.212  1.00 97.49           H  
ATOM    352  HA3 GLY A  22      -2.546 -21.746  -4.096  1.00 97.49           H  
ATOM    353  C   GLY A  22      -3.850 -20.060  -4.002  1.00 97.49           C  
ATOM    354  O   GLY A  22      -4.117 -20.083  -5.203  1.00 97.49           O  
ATOM    355  N   ASP A  23      -4.022 -18.968  -3.246  1.00 96.63           N  
ATOM    356  H   ASP A  23      -3.810 -19.001  -2.259  1.00 96.63           H  
ATOM    357  CA  ASP A  23      -4.485 -17.698  -3.813  1.00 96.63           C  
ATOM    358  HA  ASP A  23      -5.392 -17.892  -4.385  1.00 96.63           H  
ATOM    359  C   ASP A  23      -3.441 -17.125  -4.786  1.00 96.63           C  
ATOM    360  CB  ASP A  23      -4.836 -16.660  -2.726  1.00 96.63           C  
ATOM    361  HB2 ASP A  23      -3.984 -16.550  -2.055  1.00 96.63           H  
ATOM    362  HB3 ASP A  23      -4.985 -15.694  -3.208  1.00 96.63           H  
ATOM    363  O   ASP A  23      -2.234 -17.380  -4.686  1.00 96.63           O  
ATOM    364  CG  ASP A  23      -6.102 -16.962  -1.907  1.00 96.63           C  
ATOM    365  OD1 ASP A  23      -6.932 -17.791  -2.338  1.00 96.63           O  
ATOM    366  OD2 ASP A  23      -6.244 -16.357  -0.813  1.00 96.63           O  
ATOM    367  N   VAL A  24      -3.918 -16.307  -5.722  1.00 92.69           N  
ATOM    368  H   VAL A  24      -4.908 -16.104  -5.719  1.00 92.69           H  
ATOM    369  CA  VAL A  24      -3.082 -15.586  -6.680  1.00 92.69           C  
ATOM    370  HA  VAL A  24      -2.032 -15.794  -6.474  1.00 92.69           H  
ATOM    371  C   VAL A  24      -3.307 -14.094  -6.515  1.00 92.69           C  
ATOM    372  CB  VAL A  24      -3.364 -16.031  -8.119  1.00 92.69           C  
ATOM    373  HB  VAL A  24      -4.423 -15.901  -8.342  1.00 92.69           H  
ATOM    374  O   VAL A  24      -4.427 -13.603  -6.604  1.00 92.69           O  
ATOM    375  CG1 VAL A  24      -2.550 -15.196  -9.105  1.00 92.69           C  
ATOM    376 HG11 VAL A  24      -2.777 -15.542 -10.114  1.00 92.69           H  
ATOM    377 HG12 VAL A  24      -2.834 -14.145  -9.053  1.00 92.69           H  
ATOM    378 HG13 VAL A  24      -1.486 -15.299  -8.892  1.00 92.69           H  
ATOM    379  CG2 VAL A  24      -2.989 -17.504  -8.340  1.00 92.69           C  
ATOM    380 HG21 VAL A  24      -3.578 -18.139  -7.678  1.00 92.69           H  
ATOM    381 HG22 VAL A  24      -3.197 -17.794  -9.369  1.00 92.69           H  
ATOM    382 HG23 VAL A  24      -1.932 -17.659  -8.123  1.00 92.69           H  
ATOM    383  N   VAL A  25      -2.218 -13.366  -6.310  1.00 92.52           N  
ATOM    384  H   VAL A  25      -1.329 -13.845  -6.290  1.00 92.52           H  
ATOM    385  CA  VAL A  25      -2.206 -11.909  -6.160  1.00 92.52           C  
ATOM    386  HA  VAL A  25      -3.219 -11.507  -6.161  1.00 92.52           H  
ATOM    387  C   VAL A  25      -1.436 -11.340  -7.334  1.00 92.52           C  
ATOM    388  CB  VAL A  25      -1.504 -11.541  -4.840  1.00 92.52           C  
ATOM    389  HB  VAL A  25      -0.473 -11.895  -4.868  1.00 92.52           H  
ATOM    390  O   VAL A  25      -0.305 -11.784  -7.533  1.00 92.52           O  
ATOM    391  CG1 VAL A  25      -1.479 -10.040  -4.552  1.00 92.52           C  
ATOM    392 HG11 VAL A  25      -0.878  -9.859  -3.661  1.00 92.52           H  
ATOM    393 HG12 VAL A  25      -2.491  -9.671  -4.383  1.00 92.52           H  
ATOM    394 HG13 VAL A  25      -1.030  -9.501  -5.387  1.00 92.52           H  
ATOM    395  CG2 VAL A  25      -2.193 -12.205  -3.654  1.00 92.52           C  
ATOM    396 HG21 VAL A  25      -1.717 -11.880  -2.729  1.00 92.52           H  
ATOM    397 HG22 VAL A  25      -2.107 -13.289  -3.719  1.00 92.52           H  
ATOM    398 HG23 VAL A  25      -3.247 -11.927  -3.662  1.00 92.52           H  
ATOM    399  N   LEU A  26      -1.964 -10.359  -8.077  1.00 90.88           N  
ATOM    400  H   LEU A  26      -2.877  -9.994  -7.845  1.00 90.88           H  
ATOM    401  CA  LEU A  26      -1.064  -9.570  -8.935  1.00 90.88           C  
ATOM    402  HA  LEU A  26      -0.199 -10.211  -9.103  1.00 90.88           H  
ATOM    403  C   LEU A  26      -0.510  -8.379  -8.181  1.00 90.88           C  
ATOM    404  CB  LEU A  26      -1.459  -9.246 -10.393  1.00 90.88           C  
ATOM    405  HB2 LEU A  26      -1.613  -8.175 -10.525  1.00 90.88           H  
ATOM    406  HB3 LEU A  26      -0.575  -9.411 -11.008  1.00 90.88           H  
ATOM    407  O   LEU A  26      -1.128  -7.785  -7.292  1.00 90.88           O  
ATOM    408  CG  LEU A  26      -2.584 -10.057 -11.010  1.00 90.88           C  
ATOM    409  HG  LEU A  26      -3.329 -10.156 -10.221  1.00 90.88           H  
ATOM    410  CD1 LEU A  26      -3.195  -9.455 -12.279  1.00 90.88           C  
ATOM    411 HD11 LEU A  26      -3.709  -8.512 -12.092  1.00 90.88           H  
ATOM    412 HD12 LEU A  26      -2.420  -9.276 -13.024  1.00 90.88           H  
ATOM    413 HD13 LEU A  26      -3.924 -10.141 -12.710  1.00 90.88           H  
ATOM    414  CD2 LEU A  26      -2.073 -11.441 -11.377  1.00 90.88           C  
ATOM    415 HD21 LEU A  26      -1.676 -11.921 -10.483  1.00 90.88           H  
ATOM    416 HD22 LEU A  26      -2.897 -12.041 -11.762  1.00 90.88           H  
ATOM    417 HD23 LEU A  26      -1.300 -11.361 -12.142  1.00 90.88           H  
ATOM    418  N   VAL A  27       0.725  -8.092  -8.529  1.00 91.89           N  
ATOM    419  H   VAL A  27       1.136  -8.642  -9.270  1.00 91.89           H  
ATOM    420  CA  VAL A  27       1.602  -7.173  -7.841  1.00 91.89           C  
ATOM    421  HA  VAL A  27       1.024  -6.503  -7.204  1.00 91.89           H  
ATOM    422  C   VAL A  27       2.312  -6.375  -8.916  1.00 91.89           C  
ATOM    423  CB  VAL A  27       2.594  -7.987  -6.987  1.00 91.89           C  
ATOM    424  HB  VAL A  27       3.133  -8.693  -7.618  1.00 91.89           H  
ATOM    425  O   VAL A  27       2.850  -6.981  -9.835  1.00 91.89           O  
ATOM    426  CG1 VAL A  27       3.612  -7.092  -6.294  1.00 91.89           C  
ATOM    427 HG11 VAL A  27       4.300  -7.698  -5.704  1.00 91.89           H  
ATOM    428 HG12 VAL A  27       3.067  -6.410  -5.641  1.00 91.89           H  
ATOM    429 HG13 VAL A  27       4.190  -6.540  -7.035  1.00 91.89           H  
ATOM    430  CG2 VAL A  27       1.875  -8.767  -5.876  1.00 91.89           C  
ATOM    431 HG21 VAL A  27       2.607  -9.241  -5.222  1.00 91.89           H  
ATOM    432 HG22 VAL A  27       1.251  -9.545  -6.315  1.00 91.89           H  
ATOM    433 HG23 VAL A  27       1.249  -8.093  -5.291  1.00 91.89           H  
ATOM    434  N   SER A  28       2.374  -5.049  -8.792  1.00 90.65           N  
ATOM    435  H   SER A  28       1.918  -4.606  -8.007  1.00 90.65           H  
ATOM    436  CA  SER A  28       3.384  -4.290  -9.540  1.00 90.65           C  
ATOM    437  HA  SER A  28       3.955  -5.024 -10.109  1.00 90.65           H  
ATOM    438  C   SER A  28       4.432  -3.685  -8.633  1.00 90.65           C  
ATOM    439  CB  SER A  28       2.852  -3.395 -10.661  1.00 90.65           C  
ATOM    440  HB2 SER A  28       1.776  -3.238 -10.592  1.00 90.65           H  
ATOM    441  HB3 SER A  28       3.033  -3.975 -11.565  1.00 90.65           H  
ATOM    442  O   SER A  28       4.157  -3.224  -7.520  1.00 90.65           O  
ATOM    443  OG  SER A  28       3.557  -2.181 -10.866  1.00 90.65           O  
ATOM    444  HG  SER A  28       3.559  -1.584 -10.114  1.00 90.65           H  
ATOM    445  N   VAL A  29       5.666  -3.841  -9.100  1.00 91.96           N  
ATOM    446  H   VAL A  29       5.752  -4.192 -10.043  1.00 91.96           H  
ATOM    447  CA  VAL A  29       6.892  -3.560  -8.373  1.00 91.96           C  
ATOM    448  HA  VAL A  29       6.743  -3.786  -7.317  1.00 91.96           H  
ATOM    449  C   VAL A  29       7.195  -2.076  -8.511  1.00 91.96           C  
ATOM    450  CB  VAL A  29       8.034  -4.445  -8.913  1.00 91.96           C  
ATOM    451  HB  VAL A  29       8.255  -4.172  -9.945  1.00 91.96           H  
ATOM    452  O   VAL A  29       7.689  -1.639  -9.545  1.00 91.96           O  
ATOM    453  CG1 VAL A  29       9.291  -4.259  -8.062  1.00 91.96           C  
ATOM    454 HG11 VAL A  29       9.101  -4.657  -7.065  1.00 91.96           H  
ATOM    455 HG12 VAL A  29      10.121  -4.803  -8.513  1.00 91.96           H  
ATOM    456 HG13 VAL A  29       9.564  -3.206  -7.993  1.00 91.96           H  
ATOM    457  CG2 VAL A  29       7.689  -5.943  -8.868  1.00 91.96           C  
ATOM    458 HG21 VAL A  29       8.545  -6.522  -9.215  1.00 91.96           H  
ATOM    459 HG22 VAL A  29       6.852  -6.159  -9.533  1.00 91.96           H  
ATOM    460 HG23 VAL A  29       7.429  -6.244  -7.854  1.00 91.96           H  
ATOM    461  N   GLU A  30       6.923  -1.291  -7.471  1.00 91.07           N  
ATOM    462  H   GLU A  30       6.522  -1.698  -6.638  1.00 91.07           H  
ATOM    463  CA  GLU A  30       6.974   0.171  -7.580  1.00 91.07           C  
ATOM    464  HA  GLU A  30       6.736   0.467  -8.602  1.00 91.07           H  
ATOM    465  C   GLU A  30       8.358   0.735  -7.275  1.00 91.07           C  
ATOM    466  CB  GLU A  30       5.943   0.825  -6.645  1.00 91.07           C  
ATOM    467  HB2 GLU A  30       6.023   1.907  -6.747  1.00 91.07           H  
ATOM    468  HB3 GLU A  30       6.173   0.576  -5.609  1.00 91.07           H  
ATOM    469  O   GLU A  30       8.898   1.523  -8.047  1.00 91.07           O  
ATOM    470  CG  GLU A  30       4.498   0.421  -6.930  1.00 91.07           C  
ATOM    471  HG2 GLU A  30       3.840   1.038  -6.318  1.00 91.07           H  
ATOM    472  HG3 GLU A  30       4.343  -0.619  -6.641  1.00 91.07           H  
ATOM    473  CD  GLU A  30       4.122   0.647  -8.389  1.00 91.07           C  
ATOM    474  OE1 GLU A  30       3.843  -0.369  -9.054  1.00 91.07           O  
ATOM    475  OE2 GLU A  30       4.063   1.822  -8.811  1.00 91.07           O  
ATOM    476  N   LEU A  31       8.937   0.368  -6.130  1.00 95.14           N  
ATOM    477  H   LEU A  31       8.449  -0.296  -5.545  1.00 95.14           H  
ATOM    478  CA  LEU A  31      10.166   0.980  -5.622  1.00 95.14           C  
ATOM    479  HA  LEU A  31      10.787   1.292  -6.462  1.00 95.14           H  
ATOM    480  C   LEU A  31      10.980  -0.011  -4.798  1.00 95.14           C  
ATOM    481  CB  LEU A  31       9.813   2.207  -4.756  1.00 95.14           C  
ATOM    482  HB2 LEU A  31      10.702   2.521  -4.209  1.00 95.14           H  
ATOM    483  HB3 LEU A  31       9.068   1.897  -4.024  1.00 95.14           H  
ATOM    484  O   LEU A  31      10.442  -0.939  -4.197  1.00 95.14           O  
ATOM    485  CG  LEU A  31       9.272   3.432  -5.520  1.00 95.14           C  
ATOM    486  HG  LEU A  31       8.387   3.160  -6.094  1.00 95.14           H  
ATOM    487  CD1 LEU A  31       8.846   4.503  -4.516  1.00 95.14           C  
ATOM    488 HD11 LEU A  31       8.435   5.359  -5.051  1.00 95.14           H  
ATOM    489 HD12 LEU A  31       8.073   4.090  -3.867  1.00 95.14           H  
ATOM    490 HD13 LEU A  31       9.701   4.817  -3.918  1.00 95.14           H  
ATOM    491  CD2 LEU A  31      10.323   4.045  -6.451  1.00 95.14           C  
ATOM    492 HD21 LEU A  31       9.914   4.938  -6.923  1.00 95.14           H  
ATOM    493 HD22 LEU A  31      10.579   3.341  -7.242  1.00 95.14           H  
ATOM    494 HD23 LEU A  31      11.222   4.308  -5.893  1.00 95.14           H  
ATOM    495  N   LYS A  32      12.293   0.214  -4.691  1.00 97.39           N  
ATOM    496  H   LYS A  32      12.680   1.027  -5.149  1.00 97.39           H  
ATOM    497  CA  LYS A  32      13.119  -0.536  -3.736  1.00 97.39           C  
ATOM    498  HA  LYS A  32      12.986  -1.603  -3.919  1.00 97.39           H  
ATOM    499  C   LYS A  32      12.649  -0.251  -2.313  1.00 97.39           C  
ATOM    500  CB  LYS A  32      14.601  -0.191  -3.902  1.00 97.39           C  
ATOM    501  HB2 LYS A  32      14.731   0.891  -3.873  1.00 97.39           H  
ATOM    502  HB3 LYS A  32      15.162  -0.633  -3.079  1.00 97.39           H  
ATOM    503  O   LYS A  32      12.433   0.900  -1.935  1.00 97.39           O  
ATOM    504  CG  LYS A  32      15.142  -0.755  -5.218  1.00 97.39           C  
ATOM    505  HG2 LYS A  32      14.581  -0.341  -6.055  1.00 97.39           H  
ATOM    506  HG3 LYS A  32      15.022  -1.838  -5.205  1.00 97.39           H  
ATOM    507  CD  LYS A  32      16.623  -0.427  -5.397  1.00 97.39           C  
ATOM    508  HD2 LYS A  32      17.192  -0.845  -4.566  1.00 97.39           H  
ATOM    509  HD3 LYS A  32      16.749   0.656  -5.423  1.00 97.39           H  
ATOM    510  CE  LYS A  32      17.079  -1.045  -6.720  1.00 97.39           C  
ATOM    511  HE2 LYS A  32      16.464  -0.631  -7.519  1.00 97.39           H  
ATOM    512  HE3 LYS A  32      16.894  -2.119  -6.690  1.00 97.39           H  
ATOM    513  NZ  LYS A  32      18.509  -0.772  -6.984  1.00 97.39           N  
ATOM    514  HZ1 LYS A  32      18.765  -1.175  -7.874  1.00 97.39           H  
ATOM    515  HZ2 LYS A  32      18.655   0.226  -7.016  1.00 97.39           H  
ATOM    516  HZ3 LYS A  32      19.078  -1.182  -6.257  1.00 97.39           H  
ATOM    517  N   ALA A  33      12.567  -1.287  -1.484  1.00 97.16           N  
ATOM    518  H   ALA A  33      12.767  -2.210  -1.842  1.00 97.16           H  
ATOM    519  CA  ALA A  33      12.145  -1.154  -0.091  1.00 97.16           C  
ATOM    520  HA  ALA A  33      11.151  -0.708  -0.076  1.00 97.16           H  
ATOM    521  C   ALA A  33      13.054  -0.205   0.713  1.00 97.16           C  
ATOM    522  CB  ALA A  33      12.069  -2.559   0.516  1.00 97.16           C  
ATOM    523  HB1 ALA A  33      11.793  -2.496   1.568  1.00 97.16           H  
ATOM    524  HB2 ALA A  33      13.034  -3.058   0.432  1.00 97.16           H  
ATOM    525  HB3 ALA A  33      11.316  -3.149  -0.007  1.00 97.16           H  
ATOM    526  O   ALA A  33      12.571   0.543   1.565  1.00 97.16           O  
ATOM    527  N   SER A  34      14.345  -0.134   0.364  1.00 95.23           N  
ATOM    528  H   SER A  34      14.671  -0.740  -0.375  1.00 95.23           H  
ATOM    529  CA  SER A  34      15.307   0.819   0.935  1.00 95.23           C  
ATOM    530  HA  SER A  34      15.349   0.661   2.012  1.00 95.23           H  
ATOM    531  C   SER A  34      14.951   2.294   0.708  1.00 95.23           C  
ATOM    532  CB  SER A  34      16.699   0.553   0.352  1.00 95.23           C  
ATOM    533  HB2 SER A  34      17.402   1.294   0.733  1.00 95.23           H  
ATOM    534  HB3 SER A  34      17.032  -0.434   0.674  1.00 95.23           H  
ATOM    535  O   SER A  34      15.442   3.152   1.434  1.00 95.23           O  
ATOM    536  OG  SER A  34      16.688   0.588  -1.067  1.00 95.23           O  
ATOM    537  HG  SER A  34      16.466   1.473  -1.364  1.00 95.23           H  
ATOM    538  N   GLU A  35      14.110   2.599  -0.281  1.00 94.87           N  
ATOM    539  H   GLU A  35      13.726   1.854  -0.844  1.00 94.87           H  
ATOM    540  CA  GLU A  35      13.634   3.954  -0.594  1.00 94.87           C  
ATOM    541  HA  GLU A  35      14.346   4.687  -0.215  1.00 94.87           H  
ATOM    542  C   GLU A  35      12.287   4.266   0.087  1.00 94.87           C  
ATOM    543  CB  GLU A  35      13.563   4.129  -2.123  1.00 94.87           C  
ATOM    544  HB2 GLU A  35      13.186   5.127  -2.345  1.00 94.87           H  
ATOM    545  HB3 GLU A  35      12.869   3.400  -2.542  1.00 94.87           H  
ATOM    546  O   GLU A  35      11.804   5.393   0.036  1.00 94.87           O  
ATOM    547  CG  GLU A  35      14.945   3.963  -2.782  1.00 94.87           C  
ATOM    548  HG2 GLU A  35      15.387   3.017  -2.471  1.00 94.87           H  
ATOM    549  HG3 GLU A  35      15.601   4.759  -2.430  1.00 94.87           H  
ATOM    550  CD  GLU A  35      14.884   3.993  -4.315  1.00 94.87           C  
ATOM    551  OE1 GLU A  35      15.544   3.115  -4.925  1.00 94.87           O  
ATOM    552  OE2 GLU A  35      14.213   4.895  -4.858  1.00 94.87           O  
ATOM    553  N   CYS A  36      11.690   3.287   0.775  1.00 96.03           N  
ATOM    554  H   CYS A  36      12.153   2.390   0.804  1.00 96.03           H  
ATOM    555  CA  CYS A  36      10.338   3.358   1.331  1.00 96.03           C  
ATOM    556  HA  CYS A  36       9.908   4.326   1.075  1.00 96.03           H  
ATOM    557  C   CYS A  36      10.314   3.272   2.867  1.00 96.03           C  
ATOM    558  CB  CYS A  36       9.476   2.287   0.661  1.00 96.03           C  
ATOM    559  HB2 CYS A  36       8.484   2.279   1.114  1.00 96.03           H  
ATOM    560  HB3 CYS A  36       9.936   1.308   0.796  1.00 96.03           H  
ATOM    561  O   CYS A  36       9.415   2.665   3.454  1.00 96.03           O  
ATOM    562  SG  CYS A  36       9.282   2.641  -1.105  1.00 96.03           S  
ATOM    563  HG  CYS A  36      10.547   2.428  -1.478  1.00 96.03           H  
ATOM    564  N   CYS A  37      11.318   3.860   3.527  1.00 94.49           N  
ATOM    565  H   CYS A  37      12.006   4.345   2.968  1.00 94.49           H  
ATOM    566  CA  CYS A  37      11.406   3.974   4.990  1.00 94.49           C  
ATOM    567  HA  CYS A  37      12.427   4.265   5.237  1.00 94.49           H  
ATOM    568  C   CYS A  37      11.165   2.654   5.743  1.00 94.49           C  
ATOM    569  CB  CYS A  37      10.471   5.091   5.478  1.00 94.49           C  
ATOM    570  HB2 CYS A  37       9.452   4.869   5.160  1.00 94.49           H  
ATOM    571  HB3 CYS A  37      10.487   5.140   6.567  1.00 94.49           H  
ATOM    572  O   CYS A  37      10.546   2.652   6.800  1.00 94.49           O  
ATOM    573  SG  CYS A  37      10.985   6.694   4.812  1.00 94.49           S  
ATOM    574  HG  CYS A  37      12.171   6.762   5.424  1.00 94.49           H  
ATOM    575  N   THR A  38      11.620   1.523   5.211  1.00 94.60           N  
ATOM    576  H   THR A  38      12.121   1.558   4.335  1.00 94.60           H  
ATOM    577  CA  THR A  38      11.520   0.222   5.879  1.00 94.60           C  
ATOM    578  HA  THR A  38      11.199   0.375   6.910  1.00 94.60           H  
ATOM    579  C   THR A  38      12.889  -0.441   5.948  1.00 94.60           C  
ATOM    580  CB  THR A  38      10.454  -0.678   5.232  1.00 94.60           C  
ATOM    581  HB  THR A  38       9.484  -0.190   5.325  1.00 94.60           H  
ATOM    582  O   THR A  38      13.759  -0.212   5.111  1.00 94.60           O  
ATOM    583  CG2 THR A  38      10.709  -0.982   3.759  1.00 94.60           C  
ATOM    584 HG21 THR A  38      10.603  -0.069   3.174  1.00 94.60           H  
ATOM    585 HG22 THR A  38       9.982  -1.709   3.396  1.00 94.60           H  
ATOM    586 HG23 THR A  38      11.715  -1.381   3.622  1.00 94.60           H  
ATOM    587  OG1 THR A  38      10.401  -1.910   5.921  1.00 94.60           O  
ATOM    588  HG1 THR A  38       9.536  -2.298   5.770  1.00 94.60           H  
ATOM    589  N   LYS A  39      13.078  -1.285   6.964  1.00 93.61           N  
ATOM    590  H   LYS A  39      12.298  -1.419   7.591  1.00 93.61           H  
ATOM    591  CA  LYS A  39      14.247  -2.171   7.085  1.00 93.61           C  
ATOM    592  HA  LYS A  39      15.116  -1.674   6.655  1.00 93.61           H  
ATOM    593  C   LYS A  39      14.092  -3.465   6.289  1.00 93.61           C  
ATOM    594  CB  LYS A  39      14.515  -2.465   8.564  1.00 93.61           C  
ATOM    595  HB2 LYS A  39      13.584  -2.751   9.053  1.00 93.61           H  
ATOM    596  HB3 LYS A  39      15.224  -3.288   8.655  1.00 93.61           H  
ATOM    597  O   LYS A  39      15.021  -4.268   6.256  1.00 93.61           O  
ATOM    598  CG  LYS A  39      15.117  -1.237   9.245  1.00 93.61           C  
ATOM    599  HG2 LYS A  39      14.478  -0.372   9.068  1.00 93.61           H  
ATOM    600  HG3 LYS A  39      16.101  -1.040   8.820  1.00 93.61           H  
ATOM    601  CD  LYS A  39      15.244  -1.465  10.750  1.00 93.61           C  
ATOM    602  HD2 LYS A  39      15.839  -2.356  10.955  1.00 93.61           H  
ATOM    603  HD3 LYS A  39      14.242  -1.586  11.162  1.00 93.61           H  
ATOM    604  CE  LYS A  39      15.921  -0.231  11.346  1.00 93.61           C  
ATOM    605  HE2 LYS A  39      15.635   0.627  10.738  1.00 93.61           H  
ATOM    606  HE3 LYS A  39      17.004  -0.341  11.291  1.00 93.61           H  
ATOM    607  NZ  LYS A  39      15.458   0.015  12.723  1.00 93.61           N  
ATOM    608  HZ1 LYS A  39      14.478   0.236  12.621  1.00 93.61           H  
ATOM    609  HZ2 LYS A  39      15.566  -0.791  13.323  1.00 93.61           H  
ATOM    610  HZ3 LYS A  39      15.876   0.858  13.090  1.00 93.61           H  
ATOM    611  N   GLN A  40      12.918  -3.702   5.706  1.00 93.89           N  
ATOM    612  H   GLN A  40      12.213  -2.980   5.734  1.00 93.89           H  
ATOM    613  CA  GLN A  40      12.688  -4.847   4.832  1.00 93.89           C  
ATOM    614  HA  GLN A  40      12.993  -5.753   5.355  1.00 93.89           H  
ATOM    615  C   GLN A  40      13.550  -4.721   3.566  1.00 93.89           C  
ATOM    616  CB  GLN A  40      11.192  -4.964   4.496  1.00 93.89           C  
ATOM    617  HB2 GLN A  40      11.060  -5.778   3.784  1.00 93.89           H  
ATOM    618  HB3 GLN A  40      10.859  -4.037   4.028  1.00 93.89           H  
ATOM    619  O   GLN A  40      13.786  -3.620   3.072  1.00 93.89           O  
ATOM    620  CG  GLN A  40      10.322  -5.262   5.729  1.00 93.89           C  
ATOM    621  HG2 GLN A  40      10.594  -4.603   6.554  1.00 93.89           H  
ATOM    622  HG3 GLN A  40      10.496  -6.289   6.050  1.00 93.89           H  
ATOM    623  CD  GLN A  40       8.836  -5.059   5.451  1.00 93.89           C  
ATOM    624  NE2 GLN A  40       8.106  -6.091   5.089  1.00 93.89           N  
ATOM    625 HE21 GLN A  40       7.111  -5.950   4.986  1.00 93.89           H  
ATOM    626 HE22 GLN A  40       8.489  -7.001   4.877  1.00 93.89           H  
ATOM    627  OE1 GLN A  40       8.317  -3.954   5.569  1.00 93.89           O  
ATOM    628  N   GLY A  41      14.032  -5.855   3.057  1.00 95.91           N  
ATOM    629  H   GLY A  41      13.767  -6.727   3.493  1.00 95.91           H  
ATOM    630  CA  GLY A  41      14.681  -5.930   1.747  1.00 95.91           C  
ATOM    631  HA2 GLY A  41      15.265  -5.027   1.570  1.00 95.91           H  
ATOM    632  HA3 GLY A  41      15.359  -6.784   1.723  1.00 95.91           H  
ATOM    633  C   GLY A  41      13.667  -6.084   0.611  1.00 95.91           C  
ATOM    634  O   GLY A  41      12.471  -6.230   0.860  1.00 95.91           O  
ATOM    635  N   GLY A  42      14.158  -6.094  -0.628  1.00 97.85           N  
ATOM    636  H   GLY A  42      15.148  -5.956  -0.770  1.00 97.85           H  
ATOM    637  CA  GLY A  42      13.331  -6.271  -1.822  1.00 97.85           C  
ATOM    638  HA2 GLY A  42      12.548  -6.998  -1.610  1.00 97.85           H  
ATOM    639  HA3 GLY A  42      13.935  -6.661  -2.641  1.00 97.85           H  
ATOM    640  C   GLY A  42      12.679  -4.971  -2.286  1.00 97.85           C  
ATOM    641  O   GLY A  42      13.319  -3.915  -2.297  1.00 97.85           O  
ATOM    642  N   TYR A  43      11.407  -5.055  -2.661  1.00 97.94           N  
ATOM    643  H   TYR A  43      10.955  -5.958  -2.629  1.00 97.94           H  
ATOM    644  CA  TYR A  43      10.658  -3.980  -3.300  1.00 97.94           C  
ATOM    645  HA  TYR A  43      11.234  -3.056  -3.258  1.00 97.94           H  
ATOM    646  C   TYR A  43       9.325  -3.744  -2.598  1.00 97.94           C  
ATOM    647  CB  TYR A  43      10.443  -4.333  -4.772  1.00 97.94           C  
ATOM    648  HB2 TYR A  43       9.850  -5.244  -4.840  1.00 97.94           H  
ATOM    649  HB3 TYR A  43       9.873  -3.527  -5.234  1.00 97.94           H  
ATOM    650  O   TYR A  43       8.654  -4.698  -2.215  1.00 97.94           O  
ATOM    651  CG  TYR A  43      11.739  -4.521  -5.537  1.00 97.94           C  
ATOM    652  CD1 TYR A  43      12.361  -3.407  -6.128  1.00 97.94           C  
ATOM    653  HD1 TYR A  43      11.882  -2.440  -6.080  1.00 97.94           H  
ATOM    654  CD2 TYR A  43      12.334  -5.795  -5.633  1.00 97.94           C  
ATOM    655  HD2 TYR A  43      11.842  -6.656  -5.204  1.00 97.94           H  
ATOM    656  CE1 TYR A  43      13.587  -3.560  -6.798  1.00 97.94           C  
ATOM    657  HE1 TYR A  43      14.060  -2.718  -7.281  1.00 97.94           H  
ATOM    658  CE2 TYR A  43      13.553  -5.954  -6.320  1.00 97.94           C  
ATOM    659  HE2 TYR A  43      13.995  -6.934  -6.426  1.00 97.94           H  
ATOM    660  OH  TYR A  43      15.348  -4.953  -7.584  1.00 97.94           O  
ATOM    661  HH  TYR A  43      15.342  -5.800  -8.037  1.00 97.94           H  
ATOM    662  CZ  TYR A  43      14.183  -4.830  -6.897  1.00 97.94           C  
ATOM    663  N   VAL A  44       8.941  -2.479  -2.428  1.00 96.76           N  
ATOM    664  H   VAL A  44       9.487  -1.768  -2.892  1.00 96.76           H  
ATOM    665  CA  VAL A  44       7.565  -2.121  -2.080  1.00 96.76           C  
ATOM    666  HA  VAL A  44       7.166  -2.879  -1.407  1.00 96.76           H  
ATOM    667  C   VAL A  44       6.746  -2.149  -3.359  1.00 96.76           C  
ATOM    668  CB  VAL A  44       7.461  -0.768  -1.358  1.00 96.76           C  
ATOM    669  HB  VAL A  44       7.971   0.001  -1.937  1.00 96.76           H  
ATOM    670  O   VAL A  44       7.121  -1.575  -4.381  1.00 96.76           O  
ATOM    671  CG1 VAL A  44       6.009  -0.341  -1.107  1.00 96.76           C  
ATOM    672 HG11 VAL A  44       5.476  -1.107  -0.544  1.00 96.76           H  
ATOM    673 HG12 VAL A  44       5.988   0.599  -0.554  1.00 96.76           H  
ATOM    674 HG13 VAL A  44       5.507  -0.180  -2.060  1.00 96.76           H  
ATOM    675  CG2 VAL A  44       8.097  -0.883   0.028  1.00 96.76           C  
ATOM    676 HG21 VAL A  44       9.139  -1.193  -0.059  1.00 96.76           H  
ATOM    677 HG22 VAL A  44       8.030   0.076   0.541  1.00 96.76           H  
ATOM    678 HG23 VAL A  44       7.550  -1.618   0.619  1.00 96.76           H  
ATOM    679  N   CYS A  45       5.622  -2.838  -3.279  1.00 93.55           N  
ATOM    680  H   CYS A  45       5.378  -3.253  -2.391  1.00 93.55           H  
ATOM    681  CA  CYS A  45       4.743  -3.105  -4.396  1.00 93.55           C  
ATOM    682  HA  CYS A  45       5.018  -2.493  -5.255  1.00 93.55           H  
ATOM    683  C   CYS A  45       3.315  -2.765  -3.990  1.00 93.55           C  
ATOM    684  CB  CYS A  45       4.855  -4.580  -4.777  1.00 93.55           C  
ATOM    685  HB2 CYS A  45       4.317  -4.706  -5.717  1.00 93.55           H  
ATOM    686  HB3 CYS A  45       4.378  -5.193  -4.012  1.00 93.55           H  
ATOM    687  O   CYS A  45       2.997  -2.760  -2.797  1.00 93.55           O  
ATOM    688  SG  CYS A  45       6.565  -5.146  -5.003  1.00 93.55           S  
ATOM    689  HG  CYS A  45       6.272  -6.258  -5.682  1.00 93.55           H  
ATOM    690  N   LEU A  46       2.440  -2.468  -4.942  1.00 91.65           N  
ATOM    691  H   LEU A  46       2.750  -2.507  -5.902  1.00 91.65           H  
ATOM    692  CA  LEU A  46       0.999  -2.483  -4.679  1.00 91.65           C  
ATOM    693  HA  LEU A  46       0.840  -2.522  -3.601  1.00 91.65           H  
ATOM    694  C   LEU A  46       0.438  -3.821  -5.183  1.00 91.65           C  
ATOM    695  CB  LEU A  46       0.333  -1.146  -5.093  1.00 91.65           C  
ATOM    696  HB2 LEU A  46       0.566  -0.426  -4.309  1.00 91.65           H  
ATOM    697  HB3 LEU A  46       0.802  -0.670  -5.953  1.00 91.65           H  
ATOM    698  O   LEU A  46       0.875  -4.353  -6.201  1.00 91.65           O  
ATOM    699  CG  LEU A  46      -1.190  -1.144  -5.252  1.00 91.65           C  
ATOM    700  HG  LEU A  46      -1.568  -2.120  -5.554  1.00 91.65           H  
ATOM    701  CD1 LEU A  46      -1.824  -0.750  -3.938  1.00 91.65           C  
ATOM    702 HD11 LEU A  46      -1.484  -1.444  -3.170  1.00 91.65           H  
ATOM    703 HD12 LEU A  46      -2.909  -0.798  -4.039  1.00 91.65           H  
ATOM    704 HD13 LEU A  46      -1.524   0.257  -3.649  1.00 91.65           H  
ATOM    705  CD2 LEU A  46      -1.668  -0.089  -6.231  1.00 91.65           C  
ATOM    706 HD21 LEU A  46      -1.117  -0.181  -7.167  1.00 91.65           H  
ATOM    707 HD22 LEU A  46      -1.507   0.915  -5.838  1.00 91.65           H  
ATOM    708 HD23 LEU A  46      -2.727  -0.273  -6.410  1.00 91.65           H  
ATOM    709  N   SER A  47      -0.459  -4.398  -4.391  1.00 92.08           N  
ATOM    710  H   SER A  47      -0.787  -3.877  -3.590  1.00 92.08           H  
ATOM    711  CA  SER A  47      -1.000  -5.745  -4.552  1.00 92.08           C  
ATOM    712  HA  SER A  47      -0.578  -6.199  -5.448  1.00 92.08           H  
ATOM    713  C   SER A  47      -2.512  -5.697  -4.721  1.00 92.08           C  
ATOM    714  CB  SER A  47      -0.612  -6.627  -3.356  1.00 92.08           C  
ATOM    715  HB2 SER A  47      -0.986  -7.636  -3.530  1.00 92.08           H  
ATOM    716  HB3 SER A  47       0.475  -6.674  -3.297  1.00 92.08           H  
ATOM    717  O   SER A  47      -3.173  -4.854  -4.115  1.00 92.08           O  
ATOM    718  OG  SER A  47      -1.131  -6.168  -2.118  1.00 92.08           O  
ATOM    719  HG  SER A  47      -1.050  -5.212  -2.085  1.00 92.08           H  
ATOM    720  N   MET A  48      -3.067  -6.610  -5.513  1.00 90.10           N  
ATOM    721  H   MET A  48      -2.466  -7.227  -6.040  1.00 90.10           H  
ATOM    722  CA  MET A  48      -4.509  -6.792  -5.661  1.00 90.10           C  
ATOM    723  HA  MET A  48      -5.013  -6.324  -4.815  1.00 90.10           H  
ATOM    724  C   MET A  48      -4.852  -8.261  -5.689  1.00 90.10           C  
ATOM    725  CB  MET A  48      -5.052  -6.191  -6.954  1.00 90.10           C  
ATOM    726  HB2 MET A  48      -4.717  -6.839  -7.764  1.00 90.10           H  
ATOM    727  HB3 MET A  48      -4.646  -5.186  -7.066  1.00 90.10           H  
ATOM    728  O   MET A  48      -4.135  -9.098  -6.235  1.00 90.10           O  
ATOM    729  CG  MET A  48      -6.569  -6.057  -7.070  1.00 90.10           C  
ATOM    730  HG2 MET A  48      -6.828  -5.634  -8.041  1.00 90.10           H  
ATOM    731  HG3 MET A  48      -7.039  -7.039  -7.021  1.00 90.10           H  
ATOM    732  SD  MET A  48      -7.286  -4.992  -5.804  1.00 90.10           S  
ATOM    733  CE  MET A  48      -6.365  -3.459  -6.105  1.00 90.10           C  
ATOM    734  HE1 MET A  48      -5.288  -3.610  -6.028  1.00 90.10           H  
ATOM    735  HE2 MET A  48      -6.613  -2.763  -5.303  1.00 90.10           H  
ATOM    736  HE3 MET A  48      -6.624  -3.042  -7.078  1.00 90.10           H  
ATOM    737  N   HIS A  49      -6.027  -8.523  -5.153  1.00 89.95           N  
ATOM    738  H   HIS A  49      -6.582  -7.747  -4.822  1.00 89.95           H  
ATOM    739  CA  HIS A  49      -6.704  -9.791  -5.243  1.00 89.95           C  
ATOM    740  HA  HIS A  49      -6.302 -10.380  -6.067  1.00 89.95           H  
ATOM    741  C   HIS A  49      -8.182  -9.497  -5.508  1.00 89.95           C  
ATOM    742  CB  HIS A  49      -6.458 -10.523  -3.923  1.00 89.95           C  
ATOM    743  HB2 HIS A  49      -5.383 -10.588  -3.758  1.00 89.95           H  
ATOM    744  HB3 HIS A  49      -6.903  -9.965  -3.098  1.00 89.95           H  
ATOM    745  O   HIS A  49      -8.720  -8.559  -4.916  1.00 89.95           O  
ATOM    746  CG  HIS A  49      -7.001 -11.915  -3.927  1.00 89.95           C  
ATOM    747  CD2 HIS A  49      -6.286 -13.057  -4.149  1.00 89.95           C  
ATOM    748  HD2 HIS A  49      -5.222 -13.126  -4.323  1.00 89.95           H  
ATOM    749  ND1 HIS A  49      -8.315 -12.276  -3.770  1.00 89.95           N  
ATOM    750  HD1 HIS A  49      -9.086 -11.648  -3.588  1.00 89.95           H  
ATOM    751  CE1 HIS A  49      -8.401 -13.608  -3.934  1.00 89.95           C  
ATOM    752  HE1 HIS A  49      -9.307 -14.194  -3.925  1.00 89.95           H  
ATOM    753  NE2 HIS A  49      -7.183 -14.121  -4.140  1.00 89.95           N  
ATOM    754  N   GLU A  50      -8.843 -10.310  -6.335  1.00 85.93           N  
ATOM    755  H   GLU A  50      -8.330 -11.048  -6.795  1.00 85.93           H  
ATOM    756  CA  GLU A  50     -10.258 -10.147  -6.732  1.00 85.93           C  
ATOM    757  HA  GLU A  50     -10.347  -9.294  -7.405  1.00 85.93           H  
ATOM    758  C   GLU A  50     -11.190  -9.877  -5.534  1.00 85.93           C  
ATOM    759  CB  GLU A  50     -10.715 -11.398  -7.512  1.00 85.93           C  
ATOM    760  HB2 GLU A  50     -11.774 -11.281  -7.745  1.00 85.93           H  
ATOM    761  HB3 GLU A  50     -10.162 -11.440  -8.450  1.00 85.93           H  
ATOM    762  O   GLU A  50     -12.031  -8.983  -5.556  1.00 85.93           O  
ATOM    763  CG  GLU A  50     -10.506 -12.729  -6.757  1.00 85.93           C  
ATOM    764  HG2 GLU A  50     -10.977 -12.670  -5.776  1.00 85.93           H  
ATOM    765  HG3 GLU A  50      -9.438 -12.881  -6.602  1.00 85.93           H  
ATOM    766  CD  GLU A  50     -11.084 -13.964  -7.459  1.00 85.93           C  
ATOM    767  OE1 GLU A  50     -10.997 -15.040  -6.825  1.00 85.93           O  
ATOM    768  OE2 GLU A  50     -11.652 -13.833  -8.563  1.00 85.93           O  
ATOM    769  N   LYS A  51     -10.947 -10.572  -4.415  1.00 89.18           N  
ATOM    770  H   LYS A  51     -10.358 -11.378  -4.566  1.00 89.18           H  
ATOM    771  CA  LYS A  51     -11.634 -10.404  -3.121  1.00 89.18           C  
ATOM    772  HA  LYS A  51     -12.659 -10.756  -3.234  1.00 89.18           H  
ATOM    773  C   LYS A  51     -11.732  -8.950  -2.631  1.00 89.18           C  
ATOM    774  CB  LYS A  51     -10.904 -11.269  -2.084  1.00 89.18           C  
ATOM    775  HB2 LYS A  51      -9.882 -10.903  -1.987  1.00 89.18           H  
ATOM    776  HB3 LYS A  51     -10.876 -12.295  -2.452  1.00 89.18           H  
ATOM    777  O   LYS A  51     -12.661  -8.638  -1.891  1.00 89.18           O  
ATOM    778  CG  LYS A  51     -11.548 -11.270  -0.690  1.00 89.18           C  
ATOM    779  HG2 LYS A  51     -12.583 -11.603  -0.758  1.00 89.18           H  
ATOM    780  HG3 LYS A  51     -11.511 -10.270  -0.259  1.00 89.18           H  
ATOM    781  CD  LYS A  51     -10.752 -12.217   0.208  1.00 89.18           C  
ATOM    782  HD2 LYS A  51      -9.702 -11.927   0.180  1.00 89.18           H  
ATOM    783  HD3 LYS A  51     -10.838 -13.234  -0.177  1.00 89.18           H  
ATOM    784  CE  LYS A  51     -11.247 -12.169   1.651  1.00 89.18           C  
ATOM    785  HE2 LYS A  51     -12.266 -12.554   1.686  1.00 89.18           H  
ATOM    786  HE3 LYS A  51     -11.251 -11.129   1.978  1.00 89.18           H  
ATOM    787  NZ  LYS A  51     -10.339 -12.974   2.507  1.00 89.18           N  
ATOM    788  HZ1 LYS A  51      -9.403 -12.595   2.493  1.00 89.18           H  
ATOM    789  HZ2 LYS A  51     -10.241 -13.913   2.147  1.00 89.18           H  
ATOM    790  HZ3 LYS A  51     -10.641 -13.006   3.470  1.00 89.18           H  
ATOM    791  N   TYR A  52     -10.781  -8.091  -2.994  1.00 89.24           N  
ATOM    792  H   TYR A  52     -10.098  -8.402  -3.669  1.00 89.24           H  
ATOM    793  CA  TYR A  52     -10.706  -6.695  -2.554  1.00 89.24           C  
ATOM    794  HA  TYR A  52     -11.560  -6.480  -1.912  1.00 89.24           H  
ATOM    795  C   TYR A  52     -10.799  -5.687  -3.696  1.00 89.24           C  
ATOM    796  CB  TYR A  52      -9.440  -6.483  -1.721  1.00 89.24           C  
ATOM    797  HB2 TYR A  52      -8.570  -6.770  -2.313  1.00 89.24           H  
ATOM    798  HB3 TYR A  52      -9.346  -5.427  -1.467  1.00 89.24           H  
ATOM    799  O   TYR A  52     -10.649  -4.491  -3.450  1.00 89.24           O  
ATOM    800  CG  TYR A  52      -9.474  -7.253  -0.427  1.00 89.24           C  
ATOM    801  CD1 TYR A  52     -10.340  -6.832   0.598  1.00 89.24           C  
ATOM    802  HD1 TYR A  52     -10.951  -5.952   0.463  1.00 89.24           H  
ATOM    803  CD2 TYR A  52      -8.713  -8.424  -0.281  1.00 89.24           C  
ATOM    804  HD2 TYR A  52      -8.074  -8.754  -1.086  1.00 89.24           H  
ATOM    805  CE1 TYR A  52     -10.441  -7.577   1.783  1.00 89.24           C  
ATOM    806  HE1 TYR A  52     -11.127  -7.247   2.549  1.00 89.24           H  
ATOM    807  CE2 TYR A  52      -8.825  -9.182   0.895  1.00 89.24           C  
ATOM    808  HE2 TYR A  52      -8.266 -10.102   0.984  1.00 89.24           H  
ATOM    809  OH  TYR A  52      -9.848  -9.476   3.075  1.00 89.24           O  
ATOM    810  HH  TYR A  52     -10.411  -8.972   3.668  1.00 89.24           H  
ATOM    811  CZ  TYR A  52      -9.681  -8.754   1.935  1.00 89.24           C  
ATOM    812  N   GLU A  53     -11.102  -6.127  -4.916  1.00 83.97           N  
ATOM    813  H   GLU A  53     -11.243  -7.114  -5.078  1.00 83.97           H  
ATOM    814  CA  GLU A  53     -11.214  -5.231  -6.065  1.00 83.97           C  
ATOM    815  HA  GLU A  53     -10.259  -4.726  -6.215  1.00 83.97           H  
ATOM    816  C   GLU A  53     -12.287  -4.159  -5.833  1.00 83.97           C  
ATOM    817  CB  GLU A  53     -11.521  -6.062  -7.310  1.00 83.97           C  
ATOM    818  HB2 GLU A  53     -12.537  -6.453  -7.240  1.00 83.97           H  
ATOM    819  HB3 GLU A  53     -10.820  -6.895  -7.364  1.00 83.97           H  
ATOM    820  O   GLU A  53     -12.020  -2.969  -5.988  1.00 83.97           O  
ATOM    821  CG  GLU A  53     -11.372  -5.206  -8.571  1.00 83.97           C  
ATOM    822  HG2 GLU A  53     -11.943  -4.285  -8.450  1.00 83.97           H  
ATOM    823  HG3 GLU A  53     -10.323  -4.932  -8.689  1.00 83.97           H  
ATOM    824  CD  GLU A  53     -11.861  -5.925  -9.827  1.00 83.97           C  
ATOM    825  OE1 GLU A  53     -12.207  -5.175 -10.768  1.00 83.97           O  
ATOM    826  OE2 GLU A  53     -11.926  -7.174  -9.793  1.00 83.97           O  
ATOM    827  N   SER A  54     -13.466  -4.550  -5.333  1.00 85.53           N  
ATOM    828  H   SER A  54     -13.646  -5.541  -5.256  1.00 85.53           H  
ATOM    829  CA  SER A  54     -14.536  -3.594  -5.021  1.00 85.53           C  
ATOM    830  HA  SER A  54     -14.747  -3.013  -5.919  1.00 85.53           H  
ATOM    831  C   SER A  54     -14.155  -2.614  -3.911  1.00 85.53           C  
ATOM    832  CB  SER A  54     -15.821  -4.326  -4.620  1.00 85.53           C  
ATOM    833  HB2 SER A  54     -16.621  -3.592  -4.527  1.00 85.53           H  
ATOM    834  HB3 SER A  54     -16.095  -5.030  -5.405  1.00 85.53           H  
ATOM    835  O   SER A  54     -14.582  -1.464  -3.919  1.00 85.53           O  
ATOM    836  OG  SER A  54     -15.690  -5.021  -3.386  1.00 85.53           O  
ATOM    837  HG  SER A  54     -15.005  -4.608  -2.856  1.00 85.53           H  
ATOM    838  N   ASP A  55     -13.368  -3.054  -2.925  1.00 89.34           N  
ATOM    839  H   ASP A  55     -12.897  -3.940  -3.045  1.00 89.34           H  
ATOM    840  CA  ASP A  55     -12.914  -2.160  -1.857  1.00 89.34           C  
ATOM    841  HA  ASP A  55     -13.749  -1.550  -1.513  1.00 89.34           H  
ATOM    842  C   ASP A  55     -11.860  -1.182  -2.370  1.00 89.34           C  
ATOM    843  CB  ASP A  55     -12.381  -2.966  -0.670  1.00 89.34           C  
ATOM    844  HB2 ASP A  55     -11.706  -3.747  -1.021  1.00 89.34           H  
ATOM    845  HB3 ASP A  55     -11.811  -2.282  -0.040  1.00 89.34           H  
ATOM    846  O   ASP A  55     -11.834  -0.021  -1.965  1.00 89.34           O  
ATOM    847  CG  ASP A  55     -13.481  -3.573   0.206  1.00 89.34           C  
ATOM    848  OD1 ASP A  55     -14.652  -3.101   0.140  1.00 89.34           O  
ATOM    849  OD2 ASP A  55     -13.127  -4.483   0.987  1.00 89.34           O  
ATOM    850  N   TYR A  56     -11.037  -1.619  -3.315  1.00 86.13           N  
ATOM    851  H   TYR A  56     -11.085  -2.584  -3.610  1.00 86.13           H  
ATOM    852  CA  TYR A  56     -10.093  -0.748  -3.978  1.00 86.13           C  
ATOM    853  HA  TYR A  56      -9.540  -0.198  -3.216  1.00 86.13           H  
ATOM    854  C   TYR A  56     -10.770   0.274  -4.895  1.00 86.13           C  
ATOM    855  CB  TYR A  56      -9.124  -1.608  -4.762  1.00 86.13           C  
ATOM    856  HB2 TYR A  56      -8.798  -2.455  -4.158  1.00 86.13           H  
ATOM    857  HB3 TYR A  56      -9.604  -2.006  -5.656  1.00 86.13           H  
ATOM    858  O   TYR A  56     -10.413   1.450  -4.873  1.00 86.13           O  
ATOM    859  CG  TYR A  56      -7.931  -0.789  -5.133  1.00 86.13           C  
ATOM    860  CD1 TYR A  56      -7.773  -0.359  -6.451  1.00 86.13           C  
ATOM    861  HD1 TYR A  56      -8.508  -0.605  -7.203  1.00 86.13           H  
ATOM    862  CD2 TYR A  56      -6.971  -0.488  -4.152  1.00 86.13           C  
ATOM    863  HD2 TYR A  56      -7.124  -0.825  -3.138  1.00 86.13           H  
ATOM    864  CE1 TYR A  56      -6.624   0.354  -6.782  1.00 86.13           C  
ATOM    865  HE1 TYR A  56      -6.509   0.625  -7.821  1.00 86.13           H  
ATOM    866  CE2 TYR A  56      -5.812   0.219  -4.485  1.00 86.13           C  
ATOM    867  HE2 TYR A  56      -5.070   0.432  -3.730  1.00 86.13           H  
ATOM    868  OH  TYR A  56      -4.511   1.321  -6.100  1.00 86.13           O  
ATOM    869  HH  TYR A  56      -3.915   1.371  -5.349  1.00 86.13           H  
ATOM    870  CZ  TYR A  56      -5.637   0.637  -5.810  1.00 86.13           C  
ATOM    871  N   GLN A  57     -11.795  -0.137  -5.645  1.00 83.45           N  
ATOM    872  H   GLN A  57     -12.006  -1.125  -5.667  1.00 83.45           H  
ATOM    873  CA  GLN A  57     -12.632   0.769  -6.437  1.00 83.45           C  
ATOM    874  HA  GLN A  57     -12.007   1.297  -7.158  1.00 83.45           H  
ATOM    875  C   GLN A  57     -13.290   1.833  -5.546  1.00 83.45           C  
ATOM    876  CB  GLN A  57     -13.686  -0.035  -7.208  1.00 83.45           C  
ATOM    877  HB2 GLN A  57     -14.428   0.653  -7.611  1.00 83.45           H  
ATOM    878  HB3 GLN A  57     -14.189  -0.710  -6.516  1.00 83.45           H  
ATOM    879  O   GLN A  57     -13.195   3.019  -5.853  1.00 83.45           O  
ATOM    880  CG  GLN A  57     -13.098  -0.842  -8.383  1.00 83.45           C  
ATOM    881  HG2 GLN A  57     -12.744  -0.152  -9.149  1.00 83.45           H  
ATOM    882  HG3 GLN A  57     -12.249  -1.437  -8.045  1.00 83.45           H  
ATOM    883  CD  GLN A  57     -14.122  -1.787  -9.015  1.00 83.45           C  
ATOM    884  NE2 GLN A  57     -13.746  -2.564 -10.008  1.00 83.45           N  
ATOM    885 HE21 GLN A  57     -12.782  -2.705 -10.274  1.00 83.45           H  
ATOM    886 HE22 GLN A  57     -14.413  -3.246 -10.341  1.00 83.45           H  
ATOM    887  OE1 GLN A  57     -15.269  -1.872  -8.602  1.00 83.45           O  
ATOM    888  N   LYS A  58     -13.822   1.460  -4.370  1.00 88.23           N  
ATOM    889  H   LYS A  58     -13.909   0.472  -4.179  1.00 88.23           H  
ATOM    890  CA  LYS A  58     -14.321   2.439  -3.380  1.00 88.23           C  
ATOM    891  HA  LYS A  58     -15.127   3.018  -3.831  1.00 88.23           H  
ATOM    892  C   LYS A  58     -13.252   3.445  -2.945  1.00 88.23           C  
ATOM    893  CB  LYS A  58     -14.854   1.736  -2.129  1.00 88.23           C  
ATOM    894  HB2 LYS A  58     -15.029   2.484  -1.356  1.00 88.23           H  
ATOM    895  HB3 LYS A  58     -14.086   1.054  -1.765  1.00 88.23           H  
ATOM    896  O   LYS A  58     -13.574   4.608  -2.725  1.00 88.23           O  
ATOM    897  CG  LYS A  58     -16.168   0.978  -2.346  1.00 88.23           C  
ATOM    898  HG2 LYS A  58     -16.085   0.329  -3.218  1.00 88.23           H  
ATOM    899  HG3 LYS A  58     -16.982   1.682  -2.518  1.00 88.23           H  
ATOM    900  CD  LYS A  58     -16.451   0.146  -1.090  1.00 88.23           C  
ATOM    901  HD2 LYS A  58     -15.516  -0.295  -0.745  1.00 88.23           H  
ATOM    902  HD3 LYS A  58     -16.842   0.790  -0.302  1.00 88.23           H  
ATOM    903  CE  LYS A  58     -17.428  -0.987  -1.386  1.00 88.23           C  
ATOM    904  HE2 LYS A  58     -18.447  -0.600  -1.395  1.00 88.23           H  
ATOM    905  HE3 LYS A  58     -17.199  -1.370  -2.381  1.00 88.23           H  
ATOM    906  NZ  LYS A  58     -17.252  -2.077  -0.391  1.00 88.23           N  
ATOM    907  HZ1 LYS A  58     -16.287  -2.374  -0.363  1.00 88.23           H  
ATOM    908  HZ2 LYS A  58     -17.780  -2.900  -0.644  1.00 88.23           H  
ATOM    909  HZ3 LYS A  58     -17.471  -1.773   0.547  1.00 88.23           H  
ATOM    910  N   LEU A  59     -11.986   3.033  -2.819  1.00 88.97           N  
ATOM    911  H   LEU A  59     -11.779   2.062  -3.004  1.00 88.97           H  
ATOM    912  CA  LEU A  59     -10.879   3.955  -2.521  1.00 88.97           C  
ATOM    913  HA  LEU A  59     -11.192   4.616  -1.713  1.00 88.97           H  
ATOM    914  C   LEU A  59     -10.519   4.869  -3.705  1.00 88.97           C  
ATOM    915  CB  LEU A  59      -9.635   3.186  -2.050  1.00 88.97           C  
ATOM    916  HB2 LEU A  59      -9.383   2.431  -2.795  1.00 88.97           H  
ATOM    917  HB3 LEU A  59      -8.800   3.885  -2.005  1.00 88.97           H  
ATOM    918  O   LEU A  59      -9.957   5.942  -3.497  1.00 88.97           O  
ATOM    919  CG  LEU A  59      -9.759   2.511  -0.676  1.00 88.97           C  
ATOM    920  HG  LEU A  59     -10.597   1.815  -0.673  1.00 88.97           H  
ATOM    921  CD1 LEU A  59      -8.472   1.734  -0.413  1.00 88.97           C  
ATOM    922 HD11 LEU A  59      -8.548   1.210   0.540  1.00 88.97           H  
ATOM    923 HD12 LEU A  59      -7.619   2.412  -0.390  1.00 88.97           H  
ATOM    924 HD13 LEU A  59      -8.321   1.000  -1.205  1.00 88.97           H  
ATOM    925  CD2 LEU A  59      -9.950   3.511   0.470  1.00 88.97           C  
ATOM    926 HD21 LEU A  59      -9.932   2.981   1.423  1.00 88.97           H  
ATOM    927 HD22 LEU A  59      -9.154   4.255   0.450  1.00 88.97           H  
ATOM    928 HD23 LEU A  59     -10.912   4.012   0.369  1.00 88.97           H  
ATOM    929  N   CYS A  60     -10.824   4.469  -4.937  1.00 83.12           N  
ATOM    930  H   CYS A  60     -11.240   3.556  -5.056  1.00 83.12           H  
ATOM    931  CA  CYS A  60     -10.628   5.288  -6.134  1.00 83.12           C  
ATOM    932  HA  CYS A  60      -9.738   5.905  -6.012  1.00 83.12           H  
ATOM    933  C   CYS A  60     -11.786   6.258  -6.407  1.00 83.12           C  
ATOM    934  CB  CYS A  60     -10.428   4.360  -7.337  1.00 83.12           C  
ATOM    935  HB2 CYS A  60     -11.265   3.665  -7.395  1.00 83.12           H  
ATOM    936  HB3 CYS A  60     -10.421   4.952  -8.252  1.00 83.12           H  
ATOM    937  O   CYS A  60     -11.570   7.254  -7.092  1.00 83.12           O  
ATOM    938  SG  CYS A  60      -8.868   3.448  -7.186  1.00 83.12           S  
ATOM    939  HG  CYS A  60      -9.163   2.484  -8.063  1.00 83.12           H  
ATOM    940  N   GLU A  61     -12.985   5.971  -5.897  1.00 86.12           N  
ATOM    941  H   GLU A  61     -13.092   5.074  -5.444  1.00 86.12           H  
ATOM    942  CA  GLU A  61     -14.218   6.689  -6.238  1.00 86.12           C  
ATOM    943  HA  GLU A  61     -13.991   7.504  -6.925  1.00 86.12           H  
ATOM    944  C   GLU A  61     -14.848   7.344  -5.001  1.00 86.12           C  
ATOM    945  CB  GLU A  61     -15.189   5.742  -6.966  1.00 86.12           C  
ATOM    946  HB2 GLU A  61     -16.118   6.281  -7.150  1.00 86.12           H  
ATOM    947  HB3 GLU A  61     -15.401   4.884  -6.327  1.00 86.12           H  
ATOM    948  O   GLU A  61     -14.630   8.532  -4.751  1.00 86.12           O  
ATOM    949  CG  GLU A  61     -14.629   5.243  -8.308  1.00 86.12           C  
ATOM    950  HG2 GLU A  61     -13.676   4.741  -8.139  1.00 86.12           H  
ATOM    951  HG3 GLU A  61     -14.441   6.107  -8.946  1.00 86.12           H  
ATOM    952  CD  GLU A  61     -15.567   4.271  -9.039  1.00 86.12           C  
ATOM    953  OE1 GLU A  61     -15.097   3.696 -10.047  1.00 86.12           O  
ATOM    954  OE2 GLU A  61     -16.735   4.121  -8.615  1.00 86.12           O  
ATOM    955  N   ASP A  62     -15.579   6.576  -4.187  1.00 91.61           N  
ATOM    956  H   ASP A  62     -15.794   5.638  -4.495  1.00 91.61           H  
ATOM    957  CA  ASP A  62     -16.303   7.081  -3.011  1.00 91.61           C  
ATOM    958  HA  ASP A  62     -17.083   7.767  -3.341  1.00 91.61           H  
ATOM    959  C   ASP A  62     -15.384   7.835  -2.038  1.00 91.61           C  
ATOM    960  CB  ASP A  62     -16.959   5.911  -2.254  1.00 91.61           C  
ATOM    961  HB2 ASP A  62     -16.193   5.187  -1.977  1.00 91.61           H  
ATOM    962  HB3 ASP A  62     -17.390   6.307  -1.334  1.00 91.61           H  
ATOM    963  O   ASP A  62     -15.738   8.894  -1.513  1.00 91.61           O  
ATOM    964  CG  ASP A  62     -18.087   5.187  -2.989  1.00 91.61           C  
ATOM    965  OD1 ASP A  62     -18.571   5.715  -4.011  1.00 91.61           O  
ATOM    966  OD2 ASP A  62     -18.498   4.128  -2.456  1.00 91.61           O  
ATOM    967  N   TYR A  63     -14.178   7.312  -1.811  1.00 92.77           N  
ATOM    968  H   TYR A  63     -13.958   6.438  -2.267  1.00 92.77           H  
ATOM    969  CA  TYR A  63     -13.195   7.915  -0.913  1.00 92.77           C  
ATOM    970  HA  TYR A  63     -13.645   8.061   0.070  1.00 92.77           H  
ATOM    971  C   TYR A  63     -12.724   9.286  -1.392  1.00 92.77           C  
ATOM    972  CB  TYR A  63     -12.009   6.965  -0.792  1.00 92.77           C  
ATOM    973  HB2 TYR A  63     -11.656   6.757  -1.802  1.00 92.77           H  
ATOM    974  HB3 TYR A  63     -12.351   6.028  -0.351  1.00 92.77           H  
ATOM    975  O   TYR A  63     -12.552  10.191  -0.575  1.00 92.77           O  
ATOM    976  CG  TYR A  63     -10.850   7.489   0.030  1.00 92.77           C  
ATOM    977  CD1 TYR A  63      -9.595   7.699  -0.571  1.00 92.77           C  
ATOM    978  HD1 TYR A  63      -9.460   7.512  -1.626  1.00 92.77           H  
ATOM    979  CD2 TYR A  63     -11.027   7.769   1.395  1.00 92.77           C  
ATOM    980  HD2 TYR A  63     -12.009   7.658   1.832  1.00 92.77           H  
ATOM    981  CE1 TYR A  63      -8.510   8.143   0.202  1.00 92.77           C  
ATOM    982  HE1 TYR A  63      -7.547   8.278  -0.267  1.00 92.77           H  
ATOM    983  CE2 TYR A  63      -9.944   8.205   2.177  1.00 92.77           C  
ATOM    984  HE2 TYR A  63     -10.063   8.419   3.228  1.00 92.77           H  
ATOM    985  OH  TYR A  63      -7.619   8.739   2.334  1.00 92.77           O  
ATOM    986  HH  TYR A  63      -6.824   8.864   1.810  1.00 92.77           H  
ATOM    987  CZ  TYR A  63      -8.682   8.381   1.578  1.00 92.77           C  
ATOM    988  N   VAL A  64     -12.547   9.451  -2.704  1.00 90.34           N  
ATOM    989  H   VAL A  64     -12.822   8.697  -3.318  1.00 90.34           H  
ATOM    990  CA  VAL A  64     -12.165  10.730  -3.312  1.00 90.34           C  
ATOM    991  HA  VAL A  64     -11.271  11.112  -2.818  1.00 90.34           H  
ATOM    992  C   VAL A  64     -13.273  11.755  -3.088  1.00 90.34           C  
ATOM    993  CB  VAL A  64     -11.858  10.541  -4.813  1.00 90.34           C  
ATOM    994  HB  VAL A  64     -12.677   9.998  -5.286  1.00 90.34           H  
ATOM    995  O   VAL A  64     -12.995  12.862  -2.628  1.00 90.34           O  
ATOM    996  CG1 VAL A  64     -11.699  11.867  -5.567  1.00 90.34           C  
ATOM    997 HG11 VAL A  64     -10.969  12.511  -5.077  1.00 90.34           H  
ATOM    998 HG12 VAL A  64     -11.381  11.673  -6.591  1.00 90.34           H  
ATOM    999 HG13 VAL A  64     -12.655  12.390  -5.607  1.00 90.34           H  
ATOM   1000  CG2 VAL A  64     -10.575   9.719  -4.996  1.00 90.34           C  
ATOM   1001 HG21 VAL A  64     -10.672   8.752  -4.502  1.00 90.34           H  
ATOM   1002 HG22 VAL A  64     -10.410   9.538  -6.058  1.00 90.34           H  
ATOM   1003 HG23 VAL A  64      -9.721  10.257  -4.584  1.00 90.34           H  
ATOM   1004  N   LEU A  65     -14.528  11.373  -3.343  1.00 94.31           N  
ATOM   1005  H   LEU A  65     -14.685  10.432  -3.674  1.00 94.31           H  
ATOM   1006  CA  LEU A  65     -15.680  12.256  -3.154  1.00 94.31           C  
ATOM   1007  HA  LEU A  65     -15.514  13.175  -3.717  1.00 94.31           H  
ATOM   1008  C   LEU A  65     -15.846  12.681  -1.692  1.00 94.31           C  
ATOM   1009  CB  LEU A  65     -16.954  11.565  -3.669  1.00 94.31           C  
ATOM   1010  HB2 LEU A  65     -17.079  10.621  -3.138  1.00 94.31           H  
ATOM   1011  HB3 LEU A  65     -17.808  12.196  -3.425  1.00 94.31           H  
ATOM   1012  O   LEU A  65     -16.066  13.860  -1.421  1.00 94.31           O  
ATOM   1013  CG  LEU A  65     -16.968  11.285  -5.182  1.00 94.31           C  
ATOM   1014  HG  LEU A  65     -16.135  10.635  -5.447  1.00 94.31           H  
ATOM   1015  CD1 LEU A  65     -18.271  10.578  -5.553  1.00 94.31           C  
ATOM   1016 HD11 LEU A  65     -18.271  10.341  -6.617  1.00 94.31           H  
ATOM   1017 HD12 LEU A  65     -18.342   9.641  -5.000  1.00 94.31           H  
ATOM   1018 HD13 LEU A  65     -19.129  11.206  -5.313  1.00 94.31           H  
ATOM   1019  CD2 LEU A  65     -16.869  12.569  -6.013  1.00 94.31           C  
ATOM   1020 HD21 LEU A  65     -15.889  13.025  -5.874  1.00 94.31           H  
ATOM   1021 HD22 LEU A  65     -16.981  12.326  -7.069  1.00 94.31           H  
ATOM   1022 HD23 LEU A  65     -17.647  13.271  -5.713  1.00 94.31           H  
ATOM   1023  N   ASP A  66     -15.693  11.752  -0.749  1.00 97.12           N  
ATOM   1024  H   ASP A  66     -15.570  10.790  -1.032  1.00 97.12           H  
ATOM   1025  CA  ASP A  66     -15.802  12.078   0.672  1.00 97.12           C  
ATOM   1026  HA  ASP A  66     -16.740  12.603   0.850  1.00 97.12           H  
ATOM   1027  C   ASP A  66     -14.667  12.976   1.165  1.00 97.12           C  
ATOM   1028  CB  ASP A  66     -15.786  10.810   1.509  1.00 97.12           C  
ATOM   1029  HB2 ASP A  66     -15.663  11.085   2.556  1.00 97.12           H  
ATOM   1030  HB3 ASP A  66     -14.924  10.205   1.227  1.00 97.12           H  
ATOM   1031  O   ASP A  66     -14.913  13.865   1.978  1.00 97.12           O  
ATOM   1032  CG  ASP A  66     -17.047   9.972   1.412  1.00 97.12           C  
ATOM   1033  OD1 ASP A  66     -18.165  10.428   1.105  1.00 97.12           O  
ATOM   1034  OD2 ASP A  66     -16.912   8.802   1.810  1.00 97.12           O  
ATOM   1035  N   CYS A  67     -13.432  12.772   0.693  1.00 96.17           N  
ATOM   1036  H   CYS A  67     -13.274  12.025   0.031  1.00 96.17           H  
ATOM   1037  CA  CYS A  67     -12.310  13.629   1.081  1.00 96.17           C  
ATOM   1038  HA  CYS A  67     -12.293  13.717   2.167  1.00 96.17           H  
ATOM   1039  C   CYS A  67     -12.453  15.054   0.530  1.00 96.17           C  
ATOM   1040  CB  CYS A  67     -10.980  13.022   0.621  1.00 96.17           C  
ATOM   1041  HB2 CYS A  67     -10.192  13.748   0.822  1.00 96.17           H  
ATOM   1042  HB3 CYS A  67     -11.008  12.832  -0.451  1.00 96.17           H  
ATOM   1043  O   CYS A  67     -12.124  16.007   1.233  1.00 96.17           O  
ATOM   1044  SG  CYS A  67     -10.601  11.493   1.524  1.00 96.17           S  
ATOM   1045  HG  CYS A  67     -11.377  10.715   0.764  1.00 96.17           H  
ATOM   1046  N   GLU A  68     -12.951  15.216  -0.700  1.00 94.78           N  
ATOM   1047  H   GLU A  68     -13.162  14.397  -1.253  1.00 94.78           H  
ATOM   1048  CA  GLU A  68     -13.228  16.541  -1.277  1.00 94.78           C  
ATOM   1049  HA  GLU A  68     -12.365  17.190  -1.125  1.00 94.78           H  
ATOM   1050  C   GLU A  68     -14.418  17.238  -0.598  1.00 94.78           C  
ATOM   1051  CB  GLU A  68     -13.495  16.423  -2.787  1.00 94.78           C  
ATOM   1052  HB2 GLU A  68     -13.915  17.361  -3.149  1.00 94.78           H  
ATOM   1053  HB3 GLU A  68     -14.241  15.647  -2.955  1.00 94.78           H  
ATOM   1054  O   GLU A  68     -14.425  18.463  -0.471  1.00 94.78           O  
ATOM   1055  CG  GLU A  68     -12.249  16.102  -3.630  1.00 94.78           C  
ATOM   1056  HG2 GLU A  68     -11.828  15.154  -3.292  1.00 94.78           H  
ATOM   1057  HG3 GLU A  68     -12.569  15.965  -4.663  1.00 94.78           H  
ATOM   1058  CD  GLU A  68     -11.149  17.183  -3.600  1.00 94.78           C  
ATOM   1059  OE1 GLU A  68      -9.988  16.834  -3.911  1.00 94.78           O  
ATOM   1060  OE2 GLU A  68     -11.415  18.362  -3.266  1.00 94.78           O  
ATOM   1061  N   ALA A  69     -15.419  16.476  -0.145  1.00 96.61           N  
ATOM   1062  H   ALA A  69     -15.389  15.483  -0.328  1.00 96.61           H  
ATOM   1063  CA  ALA A  69     -16.574  17.009   0.576  1.00 96.61           C  
ATOM   1064  HA  ALA A  69     -16.892  17.927   0.083  1.00 96.61           H  
ATOM   1065  C   ALA A  69     -16.267  17.370   2.042  1.00 96.61           C  
ATOM   1066  CB  ALA A  69     -17.715  15.991   0.476  1.00 96.61           C  
ATOM   1067  HB1 ALA A  69     -18.604  16.388   0.965  1.00 96.61           H  
ATOM   1068  HB2 ALA A  69     -17.422  15.061   0.963  1.00 96.61           H  
ATOM   1069  HB3 ALA A  69     -17.940  15.789  -0.572  1.00 96.61           H  
ATOM   1070  O   ALA A  69     -16.994  18.170   2.635  1.00 96.61           O  
ATOM   1071  N   ASP A  70     -15.214  16.798   2.634  1.00 95.84           N  
ATOM   1072  H   ASP A  70     -14.689  16.108   2.117  1.00 95.84           H  
ATOM   1073  CA  ASP A  70     -14.804  17.081   4.008  1.00 95.84           C  
ATOM   1074  HA  ASP A  70     -15.692  17.053   4.639  1.00 95.84           H  
ATOM   1075  C   ASP A  70     -14.191  18.487   4.119  1.00 95.84           C  
ATOM   1076  CB  ASP A  70     -13.858  15.976   4.520  1.00 95.84           C  
ATOM   1077  HB2 ASP A  70     -12.947  15.970   3.922  1.00 95.84           H  
ATOM   1078  HB3 ASP A  70     -14.349  15.010   4.399  1.00 95.84           H  
ATOM   1079  O   ASP A  70     -13.080  18.758   3.656  1.00 95.84           O  
ATOM   1080  CG  ASP A  70     -13.491  16.139   6.001  1.00 95.84           C  
ATOM   1081  OD1 ASP A  70     -13.979  17.111   6.619  1.00 95.84           O  
ATOM   1082  OD2 ASP A  70     -12.702  15.307   6.508  1.00 95.84           O  
ATOM   1083  N   SER A  71     -14.905  19.410   4.764  1.00 94.11           N  
ATOM   1084  H   SER A  71     -15.815  19.147   5.113  1.00 94.11           H  
ATOM   1085  CA  SER A  71     -14.431  20.774   5.018  1.00 94.11           C  
ATOM   1086  HA  SER A  71     -13.850  21.103   4.157  1.00 94.11           H  
ATOM   1087  C   SER A  71     -13.524  20.895   6.241  1.00 94.11           C  
ATOM   1088  CB  SER A  71     -15.615  21.731   5.157  1.00 94.11           C  
ATOM   1089  HB2 SER A  71     -16.156  21.763   4.211  1.00 94.11           H  
ATOM   1090  HB3 SER A  71     -15.245  22.733   5.375  1.00 94.11           H  
ATOM   1091  O   SER A  71     -12.894  21.939   6.410  1.00 94.11           O  
ATOM   1092  OG  SER A  71     -16.510  21.329   6.178  1.00 94.11           O  
ATOM   1093  HG  SER A  71     -16.019  21.053   6.956  1.00 94.11           H  
ATOM   1094  N   ASP A  72     -13.434  19.864   7.082  1.00 95.11           N  
ATOM   1095  H   ASP A  72     -13.871  18.981   6.863  1.00 95.11           H  
ATOM   1096  CA  ASP A  72     -12.715  19.949   8.346  1.00 95.11           C  
ATOM   1097  HA  ASP A  72     -13.019  20.874   8.834  1.00 95.11           H  
ATOM   1098  C   ASP A  72     -11.204  20.039   8.112  1.00 95.11           C  
ATOM   1099  CB  ASP A  72     -13.085  18.796   9.300  1.00 95.11           C  
ATOM   1100  HB2 ASP A  72     -12.910  17.838   8.810  1.00 95.11           H  
ATOM   1101  HB3 ASP A  72     -12.413  18.842  10.157  1.00 95.11           H  
ATOM   1102  O   ASP A  72     -10.624  19.448   7.190  1.00 95.11           O  
ATOM   1103  CG  ASP A  72     -14.523  18.858   9.845  1.00 95.11           C  
ATOM   1104  OD1 ASP A  72     -15.159  19.934   9.729  1.00 95.11           O  
ATOM   1105  OD2 ASP A  72     -14.940  17.869  10.495  1.00 95.11           O  
ATOM   1106  N   GLU A  73     -10.541  20.817   8.959  1.00 94.73           N  
ATOM   1107  H   GLU A  73     -11.057  21.285   9.690  1.00 94.73           H  
ATOM   1108  CA  GLU A  73      -9.087  20.837   9.014  1.00 94.73           C  
ATOM   1109  HA  GLU A  73      -8.692  20.750   8.002  1.00 94.73           H  
ATOM   1110  C   GLU A  73      -8.586  19.642   9.823  1.00 94.73           C  
ATOM   1111  CB  GLU A  73      -8.564  22.149   9.605  1.00 94.73           C  
ATOM   1112  HB2 GLU A  73      -7.489  22.047   9.749  1.00 94.73           H  
ATOM   1113  HB3 GLU A  73      -9.032  22.321  10.575  1.00 94.73           H  
ATOM   1114  O   GLU A  73      -9.140  19.279  10.864  1.00 94.73           O  
ATOM   1115  CG  GLU A  73      -8.821  23.351   8.682  1.00 94.73           C  
ATOM   1116  HG2 GLU A  73      -8.405  23.128   7.700  1.00 94.73           H  
ATOM   1117  HG3 GLU A  73      -9.897  23.491   8.572  1.00 94.73           H  
ATOM   1118  CD  GLU A  73      -8.194  24.653   9.209  1.00 94.73           C  
ATOM   1119  OE1 GLU A  73      -8.301  25.672   8.489  1.00 94.73           O  
ATOM   1120  OE2 GLU A  73      -7.597  24.634  10.312  1.00 94.73           O  
ATOM   1121  N   TYR A  74      -7.483  19.051   9.373  1.00 95.99           N  
ATOM   1122  H   TYR A  74      -7.062  19.376   8.515  1.00 95.99           H  
ATOM   1123  CA  TYR A  74      -6.827  17.974  10.094  1.00 95.99           C  
ATOM   1124  HA  TYR A  74      -7.281  17.871  11.080  1.00 95.99           H  
ATOM   1125  C   TYR A  74      -5.353  18.294  10.307  1.00 95.99           C  
ATOM   1126  CB  TYR A  74      -7.046  16.648   9.365  1.00 95.99           C  
ATOM   1127  HB2 TYR A  74      -8.118  16.469   9.280  1.00 95.99           H  
ATOM   1128  HB3 TYR A  74      -6.639  16.722   8.357  1.00 95.99           H  
ATOM   1129  O   TYR A  74      -4.615  18.598   9.372  1.00 95.99           O  
ATOM   1130  CG  TYR A  74      -6.413  15.478  10.088  1.00 95.99           C  
ATOM   1131  CD1 TYR A  74      -5.229  14.910   9.587  1.00 95.99           C  
ATOM   1132  HD1 TYR A  74      -4.794  15.283   8.671  1.00 95.99           H  
ATOM   1133  CD2 TYR A  74      -6.976  14.994  11.287  1.00 95.99           C  
ATOM   1134  HD2 TYR A  74      -7.879  15.446  11.668  1.00 95.99           H  
ATOM   1135  CE1 TYR A  74      -4.609  13.857  10.281  1.00 95.99           C  
ATOM   1136  HE1 TYR A  74      -3.696  13.420   9.903  1.00 95.99           H  
ATOM   1137  CE2 TYR A  74      -6.356  13.935  11.984  1.00 95.99           C  
ATOM   1138  HE2 TYR A  74      -6.776  13.567  12.908  1.00 95.99           H  
ATOM   1139  OH  TYR A  74      -4.529  12.350  12.123  1.00 95.99           O  
ATOM   1140  HH  TYR A  74      -4.893  12.120  12.981  1.00 95.99           H  
ATOM   1141  CZ  TYR A  74      -5.166  13.364  11.477  1.00 95.99           C  
ATOM   1142  N   LYS A  75      -4.911  18.191  11.561  1.00 94.73           N  
ATOM   1143  H   LYS A  75      -5.568  17.896  12.270  1.00 94.73           H  
ATOM   1144  CA  LYS A  75      -3.498  18.294  11.914  1.00 94.73           C  
ATOM   1145  HA  LYS A  75      -2.987  18.872  11.145  1.00 94.73           H  
ATOM   1146  C   LYS A  75      -2.893  16.899  11.944  1.00 94.73           C  
ATOM   1147  CB  LYS A  75      -3.348  19.037  13.244  1.00 94.73           C  
ATOM   1148  HB2 LYS A  75      -3.843  20.005  13.162  1.00 94.73           H  
ATOM   1149  HB3 LYS A  75      -3.825  18.465  14.041  1.00 94.73           H  
ATOM   1150  O   LYS A  75      -3.287  16.081  12.771  1.00 94.73           O  
ATOM   1151  CG  LYS A  75      -1.867  19.254  13.577  1.00 94.73           C  
ATOM   1152  HG2 LYS A  75      -1.374  18.291  13.714  1.00 94.73           H  
ATOM   1153  HG3 LYS A  75      -1.387  19.785  12.755  1.00 94.73           H  
ATOM   1154  CD  LYS A  75      -1.723  20.073  14.859  1.00 94.73           C  
ATOM   1155  HD2 LYS A  75      -2.194  19.536  15.683  1.00 94.73           H  
ATOM   1156  HD3 LYS A  75      -2.216  21.036  14.725  1.00 94.73           H  
ATOM   1157  CE  LYS A  75      -0.236  20.282  15.151  1.00 94.73           C  
ATOM   1158  HE2 LYS A  75       0.234  19.306  15.274  1.00 94.73           H  
ATOM   1159  HE3 LYS A  75       0.219  20.763  14.285  1.00 94.73           H  
ATOM   1160  NZ  LYS A  75      -0.043  21.114  16.363  1.00 94.73           N  
ATOM   1161  HZ1 LYS A  75      -0.479  22.016  16.232  1.00 94.73           H  
ATOM   1162  HZ2 LYS A  75      -0.462  20.664  17.164  1.00 94.73           H  
ATOM   1163  HZ3 LYS A  75       0.942  21.251  16.539  1.00 94.73           H  
ATOM   1164  N   ILE A  76      -1.906  16.664  11.085  1.00 94.91           N  
ATOM   1165  H   ILE A  76      -1.683  17.378  10.406  1.00 94.91           H  
ATOM   1166  CA  ILE A  76      -1.179  15.395  11.029  1.00 94.91           C  
ATOM   1167  HA  ILE A  76      -1.901  14.598  10.846  1.00 94.91           H  
ATOM   1168  C   ILE A  76      -0.499  15.116  12.372  1.00 94.91           C  
ATOM   1169  CB  ILE A  76      -0.163  15.395   9.870  1.00 94.91           C  
ATOM   1170  HB  ILE A  76       0.505  16.247   9.998  1.00 94.91           H  
ATOM   1171  O   ILE A  76       0.172  15.979  12.946  1.00 94.91           O  
ATOM   1172  CG1 ILE A  76      -0.876  15.512   8.505  1.00 94.91           C  
ATOM   1173 HG12 ILE A  76      -1.296  14.543   8.235  1.00 94.91           H  
ATOM   1174 HG13 ILE A  76      -1.703  16.219   8.561  1.00 94.91           H  
ATOM   1175  CG2 ILE A  76       0.673  14.102   9.879  1.00 94.91           C  
ATOM   1176 HG21 ILE A  76       0.008  13.239   9.898  1.00 94.91           H  
ATOM   1177 HG22 ILE A  76       1.298  14.039   8.989  1.00 94.91           H  
ATOM   1178 HG23 ILE A  76       1.333  14.074  10.746  1.00 94.91           H  
ATOM   1179  CD1 ILE A  76       0.067  15.982   7.390  1.00 94.91           C  
ATOM   1180 HD11 ILE A  76       1.109  15.928   7.706  1.00 94.91           H  
ATOM   1181 HD12 ILE A  76      -0.064  15.354   6.509  1.00 94.91           H  
ATOM   1182 HD13 ILE A  76      -0.156  17.018   7.135  1.00 94.91           H  
ATOM   1183  N   ILE A  77      -0.654  13.884  12.850  1.00 91.92           N  
ATOM   1184  H   ILE A  77      -1.232  13.237  12.332  1.00 91.92           H  
ATOM   1185  CA  ILE A  77       0.012  13.368  14.041  1.00 91.92           C  
ATOM   1186  HA  ILE A  77       0.670  14.134  14.452  1.00 91.92           H  
ATOM   1187  C   ILE A  77       0.866  12.176  13.613  1.00 91.92           C  
ATOM   1188  CB  ILE A  77      -1.020  12.985  15.126  1.00 91.92           C  
ATOM   1189  HB  ILE A  77      -1.616  12.159  14.739  1.00 91.92           H  
ATOM   1190  O   ILE A  77       0.375  11.261  12.958  1.00 91.92           O  
ATOM   1191  CG1 ILE A  77      -1.977  14.157  15.449  1.00 91.92           C  
ATOM   1192 HG12 ILE A  77      -2.490  14.452  14.534  1.00 91.92           H  
ATOM   1193 HG13 ILE A  77      -1.403  15.012  15.807  1.00 91.92           H  
ATOM   1194  CG2 ILE A  77      -0.288  12.512  16.396  1.00 91.92           C  
ATOM   1195 HG21 ILE A  77      -1.020  12.180  17.133  1.00 91.92           H  
ATOM   1196 HG22 ILE A  77       0.301  13.330  16.810  1.00 91.92           H  
ATOM   1197 HG23 ILE A  77       0.370  11.676  16.157  1.00 91.92           H  
ATOM   1198  CD1 ILE A  77      -3.081  13.833  16.464  1.00 91.92           C  
ATOM   1199 HD11 ILE A  77      -2.659  13.689  17.459  1.00 91.92           H  
ATOM   1200 HD12 ILE A  77      -3.784  14.665  16.505  1.00 91.92           H  
ATOM   1201 HD13 ILE A  77      -3.616  12.934  16.157  1.00 91.92           H  
ATOM   1202  N   THR A  78       2.145  12.168  13.991  1.00 93.07           N  
ATOM   1203  H   THR A  78       2.536  12.982  14.443  1.00 93.07           H  
ATOM   1204  CA  THR A  78       3.056  11.058  13.681  1.00 93.07           C  
ATOM   1205  HA  THR A  78       3.204  11.027  12.602  1.00 93.07           H  
ATOM   1206  C   THR A  78       2.485   9.711  14.137  1.00 93.07           C  
ATOM   1207  CB  THR A  78       4.421  11.275  14.339  1.00 93.07           C  
ATOM   1208  HB  THR A  78       4.311  11.273  15.423  1.00 93.07           H  
ATOM   1209  O   THR A  78       2.062   9.561  15.286  1.00 93.07           O  
ATOM   1210  CG2 THR A  78       5.422  10.199  13.945  1.00 93.07           C  
ATOM   1211 HG21 THR A  78       5.410  10.046  12.866  1.00 93.07           H  
ATOM   1212 HG22 THR A  78       6.425  10.491  14.257  1.00 93.07           H  
ATOM   1213 HG23 THR A  78       5.172   9.262  14.442  1.00 93.07           H  
ATOM   1214  OG1 THR A  78       4.965  12.514  13.948  1.00 93.07           O  
ATOM   1215  HG1 THR A  78       5.919  12.425  14.000  1.00 93.07           H  
ATOM   1216  N   GLY A  79       2.510   8.730  13.235  1.00 93.12           N  
ATOM   1217  H   GLY A  79       2.905   8.927  12.326  1.00 93.12           H  
ATOM   1218  CA  GLY A  79       1.962   7.384  13.397  1.00 93.12           C  
ATOM   1219  HA2 GLY A  79       2.081   7.061  14.431  1.00 93.12           H  
ATOM   1220  HA3 GLY A  79       2.521   6.704  12.754  1.00 93.12           H  
ATOM   1221  C   GLY A  79       0.488   7.241  13.032  1.00 93.12           C  
ATOM   1222  O   GLY A  79       0.045   6.119  12.789  1.00 93.12           O  
ATOM   1223  N   ASP A  80      -0.264   8.339  12.946  1.00 92.26           N  
ATOM   1224  H   ASP A  80       0.143   9.249  13.106  1.00 92.26           H  
ATOM   1225  CA  ASP A  80      -1.670   8.278  12.561  1.00 92.26           C  
ATOM   1226  HA  ASP A  80      -2.117   7.417  13.059  1.00 92.26           H  
ATOM   1227  C   ASP A  80      -1.814   8.052  11.056  1.00 92.26           C  
ATOM   1228  CB  ASP A  80      -2.457   9.514  13.025  1.00 92.26           C  
ATOM   1229  HB2 ASP A  80      -3.443   9.482  12.560  1.00 92.26           H  
ATOM   1230  HB3 ASP A  80      -1.969  10.422  12.672  1.00 92.26           H  
ATOM   1231  O   ASP A  80      -0.920   8.337  10.249  1.00 92.26           O  
ATOM   1232  CG  ASP A  80      -2.679   9.594  14.543  1.00 92.26           C  
ATOM   1233  OD1 ASP A  80      -2.099   8.786  15.313  1.00 92.26           O  
ATOM   1234  OD2 ASP A  80      -3.448  10.491  14.952  1.00 92.26           O  
ATOM   1235  N   THR A  81      -2.975   7.516  10.686  1.00 96.23           N  
ATOM   1236  H   THR A  81      -3.691   7.403  11.388  1.00 96.23           H  
ATOM   1237  CA  THR A  81      -3.374   7.353   9.289  1.00 96.23           C  
ATOM   1238  HA  THR A  81      -2.505   7.552   8.661  1.00 96.23           H  
ATOM   1239  C   THR A  81      -4.438   8.377   8.945  1.00 96.23           C  
ATOM   1240  CB  THR A  81      -3.801   5.920   8.993  1.00 96.23           C  
ATOM   1241  HB  THR A  81      -4.691   5.674   9.573  1.00 96.23           H  
ATOM   1242  O   THR A  81      -5.394   8.578   9.694  1.00 96.23           O  
ATOM   1243  CG2 THR A  81      -4.059   5.665   7.507  1.00 96.23           C  
ATOM   1244 HG21 THR A  81      -3.126   5.758   6.951  1.00 96.23           H  
ATOM   1245 HG22 THR A  81      -4.455   4.659   7.374  1.00 96.23           H  
ATOM   1246 HG23 THR A  81      -4.779   6.380   7.110  1.00 96.23           H  
ATOM   1247  OG1 THR A  81      -2.706   5.139   9.427  1.00 96.23           O  
ATOM   1248  HG1 THR A  81      -2.374   5.593  10.206  1.00 96.23           H  
ATOM   1249  N   PHE A  82      -4.240   9.048   7.822  1.00 97.34           N  
ATOM   1250  H   PHE A  82      -3.453   8.793   7.244  1.00 97.34           H  
ATOM   1251  CA  PHE A  82      -5.005  10.205   7.388  1.00 97.34           C  
ATOM   1252  HA  PHE A  82      -5.990  10.193   7.853  1.00 97.34           H  
ATOM   1253  C   PHE A  82      -5.208  10.151   5.873  1.00 97.34           C  
ATOM   1254  CB  PHE A  82      -4.266  11.467   7.858  1.00 97.34           C  
ATOM   1255  HB2 PHE A  82      -4.911  12.333   7.705  1.00 97.34           H  
ATOM   1256  HB3 PHE A  82      -4.103  11.382   8.932  1.00 97.34           H  
ATOM   1257  O   PHE A  82      -4.609   9.320   5.188  1.00 97.34           O  
ATOM   1258  CG  PHE A  82      -2.932  11.735   7.187  1.00 97.34           C  
ATOM   1259  CD1 PHE A  82      -1.766  11.071   7.613  1.00 97.34           C  
ATOM   1260  HD1 PHE A  82      -1.810  10.361   8.425  1.00 97.34           H  
ATOM   1261  CD2 PHE A  82      -2.858  12.656   6.128  1.00 97.34           C  
ATOM   1262  HD2 PHE A  82      -3.750  13.171   5.802  1.00 97.34           H  
ATOM   1263  CE1 PHE A  82      -0.544  11.307   6.959  1.00 97.34           C  
ATOM   1264  HE1 PHE A  82       0.347  10.776   7.260  1.00 97.34           H  
ATOM   1265  CE2 PHE A  82      -1.634  12.901   5.487  1.00 97.34           C  
ATOM   1266  HE2 PHE A  82      -1.586  13.599   4.664  1.00 97.34           H  
ATOM   1267  CZ  PHE A  82      -0.479  12.220   5.897  1.00 97.34           C  
ATOM   1268  HZ  PHE A  82       0.457  12.387   5.384  1.00 97.34           H  
ATOM   1269  N   SER A  83      -6.058  11.024   5.348  1.00 97.31           N  
ATOM   1270  H   SER A  83      -6.526  11.690   5.947  1.00 97.31           H  
ATOM   1271  CA  SER A  83      -6.249  11.168   3.909  1.00 97.31           C  
ATOM   1272  HA  SER A  83      -6.023  10.220   3.422  1.00 97.31           H  
ATOM   1273  C   SER A  83      -5.302  12.229   3.367  1.00 97.31           C  
ATOM   1274  CB  SER A  83      -7.688  11.546   3.569  1.00 97.31           C  
ATOM   1275  HB2 SER A  83      -7.834  11.445   2.494  1.00 97.31           H  
ATOM   1276  HB3 SER A  83      -7.841  12.592   3.837  1.00 97.31           H  
ATOM   1277  O   SER A  83      -5.272  13.345   3.883  1.00 97.31           O  
ATOM   1278  OG  SER A  83      -8.636  10.745   4.249  1.00 97.31           O  
ATOM   1279  HG  SER A  83      -9.469  10.880   3.790  1.00 97.31           H  
ATOM   1280  N   TYR A  84      -4.546  11.899   2.327  1.00 96.75           N  
ATOM   1281  H   TYR A  84      -4.615  10.959   1.965  1.00 96.75           H  
ATOM   1282  CA  TYR A  84      -3.584  12.789   1.679  1.00 96.75           C  
ATOM   1283  HA  TYR A  84      -3.575  13.764   2.166  1.00 96.75           H  
ATOM   1284  C   TYR A  84      -3.952  12.988   0.212  1.00 96.75           C  
ATOM   1285  CB  TYR A  84      -2.187  12.168   1.799  1.00 96.75           C  
ATOM   1286  HB2 TYR A  84      -1.931  12.072   2.854  1.00 96.75           H  
ATOM   1287  HB3 TYR A  84      -2.212  11.163   1.378  1.00 96.75           H  
ATOM   1288  O   TYR A  84      -4.047  12.004  -0.523  1.00 96.75           O  
ATOM   1289  CG  TYR A  84      -1.100  12.962   1.103  1.00 96.75           C  
ATOM   1290  CD1 TYR A  84      -0.600  12.546  -0.147  1.00 96.75           C  
ATOM   1291  HD1 TYR A  84      -1.005  11.666  -0.624  1.00 96.75           H  
ATOM   1292  CD2 TYR A  84      -0.587  14.121   1.710  1.00 96.75           C  
ATOM   1293  HD2 TYR A  84      -0.959  14.445   2.670  1.00 96.75           H  
ATOM   1294  CE1 TYR A  84       0.421  13.286  -0.777  1.00 96.75           C  
ATOM   1295  HE1 TYR A  84       0.833  12.963  -1.722  1.00 96.75           H  
ATOM   1296  CE2 TYR A  84       0.415  14.869   1.073  1.00 96.75           C  
ATOM   1297  HE2 TYR A  84       0.813  15.750   1.554  1.00 96.75           H  
ATOM   1298  OH  TYR A  84       1.893  15.192  -0.782  1.00 96.75           O  
ATOM   1299  HH  TYR A  84       2.130  15.953  -0.247  1.00 96.75           H  
ATOM   1300  CZ  TYR A  84       0.915  14.465  -0.179  1.00 96.75           C  
ATOM   1301  N   LEU A  85      -4.121  14.238  -0.218  1.00 94.61           N  
ATOM   1302  H   LEU A  85      -4.045  15.006   0.433  1.00 94.61           H  
ATOM   1303  CA  LEU A  85      -4.228  14.567  -1.635  1.00 94.61           C  
ATOM   1304  HA  LEU A  85      -4.771  13.774  -2.150  1.00 94.61           H  
ATOM   1305  C   LEU A  85      -2.824  14.681  -2.216  1.00 94.61           C  
ATOM   1306  CB  LEU A  85      -4.990  15.883  -1.813  1.00 94.61           C  
ATOM   1307  HB2 LEU A  85      -5.975  15.790  -1.355  1.00 94.61           H  
ATOM   1308  HB3 LEU A  85      -4.426  16.652  -1.286  1.00 94.61           H  
ATOM   1309  O   LEU A  85      -2.079  15.600  -1.868  1.00 94.61           O  
ATOM   1310  CG  LEU A  85      -5.152  16.318  -3.281  1.00 94.61           C  
ATOM   1311  HG  LEU A  85      -4.172  16.416  -3.747  1.00 94.61           H  
ATOM   1312  CD1 LEU A  85      -5.985  15.339  -4.097  1.00 94.61           C  
ATOM   1313 HD11 LEU A  85      -6.958  15.187  -3.629  1.00 94.61           H  
ATOM   1314 HD12 LEU A  85      -5.471  14.382  -4.186  1.00 94.61           H  
ATOM   1315 HD13 LEU A  85      -6.145  15.730  -5.101  1.00 94.61           H  
ATOM   1316  CD2 LEU A  85      -5.836  17.680  -3.348  1.00 94.61           C  
ATOM   1317 HD21 LEU A  85      -6.825  17.601  -2.896  1.00 94.61           H  
ATOM   1318 HD22 LEU A  85      -5.945  17.973  -4.392  1.00 94.61           H  
ATOM   1319 HD23 LEU A  85      -5.214  18.412  -2.831  1.00 94.61           H  
ATOM   1320  N   SER A  86      -2.470  13.779  -3.126  1.00 91.80           N  
ATOM   1321  H   SER A  86      -3.146  13.094  -3.432  1.00 91.80           H  
ATOM   1322  CA  SER A  86      -1.194  13.873  -3.817  1.00 91.80           C  
ATOM   1323  HA  SER A  86      -0.438  14.099  -3.066  1.00 91.80           H  
ATOM   1324  C   SER A  86      -1.234  14.994  -4.857  1.00 91.80           C  
ATOM   1325  CB  SER A  86      -0.808  12.550  -4.461  1.00 91.80           C  
ATOM   1326  HB2 SER A  86      -0.792  11.760  -3.710  1.00 91.80           H  
ATOM   1327  HB3 SER A  86      -1.550  12.300  -5.220  1.00 91.80           H  
ATOM   1328  O   SER A  86      -2.052  14.954  -5.777  1.00 91.80           O  
ATOM   1329  OG  SER A  86       0.480  12.688  -5.043  1.00 91.80           O  
ATOM   1330  HG  SER A  86       1.144  12.469  -4.385  1.00 91.80           H  
ATOM   1331  N   PRO A  87      -0.338  15.991  -4.772  1.00 91.56           N  
ATOM   1332  CA  PRO A  87      -0.248  17.031  -5.789  1.00 91.56           C  
ATOM   1333  HA  PRO A  87      -1.239  17.433  -6.002  1.00 91.56           H  
ATOM   1334  C   PRO A  87       0.351  16.523  -7.111  1.00 91.56           C  
ATOM   1335  CB  PRO A  87       0.617  18.120  -5.149  1.00 91.56           C  
ATOM   1336  HB2 PRO A  87       1.176  18.695  -5.887  1.00 91.56           H  
ATOM   1337  HB3 PRO A  87      -0.016  18.781  -4.557  1.00 91.56           H  
ATOM   1338  O   PRO A  87       0.319  17.251  -8.098  1.00 91.56           O  
ATOM   1339  CG  PRO A  87       1.542  17.339  -4.216  1.00 91.56           C  
ATOM   1340  HG2 PRO A  87       1.904  17.954  -3.393  1.00 91.56           H  
ATOM   1341  HG3 PRO A  87       2.374  16.924  -4.785  1.00 91.56           H  
ATOM   1342  CD  PRO A  87       0.648  16.208  -3.720  1.00 91.56           C  
ATOM   1343  HD2 PRO A  87       0.146  16.513  -2.802  1.00 91.56           H  
ATOM   1344  HD3 PRO A  87       1.251  15.317  -3.543  1.00 91.56           H  
ATOM   1345  N   GLU A  88       0.928  15.316  -7.136  1.00 83.22           N  
ATOM   1346  H   GLU A  88       0.871  14.732  -6.314  1.00 83.22           H  
ATOM   1347  CA  GLU A  88       1.557  14.742  -8.333  1.00 83.22           C  
ATOM   1348  HA  GLU A  88       2.138  15.509  -8.844  1.00 83.22           H  
ATOM   1349  C   GLU A  88       0.525  14.226  -9.341  1.00 83.22           C  
ATOM   1350  CB  GLU A  88       2.501  13.594  -7.935  1.00 83.22           C  
ATOM   1351  HB2 GLU A  88       2.879  13.123  -8.843  1.00 83.22           H  
ATOM   1352  HB3 GLU A  88       1.936  12.851  -7.374  1.00 83.22           H  
ATOM   1353  O   GLU A  88       0.713  14.402 -10.543  1.00 83.22           O  
ATOM   1354  CG  GLU A  88       3.702  14.068  -7.103  1.00 83.22           C  
ATOM   1355  HG2 GLU A  88       3.339  14.573  -6.208  1.00 83.22           H  
ATOM   1356  HG3 GLU A  88       4.268  14.792  -7.690  1.00 83.22           H  
ATOM   1357  CD  GLU A  88       4.634  12.924  -6.666  1.00 83.22           C  
ATOM   1358  OE1 GLU A  88       5.722  13.256  -6.149  1.00 83.22           O  
ATOM   1359  OE2 GLU A  88       4.240  11.732  -6.763  1.00 83.22           O  
ATOM   1360  N   ASP A  89      -0.557  13.610  -8.861  1.00 80.04           N  
ATOM   1361  H   ASP A  89      -0.633  13.460  -7.865  1.00 80.04           H  
ATOM   1362  CA  ASP A  89      -1.595  12.989  -9.695  1.00 80.04           C  
ATOM   1363  HA  ASP A  89      -1.423  13.264 -10.736  1.00 80.04           H  
ATOM   1364  C   ASP A  89      -3.024  13.465  -9.374  1.00 80.04           C  
ATOM   1365  CB  ASP A  89      -1.461  11.458  -9.608  1.00 80.04           C  
ATOM   1366  HB2 ASP A  89      -2.181  11.001 -10.287  1.00 80.04           H  
ATOM   1367  HB3 ASP A  89      -0.464  11.177  -9.950  1.00 80.04           H  
ATOM   1368  O   ASP A  89      -3.959  13.125 -10.097  1.00 80.04           O  
ATOM   1369  CG  ASP A  89      -1.678  10.884  -8.205  1.00 80.04           C  
ATOM   1370  OD1 ASP A  89      -2.169  11.608  -7.316  1.00 80.04           O  
ATOM   1371  OD2 ASP A  89      -1.331   9.704  -7.988  1.00 80.04           O  
ATOM   1372  N   GLY A  90      -3.211  14.268  -8.321  1.00 84.98           N  
ATOM   1373  H   GLY A  90      -2.426  14.445  -7.711  1.00 84.98           H  
ATOM   1374  CA  GLY A  90      -4.524  14.733  -7.871  1.00 84.98           C  
ATOM   1375  HA2 GLY A  90      -4.381  15.547  -7.160  1.00 84.98           H  
ATOM   1376  HA3 GLY A  90      -5.086  15.107  -8.727  1.00 84.98           H  
ATOM   1377  C   GLY A  90      -5.371  13.658  -7.182  1.00 84.98           C  
ATOM   1378  O   GLY A  90      -6.558  13.879  -6.955  1.00 84.98           O  
ATOM   1379  N   GLY A  91      -4.795  12.500  -6.856  1.00 87.05           N  
ATOM   1380  H   GLY A  91      -3.815  12.374  -7.068  1.00 87.05           H  
ATOM   1381  CA  GLY A  91      -5.474  11.403  -6.179  1.00 87.05           C  
ATOM   1382  HA2 GLY A  91      -6.509  11.355  -6.519  1.00 87.05           H  
ATOM   1383  HA3 GLY A  91      -4.984  10.466  -6.444  1.00 87.05           H  
ATOM   1384  C   GLY A  91      -5.448  11.541  -4.659  1.00 87.05           C  
ATOM   1385  O   GLY A  91      -4.449  11.963  -4.069  1.00 87.05           O  
ATOM   1386  N   TRP A  92      -6.534  11.127  -4.007  1.00 93.31           N  
ATOM   1387  H   TRP A  92      -7.326  10.798  -4.540  1.00 93.31           H  
ATOM   1388  CA  TRP A  92      -6.548  10.923  -2.561  1.00 93.31           C  
ATOM   1389  HA  TRP A  92      -5.879  11.651  -2.101  1.00 93.31           H  
ATOM   1390  C   TRP A  92      -6.038   9.529  -2.211  1.00 93.31           C  
ATOM   1391  CB  TRP A  92      -7.938  11.171  -1.972  1.00 93.31           C  
ATOM   1392  HB2 TRP A  92      -7.953  10.799  -0.948  1.00 93.31           H  
ATOM   1393  HB3 TRP A  92      -8.684  10.606  -2.531  1.00 93.31           H  
ATOM   1394  O   TRP A  92      -6.448   8.527  -2.795  1.00 93.31           O  
ATOM   1395  CG  TRP A  92      -8.326  12.611  -1.922  1.00 93.31           C  
ATOM   1396  CD1 TRP A  92      -9.000  13.283  -2.879  1.00 93.31           C  
ATOM   1397  HD1 TRP A  92      -9.331  12.865  -3.818  1.00 93.31           H  
ATOM   1398  CD2 TRP A  92      -8.026  13.594  -0.885  1.00 93.31           C  
ATOM   1399  CE2 TRP A  92      -8.605  14.840  -1.265  1.00 93.31           C  
ATOM   1400  CE3 TRP A  92      -7.324  13.559   0.338  1.00 93.31           C  
ATOM   1401  HE3 TRP A  92      -6.872  12.628   0.647  1.00 93.31           H  
ATOM   1402  NE1 TRP A  92      -9.179  14.593  -2.488  1.00 93.31           N  
ATOM   1403  HE1 TRP A  92      -9.578  15.304  -3.084  1.00 93.31           H  
ATOM   1404  CH2 TRP A  92      -7.796  15.924   0.736  1.00 93.31           C  
ATOM   1405  HH2 TRP A  92      -7.707  16.803   1.358  1.00 93.31           H  
ATOM   1406  CZ2 TRP A  92      -8.508  15.991  -0.473  1.00 93.31           C  
ATOM   1407  HZ2 TRP A  92      -8.984  16.903  -0.802  1.00 93.31           H  
ATOM   1408  CZ3 TRP A  92      -7.204  14.712   1.139  1.00 93.31           C  
ATOM   1409  HZ3 TRP A  92      -6.656  14.669   2.068  1.00 93.31           H  
ATOM   1410  N   TYR A  93      -5.177   9.462  -1.202  1.00 93.81           N  
ATOM   1411  H   TYR A  93      -4.841  10.333  -0.816  1.00 93.81           H  
ATOM   1412  CA  TYR A  93      -4.588   8.225  -0.701  1.00 93.81           C  
ATOM   1413  HA  TYR A  93      -5.088   7.366  -1.148  1.00 93.81           H  
ATOM   1414  C   TYR A  93      -4.756   8.141   0.806  1.00 93.81           C  
ATOM   1415  CB  TYR A  93      -3.108   8.175  -1.089  1.00 93.81           C  
ATOM   1416  HB2 TYR A  93      -2.645   7.307  -0.618  1.00 93.81           H  
ATOM   1417  HB3 TYR A  93      -2.610   9.066  -0.706  1.00 93.81           H  
ATOM   1418  O   TYR A  93      -4.738   9.161   1.499  1.00 93.81           O  
ATOM   1419  CG  TYR A  93      -2.895   8.089  -2.584  1.00 93.81           C  
ATOM   1420  CD1 TYR A  93      -2.881   6.829  -3.211  1.00 93.81           C  
ATOM   1421  HD1 TYR A  93      -2.993   5.927  -2.628  1.00 93.81           H  
ATOM   1422  CD2 TYR A  93      -2.760   9.263  -3.353  1.00 93.81           C  
ATOM   1423  HD2 TYR A  93      -2.806  10.233  -2.881  1.00 93.81           H  
ATOM   1424  CE1 TYR A  93      -2.738   6.742  -4.605  1.00 93.81           C  
ATOM   1425  HE1 TYR A  93      -2.712   5.781  -5.096  1.00 93.81           H  
ATOM   1426  CE2 TYR A  93      -2.606   9.177  -4.751  1.00 93.81           C  
ATOM   1427  HE2 TYR A  93      -2.517  10.070  -5.353  1.00 93.81           H  
ATOM   1428  OH  TYR A  93      -2.476   7.778  -6.721  1.00 93.81           O  
ATOM   1429  HH  TYR A  93      -2.145   8.570  -7.150  1.00 93.81           H  
ATOM   1430  CZ  TYR A  93      -2.604   7.912  -5.378  1.00 93.81           C  
ATOM   1431  N   ARG A  94      -4.898   6.928   1.344  1.00 95.97           N  
ATOM   1432  H   ARG A  94      -4.935   6.114   0.748  1.00 95.97           H  
ATOM   1433  CA  ARG A  94      -4.679   6.726   2.777  1.00 95.97           C  
ATOM   1434  HA  ARG A  94      -5.133   7.546   3.333  1.00 95.97           H  
ATOM   1435  C   ARG A  94      -3.179   6.765   3.012  1.00 95.97           C  
ATOM   1436  CB  ARG A  94      -5.309   5.421   3.261  1.00 95.97           C  
ATOM   1437  HB2 ARG A  94      -4.812   4.583   2.773  1.00 95.97           H  
ATOM   1438  HB3 ARG A  94      -5.154   5.331   4.336  1.00 95.97           H  
ATOM   1439  O   ARG A  94      -2.419   6.049   2.360  1.00 95.97           O  
ATOM   1440  CG  ARG A  94      -6.819   5.400   2.968  1.00 95.97           C  
ATOM   1441  HG2 ARG A  94      -6.999   5.493   1.897  1.00 95.97           H  
ATOM   1442  HG3 ARG A  94      -7.296   6.243   3.467  1.00 95.97           H  
ATOM   1443  CD  ARG A  94      -7.463   4.104   3.444  1.00 95.97           C  
ATOM   1444  HD2 ARG A  94      -7.276   3.978   4.510  1.00 95.97           H  
ATOM   1445  HD3 ARG A  94      -8.537   4.165   3.273  1.00 95.97           H  
ATOM   1446  NE  ARG A  94      -6.917   2.967   2.696  1.00 95.97           N  
ATOM   1447  HE  ARG A  94      -6.306   3.166   1.917  1.00 95.97           H  
ATOM   1448  NH1 ARG A  94      -7.943   1.316   3.863  1.00 95.97           N  
ATOM   1449 HH11 ARG A  94      -8.002   0.334   4.094  1.00 95.97           H  
ATOM   1450 HH12 ARG A  94      -8.573   1.970   4.305  1.00 95.97           H  
ATOM   1451  NH2 ARG A  94      -6.483   0.798   2.270  1.00 95.97           N  
ATOM   1452 HH21 ARG A  94      -6.671  -0.189   2.367  1.00 95.97           H  
ATOM   1453 HH22 ARG A  94      -5.854   1.085   1.533  1.00 95.97           H  
ATOM   1454  CZ  ARG A  94      -7.116   1.699   2.942  1.00 95.97           C  
ATOM   1455  N   ALA A  95      -2.747   7.622   3.920  1.00 96.70           N  
ATOM   1456  H   ALA A  95      -3.424   8.205   4.391  1.00 96.70           H  
ATOM   1457  CA  ALA A  95      -1.345   7.858   4.205  1.00 96.70           C  
ATOM   1458  HA  ALA A  95      -0.747   7.136   3.649  1.00 96.70           H  
ATOM   1459  C   ALA A  95      -1.070   7.670   5.693  1.00 96.70           C  
ATOM   1460  CB  ALA A  95      -0.971   9.258   3.715  1.00 96.70           C  
ATOM   1461  HB1 ALA A  95      -1.543  10.006   4.265  1.00 96.70           H  
ATOM   1462  HB2 ALA A  95       0.095   9.432   3.866  1.00 96.70           H  
ATOM   1463  HB3 ALA A  95      -1.198   9.347   2.653  1.00 96.70           H  
ATOM   1464  O   ALA A  95      -1.869   8.086   6.529  1.00 96.70           O  
ATOM   1465  N   ARG A  96       0.070   7.069   6.039  1.00 96.64           N  
ATOM   1466  H   ARG A  96       0.666   6.743   5.292  1.00 96.64           H  
ATOM   1467  CA  ARG A  96       0.548   6.964   7.422  1.00 96.64           C  
ATOM   1468  HA  ARG A  96      -0.263   7.234   8.098  1.00 96.64           H  
ATOM   1469  C   ARG A  96       1.681   7.946   7.650  1.00 96.64           C  
ATOM   1470  CB  ARG A  96       0.942   5.517   7.731  1.00 96.64           C  
ATOM   1471  HB2 ARG A  96       1.781   5.215   7.104  1.00 96.64           H  
ATOM   1472  HB3 ARG A  96       0.086   4.886   7.493  1.00 96.64           H  
ATOM   1473  O   ARG A  96       2.698   7.876   6.963  1.00 96.64           O  
ATOM   1474  CG  ARG A  96       1.313   5.336   9.214  1.00 96.64           C  
ATOM   1475  HG2 ARG A  96       2.251   5.852   9.421  1.00 96.64           H  
ATOM   1476  HG3 ARG A  96       0.535   5.772   9.840  1.00 96.64           H  
ATOM   1477  CD  ARG A  96       1.471   3.856   9.585  1.00 96.64           C  
ATOM   1478  HD2 ARG A  96       1.791   3.794  10.625  1.00 96.64           H  
ATOM   1479  HD3 ARG A  96       2.254   3.429   8.958  1.00 96.64           H  
ATOM   1480  NE  ARG A  96       0.199   3.113   9.426  1.00 96.64           N  
ATOM   1481  HE  ARG A  96      -0.654   3.630   9.585  1.00 96.64           H  
ATOM   1482  NH1 ARG A  96       1.034   1.135   8.569  1.00 96.64           N  
ATOM   1483 HH11 ARG A  96       1.980   1.483   8.634  1.00 96.64           H  
ATOM   1484 HH12 ARG A  96       0.832   0.325   8.001  1.00 96.64           H  
ATOM   1485  NH2 ARG A  96      -1.144   1.418   8.695  1.00 96.64           N  
ATOM   1486 HH21 ARG A  96      -1.230   0.607   8.100  1.00 96.64           H  
ATOM   1487 HH22 ARG A  96      -1.955   2.017   8.756  1.00 96.64           H  
ATOM   1488  CZ  ARG A  96       0.040   1.901   8.918  1.00 96.64           C  
ATOM   1489  N   ALA A  97       1.525   8.837   8.623  1.00 96.53           N  
ATOM   1490  H   ALA A  97       0.681   8.810   9.177  1.00 96.53           H  
ATOM   1491  CA  ALA A  97       2.565   9.796   8.975  1.00 96.53           C  
ATOM   1492  HA  ALA A  97       2.911  10.300   8.073  1.00 96.53           H  
ATOM   1493  C   ALA A  97       3.751   9.061   9.611  1.00 96.53           C  
ATOM   1494  CB  ALA A  97       1.966  10.845   9.911  1.00 96.53           C  
ATOM   1495  HB1 ALA A  97       1.132  11.340   9.413  1.00 96.53           H  
ATOM   1496  HB2 ALA A  97       1.596  10.366  10.818  1.00 96.53           H  
ATOM   1497  HB3 ALA A  97       2.722  11.587  10.169  1.00 96.53           H  
ATOM   1498  O   ALA A  97       3.611   8.464  10.678  1.00 96.53           O  
ATOM   1499  N   LEU A  98       4.916   9.095   8.968  1.00 96.29           N  
ATOM   1500  H   LEU A  98       4.994   9.647   8.126  1.00 96.29           H  
ATOM   1501  CA  LEU A  98       6.117   8.414   9.461  1.00 96.29           C  
ATOM   1502  HA  LEU A  98       5.831   7.517  10.010  1.00 96.29           H  
ATOM   1503  C   LEU A  98       6.891   9.296  10.436  1.00 96.29           C  
ATOM   1504  CB  LEU A  98       7.005   7.994   8.280  1.00 96.29           C  
ATOM   1505  HB2 LEU A  98       7.856   7.445   8.681  1.00 96.29           H  
ATOM   1506  HB3 LEU A  98       7.389   8.888   7.789  1.00 96.29           H  
ATOM   1507  O   LEU A  98       7.453   8.806  11.406  1.00 96.29           O  
ATOM   1508  CG  LEU A  98       6.307   7.120   7.225  1.00 96.29           C  
ATOM   1509  HG  LEU A  98       5.556   7.715   6.706  1.00 96.29           H  
ATOM   1510  CD1 LEU A  98       7.341   6.669   6.198  1.00 96.29           C  
ATOM   1511 HD11 LEU A  98       8.087   6.045   6.690  1.00 96.29           H  
ATOM   1512 HD12 LEU A  98       7.833   7.537   5.758  1.00 96.29           H  
ATOM   1513 HD13 LEU A  98       6.862   6.099   5.402  1.00 96.29           H  
ATOM   1514  CD2 LEU A  98       5.619   5.895   7.831  1.00 96.29           C  
ATOM   1515 HD21 LEU A  98       5.221   5.268   7.033  1.00 96.29           H  
ATOM   1516 HD22 LEU A  98       6.333   5.326   8.427  1.00 96.29           H  
ATOM   1517 HD23 LEU A  98       4.785   6.210   8.459  1.00 96.29           H  
ATOM   1518  N   ASN A  99       6.889  10.603  10.193  1.00 94.79           N  
ATOM   1519  H   ASN A  99       6.389  10.921   9.375  1.00 94.79           H  
ATOM   1520  CA  ASN A  99       7.448  11.639  11.053  1.00 94.79           C  
ATOM   1521  HA  ASN A  99       7.208  11.414  12.092  1.00 94.79           H  
ATOM   1522  C   ASN A  99       6.776  12.981  10.696  1.00 94.79           C  
ATOM   1523  CB  ASN A  99       8.985  11.619  10.908  1.00 94.79           C  
ATOM   1524  HB2 ASN A  99       9.446  12.367  11.552  1.00 94.79           H  
ATOM   1525  HB3 ASN A  99       9.339  10.645  11.246  1.00 94.79           H  
ATOM   1526  O   ASN A  99       5.689  13.002  10.119  1.00 94.79           O  
ATOM   1527  CG  ASN A  99       9.467  11.826   9.489  1.00 94.79           C  
ATOM   1528  ND2 ASN A  99      10.509  11.151   9.072  1.00 94.79           N  
ATOM   1529 HD21 ASN A  99      10.803  11.306   8.118  1.00 94.79           H  
ATOM   1530 HD22 ASN A  99      10.987  10.515   9.694  1.00 94.79           H  
ATOM   1531  OD1 ASN A  99       8.904  12.601   8.742  1.00 94.79           O  
ATOM   1532  N   THR A 100       7.396  14.109  11.039  1.00 92.74           N  
ATOM   1533  H   THR A 100       8.316  14.066  11.454  1.00 92.74           H  
ATOM   1534  CA  THR A 100       6.850  15.446  10.750  1.00 92.74           C  
ATOM   1535  HA  THR A 100       5.784  15.447  10.980  1.00 92.74           H  
ATOM   1536  C   THR A 100       6.970  15.878   9.287  1.00 92.74           C  
ATOM   1537  CB  THR A 100       7.530  16.503  11.628  1.00 92.74           C  
ATOM   1538  HB  THR A 100       7.208  17.497  11.319  1.00 92.74           H  
ATOM   1539  O   THR A 100       6.342  16.862   8.905  1.00 92.74           O  
ATOM   1540  CG2 THR A 100       7.195  16.316  13.108  1.00 92.74           C  
ATOM   1541 HG21 THR A 100       7.582  15.362  13.468  1.00 92.74           H  
ATOM   1542 HG22 THR A 100       7.640  17.125  13.688  1.00 92.74           H  
ATOM   1543 HG23 THR A 100       6.114  16.338  13.242  1.00 92.74           H  
ATOM   1544  OG1 THR A 100       8.932  16.404  11.510  1.00 92.74           O  
ATOM   1545  HG1 THR A 100       9.321  17.181  11.917  1.00 92.74           H  
ATOM   1546  N   THR A 101       7.767  15.185   8.470  1.00 95.98           N  
ATOM   1547  H   THR A 101       8.272  14.392   8.838  1.00 95.98           H  
ATOM   1548  CA  THR A 101       8.088  15.581   7.090  1.00 95.98           C  
ATOM   1549  HA  THR A 101       7.469  16.431   6.802  1.00 95.98           H  
ATOM   1550  C   THR A 101       7.811  14.496   6.053  1.00 95.98           C  
ATOM   1551  CB  THR A 101       9.556  16.020   6.966  1.00 95.98           C  
ATOM   1552  HB  THR A 101       9.754  16.303   5.932  1.00 95.98           H  
ATOM   1553  O   THR A 101       7.928  14.779   4.865  1.00 95.98           O  
ATOM   1554  CG2 THR A 101       9.895  17.210   7.862  1.00 95.98           C  
ATOM   1555 HG21 THR A 101       9.836  16.920   8.911  1.00 95.98           H  
ATOM   1556 HG22 THR A 101      10.903  17.560   7.641  1.00 95.98           H  
ATOM   1557 HG23 THR A 101       9.189  18.018   7.673  1.00 95.98           H  
ATOM   1558  OG1 THR A 101      10.426  14.973   7.328  1.00 95.98           O  
ATOM   1559  HG1 THR A 101      11.327  15.266   7.173  1.00 95.98           H  
ATOM   1560  N   MET A 102       7.449  13.273   6.449  1.00 97.38           N  
ATOM   1561  H   MET A 102       7.451  13.080   7.441  1.00 97.38           H  
ATOM   1562  CA  MET A 102       7.279  12.132   5.544  1.00 97.38           C  
ATOM   1563  HA  MET A 102       7.144  12.512   4.531  1.00 97.38           H  
ATOM   1564  C   MET A 102       6.042  11.300   5.888  1.00 97.38           C  
ATOM   1565  CB  MET A 102       8.536  11.243   5.547  1.00 97.38           C  
ATOM   1566  HB2 MET A 102       8.711  10.861   6.554  1.00 97.38           H  
ATOM   1567  HB3 MET A 102       8.365  10.395   4.884  1.00 97.38           H  
ATOM   1568  O   MET A 102       5.724  11.084   7.062  1.00 97.38           O  
ATOM   1569  CG  MET A 102       9.784  11.998   5.069  1.00 97.38           C  
ATOM   1570  HG2 MET A 102       9.947  12.848   5.732  1.00 97.38           H  
ATOM   1571  HG3 MET A 102       9.595  12.387   4.069  1.00 97.38           H  
ATOM   1572  SD  MET A 102      11.334  11.054   5.041  1.00 97.38           S  
ATOM   1573  CE  MET A 102      10.995   9.949   3.654  1.00 97.38           C  
ATOM   1574  HE1 MET A 102      10.666  10.519   2.786  1.00 97.38           H  
ATOM   1575  HE2 MET A 102      10.213   9.259   3.973  1.00 97.38           H  
ATOM   1576  HE3 MET A 102      11.892   9.383   3.402  1.00 97.38           H  
ATOM   1577  N   ALA A 103       5.376  10.777   4.856  1.00 97.77           N  
ATOM   1578  H   ALA A 103       5.683  11.008   3.922  1.00 97.77           H  
ATOM   1579  CA  ALA A 103       4.258   9.846   4.984  1.00 97.77           C  
ATOM   1580  HA  ALA A 103       4.295   9.399   5.977  1.00 97.77           H  
ATOM   1581  C   ALA A 103       4.336   8.707   3.960  1.00 97.77           C  
ATOM   1582  CB  ALA A 103       2.936  10.606   4.861  1.00 97.77           C  
ATOM   1583  HB1 ALA A 103       2.873  11.358   5.647  1.00 97.77           H  
ATOM   1584  HB2 ALA A 103       2.870  11.086   3.885  1.00 97.77           H  
ATOM   1585  HB3 ALA A 103       2.104   9.911   4.977  1.00 97.77           H  
ATOM   1586  O   ALA A 103       4.731   8.910   2.816  1.00 97.77           O  
ATOM   1587  N   ALA A 104       3.919   7.512   4.368  1.00 97.59           N  
ATOM   1588  H   ALA A 104       3.563   7.440   5.310  1.00 97.59           H  
ATOM   1589  CA  ALA A 104       3.771   6.343   3.506  1.00 97.59           C  
ATOM   1590  HA  ALA A 104       4.501   6.369   2.697  1.00 97.59           H  
ATOM   1591  C   ALA A 104       2.365   6.304   2.897  1.00 97.59           C  
ATOM   1592  CB  ALA A 104       4.022   5.103   4.369  1.00 97.59           C  
ATOM   1593  HB1 ALA A 104       3.508   5.199   5.325  1.00 97.59           H  
ATOM   1594  HB2 ALA A 104       5.092   4.970   4.534  1.00 97.59           H  
ATOM   1595  HB3 ALA A 104       3.623   4.218   3.872  1.00 97.59           H  
ATOM   1596  O   ALA A 104       1.394   6.294   3.652  1.00 97.59           O  
ATOM   1597  N   LEU A 105       2.237   6.241   1.569  1.00 94.93           N  
ATOM   1598  H   LEU A 105       3.070   6.218   0.997  1.00 94.93           H  
ATOM   1599  CA  LEU A 105       0.946   6.059   0.898  1.00 94.93           C  
ATOM   1600  HA  LEU A 105       0.173   6.590   1.454  1.00 94.93           H  
ATOM   1601  C   LEU A 105       0.571   4.573   0.888  1.00 94.93           C  
ATOM   1602  CB  LEU A 105       0.982   6.639  -0.529  1.00 94.93           C  
ATOM   1603  HB2 LEU A 105       1.685   6.062  -1.129  1.00 94.93           H  
ATOM   1604  HB3 LEU A 105      -0.009   6.503  -0.962  1.00 94.93           H  
ATOM   1605  O   LEU A 105       1.124   3.801   0.111  1.00 94.93           O  
ATOM   1606  CG  LEU A 105       1.368   8.124  -0.644  1.00 94.93           C  
ATOM   1607  HG  LEU A 105       2.438   8.228  -0.465  1.00 94.93           H  
ATOM   1608  CD1 LEU A 105       1.057   8.600  -2.062  1.00 94.93           C  
ATOM   1609 HD11 LEU A 105       1.511   7.915  -2.779  1.00 94.93           H  
ATOM   1610 HD12 LEU A 105      -0.021   8.606  -2.228  1.00 94.93           H  
ATOM   1611 HD13 LEU A 105       1.444   9.608  -2.210  1.00 94.93           H  
ATOM   1612  CD2 LEU A 105       0.619   9.030   0.333  1.00 94.93           C  
ATOM   1613 HD21 LEU A 105      -0.457   8.884   0.232  1.00 94.93           H  
ATOM   1614 HD22 LEU A 105       0.927   8.808   1.354  1.00 94.93           H  
ATOM   1615 HD23 LEU A 105       0.863  10.072   0.126  1.00 94.93           H  
ATOM   1616  N   LEU A 106      -0.385   4.182   1.733  1.00 93.11           N  
ATOM   1617  H   LEU A 106      -0.877   4.904   2.240  1.00 93.11           H  
ATOM   1618  CA  LEU A 106      -0.772   2.789   2.014  1.00 93.11           C  
ATOM   1619  HA  LEU A 106       0.128   2.208   2.216  1.00 93.11           H  
ATOM   1620  C   LEU A 106      -1.489   2.082   0.853  1.00 93.11           C  
ATOM   1621  CB  LEU A 106      -1.681   2.767   3.255  1.00 93.11           C  
ATOM   1622  HB2 LEU A 106      -1.955   1.731   3.457  1.00 93.11           H  
ATOM   1623  HB3 LEU A 106      -2.598   3.304   3.014  1.00 93.11           H  
ATOM   1624  O   LEU A 106      -1.650   0.861   0.876  1.00 93.11           O  
ATOM   1625  CG  LEU A 106      -1.083   3.365   4.539  1.00 93.11           C  
ATOM   1626  HG  LEU A 106      -0.874   4.424   4.392  1.00 93.11           H  
ATOM   1627  CD1 LEU A 106      -2.107   3.230   5.664  1.00 93.11           C  
ATOM   1628 HD11 LEU A 106      -3.044   3.698   5.363  1.00 93.11           H  
ATOM   1629 HD12 LEU A 106      -1.743   3.720   6.567  1.00 93.11           H  
ATOM   1630 HD13 LEU A 106      -2.284   2.174   5.871  1.00 93.11           H  
ATOM   1631  CD2 LEU A 106       0.203   2.659   4.977  1.00 93.11           C  
ATOM   1632 HD21 LEU A 106       0.984   2.821   4.233  1.00 93.11           H  
ATOM   1633 HD22 LEU A 106       0.545   3.064   5.929  1.00 93.11           H  
ATOM   1634 HD23 LEU A 106       0.024   1.589   5.078  1.00 93.11           H  
ATOM   1635  N   ASP A 107      -1.882   2.848  -0.164  1.00 87.92           N  
ATOM   1636  H   ASP A 107      -1.767   3.844  -0.048  1.00 87.92           H  
ATOM   1637  CA  ASP A 107      -2.539   2.374  -1.390  1.00 87.92           C  
ATOM   1638  HA  ASP A 107      -2.533   1.284  -1.405  1.00 87.92           H  
ATOM   1639  C   ASP A 107      -1.818   2.851  -2.662  1.00 87.92           C  
ATOM   1640  CB  ASP A 107      -4.001   2.838  -1.393  1.00 87.92           C  
ATOM   1641  HB2 ASP A 107      -4.030   3.916  -1.553  1.00 87.92           H  
ATOM   1642  HB3 ASP A 107      -4.534   2.357  -2.213  1.00 87.92           H  
ATOM   1643  O   ASP A 107      -2.368   2.762  -3.761  1.00 87.92           O  
ATOM   1644  CG  ASP A 107      -4.707   2.507  -0.086  1.00 87.92           C  
ATOM   1645  OD1 ASP A 107      -4.711   1.324   0.317  1.00 87.92           O  
ATOM   1646  OD2 ASP A 107      -5.236   3.441   0.557  1.00 87.92           O  
ATOM   1647  N   GLY A 108      -0.611   3.406  -2.506  1.00 86.16           N  
ATOM   1648  H   GLY A 108      -0.214   3.406  -1.577  1.00 86.16           H  
ATOM   1649  CA  GLY A 108       0.188   3.978  -3.593  1.00 86.16           C  
ATOM   1650  HA2 GLY A 108      -0.214   3.660  -4.556  1.00 86.16           H  
ATOM   1651  HA3 GLY A 108       0.128   5.065  -3.543  1.00 86.16           H  
ATOM   1652  C   GLY A 108       1.664   3.579  -3.569  1.00 86.16           C  
ATOM   1653  O   GLY A 108       2.408   4.034  -4.429  1.00 86.16           O  
ATOM   1654  N   SER A 109       2.093   2.765  -2.598  1.00 89.12           N  
ATOM   1655  H   SER A 109       1.415   2.413  -1.937  1.00 89.12           H  
ATOM   1656  CA  SER A 109       3.407   2.103  -2.564  1.00 89.12           C  
ATOM   1657  HA  SER A 109       3.518   1.672  -1.569  1.00 89.12           H  
ATOM   1658  C   SER A 109       4.611   3.027  -2.715  1.00 89.12           C  
ATOM   1659  CB  SER A 109       3.405   0.938  -3.547  1.00 89.12           C  
ATOM   1660  HB2 SER A 109       4.406   0.537  -3.709  1.00 89.12           H  
ATOM   1661  HB3 SER A 109       2.977   1.267  -4.494  1.00 89.12           H  
ATOM   1662  O   SER A 109       5.640   2.661  -3.276  1.00 89.12           O  
ATOM   1663  OG  SER A 109       2.571  -0.037  -2.975  1.00 89.12           O  
ATOM   1664  HG  SER A 109       2.916  -0.919  -3.131  1.00 89.12           H  
ATOM   1665  N   LYS A 110       4.493   4.235  -2.164  1.00 91.82           N  
ATOM   1666  H   LYS A 110       3.618   4.450  -1.709  1.00 91.82           H  
ATOM   1667  CA  LYS A 110       5.561   5.232  -2.139  1.00 91.82           C  
ATOM   1668  HA  LYS A 110       6.513   4.703  -2.178  1.00 91.82           H  
ATOM   1669  C   LYS A 110       5.549   6.018  -0.842  1.00 91.82           C  
ATOM   1670  CB  LYS A 110       5.483   6.130  -3.391  1.00 91.82           C  
ATOM   1671  HB2 LYS A 110       6.364   6.772  -3.415  1.00 91.82           H  
ATOM   1672  HB3 LYS A 110       5.525   5.489  -4.271  1.00 91.82           H  
ATOM   1673  O   LYS A 110       4.542   6.077  -0.130  1.00 91.82           O  
ATOM   1674  CG  LYS A 110       4.226   7.016  -3.484  1.00 91.82           C  
ATOM   1675  HG2 LYS A 110       3.336   6.387  -3.453  1.00 91.82           H  
ATOM   1676  HG3 LYS A 110       4.201   7.704  -2.639  1.00 91.82           H  
ATOM   1677  CD  LYS A 110       4.227   7.823  -4.794  1.00 91.82           C  
ATOM   1678  HD2 LYS A 110       4.299   7.130  -5.633  1.00 91.82           H  
ATOM   1679  HD3 LYS A 110       5.096   8.481  -4.810  1.00 91.82           H  
ATOM   1680  CE  LYS A 110       2.950   8.665  -4.949  1.00 91.82           C  
ATOM   1681  HE2 LYS A 110       2.870   9.344  -4.101  1.00 91.82           H  
ATOM   1682  HE3 LYS A 110       2.095   7.989  -4.931  1.00 91.82           H  
ATOM   1683  NZ  LYS A 110       2.927   9.443  -6.219  1.00 91.82           N  
ATOM   1684  HZ1 LYS A 110       3.613  10.183  -6.243  1.00 91.82           H  
ATOM   1685  HZ2 LYS A 110       3.107   8.857  -7.022  1.00 91.82           H  
ATOM   1686  HZ3 LYS A 110       2.039   9.902  -6.367  1.00 91.82           H  
ATOM   1687  N   VAL A 111       6.676   6.652  -0.554  1.00 96.55           N  
ATOM   1688  H   VAL A 111       7.441   6.582  -1.209  1.00 96.55           H  
ATOM   1689  CA  VAL A 111       6.796   7.626   0.528  1.00 96.55           C  
ATOM   1690  HA  VAL A 111       5.911   7.566   1.162  1.00 96.55           H  
ATOM   1691  C   VAL A 111       6.834   9.023  -0.076  1.00 96.55           C  
ATOM   1692  CB  VAL A 111       8.008   7.318   1.418  1.00 96.55           C  
ATOM   1693  HB  VAL A 111       8.920   7.320   0.821  1.00 96.55           H  
ATOM   1694  O   VAL A 111       7.533   9.265  -1.055  1.00 96.55           O  
ATOM   1695  CG1 VAL A 111       8.139   8.344   2.542  1.00 96.55           C  
ATOM   1696 HG11 VAL A 111       8.469   9.302   2.143  1.00 96.55           H  
ATOM   1697 HG12 VAL A 111       8.867   7.966   3.260  1.00 96.55           H  
ATOM   1698 HG13 VAL A 111       7.189   8.467   3.062  1.00 96.55           H  
ATOM   1699  CG2 VAL A 111       7.848   5.945   2.086  1.00 96.55           C  
ATOM   1700 HG21 VAL A 111       8.713   5.738   2.717  1.00 96.55           H  
ATOM   1701 HG22 VAL A 111       7.779   5.164   1.328  1.00 96.55           H  
ATOM   1702 HG23 VAL A 111       6.946   5.927   2.698  1.00 96.55           H  
ATOM   1703  N   VAL A 112       6.065   9.940   0.503  1.00 96.60           N  
ATOM   1704  H   VAL A 112       5.532   9.667   1.316  1.00 96.60           H  
ATOM   1705  CA  VAL A 112       5.972  11.338   0.070  1.00 96.60           C  
ATOM   1706  HA  VAL A 112       6.608  11.479  -0.804  1.00 96.60           H  
ATOM   1707  C   VAL A 112       6.495  12.272   1.151  1.00 96.60           C  
ATOM   1708  CB  VAL A 112       4.541  11.722  -0.353  1.00 96.60           C  
ATOM   1709  HB  VAL A 112       4.546  12.774  -0.639  1.00 96.60           H  
ATOM   1710  O   VAL A 112       6.422  11.965   2.344  1.00 96.60           O  
ATOM   1711  CG1 VAL A 112       4.099  10.913  -1.578  1.00 96.60           C  
ATOM   1712 HG11 VAL A 112       4.023   9.855  -1.328  1.00 96.60           H  
ATOM   1713 HG12 VAL A 112       3.131  11.279  -1.921  1.00 96.60           H  
ATOM   1714 HG13 VAL A 112       4.824  11.039  -2.382  1.00 96.60           H  
ATOM   1715  CG2 VAL A 112       3.510  11.543   0.769  1.00 96.60           C  
ATOM   1716 HG21 VAL A 112       3.431  10.494   1.053  1.00 96.60           H  
ATOM   1717 HG22 VAL A 112       3.790  12.137   1.640  1.00 96.60           H  
ATOM   1718 HG23 VAL A 112       2.536  11.890   0.425  1.00 96.60           H  
ATOM   1719  N   TYR A 113       6.997  13.432   0.730  1.00 96.61           N  
ATOM   1720  H   TYR A 113       6.991  13.626  -0.261  1.00 96.61           H  
ATOM   1721  CA  TYR A 113       7.353  14.516   1.639  1.00 96.61           C  
ATOM   1722  HA  TYR A 113       7.685  14.083   2.582  1.00 96.61           H  
ATOM   1723  C   TYR A 113       6.141  15.401   1.909  1.00 96.61           C  
ATOM   1724  CB  TYR A 113       8.509  15.345   1.081  1.00 96.61           C  
ATOM   1725  HB2 TYR A 113       8.632  16.231   1.703  1.00 96.61           H  
ATOM   1726  HB3 TYR A 113       8.262  15.683   0.074  1.00 96.61           H  
ATOM   1727  O   TYR A 113       5.555  15.949   0.978  1.00 96.61           O  
ATOM   1728  CG  TYR A 113       9.824  14.600   1.064  1.00 96.61           C  
ATOM   1729  CD1 TYR A 113      10.567  14.477   2.254  1.00 96.61           C  
ATOM   1730  HD1 TYR A 113      10.188  14.904   3.171  1.00 96.61           H  
ATOM   1731  CD2 TYR A 113      10.287  14.007  -0.126  1.00 96.61           C  
ATOM   1732  HD2 TYR A 113       9.704  14.071  -1.033  1.00 96.61           H  
ATOM   1733  CE1 TYR A 113      11.784  13.771   2.254  1.00 96.61           C  
ATOM   1734  HE1 TYR A 113      12.344  13.658   3.171  1.00 96.61           H  
ATOM   1735  CE2 TYR A 113      11.507  13.307  -0.130  1.00 96.61           C  
ATOM   1736  HE2 TYR A 113      11.868  12.835  -1.032  1.00 96.61           H  
ATOM   1737  OH  TYR A 113      13.432  12.510   1.048  1.00 96.61           O  
ATOM   1738  HH  TYR A 113      13.802  12.417   1.929  1.00 96.61           H  
ATOM   1739  CZ  TYR A 113      12.257  13.189   1.058  1.00 96.61           C  
ATOM   1740  N   LEU A 114       5.821  15.573   3.186  1.00 96.70           N  
ATOM   1741  H   LEU A 114       6.426  15.154   3.877  1.00 96.70           H  
ATOM   1742  CA  LEU A 114       4.746  16.434   3.655  1.00 96.70           C  
ATOM   1743  HA  LEU A 114       3.896  16.333   2.981  1.00 96.70           H  
ATOM   1744  C   LEU A 114       5.183  17.898   3.627  1.00 96.70           C  
ATOM   1745  CB  LEU A 114       4.324  16.010   5.071  1.00 96.70           C  
ATOM   1746  HB2 LEU A 114       5.189  16.098   5.729  1.00 96.70           H  
ATOM   1747  HB3 LEU A 114       3.564  16.704   5.429  1.00 96.70           H  
ATOM   1748  O   LEU A 114       6.263  18.259   4.105  1.00 96.70           O  
ATOM   1749  CG  LEU A 114       3.769  14.579   5.165  1.00 96.70           C  
ATOM   1750  HG  LEU A 114       4.482  13.872   4.740  1.00 96.70           H  
ATOM   1751  CD1 LEU A 114       3.578  14.223   6.640  1.00 96.70           C  
ATOM   1752 HD11 LEU A 114       3.021  15.011   7.147  1.00 96.70           H  
ATOM   1753 HD12 LEU A 114       3.041  13.280   6.742  1.00 96.70           H  
ATOM   1754 HD13 LEU A 114       4.552  14.121   7.119  1.00 96.70           H  
ATOM   1755  CD2 LEU A 114       2.441  14.441   4.420  1.00 96.70           C  
ATOM   1756 HD21 LEU A 114       1.691  15.104   4.852  1.00 96.70           H  
ATOM   1757 HD22 LEU A 114       2.569  14.688   3.366  1.00 96.70           H  
ATOM   1758 HD23 LEU A 114       2.103  13.406   4.469  1.00 96.70           H  
ATOM   1759  N   ARG A 115       4.322  18.755   3.087  1.00 94.61           N  
ATOM   1760  H   ARG A 115       3.495  18.360   2.664  1.00 94.61           H  
ATOM   1761  CA  ARG A 115       4.528  20.200   2.961  1.00 94.61           C  
ATOM   1762  HA  ARG A 115       5.466  20.464   3.450  1.00 94.61           H  
ATOM   1763  C   ARG A 115       3.407  20.951   3.666  1.00 94.61           C  
ATOM   1764  CB  ARG A 115       4.609  20.584   1.477  1.00 94.61           C  
ATOM   1765  HB2 ARG A 115       3.641  20.394   1.014  1.00 94.61           H  
ATOM   1766  HB3 ARG A 115       4.816  21.651   1.395  1.00 94.61           H  
ATOM   1767  O   ARG A 115       2.301  20.455   3.833  1.00 94.61           O  
ATOM   1768  CG  ARG A 115       5.691  19.809   0.710  1.00 94.61           C  
ATOM   1769  HG2 ARG A 115       6.675  20.076   1.098  1.00 94.61           H  
ATOM   1770  HG3 ARG A 115       5.541  18.736   0.823  1.00 94.61           H  
ATOM   1771  CD  ARG A 115       5.608  20.138  -0.780  1.00 94.61           C  
ATOM   1772  HD2 ARG A 115       5.720  21.214  -0.917  1.00 94.61           H  
ATOM   1773  HD3 ARG A 115       4.623  19.833  -1.135  1.00 94.61           H  
ATOM   1774  NE  ARG A 115       6.652  19.426  -1.539  1.00 94.61           N  
ATOM   1775  HE  ARG A 115       7.256  18.819  -1.002  1.00 94.61           H  
ATOM   1776  NH1 ARG A 115       5.923  20.008  -3.632  1.00 94.61           N  
ATOM   1777 HH11 ARG A 115       5.954  19.871  -4.632  1.00 94.61           H  
ATOM   1778 HH12 ARG A 115       5.110  20.428  -3.204  1.00 94.61           H  
ATOM   1779  NH2 ARG A 115       7.701  18.676  -3.415  1.00 94.61           N  
ATOM   1780 HH21 ARG A 115       7.708  18.552  -4.417  1.00 94.61           H  
ATOM   1781 HH22 ARG A 115       8.298  18.094  -2.846  1.00 94.61           H  
ATOM   1782  CZ  ARG A 115       6.757  19.377  -2.854  1.00 94.61           C  
ATOM   1783  N   MET A 116       3.685  22.199   4.037  1.00 91.12           N  
ATOM   1784  H   MET A 116       4.621  22.543   3.878  1.00 91.12           H  
ATOM   1785  CA  MET A 116       2.750  23.031   4.807  1.00 91.12           C  
ATOM   1786  HA  MET A 116       2.534  22.524   5.747  1.00 91.12           H  
ATOM   1787  C   MET A 116       1.401  23.272   4.103  1.00 91.12           C  
ATOM   1788  CB  MET A 116       3.444  24.365   5.110  1.00 91.12           C  
ATOM   1789  HB2 MET A 116       4.460  24.171   5.454  1.00 91.12           H  
ATOM   1790  HB3 MET A 116       3.498  24.958   4.196  1.00 91.12           H  
ATOM   1791  O   MET A 116       0.395  23.443   4.778  1.00 91.12           O  
ATOM   1792  CG  MET A 116       2.731  25.169   6.201  1.00 91.12           C  
ATOM   1793  HG2 MET A 116       1.699  25.358   5.906  1.00 91.12           H  
ATOM   1794  HG3 MET A 116       2.717  24.573   7.114  1.00 91.12           H  
ATOM   1795  SD  MET A 116       3.527  26.756   6.565  1.00 91.12           S  
ATOM   1796  CE  MET A 116       2.916  27.722   5.156  1.00 91.12           C  
ATOM   1797  HE1 MET A 116       1.826  27.705   5.147  1.00 91.12           H  
ATOM   1798  HE2 MET A 116       3.259  28.753   5.244  1.00 91.12           H  
ATOM   1799  HE3 MET A 116       3.284  27.296   4.223  1.00 91.12           H  
ATOM   1800  N   ASN A 117       1.384  23.277   2.766  1.00 92.13           N  
ATOM   1801  H   ASN A 117       2.237  23.042   2.278  1.00 92.13           H  
ATOM   1802  CA  ASN A 117       0.187  23.542   1.960  1.00 92.13           C  
ATOM   1803  HA  ASN A 117      -0.573  24.005   2.591  1.00 92.13           H  
ATOM   1804  C   ASN A 117      -0.460  22.265   1.398  1.00 92.13           C  
ATOM   1805  CB  ASN A 117       0.541  24.531   0.833  1.00 92.13           C  
ATOM   1806  HB2 ASN A 117       1.334  24.102   0.220  1.00 92.13           H  
ATOM   1807  HB3 ASN A 117      -0.334  24.671   0.198  1.00 92.13           H  
ATOM   1808  O   ASN A 117      -1.329  22.361   0.530  1.00 92.13           O  
ATOM   1809  CG  ASN A 117       0.961  25.908   1.309  1.00 92.13           C  
ATOM   1810  ND2 ASN A 117       1.518  26.700   0.425  1.00 92.13           N  
ATOM   1811 HD21 ASN A 117       1.736  27.630   0.751  1.00 92.13           H  
ATOM   1812 HD22 ASN A 117       1.589  26.410  -0.540  1.00 92.13           H  
ATOM   1813  OD1 ASN A 117       0.817  26.308   2.449  1.00 92.13           O  
ATOM   1814  N   ASP A 118      -0.018  21.083   1.832  1.00 95.54           N  
ATOM   1815  H   ASP A 118       0.645  21.033   2.592  1.00 95.54           H  
ATOM   1816  CA  ASP A 118      -0.634  19.837   1.387  1.00 95.54           C  
ATOM   1817  HA  ASP A 118      -0.674  19.836   0.298  1.00 95.54           H  
ATOM   1818  C   ASP A 118      -2.069  19.750   1.910  1.00 95.54           C  
ATOM   1819  CB  ASP A 118       0.186  18.619   1.828  1.00 95.54           C  
ATOM   1820  HB2 ASP A 118       0.390  18.685   2.897  1.00 95.54           H  
ATOM   1821  HB3 ASP A 118      -0.419  17.728   1.661  1.00 95.54           H  
ATOM   1822  O   ASP A 118      -2.347  20.053   3.075  1.00 95.54           O  
ATOM   1823  CG  ASP A 118       1.501  18.445   1.058  1.00 95.54           C  
ATOM   1824  OD1 ASP A 118       1.709  19.104   0.015  1.00 95.54           O  
ATOM   1825  OD2 ASP A 118       2.327  17.627   1.521  1.00 95.54           O  
ATOM   1826  N   LYS A 119      -2.998  19.316   1.052  1.00 96.36           N  
ATOM   1827  H   LYS A 119      -2.709  19.016   0.132  1.00 96.36           H  
ATOM   1828  CA  LYS A 119      -4.369  19.061   1.491  1.00 96.36           C  
ATOM   1829  HA  LYS A 119      -4.637  19.813   2.233  1.00 96.36           H  
ATOM   1830  C   LYS A 119      -4.427  17.699   2.165  1.00 96.36           C  
ATOM   1831  CB  LYS A 119      -5.388  19.151   0.357  1.00 96.36           C  
ATOM   1832  HB2 LYS A 119      -5.150  18.405  -0.402  1.00 96.36           H  
ATOM   1833  HB3 LYS A 119      -6.362  18.898   0.776  1.00 96.36           H  
ATOM   1834  O   LYS A 119      -4.139  16.669   1.556  1.00 96.36           O  
ATOM   1835  CG  LYS A 119      -5.483  20.523  -0.320  1.00 96.36           C  
ATOM   1836  HG2 LYS A 119      -5.550  21.314   0.427  1.00 96.36           H  
ATOM   1837  HG3 LYS A 119      -4.606  20.682  -0.948  1.00 96.36           H  
ATOM   1838  CD  LYS A 119      -6.757  20.511  -1.174  1.00 96.36           C  
ATOM   1839  HD2 LYS A 119      -6.816  19.562  -1.707  1.00 96.36           H  
ATOM   1840  HD3 LYS A 119      -7.622  20.558  -0.512  1.00 96.36           H  
ATOM   1841  CE  LYS A 119      -6.848  21.643  -2.195  1.00 96.36           C  
ATOM   1842  HE2 LYS A 119      -6.992  22.587  -1.670  1.00 96.36           H  
ATOM   1843  HE3 LYS A 119      -5.912  21.689  -2.752  1.00 96.36           H  
ATOM   1844  NZ  LYS A 119      -7.982  21.370  -3.122  1.00 96.36           N  
ATOM   1845  HZ1 LYS A 119      -7.851  20.487  -3.595  1.00 96.36           H  
ATOM   1846  HZ2 LYS A 119      -8.850  21.258  -2.618  1.00 96.36           H  
ATOM   1847  HZ3 LYS A 119      -8.098  22.091  -3.819  1.00 96.36           H  
ATOM   1848  N   VAL A 120      -4.833  17.716   3.426  1.00 97.67           N  
ATOM   1849  H   VAL A 120      -5.029  18.607   3.858  1.00 97.67           H  
ATOM   1850  CA  VAL A 120      -4.975  16.523   4.253  1.00 97.67           C  
ATOM   1851  HA  VAL A 120      -4.974  15.653   3.597  1.00 97.67           H  
ATOM   1852  C   VAL A 120      -6.311  16.543   4.973  1.00 97.67           C  
ATOM   1853  CB  VAL A 120      -3.803  16.366   5.237  1.00 97.67           C  
ATOM   1854  HB  VAL A 120      -3.940  15.434   5.786  1.00 97.67           H  
ATOM   1855  O   VAL A 120      -6.828  17.613   5.298  1.00 97.67           O  
ATOM   1856  CG1 VAL A 120      -2.481  16.279   4.469  1.00 97.67           C  
ATOM   1857 HG11 VAL A 120      -2.223  17.245   4.037  1.00 97.67           H  
ATOM   1858 HG12 VAL A 120      -2.583  15.549   3.666  1.00 97.67           H  
ATOM   1859 HG13 VAL A 120      -1.680  15.972   5.142  1.00 97.67           H  
ATOM   1860  CG2 VAL A 120      -3.704  17.504   6.258  1.00 97.67           C  
ATOM   1861 HG21 VAL A 120      -2.844  17.345   6.909  1.00 97.67           H  
ATOM   1862 HG22 VAL A 120      -3.580  18.460   5.750  1.00 97.67           H  
ATOM   1863 HG23 VAL A 120      -4.604  17.542   6.873  1.00 97.67           H  
ATOM   1864  N   LYS A 121      -6.867  15.360   5.224  1.00 97.88           N  
ATOM   1865  H   LYS A 121      -6.379  14.534   4.907  1.00 97.88           H  
ATOM   1866  CA  LYS A 121      -8.120  15.174   5.961  1.00 97.88           C  
ATOM   1867  HA  LYS A 121      -8.331  16.072   6.541  1.00 97.88           H  
ATOM   1868  C   LYS A 121      -7.974  14.054   6.970  1.00 97.88           C  
ATOM   1869  CB  LYS A 121      -9.307  14.916   5.006  1.00 97.88           C  
ATOM   1870  HB2 LYS A 121     -10.221  14.803   5.589  1.00 97.88           H  
ATOM   1871  HB3 LYS A 121      -9.161  13.978   4.471  1.00 97.88           H  
ATOM   1872  O   LYS A 121      -7.082  13.209   6.865  1.00 97.88           O  
ATOM   1873  CG  LYS A 121      -9.527  16.026   3.970  1.00 97.88           C  
ATOM   1874  HG2 LYS A 121     -10.268  15.692   3.244  1.00 97.88           H  
ATOM   1875  HG3 LYS A 121      -8.599  16.233   3.437  1.00 97.88           H  
ATOM   1876  CD  LYS A 121     -10.039  17.298   4.647  1.00 97.88           C  
ATOM   1877  HD2 LYS A 121     -11.069  17.132   4.964  1.00 97.88           H  
ATOM   1878  HD3 LYS A 121      -9.450  17.536   5.532  1.00 97.88           H  
ATOM   1879  CE  LYS A 121      -9.979  18.496   3.711  1.00 97.88           C  
ATOM   1880  HE2 LYS A 121      -8.934  18.716   3.493  1.00 97.88           H  
ATOM   1881  HE3 LYS A 121     -10.508  18.252   2.790  1.00 97.88           H  
ATOM   1882  NZ  LYS A 121     -10.634  19.637   4.385  1.00 97.88           N  
ATOM   1883  HZ1 LYS A 121     -11.627  19.459   4.342  1.00 97.88           H  
ATOM   1884  HZ2 LYS A 121     -10.454  20.529   3.948  1.00 97.88           H  
ATOM   1885  HZ3 LYS A 121     -10.425  19.649   5.373  1.00 97.88           H  
ATOM   1886  N   LYS A 122      -8.857  14.038   7.962  1.00 96.87           N  
ATOM   1887  H   LYS A 122      -9.632  14.684   7.903  1.00 96.87           H  
ATOM   1888  CA  LYS A 122      -8.978  12.878   8.839  1.00 96.87           C  
ATOM   1889  HA  LYS A 122      -7.999  12.644   9.258  1.00 96.87           H  
ATOM   1890  C   LYS A 122      -9.461  11.703   7.991  1.00 96.87           C  
ATOM   1891  CB  LYS A 122      -9.960  13.219   9.959  1.00 96.87           C  
ATOM   1892  HB2 LYS A 122      -9.625  14.127  10.460  1.00 96.87           H  
ATOM   1893  HB3 LYS A 122     -10.943  13.409   9.527  1.00 96.87           H  
ATOM   1894  O   LYS A 122     -10.380  11.873   7.202  1.00 96.87           O  
ATOM   1895  CG  LYS A 122     -10.059  12.084  10.982  1.00 96.87           C  
ATOM   1896  HG2 LYS A 122      -9.074  11.884  11.403  1.00 96.87           H  
ATOM   1897  HG3 LYS A 122     -10.439  11.182  10.502  1.00 96.87           H  
ATOM   1898  CD  LYS A 122     -11.020  12.501  12.093  1.00 96.87           C  
ATOM   1899  HD2 LYS A 122     -10.634  13.394  12.584  1.00 96.87           H  
ATOM   1900  HD3 LYS A 122     -11.991  12.730  11.653  1.00 96.87           H  
ATOM   1901  CE  LYS A 122     -11.165  11.367  13.106  1.00 96.87           C  
ATOM   1902  HE2 LYS A 122     -11.527  10.483  12.581  1.00 96.87           H  
ATOM   1903  HE3 LYS A 122     -10.182  11.138  13.519  1.00 96.87           H  
ATOM   1904  NZ  LYS A 122     -12.108  11.762  14.177  1.00 96.87           N  
ATOM   1905  HZ1 LYS A 122     -13.003  11.992  13.768  1.00 96.87           H  
ATOM   1906  HZ2 LYS A 122     -12.230  11.015  14.846  1.00 96.87           H  
ATOM   1907  HZ3 LYS A 122     -11.769  12.589  14.649  1.00 96.87           H  
ATOM   1908  N   LEU A 123      -8.889  10.514   8.179  1.00 96.75           N  
ATOM   1909  H   LEU A 123      -8.121  10.424   8.829  1.00 96.75           H  
ATOM   1910  CA  LEU A 123      -9.386   9.320   7.493  1.00 96.75           C  
ATOM   1911  HA  LEU A 123      -9.313   9.493   6.419  1.00 96.75           H  
ATOM   1912  C   LEU A 123     -10.858   9.077   7.885  1.00 96.75           C  
ATOM   1913  CB  LEU A 123      -8.494   8.117   7.848  1.00 96.75           C  
ATOM   1914  HB2 LEU A 123      -7.476   8.327   7.517  1.00 96.75           H  
ATOM   1915  HB3 LEU A 123      -8.478   7.998   8.931  1.00 96.75           H  
ATOM   1916  O   LEU A 123     -11.121   8.838   9.074  1.00 96.75           O  
ATOM   1917  CG  LEU A 123      -8.957   6.791   7.214  1.00 96.75           C  
ATOM   1918  HG  LEU A 123      -9.972   6.556   7.536  1.00 96.75           H  
ATOM   1919  CD1 LEU A 123      -8.918   6.848   5.690  1.00 96.75           C  
ATOM   1920 HD11 LEU A 123      -9.701   7.512   5.324  1.00 96.75           H  
ATOM   1921 HD12 LEU A 123      -7.952   7.229   5.357  1.00 96.75           H  
ATOM   1922 HD13 LEU A 123      -9.096   5.858   5.272  1.00 96.75           H  
ATOM   1923  CD2 LEU A 123      -8.041   5.657   7.668  1.00 96.75           C  
ATOM   1924 HD21 LEU A 123      -8.090   5.563   8.753  1.00 96.75           H  
ATOM   1925 HD22 LEU A 123      -7.015   5.862   7.363  1.00 96.75           H  
ATOM   1926 HD23 LEU A 123      -8.371   4.719   7.220  1.00 96.75           H  
ATOM   1927  N   PRO A 124     -11.824   9.107   6.943  1.00 95.67           N  
ATOM   1928  CA  PRO A 124     -13.207   8.820   7.284  1.00 95.67           C  
ATOM   1929  HA  PRO A 124     -13.502   9.492   8.090  1.00 95.67           H  
ATOM   1930  C   PRO A 124     -13.327   7.367   7.749  1.00 95.67           C  
ATOM   1931  CB  PRO A 124     -14.051   9.145   6.046  1.00 95.67           C  
ATOM   1932  HB2 PRO A 124     -14.323   8.236   5.510  1.00 95.67           H  
ATOM   1933  HB3 PRO A 124     -14.956   9.687   6.320  1.00 95.67           H  
ATOM   1934  O   PRO A 124     -12.848   6.443   7.091  1.00 95.67           O  
ATOM   1935  CG  PRO A 124     -13.134  10.021   5.189  1.00 95.67           C  
ATOM   1936  HG2 PRO A 124     -13.340   9.912   4.125  1.00 95.67           H  
ATOM   1937  HG3 PRO A 124     -13.238  11.064   5.491  1.00 95.67           H  
ATOM   1938  CD  PRO A 124     -11.736   9.530   5.549  1.00 95.67           C  
ATOM   1939  HD2 PRO A 124     -11.015  10.334   5.396  1.00 95.67           H  
ATOM   1940  HD3 PRO A 124     -11.489   8.674   4.922  1.00 95.67           H  
ATOM   1941  N   ALA A 125     -13.987   7.154   8.889  1.00 93.59           N  
ATOM   1942  H   ALA A 125     -14.338   7.965   9.378  1.00 93.59           H  
ATOM   1943  CA  ALA A 125     -13.948   5.880   9.612  1.00 93.59           C  
ATOM   1944  HA  ALA A 125     -12.918   5.695   9.917  1.00 93.59           H  
ATOM   1945  C   ALA A 125     -14.395   4.662   8.780  1.00 93.59           C  
ATOM   1946  CB  ALA A 125     -14.813   6.025  10.870  1.00 93.59           C  
ATOM   1947  HB1 ALA A 125     -15.850   6.214  10.593  1.00 93.59           H  
ATOM   1948  HB2 ALA A 125     -14.444   6.848  11.483  1.00 93.59           H  
ATOM   1949  HB3 ALA A 125     -14.764   5.104  11.451  1.00 93.59           H  
ATOM   1950  O   ALA A 125     -13.918   3.552   9.014  1.00 93.59           O  
ATOM   1951  N   LYS A 126     -15.275   4.861   7.789  1.00 95.60           N  
ATOM   1952  H   LYS A 126     -15.580   5.808   7.611  1.00 95.60           H  
ATOM   1953  CA  LYS A 126     -15.760   3.785   6.913  1.00 95.60           C  
ATOM   1954  HA  LYS A 126     -16.058   2.952   7.550  1.00 95.60           H  
ATOM   1955  C   LYS A 126     -14.679   3.195   5.993  1.00 95.60           C  
ATOM   1956  CB  LYS A 126     -17.018   4.236   6.149  1.00 95.60           C  
ATOM   1957  HB2 LYS A 126     -17.740   4.636   6.861  1.00 95.60           H  
ATOM   1958  HB3 LYS A 126     -17.463   3.356   5.684  1.00 95.60           H  
ATOM   1959  O   LYS A 126     -14.845   2.072   5.534  1.00 95.60           O  
ATOM   1960  CG  LYS A 126     -16.758   5.280   5.053  1.00 95.60           C  
ATOM   1961  HG2 LYS A 126     -16.305   6.170   5.489  1.00 95.60           H  
ATOM   1962  HG3 LYS A 126     -16.070   4.858   4.320  1.00 95.60           H  
ATOM   1963  CD  LYS A 126     -18.067   5.667   4.343  1.00 95.60           C  
ATOM   1964  HD2 LYS A 126     -18.579   4.774   3.985  1.00 95.60           H  
ATOM   1965  HD3 LYS A 126     -18.713   6.223   5.023  1.00 95.60           H  
ATOM   1966  CE  LYS A 126     -17.680   6.535   3.156  1.00 95.60           C  
ATOM   1967  HE2 LYS A 126     -17.035   5.940   2.509  1.00 95.60           H  
ATOM   1968  HE3 LYS A 126     -17.084   7.372   3.519  1.00 95.60           H  
ATOM   1969  NZ  LYS A 126     -18.795   7.073   2.332  1.00 95.60           N  
ATOM   1970  HZ1 LYS A 126     -19.500   7.557   2.868  1.00 95.60           H  
ATOM   1971  HZ2 LYS A 126     -19.171   6.395   1.685  1.00 95.60           H  
ATOM   1972  HZ3 LYS A 126     -18.374   7.794   1.763  1.00 95.60           H  
ATOM   1973  N   TYR A 127     -13.562   3.895   5.782  1.00 96.05           N  
ATOM   1974  H   TYR A 127     -13.489   4.820   6.181  1.00 96.05           H  
ATOM   1975  CA  TYR A 127     -12.422   3.414   4.986  1.00 96.05           C  
ATOM   1976  HA  TYR A 127     -12.766   2.634   4.307  1.00 96.05           H  
ATOM   1977  C   TYR A 127     -11.299   2.802   5.830  1.00 96.05           C  
ATOM   1978  CB  TYR A 127     -11.880   4.560   4.131  1.00 96.05           C  
ATOM   1979  HB2 TYR A 127     -11.071   4.188   3.503  1.00 96.05           H  
ATOM   1980  HB3 TYR A 127     -11.467   5.329   4.784  1.00 96.05           H  
ATOM   1981  O   TYR A 127     -10.353   2.233   5.283  1.00 96.05           O  
ATOM   1982  CG  TYR A 127     -12.933   5.169   3.237  1.00 96.05           C  
ATOM   1983  CD1 TYR A 127     -13.415   4.442   2.136  1.00 96.05           C  
ATOM   1984  HD1 TYR A 127     -13.017   3.464   1.905  1.00 96.05           H  
ATOM   1985  CD2 TYR A 127     -13.436   6.449   3.520  1.00 96.05           C  
ATOM   1986  HD2 TYR A 127     -13.024   7.007   4.349  1.00 96.05           H  
ATOM   1987  CE1 TYR A 127     -14.397   4.997   1.306  1.00 96.05           C  
ATOM   1988  HE1 TYR A 127     -14.762   4.467   0.439  1.00 96.05           H  
ATOM   1989  CE2 TYR A 127     -14.413   7.019   2.683  1.00 96.05           C  
ATOM   1990  HE2 TYR A 127     -14.779   8.021   2.858  1.00 96.05           H  
ATOM   1991  OH  TYR A 127     -15.851   6.765   0.763  1.00 96.05           O  
ATOM   1992  HH  TYR A 127     -16.138   7.647   1.008  1.00 96.05           H  
ATOM   1993  CZ  TYR A 127     -14.885   6.284   1.572  1.00 96.05           C  
ATOM   1994  N   SER A 128     -11.390   2.889   7.160  1.00 95.00           N  
ATOM   1995  H   SER A 128     -12.152   3.414   7.564  1.00 95.00           H  
ATOM   1996  CA  SER A 128     -10.370   2.359   8.074  1.00 95.00           C  
ATOM   1997  HA  SER A 128      -9.388   2.695   7.743  1.00 95.00           H  
ATOM   1998  C   SER A 128     -10.333   0.829   8.124  1.00 95.00           C  
ATOM   1999  CB  SER A 128     -10.605   2.894   9.489  1.00 95.00           C  
ATOM   2000  HB2 SER A 128      -9.815   2.526  10.144  1.00 95.00           H  
ATOM   2001  HB3 SER A 128     -11.564   2.535   9.862  1.00 95.00           H  
ATOM   2002  O   SER A 128      -9.312   0.269   8.510  1.00 95.00           O  
ATOM   2003  OG  SER A 128     -10.596   4.310   9.497  1.00 95.00           O  
ATOM   2004  HG  SER A 128     -10.519   4.615  10.403  1.00 95.00           H  
ATOM   2005  N   GLY A 129     -11.436   0.162   7.758  1.00 94.22           N  
ATOM   2006  H   GLY A 129     -12.237   0.703   7.465  1.00 94.22           H  
ATOM   2007  CA  GLY A 129     -11.551  -1.302   7.747  1.00 94.22           C  
ATOM   2008  HA2 GLY A 129     -12.585  -1.573   7.960  1.00 94.22           H  
ATOM   2009  HA3 GLY A 129     -10.921  -1.726   8.529  1.00 94.22           H  
ATOM   2010  C   GLY A 129     -11.163  -1.970   6.424  1.00 94.22           C  
ATOM   2011  O   GLY A 129     -10.995  -3.186   6.391  1.00 94.22           O  
ATOM   2012  N   ILE A 130     -11.014  -1.196   5.345  1.00 95.53           N  
ATOM   2013  H   ILE A 130     -11.097  -0.195   5.452  1.00 95.53           H  
ATOM   2014  CA  ILE A 130     -10.485  -1.703   4.073  1.00 95.53           C  
ATOM   2015  HA  ILE A 130     -11.015  -2.618   3.811  1.00 95.53           H  
ATOM   2016  C   ILE A 130      -8.996  -2.026   4.291  1.00 95.53           C  
ATOM   2017  CB  ILE A 130     -10.723  -0.662   2.952  1.00 95.53           C  
ATOM   2018  HB  ILE A 130     -10.343   0.303   3.287  1.00 95.53           H  
ATOM   2019  O   ILE A 130      -8.299  -1.180   4.855  1.00 95.53           O  
ATOM   2020  CG1 ILE A 130     -12.236  -0.497   2.679  1.00 95.53           C  
ATOM   2021 HG12 ILE A 130     -12.739  -0.233   3.609  1.00 95.53           H  
ATOM   2022 HG13 ILE A 130     -12.650  -1.443   2.330  1.00 95.53           H  
ATOM   2023  CG2 ILE A 130      -9.959  -1.049   1.682  1.00 95.53           C  
ATOM   2024 HG21 ILE A 130     -10.201  -0.378   0.857  1.00 95.53           H  
ATOM   2025 HG22 ILE A 130      -8.886  -0.979   1.862  1.00 95.53           H  
ATOM   2026 HG23 ILE A 130     -10.204  -2.067   1.381  1.00 95.53           H  
ATOM   2027  CD1 ILE A 130     -12.566   0.599   1.659  1.00 95.53           C  
ATOM   2028 HD11 ILE A 130     -12.332   0.261   0.649  1.00 95.53           H  
ATOM   2029 HD12 ILE A 130     -13.630   0.829   1.705  1.00 95.53           H  
ATOM   2030 HD13 ILE A 130     -11.989   1.496   1.886  1.00 95.53           H  
ATOM   2031  N   PRO A 131      -8.466  -3.193   3.889  1.00 95.89           N  
ATOM   2032  CA  PRO A 131      -7.047  -3.501   4.086  1.00 95.89           C  
ATOM   2033  HA  PRO A 131      -6.806  -3.463   5.149  1.00 95.89           H  
ATOM   2034  C   PRO A 131      -6.136  -2.520   3.336  1.00 95.89           C  
ATOM   2035  CB  PRO A 131      -6.869  -4.927   3.570  1.00 95.89           C  
ATOM   2036  HB2 PRO A 131      -7.014  -5.636   4.385  1.00 95.89           H  
ATOM   2037  HB3 PRO A 131      -5.892  -5.065   3.106  1.00 95.89           H  
ATOM   2038  O   PRO A 131      -6.547  -1.938   2.337  1.00 95.89           O  
ATOM   2039  CG  PRO A 131      -7.990  -5.081   2.545  1.00 95.89           C  
ATOM   2040  HG2 PRO A 131      -7.690  -4.632   1.598  1.00 95.89           H  
ATOM   2041  HG3 PRO A 131      -8.254  -6.130   2.407  1.00 95.89           H  
ATOM   2042  CD  PRO A 131      -9.126  -4.270   3.164  1.00 95.89           C  
ATOM   2043  HD2 PRO A 131      -9.684  -4.890   3.866  1.00 95.89           H  
ATOM   2044  HD3 PRO A 131      -9.790  -3.906   2.380  1.00 95.89           H  
ATOM   2045  N   GLU A 132      -4.899  -2.319   3.798  1.00 94.85           N  
ATOM   2046  H   GLU A 132      -4.607  -2.819   4.625  1.00 94.85           H  
ATOM   2047  CA  GLU A 132      -3.876  -1.637   2.987  1.00 94.85           C  
ATOM   2048  HA  GLU A 132      -4.328  -0.753   2.537  1.00 94.85           H  
ATOM   2049  C   GLU A 132      -3.434  -2.538   1.827  1.00 94.85           C  
ATOM   2050  CB  GLU A 132      -2.692  -1.123   3.835  1.00 94.85           C  
ATOM   2051  HB2 GLU A 132      -3.081  -0.433   4.583  1.00 94.85           H  
ATOM   2052  HB3 GLU A 132      -2.016  -0.570   3.183  1.00 94.85           H  
ATOM   2053  O   GLU A 132      -3.265  -3.749   1.999  1.00 94.85           O  
ATOM   2054  CG  GLU A 132      -1.882  -2.219   4.536  1.00 94.85           C  
ATOM   2055  HG2 GLU A 132      -1.449  -2.879   3.784  1.00 94.85           H  
ATOM   2056  HG3 GLU A 132      -2.562  -2.800   5.159  1.00 94.85           H  
ATOM   2057  CD  GLU A 132      -0.770  -1.706   5.462  1.00 94.85           C  
ATOM   2058  OE1 GLU A 132       0.281  -2.372   5.512  1.00 94.85           O  
ATOM   2059  OE2 GLU A 132      -0.997  -0.824   6.336  1.00 94.85           O  
ATOM   2060  N   PHE A 133      -3.253  -1.952   0.646  1.00 91.88           N  
ATOM   2061  H   PHE A 133      -3.422  -0.960   0.558  1.00 91.88           H  
ATOM   2062  CA  PHE A 133      -2.945  -2.705  -0.574  1.00 91.88           C  
ATOM   2063  HA  PHE A 133      -3.263  -3.741  -0.450  1.00 91.88           H  
ATOM   2064  C   PHE A 133      -1.440  -2.761  -0.874  1.00 91.88           C  
ATOM   2065  CB  PHE A 133      -3.761  -2.130  -1.734  1.00 91.88           C  
ATOM   2066  HB2 PHE A 133      -3.600  -1.054  -1.789  1.00 91.88           H  
ATOM   2067  HB3 PHE A 133      -3.401  -2.586  -2.657  1.00 91.88           H  
ATOM   2068  O   PHE A 133      -1.014  -3.483  -1.775  1.00 91.88           O  
ATOM   2069  CG  PHE A 133      -5.247  -2.401  -1.659  1.00 91.88           C  
ATOM   2070  CD1 PHE A 133      -5.815  -3.424  -2.439  1.00 91.88           C  
ATOM   2071  HD1 PHE A 133      -5.198  -4.018  -3.097  1.00 91.88           H  
ATOM   2072  CD2 PHE A 133      -6.075  -1.618  -0.837  1.00 91.88           C  
ATOM   2073  HD2 PHE A 133      -5.655  -0.820  -0.243  1.00 91.88           H  
ATOM   2074  CE1 PHE A 133      -7.196  -3.673  -2.384  1.00 91.88           C  
ATOM   2075  HE1 PHE A 133      -7.629  -4.447  -3.000  1.00 91.88           H  
ATOM   2076  CE2 PHE A 133      -7.457  -1.862  -0.791  1.00 91.88           C  
ATOM   2077  HE2 PHE A 133      -8.090  -1.237  -0.179  1.00 91.88           H  
ATOM   2078  CZ  PHE A 133      -8.019  -2.893  -1.558  1.00 91.88           C  
ATOM   2079  HZ  PHE A 133      -9.085  -3.067  -1.538  1.00 91.88           H  
ATOM   2080  N   CYS A 134      -0.612  -2.027  -0.129  1.00 93.68           N  
ATOM   2081  H   CYS A 134      -1.005  -1.428   0.582  1.00 93.68           H  
ATOM   2082  CA  CYS A 134       0.841  -2.112  -0.257  1.00 93.68           C  
ATOM   2083  HA  CYS A 134       1.100  -2.135  -1.315  1.00 93.68           H  
ATOM   2084  C   CYS A 134       1.403  -3.376   0.405  1.00 93.68           C  
ATOM   2085  CB  CYS A 134       1.502  -0.882   0.359  1.00 93.68           C  
ATOM   2086  HB2 CYS A 134       1.232  -0.820   1.413  1.00 93.68           H  
ATOM   2087  HB3 CYS A 134       2.584  -0.975   0.263  1.00 93.68           H  
ATOM   2088  O   CYS A 134       1.014  -3.747   1.515  1.00 93.68           O  
ATOM   2089  SG  CYS A 134       0.975   0.613  -0.498  1.00 93.68           S  
ATOM   2090  HG  CYS A 134      -0.335   0.422  -0.319  1.00 93.68           H  
ATOM   2091  N   CYS A 135       2.399  -3.978  -0.233  1.00 95.55           N  
ATOM   2092  H   CYS A 135       2.684  -3.610  -1.129  1.00 95.55           H  
ATOM   2093  CA  CYS A 135       3.165  -5.102   0.290  1.00 95.55           C  
ATOM   2094  HA  CYS A 135       3.041  -5.157   1.371  1.00 95.55           H  
ATOM   2095  C   CYS A 135       4.662  -4.910   0.011  1.00 95.55           C  
ATOM   2096  CB  CYS A 135       2.607  -6.402  -0.311  1.00 95.55           C  
ATOM   2097  HB2 CYS A 135       1.531  -6.446  -0.143  1.00 95.55           H  
ATOM   2098  HB3 CYS A 135       3.067  -7.265   0.170  1.00 95.55           H  
ATOM   2099  O   CYS A 135       5.068  -3.987  -0.693  1.00 95.55           O  
ATOM   2100  SG  CYS A 135       2.932  -6.481  -2.093  1.00 95.55           S  
ATOM   2101  HG  CYS A 135       4.262  -6.367  -2.050  1.00 95.55           H  
ATOM   2102  N   VAL A 136       5.490  -5.797   0.554  1.00 97.67           N  
ATOM   2103  H   VAL A 136       5.088  -6.526   1.126  1.00 97.67           H  
ATOM   2104  CA  VAL A 136       6.899  -5.944   0.186  1.00 97.67           C  
ATOM   2105  HA  VAL A 136       7.152  -5.174  -0.544  1.00 97.67           H  
ATOM   2106  C   VAL A 136       7.100  -7.302  -0.468  1.00 97.67           C  
ATOM   2107  CB  VAL A 136       7.830  -5.759   1.396  1.00 97.67           C  
ATOM   2108  HB  VAL A 136       7.483  -6.383   2.220  1.00 97.67           H  
ATOM   2109  O   VAL A 136       6.756  -8.321   0.131  1.00 97.67           O  
ATOM   2110  CG1 VAL A 136       9.281  -6.130   1.070  1.00 97.67           C  
ATOM   2111 HG11 VAL A 136       9.618  -5.598   0.181  1.00 97.67           H  
ATOM   2112 HG12 VAL A 136       9.375  -7.203   0.900  1.00 97.67           H  
ATOM   2113 HG13 VAL A 136       9.932  -5.861   1.902  1.00 97.67           H  
ATOM   2114  CG2 VAL A 136       7.833  -4.297   1.846  1.00 97.67           C  
ATOM   2115 HG21 VAL A 136       8.397  -4.191   2.773  1.00 97.67           H  
ATOM   2116 HG22 VAL A 136       6.811  -3.952   2.000  1.00 97.67           H  
ATOM   2117 HG23 VAL A 136       8.299  -3.687   1.073  1.00 97.67           H  
ATOM   2118  N   LEU A 137       7.688  -7.310  -1.663  1.00 98.06           N  
ATOM   2119  H   LEU A 137       7.946  -6.419  -2.063  1.00 98.06           H  
ATOM   2120  CA  LEU A 137       8.149  -8.504  -2.362  1.00 98.06           C  
ATOM   2121  HA  LEU A 137       7.717  -9.384  -1.885  1.00 98.06           H  
ATOM   2122  C   LEU A 137       9.675  -8.596  -2.266  1.00 98.06           C  
ATOM   2123  CB  LEU A 137       7.662  -8.456  -3.821  1.00 98.06           C  
ATOM   2124  HB2 LEU A 137       6.573  -8.411  -3.831  1.00 98.06           H  
ATOM   2125  HB3 LEU A 137       8.046  -7.544  -4.277  1.00 98.06           H  
ATOM   2126  O   LEU A 137      10.399  -7.748  -2.788  1.00 98.06           O  
ATOM   2127  CG  LEU A 137       8.125  -9.648  -4.680  1.00 98.06           C  
ATOM   2128  HG  LEU A 137       9.215  -9.691  -4.683  1.00 98.06           H  
ATOM   2129  CD1 LEU A 137       7.583 -10.982  -4.161  1.00 98.06           C  
ATOM   2130 HD11 LEU A 137       6.493 -10.966  -4.155  1.00 98.06           H  
ATOM   2131 HD12 LEU A 137       7.955 -11.185  -3.157  1.00 98.06           H  
ATOM   2132 HD13 LEU A 137       7.925 -11.785  -4.813  1.00 98.06           H  
ATOM   2133  CD2 LEU A 137       7.655  -9.455  -6.119  1.00 98.06           C  
ATOM   2134 HD21 LEU A 137       8.038  -8.514  -6.514  1.00 98.06           H  
ATOM   2135 HD22 LEU A 137       8.031 -10.267  -6.741  1.00 98.06           H  
ATOM   2136 HD23 LEU A 137       6.566  -9.449  -6.167  1.00 98.06           H  
ATOM   2137  N   ASN A 138      10.168  -9.644  -1.616  1.00 98.30           N  
ATOM   2138  H   ASN A 138       9.518 -10.301  -1.208  1.00 98.30           H  
ATOM   2139  CA  ASN A 138      11.583  -9.990  -1.606  1.00 98.30           C  
ATOM   2140  HA  ASN A 138      12.174  -9.123  -1.901  1.00 98.30           H  
ATOM   2141  C   ASN A 138      11.843 -11.093  -2.639  1.00 98.30           C  
ATOM   2142  CB  ASN A 138      11.992 -10.365  -0.176  1.00 98.30           C  
ATOM   2143  HB2 ASN A 138      11.672  -9.576   0.504  1.00 98.30           H  
ATOM   2144  HB3 ASN A 138      11.501 -11.294   0.112  1.00 98.30           H  
ATOM   2145  O   ASN A 138      11.581 -12.267  -2.372  1.00 98.30           O  
ATOM   2146  CG  ASN A 138      13.494 -10.524  -0.031  1.00 98.30           C  
ATOM   2147  ND2 ASN A 138      13.950 -10.956   1.119  1.00 98.30           N  
ATOM   2148 HD21 ASN A 138      14.947 -11.111   1.153  1.00 98.30           H  
ATOM   2149 HD22 ASN A 138      13.302 -11.263   1.831  1.00 98.30           H  
ATOM   2150  OD1 ASN A 138      14.286 -10.236  -0.908  1.00 98.30           O  
ATOM   2151  N   ALA A 139      12.306 -10.686  -3.819  1.00 98.45           N  
ATOM   2152  H   ALA A 139      12.491  -9.703  -3.957  1.00 98.45           H  
ATOM   2153  CA  ALA A 139      12.624 -11.539  -4.959  1.00 98.45           C  
ATOM   2154  HA  ALA A 139      13.046 -12.482  -4.612  1.00 98.45           H  
ATOM   2155  C   ALA A 139      13.649 -10.842  -5.870  1.00 98.45           C  
ATOM   2156  CB  ALA A 139      11.332 -11.823  -5.728  1.00 98.45           C  
ATOM   2157  HB1 ALA A 139      11.537 -12.522  -6.539  1.00 98.45           H  
ATOM   2158  HB2 ALA A 139      10.932 -10.898  -6.143  1.00 98.45           H  
ATOM   2159  HB3 ALA A 139      10.591 -12.262  -5.059  1.00 98.45           H  
ATOM   2160  O   ALA A 139      13.845  -9.627  -5.765  1.00 98.45           O  
ATOM   2161  N   ASP A 140      14.279 -11.602  -6.767  1.00 97.79           N  
ATOM   2162  H   ASP A 140      14.028 -12.577  -6.851  1.00 97.79           H  
ATOM   2163  CA  ASP A 140      15.171 -11.063  -7.800  1.00 97.79           C  
ATOM   2164  HA  ASP A 140      15.707 -10.210  -7.384  1.00 97.79           H  
ATOM   2165  C   ASP A 140      14.348 -10.554  -8.992  1.00 97.79           C  
ATOM   2166  CB  ASP A 140      16.223 -12.112  -8.192  1.00 97.79           C  
ATOM   2167  HB2 ASP A 140      16.661 -12.522  -7.282  1.00 97.79           H  
ATOM   2168  HB3 ASP A 140      15.747 -12.932  -8.730  1.00 97.79           H  
ATOM   2169  O   ASP A 140      14.102 -11.265  -9.963  1.00 97.79           O  
ATOM   2170  CG  ASP A 140      17.363 -11.521  -9.034  1.00 97.79           C  
ATOM   2171  OD1 ASP A 140      17.579 -10.290  -8.941  1.00 97.79           O  
ATOM   2172  OD2 ASP A 140      18.095 -12.323  -9.656  1.00 97.79           O  
ATOM   2173  N   VAL A 141      13.822  -9.339  -8.847  1.00 97.16           N  
ATOM   2174  H   VAL A 141      14.072  -8.821  -8.017  1.00 97.16           H  
ATOM   2175  CA  VAL A 141      12.941  -8.678  -9.820  1.00 97.16           C  
ATOM   2176  HA  VAL A 141      13.034  -9.188 -10.779  1.00 97.16           H  
ATOM   2177  C   VAL A 141      13.385  -7.238 -10.048  1.00 97.16           C  
ATOM   2178  CB  VAL A 141      11.458  -8.745  -9.392  1.00 97.16           C  
ATOM   2179  HB  VAL A 141      10.854  -8.278 -10.170  1.00 97.16           H  
ATOM   2180  O   VAL A 141      14.229  -6.715  -9.318  1.00 97.16           O  
ATOM   2181  CG1 VAL A 141      10.986 -10.193  -9.266  1.00 97.16           C  
ATOM   2182 HG11 VAL A 141       9.913 -10.225  -9.076  1.00 97.16           H  
ATOM   2183 HG12 VAL A 141      11.206 -10.712 -10.198  1.00 97.16           H  
ATOM   2184 HG13 VAL A 141      11.514 -10.702  -8.459  1.00 97.16           H  
ATOM   2185  CG2 VAL A 141      11.156  -8.023  -8.074  1.00 97.16           C  
ATOM   2186 HG21 VAL A 141      10.091  -8.104  -7.852  1.00 97.16           H  
ATOM   2187 HG22 VAL A 141      11.728  -8.467  -7.259  1.00 97.16           H  
ATOM   2188 HG23 VAL A 141      11.408  -6.967  -8.167  1.00 97.16           H  
ATOM   2189  N   GLU A 142      12.794  -6.580 -11.040  1.00 94.25           N  
ATOM   2190  H   GLU A 142      12.096  -7.052 -11.597  1.00 94.25           H  
ATOM   2191  CA  GLU A 142      13.048  -5.176 -11.355  1.00 94.25           C  
ATOM   2192  HA  GLU A 142      13.818  -4.791 -10.686  1.00 94.25           H  
ATOM   2193  C   GLU A 142      11.798  -4.318 -11.131  1.00 94.25           C  
ATOM   2194  CB  GLU A 142      13.590  -5.035 -12.786  1.00 94.25           C  
ATOM   2195  HB2 GLU A 142      13.733  -3.974 -12.993  1.00 94.25           H  
ATOM   2196  HB3 GLU A 142      12.859  -5.435 -13.489  1.00 94.25           H  
ATOM   2197  O   GLU A 142      10.663  -4.794 -11.197  1.00 94.25           O  
ATOM   2198  CG  GLU A 142      14.937  -5.759 -12.969  1.00 94.25           C  
ATOM   2199  HG2 GLU A 142      14.789  -6.831 -12.842  1.00 94.25           H  
ATOM   2200  HG3 GLU A 142      15.617  -5.417 -12.188  1.00 94.25           H  
ATOM   2201  CD  GLU A 142      15.590  -5.509 -14.340  1.00 94.25           C  
ATOM   2202  OE1 GLU A 142      16.788  -5.849 -14.475  1.00 94.25           O  
ATOM   2203  OE2 GLU A 142      14.925  -4.936 -15.232  1.00 94.25           O  
ATOM   2204  N   VAL A 143      12.019  -3.030 -10.859  1.00 93.46           N  
ATOM   2205  H   VAL A 143      12.970  -2.696 -10.913  1.00 93.46           H  
ATOM   2206  CA  VAL A 143      10.946  -2.033 -10.759  1.00 93.46           C  
ATOM   2207  HA  VAL A 143      10.207  -2.378 -10.034  1.00 93.46           H  
ATOM   2208  C   VAL A 143      10.231  -1.895 -12.104  1.00 93.46           C  
ATOM   2209  CB  VAL A 143      11.506  -0.681 -10.278  1.00 93.46           C  
ATOM   2210  HB  VAL A 143      12.412  -0.452 -10.840  1.00 93.46           H  
ATOM   2211  O   VAL A 143      10.872  -1.850 -13.152  1.00 93.46           O  
ATOM   2212  CG1 VAL A 143      10.531   0.482 -10.473  1.00 93.46           C  
ATOM   2213 HG11 VAL A 143      10.894   1.375  -9.964  1.00 93.46           H  
ATOM   2214 HG12 VAL A 143      10.427   0.713 -11.533  1.00 93.46           H  
ATOM   2215 HG13 VAL A 143       9.552   0.217 -10.073  1.00 93.46           H  
ATOM   2216  CG2 VAL A 143      11.876  -0.761  -8.791  1.00 93.46           C  
ATOM   2217 HG21 VAL A 143      10.978  -0.955  -8.204  1.00 93.46           H  
ATOM   2218 HG22 VAL A 143      12.316   0.182  -8.468  1.00 93.46           H  
ATOM   2219 HG23 VAL A 143      12.593  -1.567  -8.633  1.00 93.46           H  
ATOM   2220  N   GLY A 144       8.907  -1.774 -12.058  1.00 87.19           N  
ATOM   2221  H   GLY A 144       8.462  -1.775 -11.152  1.00 87.19           H  
ATOM   2222  CA  GLY A 144       8.029  -1.622 -13.215  1.00 87.19           C  
ATOM   2223  HA2 GLY A 144       7.192  -0.983 -12.932  1.00 87.19           H  
ATOM   2224  HA3 GLY A 144       8.573  -1.140 -14.028  1.00 87.19           H  
ATOM   2225  C   GLY A 144       7.448  -2.931 -13.748  1.00 87.19           C  
ATOM   2226  O   GLY A 144       6.621  -2.878 -14.653  1.00 87.19           O  
ATOM   2227  N   LEU A 145       7.846  -4.090 -13.209  1.00 88.74           N  
ATOM   2228  H   LEU A 145       8.539  -4.077 -12.474  1.00 88.74           H  
ATOM   2229  CA  LEU A 145       7.239  -5.369 -13.580  1.00 88.74           C  
ATOM   2230  HA  LEU A 145       7.087  -5.383 -14.659  1.00 88.74           H  
ATOM   2231  C   LEU A 145       5.859  -5.540 -12.937  1.00 88.74           C  
ATOM   2232  CB  LEU A 145       8.155  -6.545 -13.193  1.00 88.74           C  
ATOM   2233  HB2 LEU A 145       7.621  -7.470 -13.413  1.00 88.74           H  
ATOM   2234  HB3 LEU A 145       8.330  -6.510 -12.118  1.00 88.74           H  
ATOM   2235  O   LEU A 145       5.705  -5.318 -11.733  1.00 88.74           O  
ATOM   2236  CG  LEU A 145       9.514  -6.592 -13.915  1.00 88.74           C  
ATOM   2237  HG  LEU A 145      10.111  -5.728 -13.623  1.00 88.74           H  
ATOM   2238  CD1 LEU A 145      10.257  -7.864 -13.500  1.00 88.74           C  
ATOM   2239 HD11 LEU A 145      10.336  -7.901 -12.414  1.00 88.74           H  
ATOM   2240 HD12 LEU A 145      11.258  -7.856 -13.932  1.00 88.74           H  
ATOM   2241 HD13 LEU A 145       9.721  -8.745 -13.854  1.00 88.74           H  
ATOM   2242  CD2 LEU A 145       9.379  -6.597 -15.438  1.00 88.74           C  
ATOM   2243 HD21 LEU A 145       8.734  -7.414 -15.762  1.00 88.74           H  
ATOM   2244 HD22 LEU A 145       8.966  -5.648 -15.780  1.00 88.74           H  
ATOM   2245 HD23 LEU A 145      10.364  -6.715 -15.890  1.00 88.74           H  
ATOM   2246  N   ASN A 146       4.900  -6.040 -13.720  1.00 89.02           N  
ATOM   2247  H   ASN A 146       5.077  -6.143 -14.709  1.00 89.02           H  
ATOM   2248  CA  ASN A 146       3.663  -6.629 -13.218  1.00 89.02           C  
ATOM   2249  HA  ASN A 146       3.451  -6.227 -12.227  1.00 89.02           H  
ATOM   2250  C   ASN A 146       3.854  -8.140 -13.093  1.00 89.02           C  
ATOM   2251  CB  ASN A 146       2.475  -6.273 -14.121  1.00 89.02           C  
ATOM   2252  HB2 ASN A 146       2.639  -6.668 -15.123  1.00 89.02           H  
ATOM   2253  HB3 ASN A 146       1.562  -6.721 -13.729  1.00 89.02           H  
ATOM   2254  O   ASN A 146       4.343  -8.808 -14.007  1.00 89.02           O  
ATOM   2255  CG  ASN A 146       2.272  -4.776 -14.193  1.00 89.02           C  
ATOM   2256  ND2 ASN A 146       2.817  -4.130 -15.185  1.00 89.02           N  
ATOM   2257 HD21 ASN A 146       2.748  -3.122 -15.189  1.00 89.02           H  
ATOM   2258 HD22 ASN A 146       3.158  -4.661 -15.973  1.00 89.02           H  
ATOM   2259  OD1 ASN A 146       1.664  -4.165 -13.332  1.00 89.02           O  
ATOM   2260  N   LEU A 147       3.503  -8.679 -11.932  1.00 91.48           N  
ATOM   2261  H   LEU A 147       3.107  -8.073 -11.228  1.00 91.48           H  
ATOM   2262  CA  LEU A 147       3.770 -10.058 -11.556  1.00 91.48           C  
ATOM   2263  HA  LEU A 147       4.103 -10.617 -12.430  1.00 91.48           H  
ATOM   2264  C   LEU A 147       2.509 -10.714 -11.021  1.00 91.48           C  
ATOM   2265  CB  LEU A 147       4.871 -10.110 -10.485  1.00 91.48           C  
ATOM   2266  HB2 LEU A 147       5.021 -11.148 -10.191  1.00 91.48           H  
ATOM   2267  HB3 LEU A 147       4.516  -9.565  -9.610  1.00 91.48           H  
ATOM   2268  O   LEU A 147       1.838 -10.170 -10.147  1.00 91.48           O  
ATOM   2269  CG  LEU A 147       6.224  -9.515 -10.910  1.00 91.48           C  
ATOM   2270  HG  LEU A 147       6.096  -8.481 -11.232  1.00 91.48           H  
ATOM   2271  CD1 LEU A 147       7.163  -9.516  -9.707  1.00 91.48           C  
ATOM   2272 HD11 LEU A 147       6.709  -8.951  -8.893  1.00 91.48           H  
ATOM   2273 HD12 LEU A 147       7.356 -10.539  -9.384  1.00 91.48           H  
ATOM   2274 HD13 LEU A 147       8.099  -9.031  -9.985  1.00 91.48           H  
ATOM   2275  CD2 LEU A 147       6.893 -10.310 -12.030  1.00 91.48           C  
ATOM   2276 HD21 LEU A 147       6.316 -10.186 -12.946  1.00 91.48           H  
ATOM   2277 HD22 LEU A 147       6.942 -11.367 -11.769  1.00 91.48           H  
ATOM   2278 HD23 LEU A 147       7.898  -9.928 -12.206  1.00 91.48           H  
ATOM   2279  N   LYS A 148       2.255 -11.935 -11.474  1.00 90.89           N  
ATOM   2280  H   LYS A 148       2.854 -12.286 -12.207  1.00 90.89           H  
ATOM   2281  CA  LYS A 148       1.328 -12.871 -10.860  1.00 90.89           C  
ATOM   2282  HA  LYS A 148       0.514 -12.316 -10.393  1.00 90.89           H  
ATOM   2283  C   LYS A 148       2.071 -13.657  -9.785  1.00 90.89           C  
ATOM   2284  CB  LYS A 148       0.764 -13.743 -11.980  1.00 90.89           C  
ATOM   2285  HB2 LYS A 148       0.362 -13.093 -12.758  1.00 90.89           H  
ATOM   2286  HB3 LYS A 148       1.572 -14.327 -12.421  1.00 90.89           H  
ATOM   2287  O   LYS A 148       2.960 -14.455 -10.080  1.00 90.89           O  
ATOM   2288  CG  LYS A 148      -0.347 -14.681 -11.515  1.00 90.89           C  
ATOM   2289  HG2 LYS A 148       0.033 -15.370 -10.761  1.00 90.89           H  
ATOM   2290  HG3 LYS A 148      -1.170 -14.090 -11.113  1.00 90.89           H  
ATOM   2291  CD  LYS A 148      -0.831 -15.464 -12.734  1.00 90.89           C  
ATOM   2292  HD2 LYS A 148       0.008 -16.030 -13.139  1.00 90.89           H  
ATOM   2293  HD3 LYS A 148      -1.160 -14.761 -13.499  1.00 90.89           H  
ATOM   2294  CE  LYS A 148      -1.975 -16.421 -12.413  1.00 90.89           C  
ATOM   2295  HE2 LYS A 148      -1.659 -17.093 -11.615  1.00 90.89           H  
ATOM   2296  HE3 LYS A 148      -2.839 -15.845 -12.083  1.00 90.89           H  
ATOM   2297  NZ  LYS A 148      -2.304 -17.182 -13.638  1.00 90.89           N  
ATOM   2298  HZ1 LYS A 148      -1.465 -17.614 -13.998  1.00 90.89           H  
ATOM   2299  HZ2 LYS A 148      -2.603 -16.548 -14.366  1.00 90.89           H  
ATOM   2300  HZ3 LYS A 148      -3.012 -17.883 -13.476  1.00 90.89           H  
ATOM   2301  N   CYS A 149       1.708 -13.421  -8.532  1.00 94.56           N  
ATOM   2302  H   CYS A 149       0.999 -12.721  -8.369  1.00 94.56           H  
ATOM   2303  CA  CYS A 149       2.281 -14.070  -7.360  1.00 94.56           C  
ATOM   2304  HA  CYS A 149       3.252 -14.499  -7.611  1.00 94.56           H  
ATOM   2305  C   CYS A 149       1.348 -15.187  -6.886  1.00 94.56           C  
ATOM   2306  CB  CYS A 149       2.486 -13.027  -6.252  1.00 94.56           C  
ATOM   2307  HB2 CYS A 149       2.877 -13.517  -5.361  1.00 94.56           H  
ATOM   2308  HB3 CYS A 149       1.523 -12.580  -6.005  1.00 94.56           H  
ATOM   2309  O   CYS A 149       0.299 -14.910  -6.302  1.00 94.56           O  
ATOM   2310  SG  CYS A 149       3.634 -11.722  -6.772  1.00 94.56           S  
ATOM   2311  HG  CYS A 149       2.898 -10.688  -6.353  1.00 94.56           H  
ATOM   2312  N   SER A 150       1.735 -16.446  -7.091  1.00 97.27           N  
ATOM   2313  H   SER A 150       2.626 -16.608  -7.539  1.00 97.27           H  
ATOM   2314  CA  SER A 150       0.987 -17.591  -6.550  1.00 97.27           C  
ATOM   2315  HA  SER A 150      -0.074 -17.344  -6.505  1.00 97.27           H  
ATOM   2316  C   SER A 150       1.467 -17.897  -5.133  1.00 97.27           C  
ATOM   2317  CB  SER A 150       1.123 -18.825  -7.442  1.00 97.27           C  
ATOM   2318  HB2 SER A 150       0.498 -19.622  -7.040  1.00 97.27           H  
ATOM   2319  HB3 SER A 150       2.159 -19.162  -7.451  1.00 97.27           H  
ATOM   2320  O   SER A 150       2.653 -18.172  -4.934  1.00 97.27           O  
ATOM   2321  OG  SER A 150       0.709 -18.536  -8.763  1.00 97.27           O  
ATOM   2322  HG  SER A 150       1.415 -18.053  -9.199  1.00 97.27           H  
ATOM   2323  N   LEU A 151       0.569 -17.841  -4.146  1.00 98.38           N  
ATOM   2324  H   LEU A 151      -0.394 -17.647  -4.379  1.00 98.38           H  
ATOM   2325  CA  LEU A 151       0.902 -18.031  -2.732  1.00 98.38           C  
ATOM   2326  HA  LEU A 151       1.851 -17.535  -2.525  1.00 98.38           H  
ATOM   2327  C   LEU A 151       1.087 -19.522  -2.422  1.00 98.38           C  
ATOM   2328  CB  LEU A 151      -0.174 -17.383  -1.834  1.00 98.38           C  
ATOM   2329  HB2 LEU A 151       0.164 -17.472  -0.801  1.00 98.38           H  
ATOM   2330  HB3 LEU A 151      -1.096 -17.957  -1.925  1.00 98.38           H  
ATOM   2331  O   LEU A 151       0.126 -20.282  -2.412  1.00 98.38           O  
ATOM   2332  CG  LEU A 151      -0.523 -15.905  -2.114  1.00 98.38           C  
ATOM   2333  HG  LEU A 151      -1.119 -15.835  -3.024  1.00 98.38           H  
ATOM   2334  CD1 LEU A 151      -1.352 -15.349  -0.958  1.00 98.38           C  
ATOM   2335 HD11 LEU A 151      -2.219 -15.989  -0.792  1.00 98.38           H  
ATOM   2336 HD12 LEU A 151      -1.702 -14.347  -1.208  1.00 98.38           H  
ATOM   2337 HD13 LEU A 151      -0.761 -15.317  -0.044  1.00 98.38           H  
ATOM   2338  CD2 LEU A 151       0.695 -14.996  -2.283  1.00 98.38           C  
ATOM   2339 HD21 LEU A 151       0.368 -13.959  -2.356  1.00 98.38           H  
ATOM   2340 HD22 LEU A 151       1.200 -15.249  -3.215  1.00 98.38           H  
ATOM   2341 HD23 LEU A 151       1.371 -15.112  -1.436  1.00 98.38           H  
ATOM   2342  N   LEU A 152       2.319 -19.957  -2.156  1.00 98.38           N  
ATOM   2343  H   LEU A 152       3.073 -19.284  -2.160  1.00 98.38           H  
ATOM   2344  CA  LEU A 152       2.647 -21.376  -1.983  1.00 98.38           C  
ATOM   2345  HA  LEU A 152       1.975 -21.980  -2.593  1.00 98.38           H  
ATOM   2346  C   LEU A 152       2.478 -21.859  -0.546  1.00 98.38           C  
ATOM   2347  CB  LEU A 152       4.093 -21.641  -2.429  1.00 98.38           C  
ATOM   2348  HB2 LEU A 152       4.770 -21.049  -1.811  1.00 98.38           H  
ATOM   2349  HB3 LEU A 152       4.308 -22.692  -2.237  1.00 98.38           H  
ATOM   2350  O   LEU A 152       1.836 -22.872  -0.298  1.00 98.38           O  
ATOM   2351  CG  LEU A 152       4.406 -21.346  -3.901  1.00 98.38           C  
ATOM   2352  HG  LEU A 152       4.287 -20.282  -4.105  1.00 98.38           H  
ATOM   2353  CD1 LEU A 152       5.865 -21.728  -4.131  1.00 98.38           C  
ATOM   2354 HD11 LEU A 152       6.522 -21.038  -3.602  1.00 98.38           H  
ATOM   2355 HD12 LEU A 152       6.094 -21.694  -5.196  1.00 98.38           H  
ATOM   2356 HD13 LEU A 152       6.055 -22.745  -3.788  1.00 98.38           H  
ATOM   2357  CD2 LEU A 152       3.522 -22.142  -4.862  1.00 98.38           C  
ATOM   2358 HD21 LEU A 152       3.580 -23.206  -4.632  1.00 98.38           H  
ATOM   2359 HD22 LEU A 152       3.851 -21.981  -5.889  1.00 98.38           H  
ATOM   2360 HD23 LEU A 152       2.489 -21.806  -4.781  1.00 98.38           H  
ATOM   2361  N   SER A 153       3.107 -21.158   0.396  1.00 98.30           N  
ATOM   2362  H   SER A 153       3.606 -20.326   0.113  1.00 98.30           H  
ATOM   2363  CA  SER A 153       3.128 -21.558   1.801  1.00 98.30           C  
ATOM   2364  HA  SER A 153       2.203 -22.091   2.022  1.00 98.30           H  
ATOM   2365  C   SER A 153       3.228 -20.347   2.708  1.00 98.30           C  
ATOM   2366  CB  SER A 153       4.280 -22.523   2.098  1.00 98.30           C  
ATOM   2367  HB2 SER A 153       4.225 -23.378   1.424  1.00 98.30           H  
ATOM   2368  HB3 SER A 153       4.183 -22.881   3.123  1.00 98.30           H  
ATOM   2369  O   SER A 153       4.020 -19.435   2.439  1.00 98.30           O  
ATOM   2370  OG  SER A 153       5.533 -21.876   1.948  1.00 98.30           O  
ATOM   2371  HG  SER A 153       5.401 -20.955   2.186  1.00 98.30           H  
ATOM   2372  N   LYS A 154       2.488 -20.352   3.812  1.00 97.21           N  
ATOM   2373  H   LYS A 154       1.879 -21.143   3.965  1.00 97.21           H  
ATOM   2374  CA  LYS A 154       2.495 -19.262   4.784  1.00 97.21           C  
ATOM   2375  HA  LYS A 154       2.333 -18.334   4.236  1.00 97.21           H  
ATOM   2376  C   LYS A 154       3.845 -19.153   5.498  1.00 97.21           C  
ATOM   2377  CB  LYS A 154       1.314 -19.465   5.738  1.00 97.21           C  
ATOM   2378  HB2 LYS A 154       0.433 -19.696   5.140  1.00 97.21           H  
ATOM   2379  HB3 LYS A 154       1.509 -20.309   6.400  1.00 97.21           H  
ATOM   2380  O   LYS A 154       4.427 -20.143   5.936  1.00 97.21           O  
ATOM   2381  CG  LYS A 154       1.033 -18.203   6.560  1.00 97.21           C  
ATOM   2382  HG2 LYS A 154       1.047 -17.338   5.897  1.00 97.21           H  
ATOM   2383  HG3 LYS A 154       1.802 -18.084   7.323  1.00 97.21           H  
ATOM   2384  CD  LYS A 154      -0.342 -18.287   7.224  1.00 97.21           C  
ATOM   2385  HD2 LYS A 154      -1.085 -18.498   6.455  1.00 97.21           H  
ATOM   2386  HD3 LYS A 154      -0.350 -19.086   7.966  1.00 97.21           H  
ATOM   2387  CE  LYS A 154      -0.655 -16.939   7.878  1.00 97.21           C  
ATOM   2388  HE2 LYS A 154      -0.032 -16.817   8.763  1.00 97.21           H  
ATOM   2389  HE3 LYS A 154      -0.382 -16.154   7.172  1.00 97.21           H  
ATOM   2390  NZ  LYS A 154      -2.096 -16.823   8.206  1.00 97.21           N  
ATOM   2391  HZ1 LYS A 154      -2.383 -17.545   8.852  1.00 97.21           H  
ATOM   2392  HZ2 LYS A 154      -2.292 -15.908   8.586  1.00 97.21           H  
ATOM   2393  HZ3 LYS A 154      -2.634 -16.909   7.356  1.00 97.21           H  
ATOM   2394  N   THR A 155       4.329 -17.928   5.658  1.00 96.48           N  
ATOM   2395  H   THR A 155       3.778 -17.164   5.292  1.00 96.48           H  
ATOM   2396  CA  THR A 155       5.464 -17.569   6.519  1.00 96.48           C  
ATOM   2397  HA  THR A 155       5.922 -18.487   6.886  1.00 96.48           H  
ATOM   2398  C   THR A 155       4.949 -16.794   7.737  1.00 96.48           C  
ATOM   2399  CB  THR A 155       6.563 -16.797   5.756  1.00 96.48           C  
ATOM   2400  HB  THR A 155       7.484 -16.859   6.335  1.00 96.48           H  
ATOM   2401  O   THR A 155       3.772 -16.427   7.781  1.00 96.48           O  
ATOM   2402  CG2 THR A 155       6.860 -17.405   4.389  1.00 96.48           C  
ATOM   2403 HG21 THR A 155       7.758 -16.952   3.969  1.00 96.48           H  
ATOM   2404 HG22 THR A 155       6.022 -17.226   3.716  1.00 96.48           H  
ATOM   2405 HG23 THR A 155       7.018 -18.479   4.492  1.00 96.48           H  
ATOM   2406  OG1 THR A 155       6.255 -15.431   5.601  1.00 96.48           O  
ATOM   2407  HG1 THR A 155       7.029 -15.035   5.194  1.00 96.48           H  
ATOM   2408  N   PRO A 156       5.782 -16.512   8.758  1.00 91.62           N  
ATOM   2409  CA  PRO A 156       5.332 -15.755   9.926  1.00 91.62           C  
ATOM   2410  HA  PRO A 156       4.589 -16.350  10.457  1.00 91.62           H  
ATOM   2411  C   PRO A 156       4.711 -14.385   9.606  1.00 91.62           C  
ATOM   2412  CB  PRO A 156       6.577 -15.607  10.805  1.00 91.62           C  
ATOM   2413  HB2 PRO A 156       6.320 -15.575  11.864  1.00 91.62           H  
ATOM   2414  HB3 PRO A 156       7.134 -14.714  10.521  1.00 91.62           H  
ATOM   2415  O   PRO A 156       3.893 -13.911  10.388  1.00 91.62           O  
ATOM   2416  CG  PRO A 156       7.398 -16.849  10.456  1.00 91.62           C  
ATOM   2417  HG2 PRO A 156       7.004 -17.713  10.991  1.00 91.62           H  
ATOM   2418  HG3 PRO A 156       8.457 -16.710  10.670  1.00 91.62           H  
ATOM   2419  CD  PRO A 156       7.137 -17.005   8.961  1.00 91.62           C  
ATOM   2420  HD2 PRO A 156       7.239 -18.050   8.669  1.00 91.62           H  
ATOM   2421  HD3 PRO A 156       7.838 -16.382   8.407  1.00 91.62           H  
ATOM   2422  N   ASN A 157       5.081 -13.763   8.477  1.00 90.83           N  
ATOM   2423  H   ASN A 157       5.684 -14.257   7.835  1.00 90.83           H  
ATOM   2424  CA  ASN A 157       4.675 -12.398   8.114  1.00 90.83           C  
ATOM   2425  HA  ASN A 157       3.915 -12.050   8.813  1.00 90.83           H  
ATOM   2426  C   ASN A 157       4.047 -12.285   6.709  1.00 90.83           C  
ATOM   2427  CB  ASN A 157       5.898 -11.470   8.235  1.00 90.83           C  
ATOM   2428  HB2 ASN A 157       5.594 -10.446   8.016  1.00 90.83           H  
ATOM   2429  HB3 ASN A 157       6.636 -11.764   7.489  1.00 90.83           H  
ATOM   2430  O   ASN A 157       3.896 -11.172   6.201  1.00 90.83           O  
ATOM   2431  CG  ASN A 157       6.534 -11.464   9.612  1.00 90.83           C  
ATOM   2432  ND2 ASN A 157       7.831 -11.651   9.685  1.00 90.83           N  
ATOM   2433 HD21 ASN A 157       8.362 -11.818   8.842  1.00 90.83           H  
ATOM   2434 HD22 ASN A 157       8.227 -11.650  10.614  1.00 90.83           H  
ATOM   2435  OD1 ASN A 157       5.906 -11.275  10.637  1.00 90.83           O  
ATOM   2436  N   GLY A 158       3.749 -13.406   6.050  1.00 96.50           N  
ATOM   2437  H   GLY A 158       3.867 -14.303   6.499  1.00 96.50           H  
ATOM   2438  CA  GLY A 158       3.305 -13.403   4.659  1.00 96.50           C  
ATOM   2439  HA2 GLY A 158       3.953 -12.729   4.100  1.00 96.50           H  
ATOM   2440  HA3 GLY A 158       2.285 -13.025   4.596  1.00 96.50           H  
ATOM   2441  C   GLY A 158       3.344 -14.788   4.022  1.00 96.50           C  
ATOM   2442  O   GLY A 158       2.900 -15.754   4.641  1.00 96.50           O  
ATOM   2443  N   PHE A 159       3.852 -14.891   2.792  1.00 98.60           N  
ATOM   2444  H   PHE A 159       4.219 -14.059   2.353  1.00 98.60           H  
ATOM   2445  CA  PHE A 159       3.855 -16.134   2.013  1.00 98.60           C  
ATOM   2446  HA  PHE A 159       3.811 -16.983   2.695  1.00 98.60           H  
ATOM   2447  C   PHE A 159       5.117 -16.278   1.163  1.00 98.60           C  
ATOM   2448  CB  PHE A 159       2.619 -16.191   1.104  1.00 98.60           C  
ATOM   2449  HB2 PHE A 159       2.691 -17.071   0.464  1.00 98.60           H  
ATOM   2450  HB3 PHE A 159       2.617 -15.316   0.455  1.00 98.60           H  
ATOM   2451  O   PHE A 159       5.611 -15.302   0.598  1.00 98.60           O  
ATOM   2452  CG  PHE A 159       1.304 -16.249   1.852  1.00 98.60           C  
ATOM   2453  CD1 PHE A 159       0.697 -17.489   2.119  1.00 98.60           C  
ATOM   2454  HD1 PHE A 159       1.145 -18.403   1.756  1.00 98.60           H  
ATOM   2455  CD2 PHE A 159       0.694 -15.061   2.296  1.00 98.60           C  
ATOM   2456  HD2 PHE A 159       1.143 -14.105   2.072  1.00 98.60           H  
ATOM   2457  CE1 PHE A 159      -0.507 -17.543   2.840  1.00 98.60           C  
ATOM   2458  HE1 PHE A 159      -0.985 -18.496   3.016  1.00 98.60           H  
ATOM   2459  CE2 PHE A 159      -0.501 -15.117   3.031  1.00 98.60           C  
ATOM   2460  HE2 PHE A 159      -0.973 -14.206   3.368  1.00 98.60           H  
ATOM   2461  CZ  PHE A 159      -1.101 -16.357   3.302  1.00 98.60           C  
ATOM   2462  HZ  PHE A 159      -2.037 -16.394   3.839  1.00 98.60           H  
ATOM   2463  N   LYS A 160       5.600 -17.515   1.008  1.00 98.76           N  
ATOM   2464  H   LYS A 160       5.103 -18.259   1.476  1.00 98.76           H  
ATOM   2465  CA  LYS A 160       6.467 -17.878  -0.119  1.00 98.76           C  
ATOM   2466  HA  LYS A 160       7.229 -17.110  -0.254  1.00 98.76           H  
ATOM   2467  C   LYS A 160       5.639 -17.886  -1.392  1.00 98.76           C  
ATOM   2468  CB  LYS A 160       7.130 -19.249   0.089  1.00 98.76           C  
ATOM   2469  HB2 LYS A 160       7.651 -19.527  -0.828  1.00 98.76           H  
ATOM   2470  HB3 LYS A 160       6.356 -19.997   0.262  1.00 98.76           H  
ATOM   2471  O   LYS A 160       4.492 -18.333  -1.366  1.00 98.76           O  
ATOM   2472  CG  LYS A 160       8.139 -19.291   1.244  1.00 98.76           C  
ATOM   2473  HG2 LYS A 160       7.627 -19.083   2.184  1.00 98.76           H  
ATOM   2474  HG3 LYS A 160       8.560 -20.295   1.297  1.00 98.76           H  
ATOM   2475  CD  LYS A 160       9.273 -18.277   1.040  1.00 98.76           C  
ATOM   2476  HD2 LYS A 160       9.706 -18.411   0.049  1.00 98.76           H  
ATOM   2477  HD3 LYS A 160       8.866 -17.268   1.115  1.00 98.76           H  
ATOM   2478  CE  LYS A 160      10.364 -18.438   2.098  1.00 98.76           C  
ATOM   2479  HE2 LYS A 160      10.878 -19.383   1.921  1.00 98.76           H  
ATOM   2480  HE3 LYS A 160       9.897 -18.470   3.083  1.00 98.76           H  
ATOM   2481  NZ  LYS A 160      11.317 -17.302   2.034  1.00 98.76           N  
ATOM   2482  HZ1 LYS A 160      12.140 -17.467   2.595  1.00 98.76           H  
ATOM   2483  HZ2 LYS A 160      11.574 -17.098   1.079  1.00 98.76           H  
ATOM   2484  HZ3 LYS A 160      10.889 -16.470   2.413  1.00 98.76           H  
ATOM   2485  N   VAL A 161       6.216 -17.401  -2.483  1.00 98.62           N  
ATOM   2486  H   VAL A 161       7.176 -17.088  -2.435  1.00 98.62           H  
ATOM   2487  CA  VAL A 161       5.509 -17.234  -3.754  1.00 98.62           C  
ATOM   2488  HA  VAL A 161       4.613 -17.856  -3.727  1.00 98.62           H  
ATOM   2489  C   VAL A 161       6.337 -17.723  -4.929  1.00 98.62           C  
ATOM   2490  CB  VAL A 161       5.054 -15.777  -3.981  1.00 98.62           C  
ATOM   2491  HB  VAL A 161       4.505 -15.732  -4.921  1.00 98.62           H  
ATOM   2492  O   VAL A 161       7.564 -17.660  -4.889  1.00 98.62           O  
ATOM   2493  CG1 VAL A 161       4.115 -15.311  -2.867  1.00 98.62           C  
ATOM   2494 HG11 VAL A 161       3.661 -14.361  -3.149  1.00 98.62           H  
ATOM   2495 HG12 VAL A 161       4.661 -15.188  -1.932  1.00 98.62           H  
ATOM   2496 HG13 VAL A 161       3.330 -16.054  -2.728  1.00 98.62           H  
ATOM   2497  CG2 VAL A 161       6.208 -14.769  -4.048  1.00 98.62           C  
ATOM   2498 HG21 VAL A 161       5.809 -13.774  -4.246  1.00 98.62           H  
ATOM   2499 HG22 VAL A 161       6.752 -14.749  -3.103  1.00 98.62           H  
ATOM   2500 HG23 VAL A 161       6.892 -15.031  -4.856  1.00 98.62           H  
ATOM   2501  N   THR A 162       5.651 -18.153  -5.985  1.00 98.66           N  
ATOM   2502  H   THR A 162       4.643 -18.139  -5.919  1.00 98.66           H  
ATOM   2503  CA  THR A 162       6.210 -18.195  -7.345  1.00 98.66           C  
ATOM   2504  HA  THR A 162       7.297 -18.134  -7.299  1.00 98.66           H  
ATOM   2505  C   THR A 162       5.719 -16.988  -8.125  1.00 98.66           C  
ATOM   2506  CB  THR A 162       5.855 -19.476  -8.107  1.00 98.66           C  
ATOM   2507  HB  THR A 162       6.021 -19.322  -9.173  1.00 98.66           H  
ATOM   2508  O   THR A 162       4.608 -16.505  -7.894  1.00 98.66           O  
ATOM   2509  CG2 THR A 162       6.719 -20.648  -7.657  1.00 98.66           C  
ATOM   2510 HG21 THR A 162       6.181 -21.591  -7.753  1.00 98.66           H  
ATOM   2511 HG22 THR A 162       7.059 -20.501  -6.631  1.00 98.66           H  
ATOM   2512 HG23 THR A 162       7.606 -20.692  -8.289  1.00 98.66           H  
ATOM   2513  OG1 THR A 162       4.505 -19.818  -7.914  1.00 98.66           O  
ATOM   2514  HG1 THR A 162       4.417 -20.103  -7.002  1.00 98.66           H  
ATOM   2515  N   LEU A 163       6.571 -16.494  -9.016  1.00 97.56           N  
ATOM   2516  H   LEU A 163       7.459 -16.958  -9.145  1.00 97.56           H  
ATOM   2517  CA  LEU A 163       6.374 -15.261  -9.760  1.00 97.56           C  
ATOM   2518  HA  LEU A 163       5.425 -14.803  -9.482  1.00 97.56           H  
ATOM   2519  C   LEU A 163       6.333 -15.563 -11.253  1.00 97.56           C  
ATOM   2520  CB  LEU A 163       7.514 -14.282  -9.433  1.00 97.56           C  
ATOM   2521  HB2 LEU A 163       8.448 -14.717  -9.788  1.00 97.56           H  
ATOM   2522  HB3 LEU A 163       7.345 -13.355  -9.980  1.00 97.56           H  
ATOM   2523  O   LEU A 163       7.220 -16.227 -11.792  1.00 97.56           O  
ATOM   2524  CG  LEU A 163       7.677 -13.962  -7.939  1.00 97.56           C  
ATOM   2525  HG  LEU A 163       7.831 -14.878  -7.369  1.00 97.56           H  
ATOM   2526  CD1 LEU A 163       8.900 -13.079  -7.739  1.00 97.56           C  
ATOM   2527 HD11 LEU A 163       8.786 -12.148  -8.294  1.00 97.56           H  
ATOM   2528 HD12 LEU A 163       9.789 -13.600  -8.095  1.00 97.56           H  
ATOM   2529 HD13 LEU A 163       9.013 -12.867  -6.676  1.00 97.56           H  
ATOM   2530  CD2 LEU A 163       6.462 -13.230  -7.382  1.00 97.56           C  
ATOM   2531 HD21 LEU A 163       6.259 -12.341  -7.979  1.00 97.56           H  
ATOM   2532 HD22 LEU A 163       5.592 -13.887  -7.412  1.00 97.56           H  
ATOM   2533 HD23 LEU A 163       6.639 -12.935  -6.348  1.00 97.56           H  
ATOM   2534  N   GLU A 164       5.326 -15.026 -11.919  1.00 93.08           N  
ATOM   2535  H   GLU A 164       4.597 -14.558 -11.400  1.00 93.08           H  
ATOM   2536  CA  GLU A 164       5.185 -15.039 -13.371  1.00 93.08           C  
ATOM   2537  HA  GLU A 164       6.090 -15.427 -13.838  1.00 93.08           H  
ATOM   2538  C   GLU A 164       4.979 -13.600 -13.835  1.00 93.08           C  
ATOM   2539  CB  GLU A 164       4.024 -15.970 -13.734  1.00 93.08           C  
ATOM   2540  HB2 GLU A 164       3.114 -15.605 -13.258  1.00 93.08           H  
ATOM   2541  HB3 GLU A 164       4.242 -16.954 -13.319  1.00 93.08           H  
ATOM   2542  O   GLU A 164       4.189 -12.867 -13.242  1.00 93.08           O  
ATOM   2543  CG  GLU A 164       3.771 -16.125 -15.235  1.00 93.08           C  
ATOM   2544  HG2 GLU A 164       3.574 -15.148 -15.676  1.00 93.08           H  
ATOM   2545  HG3 GLU A 164       4.660 -16.551 -15.701  1.00 93.08           H  
ATOM   2546  CD  GLU A 164       2.563 -17.053 -15.431  1.00 93.08           C  
ATOM   2547  OE1 GLU A 164       1.441 -16.536 -15.640  1.00 93.08           O  
ATOM   2548  OE2 GLU A 164       2.726 -18.275 -15.203  1.00 93.08           O  
ATOM   2549  N   ASN A 165       5.725 -13.162 -14.844  1.00 89.79           N  
ATOM   2550  H   ASN A 165       6.307 -13.820 -15.343  1.00 89.79           H  
ATOM   2551  CA  ASN A 165       5.527 -11.840 -15.416  1.00 89.79           C  
ATOM   2552  HA  ASN A 165       5.425 -11.112 -14.611  1.00 89.79           H  
ATOM   2553  C   ASN A 165       4.213 -11.829 -16.195  1.00 89.79           C  
ATOM   2554  CB  ASN A 165       6.737 -11.455 -16.272  1.00 89.79           C  
ATOM   2555  HB2 ASN A 165       7.613 -11.301 -15.642  1.00 89.79           H  
ATOM   2556  HB3 ASN A 165       6.947 -12.256 -16.981  1.00 89.79           H  
ATOM   2557  O   ASN A 165       3.997 -12.696 -17.037  1.00 89.79           O  
ATOM   2558  CG  ASN A 165       6.450 -10.183 -17.037  1.00 89.79           C  
ATOM   2559  ND2 ASN A 165       6.571  -9.035 -16.432  1.00 89.79           N  
ATOM   2560 HD21 ASN A 165       6.674  -9.012 -15.427  1.00 89.79           H  
ATOM   2561 HD22 ASN A 165       6.005  -8.321 -16.868  1.00 89.79           H  
ATOM   2562  OD1 ASN A 165       6.041 -10.221 -18.180  1.00 89.79           O  
ATOM   2563  N   VAL A 166       3.353 -10.852 -15.919  1.00 85.79           N  
ATOM   2564  H   VAL A 166       3.613 -10.114 -15.281  1.00 85.79           H  
ATOM   2565  CA  VAL A 166       1.996 -10.864 -16.470  1.00 85.79           C  
ATOM   2566  HA  VAL A 166       1.592 -11.868 -16.336  1.00 85.79           H  
ATOM   2567  C   VAL A 166       1.995 -10.604 -17.976  1.00 85.79           C  
ATOM   2568  CB  VAL A 166       1.068  -9.888 -15.729  1.00 85.79           C  
ATOM   2569  HB  VAL A 166       1.394  -8.860 -15.888  1.00 85.79           H  
ATOM   2570  O   VAL A 166       1.239 -11.237 -18.704  1.00 85.79           O  
ATOM   2571  CG1 VAL A 166      -0.348 -10.080 -16.258  1.00 85.79           C  
ATOM   2572 HG11 VAL A 166      -1.074  -9.739 -15.522  1.00 85.79           H  
ATOM   2573 HG12 VAL A 166      -0.554 -11.133 -16.454  1.00 85.79           H  
ATOM   2574 HG13 VAL A 166      -0.476  -9.520 -17.184  1.00 85.79           H  
ATOM   2575  CG2 VAL A 166       1.022 -10.171 -14.220  1.00 85.79           C  
ATOM   2576 HG21 VAL A 166       0.623 -11.171 -14.049  1.00 85.79           H  
ATOM   2577 HG22 VAL A 166       2.024 -10.104 -13.798  1.00 85.79           H  
ATOM   2578 HG23 VAL A 166       0.382  -9.435 -13.733  1.00 85.79           H  
ATOM   2579  N   GLU A 167       2.888  -9.748 -18.477  1.00 82.49           N  
ATOM   2580  H   GLU A 167       3.489  -9.233 -17.849  1.00 82.49           H  
ATOM   2581  CA  GLU A 167       2.915  -9.401 -19.900  1.00 82.49           C  
ATOM   2582  HA  GLU A 167       1.892  -9.233 -20.236  1.00 82.49           H  
ATOM   2583  C   GLU A 167       3.507 -10.495 -20.796  1.00 82.49           C  
ATOM   2584  CB  GLU A 167       3.722  -8.113 -20.119  1.00 82.49           C  
ATOM   2585  HB2 GLU A 167       3.693  -7.891 -21.186  1.00 82.49           H  
ATOM   2586  HB3 GLU A 167       4.768  -8.265 -19.855  1.00 82.49           H  
ATOM   2587  O   GLU A 167       3.157 -10.596 -21.972  1.00 82.49           O  
ATOM   2588  CG  GLU A 167       3.158  -6.887 -19.387  1.00 82.49           C  
ATOM   2589  HG2 GLU A 167       3.452  -6.008 -19.960  1.00 82.49           H  
ATOM   2590  HG3 GLU A 167       2.069  -6.929 -19.403  1.00 82.49           H  
ATOM   2591  CD  GLU A 167       3.657  -6.693 -17.944  1.00 82.49           C  
ATOM   2592  OE1 GLU A 167       3.345  -5.620 -17.388  1.00 82.49           O  
ATOM   2593  OE2 GLU A 167       4.411  -7.538 -17.404  1.00 82.49           O  
ATOM   2594  N   THR A 168       4.456 -11.271 -20.275  1.00 86.75           N  
ATOM   2595  H   THR A 168       4.706 -11.100 -19.311  1.00 86.75           H  
ATOM   2596  CA  THR A 168       5.208 -12.275 -21.046  1.00 86.75           C  
ATOM   2597  HA  THR A 168       4.963 -12.168 -22.103  1.00 86.75           H  
ATOM   2598  C   THR A 168       4.848 -13.709 -20.691  1.00 86.75           C  
ATOM   2599  CB  THR A 168       6.727 -12.088 -20.911  1.00 86.75           C  
ATOM   2600  HB  THR A 168       7.231 -12.843 -21.513  1.00 86.75           H  
ATOM   2601  O   THR A 168       5.316 -14.620 -21.372  1.00 86.75           O  
ATOM   2602  CG2 THR A 168       7.204 -10.711 -21.374  1.00 86.75           C  
ATOM   2603 HG21 THR A 168       8.290 -10.662 -21.298  1.00 86.75           H  
ATOM   2604 HG22 THR A 168       6.766  -9.928 -20.755  1.00 86.75           H  
ATOM   2605 HG23 THR A 168       6.904 -10.555 -22.410  1.00 86.75           H  
ATOM   2606  OG1 THR A 168       7.143 -12.236 -19.578  1.00 86.75           O  
ATOM   2607  HG1 THR A 168       6.745 -11.502 -19.105  1.00 86.75           H  
ATOM   2608  N   GLU A 169       4.077 -13.914 -19.619  1.00 87.59           N  
ATOM   2609  H   GLU A 169       3.708 -13.108 -19.134  1.00 87.59           H  
ATOM   2610  CA  GLU A 169       3.774 -15.219 -19.013  1.00 87.59           C  
ATOM   2611  HA  GLU A 169       3.241 -15.026 -18.082  1.00 87.59           H  
ATOM   2612  C   GLU A 169       5.040 -16.009 -18.616  1.00 87.59           C  
ATOM   2613  CB  GLU A 169       2.814 -16.020 -19.908  1.00 87.59           C  
ATOM   2614  HB2 GLU A 169       3.328 -16.278 -20.834  1.00 87.59           H  
ATOM   2615  HB3 GLU A 169       2.551 -16.945 -19.395  1.00 87.59           H  
ATOM   2616  O   GLU A 169       5.007 -17.214 -18.358  1.00 87.59           O  
ATOM   2617  CG  GLU A 169       1.511 -15.268 -20.244  1.00 87.59           C  
ATOM   2618  HG2 GLU A 169       0.980 -15.060 -19.315  1.00 87.59           H  
ATOM   2619  HG3 GLU A 169       1.751 -14.316 -20.718  1.00 87.59           H  
ATOM   2620  CD  GLU A 169       0.590 -16.055 -21.195  1.00 87.59           C  
ATOM   2621  OE1 GLU A 169      -0.510 -15.540 -21.503  1.00 87.59           O  
ATOM   2622  OE2 GLU A 169       0.968 -17.165 -21.644  1.00 87.59           O  
ATOM   2623  N   ALA A 170       6.200 -15.345 -18.575  1.00 95.25           N  
ATOM   2624  H   ALA A 170       6.188 -14.358 -18.792  1.00 95.25           H  
ATOM   2625  CA  ALA A 170       7.464 -15.981 -18.256  1.00 95.25           C  
ATOM   2626  HA  ALA A 170       7.474 -16.965 -18.726  1.00 95.25           H  
ATOM   2627  C   ALA A 170       7.597 -16.168 -16.744  1.00 95.25           C  
ATOM   2628  CB  ALA A 170       8.621 -15.169 -18.847  1.00 95.25           C  
ATOM   2629  HB1 ALA A 170       8.474 -15.045 -19.919  1.00 95.25           H  
ATOM   2630  HB2 ALA A 170       9.564 -15.685 -18.666  1.00 95.25           H  
ATOM   2631  HB3 ALA A 170       8.659 -14.186 -18.377  1.00 95.25           H  
ATOM   2632  O   ALA A 170       7.332 -15.253 -15.961  1.00 95.25           O  
ATOM   2633  N   ASN A 171       8.087 -17.334 -16.323  1.00 96.97           N  
ATOM   2634  H   ASN A 171       8.275 -18.058 -17.002  1.00 96.97           H  
ATOM   2635  CA  ASN A 171       8.461 -17.540 -14.930  1.00 96.97           C  
ATOM   2636  HA  ASN A 171       7.607 -17.273 -14.308  1.00 96.97           H  
ATOM   2637  C   ASN A 171       9.635 -16.615 -14.561  1.00 96.97           C  
ATOM   2638  CB  ASN A 171       8.791 -19.019 -14.691  1.00 96.97           C  
ATOM   2639  HB2 ASN A 171       7.966 -19.642 -15.037  1.00 96.97           H  
ATOM   2640  HB3 ASN A 171       9.695 -19.286 -15.239  1.00 96.97           H  
ATOM   2641  O   ASN A 171      10.664 -16.608 -15.236  1.00 96.97           O  
ATOM   2642  CG  ASN A 171       9.023 -19.285 -13.217  1.00 96.97           C  
ATOM   2643  ND2 ASN A 171       7.982 -19.528 -12.460  1.00 96.97           N  
ATOM   2644 HD21 ASN A 171       7.049 -19.456 -12.840  1.00 96.97           H  
ATOM   2645 HD22 ASN A 171       8.158 -19.597 -11.468  1.00 96.97           H  
ATOM   2646  OD1 ASN A 171      10.132 -19.240 -12.718  1.00 96.97           O  
ATOM   2647  N   VAL A 172       9.469 -15.858 -13.478  1.00 96.32           N  
ATOM   2648  H   VAL A 172       8.581 -15.915 -13.000  1.00 96.32           H  
ATOM   2649  CA  VAL A 172      10.464 -14.912 -12.941  1.00 96.32           C  
ATOM   2650  HA  VAL A 172      11.233 -14.741 -13.695  1.00 96.32           H  
ATOM   2651  C   VAL A 172      11.179 -15.498 -11.714  1.00 96.32           C  
ATOM   2652  CB  VAL A 172       9.791 -13.554 -12.646  1.00 96.32           C  
ATOM   2653  HB  VAL A 172       9.049 -13.688 -11.859  1.00 96.32           H  
ATOM   2654  O   VAL A 172      12.194 -14.976 -11.267  1.00 96.32           O  
ATOM   2655  CG1 VAL A 172      10.777 -12.470 -12.207  1.00 96.32           C  
ATOM   2656 HG11 VAL A 172      11.198 -12.719 -11.233  1.00 96.32           H  
ATOM   2657 HG12 VAL A 172      11.587 -12.380 -12.931  1.00 96.32           H  
ATOM   2658 HG13 VAL A 172      10.263 -11.513 -12.122  1.00 96.32           H  
ATOM   2659  CG2 VAL A 172       9.078 -12.997 -13.883  1.00 96.32           C  
ATOM   2660 HG21 VAL A 172       9.783 -12.883 -14.706  1.00 96.32           H  
ATOM   2661 HG22 VAL A 172       8.277 -13.670 -14.189  1.00 96.32           H  
ATOM   2662 HG23 VAL A 172       8.631 -12.030 -13.651  1.00 96.32           H  
ATOM   2663  N   GLY A 173      10.688 -16.621 -11.184  1.00 97.54           N  
ATOM   2664  H   GLY A 173       9.874 -17.030 -11.620  1.00 97.54           H  
ATOM   2665  CA  GLY A 173      11.305 -17.361 -10.089  1.00 97.54           C  
ATOM   2666  HA2 GLY A 173      12.272 -16.925  -9.837  1.00 97.54           H  
ATOM   2667  HA3 GLY A 173      11.478 -18.388 -10.411  1.00 97.54           H  
ATOM   2668  C   GLY A 173      10.436 -17.399  -8.839  1.00 97.54           C  
ATOM   2669  O   GLY A 173       9.214 -17.542  -8.909  1.00 97.54           O  
ATOM   2670  N   GLU A 174      11.081 -17.306  -7.681  1.00 98.49           N  
ATOM   2671  H   GLU A 174      12.069 -17.095  -7.697  1.00 98.49           H  
ATOM   2672  CA  GLU A 174      10.446 -17.415  -6.370  1.00 98.49           C  
ATOM   2673  HA  GLU A 174       9.363 -17.430  -6.493  1.00 98.49           H  
ATOM   2674  C   GLU A 174      10.785 -16.214  -5.489  1.00 98.49           C  
ATOM   2675  CB  GLU A 174      10.862 -18.715  -5.662  1.00 98.49           C  
ATOM   2676  HB2 GLU A 174      10.415 -18.721  -4.668  1.00 98.49           H  
ATOM   2677  HB3 GLU A 174      11.946 -18.728  -5.552  1.00 98.49           H  
ATOM   2678  O   GLU A 174      11.764 -15.497  -5.707  1.00 98.49           O  
ATOM   2679  CG  GLU A 174      10.409 -19.985  -6.399  1.00 98.49           C  
ATOM   2680  HG2 GLU A 174       9.330 -19.928  -6.544  1.00 98.49           H  
ATOM   2681  HG3 GLU A 174      10.883 -20.017  -7.380  1.00 98.49           H  
ATOM   2682  CD  GLU A 174      10.750 -21.279  -5.639  1.00 98.49           C  
ATOM   2683  OE1 GLU A 174      10.420 -22.361  -6.175  1.00 98.49           O  
ATOM   2684  OE2 GLU A 174      11.333 -21.199  -4.530  1.00 98.49           O  
ATOM   2685  N   GLY A 175       9.984 -16.011  -4.450  1.00 98.44           N  
ATOM   2686  H   GLY A 175       9.196 -16.631  -4.322  1.00 98.44           H  
ATOM   2687  CA  GLY A 175      10.211 -14.946  -3.490  1.00 98.44           C  
ATOM   2688  HA2 GLY A 175       9.920 -14.001  -3.950  1.00 98.44           H  
ATOM   2689  HA3 GLY A 175      11.270 -14.888  -3.240  1.00 98.44           H  
ATOM   2690  C   GLY A 175       9.418 -15.112  -2.208  1.00 98.44           C  
ATOM   2691  O   GLY A 175       8.859 -16.169  -1.901  1.00 98.44           O  
ATOM   2692  N   GLU A 176       9.361 -14.031  -1.444  1.00 98.57           N  
ATOM   2693  H   GLU A 176       9.889 -13.220  -1.735  1.00 98.57           H  
ATOM   2694  CA  GLU A 176       8.489 -13.910  -0.284  1.00 98.57           C  
ATOM   2695  HA  GLU A 176       7.744 -14.705  -0.323  1.00 98.57           H  
ATOM   2696  C   GLU A 176       7.749 -12.577  -0.324  1.00 98.57           C  
ATOM   2697  CB  GLU A 176       9.312 -14.091   0.995  1.00 98.57           C  
ATOM   2698  HB2 GLU A 176       9.904 -14.999   0.881  1.00 98.57           H  
ATOM   2699  HB3 GLU A 176       9.992 -13.249   1.122  1.00 98.57           H  
ATOM   2700  O   GLU A 176       8.371 -11.520  -0.445  1.00 98.57           O  
ATOM   2701  CG  GLU A 176       8.427 -14.232   2.244  1.00 98.57           C  
ATOM   2702  HG2 GLU A 176       7.882 -13.302   2.405  1.00 98.57           H  
ATOM   2703  HG3 GLU A 176       7.705 -15.028   2.067  1.00 98.57           H  
ATOM   2704  CD  GLU A 176       9.218 -14.599   3.507  1.00 98.57           C  
ATOM   2705  OE1 GLU A 176       8.626 -14.512   4.610  1.00 98.57           O  
ATOM   2706  OE2 GLU A 176      10.368 -15.093   3.370  1.00 98.57           O  
ATOM   2707  N   ILE A 177       6.424 -12.633  -0.208  1.00 98.28           N  
ATOM   2708  H   ILE A 177       5.995 -13.535  -0.060  1.00 98.28           H  
ATOM   2709  CA  ILE A 177       5.563 -11.457  -0.114  1.00 98.28           C  
ATOM   2710  HA  ILE A 177       6.151 -10.589  -0.412  1.00 98.28           H  
ATOM   2711  C   ILE A 177       5.139 -11.263   1.340  1.00 98.28           C  
ATOM   2712  CB  ILE A 177       4.389 -11.559  -1.107  1.00 98.28           C  
ATOM   2713  HB  ILE A 177       4.807 -11.870  -2.065  1.00 98.28           H  
ATOM   2714  O   ILE A 177       4.724 -12.212   2.002  1.00 98.28           O  
ATOM   2715  CG1 ILE A 177       3.742 -10.175  -1.312  1.00 98.28           C  
ATOM   2716 HG12 ILE A 177       4.521  -9.439  -1.509  1.00 98.28           H  
ATOM   2717 HG13 ILE A 177       3.207  -9.877  -0.410  1.00 98.28           H  
ATOM   2718  CG2 ILE A 177       3.347 -12.610  -0.682  1.00 98.28           C  
ATOM   2719 HG21 ILE A 177       2.770 -12.258   0.173  1.00 98.28           H  
ATOM   2720 HG22 ILE A 177       2.663 -12.816  -1.506  1.00 98.28           H  
ATOM   2721 HG23 ILE A 177       3.845 -13.542  -0.417  1.00 98.28           H  
ATOM   2722  CD1 ILE A 177       2.778 -10.166  -2.503  1.00 98.28           C  
ATOM   2723 HD11 ILE A 177       1.950 -10.856  -2.341  1.00 98.28           H  
ATOM   2724 HD12 ILE A 177       3.314 -10.460  -3.405  1.00 98.28           H  
ATOM   2725 HD13 ILE A 177       2.365  -9.166  -2.642  1.00 98.28           H  
ATOM   2726  N   THR A 178       5.261 -10.044   1.856  1.00 97.13           N  
ATOM   2727  H   THR A 178       5.594  -9.312   1.245  1.00 97.13           H  
ATOM   2728  CA  THR A 178       4.920  -9.683   3.242  1.00 97.13           C  
ATOM   2729  HA  THR A 178       4.216 -10.411   3.645  1.00 97.13           H  
ATOM   2730  C   THR A 178       4.235  -8.323   3.287  1.00 97.13           C  
ATOM   2731  CB  THR A 178       6.162  -9.671   4.157  1.00 97.13           C  
ATOM   2732  HB  THR A 178       5.855  -9.378   5.161  1.00 97.13           H  
ATOM   2733  O   THR A 178       4.289  -7.560   2.324  1.00 97.13           O  
ATOM   2734  CG2 THR A 178       6.851 -11.030   4.253  1.00 97.13           C  
ATOM   2735 HG21 THR A 178       7.291 -11.295   3.291  1.00 97.13           H  
ATOM   2736 HG22 THR A 178       7.639 -10.990   5.004  1.00 97.13           H  
ATOM   2737 HG23 THR A 178       6.129 -11.796   4.537  1.00 97.13           H  
ATOM   2738  OG1 THR A 178       7.134  -8.756   3.697  1.00 97.13           O  
ATOM   2739  HG1 THR A 178       7.235  -8.919   2.757  1.00 97.13           H  
ATOM   2740  N   ARG A 179       3.599  -7.977   4.406  1.00 95.24           N  
ATOM   2741  H   ARG A 179       3.520  -8.656   5.150  1.00 95.24           H  
ATOM   2742  CA  ARG A 179       3.086  -6.618   4.628  1.00 95.24           C  
ATOM   2743  HA  ARG A 179       2.381  -6.377   3.832  1.00 95.24           H  
ATOM   2744  C   ARG A 179       4.215  -5.580   4.587  1.00 95.24           C  
ATOM   2745  CB  ARG A 179       2.336  -6.604   5.963  1.00 95.24           C  
ATOM   2746  HB2 ARG A 179       2.993  -6.953   6.760  1.00 95.24           H  
ATOM   2747  HB3 ARG A 179       1.491  -7.288   5.888  1.00 95.24           H  
ATOM   2748  O   ARG A 179       5.283  -5.812   5.155  1.00 95.24           O  
ATOM   2749  CG  ARG A 179       1.829  -5.205   6.315  1.00 95.24           C  
ATOM   2750  HG2 ARG A 179       1.333  -4.775   5.445  1.00 95.24           H  
ATOM   2751  HG3 ARG A 179       2.665  -4.564   6.596  1.00 95.24           H  
ATOM   2752  CD  ARG A 179       0.859  -5.286   7.488  1.00 95.24           C  
ATOM   2753  HD2 ARG A 179       0.107  -6.045   7.271  1.00 95.24           H  
ATOM   2754  HD3 ARG A 179       1.402  -5.577   8.387  1.00 95.24           H  
ATOM   2755  NE  ARG A 179       0.200  -3.992   7.690  1.00 95.24           N  
ATOM   2756  HE  ARG A 179       0.412  -3.281   7.004  1.00 95.24           H  
ATOM   2757  NH1 ARG A 179      -1.258  -4.684   9.282  1.00 95.24           N  
ATOM   2758 HH11 ARG A 179      -0.965  -5.629   9.079  1.00 95.24           H  
ATOM   2759 HH12 ARG A 179      -2.097  -4.564   9.833  1.00 95.24           H  
ATOM   2760  NH2 ARG A 179      -1.357  -2.566   8.496  1.00 95.24           N  
ATOM   2761 HH21 ARG A 179      -2.222  -2.375   8.981  1.00 95.24           H  
ATOM   2762 HH22 ARG A 179      -1.115  -1.947   7.735  1.00 95.24           H  
ATOM   2763  CZ  ARG A 179      -0.805  -3.746   8.499  1.00 95.24           C  
ATOM   2764  N   TRP A 180       3.978  -4.415   3.980  1.00 95.52           N  
ATOM   2765  H   TRP A 180       3.065  -4.243   3.584  1.00 95.52           H  
ATOM   2766  CA  TRP A 180       4.900  -3.284   4.113  1.00 95.52           C  
ATOM   2767  HA  TRP A 180       5.922  -3.653   4.025  1.00 95.52           H  
ATOM   2768  C   TRP A 180       4.754  -2.638   5.493  1.00 95.52           C  
ATOM   2769  CB  TRP A 180       4.680  -2.256   3.000  1.00 95.52           C  
ATOM   2770  HB2 TRP A 180       3.635  -1.947   3.023  1.00 95.52           H  
ATOM   2771  HB3 TRP A 180       4.855  -2.727   2.033  1.00 95.52           H  
ATOM   2772  O   TRP A 180       3.677  -2.196   5.882  1.00 95.52           O  
ATOM   2773  CG  TRP A 180       5.532  -1.019   3.085  1.00 95.52           C  
ATOM   2774  CD1 TRP A 180       6.830  -0.941   3.473  1.00 95.52           C  
ATOM   2775  HD1 TRP A 180       7.440  -1.783   3.767  1.00 95.52           H  
ATOM   2776  CD2 TRP A 180       5.149   0.342   2.728  1.00 95.52           C  
ATOM   2777  CE2 TRP A 180       6.271   1.199   2.916  1.00 95.52           C  
ATOM   2778  CE3 TRP A 180       3.968   0.937   2.240  1.00 95.52           C  
ATOM   2779  HE3 TRP A 180       3.086   0.327   2.111  1.00 95.52           H  
ATOM   2780  NE1 TRP A 180       7.260   0.374   3.403  1.00 95.52           N  
ATOM   2781  HE1 TRP A 180       8.202   0.688   3.588  1.00 95.52           H  
ATOM   2782  CH2 TRP A 180       5.070   3.102   2.035  1.00 95.52           C  
ATOM   2783  HH2 TRP A 180       5.045   4.136   1.722  1.00 95.52           H  
ATOM   2784  CZ2 TRP A 180       6.235   2.564   2.602  1.00 95.52           C  
ATOM   2785  HZ2 TRP A 180       7.106   3.184   2.749  1.00 95.52           H  
ATOM   2786  CZ3 TRP A 180       3.932   2.295   1.876  1.00 95.52           C  
ATOM   2787  HZ3 TRP A 180       3.032   2.709   1.446  1.00 95.52           H  
ATOM   2788  N   ILE A 181       5.848  -2.579   6.250  1.00 91.24           N  
ATOM   2789  H   ILE A 181       6.693  -3.015   5.907  1.00 91.24           H  
ATOM   2790  CA  ILE A 181       5.871  -1.993   7.591  1.00 91.24           C  
ATOM   2791  HA  ILE A 181       4.887  -1.584   7.826  1.00 91.24           H  
ATOM   2792  C   ILE A 181       6.872  -0.832   7.597  1.00 91.24           C  
ATOM   2793  CB  ILE A 181       6.159  -3.066   8.666  1.00 91.24           C  
ATOM   2794  HB  ILE A 181       7.181  -3.423   8.544  1.00 91.24           H  
ATOM   2795  O   ILE A 181       8.022  -1.023   8.005  1.00 91.24           O  
ATOM   2796  CG1 ILE A 181       5.207  -4.280   8.531  1.00 91.24           C  
ATOM   2797 HG12 ILE A 181       4.176  -3.954   8.662  1.00 91.24           H  
ATOM   2798 HG13 ILE A 181       5.300  -4.703   7.530  1.00 91.24           H  
ATOM   2799  CG2 ILE A 181       6.008  -2.431  10.065  1.00 91.24           C  
ATOM   2800 HG21 ILE A 181       6.660  -1.564  10.162  1.00 91.24           H  
ATOM   2801 HG22 ILE A 181       6.289  -3.152  10.833  1.00 91.24           H  
ATOM   2802 HG23 ILE A 181       4.976  -2.115  10.217  1.00 91.24           H  
ATOM   2803  CD1 ILE A 181       5.500  -5.426   9.506  1.00 91.24           C  
ATOM   2804 HD11 ILE A 181       6.549  -5.713   9.437  1.00 91.24           H  
ATOM   2805 HD12 ILE A 181       5.261  -5.133  10.528  1.00 91.24           H  
ATOM   2806 HD13 ILE A 181       4.882  -6.284   9.241  1.00 91.24           H  
ATOM   2807  N   PRO A 182       6.474   0.370   7.140  1.00 93.86           N  
ATOM   2808  CA  PRO A 182       7.344   1.532   7.209  1.00 93.86           C  
ATOM   2809  HA  PRO A 182       8.295   1.309   6.724  1.00 93.86           H  
ATOM   2810  C   PRO A 182       7.610   1.910   8.671  1.00 93.86           C  
ATOM   2811  CB  PRO A 182       6.637   2.632   6.422  1.00 93.86           C  
ATOM   2812  HB2 PRO A 182       6.869   3.623   6.812  1.00 93.86           H  
ATOM   2813  HB3 PRO A 182       6.930   2.569   5.374  1.00 93.86           H  
ATOM   2814  O   PRO A 182       6.736   1.823   9.540  1.00 93.86           O  
ATOM   2815  CG  PRO A 182       5.158   2.270   6.565  1.00 93.86           C  
ATOM   2816  HG2 PRO A 182       4.567   2.640   5.727  1.00 93.86           H  
ATOM   2817  HG3 PRO A 182       4.775   2.658   7.509  1.00 93.86           H  
ATOM   2818  CD  PRO A 182       5.170   0.742   6.603  1.00 93.86           C  
ATOM   2819  HD2 PRO A 182       5.068   0.348   5.592  1.00 93.86           H  
ATOM   2820  HD3 PRO A 182       4.353   0.381   7.228  1.00 93.86           H  
ATOM   2821  N   GLU A 183       8.841   2.320   8.948  1.00 93.27           N  
ATOM   2822  H   GLU A 183       9.495   2.418   8.185  1.00 93.27           H  
ATOM   2823  CA  GLU A 183       9.263   2.780  10.259  1.00 93.27           C  
ATOM   2824  HA  GLU A 183       8.891   2.072  10.999  1.00 93.27           H  
ATOM   2825  C   GLU A 183       8.644   4.144  10.559  1.00 93.27           C  
ATOM   2826  CB  GLU A 183      10.796   2.818  10.377  1.00 93.27           C  
ATOM   2827  HB2 GLU A 183      11.213   3.504   9.640  1.00 93.27           H  
ATOM   2828  HB3 GLU A 183      11.047   3.186  11.372  1.00 93.27           H  
ATOM   2829  O   GLU A 183       8.698   5.071   9.752  1.00 93.27           O  
ATOM   2830  CG  GLU A 183      11.424   1.428  10.198  1.00 93.27           C  
ATOM   2831  HG2 GLU A 183      11.413   1.152   9.144  1.00 93.27           H  
ATOM   2832  HG3 GLU A 183      10.821   0.698  10.737  1.00 93.27           H  
ATOM   2833  CD  GLU A 183      12.860   1.374  10.732  1.00 93.27           C  
ATOM   2834  OE1 GLU A 183      13.069   0.742  11.800  1.00 93.27           O  
ATOM   2835  OE2 GLU A 183      13.792   1.900  10.090  1.00 93.27           O  
ATOM   2836  N   VAL A 184       8.060   4.259  11.749  1.00 93.58           N  
ATOM   2837  H   VAL A 184       8.072   3.464  12.372  1.00 93.58           H  
ATOM   2838  CA  VAL A 184       7.520   5.515  12.264  1.00 93.58           C  
ATOM   2839  HA  VAL A 184       7.460   6.244  11.456  1.00 93.58           H  
ATOM   2840  C   VAL A 184       8.489   6.046  13.314  1.00 93.58           C  
ATOM   2841  CB  VAL A 184       6.100   5.328  12.821  1.00 93.58           C  
ATOM   2842  HB  VAL A 184       6.134   4.625  13.654  1.00 93.58           H  
ATOM   2843  O   VAL A 184       8.713   5.403  14.344  1.00 93.58           O  
ATOM   2844  CG1 VAL A 184       5.535   6.659  13.319  1.00 93.58           C  
ATOM   2845 HG11 VAL A 184       4.543   6.502  13.742  1.00 93.58           H  
ATOM   2846 HG12 VAL A 184       6.174   7.075  14.099  1.00 93.58           H  
ATOM   2847 HG13 VAL A 184       5.464   7.370  12.495  1.00 93.58           H  
ATOM   2848  CG2 VAL A 184       5.130   4.769  11.769  1.00 93.58           C  
ATOM   2849 HG21 VAL A 184       5.463   3.789  11.427  1.00 93.58           H  
ATOM   2850 HG22 VAL A 184       4.133   4.671  12.198  1.00 93.58           H  
ATOM   2851 HG23 VAL A 184       5.086   5.442  10.913  1.00 93.58           H  
ATOM   2852  N   ASP A 185       9.051   7.221  13.055  1.00 91.75           N  
ATOM   2853  H   ASP A 185       8.745   7.717  12.230  1.00 91.75           H  
ATOM   2854  CA  ASP A 185       9.927   7.947  13.968  1.00 91.75           C  
ATOM   2855  HA  ASP A 185      10.443   7.227  14.603  1.00 91.75           H  
ATOM   2856  C   ASP A 185       9.083   8.846  14.875  1.00 91.75           C  
ATOM   2857  CB  ASP A 185      11.009   8.701  13.186  1.00 91.75           C  
ATOM   2858  HB2 ASP A 185      10.548   9.480  12.579  1.00 91.75           H  
ATOM   2859  HB3 ASP A 185      11.511   8.002  12.518  1.00 91.75           H  
ATOM   2860  O   ASP A 185       8.842  10.029  14.615  1.00 91.75           O  
ATOM   2861  CG  ASP A 185      12.064   9.331  14.103  1.00 91.75           C  
ATOM   2862  OD1 ASP A 185      12.163   8.902  15.277  1.00 91.75           O  
ATOM   2863  OD2 ASP A 185      12.803  10.204  13.599  1.00 91.75           O  
ATOM   2864  N   TYR A 186       8.542   8.226  15.923  1.00 88.95           N  
ATOM   2865  H   TYR A 186       8.753   7.246  16.049  1.00 88.95           H  
ATOM   2866  CA  TYR A 186       7.743   8.928  16.916  1.00 88.95           C  
ATOM   2867  HA  TYR A 186       6.927   9.416  16.383  1.00 88.95           H  
ATOM   2868  C   TYR A 186       8.587   9.982  17.640  1.00 88.95           C  
ATOM   2869  CB  TYR A 186       7.144   7.948  17.926  1.00 88.95           C  
ATOM   2870  HB2 TYR A 186       6.689   8.516  18.737  1.00 88.95           H  
ATOM   2871  HB3 TYR A 186       7.942   7.346  18.360  1.00 88.95           H  
ATOM   2872  O   TYR A 186       9.700   9.678  18.078  1.00 88.95           O  
ATOM   2873  CG  TYR A 186       6.088   7.044  17.332  1.00 88.95           C  
ATOM   2874  CD1 TYR A 186       4.771   7.518  17.183  1.00 88.95           C  
ATOM   2875  HD1 TYR A 186       4.520   8.526  17.477  1.00 88.95           H  
ATOM   2876  CD2 TYR A 186       6.426   5.745  16.907  1.00 88.95           C  
ATOM   2877  HD2 TYR A 186       7.449   5.406  16.970  1.00 88.95           H  
ATOM   2878  CE1 TYR A 186       3.784   6.683  16.631  1.00 88.95           C  
ATOM   2879  HE1 TYR A 186       2.778   7.050  16.495  1.00 88.95           H  
ATOM   2880  CE2 TYR A 186       5.440   4.906  16.354  1.00 88.95           C  
ATOM   2881  HE2 TYR A 186       5.706   3.917  16.012  1.00 88.95           H  
ATOM   2882  OH  TYR A 186       3.167   4.590  15.649  1.00 88.95           O  
ATOM   2883  HH  TYR A 186       3.537   3.796  15.257  1.00 88.95           H  
ATOM   2884  CZ  TYR A 186       4.117   5.377  16.214  1.00 88.95           C  
ATOM   2885  N   PRO A 187       8.047  11.198  17.848  1.00 83.50           N  
ATOM   2886  CA  PRO A 187       8.752  12.210  18.614  1.00 83.50           C  
ATOM   2887  HA  PRO A 187       9.679  12.448  18.092  1.00 83.50           H  
ATOM   2888  C   PRO A 187       9.056  11.694  20.031  1.00 83.50           C  
ATOM   2889  CB  PRO A 187       7.842  13.441  18.623  1.00 83.50           C  
ATOM   2890  HB2 PRO A 187       8.083  14.074  17.769  1.00 83.50           H  
ATOM   2891  HB3 PRO A 187       7.922  14.008  19.551  1.00 83.50           H  
ATOM   2892  O   PRO A 187       8.281  10.896  20.575  1.00 83.50           O  
ATOM   2893  CG  PRO A 187       6.446  12.847  18.438  1.00 83.50           C  
ATOM   2894  HG2 PRO A 187       6.065  12.506  19.401  1.00 83.50           H  
ATOM   2895  HG3 PRO A 187       5.759  13.560  17.982  1.00 83.50           H  
ATOM   2896  CD  PRO A 187       6.698  11.644  17.533  1.00 83.50           C  
ATOM   2897  HD2 PRO A 187       6.657  11.949  16.487  1.00 83.50           H  
ATOM   2898  HD3 PRO A 187       5.958  10.869  17.734  1.00 83.50           H  
ATOM   2899  N   PRO A 188      10.159  12.153  20.653  1.00 81.14           N  
ATOM   2900  CA  PRO A 188      10.455  11.822  22.037  1.00 81.14           C  
ATOM   2901  HA  PRO A 188      10.687  10.758  22.081  1.00 81.14           H  
ATOM   2902  C   PRO A 188       9.257  12.173  22.932  1.00 81.14           C  
ATOM   2903  CB  PRO A 188      11.690  12.643  22.423  1.00 81.14           C  
ATOM   2904  HB2 PRO A 188      11.389  13.560  22.928  1.00 81.14           H  
ATOM   2905  HB3 PRO A 188      12.370  12.072  23.055  1.00 81.14           H  
ATOM   2906  O   PRO A 188       8.639  13.220  22.716  1.00 81.14           O  
ATOM   2907  CG  PRO A 188      12.329  13.001  21.083  1.00 81.14           C  
ATOM   2908  HG2 PRO A 188      12.869  13.947  21.131  1.00 81.14           H  
ATOM   2909  HG3 PRO A 188      12.995  12.196  20.772  1.00 81.14           H  
ATOM   2910  CD  PRO A 188      11.147  13.075  20.122  1.00 81.14           C  
ATOM   2911  HD2 PRO A 188      10.735  14.084  20.116  1.00 81.14           H  
ATOM   2912  HD3 PRO A 188      11.473  12.788  19.122  1.00 81.14           H  
ATOM   2913  N   PRO A 189       8.923  11.333  23.928  1.00 74.07           N  
ATOM   2914  CA  PRO A 189       7.919  11.704  24.912  1.00 74.07           C  
ATOM   2915  HA  PRO A 189       6.964  11.860  24.411  1.00 74.07           H  
ATOM   2916  C   PRO A 189       8.339  13.008  25.599  1.00 74.07           C  
ATOM   2917  CB  PRO A 189       7.790  10.523  25.878  1.00 74.07           C  
ATOM   2918  HB2 PRO A 189       6.857   9.996  25.678  1.00 74.07           H  
ATOM   2919  HB3 PRO A 189       7.810  10.854  26.916  1.00 74.07           H  
ATOM   2920  O   PRO A 189       9.502  13.148  25.987  1.00 74.07           O  
ATOM   2921  CG  PRO A 189       8.974   9.600  25.577  1.00 74.07           C  
ATOM   2922  HG2 PRO A 189       9.731   9.711  26.353  1.00 74.07           H  
ATOM   2923  HG3 PRO A 189       8.647   8.562  25.519  1.00 74.07           H  
ATOM   2924  CD  PRO A 189       9.548  10.061  24.238  1.00 74.07           C  
ATOM   2925  HD2 PRO A 189      10.628  10.176  24.323  1.00 74.07           H  
ATOM   2926  HD3 PRO A 189       9.303   9.338  23.460  1.00 74.07           H  
ATOM   2927  N   VAL A 190       7.392  13.947  25.688  1.00 63.21           N  
ATOM   2928  H   VAL A 190       6.458  13.702  25.392  1.00 63.21           H  
ATOM   2929  CA  VAL A 190       7.530  15.211  26.432  1.00 63.21           C  
ATOM   2930  HA  VAL A 190       8.561  15.558  26.365  1.00 63.21           H  
ATOM   2931  C   VAL A 190       7.276  14.961  27.912  1.00 63.21           C  
ATOM   2932  CB  VAL A 190       6.598  16.305  25.881  1.00 63.21           C  
ATOM   2933  HB  VAL A 190       5.562  16.019  26.064  1.00 63.21           H  
ATOM   2934  O   VAL A 190       6.349  14.171  28.206  1.00 63.21           O  
ATOM   2935  CG1 VAL A 190       6.868  17.654  26.561  1.00 63.21           C  
ATOM   2936 HG11 VAL A 190       6.228  18.427  26.134  1.00 63.21           H  
ATOM   2937 HG12 VAL A 190       6.653  17.578  27.627  1.00 63.21           H  
ATOM   2938 HG13 VAL A 190       7.915  17.929  26.436  1.00 63.21           H  
ATOM   2939  CG2 VAL A 190       6.795  16.508  24.371  1.00 63.21           C  
ATOM   2940 HG21 VAL A 190       7.839  16.746  24.168  1.00 63.21           H  
ATOM   2941 HG22 VAL A 190       6.532  15.599  23.831  1.00 63.21           H  
ATOM   2942 HG23 VAL A 190       6.160  17.320  24.016  1.00 63.21           H  
ATOM   2943  OXT VAL A 190       8.016  15.573  28.708  1.00 63.21           O  
TER    2944      VAL A 190                                                       
ATOM   2944  N   ALA B   1       0.169   3.721 -22.429  1.00 23.56           N  
ATOM   2945  H   ALA B   1       0.163   3.089 -23.217  1.00 23.56           H  
ATOM   2946  H2  ALA B   1      -0.302   4.584 -22.661  1.00 23.56           H  
ATOM   2947  H3  ALA B   1       1.125   3.930 -22.180  1.00 23.56           H  
ATOM   2948  CA  ALA B   1      -0.467   3.085 -21.267  1.00 23.56           C  
ATOM   2949  HA  ALA B   1      -1.528   2.919 -21.456  1.00 23.56           H  
ATOM   2950  C   ALA B   1      -0.318   4.066 -20.122  1.00 23.56           C  
ATOM   2951  CB  ALA B   1       0.204   1.736 -20.982  1.00 23.56           C  
ATOM   2952  HB1 ALA B   1       1.272   1.869 -20.805  1.00 23.56           H  
ATOM   2953  HB2 ALA B   1      -0.240   1.289 -20.092  1.00 23.56           H  
ATOM   2954  HB3 ALA B   1       0.061   1.058 -21.823  1.00 23.56           H  
ATOM   2955  O   ALA B   1       0.815   4.403 -19.802  1.00 23.56           O  
ATOM   2956  N   SER B   2      -1.418   4.671 -19.659  1.00 26.47           N  
ATOM   2957  H   SER B   2      -2.329   4.302 -19.892  1.00 26.47           H  
ATOM   2958  CA  SER B   2      -1.353   5.593 -18.509  1.00 26.47           C  
ATOM   2959  HA  SER B   2      -0.739   6.460 -18.752  1.00 26.47           H  
ATOM   2960  C   SER B   2      -0.732   4.833 -17.355  1.00 26.47           C  
ATOM   2961  CB  SER B   2      -2.756   6.052 -18.109  1.00 26.47           C  
ATOM   2962  HB2 SER B   2      -3.284   6.417 -18.990  1.00 26.47           H  
ATOM   2963  HB3 SER B   2      -3.317   5.227 -17.670  1.00 26.47           H  
ATOM   2964  O   SER B   2      -1.055   3.656 -17.286  1.00 26.47           O  
ATOM   2965  OG  SER B   2      -2.638   7.110 -17.188  1.00 26.47           O  
ATOM   2966  HG  SER B   2      -3.036   6.856 -16.352  1.00 26.47           H  
ATOM   2967  N   ILE B   3       0.157   5.435 -16.552  1.00 28.21           N  
ATOM   2968  H   ILE B   3       0.324   6.425 -16.654  1.00 28.21           H  
ATOM   2969  CA  ILE B   3       0.937   4.698 -15.545  1.00 28.21           C  
ATOM   2970  HA  ILE B   3       1.447   3.884 -16.060  1.00 28.21           H  
ATOM   2971  C   ILE B   3      -0.045   4.104 -14.564  1.00 28.21           C  
ATOM   2972  CB  ILE B   3       2.023   5.509 -14.820  1.00 28.21           C  
ATOM   2973  HB  ILE B   3       1.546   6.221 -14.147  1.00 28.21           H  
ATOM   2974  O   ILE B   3      -0.572   4.723 -13.639  1.00 28.21           O  
ATOM   2975  CG1 ILE B   3       2.885   6.290 -15.831  1.00 28.21           C  
ATOM   2976 HG12 ILE B   3       2.246   6.880 -16.487  1.00 28.21           H  
ATOM   2977 HG13 ILE B   3       3.455   5.593 -16.445  1.00 28.21           H  
ATOM   2978  CG2 ILE B   3       2.896   4.533 -13.998  1.00 28.21           C  
ATOM   2979 HG21 ILE B   3       3.406   3.825 -14.651  1.00 28.21           H  
ATOM   2980 HG22 ILE B   3       3.639   5.078 -13.415  1.00 28.21           H  
ATOM   2981 HG23 ILE B   3       2.286   3.975 -13.288  1.00 28.21           H  
ATOM   2982  CD1 ILE B   3       3.843   7.274 -15.157  1.00 28.21           C  
ATOM   2983 HD11 ILE B   3       3.289   7.942 -14.497  1.00 28.21           H  
ATOM   2984 HD12 ILE B   3       4.343   7.868 -15.921  1.00 28.21           H  
ATOM   2985 HD13 ILE B   3       4.602   6.741 -14.584  1.00 28.21           H  
ATOM   2986  N   THR B   4      -0.363   2.888 -14.916  1.00 32.94           N  
ATOM   2987  H   THR B   4       0.035   2.525 -15.771  1.00 32.94           H  
ATOM   2988  CA  THR B   4      -1.344   2.057 -14.340  1.00 32.94           C  
ATOM   2989  HA  THR B   4      -2.179   2.658 -13.979  1.00 32.94           H  
ATOM   2990  C   THR B   4      -0.570   1.540 -13.162  1.00 32.94           C  
ATOM   2991  CB  THR B   4      -1.764   1.008 -15.407  1.00 32.94           C  
ATOM   2992  HB  THR B   4      -2.080   0.112 -14.874  1.00 32.94           H  
ATOM   2993  O   THR B   4       0.102   0.522 -13.280  1.00 32.94           O  
ATOM   2994  CG2 THR B   4      -2.879   1.346 -16.402  1.00 32.94           C  
ATOM   2995 HG21 THR B   4      -2.506   1.402 -17.425  1.00 32.94           H  
ATOM   2996 HG22 THR B   4      -3.623   0.549 -16.389  1.00 32.94           H  
ATOM   2997 HG23 THR B   4      -3.313   2.322 -16.187  1.00 32.94           H  
ATOM   2998  OG1 THR B   4      -0.710   0.696 -16.273  1.00 32.94           O  
ATOM   2999  HG1 THR B   4      -0.152   0.082 -15.790  1.00 32.94           H  
ATOM   3000  N   THR B   5      -0.589   2.300 -12.054  1.00 34.63           N  
ATOM   3001  H   THR B   5      -1.064   3.191 -12.086  1.00 34.63           H  
ATOM   3002  CA  THR B   5      -0.119   1.808 -10.752  1.00 34.63           C  
ATOM   3003  HA  THR B   5       0.966   1.711 -10.774  1.00 34.63           H  
ATOM   3004  C   THR B   5      -0.710   0.415 -10.573  1.00 34.63           C  
ATOM   3005  CB  THR B   5      -0.531   2.736  -9.584  1.00 34.63           C  
ATOM   3006  HB  THR B   5      -0.621   2.165  -8.660  1.00 34.63           H  
ATOM   3007  O   THR B   5      -1.659   0.084 -11.285  1.00 34.63           O  
ATOM   3008  CG2 THR B   5       0.476   3.855  -9.369  1.00 34.63           C  
ATOM   3009 HG21 THR B   5       0.163   4.493  -8.543  1.00 34.63           H  
ATOM   3010 HG22 THR B   5       0.591   4.445 -10.278  1.00 34.63           H  
ATOM   3011 HG23 THR B   5       1.443   3.418  -9.117  1.00 34.63           H  
ATOM   3012  OG1 THR B   5      -1.727   3.441  -9.810  1.00 34.63           O  
ATOM   3013  HG1 THR B   5      -1.471   4.351  -9.975  1.00 34.63           H  
ATOM   3014  N   PRO B   6      -0.258  -0.427  -9.647  1.00 37.79           N  
ATOM   3015  CA  PRO B   6      -0.832  -1.763  -9.553  1.00 37.79           C  
ATOM   3016  HA  PRO B   6      -0.570  -2.297 -10.466  1.00 37.79           H  
ATOM   3017  C   PRO B   6      -2.375  -1.663  -9.498  1.00 37.79           C  
ATOM   3018  CB  PRO B   6      -0.106  -2.440  -8.396  1.00 37.79           C  
ATOM   3019  HB2 PRO B   6      -0.707  -2.402  -7.487  1.00 37.79           H  
ATOM   3020  HB3 PRO B   6       0.141  -3.472  -8.644  1.00 37.79           H  
ATOM   3021  O   PRO B   6      -3.035  -2.376 -10.218  1.00 37.79           O  
ATOM   3022  CG  PRO B   6       1.183  -1.624  -8.284  1.00 37.79           C  
ATOM   3023  HG2 PRO B   6       1.715  -1.696  -7.336  1.00 37.79           H  
ATOM   3024  HG3 PRO B   6       1.916  -2.025  -8.983  1.00 37.79           H  
ATOM   3025  CD  PRO B   6       0.875  -0.226  -8.787  1.00 37.79           C  
ATOM   3026  HD2 PRO B   6       0.661   0.461  -7.969  1.00 37.79           H  
ATOM   3027  HD3 PRO B   6       1.689   0.175  -9.392  1.00 37.79           H  
ATOM   3028  N   LYS B   7      -2.928  -0.569  -8.952  1.00 41.40           N  
ATOM   3029  H   LYS B   7      -2.294  -0.011  -8.398  1.00 41.40           H  
ATOM   3030  CA  LYS B   7      -4.218   0.079  -9.264  1.00 41.40           C  
ATOM   3031  HA  LYS B   7      -4.928  -0.331  -8.546  1.00 41.40           H  
ATOM   3032  C   LYS B   7      -4.823  -0.181 -10.652  1.00 41.40           C  
ATOM   3033  CB  LYS B   7      -4.037   1.598  -9.067  1.00 41.40           C  
ATOM   3034  HB2 LYS B   7      -3.411   1.885  -9.912  1.00 41.40           H  
ATOM   3035  HB3 LYS B   7      -3.439   1.802  -8.179  1.00 41.40           H  
ATOM   3036  O   LYS B   7      -5.866  -0.803 -10.689  1.00 41.40           O  
ATOM   3037  CG  LYS B   7      -5.245   2.563  -9.129  1.00 41.40           C  
ATOM   3038  HG2 LYS B   7      -6.222   2.092  -9.023  1.00 41.40           H  
ATOM   3039  HG3 LYS B   7      -5.271   2.904 -10.164  1.00 41.40           H  
ATOM   3040  CD  LYS B   7      -5.174   3.854  -8.280  1.00 41.40           C  
ATOM   3041  HD2 LYS B   7      -4.153   4.237  -8.297  1.00 41.40           H  
ATOM   3042  HD3 LYS B   7      -5.795   4.583  -8.801  1.00 41.40           H  
ATOM   3043  CE  LYS B   7      -5.666   3.786  -6.824  1.00 41.40           C  
ATOM   3044  HE2 LYS B   7      -4.821   3.497  -6.198  1.00 41.40           H  
ATOM   3045  HE3 LYS B   7      -6.420   3.003  -6.744  1.00 41.40           H  
ATOM   3046  NZ  LYS B   7      -6.213   5.078  -6.336  1.00 41.40           N  
ATOM   3047  HZ1 LYS B   7      -6.488   5.000  -5.368  1.00 41.40           H  
ATOM   3048  HZ2 LYS B   7      -7.043   5.310  -6.862  1.00 41.40           H  
ATOM   3049  HZ3 LYS B   7      -5.534   5.820  -6.428  1.00 41.40           H  
ATOM   3050  N   ILE B   8      -4.247   0.308 -11.758  1.00 41.31           N  
ATOM   3051  H   ILE B   8      -3.322   0.695 -11.638  1.00 41.31           H  
ATOM   3052  CA  ILE B   8      -4.776   0.158 -13.118  1.00 41.31           C  
ATOM   3053  HA  ILE B   8      -5.811  -0.156 -12.983  1.00 41.31           H  
ATOM   3054  C   ILE B   8      -4.127  -1.001 -13.915  1.00 41.31           C  
ATOM   3055  CB  ILE B   8      -4.824   1.485 -13.909  1.00 41.31           C  
ATOM   3056  HB  ILE B   8      -3.795   1.525 -14.266  1.00 41.31           H  
ATOM   3057  O   ILE B   8      -4.714  -1.428 -14.887  1.00 41.31           O  
ATOM   3058  CG1 ILE B   8      -4.918   2.840 -13.177  1.00 41.31           C  
ATOM   3059 HG12 ILE B   8      -4.183   2.852 -12.373  1.00 41.31           H  
ATOM   3060 HG13 ILE B   8      -5.907   2.949 -12.731  1.00 41.31           H  
ATOM   3061  CG2 ILE B   8      -5.800   1.455 -15.107  1.00 41.31           C  
ATOM   3062 HG21 ILE B   8      -6.819   1.544 -14.731  1.00 41.31           H  
ATOM   3063 HG22 ILE B   8      -5.748   0.524 -15.673  1.00 41.31           H  
ATOM   3064 HG23 ILE B   8      -5.612   2.273 -15.802  1.00 41.31           H  
ATOM   3065  CD1 ILE B   8      -4.628   4.072 -14.066  1.00 41.31           C  
ATOM   3066 HD11 ILE B   8      -4.550   4.952 -13.427  1.00 41.31           H  
ATOM   3067 HD12 ILE B   8      -3.695   3.966 -14.620  1.00 41.31           H  
ATOM   3068 HD13 ILE B   8      -5.450   4.239 -14.762  1.00 41.31           H  
ATOM   3069  N   ILE B   9      -2.971  -1.556 -13.523  1.00 42.61           N  
ATOM   3070  H   ILE B   9      -2.484  -1.112 -12.758  1.00 42.61           H  
ATOM   3071  CA  ILE B   9      -2.588  -2.971 -13.780  1.00 42.61           C  
ATOM   3072  HA  ILE B   9      -2.026  -3.170 -12.867  1.00 42.61           H  
ATOM   3073  C   ILE B   9      -3.782  -3.890 -13.594  1.00 42.61           C  
ATOM   3074  CB  ILE B   9      -1.469  -3.367 -14.781  1.00 42.61           C  
ATOM   3075  HB  ILE B   9      -0.597  -3.554 -14.155  1.00 42.61           H  
ATOM   3076  O   ILE B   9      -4.479  -4.383 -14.475  1.00 42.61           O  
ATOM   3077  CG1 ILE B   9      -1.023  -2.254 -15.714  1.00 42.61           C  
ATOM   3078 HG12 ILE B   9      -1.822  -2.010 -16.414  1.00 42.61           H  
ATOM   3079 HG13 ILE B   9      -0.808  -1.421 -15.045  1.00 42.61           H  
ATOM   3080  CG2 ILE B   9      -1.705  -4.697 -15.495  1.00 42.61           C  
ATOM   3081 HG21 ILE B   9      -0.805  -5.045 -16.003  1.00 42.61           H  
ATOM   3082 HG22 ILE B   9      -1.967  -5.473 -14.776  1.00 42.61           H  
ATOM   3083 HG23 ILE B   9      -2.507  -4.600 -16.226  1.00 42.61           H  
ATOM   3084  CD1 ILE B   9       0.295  -2.480 -16.454  1.00 42.61           C  
ATOM   3085 HD11 ILE B   9       0.422  -1.699 -17.204  1.00 42.61           H  
ATOM   3086 HD12 ILE B   9       1.114  -2.394 -15.740  1.00 42.61           H  
ATOM   3087 HD13 ILE B   9       0.319  -3.444 -16.961  1.00 42.61           H  
ATOM   3088  N   LEU B  10      -4.083  -3.913 -12.312  1.00 42.99           N  
ATOM   3089  H   LEU B  10      -3.489  -3.377 -11.697  1.00 42.99           H  
ATOM   3090  CA  LEU B  10      -5.089  -4.698 -11.673  1.00 42.99           C  
ATOM   3091  HA  LEU B  10      -4.985  -5.730 -12.010  1.00 42.99           H  
ATOM   3092  C   LEU B  10      -6.452  -4.215 -12.126  1.00 42.99           C  
ATOM   3093  CB  LEU B  10      -4.836  -4.612 -10.155  1.00 42.99           C  
ATOM   3094  HB2 LEU B  10      -4.980  -3.588  -9.811  1.00 42.99           H  
ATOM   3095  HB3 LEU B  10      -5.606  -5.193  -9.648  1.00 42.99           H  
ATOM   3096  O   LEU B  10      -7.264  -5.051 -12.456  1.00 42.99           O  
ATOM   3097  CG  LEU B  10      -3.412  -5.151  -9.817  1.00 42.99           C  
ATOM   3098  HG  LEU B  10      -2.695  -4.826 -10.570  1.00 42.99           H  
ATOM   3099  CD1 LEU B  10      -2.734  -4.743  -8.507  1.00 42.99           C  
ATOM   3100 HD11 LEU B  10      -1.693  -4.522  -8.746  1.00 42.99           H  
ATOM   3101 HD12 LEU B  10      -2.673  -5.565  -7.793  1.00 42.99           H  
ATOM   3102 HD13 LEU B  10      -3.209  -3.865  -8.071  1.00 42.99           H  
ATOM   3103  CD2 LEU B  10      -3.471  -6.642  -9.951  1.00 42.99           C  
ATOM   3104 HD21 LEU B  10      -4.499  -6.979  -9.817  1.00 42.99           H  
ATOM   3105 HD22 LEU B  10      -3.168  -6.863 -10.974  1.00 42.99           H  
ATOM   3106 HD23 LEU B  10      -2.834  -7.139  -9.219  1.00 42.99           H  
ATOM   3107  N   GLN B  11      -6.705  -2.911 -12.283  1.00 42.46           N  
ATOM   3108  H   GLN B  11      -6.069  -2.217 -11.917  1.00 42.46           H  
ATOM   3109  CA  GLN B  11      -7.950  -2.511 -12.933  1.00 42.46           C  
ATOM   3110  HA  GLN B  11      -8.755  -3.091 -12.483  1.00 42.46           H  
ATOM   3111  C   GLN B  11      -7.978  -2.849 -14.419  1.00 42.46           C  
ATOM   3112  CB  GLN B  11      -8.347  -1.038 -12.776  1.00 42.46           C  
ATOM   3113  HB2 GLN B  11      -9.229  -0.877 -13.395  1.00 42.46           H  
ATOM   3114  HB3 GLN B  11      -7.628  -0.371 -13.253  1.00 42.46           H  
ATOM   3115  O   GLN B  11      -9.051  -3.100 -14.880  1.00 42.46           O  
ATOM   3116  CG  GLN B  11      -8.768  -0.574 -11.380  1.00 42.46           C  
ATOM   3117  HG2 GLN B  11      -9.800  -0.891 -11.231  1.00 42.46           H  
ATOM   3118  HG3 GLN B  11      -8.193  -1.061 -10.592  1.00 42.46           H  
ATOM   3119  CD  GLN B  11      -8.703   0.945 -11.220  1.00 42.46           C  
ATOM   3120  NE2 GLN B  11      -9.448   1.496 -10.287  1.00 42.46           N  
ATOM   3121 HE21 GLN B  11      -9.539   2.499 -10.360  1.00 42.46           H  
ATOM   3122 HE22 GLN B  11     -10.131   0.923  -9.812  1.00 42.46           H  
ATOM   3123  OE1 GLN B  11      -8.025   1.684 -11.919  1.00 42.46           O  
ATOM   3124  N   LYS B  12      -6.937  -2.853 -15.244  1.00 41.93           N  
ATOM   3125  H   LYS B  12      -6.002  -2.709 -14.891  1.00 41.93           H  
ATOM   3126  CA  LYS B  12      -7.137  -3.107 -16.686  1.00 41.93           C  
ATOM   3127  HA  LYS B  12      -8.131  -2.760 -16.966  1.00 41.93           H  
ATOM   3128  C   LYS B  12      -7.156  -4.597 -17.022  1.00 41.93           C  
ATOM   3129  CB  LYS B  12      -6.128  -2.321 -17.522  1.00 41.93           C  
ATOM   3130  HB2 LYS B  12      -5.910  -1.369 -17.038  1.00 41.93           H  
ATOM   3131  HB3 LYS B  12      -5.206  -2.894 -17.624  1.00 41.93           H  
ATOM   3132  O   LYS B  12      -7.800  -4.978 -17.986  1.00 41.93           O  
ATOM   3133  CG  LYS B  12      -6.738  -2.002 -18.885  1.00 41.93           C  
ATOM   3134  HG2 LYS B  12      -7.054  -2.925 -19.372  1.00 41.93           H  
ATOM   3135  HG3 LYS B  12      -7.606  -1.357 -18.750  1.00 41.93           H  
ATOM   3136  CD  LYS B  12      -5.717  -1.307 -19.776  1.00 41.93           C  
ATOM   3137  HD2 LYS B  12      -4.877  -1.986 -19.924  1.00 41.93           H  
ATOM   3138  HD3 LYS B  12      -5.374  -0.383 -19.310  1.00 41.93           H  
ATOM   3139  CE  LYS B  12      -6.420  -1.017 -21.100  1.00 41.93           C  
ATOM   3140  HE2 LYS B  12      -7.058  -0.140 -20.988  1.00 41.93           H  
ATOM   3141  HE3 LYS B  12      -7.068  -1.865 -21.322  1.00 41.93           H  
ATOM   3142  NZ  LYS B  12      -5.437  -0.857 -22.189  1.00 41.93           N  
ATOM   3143  HZ1 LYS B  12      -4.902  -1.712 -22.242  1.00 41.93           H  
ATOM   3144  HZ2 LYS B  12      -5.926  -0.751 -23.066  1.00 41.93           H  
ATOM   3145  HZ3 LYS B  12      -4.820  -0.080 -22.001  1.00 41.93           H  
ATOM   3146  N   GLU B  13      -6.440  -5.410 -16.255  1.00 41.45           N  
ATOM   3147  H   GLU B  13      -5.847  -5.005 -15.544  1.00 41.45           H  
ATOM   3148  CA  GLU B  13      -6.416  -6.867 -16.403  1.00 41.45           C  
ATOM   3149  HA  GLU B  13      -6.681  -7.136 -17.426  1.00 41.45           H  
ATOM   3150  C   GLU B  13      -7.436  -7.584 -15.507  1.00 41.45           C  
ATOM   3151  CB  GLU B  13      -5.002  -7.385 -16.130  1.00 41.45           C  
ATOM   3152  HB2 GLU B  13      -4.656  -6.981 -15.179  1.00 41.45           H  
ATOM   3153  HB3 GLU B  13      -5.032  -8.472 -16.051  1.00 41.45           H  
ATOM   3154  O   GLU B  13      -7.836  -8.694 -15.850  1.00 41.45           O  
ATOM   3155  CG  GLU B  13      -4.033  -7.014 -17.263  1.00 41.45           C  
ATOM   3156  HG2 GLU B  13      -4.392  -7.463 -18.189  1.00 41.45           H  
ATOM   3157  HG3 GLU B  13      -4.030  -5.932 -17.399  1.00 41.45           H  
ATOM   3158  CD  GLU B  13      -2.604  -7.489 -16.986  1.00 41.45           C  
ATOM   3159  OE1 GLU B  13      -1.806  -7.470 -17.950  1.00 41.45           O  
ATOM   3160  OE2 GLU B  13      -2.311  -7.796 -15.808  1.00 41.45           O  
ATOM   3161  N   TYR B  14      -7.886  -6.974 -14.397  1.00 37.56           N  
ATOM   3162  H   TYR B  14      -7.468  -6.102 -14.107  1.00 37.56           H  
ATOM   3163  CA  TYR B  14      -9.043  -7.461 -13.625  1.00 37.56           C  
ATOM   3164  HA  TYR B  14      -9.290  -8.458 -13.990  1.00 37.56           H  
ATOM   3165  C   TYR B  14     -10.333  -6.664 -13.807  1.00 37.56           C  
ATOM   3166  CB  TYR B  14      -8.784  -7.622 -12.122  1.00 37.56           C  
ATOM   3167  HB2 TYR B  14      -8.641  -6.669 -11.613  1.00 37.56           H  
ATOM   3168  HB3 TYR B  14      -9.705  -8.005 -11.684  1.00 37.56           H  
ATOM   3169  O   TYR B  14     -11.390  -7.252 -13.582  1.00 37.56           O  
ATOM   3170  CG  TYR B  14      -7.716  -8.611 -11.745  1.00 37.56           C  
ATOM   3171  CD1 TYR B  14      -8.000  -9.975 -11.906  1.00 37.56           C  
ATOM   3172  HD1 TYR B  14      -8.916 -10.269 -12.399  1.00 37.56           H  
ATOM   3173  CD2 TYR B  14      -6.549  -8.205 -11.085  1.00 37.56           C  
ATOM   3174  HD2 TYR B  14      -6.380  -7.150 -10.931  1.00 37.56           H  
ATOM   3175  CE1 TYR B  14      -7.125 -10.952 -11.413  1.00 37.56           C  
ATOM   3176  HE1 TYR B  14      -7.364 -11.997 -11.540  1.00 37.56           H  
ATOM   3177  CE2 TYR B  14      -5.713  -9.187 -10.523  1.00 37.56           C  
ATOM   3178  HE2 TYR B  14      -4.891  -8.924  -9.874  1.00 37.56           H  
ATOM   3179  OH  TYR B  14      -5.203 -11.519 -10.150  1.00 37.56           O  
ATOM   3180  HH  TYR B  14      -5.569 -12.390 -10.316  1.00 37.56           H  
ATOM   3181  CZ  TYR B  14      -5.978 -10.557 -10.713  1.00 37.56           C  
ATOM   3182  N   LEU B  15     -10.327  -5.406 -14.278  1.00 32.91           N  
ATOM   3183  H   LEU B  15      -9.455  -4.961 -14.529  1.00 32.91           H  
ATOM   3184  CA  LEU B  15     -11.551  -4.951 -14.947  1.00 32.91           C  
ATOM   3185  HA  LEU B  15     -12.369  -5.200 -14.271  1.00 32.91           H  
ATOM   3186  C   LEU B  15     -11.667  -5.763 -16.236  1.00 32.91           C  
ATOM   3187  CB  LEU B  15     -11.716  -3.455 -15.308  1.00 32.91           C  
ATOM   3188  HB2 LEU B  15     -10.989  -3.173 -16.070  1.00 32.91           H  
ATOM   3189  HB3 LEU B  15     -12.662  -3.345 -15.837  1.00 32.91           H  
ATOM   3190  O   LEU B  15     -10.666  -6.018 -16.909  1.00 32.91           O  
ATOM   3191  CG  LEU B  15     -11.740  -2.469 -14.124  1.00 32.91           C  
ATOM   3192  HG  LEU B  15     -11.013  -2.746 -13.362  1.00 32.91           H  
ATOM   3193  CD1 LEU B  15     -11.459  -1.039 -14.597  1.00 32.91           C  
ATOM   3194 HD11 LEU B  15     -12.257  -0.715 -15.265  1.00 32.91           H  
ATOM   3195 HD12 LEU B  15     -10.523  -1.010 -15.155  1.00 32.91           H  
ATOM   3196 HD13 LEU B  15     -11.414  -0.366 -13.741  1.00 32.91           H  
ATOM   3197  CD2 LEU B  15     -13.128  -2.435 -13.490  1.00 32.91           C  
ATOM   3198 HD21 LEU B  15     -13.154  -1.697 -12.688  1.00 32.91           H  
ATOM   3199 HD22 LEU B  15     -13.342  -3.414 -13.063  1.00 32.91           H  
ATOM   3200 HD23 LEU B  15     -13.887  -2.192 -14.234  1.00 32.91           H  
ATOM   3201  N   PRO B  16     -12.894  -6.138 -16.602  1.00 28.48           N  
ATOM   3202  CA  PRO B  16     -13.160  -6.681 -17.922  1.00 28.48           C  
ATOM   3203  HA  PRO B  16     -12.621  -7.620 -18.048  1.00 28.48           H  
ATOM   3204  C   PRO B  16     -12.721  -5.706 -19.031  1.00 28.48           C  
ATOM   3205  CB  PRO B  16     -14.670  -6.944 -17.928  1.00 28.48           C  
ATOM   3206  HB2 PRO B  16     -15.115  -6.769 -18.908  1.00 28.48           H  
ATOM   3207  HB3 PRO B  16     -14.854  -7.971 -17.612  1.00 28.48           H  
ATOM   3208  O   PRO B  16     -12.748  -4.486 -18.837  1.00 28.48           O  
ATOM   3209  CG  PRO B  16     -15.233  -5.986 -16.877  1.00 28.48           C  
ATOM   3210  HG2 PRO B  16     -15.380  -5.003 -17.325  1.00 28.48           H  
ATOM   3211  HG3 PRO B  16     -16.162  -6.356 -16.443  1.00 28.48           H  
ATOM   3212  CD  PRO B  16     -14.119  -5.913 -15.850  1.00 28.48           C  
ATOM   3213  HD2 PRO B  16     -14.149  -4.937 -15.366  1.00 28.48           H  
ATOM   3214  HD3 PRO B  16     -14.235  -6.705 -15.111  1.00 28.48           H  
ATOM   3215  N   GLU B  17     -12.378  -6.253 -20.207  1.00 29.89           N  
ATOM   3216  H   GLU B  17     -12.358  -7.260 -20.277  1.00 29.89           H  
ATOM   3217  CA  GLU B  17     -12.500  -5.498 -21.468  1.00 29.89           C  
ATOM   3218  HA  GLU B  17     -11.866  -4.612 -21.419  1.00 29.89           H  
ATOM   3219  C   GLU B  17     -13.930  -4.965 -21.666  1.00 29.89           C  
ATOM   3220  CB  GLU B  17     -12.098  -6.340 -22.700  1.00 29.89           C  
ATOM   3221  HB2 GLU B  17     -12.579  -7.316 -22.648  1.00 29.89           H  
ATOM   3222  HB3 GLU B  17     -12.482  -5.829 -23.583  1.00 29.89           H  
ATOM   3223  O   GLU B  17     -14.898  -5.704 -21.355  1.00 29.89           O  
ATOM   3224  CG  GLU B  17     -10.583  -6.524 -22.914  1.00 29.89           C  
ATOM   3225  HG2 GLU B  17     -10.093  -5.567 -22.733  1.00 29.89           H  
ATOM   3226  HG3 GLU B  17     -10.204  -7.238 -22.183  1.00 29.89           H  
ATOM   3227  CD  GLU B  17     -10.232  -7.003 -24.346  1.00 29.89           C  
ATOM   3228  OE1 GLU B  17     -11.015  -7.778 -24.949  1.00 29.89           O  
ATOM   3229  OE2 GLU B  17      -9.169  -6.575 -24.865  1.00 29.89           O  
ATOM   3230  OXT GLU B  17     -14.029  -3.822 -22.171  1.00 29.89           O  
TER    3231      GLU B  17                                                       
END   
