# Supplementary material for: An extended Tudor domain within Vreteno interconnects Gtsf1L and Ago3 for piRNA biogenesis in Bombyx mori
Source: EMBO J. 2023 Nov 20;42(24):e114072. doi: 10.15252/embj.2023114072 (PMC10711660; doi:10.15252/embj.2023114072)
Supplement: Supplementary file 4 — Dataset EV1 [file EMBJ-42-e114072-s007.zip › manuscript_pdb/BmVreteno_AF-eTD1_BmGtsf1L_65_101.pdb]

ATOM      1  N   VAL A   1       1.327 -16.113  15.249  1.00 69.17           N  
ATOM      2  H   VAL A   1       0.567 -15.575  14.857  1.00 69.17           H  
ATOM      3  H2  VAL A   1       0.979 -17.028  15.502  1.00 69.17           H  
ATOM      4  H3  VAL A   1       1.654 -15.621  16.068  1.00 69.17           H  
ATOM      5  CA  VAL A   1       2.401 -16.217  14.233  1.00 69.17           C  
ATOM      6  HA  VAL A   1       3.278 -16.706  14.657  1.00 69.17           H  
ATOM      7  C   VAL A   1       2.785 -14.801  13.824  1.00 69.17           C  
ATOM      8  CB  VAL A   1       1.903 -17.050  13.036  1.00 69.17           C  
ATOM      9  HB  VAL A   1       0.938 -16.665  12.706  1.00 69.17           H  
ATOM     10  O   VAL A   1       1.880 -13.996  13.668  1.00 69.17           O  
ATOM     11  CG1 VAL A   1       2.862 -17.013  11.854  1.00 69.17           C  
ATOM     12 HG11 VAL A   1       3.858 -17.318  12.175  1.00 69.17           H  
ATOM     13 HG12 VAL A   1       2.507 -17.697  11.084  1.00 69.17           H  
ATOM     14 HG13 VAL A   1       2.867 -16.006  11.436  1.00 69.17           H  
ATOM     15  CG2 VAL A   1       1.732 -18.515  13.455  1.00 69.17           C  
ATOM     16 HG21 VAL A   1       0.967 -18.622  14.224  1.00 69.17           H  
ATOM     17 HG22 VAL A   1       2.676 -18.929  13.811  1.00 69.17           H  
ATOM     18 HG23 VAL A   1       1.410 -19.105  12.597  1.00 69.17           H  
ATOM     19  N   GLU A   2       4.072 -14.460  13.711  1.00 85.47           N  
ATOM     20  H   GLU A   2       4.812 -15.130  13.866  1.00 85.47           H  
ATOM     21  CA  GLU A   2       4.477 -13.114  13.262  1.00 85.47           C  
ATOM     22  HA  GLU A   2       3.903 -12.373  13.817  1.00 85.47           H  
ATOM     23  C   GLU A   2       4.166 -12.935  11.768  1.00 85.47           C  
ATOM     24  CB  GLU A   2       5.960 -12.873  13.579  1.00 85.47           C  
ATOM     25  HB2 GLU A   2       6.120 -13.116  14.630  1.00 85.47           H  
ATOM     26  HB3 GLU A   2       6.566 -13.544  12.971  1.00 85.47           H  
ATOM     27  O   GLU A   2       4.459 -13.825  10.956  1.00 85.47           O  
ATOM     28  CG  GLU A   2       6.401 -11.417  13.340  1.00 85.47           C  
ATOM     29  HG2 GLU A   2       6.269 -11.180  12.285  1.00 85.47           H  
ATOM     30  HG3 GLU A   2       5.752 -10.761  13.921  1.00 85.47           H  
ATOM     31  CD  GLU A   2       7.868 -11.164  13.733  1.00 85.47           C  
ATOM     32  OE1 GLU A   2       8.318 -10.010  13.573  1.00 85.47           O  
ATOM     33  OE2 GLU A   2       8.527 -12.128  14.190  1.00 85.47           O  
ATOM     34  N   ILE A   3       3.535 -11.809  11.430  1.00 88.85           N  
ATOM     35  H   ILE A   3       3.400 -11.099  12.136  1.00 88.85           H  
ATOM     36  CA  ILE A   3       3.186 -11.430  10.061  1.00 88.85           C  
ATOM     37  HA  ILE A   3       3.143 -12.329   9.446  1.00 88.85           H  
ATOM     38  C   ILE A   3       4.282 -10.481   9.560  1.00 88.85           C  
ATOM     39  CB  ILE A   3       1.793 -10.766   9.982  1.00 88.85           C  
ATOM     40  HB  ILE A   3       1.829  -9.811  10.505  1.00 88.85           H  
ATOM     41  O   ILE A   3       4.505  -9.452  10.193  1.00 88.85           O  
ATOM     42  CG1 ILE A   3       0.712 -11.643  10.656  1.00 88.85           C  
ATOM     43 HG12 ILE A   3       0.699 -12.635  10.206  1.00 88.85           H  
ATOM     44 HG13 ILE A   3       0.959 -11.756  11.712  1.00 88.85           H  
ATOM     45  CG2 ILE A   3       1.451 -10.499   8.506  1.00 88.85           C  
ATOM     46 HG21 ILE A   3       2.192  -9.827   8.072  1.00 88.85           H  
ATOM     47 HG22 ILE A   3       1.438 -11.436   7.949  1.00 88.85           H  
ATOM     48 HG23 ILE A   3       0.481 -10.007   8.423  1.00 88.85           H  
ATOM     49  CD1 ILE A   3      -0.697 -11.034  10.596  1.00 88.85           C  
ATOM     50 HD11 ILE A   3      -1.110 -11.123   9.591  1.00 88.85           H  
ATOM     51 HD12 ILE A   3      -1.349 -11.553  11.297  1.00 88.85           H  
ATOM     52 HD13 ILE A   3      -0.654  -9.983  10.880  1.00 88.85           H  
ATOM     53  N   PRO A   4       4.979 -10.800   8.458  1.00 94.21           N  
ATOM     54  CA  PRO A   4       5.993  -9.917   7.903  1.00 94.21           C  
ATOM     55  HA  PRO A   4       6.769  -9.757   8.652  1.00 94.21           H  
ATOM     56  C   PRO A   4       5.395  -8.582   7.479  1.00 94.21           C  
ATOM     57  CB  PRO A   4       6.585 -10.636   6.693  1.00 94.21           C  
ATOM     58  HB2 PRO A   4       6.092 -10.314   5.777  1.00 94.21           H  
ATOM     59  HB3 PRO A   4       7.662 -10.484   6.619  1.00 94.21           H  
ATOM     60  O   PRO A   4       4.357  -8.544   6.818  1.00 94.21           O  
ATOM     61  CG  PRO A   4       6.235 -12.092   6.942  1.00 94.21           C  
ATOM     62  HG2 PRO A   4       7.016 -12.569   7.536  1.00 94.21           H  
ATOM     63  HG3 PRO A   4       6.086 -12.600   5.990  1.00 94.21           H  
ATOM     64  CD  PRO A   4       4.934 -12.047   7.729  1.00 94.21           C  
ATOM     65  HD2 PRO A   4       4.082 -12.042   7.049  1.00 94.21           H  
ATOM     66  HD3 PRO A   4       4.893 -12.901   8.405  1.00 94.21           H  
ATOM     67  N   GLU A   5       6.104  -7.506   7.789  1.00 94.16           N  
ATOM     68  H   GLU A   5       6.949  -7.614   8.330  1.00 94.16           H  
ATOM     69  CA  GLU A   5       5.737  -6.155   7.386  1.00 94.16           C  
ATOM     70  HA  GLU A   5       4.745  -6.170   6.934  1.00 94.16           H  
ATOM     71  C   GLU A   5       6.682  -5.629   6.309  1.00 94.16           C  
ATOM     72  CB  GLU A   5       5.677  -5.232   8.613  1.00 94.16           C  
ATOM     73  HB2 GLU A   5       6.625  -5.284   9.149  1.00 94.16           H  
ATOM     74  HB3 GLU A   5       5.541  -4.204   8.278  1.00 94.16           H  
ATOM     75  O   GLU A   5       7.855  -6.005   6.225  1.00 94.16           O  
ATOM     76  CG  GLU A   5       4.531  -5.594   9.579  1.00 94.16           C  
ATOM     77  HG2 GLU A   5       4.532  -4.875  10.399  1.00 94.16           H  
ATOM     78  HG3 GLU A   5       4.719  -6.580  10.004  1.00 94.16           H  
ATOM     79  CD  GLU A   5       3.151  -5.573   8.897  1.00 94.16           C  
ATOM     80  OE1 GLU A   5       2.277  -6.422   9.185  1.00 94.16           O  
ATOM     81  OE2 GLU A   5       2.932  -4.758   7.975  1.00 94.16           O  
ATOM     82  N   VAL A   6       6.160  -4.744   5.463  1.00 96.55           N  
ATOM     83  H   VAL A   6       5.211  -4.434   5.617  1.00 96.55           H  
ATOM     84  CA  VAL A   6       6.966  -4.074   4.444  1.00 96.55           C  
ATOM     85  HA  VAL A   6       7.548  -4.831   3.919  1.00 96.55           H  
ATOM     86  C   VAL A   6       7.906  -3.086   5.145  1.00 96.55           C  
ATOM     87  CB  VAL A   6       6.066  -3.364   3.416  1.00 96.55           C  
ATOM     88  HB  VAL A   6       5.429  -2.644   3.929  1.00 96.55           H  
ATOM     89  O   VAL A   6       7.422  -2.219   5.875  1.00 96.55           O  
ATOM     90  CG1 VAL A   6       6.888  -2.622   2.358  1.00 96.55           C  
ATOM     91 HG11 VAL A   6       7.495  -1.843   2.820  1.00 96.55           H  
ATOM     92 HG12 VAL A   6       6.211  -2.145   1.649  1.00 96.55           H  
ATOM     93 HG13 VAL A   6       7.535  -3.326   1.835  1.00 96.55           H  
ATOM     94  CG2 VAL A   6       5.170  -4.366   2.673  1.00 96.55           C  
ATOM     95 HG21 VAL A   6       4.539  -3.839   1.958  1.00 96.55           H  
ATOM     96 HG22 VAL A   6       4.514  -4.878   3.377  1.00 96.55           H  
ATOM     97 HG23 VAL A   6       5.779  -5.101   2.146  1.00 96.55           H  
ATOM     98  N   PRO A   7       9.233  -3.145   4.923  1.00 96.02           N  
ATOM     99  CA  PRO A   7      10.129  -2.113   5.422  1.00 96.02           C  
ATOM    100  HA  PRO A   7       9.965  -1.964   6.489  1.00 96.02           H  
ATOM    101  C   PRO A   7       9.852  -0.802   4.677  1.00 96.02           C  
ATOM    102  CB  PRO A   7      11.544  -2.649   5.205  1.00 96.02           C  
ATOM    103  HB2 PRO A   7      12.264  -1.854   5.010  1.00 96.02           H  
ATOM    104  HB3 PRO A   7      11.847  -3.230   6.077  1.00 96.02           H  
ATOM    105  O   PRO A   7       9.872  -0.747   3.443  1.00 96.02           O  
ATOM    106  CG  PRO A   7      11.388  -3.583   4.006  1.00 96.02           C  
ATOM    107  HG2 PRO A   7      11.456  -2.996   3.090  1.00 96.02           H  
ATOM    108  HG3 PRO A   7      12.137  -4.375   4.008  1.00 96.02           H  
ATOM    109  CD  PRO A   7       9.972  -4.141   4.160  1.00 96.02           C  
ATOM    110  HD2 PRO A   7      10.001  -5.075   4.722  1.00 96.02           H  
ATOM    111  HD3 PRO A   7       9.530  -4.305   3.178  1.00 96.02           H  
ATOM    112  N   ARG A   8       9.573   0.258   5.436  1.00 97.08           N  
ATOM    113  H   ARG A   8       9.592   0.139   6.439  1.00 97.08           H  
ATOM    114  CA  ARG A   8       9.147   1.566   4.923  1.00 97.08           C  
ATOM    115  HA  ARG A   8       9.314   1.597   3.847  1.00 97.08           H  
ATOM    116  C   ARG A   8       9.965   2.691   5.561  1.00 97.08           C  
ATOM    117  CB  ARG A   8       7.650   1.755   5.195  1.00 97.08           C  
ATOM    118  HB2 ARG A   8       7.376   2.789   4.988  1.00 97.08           H  
ATOM    119  HB3 ARG A   8       7.459   1.545   6.248  1.00 97.08           H  
ATOM    120  O   ARG A   8      10.388   2.547   6.708  1.00 97.08           O  
ATOM    121  CG  ARG A   8       6.779   0.828   4.340  1.00 97.08           C  
ATOM    122  HG2 ARG A   8       7.012  -0.210   4.576  1.00 97.08           H  
ATOM    123  HG3 ARG A   8       7.004   0.989   3.286  1.00 97.08           H  
ATOM    124  CD  ARG A   8       5.286   1.063   4.607  1.00 97.08           C  
ATOM    125  HD2 ARG A   8       5.012   2.076   4.310  1.00 97.08           H  
ATOM    126  HD3 ARG A   8       5.106   0.963   5.677  1.00 97.08           H  
ATOM    127  NE  ARG A   8       4.443   0.084   3.896  1.00 97.08           N  
ATOM    128  HE  ARG A   8       4.021  -0.653   4.442  1.00 97.08           H  
ATOM    129  NH1 ARG A   8       4.710   0.892   1.759  1.00 97.08           N  
ATOM    130 HH11 ARG A   8       5.310   1.631   2.096  1.00 97.08           H  
ATOM    131 HH12 ARG A   8       4.580   0.726   0.771  1.00 97.08           H  
ATOM    132  NH2 ARG A   8       3.441  -0.893   2.106  1.00 97.08           N  
ATOM    133 HH21 ARG A   8       2.970  -1.551   2.711  1.00 97.08           H  
ATOM    134 HH22 ARG A   8       3.255  -0.920   1.114  1.00 97.08           H  
ATOM    135  CZ  ARG A   8       4.199   0.038   2.600  1.00 97.08           C  
ATOM    136  N   PRO A   9      10.201   3.801   4.844  1.00 96.80           N  
ATOM    137  CA  PRO A   9      11.030   4.883   5.351  1.00 96.80           C  
ATOM    138  HA  PRO A   9      11.959   4.474   5.748  1.00 96.80           H  
ATOM    139  C   PRO A   9      10.331   5.665   6.468  1.00 96.80           C  
ATOM    140  CB  PRO A   9      11.351   5.752   4.131  1.00 96.80           C  
ATOM    141  HB2 PRO A   9      12.266   5.387   3.664  1.00 96.80           H  
ATOM    142  HB3 PRO A   9      11.452   6.806   4.389  1.00 96.80           H  
ATOM    143  O   PRO A   9       9.100   5.756   6.514  1.00 96.80           O  
ATOM    144  CG  PRO A   9      10.178   5.515   3.179  1.00 96.80           C  
ATOM    145  HG2 PRO A   9       9.376   6.220   3.399  1.00 96.80           H  
ATOM    146  HG3 PRO A   9      10.482   5.612   2.137  1.00 96.80           H  
ATOM    147  CD  PRO A   9       9.726   4.091   3.497  1.00 96.80           C  
ATOM    148  HD2 PRO A   9      10.188   3.396   2.796  1.00 96.80           H  
ATOM    149  HD3 PRO A   9       8.640   4.024   3.435  1.00 96.80           H  
ATOM    150  N   GLU A  10      11.136   6.273   7.341  1.00 96.21           N  
ATOM    151  H   GLU A  10      12.132   6.118   7.278  1.00 96.21           H  
ATOM    152  CA  GLU A  10      10.662   7.243   8.328  1.00 96.21           C  
ATOM    153  HA  GLU A  10       9.930   6.763   8.978  1.00 96.21           H  
ATOM    154  C   GLU A  10       9.989   8.448   7.670  1.00 96.21           C  
ATOM    155  CB  GLU A  10      11.810   7.778   9.192  1.00 96.21           C  
ATOM    156  HB2 GLU A  10      12.624   8.108   8.546  1.00 96.21           H  
ATOM    157  HB3 GLU A  10      11.441   8.643   9.743  1.00 96.21           H  
ATOM    158  O   GLU A  10      10.349   8.891   6.575  1.00 96.21           O  
ATOM    159  CG  GLU A  10      12.339   6.763  10.205  1.00 96.21           C  
ATOM    160  HG2 GLU A  10      11.506   6.424  10.821  1.00 96.21           H  
ATOM    161  HG3 GLU A  10      12.746   5.907   9.667  1.00 96.21           H  
ATOM    162  CD  GLU A  10      13.422   7.370  11.114  1.00 96.21           C  
ATOM    163  OE1 GLU A  10      14.171   6.572  11.717  1.00 96.21           O  
ATOM    164  OE2 GLU A  10      13.503   8.617  11.231  1.00 96.21           O  
ATOM    165  N   ILE A  11       9.053   9.029   8.409  1.00 96.13           N  
ATOM    166  H   ILE A  11       8.867   8.647   9.325  1.00 96.13           H  
ATOM    167  CA  ILE A  11       8.321  10.218   8.014  1.00 96.13           C  
ATOM    168  HA  ILE A  11       8.398  10.337   6.933  1.00 96.13           H  
ATOM    169  C   ILE A  11       8.955  11.427   8.684  1.00 96.13           C  
ATOM    170  CB  ILE A  11       6.832  10.076   8.364  1.00 96.13           C  
ATOM    171  HB  ILE A  11       6.713  10.007   9.446  1.00 96.13           H  
ATOM    172  O   ILE A  11       9.208  11.418   9.886  1.00 96.13           O  
ATOM    173  CG1 ILE A  11       6.207   8.833   7.699  1.00 96.13           C  
ATOM    174 HG12 ILE A  11       6.682   8.661   6.733  1.00 96.13           H  
ATOM    175 HG13 ILE A  11       5.151   9.022   7.505  1.00 96.13           H  
ATOM    176  CG2 ILE A  11       6.073  11.319   7.882  1.00 96.13           C  
ATOM    177 HG21 ILE A  11       6.210  11.462   6.810  1.00 96.13           H  
ATOM    178 HG22 ILE A  11       6.402  12.206   8.423  1.00 96.13           H  
ATOM    179 HG23 ILE A  11       5.011  11.180   8.085  1.00 96.13           H  
ATOM    180  CD1 ILE A  11       6.285   7.559   8.553  1.00 96.13           C  
ATOM    181 HD11 ILE A  11       7.291   7.140   8.543  1.00 96.13           H  
ATOM    182 HD12 ILE A  11       5.597   6.817   8.148  1.00 96.13           H  
ATOM    183 HD13 ILE A  11       5.988   7.773   9.580  1.00 96.13           H  
ATOM    184  N   LYS A  12       9.179  12.490   7.911  1.00 96.71           N  
ATOM    185  H   LYS A  12       8.890  12.430   6.945  1.00 96.71           H  
ATOM    186  CA  LYS A  12       9.668  13.774   8.423  1.00 96.71           C  
ATOM    187  HA  LYS A  12      10.188  13.614   9.367  1.00 96.71           H  
ATOM    188  C   LYS A  12       8.501  14.705   8.713  1.00 96.71           C  
ATOM    189  CB  LYS A  12      10.656  14.399   7.433  1.00 96.71           C  
ATOM    190  HB2 LYS A  12      10.916  15.401   7.777  1.00 96.71           H  
ATOM    191  HB3 LYS A  12      10.186  14.477   6.453  1.00 96.71           H  
ATOM    192  O   LYS A  12       7.587  14.829   7.896  1.00 96.71           O  
ATOM    193  CG  LYS A  12      11.934  13.559   7.329  1.00 96.71           C  
ATOM    194  HG2 LYS A  12      11.688  12.544   7.015  1.00 96.71           H  
ATOM    195  HG3 LYS A  12      12.417  13.519   8.305  1.00 96.71           H  
ATOM    196  CD  LYS A  12      12.907  14.166   6.319  1.00 96.71           C  
ATOM    197  HD2 LYS A  12      13.174  15.175   6.635  1.00 96.71           H  
ATOM    198  HD3 LYS A  12      12.430  14.201   5.340  1.00 96.71           H  
ATOM    199  CE  LYS A  12      14.153  13.281   6.266  1.00 96.71           C  
ATOM    200  HE2 LYS A  12      14.601  13.255   7.259  1.00 96.71           H  
ATOM    201  HE3 LYS A  12      13.844  12.264   6.022  1.00 96.71           H  
ATOM    202  NZ  LYS A  12      15.125  13.780   5.269  1.00 96.71           N  
ATOM    203  HZ1 LYS A  12      15.935  13.176   5.254  1.00 96.71           H  
ATOM    204  HZ2 LYS A  12      14.703  13.782   4.351  1.00 96.71           H  
ATOM    205  HZ3 LYS A  12      15.415  14.717   5.508  1.00 96.71           H  
ATOM    206  N   ASN A  13       8.551  15.395   9.843  1.00 98.04           N  
ATOM    207  H   ASN A  13       9.335  15.258  10.465  1.00 98.04           H  
ATOM    208  CA  ASN A  13       7.568  16.410  10.184  1.00 98.04           C  
ATOM    209  HA  ASN A  13       6.579  15.958  10.110  1.00 98.04           H  
ATOM    210  C   ASN A  13       7.626  17.589   9.206  1.00 98.04           C  
ATOM    211  CB  ASN A  13       7.811  16.857  11.629  1.00 98.04           C  
ATOM    212  HB2 ASN A  13       7.997  15.969  12.234  1.00 98.04           H  
ATOM    213  HB3 ASN A  13       8.701  17.484  11.681  1.00 98.04           H  
ATOM    214  O   ASN A  13       8.695  17.941   8.704  1.00 98.04           O  
ATOM    215  CG  ASN A  13       6.640  17.596  12.247  1.00 98.04           C  
ATOM    216  ND2 ASN A  13       6.802  18.118  13.434  1.00 98.04           N  
ATOM    217 HD21 ASN A  13       7.604  17.803  13.961  1.00 98.04           H  
ATOM    218 HD22 ASN A  13       5.965  18.408  13.920  1.00 98.04           H  
ATOM    219  OD1 ASN A  13       5.562  17.702  11.681  1.00 98.04           O  
ATOM    220  N   LYS A  14       6.471  18.213   8.958  1.00 98.10           N  
ATOM    221  H   LYS A  14       5.639  17.833   9.386  1.00 98.10           H  
ATOM    222  CA  LYS A  14       6.303  19.353   8.043  1.00 98.10           C  
ATOM    223  HA  LYS A  14       5.233  19.500   7.900  1.00 98.10           H  
ATOM    224  C   LYS A  14       6.859  19.070   6.639  1.00 98.10           C  
ATOM    225  CB  LYS A  14       6.884  20.635   8.668  1.00 98.10           C  
ATOM    226  HB2 LYS A  14       6.653  21.475   8.014  1.00 98.10           H  
ATOM    227  HB3 LYS A  14       7.969  20.541   8.728  1.00 98.10           H  
ATOM    228  O   LYS A  14       7.431  19.954   6.002  1.00 98.10           O  
ATOM    229  CG  LYS A  14       6.328  20.936  10.065  1.00 98.10           C  
ATOM    230  HG2 LYS A  14       5.246  21.052  10.008  1.00 98.10           H  
ATOM    231  HG3 LYS A  14       6.565  20.116  10.744  1.00 98.10           H  
ATOM    232  CD  LYS A  14       6.948  22.216  10.625  1.00 98.10           C  
ATOM    233  HD2 LYS A  14       6.695  23.056   9.978  1.00 98.10           H  
ATOM    234  HD3 LYS A  14       8.031  22.099  10.665  1.00 98.10           H  
ATOM    235  CE  LYS A  14       6.397  22.451  12.033  1.00 98.10           C  
ATOM    236  HE2 LYS A  14       5.316  22.577  11.971  1.00 98.10           H  
ATOM    237  HE3 LYS A  14       6.591  21.557  12.626  1.00 98.10           H  
ATOM    238  NZ  LYS A  14       7.026  23.629  12.673  1.00 98.10           N  
ATOM    239  HZ1 LYS A  14       6.832  24.467  12.144  1.00 98.10           H  
ATOM    240  HZ2 LYS A  14       8.025  23.493  12.731  1.00 98.10           H  
ATOM    241  HZ3 LYS A  14       6.671  23.740  13.612  1.00 98.10           H  
ATOM    242  N   SER A  15       6.725  17.832   6.166  1.00 97.87           N  
ATOM    243  H   SER A  15       6.155  17.186   6.694  1.00 97.87           H  
ATOM    244  CA  SER A  15       7.197  17.416   4.842  1.00 97.87           C  
ATOM    245  HA  SER A  15       7.992  18.094   4.530  1.00 97.87           H  
ATOM    246  C   SER A  15       6.088  17.514   3.795  1.00 97.87           C  
ATOM    247  CB  SER A  15       7.819  16.018   4.890  1.00 97.87           C  
ATOM    248  HB2 SER A  15       8.676  16.033   5.564  1.00 97.87           H  
ATOM    249  HB3 SER A  15       8.167  15.749   3.892  1.00 97.87           H  
ATOM    250  O   SER A  15       4.907  17.424   4.127  1.00 97.87           O  
ATOM    251  OG  SER A  15       6.906  15.041   5.331  1.00 97.87           O  
ATOM    252  HG  SER A  15       6.989  14.959   6.284  1.00 97.87           H  
ATOM    253  N   ARG A  16       6.466  17.714   2.523  1.00 98.59           N  
ATOM    254  H   ARG A  16       7.453  17.730   2.308  1.00 98.59           H  
ATOM    255  CA  ARG A  16       5.522  17.618   1.399  1.00 98.59           C  
ATOM    256  HA  ARG A  16       4.529  17.871   1.772  1.00 98.59           H  
ATOM    257  C   ARG A  16       5.463  16.172   0.922  1.00 98.59           C  
ATOM    258  CB  ARG A  16       5.804  18.589   0.234  1.00 98.59           C  
ATOM    259  HB2 ARG A  16       4.873  18.685  -0.325  1.00 98.59           H  
ATOM    260  HB3 ARG A  16       6.555  18.162  -0.430  1.00 98.59           H  
ATOM    261  O   ARG A  16       6.501  15.578   0.614  1.00 98.59           O  
ATOM    262  CG  ARG A  16       6.281  19.985   0.669  1.00 98.59           C  
ATOM    263  HG2 ARG A  16       7.354  19.917   0.850  1.00 98.59           H  
ATOM    264  HG3 ARG A  16       5.819  20.236   1.624  1.00 98.59           H  
ATOM    265  CD  ARG A  16       6.040  21.176  -0.284  1.00 98.59           C  
ATOM    266  HD2 ARG A  16       5.169  21.715   0.089  1.00 98.59           H  
ATOM    267  HD3 ARG A  16       6.893  21.851  -0.214  1.00 98.59           H  
ATOM    268  NE  ARG A  16       5.761  20.836  -1.690  1.00 98.59           N  
ATOM    269  HE  ARG A  16       5.222  20.001  -1.870  1.00 98.59           H  
ATOM    270  NH1 ARG A  16       6.772  22.556  -2.811  1.00 98.59           N  
ATOM    271 HH11 ARG A  16       7.274  22.779  -1.963  1.00 98.59           H  
ATOM    272 HH12 ARG A  16       6.887  23.070  -3.672  1.00 98.59           H  
ATOM    273  NH2 ARG A  16       5.332  21.295  -3.896  1.00 98.59           N  
ATOM    274 HH21 ARG A  16       4.705  20.503  -3.910  1.00 98.59           H  
ATOM    275 HH22 ARG A  16       5.404  21.839  -4.743  1.00 98.59           H  
ATOM    276  CZ  ARG A  16       5.950  21.550  -2.785  1.00 98.59           C  
ATOM    277  N   VAL A  17       4.262  15.622   0.871  1.00 98.66           N  
ATOM    278  H   VAL A  17       3.462  16.199   1.086  1.00 98.66           H  
ATOM    279  CA  VAL A  17       3.996  14.232   0.507  1.00 98.66           C  
ATOM    280  HA  VAL A  17       4.881  13.811   0.031  1.00 98.66           H  
ATOM    281  C   VAL A  17       2.870  14.158  -0.515  1.00 98.66           C  
ATOM    282  CB  VAL A  17       3.676  13.365   1.741  1.00 98.66           C  
ATOM    283  HB  VAL A  17       3.548  12.341   1.388  1.00 98.66           H  
ATOM    284  O   VAL A  17       2.076  15.084  -0.642  1.00 98.66           O  
ATOM    285  CG1 VAL A  17       4.834  13.350   2.747  1.00 98.66           C  
ATOM    286 HG11 VAL A  17       5.759  13.075   2.241  1.00 98.66           H  
ATOM    287 HG12 VAL A  17       4.951  14.330   3.210  1.00 98.66           H  
ATOM    288 HG13 VAL A  17       4.629  12.616   3.527  1.00 98.66           H  
ATOM    289  CG2 VAL A  17       2.392  13.786   2.467  1.00 98.66           C  
ATOM    290 HG21 VAL A  17       2.209  13.114   3.305  1.00 98.66           H  
ATOM    291 HG22 VAL A  17       1.539  13.718   1.792  1.00 98.66           H  
ATOM    292 HG23 VAL A  17       2.478  14.810   2.831  1.00 98.66           H  
ATOM    293  N   ILE A  18       2.805  13.046  -1.233  1.00 97.45           N  
ATOM    294  H   ILE A  18       3.512  12.343  -1.073  1.00 97.45           H  
ATOM    295  CA  ILE A  18       1.680  12.657  -2.076  1.00 97.45           C  
ATOM    296  HA  ILE A  18       1.013  13.506  -2.228  1.00 97.45           H  
ATOM    297  C   ILE A  18       0.908  11.560  -1.348  1.00 97.45           C  
ATOM    298  CB  ILE A  18       2.186  12.172  -3.450  1.00 97.45           C  
ATOM    299  HB  ILE A  18       2.822  11.301  -3.292  1.00 97.45           H  
ATOM    300  O   ILE A  18       1.531  10.623  -0.834  1.00 97.45           O  
ATOM    301  CG1 ILE A  18       3.034  13.216  -4.206  1.00 97.45           C  
ATOM    302 HG12 ILE A  18       3.940  13.405  -3.631  1.00 97.45           H  
ATOM    303 HG13 ILE A  18       3.343  12.788  -5.160  1.00 97.45           H  
ATOM    304  CG2 ILE A  18       1.012  11.729  -4.323  1.00 97.45           C  
ATOM    305 HG21 ILE A  18       1.330  11.572  -5.354  1.00 97.45           H  
ATOM    306 HG22 ILE A  18       0.235  12.493  -4.308  1.00 97.45           H  
ATOM    307 HG23 ILE A  18       0.594  10.792  -3.956  1.00 97.45           H  
ATOM    308  CD1 ILE A  18       2.346  14.557  -4.483  1.00 97.45           C  
ATOM    309 HD11 ILE A  18       2.991  15.168  -5.114  1.00 97.45           H  
ATOM    310 HD12 ILE A  18       2.196  15.078  -3.538  1.00 97.45           H  
ATOM    311 HD13 ILE A  18       1.392  14.412  -4.989  1.00 97.45           H  
ATOM    312  N   LEU A  19      -0.423  11.655  -1.317  1.00 96.98           N  
ATOM    313  H   LEU A  19      -0.866  12.441  -1.770  1.00 96.98           H  
ATOM    314  CA  LEU A  19      -1.262  10.544  -0.868  1.00 96.98           C  
ATOM    315  HA  LEU A  19      -0.839  10.140   0.052  1.00 96.98           H  
ATOM    316  C   LEU A  19      -1.257   9.439  -1.927  1.00 96.98           C  
ATOM    317  CB  LEU A  19      -2.687  11.038  -0.573  1.00 96.98           C  
ATOM    318  HB2 LEU A  19      -2.641  11.805   0.201  1.00 96.98           H  
ATOM    319  HB3 LEU A  19      -3.092  11.487  -1.479  1.00 96.98           H  
ATOM    320  O   LEU A  19      -1.668   9.671  -3.062  1.00 96.98           O  
ATOM    321  CG  LEU A  19      -3.632   9.911  -0.109  1.00 96.98           C  
ATOM    322  HG  LEU A  19      -3.609   9.088  -0.824  1.00 96.98           H  
ATOM    323  CD1 LEU A  19      -3.255   9.376   1.272  1.00 96.98           C  
ATOM    324 HD11 LEU A  19      -3.271  10.179   2.009  1.00 96.98           H  
ATOM    325 HD12 LEU A  19      -2.266   8.919   1.247  1.00 96.98           H  
ATOM    326 HD13 LEU A  19      -3.967   8.602   1.561  1.00 96.98           H  
ATOM    327  CD2 LEU A  19      -5.068  10.411  -0.037  1.00 96.98           C  
ATOM    328 HD21 LEU A  19      -5.164  11.198   0.712  1.00 96.98           H  
ATOM    329 HD22 LEU A  19      -5.728   9.584   0.224  1.00 96.98           H  
ATOM    330 HD23 LEU A  19      -5.356  10.786  -1.019  1.00 96.98           H  
ATOM    331  N   VAL A  20      -0.814   8.244  -1.545  1.00 94.91           N  
ATOM    332  H   VAL A  20      -0.547   8.109  -0.580  1.00 94.91           H  
ATOM    333  CA  VAL A  20      -0.840   7.064  -2.416  1.00 94.91           C  
ATOM    334  HA  VAL A  20      -0.746   7.381  -3.455  1.00 94.91           H  
ATOM    335  C   VAL A  20      -2.184   6.361  -2.286  1.00 94.91           C  
ATOM    336  CB  VAL A  20       0.322   6.102  -2.104  1.00 94.91           C  
ATOM    337  HB  VAL A  20       0.230   5.717  -1.088  1.00 94.91           H  
ATOM    338  O   VAL A  20      -2.913   6.223  -3.265  1.00 94.91           O  
ATOM    339  CG1 VAL A  20       0.308   4.921  -3.076  1.00 94.91           C  
ATOM    340 HG11 VAL A  20       1.204   4.317  -2.933  1.00 94.91           H  
ATOM    341 HG12 VAL A  20       0.284   5.279  -4.105  1.00 94.91           H  
ATOM    342 HG13 VAL A  20      -0.568   4.299  -2.894  1.00 94.91           H  
ATOM    343  CG2 VAL A  20       1.679   6.806  -2.228  1.00 94.91           C  
ATOM    344 HG21 VAL A  20       1.759   7.588  -1.473  1.00 94.91           H  
ATOM    345 HG22 VAL A  20       1.762   7.249  -3.220  1.00 94.91           H  
ATOM    346 HG23 VAL A  20       2.485   6.088  -2.076  1.00 94.91           H  
ATOM    347  N   ASP A  21      -2.525   5.945  -1.067  1.00 90.77           N  
ATOM    348  H   ASP A  21      -1.910   6.129  -0.287  1.00 90.77           H  
ATOM    349  CA  ASP A  21      -3.785   5.273  -0.776  1.00 90.77           C  
ATOM    350  HA  ASP A  21      -4.561   5.752  -1.373  1.00 90.77           H  
ATOM    351  C   ASP A  21      -4.166   5.422   0.702  1.00 90.77           C  
ATOM    352  CB  ASP A  21      -3.697   3.787  -1.178  1.00 90.77           C  
ATOM    353  HB2 ASP A  21      -3.088   3.255  -0.447  1.00 90.77           H  
ATOM    354  HB3 ASP A  21      -3.214   3.698  -2.150  1.00 90.77           H  
ATOM    355  O   ASP A  21      -3.313   5.661   1.560  1.00 90.77           O  
ATOM    356  CG  ASP A  21      -5.077   3.131  -1.282  1.00 90.77           C  
ATOM    357  OD1 ASP A  21      -6.054   3.860  -1.579  1.00 90.77           O  
ATOM    358  OD2 ASP A  21      -5.166   1.909  -1.069  1.00 90.77           O  
ATOM    359  N   ALA A  22      -5.454   5.290   1.000  1.00 92.23           N  
ATOM    360  H   ALA A  22      -6.079   5.011   0.257  1.00 92.23           H  
ATOM    361  CA  ALA A  22      -5.971   5.262   2.362  1.00 92.23           C  
ATOM    362  HA  ALA A  22      -5.249   4.765   3.010  1.00 92.23           H  
ATOM    363  C   ALA A  22      -7.278   4.473   2.400  1.00 92.23           C  
ATOM    364  CB  ALA A  22      -6.178   6.694   2.873  1.00 92.23           C  
ATOM    365  HB1 ALA A  22      -6.769   7.271   2.162  1.00 92.23           H  
ATOM    366  HB2 ALA A  22      -5.210   7.179   3.000  1.00 92.23           H  
ATOM    367  HB3 ALA A  22      -6.700   6.672   3.829  1.00 92.23           H  
ATOM    368  O   ALA A  22      -8.285   4.889   1.833  1.00 92.23           O  
ATOM    369  N   THR A  23      -7.274   3.341   3.093  1.00 85.74           N  
ATOM    370  H   THR A  23      -6.397   3.000   3.461  1.00 85.74           H  
ATOM    371  CA  THR A  23      -8.469   2.482   3.207  1.00 85.74           C  
ATOM    372  HA  THR A  23      -9.271   2.860   2.573  1.00 85.74           H  
ATOM    373  C   THR A  23      -9.036   2.422   4.606  1.00 85.74           C  
ATOM    374  CB  THR A  23      -8.145   1.070   2.751  1.00 85.74           C  
ATOM    375  HB  THR A  23      -9.054   0.469   2.783  1.00 85.74           H  
ATOM    376  O   THR A  23     -10.140   1.935   4.806  1.00 85.74           O  
ATOM    377  CG2 THR A  23      -7.670   1.171   1.301  1.00 85.74           C  
ATOM    378 HG21 THR A  23      -8.222   1.941   0.762  1.00 85.74           H  
ATOM    379 HG22 THR A  23      -6.608   1.411   1.254  1.00 85.74           H  
ATOM    380 HG23 THR A  23      -7.869   0.232   0.785  1.00 85.74           H  
ATOM    381  OG1 THR A  23      -7.187   0.524   3.650  1.00 85.74           O  
ATOM    382  HG1 THR A  23      -7.596   0.569   4.517  1.00 85.74           H  
ATOM    383  N   ASP A  24      -8.251   2.884   5.568  1.00 88.70           N  
ATOM    384  H   ASP A  24      -7.373   3.304   5.300  1.00 88.70           H  
ATOM    385  CA  ASP A  24      -8.602   3.029   6.968  1.00 88.70           C  
ATOM    386  HA  ASP A  24      -9.670   3.224   7.070  1.00 88.70           H  
ATOM    387  C   ASP A  24      -7.810   4.222   7.515  1.00 88.70           C  
ATOM    388  CB  ASP A  24      -8.262   1.734   7.712  1.00 88.70           C  
ATOM    389  HB2 ASP A  24      -7.183   1.586   7.727  1.00 88.70           H  
ATOM    390  HB3 ASP A  24      -8.718   0.886   7.201  1.00 88.70           H  
ATOM    391  O   ASP A  24      -6.726   4.528   7.004  1.00 88.70           O  
ATOM    392  CG  ASP A  24      -8.789   1.804   9.137  1.00 88.70           C  
ATOM    393  OD1 ASP A  24      -8.026   2.299   9.993  1.00 88.70           O  
ATOM    394  OD2 ASP A  24      -9.958   1.437   9.331  1.00 88.70           O  
ATOM    395  N   VAL A  25      -8.305   4.886   8.559  1.00 94.40           N  
ATOM    396  H   VAL A  25      -9.123   4.522   9.025  1.00 94.40           H  
ATOM    397  CA  VAL A  25      -7.570   5.995   9.189  1.00 94.40           C  
ATOM    398  HA  VAL A  25      -7.330   6.724   8.415  1.00 94.40           H  
ATOM    399  C   VAL A  25      -6.234   5.539   9.781  1.00 94.40           C  
ATOM    400  CB  VAL A  25      -8.413   6.712  10.255  1.00 94.40           C  
ATOM    401  HB  VAL A  25      -7.816   7.529  10.661  1.00 94.40           H  
ATOM    402  O   VAL A  25      -5.303   6.333   9.863  1.00 94.40           O  
ATOM    403  CG1 VAL A  25      -9.674   7.323   9.635  1.00 94.40           C  
ATOM    404 HG11 VAL A  25      -9.400   7.991   8.818  1.00 94.40           H  
ATOM    405 HG12 VAL A  25     -10.337   6.538   9.270  1.00 94.40           H  
ATOM    406 HG13 VAL A  25     -10.205   7.895  10.396  1.00 94.40           H  
ATOM    407  CG2 VAL A  25      -8.815   5.804  11.416  1.00 94.40           C  
ATOM    408 HG21 VAL A  25      -9.328   6.404  12.168  1.00 94.40           H  
ATOM    409 HG22 VAL A  25      -7.931   5.383  11.895  1.00 94.40           H  
ATOM    410 HG23 VAL A  25      -9.476   5.001  11.087  1.00 94.40           H  
ATOM    411  N   GLN A  26      -6.097   4.257  10.123  1.00 93.02           N  
ATOM    412  H   GLN A  26      -6.917   3.670  10.076  1.00 93.02           H  
ATOM    413  CA  GLN A  26      -4.867   3.627  10.593  1.00 93.02           C  
ATOM    414  HA  GLN A  26      -4.269   4.375  11.113  1.00 93.02           H  
ATOM    415  C   GLN A  26      -4.013   3.051   9.457  1.00 93.02           C  
ATOM    416  CB  GLN A  26      -5.194   2.504  11.589  1.00 93.02           C  
ATOM    417  HB2 GLN A  26      -4.261   2.067  11.945  1.00 93.02           H  
ATOM    418  HB3 GLN A  26      -5.754   1.722  11.077  1.00 93.02           H  
ATOM    419  O   GLN A  26      -2.916   2.568   9.723  1.00 93.02           O  
ATOM    420  CG  GLN A  26      -5.988   2.978  12.810  1.00 93.02           C  
ATOM    421  HG2 GLN A  26      -5.391   3.679  13.394  1.00 93.02           H  
ATOM    422  HG3 GLN A  26      -6.899   3.482  12.485  1.00 93.02           H  
ATOM    423  CD  GLN A  26      -6.384   1.805  13.693  1.00 93.02           C  
ATOM    424  NE2 GLN A  26      -7.663   1.602  13.917  1.00 93.02           N  
ATOM    425 HE21 GLN A  26      -8.345   2.141  13.402  1.00 93.02           H  
ATOM    426 HE22 GLN A  26      -7.914   0.777  14.441  1.00 93.02           H  
ATOM    427  OE1 GLN A  26      -5.562   1.038  14.175  1.00 93.02           O  
ATOM    428  N   ARG A  27      -4.481   3.052   8.200  1.00 92.17           N  
ATOM    429  H   ARG A  27      -5.375   3.495   8.044  1.00 92.17           H  
ATOM    430  CA  ARG A  27      -3.759   2.534   7.021  1.00 92.17           C  
ATOM    431  HA  ARG A  27      -2.713   2.362   7.276  1.00 92.17           H  
ATOM    432  C   ARG A  27      -3.729   3.573   5.910  1.00 92.17           C  
ATOM    433  CB  ARG A  27      -4.342   1.199   6.530  1.00 92.17           C  
ATOM    434  HB2 ARG A  27      -5.405   1.316   6.319  1.00 92.17           H  
ATOM    435  HB3 ARG A  27      -3.845   0.944   5.594  1.00 92.17           H  
ATOM    436  O   ARG A  27      -4.347   3.398   4.860  1.00 92.17           O  
ATOM    437  CG  ARG A  27      -4.133   0.043   7.516  1.00 92.17           C  
ATOM    438  HG2 ARG A  27      -4.751   0.212   8.397  1.00 92.17           H  
ATOM    439  HG3 ARG A  27      -3.088   0.010   7.826  1.00 92.17           H  
ATOM    440  CD  ARG A  27      -4.527  -1.301   6.879  1.00 92.17           C  
ATOM    441  HD2 ARG A  27      -5.547  -1.220   6.503  1.00 92.17           H  
ATOM    442  HD3 ARG A  27      -4.529  -2.069   7.653  1.00 92.17           H  
ATOM    443  NE  ARG A  27      -3.624  -1.710   5.770  1.00 92.17           N  
ATOM    444  HE  ARG A  27      -3.952  -1.560   4.826  1.00 92.17           H  
ATOM    445  NH1 ARG A  27      -1.882  -2.506   7.039  1.00 92.17           N  
ATOM    446 HH11 ARG A  27      -2.378  -2.234   7.875  1.00 92.17           H  
ATOM    447 HH12 ARG A  27      -0.921  -2.813   7.083  1.00 92.17           H  
ATOM    448  NH2 ARG A  27      -1.709  -2.570   4.839  1.00 92.17           N  
ATOM    449 HH21 ARG A  27      -1.974  -2.287   3.906  1.00 92.17           H  
ATOM    450 HH22 ARG A  27      -0.799  -2.998   4.930  1.00 92.17           H  
ATOM    451  CZ  ARG A  27      -2.423  -2.256   5.881  1.00 92.17           C  
ATOM    452  N   VAL A  28      -2.981   4.644   6.155  1.00 95.78           N  
ATOM    453  H   VAL A  28      -2.541   4.732   7.060  1.00 95.78           H  
ATOM    454  CA  VAL A  28      -2.732   5.702   5.175  1.00 95.78           C  
ATOM    455  HA  VAL A  28      -3.397   5.567   4.322  1.00 95.78           H  
ATOM    456  C   VAL A  28      -1.306   5.596   4.658  1.00 95.78           C  
ATOM    457  CB  VAL A  28      -3.041   7.080   5.776  1.00 95.78           C  
ATOM    458  HB  VAL A  28      -2.413   7.249   6.651  1.00 95.78           H  
ATOM    459  O   VAL A  28      -0.356   5.491   5.433  1.00 95.78           O  
ATOM    460  CG1 VAL A  28      -2.779   8.210   4.774  1.00 95.78           C  
ATOM    461 HG11 VAL A  28      -3.079   9.165   5.206  1.00 95.78           H  
ATOM    462 HG12 VAL A  28      -1.717   8.263   4.536  1.00 95.78           H  
ATOM    463 HG13 VAL A  28      -3.342   8.037   3.857  1.00 95.78           H  
ATOM    464  CG2 VAL A  28      -4.506   7.126   6.223  1.00 95.78           C  
ATOM    465 HG21 VAL A  28      -4.851   8.159   6.282  1.00 95.78           H  
ATOM    466 HG22 VAL A  28      -4.610   6.652   7.199  1.00 95.78           H  
ATOM    467 HG23 VAL A  28      -5.140   6.594   5.514  1.00 95.78           H  
ATOM    468  N   PHE A  29      -1.148   5.631   3.342  1.00 96.35           N  
ATOM    469  H   PHE A  29      -1.969   5.707   2.758  1.00 96.35           H  
ATOM    470  CA  PHE A  29       0.129   5.480   2.666  1.00 96.35           C  
ATOM    471  HA  PHE A  29       0.908   5.321   3.413  1.00 96.35           H  
ATOM    472  C   PHE A  29       0.475   6.745   1.895  1.00 96.35           C  
ATOM    473  CB  PHE A  29       0.101   4.233   1.783  1.00 96.35           C  
ATOM    474  HB2 PHE A  29      -0.749   4.288   1.103  1.00 96.35           H  
ATOM    475  HB3 PHE A  29       1.001   4.206   1.169  1.00 96.35           H  
ATOM    476  O   PHE A  29      -0.306   7.244   1.085  1.00 96.35           O  
ATOM    477  CG  PHE A  29       0.022   2.956   2.592  1.00 96.35           C  
ATOM    478  CD1 PHE A  29       1.188   2.351   3.105  1.00 96.35           C  
ATOM    479  HD1 PHE A  29       2.156   2.786   2.907  1.00 96.35           H  
ATOM    480  CD2 PHE A  29      -1.237   2.395   2.870  1.00 96.35           C  
ATOM    481  HD2 PHE A  29      -2.130   2.848   2.466  1.00 96.35           H  
ATOM    482  CE1 PHE A  29       1.081   1.187   3.889  1.00 96.35           C  
ATOM    483  HE1 PHE A  29       1.960   0.701   4.286  1.00 96.35           H  
ATOM    484  CE2 PHE A  29      -1.338   1.242   3.664  1.00 96.35           C  
ATOM    485  HE2 PHE A  29      -2.312   0.815   3.854  1.00 96.35           H  
ATOM    486  CZ  PHE A  29      -0.178   0.641   4.181  1.00 96.35           C  
ATOM    487  HZ  PHE A  29      -0.249  -0.249   4.788  1.00 96.35           H  
ATOM    488  N   VAL A  30       1.669   7.270   2.150  1.00 97.66           N  
ATOM    489  H   VAL A  30       2.275   6.780   2.791  1.00 97.66           H  
ATOM    490  CA  VAL A  30       2.167   8.507   1.544  1.00 97.66           C  
ATOM    491  HA  VAL A  30       1.534   8.759   0.693  1.00 97.66           H  
ATOM    492  C   VAL A  30       3.576   8.304   1.012  1.00 97.66           C  
ATOM    493  CB  VAL A  30       2.118   9.695   2.524  1.00 97.66           C  
ATOM    494  HB  VAL A  30       2.477  10.575   1.990  1.00 97.66           H  
ATOM    495  O   VAL A  30       4.319   7.460   1.505  1.00 97.66           O  
ATOM    496  CG1 VAL A  30       0.692  10.007   2.991  1.00 97.66           C  
ATOM    497 HG11 VAL A  30       0.044  10.146   2.126  1.00 97.66           H  
ATOM    498 HG12 VAL A  30       0.684  10.923   3.582  1.00 97.66           H  
ATOM    499 HG13 VAL A  30       0.304   9.189   3.597  1.00 97.66           H  
ATOM    500  CG2 VAL A  30       3.010   9.498   3.758  1.00 97.66           C  
ATOM    501 HG21 VAL A  30       4.051   9.374   3.459  1.00 97.66           H  
ATOM    502 HG22 VAL A  30       2.939  10.374   4.404  1.00 97.66           H  
ATOM    503 HG23 VAL A  30       2.689   8.620   4.318  1.00 97.66           H  
ATOM    504  N   ARG A  31       3.983   9.107   0.033  1.00 97.44           N  
ATOM    505  H   ARG A  31       3.315   9.767  -0.338  1.00 97.44           H  
ATOM    506  CA  ARG A  31       5.361   9.124  -0.484  1.00 97.44           C  
ATOM    507  HA  ARG A  31       6.003   8.618   0.237  1.00 97.44           H  
ATOM    508  C   ARG A  31       5.869  10.559  -0.615  1.00 97.44           C  
ATOM    509  CB  ARG A  31       5.441   8.325  -1.794  1.00 97.44           C  
ATOM    510  HB2 ARG A  31       5.137   7.299  -1.585  1.00 97.44           H  
ATOM    511  HB3 ARG A  31       6.473   8.301  -2.142  1.00 97.44           H  
ATOM    512  O   ARG A  31       5.048  11.459  -0.778  1.00 97.44           O  
ATOM    513  CG  ARG A  31       4.546   8.888  -2.907  1.00 97.44           C  
ATOM    514  HG2 ARG A  31       3.518   8.968  -2.553  1.00 97.44           H  
ATOM    515  HG3 ARG A  31       4.896   9.880  -3.194  1.00 97.44           H  
ATOM    516  CD  ARG A  31       4.579   7.959  -4.123  1.00 97.44           C  
ATOM    517  HD2 ARG A  31       5.569   7.972  -4.578  1.00 97.44           H  
ATOM    518  HD3 ARG A  31       4.375   6.940  -3.793  1.00 97.44           H  
ATOM    519  NE  ARG A  31       3.557   8.328  -5.113  1.00 97.44           N  
ATOM    520  HE  ARG A  31       2.741   7.737  -5.178  1.00 97.44           H  
ATOM    521  NH1 ARG A  31       4.581  10.149  -6.085  1.00 97.44           N  
ATOM    522 HH11 ARG A  31       5.364  10.055  -5.454  1.00 97.44           H  
ATOM    523 HH12 ARG A  31       4.518  10.874  -6.785  1.00 97.44           H  
ATOM    524  NH2 ARG A  31       2.583   9.448  -6.782  1.00 97.44           N  
ATOM    525 HH21 ARG A  31       1.746   8.887  -6.711  1.00 97.44           H  
ATOM    526 HH22 ARG A  31       2.427  10.191  -7.448  1.00 97.44           H  
ATOM    527  CZ  ARG A  31       3.588   9.308  -5.988  1.00 97.44           C  
ATOM    528  N   PRO A  32       7.185  10.823  -0.548  1.00 98.08           N  
ATOM    529  CA  PRO A  32       7.700  12.182  -0.692  1.00 98.08           C  
ATOM    530  HA  PRO A  32       7.299  12.794   0.116  1.00 98.08           H  
ATOM    531  C   PRO A  32       7.310  12.799  -2.042  1.00 98.08           C  
ATOM    532  CB  PRO A  32       9.218  12.072  -0.534  1.00 98.08           C  
ATOM    533  HB2 PRO A  32       9.629  12.916   0.020  1.00 98.08           H  
ATOM    534  HB3 PRO A  32       9.683  12.010  -1.518  1.00 98.08           H  
ATOM    535  O   PRO A  32       7.359  12.128  -3.074  1.00 98.08           O  
ATOM    536  CG  PRO A  32       9.428  10.750   0.203  1.00 98.08           C  
ATOM    537  HG2 PRO A  32      10.390  10.300  -0.041  1.00 98.08           H  
ATOM    538  HG3 PRO A  32       9.341  10.909   1.278  1.00 98.08           H  
ATOM    539  CD  PRO A  32       8.265   9.886  -0.274  1.00 98.08           C  
ATOM    540  HD2 PRO A  32       8.001   9.170   0.504  1.00 98.08           H  
ATOM    541  HD3 PRO A  32       8.539   9.365  -1.192  1.00 98.08           H  
ATOM    542  N   ALA A  33       6.947  14.083  -2.035  1.00 97.49           N  
ATOM    543  H   ALA A  33       6.887  14.568  -1.152  1.00 97.49           H  
ATOM    544  CA  ALA A  33       6.492  14.793  -3.235  1.00 97.49           C  
ATOM    545  HA  ALA A  33       5.976  14.087  -3.886  1.00 97.49           H  
ATOM    546  C   ALA A  33       7.628  15.390  -4.083  1.00 97.49           C  
ATOM    547  CB  ALA A  33       5.483  15.860  -2.803  1.00 97.49           C  
ATOM    548  HB1 ALA A  33       4.669  15.405  -2.238  1.00 97.49           H  
ATOM    549  HB2 ALA A  33       5.060  16.339  -3.687  1.00 97.49           H  
ATOM    550  HB3 ALA A  33       5.970  16.619  -2.192  1.00 97.49           H  
ATOM    551  O   ALA A  33       7.386  15.966  -5.143  1.00 97.49           O  
ATOM    552  N   ASP A  34       8.881  15.289  -3.635  1.00 97.14           N  
ATOM    553  H   ASP A  34       9.065  14.731  -2.814  1.00 97.14           H  
ATOM    554  CA  ASP A  34      10.002  15.839  -4.387  1.00 97.14           C  
ATOM    555  HA  ASP A  34       9.735  16.862  -4.651  1.00 97.14           H  
ATOM    556  C   ASP A  34      10.247  15.072  -5.700  1.00 97.14           C  
ATOM    557  CB  ASP A  34      11.255  15.913  -3.509  1.00 97.14           C  
ATOM    558  HB2 ASP A  34      11.975  16.576  -3.988  1.00 97.14           H  
ATOM    559  HB3 ASP A  34      11.002  16.340  -2.539  1.00 97.14           H  
ATOM    560  O   ASP A  34      10.039  13.862  -5.809  1.00 97.14           O  
ATOM    561  CG  ASP A  34      11.891  14.539  -3.330  1.00 97.14           C  
ATOM    562  OD1 ASP A  34      11.542  13.839  -2.356  1.00 97.14           O  
ATOM    563  OD2 ASP A  34      12.726  14.182  -4.193  1.00 97.14           O  
ATOM    564  N   THR A  35      10.756  15.781  -6.708  1.00 95.59           N  
ATOM    565  H   THR A  35      10.853  16.779  -6.587  1.00 95.59           H  
ATOM    566  CA  THR A  35      10.950  15.236  -8.060  1.00 95.59           C  
ATOM    567  HA  THR A  35       9.981  14.934  -8.458  1.00 95.59           H  
ATOM    568  C   THR A  35      11.870  14.014  -8.104  1.00 95.59           C  
ATOM    569  CB  THR A  35      11.552  16.323  -8.961  1.00 95.59           C  
ATOM    570  HB  THR A  35      12.551  16.567  -8.598  1.00 95.59           H  
ATOM    571  O   THR A  35      11.728  13.176  -8.994  1.00 95.59           O  
ATOM    572  CG2 THR A  35      11.663  15.925 -10.432  1.00 95.59           C  
ATOM    573 HG21 THR A  35      11.933  16.799 -11.025  1.00 95.59           H  
ATOM    574 HG22 THR A  35      12.433  15.163 -10.553  1.00 95.59           H  
ATOM    575 HG23 THR A  35      10.706  15.535 -10.778  1.00 95.59           H  
ATOM    576  OG1 THR A  35      10.777  17.496  -8.905  1.00 95.59           O  
ATOM    577  HG1 THR A  35       9.854  17.250  -8.999  1.00 95.59           H  
ATOM    578  N   ARG A  36      12.847  13.902  -7.192  1.00 97.22           N  
ATOM    579  H   ARG A  36      12.794  14.478  -6.365  1.00 97.22           H  
ATOM    580  CA  ARG A  36      13.758  12.750  -7.173  1.00 97.22           C  
ATOM    581  HA  ARG A  36      14.077  12.526  -8.191  1.00 97.22           H  
ATOM    582  C   ARG A  36      13.015  11.510  -6.688  1.00 97.22           C  
ATOM    583  CB  ARG A  36      14.993  13.065  -6.317  1.00 97.22           C  
ATOM    584  HB2 ARG A  36      14.686  13.325  -5.304  1.00 97.22           H  
ATOM    585  HB3 ARG A  36      15.514  13.920  -6.748  1.00 97.22           H  
ATOM    586  O   ARG A  36      13.140  10.466  -7.323  1.00 97.22           O  
ATOM    587  CG  ARG A  36      15.955  11.874  -6.233  1.00 97.22           C  
ATOM    588  HG2 ARG A  36      16.330  11.637  -7.229  1.00 97.22           H  
ATOM    589  HG3 ARG A  36      15.438  11.004  -5.829  1.00 97.22           H  
ATOM    590  CD  ARG A  36      17.121  12.211  -5.303  1.00 97.22           C  
ATOM    591  HD2 ARG A  36      17.661  13.065  -5.710  1.00 97.22           H  
ATOM    592  HD3 ARG A  36      16.719  12.476  -4.326  1.00 97.22           H  
ATOM    593  NE  ARG A  36      18.031  11.060  -5.163  1.00 97.22           N  
ATOM    594  HE  ARG A  36      17.720  10.190  -5.570  1.00 97.22           H  
ATOM    595  NH1 ARG A  36      19.618  12.096  -3.871  1.00 97.22           N  
ATOM    596 HH11 ARG A  36      19.047  12.929  -3.870  1.00 97.22           H  
ATOM    597 HH12 ARG A  36      20.469  12.052  -3.328  1.00 97.22           H  
ATOM    598  NH2 ARG A  36      19.877   9.949  -4.438  1.00 97.22           N  
ATOM    599 HH21 ARG A  36      20.732   9.918  -3.901  1.00 97.22           H  
ATOM    600 HH22 ARG A  36      19.533   9.103  -4.870  1.00 97.22           H  
ATOM    601  CZ  ARG A  36      19.168  11.041  -4.494  1.00 97.22           C  
ATOM    602  N   SER A  37      12.244  11.639  -5.613  1.00 96.16           N  
ATOM    603  H   SER A  37      12.239  12.522  -5.122  1.00 96.16           H  
ATOM    604  CA  SER A  37      11.422  10.555  -5.075  1.00 96.16           C  
ATOM    605  HA  SER A  37      12.050   9.681  -4.902  1.00 96.16           H  
ATOM    606  C   SER A  37      10.319  10.141  -6.046  1.00 96.16           C  
ATOM    607  CB  SER A  37      10.819  10.967  -3.735  1.00 96.16           C  
ATOM    608  HB2 SER A  37      10.182  11.841  -3.868  1.00 96.16           H  
ATOM    609  HB3 SER A  37      10.220  10.148  -3.338  1.00 96.16           H  
ATOM    610  O   SER A  37      10.127   8.947  -6.249  1.00 96.16           O  
ATOM    611  OG  SER A  37      11.863  11.269  -2.828  1.00 96.16           O  
ATOM    612  HG  SER A  37      11.784  12.201  -2.612  1.00 96.16           H  
ATOM    613  N   GLN A  38       9.670  11.097  -6.722  1.00 93.36           N  
ATOM    614  H   GLN A  38       9.815  12.061  -6.457  1.00 93.36           H  
ATOM    615  CA  GLN A  38       8.675  10.797  -7.758  1.00 93.36           C  
ATOM    616  HA  GLN A  38       7.877  10.207  -7.307  1.00 93.36           H  
ATOM    617  C   GLN A  38       9.274   9.953  -8.890  1.00 93.36           C  
ATOM    618  CB  GLN A  38       8.070  12.106  -8.281  1.00 93.36           C  
ATOM    619  HB2 GLN A  38       8.842  12.701  -8.769  1.00 93.36           H  
ATOM    620  HB3 GLN A  38       7.679  12.671  -7.435  1.00 93.36           H  
ATOM    621  O   GLN A  38       8.782   8.868  -9.168  1.00 93.36           O  
ATOM    622  CG  GLN A  38       6.922  11.842  -9.268  1.00 93.36           C  
ATOM    623  HG2 GLN A  38       7.302  11.379 -10.178  1.00 93.36           H  
ATOM    624  HG3 GLN A  38       6.213  11.152  -8.811  1.00 93.36           H  
ATOM    625  CD  GLN A  38       6.190  13.124  -9.648  1.00 93.36           C  
ATOM    626  NE2 GLN A  38       4.891  13.062  -9.841  1.00 93.36           N  
ATOM    627 HE21 GLN A  38       4.412  13.925 -10.057  1.00 93.36           H  
ATOM    628 HE22 GLN A  38       4.418  12.169  -9.859  1.00 93.36           H  
ATOM    629  OE1 GLN A  38       6.771  14.195  -9.767  1.00 93.36           O  
ATOM    630  N   LYS A  39      10.408  10.376  -9.466  1.00 94.04           N  
ATOM    631  H   LYS A  39      10.778  11.274  -9.188  1.00 94.04           H  
ATOM    632  CA  LYS A  39      11.091   9.597 -10.514  1.00 94.04           C  
ATOM    633  HA  LYS A  39      10.395   9.421 -11.334  1.00 94.04           H  
ATOM    634  C   LYS A  39      11.521   8.214 -10.034  1.00 94.04           C  
ATOM    635  CB  LYS A  39      12.322  10.351 -11.017  1.00 94.04           C  
ATOM    636  HB2 LYS A  39      12.913  10.688 -10.166  1.00 94.04           H  
ATOM    637  HB3 LYS A  39      12.930   9.672 -11.615  1.00 94.04           H  
ATOM    638  O   LYS A  39      11.450   7.257 -10.792  1.00 94.04           O  
ATOM    639  CG  LYS A  39      11.932  11.542 -11.892  1.00 94.04           C  
ATOM    640  HG2 LYS A  39      11.266  12.211 -11.347  1.00 94.04           H  
ATOM    641  HG3 LYS A  39      11.413  11.179 -12.779  1.00 94.04           H  
ATOM    642  CD  LYS A  39      13.192  12.301 -12.310  1.00 94.04           C  
ATOM    643  HD2 LYS A  39      13.705  12.658 -11.417  1.00 94.04           H  
ATOM    644  HD3 LYS A  39      13.845  11.630 -12.868  1.00 94.04           H  
ATOM    645  CE  LYS A  39      12.777  13.482 -13.182  1.00 94.04           C  
ATOM    646  HE2 LYS A  39      12.210  13.098 -14.030  1.00 94.04           H  
ATOM    647  HE3 LYS A  39      12.107  14.118 -12.604  1.00 94.04           H  
ATOM    648  NZ  LYS A  39      13.956  14.247 -13.648  1.00 94.04           N  
ATOM    649  HZ1 LYS A  39      14.559  13.647 -14.192  1.00 94.04           H  
ATOM    650  HZ2 LYS A  39      14.467  14.606 -12.853  1.00 94.04           H  
ATOM    651  HZ3 LYS A  39      13.654  15.021 -14.222  1.00 94.04           H  
ATOM    652  N   ALA A  40      12.011   8.106  -8.800  1.00 95.93           N  
ATOM    653  H   ALA A  40      12.049   8.928  -8.213  1.00 95.93           H  
ATOM    654  CA  ALA A  40      12.420   6.822  -8.246  1.00 95.93           C  
ATOM    655  HA  ALA A  40      13.093   6.336  -8.952  1.00 95.93           H  
ATOM    656  C   ALA A  40      11.219   5.877  -8.059  1.00 95.93           C  
ATOM    657  CB  ALA A  40      13.195   7.079  -6.951  1.00 95.93           C  
ATOM    658  HB1 ALA A  40      12.556   7.590  -6.230  1.00 95.93           H  
ATOM    659  HB2 ALA A  40      13.531   6.129  -6.535  1.00 95.93           H  
ATOM    660  HB3 ALA A  40      14.064   7.702  -7.160  1.00 95.93           H  
ATOM    661  O   ALA A  40      11.334   4.696  -8.371  1.00 95.93           O  
ATOM    662  N   PHE A  41      10.070   6.400  -7.626  1.00 94.64           N  
ATOM    663  H   PHE A  41      10.039   7.381  -7.387  1.00 94.64           H  
ATOM    664  CA  PHE A  41       8.819   5.650  -7.529  1.00 94.64           C  
ATOM    665  HA  PHE A  41       8.982   4.756  -6.926  1.00 94.64           H  
ATOM    666  C   PHE A  41       8.340   5.179  -8.909  1.00 94.64           C  
ATOM    667  CB  PHE A  41       7.781   6.532  -6.824  1.00 94.64           C  
ATOM    668  HB2 PHE A  41       8.191   6.872  -5.873  1.00 94.64           H  
ATOM    669  HB3 PHE A  41       7.586   7.419  -7.426  1.00 94.64           H  
ATOM    670  O   PHE A  41       8.103   3.988  -9.101  1.00 94.64           O  
ATOM    671  CG  PHE A  41       6.467   5.838  -6.550  1.00 94.64           C  
ATOM    672  CD1 PHE A  41       5.389   5.987  -7.443  1.00 94.64           C  
ATOM    673  HD1 PHE A  41       5.497   6.579  -8.339  1.00 94.64           H  
ATOM    674  CD2 PHE A  41       6.315   5.057  -5.390  1.00 94.64           C  
ATOM    675  HD2 PHE A  41       7.140   4.936  -4.702  1.00 94.64           H  
ATOM    676  CE1 PHE A  41       4.160   5.365  -7.164  1.00 94.64           C  
ATOM    677  HE1 PHE A  41       3.327   5.492  -7.840  1.00 94.64           H  
ATOM    678  CE2 PHE A  41       5.088   4.429  -5.120  1.00 94.64           C  
ATOM    679  HE2 PHE A  41       4.968   3.834  -4.226  1.00 94.64           H  
ATOM    680  CZ  PHE A  41       4.011   4.578  -6.009  1.00 94.64           C  
ATOM    681  HZ  PHE A  41       3.066   4.097  -5.802  1.00 94.64           H  
ATOM    682  N   ASP A  42       8.304   6.084  -9.891  1.00 93.77           N  
ATOM    683  H   ASP A  42       8.428   7.058  -9.654  1.00 93.77           H  
ATOM    684  CA  ASP A  42       7.915   5.769 -11.270  1.00 93.77           C  
ATOM    685  HA  ASP A  42       6.897   5.379 -11.271  1.00 93.77           H  
ATOM    686  C   ASP A  42       8.832   4.704 -11.893  1.00 93.77           C  
ATOM    687  CB  ASP A  42       7.950   7.042 -12.133  1.00 93.77           C  
ATOM    688  HB2 ASP A  42       8.963   7.445 -12.124  1.00 93.77           H  
ATOM    689  HB3 ASP A  42       7.714   6.767 -13.161  1.00 93.77           H  
ATOM    690  O   ASP A  42       8.357   3.805 -12.587  1.00 93.77           O  
ATOM    691  CG  ASP A  42       6.973   8.144 -11.703  1.00 93.77           C  
ATOM    692  OD1 ASP A  42       5.988   7.834 -10.998  1.00 93.77           O  
ATOM    693  OD2 ASP A  42       7.232   9.307 -12.098  1.00 93.77           O  
ATOM    694  N   ASN A  43      10.139   4.761 -11.611  1.00 93.81           N  
ATOM    695  H   ASN A  43      10.473   5.558 -11.089  1.00 93.81           H  
ATOM    696  CA  ASN A  43      11.105   3.773 -12.091  1.00 93.81           C  
ATOM    697  HA  ASN A  43      11.000   3.668 -13.171  1.00 93.81           H  
ATOM    698  C   ASN A  43      10.863   2.384 -11.485  1.00 93.81           C  
ATOM    699  CB  ASN A  43      12.533   4.237 -11.778  1.00 93.81           C  
ATOM    700  HB2 ASN A  43      13.210   3.405 -11.970  1.00 93.81           H  
ATOM    701  HB3 ASN A  43      12.605   4.493 -10.721  1.00 93.81           H  
ATOM    702  O   ASN A  43      10.884   1.405 -12.223  1.00 93.81           O  
ATOM    703  CG  ASN A  43      13.024   5.408 -12.610  1.00 93.81           C  
ATOM    704  ND2 ASN A  43      14.153   5.962 -12.231  1.00 93.81           N  
ATOM    705 HD21 ASN A  43      14.650   5.559 -11.450  1.00 93.81           H  
ATOM    706 HD22 ASN A  43      14.494   6.693 -12.840  1.00 93.81           H  
ATOM    707  OD1 ASN A  43      12.476   5.835 -13.612  1.00 93.81           O  
ATOM    708  N   ILE A  44      10.584   2.283 -10.176  1.00 96.10           N  
ATOM    709  H   ILE A  44      10.546   3.127  -9.623  1.00 96.10           H  
ATOM    710  CA  ILE A  44      10.249   0.995  -9.536  1.00 96.10           C  
ATOM    711  HA  ILE A  44      11.090   0.312  -9.652  1.00 96.10           H  
ATOM    712  C   ILE A  44       9.050   0.362 -10.248  1.00 96.10           C  
ATOM    713  CB  ILE A  44       9.952   1.177  -8.025  1.00 96.10           C  
ATOM    714  HB  ILE A  44       9.227   1.982  -7.907  1.00 96.10           H  
ATOM    715  O   ILE A  44       9.083  -0.814 -10.609  1.00 96.10           O  
ATOM    716  CG1 ILE A  44      11.234   1.549  -7.250  1.00 96.10           C  
ATOM    717 HG12 ILE A  44      11.810   2.283  -7.813  1.00 96.10           H  
ATOM    718 HG13 ILE A  44      11.851   0.656  -7.148  1.00 96.10           H  
ATOM    719  CG2 ILE A  44       9.346  -0.104  -7.413  1.00 96.10           C  
ATOM    720 HG21 ILE A  44       8.377  -0.327  -7.858  1.00 96.10           H  
ATOM    721 HG22 ILE A  44       9.172   0.033  -6.346  1.00 96.10           H  
ATOM    722 HG23 ILE A  44      10.016  -0.950  -7.569  1.00 96.10           H  
ATOM    723  CD1 ILE A  44      10.986   2.117  -5.846  1.00 96.10           C  
ATOM    724 HD11 ILE A  44      10.533   1.367  -5.198  1.00 96.10           H  
ATOM    725 HD12 ILE A  44      10.334   2.988  -5.908  1.00 96.10           H  
ATOM    726 HD13 ILE A  44      11.938   2.419  -5.409  1.00 96.10           H  
ATOM    727  N   LEU A  45       8.002   1.153 -10.479  1.00 93.48           N  
ATOM    728  H   LEU A  45       8.047   2.113 -10.169  1.00 93.48           H  
ATOM    729  CA  LEU A  45       6.808   0.693 -11.178  1.00 93.48           C  
ATOM    730  HA  LEU A  45       6.420  -0.194 -10.677  1.00 93.48           H  
ATOM    731  C   LEU A  45       7.129   0.279 -12.617  1.00 93.48           C  
ATOM    732  CB  LEU A  45       5.753   1.805 -11.142  1.00 93.48           C  
ATOM    733  HB2 LEU A  45       4.899   1.495 -11.744  1.00 93.48           H  
ATOM    734  HB3 LEU A  45       6.176   2.699 -11.599  1.00 93.48           H  
ATOM    735  O   LEU A  45       6.706  -0.791 -13.048  1.00 93.48           O  
ATOM    736  CG  LEU A  45       5.260   2.159  -9.728  1.00 93.48           C  
ATOM    737  HG  LEU A  45       6.104   2.369  -9.071  1.00 93.48           H  
ATOM    738  CD1 LEU A  45       4.418   3.427  -9.833  1.00 93.48           C  
ATOM    739 HD11 LEU A  45       5.078   4.288  -9.725  1.00 93.48           H  
ATOM    740 HD12 LEU A  45       3.949   3.511 -10.813  1.00 93.48           H  
ATOM    741 HD13 LEU A  45       3.666   3.460  -9.044  1.00 93.48           H  
ATOM    742  CD2 LEU A  45       4.466   1.014  -9.095  1.00 93.48           C  
ATOM    743 HD21 LEU A  45       5.115   0.153  -8.941  1.00 93.48           H  
ATOM    744 HD22 LEU A  45       3.637   0.735  -9.746  1.00 93.48           H  
ATOM    745 HD23 LEU A  45       4.104   1.334  -8.118  1.00 93.48           H  
ATOM    746  N   GLN A  46       7.911   1.079 -13.348  1.00 94.38           N  
ATOM    747  H   GLN A  46       8.233   1.943 -12.936  1.00 94.38           H  
ATOM    748  CA  GLN A  46       8.319   0.768 -14.718  1.00 94.38           C  
ATOM    749  HA  GLN A  46       7.416   0.677 -15.322  1.00 94.38           H  
ATOM    750  C   GLN A  46       9.082  -0.553 -14.814  1.00 94.38           C  
ATOM    751  CB  GLN A  46       9.205   1.888 -15.290  1.00 94.38           C  
ATOM    752  HB2 GLN A  46       8.783   2.863 -15.047  1.00 94.38           H  
ATOM    753  HB3 GLN A  46      10.196   1.855 -14.838  1.00 94.38           H  
ATOM    754  O   GLN A  46       8.764  -1.379 -15.671  1.00 94.38           O  
ATOM    755  CG  GLN A  46       9.340   1.719 -16.815  1.00 94.38           C  
ATOM    756  HG2 GLN A  46      10.005   0.883 -17.029  1.00 94.38           H  
ATOM    757  HG3 GLN A  46       8.363   1.483 -17.236  1.00 94.38           H  
ATOM    758  CD  GLN A  46       9.888   2.957 -17.519  1.00 94.38           C  
ATOM    759  NE2 GLN A  46       9.191   3.487 -18.504  1.00 94.38           N  
ATOM    760 HE21 GLN A  46       8.264   3.141 -18.705  1.00 94.38           H  
ATOM    761 HE22 GLN A  46       9.557   4.361 -18.853  1.00 94.38           H  
ATOM    762  OE1 GLN A  46      10.947   3.484 -17.234  1.00 94.38           O  
ATOM    763  N   ASP A  47      10.071  -0.747 -13.945  1.00 95.52           N  
ATOM    764  H   ASP A  47      10.302  -0.002 -13.303  1.00 95.52           H  
ATOM    765  CA  ASP A  47      10.954  -1.910 -13.965  1.00 95.52           C  
ATOM    766  HA  ASP A  47      11.394  -2.011 -14.957  1.00 95.52           H  
ATOM    767  C   ASP A  47      10.170  -3.194 -13.676  1.00 95.52           C  
ATOM    768  CB  ASP A  47      12.090  -1.713 -12.944  1.00 95.52           C  
ATOM    769  HB2 ASP A  47      11.664  -1.454 -11.974  1.00 95.52           H  
ATOM    770  HB3 ASP A  47      12.614  -2.662 -12.835  1.00 95.52           H  
ATOM    771  O   ASP A  47      10.345  -4.211 -14.352  1.00 95.52           O  
ATOM    772  CG  ASP A  47      13.130  -0.656 -13.351  1.00 95.52           C  
ATOM    773  OD1 ASP A  47      13.198  -0.320 -14.558  1.00 95.52           O  
ATOM    774  OD2 ASP A  47      13.912  -0.243 -12.464  1.00 95.52           O  
ATOM    775  N   VAL A  48       9.238  -3.136 -12.722  1.00 96.77           N  
ATOM    776  H   VAL A  48       9.145  -2.269 -12.213  1.00 96.77           H  
ATOM    777  CA  VAL A  48       8.388  -4.272 -12.343  1.00 96.77           C  
ATOM    778  HA  VAL A  48       9.015  -5.156 -12.227  1.00 96.77           H  
ATOM    779  C   VAL A  48       7.358  -4.582 -13.427  1.00 96.77           C  
ATOM    780  CB  VAL A  48       7.705  -3.984 -11.001  1.00 96.77           C  
ATOM    781  HB  VAL A  48       7.144  -3.053 -11.081  1.00 96.77           H  
ATOM    782  O   VAL A  48       7.152  -5.752 -13.759  1.00 96.77           O  
ATOM    783  CG1 VAL A  48       6.743  -5.106 -10.594  1.00 96.77           C  
ATOM    784 HG11 VAL A  48       7.251  -6.069 -10.636  1.00 96.77           H  
ATOM    785 HG12 VAL A  48       5.882  -5.121 -11.263  1.00 96.77           H  
ATOM    786 HG13 VAL A  48       6.390  -4.922  -9.579  1.00 96.77           H  
ATOM    787  CG2 VAL A  48       8.756  -3.831  -9.891  1.00 96.77           C  
ATOM    788 HG21 VAL A  48       9.041  -4.803  -9.489  1.00 96.77           H  
ATOM    789 HG22 VAL A  48       9.657  -3.337 -10.253  1.00 96.77           H  
ATOM    790 HG23 VAL A  48       8.348  -3.182  -9.115  1.00 96.77           H  
ATOM    791  N   LEU A  49       6.750  -3.550 -14.020  1.00 93.20           N  
ATOM    792  H   LEU A  49       6.948  -2.619 -13.685  1.00 93.20           H  
ATOM    793  CA  LEU A  49       5.847  -3.702 -15.159  1.00 93.20           C  
ATOM    794  HA  LEU A  49       5.027  -4.361 -14.874  1.00 93.20           H  
ATOM    795  C   LEU A  49       6.558  -4.362 -16.338  1.00 93.20           C  
ATOM    796  CB  LEU A  49       5.296  -2.327 -15.580  1.00 93.20           C  
ATOM    797  HB2 LEU A  49       4.885  -2.405 -16.586  1.00 93.20           H  
ATOM    798  HB3 LEU A  49       6.122  -1.617 -15.621  1.00 93.20           H  
ATOM    799  O   LEU A  49       6.043  -5.337 -16.887  1.00 93.20           O  
ATOM    800  CG  LEU A  49       4.203  -1.769 -14.658  1.00 93.20           C  
ATOM    801  HG  LEU A  49       4.525  -1.794 -13.616  1.00 93.20           H  
ATOM    802  CD1 LEU A  49       3.881  -0.326 -15.052  1.00 93.20           C  
ATOM    803 HD11 LEU A  49       3.526  -0.282 -16.082  1.00 93.20           H  
ATOM    804 HD12 LEU A  49       4.779   0.283 -14.946  1.00 93.20           H  
ATOM    805 HD13 LEU A  49       3.119   0.074 -14.384  1.00 93.20           H  
ATOM    806  CD2 LEU A  49       2.921  -2.578 -14.775  1.00 93.20           C  
ATOM    807 HD21 LEU A  49       2.172  -2.067 -14.170  1.00 93.20           H  
ATOM    808 HD22 LEU A  49       3.082  -3.574 -14.361  1.00 93.20           H  
ATOM    809 HD23 LEU A  49       2.601  -2.637 -15.815  1.00 93.20           H  
ATOM    810  N   LEU A  50       7.743  -3.861 -16.705  1.00 94.99           N  
ATOM    811  H   LEU A  50       8.104  -3.072 -16.188  1.00 94.99           H  
ATOM    812  CA  LEU A  50       8.543  -4.385 -17.808  1.00 94.99           C  
ATOM    813  HA  LEU A  50       7.926  -4.372 -18.707  1.00 94.99           H  
ATOM    814  C   LEU A  50       8.955  -5.835 -17.549  1.00 94.99           C  
ATOM    815  CB  LEU A  50       9.766  -3.475 -18.022  1.00 94.99           C  
ATOM    816  HB2 LEU A  50      10.351  -3.455 -17.103  1.00 94.99           H  
ATOM    817  HB3 LEU A  50       9.419  -2.460 -18.216  1.00 94.99           H  
ATOM    818  O   LEU A  50       8.753  -6.684 -18.417  1.00 94.99           O  
ATOM    819  CG  LEU A  50      10.682  -3.921 -19.178  1.00 94.99           C  
ATOM    820  HG  LEU A  50      11.040  -4.934 -18.997  1.00 94.99           H  
ATOM    821  CD1 LEU A  50       9.966  -3.883 -20.532  1.00 94.99           C  
ATOM    822 HD11 LEU A  50       9.546  -2.892 -20.705  1.00 94.99           H  
ATOM    823 HD12 LEU A  50       9.170  -4.627 -20.552  1.00 94.99           H  
ATOM    824 HD13 LEU A  50      10.672  -4.126 -21.327  1.00 94.99           H  
ATOM    825  CD2 LEU A  50      11.900  -3.001 -19.257  1.00 94.99           C  
ATOM    826 HD21 LEU A  50      12.435  -3.029 -18.308  1.00 94.99           H  
ATOM    827 HD22 LEU A  50      11.583  -1.976 -19.449  1.00 94.99           H  
ATOM    828 HD23 LEU A  50      12.570  -3.337 -20.049  1.00 94.99           H  
ATOM    829  N   TYR A  51       9.462  -6.138 -16.352  1.00 97.31           N  
ATOM    830  H   TYR A  51       9.617  -5.394 -15.686  1.00 97.31           H  
ATOM    831  CA  TYR A  51       9.785  -7.503 -15.945  1.00 97.31           C  
ATOM    832  HA  TYR A  51      10.582  -7.886 -16.583  1.00 97.31           H  
ATOM    833  C   TYR A  51       8.578  -8.439 -16.108  1.00 97.31           C  
ATOM    834  CB  TYR A  51      10.280  -7.489 -14.493  1.00 97.31           C  
ATOM    835  HB2 TYR A  51       9.588  -6.915 -13.878  1.00 97.31           H  
ATOM    836  HB3 TYR A  51      11.250  -6.993 -14.450  1.00 97.31           H  
ATOM    837  O   TYR A  51       8.673  -9.470 -16.781  1.00 97.31           O  
ATOM    838  CG  TYR A  51      10.407  -8.881 -13.918  1.00 97.31           C  
ATOM    839  CD1 TYR A  51       9.435  -9.365 -13.021  1.00 97.31           C  
ATOM    840  HD1 TYR A  51       8.627  -8.724 -12.703  1.00 97.31           H  
ATOM    841  CD2 TYR A  51      11.439  -9.722 -14.371  1.00 97.31           C  
ATOM    842  HD2 TYR A  51      12.161  -9.350 -15.081  1.00 97.31           H  
ATOM    843  CE1 TYR A  51       9.500 -10.697 -12.572  1.00 97.31           C  
ATOM    844  HE1 TYR A  51       8.755 -11.090 -11.895  1.00 97.31           H  
ATOM    845  CE2 TYR A  51      11.501 -11.055 -13.933  1.00 97.31           C  
ATOM    846  HE2 TYR A  51      12.278 -11.708 -14.303  1.00 97.31           H  
ATOM    847  OH  TYR A  51      10.600 -12.835 -12.637  1.00 97.31           O  
ATOM    848  HH  TYR A  51      11.321 -13.301 -13.067  1.00 97.31           H  
ATOM    849  CZ  TYR A  51      10.532 -11.541 -13.032  1.00 97.31           C  
ATOM    850  N   GLY A  52       7.420  -8.036 -15.577  1.00 95.60           N  
ATOM    851  H   GLY A  52       7.408  -7.166 -15.064  1.00 95.60           H  
ATOM    852  CA  GLY A  52       6.183  -8.815 -15.623  1.00 95.60           C  
ATOM    853  HA2 GLY A  52       5.412  -8.254 -15.096  1.00 95.60           H  
ATOM    854  HA3 GLY A  52       6.334  -9.761 -15.104  1.00 95.60           H  
ATOM    855  C   GLY A  52       5.669  -9.119 -17.035  1.00 95.60           C  
ATOM    856  O   GLY A  52       4.913 -10.067 -17.210  1.00 95.60           O  
ATOM    857  N   THR A  53       6.091  -8.378 -18.068  1.00 93.43           N  
ATOM    858  H   THR A  53       6.692  -7.589 -17.879  1.00 93.43           H  
ATOM    859  CA  THR A  53       5.725  -8.699 -19.465  1.00 93.43           C  
ATOM    860  HA  THR A  53       4.656  -8.911 -19.493  1.00 93.43           H  
ATOM    861  C   THR A  53       6.411  -9.948 -20.023  1.00 93.43           C  
ATOM    862  CB  THR A  53       5.984  -7.543 -20.441  1.00 93.43           C  
ATOM    863  HB  THR A  53       5.588  -7.841 -21.412  1.00 93.43           H  
ATOM    864  O   THR A  53       5.956 -10.489 -21.029  1.00 93.43           O  
ATOM    865  CG2 THR A  53       5.285  -6.246 -20.050  1.00 93.43           C  
ATOM    866 HG21 THR A  53       4.262  -6.450 -19.732  1.00 93.43           H  
ATOM    867 HG22 THR A  53       5.268  -5.578 -20.911  1.00 93.43           H  
ATOM    868 HG23 THR A  53       5.833  -5.756 -19.245  1.00 93.43           H  
ATOM    869  OG1 THR A  53       7.354  -7.262 -20.606  1.00 93.43           O  
ATOM    870  HG1 THR A  53       7.756  -7.058 -19.759  1.00 93.43           H  
ATOM    871  N   THR A  54       7.499 -10.397 -19.394  1.00 96.06           N  
ATOM    872  H   THR A  54       7.787  -9.912 -18.556  1.00 96.06           H  
ATOM    873  CA  THR A  54       8.326 -11.526 -19.866  1.00 96.06           C  
ATOM    874  HA  THR A  54       7.843 -11.998 -20.722  1.00 96.06           H  
ATOM    875  C   THR A  54       8.502 -12.630 -18.828  1.00 96.06           C  
ATOM    876  CB  THR A  54       9.713 -11.045 -20.316  1.00 96.06           C  
ATOM    877  HB  THR A  54      10.285 -11.905 -20.664  1.00 96.06           H  
ATOM    878  O   THR A  54       9.070 -13.677 -19.134  1.00 96.06           O  
ATOM    879  CG2 THR A  54       9.646 -10.037 -21.463  1.00 96.06           C  
ATOM    880 HG21 THR A  54      10.655  -9.839 -21.826  1.00 96.06           H  
ATOM    881 HG22 THR A  54       9.203  -9.101 -21.122  1.00 96.06           H  
ATOM    882 HG23 THR A  54       9.045 -10.445 -22.276  1.00 96.06           H  
ATOM    883  OG1 THR A  54      10.418 -10.435 -19.255  1.00 96.06           O  
ATOM    884  HG1 THR A  54       9.805  -9.901 -18.743  1.00 96.06           H  
ATOM    885  N   ALA A  55       8.049 -12.395 -17.598  1.00 97.55           N  
ATOM    886  H   ALA A  55       7.567 -11.527 -17.412  1.00 97.55           H  
ATOM    887  CA  ALA A  55       8.147 -13.352 -16.514  1.00 97.55           C  
ATOM    888  HA  ALA A  55       9.135 -13.811 -16.549  1.00 97.55           H  
ATOM    889  C   ALA A  55       7.098 -14.461 -16.657  1.00 97.55           C  
ATOM    890  CB  ALA A  55       8.014 -12.600 -15.187  1.00 97.55           C  
ATOM    891  HB1 ALA A  55       7.016 -12.170 -15.105  1.00 97.55           H  
ATOM    892  HB2 ALA A  55       8.178 -13.284 -14.354  1.00 97.55           H  
ATOM    893  HB3 ALA A  55       8.750 -11.798 -15.148  1.00 97.55           H  
ATOM    894  O   ALA A  55       5.965 -14.219 -17.067  1.00 97.55           O  
ATOM    895  N   GLU A  56       7.468 -15.666 -16.237  1.00 97.56           N  
ATOM    896  H   GLU A  56       8.401 -15.787 -15.871  1.00 97.56           H  
ATOM    897  CA  GLU A  56       6.533 -16.778 -16.082  1.00 97.56           C  
ATOM    898  HA  GLU A  56       5.676 -16.607 -16.734  1.00 97.56           H  
ATOM    899  C   GLU A  56       6.050 -16.861 -14.626  1.00 97.56           C  
ATOM    900  CB  GLU A  56       7.194 -18.091 -16.519  1.00 97.56           C  
ATOM    901  HB2 GLU A  56       6.558 -18.929 -16.233  1.00 97.56           H  
ATOM    902  HB3 GLU A  56       8.142 -18.206 -15.992  1.00 97.56           H  
ATOM    903  O   GLU A  56       6.828 -16.544 -13.715  1.00 97.56           O  
ATOM    904  CG  GLU A  56       7.457 -18.152 -18.033  1.00 97.56           C  
ATOM    905  HG2 GLU A  56       7.972 -19.088 -18.248  1.00 97.56           H  
ATOM    906  HG3 GLU A  56       8.131 -17.341 -18.312  1.00 97.56           H  
ATOM    907  CD  GLU A  56       6.172 -18.089 -18.876  1.00 97.56           C  
ATOM    908  OE1 GLU A  56       6.235 -17.527 -19.991  1.00 97.56           O  
ATOM    909  OE2 GLU A  56       5.151 -18.657 -18.421  1.00 97.56           O  
ATOM    910  N   PRO A  57       4.801 -17.294 -14.376  1.00 97.93           N  
ATOM    911  CA  PRO A  57       4.284 -17.449 -13.022  1.00 97.93           C  
ATOM    912  HA  PRO A  57       4.260 -16.462 -12.560  1.00 97.93           H  
ATOM    913  C   PRO A  57       5.125 -18.392 -12.152  1.00 97.93           C  
ATOM    914  CB  PRO A  57       2.848 -17.960 -13.173  1.00 97.93           C  
ATOM    915  HB2 PRO A  57       2.836 -19.050 -13.162  1.00 97.93           H  
ATOM    916  HB3 PRO A  57       2.195 -17.564 -12.395  1.00 97.93           H  
ATOM    917  O   PRO A  57       5.836 -19.280 -12.637  1.00 97.93           O  
ATOM    918  CG  PRO A  57       2.441 -17.466 -14.559  1.00 97.93           C  
ATOM    919  HG2 PRO A  57       2.111 -16.429 -14.493  1.00 97.93           H  
ATOM    920  HG3 PRO A  57       1.663 -18.088 -15.000  1.00 97.93           H  
ATOM    921  CD  PRO A  57       3.745 -17.543 -15.349  1.00 97.93           C  
ATOM    922  HD2 PRO A  57       3.727 -16.794 -16.140  1.00 97.93           H  
ATOM    923  HD3 PRO A  57       3.869 -18.538 -15.776  1.00 97.93           H  
ATOM    924  N   LEU A  58       5.002 -18.230 -10.836  1.00 98.32           N  
ATOM    925  H   LEU A  58       4.347 -17.531 -10.514  1.00 98.32           H  
ATOM    926  CA  LEU A  58       5.567 -19.149  -9.860  1.00 98.32           C  
ATOM    927  HA  LEU A  58       6.647 -19.182 -10.006  1.00 98.32           H  
ATOM    928  C   LEU A  58       5.025 -20.564 -10.081  1.00 98.32           C  
ATOM    929  CB  LEU A  58       5.249 -18.682  -8.430  1.00 98.32           C  
ATOM    930  HB2 LEU A  58       4.197 -18.397  -8.387  1.00 98.32           H  
ATOM    931  HB3 LEU A  58       5.384 -19.527  -7.755  1.00 98.32           H  
ATOM    932  O   LEU A  58       3.829 -20.780 -10.268  1.00 98.32           O  
ATOM    933  CG  LEU A  58       6.107 -17.523  -7.905  1.00 98.32           C  
ATOM    934  HG  LEU A  58       6.008 -16.671  -8.577  1.00 98.32           H  
ATOM    935  CD1 LEU A  58       5.627 -17.111  -6.514  1.00 98.32           C  
ATOM    936 HD11 LEU A  58       6.165 -16.223  -6.183  1.00 98.32           H  
ATOM    937 HD12 LEU A  58       4.559 -16.891  -6.540  1.00 98.32           H  
ATOM    938 HD13 LEU A  58       5.793 -17.925  -5.809  1.00 98.32           H  
ATOM    939  CD2 LEU A  58       7.586 -17.904  -7.773  1.00 98.32           C  
ATOM    940 HD21 LEU A  58       7.681 -18.802  -7.163  1.00 98.32           H  
ATOM    941 HD22 LEU A  58       8.023 -18.076  -8.757  1.00 98.32           H  
ATOM    942 HD23 LEU A  58       8.130 -17.091  -7.291  1.00 98.32           H  
ATOM    943  N   LYS A  59       5.936 -21.536 -10.020  1.00 96.51           N  
ATOM    944  H   LYS A  59       6.901 -21.265  -9.896  1.00 96.51           H  
ATOM    945  CA  LYS A  59       5.599 -22.965 -10.069  1.00 96.51           C  
ATOM    946  HA  LYS A  59       4.691 -23.105 -10.656  1.00 96.51           H  
ATOM    947  C   LYS A  59       5.285 -23.532  -8.690  1.00 96.51           C  
ATOM    948  CB  LYS A  59       6.741 -23.747 -10.721  1.00 96.51           C  
ATOM    949  HB2 LYS A  59       6.499 -24.810 -10.689  1.00 96.51           H  
ATOM    950  HB3 LYS A  59       7.661 -23.586 -10.160  1.00 96.51           H  
ATOM    951  O   LYS A  59       4.493 -24.457  -8.586  1.00 96.51           O  
ATOM    952  CG  LYS A  59       6.938 -23.323 -12.181  1.00 96.51           C  
ATOM    953  HG2 LYS A  59       6.009 -23.480 -12.729  1.00 96.51           H  
ATOM    954  HG3 LYS A  59       7.203 -22.267 -12.230  1.00 96.51           H  
ATOM    955  CD  LYS A  59       8.053 -24.144 -12.829  1.00 96.51           C  
ATOM    956  HD2 LYS A  59       8.981 -23.984 -12.279  1.00 96.51           H  
ATOM    957  HD3 LYS A  59       7.788 -25.200 -12.798  1.00 96.51           H  
ATOM    958  CE  LYS A  59       8.213 -23.681 -14.277  1.00 96.51           C  
ATOM    959  HE2 LYS A  59       8.417 -22.610 -14.279  1.00 96.51           H  
ATOM    960  HE3 LYS A  59       7.266 -23.832 -14.795  1.00 96.51           H  
ATOM    961  NZ  LYS A  59       9.302 -24.417 -14.960  1.00 96.51           N  
ATOM    962  HZ1 LYS A  59      10.177 -24.254 -14.483  1.00 96.51           H  
ATOM    963  HZ2 LYS A  59       9.384 -24.096 -15.914  1.00 96.51           H  
ATOM    964  HZ3 LYS A  59       9.103 -25.407 -14.959  1.00 96.51           H  
ATOM    965  N   GLU A  60       5.895 -22.953  -7.661  1.00 97.45           N  
ATOM    966  H   GLU A  60       6.437 -22.117  -7.831  1.00 97.45           H  
ATOM    967  CA  GLU A  60       5.746 -23.354  -6.268  1.00 97.45           C  
ATOM    968  HA  GLU A  60       5.059 -24.199  -6.216  1.00 97.45           H  
ATOM    969  C   GLU A  60       5.184 -22.189  -5.445  1.00 97.45           C  
ATOM    970  CB  GLU A  60       7.098 -23.800  -5.689  1.00 97.45           C  
ATOM    971  HB2 GLU A  60       7.814 -22.986  -5.800  1.00 97.45           H  
ATOM    972  HB3 GLU A  60       6.985 -23.995  -4.623  1.00 97.45           H  
ATOM    973  O   GLU A  60       5.479 -21.029  -5.761  1.00 97.45           O  
ATOM    974  CG  GLU A  60       7.672 -25.053  -6.367  1.00 97.45           C  
ATOM    975  HG2 GLU A  60       8.628 -25.286  -5.897  1.00 97.45           H  
ATOM    976  HG3 GLU A  60       7.877 -24.825  -7.413  1.00 97.45           H  
ATOM    977  CD  GLU A  60       6.756 -26.283  -6.269  1.00 97.45           C  
ATOM    978  OE1 GLU A  60       6.833 -27.116  -7.201  1.00 97.45           O  
ATOM    979  OE2 GLU A  60       6.010 -26.385  -5.268  1.00 97.45           O  
ATOM    980  N   PRO A  61       4.404 -22.475  -4.390  1.00 97.59           N  
ATOM    981  CA  PRO A  61       3.930 -21.471  -3.447  1.00 97.59           C  
ATOM    982  HA  PRO A  61       3.132 -20.902  -3.925  1.00 97.59           H  
ATOM    983  C   PRO A  61       5.050 -20.546  -2.950  1.00 97.59           C  
ATOM    984  CB  PRO A  61       3.356 -22.275  -2.281  1.00 97.59           C  
ATOM    985  HB2 PRO A  61       2.556 -21.737  -1.772  1.00 97.59           H  
ATOM    986  HB3 PRO A  61       4.142 -22.518  -1.566  1.00 97.59           H  
ATOM    987  O   PRO A  61       6.117 -21.042  -2.579  1.00 97.59           O  
ATOM    988  CG  PRO A  61       2.878 -23.565  -2.941  1.00 97.59           C  
ATOM    989  HG2 PRO A  61       2.846 -24.391  -2.231  1.00 97.59           H  
ATOM    990  HG3 PRO A  61       1.910 -23.415  -3.417  1.00 97.59           H  
ATOM    991  CD  PRO A  61       3.940 -23.801  -4.004  1.00 97.59           C  
ATOM    992  HD2 PRO A  61       4.768 -24.371  -3.584  1.00 97.59           H  
ATOM    993  HD3 PRO A  61       3.499 -24.338  -4.843  1.00 97.59           H  
ATOM    994  N   PRO A  62       4.834 -19.219  -2.889  1.00 98.00           N  
ATOM    995  CA  PRO A  62       5.771 -18.347  -2.200  1.00 98.00           C  
ATOM    996  HA  PRO A  62       6.776 -18.499  -2.595  1.00 98.00           H  
ATOM    997  C   PRO A  62       5.770 -18.622  -0.697  1.00 98.00           C  
ATOM    998  CB  PRO A  62       5.304 -16.925  -2.493  1.00 98.00           C  
ATOM    999  HB2 PRO A  62       5.714 -16.608  -3.452  1.00 98.00           H  
ATOM   1000  HB3 PRO A  62       5.574 -16.223  -1.704  1.00 98.00           H  
ATOM   1001  O   PRO A  62       4.753 -19.008  -0.115  1.00 98.00           O  
ATOM   1002  CG  PRO A  62       3.794 -17.108  -2.604  1.00 98.00           C  
ATOM   1003  HG2 PRO A  62       3.351 -17.177  -1.610  1.00 98.00           H  
ATOM   1004  HG3 PRO A  62       3.340 -16.292  -3.166  1.00 98.00           H  
ATOM   1005  CD  PRO A  62       3.672 -18.455  -3.320  1.00 98.00           C  
ATOM   1006  HD2 PRO A  62       2.737 -18.946  -3.048  1.00 98.00           H  
ATOM   1007  HD3 PRO A  62       3.717 -18.309  -4.400  1.00 98.00           H  
ATOM   1008  N   SER A  63       6.898 -18.337  -0.059  1.00 95.79           N  
ATOM   1009  H   SER A  63       7.697 -18.048  -0.606  1.00 95.79           H  
ATOM   1010  CA  SER A  63       7.000 -18.341   1.396  1.00 95.79           C  
ATOM   1011  HA  SER A  63       6.427 -19.182   1.787  1.00 95.79           H  
ATOM   1012  C   SER A  63       6.437 -17.054   1.989  1.00 95.79           C  
ATOM   1013  CB  SER A  63       8.452 -18.518   1.836  1.00 95.79           C  
ATOM   1014  HB2 SER A  63       8.518 -18.442   2.921  1.00 95.79           H  
ATOM   1015  HB3 SER A  63       9.067 -17.738   1.387  1.00 95.79           H  
ATOM   1016  O   SER A  63       6.540 -15.970   1.409  1.00 95.79           O  
ATOM   1017  OG  SER A  63       8.919 -19.788   1.430  1.00 95.79           O  
ATOM   1018  HG  SER A  63       9.868 -19.837   1.567  1.00 95.79           H  
ATOM   1019  N   LYS A  64       5.925 -17.141   3.215  1.00 95.59           N  
ATOM   1020  H   LYS A  64       5.822 -18.055   3.633  1.00 95.59           H  
ATOM   1021  CA  LYS A  64       5.652 -15.957   4.027  1.00 95.59           C  
ATOM   1022  HA  LYS A  64       4.889 -15.363   3.525  1.00 95.59           H  
ATOM   1023  C   LYS A  64       6.923 -15.098   4.161  1.00 95.59           C  
ATOM   1024  CB  LYS A  64       5.103 -16.431   5.374  1.00 95.59           C  
ATOM   1025  HB2 LYS A  64       5.864 -17.024   5.882  1.00 95.59           H  
ATOM   1026  HB3 LYS A  64       4.224 -17.053   5.208  1.00 95.59           H  
ATOM   1027  O   LYS A  64       7.989 -15.602   4.501  1.00 95.59           O  
ATOM   1028  CG  LYS A  64       4.704 -15.230   6.228  1.00 95.59           C  
ATOM   1029  HG2 LYS A  64       3.968 -14.646   5.675  1.00 95.59           H  
ATOM   1030  HG3 LYS A  64       5.591 -14.621   6.402  1.00 95.59           H  
ATOM   1031  CD  LYS A  64       4.144 -15.634   7.588  1.00 95.59           C  
ATOM   1032  HD2 LYS A  64       3.365 -16.386   7.463  1.00 95.59           H  
ATOM   1033  HD3 LYS A  64       3.710 -14.759   8.072  1.00 95.59           H  
ATOM   1034  CE  LYS A  64       5.306 -16.184   8.417  1.00 95.59           C  
ATOM   1035  HE2 LYS A  64       6.134 -15.476   8.380  1.00 95.59           H  
ATOM   1036  HE3 LYS A  64       5.633 -17.125   7.975  1.00 95.59           H  
ATOM   1037  NZ  LYS A  64       4.902 -16.404   9.809  1.00 95.59           N  
ATOM   1038  HZ1 LYS A  64       5.655 -16.825  10.334  1.00 95.59           H  
ATOM   1039  HZ2 LYS A  64       4.650 -15.522  10.231  1.00 95.59           H  
ATOM   1040  HZ3 LYS A  64       4.107 -17.027   9.832  1.00 95.59           H  
ATOM   1041  N   GLY A  65       6.806 -13.802   3.885  1.00 96.49           N  
ATOM   1042  H   GLY A  65       5.891 -13.476   3.606  1.00 96.49           H  
ATOM   1043  CA  GLY A  65       7.893 -12.818   3.879  1.00 96.49           C  
ATOM   1044  HA2 GLY A  65       7.482 -11.836   4.114  1.00 96.49           H  
ATOM   1045  HA3 GLY A  65       8.624 -13.078   4.645  1.00 96.49           H  
ATOM   1046  C   GLY A  65       8.626 -12.705   2.542  1.00 96.49           C  
ATOM   1047  O   GLY A  65       9.461 -11.819   2.377  1.00 96.49           O  
ATOM   1048  N   GLN A  66       8.314 -13.560   1.566  1.00 97.90           N  
ATOM   1049  H   GLN A  66       7.618 -14.274   1.729  1.00 97.90           H  
ATOM   1050  CA  GLN A  66       8.894 -13.467   0.233  1.00 97.90           C  
ATOM   1051  HA  GLN A  66       9.971 -13.337   0.341  1.00 97.90           H  
ATOM   1052  C   GLN A  66       8.328 -12.254  -0.512  1.00 97.90           C  
ATOM   1053  CB  GLN A  66       8.646 -14.780  -0.518  1.00 97.90           C  
ATOM   1054  HB2 GLN A  66       9.026 -15.601   0.090  1.00 97.90           H  
ATOM   1055  HB3 GLN A  66       7.574 -14.913  -0.664  1.00 97.90           H  
ATOM   1056  O   GLN A  66       7.110 -12.060  -0.577  1.00 97.90           O  
ATOM   1057  CG  GLN A  66       9.327 -14.825  -1.890  1.00 97.90           C  
ATOM   1058  HG2 GLN A  66       8.882 -14.060  -2.528  1.00 97.90           H  
ATOM   1059  HG3 GLN A  66      10.392 -14.622  -1.785  1.00 97.90           H  
ATOM   1060  CD  GLN A  66       9.154 -16.167  -2.586  1.00 97.90           C  
ATOM   1061  NE2 GLN A  66       9.399 -16.230  -3.875  1.00 97.90           N  
ATOM   1062 HE21 GLN A  66       9.698 -15.404  -4.373  1.00 97.90           H  
ATOM   1063 HE22 GLN A  66       9.288 -17.140  -4.300  1.00 97.90           H  
ATOM   1064  OE1 GLN A  66       8.807 -17.177  -1.997  1.00 97.90           O  
ATOM   1065  N   THR A  67       9.212 -11.467  -1.129  1.00 98.77           N  
ATOM   1066  H   THR A  67      10.195 -11.687  -1.053  1.00 98.77           H  
ATOM   1067  CA  THR A  67       8.785 -10.504  -2.149  1.00 98.77           C  
ATOM   1068  HA  THR A  67       7.876 -10.012  -1.804  1.00 98.77           H  
ATOM   1069  C   THR A  67       8.471 -11.265  -3.434  1.00 98.77           C  
ATOM   1070  CB  THR A  67       9.823  -9.404  -2.414  1.00 98.77           C  
ATOM   1071  HB  THR A  67      10.729  -9.836  -2.840  1.00 98.77           H  
ATOM   1072  O   THR A  67       9.297 -12.027  -3.936  1.00 98.77           O  
ATOM   1073  CG2 THR A  67       9.261  -8.338  -3.357  1.00 98.77           C  
ATOM   1074 HG21 THR A  67       9.952  -7.499  -3.437  1.00 98.77           H  
ATOM   1075 HG22 THR A  67       9.093  -8.760  -4.348  1.00 98.77           H  
ATOM   1076 HG23 THR A  67       8.309  -7.972  -2.974  1.00 98.77           H  
ATOM   1077  OG1 THR A  67      10.147  -8.732  -1.220  1.00 98.77           O  
ATOM   1078  HG1 THR A  67      10.452  -9.383  -0.584  1.00 98.77           H  
ATOM   1079  N   VAL A  68       7.282 -11.046  -3.978  1.00 98.79           N  
ATOM   1080  H   VAL A  68       6.665 -10.395  -3.514  1.00 98.79           H  
ATOM   1081  CA  VAL A  68       6.827 -11.574  -5.266  1.00 98.79           C  
ATOM   1082  HA  VAL A  68       7.641 -12.113  -5.751  1.00 98.79           H  
ATOM   1083  C   VAL A  68       6.449 -10.419  -6.185  1.00 98.79           C  
ATOM   1084  CB  VAL A  68       5.664 -12.574  -5.103  1.00 98.79           C  
ATOM   1085  HB  VAL A  68       5.383 -12.938  -6.092  1.00 98.79           H  
ATOM   1086  O   VAL A  68       6.241  -9.290  -5.738  1.00 98.79           O  
ATOM   1087  CG1 VAL A  68       6.096 -13.789  -4.277  1.00 98.79           C  
ATOM   1088 HG11 VAL A  68       5.290 -14.523  -4.282  1.00 98.79           H  
ATOM   1089 HG12 VAL A  68       6.988 -14.238  -4.716  1.00 98.79           H  
ATOM   1090 HG13 VAL A  68       6.305 -13.498  -3.248  1.00 98.79           H  
ATOM   1091  CG2 VAL A  68       4.411 -11.964  -4.463  1.00 98.79           C  
ATOM   1092 HG21 VAL A  68       3.634 -12.724  -4.377  1.00 98.79           H  
ATOM   1093 HG22 VAL A  68       4.035 -11.154  -5.087  1.00 98.79           H  
ATOM   1094 HG23 VAL A  68       4.638 -11.581  -3.468  1.00 98.79           H  
ATOM   1095  N   VAL A  69       6.338 -10.701  -7.476  1.00 98.49           N  
ATOM   1096  H   VAL A  69       6.517 -11.646  -7.783  1.00 98.49           H  
ATOM   1097  CA  VAL A  69       5.610  -9.829  -8.398  1.00 98.49           C  
ATOM   1098  HA  VAL A  69       5.514  -8.834  -7.963  1.00 98.49           H  
ATOM   1099  C   VAL A  69       4.205 -10.403  -8.546  1.00 98.49           C  
ATOM   1100  CB  VAL A  69       6.378  -9.664  -9.718  1.00 98.49           C  
ATOM   1101  HB  VAL A  69       6.657 -10.642 -10.110  1.00 98.49           H  
ATOM   1102  O   VAL A  69       4.044 -11.596  -8.771  1.00 98.49           O  
ATOM   1103  CG1 VAL A  69       5.549  -8.921 -10.769  1.00 98.49           C  
ATOM   1104 HG11 VAL A  69       6.149  -8.759 -11.664  1.00 98.49           H  
ATOM   1105 HG12 VAL A  69       5.228  -7.957 -10.373  1.00 98.49           H  
ATOM   1106 HG13 VAL A  69       4.678  -9.514 -11.046  1.00 98.49           H  
ATOM   1107  CG2 VAL A  69       7.670  -8.876  -9.471  1.00 98.49           C  
ATOM   1108 HG21 VAL A  69       7.440  -7.900  -9.044  1.00 98.49           H  
ATOM   1109 HG22 VAL A  69       8.312  -9.422  -8.779  1.00 98.49           H  
ATOM   1110 HG23 VAL A  69       8.214  -8.743 -10.406  1.00 98.49           H  
ATOM   1111  N   SER A  70       3.174  -9.583  -8.380  1.00 96.64           N  
ATOM   1112  H   SER A  70       3.363  -8.608  -8.197  1.00 96.64           H  
ATOM   1113  CA  SER A  70       1.776 -10.006  -8.473  1.00 96.64           C  
ATOM   1114  HA  SER A  70       1.724 -11.068  -8.711  1.00 96.64           H  
ATOM   1115  C   SER A  70       1.066  -9.242  -9.577  1.00 96.64           C  
ATOM   1116  CB  SER A  70       1.061  -9.815  -7.136  1.00 96.64           C  
ATOM   1117  HB2 SER A  70       1.118  -8.768  -6.838  1.00 96.64           H  
ATOM   1118  HB3 SER A  70       1.551 -10.428  -6.380  1.00 96.64           H  
ATOM   1119  O   SER A  70       1.192  -8.019  -9.677  1.00 96.64           O  
ATOM   1120  OG  SER A  70      -0.293 -10.205  -7.264  1.00 96.64           O  
ATOM   1121  HG  SER A  70      -0.768  -9.953  -6.469  1.00 96.64           H  
ATOM   1122  N   LYS A  71       0.297  -9.962 -10.395  1.00 94.87           N  
ATOM   1123  H   LYS A  71       0.249 -10.957 -10.232  1.00 94.87           H  
ATOM   1124  CA  LYS A  71      -0.582  -9.359 -11.393  1.00 94.87           C  
ATOM   1125  HA  LYS A  71      -0.099  -8.458 -11.772  1.00 94.87           H  
ATOM   1126  C   LYS A  71      -1.897  -8.954 -10.739  1.00 94.87           C  
ATOM   1127  CB  LYS A  71      -0.761 -10.319 -12.569  1.00 94.87           C  
ATOM   1128  HB2 LYS A  71       0.227 -10.643 -12.895  1.00 94.87           H  
ATOM   1129  HB3 LYS A  71      -1.333 -11.194 -12.258  1.00 94.87           H  
ATOM   1130  O   LYS A  71      -2.731  -9.814 -10.443  1.00 94.87           O  
ATOM   1131  CG  LYS A  71      -1.454  -9.619 -13.743  1.00 94.87           C  
ATOM   1132  HG2 LYS A  71      -0.893  -8.722 -14.005  1.00 94.87           H  
ATOM   1133  HG3 LYS A  71      -2.470  -9.337 -13.464  1.00 94.87           H  
ATOM   1134  CD  LYS A  71      -1.494 -10.558 -14.949  1.00 94.87           C  
ATOM   1135  HD2 LYS A  71      -2.132 -11.413 -14.725  1.00 94.87           H  
ATOM   1136  HD3 LYS A  71      -0.482 -10.907 -15.155  1.00 94.87           H  
ATOM   1137  CE  LYS A  71      -2.023  -9.806 -16.168  1.00 94.87           C  
ATOM   1138  HE2 LYS A  71      -3.053  -9.502 -15.983  1.00 94.87           H  
ATOM   1139  HE3 LYS A  71      -1.422  -8.906 -16.292  1.00 94.87           H  
ATOM   1140  NZ  LYS A  71      -1.928 -10.637 -17.389  1.00 94.87           N  
ATOM   1141  HZ1 LYS A  71      -2.217 -10.100 -18.194  1.00 94.87           H  
ATOM   1142  HZ2 LYS A  71      -0.971 -10.928 -17.524  1.00 94.87           H  
ATOM   1143  HZ3 LYS A  71      -2.508 -11.459 -17.305  1.00 94.87           H  
ATOM   1144  N   TYR A  72      -2.109  -7.660 -10.550  1.00 89.42           N  
ATOM   1145  H   TYR A  72      -1.432  -7.005 -10.915  1.00 89.42           H  
ATOM   1146  CA  TYR A  72      -3.310  -7.125  -9.916  1.00 89.42           C  
ATOM   1147  HA  TYR A  72      -3.554  -7.760  -9.064  1.00 89.42           H  
ATOM   1148  C   TYR A  72      -4.532  -7.145 -10.855  1.00 89.42           C  
ATOM   1149  CB  TYR A  72      -2.991  -5.733  -9.371  1.00 89.42           C  
ATOM   1150  HB2 TYR A  72      -2.798  -5.073 -10.217  1.00 89.42           H  
ATOM   1151  HB3 TYR A  72      -2.097  -5.784  -8.749  1.00 89.42           H  
ATOM   1152  O   TYR A  72      -4.427  -7.525 -12.026  1.00 89.42           O  
ATOM   1153  CG  TYR A  72      -4.103  -5.166  -8.532  1.00 89.42           C  
ATOM   1154  CD1 TYR A  72      -4.809  -4.031  -8.968  1.00 89.42           C  
ATOM   1155  HD1 TYR A  72      -4.482  -3.484  -9.841  1.00 89.42           H  
ATOM   1156  CD2 TYR A  72      -4.512  -5.861  -7.379  1.00 89.42           C  
ATOM   1157  HD2 TYR A  72      -4.001  -6.755  -7.055  1.00 89.42           H  
ATOM   1158  CE1 TYR A  72      -5.946  -3.615  -8.256  1.00 89.42           C  
ATOM   1159  HE1 TYR A  72      -6.508  -2.752  -8.579  1.00 89.42           H  
ATOM   1160  CE2 TYR A  72      -5.618  -5.429  -6.643  1.00 89.42           C  
ATOM   1161  HE2 TYR A  72      -5.931  -5.972  -5.763  1.00 89.42           H  
ATOM   1162  OH  TYR A  72      -7.438  -3.923  -6.437  1.00 89.42           O  
ATOM   1163  HH  TYR A  72      -7.488  -4.241  -5.533  1.00 89.42           H  
ATOM   1164  CZ  TYR A  72      -6.337  -4.313  -7.095  1.00 89.42           C  
ATOM   1165  N   THR A  73      -5.722  -6.821 -10.341  1.00 82.01           N  
ATOM   1166  H   THR A  73      -5.740  -6.476  -9.393  1.00 82.01           H  
ATOM   1167  CA  THR A  73      -7.006  -6.904 -11.068  1.00 82.01           C  
ATOM   1168  HA  THR A  73      -7.134  -7.927 -11.421  1.00 82.01           H  
ATOM   1169  C   THR A  73      -7.077  -6.006 -12.308  1.00 82.01           C  
ATOM   1170  CB  THR A  73      -8.199  -6.582 -10.155  1.00 82.01           C  
ATOM   1171  HB  THR A  73      -9.111  -6.651 -10.748  1.00 82.01           H  
ATOM   1172  O   THR A  73      -7.788  -6.333 -13.257  1.00 82.01           O  
ATOM   1173  CG2 THR A  73      -8.325  -7.548  -8.979  1.00 82.01           C  
ATOM   1174 HG21 THR A  73      -9.214  -7.301  -8.399  1.00 82.01           H  
ATOM   1175 HG22 THR A  73      -7.454  -7.484  -8.326  1.00 82.01           H  
ATOM   1176 HG23 THR A  73      -8.417  -8.571  -9.345  1.00 82.01           H  
ATOM   1177  OG1 THR A  73      -8.102  -5.279  -9.644  1.00 82.01           O  
ATOM   1178  HG1 THR A  73      -7.827  -5.318  -8.725  1.00 82.01           H  
ATOM   1179  N   ASP A  74      -6.278  -4.941 -12.360  1.00 82.00           N  
ATOM   1180  H   ASP A  74      -5.683  -4.755 -11.565  1.00 82.00           H  
ATOM   1181  CA  ASP A  74      -6.080  -4.088 -13.539  1.00 82.00           C  
ATOM   1182  HA  ASP A  74      -7.057  -3.893 -13.980  1.00 82.00           H  
ATOM   1183  C   ASP A  74      -5.215  -4.734 -14.645  1.00 82.00           C  
ATOM   1184  CB  ASP A  74      -5.495  -2.741 -13.087  1.00 82.00           C  
ATOM   1185  HB2 ASP A  74      -5.511  -2.053 -13.933  1.00 82.00           H  
ATOM   1186  HB3 ASP A  74      -6.128  -2.321 -12.306  1.00 82.00           H  
ATOM   1187  O   ASP A  74      -5.039  -4.152 -15.714  1.00 82.00           O  
ATOM   1188  CG  ASP A  74      -4.061  -2.850 -12.563  1.00 82.00           C  
ATOM   1189  OD1 ASP A  74      -3.551  -3.986 -12.431  1.00 82.00           O  
ATOM   1190  OD2 ASP A  74      -3.476  -1.788 -12.285  1.00 82.00           O  
ATOM   1191  N   ASN A  75      -4.730  -5.959 -14.414  1.00 86.17           N  
ATOM   1192  H   ASN A  75      -4.863  -6.297 -13.472  1.00 86.17           H  
ATOM   1193  CA  ASN A  75      -3.818  -6.736 -15.255  1.00 86.17           C  
ATOM   1194  HA  ASN A  75      -3.714  -7.694 -14.744  1.00 86.17           H  
ATOM   1195  C   ASN A  75      -2.382  -6.208 -15.340  1.00 86.17           C  
ATOM   1196  CB  ASN A  75      -4.433  -7.027 -16.635  1.00 86.17           C  
ATOM   1197  HB2 ASN A  75      -4.609  -6.097 -17.175  1.00 86.17           H  
ATOM   1198  HB3 ASN A  75      -3.739  -7.617 -17.233  1.00 86.17           H  
ATOM   1199  O   ASN A  75      -1.613  -6.696 -16.173  1.00 86.17           O  
ATOM   1200  CG  ASN A  75      -5.709  -7.818 -16.518  1.00 86.17           C  
ATOM   1201  ND2 ASN A  75      -6.829  -7.231 -16.860  1.00 86.17           N  
ATOM   1202 HD21 ASN A  75      -7.684  -7.721 -16.641  1.00 86.17           H  
ATOM   1203 HD22 ASN A  75      -6.810  -6.235 -17.027  1.00 86.17           H  
ATOM   1204  OD1 ASN A  75      -5.692  -8.977 -16.126  1.00 86.17           O  
ATOM   1205  N   LEU A  76      -2.005  -5.279 -14.469  1.00 90.54           N  
ATOM   1206  H   LEU A  76      -2.669  -4.942 -13.787  1.00 90.54           H  
ATOM   1207  CA  LEU A  76      -0.643  -4.790 -14.336  1.00 90.54           C  
ATOM   1208  HA  LEU A  76      -0.098  -4.973 -15.262  1.00 90.54           H  
ATOM   1209  C   LEU A  76       0.109  -5.552 -13.239  1.00 90.54           C  
ATOM   1210  CB  LEU A  76      -0.692  -3.274 -14.105  1.00 90.54           C  
ATOM   1211  HB2 LEU A  76       0.317  -2.918 -13.896  1.00 90.54           H  
ATOM   1212  HB3 LEU A  76      -1.280  -3.080 -13.208  1.00 90.54           H  
ATOM   1213  O   LEU A  76      -0.486  -6.189 -12.369  1.00 90.54           O  
ATOM   1214  CG  LEU A  76      -1.301  -2.453 -15.258  1.00 90.54           C  
ATOM   1215  HG  LEU A  76      -2.357  -2.704 -15.361  1.00 90.54           H  
ATOM   1216  CD1 LEU A  76      -1.193  -0.961 -14.949  1.00 90.54           C  
ATOM   1217 HD11 LEU A  76      -1.740  -0.746 -14.031  1.00 90.54           H  
ATOM   1218 HD12 LEU A  76      -0.150  -0.674 -14.812  1.00 90.54           H  
ATOM   1219 HD13 LEU A  76      -1.635  -0.375 -15.754  1.00 90.54           H  
ATOM   1220  CD2 LEU A  76      -0.616  -2.698 -16.607  1.00 90.54           C  
ATOM   1221 HD21 LEU A  76      -0.785  -3.725 -16.930  1.00 90.54           H  
ATOM   1222 HD22 LEU A  76      -1.045  -2.032 -17.356  1.00 90.54           H  
ATOM   1223 HD23 LEU A  76       0.453  -2.500 -16.523  1.00 90.54           H  
ATOM   1224  N   HIS A  77       1.436  -5.537 -13.329  1.00 95.10           N  
ATOM   1225  H   HIS A  77       1.860  -4.903 -13.991  1.00 95.10           H  
ATOM   1226  CA  HIS A  77       2.325  -6.227 -12.399  1.00 95.10           C  
ATOM   1227  HA  HIS A  77       1.762  -6.989 -11.860  1.00 95.10           H  
ATOM   1228  C   HIS A  77       2.893  -5.252 -11.374  1.00 95.10           C  
ATOM   1229  CB  HIS A  77       3.449  -6.937 -13.159  1.00 95.10           C  
ATOM   1230  HB2 HIS A  77       4.157  -7.349 -12.440  1.00 95.10           H  
ATOM   1231  HB3 HIS A  77       3.989  -6.214 -13.770  1.00 95.10           H  
ATOM   1232  O   HIS A  77       3.349  -4.169 -11.731  1.00 95.10           O  
ATOM   1233  CG  HIS A  77       2.950  -8.055 -14.032  1.00 95.10           C  
ATOM   1234  CD2 HIS A  77       2.716  -9.352 -13.662  1.00 95.10           C  
ATOM   1235  HD2 HIS A  77       2.853  -9.769 -12.675  1.00 95.10           H  
ATOM   1236  ND1 HIS A  77       2.657  -7.953 -15.370  1.00 95.10           N  
ATOM   1237  HD1 HIS A  77       2.825  -7.144 -15.950  1.00 95.10           H  
ATOM   1238  CE1 HIS A  77       2.269  -9.163 -15.801  1.00 95.10           C  
ATOM   1239  HE1 HIS A  77       2.061  -9.417 -16.829  1.00 95.10           H  
ATOM   1240  NE2 HIS A  77       2.247 -10.039 -14.787  1.00 95.10           N  
ATOM   1241  N   TYR A  78       2.914  -5.675 -10.114  1.00 96.09           N  
ATOM   1242  H   TYR A  78       2.487  -6.565  -9.901  1.00 96.09           H  
ATOM   1243  CA  TYR A  78       3.365  -4.868  -8.985  1.00 96.09           C  
ATOM   1244  HA  TYR A  78       3.976  -4.036  -9.334  1.00 96.09           H  
ATOM   1245  C   TYR A  78       4.185  -5.708  -8.016  1.00 96.09           C  
ATOM   1246  CB  TYR A  78       2.143  -4.316  -8.258  1.00 96.09           C  
ATOM   1247  HB2 TYR A  78       2.469  -3.736  -7.395  1.00 96.09           H  
ATOM   1248  HB3 TYR A  78       1.559  -5.164  -7.902  1.00 96.09           H  
ATOM   1249  O   TYR A  78       3.996  -6.925  -7.938  1.00 96.09           O  
ATOM   1250  CG  TYR A  78       1.255  -3.450  -9.113  1.00 96.09           C  
ATOM   1251  CD1 TYR A  78       1.608  -2.109  -9.320  1.00 96.09           C  
ATOM   1252  HD1 TYR A  78       2.512  -1.714  -8.881  1.00 96.09           H  
ATOM   1253  CD2 TYR A  78       0.105  -3.983  -9.726  1.00 96.09           C  
ATOM   1254  HD2 TYR A  78      -0.142  -5.027  -9.600  1.00 96.09           H  
ATOM   1255  CE1 TYR A  78       0.790  -1.287 -10.109  1.00 96.09           C  
ATOM   1256  HE1 TYR A  78       1.060  -0.252 -10.262  1.00 96.09           H  
ATOM   1257  CE2 TYR A  78      -0.717  -3.153 -10.511  1.00 96.09           C  
ATOM   1258  HE2 TYR A  78      -1.606  -3.536 -10.991  1.00 96.09           H  
ATOM   1259  OH  TYR A  78      -1.167  -0.979 -11.444  1.00 96.09           O  
ATOM   1260  HH  TYR A  78      -2.005  -1.374 -11.696  1.00 96.09           H  
ATOM   1261  CZ  TYR A  78      -0.385  -1.797 -10.694  1.00 96.09           C  
ATOM   1262  N   ARG A  79       5.066  -5.075  -7.235  1.00 97.80           N  
ATOM   1263  H   ARG A  79       5.124  -4.067  -7.258  1.00 97.80           H  
ATOM   1264  CA  ARG A  79       5.741  -5.784  -6.146  1.00 97.80           C  
ATOM   1265  HA  ARG A  79       6.051  -6.766  -6.504  1.00 97.80           H  
ATOM   1266  C   ARG A  79       4.769  -5.992  -5.005  1.00 97.80           C  
ATOM   1267  CB  ARG A  79       6.978  -5.056  -5.632  1.00 97.80           C  
ATOM   1268  HB2 ARG A  79       7.483  -5.711  -4.922  1.00 97.80           H  
ATOM   1269  HB3 ARG A  79       6.683  -4.141  -5.118  1.00 97.80           H  
ATOM   1270  O   ARG A  79       4.016  -5.091  -4.634  1.00 97.80           O  
ATOM   1271  CG  ARG A  79       7.938  -4.716  -6.762  1.00 97.80           C  
ATOM   1272  HG2 ARG A  79       8.089  -5.594  -7.391  1.00 97.80           H  
ATOM   1273  HG3 ARG A  79       7.497  -3.907  -7.343  1.00 97.80           H  
ATOM   1274  CD  ARG A  79       9.281  -4.270  -6.204  1.00 97.80           C  
ATOM   1275  HD2 ARG A  79       9.644  -5.069  -5.558  1.00 97.80           H  
ATOM   1276  HD3 ARG A  79       9.978  -4.137  -7.031  1.00 97.80           H  
ATOM   1277  NE  ARG A  79       9.195  -3.017  -5.432  1.00 97.80           N  
ATOM   1278  HE  ARG A  79       8.324  -2.505  -5.403  1.00 97.80           H  
ATOM   1279  NH1 ARG A  79      11.313  -3.138  -4.601  1.00 97.80           N  
ATOM   1280 HH11 ARG A  79      11.448  -4.026  -5.062  1.00 97.80           H  
ATOM   1281 HH12 ARG A  79      12.007  -2.784  -3.959  1.00 97.80           H  
ATOM   1282  NH2 ARG A  79      10.066  -1.400  -4.079  1.00 97.80           N  
ATOM   1283 HH21 ARG A  79      10.842  -1.025  -3.553  1.00 97.80           H  
ATOM   1284 HH22 ARG A  79       9.155  -0.963  -4.104  1.00 97.80           H  
ATOM   1285  CZ  ARG A  79      10.182  -2.519  -4.718  1.00 97.80           C  
ATOM   1286  N   ALA A  80       4.823  -7.175  -4.423  1.00 97.75           N  
ATOM   1287  H   ALA A  80       5.450  -7.877  -4.791  1.00 97.75           H  
ATOM   1288  CA  ALA A  80       4.010  -7.528  -3.284  1.00 97.75           C  
ATOM   1289  HA  ALA A  80       3.666  -6.620  -2.788  1.00 97.75           H  
ATOM   1290  C   ALA A  80       4.821  -8.333  -2.272  1.00 97.75           C  
ATOM   1291  CB  ALA A  80       2.778  -8.277  -3.777  1.00 97.75           C  
ATOM   1292  HB1 ALA A  80       3.077  -9.164  -4.336  1.00 97.75           H  
ATOM   1293  HB2 ALA A  80       2.174  -7.628  -4.411  1.00 97.75           H  
ATOM   1294  HB3 ALA A  80       2.193  -8.574  -2.907  1.00 97.75           H  
ATOM   1295  O   ALA A  80       5.664  -9.151  -2.641  1.00 97.75           O  
ATOM   1296  N   LEU A  81       4.549  -8.118  -0.991  1.00 98.05           N  
ATOM   1297  H   LEU A  81       3.842  -7.434  -0.763  1.00 98.05           H  
ATOM   1298  CA  LEU A  81       5.061  -8.953   0.086  1.00 98.05           C  
ATOM   1299  HA  LEU A  81       5.979  -9.441  -0.243  1.00 98.05           H  
ATOM   1300  C   LEU A  81       4.024 -10.026   0.411  1.00 98.05           C  
ATOM   1301  CB  LEU A  81       5.377  -8.066   1.298  1.00 98.05           C  
ATOM   1302  HB2 LEU A  81       4.443  -7.652   1.677  1.00 98.05           H  
ATOM   1303  HB3 LEU A  81       6.004  -7.234   0.977  1.00 98.05           H  
ATOM   1304  O   LEU A  81       2.871  -9.702   0.693  1.00 98.05           O  
ATOM   1305  CG  LEU A  81       6.093  -8.816   2.435  1.00 98.05           C  
ATOM   1306  HG  LEU A  81       5.552  -9.729   2.683  1.00 98.05           H  
ATOM   1307  CD1 LEU A  81       7.529  -9.172   2.046  1.00 98.05           C  
ATOM   1308 HD11 LEU A  81       8.048  -9.596   2.906  1.00 98.05           H  
ATOM   1309 HD12 LEU A  81       7.537  -9.912   1.245  1.00 98.05           H  
ATOM   1310 HD13 LEU A  81       8.065  -8.280   1.721  1.00 98.05           H  
ATOM   1311  CD2 LEU A  81       6.138  -7.934   3.679  1.00 98.05           C  
ATOM   1312 HD21 LEU A  81       6.665  -8.444   4.485  1.00 98.05           H  
ATOM   1313 HD22 LEU A  81       5.126  -7.711   4.017  1.00 98.05           H  
ATOM   1314 HD23 LEU A  81       6.661  -7.003   3.461  1.00 98.05           H  
ATOM   1315  N   CYS A  82       4.426 -11.295   0.402  1.00 97.55           N  
ATOM   1316  H   CYS A  82       5.375 -11.512   0.134  1.00 97.55           H  
ATOM   1317  CA  CYS A  82       3.556 -12.384   0.832  1.00 97.55           C  
ATOM   1318  HA  CYS A  82       2.555 -12.214   0.437  1.00 97.55           H  
ATOM   1319  C   CYS A  82       3.451 -12.398   2.363  1.00 97.55           C  
ATOM   1320  CB  CYS A  82       4.084 -13.695   0.240  1.00 97.55           C  
ATOM   1321  HB2 CYS A  82       5.031 -13.971   0.703  1.00 97.55           H  
ATOM   1322  HB3 CYS A  82       4.241 -13.570  -0.832  1.00 97.55           H  
ATOM   1323  O   CYS A  82       4.371 -12.834   3.048  1.00 97.55           O  
ATOM   1324  SG  CYS A  82       2.853 -14.997   0.502  1.00 97.55           S  
ATOM   1325  HG  CYS A  82       3.047 -15.168   1.813  1.00 97.55           H  
ATOM   1326  N   LYS A  83       2.339 -11.914   2.917  1.00 95.22           N  
ATOM   1327  H   LYS A  83       1.606 -11.602   2.295  1.00 95.22           H  
ATOM   1328  CA  LYS A  83       2.119 -11.789   4.367  1.00 95.22           C  
ATOM   1329  HA  LYS A  83       3.069 -11.563   4.852  1.00 95.22           H  
ATOM   1330  C   LYS A  83       1.615 -13.075   5.011  1.00 95.22           C  
ATOM   1331  CB  LYS A  83       1.150 -10.630   4.659  1.00 95.22           C  
ATOM   1332  HB2 LYS A  83       0.202 -10.797   4.147  1.00 95.22           H  
ATOM   1333  HB3 LYS A  83       0.961 -10.597   5.732  1.00 95.22           H  
ATOM   1334  O   LYS A  83       1.973 -13.347   6.153  1.00 95.22           O  
ATOM   1335  CG  LYS A  83       1.735  -9.284   4.215  1.00 95.22           C  
ATOM   1336  HG2 LYS A  83       1.696  -9.231   3.127  1.00 95.22           H  
ATOM   1337  HG3 LYS A  83       2.782  -9.229   4.514  1.00 95.22           H  
ATOM   1338  CD  LYS A  83       1.010  -8.053   4.778  1.00 95.22           C  
ATOM   1339  HD2 LYS A  83       1.440  -7.197   4.257  1.00 95.22           H  
ATOM   1340  HD3 LYS A  83      -0.059  -8.100   4.566  1.00 95.22           H  
ATOM   1341  CE  LYS A  83       1.265  -7.809   6.269  1.00 95.22           C  
ATOM   1342  HE2 LYS A  83       2.308  -8.051   6.475  1.00 95.22           H  
ATOM   1343  HE3 LYS A  83       0.647  -8.468   6.879  1.00 95.22           H  
ATOM   1344  NZ  LYS A  83       1.055  -6.389   6.646  1.00 95.22           N  
ATOM   1345  HZ1 LYS A  83       1.564  -6.170   7.491  1.00 95.22           H  
ATOM   1346  HZ2 LYS A  83       1.409  -5.745   5.953  1.00 95.22           H  
ATOM   1347  HZ3 LYS A  83       0.083  -6.161   6.801  1.00 95.22           H  
ATOM   1348  N   ARG A  84       0.782 -13.841   4.302  1.00 93.31           N  
ATOM   1349  H   ARG A  84       0.565 -13.539   3.363  1.00 93.31           H  
ATOM   1350  CA  ARG A  84       0.192 -15.111   4.761  1.00 93.31           C  
ATOM   1351  HA  ARG A  84       0.859 -15.592   5.476  1.00 93.31           H  
ATOM   1352  C   ARG A  84       0.010 -16.060   3.583  1.00 93.31           C  
ATOM   1353  CB  ARG A  84      -1.177 -14.909   5.441  1.00 93.31           C  
ATOM   1354  HB2 ARG A  84      -1.469 -15.855   5.896  1.00 93.31           H  
ATOM   1355  HB3 ARG A  84      -1.913 -14.698   4.665  1.00 93.31           H  
ATOM   1356  O   ARG A  84      -0.166 -15.619   2.446  1.00 93.31           O  
ATOM   1357  CG  ARG A  84      -1.300 -13.802   6.502  1.00 93.31           C  
ATOM   1358  HG2 ARG A  84      -2.360 -13.625   6.684  1.00 93.31           H  
ATOM   1359  HG3 ARG A  84      -0.882 -12.875   6.112  1.00 93.31           H  
ATOM   1360  CD  ARG A  84      -0.636 -14.107   7.844  1.00 93.31           C  
ATOM   1361  HD2 ARG A  84       0.381 -14.461   7.675  1.00 93.31           H  
ATOM   1362  HD3 ARG A  84      -0.583 -13.181   8.416  1.00 93.31           H  
ATOM   1363  NE  ARG A  84      -1.382 -15.131   8.586  1.00 93.31           N  
ATOM   1364  HE  ARG A  84      -1.166 -16.070   8.285  1.00 93.31           H  
ATOM   1365  NH1 ARG A  84      -2.298 -13.868  10.250  1.00 93.31           N  
ATOM   1366 HH11 ARG A  84      -2.807 -13.897  11.122  1.00 93.31           H  
ATOM   1367 HH12 ARG A  84      -2.033 -13.003   9.801  1.00 93.31           H  
ATOM   1368  NH2 ARG A  84      -2.567 -16.045  10.301  1.00 93.31           N  
ATOM   1369 HH21 ARG A  84      -2.379 -16.978   9.963  1.00 93.31           H  
ATOM   1370 HH22 ARG A  84      -3.046 -15.860  11.171  1.00 93.31           H  
ATOM   1371  CZ  ARG A  84      -2.077 -15.012   9.690  1.00 93.31           C  
ATOM   1372  N   THR A  85       0.005 -17.353   3.853  1.00 95.15           N  
ATOM   1373  H   THR A  85       0.189 -17.626   4.808  1.00 95.15           H  
ATOM   1374  CA  THR A  85      -0.069 -18.425   2.863  1.00 95.15           C  
ATOM   1375  HA  THR A  85      -0.390 -18.019   1.904  1.00 95.15           H  
ATOM   1376  C   THR A  85      -1.094 -19.464   3.300  1.00 95.15           C  
ATOM   1377  CB  THR A  85       1.307 -19.083   2.659  1.00 95.15           C  
ATOM   1378  HB  THR A  85       1.217 -19.823   1.863  1.00 95.15           H  
ATOM   1379  O   THR A  85      -1.197 -19.801   4.472  1.00 95.15           O  
ATOM   1380  CG2 THR A  85       2.407 -18.097   2.267  1.00 95.15           C  
ATOM   1381 HG21 THR A  85       2.121 -17.562   1.362  1.00 95.15           H  
ATOM   1382 HG22 THR A  85       3.325 -18.652   2.072  1.00 95.15           H  
ATOM   1383 HG23 THR A  85       2.592 -17.388   3.074  1.00 95.15           H  
ATOM   1384  OG1 THR A  85       1.764 -19.731   3.818  1.00 95.15           O  
ATOM   1385  HG1 THR A  85       1.604 -19.184   4.591  1.00 95.15           H  
ATOM   1386  N   SER A  86      -1.905 -19.955   2.370  1.00 94.11           N  
ATOM   1387  H   SER A  86      -1.905 -19.531   1.453  1.00 94.11           H  
ATOM   1388  CA  SER A  86      -2.682 -21.181   2.533  1.00 94.11           C  
ATOM   1389  HA  SER A  86      -2.231 -21.751   3.346  1.00 94.11           H  
ATOM   1390  C   SER A  86      -2.541 -21.990   1.256  1.00 94.11           C  
ATOM   1391  CB  SER A  86      -4.139 -20.922   2.917  1.00 94.11           C  
ATOM   1392  HB2 SER A  86      -4.172 -20.331   3.832  1.00 94.11           H  
ATOM   1393  HB3 SER A  86      -4.633 -20.365   2.121  1.00 94.11           H  
ATOM   1394  O   SER A  86      -3.281 -21.812   0.283  1.00 94.11           O  
ATOM   1395  OG  SER A  86      -4.813 -22.154   3.130  1.00 94.11           O  
ATOM   1396  HG  SER A  86      -4.403 -22.619   3.863  1.00 94.11           H  
ATOM   1397  N   VAL A  87      -1.515 -22.839   1.244  1.00 95.14           N  
ATOM   1398  H   VAL A  87      -1.063 -23.023   2.128  1.00 95.14           H  
ATOM   1399  CA  VAL A  87      -1.137 -23.660   0.094  1.00 95.14           C  
ATOM   1400  HA  VAL A  87      -0.956 -23.013  -0.764  1.00 95.14           H  
ATOM   1401  C   VAL A  87      -2.279 -24.600  -0.271  1.00 95.14           C  
ATOM   1402  CB  VAL A  87       0.148 -24.455   0.398  1.00 95.14           C  
ATOM   1403  HB  VAL A  87      -0.014 -25.091   1.268  1.00 95.14           H  
ATOM   1404  O   VAL A  87      -2.649 -24.685  -1.440  1.00 95.14           O  
ATOM   1405  CG1 VAL A  87       0.534 -25.349  -0.787  1.00 95.14           C  
ATOM   1406 HG11 VAL A  87       1.511 -25.800  -0.612  1.00 95.14           H  
ATOM   1407 HG12 VAL A  87      -0.190 -26.156  -0.899  1.00 95.14           H  
ATOM   1408 HG13 VAL A  87       0.557 -24.765  -1.707  1.00 95.14           H  
ATOM   1409  CG2 VAL A  87       1.314 -23.505   0.703  1.00 95.14           C  
ATOM   1410 HG21 VAL A  87       1.429 -22.781  -0.104  1.00 95.14           H  
ATOM   1411 HG22 VAL A  87       2.238 -24.071   0.819  1.00 95.14           H  
ATOM   1412 HG23 VAL A  87       1.131 -22.972   1.636  1.00 95.14           H  
ATOM   1413  N   ASN A  88      -2.909 -25.228   0.727  1.00 92.97           N  
ATOM   1414  H   ASN A  88      -2.612 -25.043   1.674  1.00 92.97           H  
ATOM   1415  CA  ASN A  88      -3.998 -26.180   0.497  1.00 92.97           C  
ATOM   1416  HA  ASN A  88      -3.657 -26.952  -0.194  1.00 92.97           H  
ATOM   1417  C   ASN A  88      -5.234 -25.528  -0.135  1.00 92.97           C  
ATOM   1418  CB  ASN A  88      -4.362 -26.832   1.835  1.00 92.97           C  
ATOM   1419  HB2 ASN A  88      -4.572 -26.057   2.573  1.00 92.97           H  
ATOM   1420  HB3 ASN A  88      -5.256 -27.444   1.712  1.00 92.97           H  
ATOM   1421  O   ASN A  88      -5.963 -26.172  -0.888  1.00 92.97           O  
ATOM   1422  CG  ASN A  88      -3.261 -27.739   2.344  1.00 92.97           C  
ATOM   1423  ND2 ASN A  88      -2.913 -27.626   3.601  1.00 92.97           N  
ATOM   1424 HD21 ASN A  88      -3.192 -26.797   4.107  1.00 92.97           H  
ATOM   1425 HD22 ASN A  88      -2.111 -28.168   3.891  1.00 92.97           H  
ATOM   1426  OD1 ASN A  88      -2.711 -28.555   1.626  1.00 92.97           O  
ATOM   1427  N   LYS A  89      -5.470 -24.244   0.152  1.00 93.88           N  
ATOM   1428  H   LYS A  89      -4.834 -23.778   0.784  1.00 93.88           H  
ATOM   1429  CA  LYS A  89      -6.578 -23.471  -0.424  1.00 93.88           C  
ATOM   1430  HA  LYS A  89      -7.357 -24.156  -0.758  1.00 93.88           H  
ATOM   1431  C   LYS A  89      -6.177 -22.663  -1.659  1.00 93.88           C  
ATOM   1432  CB  LYS A  89      -7.171 -22.551   0.643  1.00 93.88           C  
ATOM   1433  HB2 LYS A  89      -6.394 -21.862   0.974  1.00 93.88           H  
ATOM   1434  HB3 LYS A  89      -7.969 -21.962   0.191  1.00 93.88           H  
ATOM   1435  O   LYS A  89      -7.041 -22.002  -2.235  1.00 93.88           O  
ATOM   1436  CG  LYS A  89      -7.755 -23.298   1.853  1.00 93.88           C  
ATOM   1437  HG2 LYS A  89      -8.576 -23.943   1.538  1.00 93.88           H  
ATOM   1438  HG3 LYS A  89      -6.985 -23.892   2.346  1.00 93.88           H  
ATOM   1439  CD  LYS A  89      -8.262 -22.224   2.812  1.00 93.88           C  
ATOM   1440  HD2 LYS A  89      -7.433 -21.555   3.039  1.00 93.88           H  
ATOM   1441  HD3 LYS A  89      -9.038 -21.638   2.319  1.00 93.88           H  
ATOM   1442  CE  LYS A  89      -8.813 -22.756   4.127  1.00 93.88           C  
ATOM   1443  HE2 LYS A  89      -8.102 -23.461   4.557  1.00 93.88           H  
ATOM   1444  HE3 LYS A  89      -9.762 -23.261   3.945  1.00 93.88           H  
ATOM   1445  NZ  LYS A  89      -8.984 -21.593   5.028  1.00 93.88           N  
ATOM   1446  HZ1 LYS A  89      -9.547 -21.796   5.841  1.00 93.88           H  
ATOM   1447  HZ2 LYS A  89      -9.347 -20.795   4.526  1.00 93.88           H  
ATOM   1448  HZ3 LYS A  89      -8.079 -21.267   5.335  1.00 93.88           H  
ATOM   1449  N   ASN A  90      -4.900 -22.685  -2.054  1.00 95.53           N  
ATOM   1450  H   ASN A  90      -4.259 -23.273  -1.541  1.00 95.53           H  
ATOM   1451  CA  ASN A  90      -4.332 -21.812  -3.082  1.00 95.53           C  
ATOM   1452  HA  ASN A  90      -3.247 -21.882  -3.004  1.00 95.53           H  
ATOM   1453  C   ASN A  90      -4.687 -20.330  -2.839  1.00 95.53           C  
ATOM   1454  CB  ASN A  90      -4.736 -22.353  -4.465  1.00 95.53           C  
ATOM   1455  HB2 ASN A  90      -5.821 -22.302  -4.562  1.00 95.53           H  
ATOM   1456  HB3 ASN A  90      -4.430 -23.396  -4.549  1.00 95.53           H  
ATOM   1457  O   ASN A  90      -5.189 -19.638  -3.727  1.00 95.53           O  
ATOM   1458  CG  ASN A  90      -4.113 -21.591  -5.619  1.00 95.53           C  
ATOM   1459  ND2 ASN A  90      -4.759 -21.588  -6.760  1.00 95.53           N  
ATOM   1460 HD21 ASN A  90      -4.331 -21.090  -7.527  1.00 95.53           H  
ATOM   1461 HD22 ASN A  90      -5.642 -22.073  -6.835  1.00 95.53           H  
ATOM   1462  OD1 ASN A  90      -3.053 -20.996  -5.539  1.00 95.53           O  
ATOM   1463  N   LYS A  91      -4.484 -19.860  -1.604  1.00 93.38           N  
ATOM   1464  H   LYS A  91      -4.054 -20.480  -0.932  1.00 93.38           H  
ATOM   1465  CA  LYS A  91      -4.731 -18.472  -1.193  1.00 93.38           C  
ATOM   1466  HA  LYS A  91      -5.002 -17.878  -2.065  1.00 93.38           H  
ATOM   1467  C   LYS A  91      -3.465 -17.866  -0.611  1.00 93.38           C  
ATOM   1468  CB  LYS A  91      -5.880 -18.396  -0.178  1.00 93.38           C  
ATOM   1469  HB2 LYS A  91      -5.716 -19.132   0.609  1.00 93.38           H  
ATOM   1470  HB3 LYS A  91      -5.871 -17.407   0.282  1.00 93.38           H  
ATOM   1471  O   LYS A  91      -2.803 -18.487   0.214  1.00 93.38           O  
ATOM   1472  CG  LYS A  91      -7.260 -18.620  -0.812  1.00 93.38           C  
ATOM   1473  HG2 LYS A  91      -7.430 -17.869  -1.584  1.00 93.38           H  
ATOM   1474  HG3 LYS A  91      -7.306 -19.612  -1.260  1.00 93.38           H  
ATOM   1475  CD  LYS A  91      -8.338 -18.497   0.270  1.00 93.38           C  
ATOM   1476  HD2 LYS A  91      -8.161 -19.259   1.028  1.00 93.38           H  
ATOM   1477  HD3 LYS A  91      -8.258 -17.519   0.745  1.00 93.38           H  
ATOM   1478  CE  LYS A  91      -9.750 -18.664  -0.296  1.00 93.38           C  
ATOM   1479  HE2 LYS A  91      -9.921 -17.894  -1.047  1.00 93.38           H  
ATOM   1480  HE3 LYS A  91      -9.823 -19.642  -0.772  1.00 93.38           H  
ATOM   1481  NZ  LYS A  91     -10.746 -18.544   0.796  1.00 93.38           N  
ATOM   1482  HZ1 LYS A  91     -10.635 -17.678   1.304  1.00 93.38           H  
ATOM   1483  HZ2 LYS A  91     -11.709 -18.626   0.504  1.00 93.38           H  
ATOM   1484  HZ3 LYS A  91     -10.540 -19.176   1.556  1.00 93.38           H  
ATOM   1485  N   TYR A  92      -3.167 -16.632  -0.992  1.00 94.77           N  
ATOM   1486  H   TYR A  92      -3.715 -16.217  -1.732  1.00 94.77           H  
ATOM   1487  CA  TYR A  92      -1.996 -15.895  -0.518  1.00 94.77           C  
ATOM   1488  HA  TYR A  92      -1.594 -16.364   0.380  1.00 94.77           H  
ATOM   1489  C   TYR A  92      -2.405 -14.471  -0.174  1.00 94.77           C  
ATOM   1490  CB  TYR A  92      -0.902 -15.916  -1.594  1.00 94.77           C  
ATOM   1491  HB2 TYR A  92      -1.248 -15.373  -2.474  1.00 94.77           H  
ATOM   1492  HB3 TYR A  92      -0.020 -15.401  -1.214  1.00 94.77           H  
ATOM   1493  O   TYR A  92      -2.962 -13.783  -1.030  1.00 94.77           O  
ATOM   1494  CG  TYR A  92      -0.518 -17.322  -2.002  1.00 94.77           C  
ATOM   1495  CD1 TYR A  92       0.435 -18.032  -1.253  1.00 94.77           C  
ATOM   1496  HD1 TYR A  92       0.941 -17.539  -0.436  1.00 94.77           H  
ATOM   1497  CD2 TYR A  92      -1.188 -17.948  -3.069  1.00 94.77           C  
ATOM   1498  HD2 TYR A  92      -1.941 -17.410  -3.625  1.00 94.77           H  
ATOM   1499  CE1 TYR A  92       0.722 -19.375  -1.558  1.00 94.77           C  
ATOM   1500  HE1 TYR A  92       1.455 -19.909  -0.973  1.00 94.77           H  
ATOM   1501  CE2 TYR A  92      -0.905 -19.288  -3.377  1.00 94.77           C  
ATOM   1502  HE2 TYR A  92      -1.437 -19.794  -4.169  1.00 94.77           H  
ATOM   1503  OH  TYR A  92       0.309 -21.292  -2.960  1.00 94.77           O  
ATOM   1504  HH  TYR A  92       0.959 -21.685  -2.373  1.00 94.77           H  
ATOM   1505  CZ  TYR A  92       0.053 -20.001  -2.633  1.00 94.77           C  
ATOM   1506  N   LEU A  93      -2.150 -14.045   1.064  1.00 93.13           N  
ATOM   1507  H   LEU A  93      -1.629 -14.652   1.682  1.00 93.13           H  
ATOM   1508  CA  LEU A  93      -2.348 -12.661   1.479  1.00 93.13           C  
ATOM   1509  HA  LEU A  93      -3.228 -12.270   0.968  1.00 93.13           H  
ATOM   1510  C   LEU A  93      -1.131 -11.853   1.068  1.00 93.13           C  
ATOM   1511  CB  LEU A  93      -2.546 -12.546   2.997  1.00 93.13           C  
ATOM   1512  HB2 LEU A  93      -3.267 -13.290   3.336  1.00 93.13           H  
ATOM   1513  HB3 LEU A  93      -1.597 -12.755   3.490  1.00 93.13           H  
ATOM   1514  O   LEU A  93      -0.025 -12.102   1.545  1.00 93.13           O  
ATOM   1515  CG  LEU A  93      -3.028 -11.155   3.439  1.00 93.13           C  
ATOM   1516  HG  LEU A  93      -2.383 -10.380   3.025  1.00 93.13           H  
ATOM   1517  CD1 LEU A  93      -4.464 -10.922   2.975  1.00 93.13           C  
ATOM   1518 HD11 LEU A  93      -4.873 -10.045   3.478  1.00 93.13           H  
ATOM   1519 HD12 LEU A  93      -4.495 -10.755   1.899  1.00 93.13           H  
ATOM   1520 HD13 LEU A  93      -5.081 -11.779   3.243  1.00 93.13           H  
ATOM   1521  CD2 LEU A  93      -2.982 -11.052   4.960  1.00 93.13           C  
ATOM   1522 HD21 LEU A  93      -1.946 -11.072   5.299  1.00 93.13           H  
ATOM   1523 HD22 LEU A  93      -3.424 -10.109   5.283  1.00 93.13           H  
ATOM   1524 HD23 LEU A  93      -3.535 -11.878   5.407  1.00 93.13           H  
ATOM   1525  N   LEU A  94      -1.345 -10.867   0.220  1.00 94.66           N  
ATOM   1526  H   LEU A  94      -2.282 -10.729  -0.133  1.00 94.66           H  
ATOM   1527  CA  LEU A  94      -0.323  -9.965  -0.262  1.00 94.66           C  
ATOM   1528  HA  LEU A  94       0.663 -10.303   0.057  1.00 94.66           H  
ATOM   1529  C   LEU A  94      -0.550  -8.561   0.271  1.00 94.66           C  
ATOM   1530  CB  LEU A  94      -0.376  -9.939  -1.786  1.00 94.66           C  
ATOM   1531  HB2 LEU A  94      -1.365  -9.601  -2.095  1.00 94.66           H  
ATOM   1532  HB3 LEU A  94       0.335  -9.182  -2.118  1.00 94.66           H  
ATOM   1533  O   LEU A  94      -1.691  -8.122   0.353  1.00 94.66           O  
ATOM   1534  CG  LEU A  94      -0.081 -11.270  -2.487  1.00 94.66           C  
ATOM   1535  HG  LEU A  94      -0.921 -11.952  -2.355  1.00 94.66           H  
ATOM   1536  CD1 LEU A  94       0.053 -10.925  -3.964  1.00 94.66           C  
ATOM   1537 HD11 LEU A  94       0.345 -11.813  -4.525  1.00 94.66           H  
ATOM   1538 HD12 LEU A  94      -0.899 -10.544  -4.333  1.00 94.66           H  
ATOM   1539 HD13 LEU A  94       0.824 -10.167  -4.107  1.00 94.66           H  
ATOM   1540  CD2 LEU A  94       1.191 -11.975  -2.014  1.00 94.66           C  
ATOM   1541 HD21 LEU A  94       2.026 -11.274  -1.990  1.00 94.66           H  
ATOM   1542 HD22 LEU A  94       1.013 -12.384  -1.020  1.00 94.66           H  
ATOM   1543 HD23 LEU A  94       1.429 -12.806  -2.679  1.00 94.66           H  
ATOM   1544  N   GLU A  95       0.529  -7.833   0.531  1.00 93.33           N  
ATOM   1545  H   GLU A  95       1.432  -8.285   0.483  1.00 93.33           H  
ATOM   1546  CA  GLU A  95       0.508  -6.370   0.579  1.00 93.33           C  
ATOM   1547  HA  GLU A  95      -0.517  -6.013   0.481  1.00 93.33           H  
ATOM   1548  C   GLU A  95       1.304  -5.819  -0.602  1.00 93.33           C  
ATOM   1549  CB  GLU A  95       1.026  -5.877   1.933  1.00 93.33           C  
ATOM   1550  HB2 GLU A  95       0.336  -6.268   2.681  1.00 93.33           H  
ATOM   1551  HB3 GLU A  95       2.026  -6.272   2.112  1.00 93.33           H  
ATOM   1552  O   GLU A  95       2.479  -6.150  -0.773  1.00 93.33           O  
ATOM   1553  CG  GLU A  95       1.049  -4.348   2.060  1.00 93.33           C  
ATOM   1554  HG2 GLU A  95       0.059  -3.968   1.810  1.00 93.33           H  
ATOM   1555  HG3 GLU A  95       1.760  -3.942   1.341  1.00 93.33           H  
ATOM   1556  CD  GLU A  95       1.423  -3.864   3.473  1.00 93.33           C  
ATOM   1557  OE1 GLU A  95       2.067  -2.788   3.556  1.00 93.33           O  
ATOM   1558  OE2 GLU A  95       1.035  -4.526   4.471  1.00 93.33           O  
ATOM   1559  N   TYR A  96       0.667  -4.987  -1.421  1.00 94.81           N  
ATOM   1560  H   TYR A  96      -0.280  -4.715  -1.199  1.00 94.81           H  
ATOM   1561  CA  TYR A  96       1.313  -4.317  -2.543  1.00 94.81           C  
ATOM   1562  HA  TYR A  96       1.897  -5.043  -3.107  1.00 94.81           H  
ATOM   1563  C   TYR A  96       2.260  -3.243  -2.013  1.00 94.81           C  
ATOM   1564  CB  TYR A  96       0.245  -3.744  -3.470  1.00 94.81           C  
ATOM   1565  HB2 TYR A  96      -0.493  -3.212  -2.868  1.00 94.81           H  
ATOM   1566  HB3 TYR A  96       0.706  -3.024  -4.146  1.00 94.81           H  
ATOM   1567  O   TYR A  96       1.851  -2.300  -1.343  1.00 94.81           O  
ATOM   1568  CG  TYR A  96      -0.427  -4.814  -4.301  1.00 94.81           C  
ATOM   1569  CD1 TYR A  96       0.227  -5.263  -5.458  1.00 94.81           C  
ATOM   1570  HD1 TYR A  96       1.174  -4.820  -5.726  1.00 94.81           H  
ATOM   1571  CD2 TYR A  96      -1.642  -5.404  -3.902  1.00 94.81           C  
ATOM   1572  HD2 TYR A  96      -2.122  -5.079  -2.990  1.00 94.81           H  
ATOM   1573  CE1 TYR A  96      -0.327  -6.293  -6.235  1.00 94.81           C  
ATOM   1574  HE1 TYR A  96       0.181  -6.646  -7.120  1.00 94.81           H  
ATOM   1575  CE2 TYR A  96      -2.202  -6.438  -4.680  1.00 94.81           C  
ATOM   1576  HE2 TYR A  96      -3.133  -6.910  -4.401  1.00 94.81           H  
ATOM   1577  OH  TYR A  96      -1.986  -7.937  -6.566  1.00 94.81           O  
ATOM   1578  HH  TYR A  96      -1.465  -8.081  -7.360  1.00 94.81           H  
ATOM   1579  CZ  TYR A  96      -1.533  -6.889  -5.837  1.00 94.81           C  
ATOM   1580  N   ILE A  97       3.552  -3.385  -2.285  1.00 96.79           N  
ATOM   1581  H   ILE A  97       3.817  -4.109  -2.938  1.00 96.79           H  
ATOM   1582  CA  ILE A  97       4.615  -2.691  -1.542  1.00 96.79           C  
ATOM   1583  HA  ILE A  97       4.470  -2.872  -0.477  1.00 96.79           H  
ATOM   1584  C   ILE A  97       4.558  -1.174  -1.738  1.00 96.79           C  
ATOM   1585  CB  ILE A  97       5.972  -3.293  -1.961  1.00 96.79           C  
ATOM   1586  HB  ILE A  97       6.024  -3.300  -3.049  1.00 96.79           H  
ATOM   1587  O   ILE A  97       4.734  -0.407  -0.784  1.00 96.79           O  
ATOM   1588  CG1 ILE A  97       6.001  -4.753  -1.455  1.00 96.79           C  
ATOM   1589 HG12 ILE A  97       5.775  -4.776  -0.389  1.00 96.79           H  
ATOM   1590 HG13 ILE A  97       5.229  -5.322  -1.972  1.00 96.79           H  
ATOM   1591  CG2 ILE A  97       7.176  -2.480  -1.457  1.00 96.79           C  
ATOM   1592 HG21 ILE A  97       7.133  -1.461  -1.843  1.00 96.79           H  
ATOM   1593 HG22 ILE A  97       7.200  -2.468  -0.367  1.00 96.79           H  
ATOM   1594 HG23 ILE A  97       8.101  -2.912  -1.839  1.00 96.79           H  
ATOM   1595  CD1 ILE A  97       7.319  -5.483  -1.673  1.00 96.79           C  
ATOM   1596 HD11 ILE A  97       7.681  -5.337  -2.691  1.00 96.79           H  
ATOM   1597 HD12 ILE A  97       7.184  -6.545  -1.472  1.00 96.79           H  
ATOM   1598 HD13 ILE A  97       8.034  -5.083  -0.953  1.00 96.79           H  
ATOM   1599  N   GLU A  98       4.277  -0.739  -2.961  1.00 94.74           N  
ATOM   1600  H   GLU A  98       4.242  -1.417  -3.709  1.00 94.74           H  
ATOM   1601  CA  GLU A  98       4.218   0.677  -3.321  1.00 94.74           C  
ATOM   1602  HA  GLU A  98       5.044   1.203  -2.844  1.00 94.74           H  
ATOM   1603  C   GLU A  98       2.936   1.374  -2.835  1.00 94.74           C  
ATOM   1604  CB  GLU A  98       4.395   0.811  -4.842  1.00 94.74           C  
ATOM   1605  HB2 GLU A  98       4.051   1.798  -5.151  1.00 94.74           H  
ATOM   1606  HB3 GLU A  98       3.778   0.073  -5.353  1.00 94.74           H  
ATOM   1607  O   GLU A  98       2.973   2.584  -2.627  1.00 94.74           O  
ATOM   1608  CG  GLU A  98       5.858   0.659  -5.291  1.00 94.74           C  
ATOM   1609  HG2 GLU A  98       6.462   1.402  -4.770  1.00 94.74           H  
ATOM   1610  HG3 GLU A  98       5.919   0.874  -6.357  1.00 94.74           H  
ATOM   1611  CD  GLU A  98       6.427  -0.743  -5.039  1.00 94.74           C  
ATOM   1612  OE1 GLU A  98       7.474  -0.842  -4.360  1.00 94.74           O  
ATOM   1613  OE2 GLU A  98       5.837  -1.742  -5.505  1.00 94.74           O  
ATOM   1614  N   TYR A  99       1.850   0.635  -2.587  1.00 92.24           N  
ATOM   1615  H   TYR A  99       1.918  -0.363  -2.723  1.00 92.24           H  
ATOM   1616  CA  TYR A  99       0.512   1.194  -2.310  1.00 92.24           C  
ATOM   1617  HA  TYR A  99       0.532   2.278  -2.426  1.00 92.24           H  
ATOM   1618  C   TYR A  99       0.018   0.917  -0.895  1.00 92.24           C  
ATOM   1619  CB  TYR A  99      -0.495   0.638  -3.319  1.00 92.24           C  
ATOM   1620  HB2 TYR A  99      -1.482   1.055  -3.119  1.00 92.24           H  
ATOM   1621  HB3 TYR A  99      -0.549  -0.443  -3.192  1.00 92.24           H  
ATOM   1622  O   TYR A  99      -0.781   1.673  -0.361  1.00 92.24           O  
ATOM   1623  CG  TYR A  99      -0.103   0.939  -4.740  1.00 92.24           C  
ATOM   1624  CD1 TYR A  99      -0.571   2.099  -5.388  1.00 92.24           C  
ATOM   1625  HD1 TYR A  99      -1.271   2.756  -4.894  1.00 92.24           H  
ATOM   1626  CD2 TYR A  99       0.809   0.074  -5.371  1.00 92.24           C  
ATOM   1627  HD2 TYR A  99       1.145  -0.821  -4.869  1.00 92.24           H  
ATOM   1628  CE1 TYR A  99      -0.089   2.411  -6.670  1.00 92.24           C  
ATOM   1629  HE1 TYR A  99      -0.405   3.309  -7.182  1.00 92.24           H  
ATOM   1630  CE2 TYR A  99       1.293   0.381  -6.640  1.00 92.24           C  
ATOM   1631  HE2 TYR A  99       2.019  -0.264  -7.114  1.00 92.24           H  
ATOM   1632  OH  TYR A  99       1.476   1.876  -8.403  1.00 92.24           O  
ATOM   1633  HH  TYR A  99       2.163   1.241  -8.620  1.00 92.24           H  
ATOM   1634  CZ  TYR A  99       0.859   1.555  -7.264  1.00 92.24           C  
ATOM   1635  N   GLY A 100       0.504  -0.161  -0.281  1.00 92.08           N  
ATOM   1636  H   GLY A 100       1.106  -0.774  -0.812  1.00 92.08           H  
ATOM   1637  CA  GLY A 100       0.128  -0.593   1.058  1.00 92.08           C  
ATOM   1638  HA2 GLY A 100       0.067   0.301   1.680  1.00 92.08           H  
ATOM   1639  HA3 GLY A 100       0.893  -1.259   1.458  1.00 92.08           H  
ATOM   1640  C   GLY A 100      -1.211  -1.314   1.152  1.00 92.08           C  
ATOM   1641  O   GLY A 100      -1.548  -1.854   2.209  1.00 92.08           O  
ATOM   1642  N   ASN A 101      -1.967  -1.387   0.062  1.00 88.59           N  
ATOM   1643  H   ASN A 101      -1.687  -0.906  -0.781  1.00 88.59           H  
ATOM   1644  CA  ASN A 101      -3.203  -2.137   0.047  1.00 88.59           C  
ATOM   1645  HA  ASN A 101      -3.725  -1.887   0.971  1.00 88.59           H  
ATOM   1646  C   ASN A 101      -2.941  -3.653   0.062  1.00 88.59           C  
ATOM   1647  CB  ASN A 101      -4.060  -1.664  -1.127  1.00 88.59           C  
ATOM   1648  HB2 ASN A 101      -4.033  -0.578  -1.218  1.00 88.59           H  
ATOM   1649  HB3 ASN A 101      -5.098  -1.960  -0.975  1.00 88.59           H  
ATOM   1650  O   ASN A 101      -1.902  -4.151  -0.380  1.00 88.59           O  
ATOM   1651  CG  ASN A 101      -3.544  -2.294  -2.382  1.00 88.59           C  
ATOM   1652  ND2 ASN A 101      -4.152  -3.390  -2.774  1.00 88.59           N  
ATOM   1653 HD21 ASN A 101      -5.043  -3.644  -2.372  1.00 88.59           H  
ATOM   1654 HD22 ASN A 101      -3.807  -3.799  -3.630  1.00 88.59           H  
ATOM   1655  OD1 ASN A 101      -2.523  -1.909  -2.920  1.00 88.59           O  
ATOM   1656  N   ILE A 102      -3.919  -4.390   0.578  1.00 88.73           N  
ATOM   1657  H   ILE A 102      -4.747  -3.906   0.894  1.00 88.73           H  
ATOM   1658  CA  ILE A 102      -3.851  -5.834   0.794  1.00 88.73           C  
ATOM   1659  HA  ILE A 102      -2.834  -6.156   0.569  1.00 88.73           H  
ATOM   1660  C   ILE A 102      -4.787  -6.573  -0.172  1.00 88.73           C  
ATOM   1661  CB  ILE A 102      -4.114  -6.143   2.287  1.00 88.73           C  
ATOM   1662  HB  ILE A 102      -5.067  -5.691   2.565  1.00 88.73           H  
ATOM   1663  O   ILE A 102      -5.892  -6.105  -0.451  1.00 88.73           O  
ATOM   1664  CG1 ILE A 102      -2.999  -5.524   3.166  1.00 88.73           C  
ATOM   1665 HG12 ILE A 102      -2.951  -4.450   2.985  1.00 88.73           H  
ATOM   1666 HG13 ILE A 102      -2.038  -5.953   2.881  1.00 88.73           H  
ATOM   1667  CG2 ILE A 102      -4.217  -7.650   2.555  1.00 88.73           C  
ATOM   1668 HG21 ILE A 102      -4.487  -7.821   3.597  1.00 88.73           H  
ATOM   1669 HG22 ILE A 102      -3.267  -8.139   2.340  1.00 88.73           H  
ATOM   1670 HG23 ILE A 102      -5.008  -8.094   1.951  1.00 88.73           H  
ATOM   1671  CD1 ILE A 102      -3.192  -5.718   4.677  1.00 88.73           C  
ATOM   1672 HD11 ILE A 102      -4.171  -5.345   4.979  1.00 88.73           H  
ATOM   1673 HD12 ILE A 102      -3.097  -6.770   4.947  1.00 88.73           H  
ATOM   1674 HD13 ILE A 102      -2.418  -5.171   5.215  1.00 88.73           H  
ATOM   1675  N   GLU A 103      -4.370  -7.744  -0.659  1.00 88.12           N  
ATOM   1676  H   GLU A 103      -3.442  -8.053  -0.405  1.00 88.12           H  
ATOM   1677  CA  GLU A 103      -5.195  -8.640  -1.476  1.00 88.12           C  
ATOM   1678  HA  GLU A 103      -6.240  -8.406  -1.272  1.00 88.12           H  
ATOM   1679  C   GLU A 103      -4.972 -10.120  -1.135  1.00 88.12           C  
ATOM   1680  CB  GLU A 103      -4.964  -8.385  -2.976  1.00 88.12           C  
ATOM   1681  HB2 GLU A 103      -3.953  -8.704  -3.228  1.00 88.12           H  
ATOM   1682  HB3 GLU A 103      -5.070  -7.320  -3.178  1.00 88.12           H  
ATOM   1683  O   GLU A 103      -3.843 -10.571  -0.983  1.00 88.12           O  
ATOM   1684  CG  GLU A 103      -5.982  -9.149  -3.844  1.00 88.12           C  
ATOM   1685  HG2 GLU A 103      -6.981  -8.788  -3.601  1.00 88.12           H  
ATOM   1686  HG3 GLU A 103      -5.939 -10.211  -3.599  1.00 88.12           H  
ATOM   1687  CD  GLU A 103      -5.757  -9.042  -5.356  1.00 88.12           C  
ATOM   1688  OE1 GLU A 103      -6.717  -9.334  -6.104  1.00 88.12           O  
ATOM   1689  OE2 GLU A 103      -4.620  -8.759  -5.772  1.00 88.12           O  
ATOM   1690  N   ILE A 104      -6.053 -10.907  -1.085  1.00 90.35           N  
ATOM   1691  H   ILE A 104      -6.957 -10.466  -1.170  1.00 90.35           H  
ATOM   1692  CA  ILE A 104      -5.984 -12.372  -1.181  1.00 90.35           C  
ATOM   1693  HA  ILE A 104      -5.039 -12.700  -0.750  1.00 90.35           H  
ATOM   1694  C   ILE A 104      -6.023 -12.791  -2.652  1.00 90.35           C  
ATOM   1695  CB  ILE A 104      -7.108 -13.071  -0.387  1.00 90.35           C  
ATOM   1696  HB  ILE A 104      -8.072 -12.775  -0.800  1.00 90.35           H  
ATOM   1697  O   ILE A 104      -7.047 -12.605  -3.316  1.00 90.35           O  
ATOM   1698  CG1 ILE A 104      -7.067 -12.634   1.091  1.00 90.35           C  
ATOM   1699 HG12 ILE A 104      -6.093 -12.886   1.511  1.00 90.35           H  
ATOM   1700 HG13 ILE A 104      -7.186 -11.552   1.150  1.00 90.35           H  
ATOM   1701  CG2 ILE A 104      -6.963 -14.603  -0.536  1.00 90.35           C  
ATOM   1702 HG21 ILE A 104      -7.074 -14.910  -1.576  1.00 90.35           H  
ATOM   1703 HG22 ILE A 104      -7.734 -15.116   0.039  1.00 90.35           H  
ATOM   1704 HG23 ILE A 104      -5.982 -14.919  -0.180  1.00 90.35           H  
ATOM   1705  CD1 ILE A 104      -8.163 -13.249   1.968  1.00 90.35           C  
ATOM   1706 HD11 ILE A 104      -7.990 -14.315   2.113  1.00 90.35           H  
ATOM   1707 HD12 ILE A 104      -8.149 -12.768   2.946  1.00 90.35           H  
ATOM   1708 HD13 ILE A 104      -9.141 -13.090   1.514  1.00 90.35           H  
ATOM   1709  N   THR A 105      -4.962 -13.429  -3.133  1.00 92.22           N  
ATOM   1710  H   THR A 105      -4.171 -13.553  -2.518  1.00 92.22           H  
ATOM   1711  CA  THR A 105      -4.839 -13.886  -4.524  1.00 92.22           C  
ATOM   1712  HA  THR A 105      -5.810 -13.806  -5.013  1.00 92.22           H  
ATOM   1713  C   THR A 105      -4.432 -15.362  -4.617  1.00 92.22           C  
ATOM   1714  CB  THR A 105      -3.905 -12.931  -5.274  1.00 92.22           C  
ATOM   1715  HB  THR A 105      -4.167 -11.908  -5.005  1.00 92.22           H  
ATOM   1716  O   THR A 105      -4.349 -16.054  -3.601  1.00 92.22           O  
ATOM   1717  CG2 THR A 105      -2.435 -13.156  -4.966  1.00 92.22           C  
ATOM   1718 HG21 THR A 105      -1.855 -12.397  -5.491  1.00 92.22           H  
ATOM   1719 HG22 THR A 105      -2.263 -13.065  -3.893  1.00 92.22           H  
ATOM   1720 HG23 THR A 105      -2.120 -14.143  -5.304  1.00 92.22           H  
ATOM   1721  OG1 THR A 105      -4.070 -13.064  -6.661  1.00 92.22           O  
ATOM   1722  HG1 THR A 105      -3.890 -12.186  -7.006  1.00 92.22           H  
ATOM   1723  N   GLN A 106      -4.224 -15.861  -5.836  1.00 95.08           N  
ATOM   1724  H   GLN A 106      -4.194 -15.197  -6.596  1.00 95.08           H  
ATOM   1725  CA  GLN A 106      -3.902 -17.259  -6.147  1.00 95.08           C  
ATOM   1726  HA  GLN A 106      -3.886 -17.850  -5.231  1.00 95.08           H  
ATOM   1727  C   GLN A 106      -2.526 -17.382  -6.807  1.00 95.08           C  
ATOM   1728  CB  GLN A 106      -4.975 -17.839  -7.077  1.00 95.08           C  
ATOM   1729  HB2 GLN A 106      -5.005 -17.251  -7.994  1.00 95.08           H  
ATOM   1730  HB3 GLN A 106      -4.700 -18.862  -7.335  1.00 95.08           H  
ATOM   1731  O   GLN A 106      -2.058 -16.440  -7.447  1.00 95.08           O  
ATOM   1732  CG  GLN A 106      -6.372 -17.848  -6.446  1.00 95.08           C  
ATOM   1733  HG2 GLN A 106      -6.326 -18.339  -5.474  1.00 95.08           H  
ATOM   1734  HG3 GLN A 106      -6.718 -16.826  -6.292  1.00 95.08           H  
ATOM   1735  CD  GLN A 106      -7.394 -18.569  -7.315  1.00 95.08           C  
ATOM   1736  NE2 GLN A 106      -8.344 -19.253  -6.717  1.00 95.08           N  
ATOM   1737 HE21 GLN A 106      -8.337 -19.347  -5.711  1.00 95.08           H  
ATOM   1738 HE22 GLN A 106      -9.007 -19.721  -7.318  1.00 95.08           H  
ATOM   1739  OE1 GLN A 106      -7.375 -18.530  -8.535  1.00 95.08           O  
ATOM   1740  N   LEU A 107      -1.908 -18.566  -6.714  1.00 97.82           N  
ATOM   1741  H   LEU A 107      -2.355 -19.303  -6.189  1.00 97.82           H  
ATOM   1742  CA  LEU A 107      -0.542 -18.824  -7.190  1.00 97.82           C  
ATOM   1743  HA  LEU A 107       0.142 -18.231  -6.584  1.00 97.82           H  
ATOM   1744  C   LEU A 107      -0.318 -18.431  -8.659  1.00 97.82           C  
ATOM   1745  CB  LEU A 107      -0.231 -20.320  -6.981  1.00 97.82           C  
ATOM   1746  HB2 LEU A 107      -0.365 -20.567  -5.928  1.00 97.82           H  
ATOM   1747  HB3 LEU A 107      -0.944 -20.913  -7.553  1.00 97.82           H  
ATOM   1748  O   LEU A 107       0.718 -17.873  -9.000  1.00 97.82           O  
ATOM   1749  CG  LEU A 107       1.192 -20.749  -7.386  1.00 97.82           C  
ATOM   1750  HG  LEU A 107       1.333 -20.596  -8.456  1.00 97.82           H  
ATOM   1751  CD1 LEU A 107       2.247 -19.954  -6.620  1.00 97.82           C  
ATOM   1752 HD11 LEU A 107       2.258 -18.919  -6.963  1.00 97.82           H  
ATOM   1753 HD12 LEU A 107       2.035 -19.985  -5.552  1.00 97.82           H  
ATOM   1754 HD13 LEU A 107       3.231 -20.380  -6.815  1.00 97.82           H  
ATOM   1755  CD2 LEU A 107       1.381 -22.235  -7.085  1.00 97.82           C  
ATOM   1756 HD21 LEU A 107       1.268 -22.421  -6.017  1.00 97.82           H  
ATOM   1757 HD22 LEU A 107       0.647 -22.823  -7.636  1.00 97.82           H  
ATOM   1758 HD23 LEU A 107       2.377 -22.548  -7.397  1.00 97.82           H  
ATOM   1759  N   ASN A 108      -1.307 -18.656  -9.527  1.00 96.72           N  
ATOM   1760  H   ASN A 108      -2.181 -19.007  -9.160  1.00 96.72           H  
ATOM   1761  CA  ASN A 108      -1.220 -18.362 -10.962  1.00 96.72           C  
ATOM   1762  HA  ASN A 108      -0.299 -18.808 -11.337  1.00 96.72           H  
ATOM   1763  C   ASN A 108      -1.134 -16.860 -11.306  1.00 96.72           C  
ATOM   1764  CB  ASN A 108      -2.409 -19.022 -11.685  1.00 96.72           C  
ATOM   1765  HB2 ASN A 108      -2.253 -18.923 -12.759  1.00 96.72           H  
ATOM   1766  HB3 ASN A 108      -2.437 -20.085 -11.447  1.00 96.72           H  
ATOM   1767  O   ASN A 108      -0.919 -16.517 -12.468  1.00 96.72           O  
ATOM   1768  CG  ASN A 108      -3.758 -18.407 -11.340  1.00 96.72           C  
ATOM   1769  ND2 ASN A 108      -4.787 -18.712 -12.091  1.00 96.72           N  
ATOM   1770 HD21 ASN A 108      -5.679 -18.362 -11.770  1.00 96.72           H  
ATOM   1771 HD22 ASN A 108      -4.682 -19.329 -12.883  1.00 96.72           H  
ATOM   1772  OD1 ASN A 108      -3.930 -17.682 -10.377  1.00 96.72           O  
ATOM   1773  N   ARG A 109      -1.326 -15.965 -10.330  1.00 96.87           N  
ATOM   1774  H   ARG A 109      -1.558 -16.316  -9.411  1.00 96.87           H  
ATOM   1775  CA  ARG A 109      -1.137 -14.514 -10.483  1.00 96.87           C  
ATOM   1776  HA  ARG A 109      -1.111 -14.265 -11.544  1.00 96.87           H  
ATOM   1777  C   ARG A 109       0.198 -14.032  -9.925  1.00 96.87           C  
ATOM   1778  CB  ARG A 109      -2.303 -13.755  -9.833  1.00 96.87           C  
ATOM   1779  HB2 ARG A 109      -2.312 -13.946  -8.760  1.00 96.87           H  
ATOM   1780  HB3 ARG A 109      -2.147 -12.687  -9.988  1.00 96.87           H  
ATOM   1781  O   ARG A 109       0.495 -12.843 -10.035  1.00 96.87           O  
ATOM   1782  CG  ARG A 109      -3.653 -14.165 -10.436  1.00 96.87           C  
ATOM   1783  HG2 ARG A 109      -3.896 -15.173 -10.100  1.00 96.87           H  
ATOM   1784  HG3 ARG A 109      -3.589 -14.166 -11.524  1.00 96.87           H  
ATOM   1785  CD  ARG A 109      -4.793 -13.243 -10.001  1.00 96.87           C  
ATOM   1786  HD2 ARG A 109      -4.810 -13.173  -8.914  1.00 96.87           H  
ATOM   1787  HD3 ARG A 109      -5.735 -13.700 -10.304  1.00 96.87           H  
ATOM   1788  NE  ARG A 109      -4.653 -11.894 -10.577  1.00 96.87           N  
ATOM   1789  HE  ARG A 109      -3.902 -11.316 -10.227  1.00 96.87           H  
ATOM   1790  NH1 ARG A 109      -6.418 -11.944 -12.052  1.00 96.87           N  
ATOM   1791 HH11 ARG A 109      -6.968 -11.465 -12.751  1.00 96.87           H  
ATOM   1792 HH12 ARG A 109      -6.702 -12.833 -11.667  1.00 96.87           H  
ATOM   1793  NH2 ARG A 109      -5.072 -10.184 -11.984  1.00 96.87           N  
ATOM   1794 HH21 ARG A 109      -4.305  -9.693 -11.548  1.00 96.87           H  
ATOM   1795 HH22 ARG A 109      -5.620  -9.689 -12.674  1.00 96.87           H  
ATOM   1796  CZ  ARG A 109      -5.384 -11.351 -11.527  1.00 96.87           C  
ATOM   1797  N   LEU A 110       0.972 -14.931  -9.324  1.00 98.50           N  
ATOM   1798  H   LEU A 110       0.695 -15.902  -9.350  1.00 98.50           H  
ATOM   1799  CA  LEU A 110       2.236 -14.633  -8.672  1.00 98.50           C  
ATOM   1800  HA  LEU A 110       2.302 -13.562  -8.485  1.00 98.50           H  
ATOM   1801  C   LEU A 110       3.391 -15.023  -9.578  1.00 98.50           C  
ATOM   1802  CB  LEU A 110       2.336 -15.365  -7.327  1.00 98.50           C  
ATOM   1803  HB2 LEU A 110       2.459 -16.432  -7.515  1.00 98.50           H  
ATOM   1804  HB3 LEU A 110       3.223 -15.002  -6.808  1.00 98.50           H  
ATOM   1805  O   LEU A 110       3.366 -16.061 -10.229  1.00 98.50           O  
ATOM   1806  CG  LEU A 110       1.119 -15.181  -6.418  1.00 98.50           C  
ATOM   1807  HG  LEU A 110       0.251 -15.668  -6.863  1.00 98.50           H  
ATOM   1808  CD1 LEU A 110       1.368 -15.806  -5.052  1.00 98.50           C  
ATOM   1809 HD11 LEU A 110       2.125 -15.221  -4.531  1.00 98.50           H  
ATOM   1810 HD12 LEU A 110       1.698 -16.838  -5.165  1.00 98.50           H  
ATOM   1811 HD13 LEU A 110       0.446 -15.797  -4.469  1.00 98.50           H  
ATOM   1812  CD2 LEU A 110       0.815 -13.709  -6.196  1.00 98.50           C  
ATOM   1813 HD21 LEU A 110       1.717 -13.174  -5.901  1.00 98.50           H  
ATOM   1814 HD22 LEU A 110       0.394 -13.259  -7.095  1.00 98.50           H  
ATOM   1815 HD23 LEU A 110       0.075 -13.658  -5.397  1.00 98.50           H  
ATOM   1816  N   TYR A 111       4.421 -14.198  -9.570  1.00 98.75           N  
ATOM   1817  H   TYR A 111       4.346 -13.361  -9.010  1.00 98.75           H  
ATOM   1818  CA  TYR A 111       5.631 -14.323 -10.360  1.00 98.75           C  
ATOM   1819  HA  TYR A 111       5.652 -15.299 -10.844  1.00 98.75           H  
ATOM   1820  C   TYR A 111       6.824 -14.196  -9.409  1.00 98.75           C  
ATOM   1821  CB  TYR A 111       5.658 -13.238 -11.448  1.00 98.75           C  
ATOM   1822  HB2 TYR A 111       5.604 -12.262 -10.966  1.00 98.75           H  
ATOM   1823  HB3 TYR A 111       6.607 -13.287 -11.983  1.00 98.75           H  
ATOM   1824  O   TYR A 111       6.734 -13.495  -8.389  1.00 98.75           O  
ATOM   1825  CG  TYR A 111       4.521 -13.310 -12.447  1.00 98.75           C  
ATOM   1826  CD1 TYR A 111       4.742 -13.805 -13.745  1.00 98.75           C  
ATOM   1827  HD1 TYR A 111       5.730 -14.126 -14.043  1.00 98.75           H  
ATOM   1828  CD2 TYR A 111       3.235 -12.873 -12.075  1.00 98.75           C  
ATOM   1829  HD2 TYR A 111       3.063 -12.470 -11.088  1.00 98.75           H  
ATOM   1830  CE1 TYR A 111       3.678 -13.883 -14.664  1.00 98.75           C  
ATOM   1831  HE1 TYR A 111       3.843 -14.252 -15.665  1.00 98.75           H  
ATOM   1832  CE2 TYR A 111       2.163 -12.989 -12.973  1.00 98.75           C  
ATOM   1833  HE2 TYR A 111       1.173 -12.689 -12.662  1.00 98.75           H  
ATOM   1834  OH  TYR A 111       1.329 -13.610 -15.122  1.00 98.75           O  
ATOM   1835  HH  TYR A 111       0.520 -13.415 -14.643  1.00 98.75           H  
ATOM   1836  CZ  TYR A 111       2.384 -13.487 -14.273  1.00 98.75           C  
ATOM   1837  N   PRO A 112       7.950 -14.864  -9.703  1.00 98.56           N  
ATOM   1838  CA  PRO A 112       9.158 -14.678  -8.916  1.00 98.56           C  
ATOM   1839  HA  PRO A 112       8.974 -14.973  -7.883  1.00 98.56           H  
ATOM   1840  C   PRO A 112       9.566 -13.201  -8.942  1.00 98.56           C  
ATOM   1841  CB  PRO A 112      10.202 -15.611  -9.535  1.00 98.56           C  
ATOM   1842  HB2 PRO A 112      10.202 -16.557  -8.993  1.00 98.56           H  
ATOM   1843  HB3 PRO A 112      11.201 -15.174  -9.523  1.00 98.56           H  
ATOM   1844  O   PRO A 112       9.452 -12.540  -9.967  1.00 98.56           O  
ATOM   1845  CG  PRO A 112       9.710 -15.853 -10.964  1.00 98.56           C  
ATOM   1846  HG2 PRO A 112      10.123 -15.092 -11.626  1.00 98.56           H  
ATOM   1847  HG3 PRO A 112       9.982 -16.846 -11.321  1.00 98.56           H  
ATOM   1848  CD  PRO A 112       8.197 -15.685 -10.880  1.00 98.56           C  
ATOM   1849  HD2 PRO A 112       7.718 -16.657 -10.760  1.00 98.56           H  
ATOM   1850  HD3 PRO A 112       7.836 -15.201 -11.788  1.00 98.56           H  
ATOM   1851  N   CYS A 113      10.034 -12.666  -7.816  1.00 98.67           N  
ATOM   1852  H   CYS A 113      10.123 -13.234  -6.986  1.00 98.67           H  
ATOM   1853  CA  CYS A 113      10.655 -11.346  -7.805  1.00 98.67           C  
ATOM   1854  HA  CYS A 113      10.246 -10.745  -8.618  1.00 98.67           H  
ATOM   1855  C   CYS A 113      12.168 -11.518  -7.990  1.00 98.67           C  
ATOM   1856  CB  CYS A 113      10.320 -10.611  -6.508  1.00 98.67           C  
ATOM   1857  HB2 CYS A 113      10.868 -11.058  -5.679  1.00 98.67           H  
ATOM   1858  HB3 CYS A 113       9.248 -10.665  -6.316  1.00 98.67           H  
ATOM   1859  O   CYS A 113      12.791 -12.209  -7.180  1.00 98.67           O  
ATOM   1860  SG  CYS A 113      10.796  -8.874  -6.700  1.00 98.67           S  
ATOM   1861  HG  CYS A 113      10.567  -8.480  -5.445  1.00 98.67           H  
ATOM   1862  N   PRO A 114      12.784 -10.930  -9.029  1.00 98.21           N  
ATOM   1863  CA  PRO A 114      14.234 -10.877  -9.137  1.00 98.21           C  
ATOM   1864  HA  PRO A 114      14.623 -11.890  -9.244  1.00 98.21           H  
ATOM   1865  C   PRO A 114      14.843 -10.196  -7.911  1.00 98.21           C  
ATOM   1866  CB  PRO A 114      14.516 -10.062 -10.401  1.00 98.21           C  
ATOM   1867  HB2 PRO A 114      15.397 -10.426 -10.930  1.00 98.21           H  
ATOM   1868  HB3 PRO A 114      14.624  -9.009 -10.141  1.00 98.21           H  
ATOM   1869  O   PRO A 114      14.304  -9.199  -7.438  1.00 98.21           O  
ATOM   1870  CG  PRO A 114      13.248 -10.222 -11.231  1.00 98.21           C  
ATOM   1871  HG2 PRO A 114      13.284 -11.170 -11.767  1.00 98.21           H  
ATOM   1872  HG3 PRO A 114      13.102  -9.387 -11.916  1.00 98.21           H  
ATOM   1873  CD  PRO A 114      12.160 -10.277 -10.165  1.00 98.21           C  
ATOM   1874  HD2 PRO A 114      11.305 -10.844 -10.532  1.00 98.21           H  
ATOM   1875  HD3 PRO A 114      11.854  -9.270  -9.881  1.00 98.21           H  
ATOM   1876  N   GLU A 115      16.003 -10.665  -7.445  1.00 97.73           N  
ATOM   1877  H   GLU A 115      16.346 -11.546  -7.800  1.00 97.73           H  
ATOM   1878  CA  GLU A 115      16.619 -10.138  -6.216  1.00 97.73           C  
ATOM   1879  HA  GLU A 115      15.958 -10.366  -5.380  1.00 97.73           H  
ATOM   1880  C   GLU A 115      16.804  -8.614  -6.250  1.00 97.73           C  
ATOM   1881  CB  GLU A 115      17.969 -10.837  -5.983  1.00 97.73           C  
ATOM   1882  HB2 GLU A 115      17.810 -11.916  -5.977  1.00 97.73           H  
ATOM   1883  HB3 GLU A 115      18.638 -10.607  -6.812  1.00 97.73           H  
ATOM   1884  O   GLU A 115      16.506  -7.937  -5.276  1.00 97.73           O  
ATOM   1885  CG  GLU A 115      18.657 -10.427  -4.667  1.00 97.73           C  
ATOM   1886  HG2 GLU A 115      19.546 -11.046  -4.537  1.00 97.73           H  
ATOM   1887  HG3 GLU A 115      18.991  -9.393  -4.750  1.00 97.73           H  
ATOM   1888  CD  GLU A 115      17.739 -10.590  -3.446  1.00 97.73           C  
ATOM   1889  OE1 GLU A 115      17.695  -9.658  -2.607  1.00 97.73           O  
ATOM   1890  OE2 GLU A 115      17.041 -11.626  -3.395  1.00 97.73           O  
ATOM   1891  N   HIS A 116      17.193  -8.052  -7.398  1.00 97.66           N  
ATOM   1892  H   HIS A 116      17.373  -8.656  -8.187  1.00 97.66           H  
ATOM   1893  CA  HIS A 116      17.370  -6.604  -7.558  1.00 97.66           C  
ATOM   1894  HA  HIS A 116      18.023  -6.259  -6.756  1.00 97.66           H  
ATOM   1895  C   HIS A 116      16.069  -5.786  -7.441  1.00 97.66           C  
ATOM   1896  CB  HIS A 116      18.072  -6.321  -8.894  1.00 97.66           C  
ATOM   1897  HB2 HIS A 116      18.974  -6.928  -8.963  1.00 97.66           H  
ATOM   1898  HB3 HIS A 116      18.380  -5.276  -8.900  1.00 97.66           H  
ATOM   1899  O   HIS A 116      16.138  -4.582  -7.213  1.00 97.66           O  
ATOM   1900  CG  HIS A 116      17.214  -6.565 -10.113  1.00 97.66           C  
ATOM   1901  CD2 HIS A 116      16.502  -5.622 -10.808  1.00 97.66           C  
ATOM   1902  HD2 HIS A 116      16.431  -4.571 -10.569  1.00 97.66           H  
ATOM   1903  ND1 HIS A 116      17.032  -7.767 -10.762  1.00 97.66           N  
ATOM   1904  HD1 HIS A 116      17.481  -8.643 -10.535  1.00 97.66           H  
ATOM   1905  CE1 HIS A 116      16.228  -7.553 -11.817  1.00 97.66           C  
ATOM   1906  HE1 HIS A 116      15.916  -8.300 -12.531  1.00 97.66           H  
ATOM   1907  NE2 HIS A 116      15.890  -6.262 -11.891  1.00 97.66           N  
ATOM   1908  N   LEU A 117      14.900  -6.422  -7.589  1.00 98.14           N  
ATOM   1909  H   LEU A 117      14.918  -7.422  -7.729  1.00 98.14           H  
ATOM   1910  CA  LEU A 117      13.584  -5.813  -7.380  1.00 98.14           C  
ATOM   1911  HA  LEU A 117      13.686  -4.727  -7.373  1.00 98.14           H  
ATOM   1912  C   LEU A 117      12.980  -6.182  -6.021  1.00 98.14           C  
ATOM   1913  CB  LEU A 117      12.618  -6.206  -8.517  1.00 98.14           C  
ATOM   1914  HB2 LEU A 117      11.639  -5.776  -8.304  1.00 98.14           H  
ATOM   1915  HB3 LEU A 117      12.510  -7.291  -8.519  1.00 98.14           H  
ATOM   1916  O   LEU A 117      11.948  -5.622  -5.657  1.00 98.14           O  
ATOM   1917  CG  LEU A 117      13.034  -5.761  -9.925  1.00 98.14           C  
ATOM   1918  HG  LEU A 117      13.962  -6.273 -10.176  1.00 98.14           H  
ATOM   1919  CD1 LEU A 117      11.973  -6.177 -10.946  1.00 98.14           C  
ATOM   1920 HD11 LEU A 117      11.032  -5.670 -10.735  1.00 98.14           H  
ATOM   1921 HD12 LEU A 117      12.305  -5.901 -11.947  1.00 98.14           H  
ATOM   1922 HD13 LEU A 117      11.822  -7.256 -10.913  1.00 98.14           H  
ATOM   1923  CD2 LEU A 117      13.233  -4.248 -10.032  1.00 98.14           C  
ATOM   1924 HD21 LEU A 117      12.321  -3.721  -9.753  1.00 98.14           H  
ATOM   1925 HD22 LEU A 117      14.054  -3.924  -9.391  1.00 98.14           H  
ATOM   1926 HD23 LEU A 117      13.494  -3.988 -11.058  1.00 98.14           H  
ATOM   1927  N   SER A 118      13.583  -7.095  -5.255  1.00 98.23           N  
ATOM   1928  H   SER A 118      14.448  -7.504  -5.578  1.00 98.23           H  
ATOM   1929  CA  SER A 118      13.107  -7.445  -3.914  1.00 98.23           C  
ATOM   1930  HA  SER A 118      12.089  -7.826  -3.993  1.00 98.23           H  
ATOM   1931  C   SER A 118      13.109  -6.217  -3.004  1.00 98.23           C  
ATOM   1932  CB  SER A 118      13.975  -8.542  -3.297  1.00 98.23           C  
ATOM   1933  HB2 SER A 118      15.003  -8.188  -3.215  1.00 98.23           H  
ATOM   1934  HB3 SER A 118      13.954  -9.433  -3.924  1.00 98.23           H  
ATOM   1935  O   SER A 118      13.974  -5.350  -3.124  1.00 98.23           O  
ATOM   1936  OG  SER A 118      13.490  -8.853  -2.005  1.00 98.23           O  
ATOM   1937  HG  SER A 118      14.258  -9.073  -1.473  1.00 98.23           H  
ATOM   1938  N   VAL A 119      12.181  -6.144  -2.047  1.00 97.87           N  
ATOM   1939  H   VAL A 119      11.539  -6.916  -1.935  1.00 97.87           H  
ATOM   1940  CA  VAL A 119      12.109  -5.016  -1.102  1.00 97.87           C  
ATOM   1941  HA  VAL A 119      12.048  -4.100  -1.691  1.00 97.87           H  
ATOM   1942  C   VAL A 119      13.352  -4.894  -0.215  1.00 97.87           C  
ATOM   1943  CB  VAL A 119      10.829  -5.126  -0.266  1.00 97.87           C  
ATOM   1944  HB  VAL A 119      10.057  -5.488  -0.945  1.00 97.87           H  
ATOM   1945  O   VAL A 119      13.661  -3.813   0.279  1.00 97.87           O  
ATOM   1946  CG1 VAL A 119      10.915  -6.123   0.896  1.00 97.87           C  
ATOM   1947 HG11 VAL A 119      11.575  -5.746   1.678  1.00 97.87           H  
ATOM   1948 HG12 VAL A 119       9.921  -6.273   1.318  1.00 97.87           H  
ATOM   1949 HG13 VAL A 119      11.290  -7.083   0.542  1.00 97.87           H  
ATOM   1950  CG2 VAL A 119      10.399  -3.751   0.252  1.00 97.87           C  
ATOM   1951 HG21 VAL A 119      11.169  -3.332   0.900  1.00 97.87           H  
ATOM   1952 HG22 VAL A 119       9.467  -3.846   0.809  1.00 97.87           H  
ATOM   1953 HG23 VAL A 119      10.242  -3.076  -0.589  1.00 97.87           H  
ATOM   1954  N   THR A 120      14.087  -5.996  -0.049  1.00 95.90           N  
ATOM   1955  H   THR A 120      13.780  -6.845  -0.502  1.00 95.90           H  
ATOM   1956  CA  THR A 120      15.373  -6.056   0.658  1.00 95.90           C  
ATOM   1957  HA  THR A 120      15.281  -5.562   1.625  1.00 95.90           H  
ATOM   1958  C   THR A 120      16.496  -5.352  -0.097  1.00 95.90           C  
ATOM   1959  CB  THR A 120      15.785  -7.522   0.882  1.00 95.90           C  
ATOM   1960  HB  THR A 120      16.810  -7.566   1.249  1.00 95.90           H  
ATOM   1961  O   THR A 120      17.385  -4.784   0.532  1.00 95.90           O  
ATOM   1962  CG2 THR A 120      14.859  -8.186   1.903  1.00 95.90           C  
ATOM   1963 HG21 THR A 120      14.898  -7.642   2.846  1.00 95.90           H  
ATOM   1964 HG22 THR A 120      15.190  -9.211   2.072  1.00 95.90           H  
ATOM   1965 HG23 THR A 120      13.834  -8.202   1.535  1.00 95.90           H  
ATOM   1966  OG1 THR A 120      15.672  -8.269  -0.318  1.00 95.90           O  
ATOM   1967  HG1 THR A 120      16.538  -8.567  -0.607  1.00 95.90           H  
ATOM   1968  N   SER A 121      16.450  -5.370  -1.429  1.00 97.06           N  
ATOM   1969  H   SER A 121      15.678  -5.849  -1.870  1.00 97.06           H  
ATOM   1970  CA  SER A 121      17.467  -4.773  -2.301  1.00 97.06           C  
ATOM   1971  HA  SER A 121      18.401  -4.653  -1.751  1.00 97.06           H  
ATOM   1972  C   SER A 121      17.056  -3.389  -2.813  1.00 97.06           C  
ATOM   1973  CB  SER A 121      17.729  -5.716  -3.476  1.00 97.06           C  
ATOM   1974  HB2 SER A 121      16.777  -5.989  -3.929  1.00 97.06           H  
ATOM   1975  HB3 SER A 121      18.339  -5.197  -4.215  1.00 97.06           H  
ATOM   1976  O   SER A 121      17.901  -2.517  -3.010  1.00 97.06           O  
ATOM   1977  OG  SER A 121      18.435  -6.865  -3.035  1.00 97.06           O  
ATOM   1978  HG  SER A 121      17.905  -7.662  -3.111  1.00 97.06           H  
ATOM   1979  N   LEU A 122      15.754  -3.169  -2.997  1.00 97.59           N  
ATOM   1980  H   LEU A 122      15.128  -3.947  -2.843  1.00 97.59           H  
ATOM   1981  CA  LEU A 122      15.158  -1.931  -3.480  1.00 97.59           C  
ATOM   1982  HA  LEU A 122      15.909  -1.142  -3.458  1.00 97.59           H  
ATOM   1983  C   LEU A 122      14.012  -1.531  -2.547  1.00 97.59           C  
ATOM   1984  CB  LEU A 122      14.731  -2.159  -4.942  1.00 97.59           C  
ATOM   1985  HB2 LEU A 122      15.619  -2.456  -5.500  1.00 97.59           H  
ATOM   1986  HB3 LEU A 122      14.035  -2.997  -4.982  1.00 97.59           H  
ATOM   1987  O   LEU A 122      12.873  -1.969  -2.711  1.00 97.59           O  
ATOM   1988  CG  LEU A 122      14.099  -0.949  -5.653  1.00 97.59           C  
ATOM   1989  HG  LEU A 122      13.165  -0.673  -5.164  1.00 97.59           H  
ATOM   1990  CD1 LEU A 122      15.028   0.267  -5.661  1.00 97.59           C  
ATOM   1991 HD11 LEU A 122      14.576   1.063  -6.252  1.00 97.59           H  
ATOM   1992 HD12 LEU A 122      15.171   0.635  -4.645  1.00 97.59           H  
ATOM   1993 HD13 LEU A 122      15.989  -0.006  -6.097  1.00 97.59           H  
ATOM   1994  CD2 LEU A 122      13.798  -1.361  -7.096  1.00 97.59           C  
ATOM   1995 HD21 LEU A 122      13.542  -0.498  -7.711  1.00 97.59           H  
ATOM   1996 HD22 LEU A 122      14.673  -1.832  -7.543  1.00 97.59           H  
ATOM   1997 HD23 LEU A 122      12.971  -2.071  -7.112  1.00 97.59           H  
ATOM   1998  N   ALA A 123      14.314  -0.708  -1.546  1.00 96.41           N  
ATOM   1999  H   ALA A 123      15.275  -0.416  -1.433  1.00 96.41           H  
ATOM   2000  CA  ALA A 123      13.342  -0.308  -0.532  1.00 96.41           C  
ATOM   2001  HA  ALA A 123      13.000  -1.210  -0.024  1.00 96.41           H  
ATOM   2002  C   ALA A 123      12.108   0.391  -1.134  1.00 96.41           C  
ATOM   2003  CB  ALA A 123      14.044   0.581   0.501  1.00 96.41           C  
ATOM   2004  HB1 ALA A 123      14.882   0.042   0.944  1.00 96.41           H  
ATOM   2005  HB2 ALA A 123      14.405   1.492   0.024  1.00 96.41           H  
ATOM   2006  HB3 ALA A 123      13.342   0.850   1.290  1.00 96.41           H  
ATOM   2007  O   ALA A 123      12.191   1.058  -2.169  1.00 96.41           O  
ATOM   2008  N   SER A 124      10.959   0.259  -0.465  1.00 96.76           N  
ATOM   2009  H   SER A 124      10.960  -0.257   0.403  1.00 96.76           H  
ATOM   2010  CA  SER A 124       9.787   1.077  -0.787  1.00 96.76           C  
ATOM   2011  HA  SER A 124       9.577   0.978  -1.852  1.00 96.76           H  
ATOM   2012  C   SER A 124      10.072   2.548  -0.477  1.00 96.76           C  
ATOM   2013  CB  SER A 124       8.549   0.610  -0.016  1.00 96.76           C  
ATOM   2014  HB2 SER A 124       8.669   0.825   1.046  1.00 96.76           H  
ATOM   2015  HB3 SER A 124       8.432  -0.466  -0.142  1.00 96.76           H  
ATOM   2016  O   SER A 124      10.785   2.870   0.473  1.00 96.76           O  
ATOM   2017  OG  SER A 124       7.398   1.276  -0.512  1.00 96.76           O  
ATOM   2018  HG  SER A 124       6.706   0.627  -0.658  1.00 96.76           H  
ATOM   2019  N   LEU A 125       9.482   3.445  -1.262  1.00 96.66           N  
ATOM   2020  H   LEU A 125       8.906   3.102  -2.018  1.00 96.66           H  
ATOM   2021  CA  LEU A 125       9.490   4.887  -0.991  1.00 96.66           C  
ATOM   2022  HA  LEU A 125      10.320   5.132  -0.329  1.00 96.66           H  
ATOM   2023  C   LEU A 125       8.223   5.347  -0.262  1.00 96.66           C  
ATOM   2024  CB  LEU A 125       9.677   5.644  -2.312  1.00 96.66           C  
ATOM   2025  HB2 LEU A 125       8.843   5.398  -2.970  1.00 96.66           H  
ATOM   2026  HB3 LEU A 125       9.641   6.716  -2.115  1.00 96.66           H  
ATOM   2027  O   LEU A 125       8.122   6.513   0.117  1.00 96.66           O  
ATOM   2028  CG  LEU A 125      10.997   5.316  -3.025  1.00 96.66           C  
ATOM   2029  HG  LEU A 125      11.067   4.244  -3.207  1.00 96.66           H  
ATOM   2030  CD1 LEU A 125      11.012   6.017  -4.374  1.00 96.66           C  
ATOM   2031 HD11 LEU A 125      10.130   5.717  -4.940  1.00 96.66           H  
ATOM   2032 HD12 LEU A 125      11.897   5.696  -4.923  1.00 96.66           H  
ATOM   2033 HD13 LEU A 125      11.010   7.099  -4.245  1.00 96.66           H  
ATOM   2034  CD2 LEU A 125      12.229   5.767  -2.235  1.00 96.66           C  
ATOM   2035 HD21 LEU A 125      12.310   5.183  -1.318  1.00 96.66           H  
ATOM   2036 HD22 LEU A 125      13.126   5.591  -2.828  1.00 96.66           H  
ATOM   2037 HD23 LEU A 125      12.150   6.827  -1.990  1.00 96.66           H  
ATOM   2038  N   THR A 126       7.263   4.441  -0.083  1.00 96.96           N  
ATOM   2039  H   THR A 126       7.418   3.499  -0.413  1.00 96.96           H  
ATOM   2040  CA  THR A 126       5.968   4.729   0.523  1.00 96.96           C  
ATOM   2041  HA  THR A 126       5.734   5.783   0.372  1.00 96.96           H  
ATOM   2042  C   THR A 126       6.019   4.442   2.018  1.00 96.96           C  
ATOM   2043  CB  THR A 126       4.866   3.911  -0.160  1.00 96.96           C  
ATOM   2044  HB  THR A 126       5.050   2.848  -0.000  1.00 96.96           H  
ATOM   2045  O   THR A 126       6.291   3.313   2.433  1.00 96.96           O  
ATOM   2046  CG2 THR A 126       3.479   4.265   0.355  1.00 96.96           C  
ATOM   2047 HG21 THR A 126       2.744   3.636  -0.146  1.00 96.96           H  
ATOM   2048 HG22 THR A 126       3.256   5.312   0.148  1.00 96.96           H  
ATOM   2049 HG23 THR A 126       3.418   4.091   1.429  1.00 96.96           H  
ATOM   2050  OG1 THR A 126       4.868   4.160  -1.545  1.00 96.96           O  
ATOM   2051  HG1 THR A 126       4.111   3.701  -1.918  1.00 96.96           H  
ATOM   2052  N   SER A 127       5.711   5.449   2.825  1.00 98.01           N  
ATOM   2053  H   SER A 127       5.445   6.323   2.393  1.00 98.01           H  
ATOM   2054  CA  SER A 127       5.559   5.365   4.276  1.00 98.01           C  
ATOM   2055  HA  SER A 127       6.193   4.569   4.667  1.00 98.01           H  
ATOM   2056  C   SER A 127       4.113   5.070   4.666  1.00 98.01           C  
ATOM   2057  CB  SER A 127       5.993   6.672   4.933  1.00 98.01           C  
ATOM   2058  HB2 SER A 127       5.398   7.492   4.532  1.00 98.01           H  
ATOM   2059  HB3 SER A 127       5.814   6.600   6.006  1.00 98.01           H  
ATOM   2060  O   SER A 127       3.179   5.506   3.998  1.00 98.01           O  
ATOM   2061  OG  SER A 127       7.363   6.935   4.708  1.00 98.01           O  
ATOM   2062  HG  SER A 127       7.890   6.503   5.385  1.00 98.01           H  
ATOM   2063  N   HIS A 128       3.937   4.362   5.778  1.00 97.50           N  
ATOM   2064  H   HIS A 128       4.754   4.078   6.298  1.00 97.50           H  
ATOM   2065  CA  HIS A 128       2.645   4.087   6.406  1.00 97.50           C  
ATOM   2066  HA  HIS A 128       1.837   4.273   5.700  1.00 97.50           H  
ATOM   2067  C   HIS A 128       2.458   5.013   7.611  1.00 97.50           C  
ATOM   2068  CB  HIS A 128       2.609   2.602   6.790  1.00 97.50           C  
ATOM   2069  HB2 HIS A 128       3.480   2.374   7.405  1.00 97.50           H  
ATOM   2070  HB3 HIS A 128       2.688   2.000   5.885  1.00 97.50           H  
ATOM   2071  O   HIS A 128       3.324   5.086   8.484  1.00 97.50           O  
ATOM   2072  CG  HIS A 128       1.418   2.134   7.577  1.00 97.50           C  
ATOM   2073  CD2 HIS A 128       0.193   2.725   7.659  1.00 97.50           C  
ATOM   2074  HD2 HIS A 128      -0.152   3.602   7.132  1.00 97.50           H  
ATOM   2075  ND1 HIS A 128       1.459   1.046   8.447  1.00 97.50           N  
ATOM   2076  CE1 HIS A 128       0.274   1.027   9.069  1.00 97.50           C  
ATOM   2077  HE1 HIS A 128      -0.001   0.340   9.855  1.00 97.50           H  
ATOM   2078  NE2 HIS A 128      -0.494   2.026   8.618  1.00 97.50           N  
ATOM   2079  HE2 HIS A 128      -1.388   2.281   9.013  1.00 97.50           H  
ATOM   2080  N   VAL A 129       1.338   5.724   7.654  1.00 98.16           N  
ATOM   2081  H   VAL A 129       0.671   5.606   6.905  1.00 98.16           H  
ATOM   2082  CA  VAL A 129       0.943   6.645   8.725  1.00 98.16           C  
ATOM   2083  HA  VAL A 129       1.564   6.463   9.602  1.00 98.16           H  
ATOM   2084  C   VAL A 129      -0.500   6.389   9.155  1.00 98.16           C  
ATOM   2085  CB  VAL A 129       1.150   8.116   8.307  1.00 98.16           C  
ATOM   2086  HB  VAL A 129       0.935   8.749   9.169  1.00 98.16           H  
ATOM   2087  O   VAL A 129      -1.239   5.643   8.509  1.00 98.16           O  
ATOM   2088  CG1 VAL A 129       2.607   8.369   7.912  1.00 98.16           C  
ATOM   2089 HG11 VAL A 129       2.830   7.895   6.956  1.00 98.16           H  
ATOM   2090 HG12 VAL A 129       2.779   9.443   7.831  1.00 98.16           H  
ATOM   2091 HG13 VAL A 129       3.268   7.962   8.677  1.00 98.16           H  
ATOM   2092  CG2 VAL A 129       0.254   8.576   7.151  1.00 98.16           C  
ATOM   2093 HG21 VAL A 129       0.522   9.589   6.850  1.00 98.16           H  
ATOM   2094 HG22 VAL A 129      -0.787   8.583   7.477  1.00 98.16           H  
ATOM   2095 HG23 VAL A 129       0.364   7.914   6.293  1.00 98.16           H  
ATOM   2096  N   GLN A 130      -0.893   7.025  10.253  1.00 97.44           N  
ATOM   2097  H   GLN A 130      -0.231   7.610  10.743  1.00 97.44           H  
ATOM   2098  CA  GLN A 130      -2.253   7.020  10.777  1.00 97.44           C  
ATOM   2099  HA  GLN A 130      -2.903   6.470  10.097  1.00 97.44           H  
ATOM   2100  C   GLN A 130      -2.751   8.462  10.872  1.00 97.44           C  
ATOM   2101  CB  GLN A 130      -2.296   6.334  12.150  1.00 97.44           C  
ATOM   2102  HB2 GLN A 130      -1.805   6.970  12.886  1.00 97.44           H  
ATOM   2103  HB3 GLN A 130      -3.341   6.221  12.439  1.00 97.44           H  
ATOM   2104  O   GLN A 130      -1.995   9.350  11.271  1.00 97.44           O  
ATOM   2105  CG  GLN A 130      -1.605   4.959  12.165  1.00 97.44           C  
ATOM   2106  HG2 GLN A 130      -2.004   4.334  11.365  1.00 97.44           H  
ATOM   2107  HG3 GLN A 130      -0.537   5.088  11.991  1.00 97.44           H  
ATOM   2108  CD  GLN A 130      -1.775   4.223  13.488  1.00 97.44           C  
ATOM   2109  NE2 GLN A 130      -0.936   3.257  13.788  1.00 97.44           N  
ATOM   2110 HE21 GLN A 130      -1.134   2.773  14.652  1.00 97.44           H  
ATOM   2111 HE22 GLN A 130      -0.163   3.008  13.187  1.00 97.44           H  
ATOM   2112  OE1 GLN A 130      -2.645   4.497  14.293  1.00 97.44           O  
ATOM   2113  N   LEU A 131      -4.002   8.722  10.510  1.00 98.36           N  
ATOM   2114  H   LEU A 131      -4.604   7.950  10.264  1.00 98.36           H  
ATOM   2115  CA  LEU A 131      -4.595  10.042  10.696  1.00 98.36           C  
ATOM   2116  HA  LEU A 131      -3.875  10.797  10.379  1.00 98.36           H  
ATOM   2117  C   LEU A 131      -4.882  10.276  12.176  1.00 98.36           C  
ATOM   2118  CB  LEU A 131      -5.870  10.211   9.859  1.00 98.36           C  
ATOM   2119  HB2 LEU A 131      -6.615   9.495  10.207  1.00 98.36           H  
ATOM   2120  HB3 LEU A 131      -6.264  11.212  10.034  1.00 98.36           H  
ATOM   2121  O   LEU A 131      -5.477   9.435  12.842  1.00 98.36           O  
ATOM   2122  CG  LEU A 131      -5.670  10.013   8.352  1.00 98.36           C  
ATOM   2123  HG  LEU A 131      -5.396   8.971   8.184  1.00 98.36           H  
ATOM   2124  CD1 LEU A 131      -6.982  10.290   7.625  1.00 98.36           C  
ATOM   2125 HD11 LEU A 131      -7.738   9.580   7.959  1.00 98.36           H  
ATOM   2126 HD12 LEU A 131      -6.844  10.174   6.550  1.00 98.36           H  
ATOM   2127 HD13 LEU A 131      -7.317  11.303   7.847  1.00 98.36           H  
ATOM   2128  CD2 LEU A 131      -4.588  10.921   7.756  1.00 98.36           C  
ATOM   2129 HD21 LEU A 131      -4.551  10.773   6.677  1.00 98.36           H  
ATOM   2130 HD22 LEU A 131      -4.810  11.965   7.978  1.00 98.36           H  
ATOM   2131 HD23 LEU A 131      -3.614  10.655   8.167  1.00 98.36           H  
ATOM   2132  N   ASP A 132      -4.485  11.443  12.671  1.00 98.14           N  
ATOM   2133  H   ASP A 132      -3.942  12.058  12.082  1.00 98.14           H  
ATOM   2134  CA  ASP A 132      -4.921  11.955  13.965  1.00 98.14           C  
ATOM   2135  HA  ASP A 132      -4.793  11.186  14.727  1.00 98.14           H  
ATOM   2136  C   ASP A 132      -6.400  12.319  13.903  1.00 98.14           C  
ATOM   2137  CB  ASP A 132      -4.081  13.172  14.351  1.00 98.14           C  
ATOM   2138  HB2 ASP A 132      -3.039  12.996  14.085  1.00 98.14           H  
ATOM   2139  HB3 ASP A 132      -4.395  14.039  13.770  1.00 98.14           H  
ATOM   2140  O   ASP A 132      -6.768  13.377  13.387  1.00 98.14           O  
ATOM   2141  CG  ASP A 132      -4.176  13.504  15.842  1.00 98.14           C  
ATOM   2142  OD1 ASP A 132      -4.967  12.876  16.574  1.00 98.14           O  
ATOM   2143  OD2 ASP A 132      -3.383  14.387  16.243  1.00 98.14           O  
ATOM   2144  N   THR A 133      -7.243  11.387  14.324  1.00 97.33           N  
ATOM   2145  H   THR A 133      -6.867  10.509  14.654  1.00 97.33           H  
ATOM   2146  CA  THR A 133      -8.693  11.533  14.354  1.00 97.33           C  
ATOM   2147  HA  THR A 133      -8.936  12.524  14.735  1.00 97.33           H  
ATOM   2148  C   THR A 133      -9.298  10.493  15.294  1.00 97.33           C  
ATOM   2149  CB  THR A 133      -9.279  11.414  12.939  1.00 97.33           C  
ATOM   2150  HB  THR A 133      -8.824  12.173  12.302  1.00 97.33           H  
ATOM   2151  O   THR A 133      -8.671   9.488  15.628  1.00 97.33           O  
ATOM   2152  CG2 THR A 133      -9.084  10.052  12.271  1.00 97.33           C  
ATOM   2153 HG21 THR A 133      -8.021   9.824  12.196  1.00 97.33           H  
ATOM   2154 HG22 THR A 133      -9.571   9.267  12.850  1.00 97.33           H  
ATOM   2155 HG23 THR A 133      -9.511  10.081  11.269  1.00 97.33           H  
ATOM   2156  OG1 THR A 133     -10.654  11.673  13.003  1.00 97.33           O  
ATOM   2157  HG1 THR A 133     -10.733  12.601  13.233  1.00 97.33           H  
ATOM   2158  N   THR A 134     -10.534  10.723  15.725  1.00 95.01           N  
ATOM   2159  H   THR A 134     -11.000  11.559  15.403  1.00 95.01           H  
ATOM   2160  CA  THR A 134     -11.324   9.772  16.520  1.00 95.01           C  
ATOM   2161  HA  THR A 134     -10.648   9.086  17.030  1.00 95.01           H  
ATOM   2162  C   THR A 134     -12.250   8.900  15.668  1.00 95.01           C  
ATOM   2163  CB  THR A 134     -12.134  10.511  17.588  1.00 95.01           C  
ATOM   2164  HB  THR A 134     -12.741   9.798  18.146  1.00 95.01           H  
ATOM   2165  O   THR A 134     -12.977   8.070  16.217  1.00 95.01           O  
ATOM   2166  CG2 THR A 134     -11.237  11.263  18.573  1.00 95.01           C  
ATOM   2167 HG21 THR A 134     -11.844  11.690  19.371  1.00 95.01           H  
ATOM   2168 HG22 THR A 134     -10.514  10.572  19.006  1.00 95.01           H  
ATOM   2169 HG23 THR A 134     -10.700  12.063  18.062  1.00 95.01           H  
ATOM   2170  OG1 THR A 134     -12.973  11.461  16.974  1.00 95.01           O  
ATOM   2171  HG1 THR A 134     -13.387  11.990  17.659  1.00 95.01           H  
ATOM   2172  N   VAL A 135     -12.242   9.077  14.341  1.00 95.36           N  
ATOM   2173  H   VAL A 135     -11.627   9.781  13.960  1.00 95.36           H  
ATOM   2174  CA  VAL A 135     -13.014   8.252  13.400  1.00 95.36           C  
ATOM   2175  HA  VAL A 135     -14.071   8.330  13.655  1.00 95.36           H  
ATOM   2176  C   VAL A 135     -12.596   6.787  13.532  1.00 95.36           C  
ATOM   2177  CB  VAL A 135     -12.825   8.760  11.957  1.00 95.36           C  
ATOM   2178  HB  VAL A 135     -11.761   8.884  11.759  1.00 95.36           H  
ATOM   2179  O   VAL A 135     -11.418   6.467  13.425  1.00 95.36           O  
ATOM   2180  CG1 VAL A 135     -13.403   7.815  10.895  1.00 95.36           C  
ATOM   2181 HG11 VAL A 135     -13.245   8.250   9.907  1.00 95.36           H  
ATOM   2182 HG12 VAL A 135     -14.467   7.652  11.063  1.00 95.36           H  
ATOM   2183 HG13 VAL A 135     -12.884   6.857  10.914  1.00 95.36           H  
ATOM   2184  CG2 VAL A 135     -13.513  10.119  11.781  1.00 95.36           C  
ATOM   2185 HG21 VAL A 135     -13.109  10.834  12.498  1.00 95.36           H  
ATOM   2186 HG22 VAL A 135     -14.586  10.023  11.947  1.00 95.36           H  
ATOM   2187 HG23 VAL A 135     -13.332  10.500  10.776  1.00 95.36           H  
ATOM   2188  N   GLY A 136     -13.567   5.898  13.756  1.00 88.16           N  
ATOM   2189  H   GLY A 136     -14.508   6.243  13.885  1.00 88.16           H  
ATOM   2190  CA  GLY A 136     -13.330   4.454  13.827  1.00 88.16           C  
ATOM   2191  HA2 GLY A 136     -12.385   4.259  14.334  1.00 88.16           H  
ATOM   2192  HA3 GLY A 136     -14.131   3.983  14.397  1.00 88.16           H  
ATOM   2193  C   GLY A 136     -13.277   3.804  12.446  1.00 88.16           C  
ATOM   2194  O   GLY A 136     -12.259   3.241  12.068  1.00 88.16           O  
ATOM   2195  N   GLU A 137     -14.368   3.916  11.687  1.00 90.41           N  
ATOM   2196  H   GLU A 137     -15.160   4.435  12.038  1.00 90.41           H  
ATOM   2197  CA  GLU A 137     -14.492   3.369  10.333  1.00 90.41           C  
ATOM   2198  HA  GLU A 137     -13.554   2.899  10.039  1.00 90.41           H  
ATOM   2199  C   GLU A 137     -14.788   4.492   9.335  1.00 90.41           C  
ATOM   2200  CB  GLU A 137     -15.591   2.296  10.271  1.00 90.41           C  
ATOM   2201  HB2 GLU A 137     -16.516   2.713  10.669  1.00 90.41           H  
ATOM   2202  HB3 GLU A 137     -15.752   2.031   9.226  1.00 90.41           H  
ATOM   2203  O   GLU A 137     -15.565   5.412   9.612  1.00 90.41           O  
ATOM   2204  CG  GLU A 137     -15.225   1.018  11.046  1.00 90.41           C  
ATOM   2205  HG2 GLU A 137     -14.301   0.615  10.632  1.00 90.41           H  
ATOM   2206  HG3 GLU A 137     -15.044   1.278  12.089  1.00 90.41           H  
ATOM   2207  CD  GLU A 137     -16.319  -0.065  10.991  1.00 90.41           C  
ATOM   2208  OE1 GLU A 137     -16.106  -1.125  11.622  1.00 90.41           O  
ATOM   2209  OE2 GLU A 137     -17.373   0.168  10.353  1.00 90.41           O  
ATOM   2210  N   LEU A 138     -14.173   4.420   8.154  1.00 93.56           N  
ATOM   2211  H   LEU A 138     -13.586   3.620   7.965  1.00 93.56           H  
ATOM   2212  CA  LEU A 138     -14.426   5.372   7.077  1.00 93.56           C  
ATOM   2213  HA  LEU A 138     -14.452   6.377   7.498  1.00 93.56           H  
ATOM   2214  C   LEU A 138     -15.790   5.102   6.436  1.00 93.56           C  
ATOM   2215  CB  LEU A 138     -13.302   5.299   6.032  1.00 93.56           C  
ATOM   2216  HB2 LEU A 138     -13.206   4.264   5.703  1.00 93.56           H  
ATOM   2217  HB3 LEU A 138     -13.591   5.895   5.166  1.00 93.56           H  
ATOM   2218  O   LEU A 138     -16.077   3.994   5.982  1.00 93.56           O  
ATOM   2219  CG  LEU A 138     -11.935   5.799   6.530  1.00 93.56           C  
ATOM   2220  HG  LEU A 138     -11.657   5.283   7.450  1.00 93.56           H  
ATOM   2221  CD1 LEU A 138     -10.877   5.499   5.473  1.00 93.56           C  
ATOM   2222 HD11 LEU A 138      -9.897   5.833   5.813  1.00 93.56           H  
ATOM   2223 HD12 LEU A 138     -11.132   5.996   4.537  1.00 93.56           H  
ATOM   2224 HD13 LEU A 138     -10.845   4.423   5.297  1.00 93.56           H  
ATOM   2225  CD2 LEU A 138     -11.935   7.309   6.773  1.00 93.56           C  
ATOM   2226 HD21 LEU A 138     -10.924   7.642   7.007  1.00 93.56           H  
ATOM   2227 HD22 LEU A 138     -12.279   7.831   5.880  1.00 93.56           H  
ATOM   2228 HD23 LEU A 138     -12.582   7.551   7.616  1.00 93.56           H  
ATOM   2229  N   THR A 139     -16.623   6.136   6.330  1.00 95.46           N  
ATOM   2230  H   THR A 139     -16.361   7.024   6.733  1.00 95.46           H  
ATOM   2231  CA  THR A 139     -17.889   6.033   5.595  1.00 95.46           C  
ATOM   2232  HA  THR A 139     -18.377   5.114   5.919  1.00 95.46           H  
ATOM   2233  C   THR A 139     -17.643   5.950   4.084  1.00 95.46           C  
ATOM   2234  CB  THR A 139     -18.835   7.204   5.897  1.00 95.46           C  
ATOM   2235  HB  THR A 139     -19.777   7.030   5.379  1.00 95.46           H  
ATOM   2236  O   THR A 139     -16.609   6.413   3.593  1.00 95.46           O  
ATOM   2237  CG2 THR A 139     -19.157   7.308   7.384  1.00 95.46           C  
ATOM   2238 HG21 THR A 139     -19.847   8.134   7.557  1.00 95.46           H  
ATOM   2239 HG22 THR A 139     -19.632   6.385   7.718  1.00 95.46           H  
ATOM   2240 HG23 THR A 139     -18.249   7.451   7.969  1.00 95.46           H  
ATOM   2241  OG1 THR A 139     -18.302   8.412   5.397  1.00 95.46           O  
ATOM   2242  HG1 THR A 139     -18.570   9.135   5.969  1.00 95.46           H  
ATOM   2243  N   PRO A 140     -18.622   5.471   3.290  1.00 94.71           N  
ATOM   2244  CA  PRO A 140     -18.522   5.507   1.830  1.00 94.71           C  
ATOM   2245  HA  PRO A 140     -17.724   4.833   1.519  1.00 94.71           H  
ATOM   2246  C   PRO A 140     -18.232   6.907   1.270  1.00 94.71           C  
ATOM   2247  CB  PRO A 140     -19.865   4.970   1.326  1.00 94.71           C  
ATOM   2248  HB2 PRO A 140     -19.754   4.439   0.381  1.00 94.71           H  
ATOM   2249  HB3 PRO A 140     -20.584   5.782   1.225  1.00 94.71           H  
ATOM   2250  O   PRO A 140     -17.501   7.040   0.295  1.00 94.71           O  
ATOM   2251  CG  PRO A 140     -20.312   4.037   2.451  1.00 94.71           C  
ATOM   2252  HG2 PRO A 140     -19.802   3.078   2.356  1.00 94.71           H  
ATOM   2253  HG3 PRO A 140     -21.393   3.898   2.460  1.00 94.71           H  
ATOM   2254  CD  PRO A 140     -19.821   4.754   3.706  1.00 94.71           C  
ATOM   2255  HD2 PRO A 140     -20.579   5.462   4.043  1.00 94.71           H  
ATOM   2256  HD3 PRO A 140     -19.605   4.025   4.486  1.00 94.71           H  
ATOM   2257  N   ARG A 141     -18.752   7.963   1.913  1.00 97.02           N  
ATOM   2258  H   ARG A 141     -19.258   7.786   2.769  1.00 97.02           H  
ATOM   2259  CA  ARG A 141     -18.498   9.358   1.518  1.00 97.02           C  
ATOM   2260  HA  ARG A 141     -18.618   9.455   0.439  1.00 97.02           H  
ATOM   2261  C   ARG A 141     -17.063   9.792   1.815  1.00 97.02           C  
ATOM   2262  CB  ARG A 141     -19.478  10.298   2.230  1.00 97.02           C  
ATOM   2263  HB2 ARG A 141     -19.415  10.139   3.307  1.00 97.02           H  
ATOM   2264  HB3 ARG A 141     -19.178  11.324   2.019  1.00 97.02           H  
ATOM   2265  O   ARG A 141     -16.481  10.529   1.025  1.00 97.02           O  
ATOM   2266  CG  ARG A 141     -20.927  10.103   1.761  1.00 97.02           C  
ATOM   2267  HG2 ARG A 141     -21.228   9.071   1.937  1.00 97.02           H  
ATOM   2268  HG3 ARG A 141     -20.998  10.308   0.693  1.00 97.02           H  
ATOM   2269  CD  ARG A 141     -21.884  11.020   2.532  1.00 97.02           C  
ATOM   2270  HD2 ARG A 141     -22.906  10.754   2.261  1.00 97.02           H  
ATOM   2271  HD3 ARG A 141     -21.750  10.840   3.599  1.00 97.02           H  
ATOM   2272  NE  ARG A 141     -21.656  12.445   2.225  1.00 97.02           N  
ATOM   2273  HE  ARG A 141     -21.021  12.641   1.465  1.00 97.02           H  
ATOM   2274  NH1 ARG A 141     -23.002  13.310   3.872  1.00 97.02           N  
ATOM   2275 HH11 ARG A 141     -23.252  14.085   4.470  1.00 97.02           H  
ATOM   2276 HH12 ARG A 141     -23.148  12.374   4.222  1.00 97.02           H  
ATOM   2277  NH2 ARG A 141     -21.862  14.689   2.539  1.00 97.02           N  
ATOM   2278 HH21 ARG A 141     -21.181  14.837   1.808  1.00 97.02           H  
ATOM   2279 HH22 ARG A 141     -22.210  15.458   3.094  1.00 97.02           H  
ATOM   2280  CZ  ARG A 141     -22.176  13.470   2.876  1.00 97.02           C  
ATOM   2281  N   ALA A 142     -16.494   9.351   2.937  1.00 97.12           N  
ATOM   2282  H   ALA A 142     -17.017   8.751   3.559  1.00 97.12           H  
ATOM   2283  CA  ALA A 142     -15.092   9.600   3.252  1.00 97.12           C  
ATOM   2284  HA  ALA A 142     -14.890  10.666   3.143  1.00 97.12           H  
ATOM   2285  C   ALA A 142     -14.160   8.857   2.280  1.00 97.12           C  
ATOM   2286  CB  ALA A 142     -14.835   9.223   4.712  1.00 97.12           C  
ATOM   2287  HB1 ALA A 142     -14.995   8.156   4.865  1.00 97.12           H  
ATOM   2288  HB2 ALA A 142     -13.806   9.470   4.975  1.00 97.12           H  
ATOM   2289  HB3 ALA A 142     -15.506   9.784   5.363  1.00 97.12           H  
ATOM   2290  O   ALA A 142     -13.195   9.448   1.804  1.00 97.12           O  
ATOM   2291  N   LEU A 143     -14.486   7.610   1.918  1.00 92.82           N  
ATOM   2292  H   LEU A 143     -15.270   7.170   2.378  1.00 92.82           H  
ATOM   2293  CA  LEU A 143     -13.750   6.840   0.907  1.00 92.82           C  
ATOM   2294  HA  LEU A 143     -12.693   6.824   1.175  1.00 92.82           H  
ATOM   2295  C   LEU A 143     -13.828   7.481  -0.488  1.00 92.82           C  
ATOM   2296  CB  LEU A 143     -14.279   5.394   0.872  1.00 92.82           C  
ATOM   2297  HB2 LEU A 143     -15.360   5.426   0.735  1.00 92.82           H  
ATOM   2298  HB3 LEU A 143     -13.852   4.890   0.005  1.00 92.82           H  
ATOM   2299  O   LEU A 143     -12.814   7.569  -1.175  1.00 92.82           O  
ATOM   2300  CG  LEU A 143     -13.954   4.560   2.125  1.00 92.82           C  
ATOM   2301  HG  LEU A 143     -14.287   5.091   3.016  1.00 92.82           H  
ATOM   2302  CD1 LEU A 143     -14.699   3.227   2.053  1.00 92.82           C  
ATOM   2303 HD11 LEU A 143     -14.492   2.650   2.954  1.00 92.82           H  
ATOM   2304 HD12 LEU A 143     -15.772   3.407   2.001  1.00 92.82           H  
ATOM   2305 HD13 LEU A 143     -14.376   2.660   1.179  1.00 92.82           H  
ATOM   2306  CD2 LEU A 143     -12.457   4.263   2.250  1.00 92.82           C  
ATOM   2307 HD21 LEU A 143     -11.893   5.186   2.380  1.00 92.82           H  
ATOM   2308 HD22 LEU A 143     -12.097   3.748   1.360  1.00 92.82           H  
ATOM   2309 HD23 LEU A 143     -12.280   3.632   3.121  1.00 92.82           H  
ATOM   2310  N   GLU A 144     -14.997   7.989  -0.889  1.00 95.22           N  
ATOM   2311  H   GLU A 144     -15.822   7.810  -0.334  1.00 95.22           H  
ATOM   2312  CA  GLU A 144     -15.145   8.753  -2.134  1.00 95.22           C  
ATOM   2313  HA  GLU A 144     -14.794   8.142  -2.966  1.00 95.22           H  
ATOM   2314  C   GLU A 144     -14.287  10.026  -2.111  1.00 95.22           C  
ATOM   2315  CB  GLU A 144     -16.630   9.083  -2.364  1.00 95.22           C  
ATOM   2316  HB2 GLU A 144     -16.981   9.717  -1.550  1.00 95.22           H  
ATOM   2317  HB3 GLU A 144     -17.199   8.154  -2.349  1.00 95.22           H  
ATOM   2318  O   GLU A 144     -13.569  10.301  -3.069  1.00 95.22           O  
ATOM   2319  CG  GLU A 144     -16.884   9.789  -3.708  1.00 95.22           C  
ATOM   2320  HG2 GLU A 144     -16.319  10.720  -3.735  1.00 95.22           H  
ATOM   2321  HG3 GLU A 144     -16.519   9.147  -4.509  1.00 95.22           H  
ATOM   2322  CD  GLU A 144     -18.368  10.119  -3.954  1.00 95.22           C  
ATOM   2323  OE1 GLU A 144     -18.705  10.413  -5.125  1.00 95.22           O  
ATOM   2324  OE2 GLU A 144     -19.162  10.121  -2.982  1.00 95.22           O  
ATOM   2325  N   TYR A 145     -14.291  10.778  -1.005  1.00 97.35           N  
ATOM   2326  H   TYR A 145     -14.903  10.518  -0.245  1.00 97.35           H  
ATOM   2327  CA  TYR A 145     -13.418  11.944  -0.855  1.00 97.35           C  
ATOM   2328  HA  TYR A 145     -13.634  12.642  -1.664  1.00 97.35           H  
ATOM   2329  C   TYR A 145     -11.938  11.570  -0.972  1.00 97.35           C  
ATOM   2330  CB  TYR A 145     -13.700  12.646   0.476  1.00 97.35           C  
ATOM   2331  HB2 TYR A 145     -14.666  13.145   0.399  1.00 97.35           H  
ATOM   2332  HB3 TYR A 145     -13.774  11.901   1.267  1.00 97.35           H  
ATOM   2333  O   TYR A 145     -11.216  12.230  -1.720  1.00 97.35           O  
ATOM   2334  CG  TYR A 145     -12.648  13.669   0.867  1.00 97.35           C  
ATOM   2335  CD1 TYR A 145     -11.803  13.429   1.970  1.00 97.35           C  
ATOM   2336  HD1 TYR A 145     -11.914  12.523   2.547  1.00 97.35           H  
ATOM   2337  CD2 TYR A 145     -12.477  14.832   0.091  1.00 97.35           C  
ATOM   2338  HD2 TYR A 145     -13.083  14.985  -0.790  1.00 97.35           H  
ATOM   2339  CE1 TYR A 145     -10.800  14.357   2.306  1.00 97.35           C  
ATOM   2340  HE1 TYR A 145     -10.155  14.167   3.152  1.00 97.35           H  
ATOM   2341  CE2 TYR A 145     -11.474  15.761   0.424  1.00 97.35           C  
ATOM   2342  HE2 TYR A 145     -11.315  16.642  -0.180  1.00 97.35           H  
ATOM   2343  OH  TYR A 145      -9.665  16.422   1.841  1.00 97.35           O  
ATOM   2344  HH  TYR A 145      -9.134  16.125   2.583  1.00 97.35           H  
ATOM   2345  CZ  TYR A 145     -10.633  15.523   1.529  1.00 97.35           C  
ATOM   2346  N   ILE A 146     -11.503  10.505  -0.294  1.00 95.87           N  
ATOM   2347  H   ILE A 146     -12.163  10.013   0.292  1.00 95.87           H  
ATOM   2348  CA  ILE A 146     -10.132   9.987  -0.371  1.00 95.87           C  
ATOM   2349  HA  ILE A 146      -9.447  10.750  -0.001  1.00 95.87           H  
ATOM   2350  C   ILE A 146      -9.739   9.700  -1.822  1.00 95.87           C  
ATOM   2351  CB  ILE A 146      -9.974   8.755   0.541  1.00 95.87           C  
ATOM   2352  HB  ILE A 146     -10.837   8.103   0.404  1.00 95.87           H  
ATOM   2353  O   ILE A 146      -8.661  10.107  -2.245  1.00 95.87           O  
ATOM   2354  CG1 ILE A 146      -9.916   9.213   2.016  1.00 95.87           C  
ATOM   2355 HG12 ILE A 146      -8.948   9.673   2.215  1.00 95.87           H  
ATOM   2356 HG13 ILE A 146     -10.679   9.970   2.197  1.00 95.87           H  
ATOM   2357  CG2 ILE A 146      -8.713   7.952   0.184  1.00 95.87           C  
ATOM   2358 HG21 ILE A 146      -8.811   7.521  -0.812  1.00 95.87           H  
ATOM   2359 HG22 ILE A 146      -7.828   8.587   0.230  1.00 95.87           H  
ATOM   2360 HG23 ILE A 146      -8.604   7.114   0.873  1.00 95.87           H  
ATOM   2361  CD1 ILE A 146     -10.147   8.080   3.020  1.00 95.87           C  
ATOM   2362 HD11 ILE A 146     -10.170   8.495   4.028  1.00 95.87           H  
ATOM   2363 HD12 ILE A 146      -9.346   7.342   2.968  1.00 95.87           H  
ATOM   2364 HD13 ILE A 146     -11.103   7.600   2.815  1.00 95.87           H  
ATOM   2365  N   GLU A 147     -10.617   9.078  -2.610  1.00 92.20           N  
ATOM   2366  H   GLU A 147     -11.485   8.752  -2.209  1.00 92.20           H  
ATOM   2367  CA  GLU A 147     -10.371   8.815  -4.031  1.00 92.20           C  
ATOM   2368  HA  GLU A 147      -9.493   8.175  -4.119  1.00 92.20           H  
ATOM   2369  C   GLU A 147     -10.077  10.102  -4.821  1.00 92.20           C  
ATOM   2370  CB  GLU A 147     -11.592   8.082  -4.610  1.00 92.20           C  
ATOM   2371  HB2 GLU A 147     -12.416   8.790  -4.703  1.00 92.20           H  
ATOM   2372  HB3 GLU A 147     -11.906   7.293  -3.927  1.00 92.20           H  
ATOM   2373  O   GLU A 147      -9.177  10.124  -5.658  1.00 92.20           O  
ATOM   2374  CG  GLU A 147     -11.358   7.470  -5.994  1.00 92.20           C  
ATOM   2375  HG2 GLU A 147     -12.328   7.157  -6.382  1.00 92.20           H  
ATOM   2376  HG3 GLU A 147     -10.970   8.230  -6.672  1.00 92.20           H  
ATOM   2377  CD  GLU A 147     -10.428   6.252  -5.989  1.00 92.20           C  
ATOM   2378  OE1 GLU A 147     -10.289   5.657  -7.079  1.00 92.20           O  
ATOM   2379  OE2 GLU A 147      -9.850   5.897  -4.929  1.00 92.20           O  
ATOM   2380  N   THR A 148     -10.769  11.206  -4.514  1.00 95.20           N  
ATOM   2381  H   THR A 148     -11.487  11.128  -3.808  1.00 95.20           H  
ATOM   2382  CA  THR A 148     -10.554  12.500  -5.195  1.00 95.20           C  
ATOM   2383  HA  THR A 148     -10.506  12.302  -6.266  1.00 95.20           H  
ATOM   2384  C   THR A 148      -9.245  13.204  -4.832  1.00 95.20           C  
ATOM   2385  CB  THR A 148     -11.698  13.497  -4.959  1.00 95.20           C  
ATOM   2386  HB  THR A 148     -11.548  14.337  -5.636  1.00 95.20           H  
ATOM   2387  O   THR A 148      -8.871  14.171  -5.500  1.00 95.20           O  
ATOM   2388  CG2 THR A 148     -13.081  12.925  -5.253  1.00 95.20           C  
ATOM   2389 HG21 THR A 148     -13.069  12.386  -6.200  1.00 95.20           H  
ATOM   2390 HG22 THR A 148     -13.387  12.247  -4.455  1.00 95.20           H  
ATOM   2391 HG23 THR A 148     -13.803  13.739  -5.310  1.00 95.20           H  
ATOM   2392  OG1 THR A 148     -11.710  14.009  -3.643  1.00 95.20           O  
ATOM   2393  HG1 THR A 148     -11.495  13.296  -3.036  1.00 95.20           H  
ATOM   2394  N   ILE A 149      -8.576  12.766  -3.762  1.00 96.24           N  
ATOM   2395  H   ILE A 149      -8.945  11.969  -3.265  1.00 96.24           H  
ATOM   2396  CA  ILE A 149      -7.336  13.373  -3.261  1.00 96.24           C  
ATOM   2397  HA  ILE A 149      -7.085  14.213  -3.909  1.00 96.24           H  
ATOM   2398  C   ILE A 149      -6.128  12.438  -3.360  1.00 96.24           C  
ATOM   2399  CB  ILE A 149      -7.512  13.941  -1.837  1.00 96.24           C  
ATOM   2400  HB  ILE A 149      -6.566  14.393  -1.537  1.00 96.24           H  
ATOM   2401  O   ILE A 149      -5.037  12.804  -2.921  1.00 96.24           O  
ATOM   2402  CG1 ILE A 149      -7.858  12.826  -0.838  1.00 96.24           C  
ATOM   2403 HG12 ILE A 149      -8.889  12.520  -1.016  1.00 96.24           H  
ATOM   2404 HG13 ILE A 149      -7.216  11.962  -1.009  1.00 96.24           H  
ATOM   2405  CG2 ILE A 149      -8.584  15.045  -1.820  1.00 96.24           C  
ATOM   2406 HG21 ILE A 149      -9.561  14.626  -2.057  1.00 96.24           H  
ATOM   2407 HG22 ILE A 149      -8.638  15.498  -0.830  1.00 96.24           H  
ATOM   2408 HG23 ILE A 149      -8.335  15.811  -2.555  1.00 96.24           H  
ATOM   2409  CD1 ILE A 149      -7.725  13.211   0.633  1.00 96.24           C  
ATOM   2410 HD11 ILE A 149      -8.421  14.014   0.877  1.00 96.24           H  
ATOM   2411 HD12 ILE A 149      -6.708  13.541   0.845  1.00 96.24           H  
ATOM   2412 HD13 ILE A 149      -7.956  12.345   1.253  1.00 96.24           H  
ATOM   2413  N   LYS A 150      -6.281  11.240  -3.931  1.00 92.09           N  
ATOM   2414  H   LYS A 150      -7.194  10.976  -4.273  1.00 92.09           H  
ATOM   2415  CA  LYS A 150      -5.123  10.417  -4.301  1.00 92.09           C  
ATOM   2416  HA  LYS A 150      -4.486  10.286  -3.426  1.00 92.09           H  
ATOM   2417  C   LYS A 150      -4.293  11.146  -5.346  1.00 92.09           C  
ATOM   2418  CB  LYS A 150      -5.555   9.038  -4.803  1.00 92.09           C  
ATOM   2419  HB2 LYS A 150      -4.700   8.528  -5.248  1.00 92.09           H  
ATOM   2420  HB3 LYS A 150      -6.338   9.143  -5.554  1.00 92.09           H  
ATOM   2421  O   LYS A 150      -4.829  11.886  -6.166  1.00 92.09           O  
ATOM   2422  CG  LYS A 150      -6.055   8.211  -3.619  1.00 92.09           C  
ATOM   2423  HG2 LYS A 150      -6.903   8.725  -3.166  1.00 92.09           H  
ATOM   2424  HG3 LYS A 150      -5.266   8.115  -2.873  1.00 92.09           H  
ATOM   2425  CD  LYS A 150      -6.504   6.825  -4.056  1.00 92.09           C  
ATOM   2426  HD2 LYS A 150      -5.638   6.214  -4.309  1.00 92.09           H  
ATOM   2427  HD3 LYS A 150      -7.179   6.932  -4.906  1.00 92.09           H  
ATOM   2428  CE  LYS A 150      -7.275   6.214  -2.897  1.00 92.09           C  
ATOM   2429  HE2 LYS A 150      -8.063   6.913  -2.614  1.00 92.09           H  
ATOM   2430  HE3 LYS A 150      -6.604   6.081  -2.048  1.00 92.09           H  
ATOM   2431  NZ  LYS A 150      -7.890   4.929  -3.252  1.00 92.09           N  
ATOM   2432  HZ1 LYS A 150      -8.420   4.584  -2.464  1.00 92.09           H  
ATOM   2433  HZ2 LYS A 150      -8.516   5.048  -4.035  1.00 92.09           H  
ATOM   2434  HZ3 LYS A 150      -7.166   4.239  -3.394  1.00 92.09           H  
ATOM   2435  N   GLU A 151      -2.981  10.950  -5.284  1.00 93.60           N  
ATOM   2436  H   GLU A 151      -2.628  10.323  -4.576  1.00 93.60           H  
ATOM   2437  CA  GLU A 151      -1.993  11.655  -6.109  1.00 93.60           C  
ATOM   2438  HA  GLU A 151      -1.016  11.280  -5.806  1.00 93.60           H  
ATOM   2439  C   GLU A 151      -1.916  13.180  -5.877  1.00 93.60           C  
ATOM   2440  CB  GLU A 151      -2.150  11.263  -7.591  1.00 93.60           C  
ATOM   2441  HB2 GLU A 151      -3.155  11.490  -7.945  1.00 93.60           H  
ATOM   2442  HB3 GLU A 151      -1.468  11.860  -8.198  1.00 93.60           H  
ATOM   2443  O   GLU A 151      -1.075  13.850  -6.477  1.00 93.60           O  
ATOM   2444  CG  GLU A 151      -1.863   9.772  -7.837  1.00 93.60           C  
ATOM   2445  HG2 GLU A 151      -2.488   9.151  -7.195  1.00 93.60           H  
ATOM   2446  HG3 GLU A 151      -2.125   9.546  -8.871  1.00 93.60           H  
ATOM   2447  CD  GLU A 151      -0.379   9.451  -7.623  1.00 93.60           C  
ATOM   2448  OE1 GLU A 151      -0.022   8.488  -6.903  1.00 93.60           O  
ATOM   2449  OE2 GLU A 151       0.464  10.203  -8.166  1.00 93.60           O  
ATOM   2450  N   GLU A 152      -2.715  13.738  -4.961  1.00 95.32           N  
ATOM   2451  H   GLU A 152      -3.397  13.162  -4.487  1.00 95.32           H  
ATOM   2452  CA  GLU A 152      -2.614  15.143  -4.573  1.00 95.32           C  
ATOM   2453  HA  GLU A 152      -2.385  15.726  -5.465  1.00 95.32           H  
ATOM   2454  C   GLU A 152      -1.486  15.379  -3.576  1.00 95.32           C  
ATOM   2455  CB  GLU A 152      -3.923  15.684  -3.990  1.00 95.32           C  
ATOM   2456  HB2 GLU A 152      -4.242  15.057  -3.157  1.00 95.32           H  
ATOM   2457  HB3 GLU A 152      -3.749  16.673  -3.567  1.00 95.32           H  
ATOM   2458  O   GLU A 152      -1.168  14.553  -2.713  1.00 95.32           O  
ATOM   2459  CG  GLU A 152      -5.046  15.785  -5.029  1.00 95.32           C  
ATOM   2460  HG2 GLU A 152      -5.161  14.839  -5.558  1.00 95.32           H  
ATOM   2461  HG3 GLU A 152      -5.971  15.981  -4.486  1.00 95.32           H  
ATOM   2462  CD  GLU A 152      -4.859  16.937  -6.025  1.00 95.32           C  
ATOM   2463  OE1 GLU A 152      -5.771  17.112  -6.866  1.00 95.32           O  
ATOM   2464  OE2 GLU A 152      -4.002  17.819  -5.801  1.00 95.32           O  
ATOM   2465  N   GLU A 153      -0.917  16.574  -3.672  1.00 97.79           N  
ATOM   2466  H   GLU A 153      -1.266  17.216  -4.369  1.00 97.79           H  
ATOM   2467  CA  GLU A 153       0.140  17.008  -2.782  1.00 97.79           C  
ATOM   2468  HA  GLU A 153       0.720  16.125  -2.515  1.00 97.79           H  
ATOM   2469  C   GLU A 153      -0.399  17.588  -1.474  1.00 97.79           C  
ATOM   2470  CB  GLU A 153       1.064  17.970  -3.523  1.00 97.79           C  
ATOM   2471  HB2 GLU A 153       0.556  18.918  -3.700  1.00 97.79           H  
ATOM   2472  HB3 GLU A 153       1.353  17.529  -4.477  1.00 97.79           H  
ATOM   2473  O   GLU A 153      -1.317  18.414  -1.449  1.00 97.79           O  
ATOM   2474  CG  GLU A 153       2.311  18.188  -2.679  1.00 97.79           C  
ATOM   2475  HG2 GLU A 153       2.054  18.726  -1.766  1.00 97.79           H  
ATOM   2476  HG3 GLU A 153       2.721  17.220  -2.391  1.00 97.79           H  
ATOM   2477  CD  GLU A 153       3.382  18.962  -3.415  1.00 97.79           C  
ATOM   2478  OE1 GLU A 153       4.532  18.890  -2.944  1.00 97.79           O  
ATOM   2479  OE2 GLU A 153       3.126  19.751  -4.348  1.00 97.79           O  
ATOM   2480  N   MET A 154       0.221  17.178  -0.370  1.00 98.69           N  
ATOM   2481  H   MET A 154       0.955  16.493  -0.473  1.00 98.69           H  
ATOM   2482  CA  MET A 154      -0.159  17.534   0.989  1.00 98.69           C  
ATOM   2483  HA  MET A 154      -0.826  18.395   0.949  1.00 98.69           H  
ATOM   2484  C   MET A 154       1.065  17.915   1.823  1.00 98.69           C  
ATOM   2485  CB  MET A 154      -0.908  16.364   1.647  1.00 98.69           C  
ATOM   2486  HB2 MET A 154      -1.179  16.632   2.668  1.00 98.69           H  
ATOM   2487  HB3 MET A 154      -0.251  15.495   1.681  1.00 98.69           H  
ATOM   2488  O   MET A 154       2.176  17.437   1.595  1.00 98.69           O  
ATOM   2489  CG  MET A 154      -2.181  15.991   0.885  1.00 98.69           C  
ATOM   2490  HG2 MET A 154      -1.929  15.789  -0.156  1.00 98.69           H  
ATOM   2491  HG3 MET A 154      -2.872  16.833   0.921  1.00 98.69           H  
ATOM   2492  SD  MET A 154      -3.025  14.530   1.523  1.00 98.69           S  
ATOM   2493  CE  MET A 154      -4.122  14.239   0.112  1.00 98.69           C  
ATOM   2494  HE1 MET A 154      -3.547  14.231  -0.814  1.00 98.69           H  
ATOM   2495  HE2 MET A 154      -4.877  15.024   0.068  1.00 98.69           H  
ATOM   2496  HE3 MET A 154      -4.613  13.272   0.221  1.00 98.69           H  
ATOM   2497  N   ILE A 155       0.855  18.750   2.836  1.00 98.87           N  
ATOM   2498  H   ILE A 155      -0.082  19.109   2.951  1.00 98.87           H  
ATOM   2499  CA  ILE A 155       1.785  18.908   3.950  1.00 98.87           C  
ATOM   2500  HA  ILE A 155       2.794  18.671   3.612  1.00 98.87           H  
ATOM   2501  C   ILE A 155       1.401  17.907   5.031  1.00 98.87           C  
ATOM   2502  CB  ILE A 155       1.793  20.352   4.491  1.00 98.87           C  
ATOM   2503  HB  ILE A 155       0.804  20.574   4.891  1.00 98.87           H  
ATOM   2504  O   ILE A 155       0.261  17.903   5.499  1.00 98.87           O  
ATOM   2505  CG1 ILE A 155       2.088  21.398   3.394  1.00 98.87           C  
ATOM   2506 HG12 ILE A 155       1.271  21.389   2.672  1.00 98.87           H  
ATOM   2507 HG13 ILE A 155       2.094  22.387   3.850  1.00 98.87           H  
ATOM   2508  CG2 ILE A 155       2.807  20.484   5.645  1.00 98.87           C  
ATOM   2509 HG21 ILE A 155       2.479  19.888   6.496  1.00 98.87           H  
ATOM   2510 HG22 ILE A 155       3.792  20.137   5.333  1.00 98.87           H  
ATOM   2511 HG23 ILE A 155       2.870  21.524   5.966  1.00 98.87           H  
ATOM   2512  CD1 ILE A 155       3.410  21.205   2.638  1.00 98.87           C  
ATOM   2513 HD11 ILE A 155       3.400  20.260   2.096  1.00 98.87           H  
ATOM   2514 HD12 ILE A 155       3.527  22.015   1.918  1.00 98.87           H  
ATOM   2515 HD13 ILE A 155       4.253  21.226   3.329  1.00 98.87           H  
ATOM   2516  N   LEU A 156       2.366  17.089   5.438  1.00 98.81           N  
ATOM   2517  H   LEU A 156       3.265  17.148   4.981  1.00 98.81           H  
ATOM   2518  CA  LEU A 156       2.239  16.166   6.553  1.00 98.81           C  
ATOM   2519  HA  LEU A 156       1.181  16.004   6.761  1.00 98.81           H  
ATOM   2520  C   LEU A 156       2.873  16.773   7.801  1.00 98.81           C  
ATOM   2521  CB  LEU A 156       2.845  14.819   6.138  1.00 98.81           C  
ATOM   2522  HB2 LEU A 156       2.314  14.507   5.239  1.00 98.81           H  
ATOM   2523  HB3 LEU A 156       3.895  14.946   5.875  1.00 98.81           H  
ATOM   2524  O   LEU A 156       4.053  17.131   7.804  1.00 98.81           O  
ATOM   2525  CG  LEU A 156       2.702  13.706   7.190  1.00 98.81           C  
ATOM   2526  HG  LEU A 156       1.714  13.761   7.648  1.00 98.81           H  
ATOM   2527  CD1 LEU A 156       2.831  12.356   6.492  1.00 98.81           C  
ATOM   2528 HD11 LEU A 156       2.678  11.554   7.214  1.00 98.81           H  
ATOM   2529 HD12 LEU A 156       2.067  12.262   5.720  1.00 98.81           H  
ATOM   2530 HD13 LEU A 156       3.816  12.260   6.035  1.00 98.81           H  
ATOM   2531  CD2 LEU A 156       3.775  13.777   8.283  1.00 98.81           C  
ATOM   2532 HD21 LEU A 156       4.760  13.900   7.832  1.00 98.81           H  
ATOM   2533 HD22 LEU A 156       3.585  14.601   8.970  1.00 98.81           H  
ATOM   2534 HD23 LEU A 156       3.757  12.863   8.877  1.00 98.81           H  
ATOM   2535  N   THR A 157       2.105  16.835   8.884  1.00 98.70           N  
ATOM   2536  H   THR A 157       1.133  16.578   8.795  1.00 98.70           H  
ATOM   2537  CA  THR A 157       2.592  17.236  10.210  1.00 98.70           C  
ATOM   2538  HA  THR A 157       3.660  17.447  10.153  1.00 98.70           H  
ATOM   2539  C   THR A 157       2.404  16.112  11.218  1.00 98.70           C  
ATOM   2540  CB  THR A 157       1.909  18.515  10.705  1.00 98.70           C  
ATOM   2541  HB  THR A 157       2.243  18.723  11.721  1.00 98.70           H  
ATOM   2542  O   THR A 157       1.307  15.573  11.330  1.00 98.70           O  
ATOM   2543  CG2 THR A 157       2.238  19.715   9.818  1.00 98.70           C  
ATOM   2544 HG21 THR A 157       1.795  19.579   8.832  1.00 98.70           H  
ATOM   2545 HG22 THR A 157       3.319  19.814   9.720  1.00 98.70           H  
ATOM   2546 HG23 THR A 157       1.826  20.618  10.269  1.00 98.70           H  
ATOM   2547  OG1 THR A 157       0.514  18.377  10.692  1.00 98.70           O  
ATOM   2548  HG1 THR A 157       0.307  17.472  10.934  1.00 98.70           H  
ATOM   2549  N   LEU A 158       3.459  15.776  11.962  1.00 98.34           N  
ATOM   2550  H   LEU A 158       4.299  16.330  11.872  1.00 98.34           H  
ATOM   2551  CA  LEU A 158       3.418  14.779  13.032  1.00 98.34           C  
ATOM   2552  HA  LEU A 158       2.853  13.909  12.697  1.00 98.34           H  
ATOM   2553  C   LEU A 158       2.714  15.360  14.261  1.00 98.34           C  
ATOM   2554  CB  LEU A 158       4.845  14.340  13.418  1.00 98.34           C  
ATOM   2555  HB2 LEU A 158       5.393  15.212  13.775  1.00 98.34           H  
ATOM   2556  HB3 LEU A 158       4.768  13.642  14.252  1.00 98.34           H  
ATOM   2557  O   LEU A 158       3.146  16.388  14.787  1.00 98.34           O  
ATOM   2558  CG  LEU A 158       5.676  13.672  12.310  1.00 98.34           C  
ATOM   2559  HG  LEU A 158       5.818  14.376  11.490  1.00 98.34           H  
ATOM   2560  CD1 LEU A 158       7.047  13.278  12.849  1.00 98.34           C  
ATOM   2561 HD11 LEU A 158       6.939  12.514  13.620  1.00 98.34           H  
ATOM   2562 HD12 LEU A 158       7.542  14.136  13.303  1.00 98.34           H  
ATOM   2563 HD13 LEU A 158       7.666  12.895  12.038  1.00 98.34           H  
ATOM   2564  CD2 LEU A 158       5.015  12.411  11.764  1.00 98.34           C  
ATOM   2565 HD21 LEU A 158       4.140  12.703  11.184  1.00 98.34           H  
ATOM   2566 HD22 LEU A 158       4.717  11.755  12.582  1.00 98.34           H  
ATOM   2567 HD23 LEU A 158       5.700  11.884  11.101  1.00 98.34           H  
ATOM   2568  N   SER A 159       1.697  14.668  14.769  1.00 97.38           N  
ATOM   2569  H   SER A 159       1.354  13.853  14.281  1.00 97.38           H  
ATOM   2570  CA  SER A 159       0.964  15.090  15.970  1.00 97.38           C  
ATOM   2571  HA  SER A 159       0.656  16.129  15.853  1.00 97.38           H  
ATOM   2572  C   SER A 159       1.800  15.002  17.246  1.00 97.38           C  
ATOM   2573  CB  SER A 159      -0.296  14.247  16.125  1.00 97.38           C  
ATOM   2574  HB2 SER A 159      -0.810  14.533  17.042  1.00 97.38           H  
ATOM   2575  HB3 SER A 159      -0.043  13.188  16.171  1.00 97.38           H  
ATOM   2576  O   SER A 159       1.572  15.747  18.193  1.00 97.38           O  
ATOM   2577  OG  SER A 159      -1.140  14.496  15.027  1.00 97.38           O  
ATOM   2578  HG  SER A 159      -2.021  14.466  15.406  1.00 97.38           H  
ATOM   2579  N   SER A 160       2.830  14.150  17.260  1.00 93.92           N  
ATOM   2580  H   SER A 160       2.985  13.575  16.445  1.00 93.92           H  
ATOM   2581  CA  SER A 160       3.801  14.077  18.360  1.00 93.92           C  
ATOM   2582  HA  SER A 160       3.259  13.949  19.297  1.00 93.92           H  
ATOM   2583  C   SER A 160       4.666  15.336  18.497  1.00 93.92           C  
ATOM   2584  CB  SER A 160       4.716  12.866  18.156  1.00 93.92           C  
ATOM   2585  HB2 SER A 160       5.391  12.778  19.008  1.00 93.92           H  
ATOM   2586  HB3 SER A 160       4.109  11.963  18.094  1.00 93.92           H  
ATOM   2587  O   SER A 160       5.315  15.521  19.524  1.00 93.92           O  
ATOM   2588  OG  SER A 160       5.476  13.011  16.965  1.00 93.92           O  
ATOM   2589  HG  SER A 160       6.005  12.219  16.843  1.00 93.92           H  
ATOM   2590  N   GLY A 161       4.733  16.177  17.458  1.00 92.12           N  
ATOM   2591  H   GLY A 161       4.136  15.998  16.664  1.00 92.12           H  
ATOM   2592  CA  GLY A 161       5.599  17.356  17.406  1.00 92.12           C  
ATOM   2593  HA2 GLY A 161       5.261  17.998  16.594  1.00 92.12           H  
ATOM   2594  HA3 GLY A 161       5.501  17.905  18.343  1.00 92.12           H  
ATOM   2595  C   GLY A 161       7.089  17.061  17.190  1.00 92.12           C  
ATOM   2596  O   GLY A 161       7.858  18.007  17.036  1.00 92.12           O  
ATOM   2597  N   GLY A 162       7.500  15.788  17.141  1.00 93.29           N  
ATOM   2598  H   GLY A 162       6.806  15.064  17.258  1.00 93.29           H  
ATOM   2599  CA  GLY A 162       8.885  15.391  16.863  1.00 93.29           C  
ATOM   2600  HA2 GLY A 162       9.548  15.897  17.564  1.00 93.29           H  
ATOM   2601  HA3 GLY A 162       8.989  14.315  17.008  1.00 93.29           H  
ATOM   2602  C   GLY A 162       9.339  15.731  15.439  1.00 93.29           C  
ATOM   2603  O   GLY A 162       8.531  16.120  14.595  1.00 93.29           O  
ATOM   2604  N   ASP A 163      10.634  15.571  15.159  1.00 96.59           N  
ATOM   2605  H   ASP A 163      11.272  15.338  15.907  1.00 96.59           H  
ATOM   2606  CA  ASP A 163      11.203  15.846  13.830  1.00 96.59           C  
ATOM   2607  HA  ASP A 163      10.736  16.739  13.415  1.00 96.59           H  
ATOM   2608  C   ASP A 163      10.959  14.705  12.836  1.00 96.59           C  
ATOM   2609  CB  ASP A 163      12.711  16.108  13.947  1.00 96.59           C  
ATOM   2610  HB2 ASP A 163      13.179  15.281  14.480  1.00 96.59           H  
ATOM   2611  HB3 ASP A 163      13.139  16.144  12.945  1.00 96.59           H  
ATOM   2612  O   ASP A 163      10.700  14.950  11.654  1.00 96.59           O  
ATOM   2613  CG  ASP A 163      13.043  17.430  14.644  1.00 96.59           C  
ATOM   2614  OD1 ASP A 163      12.275  18.402  14.460  1.00 96.59           O  
ATOM   2615  OD2 ASP A 163      14.087  17.461  15.329  1.00 96.59           O  
ATOM   2616  N   THR A 164      11.015  13.458  13.311  1.00 96.45           N  
ATOM   2617  H   THR A 164      11.216  13.316  14.291  1.00 96.45           H  
ATOM   2618  CA  THR A 164      10.704  12.261  12.525  1.00 96.45           C  
ATOM   2619  HA  THR A 164      10.093  12.585  11.682  1.00 96.45           H  
ATOM   2620  C   THR A 164       9.855  11.274  13.319  1.00 96.45           C  
ATOM   2621  CB  THR A 164      11.948  11.555  11.939  1.00 96.45           C  
ATOM   2622  HB  THR A 164      11.600  10.821  11.213  1.00 96.45           H  
ATOM   2623  O   THR A 164       9.750  11.355  14.545  1.00 96.45           O  
ATOM   2624  CG2 THR A 164      12.898  12.515  11.222  1.00 96.45           C  
ATOM   2625 HG21 THR A 164      12.332  13.131  10.524  1.00 96.45           H  
ATOM   2626 HG22 THR A 164      13.399  13.155  11.948  1.00 96.45           H  
ATOM   2627 HG23 THR A 164      13.644  11.934  10.678  1.00 96.45           H  
ATOM   2628  OG1 THR A 164      12.706  10.873  12.908  1.00 96.45           O  
ATOM   2629  HG1 THR A 164      13.093  10.117  12.462  1.00 96.45           H  
ATOM   2630  N   ALA A 165       9.217  10.348  12.609  1.00 96.30           N  
ATOM   2631  H   ALA A 165       9.301  10.373  11.603  1.00 96.30           H  
ATOM   2632  CA  ALA A 165       8.528   9.209  13.194  1.00 96.30           C  
ATOM   2633  HA  ALA A 165       8.952   9.008  14.178  1.00 96.30           H  
ATOM   2634  C   ALA A 165       8.732   7.958  12.337  1.00 96.30           C  
ATOM   2635  CB  ALA A 165       7.042   9.536  13.372  1.00 96.30           C  
ATOM   2636  HB1 ALA A 165       6.513   8.657  13.739  1.00 96.30           H  
ATOM   2637  HB2 ALA A 165       6.928  10.336  14.104  1.00 96.30           H  
ATOM   2638  HB3 ALA A 165       6.616   9.846  12.418  1.00 96.30           H  
ATOM   2639  O   ALA A 165       8.832   8.032  11.109  1.00 96.30           O  
ATOM   2640  N   GLN A 166       8.759   6.802  13.000  1.00 93.84           N  
ATOM   2641  H   GLN A 166       8.621   6.811  14.001  1.00 93.84           H  
ATOM   2642  CA  GLN A 166       8.788   5.511  12.323  1.00 93.84           C  
ATOM   2643  HA  GLN A 166       9.599   5.515  11.595  1.00 93.84           H  
ATOM   2644  C   GLN A 166       7.485   5.273  11.560  1.00 93.84           C  
ATOM   2645  CB  GLN A 166       9.032   4.367  13.323  1.00 93.84           C  
ATOM   2646  HB2 GLN A 166       8.977   3.418  12.790  1.00 93.84           H  
ATOM   2647  HB3 GLN A 166       8.241   4.372  14.072  1.00 93.84           H  
ATOM   2648  O   GLN A 166       6.396   5.635  12.019  1.00 93.84           O  
ATOM   2649  CG  GLN A 166      10.391   4.449  14.034  1.00 93.84           C  
ATOM   2650  HG2 GLN A 166      10.494   3.592  14.700  1.00 93.84           H  
ATOM   2651  HG3 GLN A 166      10.421   5.350  14.647  1.00 93.84           H  
ATOM   2652  CD  GLN A 166      11.573   4.446  13.071  1.00 93.84           C  
ATOM   2653  NE2 GLN A 166      12.589   5.212  13.379  1.00 93.84           N  
ATOM   2654 HE21 GLN A 166      12.579   5.813  14.191  1.00 93.84           H  
ATOM   2655 HE22 GLN A 166      13.292   5.377  12.673  1.00 93.84           H  
ATOM   2656  OE1 GLN A 166      11.575   3.785  12.046  1.00 93.84           O  
ATOM   2657  N   SER A 167       7.606   4.616  10.411  1.00 92.14           N  
ATOM   2658  H   SER A 167       8.526   4.314  10.124  1.00 92.14           H  
ATOM   2659  CA  SER A 167       6.452   4.132   9.660  1.00 92.14           C  
ATOM   2660  HA  SER A 167       5.825   4.983   9.394  1.00 92.14           H  
ATOM   2661  C   SER A 167       5.610   3.171  10.511  1.00 92.14           C  
ATOM   2662  CB  SER A 167       6.943   3.473   8.372  1.00 92.14           C  
ATOM   2663  HB2 SER A 167       7.570   4.178   7.826  1.00 92.14           H  
ATOM   2664  HB3 SER A 167       7.536   2.591   8.612  1.00 92.14           H  
ATOM   2665  O   SER A 167       6.143   2.401  11.306  1.00 92.14           O  
ATOM   2666  OG  SER A 167       5.855   3.107   7.554  1.00 92.14           O  
ATOM   2667  HG  SER A 167       5.411   2.367   7.976  1.00 92.14           H  
ATOM   2668  N   GLY A 168       4.290   3.220  10.346  1.00 87.59           N  
ATOM   2669  H   GLY A 168       3.928   3.894   9.686  1.00 87.59           H  
ATOM   2670  CA  GLY A 168       3.306   2.383  11.040  1.00 87.59           C  
ATOM   2671  HA2 GLY A 168       3.736   1.401  11.235  1.00 87.59           H  
ATOM   2672  HA3 GLY A 168       2.443   2.254  10.387  1.00 87.59           H  
ATOM   2673  C   GLY A 168       2.780   2.945  12.363  1.00 87.59           C  
ATOM   2674  O   GLY A 168       1.648   2.639  12.730  1.00 87.59           O  
ATOM   2675  N   ALA A 169       3.539   3.805  13.050  1.00 82.59           N  
ATOM   2676  H   ALA A 169       4.472   3.983  12.707  1.00 82.59           H  
ATOM   2677  CA  ALA A 169       3.150   4.390  14.344  1.00 82.59           C  
ATOM   2678  HA  ALA A 169       2.212   3.947  14.679  1.00 82.59           H  
ATOM   2679  C   ALA A 169       2.915   5.913  14.304  1.00 82.59           C  
ATOM   2680  CB  ALA A 169       4.229   4.017  15.367  1.00 82.59           C  
ATOM   2681  HB1 ALA A 169       3.943   4.387  16.352  1.00 82.59           H  
ATOM   2682  HB2 ALA A 169       5.184   4.459  15.081  1.00 82.59           H  
ATOM   2683  HB3 ALA A 169       4.332   2.933  15.416  1.00 82.59           H  
ATOM   2684  O   ALA A 169       2.473   6.503  15.289  1.00 82.59           O  
ATOM   2685  N   ALA A 170       3.249   6.573  13.193  1.00 91.43           N  
ATOM   2686  H   ALA A 170       3.615   6.049  12.411  1.00 91.43           H  
ATOM   2687  CA  ALA A 170       3.166   8.022  13.071  1.00 91.43           C  
ATOM   2688  HA  ALA A 170       3.610   8.473  13.958  1.00 91.43           H  
ATOM   2689  C   ALA A 170       1.709   8.498  12.962  1.00 91.43           C  
ATOM   2690  CB  ALA A 170       3.996   8.448  11.856  1.00 91.43           C  
ATOM   2691  HB1 ALA A 170       3.999   9.535  11.772  1.00 91.43           H  
ATOM   2692  HB2 ALA A 170       3.561   8.026  10.950  1.00 91.43           H  
ATOM   2693  HB3 ALA A 170       5.018   8.082  11.952  1.00 91.43           H  
ATOM   2694  O   ALA A 170       1.068   8.283  11.934  1.00 91.43           O  
ATOM   2695  N   LEU A 171       1.226   9.188  13.997  1.00 97.53           N  
ATOM   2696  H   LEU A 171       1.778   9.238  14.841  1.00 97.53           H  
ATOM   2697  CA  LEU A 171      -0.043   9.912  13.974  1.00 97.53           C  
ATOM   2698  HA  LEU A 171      -0.746   9.335  13.372  1.00 97.53           H  
ATOM   2699  C   LEU A 171       0.155  11.288  13.326  1.00 97.53           C  
ATOM   2700  CB  LEU A 171      -0.585  10.016  15.407  1.00 97.53           C  
ATOM   2701  HB2 LEU A 171      -0.031  10.791  15.937  1.00 97.53           H  
ATOM   2702  HB3 LEU A 171      -0.420   9.072  15.926  1.00 97.53           H  
ATOM   2703  O   LEU A 171       1.062  12.033  13.722  1.00 97.53           O  
ATOM   2704  CG  LEU A 171      -2.086  10.336  15.458  1.00 97.53           C  
ATOM   2705  HG  LEU A 171      -2.281  11.188  14.807  1.00 97.53           H  
ATOM   2706  CD1 LEU A 171      -2.922   9.143  14.991  1.00 97.53           C  
ATOM   2707 HD11 LEU A 171      -2.601   8.230  15.492  1.00 97.53           H  
ATOM   2708 HD12 LEU A 171      -3.976   9.295  15.221  1.00 97.53           H  
ATOM   2709 HD13 LEU A 171      -2.835   9.013  13.912  1.00 97.53           H  
ATOM   2710  CD2 LEU A 171      -2.476  10.697  16.888  1.00 97.53           C  
ATOM   2711 HD21 LEU A 171      -2.003  11.635  17.179  1.00 97.53           H  
ATOM   2712 HD22 LEU A 171      -2.186   9.900  17.572  1.00 97.53           H  
ATOM   2713 HD23 LEU A 171      -3.556  10.830  16.952  1.00 97.53           H  
ATOM   2714  N   VAL A 172      -0.645  11.609  12.309  1.00 98.63           N  
ATOM   2715  H   VAL A 172      -1.341  10.938  12.019  1.00 98.63           H  
ATOM   2716  CA  VAL A 172      -0.402  12.770  11.447  1.00 98.63           C  
ATOM   2717  HA  VAL A 172       0.260  13.447  11.986  1.00 98.63           H  
ATOM   2718  C   VAL A 172      -1.656  13.572  11.138  1.00 98.63           C  
ATOM   2719  CB  VAL A 172       0.324  12.389  10.136  1.00 98.63           C  
ATOM   2720  HB  VAL A 172       0.674  13.316   9.681  1.00 98.63           H  
ATOM   2721  O   VAL A 172      -2.763  13.047  11.051  1.00 98.63           O  
ATOM   2722  CG1 VAL A 172       1.553  11.516  10.403  1.00 98.63           C  
ATOM   2723 HG11 VAL A 172       1.238  10.521  10.717  1.00 98.63           H  
ATOM   2724 HG12 VAL A 172       2.143  11.962  11.204  1.00 98.63           H  
ATOM   2725 HG13 VAL A 172       2.151  11.416   9.498  1.00 98.63           H  
ATOM   2726  CG2 VAL A 172      -0.543  11.668   9.096  1.00 98.63           C  
ATOM   2727 HG21 VAL A 172      -1.414  12.269   8.835  1.00 98.63           H  
ATOM   2728 HG22 VAL A 172       0.037  11.501   8.189  1.00 98.63           H  
ATOM   2729 HG23 VAL A 172      -0.880  10.707   9.485  1.00 98.63           H  
ATOM   2730  N   ASN A 173      -1.447  14.855  10.869  1.00 98.70           N  
ATOM   2731  H   ASN A 173      -0.498  15.190  10.959  1.00 98.70           H  
ATOM   2732  CA  ASN A 173      -2.393  15.703  10.158  1.00 98.70           C  
ATOM   2733  HA  ASN A 173      -3.362  15.207  10.104  1.00 98.70           H  
ATOM   2734  C   ASN A 173      -1.916  15.913   8.716  1.00 98.70           C  
ATOM   2735  CB  ASN A 173      -2.587  17.019  10.922  1.00 98.70           C  
ATOM   2736  HB2 ASN A 173      -1.650  17.345  11.374  1.00 98.70           H  
ATOM   2737  HB3 ASN A 173      -2.925  17.790  10.230  1.00 98.70           H  
ATOM   2738  O   ASN A 173      -0.733  16.184   8.488  1.00 98.70           O  
ATOM   2739  CG  ASN A 173      -3.629  16.903  12.013  1.00 98.70           C  
ATOM   2740  ND2 ASN A 173      -3.274  16.408  13.177  1.00 98.70           N  
ATOM   2741 HD21 ASN A 173      -4.014  16.258  13.848  1.00 98.70           H  
ATOM   2742 HD22 ASN A 173      -2.368  15.987  13.330  1.00 98.70           H  
ATOM   2743  OD1 ASN A 173      -4.766  17.294  11.814  1.00 98.70           O  
ATOM   2744  N   LEU A 174      -2.837  15.806   7.758  1.00 98.86           N  
ATOM   2745  H   LEU A 174      -3.776  15.552   8.028  1.00 98.86           H  
ATOM   2746  CA  LEU A 174      -2.594  16.071   6.340  1.00 98.86           C  
ATOM   2747  HA  LEU A 174      -1.533  16.266   6.182  1.00 98.86           H  
ATOM   2748  C   LEU A 174      -3.358  17.325   5.904  1.00 98.86           C  
ATOM   2749  CB  LEU A 174      -2.985  14.848   5.491  1.00 98.86           C  
ATOM   2750  HB2 LEU A 174      -4.038  14.631   5.675  1.00 98.86           H  
ATOM   2751  HB3 LEU A 174      -2.871  15.106   4.438  1.00 98.86           H  
ATOM   2752  O   LEU A 174      -4.538  17.491   6.210  1.00 98.86           O  
ATOM   2753  CG  LEU A 174      -2.206  13.553   5.769  1.00 98.86           C  
ATOM   2754  HG  LEU A 174      -2.354  13.257   6.808  1.00 98.86           H  
ATOM   2755  CD1 LEU A 174      -2.731  12.434   4.871  1.00 98.86           C  
ATOM   2756 HD11 LEU A 174      -3.804  12.315   5.018  1.00 98.86           H  
ATOM   2757 HD12 LEU A 174      -2.541  12.666   3.824  1.00 98.86           H  
ATOM   2758 HD13 LEU A 174      -2.237  11.495   5.125  1.00 98.86           H  
ATOM   2759  CD2 LEU A 174      -0.708  13.704   5.507  1.00 98.86           C  
ATOM   2760 HD21 LEU A 174      -0.224  12.736   5.637  1.00 98.86           H  
ATOM   2761 HD22 LEU A 174      -0.539  14.063   4.492  1.00 98.86           H  
ATOM   2762 HD23 LEU A 174      -0.285  14.405   6.227  1.00 98.86           H  
ATOM   2763  N   THR A 175      -2.689  18.220   5.181  1.00 98.87           N  
ATOM   2764  H   THR A 175      -1.706  18.056   5.013  1.00 98.87           H  
ATOM   2765  CA  THR A 175      -3.299  19.437   4.617  1.00 98.87           C  
ATOM   2766  HA  THR A 175      -4.382  19.396   4.737  1.00 98.87           H  
ATOM   2767  C   THR A 175      -2.994  19.529   3.131  1.00 98.87           C  
ATOM   2768  CB  THR A 175      -2.798  20.690   5.345  1.00 98.87           C  
ATOM   2769  HB  THR A 175      -1.718  20.774   5.219  1.00 98.87           H  
ATOM   2770  O   THR A 175      -1.825  19.523   2.754  1.00 98.87           O  
ATOM   2771  CG2 THR A 175      -3.462  21.972   4.850  1.00 98.87           C  
ATOM   2772 HG21 THR A 175      -3.120  22.815   5.450  1.00 98.87           H  
ATOM   2773 HG22 THR A 175      -4.545  21.889   4.941  1.00 98.87           H  
ATOM   2774 HG23 THR A 175      -3.195  22.157   3.810  1.00 98.87           H  
ATOM   2775  OG1 THR A 175      -3.088  20.577   6.720  1.00 98.87           O  
ATOM   2776  HG1 THR A 175      -2.895  19.670   6.969  1.00 98.87           H  
ATOM   2777  N   LEU A 176      -4.017  19.630   2.286  1.00 98.79           N  
ATOM   2778  H   LEU A 176      -4.948  19.710   2.671  1.00 98.79           H  
ATOM   2779  CA  LEU A 176      -3.861  19.765   0.837  1.00 98.79           C  
ATOM   2780  HA  LEU A 176      -3.272  18.931   0.456  1.00 98.79           H  
ATOM   2781  C   LEU A 176      -3.120  21.056   0.477  1.00 98.79           C  
ATOM   2782  CB  LEU A 176      -5.252  19.756   0.183  1.00 98.79           C  
ATOM   2783  HB2 LEU A 176      -5.190  20.232  -0.795  1.00 98.79           H  
ATOM   2784  HB3 LEU A 176      -5.920  20.362   0.795  1.00 98.79           H  
ATOM   2785  O   LEU A 176      -3.510  22.144   0.894  1.00 98.79           O  
ATOM   2786  CG  LEU A 176      -5.870  18.362   0.000  1.00 98.79           C  
ATOM   2787  HG  LEU A 176      -5.820  17.801   0.934  1.00 98.79           H  
ATOM   2788  CD1 LEU A 176      -7.333  18.518  -0.411  1.00 98.79           C  
ATOM   2789 HD11 LEU A 176      -7.422  19.181  -1.272  1.00 98.79           H  
ATOM   2790 HD12 LEU A 176      -7.898  18.938   0.421  1.00 98.79           H  
ATOM   2791 HD13 LEU A 176      -7.763  17.544  -0.644  1.00 98.79           H  
ATOM   2792  CD2 LEU A 176      -5.161  17.578  -1.106  1.00 98.79           C  
ATOM   2793 HD21 LEU A 176      -5.153  18.150  -2.034  1.00 98.79           H  
ATOM   2794 HD22 LEU A 176      -5.675  16.633  -1.281  1.00 98.79           H  
ATOM   2795 HD23 LEU A 176      -4.129  17.360  -0.828  1.00 98.79           H  
ATOM   2796  N   VAL A 177      -2.091  20.965  -0.364  1.00 98.40           N  
ATOM   2797  H   VAL A 177      -1.814  20.052  -0.696  1.00 98.40           H  
ATOM   2798  CA  VAL A 177      -1.334  22.147  -0.809  1.00 98.40           C  
ATOM   2799  HA  VAL A 177      -1.087  22.751   0.064  1.00 98.40           H  
ATOM   2800  C   VAL A 177      -2.177  23.035  -1.728  1.00 98.40           C  
ATOM   2801  CB  VAL A 177      -0.014  21.724  -1.487  1.00 98.40           C  
ATOM   2802  HB  VAL A 177      -0.225  21.003  -2.277  1.00 98.40           H  
ATOM   2803  O   VAL A 177      -2.081  24.258  -1.653  1.00 98.40           O  
ATOM   2804  CG1 VAL A 177       0.749  22.906  -2.103  1.00 98.40           C  
ATOM   2805 HG11 VAL A 177       0.177  23.333  -2.927  1.00 98.40           H  
ATOM   2806 HG12 VAL A 177       1.702  22.559  -2.502  1.00 98.40           H  
ATOM   2807 HG13 VAL A 177       0.923  23.672  -1.347  1.00 98.40           H  
ATOM   2808  CG2 VAL A 177       0.925  21.080  -0.457  1.00 98.40           C  
ATOM   2809 HG21 VAL A 177       1.114  21.776   0.360  1.00 98.40           H  
ATOM   2810 HG22 VAL A 177       1.871  20.817  -0.930  1.00 98.40           H  
ATOM   2811 HG23 VAL A 177       0.470  20.174  -0.057  1.00 98.40           H  
ATOM   2812  N   LYS A 178      -3.030  22.439  -2.572  1.00 97.54           N  
ATOM   2813  H   LYS A 178      -3.055  21.429  -2.573  1.00 97.54           H  
ATOM   2814  CA  LYS A 178      -3.798  23.165  -3.600  1.00 97.54           C  
ATOM   2815  HA  LYS A 178      -3.091  23.744  -4.195  1.00 97.54           H  
ATOM   2816  C   LYS A 178      -4.787  24.196  -3.047  1.00 97.54           C  
ATOM   2817  CB  LYS A 178      -4.495  22.171  -4.549  1.00 97.54           C  
ATOM   2818  HB2 LYS A 178      -4.967  22.740  -5.350  1.00 97.54           H  
ATOM   2819  HB3 LYS A 178      -3.735  21.535  -5.002  1.00 97.54           H  
ATOM   2820  O   LYS A 178      -5.071  25.181  -3.722  1.00 97.54           O  
ATOM   2821  CG  LYS A 178      -5.562  21.272  -3.892  1.00 97.54           C  
ATOM   2822  HG2 LYS A 178      -5.083  20.638  -3.145  1.00 97.54           H  
ATOM   2823  HG3 LYS A 178      -6.325  21.881  -3.408  1.00 97.54           H  
ATOM   2824  CD  LYS A 178      -6.238  20.381  -4.946  1.00 97.54           C  
ATOM   2825  HD2 LYS A 178      -5.462  19.876  -5.521  1.00 97.54           H  
ATOM   2826  HD3 LYS A 178      -6.819  21.002  -5.627  1.00 97.54           H  
ATOM   2827  CE  LYS A 178      -7.146  19.321  -4.307  1.00 97.54           C  
ATOM   2828  HE2 LYS A 178      -7.974  19.805  -3.789  1.00 97.54           H  
ATOM   2829  HE3 LYS A 178      -6.555  18.780  -3.568  1.00 97.54           H  
ATOM   2830  NZ  LYS A 178      -7.642  18.351  -5.320  1.00 97.54           N  
ATOM   2831  HZ1 LYS A 178      -8.280  18.764  -5.985  1.00 97.54           H  
ATOM   2832  HZ2 LYS A 178      -6.876  17.987  -5.868  1.00 97.54           H  
ATOM   2833  HZ3 LYS A 178      -8.065  17.535  -4.901  1.00 97.54           H  
ATOM   2834  N   ASN A 179      -5.330  23.968  -1.854  1.00 97.77           N  
ATOM   2835  H   ASN A 179      -5.089  23.110  -1.378  1.00 97.77           H  
ATOM   2836  CA  ASN A 179      -6.396  24.792  -1.276  1.00 97.77           C  
ATOM   2837  HA  ASN A 179      -6.311  25.802  -1.677  1.00 97.77           H  
ATOM   2838  C   ASN A 179      -6.314  24.957   0.252  1.00 97.77           C  
ATOM   2839  CB  ASN A 179      -7.754  24.221  -1.724  1.00 97.77           C  
ATOM   2840  HB2 ASN A 179      -7.804  24.217  -2.813  1.00 97.77           H  
ATOM   2841  HB3 ASN A 179      -8.547  24.868  -1.350  1.00 97.77           H  
ATOM   2842  O   ASN A 179      -7.151  25.651   0.819  1.00 97.77           O  
ATOM   2843  CG  ASN A 179      -8.025  22.816  -1.218  1.00 97.77           C  
ATOM   2844  ND2 ASN A 179      -9.152  22.266  -1.588  1.00 97.77           N  
ATOM   2845 HD21 ASN A 179      -9.844  22.866  -2.014  1.00 97.77           H  
ATOM   2846 HD22 ASN A 179      -9.524  21.635  -0.893  1.00 97.77           H  
ATOM   2847  OD1 ASN A 179      -7.224  22.204  -0.529  1.00 97.77           O  
ATOM   2848  N   ASN A 180      -5.296  24.385   0.905  1.00 97.93           N  
ATOM   2849  H   ASN A 180      -4.647  23.806   0.390  1.00 97.93           H  
ATOM   2850  CA  ASN A 180      -5.095  24.420   2.355  1.00 97.93           C  
ATOM   2851  HA  ASN A 180      -4.194  23.839   2.551  1.00 97.93           H  
ATOM   2852  C   ASN A 180      -6.198  23.714   3.173  1.00 97.93           C  
ATOM   2853  CB  ASN A 180      -4.780  25.865   2.776  1.00 97.93           C  
ATOM   2854  HB2 ASN A 180      -5.700  26.449   2.779  1.00 97.93           H  
ATOM   2855  HB3 ASN A 180      -4.091  26.311   2.058  1.00 97.93           H  
ATOM   2856  O   ASN A 180      -6.336  23.969   4.372  1.00 97.93           O  
ATOM   2857  CG  ASN A 180      -4.121  25.949   4.136  1.00 97.93           C  
ATOM   2858  ND2 ASN A 180      -4.718  26.653   5.067  1.00 97.93           N  
ATOM   2859 HD21 ASN A 180      -5.683  26.909   4.911  1.00 97.93           H  
ATOM   2860 HD22 ASN A 180      -4.313  26.571   5.988  1.00 97.93           H  
ATOM   2861  OD1 ASN A 180      -3.047  25.424   4.373  1.00 97.93           O  
ATOM   2862  N   ASP A 181      -6.969  22.816   2.553  1.00 98.01           N  
ATOM   2863  H   ASP A 181      -6.851  22.657   1.562  1.00 98.01           H  
ATOM   2864  CA  ASP A 181      -7.973  22.020   3.259  1.00 98.01           C  
ATOM   2865  HA  ASP A 181      -8.569  22.686   3.882  1.00 98.01           H  
ATOM   2866  C   ASP A 181      -7.298  20.986   4.168  1.00 98.01           C  
ATOM   2867  CB  ASP A 181      -8.922  21.310   2.283  1.00 98.01           C  
ATOM   2868  HB2 ASP A 181      -9.465  20.540   2.830  1.00 98.01           H  
ATOM   2869  HB3 ASP A 181      -8.329  20.814   1.514  1.00 98.01           H  
ATOM   2870  O   ASP A 181      -6.425  20.225   3.740  1.00 98.01           O  
ATOM   2871  CG  ASP A 181      -9.961  22.215   1.616  1.00 98.01           C  
ATOM   2872  OD1 ASP A 181     -10.148  23.367   2.064  1.00 98.01           O  
ATOM   2873  OD2 ASP A 181     -10.589  21.726   0.646  1.00 98.01           O  
ATOM   2874  N   ASN A 182      -7.729  20.929   5.429  1.00 98.75           N  
ATOM   2875  H   ASN A 182      -8.464  21.562   5.712  1.00 98.75           H  
ATOM   2876  CA  ASN A 182      -7.300  19.894   6.364  1.00 98.75           C  
ATOM   2877  HA  ASN A 182      -6.242  19.692   6.198  1.00 98.75           H  
ATOM   2878  C   ASN A 182      -8.076  18.596   6.085  1.00 98.75           C  
ATOM   2879  CB  ASN A 182      -7.447  20.407   7.805  1.00 98.75           C  
ATOM   2880  HB2 ASN A 182      -8.495  20.625   8.012  1.00 98.75           H  
ATOM   2881  HB3 ASN A 182      -6.866  21.323   7.918  1.00 98.75           H  
ATOM   2882  O   ASN A 182      -9.299  18.536   6.238  1.00 98.75           O  
ATOM   2883  CG  ASN A 182      -6.971  19.379   8.817  1.00 98.75           C  
ATOM   2884  ND2 ASN A 182      -5.953  19.656   9.595  1.00 98.75           N  
ATOM   2885 HD21 ASN A 182      -5.697  18.937  10.255  1.00 98.75           H  
ATOM   2886 HD22 ASN A 182      -5.420  20.507   9.480  1.00 98.75           H  
ATOM   2887  OD1 ASN A 182      -7.522  18.303   8.923  1.00 98.75           O  
ATOM   2888  N   VAL A 183      -7.349  17.557   5.683  1.00 98.76           N  
ATOM   2889  H   VAL A 183      -6.345  17.663   5.657  1.00 98.76           H  
ATOM   2890  CA  VAL A 183      -7.905  16.261   5.281  1.00 98.76           C  
ATOM   2891  HA  VAL A 183      -8.704  16.428   4.559  1.00 98.76           H  
ATOM   2892  C   VAL A 183      -8.516  15.530   6.476  1.00 98.76           C  
ATOM   2893  CB  VAL A 183      -6.808  15.407   4.621  1.00 98.76           C  
ATOM   2894  HB  VAL A 183      -6.005  15.315   5.353  1.00 98.76           H  
ATOM   2895  O   VAL A 183      -9.606  14.984   6.332  1.00 98.76           O  
ATOM   2896  CG1 VAL A 183      -7.253  13.983   4.250  1.00 98.76           C  
ATOM   2897 HG11 VAL A 183      -8.299  13.800   4.499  1.00 98.76           H  
ATOM   2898 HG12 VAL A 183      -6.640  13.265   4.795  1.00 98.76           H  
ATOM   2899 HG13 VAL A 183      -7.120  13.795   3.185  1.00 98.76           H  
ATOM   2900  CG2 VAL A 183      -6.229  16.089   3.370  1.00 98.76           C  
ATOM   2901 HG21 VAL A 183      -5.807  17.062   3.621  1.00 98.76           H  
ATOM   2902 HG22 VAL A 183      -7.003  16.219   2.613  1.00 98.76           H  
ATOM   2903 HG23 VAL A 183      -5.429  15.472   2.960  1.00 98.76           H  
ATOM   2904  N   ASN A 184      -7.874  15.559   7.650  1.00 98.69           N  
ATOM   2905  H   ASN A 184      -6.986  16.037   7.709  1.00 98.69           H  
ATOM   2906  CA  ASN A 184      -8.371  14.907   8.867  1.00 98.69           C  
ATOM   2907  HA  ASN A 184      -8.468  13.836   8.687  1.00 98.69           H  
ATOM   2908  C   ASN A 184      -9.759  15.437   9.235  1.00 98.69           C  
ATOM   2909  CB  ASN A 184      -7.401  15.127  10.043  1.00 98.69           C  
ATOM   2910  HB2 ASN A 184      -7.835  14.659  10.927  1.00 98.69           H  
ATOM   2911  HB3 ASN A 184      -7.294  16.187  10.269  1.00 98.69           H  
ATOM   2912  O   ASN A 184     -10.715  14.672   9.321  1.00 98.69           O  
ATOM   2913  CG  ASN A 184      -6.012  14.560   9.836  1.00 98.69           C  
ATOM   2914  ND2 ASN A 184      -5.490  13.892  10.834  1.00 98.69           N  
ATOM   2915 HD21 ASN A 184      -6.006  13.793  11.697  1.00 98.69           H  
ATOM   2916 HD22 ASN A 184      -4.552  13.529  10.749  1.00 98.69           H  
ATOM   2917  OD1 ASN A 184      -5.370  14.739   8.807  1.00 98.69           O  
ATOM   2918  N   LYS A 185      -9.887  16.764   9.332  1.00 98.43           N  
ATOM   2919  H   LYS A 185      -9.047  17.317   9.235  1.00 98.43           H  
ATOM   2920  CA  LYS A 185     -11.156  17.437   9.613  1.00 98.43           C  
ATOM   2921  HA  LYS A 185     -11.538  17.074  10.567  1.00 98.43           H  
ATOM   2922  C   LYS A 185     -12.205  17.112   8.551  1.00 98.43           C  
ATOM   2923  CB  LYS A 185     -10.910  18.947   9.702  1.00 98.43           C  
ATOM   2924  HB2 LYS A 185     -10.107  19.142  10.413  1.00 98.43           H  
ATOM   2925  HB3 LYS A 185     -10.615  19.324   8.722  1.00 98.43           H  
ATOM   2926  O   LYS A 185     -13.366  16.887   8.873  1.00 98.43           O  
ATOM   2927  CG  LYS A 185     -12.181  19.658  10.176  1.00 98.43           C  
ATOM   2928  HG2 LYS A 185     -13.018  19.383   9.535  1.00 98.43           H  
ATOM   2929  HG3 LYS A 185     -12.406  19.348  11.197  1.00 98.43           H  
ATOM   2930  CD  LYS A 185     -12.033  21.174  10.118  1.00 98.43           C  
ATOM   2931  HD2 LYS A 185     -11.242  21.506  10.790  1.00 98.43           H  
ATOM   2932  HD3 LYS A 185     -11.804  21.462   9.092  1.00 98.43           H  
ATOM   2933  CE  LYS A 185     -13.383  21.750  10.541  1.00 98.43           C  
ATOM   2934  HE2 LYS A 185     -14.164  21.138  10.088  1.00 98.43           H  
ATOM   2935  HE3 LYS A 185     -13.488  21.663  11.622  1.00 98.43           H  
ATOM   2936  NZ  LYS A 185     -13.543  23.142  10.082  1.00 98.43           N  
ATOM   2937  HZ1 LYS A 185     -13.516  23.130   9.072  1.00 98.43           H  
ATOM   2938  HZ2 LYS A 185     -14.459  23.472  10.351  1.00 98.43           H  
ATOM   2939  HZ3 LYS A 185     -12.813  23.733  10.453  1.00 98.43           H  
ATOM   2940  N   ARG A 186     -11.811  17.072   7.274  1.00 98.49           N  
ATOM   2941  H   ARG A 186     -10.847  17.282   7.059  1.00 98.49           H  
ATOM   2942  CA  ARG A 186     -12.744  16.739   6.194  1.00 98.49           C  
ATOM   2943  HA  ARG A 186     -13.616  17.378   6.337  1.00 98.49           H  
ATOM   2944  C   ARG A 186     -13.253  15.301   6.298  1.00 98.49           C  
ATOM   2945  CB  ARG A 186     -12.093  17.030   4.832  1.00 98.49           C  
ATOM   2946  HB2 ARG A 186     -11.729  18.058   4.830  1.00 98.49           H  
ATOM   2947  HB3 ARG A 186     -11.239  16.370   4.685  1.00 98.49           H  
ATOM   2948  O   ARG A 186     -14.430  15.066   6.047  1.00 98.49           O  
ATOM   2949  CG  ARG A 186     -13.059  16.857   3.653  1.00 98.49           C  
ATOM   2950  HG2 ARG A 186     -12.559  17.197   2.746  1.00 98.49           H  
ATOM   2951  HG3 ARG A 186     -13.323  15.806   3.535  1.00 98.49           H  
ATOM   2952  CD  ARG A 186     -14.325  17.688   3.864  1.00 98.49           C  
ATOM   2953  HD2 ARG A 186     -14.882  17.287   4.711  1.00 98.49           H  
ATOM   2954  HD3 ARG A 186     -14.042  18.717   4.088  1.00 98.49           H  
ATOM   2955  NE  ARG A 186     -15.200  17.660   2.692  1.00 98.49           N  
ATOM   2956  HE  ARG A 186     -14.860  17.172   1.876  1.00 98.49           H  
ATOM   2957  NH1 ARG A 186     -16.891  18.843   3.706  1.00 98.49           N  
ATOM   2958 HH11 ARG A 186     -17.818  19.245   3.712  1.00 98.49           H  
ATOM   2959 HH12 ARG A 186     -16.365  18.903   4.566  1.00 98.49           H  
ATOM   2960  NH2 ARG A 186     -17.115  18.130   1.585  1.00 98.49           N  
ATOM   2961 HH21 ARG A 186     -16.732  17.658   0.778  1.00 98.49           H  
ATOM   2962 HH22 ARG A 186     -18.008  18.601   1.549  1.00 98.49           H  
ATOM   2963  CZ  ARG A 186     -16.395  18.211   2.671  1.00 98.49           C  
ATOM   2964  N   ILE A 187     -12.397  14.357   6.678  1.00 98.45           N  
ATOM   2965  H   ILE A 187     -11.441  14.624   6.861  1.00 98.45           H  
ATOM   2966  CA  ILE A 187     -12.787  12.965   6.932  1.00 98.45           C  
ATOM   2967  HA  ILE A 187     -13.366  12.603   6.083  1.00 98.45           H  
ATOM   2968  C   ILE A 187     -13.724  12.884   8.143  1.00 98.45           C  
ATOM   2969  CB  ILE A 187     -11.526  12.080   7.056  1.00 98.45           C  
ATOM   2970  HB  ILE A 187     -10.797  12.590   7.685  1.00 98.45           H  
ATOM   2971  O   ILE A 187     -14.762  12.241   8.040  1.00 98.45           O  
ATOM   2972  CG1 ILE A 187     -10.928  11.886   5.642  1.00 98.45           C  
ATOM   2973 HG12 ILE A 187     -11.597  11.261   5.050  1.00 98.45           H  
ATOM   2974 HG13 ILE A 187     -10.852  12.852   5.143  1.00 98.45           H  
ATOM   2975  CG2 ILE A 187     -11.831  10.715   7.700  1.00 98.45           C  
ATOM   2976 HG21 ILE A 187     -12.551  10.163   7.095  1.00 98.45           H  
ATOM   2977 HG22 ILE A 187     -10.917  10.131   7.807  1.00 98.45           H  
ATOM   2978 HG23 ILE A 187     -12.236  10.846   8.703  1.00 98.45           H  
ATOM   2979  CD1 ILE A 187      -9.532  11.260   5.630  1.00 98.45           C  
ATOM   2980 HD11 ILE A 187      -8.853  11.893   6.201  1.00 98.45           H  
ATOM   2981 HD12 ILE A 187      -9.553  10.254   6.050  1.00 98.45           H  
ATOM   2982 HD13 ILE A 187      -9.176  11.197   4.602  1.00 98.45           H  
ATOM   2983  N   GLU A 188     -13.434  13.591   9.238  1.00 98.20           N  
ATOM   2984  H   GLU A 188     -12.544  14.065   9.290  1.00 98.20           H  
ATOM   2985  CA  GLU A 188     -14.326  13.678  10.408  1.00 98.20           C  
ATOM   2986  HA  GLU A 188     -14.459  12.685  10.840  1.00 98.20           H  
ATOM   2987  C   GLU A 188     -15.721  14.191  10.033  1.00 98.20           C  
ATOM   2988  CB  GLU A 188     -13.711  14.600  11.472  1.00 98.20           C  
ATOM   2989  HB2 GLU A 188     -14.460  14.829  12.229  1.00 98.20           H  
ATOM   2990  HB3 GLU A 188     -13.393  15.532  11.005  1.00 98.20           H  
ATOM   2991  O   GLU A 188     -16.724  13.568  10.378  1.00 98.20           O  
ATOM   2992  CG  GLU A 188     -12.521  13.927  12.154  1.00 98.20           C  
ATOM   2993  HG2 GLU A 188     -11.847  13.529  11.396  1.00 98.20           H  
ATOM   2994  HG3 GLU A 188     -12.911  13.090  12.734  1.00 98.20           H  
ATOM   2995  CD  GLU A 188     -11.717  14.836  13.088  1.00 98.20           C  
ATOM   2996  OE1 GLU A 188     -10.828  14.256  13.756  1.00 98.20           O  
ATOM   2997  OE2 GLU A 188     -11.967  16.065  13.129  1.00 98.20           O  
ATOM   2998  N   GLU A 189     -15.794  15.277   9.257  1.00 98.10           N  
ATOM   2999  H   GLU A 189     -14.930  15.754   9.039  1.00 98.10           H  
ATOM   3000  CA  GLU A 189     -17.052  15.842   8.749  1.00 98.10           C  
ATOM   3001  HA  GLU A 189     -17.696  16.111   9.587  1.00 98.10           H  
ATOM   3002  C   GLU A 189     -17.839  14.861   7.865  1.00 98.10           C  
ATOM   3003  CB  GLU A 189     -16.755  17.094   7.904  1.00 98.10           C  
ATOM   3004  HB2 GLU A 189     -17.649  17.352   7.337  1.00 98.10           H  
ATOM   3005  HB3 GLU A 189     -15.971  16.848   7.188  1.00 98.10           H  
ATOM   3006  O   GLU A 189     -19.065  14.919   7.823  1.00 98.10           O  
ATOM   3007  CG  GLU A 189     -16.338  18.345   8.695  1.00 98.10           C  
ATOM   3008  HG2 GLU A 189     -17.194  18.685   9.277  1.00 98.10           H  
ATOM   3009  HG3 GLU A 189     -15.546  18.091   9.399  1.00 98.10           H  
ATOM   3010  CD  GLU A 189     -15.859  19.495   7.781  1.00 98.10           C  
ATOM   3011  OE1 GLU A 189     -15.396  20.526   8.340  1.00 98.10           O  
ATOM   3012  OE2 GLU A 189     -15.978  19.382   6.527  1.00 98.10           O  
ATOM   3013  N   LEU A 190     -17.152  13.988   7.123  1.00 98.16           N  
ATOM   3014  H   LEU A 190     -16.147  13.983   7.215  1.00 98.16           H  
ATOM   3015  CA  LEU A 190     -17.777  12.996   6.241  1.00 98.16           C  
ATOM   3016  HA  LEU A 190     -18.723  13.397   5.877  1.00 98.16           H  
ATOM   3017  C   LEU A 190     -18.140  11.691   6.967  1.00 98.16           C  
ATOM   3018  CB  LEU A 190     -16.847  12.733   5.045  1.00 98.16           C  
ATOM   3019  HB2 LEU A 190     -15.869  12.452   5.433  1.00 98.16           H  
ATOM   3020  HB3 LEU A 190     -17.230  11.886   4.475  1.00 98.16           H  
ATOM   3021  O   LEU A 190     -18.905  10.891   6.418  1.00 98.16           O  
ATOM   3022  CG  LEU A 190     -16.690  13.934   4.095  1.00 98.16           C  
ATOM   3023  HG  LEU A 190     -16.443  14.838   4.653  1.00 98.16           H  
ATOM   3024  CD1 LEU A 190     -15.565  13.645   3.104  1.00 98.16           C  
ATOM   3025 HD11 LEU A 190     -15.410  14.504   2.451  1.00 98.16           H  
ATOM   3026 HD12 LEU A 190     -14.642  13.456   3.652  1.00 98.16           H  
ATOM   3027 HD13 LEU A 190     -15.814  12.768   2.508  1.00 98.16           H  
ATOM   3028  CD2 LEU A 190     -17.959  14.228   3.288  1.00 98.16           C  
ATOM   3029 HD21 LEU A 190     -18.768  14.493   3.969  1.00 98.16           H  
ATOM   3030 HD22 LEU A 190     -18.233  13.346   2.709  1.00 98.16           H  
ATOM   3031 HD23 LEU A 190     -17.772  15.065   2.616  1.00 98.16           H  
ATOM   3032  N   CYS A 191     -17.607  11.479   8.171  1.00 96.84           N  
ATOM   3033  H   CYS A 191     -16.927  12.145   8.509  1.00 96.84           H  
ATOM   3034  CA  CYS A 191     -17.897  10.330   9.027  1.00 96.84           C  
ATOM   3035  HA  CYS A 191     -18.381   9.563   8.423  1.00 96.84           H  
ATOM   3036  C   CYS A 191     -18.893  10.623  10.163  1.00 96.84           C  
ATOM   3037  CB  CYS A 191     -16.580   9.744   9.555  1.00 96.84           C  
ATOM   3038  HB2 CYS A 191     -16.807   8.995  10.313  1.00 96.84           H  
ATOM   3039  HB3 CYS A 191     -15.984  10.536  10.009  1.00 96.84           H  
ATOM   3040  O   CYS A 191     -19.283   9.684  10.857  1.00 96.84           O  
ATOM   3041  SG  CYS A 191     -15.645   8.949   8.214  1.00 96.84           S  
ATOM   3042  HG  CYS A 191     -14.772   8.326   9.010  1.00 96.84           H  
ATOM   3043  N   THR A 192     -19.302  11.884  10.343  1.00 88.91           N  
ATOM   3044  H   THR A 192     -18.980  12.579   9.685  1.00 88.91           H  
ATOM   3045  CA  THR A 192     -20.295  12.330  11.344  1.00 88.91           C  
ATOM   3046  HA  THR A 192     -20.397  11.557  12.106  1.00 88.91           H  
ATOM   3047  C   THR A 192     -21.694  12.506  10.741  1.00 88.91           C  
ATOM   3048  CB  THR A 192     -19.832  13.614  12.047  1.00 88.91           C  
ATOM   3049  HB  THR A 192     -19.897  14.450  11.350  1.00 88.91           H  
ATOM   3050  O   THR A 192     -21.802  12.689   9.505  1.00 88.91           O  
ATOM   3051  CG2 THR A 192     -20.635  13.939  13.308  1.00 88.91           C  
ATOM   3052 HG21 THR A 192     -20.671  13.062  13.955  1.00 88.91           H  
ATOM   3053 HG22 THR A 192     -21.650  14.231  13.037  1.00 88.91           H  
ATOM   3054 HG23 THR A 192     -20.164  14.765  13.840  1.00 88.91           H  
ATOM   3055  OG1 THR A 192     -18.494  13.493  12.479  1.00 88.91           O  
ATOM   3056  HG1 THR A 192     -17.950  13.368  11.699  1.00 88.91           H  
ATOM   3057  OXT THR A 192     -22.658  12.466  11.536  1.00 88.91           O  
TER    3058      THR A 192                                                       
ATOM   3058  N   PHE B   1      15.320   6.605 -50.103  1.00 30.87           N  
ATOM   3059  H   PHE B   1      15.816   7.484 -50.053  1.00 30.87           H  
ATOM   3060  H2  PHE B   1      15.039   6.425 -51.056  1.00 30.87           H  
ATOM   3061  H3  PHE B   1      15.930   5.866 -49.784  1.00 30.87           H  
ATOM   3062  CA  PHE B   1      14.131   6.641 -49.235  1.00 30.87           C  
ATOM   3063  HA  PHE B   1      13.483   7.464 -49.536  1.00 30.87           H  
ATOM   3064  C   PHE B   1      14.594   6.882 -47.809  1.00 30.87           C  
ATOM   3065  CB  PHE B   1      13.327   5.344 -49.364  1.00 30.87           C  
ATOM   3066  HB2 PHE B   1      12.630   5.277 -48.529  1.00 30.87           H  
ATOM   3067  HB3 PHE B   1      13.992   4.483 -49.312  1.00 30.87           H  
ATOM   3068  O   PHE B   1      15.371   6.071 -47.317  1.00 30.87           O  
ATOM   3069  CG  PHE B   1      12.537   5.311 -50.655  1.00 30.87           C  
ATOM   3070  CD1 PHE B   1      11.220   5.810 -50.667  1.00 30.87           C  
ATOM   3071  HD1 PHE B   1      10.757   6.164 -49.758  1.00 30.87           H  
ATOM   3072  CD2 PHE B   1      13.115   4.830 -51.847  1.00 30.87           C  
ATOM   3073  HD2 PHE B   1      14.105   4.399 -51.850  1.00 30.87           H  
ATOM   3074  CE1 PHE B   1      10.486   5.832 -51.863  1.00 30.87           C  
ATOM   3075  HE1 PHE B   1       9.470   6.199 -51.868  1.00 30.87           H  
ATOM   3076  CE2 PHE B   1      12.380   4.864 -53.046  1.00 30.87           C  
ATOM   3077  HE2 PHE B   1      12.809   4.480 -53.960  1.00 30.87           H  
ATOM   3078  CZ  PHE B   1      11.067   5.366 -53.054  1.00 30.87           C  
ATOM   3079  HZ  PHE B   1      10.497   5.375 -53.971  1.00 30.87           H  
ATOM   3080  N   PRO B   2      14.252   8.028 -47.201  1.00 33.52           N  
ATOM   3081  CA  PRO B   2      14.646   8.328 -45.829  1.00 33.52           C  
ATOM   3082  HA  PRO B   2      15.729   8.266 -45.726  1.00 33.52           H  
ATOM   3083  C   PRO B   2      13.993   7.308 -44.889  1.00 33.52           C  
ATOM   3084  CB  PRO B   2      14.199   9.773 -45.579  1.00 33.52           C  
ATOM   3085  HB2 PRO B   2      15.014  10.450 -45.835  1.00 33.52           H  
ATOM   3086  HB3 PRO B   2      13.886   9.934 -44.547  1.00 33.52           H  
ATOM   3087  O   PRO B   2      12.782   7.116 -44.925  1.00 33.52           O  
ATOM   3088  CG  PRO B   2      13.046   9.983 -46.560  1.00 33.52           C  
ATOM   3089  HG2 PRO B   2      12.964  11.024 -46.871  1.00 33.52           H  
ATOM   3090  HG3 PRO B   2      12.115   9.654 -46.096  1.00 33.52           H  
ATOM   3091  CD  PRO B   2      13.378   9.064 -47.733  1.00 33.52           C  
ATOM   3092  HD2 PRO B   2      12.457   8.643 -48.135  1.00 33.52           H  
ATOM   3093  HD3 PRO B   2      13.904   9.632 -48.500  1.00 33.52           H  
ATOM   3094  N   ILE B   3      14.810   6.603 -44.106  1.00 33.45           N  
ATOM   3095  H   ILE B   3      15.800   6.797 -44.137  1.00 33.45           H  
ATOM   3096  CA  ILE B   3      14.343   5.615 -43.130  1.00 33.45           C  
ATOM   3097  HA  ILE B   3      13.516   5.045 -43.555  1.00 33.45           H  
ATOM   3098  C   ILE B   3      13.818   6.410 -41.933  1.00 33.45           C  
ATOM   3099  CB  ILE B   3      15.478   4.625 -42.758  1.00 33.45           C  
ATOM   3100  HB  ILE B   3      16.291   5.192 -42.304  1.00 33.45           H  
ATOM   3101  O   ILE B   3      14.605   6.882 -41.109  1.00 33.45           O  
ATOM   3102  CG1 ILE B   3      16.035   3.908 -44.014  1.00 33.45           C  
ATOM   3103 HG12 ILE B   3      15.261   3.269 -44.440  1.00 33.45           H  
ATOM   3104 HG13 ILE B   3      16.308   4.647 -44.767  1.00 33.45           H  
ATOM   3105  CG2 ILE B   3      14.975   3.594 -41.728  1.00 33.45           C  
ATOM   3106 HG21 ILE B   3      14.590   4.097 -40.842  1.00 33.45           H  
ATOM   3107 HG22 ILE B   3      15.786   2.939 -41.409  1.00 33.45           H  
ATOM   3108 HG23 ILE B   3      14.175   2.992 -42.159  1.00 33.45           H  
ATOM   3109  CD1 ILE B   3      17.291   3.067 -43.751  1.00 33.45           C  
ATOM   3110 HD11 ILE B   3      17.699   2.723 -44.701  1.00 33.45           H  
ATOM   3111 HD12 ILE B   3      18.042   3.669 -43.239  1.00 33.45           H  
ATOM   3112 HD13 ILE B   3      17.047   2.194 -43.145  1.00 33.45           H  
ATOM   3113  N   GLU B   4      12.504   6.629 -41.874  1.00 34.37           N  
ATOM   3114  H   GLU B   4      11.911   6.310 -42.627  1.00 34.37           H  
ATOM   3115  CA  GLU B   4      11.861   7.207 -40.694  1.00 34.37           C  
ATOM   3116  HA  GLU B   4      12.293   8.190 -40.504  1.00 34.37           H  
ATOM   3117  C   GLU B   4      12.167   6.316 -39.487  1.00 34.37           C  
ATOM   3118  CB  GLU B   4      10.349   7.388 -40.906  1.00 34.37           C  
ATOM   3119  HB2 GLU B   4       9.862   7.448 -39.933  1.00 34.37           H  
ATOM   3120  HB3 GLU B   4       9.952   6.530 -41.448  1.00 34.37           H  
ATOM   3121  O   GLU B   4      11.862   5.122 -39.468  1.00 34.37           O  
ATOM   3122  CG  GLU B   4      10.062   8.692 -41.668  1.00 34.37           C  
ATOM   3123  HG2 GLU B   4      10.581   8.660 -42.626  1.00 34.37           H  
ATOM   3124  HG3 GLU B   4      10.477   9.521 -41.094  1.00 34.37           H  
ATOM   3125  CD  GLU B   4       8.567   8.947 -41.919  1.00 34.37           C  
ATOM   3126  OE1 GLU B   4       8.241  10.122 -42.196  1.00 34.37           O  
ATOM   3127  OE2 GLU B   4       7.782   7.975 -41.861  1.00 34.37           O  
ATOM   3128  N   LYS B   5      12.860   6.886 -38.493  1.00 43.37           N  
ATOM   3129  H   LYS B   5      13.072   7.871 -38.569  1.00 43.37           H  
ATOM   3130  CA  LYS B   5      13.177   6.172 -37.255  1.00 43.37           C  
ATOM   3131  HA  LYS B   5      13.705   5.258 -37.528  1.00 43.37           H  
ATOM   3132  C   LYS B   5      11.858   5.790 -36.576  1.00 43.37           C  
ATOM   3133  CB  LYS B   5      14.047   7.025 -36.321  1.00 43.37           C  
ATOM   3134  HB2 LYS B   5      14.018   6.587 -35.324  1.00 43.37           H  
ATOM   3135  HB3 LYS B   5      13.637   8.033 -36.263  1.00 43.37           H  
ATOM   3136  O   LYS B   5      10.989   6.656 -36.466  1.00 43.37           O  
ATOM   3137  CG  LYS B   5      15.508   7.071 -36.788  1.00 43.37           C  
ATOM   3138  HG2 LYS B   5      15.556   7.484 -37.796  1.00 43.37           H  
ATOM   3139  HG3 LYS B   5      15.909   6.058 -36.803  1.00 43.37           H  
ATOM   3140  CD  LYS B   5      16.351   7.939 -35.845  1.00 43.37           C  
ATOM   3141  HD2 LYS B   5      15.971   8.960 -35.874  1.00 43.37           H  
ATOM   3142  HD3 LYS B   5      16.268   7.552 -34.829  1.00 43.37           H  
ATOM   3143  CE  LYS B   5      17.816   7.913 -36.292  1.00 43.37           C  
ATOM   3144  HE2 LYS B   5      18.180   6.888 -36.230  1.00 43.37           H  
ATOM   3145  HE3 LYS B   5      17.860   8.214 -37.339  1.00 43.37           H  
ATOM   3146  NZ  LYS B   5      18.661   8.814 -35.468  1.00 43.37           N  
ATOM   3147  HZ1 LYS B   5      19.620   8.780 -35.785  1.00 43.37           H  
ATOM   3148  HZ2 LYS B   5      18.633   8.539 -34.497  1.00 43.37           H  
ATOM   3149  HZ3 LYS B   5      18.337   9.767 -35.549  1.00 43.37           H  
ATOM   3150  N   PRO B   6      11.711   4.545 -36.093  1.00 37.10           N  
ATOM   3151  CA  PRO B   6      10.480   4.124 -35.445  1.00 37.10           C  
ATOM   3152  HA  PRO B   6       9.671   4.183 -36.173  1.00 37.10           H  
ATOM   3153  C   PRO B   6      10.197   5.047 -34.249  1.00 37.10           C  
ATOM   3154  CB  PRO B   6      10.690   2.662 -35.042  1.00 37.10           C  
ATOM   3155  HB2 PRO B   6      10.311   2.013 -35.831  1.00 37.10           H  
ATOM   3156  HB3 PRO B   6      10.210   2.422 -34.093  1.00 37.10           H  
ATOM   3157  O   PRO B   6      11.131   5.379 -33.504  1.00 37.10           O  
ATOM   3158  CG  PRO B   6      12.211   2.523 -34.960  1.00 37.10           C  
ATOM   3159  HG2 PRO B   6      12.535   1.502 -35.160  1.00 37.10           H  
ATOM   3160  HG3 PRO B   6      12.553   2.847 -33.977  1.00 37.10           H  
ATOM   3161  CD  PRO B   6      12.714   3.497 -36.022  1.00 37.10           C  
ATOM   3162  HD2 PRO B   6      13.689   3.889 -35.733  1.00 37.10           H  
ATOM   3163  HD3 PRO B   6      12.776   2.993 -36.987  1.00 37.10           H  
ATOM   3164  N   PRO B   7       8.945   5.501 -34.065  1.00 35.18           N  
ATOM   3165  CA  PRO B   7       8.596   6.361 -32.949  1.00 35.18           C  
ATOM   3166  HA  PRO B   7       9.184   7.278 -32.992  1.00 35.18           H  
ATOM   3167  C   PRO B   7       8.908   5.613 -31.653  1.00 35.18           C  
ATOM   3168  CB  PRO B   7       7.112   6.703 -33.126  1.00 35.18           C  
ATOM   3169  HB2 PRO B   7       6.586   6.765 -32.173  1.00 35.18           H  
ATOM   3170  HB3 PRO B   7       7.023   7.645 -33.667  1.00 35.18           H  
ATOM   3171  O   PRO B   7       8.445   4.492 -31.435  1.00 35.18           O  
ATOM   3172  CG  PRO B   7       6.569   5.571 -33.998  1.00 35.18           C  
ATOM   3173  HG2 PRO B   7       5.732   5.899 -34.614  1.00 35.18           H  
ATOM   3174  HG3 PRO B   7       6.270   4.736 -33.364  1.00 35.18           H  
ATOM   3175  CD  PRO B   7       7.768   5.160 -34.847  1.00 35.18           C  
ATOM   3176  HD2 PRO B   7       7.775   5.729 -35.776  1.00 35.18           H  
ATOM   3177  HD3 PRO B   7       7.720   4.091 -35.057  1.00 35.18           H  
ATOM   3178  N   LYS B   8       9.733   6.218 -30.790  1.00 36.75           N  
ATOM   3179  H   LYS B   8      10.089   7.131 -31.034  1.00 36.75           H  
ATOM   3180  CA  LYS B   8       9.948   5.700 -29.438  1.00 36.75           C  
ATOM   3181  HA  LYS B   8      10.257   4.656 -29.490  1.00 36.75           H  
ATOM   3182  C   LYS B   8       8.596   5.766 -28.743  1.00 36.75           C  
ATOM   3183  CB  LYS B   8      11.009   6.514 -28.682  1.00 36.75           C  
ATOM   3184  HB2 LYS B   8      10.991   6.204 -27.637  1.00 36.75           H  
ATOM   3185  HB3 LYS B   8      10.757   7.574 -28.726  1.00 36.75           H  
ATOM   3186  O   LYS B   8       8.136   6.856 -28.415  1.00 36.75           O  
ATOM   3187  CG  LYS B   8      12.425   6.298 -29.234  1.00 36.75           C  
ATOM   3188  HG2 LYS B   8      12.654   5.232 -29.230  1.00 36.75           H  
ATOM   3189  HG3 LYS B   8      12.483   6.671 -30.257  1.00 36.75           H  
ATOM   3190  CD  LYS B   8      13.444   7.037 -28.358  1.00 36.75           C  
ATOM   3191  HD2 LYS B   8      13.350   6.675 -27.334  1.00 36.75           H  
ATOM   3192  HD3 LYS B   8      13.224   8.104 -28.376  1.00 36.75           H  
ATOM   3193  CE  LYS B   8      14.872   6.792 -28.855  1.00 36.75           C  
ATOM   3194  HE2 LYS B   8      14.969   7.205 -29.859  1.00 36.75           H  
ATOM   3195  HE3 LYS B   8      15.032   5.716 -28.916  1.00 36.75           H  
ATOM   3196  NZ  LYS B   8      15.863   7.403 -27.935  1.00 36.75           N  
ATOM   3197  HZ1 LYS B   8      15.758   7.010 -27.010  1.00 36.75           H  
ATOM   3198  HZ2 LYS B   8      15.719   8.400 -27.861  1.00 36.75           H  
ATOM   3199  HZ3 LYS B   8      16.808   7.222 -28.242  1.00 36.75           H  
ATOM   3200  N   THR B   9       7.954   4.614 -28.573  1.00 30.33           N  
ATOM   3201  H   THR B   9       8.369   3.772 -28.945  1.00 30.33           H  
ATOM   3202  CA  THR B   9       6.731   4.505 -27.781  1.00 30.33           C  
ATOM   3203  HA  THR B   9       6.029   5.286 -28.072  1.00 30.33           H  
ATOM   3204  C   THR B   9       7.157   4.737 -26.343  1.00 30.33           C  
ATOM   3205  CB  THR B   9       6.040   3.148 -27.979  1.00 30.33           C  
ATOM   3206  HB  THR B   9       6.692   2.343 -27.643  1.00 30.33           H  
ATOM   3207  O   THR B   9       7.576   3.819 -25.646  1.00 30.33           O  
ATOM   3208  CG2 THR B   9       4.701   3.070 -27.246  1.00 30.33           C  
ATOM   3209 HG21 THR B   9       4.044   3.876 -27.573  1.00 30.33           H  
ATOM   3210 HG22 THR B   9       4.226   2.113 -27.463  1.00 30.33           H  
ATOM   3211 HG23 THR B   9       4.857   3.142 -26.169  1.00 30.33           H  
ATOM   3212  OG1 THR B   9       5.762   2.975 -29.352  1.00 30.33           O  
ATOM   3213  HG1 THR B   9       6.550   3.167 -29.867  1.00 30.33           H  
ATOM   3214  N   VAL B  10       7.174   6.004 -25.934  1.00 31.23           N  
ATOM   3215  H   VAL B  10       6.952   6.728 -26.603  1.00 31.23           H  
ATOM   3216  CA  VAL B  10       7.282   6.371 -24.530  1.00 31.23           C  
ATOM   3217  HA  VAL B  10       8.114   5.826 -24.083  1.00 31.23           H  
ATOM   3218  C   VAL B  10       5.980   5.861 -23.943  1.00 31.23           C  
ATOM   3219  CB  VAL B  10       7.482   7.893 -24.299  1.00 31.23           C  
ATOM   3220  HB  VAL B  10       6.543   8.365 -24.011  1.00 31.23           H  
ATOM   3221  O   VAL B  10       4.937   6.485 -24.127  1.00 31.23           O  
ATOM   3222  CG1 VAL B  10       8.479   8.103 -23.153  1.00 31.23           C  
ATOM   3223 HG11 VAL B  10       8.578   9.167 -22.937  1.00 31.23           H  
ATOM   3224 HG12 VAL B  10       9.455   7.694 -23.418  1.00 31.23           H  
ATOM   3225 HG13 VAL B  10       8.112   7.606 -22.256  1.00 31.23           H  
ATOM   3226  CG2 VAL B  10       8.010   8.655 -25.524  1.00 31.23           C  
ATOM   3227 HG21 VAL B  10       7.260   8.650 -26.316  1.00 31.23           H  
ATOM   3228 HG22 VAL B  10       8.202   9.694 -25.255  1.00 31.23           H  
ATOM   3229 HG23 VAL B  10       8.931   8.199 -25.886  1.00 31.23           H  
ATOM   3230  N   ALA B  11       6.006   4.655 -23.374  1.00 31.30           N  
ATOM   3231  H   ALA B  11       6.863   4.120 -23.379  1.00 31.30           H  
ATOM   3232  CA  ALA B  11       4.884   4.161 -22.607  1.00 31.30           C  
ATOM   3233  HA  ALA B  11       3.988   4.142 -23.227  1.00 31.30           H  
ATOM   3234  C   ALA B  11       4.707   5.184 -21.489  1.00 31.30           C  
ATOM   3235  CB  ALA B  11       5.173   2.739 -22.106  1.00 31.30           C  
ATOM   3236  HB1 ALA B  11       6.076   2.729 -21.496  1.00 31.30           H  
ATOM   3237  HB2 ALA B  11       4.337   2.392 -21.498  1.00 31.30           H  
ATOM   3238  HB3 ALA B  11       5.300   2.065 -22.953  1.00 31.30           H  
ATOM   3239  O   ALA B  11       5.508   5.239 -20.557  1.00 31.30           O  
ATOM   3240  N   SER B  12       3.726   6.074 -21.651  1.00 31.45           N  
ATOM   3241  H   SER B  12       3.207   6.063 -22.517  1.00 31.45           H  
ATOM   3242  CA  SER B  12       3.194   6.827 -20.534  1.00 31.45           C  
ATOM   3243  HA  SER B  12       3.981   7.416 -20.063  1.00 31.45           H  
ATOM   3244  C   SER B  12       2.717   5.743 -19.593  1.00 31.45           C  
ATOM   3245  CB  SER B  12       2.061   7.750 -20.994  1.00 31.45           C  
ATOM   3246  HB2 SER B  12       2.468   8.498 -21.674  1.00 31.45           H  
ATOM   3247  HB3 SER B  12       1.309   7.169 -21.526  1.00 31.45           H  
ATOM   3248  O   SER B  12       1.726   5.067 -19.877  1.00 31.45           O  
ATOM   3249  OG  SER B  12       1.443   8.405 -19.905  1.00 31.45           O  
ATOM   3250  HG  SER B  12       2.095   8.745 -19.288  1.00 31.45           H  
ATOM   3251  N   ILE B  13       3.514   5.480 -18.558  1.00 35.08           N  
ATOM   3252  H   ILE B  13       4.387   5.979 -18.468  1.00 35.08           H  
ATOM   3253  CA  ILE B  13       3.070   4.673 -17.439  1.00 35.08           C  
ATOM   3254  HA  ILE B  13       2.713   3.705 -17.792  1.00 35.08           H  
ATOM   3255  C   ILE B  13       1.912   5.491 -16.905  1.00 35.08           C  
ATOM   3256  CB  ILE B  13       4.176   4.454 -16.395  1.00 35.08           C  
ATOM   3257  HB  ILE B  13       4.433   5.416 -15.952  1.00 35.08           H  
ATOM   3258  O   ILE B  13       2.098   6.528 -16.273  1.00 35.08           O  
ATOM   3259  CG1 ILE B  13       5.439   3.871 -17.054  1.00 35.08           C  
ATOM   3260 HG12 ILE B  13       5.768   4.515 -17.870  1.00 35.08           H  
ATOM   3261 HG13 ILE B  13       5.241   2.875 -17.451  1.00 35.08           H  
ATOM   3262  CG2 ILE B  13       3.655   3.524 -15.284  1.00 35.08           C  
ATOM   3263 HG21 ILE B  13       4.390   3.429 -14.484  1.00 35.08           H  
ATOM   3264 HG22 ILE B  13       2.752   3.941 -14.838  1.00 35.08           H  
ATOM   3265 HG23 ILE B  13       3.427   2.536 -15.685  1.00 35.08           H  
ATOM   3266  CD1 ILE B  13       6.578   3.811 -16.048  1.00 35.08           C  
ATOM   3267 HD11 ILE B  13       6.616   4.722 -15.452  1.00 35.08           H  
ATOM   3268 HD12 ILE B  13       7.514   3.738 -16.601  1.00 35.08           H  
ATOM   3269 HD13 ILE B  13       6.455   2.950 -15.392  1.00 35.08           H  
ATOM   3270  N   THR B  14       0.715   5.115 -17.342  1.00 36.71           N  
ATOM   3271  H   THR B  14       0.666   4.292 -17.927  1.00 36.71           H  
ATOM   3272  CA  THR B  14      -0.512   5.672 -16.806  1.00 36.71           C  
ATOM   3273  HA  THR B  14      -0.568   6.742 -17.010  1.00 36.71           H  
ATOM   3274  C   THR B  14      -0.416   5.428 -15.320  1.00 36.71           C  
ATOM   3275  CB  THR B  14      -1.725   4.953 -17.398  1.00 36.71           C  
ATOM   3276  HB  THR B  14      -1.671   3.890 -17.161  1.00 36.71           H  
ATOM   3277  O   THR B  14      -0.013   4.321 -14.951  1.00 36.71           O  
ATOM   3278  CG2 THR B  14      -3.051   5.515 -16.893  1.00 36.71           C  
ATOM   3279 HG21 THR B  14      -3.873   5.024 -17.413  1.00 36.71           H  
ATOM   3280 HG22 THR B  14      -3.096   6.589 -17.077  1.00 36.71           H  
ATOM   3281 HG23 THR B  14      -3.153   5.326 -15.824  1.00 36.71           H  
ATOM   3282  OG1 THR B  14      -1.699   5.110 -18.801  1.00 36.71           O  
ATOM   3283  HG1 THR B  14      -0.779   5.168 -19.070  1.00 36.71           H  
ATOM   3284  N   THR B  15      -0.712   6.451 -14.512  1.00 40.12           N  
ATOM   3285  H   THR B  15      -0.947   7.358 -14.889  1.00 40.12           H  
ATOM   3286  CA  THR B  15      -0.670   6.336 -13.057  1.00 40.12           C  
ATOM   3287  HA  THR B  15       0.372   6.400 -12.746  1.00 40.12           H  
ATOM   3288  C   THR B  15      -1.321   5.010 -12.699  1.00 40.12           C  
ATOM   3289  CB  THR B  15      -1.434   7.457 -12.352  1.00 40.12           C  
ATOM   3290  HB  THR B  15      -2.502   7.349 -12.542  1.00 40.12           H  
ATOM   3291  O   THR B  15      -2.492   4.812 -13.051  1.00 40.12           O  
ATOM   3292  CG2 THR B  15      -1.187   7.458 -10.840  1.00 40.12           C  
ATOM   3293 HG21 THR B  15      -0.372   8.131 -10.572  1.00 40.12           H  
ATOM   3294 HG22 THR B  15      -2.099   7.775 -10.333  1.00 40.12           H  
ATOM   3295 HG23 THR B  15      -0.940   6.461 -10.476  1.00 40.12           H  
ATOM   3296  OG1 THR B  15      -1.002   8.697 -12.863  1.00 40.12           O  
ATOM   3297  HG1 THR B  15      -1.033   9.313 -12.127  1.00 40.12           H  
ATOM   3298  N   PRO B  16      -0.548   4.057 -12.163  1.00 40.93           N  
ATOM   3299  CA  PRO B  16      -1.070   2.744 -11.853  1.00 40.93           C  
ATOM   3300  HA  PRO B  16      -1.265   2.211 -12.783  1.00 40.93           H  
ATOM   3301  C   PRO B  16      -2.362   2.891 -11.071  1.00 40.93           C  
ATOM   3302  CB  PRO B  16       0.017   2.020 -11.091  1.00 40.93           C  
ATOM   3303  HB2 PRO B  16       0.471   1.282 -11.752  1.00 40.93           H  
ATOM   3304  HB3 PRO B  16      -0.372   1.556 -10.184  1.00 40.93           H  
ATOM   3305  O   PRO B  16      -2.493   3.741 -10.186  1.00 40.93           O  
ATOM   3306  CG  PRO B  16       1.030   3.117 -10.791  1.00 40.93           C  
ATOM   3307  HG2 PRO B  16       2.035   2.694 -10.781  1.00 40.93           H  
ATOM   3308  HG3 PRO B  16       0.773   3.625  -9.862  1.00 40.93           H  
ATOM   3309  CD  PRO B  16       0.865   4.134 -11.875  1.00 40.93           C  
ATOM   3310  HD2 PRO B  16       1.180   5.103 -11.488  1.00 40.93           H  
ATOM   3311  HD3 PRO B  16       1.445   3.850 -12.754  1.00 40.93           H  
ATOM   3312  N   LYS B  17      -3.361   2.151 -11.544  1.00 44.42           N  
ATOM   3313  H   LYS B  17      -3.136   1.398 -12.178  1.00 44.42           H  
ATOM   3314  CA  LYS B  17      -4.740   2.354 -11.141  1.00 44.42           C  
ATOM   3315  HA  LYS B  17      -4.975   3.404 -11.319  1.00 44.42           H  
ATOM   3316  C   LYS B  17      -4.852   2.090  -9.649  1.00 44.42           C  
ATOM   3317  CB  LYS B  17      -5.655   1.447 -11.971  1.00 44.42           C  
ATOM   3318  HB2 LYS B  17      -5.897   0.550 -11.401  1.00 44.42           H  
ATOM   3319  HB3 LYS B  17      -5.136   1.135 -12.878  1.00 44.42           H  
ATOM   3320  O   LYS B  17      -4.144   1.248  -9.103  1.00 44.42           O  
ATOM   3321  CG  LYS B  17      -6.935   2.179 -12.384  1.00 44.42           C  
ATOM   3322  HG2 LYS B  17      -6.675   3.044 -12.993  1.00 44.42           H  
ATOM   3323  HG3 LYS B  17      -7.471   2.511 -11.495  1.00 44.42           H  
ATOM   3324  CD  LYS B  17      -7.820   1.229 -13.192  1.00 44.42           C  
ATOM   3325  HD2 LYS B  17      -8.120   0.402 -12.549  1.00 44.42           H  
ATOM   3326  HD3 LYS B  17      -7.254   0.838 -14.038  1.00 44.42           H  
ATOM   3327  CE  LYS B  17      -9.054   1.976 -13.696  1.00 44.42           C  
ATOM   3328  HE2 LYS B  17      -9.537   2.452 -12.843  1.00 44.42           H  
ATOM   3329  HE3 LYS B  17      -8.732   2.763 -14.379  1.00 44.42           H  
ATOM   3330  NZ  LYS B  17      -9.993   1.046 -14.363  1.00 44.42           N  
ATOM   3331  HZ1 LYS B  17     -10.287   0.340 -13.703  1.00 44.42           H  
ATOM   3332  HZ2 LYS B  17      -9.539   0.592 -15.143  1.00 44.42           H  
ATOM   3333  HZ3 LYS B  17     -10.810   1.546 -14.685  1.00 44.42           H  
ATOM   3334  N   ILE B  18      -5.774   2.802  -9.018  1.00 46.79           N  
ATOM   3335  H   ILE B  18      -6.285   3.505  -9.533  1.00 46.79           H  
ATOM   3336  CA  ILE B  18      -6.030   2.684  -7.591  1.00 46.79           C  
ATOM   3337  HA  ILE B  18      -5.128   2.978  -7.054  1.00 46.79           H  
ATOM   3338  C   ILE B  18      -6.316   1.227  -7.260  1.00 46.79           C  
ATOM   3339  CB  ILE B  18      -7.153   3.651  -7.207  1.00 46.79           C  
ATOM   3340  HB  ILE B  18      -7.965   3.562  -7.929  1.00 46.79           H  
ATOM   3341  O   ILE B  18      -7.237   0.603  -7.797  1.00 46.79           O  
ATOM   3342  CG1 ILE B  18      -6.533   5.071  -7.284  1.00 46.79           C  
ATOM   3343 HG12 ILE B  18      -6.011   5.289  -6.353  1.00 46.79           H  
ATOM   3344 HG13 ILE B  18      -5.772   5.110  -8.064  1.00 46.79           H  
ATOM   3345  CG2 ILE B  18      -7.698   3.310  -5.819  1.00 46.79           C  
ATOM   3346 HG21 ILE B  18      -8.167   2.326  -5.816  1.00 46.79           H  
ATOM   3347 HG22 ILE B  18      -8.487   4.027  -5.592  1.00 46.79           H  
ATOM   3348 HG23 ILE B  18      -6.894   3.332  -5.083  1.00 46.79           H  
ATOM   3349  CD1 ILE B  18      -7.484   6.213  -7.615  1.00 46.79           C  
ATOM   3350 HD11 ILE B  18      -8.057   6.495  -6.732  1.00 46.79           H  
ATOM   3351 HD12 ILE B  18      -8.138   5.936  -8.443  1.00 46.79           H  
ATOM   3352 HD13 ILE B  18      -6.900   7.085  -7.910  1.00 46.79           H  
ATOM   3353  N   ILE B  19      -5.455   0.688  -6.411  1.00 50.93           N  
ATOM   3354  H   ILE B  19      -4.709   1.257  -6.037  1.00 50.93           H  
ATOM   3355  CA  ILE B  19      -5.490  -0.709  -6.054  1.00 50.93           C  
ATOM   3356  HA  ILE B  19      -5.776  -1.281  -6.937  1.00 50.93           H  
ATOM   3357  C   ILE B  19      -6.585  -0.860  -4.997  1.00 50.93           C  
ATOM   3358  CB  ILE B  19      -4.087  -1.189  -5.629  1.00 50.93           C  
ATOM   3359  HB  ILE B  19      -3.858  -0.775  -4.647  1.00 50.93           H  
ATOM   3360  O   ILE B  19      -6.398  -0.523  -3.835  1.00 50.93           O  
ATOM   3361  CG1 ILE B  19      -2.981  -0.755  -6.619  1.00 50.93           C  
ATOM   3362 HG12 ILE B  19      -3.327  -0.918  -7.639  1.00 50.93           H  
ATOM   3363 HG13 ILE B  19      -2.793   0.312  -6.493  1.00 50.93           H  
ATOM   3364  CG2 ILE B  19      -4.098  -2.718  -5.591  1.00 50.93           C  
ATOM   3365 HG21 ILE B  19      -3.203  -3.095  -5.097  1.00 50.93           H  
ATOM   3366 HG22 ILE B  19      -5.003  -3.085  -5.107  1.00 50.93           H  
ATOM   3367 HG23 ILE B  19      -4.046  -3.091  -6.613  1.00 50.93           H  
ATOM   3368  CD1 ILE B  19      -1.646  -1.491  -6.458  1.00 50.93           C  
ATOM   3369 HD11 ILE B  19      -1.332  -1.475  -5.414  1.00 50.93           H  
ATOM   3370 HD12 ILE B  19      -0.908  -1.011  -7.101  1.00 50.93           H  
ATOM   3371 HD13 ILE B  19      -1.731  -2.524  -6.793  1.00 50.93           H  
ATOM   3372  N   LEU B  20      -7.763  -1.330  -5.415  1.00 48.12           N  
ATOM   3373  H   LEU B  20      -7.857  -1.541  -6.398  1.00 48.12           H  
ATOM   3374  CA  LEU B  20      -8.851  -1.710  -4.513  1.00 48.12           C  
ATOM   3375  HA  LEU B  20      -9.199  -0.816  -3.997  1.00 48.12           H  
ATOM   3376  C   LEU B  20      -8.314  -2.698  -3.467  1.00 48.12           C  
ATOM   3377  CB  LEU B  20     -10.031  -2.328  -5.298  1.00 48.12           C  
ATOM   3378  HB2 LEU B  20      -9.679  -3.196  -5.856  1.00 48.12           H  
ATOM   3379  HB3 LEU B  20     -10.763  -2.704  -4.583  1.00 48.12           H  
ATOM   3380  O   LEU B  20      -7.862  -3.805  -3.785  1.00 48.12           O  
ATOM   3381  CG  LEU B  20     -10.735  -1.366  -6.270  1.00 48.12           C  
ATOM   3382  HG  LEU B  20     -10.008  -0.703  -6.738  1.00 48.12           H  
ATOM   3383  CD1 LEU B  20     -11.441  -2.150  -7.379  1.00 48.12           C  
ATOM   3384 HD11 LEU B  20     -11.947  -1.454  -8.049  1.00 48.12           H  
ATOM   3385 HD12 LEU B  20     -10.703  -2.716  -7.948  1.00 48.12           H  
ATOM   3386 HD13 LEU B  20     -12.170  -2.834  -6.944  1.00 48.12           H  
ATOM   3387  CD2 LEU B  20     -11.782  -0.530  -5.534  1.00 48.12           C  
ATOM   3388 HD21 LEU B  20     -11.300   0.052  -4.748  1.00 48.12           H  
ATOM   3389 HD22 LEU B  20     -12.542  -1.172  -5.090  1.00 48.12           H  
ATOM   3390 HD23 LEU B  20     -12.253   0.164  -6.230  1.00 48.12           H  
ATOM   3391  N   GLN B  21      -8.352  -2.289  -2.206  1.00 52.53           N  
ATOM   3392  H   GLN B  21      -8.638  -1.339  -2.014  1.00 52.53           H  
ATOM   3393  CA  GLN B  21      -7.976  -3.133  -1.084  1.00 52.53           C  
ATOM   3394  HA  GLN B  21      -7.042  -3.638  -1.329  1.00 52.53           H  
ATOM   3395  C   GLN B  21      -9.060  -4.182  -0.849  1.00 52.53           C  
ATOM   3396  CB  GLN B  21      -7.735  -2.225   0.113  1.00 52.53           C  
ATOM   3397  HB2 GLN B  21      -7.105  -1.419  -0.264  1.00 52.53           H  
ATOM   3398  HB3 GLN B  21      -8.682  -1.802   0.447  1.00 52.53           H  
ATOM   3399  O   GLN B  21     -10.244  -3.862  -0.750  1.00 52.53           O  
ATOM   3400  CG  GLN B  21      -7.033  -2.894   1.303  1.00 52.53           C  
ATOM   3401  HG2 GLN B  21      -6.388  -3.697   0.946  1.00 52.53           H  
ATOM   3402  HG3 GLN B  21      -7.791  -3.344   1.945  1.00 52.53           H  
ATOM   3403  CD  GLN B  21      -6.199  -1.906   2.116  1.00 52.53           C  
ATOM   3404  NE2 GLN B  21      -5.960  -2.112   3.384  1.00 52.53           N  
ATOM   3405 HE21 GLN B  21      -5.826  -1.199   3.793  1.00 52.53           H  
ATOM   3406 HE22 GLN B  21      -6.505  -2.816   3.859  1.00 52.53           H  
ATOM   3407  OE1 GLN B  21      -5.693  -0.922   1.641  1.00 52.53           O  
ATOM   3408  N   LYS B  22      -8.658  -5.451  -0.816  1.00 52.65           N  
ATOM   3409  H   LYS B  22      -7.665  -5.636  -0.842  1.00 52.65           H  
ATOM   3410  CA  LYS B  22      -9.574  -6.585  -0.691  1.00 52.65           C  
ATOM   3411  HA  LYS B  22     -10.493  -6.323  -1.215  1.00 52.65           H  
ATOM   3412  C   LYS B  22      -9.949  -6.862   0.771  1.00 52.65           C  
ATOM   3413  CB  LYS B  22      -8.945  -7.804  -1.385  1.00 52.65           C  
ATOM   3414  HB2 LYS B  22      -8.150  -8.173  -0.737  1.00 52.65           H  
ATOM   3415  HB3 LYS B  22      -8.527  -7.489  -2.341  1.00 52.65           H  
ATOM   3416  O   LYS B  22      -9.261  -6.457   1.701  1.00 52.65           O  
ATOM   3417  CG  LYS B  22      -9.928  -8.957  -1.629  1.00 52.65           C  
ATOM   3418  HG2 LYS B  22     -10.181  -9.415  -0.673  1.00 52.65           H  
ATOM   3419  HG3 LYS B  22     -10.834  -8.573  -2.100  1.00 52.65           H  
ATOM   3420  CD  LYS B  22      -9.348 -10.061  -2.504  1.00 52.65           C  
ATOM   3421  HD2 LYS B  22      -8.355 -10.335  -2.149  1.00 52.65           H  
ATOM   3422  HD3 LYS B  22      -9.278  -9.707  -3.533  1.00 52.65           H  
ATOM   3423  CE  LYS B  22     -10.274 -11.274  -2.416  1.00 52.65           C  
ATOM   3424  HE2 LYS B  22     -11.287 -10.975  -2.686  1.00 52.65           H  
ATOM   3425  HE3 LYS B  22     -10.325 -11.616  -1.382  1.00 52.65           H  
ATOM   3426  NZ  LYS B  22      -9.795 -12.350  -3.304  1.00 52.65           N  
ATOM   3427  HZ1 LYS B  22      -8.838 -12.589  -3.090  1.00 52.65           H  
ATOM   3428  HZ2 LYS B  22     -10.397 -13.157  -3.214  1.00 52.65           H  
ATOM   3429  HZ3 LYS B  22      -9.798 -12.022  -4.259  1.00 52.65           H  
ATOM   3430  N   GLU B  23     -11.011  -7.656   0.881  1.00 59.61           N  
ATOM   3431  H   GLU B  23     -11.465  -7.793  -0.011  1.00 59.61           H  
ATOM   3432  CA  GLU B  23     -11.682  -8.419   1.953  1.00 59.61           C  
ATOM   3433  HA  GLU B  23     -12.402  -7.762   2.442  1.00 59.61           H  
ATOM   3434  C   GLU B  23     -10.834  -9.068   3.079  1.00 59.61           C  
ATOM   3435  CB  GLU B  23     -12.460  -9.561   1.244  1.00 59.61           C  
ATOM   3436  HB2 GLU B  23     -13.096 -10.071   1.968  1.00 59.61           H  
ATOM   3437  HB3 GLU B  23     -11.717 -10.277   0.891  1.00 59.61           H  
ATOM   3438  O   GLU B  23     -11.270 -10.060   3.663  1.00 59.61           O  
ATOM   3439  CG  GLU B  23     -13.365  -9.157   0.061  1.00 59.61           C  
ATOM   3440  HG2 GLU B  23     -12.833  -8.494  -0.621  1.00 59.61           H  
ATOM   3441  HG3 GLU B  23     -14.221  -8.607   0.453  1.00 59.61           H  
ATOM   3442  CD  GLU B  23     -13.840 -10.361  -0.771  1.00 59.61           C  
ATOM   3443  OE1 GLU B  23     -14.934 -10.256  -1.364  1.00 59.61           O  
ATOM   3444  OE2 GLU B  23     -13.051 -11.327  -0.933  1.00 59.61           O  
ATOM   3445  N   TYR B  24      -9.627  -8.603   3.407  1.00 67.27           N  
ATOM   3446  H   TYR B  24      -9.301  -7.739   2.996  1.00 67.27           H  
ATOM   3447  CA  TYR B  24      -8.895  -9.184   4.537  1.00 67.27           C  
ATOM   3448  HA  TYR B  24      -8.894 -10.268   4.419  1.00 67.27           H  
ATOM   3449  C   TYR B  24      -9.597  -8.864   5.862  1.00 67.27           C  
ATOM   3450  CB  TYR B  24      -7.433  -8.738   4.562  1.00 67.27           C  
ATOM   3451  HB2 TYR B  24      -7.392  -7.649   4.576  1.00 67.27           H  
ATOM   3452  HB3 TYR B  24      -6.948  -9.079   3.647  1.00 67.27           H  
ATOM   3453  O   TYR B  24      -9.604  -7.719   6.311  1.00 67.27           O  
ATOM   3454  CG  TYR B  24      -6.682  -9.288   5.767  1.00 67.27           C  
ATOM   3455  CD1 TYR B  24      -6.365  -8.438   6.845  1.00 67.27           C  
ATOM   3456  HD1 TYR B  24      -6.662  -7.400   6.812  1.00 67.27           H  
ATOM   3457  CD2 TYR B  24      -6.367 -10.659   5.846  1.00 67.27           C  
ATOM   3458  HD2 TYR B  24      -6.649 -11.324   5.042  1.00 67.27           H  
ATOM   3459  CE1 TYR B  24      -5.704  -8.944   7.981  1.00 67.27           C  
ATOM   3460  HE1 TYR B  24      -5.474  -8.285   8.805  1.00 67.27           H  
ATOM   3461  CE2 TYR B  24      -5.702 -11.170   6.979  1.00 67.27           C  
ATOM   3462  HE2 TYR B  24      -5.460 -12.219   7.053  1.00 67.27           H  
ATOM   3463  OH  TYR B  24      -4.694 -10.802   9.123  1.00 67.27           O  
ATOM   3464  HH  TYR B  24      -4.592 -10.130   9.801  1.00 67.27           H  
ATOM   3465  CZ  TYR B  24      -5.363 -10.312   8.045  1.00 67.27           C  
ATOM   3466  N   LEU B  25     -10.152  -9.898   6.493  1.00 75.35           N  
ATOM   3467  H   LEU B  25     -10.173 -10.790   6.021  1.00 75.35           H  
ATOM   3468  CA  LEU B  25     -10.713  -9.826   7.836  1.00 75.35           C  
ATOM   3469  HA  LEU B  25     -11.081  -8.812   7.993  1.00 75.35           H  
ATOM   3470  C   LEU B  25      -9.623 -10.129   8.879  1.00 75.35           C  
ATOM   3471  CB  LEU B  25     -11.898 -10.795   7.955  1.00 75.35           C  
ATOM   3472  HB2 LEU B  25     -12.227 -10.817   8.994  1.00 75.35           H  
ATOM   3473  HB3 LEU B  25     -11.540 -11.790   7.691  1.00 75.35           H  
ATOM   3474  O   LEU B  25      -8.853 -11.079   8.692  1.00 75.35           O  
ATOM   3475  CG  LEU B  25     -13.107 -10.458   7.065  1.00 75.35           C  
ATOM   3476  HG  LEU B  25     -12.790 -10.392   6.024  1.00 75.35           H  
ATOM   3477  CD1 LEU B  25     -14.141 -11.576   7.174  1.00 75.35           C  
ATOM   3478 HD11 LEU B  25     -13.699 -12.523   6.861  1.00 75.35           H  
ATOM   3479 HD12 LEU B  25     -14.992 -11.355   6.531  1.00 75.35           H  
ATOM   3480 HD13 LEU B  25     -14.484 -11.659   8.205  1.00 75.35           H  
ATOM   3481  CD2 LEU B  25     -13.774  -9.141   7.464  1.00 75.35           C  
ATOM   3482 HD21 LEU B  25     -13.095  -8.305   7.302  1.00 75.35           H  
ATOM   3483 HD22 LEU B  25     -14.663  -8.980   6.854  1.00 75.35           H  
ATOM   3484 HD23 LEU B  25     -14.071  -9.173   8.512  1.00 75.35           H  
ATOM   3485  N   PRO B  26      -9.543  -9.354   9.975  1.00 69.65           N  
ATOM   3486  CA  PRO B  26      -8.603  -9.624  11.059  1.00 69.65           C  
ATOM   3487  HA  PRO B  26      -7.585  -9.654  10.672  1.00 69.65           H  
ATOM   3488  C   PRO B  26      -8.922 -10.963  11.737  1.00 69.65           C  
ATOM   3489  CB  PRO B  26      -8.762  -8.443  12.023  1.00 69.65           C  
ATOM   3490  HB2 PRO B  26      -8.098  -7.634  11.718  1.00 69.65           H  
ATOM   3491  HB3 PRO B  26      -8.567  -8.722  13.059  1.00 69.65           H  
ATOM   3492  O   PRO B  26     -10.070 -11.389  11.752  1.00 69.65           O  
ATOM   3493  CG  PRO B  26     -10.214  -8.008  11.819  1.00 69.65           C  
ATOM   3494  HG2 PRO B  26     -10.874  -8.646  12.407  1.00 69.65           H  
ATOM   3495  HG3 PRO B  26     -10.366  -6.960  12.076  1.00 69.65           H  
ATOM   3496  CD  PRO B  26     -10.446  -8.267  10.333  1.00 69.65           C  
ATOM   3497  HD2 PRO B  26     -10.192  -7.378   9.756  1.00 69.65           H  
ATOM   3498  HD3 PRO B  26     -11.488  -8.540  10.169  1.00 69.65           H  
ATOM   3499  N   GLU B  27      -7.933 -11.601  12.371  1.00 74.82           N  
ATOM   3500  H   GLU B  27      -6.998 -11.222  12.320  1.00 74.82           H  
ATOM   3501  CA  GLU B  27      -8.110 -12.905  13.049  1.00 74.82           C  
ATOM   3502  HA  GLU B  27      -8.428 -13.650  12.319  1.00 74.82           H  
ATOM   3503  C   GLU B  27      -9.175 -12.897  14.159  1.00 74.82           C  
ATOM   3504  CB  GLU B  27      -6.781 -13.364  13.672  1.00 74.82           C  
ATOM   3505  HB2 GLU B  27      -6.960 -14.282  14.230  1.00 74.82           H  
ATOM   3506  HB3 GLU B  27      -6.434 -12.600  14.368  1.00 74.82           H  
ATOM   3507  O   GLU B  27      -9.690 -13.944  14.544  1.00 74.82           O  
ATOM   3508  CG  GLU B  27      -5.684 -13.644  12.638  1.00 74.82           C  
ATOM   3509  HG2 GLU B  27      -6.071 -14.344  11.897  1.00 74.82           H  
ATOM   3510  HG3 GLU B  27      -5.435 -12.716  12.123  1.00 74.82           H  
ATOM   3511  CD  GLU B  27      -4.403 -14.225  13.260  1.00 74.82           C  
ATOM   3512  OE1 GLU B  27      -3.558 -14.707  12.467  1.00 74.82           O  
ATOM   3513  OE2 GLU B  27      -4.203 -14.152  14.490  1.00 74.82           O  
ATOM   3514  N   THR B  28      -9.514 -11.720  14.686  1.00 78.63           N  
ATOM   3515  H   THR B  28      -9.088 -10.883  14.314  1.00 78.63           H  
ATOM   3516  CA  THR B  28     -10.589 -11.548  15.669  1.00 78.63           C  
ATOM   3517  HA  THR B  28     -10.493 -12.323  16.430  1.00 78.63           H  
ATOM   3518  C   THR B  28     -11.988 -11.701  15.069  1.00 78.63           C  
ATOM   3519  CB  THR B  28     -10.471 -10.179  16.354  1.00 78.63           C  
ATOM   3520  HB  THR B  28     -11.340 -10.011  16.990  1.00 78.63           H  
ATOM   3521  O   THR B  28     -12.945 -11.861  15.824  1.00 78.63           O  
ATOM   3522  CG2 THR B  28      -9.213 -10.089  17.220  1.00 78.63           C  
ATOM   3523 HG21 THR B  28      -9.240 -10.864  17.985  1.00 78.63           H  
ATOM   3524 HG22 THR B  28      -9.177  -9.113  17.703  1.00 78.63           H  
ATOM   3525 HG23 THR B  28      -8.320 -10.217  16.608  1.00 78.63           H  
ATOM   3526  OG1 THR B  28     -10.388  -9.146  15.394  1.00 78.63           O  
ATOM   3527  HG1 THR B  28     -11.264  -9.012  15.024  1.00 78.63           H  
ATOM   3528  N   ASP B  29     -12.133 -11.644  13.741  1.00 80.34           N  
ATOM   3529  H   ASP B  29     -11.311 -11.582  13.158  1.00 80.34           H  
ATOM   3530  CA  ASP B  29     -13.406 -11.865  13.056  1.00 80.34           C  
ATOM   3531  HA  ASP B  29     -14.182 -11.369  13.640  1.00 80.34           H  
ATOM   3532  C   ASP B  29     -13.701 -13.373  12.950  1.00 80.34           C  
ATOM   3533  CB  ASP B  29     -13.393 -11.209  11.668  1.00 80.34           C  
ATOM   3534  HB2 ASP B  29     -12.753 -11.786  11.001  1.00 80.34           H  
ATOM   3535  HB3 ASP B  29     -12.982 -10.203  11.749  1.00 80.34           H  
ATOM   3536  O   ASP B  29     -12.840 -14.143  12.515  1.00 80.34           O  
ATOM   3537  CG  ASP B  29     -14.804 -11.127  11.073  1.00 80.34           C  
ATOM   3538  OD1 ASP B  29     -15.374 -12.189  10.725  1.00 80.34           O  
ATOM   3539  OD2 ASP B  29     -15.345 -10.007  11.015  1.00 80.34           O  
ATOM   3540  N   PRO B  30     -14.906 -13.848  13.305  1.00 84.30           N  
ATOM   3541  CA  PRO B  30     -15.252 -15.266  13.199  1.00 84.30           C  
ATOM   3542  HA  PRO B  30     -14.550 -15.854  13.790  1.00 84.30           H  
ATOM   3543  C   PRO B  30     -15.222 -15.815  11.760  1.00 84.30           C  
ATOM   3544  CB  PRO B  30     -16.648 -15.377  13.819  1.00 84.30           C  
ATOM   3545  HB2 PRO B  30     -16.552 -15.599  14.882  1.00 84.30           H  
ATOM   3546  HB3 PRO B  30     -17.260 -16.135  13.330  1.00 84.30           H  
ATOM   3547  O   PRO B  30     -15.125 -17.028  11.585  1.00 84.30           O  
ATOM   3548  CG  PRO B  30     -17.240 -13.978  13.648  1.00 84.30           C  
ATOM   3549  HG2 PRO B  30     -18.005 -13.764  14.393  1.00 84.30           H  
ATOM   3550  HG3 PRO B  30     -17.642 -13.871  12.640  1.00 84.30           H  
ATOM   3551  CD  PRO B  30     -16.027 -13.071  13.808  1.00 84.30           C  
ATOM   3552  HD2 PRO B  30     -15.864 -12.843  14.861  1.00 84.30           H  
ATOM   3553  HD3 PRO B  30     -16.178 -12.153  13.241  1.00 84.30           H  
ATOM   3554  N   ASN B  31     -15.289 -14.954  10.740  1.00 80.67           N  
ATOM   3555  H   ASN B  31     -15.342 -13.967  10.947  1.00 80.67           H  
ATOM   3556  CA  ASN B  31     -15.231 -15.314   9.322  1.00 80.67           C  
ATOM   3557  HA  ASN B  31     -15.456 -16.376   9.224  1.00 80.67           H  
ATOM   3558  C   ASN B  31     -13.839 -15.104   8.706  1.00 80.67           C  
ATOM   3559  CB  ASN B  31     -16.297 -14.534   8.538  1.00 80.67           C  
ATOM   3560  HB2 ASN B  31     -15.996 -13.488   8.475  1.00 80.67           H  
ATOM   3561  HB3 ASN B  31     -16.358 -14.924   7.522  1.00 80.67           H  
ATOM   3562  O   ASN B  31     -13.708 -15.151   7.479  1.00 80.67           O  
ATOM   3563  CG  ASN B  31     -17.673 -14.616   9.154  1.00 80.67           C  
ATOM   3564  ND2 ASN B  31     -18.129 -13.529   9.728  1.00 80.67           N  
ATOM   3565 HD21 ASN B  31     -17.482 -12.766   9.869  1.00 80.67           H  
ATOM   3566 HD22 ASN B  31     -19.032 -13.572  10.177  1.00 80.67           H  
ATOM   3567  OD1 ASN B  31     -18.338 -15.641   9.139  1.00 80.67           O  
ATOM   3568  N   HIS B  32     -12.806 -14.846   9.516  1.00 79.73           N  
ATOM   3569  H   HIS B  32     -12.958 -14.779  10.513  1.00 79.73           H  
ATOM   3570  CA  HIS B  32     -11.458 -14.629   8.999  1.00 79.73           C  
ATOM   3571  HA  HIS B  32     -11.527 -13.798   8.297  1.00 79.73           H  
ATOM   3572  C   HIS B  32     -10.933 -15.834   8.210  1.00 79.73           C  
ATOM   3573  CB  HIS B  32     -10.487 -14.207  10.109  1.00 79.73           C  
ATOM   3574  HB2 HIS B  32      -9.613 -13.741   9.653  1.00 79.73           H  
ATOM   3575  HB3 HIS B  32     -10.976 -13.456  10.729  1.00 79.73           H  
ATOM   3576  O   HIS B  32     -11.270 -16.995   8.461  1.00 79.73           O  
ATOM   3577  CG  HIS B  32     -10.021 -15.339  10.988  1.00 79.73           C  
ATOM   3578  CD2 HIS B  32      -8.855 -16.048  10.885  1.00 79.73           C  
ATOM   3579  HD2 HIS B  32      -8.085 -15.891  10.144  1.00 79.73           H  
ATOM   3580  ND1 HIS B  32     -10.680 -15.814  12.089  1.00 79.73           N  
ATOM   3581  HD1 HIS B  32     -11.500 -15.382  12.492  1.00 79.73           H  
ATOM   3582  CE1 HIS B  32      -9.941 -16.789  12.635  1.00 79.73           C  
ATOM   3583  HE1 HIS B  32     -10.188 -17.309  13.549  1.00 79.73           H  
ATOM   3584  NE2 HIS B  32      -8.815 -16.980  11.929  1.00 79.73           N  
ATOM   3585  N   GLU B  33     -10.068 -15.556   7.235  1.00 80.84           N  
ATOM   3586  H   GLU B  33      -9.795 -14.595   7.083  1.00 80.84           H  
ATOM   3587  CA  GLU B  33      -9.415 -16.617   6.479  1.00 80.84           C  
ATOM   3588  HA  GLU B  33     -10.189 -17.303   6.135  1.00 80.84           H  
ATOM   3589  C   GLU B  33      -8.439 -17.382   7.383  1.00 80.84           C  
ATOM   3590  CB  GLU B  33      -8.700 -16.041   5.247  1.00 80.84           C  
ATOM   3591  HB2 GLU B  33      -7.868 -15.420   5.577  1.00 80.84           H  
ATOM   3592  HB3 GLU B  33      -9.387 -15.399   4.696  1.00 80.84           H  
ATOM   3593  O   GLU B  33      -7.541 -16.792   7.979  1.00 80.84           O  
ATOM   3594  CG  GLU B  33      -8.168 -17.138   4.304  1.00 80.84           C  
ATOM   3595  HG2 GLU B  33      -7.537 -17.833   4.857  1.00 80.84           H  
ATOM   3596  HG3 GLU B  33      -7.544 -16.664   3.546  1.00 80.84           H  
ATOM   3597  CD  GLU B  33      -9.293 -17.897   3.585  1.00 80.84           C  
ATOM   3598  OE1 GLU B  33      -9.306 -19.157   3.545  1.00 80.84           O  
ATOM   3599  OE2 GLU B  33     -10.148 -17.236   2.958  1.00 80.84           O  
ATOM   3600  N   ILE B  34      -8.584 -18.707   7.445  1.00 83.66           N  
ATOM   3601  H   ILE B  34      -9.424 -19.105   7.050  1.00 83.66           H  
ATOM   3602  CA  ILE B  34      -7.611 -19.581   8.115  1.00 83.66           C  
ATOM   3603  HA  ILE B  34      -7.259 -19.071   9.012  1.00 83.66           H  
ATOM   3604  C   ILE B  34      -6.418 -19.801   7.181  1.00 83.66           C  
ATOM   3605  CB  ILE B  34      -8.239 -20.920   8.559  1.00 83.66           C  
ATOM   3606  HB  ILE B  34      -8.562 -21.463   7.671  1.00 83.66           H  
ATOM   3607  O   ILE B  34      -6.602 -20.319   6.072  1.00 83.66           O  
ATOM   3608  CG1 ILE B  34      -9.479 -20.686   9.451  1.00 83.66           C  
ATOM   3609 HG12 ILE B  34      -9.178 -20.181  10.369  1.00 83.66           H  
ATOM   3610 HG13 ILE B  34     -10.187 -20.039   8.934  1.00 83.66           H  
ATOM   3611  CG2 ILE B  34      -7.187 -21.782   9.284  1.00 83.66           C  
ATOM   3612 HG21 ILE B  34      -6.319 -21.964   8.650  1.00 83.66           H  
ATOM   3613 HG22 ILE B  34      -7.599 -22.756   9.550  1.00 83.66           H  
ATOM   3614 HG23 ILE B  34      -6.854 -21.279  10.192  1.00 83.66           H  
ATOM   3615  CD1 ILE B  34     -10.233 -21.973   9.811  1.00 83.66           C  
ATOM   3616 HD11 ILE B  34      -9.641 -22.587  10.489  1.00 83.66           H  
ATOM   3617 HD12 ILE B  34     -11.164 -21.711  10.313  1.00 83.66           H  
ATOM   3618 HD13 ILE B  34     -10.464 -22.537   8.908  1.00 83.66           H  
ATOM   3619  N   TRP B  35      -5.230 -19.444   7.663  1.00 88.75           N  
ATOM   3620  H   TRP B  35      -5.204 -19.065   8.598  1.00 88.75           H  
ATOM   3621  CA  TRP B  35      -3.947 -19.546   6.964  1.00 88.75           C  
ATOM   3622  HA  TRP B  35      -4.135 -19.669   5.897  1.00 88.75           H  
ATOM   3623  C   TRP B  35      -3.139 -20.767   7.428  1.00 88.75           C  
ATOM   3624  CB  TRP B  35      -3.180 -18.230   7.156  1.00 88.75           C  
ATOM   3625  HB2 TRP B  35      -2.949 -18.106   8.215  1.00 88.75           H  
ATOM   3626  HB3 TRP B  35      -2.233 -18.296   6.621  1.00 88.75           H  
ATOM   3627  O   TRP B  35      -3.293 -21.209   8.565  1.00 88.75           O  
ATOM   3628  CG  TRP B  35      -3.912 -17.015   6.666  1.00 88.75           C  
ATOM   3629  CD1 TRP B  35      -4.637 -16.153   7.415  1.00 88.75           C  
ATOM   3630  HD1 TRP B  35      -4.796 -16.236   8.480  1.00 88.75           H  
ATOM   3631  CD2 TRP B  35      -4.077 -16.565   5.292  1.00 88.75           C  
ATOM   3632  CE2 TRP B  35      -4.923 -15.418   5.276  1.00 88.75           C  
ATOM   3633  CE3 TRP B  35      -3.602 -17.032   4.053  1.00 88.75           C  
ATOM   3634  HE3 TRP B  35      -2.970 -17.908   4.047  1.00 88.75           H  
ATOM   3635  NE1 TRP B  35      -5.232 -15.209   6.601  1.00 88.75           N  
ATOM   3636  HE1 TRP B  35      -5.938 -14.574   6.948  1.00 88.75           H  
ATOM   3637  CH2 TRP B  35      -4.801 -15.278   2.863  1.00 88.75           C  
ATOM   3638  HH2 TRP B  35      -5.065 -14.798   1.932  1.00 88.75           H  
ATOM   3639  CZ2 TRP B  35      -5.297 -14.783   4.083  1.00 88.75           C  
ATOM   3640  HZ2 TRP B  35      -5.963 -13.933   4.109  1.00 88.75           H  
ATOM   3641  CZ3 TRP B  35      -3.943 -16.390   2.852  1.00 88.75           C  
ATOM   3642  HZ3 TRP B  35      -3.555 -16.767   1.918  1.00 88.75           H  
ATOM   3643  N   ASP B  36      -2.276 -21.286   6.553  1.00 85.51           N  
ATOM   3644  H   ASP B  36      -2.116 -20.791   5.687  1.00 85.51           H  
ATOM   3645  CA  ASP B  36      -1.442 -22.479   6.777  1.00 85.51           C  
ATOM   3646  HA  ASP B  36      -1.955 -23.139   7.478  1.00 85.51           H  
ATOM   3647  C   ASP B  36      -0.062 -22.146   7.400  1.00 85.51           C  
ATOM   3648  CB  ASP B  36      -1.227 -23.260   5.452  1.00 85.51           C  
ATOM   3649  HB2 ASP B  36      -0.660 -22.625   4.772  1.00 85.51           H  
ATOM   3650  HB3 ASP B  36      -0.605 -24.129   5.666  1.00 85.51           H  
ATOM   3651  O   ASP B  36       0.722 -23.065   7.620  1.00 85.51           O  
ATOM   3652  CG  ASP B  36      -2.466 -23.784   4.702  1.00 85.51           C  
ATOM   3653  OD1 ASP B  36      -3.623 -23.601   5.139  1.00 85.51           O  
ATOM   3654  OD2 ASP B  36      -2.292 -24.305   3.572  1.00 85.51           O  
ATOM   3655  N   ASP B  37       0.244 -20.858   7.619  1.00 72.80           N  
ATOM   3656  H   ASP B  37      -0.487 -20.194   7.405  1.00 72.80           H  
ATOM   3657  CA  ASP B  37       1.583 -20.314   7.952  1.00 72.80           C  
ATOM   3658  HA  ASP B  37       2.196 -20.362   7.052  1.00 72.80           H  
ATOM   3659  C   ASP B  37       2.404 -21.008   9.049  1.00 72.80           C  
ATOM   3660  CB  ASP B  37       1.460 -18.845   8.381  1.00 72.80           C  
ATOM   3661  HB2 ASP B  37       0.827 -18.790   9.267  1.00 72.80           H  
ATOM   3662  HB3 ASP B  37       2.444 -18.466   8.658  1.00 72.80           H  
ATOM   3663  O   ASP B  37       1.822 -21.450  10.067  1.00 72.80           O  
ATOM   3664  CG  ASP B  37       0.904 -17.932   7.306  1.00 72.80           C  
ATOM   3665  OD1 ASP B  37       1.319 -17.997   6.128  1.00 72.80           O  
ATOM   3666  OD2 ASP B  37       0.083 -17.078   7.681  1.00 72.80           O  
ATOM   3667  OXT ASP B  37       3.648 -20.877   8.942  1.00 72.80           O  
TER    3668      ASP B  37                                                       
END   
