# Supplementary material for: An extended Tudor domain within Vreteno interconnects Gtsf1L and Ago3 for piRNA biogenesis in Bombyx mori
Source: EMBO J. 2023 Nov 20;42(24):e114072. doi: 10.15252/embj.2023114072 (PMC10711660; doi:10.15252/embj.2023114072)
Supplement: Supplementary file 4 — Dataset EV1 [file EMBJ-42-e114072-s007.zip › manuscript_pdb/BmVreteno_AF-eTD2_BmGtsf1L_FL.pdb]

ATOM      1  N   THR A   1     -27.546  -2.628   3.579  1.00 89.61           N  
ATOM      2  H   THR A   1     -27.119  -3.284   2.942  1.00 89.61           H  
ATOM      3  H2  THR A   1     -27.417  -2.959   4.525  1.00 89.61           H  
ATOM      4  H3  THR A   1     -28.535  -2.549   3.388  1.00 89.61           H  
ATOM      5  CA  THR A   1     -26.929  -1.294   3.448  1.00 89.61           C  
ATOM      6  HA  THR A   1     -26.953  -0.979   2.405  1.00 89.61           H  
ATOM      7  C   THR A   1     -25.497  -1.368   3.934  1.00 89.61           C  
ATOM      8  CB  THR A   1     -27.718  -0.272   4.266  1.00 89.61           C  
ATOM      9  HB  THR A   1     -27.660  -0.508   5.328  1.00 89.61           H  
ATOM     10  O   THR A   1     -25.337  -1.806   5.071  1.00 89.61           O  
ATOM     11  CG2 THR A   1     -27.289   1.169   4.034  1.00 89.61           C  
ATOM     12 HG21 THR A   1     -26.307   1.323   4.481  1.00 89.61           H  
ATOM     13 HG22 THR A   1     -27.986   1.850   4.522  1.00 89.61           H  
ATOM     14 HG23 THR A   1     -27.251   1.394   2.968  1.00 89.61           H  
ATOM     15  OG1 THR A   1     -29.052  -0.396   3.849  1.00 89.61           O  
ATOM     16  HG1 THR A   1     -29.540   0.351   4.203  1.00 89.61           H  
ATOM     17  N   PRO A   2     -24.498  -1.020   3.099  1.00 94.59           N  
ATOM     18  CA  PRO A   2     -23.093  -0.901   3.507  1.00 94.59           C  
ATOM     19  HA  PRO A   2     -22.684  -1.891   3.706  1.00 94.59           H  
ATOM     20  C   PRO A   2     -22.927  -0.022   4.750  1.00 94.59           C  
ATOM     21  CB  PRO A   2     -22.364  -0.282   2.312  1.00 94.59           C  
ATOM     22  HB2 PRO A   2     -21.341  -0.649   2.228  1.00 94.59           H  
ATOM     23  HB3 PRO A   2     -22.374   0.804   2.399  1.00 94.59           H  
ATOM     24  O   PRO A   2     -23.763   0.855   4.984  1.00 94.59           O  
ATOM     25  CG  PRO A   2     -23.218  -0.694   1.118  1.00 94.59           C  
ATOM     26  HG2 PRO A   2     -22.961  -1.709   0.817  1.00 94.59           H  
ATOM     27  HG3 PRO A   2     -23.103  -0.004   0.282  1.00 94.59           H  
ATOM     28  CD  PRO A   2     -24.632  -0.665   1.693  1.00 94.59           C  
ATOM     29  HD2 PRO A   2     -25.034   0.346   1.622  1.00 94.59           H  
ATOM     30  HD3 PRO A   2     -25.265  -1.369   1.153  1.00 94.59           H  
ATOM     31  N   GLU A   3     -21.885  -0.256   5.543  1.00 95.75           N  
ATOM     32  H   GLU A   3     -21.113  -0.816   5.208  1.00 95.75           H  
ATOM     33  CA  GLU A   3     -21.702   0.454   6.814  1.00 95.75           C  
ATOM     34  HA  GLU A   3     -22.640   0.397   7.367  1.00 95.75           H  
ATOM     35  C   GLU A   3     -21.423   1.940   6.584  1.00 95.75           C  
ATOM     36  CB  GLU A   3     -20.601  -0.224   7.649  1.00 95.75           C  
ATOM     37  HB2 GLU A   3     -19.632  -0.060   7.178  1.00 95.75           H  
ATOM     38  HB3 GLU A   3     -20.784  -1.298   7.670  1.00 95.75           H  
ATOM     39  O   GLU A   3     -22.020   2.787   7.247  1.00 95.75           O  
ATOM     40  CG  GLU A   3     -20.544   0.293   9.099  1.00 95.75           C  
ATOM     41  HG2 GLU A   3     -20.258   1.344   9.087  1.00 95.75           H  
ATOM     42  HG3 GLU A   3     -19.766  -0.257   9.630  1.00 95.75           H  
ATOM     43  CD  GLU A   3     -21.880   0.128   9.852  1.00 95.75           C  
ATOM     44  OE1 GLU A   3     -22.211   0.979  10.708  1.00 95.75           O  
ATOM     45  OE2 GLU A   3     -22.658  -0.809   9.526  1.00 95.75           O  
ATOM     46  N   TRP A   4     -20.647   2.271   5.552  1.00 96.04           N  
ATOM     47  H   TRP A   4     -20.125   1.537   5.094  1.00 96.04           H  
ATOM     48  CA  TRP A   4     -20.366   3.648   5.159  1.00 96.04           C  
ATOM     49  HA  TRP A   4     -19.849   4.141   5.983  1.00 96.04           H  
ATOM     50  C   TRP A   4     -21.637   4.465   4.878  1.00 96.04           C  
ATOM     51  CB  TRP A   4     -19.413   3.627   3.962  1.00 96.04           C  
ATOM     52  HB2 TRP A   4     -18.582   2.962   4.198  1.00 96.04           H  
ATOM     53  HB3 TRP A   4     -19.000   4.628   3.837  1.00 96.04           H  
ATOM     54  O   TRP A   4     -21.723   5.616   5.293  1.00 96.04           O  
ATOM     55  CG  TRP A   4     -19.985   3.201   2.645  1.00 96.04           C  
ATOM     56  CD1 TRP A   4     -19.801   2.003   2.047  1.00 96.04           C  
ATOM     57  HD1 TRP A   4     -19.211   1.197   2.457  1.00 96.04           H  
ATOM     58  CD2 TRP A   4     -20.751   4.003   1.700  1.00 96.04           C  
ATOM     59  CE2 TRP A   4     -20.987   3.217   0.533  1.00 96.04           C  
ATOM     60  CE3 TRP A   4     -21.243   5.326   1.702  1.00 96.04           C  
ATOM     61  HE3 TRP A   4     -21.081   5.961   2.560  1.00 96.04           H  
ATOM     62  NE1 TRP A   4     -20.398   2.002   0.802  1.00 96.04           N  
ATOM     63  HE1 TRP A   4     -20.256   1.265   0.127  1.00 96.04           H  
ATOM     64  CH2 TRP A   4     -22.134   5.047  -0.552  1.00 96.04           C  
ATOM     65  HH2 TRP A   4     -22.617   5.476  -1.417  1.00 96.04           H  
ATOM     66  CZ2 TRP A   4     -21.648   3.728  -0.591  1.00 96.04           C  
ATOM     67  HZ2 TRP A   4     -21.727   3.136  -1.491  1.00 96.04           H  
ATOM     68  CZ3 TRP A   4     -21.943   5.836   0.595  1.00 96.04           C  
ATOM     69  HZ3 TRP A   4     -22.320   6.848   0.627  1.00 96.04           H  
ATOM     70  N   LYS A   5     -22.680   3.867   4.276  1.00 95.94           N  
ATOM     71  H   LYS A   5     -22.554   2.909   3.981  1.00 95.94           H  
ATOM     72  CA  LYS A   5     -23.975   4.550   4.062  1.00 95.94           C  
ATOM     73  HA  LYS A   5     -23.790   5.528   3.617  1.00 95.94           H  
ATOM     74  C   LYS A   5     -24.700   4.828   5.378  1.00 95.94           C  
ATOM     75  CB  LYS A   5     -24.899   3.750   3.127  1.00 95.94           C  
ATOM     76  HB2 LYS A   5     -25.904   4.167   3.191  1.00 95.94           H  
ATOM     77  HB3 LYS A   5     -24.924   2.708   3.447  1.00 95.94           H  
ATOM     78  O   LYS A   5     -25.444   5.797   5.484  1.00 95.94           O  
ATOM     79  CG  LYS A   5     -24.450   3.814   1.667  1.00 95.94           C  
ATOM     80  HG2 LYS A   5     -24.284   4.859   1.404  1.00 95.94           H  
ATOM     81  HG3 LYS A   5     -23.514   3.263   1.582  1.00 95.94           H  
ATOM     82  CD  LYS A   5     -25.469   3.231   0.674  1.00 95.94           C  
ATOM     83  HD2 LYS A   5     -25.757   2.226   0.981  1.00 95.94           H  
ATOM     84  HD3 LYS A   5     -26.349   3.873   0.644  1.00 95.94           H  
ATOM     85  CE  LYS A   5     -24.790   3.197  -0.701  1.00 95.94           C  
ATOM     86  HE2 LYS A   5     -24.545   4.222  -0.980  1.00 95.94           H  
ATOM     87  HE3 LYS A   5     -23.843   2.668  -0.596  1.00 95.94           H  
ATOM     88  NZ  LYS A   5     -25.590   2.557  -1.774  1.00 95.94           N  
ATOM     89  HZ1 LYS A   5     -25.050   2.567  -2.627  1.00 95.94           H  
ATOM     90  HZ2 LYS A   5     -26.446   3.068  -1.938  1.00 95.94           H  
ATOM     91  HZ3 LYS A   5     -25.777   1.586  -1.566  1.00 95.94           H  
ATOM     92  N   LYS A   6     -24.522   3.977   6.394  1.00 96.71           N  
ATOM     93  H   LYS A   6     -23.819   3.259   6.289  1.00 96.71           H  
ATOM     94  CA  LYS A   6     -25.097   4.219   7.726  1.00 96.71           C  
ATOM     95  HA  LYS A   6     -26.128   4.555   7.615  1.00 96.71           H  
ATOM     96  C   LYS A   6     -24.357   5.341   8.450  1.00 96.71           C  
ATOM     97  CB  LYS A   6     -25.074   2.955   8.591  1.00 96.71           C  
ATOM     98  HB2 LYS A   6     -24.038   2.698   8.811  1.00 96.71           H  
ATOM     99  HB3 LYS A   6     -25.563   3.185   9.538  1.00 96.71           H  
ATOM    100  O   LYS A   6     -25.001   6.095   9.171  1.00 96.71           O  
ATOM    101  CG  LYS A   6     -25.768   1.738   7.964  1.00 96.71           C  
ATOM    102  HG2 LYS A   6     -25.240   1.458   7.052  1.00 96.71           H  
ATOM    103  HG3 LYS A   6     -26.807   1.968   7.726  1.00 96.71           H  
ATOM    104  CD  LYS A   6     -25.697   0.583   8.967  1.00 96.71           C  
ATOM    105  HD2 LYS A   6     -26.462   0.709   9.734  1.00 96.71           H  
ATOM    106  HD3 LYS A   6     -24.726   0.627   9.460  1.00 96.71           H  
ATOM    107  CE  LYS A   6     -25.840  -0.783   8.296  1.00 96.71           C  
ATOM    108  HE2 LYS A   6     -25.356  -0.732   7.321  1.00 96.71           H  
ATOM    109  HE3 LYS A   6     -26.894  -1.025   8.160  1.00 96.71           H  
ATOM    110  NZ  LYS A   6     -25.142  -1.805   9.112  1.00 96.71           N  
ATOM    111  HZ1 LYS A   6     -25.526  -1.900  10.041  1.00 96.71           H  
ATOM    112  HZ2 LYS A   6     -25.058  -2.700   8.650  1.00 96.71           H  
ATOM    113  HZ3 LYS A   6     -24.193  -1.492   9.262  1.00 96.71           H  
ATOM    114  N   LEU A   7     -23.039   5.446   8.268  1.00 93.67           N  
ATOM    115  H   LEU A   7     -22.578   4.745   7.706  1.00 93.67           H  
ATOM    116  CA  LEU A   7     -22.228   6.550   8.792  1.00 93.67           C  
ATOM    117  HA  LEU A   7     -22.431   6.676   9.855  1.00 93.67           H  
ATOM    118  C   LEU A   7     -22.609   7.879   8.126  1.00 93.67           C  
ATOM    119  CB  LEU A   7     -20.732   6.232   8.603  1.00 93.67           C  
ATOM    120  HB2 LEU A   7     -20.541   6.055   7.545  1.00 93.67           H  
ATOM    121  HB3 LEU A   7     -20.151   7.108   8.890  1.00 93.67           H  
ATOM    122  O   LEU A   7     -22.880   8.848   8.832  1.00 93.67           O  
ATOM    123  CG  LEU A   7     -20.219   5.024   9.409  1.00 93.67           C  
ATOM    124  HG  LEU A   7     -20.816   4.143   9.174  1.00 93.67           H  
ATOM    125  CD1 LEU A   7     -18.767   4.737   9.030  1.00 93.67           C  
ATOM    126 HD11 LEU A   7     -18.695   4.525   7.963  1.00 93.67           H  
ATOM    127 HD12 LEU A   7     -18.405   3.871   9.583  1.00 93.67           H  
ATOM    128 HD13 LEU A   7     -18.146   5.602   9.264  1.00 93.67           H  
ATOM    129  CD2 LEU A   7     -20.281   5.269  10.919  1.00 93.67           C  
ATOM    130 HD21 LEU A   7     -21.314   5.402  11.240  1.00 93.67           H  
ATOM    131 HD22 LEU A   7     -19.864   4.407  11.440  1.00 93.67           H  
ATOM    132 HD23 LEU A   7     -19.698   6.154  11.174  1.00 93.67           H  
ATOM    133  N   GLU A   8     -22.751   7.885   6.798  1.00 92.78           N  
ATOM    134  H   GLU A   8     -22.422   7.083   6.280  1.00 92.78           H  
ATOM    135  CA  GLU A   8     -23.223   9.037   6.018  1.00 92.78           C  
ATOM    136  HA  GLU A   8     -22.515   9.858   6.129  1.00 92.78           H  
ATOM    137  C   GLU A   8     -24.594   9.533   6.508  1.00 92.78           C  
ATOM    138  CB  GLU A   8     -23.275   8.625   4.535  1.00 92.78           C  
ATOM    139  HB2 GLU A   8     -22.291   8.262   4.238  1.00 92.78           H  
ATOM    140  HB3 GLU A   8     -23.981   7.802   4.428  1.00 92.78           H  
ATOM    141  O   GLU A   8     -24.758  10.710   6.819  1.00 92.78           O  
ATOM    142  CG  GLU A   8     -23.686   9.760   3.583  1.00 92.78           C  
ATOM    143  HG2 GLU A   8     -22.984  10.586   3.697  1.00 92.78           H  
ATOM    144  HG3 GLU A   8     -24.680  10.116   3.853  1.00 92.78           H  
ATOM    145  CD  GLU A   8     -23.712   9.283   2.118  1.00 92.78           C  
ATOM    146  OE1 GLU A   8     -23.062   9.929   1.264  1.00 92.78           O  
ATOM    147  OE2 GLU A   8     -24.372   8.248   1.849  1.00 92.78           O  
ATOM    148  N   LEU A   9     -25.568   8.629   6.678  1.00 94.19           N  
ATOM    149  H   LEU A   9     -25.392   7.685   6.366  1.00 94.19           H  
ATOM    150  CA  LEU A   9     -26.905   8.973   7.188  1.00 94.19           C  
ATOM    151  HA  LEU A   9     -27.317   9.772   6.571  1.00 94.19           H  
ATOM    152  C   LEU A   9     -26.901   9.509   8.629  1.00 94.19           C  
ATOM    153  CB  LEU A   9     -27.808   7.731   7.109  1.00 94.19           C  
ATOM    154  HB2 LEU A   9     -27.264   6.886   7.531  1.00 94.19           H  
ATOM    155  HB3 LEU A   9     -28.690   7.894   7.729  1.00 94.19           H  
ATOM    156  O   LEU A   9     -27.817  10.234   9.011  1.00 94.19           O  
ATOM    157  CG  LEU A   9     -28.281   7.378   5.689  1.00 94.19           C  
ATOM    158  HG  LEU A   9     -27.436   7.362   5.002  1.00 94.19           H  
ATOM    159  CD1 LEU A   9     -28.929   5.990   5.709  1.00 94.19           C  
ATOM    160 HD11 LEU A   9     -29.261   5.735   4.702  1.00 94.19           H  
ATOM    161 HD12 LEU A   9     -28.189   5.257   6.032  1.00 94.19           H  
ATOM    162 HD13 LEU A   9     -29.779   5.985   6.390  1.00 94.19           H  
ATOM    163  CD2 LEU A   9     -29.318   8.375   5.165  1.00 94.19           C  
ATOM    164 HD21 LEU A   9     -30.167   8.434   5.846  1.00 94.19           H  
ATOM    165 HD22 LEU A   9     -28.866   9.362   5.070  1.00 94.19           H  
ATOM    166 HD23 LEU A   9     -29.659   8.067   4.177  1.00 94.19           H  
ATOM    167  N   LYS A  10     -25.898   9.145   9.436  1.00 94.40           N  
ATOM    168  H   LYS A  10     -25.165   8.576   9.038  1.00 94.40           H  
ATOM    169  CA  LYS A  10     -25.704   9.669  10.797  1.00 94.40           C  
ATOM    170  HA  LYS A  10     -26.675   9.863  11.251  1.00 94.40           H  
ATOM    171  C   LYS A  10     -24.977  11.018  10.816  1.00 94.40           C  
ATOM    172  CB  LYS A  10     -24.953   8.635  11.648  1.00 94.40           C  
ATOM    173  HB2 LYS A  10     -24.606   9.109  12.566  1.00 94.40           H  
ATOM    174  HB3 LYS A  10     -24.075   8.297  11.096  1.00 94.40           H  
ATOM    175  O   LYS A  10     -24.854  11.597  11.890  1.00 94.40           O  
ATOM    176  CG  LYS A  10     -25.818   7.428  12.039  1.00 94.40           C  
ATOM    177  HG2 LYS A  10     -26.294   6.999  11.157  1.00 94.40           H  
ATOM    178  HG3 LYS A  10     -26.593   7.749  12.735  1.00 94.40           H  
ATOM    179  CD  LYS A  10     -24.920   6.381  12.706  1.00 94.40           C  
ATOM    180  HD2 LYS A  10     -24.462   6.820  13.592  1.00 94.40           H  
ATOM    181  HD3 LYS A  10     -24.131   6.107  12.006  1.00 94.40           H  
ATOM    182  CE  LYS A  10     -25.701   5.126  13.095  1.00 94.40           C  
ATOM    183  HE2 LYS A  10     -26.187   4.735  12.201  1.00 94.40           H  
ATOM    184  HE3 LYS A  10     -26.472   5.405  13.814  1.00 94.40           H  
ATOM    185  NZ  LYS A  10     -24.786   4.109  13.675  1.00 94.40           N  
ATOM    186  HZ1 LYS A  10     -24.295   4.490  14.472  1.00 94.40           H  
ATOM    187  HZ2 LYS A  10     -24.086   3.842  12.998  1.00 94.40           H  
ATOM    188  HZ3 LYS A  10     -25.282   3.278  13.962  1.00 94.40           H  
ATOM    189  N   GLY A  11     -24.504  11.508   9.667  1.00 87.87           N  
ATOM    190  H   GLY A  11     -24.648  10.985   8.815  1.00 87.87           H  
ATOM    191  CA  GLY A  11     -23.741  12.752   9.564  1.00 87.87           C  
ATOM    192  HA2 GLY A  11     -24.254  13.544  10.110  1.00 87.87           H  
ATOM    193  HA3 GLY A  11     -23.679  13.035   8.514  1.00 87.87           H  
ATOM    194  C   GLY A  11     -22.312  12.651  10.101  1.00 87.87           C  
ATOM    195  O   GLY A  11     -21.743  13.672  10.469  1.00 87.87           O  
ATOM    196  N   VAL A  12     -21.751  11.439  10.179  1.00 85.70           N  
ATOM    197  H   VAL A  12     -22.252  10.660   9.776  1.00 85.70           H  
ATOM    198  CA  VAL A  12     -20.339  11.233  10.539  1.00 85.70           C  
ATOM    199  HA  VAL A  12     -20.101  11.817  11.428  1.00 85.70           H  
ATOM    200  C   VAL A  12     -19.464  11.742   9.395  1.00 85.70           C  
ATOM    201  CB  VAL A  12     -20.071   9.742  10.837  1.00 85.70           C  
ATOM    202  HB  VAL A  12     -20.366   9.152   9.970  1.00 85.70           H  
ATOM    203  O   VAL A  12     -19.817  11.544   8.233  1.00 85.70           O  
ATOM    204  CG1 VAL A  12     -18.600   9.435  11.137  1.00 85.70           C  
ATOM    205 HG11 VAL A  12     -18.482   8.404  11.471  1.00 85.70           H  
ATOM    206 HG12 VAL A  12     -18.224  10.109  11.907  1.00 85.70           H  
ATOM    207 HG13 VAL A  12     -18.006   9.564  10.232  1.00 85.70           H  
ATOM    208  CG2 VAL A  12     -20.898   9.268  12.042  1.00 85.70           C  
ATOM    209 HG21 VAL A  12     -20.705   8.212  12.234  1.00 85.70           H  
ATOM    210 HG22 VAL A  12     -21.961   9.401  11.842  1.00 85.70           H  
ATOM    211 HG23 VAL A  12     -20.624   9.851  12.921  1.00 85.70           H  
ATOM    212  N   ASP A  13     -18.323  12.362   9.693  1.00 83.24           N  
ATOM    213  H   ASP A  13     -18.078  12.524  10.660  1.00 83.24           H  
ATOM    214  CA  ASP A  13     -17.314  12.653   8.671  1.00 83.24           C  
ATOM    215  HA  ASP A  13     -17.819  12.807   7.717  1.00 83.24           H  
ATOM    216  C   ASP A  13     -16.376  11.446   8.510  1.00 83.24           C  
ATOM    217  CB  ASP A  13     -16.582  13.967   8.986  1.00 83.24           C  
ATOM    218  HB2 ASP A  13     -15.915  13.814   9.835  1.00 83.24           H  
ATOM    219  HB3 ASP A  13     -17.321  14.717   9.267  1.00 83.24           H  
ATOM    220  O   ASP A  13     -15.936  10.831   9.484  1.00 83.24           O  
ATOM    221  CG  ASP A  13     -15.773  14.509   7.798  1.00 83.24           C  
ATOM    222  OD1 ASP A  13     -15.281  13.690   6.985  1.00 83.24           O  
ATOM    223  OD2 ASP A  13     -15.607  15.745   7.710  1.00 83.24           O  
ATOM    224  N   VAL A  14     -16.037  11.091   7.270  1.00 87.80           N  
ATOM    225  H   VAL A  14     -16.276  11.741   6.535  1.00 87.80           H  
ATOM    226  CA  VAL A  14     -15.138   9.977   6.962  1.00 87.80           C  
ATOM    227  HA  VAL A  14     -15.622   9.062   7.304  1.00 87.80           H  
ATOM    228  C   VAL A  14     -13.807  10.100   7.708  1.00 87.80           C  
ATOM    229  CB  VAL A  14     -14.944   9.870   5.440  1.00 87.80           C  
ATOM    230  HB  VAL A  14     -15.930   9.914   4.977  1.00 87.80           H  
ATOM    231  O   VAL A  14     -13.285   9.099   8.194  1.00 87.80           O  
ATOM    232  CG1 VAL A  14     -14.087  10.989   4.829  1.00 87.80           C  
ATOM    233 HG11 VAL A  14     -14.485  11.962   5.119  1.00 87.80           H  
ATOM    234 HG12 VAL A  14     -13.049  10.907   5.151  1.00 87.80           H  
ATOM    235 HG13 VAL A  14     -14.130  10.918   3.742  1.00 87.80           H  
ATOM    236  CG2 VAL A  14     -14.329   8.526   5.060  1.00 87.80           C  
ATOM    237 HG21 VAL A  14     -14.965   7.716   5.417  1.00 87.80           H  
ATOM    238 HG22 VAL A  14     -14.269   8.469   3.973  1.00 87.80           H  
ATOM    239 HG23 VAL A  14     -13.330   8.421   5.484  1.00 87.80           H  
ATOM    240  N   ILE A  15     -13.278  11.314   7.884  1.00 82.48           N  
ATOM    241  H   ILE A  15     -13.801  12.105   7.537  1.00 82.48           H  
ATOM    242  CA  ILE A  15     -12.017  11.553   8.606  1.00 82.48           C  
ATOM    243  HA  ILE A  15     -11.255  10.896   8.187  1.00 82.48           H  
ATOM    244  C   ILE A  15     -12.080  11.227  10.106  1.00 82.48           C  
ATOM    245  CB  ILE A  15     -11.551  13.007   8.419  1.00 82.48           C  
ATOM    246  HB  ILE A  15     -10.703  13.173   9.083  1.00 82.48           H  
ATOM    247  O   ILE A  15     -11.029  10.997  10.705  1.00 82.48           O  
ATOM    248  CG1 ILE A  15     -12.666  14.009   8.763  1.00 82.48           C  
ATOM    249 HG12 ILE A  15     -13.153  14.309   7.835  1.00 82.48           H  
ATOM    250 HG13 ILE A  15     -13.407  13.574   9.433  1.00 82.48           H  
ATOM    251  CG2 ILE A  15     -11.069  13.239   6.976  1.00 82.48           C  
ATOM    252 HG21 ILE A  15     -10.250  12.557   6.751  1.00 82.48           H  
ATOM    253 HG22 ILE A  15     -10.725  14.267   6.865  1.00 82.48           H  
ATOM    254 HG23 ILE A  15     -11.885  13.065   6.274  1.00 82.48           H  
ATOM    255  CD1 ILE A  15     -12.150  15.278   9.401  1.00 82.48           C  
ATOM    256 HD11 ILE A  15     -11.401  15.721   8.744  1.00 82.48           H  
ATOM    257 HD12 ILE A  15     -12.976  15.976   9.538  1.00 82.48           H  
ATOM    258 HD13 ILE A  15     -11.725  15.027  10.373  1.00 82.48           H  
ATOM    259  N   GLU A  16     -13.277  11.182  10.699  1.00 81.00           N  
ATOM    260  H   GLU A  16     -14.102  11.361  10.145  1.00 81.00           H  
ATOM    261  CA  GLU A  16     -13.502  10.815  12.105  1.00 81.00           C  
ATOM    262  HA  GLU A  16     -12.684  11.196  12.715  1.00 81.00           H  
ATOM    263  C   GLU A  16     -13.546   9.297  12.310  1.00 81.00           C  
ATOM    264  CB  GLU A  16     -14.812  11.431  12.615  1.00 81.00           C  
ATOM    265  HB2 GLU A  16     -15.640  11.054  12.015  1.00 81.00           H  
ATOM    266  HB3 GLU A  16     -14.969  11.110  13.645  1.00 81.00           H  
ATOM    267  O   GLU A  16     -13.481   8.817  13.443  1.00 81.00           O  
ATOM    268  CG  GLU A  16     -14.802  12.965  12.592  1.00 81.00           C  
ATOM    269  HG2 GLU A  16     -14.621  13.316  11.576  1.00 81.00           H  
ATOM    270  HG3 GLU A  16     -13.973  13.308  13.211  1.00 81.00           H  
ATOM    271  CD  GLU A  16     -16.116  13.571  13.111  1.00 81.00           C  
ATOM    272  OE1 GLU A  16     -16.055  14.735  13.569  1.00 81.00           O  
ATOM    273  OE2 GLU A  16     -17.160  12.877  13.066  1.00 81.00           O  
ATOM    274  N   THR A  17     -13.637   8.525  11.224  1.00 89.71           N  
ATOM    275  H   THR A  17     -13.684   8.976  10.322  1.00 89.71           H  
ATOM    276  CA  THR A  17     -13.576   7.065  11.300  1.00 89.71           C  
ATOM    277  HA  THR A  17     -14.240   6.761  12.109  1.00 89.71           H  
ATOM    278  C   THR A  17     -12.173   6.589  11.687  1.00 89.71           C  
ATOM    279  CB  THR A  17     -14.089   6.370  10.029  1.00 89.71           C  
ATOM    280  HB  THR A  17     -14.131   5.298  10.220  1.00 89.71           H  
ATOM    281  O   THR A  17     -11.162   7.270  11.475  1.00 89.71           O  
ATOM    282  CG2 THR A  17     -15.485   6.837   9.618  1.00 89.71           C  
ATOM    283 HG21 THR A  17     -15.800   6.299   8.724  1.00 89.71           H  
ATOM    284 HG22 THR A  17     -15.492   7.907   9.410  1.00 89.71           H  
ATOM    285 HG23 THR A  17     -16.188   6.635  10.426  1.00 89.71           H  
ATOM    286  OG1 THR A  17     -13.253   6.581   8.928  1.00 89.71           O  
ATOM    287  HG1 THR A  17     -13.337   7.503   8.676  1.00 89.71           H  
ATOM    288  N   GLU A  18     -12.111   5.399  12.281  1.00 90.95           N  
ATOM    289  H   GLU A  18     -12.964   4.875  12.414  1.00 90.95           H  
ATOM    290  CA  GLU A  18     -10.882   4.808  12.806  1.00 90.95           C  
ATOM    291  HA  GLU A  18     -10.550   5.418  13.646  1.00 90.95           H  
ATOM    292  C   GLU A  18      -9.744   4.772  11.767  1.00 90.95           C  
ATOM    293  CB  GLU A  18     -11.225   3.414  13.345  1.00 90.95           C  
ATOM    294  HB2 GLU A  18     -11.560   2.789  12.517  1.00 90.95           H  
ATOM    295  HB3 GLU A  18     -12.045   3.519  14.057  1.00 90.95           H  
ATOM    296  O   GLU A  18      -9.961   4.617  10.562  1.00 90.95           O  
ATOM    297  CG  GLU A  18     -10.046   2.733  14.052  1.00 90.95           C  
ATOM    298  HG2 GLU A  18      -9.257   2.557  13.321  1.00 90.95           H  
ATOM    299  HG3 GLU A  18      -9.663   3.406  14.818  1.00 90.95           H  
ATOM    300  CD  GLU A  18     -10.428   1.389  14.686  1.00 90.95           C  
ATOM    301  OE1 GLU A  18      -9.567   0.848  15.412  1.00 90.95           O  
ATOM    302  OE2 GLU A  18     -11.570   0.928  14.456  1.00 90.95           O  
ATOM    303  N   ARG A  19      -8.500   4.953  12.227  1.00 89.75           N  
ATOM    304  H   ARG A  19      -8.376   4.974  13.229  1.00 89.75           H  
ATOM    305  CA  ARG A  19      -7.309   4.695  11.407  1.00 89.75           C  
ATOM    306  HA  ARG A  19      -7.519   4.892  10.356  1.00 89.75           H  
ATOM    307  C   ARG A  19      -6.941   3.228  11.531  1.00 89.75           C  
ATOM    308  CB  ARG A  19      -6.119   5.558  11.831  1.00 89.75           C  
ATOM    309  HB2 ARG A  19      -5.251   5.246  11.251  1.00 89.75           H  
ATOM    310  HB3 ARG A  19      -5.902   5.394  12.886  1.00 89.75           H  
ATOM    311  O   ARG A  19      -6.679   2.753  12.630  1.00 89.75           O  
ATOM    312  CG  ARG A  19      -6.364   7.046  11.583  1.00 89.75           C  
ATOM    313  HG2 ARG A  19      -7.133   7.408  12.265  1.00 89.75           H  
ATOM    314  HG3 ARG A  19      -6.686   7.205  10.555  1.00 89.75           H  
ATOM    315  CD  ARG A  19      -5.060   7.803  11.824  1.00 89.75           C  
ATOM    316  HD2 ARG A  19      -4.686   7.539  12.814  1.00 89.75           H  
ATOM    317  HD3 ARG A  19      -4.331   7.493  11.076  1.00 89.75           H  
ATOM    318  NE  ARG A  19      -5.271   9.256  11.733  1.00 89.75           N  
ATOM    319  HE  ARG A  19      -6.031   9.558  11.140  1.00 89.75           H  
ATOM    320  NH1 ARG A  19      -3.380   9.876  12.870  1.00 89.75           N  
ATOM    321 HH11 ARG A  19      -3.109   8.903  12.879  1.00 89.75           H  
ATOM    322 HH12 ARG A  19      -2.738  10.585  13.191  1.00 89.75           H  
ATOM    323  NH2 ARG A  19      -4.785  11.443  12.109  1.00 89.75           N  
ATOM    324 HH21 ARG A  19      -4.149  12.153  12.443  1.00 89.75           H  
ATOM    325 HH22 ARG A  19      -5.616  11.694  11.594  1.00 89.75           H  
ATOM    326  CZ  ARG A  19      -4.480  10.182  12.237  1.00 89.75           C  
ATOM    327  N   LEU A  20      -6.891   2.538  10.402  1.00 96.30           N  
ATOM    328  H   LEU A  20      -7.065   3.016   9.529  1.00 96.30           H  
ATOM    329  CA  LEU A  20      -6.568   1.120  10.350  1.00 96.30           C  
ATOM    330  HA  LEU A  20      -6.703   0.666  11.332  1.00 96.30           H  
ATOM    331  C   LEU A  20      -5.100   0.972   9.960  1.00 96.30           C  
ATOM    332  CB  LEU A  20      -7.522   0.431   9.365  1.00 96.30           C  
ATOM    333  HB2 LEU A  20      -7.355   0.845   8.371  1.00 96.30           H  
ATOM    334  HB3 LEU A  20      -7.280  -0.632   9.340  1.00 96.30           H  
ATOM    335  O   LEU A  20      -4.728   1.294   8.835  1.00 96.30           O  
ATOM    336  CG  LEU A  20      -9.011   0.577   9.717  1.00 96.30           C  
ATOM    337  HG  LEU A  20      -9.276   1.632   9.791  1.00 96.30           H  
ATOM    338  CD1 LEU A  20      -9.838  -0.031   8.591  1.00 96.30           C  
ATOM    339 HD11 LEU A  20      -9.607  -1.090   8.479  1.00 96.30           H  
ATOM    340 HD12 LEU A  20     -10.890   0.093   8.846  1.00 96.30           H  
ATOM    341 HD13 LEU A  20      -9.633   0.499   7.661  1.00 96.30           H  
ATOM    342  CD2 LEU A  20      -9.379  -0.120  11.026  1.00 96.30           C  
ATOM    343 HD21 LEU A  20      -9.122  -1.178  10.985  1.00 96.30           H  
ATOM    344 HD22 LEU A  20      -8.856   0.342  11.864  1.00 96.30           H  
ATOM    345 HD23 LEU A  20     -10.448  -0.020  11.218  1.00 96.30           H  
ATOM    346  N   MET A  21      -4.265   0.521  10.890  1.00 94.34           N  
ATOM    347  H   MET A  21      -4.636   0.243  11.788  1.00 94.34           H  
ATOM    348  CA  MET A  21      -2.831   0.339  10.651  1.00 94.34           C  
ATOM    349  HA  MET A  21      -2.496   1.062   9.907  1.00 94.34           H  
ATOM    350  C   MET A  21      -2.562  -1.057  10.095  1.00 94.34           C  
ATOM    351  CB  MET A  21      -2.030   0.593  11.935  1.00 94.34           C  
ATOM    352  HB2 MET A  21      -0.967   0.492  11.713  1.00 94.34           H  
ATOM    353  HB3 MET A  21      -2.289  -0.164  12.676  1.00 94.34           H  
ATOM    354  O   MET A  21      -3.160  -2.031  10.547  1.00 94.34           O  
ATOM    355  CG  MET A  21      -2.286   1.979  12.546  1.00 94.34           C  
ATOM    356  HG2 MET A  21      -3.319   2.018  12.893  1.00 94.34           H  
ATOM    357  HG3 MET A  21      -1.646   2.086  13.422  1.00 94.34           H  
ATOM    358  SD  MET A  21      -2.009   3.409  11.460  1.00 94.34           S  
ATOM    359  CE  MET A  21      -0.227   3.247  11.154  1.00 94.34           C  
ATOM    360  HE1 MET A  21       0.110   4.092  10.553  1.00 94.34           H  
ATOM    361  HE2 MET A  21       0.319   3.238  12.098  1.00 94.34           H  
ATOM    362  HE3 MET A  21      -0.020   2.327  10.608  1.00 94.34           H  
ATOM    363  N   TYR A  22      -1.644  -1.169   9.138  1.00 93.61           N  
ATOM    364  H   TYR A  22      -1.178  -0.333   8.818  1.00 93.61           H  
ATOM    365  CA  TYR A  22      -1.324  -2.422   8.452  1.00 93.61           C  
ATOM    366  HA  TYR A  22      -2.191  -2.746   7.877  1.00 93.61           H  
ATOM    367  C   TYR A  22      -0.984  -3.559   9.422  1.00 93.61           C  
ATOM    368  CB  TYR A  22      -0.174  -2.142   7.481  1.00 93.61           C  
ATOM    369  HB2 TYR A  22      -0.551  -1.446   6.732  1.00 93.61           H  
ATOM    370  HB3 TYR A  22       0.639  -1.649   8.014  1.00 93.61           H  
ATOM    371  O   TYR A  22      -1.589  -4.621   9.340  1.00 93.61           O  
ATOM    372  CG  TYR A  22       0.378  -3.364   6.775  1.00 93.61           C  
ATOM    373  CD1 TYR A  22       1.559  -3.979   7.237  1.00 93.61           C  
ATOM    374  HD1 TYR A  22       2.079  -3.582   8.096  1.00 93.61           H  
ATOM    375  CD2 TYR A  22      -0.293  -3.886   5.654  1.00 93.61           C  
ATOM    376  HD2 TYR A  22      -1.190  -3.410   5.287  1.00 93.61           H  
ATOM    377  CE1 TYR A  22       2.059  -5.126   6.590  1.00 93.61           C  
ATOM    378  HE1 TYR A  22       2.955  -5.605   6.956  1.00 93.61           H  
ATOM    379  CE2 TYR A  22       0.211  -5.023   4.997  1.00 93.61           C  
ATOM    380  HE2 TYR A  22      -0.295  -5.421   4.130  1.00 93.61           H  
ATOM    381  OH  TYR A  22       1.849  -6.750   4.825  1.00 93.61           O  
ATOM    382  HH  TYR A  22       2.605  -7.135   5.276  1.00 93.61           H  
ATOM    383  CZ  TYR A  22       1.380  -5.651   5.470  1.00 93.61           C  
ATOM    384  N   GLY A  23      -0.096  -3.309  10.390  1.00 89.54           N  
ATOM    385  H   GLY A  23       0.354  -2.405  10.402  1.00 89.54           H  
ATOM    386  CA  GLY A  23       0.372  -4.333  11.329  1.00 89.54           C  
ATOM    387  HA2 GLY A  23       1.243  -3.949  11.862  1.00 89.54           H  
ATOM    388  HA3 GLY A  23       0.684  -5.210  10.763  1.00 89.54           H  
ATOM    389  C   GLY A  23      -0.646  -4.802  12.376  1.00 89.54           C  
ATOM    390  O   GLY A  23      -0.344  -5.733  13.116  1.00 89.54           O  
ATOM    391  N   THR A  24      -1.821  -4.170  12.485  1.00 93.67           N  
ATOM    392  H   THR A  24      -2.023  -3.411  11.849  1.00 93.67           H  
ATOM    393  CA  THR A  24      -2.843  -4.543  13.484  1.00 93.67           C  
ATOM    394  HA  THR A  24      -2.554  -5.476  13.969  1.00 93.67           H  
ATOM    395  C   THR A  24      -4.225  -4.806  12.902  1.00 93.67           C  
ATOM    396  CB  THR A  24      -2.989  -3.482  14.583  1.00 93.67           C  
ATOM    397  HB  THR A  24      -3.787  -3.791  15.258  1.00 93.67           H  
ATOM    398  O   THR A  24      -5.008  -5.517  13.526  1.00 93.67           O  
ATOM    399  CG2 THR A  24      -1.715  -3.305  15.407  1.00 93.67           C  
ATOM    400 HG21 THR A  24      -1.406  -4.271  15.808  1.00 93.67           H  
ATOM    401 HG22 THR A  24      -0.915  -2.910  14.781  1.00 93.67           H  
ATOM    402 HG23 THR A  24      -1.902  -2.618  16.232  1.00 93.67           H  
ATOM    403  OG1 THR A  24      -3.321  -2.219  14.044  1.00 93.67           O  
ATOM    404  HG1 THR A  24      -3.808  -1.744  14.722  1.00 93.67           H  
ATOM    405  N   ALA A  25      -4.553  -4.226  11.747  1.00 96.07           N  
ATOM    406  H   ALA A  25      -3.884  -3.611  11.306  1.00 96.07           H  
ATOM    407  CA  ALA A  25      -5.893  -4.297  11.178  1.00 96.07           C  
ATOM    408  HA  ALA A  25      -6.592  -4.648  11.937  1.00 96.07           H  
ATOM    409  C   ALA A  25      -6.013  -5.271  10.002  1.00 96.07           C  
ATOM    410  CB  ALA A  25      -6.325  -2.881  10.781  1.00 96.07           C  
ATOM    411  HB1 ALA A  25      -5.671  -2.498   9.998  1.00 96.07           H  
ATOM    412  HB2 ALA A  25      -7.350  -2.910  10.411  1.00 96.07           H  
ATOM    413  HB3 ALA A  25      -6.277  -2.224  11.650  1.00 96.07           H  
ATOM    414  O   ALA A  25      -7.117  -5.746   9.751  1.00 96.07           O  
ATOM    415  N   LEU A  26      -4.930  -5.550   9.268  1.00 96.00           N  
ATOM    416  H   LEU A  26      -4.023  -5.231   9.578  1.00 96.00           H  
ATOM    417  CA  LEU A  26      -4.970  -6.407   8.084  1.00 96.00           C  
ATOM    418  HA  LEU A  26      -6.011  -6.593   7.820  1.00 96.00           H  
ATOM    419  C   LEU A  26      -4.320  -7.760   8.369  1.00 96.00           C  
ATOM    420  CB  LEU A  26      -4.304  -5.685   6.902  1.00 96.00           C  
ATOM    421  HB2 LEU A  26      -4.797  -4.727   6.745  1.00 96.00           H  
ATOM    422  HB3 LEU A  26      -3.262  -5.498   7.165  1.00 96.00           H  
ATOM    423  O   LEU A  26      -3.181  -7.828   8.816  1.00 96.00           O  
ATOM    424  CG  LEU A  26      -4.364  -6.470   5.580  1.00 96.00           C  
ATOM    425  HG  LEU A  26      -4.030  -7.495   5.738  1.00 96.00           H  
ATOM    426  CD1 LEU A  26      -5.775  -6.473   4.977  1.00 96.00           C  
ATOM    427 HD11 LEU A  26      -6.487  -6.881   5.695  1.00 96.00           H  
ATOM    428 HD12 LEU A  26      -5.787  -7.127   4.105  1.00 96.00           H  
ATOM    429 HD13 LEU A  26      -6.070  -5.464   4.690  1.00 96.00           H  
ATOM    430  CD2 LEU A  26      -3.411  -5.827   4.580  1.00 96.00           C  
ATOM    431 HD21 LEU A  26      -3.713  -4.801   4.366  1.00 96.00           H  
ATOM    432 HD22 LEU A  26      -2.409  -5.841   5.008  1.00 96.00           H  
ATOM    433 HD23 LEU A  26      -3.388  -6.417   3.664  1.00 96.00           H  
ATOM    434  N   ASP A  27      -5.043  -8.821   8.033  1.00 96.86           N  
ATOM    435  H   ASP A  27      -5.969  -8.677   7.657  1.00 96.86           H  
ATOM    436  CA  ASP A  27      -4.529 -10.188   8.022  1.00 96.86           C  
ATOM    437  HA  ASP A  27      -3.572 -10.210   8.542  1.00 96.86           H  
ATOM    438  C   ASP A  27      -4.287 -10.655   6.577  1.00 96.86           C  
ATOM    439  CB  ASP A  27      -5.515 -11.092   8.782  1.00 96.86           C  
ATOM    440  HB2 ASP A  27      -6.064 -10.493   9.509  1.00 96.86           H  
ATOM    441  HB3 ASP A  27      -6.242 -11.512   8.087  1.00 96.86           H  
ATOM    442  O   ASP A  27      -4.707  -9.983   5.631  1.00 96.86           O  
ATOM    443  CG  ASP A  27      -4.816 -12.218   9.548  1.00 96.86           C  
ATOM    444  OD1 ASP A  27      -3.670 -12.556   9.171  1.00 96.86           O  
ATOM    445  OD2 ASP A  27      -5.443 -12.723  10.505  1.00 96.86           O  
ATOM    446  N   TYR A  28      -3.656 -11.809   6.385  1.00 97.72           N  
ATOM    447  H   TYR A  28      -3.423 -12.345   7.209  1.00 97.72           H  
ATOM    448  CA  TYR A  28      -3.462 -12.431   5.068  1.00 97.72           C  
ATOM    449  HA  TYR A  28      -3.953 -11.825   4.307  1.00 97.72           H  
ATOM    450  C   TYR A  28      -4.107 -13.810   4.995  1.00 97.72           C  
ATOM    451  CB  TYR A  28      -1.976 -12.494   4.697  1.00 97.72           C  
ATOM    452  HB2 TYR A  28      -1.825 -13.276   3.953  1.00 97.72           H  
ATOM    453  HB3 TYR A  28      -1.399 -12.773   5.579  1.00 97.72           H  
ATOM    454  O   TYR A  28      -4.377 -14.454   6.004  1.00 97.72           O  
ATOM    455  CG  TYR A  28      -1.436 -11.199   4.126  1.00 97.72           C  
ATOM    456  CD1 TYR A  28      -1.303 -11.029   2.732  1.00 97.72           C  
ATOM    457  HD1 TYR A  28      -1.596 -11.820   2.057  1.00 97.72           H  
ATOM    458  CD2 TYR A  28      -1.074 -10.159   4.998  1.00 97.72           C  
ATOM    459  HD2 TYR A  28      -1.190 -10.284   6.065  1.00 97.72           H  
ATOM    460  CE1 TYR A  28      -0.793  -9.820   2.216  1.00 97.72           C  
ATOM    461  HE1 TYR A  28      -0.681  -9.673   1.152  1.00 97.72           H  
ATOM    462  CE2 TYR A  28      -0.555  -8.958   4.487  1.00 97.72           C  
ATOM    463  HE2 TYR A  28      -0.277  -8.169   5.171  1.00 97.72           H  
ATOM    464  OH  TYR A  28       0.158  -7.648   2.614  1.00 97.72           O  
ATOM    465  HH  TYR A  28       0.612  -7.191   3.326  1.00 97.72           H  
ATOM    466  CZ  TYR A  28      -0.399  -8.790   3.095  1.00 97.72           C  
ATOM    467  N   ILE A  29      -4.379 -14.276   3.775  1.00 98.27           N  
ATOM    468  H   ILE A  29      -4.173 -13.694   2.976  1.00 98.27           H  
ATOM    469  CA  ILE A  29      -4.888 -15.631   3.577  1.00 98.27           C  
ATOM    470  HA  ILE A  29      -5.748 -15.756   4.235  1.00 98.27           H  
ATOM    471  C   ILE A  29      -3.846 -16.668   4.013  1.00 98.27           C  
ATOM    472  CB  ILE A  29      -5.364 -15.881   2.131  1.00 98.27           C  
ATOM    473  HB  ILE A  29      -5.712 -16.913   2.084  1.00 98.27           H  
ATOM    474  O   ILE A  29      -2.636 -16.473   3.871  1.00 98.27           O  
ATOM    475  CG1 ILE A  29      -4.227 -15.730   1.096  1.00 98.27           C  
ATOM    476 HG12 ILE A  29      -3.860 -14.704   1.090  1.00 98.27           H  
ATOM    477 HG13 ILE A  29      -3.398 -16.377   1.382  1.00 98.27           H  
ATOM    478  CG2 ILE A  29      -6.571 -14.983   1.810  1.00 98.27           C  
ATOM    479 HG21 ILE A  29      -6.268 -13.937   1.767  1.00 98.27           H  
ATOM    480 HG22 ILE A  29      -7.006 -15.275   0.854  1.00 98.27           H  
ATOM    481 HG23 ILE A  29      -7.329 -15.104   2.584  1.00 98.27           H  
ATOM    482  CD1 ILE A  29      -4.625 -16.132  -0.328  1.00 98.27           C  
ATOM    483 HD11 ILE A  29      -5.361 -15.437  -0.735  1.00 98.27           H  
ATOM    484 HD12 ILE A  29      -3.740 -16.108  -0.963  1.00 98.27           H  
ATOM    485 HD13 ILE A  29      -5.035 -17.142  -0.326  1.00 98.27           H  
ATOM    486  N   GLU A  30      -4.329 -17.816   4.479  1.00 97.55           N  
ATOM    487  H   GLU A  30      -5.323 -17.912   4.628  1.00 97.55           H  
ATOM    488  CA  GLU A  30      -3.486 -18.994   4.662  1.00 97.55           C  
ATOM    489  HA  GLU A  30      -2.499 -18.671   4.994  1.00 97.55           H  
ATOM    490  C   GLU A  30      -3.333 -19.729   3.327  1.00 97.55           C  
ATOM    491  CB  GLU A  30      -4.042 -19.917   5.752  1.00 97.55           C  
ATOM    492  HB2 GLU A  30      -3.423 -20.812   5.807  1.00 97.55           H  
ATOM    493  HB3 GLU A  30      -5.050 -20.225   5.473  1.00 97.55           H  
ATOM    494  O   GLU A  30      -4.328 -20.052   2.667  1.00 97.55           O  
ATOM    495  CG  GLU A  30      -4.102 -19.266   7.142  1.00 97.55           C  
ATOM    496  HG2 GLU A  30      -4.760 -18.398   7.102  1.00 97.55           H  
ATOM    497  HG3 GLU A  30      -4.558 -19.981   7.827  1.00 97.55           H  
ATOM    498  CD  GLU A  30      -2.732 -18.861   7.704  1.00 97.55           C  
ATOM    499  OE1 GLU A  30      -2.631 -17.798   8.346  1.00 97.55           O  
ATOM    500  OE2 GLU A  30      -1.746 -19.624   7.608  1.00 97.55           O  
ATOM    501  N   LEU A  31      -2.093 -20.006   2.922  1.00 97.95           N  
ATOM    502  H   LEU A  31      -1.318 -19.763   3.523  1.00 97.95           H  
ATOM    503  CA  LEU A  31      -1.844 -20.858   1.762  1.00 97.95           C  
ATOM    504  HA  LEU A  31      -2.557 -20.574   0.988  1.00 97.95           H  
ATOM    505  C   LEU A  31      -2.111 -22.328   2.116  1.00 97.95           C  
ATOM    506  CB  LEU A  31      -0.426 -20.656   1.208  1.00 97.95           C  
ATOM    507  HB2 LEU A  31       0.294 -20.891   1.992  1.00 97.95           H  
ATOM    508  HB3 LEU A  31      -0.267 -21.366   0.397  1.00 97.95           H  
ATOM    509  O   LEU A  31      -1.871 -22.749   3.251  1.00 97.95           O  
ATOM    510  CG  LEU A  31      -0.143 -19.240   0.682  1.00 97.95           C  
ATOM    511  HG  LEU A  31      -0.146 -18.537   1.514  1.00 97.95           H  
ATOM    512  CD1 LEU A  31       1.233 -19.228   0.029  1.00 97.95           C  
ATOM    513 HD11 LEU A  31       1.481 -18.192  -0.204  1.00 97.95           H  
ATOM    514 HD12 LEU A  31       1.239 -19.828  -0.881  1.00 97.95           H  
ATOM    515 HD13 LEU A  31       1.978 -19.617   0.723  1.00 97.95           H  
ATOM    516  CD2 LEU A  31      -1.145 -18.762  -0.374  1.00 97.95           C  
ATOM    517 HD21 LEU A  31      -0.823 -17.796  -0.762  1.00 97.95           H  
ATOM    518 HD22 LEU A  31      -2.123 -18.623   0.086  1.00 97.95           H  
ATOM    519 HD23 LEU A  31      -1.200 -19.484  -1.188  1.00 97.95           H  
ATOM    520  N   PRO A  32      -2.610 -23.135   1.164  1.00 96.83           N  
ATOM    521  CA  PRO A  32      -2.861 -24.546   1.413  1.00 96.83           C  
ATOM    522  HA  PRO A  32      -3.435 -24.661   2.332  1.00 96.83           H  
ATOM    523  C   PRO A  32      -1.550 -25.331   1.558  1.00 96.83           C  
ATOM    524  CB  PRO A  32      -3.707 -25.016   0.227  1.00 96.83           C  
ATOM    525  HB2 PRO A  32      -3.547 -26.069  -0.008  1.00 96.83           H  
ATOM    526  HB3 PRO A  32      -4.760 -24.828   0.436  1.00 96.83           H  
ATOM    527  O   PRO A  32      -0.488 -24.918   1.093  1.00 96.83           O  
ATOM    528  CG  PRO A  32      -3.243 -24.108  -0.908  1.00 96.83           C  
ATOM    529  HG2 PRO A  32      -4.003 -23.991  -1.681  1.00 96.83           H  
ATOM    530  HG3 PRO A  32      -2.325 -24.520  -1.326  1.00 96.83           H  
ATOM    531  CD  PRO A  32      -2.927 -22.787  -0.213  1.00 96.83           C  
ATOM    532  HD2 PRO A  32      -3.807 -22.143  -0.227  1.00 96.83           H  
ATOM    533  HD3 PRO A  32      -2.087 -22.298  -0.706  1.00 96.83           H  
ATOM    534  N   ALA A  33      -1.638 -26.517   2.160  1.00 96.61           N  
ATOM    535  H   ALA A  33      -2.532 -26.822   2.518  1.00 96.61           H  
ATOM    536  CA  ALA A  33      -0.533 -27.467   2.137  1.00 96.61           C  
ATOM    537  HA  ALA A  33       0.350 -26.973   2.543  1.00 96.61           H  
ATOM    538  C   ALA A  33      -0.227 -27.894   0.691  1.00 96.61           C  
ATOM    539  CB  ALA A  33      -0.871 -28.666   3.029  1.00 96.61           C  
ATOM    540  HB1 ALA A  33      -1.754 -29.177   2.645  1.00 96.61           H  
ATOM    541  HB2 ALA A  33      -1.059 -28.327   4.049  1.00 96.61           H  
ATOM    542  HB3 ALA A  33      -0.033 -29.362   3.036  1.00 96.61           H  
ATOM    543  O   ALA A  33      -1.135 -28.087  -0.120  1.00 96.61           O  
ATOM    544  N   ALA A  34       1.056 -28.065   0.376  1.00 97.10           N  
ATOM    545  H   ALA A  34       1.758 -27.901   1.083  1.00 97.10           H  
ATOM    546  CA  ALA A  34       1.479 -28.563  -0.927  1.00 97.10           C  
ATOM    547  HA  ALA A  34       1.027 -27.927  -1.688  1.00 97.10           H  
ATOM    548  C   ALA A  34       1.003 -30.018  -1.168  1.00 97.10           C  
ATOM    549  CB  ALA A  34       2.998 -28.408  -1.030  1.00 97.10           C  
ATOM    550  HB1 ALA A  34       3.488 -29.047  -0.295  1.00 97.10           H  
ATOM    551  HB2 ALA A  34       3.276 -27.368  -0.859  1.00 97.10           H  
ATOM    552  HB3 ALA A  34       3.324 -28.700  -2.029  1.00 97.10           H  
ATOM    553  O   ALA A  34       0.942 -30.801  -0.216  1.00 97.10           O  
ATOM    554  N   PRO A  35       0.711 -30.416  -2.423  1.00 97.93           N  
ATOM    555  CA  PRO A  35       0.892 -29.642  -3.651  1.00 97.93           C  
ATOM    556  HA  PRO A  35       1.764 -28.995  -3.551  1.00 97.93           H  
ATOM    557  C   PRO A  35      -0.317 -28.772  -4.036  1.00 97.93           C  
ATOM    558  CB  PRO A  35       1.185 -30.695  -4.720  1.00 97.93           C  
ATOM    559  HB2 PRO A  35       0.922 -30.351  -5.721  1.00 97.93           H  
ATOM    560  HB3 PRO A  35       2.238 -30.974  -4.676  1.00 97.93           H  
ATOM    561  O   PRO A  35      -1.464 -29.175  -3.857  1.00 97.93           O  
ATOM    562  CG  PRO A  35       0.320 -31.875  -4.274  1.00 97.93           C  
ATOM    563  HG2 PRO A  35       0.716 -32.824  -4.636  1.00 97.93           H  
ATOM    564  HG3 PRO A  35      -0.704 -31.733  -4.620  1.00 97.93           H  
ATOM    565  CD  PRO A  35       0.362 -31.792  -2.747  1.00 97.93           C  
ATOM    566  HD2 PRO A  35      -0.608 -32.054  -2.323  1.00 97.93           H  
ATOM    567  HD3 PRO A  35       1.131 -32.461  -2.363  1.00 97.93           H  
ATOM    568  N   PHE A  36      -0.060 -27.609  -4.640  1.00 97.76           N  
ATOM    569  H   PHE A  36       0.901 -27.338  -4.791  1.00 97.76           H  
ATOM    570  CA  PHE A  36      -1.082 -26.737  -5.238  1.00 97.76           C  
ATOM    571  HA  PHE A  36      -1.837 -27.362  -5.716  1.00 97.76           H  
ATOM    572  C   PHE A  36      -0.477 -25.823  -6.315  1.00 97.76           C  
ATOM    573  CB  PHE A  36      -1.770 -25.891  -4.152  1.00 97.76           C  
ATOM    574  HB2 PHE A  36      -2.622 -25.378  -4.598  1.00 97.76           H  
ATOM    575  HB3 PHE A  36      -2.169 -26.551  -3.382  1.00 97.76           H  
ATOM    576  O   PHE A  36       0.736 -25.636  -6.360  1.00 97.76           O  
ATOM    577  CG  PHE A  36      -0.875 -24.857  -3.494  1.00 97.76           C  
ATOM    578  CD1 PHE A  36      -0.075 -25.221  -2.397  1.00 97.76           C  
ATOM    579  HD1 PHE A  36      -0.129 -26.225  -2.005  1.00 97.76           H  
ATOM    580  CD2 PHE A  36      -0.871 -23.522  -3.943  1.00 97.76           C  
ATOM    581  HD2 PHE A  36      -1.489 -23.228  -4.779  1.00 97.76           H  
ATOM    582  CE1 PHE A  36       0.735 -24.266  -1.762  1.00 97.76           C  
ATOM    583  HE1 PHE A  36       1.314 -24.541  -0.893  1.00 97.76           H  
ATOM    584  CE2 PHE A  36      -0.060 -22.566  -3.308  1.00 97.76           C  
ATOM    585  HE2 PHE A  36      -0.058 -21.544  -3.656  1.00 97.76           H  
ATOM    586  CZ  PHE A  36       0.748 -22.938  -2.220  1.00 97.76           C  
ATOM    587  HZ  PHE A  36       1.365 -22.206  -1.721  1.00 97.76           H  
ATOM    588  N   ASP A  37      -1.322 -25.219  -7.152  1.00 97.51           N  
ATOM    589  H   ASP A  37      -2.310 -25.417  -7.087  1.00 97.51           H  
ATOM    590  CA  ASP A  37      -0.887 -24.214  -8.128  1.00 97.51           C  
ATOM    591  HA  ASP A  37       0.161 -24.382  -8.378  1.00 97.51           H  
ATOM    592  C   ASP A  37      -1.017 -22.803  -7.541  1.00 97.51           C  
ATOM    593  CB  ASP A  37      -1.684 -24.335  -9.434  1.00 97.51           C  
ATOM    594  HB2 ASP A  37      -2.748 -24.274  -9.205  1.00 97.51           H  
ATOM    595  HB3 ASP A  37      -1.429 -23.489 -10.072  1.00 97.51           H  
ATOM    596  O   ASP A  37      -2.121 -22.351  -7.198  1.00 97.51           O  
ATOM    597  CG  ASP A  37      -1.413 -25.620 -10.226  1.00 97.51           C  
ATOM    598  OD1 ASP A  37      -0.309 -26.193 -10.094  1.00 97.51           O  
ATOM    599  OD2 ASP A  37      -2.331 -26.013 -10.983  1.00 97.51           O  
ATOM    600  N   LEU A  38       0.111 -22.098  -7.458  1.00 98.21           N  
ATOM    601  H   LEU A  38       0.962 -22.535  -7.781  1.00 98.21           H  
ATOM    602  CA  LEU A  38       0.193 -20.701  -7.047  1.00 98.21           C  
ATOM    603  HA  LEU A  38      -0.615 -20.481  -6.349  1.00 98.21           H  
ATOM    604  C   LEU A  38       0.051 -19.799  -8.275  1.00 98.21           C  
ATOM    605  CB  LEU A  38       1.539 -20.475  -6.337  1.00 98.21           C  
ATOM    606  HB2 LEU A  38       1.646 -21.210  -5.539  1.00 98.21           H  
ATOM    607  HB3 LEU A  38       2.335 -20.654  -7.060  1.00 98.21           H  
ATOM    608  O   LEU A  38       0.773 -19.965  -9.253  1.00 98.21           O  
ATOM    609  CG  LEU A  38       1.711 -19.068  -5.735  1.00 98.21           C  
ATOM    610  HG  LEU A  38       1.312 -18.317  -6.418  1.00 98.21           H  
ATOM    611  CD1 LEU A  38       1.000 -18.953  -4.385  1.00 98.21           C  
ATOM    612 HD11 LEU A  38      -0.064 -19.160  -4.502  1.00 98.21           H  
ATOM    613 HD12 LEU A  38       1.433 -19.656  -3.673  1.00 98.21           H  
ATOM    614 HD13 LEU A  38       1.123 -17.945  -3.991  1.00 98.21           H  
ATOM    615  CD2 LEU A  38       3.191 -18.764  -5.520  1.00 98.21           C  
ATOM    616 HD21 LEU A  38       3.303 -17.742  -5.159  1.00 98.21           H  
ATOM    617 HD22 LEU A  38       3.615 -19.457  -4.793  1.00 98.21           H  
ATOM    618 HD23 LEU A  38       3.729 -18.852  -6.464  1.00 98.21           H  
ATOM    619  N   GLN A  39      -0.848 -18.824  -8.214  1.00 97.79           N  
ATOM    620  H   GLN A  39      -1.371 -18.719  -7.357  1.00 97.79           H  
ATOM    621  CA  GLN A  39      -0.897 -17.704  -9.140  1.00 97.79           C  
ATOM    622  HA  GLN A  39      -0.618 -18.040 -10.139  1.00 97.79           H  
ATOM    623  C   GLN A  39       0.112 -16.648  -8.710  1.00 97.79           C  
ATOM    624  CB  GLN A  39      -2.320 -17.135  -9.189  1.00 97.79           C  
ATOM    625  HB2 GLN A  39      -3.017 -17.935  -9.437  1.00 97.79           H  
ATOM    626  HB3 GLN A  39      -2.593 -16.739  -8.210  1.00 97.79           H  
ATOM    627  O   GLN A  39       0.063 -16.169  -7.579  1.00 97.79           O  
ATOM    628  CG  GLN A  39      -2.438 -16.020 -10.233  1.00 97.79           C  
ATOM    629  HG2 GLN A  39      -1.825 -15.174  -9.923  1.00 97.79           H  
ATOM    630  HG3 GLN A  39      -2.066 -16.376 -11.194  1.00 97.79           H  
ATOM    631  CD  GLN A  39      -3.871 -15.537 -10.422  1.00 97.79           C  
ATOM    632  NE2 GLN A  39      -4.055 -14.294 -10.805  1.00 97.79           N  
ATOM    633 HE21 GLN A  39      -3.263 -13.671 -10.873  1.00 97.79           H  
ATOM    634 HE22 GLN A  39      -5.012 -13.976 -10.858  1.00 97.79           H  
ATOM    635  OE1 GLN A  39      -4.844 -16.263 -10.282  1.00 97.79           O  
ATOM    636  N   VAL A  40       0.993 -16.265  -9.627  1.00 97.90           N  
ATOM    637  H   VAL A  40       0.938 -16.668 -10.551  1.00 97.90           H  
ATOM    638  CA  VAL A  40       1.931 -15.160  -9.439  1.00 97.90           C  
ATOM    639  HA  VAL A  40       2.267 -15.153  -8.402  1.00 97.90           H  
ATOM    640  C   VAL A  40       1.191 -13.855  -9.722  1.00 97.90           C  
ATOM    641  CB  VAL A  40       3.170 -15.328 -10.335  1.00 97.90           C  
ATOM    642  HB  VAL A  40       2.876 -15.225 -11.379  1.00 97.90           H  
ATOM    643  O   VAL A  40       0.589 -13.691 -10.785  1.00 97.90           O  
ATOM    644  CG1 VAL A  40       4.221 -14.259 -10.020  1.00 97.90           C  
ATOM    645 HG11 VAL A  40       5.111 -14.429 -10.626  1.00 97.90           H  
ATOM    646 HG12 VAL A  40       3.836 -13.267 -10.253  1.00 97.90           H  
ATOM    647 HG13 VAL A  40       4.496 -14.296  -8.966  1.00 97.90           H  
ATOM    648  CG2 VAL A  40       3.800 -16.718 -10.153  1.00 97.90           C  
ATOM    649 HG21 VAL A  40       3.960 -16.924  -9.094  1.00 97.90           H  
ATOM    650 HG22 VAL A  40       4.755 -16.763 -10.677  1.00 97.90           H  
ATOM    651 HG23 VAL A  40       3.148 -17.486 -10.569  1.00 97.90           H  
ATOM    652  N   LEU A  41       1.194 -12.953  -8.746  1.00 96.36           N  
ATOM    653  H   LEU A  41       1.725 -13.166  -7.913  1.00 96.36           H  
ATOM    654  CA  LEU A  41       0.537 -11.645  -8.813  1.00 96.36           C  
ATOM    655  HA  LEU A  41      -0.184 -11.631  -9.630  1.00 96.36           H  
ATOM    656  C   LEU A  41       1.540 -10.527  -9.109  1.00 96.36           C  
ATOM    657  CB  LEU A  41      -0.200 -11.380  -7.492  1.00 96.36           C  
ATOM    658  HB2 LEU A  41      -0.636 -10.382  -7.547  1.00 96.36           H  
ATOM    659  HB3 LEU A  41       0.529 -11.382  -6.682  1.00 96.36           H  
ATOM    660  O   LEU A  41       1.240  -9.632  -9.894  1.00 96.36           O  
ATOM    661  CG  LEU A  41      -1.329 -12.367  -7.156  1.00 96.36           C  
ATOM    662  HG  LEU A  41      -0.950 -13.390  -7.162  1.00 96.36           H  
ATOM    663  CD1 LEU A  41      -1.844 -12.054  -5.755  1.00 96.36           C  
ATOM    664 HD11 LEU A  41      -1.028 -12.181  -5.044  1.00 96.36           H  
ATOM    665 HD12 LEU A  41      -2.207 -11.027  -5.714  1.00 96.36           H  
ATOM    666 HD13 LEU A  41      -2.656 -12.730  -5.488  1.00 96.36           H  
ATOM    667  CD2 LEU A  41      -2.495 -12.268  -8.142  1.00 96.36           C  
ATOM    668 HD21 LEU A  41      -2.150 -12.535  -9.142  1.00 96.36           H  
ATOM    669 HD22 LEU A  41      -2.885 -11.251  -8.148  1.00 96.36           H  
ATOM    670 HD23 LEU A  41      -3.283 -12.959  -7.844  1.00 96.36           H  
ATOM    671  N   ASP A  42       2.740 -10.629  -8.537  1.00 94.47           N  
ATOM    672  H   ASP A  42       2.918 -11.414  -7.927  1.00 94.47           H  
ATOM    673  CA  ASP A  42       3.861  -9.731  -8.797  1.00 94.47           C  
ATOM    674  HA  ASP A  42       3.727  -9.267  -9.774  1.00 94.47           H  
ATOM    675  C   ASP A  42       5.172 -10.526  -8.815  1.00 94.47           C  
ATOM    676  CB  ASP A  42       3.901  -8.612  -7.749  1.00 94.47           C  
ATOM    677  HB2 ASP A  42       2.946  -8.088  -7.736  1.00 94.47           H  
ATOM    678  HB3 ASP A  42       4.080  -9.035  -6.760  1.00 94.47           H  
ATOM    679  O   ASP A  42       5.404 -11.375  -7.953  1.00 94.47           O  
ATOM    680  CG  ASP A  42       5.009  -7.622  -8.091  1.00 94.47           C  
ATOM    681  OD1 ASP A  42       4.847  -6.913  -9.107  1.00 94.47           O  
ATOM    682  OD2 ASP A  42       6.050  -7.631  -7.400  1.00 94.47           O  
ATOM    683  N   GLU A  43       6.022 -10.265  -9.806  1.00 93.99           N  
ATOM    684  H   GLU A  43       5.775  -9.530 -10.453  1.00 93.99           H  
ATOM    685  CA  GLU A  43       7.309 -10.952 -10.000  1.00 93.99           C  
ATOM    686  HA  GLU A  43       7.479 -11.610  -9.148  1.00 93.99           H  
ATOM    687  C   GLU A  43       8.503  -9.987 -10.005  1.00 93.99           C  
ATOM    688  CB  GLU A  43       7.277 -11.849 -11.253  1.00 93.99           C  
ATOM    689  HB2 GLU A  43       6.463 -12.567 -11.155  1.00 93.99           H  
ATOM    690  HB3 GLU A  43       8.208 -12.416 -11.292  1.00 93.99           H  
ATOM    691  O   GLU A  43       9.578 -10.317 -10.509  1.00 93.99           O  
ATOM    692  CG  GLU A  43       7.105 -11.078 -12.575  1.00 93.99           C  
ATOM    693  HG2 GLU A  43       7.700 -10.165 -12.545  1.00 93.99           H  
ATOM    694  HG3 GLU A  43       6.061 -10.784 -12.682  1.00 93.99           H  
ATOM    695  CD  GLU A  43       7.536 -11.900 -13.801  1.00 93.99           C  
ATOM    696  OE1 GLU A  43       8.147 -11.304 -14.726  1.00 93.99           O  
ATOM    697  OE2 GLU A  43       7.311 -13.128 -13.829  1.00 93.99           O  
ATOM    698  N   VAL A  44       8.334  -8.772  -9.479  1.00 89.77           N  
ATOM    699  H   VAL A  44       7.457  -8.538  -9.037  1.00 89.77           H  
ATOM    700  CA  VAL A  44       9.376  -7.736  -9.537  1.00 89.77           C  
ATOM    701  HA  VAL A  44       9.670  -7.583 -10.576  1.00 89.77           H  
ATOM    702  C   VAL A  44      10.634  -8.155  -8.784  1.00 89.77           C  
ATOM    703  CB  VAL A  44       8.812  -6.419  -8.998  1.00 89.77           C  
ATOM    704  HB  VAL A  44       8.287  -6.616  -8.064  1.00 89.77           H  
ATOM    705  O   VAL A  44      11.737  -7.865  -9.241  1.00 89.77           O  
ATOM    706  CG1 VAL A  44       9.886  -5.365  -8.711  1.00 89.77           C  
ATOM    707 HG11 VAL A  44      10.574  -5.708  -7.939  1.00 89.77           H  
ATOM    708 HG12 VAL A  44       9.381  -4.469  -8.351  1.00 89.77           H  
ATOM    709 HG13 VAL A  44      10.442  -5.136  -9.620  1.00 89.77           H  
ATOM    710  CG2 VAL A  44       7.824  -5.864 -10.031  1.00 89.77           C  
ATOM    711 HG21 VAL A  44       7.142  -5.182  -9.523  1.00 89.77           H  
ATOM    712 HG22 VAL A  44       7.198  -6.656 -10.442  1.00 89.77           H  
ATOM    713 HG23 VAL A  44       8.346  -5.357 -10.842  1.00 89.77           H  
ATOM    714  N   GLY A  45      10.478  -8.885  -7.678  1.00 89.92           N  
ATOM    715  H   GLY A  45       9.535  -9.090  -7.380  1.00 89.92           H  
ATOM    716  CA  GLY A  45      11.583  -9.439  -6.896  1.00 89.92           C  
ATOM    717  HA2 GLY A  45      11.245  -9.585  -5.870  1.00 89.92           H  
ATOM    718  HA3 GLY A  45      12.410  -8.729  -6.890  1.00 89.92           H  
ATOM    719  C   GLY A  45      12.128 -10.778  -7.407  1.00 89.92           C  
ATOM    720  O   GLY A  45      12.924 -11.406  -6.704  1.00 89.92           O  
ATOM    721  N   LEU A  46      11.702 -11.264  -8.583  1.00 94.51           N  
ATOM    722  H   LEU A  46      11.025 -10.730  -9.109  1.00 94.51           H  
ATOM    723  CA  LEU A  46      12.073 -12.600  -9.067  1.00 94.51           C  
ATOM    724  HA  LEU A  46      11.748 -13.329  -8.326  1.00 94.51           H  
ATOM    725  C   LEU A  46      13.587 -12.752  -9.239  1.00 94.51           C  
ATOM    726  CB  LEU A  46      11.354 -12.879 -10.399  1.00 94.51           C  
ATOM    727  HB2 LEU A  46      11.634 -12.100 -11.108  1.00 94.51           H  
ATOM    728  HB3 LEU A  46      10.279 -12.813 -10.228  1.00 94.51           H  
ATOM    729  O   LEU A  46      14.115 -13.842  -9.066  1.00 94.51           O  
ATOM    730  CG  LEU A  46      11.660 -14.253 -11.029  1.00 94.51           C  
ATOM    731  HG  LEU A  46      12.735 -14.394 -11.136  1.00 94.51           H  
ATOM    732  CD1 LEU A  46      11.098 -15.407 -10.196  1.00 94.51           C  
ATOM    733 HD11 LEU A  46      11.304 -16.357 -10.688  1.00 94.51           H  
ATOM    734 HD12 LEU A  46      10.022 -15.290 -10.073  1.00 94.51           H  
ATOM    735 HD13 LEU A  46      11.574 -15.422  -9.215  1.00 94.51           H  
ATOM    736  CD2 LEU A  46      11.075 -14.303 -12.440  1.00 94.51           C  
ATOM    737 HD21 LEU A  46      11.177 -15.307 -12.853  1.00 94.51           H  
ATOM    738 HD22 LEU A  46      10.023 -14.019 -12.411  1.00 94.51           H  
ATOM    739 HD23 LEU A  46      11.606 -13.596 -13.078  1.00 94.51           H  
ATOM    740  N   ASP A  47      14.300 -11.668  -9.542  1.00 91.66           N  
ATOM    741  H   ASP A  47      13.830 -10.777  -9.477  1.00 91.66           H  
ATOM    742  CA  ASP A  47      15.765 -11.639  -9.623  1.00 91.66           C  
ATOM    743  HA  ASP A  47      16.085 -12.319 -10.412  1.00 91.66           H  
ATOM    744  C   ASP A  47      16.469 -12.100  -8.333  1.00 91.66           C  
ATOM    745  CB  ASP A  47      16.208 -10.223 -10.022  1.00 91.66           C  
ATOM    746  HB2 ASP A  47      15.718  -9.955 -10.958  1.00 91.66           H  
ATOM    747  HB3 ASP A  47      17.281 -10.246 -10.213  1.00 91.66           H  
ATOM    748  O   ASP A  47      17.591 -12.605  -8.382  1.00 91.66           O  
ATOM    749  CG  ASP A  47      15.917  -9.128  -8.982  1.00 91.66           C  
ATOM    750  OD1 ASP A  47      15.074  -9.349  -8.080  1.00 91.66           O  
ATOM    751  OD2 ASP A  47      16.556  -8.061  -9.113  1.00 91.66           O  
ATOM    752  N   SER A  48      15.782 -11.978  -7.199  1.00 90.11           N  
ATOM    753  H   SER A  48      14.889 -11.512  -7.274  1.00 90.11           H  
ATOM    754  CA  SER A  48      16.215 -12.393  -5.867  1.00 90.11           C  
ATOM    755  HA  SER A  48      17.243 -12.750  -5.933  1.00 90.11           H  
ATOM    756  C   SER A  48      15.401 -13.565  -5.305  1.00 90.11           C  
ATOM    757  CB  SER A  48      16.216 -11.177  -4.934  1.00 90.11           C  
ATOM    758  HB2 SER A  48      16.532 -11.484  -3.937  1.00 90.11           H  
ATOM    759  HB3 SER A  48      16.933 -10.448  -5.311  1.00 90.11           H  
ATOM    760  O   SER A  48      15.516 -13.871  -4.120  1.00 90.11           O  
ATOM    761  OG  SER A  48      14.944 -10.559  -4.854  1.00 90.11           O  
ATOM    762  HG  SER A  48      14.703 -10.266  -5.736  1.00 90.11           H  
ATOM    763  N   GLY A  49      14.595 -14.230  -6.140  1.00 93.84           N  
ATOM    764  H   GLY A  49      14.577 -13.953  -7.112  1.00 93.84           H  
ATOM    765  CA  GLY A  49      13.746 -15.353  -5.737  1.00 93.84           C  
ATOM    766  HA2 GLY A  49      13.400 -15.867  -6.634  1.00 93.84           H  
ATOM    767  HA3 GLY A  49      14.330 -16.054  -5.141  1.00 93.84           H  
ATOM    768  C   GLY A  49      12.516 -14.952  -4.923  1.00 93.84           C  
ATOM    769  O   GLY A  49      11.943 -15.805  -4.251  1.00 93.84           O  
ATOM    770  N   ASN A  50      12.112 -13.678  -4.967  1.00 94.14           N  
ATOM    771  H   ASN A  50      12.604 -13.033  -5.569  1.00 94.14           H  
ATOM    772  CA  ASN A  50      10.957 -13.160  -4.237  1.00 94.14           C  
ATOM    773  HA  ASN A  50      10.611 -13.917  -3.532  1.00 94.14           H  
ATOM    774  C   ASN A  50       9.806 -12.840  -5.194  1.00 94.14           C  
ATOM    775  CB  ASN A  50      11.360 -11.926  -3.417  1.00 94.14           C  
ATOM    776  HB2 ASN A  50      11.730 -11.147  -4.084  1.00 94.14           H  
ATOM    777  HB3 ASN A  50      10.486 -11.545  -2.890  1.00 94.14           H  
ATOM    778  O   ASN A  50       9.988 -12.129  -6.180  1.00 94.14           O  
ATOM    779  CG  ASN A  50      12.415 -12.258  -2.385  1.00 94.14           C  
ATOM    780  ND2 ASN A  50      13.635 -11.820  -2.573  1.00 94.14           N  
ATOM    781 HD21 ASN A  50      14.334 -12.247  -1.983  1.00 94.14           H  
ATOM    782 HD22 ASN A  50      13.886 -11.359  -3.436  1.00 94.14           H  
ATOM    783  OD1 ASN A  50      12.172 -12.931  -1.402  1.00 94.14           O  
ATOM    784  N   ILE A  51       8.606 -13.320  -4.896  1.00 96.51           N  
ATOM    785  H   ILE A  51       8.503 -13.856  -4.046  1.00 96.51           H  
ATOM    786  CA  ILE A  51       7.396 -13.013  -5.669  1.00 96.51           C  
ATOM    787  HA  ILE A  51       7.544 -12.081  -6.214  1.00 96.51           H  
ATOM    788  C   ILE A  51       6.221 -12.771  -4.720  1.00 96.51           C  
ATOM    789  CB  ILE A  51       7.092 -14.117  -6.714  1.00 96.51           C  
ATOM    790  HB  ILE A  51       6.214 -13.798  -7.277  1.00 96.51           H  
ATOM    791  O   ILE A  51       6.285 -13.104  -3.538  1.00 96.51           O  
ATOM    792  CG1 ILE A  51       6.742 -15.458  -6.039  1.00 96.51           C  
ATOM    793 HG12 ILE A  51       5.880 -15.297  -5.392  1.00 96.51           H  
ATOM    794 HG13 ILE A  51       7.584 -15.804  -5.440  1.00 96.51           H  
ATOM    795  CG2 ILE A  51       8.238 -14.273  -7.730  1.00 96.51           C  
ATOM    796 HG21 ILE A  51       7.905 -14.860  -8.586  1.00 96.51           H  
ATOM    797 HG22 ILE A  51       8.551 -13.294  -8.092  1.00 96.51           H  
ATOM    798 HG23 ILE A  51       9.093 -14.764  -7.266  1.00 96.51           H  
ATOM    799  CD1 ILE A  51       6.340 -16.567  -7.009  1.00 96.51           C  
ATOM    800 HD11 ILE A  51       6.005 -17.433  -6.438  1.00 96.51           H  
ATOM    801 HD12 ILE A  51       5.525 -16.216  -7.641  1.00 96.51           H  
ATOM    802 HD13 ILE A  51       7.188 -16.857  -7.629  1.00 96.51           H  
ATOM    803  N   SER A  52       5.123 -12.236  -5.244  1.00 96.60           N  
ATOM    804  H   SER A  52       5.139 -11.979  -6.220  1.00 96.60           H  
ATOM    805  CA  SER A  52       3.833 -12.242  -4.553  1.00 96.60           C  
ATOM    806  HA  SER A  52       3.976 -12.578  -3.526  1.00 96.60           H  
ATOM    807  C   SER A  52       2.872 -13.200  -5.243  1.00 96.60           C  
ATOM    808  CB  SER A  52       3.224 -10.849  -4.487  1.00 96.60           C  
ATOM    809  HB2 SER A  52       2.303 -10.897  -3.907  1.00 96.60           H  
ATOM    810  HB3 SER A  52       2.987 -10.504  -5.493  1.00 96.60           H  
ATOM    811  O   SER A  52       2.846 -13.269  -6.474  1.00 96.60           O  
ATOM    812  OG  SER A  52       4.109  -9.941  -3.865  1.00 96.60           O  
ATOM    813  HG  SER A  52       4.917  -9.902  -4.381  1.00 96.60           H  
ATOM    814  N   GLY A  53       2.051 -13.920  -4.482  1.00 97.95           N  
ATOM    815  H   GLY A  53       2.108 -13.841  -3.476  1.00 97.95           H  
ATOM    816  CA  GLY A  53       1.121 -14.876  -5.072  1.00 97.95           C  
ATOM    817  HA2 GLY A  53       0.691 -14.429  -5.968  1.00 97.95           H  
ATOM    818  HA3 GLY A  53       1.668 -15.769  -5.376  1.00 97.95           H  
ATOM    819  C   GLY A  53      -0.036 -15.300  -4.180  1.00 97.95           C  
ATOM    820  O   GLY A  53      -0.065 -15.029  -2.983  1.00 97.95           O  
ATOM    821  N   CYS A  54      -0.998 -15.984  -4.795  1.00 98.36           N  
ATOM    822  H   CYS A  54      -0.887 -16.163  -5.782  1.00 98.36           H  
ATOM    823  CA  CYS A  54      -2.188 -16.525  -4.143  1.00 98.36           C  
ATOM    824  HA  CYS A  54      -1.952 -16.692  -3.092  1.00 98.36           H  
ATOM    825  C   CYS A  54      -2.603 -17.867  -4.781  1.00 98.36           C  
ATOM    826  CB  CYS A  54      -3.303 -15.473  -4.229  1.00 98.36           C  
ATOM    827  HB2 CYS A  54      -2.892 -14.517  -3.904  1.00 98.36           H  
ATOM    828  HB3 CYS A  54      -4.124 -15.740  -3.564  1.00 98.36           H  
ATOM    829  O   CYS A  54      -2.141 -18.199  -5.872  1.00 98.36           O  
ATOM    830  SG  CYS A  54      -3.913 -15.283  -5.927  1.00 98.36           S  
ATOM    831  HG  CYS A  54      -4.551 -14.126  -5.733  1.00 98.36           H  
ATOM    832  N   PRO A  55      -3.473 -18.678  -4.157  1.00 97.82           N  
ATOM    833  CA  PRO A  55      -3.958 -19.915  -4.772  1.00 97.82           C  
ATOM    834  HA  PRO A  55      -3.100 -20.507  -5.089  1.00 97.82           H  
ATOM    835  C   PRO A  55      -4.869 -19.646  -5.986  1.00 97.82           C  
ATOM    836  CB  PRO A  55      -4.694 -20.666  -3.654  1.00 97.82           C  
ATOM    837  HB2 PRO A  55      -5.766 -20.483  -3.715  1.00 97.82           H  
ATOM    838  HB3 PRO A  55      -4.489 -21.736  -3.688  1.00 97.82           H  
ATOM    839  O   PRO A  55      -5.788 -18.833  -5.910  1.00 97.82           O  
ATOM    840  CG  PRO A  55      -4.153 -20.037  -2.368  1.00 97.82           C  
ATOM    841  HG2 PRO A  55      -3.207 -20.508  -2.103  1.00 97.82           H  
ATOM    842  HG3 PRO A  55      -4.865 -20.109  -1.546  1.00 97.82           H  
ATOM    843  CD  PRO A  55      -3.905 -18.591  -2.776  1.00 97.82           C  
ATOM    844  HD2 PRO A  55      -4.833 -18.021  -2.720  1.00 97.82           H  
ATOM    845  HD3 PRO A  55      -3.147 -18.148  -2.130  1.00 97.82           H  
ATOM    846  N   THR A  56      -4.682 -20.385  -7.085  1.00 93.98           N  
ATOM    847  H   THR A  56      -3.907 -21.032  -7.089  1.00 93.98           H  
ATOM    848  CA  THR A  56      -5.429 -20.199  -8.355  1.00 93.98           C  
ATOM    849  HA  THR A  56      -5.331 -19.162  -8.676  1.00 93.98           H  
ATOM    850  C   THR A  56      -6.931 -20.506  -8.272  1.00 93.98           C  
ATOM    851  CB  THR A  56      -4.844 -21.108  -9.446  1.00 93.98           C  
ATOM    852  HB  THR A  56      -5.495 -21.096 -10.319  1.00 93.98           H  
ATOM    853  O   THR A  56      -7.748 -19.841  -8.907  1.00 93.98           O  
ATOM    854  CG2 THR A  56      -3.447 -20.687  -9.877  1.00 93.98           C  
ATOM    855 HG21 THR A  56      -2.819 -20.487  -9.008  1.00 93.98           H  
ATOM    856 HG22 THR A  56      -3.518 -19.789 -10.490  1.00 93.98           H  
ATOM    857 HG23 THR A  56      -2.990 -21.489 -10.456  1.00 93.98           H  
ATOM    858  OG1 THR A  56      -4.737 -22.432  -8.973  1.00 93.98           O  
ATOM    859  HG1 THR A  56      -3.825 -22.566  -8.706  1.00 93.98           H  
ATOM    860  N   ASN A  57      -7.319 -21.513  -7.487  1.00 89.19           N  
ATOM    861  H   ASN A  57      -6.586 -22.031  -7.025  1.00 89.19           H  
ATOM    862  CA  ASN A  57      -8.688 -22.041  -7.436  1.00 89.19           C  
ATOM    863  HA  ASN A  57      -9.268 -21.585  -8.238  1.00 89.19           H  
ATOM    864  C   ASN A  57      -9.419 -21.649  -6.144  1.00 89.19           C  
ATOM    865  CB  ASN A  57      -8.657 -23.554  -7.710  1.00 89.19           C  
ATOM    866  HB2 ASN A  57      -7.961 -24.037  -7.025  1.00 89.19           H  
ATOM    867  HB3 ASN A  57      -9.647 -23.978  -7.541  1.00 89.19           H  
ATOM    868  O   ASN A  57     -10.034 -22.487  -5.488  1.00 89.19           O  
ATOM    869  CG  ASN A  57      -8.285 -23.869  -9.147  1.00 89.19           C  
ATOM    870  ND2 ASN A  57      -7.505 -24.900  -9.371  1.00 89.19           N  
ATOM    871 HD21 ASN A  57      -7.076 -25.397  -8.604  1.00 89.19           H  
ATOM    872 HD22 ASN A  57      -7.188 -25.018 -10.323  1.00 89.19           H  
ATOM    873  OD1 ASN A  57      -8.709 -23.215 -10.085  1.00 89.19           O  
ATOM    874  N   SER A  58      -9.346 -20.371  -5.767  1.00 95.19           N  
ATOM    875  H   SER A  58      -8.811 -19.734  -6.340  1.00 95.19           H  
ATOM    876  CA  SER A  58      -9.983 -19.852  -4.554  1.00 95.19           C  
ATOM    877  HA  SER A  58     -10.388 -20.681  -3.974  1.00 95.19           H  
ATOM    878  C   SER A  58     -11.145 -18.910  -4.874  1.00 95.19           C  
ATOM    879  CB  SER A  58      -8.927 -19.196  -3.666  1.00 95.19           C  
ATOM    880  HB2 SER A  58      -8.234 -19.962  -3.319  1.00 95.19           H  
ATOM    881  HB3 SER A  58      -8.366 -18.463  -4.246  1.00 95.19           H  
ATOM    882  O   SER A  58     -10.975 -17.851  -5.483  1.00 95.19           O  
ATOM    883  OG  SER A  58      -9.536 -18.572  -2.549  1.00 95.19           O  
ATOM    884  HG  SER A  58      -8.878 -18.528  -1.851  1.00 95.19           H  
ATOM    885  N   ASP A  59     -12.345 -19.271  -4.414  1.00 97.22           N  
ATOM    886  H   ASP A  59     -12.448 -20.181  -3.988  1.00 97.22           H  
ATOM    887  CA  ASP A  59     -13.528 -18.407  -4.505  1.00 97.22           C  
ATOM    888  HA  ASP A  59     -13.687 -18.121  -5.545  1.00 97.22           H  
ATOM    889  C   ASP A  59     -13.349 -17.114  -3.701  1.00 97.22           C  
ATOM    890  CB  ASP A  59     -14.766 -19.162  -3.997  1.00 97.22           C  
ATOM    891  HB2 ASP A  59     -15.580 -18.447  -3.873  1.00 97.22           H  
ATOM    892  HB3 ASP A  59     -14.549 -19.593  -3.020  1.00 97.22           H  
ATOM    893  O   ASP A  59     -13.825 -16.054  -4.114  1.00 97.22           O  
ATOM    894  CG  ASP A  59     -15.254 -20.258  -4.948  1.00 97.22           C  
ATOM    895  OD1 ASP A  59     -14.887 -20.218  -6.150  1.00 97.22           O  
ATOM    896  OD2 ASP A  59     -16.056 -21.092  -4.488  1.00 97.22           O  
ATOM    897  N   TYR A  60     -12.610 -17.188  -2.591  1.00 98.21           N  
ATOM    898  H   TYR A  60     -12.203 -18.079  -2.345  1.00 98.21           H  
ATOM    899  CA  TYR A  60     -12.267 -16.024  -1.784  1.00 98.21           C  
ATOM    900  HA  TYR A  60     -13.183 -15.485  -1.542  1.00 98.21           H  
ATOM    901  C   TYR A  60     -11.356 -15.060  -2.552  1.00 98.21           C  
ATOM    902  CB  TYR A  60     -11.616 -16.474  -0.474  1.00 98.21           C  
ATOM    903  HB2 TYR A  60     -10.707 -17.038  -0.683  1.00 98.21           H  
ATOM    904  HB3 TYR A  60     -12.301 -17.126   0.068  1.00 98.21           H  
ATOM    905  O   TYR A  60     -11.656 -13.869  -2.631  1.00 98.21           O  
ATOM    906  CG  TYR A  60     -11.280 -15.285   0.391  1.00 98.21           C  
ATOM    907  CD1 TYR A  60      -9.967 -14.775   0.417  1.00 98.21           C  
ATOM    908  HD1 TYR A  60      -9.171 -15.273  -0.116  1.00 98.21           H  
ATOM    909  CD2 TYR A  60     -12.318 -14.626   1.074  1.00 98.21           C  
ATOM    910  HD2 TYR A  60     -13.321 -15.029   1.059  1.00 98.21           H  
ATOM    911  CE1 TYR A  60      -9.703 -13.575   1.099  1.00 98.21           C  
ATOM    912  HE1 TYR A  60      -8.717 -13.135   1.107  1.00 98.21           H  
ATOM    913  CE2 TYR A  60     -12.056 -13.432   1.760  1.00 98.21           C  
ATOM    914  HE2 TYR A  60     -12.849 -12.914   2.279  1.00 98.21           H  
ATOM    915  OH  TYR A  60     -10.554 -11.685   2.289  1.00 98.21           O  
ATOM    916  HH  TYR A  60     -11.342 -11.363   2.733  1.00 98.21           H  
ATOM    917  CZ  TYR A  60     -10.755 -12.898   1.744  1.00 98.21           C  
ATOM    918  N   VAL A  61     -10.308 -15.576  -3.208  1.00 97.83           N  
ATOM    919  H   VAL A  61     -10.128 -16.566  -3.132  1.00 97.83           H  
ATOM    920  CA  VAL A  61      -9.446 -14.762  -4.083  1.00 97.83           C  
ATOM    921  HA  VAL A  61      -9.013 -13.950  -3.498  1.00 97.83           H  
ATOM    922  C   VAL A  61     -10.284 -14.118  -5.182  1.00 97.83           C  
ATOM    923  CB  VAL A  61      -8.296 -15.592  -4.683  1.00 97.83           C  
ATOM    924  HB  VAL A  61      -8.715 -16.479  -5.159  1.00 97.83           H  
ATOM    925  O   VAL A  61     -10.196 -12.913  -5.399  1.00 97.83           O  
ATOM    926  CG1 VAL A  61      -7.503 -14.822  -5.744  1.00 97.83           C  
ATOM    927 HG11 VAL A  61      -7.061 -13.924  -5.313  1.00 97.83           H  
ATOM    928 HG12 VAL A  61      -6.713 -15.465  -6.132  1.00 97.83           H  
ATOM    929 HG13 VAL A  61      -8.137 -14.548  -6.588  1.00 97.83           H  
ATOM    930  CG2 VAL A  61      -7.310 -16.027  -3.591  1.00 97.83           C  
ATOM    931 HG21 VAL A  61      -7.822 -16.553  -2.785  1.00 97.83           H  
ATOM    932 HG22 VAL A  61      -6.811 -15.153  -3.171  1.00 97.83           H  
ATOM    933 HG23 VAL A  61      -6.556 -16.686  -4.022  1.00 97.83           H  
ATOM    934  N   ARG A  62     -11.182 -14.873  -5.826  1.00 97.35           N  
ATOM    935  H   ARG A  62     -11.211 -15.861  -5.618  1.00 97.35           H  
ATOM    936  CA  ARG A  62     -12.074 -14.312  -6.851  1.00 97.35           C  
ATOM    937  HA  ARG A  62     -11.446 -13.859  -7.617  1.00 97.35           H  
ATOM    938  C   ARG A  62     -12.959 -13.192  -6.295  1.00 97.35           C  
ATOM    939  CB  ARG A  62     -12.904 -15.437  -7.480  1.00 97.35           C  
ATOM    940  HB2 ARG A  62     -13.702 -15.734  -6.800  1.00 97.35           H  
ATOM    941  HB3 ARG A  62     -12.255 -16.297  -7.647  1.00 97.35           H  
ATOM    942  O   ARG A  62     -13.163 -12.189  -6.979  1.00 97.35           O  
ATOM    943  CG  ARG A  62     -13.498 -14.994  -8.828  1.00 97.35           C  
ATOM    944  HG2 ARG A  62     -14.073 -14.078  -8.694  1.00 97.35           H  
ATOM    945  HG3 ARG A  62     -12.683 -14.787  -9.522  1.00 97.35           H  
ATOM    946  CD  ARG A  62     -14.424 -16.049  -9.447  1.00 97.35           C  
ATOM    947  HD2 ARG A  62     -15.314 -16.130  -8.822  1.00 97.35           H  
ATOM    948  HD3 ARG A  62     -14.740 -15.696 -10.429  1.00 97.35           H  
ATOM    949  NE  ARG A  62     -13.759 -17.363  -9.601  1.00 97.35           N  
ATOM    950  HE  ARG A  62     -12.907 -17.386 -10.144  1.00 97.35           H  
ATOM    951  NH1 ARG A  62     -15.142 -18.589  -8.241  1.00 97.35           N  
ATOM    952 HH11 ARG A  62     -15.190 -19.359  -7.589  1.00 97.35           H  
ATOM    953 HH12 ARG A  62     -15.748 -17.796  -8.088  1.00 97.35           H  
ATOM    954  NH2 ARG A  62     -13.325 -19.541  -9.036  1.00 97.35           N  
ATOM    955 HH21 ARG A  62     -13.567 -20.303  -8.420  1.00 97.35           H  
ATOM    956 HH22 ARG A  62     -12.431 -19.536  -9.506  1.00 97.35           H  
ATOM    957  CZ  ARG A  62     -14.078 -18.484  -8.974  1.00 97.35           C  
ATOM    958  N   TYR A  63     -13.480 -13.331  -5.076  1.00 98.22           N  
ATOM    959  H   TYR A  63     -13.288 -14.185  -4.572  1.00 98.22           H  
ATOM    960  CA  TYR A  63     -14.251 -12.283  -4.404  1.00 98.22           C  
ATOM    961  HA  TYR A  63     -15.072 -11.983  -5.055  1.00 98.22           H  
ATOM    962  C   TYR A  63     -13.404 -11.026  -4.151  1.00 98.22           C  
ATOM    963  CB  TYR A  63     -14.861 -12.835  -3.106  1.00 98.22           C  
ATOM    964  HB2 TYR A  63     -15.621 -13.574  -3.359  1.00 98.22           H  
ATOM    965  HB3 TYR A  63     -14.094 -13.352  -2.528  1.00 98.22           H  
ATOM    966  O   TYR A  63     -13.830  -9.931  -4.528  1.00 98.22           O  
ATOM    967  CG  TYR A  63     -15.473 -11.766  -2.222  1.00 98.22           C  
ATOM    968  CD1 TYR A  63     -14.670 -11.120  -1.264  1.00 98.22           C  
ATOM    969  HD1 TYR A  63     -13.639 -11.416  -1.131  1.00 98.22           H  
ATOM    970  CD2 TYR A  63     -16.822 -11.392  -2.377  1.00 98.22           C  
ATOM    971  HD2 TYR A  63     -17.441 -11.909  -3.096  1.00 98.22           H  
ATOM    972  CE1 TYR A  63     -15.202 -10.084  -0.481  1.00 98.22           C  
ATOM    973  HE1 TYR A  63     -14.569  -9.582   0.235  1.00 98.22           H  
ATOM    974  CE2 TYR A  63     -17.363 -10.355  -1.589  1.00 98.22           C  
ATOM    975  HE2 TYR A  63     -18.400 -10.069  -1.684  1.00 98.22           H  
ATOM    976  OH  TYR A  63     -17.039  -8.716   0.155  1.00 98.22           O  
ATOM    977  HH  TYR A  63     -16.376  -8.544   0.828  1.00 98.22           H  
ATOM    978  CZ  TYR A  63     -16.548  -9.703  -0.638  1.00 98.22           C  
ATOM    979  N   VAL A  64     -12.205 -11.177  -3.580  1.00 98.25           N  
ATOM    980  H   VAL A  64     -11.913 -12.106  -3.311  1.00 98.25           H  
ATOM    981  CA  VAL A  64     -11.289 -10.063  -3.284  1.00 98.25           C  
ATOM    982  HA  VAL A  64     -11.813  -9.322  -2.680  1.00 98.25           H  
ATOM    983  C   VAL A  64     -10.840  -9.355  -4.558  1.00 98.25           C  
ATOM    984  CB  VAL A  64     -10.072 -10.550  -2.474  1.00 98.25           C  
ATOM    985  HB  VAL A  64      -9.627 -11.410  -2.974  1.00 98.25           H  
ATOM    986  O   VAL A  64     -10.792  -8.134  -4.584  1.00 98.25           O  
ATOM    987  CG1 VAL A  64      -9.002  -9.468  -2.316  1.00 98.25           C  
ATOM    988 HG11 VAL A  64      -8.527  -9.249  -3.272  1.00 98.25           H  
ATOM    989 HG12 VAL A  64      -9.429  -8.554  -1.905  1.00 98.25           H  
ATOM    990 HG13 VAL A  64      -8.223  -9.820  -1.639  1.00 98.25           H  
ATOM    991  CG2 VAL A  64     -10.519 -10.962  -1.068  1.00 98.25           C  
ATOM    992 HG21 VAL A  64     -11.205 -11.808  -1.112  1.00 98.25           H  
ATOM    993 HG22 VAL A  64      -9.649 -11.264  -0.485  1.00 98.25           H  
ATOM    994 HG23 VAL A  64     -10.995 -10.124  -0.558  1.00 98.25           H  
ATOM    995  N   MET A  65     -10.606 -10.085  -5.645  1.00 96.07           N  
ATOM    996  H   MET A  65     -10.577 -11.090  -5.545  1.00 96.07           H  
ATOM    997  CA  MET A  65     -10.136  -9.499  -6.903  1.00 96.07           C  
ATOM    998  HA  MET A  65      -9.443  -8.691  -6.669  1.00 96.07           H  
ATOM    999  C   MET A  65     -11.248  -8.864  -7.748  1.00 96.07           C  
ATOM   1000  CB  MET A  65      -9.364 -10.559  -7.704  1.00 96.07           C  
ATOM   1001  HB2 MET A  65      -9.061 -10.136  -8.662  1.00 96.07           H  
ATOM   1002  HB3 MET A  65     -10.013 -11.414  -7.896  1.00 96.07           H  
ATOM   1003  O   MET A  65     -10.949  -8.148  -8.697  1.00 96.07           O  
ATOM   1004  CG  MET A  65      -8.105 -11.038  -6.968  1.00 96.07           C  
ATOM   1005  HG2 MET A  65      -8.390 -11.485  -6.015  1.00 96.07           H  
ATOM   1006  HG3 MET A  65      -7.619 -11.814  -7.559  1.00 96.07           H  
ATOM   1007  SD  MET A  65      -6.896  -9.748  -6.595  1.00 96.07           S  
ATOM   1008  CE  MET A  65      -6.060  -9.610  -8.194  1.00 96.07           C  
ATOM   1009  HE1 MET A  65      -6.730  -9.171  -8.933  1.00 96.07           H  
ATOM   1010  HE2 MET A  65      -5.180  -8.978  -8.075  1.00 96.07           H  
ATOM   1011  HE3 MET A  65      -5.732 -10.596  -8.524  1.00 96.07           H  
ATOM   1012  N   THR A  66     -12.531  -9.108  -7.444  1.00 96.10           N  
ATOM   1013  H   THR A  66     -12.716  -9.698  -6.646  1.00 96.10           H  
ATOM   1014  CA  THR A  66     -13.645  -8.628  -8.293  1.00 96.10           C  
ATOM   1015  HA  THR A  66     -13.259  -7.896  -9.002  1.00 96.10           H  
ATOM   1016  C   THR A  66     -14.742  -7.894  -7.525  1.00 96.10           C  
ATOM   1017  CB  THR A  66     -14.257  -9.762  -9.137  1.00 96.10           C  
ATOM   1018  HB  THR A  66     -15.011  -9.321  -9.789  1.00 96.10           H  
ATOM   1019  O   THR A  66     -15.095  -6.763  -7.858  1.00 96.10           O  
ATOM   1020  CG2 THR A  66     -13.239 -10.488 -10.016  1.00 96.10           C  
ATOM   1021 HG21 THR A  66     -12.506 -11.014  -9.405  1.00 96.10           H  
ATOM   1022 HG22 THR A  66     -13.753 -11.204 -10.657  1.00 96.10           H  
ATOM   1023 HG23 THR A  66     -12.718  -9.763 -10.642  1.00 96.10           H  
ATOM   1024  OG1 THR A  66     -14.888 -10.738  -8.336  1.00 96.10           O  
ATOM   1025  HG1 THR A  66     -14.186 -11.242  -7.916  1.00 96.10           H  
ATOM   1026  N   LYS A  67     -15.307  -8.505  -6.480  1.00 97.84           N  
ATOM   1027  H   LYS A  67     -14.908  -9.383  -6.181  1.00 97.84           H  
ATOM   1028  CA  LYS A  67     -16.445  -7.952  -5.734  1.00 97.84           C  
ATOM   1029  HA  LYS A  67     -17.114  -7.441  -6.425  1.00 97.84           H  
ATOM   1030  C   LYS A  67     -16.013  -6.879  -4.748  1.00 97.84           C  
ATOM   1031  CB  LYS A  67     -17.197  -9.076  -5.006  1.00 97.84           C  
ATOM   1032  HB2 LYS A  67     -16.501  -9.579  -4.335  1.00 97.84           H  
ATOM   1033  HB3 LYS A  67     -17.984  -8.634  -4.395  1.00 97.84           H  
ATOM   1034  O   LYS A  67     -16.727  -5.890  -4.593  1.00 97.84           O  
ATOM   1035  CG  LYS A  67     -17.831 -10.127  -5.931  1.00 97.84           C  
ATOM   1036  HG2 LYS A  67     -18.347 -10.860  -5.311  1.00 97.84           H  
ATOM   1037  HG3 LYS A  67     -17.049 -10.645  -6.487  1.00 97.84           H  
ATOM   1038  CD  LYS A  67     -18.834  -9.508  -6.914  1.00 97.84           C  
ATOM   1039  HD2 LYS A  67     -18.302  -8.848  -7.599  1.00 97.84           H  
ATOM   1040  HD3 LYS A  67     -19.574  -8.932  -6.358  1.00 97.84           H  
ATOM   1041  CE  LYS A  67     -19.528 -10.603  -7.725  1.00 97.84           C  
ATOM   1042  HE2 LYS A  67     -18.761 -11.203  -8.215  1.00 97.84           H  
ATOM   1043  HE3 LYS A  67     -20.076 -11.252  -7.041  1.00 97.84           H  
ATOM   1044  NZ  LYS A  67     -20.442 -10.017  -8.735  1.00 97.84           N  
ATOM   1045  HZ1 LYS A  67     -21.147  -9.448  -8.289  1.00 97.84           H  
ATOM   1046  HZ2 LYS A  67     -19.920  -9.434  -9.374  1.00 97.84           H  
ATOM   1047  HZ3 LYS A  67     -20.896 -10.745  -9.269  1.00 97.84           H  
ATOM   1048  N   LEU A  68     -14.860  -7.051  -4.105  1.00 98.16           N  
ATOM   1049  H   LEU A  68     -14.327  -7.892  -4.274  1.00 98.16           H  
ATOM   1050  CA  LEU A  68     -14.349  -6.067  -3.158  1.00 98.16           C  
ATOM   1051  HA  LEU A  68     -15.174  -5.829  -2.485  1.00 98.16           H  
ATOM   1052  C   LEU A  68     -13.976  -4.732  -3.847  1.00 98.16           C  
ATOM   1053  CB  LEU A  68     -13.249  -6.715  -2.299  1.00 98.16           C  
ATOM   1054  HB2 LEU A  68     -12.410  -7.014  -2.927  1.00 98.16           H  
ATOM   1055  HB3 LEU A  68     -13.653  -7.627  -1.859  1.00 98.16           H  
ATOM   1056  O   LEU A  68     -14.461  -3.705  -3.374  1.00 98.16           O  
ATOM   1057  CG  LEU A  68     -12.714  -5.828  -1.164  1.00 98.16           C  
ATOM   1058  HG  LEU A  68     -12.283  -4.917  -1.578  1.00 98.16           H  
ATOM   1059  CD1 LEU A  68     -13.815  -5.447  -0.171  1.00 98.16           C  
ATOM   1060 HD11 LEU A  68     -13.364  -4.918   0.669  1.00 98.16           H  
ATOM   1061 HD12 LEU A  68     -14.532  -4.776  -0.644  1.00 98.16           H  
ATOM   1062 HD13 LEU A  68     -14.315  -6.343   0.199  1.00 98.16           H  
ATOM   1063  CD2 LEU A  68     -11.623  -6.587  -0.416  1.00 98.16           C  
ATOM   1064 HD21 LEU A  68     -11.994  -7.544  -0.050  1.00 98.16           H  
ATOM   1065 HD22 LEU A  68     -10.773  -6.759  -1.077  1.00 98.16           H  
ATOM   1066 HD23 LEU A  68     -11.278  -6.000   0.436  1.00 98.16           H  
ATOM   1067  N   PRO A  69     -13.271  -4.704  -5.000  1.00 97.75           N  
ATOM   1068  CA  PRO A  69     -13.049  -3.487  -5.784  1.00 97.75           C  
ATOM   1069  HA  PRO A  69     -12.438  -2.795  -5.204  1.00 97.75           H  
ATOM   1070  C   PRO A  69     -14.339  -2.780  -6.192  1.00 97.75           C  
ATOM   1071  CB  PRO A  69     -12.256  -3.927  -7.019  1.00 97.75           C  
ATOM   1072  HB2 PRO A  69     -11.611  -3.131  -7.393  1.00 97.75           H  
ATOM   1073  HB3 PRO A  69     -12.927  -4.273  -7.805  1.00 97.75           H  
ATOM   1074  O   PRO A  69     -14.426  -1.559  -6.099  1.00 97.75           O  
ATOM   1075  CG  PRO A  69     -11.448  -5.106  -6.499  1.00 97.75           C  
ATOM   1076  HG2 PRO A  69     -11.172  -5.795  -7.297  1.00 97.75           H  
ATOM   1077  HG3 PRO A  69     -10.561  -4.740  -5.982  1.00 97.75           H  
ATOM   1078  CD  PRO A  69     -12.391  -5.750  -5.490  1.00 97.75           C  
ATOM   1079  HD2 PRO A  69     -11.782  -6.102  -4.657  1.00 97.75           H  
ATOM   1080  HD3 PRO A  69     -12.956  -6.559  -5.953  1.00 97.75           H  
ATOM   1081  N   ALA A  70     -15.378  -3.528  -6.580  1.00 97.36           N  
ATOM   1082  H   ALA A  70     -15.248  -4.523  -6.689  1.00 97.36           H  
ATOM   1083  CA  ALA A  70     -16.679  -2.943  -6.905  1.00 97.36           C  
ATOM   1084  HA  ALA A  70     -16.528  -2.160  -7.649  1.00 97.36           H  
ATOM   1085  C   ALA A  70     -17.339  -2.279  -5.681  1.00 97.36           C  
ATOM   1086  CB  ALA A  70     -17.567  -4.026  -7.527  1.00 97.36           C  
ATOM   1087  HB1 ALA A  70     -18.516  -3.584  -7.829  1.00 97.36           H  
ATOM   1088  HB2 ALA A  70     -17.074  -4.447  -8.404  1.00 97.36           H  
ATOM   1089  HB3 ALA A  70     -17.757  -4.819  -6.804  1.00 97.36           H  
ATOM   1090  O   ALA A  70     -17.832  -1.157  -5.783  1.00 97.36           O  
ATOM   1091  N   ARG A  71     -17.289  -2.924  -4.505  1.00 97.91           N  
ATOM   1092  H   ARG A  71     -16.856  -3.836  -4.484  1.00 97.91           H  
ATOM   1093  CA  ARG A  71     -17.780  -2.336  -3.244  1.00 97.91           C  
ATOM   1094  HA  ARG A  71     -18.809  -2.003  -3.379  1.00 97.91           H  
ATOM   1095  C   ARG A  71     -16.990  -1.090  -2.839  1.00 97.91           C  
ATOM   1096  CB  ARG A  71     -17.711  -3.362  -2.105  1.00 97.91           C  
ATOM   1097  HB2 ARG A  71     -16.723  -3.821  -2.080  1.00 97.91           H  
ATOM   1098  HB3 ARG A  71     -17.850  -2.819  -1.170  1.00 97.91           H  
ATOM   1099  O   ARG A  71     -17.587  -0.109  -2.405  1.00 97.91           O  
ATOM   1100  CG  ARG A  71     -18.783  -4.457  -2.181  1.00 97.91           C  
ATOM   1101  HG2 ARG A  71     -18.678  -5.012  -3.114  1.00 97.91           H  
ATOM   1102  HG3 ARG A  71     -19.771  -3.997  -2.163  1.00 97.91           H  
ATOM   1103  CD  ARG A  71     -18.651  -5.434  -0.998  1.00 97.91           C  
ATOM   1104  HD2 ARG A  71     -19.414  -6.207  -1.096  1.00 97.91           H  
ATOM   1105  HD3 ARG A  71     -17.672  -5.909  -1.058  1.00 97.91           H  
ATOM   1106  NE  ARG A  71     -18.806  -4.754   0.314  1.00 97.91           N  
ATOM   1107  HE  ARG A  71     -19.226  -3.836   0.314  1.00 97.91           H  
ATOM   1108  NH1 ARG A  71     -17.698  -6.282   1.625  1.00 97.91           N  
ATOM   1109 HH11 ARG A  71     -17.263  -6.483   2.514  1.00 97.91           H  
ATOM   1110 HH12 ARG A  71     -17.717  -6.959   0.876  1.00 97.91           H  
ATOM   1111  NH2 ARG A  71     -18.275  -4.341   2.515  1.00 97.91           N  
ATOM   1112 HH21 ARG A  71     -17.652  -4.548   3.282  1.00 97.91           H  
ATOM   1113 HH22 ARG A  71     -18.639  -3.399   2.522  1.00 97.91           H  
ATOM   1114  CZ  ARG A  71     -18.272  -5.124   1.470  1.00 97.91           C  
ATOM   1115  N   MET A  72     -15.665  -1.127  -2.979  1.00 98.27           N  
ATOM   1116  H   MET A  72     -15.237  -1.985  -3.297  1.00 98.27           H  
ATOM   1117  CA  MET A  72     -14.805   0.022  -2.698  1.00 98.27           C  
ATOM   1118  HA  MET A  72     -15.034   0.404  -1.703  1.00 98.27           H  
ATOM   1119  C   MET A  72     -15.066   1.161  -3.679  1.00 98.27           C  
ATOM   1120  CB  MET A  72     -13.327  -0.381  -2.727  1.00 98.27           C  
ATOM   1121  HB2 MET A  72     -12.716   0.521  -2.712  1.00 98.27           H  
ATOM   1122  HB3 MET A  72     -13.111  -0.930  -3.643  1.00 98.27           H  
ATOM   1123  O   MET A  72     -15.119   2.303  -3.249  1.00 98.27           O  
ATOM   1124  CG  MET A  72     -12.966  -1.229  -1.503  1.00 98.27           C  
ATOM   1125  HG2 MET A  72     -13.288  -0.697  -0.608  1.00 98.27           H  
ATOM   1126  HG3 MET A  72     -13.511  -2.173  -1.541  1.00 98.27           H  
ATOM   1127  SD  MET A  72     -11.201  -1.587  -1.318  1.00 98.27           S  
ATOM   1128  CE  MET A  72     -10.898  -2.536  -2.826  1.00 98.27           C  
ATOM   1129  HE1 MET A  72      -9.913  -3.000  -2.778  1.00 98.27           H  
ATOM   1130  HE2 MET A  72     -11.654  -3.314  -2.936  1.00 98.27           H  
ATOM   1131  HE3 MET A  72     -10.944  -1.865  -3.683  1.00 98.27           H  
ATOM   1132  N   ARG A  73     -15.326   0.871  -4.961  1.00 97.58           N  
ATOM   1133  H   ARG A  73     -15.213  -0.086  -5.264  1.00 97.58           H  
ATOM   1134  CA  ARG A  73     -15.720   1.877  -5.957  1.00 97.58           C  
ATOM   1135  HA  ARG A  73     -14.941   2.639  -6.005  1.00 97.58           H  
ATOM   1136  C   ARG A  73     -16.992   2.614  -5.545  1.00 97.58           C  
ATOM   1137  CB  ARG A  73     -15.865   1.216  -7.337  1.00 97.58           C  
ATOM   1138  HB2 ARG A  73     -16.686   0.499  -7.317  1.00 97.58           H  
ATOM   1139  HB3 ARG A  73     -14.943   0.683  -7.569  1.00 97.58           H  
ATOM   1140  O   ARG A  73     -16.994   3.838  -5.551  1.00 97.58           O  
ATOM   1141  CG  ARG A  73     -16.138   2.250  -8.441  1.00 97.58           C  
ATOM   1142  HG2 ARG A  73     -17.022   2.835  -8.186  1.00 97.58           H  
ATOM   1143  HG3 ARG A  73     -15.288   2.927  -8.511  1.00 97.58           H  
ATOM   1144  CD  ARG A  73     -16.390   1.615  -9.814  1.00 97.58           C  
ATOM   1145  HD2 ARG A  73     -17.263   0.967  -9.743  1.00 97.58           H  
ATOM   1146  HD3 ARG A  73     -16.609   2.424 -10.511  1.00 97.58           H  
ATOM   1147  NE  ARG A  73     -15.223   0.847 -10.302  1.00 97.58           N  
ATOM   1148  HE  ARG A  73     -14.380   0.924  -9.750  1.00 97.58           H  
ATOM   1149  NH1 ARG A  73     -16.143   0.042 -12.238  1.00 97.58           N  
ATOM   1150 HH11 ARG A  73     -16.031  -0.496 -13.086  1.00 97.58           H  
ATOM   1151 HH12 ARG A  73     -16.958   0.609 -12.052  1.00 97.58           H  
ATOM   1152  NH2 ARG A  73     -14.045  -0.527 -11.690  1.00 97.58           N  
ATOM   1153 HH21 ARG A  73     -13.919  -1.130 -12.490  1.00 97.58           H  
ATOM   1154 HH22 ARG A  73     -13.250  -0.507 -11.067  1.00 97.58           H  
ATOM   1155  CZ  ARG A  73     -15.142   0.126 -11.408  1.00 97.58           C  
ATOM   1156  N   GLU A  74     -18.037   1.895  -5.128  1.00 97.99           N  
ATOM   1157  H   GLU A  74     -17.979   0.888  -5.170  1.00 97.99           H  
ATOM   1158  CA  GLU A  74     -19.282   2.525  -4.654  1.00 97.99           C  
ATOM   1159  HA  GLU A  74     -19.729   3.098  -5.467  1.00 97.99           H  
ATOM   1160  C   GLU A  74     -19.050   3.503  -3.496  1.00 97.99           C  
ATOM   1161  CB  GLU A  74     -20.287   1.472  -4.164  1.00 97.99           C  
ATOM   1162  HB2 GLU A  74     -19.798   0.800  -3.459  1.00 97.99           H  
ATOM   1163  HB3 GLU A  74     -21.079   1.997  -3.631  1.00 97.99           H  
ATOM   1164  O   GLU A  74     -19.733   4.517  -3.410  1.00 97.99           O  
ATOM   1165  CG  GLU A  74     -20.942   0.650  -5.279  1.00 97.99           C  
ATOM   1166  HG2 GLU A  74     -21.445   1.331  -5.965  1.00 97.99           H  
ATOM   1167  HG3 GLU A  74     -20.169   0.118  -5.834  1.00 97.99           H  
ATOM   1168  CD  GLU A  74     -21.972  -0.355  -4.726  1.00 97.99           C  
ATOM   1169  OE1 GLU A  74     -22.226  -1.367  -5.416  1.00 97.99           O  
ATOM   1170  OE2 GLU A  74     -22.546  -0.107  -3.632  1.00 97.99           O  
ATOM   1171  N   TYR A  75     -18.105   3.197  -2.607  1.00 98.04           N  
ATOM   1172  H   TYR A  75     -17.579   2.346  -2.746  1.00 98.04           H  
ATOM   1173  CA  TYR A  75     -17.716   4.075  -1.508  1.00 98.04           C  
ATOM   1174  HA  TYR A  75     -18.608   4.530  -1.077  1.00 98.04           H  
ATOM   1175  C   TYR A  75     -16.817   5.230  -1.977  1.00 98.04           C  
ATOM   1176  CB  TYR A  75     -17.048   3.222  -0.427  1.00 98.04           C  
ATOM   1177  HB2 TYR A  75     -16.430   2.461  -0.904  1.00 98.04           H  
ATOM   1178  HB3 TYR A  75     -17.826   2.702   0.133  1.00 98.04           H  
ATOM   1179  O   TYR A  75     -17.120   6.387  -1.715  1.00 98.04           O  
ATOM   1180  CG  TYR A  75     -16.187   4.001   0.540  1.00 98.04           C  
ATOM   1181  CD1 TYR A  75     -14.793   3.816   0.513  1.00 98.04           C  
ATOM   1182  HD1 TYR A  75     -14.351   3.116  -0.181  1.00 98.04           H  
ATOM   1183  CD2 TYR A  75     -16.761   4.939   1.421  1.00 98.04           C  
ATOM   1184  HD2 TYR A  75     -17.828   5.104   1.416  1.00 98.04           H  
ATOM   1185  CE1 TYR A  75     -13.974   4.533   1.398  1.00 98.04           C  
ATOM   1186  HE1 TYR A  75     -12.905   4.380   1.398  1.00 98.04           H  
ATOM   1187  CE2 TYR A  75     -15.931   5.679   2.287  1.00 98.04           C  
ATOM   1188  HE2 TYR A  75     -16.330   6.418   2.966  1.00 98.04           H  
ATOM   1189  OH  TYR A  75     -13.739   6.094   3.177  1.00 98.04           O  
ATOM   1190  HH  TYR A  75     -12.852   5.727   3.154  1.00 98.04           H  
ATOM   1191  CZ  TYR A  75     -14.541   5.454   2.294  1.00 98.04           C  
ATOM   1192  N   CYS A  76     -15.736   4.947  -2.703  1.00 97.19           N  
ATOM   1193  H   CYS A  76     -15.531   3.978  -2.901  1.00 97.19           H  
ATOM   1194  CA  CYS A  76     -14.763   5.945  -3.152  1.00 97.19           C  
ATOM   1195  HA  CYS A  76     -14.445   6.533  -2.291  1.00 97.19           H  
ATOM   1196  C   CYS A  76     -15.329   6.942  -4.174  1.00 97.19           C  
ATOM   1197  CB  CYS A  76     -13.542   5.222  -3.738  1.00 97.19           C  
ATOM   1198  HB2 CYS A  76     -12.860   5.959  -4.163  1.00 97.19           H  
ATOM   1199  HB3 CYS A  76     -13.855   4.547  -4.535  1.00 97.19           H  
ATOM   1200  O   CYS A  76     -14.716   7.982  -4.401  1.00 97.19           O  
ATOM   1201  SG  CYS A  76     -12.672   4.289  -2.448  1.00 97.19           S  
ATOM   1202  HG  CYS A  76     -12.708   5.244  -1.514  1.00 97.19           H  
ATOM   1203  N   GLU A  77     -16.470   6.640  -4.793  1.00 95.44           N  
ATOM   1204  H   GLU A  77     -16.844   5.710  -4.669  1.00 95.44           H  
ATOM   1205  CA  GLU A  77     -17.176   7.527  -5.724  1.00 95.44           C  
ATOM   1206  HA  GLU A  77     -16.534   8.373  -5.970  1.00 95.44           H  
ATOM   1207  C   GLU A  77     -18.450   8.147  -5.116  1.00 95.44           C  
ATOM   1208  CB  GLU A  77     -17.457   6.779  -7.042  1.00 95.44           C  
ATOM   1209  HB2 GLU A  77     -18.014   7.435  -7.711  1.00 95.44           H  
ATOM   1210  HB3 GLU A  77     -18.067   5.900  -6.835  1.00 95.44           H  
ATOM   1211  O   GLU A  77     -19.116   8.940  -5.780  1.00 95.44           O  
ATOM   1212  CG  GLU A  77     -16.152   6.365  -7.750  1.00 95.44           C  
ATOM   1213  HG2 GLU A  77     -15.576   7.267  -7.957  1.00 95.44           H  
ATOM   1214  HG3 GLU A  77     -15.556   5.743  -7.082  1.00 95.44           H  
ATOM   1215  CD  GLU A  77     -16.353   5.592  -9.062  1.00 95.44           C  
ATOM   1216  OE1 GLU A  77     -15.309   5.239  -9.662  1.00 95.44           O  
ATOM   1217  OE2 GLU A  77     -17.506   5.302  -9.456  1.00 95.44           O  
ATOM   1218  N   SER A  78     -18.790   7.833  -3.857  1.00 95.36           N  
ATOM   1219  H   SER A  78     -18.174   7.239  -3.320  1.00 95.36           H  
ATOM   1220  CA  SER A  78     -19.922   8.447  -3.148  1.00 95.36           C  
ATOM   1221  HA  SER A  78     -20.728   8.596  -3.866  1.00 95.36           H  
ATOM   1222  C   SER A  78     -19.574   9.812  -2.558  1.00 95.36           C  
ATOM   1223  CB  SER A  78     -20.458   7.531  -2.044  1.00 95.36           C  
ATOM   1224  HB2 SER A  78     -20.554   6.518  -2.434  1.00 95.36           H  
ATOM   1225  HB3 SER A  78     -21.451   7.878  -1.759  1.00 95.36           H  
ATOM   1226  O   SER A  78     -18.407  10.145  -2.372  1.00 95.36           O  
ATOM   1227  OG  SER A  78     -19.648   7.525  -0.884  1.00 95.36           O  
ATOM   1228  HG  SER A  78     -19.888   6.752  -0.367  1.00 95.36           H  
ATOM   1229  N   GLU A  79     -20.583  10.606  -2.190  1.00 89.20           N  
ATOM   1230  H   GLU A  79     -21.536  10.303  -2.326  1.00 89.20           H  
ATOM   1231  CA  GLU A  79     -20.351  11.889  -1.511  1.00 89.20           C  
ATOM   1232  HA  GLU A  79     -19.719  12.509  -2.146  1.00 89.20           H  
ATOM   1233  C   GLU A  79     -19.586  11.722  -0.187  1.00 89.20           C  
ATOM   1234  CB  GLU A  79     -21.683  12.622  -1.289  1.00 89.20           C  
ATOM   1235  HB2 GLU A  79     -22.382  11.954  -0.787  1.00 89.20           H  
ATOM   1236  HB3 GLU A  79     -21.509  13.478  -0.637  1.00 89.20           H  
ATOM   1237  O   GLU A  79     -18.703  12.534   0.096  1.00 89.20           O  
ATOM   1238  CG  GLU A  79     -22.322  13.129  -2.594  1.00 89.20           C  
ATOM   1239  HG2 GLU A  79     -23.273  13.603  -2.351  1.00 89.20           H  
ATOM   1240  HG3 GLU A  79     -22.538  12.279  -3.242  1.00 89.20           H  
ATOM   1241  CD  GLU A  79     -21.434  14.144  -3.336  1.00 89.20           C  
ATOM   1242  OE1 GLU A  79     -20.997  13.862  -4.477  1.00 89.20           O  
ATOM   1243  OE2 GLU A  79     -21.127  15.224  -2.776  1.00 89.20           O  
ATOM   1244  N   PHE A  80     -19.851  10.645   0.561  1.00 90.70           N  
ATOM   1245  H   PHE A  80     -20.658  10.088   0.319  1.00 90.70           H  
ATOM   1246  CA  PHE A  80     -19.142  10.299   1.796  1.00 90.70           C  
ATOM   1247  HA  PHE A  80     -19.171  11.156   2.468  1.00 90.70           H  
ATOM   1248  C   PHE A  80     -17.662   9.943   1.579  1.00 90.70           C  
ATOM   1249  CB  PHE A  80     -19.897   9.135   2.457  1.00 90.70           C  
ATOM   1250  HB2 PHE A  80     -19.908   8.281   1.780  1.00 90.70           H  
ATOM   1251  HB3 PHE A  80     -20.930   9.447   2.608  1.00 90.70           H  
ATOM   1252  O   PHE A  80     -16.804  10.386   2.340  1.00 90.70           O  
ATOM   1253  CG  PHE A  80     -19.353   8.701   3.802  1.00 90.70           C  
ATOM   1254  CD1 PHE A  80     -18.614   7.512   3.919  1.00 90.70           C  
ATOM   1255  HD1 PHE A  80     -18.448   6.906   3.040  1.00 90.70           H  
ATOM   1256  CD2 PHE A  80     -19.599   9.479   4.946  1.00 90.70           C  
ATOM   1257  HD2 PHE A  80     -20.167  10.395   4.874  1.00 90.70           H  
ATOM   1258  CE1 PHE A  80     -18.093   7.118   5.165  1.00 90.70           C  
ATOM   1259  HE1 PHE A  80     -17.511   6.213   5.256  1.00 90.70           H  
ATOM   1260  CE2 PHE A  80     -19.092   9.069   6.190  1.00 90.70           C  
ATOM   1261  HE2 PHE A  80     -19.274   9.660   7.075  1.00 90.70           H  
ATOM   1262  CZ  PHE A  80     -18.329   7.901   6.304  1.00 90.70           C  
ATOM   1263  HZ  PHE A  80     -17.926   7.610   7.263  1.00 90.70           H  
ATOM   1264  N   GLY A  81     -17.343   9.143   0.554  1.00 92.57           N  
ATOM   1265  H   GLY A  81     -18.083   8.822  -0.054  1.00 92.57           H  
ATOM   1266  CA  GLY A  81     -16.000   8.581   0.367  1.00 92.57           C  
ATOM   1267  HA2 GLY A  81     -16.096   7.518   0.146  1.00 92.57           H  
ATOM   1268  HA3 GLY A  81     -15.432   8.661   1.294  1.00 92.57           H  
ATOM   1269  C   GLY A  81     -15.162   9.215  -0.743  1.00 92.57           C  
ATOM   1270  O   GLY A  81     -14.000   8.852  -0.894  1.00 92.57           O  
ATOM   1271  N   ARG A  82     -15.694  10.157  -1.533  1.00 91.86           N  
ATOM   1272  H   ARG A  82     -16.687  10.319  -1.451  1.00 91.86           H  
ATOM   1273  CA  ARG A  82     -14.982  10.732  -2.695  1.00 91.86           C  
ATOM   1274  HA  ARG A  82     -14.526   9.906  -3.241  1.00 91.86           H  
ATOM   1275  C   ARG A  82     -13.835  11.669  -2.367  1.00 91.86           C  
ATOM   1276  CB  ARG A  82     -15.952  11.437  -3.649  1.00 91.86           C  
ATOM   1277  HB2 ARG A  82     -15.406  11.747  -4.540  1.00 91.86           H  
ATOM   1278  HB3 ARG A  82     -16.726  10.745  -3.981  1.00 91.86           H  
ATOM   1279  O   ARG A  82     -13.037  11.953  -3.262  1.00 91.86           O  
ATOM   1280  CG  ARG A  82     -16.563  12.681  -2.988  1.00 91.86           C  
ATOM   1281  HG2 ARG A  82     -17.091  12.407  -2.074  1.00 91.86           H  
ATOM   1282  HG3 ARG A  82     -15.770  13.385  -2.734  1.00 91.86           H  
ATOM   1283  CD  ARG A  82     -17.527  13.381  -3.930  1.00 91.86           C  
ATOM   1284  HD2 ARG A  82     -18.409  12.757  -4.074  1.00 91.86           H  
ATOM   1285  HD3 ARG A  82     -17.039  13.533  -4.892  1.00 91.86           H  
ATOM   1286  NE  ARG A  82     -17.909  14.678  -3.357  1.00 91.86           N  
ATOM   1287  HE  ARG A  82     -17.914  14.741  -2.349  1.00 91.86           H  
ATOM   1288  NH1 ARG A  82     -18.886  15.511  -5.252  1.00 91.86           N  
ATOM   1289 HH11 ARG A  82     -19.426  16.286  -5.609  1.00 91.86           H  
ATOM   1290 HH12 ARG A  82     -19.316  14.608  -5.391  1.00 91.86           H  
ATOM   1291  NH2 ARG A  82     -18.906  16.713  -3.407  1.00 91.86           N  
ATOM   1292 HH21 ARG A  82     -18.552  16.831  -2.468  1.00 91.86           H  
ATOM   1293 HH22 ARG A  82     -19.915  16.690  -3.388  1.00 91.86           H  
ATOM   1294  CZ  ARG A  82     -18.516  15.640  -4.017  1.00 91.86           C  
ATOM   1295  N   GLN A  83     -13.771  12.203  -1.152  1.00 85.37           N  
ATOM   1296  H   GLN A  83     -14.409  11.876  -0.441  1.00 85.37           H  
ATOM   1297  CA  GLN A  83     -12.734  13.166  -0.805  1.00 85.37           C  
ATOM   1298  HA  GLN A  83     -12.672  13.891  -1.616  1.00 85.37           H  
ATOM   1299  C   GLN A  83     -11.381  12.459  -0.655  1.00 85.37           C  
ATOM   1300  CB  GLN A  83     -13.086  13.947   0.461  1.00 85.37           C  
ATOM   1301  HB2 GLN A  83     -12.218  14.548   0.731  1.00 85.37           H  
ATOM   1302  HB3 GLN A  83     -13.295  13.257   1.279  1.00 85.37           H  
ATOM   1303  O   GLN A  83     -11.301  11.434   0.027  1.00 85.37           O  
ATOM   1304  CG  GLN A  83     -14.287  14.885   0.252  1.00 85.37           C  
ATOM   1305  HG2 GLN A  83     -14.134  15.480  -0.648  1.00 85.37           H  
ATOM   1306  HG3 GLN A  83     -15.192  14.291   0.126  1.00 85.37           H  
ATOM   1307  CD  GLN A  83     -14.486  15.841   1.425  1.00 85.37           C  
ATOM   1308  NE2 GLN A  83     -15.531  16.635   1.427  1.00 85.37           N  
ATOM   1309 HE21 GLN A  83     -15.658  17.133   2.296  1.00 85.37           H  
ATOM   1310 HE22 GLN A  83     -16.295  16.479   0.785  1.00 85.37           H  
ATOM   1311  OE1 GLN A  83     -13.692  15.932   2.342  1.00 85.37           O  
ATOM   1312  N   PRO A  84     -10.304  12.991  -1.262  1.00 88.44           N  
ATOM   1313  CA  PRO A  84      -8.965  12.495  -1.007  1.00 88.44           C  
ATOM   1314  HA  PRO A  84      -8.905  11.473  -1.380  1.00 88.44           H  
ATOM   1315  C   PRO A  84      -8.619  12.518   0.482  1.00 88.44           C  
ATOM   1316  CB  PRO A  84      -8.026  13.384  -1.814  1.00 88.44           C  
ATOM   1317  HB2 PRO A  84      -7.721  14.234  -1.204  1.00 88.44           H  
ATOM   1318  HB3 PRO A  84      -7.160  12.826  -2.173  1.00 88.44           H  
ATOM   1319  O   PRO A  84      -8.948  13.459   1.206  1.00 88.44           O  
ATOM   1320  CG  PRO A  84      -8.905  13.891  -2.952  1.00 88.44           C  
ATOM   1321  HG2 PRO A  84      -8.968  13.139  -3.738  1.00 88.44           H  
ATOM   1322  HG3 PRO A  84      -8.546  14.839  -3.352  1.00 88.44           H  
ATOM   1323  CD  PRO A  84     -10.265  14.039  -2.272  1.00 88.44           C  
ATOM   1324  HD2 PRO A  84     -10.335  15.013  -1.787  1.00 88.44           H  
ATOM   1325  HD3 PRO A  84     -11.057  13.918  -3.010  1.00 88.44           H  
ATOM   1326  N   TYR A  85      -7.912  11.487   0.921  1.00 89.48           N  
ATOM   1327  H   TYR A  85      -7.625  10.784   0.255  1.00 89.48           H  
ATOM   1328  CA  TYR A  85      -7.413  11.356   2.284  1.00 89.48           C  
ATOM   1329  HA  TYR A  85      -7.578  12.281   2.837  1.00 89.48           H  
ATOM   1330  C   TYR A  85      -5.915  11.091   2.218  1.00 89.48           C  
ATOM   1331  CB  TYR A  85      -8.172  10.230   2.984  1.00 89.48           C  
ATOM   1332  HB2 TYR A  85      -8.080   9.331   2.375  1.00 89.48           H  
ATOM   1333  HB3 TYR A  85      -9.228  10.494   3.034  1.00 89.48           H  
ATOM   1334  O   TYR A  85      -5.475  10.362   1.336  1.00 89.48           O  
ATOM   1335  CG  TYR A  85      -7.684   9.922   4.384  1.00 89.48           C  
ATOM   1336  CD1 TYR A  85      -6.925   8.762   4.614  1.00 89.48           C  
ATOM   1337  HD1 TYR A  85      -6.674   8.110   3.790  1.00 89.48           H  
ATOM   1338  CD2 TYR A  85      -8.014  10.770   5.457  1.00 89.48           C  
ATOM   1339  HD2 TYR A  85      -8.611  11.652   5.278  1.00 89.48           H  
ATOM   1340  CE1 TYR A  85      -6.511   8.434   5.916  1.00 89.48           C  
ATOM   1341  HE1 TYR A  85      -5.947   7.530   6.091  1.00 89.48           H  
ATOM   1342  CE2 TYR A  85      -7.589  10.451   6.765  1.00 89.48           C  
ATOM   1343  HE2 TYR A  85      -7.856  11.086   7.596  1.00 89.48           H  
ATOM   1344  OH  TYR A  85      -6.497   8.920   8.269  1.00 89.48           O  
ATOM   1345  HH  TYR A  85      -6.016   8.090   8.258  1.00 89.48           H  
ATOM   1346  CZ  TYR A  85      -6.838   9.276   6.999  1.00 89.48           C  
ATOM   1347  N   LEU A  86      -5.142  11.689   3.127  1.00 87.02           N  
ATOM   1348  H   LEU A  86      -5.589  12.167   3.896  1.00 87.02           H  
ATOM   1349  CA  LEU A  86      -3.701  11.459   3.229  1.00 87.02           C  
ATOM   1350  HA  LEU A  86      -3.353  10.959   2.325  1.00 87.02           H  
ATOM   1351  C   LEU A  86      -3.451  10.555   4.443  1.00 87.02           C  
ATOM   1352  CB  LEU A  86      -2.949  12.800   3.296  1.00 87.02           C  
ATOM   1353  HB2 LEU A  86      -3.287  13.360   4.168  1.00 87.02           H  
ATOM   1354  HB3 LEU A  86      -3.186  13.371   2.398  1.00 87.02           H  
ATOM   1355  O   LEU A  86      -3.505  11.058   5.568  1.00 87.02           O  
ATOM   1356  CG  LEU A  86      -1.415  12.675   3.348  1.00 87.02           C  
ATOM   1357  HG  LEU A  86      -1.111  12.224   4.292  1.00 87.02           H  
ATOM   1358  CD1 LEU A  86      -0.846  11.865   2.180  1.00 87.02           C  
ATOM   1359 HD11 LEU A  86      -1.228  12.238   1.229  1.00 87.02           H  
ATOM   1360 HD12 LEU A  86      -1.105  10.813   2.297  1.00 87.02           H  
ATOM   1361 HD13 LEU A  86       0.241  11.934   2.184  1.00 87.02           H  
ATOM   1362  CD2 LEU A  86      -0.825  14.082   3.250  1.00 87.02           C  
ATOM   1363 HD21 LEU A  86      -0.995  14.493   2.255  1.00 87.02           H  
ATOM   1364 HD22 LEU A  86      -1.292  14.737   3.986  1.00 87.02           H  
ATOM   1365 HD23 LEU A  86       0.248  14.035   3.433  1.00 87.02           H  
ATOM   1366  N   PRO A  87      -3.232   9.246   4.234  1.00 90.67           N  
ATOM   1367  CA  PRO A  87      -2.955   8.305   5.309  1.00 90.67           C  
ATOM   1368  HA  PRO A  87      -3.713   8.411   6.086  1.00 90.67           H  
ATOM   1369  C   PRO A  87      -1.576   8.560   5.924  1.00 90.67           C  
ATOM   1370  CB  PRO A  87      -3.053   6.902   4.689  1.00 90.67           C  
ATOM   1371  HB2 PRO A  87      -2.060   6.469   4.570  1.00 90.67           H  
ATOM   1372  HB3 PRO A  87      -3.679   6.244   5.291  1.00 90.67           H  
ATOM   1373  O   PRO A  87      -0.678   9.093   5.267  1.00 90.67           O  
ATOM   1374  CG  PRO A  87      -3.683   7.130   3.318  1.00 90.67           C  
ATOM   1375  HG2 PRO A  87      -4.769   7.090   3.400  1.00 90.67           H  
ATOM   1376  HG3 PRO A  87      -3.330   6.418   2.573  1.00 90.67           H  
ATOM   1377  CD  PRO A  87      -3.240   8.536   2.969  1.00 90.67           C  
ATOM   1378  HD2 PRO A  87      -3.933   8.948   2.235  1.00 90.67           H  
ATOM   1379  HD3 PRO A  87      -2.229   8.525   2.561  1.00 90.67           H  
ATOM   1380  N   ALA A  88      -1.401   8.157   7.180  1.00 83.90           N  
ATOM   1381  H   ALA A  88      -2.178   7.720   7.654  1.00 83.90           H  
ATOM   1382  CA  ALA A  88      -0.084   8.077   7.799  1.00 83.90           C  
ATOM   1383  HA  ALA A  88       0.439   9.017   7.624  1.00 83.90           H  
ATOM   1384  C   ALA A  88       0.764   6.949   7.174  1.00 83.90           C  
ATOM   1385  CB  ALA A  88      -0.270   7.902   9.312  1.00 83.90           C  
ATOM   1386  HB1 ALA A  88      -0.777   6.957   9.511  1.00 83.90           H  
ATOM   1387  HB2 ALA A  88      -0.871   8.720   9.707  1.00 83.90           H  
ATOM   1388  HB3 ALA A  88       0.700   7.891   9.809  1.00 83.90           H  
ATOM   1389  O   ALA A  88       0.247   6.075   6.477  1.00 83.90           O  
ATOM   1390  N   ALA A  89       2.072   6.947   7.447  1.00 83.93           N  
ATOM   1391  H   ALA A  89       2.450   7.653   8.062  1.00 83.93           H  
ATOM   1392  CA  ALA A  89       2.915   5.796   7.126  1.00 83.93           C  
ATOM   1393  HA  ALA A  89       2.898   5.634   6.049  1.00 83.93           H  
ATOM   1394  C   ALA A  89       2.359   4.536   7.811  1.00 83.93           C  
ATOM   1395  CB  ALA A  89       4.358   6.085   7.555  1.00 83.93           C  
ATOM   1396  HB1 ALA A  89       4.726   6.977   7.048  1.00 83.93           H  
ATOM   1397  HB2 ALA A  89       4.405   6.226   8.635  1.00 83.93           H  
ATOM   1398  HB3 ALA A  89       4.989   5.240   7.281  1.00 83.93           H  
ATOM   1399  O   ALA A  89       1.947   4.601   8.968  1.00 83.93           O  
ATOM   1400  N   GLU A  90       2.330   3.421   7.081  1.00 93.19           N  
ATOM   1401  H   GLU A  90       2.650   3.476   6.125  1.00 93.19           H  
ATOM   1402  CA  GLU A  90       1.748   2.134   7.488  1.00 93.19           C  
ATOM   1403  HA  GLU A  90       1.896   1.455   6.648  1.00 93.19           H  
ATOM   1404  C   GLU A  90       0.224   2.144   7.725  1.00 93.19           C  
ATOM   1405  CB  GLU A  90       2.517   1.516   8.669  1.00 93.19           C  
ATOM   1406  HB2 GLU A  90       2.341   2.116   9.562  1.00 93.19           H  
ATOM   1407  HB3 GLU A  90       2.124   0.516   8.852  1.00 93.19           H  
ATOM   1408  O   GLU A  90      -0.340   1.138   8.158  1.00 93.19           O  
ATOM   1409  CG  GLU A  90       4.029   1.397   8.419  1.00 93.19           C  
ATOM   1410  HG2 GLU A  90       4.452   2.387   8.251  1.00 93.19           H  
ATOM   1411  HG3 GLU A  90       4.185   0.804   7.518  1.00 93.19           H  
ATOM   1412  CD  GLU A  90       4.772   0.749   9.597  1.00 93.19           C  
ATOM   1413  OE1 GLU A  90       5.924   0.317   9.370  1.00 93.19           O  
ATOM   1414  OE2 GLU A  90       4.211   0.715  10.717  1.00 93.19           O  
ATOM   1415  N   GLU A  91      -0.485   3.235   7.416  1.00 93.55           N  
ATOM   1416  H   GLU A  91      -0.002   4.045   7.055  1.00 93.55           H  
ATOM   1417  CA  GLU A  91      -1.950   3.257   7.441  1.00 93.55           C  
ATOM   1418  HA  GLU A  91      -2.282   2.656   8.287  1.00 93.55           H  
ATOM   1419  C   GLU A  91      -2.516   2.614   6.163  1.00 93.55           C  
ATOM   1420  CB  GLU A  91      -2.471   4.685   7.687  1.00 93.55           C  
ATOM   1421  HB2 GLU A  91      -2.224   5.306   6.826  1.00 93.55           H  
ATOM   1422  HB3 GLU A  91      -1.961   5.088   8.562  1.00 93.55           H  
ATOM   1423  O   GLU A  91      -2.063   2.875   5.042  1.00 93.55           O  
ATOM   1424  CG  GLU A  91      -3.992   4.752   7.939  1.00 93.55           C  
ATOM   1425  HG2 GLU A  91      -4.509   4.360   7.063  1.00 93.55           H  
ATOM   1426  HG3 GLU A  91      -4.233   4.113   8.788  1.00 93.55           H  
ATOM   1427  CD  GLU A  91      -4.532   6.169   8.222  1.00 93.55           C  
ATOM   1428  OE1 GLU A  91      -5.776   6.357   8.260  1.00 93.55           O  
ATOM   1429  OE2 GLU A  91      -3.747   7.121   8.426  1.00 93.55           O  
ATOM   1430  N   LEU A  92      -3.536   1.772   6.334  1.00 98.35           N  
ATOM   1431  H   LEU A  92      -3.877   1.619   7.273  1.00 98.35           H  
ATOM   1432  CA  LEU A  92      -4.302   1.192   5.239  1.00 98.35           C  
ATOM   1433  HA  LEU A  92      -3.605   0.775   4.512  1.00 98.35           H  
ATOM   1434  C   LEU A  92      -5.127   2.273   4.540  1.00 98.35           C  
ATOM   1435  CB  LEU A  92      -5.225   0.072   5.748  1.00 98.35           C  
ATOM   1436  HB2 LEU A  92      -5.839  -0.281   4.919  1.00 98.35           H  
ATOM   1437  HB3 LEU A  92      -5.893   0.503   6.494  1.00 98.35           H  
ATOM   1438  O   LEU A  92      -5.779   3.117   5.160  1.00 98.35           O  
ATOM   1439  CG  LEU A  92      -4.500  -1.135   6.364  1.00 98.35           C  
ATOM   1440  HG  LEU A  92      -3.808  -0.796   7.135  1.00 98.35           H  
ATOM   1441  CD1 LEU A  92      -5.517  -2.069   7.011  1.00 98.35           C  
ATOM   1442 HD11 LEU A  92      -4.989  -2.772   7.655  1.00 98.35           H  
ATOM   1443 HD12 LEU A  92      -6.084  -2.608   6.252  1.00 98.35           H  
ATOM   1444 HD13 LEU A  92      -6.202  -1.497   7.637  1.00 98.35           H  
ATOM   1445  CD2 LEU A  92      -3.735  -1.935   5.311  1.00 98.35           C  
ATOM   1446 HD21 LEU A  92      -3.321  -2.830   5.775  1.00 98.35           H  
ATOM   1447 HD22 LEU A  92      -2.917  -1.328   4.922  1.00 98.35           H  
ATOM   1448 HD23 LEU A  92      -4.395  -2.224   4.494  1.00 98.35           H  
ATOM   1449  N   CYS A  93      -5.170   2.197   3.219  1.00 98.61           N  
ATOM   1450  H   CYS A  93      -4.631   1.471   2.769  1.00 98.61           H  
ATOM   1451  CA  CYS A  93      -5.920   3.103   2.369  1.00 98.61           C  
ATOM   1452  HA  CYS A  93      -6.747   3.535   2.932  1.00 98.61           H  
ATOM   1453  C   CYS A  93      -6.515   2.371   1.171  1.00 98.61           C  
ATOM   1454  CB  CYS A  93      -4.997   4.247   1.943  1.00 98.61           C  
ATOM   1455  HB2 CYS A  93      -4.556   4.668   2.846  1.00 98.61           H  
ATOM   1456  HB3 CYS A  93      -5.575   5.017   1.432  1.00 98.61           H  
ATOM   1457  O   CYS A  93      -6.176   1.226   0.877  1.00 98.61           O  
ATOM   1458  SG  CYS A  93      -3.670   3.668   0.846  1.00 98.61           S  
ATOM   1459  HG  CYS A  93      -4.323   2.634   0.308  1.00 98.61           H  
ATOM   1460  N   ILE A  94      -7.381   3.054   0.438  1.00 98.56           N  
ATOM   1461  H   ILE A  94      -7.602   4.001   0.710  1.00 98.56           H  
ATOM   1462  CA  ILE A  94      -7.823   2.597  -0.875  1.00 98.56           C  
ATOM   1463  HA  ILE A  94      -7.480   1.576  -1.043  1.00 98.56           H  
ATOM   1464  C   ILE A  94      -7.149   3.493  -1.909  1.00 98.56           C  
ATOM   1465  CB  ILE A  94      -9.358   2.576  -0.974  1.00 98.56           C  
ATOM   1466  HB  ILE A  94      -9.719   3.605  -0.970  1.00 98.56           H  
ATOM   1467  O   ILE A  94      -7.185   4.717  -1.778  1.00 98.56           O  
ATOM   1468  CG1 ILE A  94      -9.998   1.829   0.219  1.00 98.56           C  
ATOM   1469 HG12 ILE A  94      -9.698   0.782   0.196  1.00 98.56           H  
ATOM   1470 HG13 ILE A  94      -9.652   2.265   1.156  1.00 98.56           H  
ATOM   1471  CG2 ILE A  94      -9.775   1.915  -2.295  1.00 98.56           C  
ATOM   1472 HG21 ILE A  94     -10.848   2.030  -2.447  1.00 98.56           H  
ATOM   1473 HG22 ILE A  94      -9.529   0.853  -2.276  1.00 98.56           H  
ATOM   1474 HG23 ILE A  94      -9.260   2.376  -3.138  1.00 98.56           H  
ATOM   1475  CD1 ILE A  94     -11.524   1.914   0.246  1.00 98.56           C  
ATOM   1476 HD11 ILE A  94     -11.893   1.513   1.190  1.00 98.56           H  
ATOM   1477 HD12 ILE A  94     -11.957   1.339  -0.573  1.00 98.56           H  
ATOM   1478 HD13 ILE A  94     -11.827   2.957   0.152  1.00 98.56           H  
ATOM   1479  N   ALA A  95      -6.517   2.897  -2.913  1.00 97.74           N  
ATOM   1480  H   ALA A  95      -6.549   1.889  -2.972  1.00 97.74           H  
ATOM   1481  CA  ALA A  95      -5.782   3.607  -3.952  1.00 97.74           C  
ATOM   1482  HA  ALA A  95      -5.997   4.674  -3.890  1.00 97.74           H  
ATOM   1483  C   ALA A  95      -6.218   3.130  -5.338  1.00 97.74           C  
ATOM   1484  CB  ALA A  95      -4.279   3.414  -3.718  1.00 97.74           C  
ATOM   1485  HB1 ALA A  95      -4.022   2.358  -3.789  1.00 97.74           H  
ATOM   1486  HB2 ALA A  95      -4.009   3.774  -2.725  1.00 97.74           H  
ATOM   1487  HB3 ALA A  95      -3.713   3.970  -4.466  1.00 97.74           H  
ATOM   1488  O   ALA A  95      -6.671   1.994  -5.497  1.00 97.74           O  
ATOM   1489  N   GLN A  96      -6.071   3.987  -6.347  1.00 95.22           N  
ATOM   1490  H   GLN A  96      -5.690   4.904  -6.161  1.00 95.22           H  
ATOM   1491  CA  GLN A  96      -6.239   3.565  -7.736  1.00 95.22           C  
ATOM   1492  HA  GLN A  96      -7.050   2.838  -7.776  1.00 95.22           H  
ATOM   1493  C   GLN A  96      -4.962   2.888  -8.228  1.00 95.22           C  
ATOM   1494  CB  GLN A  96      -6.634   4.739  -8.638  1.00 95.22           C  
ATOM   1495  HB2 GLN A  96      -6.680   4.389  -9.669  1.00 95.22           H  
ATOM   1496  HB3 GLN A  96      -5.885   5.528  -8.568  1.00 95.22           H  
ATOM   1497  O   GLN A  96      -3.893   3.483  -8.118  1.00 95.22           O  
ATOM   1498  CG  GLN A  96      -8.007   5.283  -8.237  1.00 95.22           C  
ATOM   1499  HG2 GLN A  96      -7.940   5.709  -7.236  1.00 95.22           H  
ATOM   1500  HG3 GLN A  96      -8.728   4.465  -8.220  1.00 95.22           H  
ATOM   1501  CD  GLN A  96      -8.502   6.376  -9.170  1.00 95.22           C  
ATOM   1502  NE2 GLN A  96      -9.685   6.233  -9.726  1.00 95.22           N  
ATOM   1503 HE21 GLN A  96     -10.022   6.994 -10.299  1.00 95.22           H  
ATOM   1504 HE22 GLN A  96     -10.199   5.374  -9.595  1.00 95.22           H  
ATOM   1505  OE1 GLN A  96      -7.846   7.375  -9.423  1.00 95.22           O  
ATOM   1506  N   LEU A  97      -5.068   1.671  -8.768  1.00 88.09           N  
ATOM   1507  H   LEU A  97      -5.983   1.247  -8.816  1.00 88.09           H  
ATOM   1508  CA  LEU A  97      -3.920   0.923  -9.295  1.00 88.09           C  
ATOM   1509  HA  LEU A  97      -3.050   1.136  -8.673  1.00 88.09           H  
ATOM   1510  C   LEU A  97      -3.615   1.334 -10.743  1.00 88.09           C  
ATOM   1511  CB  LEU A  97      -4.191  -0.587  -9.179  1.00 88.09           C  
ATOM   1512  HB2 LEU A  97      -5.122  -0.810  -9.699  1.00 88.09           H  
ATOM   1513  HB3 LEU A  97      -4.312  -0.841  -8.126  1.00 88.09           H  
ATOM   1514  O   LEU A  97      -4.378   0.961 -11.642  1.00 88.09           O  
ATOM   1515  CG  LEU A  97      -3.093  -1.488  -9.779  1.00 88.09           C  
ATOM   1516  HG  LEU A  97      -2.994  -1.280 -10.845  1.00 88.09           H  
ATOM   1517  CD1 LEU A  97      -1.729  -1.309  -9.117  1.00 88.09           C  
ATOM   1518 HD11 LEU A  97      -1.015  -1.959  -9.623  1.00 88.09           H  
ATOM   1519 HD12 LEU A  97      -1.794  -1.605  -8.070  1.00 88.09           H  
ATOM   1520 HD13 LEU A  97      -1.384  -0.278  -9.201  1.00 88.09           H  
ATOM   1521  CD2 LEU A  97      -3.500  -2.949  -9.620  1.00 88.09           C  
ATOM   1522 HD21 LEU A  97      -3.567  -3.205  -8.562  1.00 88.09           H  
ATOM   1523 HD22 LEU A  97      -4.465  -3.126 -10.095  1.00 88.09           H  
ATOM   1524 HD23 LEU A  97      -2.755  -3.597 -10.083  1.00 88.09           H  
ATOM   1525  N   PRO A  98      -2.504   2.042 -11.022  1.00 84.96           N  
ATOM   1526  CA  PRO A  98      -2.153   2.404 -12.389  1.00 84.96           C  
ATOM   1527  HA  PRO A  98      -3.009   2.922 -12.821  1.00 84.96           H  
ATOM   1528  C   PRO A  98      -1.799   1.156 -13.220  1.00 84.96           C  
ATOM   1529  CB  PRO A  98      -0.979   3.382 -12.279  1.00 84.96           C  
ATOM   1530  HB2 PRO A  98      -0.036   2.867 -12.463  1.00 84.96           H  
ATOM   1531  HB3 PRO A  98      -1.108   4.214 -12.972  1.00 84.96           H  
ATOM   1532  O   PRO A  98      -1.253   0.200 -12.677  1.00 84.96           O  
ATOM   1533  CG  PRO A  98      -1.026   3.855 -10.827  1.00 84.96           C  
ATOM   1534  HG2 PRO A  98      -0.051   4.179 -10.463  1.00 84.96           H  
ATOM   1535  HG3 PRO A  98      -1.761   4.653 -10.717  1.00 84.96           H  
ATOM   1536  CD  PRO A  98      -1.517   2.604 -10.112  1.00 84.96           C  
ATOM   1537  HD2 PRO A  98      -0.692   1.901  -9.996  1.00 84.96           H  
ATOM   1538  HD3 PRO A  98      -1.914   2.865  -9.131  1.00 84.96           H  
ATOM   1539  N   PRO A  99      -2.074   1.135 -14.538  1.00 81.49           N  
ATOM   1540  CA  PRO A  99      -2.645   2.215 -15.347  1.00 81.49           C  
ATOM   1541  HA  PRO A  99      -2.251   3.181 -15.030  1.00 81.49           H  
ATOM   1542  C   PRO A  99      -4.182   2.282 -15.299  1.00 81.49           C  
ATOM   1543  CB  PRO A  99      -2.148   1.908 -16.763  1.00 81.49           C  
ATOM   1544  HB2 PRO A  99      -1.124   2.265 -16.873  1.00 81.49           H  
ATOM   1545  HB3 PRO A  99      -2.783   2.337 -17.538  1.00 81.49           H  
ATOM   1546  O   PRO A  99      -4.780   3.107 -15.995  1.00 81.49           O  
ATOM   1547  CG  PRO A  99      -2.161   0.379 -16.800  1.00 81.49           C  
ATOM   1548  HG2 PRO A  99      -3.175   0.022 -16.980  1.00 81.49           H  
ATOM   1549  HG3 PRO A  99      -1.475  -0.014 -17.550  1.00 81.49           H  
ATOM   1550  CD  PRO A  99      -1.725   0.001 -15.385  1.00 81.49           C  
ATOM   1551  HD2 PRO A  99      -0.646  -0.150 -15.358  1.00 81.49           H  
ATOM   1552  HD3 PRO A  99      -2.232  -0.906 -15.055  1.00 81.49           H  
ATOM   1553  N   SER A 100      -4.826   1.399 -14.532  1.00 81.22           N  
ATOM   1554  H   SER A 100      -4.286   0.821 -13.905  1.00 81.22           H  
ATOM   1555  CA  SER A 100      -6.274   1.410 -14.344  1.00 81.22           C  
ATOM   1556  HA  SER A 100      -6.737   1.568 -15.318  1.00 81.22           H  
ATOM   1557  C   SER A 100      -6.708   2.568 -13.432  1.00 81.22           C  
ATOM   1558  CB  SER A 100      -6.750   0.042 -13.833  1.00 81.22           C  
ATOM   1559  HB2 SER A 100      -6.118  -0.752 -14.231  1.00 81.22           H  
ATOM   1560  HB3 SER A 100      -7.770  -0.129 -14.179  1.00 81.22           H  
ATOM   1561  O   SER A 100      -5.895   3.258 -12.821  1.00 81.22           O  
ATOM   1562  OG  SER A 100      -6.750  -0.002 -12.426  1.00 81.22           O  
ATOM   1563  HG  SER A 100      -5.870   0.191 -12.095  1.00 81.22           H  
ATOM   1564  N   SER A 101      -8.018   2.788 -13.346  1.00 85.71           N  
ATOM   1565  H   SER A 101      -8.629   2.117 -13.791  1.00 85.71           H  
ATOM   1566  CA  SER A 101      -8.630   3.680 -12.347  1.00 85.71           C  
ATOM   1567  HA  SER A 101      -7.845   4.186 -11.785  1.00 85.71           H  
ATOM   1568  C   SER A 101      -9.419   2.883 -11.304  1.00 85.71           C  
ATOM   1569  CB  SER A 101      -9.460   4.775 -13.027  1.00 85.71           C  
ATOM   1570  HB2 SER A 101      -8.778   5.480 -13.502  1.00 85.71           H  
ATOM   1571  HB3 SER A 101     -10.048   5.317 -12.287  1.00 85.71           H  
ATOM   1572  O   SER A 101     -10.290   3.424 -10.622  1.00 85.71           O  
ATOM   1573  OG  SER A 101     -10.318   4.237 -14.017  1.00 85.71           O  
ATOM   1574  HG  SER A 101      -9.769   3.777 -14.656  1.00 85.71           H  
ATOM   1575  N   GLU A 102      -9.138   1.582 -11.199  1.00 94.08           N  
ATOM   1576  H   GLU A 102      -8.335   1.198 -11.678  1.00 94.08           H  
ATOM   1577  CA  GLU A 102      -9.819   0.697 -10.267  1.00 94.08           C  
ATOM   1578  HA  GLU A 102     -10.868   0.991 -10.238  1.00 94.08           H  
ATOM   1579  C   GLU A 102      -9.267   0.859  -8.856  1.00 94.08           C  
ATOM   1580  CB  GLU A 102      -9.771  -0.766 -10.725  1.00 94.08           C  
ATOM   1581  HB2 GLU A 102      -8.741  -1.120 -10.745  1.00 94.08           H  
ATOM   1582  HB3 GLU A 102     -10.339  -1.358 -10.007  1.00 94.08           H  
ATOM   1583  O   GLU A 102      -8.060   0.976  -8.644  1.00 94.08           O  
ATOM   1584  CG  GLU A 102     -10.399  -0.925 -12.116  1.00 94.08           C  
ATOM   1585  HG2 GLU A 102      -9.671  -0.652 -12.879  1.00 94.08           H  
ATOM   1586  HG3 GLU A 102     -11.232  -0.228 -12.198  1.00 94.08           H  
ATOM   1587  CD  GLU A 102     -10.923  -2.340 -12.380  1.00 94.08           C  
ATOM   1588  OE1 GLU A 102     -12.048  -2.399 -12.938  1.00 94.08           O  
ATOM   1589  OE2 GLU A 102     -10.262  -3.320 -11.987  1.00 94.08           O  
ATOM   1590  N   TRP A 103     -10.188   0.887  -7.898  1.00 97.82           N  
ATOM   1591  H   TRP A 103     -11.157   0.757  -8.155  1.00 97.82           H  
ATOM   1592  CA  TRP A 103      -9.903   1.068  -6.486  1.00 97.82           C  
ATOM   1593  HA  TRP A 103      -9.066   1.757  -6.375  1.00 97.82           H  
ATOM   1594  C   TRP A 103      -9.525  -0.268  -5.852  1.00 97.82           C  
ATOM   1595  CB  TRP A 103     -11.136   1.688  -5.821  1.00 97.82           C  
ATOM   1596  HB2 TRP A 103     -11.990   1.025  -5.955  1.00 97.82           H  
ATOM   1597  HB3 TRP A 103     -10.954   1.764  -4.749  1.00 97.82           H  
ATOM   1598  O   TRP A 103     -10.300  -1.225  -5.907  1.00 97.82           O  
ATOM   1599  CG  TRP A 103     -11.493   3.052  -6.327  1.00 97.82           C  
ATOM   1600  CD1 TRP A 103     -12.486   3.345  -7.195  1.00 97.82           C  
ATOM   1601  HD1 TRP A 103     -13.156   2.620  -7.633  1.00 97.82           H  
ATOM   1602  CD2 TRP A 103     -10.856   4.325  -6.015  1.00 97.82           C  
ATOM   1603  CE2 TRP A 103     -11.529   5.359  -6.735  1.00 97.82           C  
ATOM   1604  CE3 TRP A 103      -9.779   4.708  -5.190  1.00 97.82           C  
ATOM   1605  HE3 TRP A 103      -9.236   3.954  -4.639  1.00 97.82           H  
ATOM   1606  NE1 TRP A 103     -12.520   4.704  -7.438  1.00 97.82           N  
ATOM   1607  HE1 TRP A 103     -13.200   5.136  -8.047  1.00 97.82           H  
ATOM   1608  CH2 TRP A 103     -10.074   7.053  -5.801  1.00 97.82           C  
ATOM   1609  HH2 TRP A 103      -9.759   8.083  -5.719  1.00 97.82           H  
ATOM   1610  CZ2 TRP A 103     -11.147   6.705  -6.640  1.00 97.82           C  
ATOM   1611  HZ2 TRP A 103     -11.678   7.458  -7.203  1.00 97.82           H  
ATOM   1612  CZ3 TRP A 103      -9.407   6.056  -5.069  1.00 97.82           C  
ATOM   1613  HZ3 TRP A 103      -8.596   6.317  -4.406  1.00 97.82           H  
ATOM   1614  N   HIS A 104      -8.360  -0.314  -5.215  1.00 98.35           N  
ATOM   1615  H   HIS A 104      -7.769   0.505  -5.238  1.00 98.35           H  
ATOM   1616  CA  HIS A 104      -7.829  -1.492  -4.538  1.00 98.35           C  
ATOM   1617  HA  HIS A 104      -8.618  -2.236  -4.429  1.00 98.35           H  
ATOM   1618  C   HIS A 104      -7.326  -1.142  -3.142  1.00 98.35           C  
ATOM   1619  CB  HIS A 104      -6.717  -2.116  -5.381  1.00 98.35           C  
ATOM   1620  HB2 HIS A 104      -5.968  -1.354  -5.598  1.00 98.35           H  
ATOM   1621  HB3 HIS A 104      -6.238  -2.921  -4.823  1.00 98.35           H  
ATOM   1622  O   HIS A 104      -6.982   0.008  -2.857  1.00 98.35           O  
ATOM   1623  CG  HIS A 104      -7.227  -2.675  -6.676  1.00 98.35           C  
ATOM   1624  CD2 HIS A 104      -7.108  -2.087  -7.902  1.00 98.35           C  
ATOM   1625  HD2 HIS A 104      -6.639  -1.135  -8.106  1.00 98.35           H  
ATOM   1626  ND1 HIS A 104      -7.962  -3.829  -6.844  1.00 98.35           N  
ATOM   1627  HD1 HIS A 104      -8.230  -4.481  -6.121  1.00 98.35           H  
ATOM   1628  CE1 HIS A 104      -8.274  -3.933  -8.148  1.00 98.35           C  
ATOM   1629  HE1 HIS A 104      -8.846  -4.730  -8.599  1.00 98.35           H  
ATOM   1630  NE2 HIS A 104      -7.747  -2.908  -8.829  1.00 98.35           N  
ATOM   1631  N   ARG A 105      -7.270  -2.151  -2.268  1.00 98.74           N  
ATOM   1632  H   ARG A 105      -7.480  -3.089  -2.579  1.00 98.74           H  
ATOM   1633  CA  ARG A 105      -6.683  -1.991  -0.942  1.00 98.74           C  
ATOM   1634  HA  ARG A 105      -7.089  -1.087  -0.487  1.00 98.74           H  
ATOM   1635  C   ARG A 105      -5.184  -1.801  -1.074  1.00 98.74           C  
ATOM   1636  CB  ARG A 105      -6.989  -3.191  -0.046  1.00 98.74           C  
ATOM   1637  HB2 ARG A 105      -6.540  -4.087  -0.475  1.00 98.74           H  
ATOM   1638  HB3 ARG A 105      -6.546  -3.018   0.936  1.00 98.74           H  
ATOM   1639  O   ARG A 105      -4.520  -2.513  -1.828  1.00 98.74           O  
ATOM   1640  CG  ARG A 105      -8.495  -3.398   0.109  1.00 98.74           C  
ATOM   1641  HG2 ARG A 105      -8.925  -3.727  -0.837  1.00 98.74           H  
ATOM   1642  HG3 ARG A 105      -8.964  -2.460   0.406  1.00 98.74           H  
ATOM   1643  CD  ARG A 105      -8.799  -4.443   1.167  1.00 98.74           C  
ATOM   1644  HD2 ARG A 105      -8.353  -4.138   2.114  1.00 98.74           H  
ATOM   1645  HD3 ARG A 105      -9.882  -4.467   1.281  1.00 98.74           H  
ATOM   1646  NE  ARG A 105      -8.324  -5.784   0.789  1.00 98.74           N  
ATOM   1647  HE  ARG A 105      -7.872  -5.918  -0.104  1.00 98.74           H  
ATOM   1648  NH1 ARG A 105      -9.038  -6.779   2.685  1.00 98.74           N  
ATOM   1649 HH11 ARG A 105      -9.516  -5.931   2.954  1.00 98.74           H  
ATOM   1650 HH12 ARG A 105      -9.025  -7.576   3.305  1.00 98.74           H  
ATOM   1651  NH2 ARG A 105      -7.993  -8.010   1.154  1.00 98.74           N  
ATOM   1652 HH21 ARG A 105      -7.437  -8.065   0.312  1.00 98.74           H  
ATOM   1653 HH22 ARG A 105      -8.073  -8.830   1.737  1.00 98.74           H  
ATOM   1654  CZ  ARG A 105      -8.439  -6.856   1.539  1.00 98.74           C  
ATOM   1655  N   ALA A 106      -4.670  -0.849  -0.320  1.00 98.54           N  
ATOM   1656  H   ALA A 106      -5.276  -0.295   0.268  1.00 98.54           H  
ATOM   1657  CA  ALA A 106      -3.261  -0.546  -0.271  1.00 98.54           C  
ATOM   1658  HA  ALA A 106      -2.718  -1.460  -0.513  1.00 98.54           H  
ATOM   1659  C   ALA A 106      -2.841  -0.125   1.140  1.00 98.54           C  
ATOM   1660  CB  ALA A 106      -2.958   0.518  -1.337  1.00 98.54           C  
ATOM   1661  HB1 ALA A 106      -3.498   1.440  -1.118  1.00 98.54           H  
ATOM   1662  HB2 ALA A 106      -1.887   0.719  -1.358  1.00 98.54           H  
ATOM   1663  HB3 ALA A 106      -3.255   0.153  -2.320  1.00 98.54           H  
ATOM   1664  O   ALA A 106      -3.675   0.135   2.007  1.00 98.54           O  
ATOM   1665  N   VAL A 107      -1.538  -0.040   1.360  1.00 97.17           N  
ATOM   1666  H   VAL A 107      -0.919  -0.347   0.624  1.00 97.17           H  
ATOM   1667  CA  VAL A 107      -0.927   0.586   2.535  1.00 97.17           C  
ATOM   1668  HA  VAL A 107      -1.700   1.079   3.125  1.00 97.17           H  
ATOM   1669  C   VAL A 107       0.037   1.664   2.063  1.00 97.17           C  
ATOM   1670  CB  VAL A 107      -0.263  -0.464   3.448  1.00 97.17           C  
ATOM   1671  HB  VAL A 107      -1.041  -1.138   3.805  1.00 97.17           H  
ATOM   1672  O   VAL A 107       0.791   1.450   1.109  1.00 97.17           O  
ATOM   1673  CG1 VAL A 107       0.785  -1.329   2.748  1.00 97.17           C  
ATOM   1674 HG11 VAL A 107       0.334  -1.856   1.908  1.00 97.17           H  
ATOM   1675 HG12 VAL A 107       1.168  -2.073   3.446  1.00 97.17           H  
ATOM   1676 HG13 VAL A 107       1.615  -0.709   2.408  1.00 97.17           H  
ATOM   1677  CG2 VAL A 107       0.388   0.190   4.667  1.00 97.17           C  
ATOM   1678 HG21 VAL A 107       1.167   0.889   4.364  1.00 97.17           H  
ATOM   1679 HG22 VAL A 107       0.860  -0.572   5.287  1.00 97.17           H  
ATOM   1680 HG23 VAL A 107      -0.367   0.714   5.253  1.00 97.17           H  
ATOM   1681  N   VAL A 108       0.012   2.830   2.711  1.00 95.19           N  
ATOM   1682  H   VAL A 108      -0.605   2.935   3.503  1.00 95.19           H  
ATOM   1683  CA  VAL A 108       0.989   3.889   2.435  1.00 95.19           C  
ATOM   1684  HA  VAL A 108       1.145   3.953   1.358  1.00 95.19           H  
ATOM   1685  C   VAL A 108       2.321   3.524   3.064  1.00 95.19           C  
ATOM   1686  CB  VAL A 108       0.508   5.266   2.918  1.00 95.19           C  
ATOM   1687  HB  VAL A 108       0.198   5.197   3.961  1.00 95.19           H  
ATOM   1688  O   VAL A 108       2.410   3.278   4.262  1.00 95.19           O  
ATOM   1689  CG1 VAL A 108       1.591   6.349   2.790  1.00 95.19           C  
ATOM   1690 HG11 VAL A 108       2.421   6.131   3.462  1.00 95.19           H  
ATOM   1691 HG12 VAL A 108       1.179   7.314   3.083  1.00 95.19           H  
ATOM   1692 HG13 VAL A 108       1.957   6.405   1.765  1.00 95.19           H  
ATOM   1693  CG2 VAL A 108      -0.681   5.719   2.071  1.00 95.19           C  
ATOM   1694 HG21 VAL A 108      -0.401   5.789   1.020  1.00 95.19           H  
ATOM   1695 HG22 VAL A 108      -1.002   6.702   2.416  1.00 95.19           H  
ATOM   1696 HG23 VAL A 108      -1.501   5.011   2.185  1.00 95.19           H  
ATOM   1697  N   LEU A 109       3.371   3.531   2.252  1.00 91.94           N  
ATOM   1698  H   LEU A 109       3.231   3.750   1.276  1.00 91.94           H  
ATOM   1699  CA  LEU A 109       4.732   3.278   2.711  1.00 91.94           C  
ATOM   1700  HA  LEU A 109       4.718   2.690   3.629  1.00 91.94           H  
ATOM   1701  C   LEU A 109       5.425   4.593   3.040  1.00 91.94           C  
ATOM   1702  CB  LEU A 109       5.481   2.489   1.633  1.00 91.94           C  
ATOM   1703  HB2 LEU A 109       6.477   2.249   2.004  1.00 91.94           H  
ATOM   1704  HB3 LEU A 109       5.589   3.114   0.746  1.00 91.94           H  
ATOM   1705  O   LEU A 109       6.008   4.744   4.106  1.00 91.94           O  
ATOM   1706  CG  LEU A 109       4.751   1.194   1.250  1.00 91.94           C  
ATOM   1707  HG  LEU A 109       3.746   1.409   0.886  1.00 91.94           H  
ATOM   1708  CD1 LEU A 109       5.510   0.554   0.116  1.00 91.94           C  
ATOM   1709 HD11 LEU A 109       6.501   0.278   0.477  1.00 91.94           H  
ATOM   1710 HD12 LEU A 109       4.954  -0.334  -0.184  1.00 91.94           H  
ATOM   1711 HD13 LEU A 109       5.573   1.233  -0.734  1.00 91.94           H  
ATOM   1712  CD2 LEU A 109       4.670   0.189   2.398  1.00 91.94           C  
ATOM   1713 HD21 LEU A 109       4.034   0.582   3.191  1.00 91.94           H  
ATOM   1714 HD22 LEU A 109       5.662  -0.013   2.803  1.00 91.94           H  
ATOM   1715 HD23 LEU A 109       4.227  -0.743   2.048  1.00 91.94           H  
ATOM   1716  N   GLU A 110       5.316   5.565   2.136  1.00 88.55           N  
ATOM   1717  H   GLU A 110       4.801   5.384   1.286  1.00 88.55           H  
ATOM   1718  CA  GLU A 110       5.838   6.912   2.340  1.00 88.55           C  
ATOM   1719  HA  GLU A 110       5.642   7.202   3.373  1.00 88.55           H  
ATOM   1720  C   GLU A 110       5.156   7.929   1.423  1.00 88.55           C  
ATOM   1721  CB  GLU A 110       7.364   6.945   2.129  1.00 88.55           C  
ATOM   1722  HB2 GLU A 110       7.728   7.941   2.378  1.00 88.55           H  
ATOM   1723  HB3 GLU A 110       7.830   6.240   2.818  1.00 88.55           H  
ATOM   1724  O   GLU A 110       4.628   7.593   0.359  1.00 88.55           O  
ATOM   1725  CG  GLU A 110       7.789   6.615   0.692  1.00 88.55           C  
ATOM   1726  HG2 GLU A 110       7.407   5.630   0.425  1.00 88.55           H  
ATOM   1727  HG3 GLU A 110       7.354   7.345   0.010  1.00 88.55           H  
ATOM   1728  CD  GLU A 110       9.309   6.607   0.514  1.00 88.55           C  
ATOM   1729  OE1 GLU A 110       9.761   6.789  -0.636  1.00 88.55           O  
ATOM   1730  OE2 GLU A 110      10.039   6.204   1.439  1.00 88.55           O  
ATOM   1731  N   GLN A 111       5.234   9.199   1.815  1.00 86.85           N  
ATOM   1732  H   GLN A 111       5.710   9.397   2.684  1.00 86.85           H  
ATOM   1733  CA  GLN A 111       5.007  10.330   0.923  1.00 86.85           C  
ATOM   1734  HA  GLN A 111       4.309  10.039   0.138  1.00 86.85           H  
ATOM   1735  C   GLN A 111       6.344  10.717   0.287  1.00 86.85           C  
ATOM   1736  CB  GLN A 111       4.375  11.470   1.724  1.00 86.85           C  
ATOM   1737  HB2 GLN A 111       3.549  11.062   2.307  1.00 86.85           H  
ATOM   1738  HB3 GLN A 111       5.111  11.880   2.415  1.00 86.85           H  
ATOM   1739  O   GLN A 111       7.313  11.019   0.985  1.00 86.85           O  
ATOM   1740  CG  GLN A 111       3.815  12.596   0.843  1.00 86.85           C  
ATOM   1741  HG2 GLN A 111       3.125  12.173   0.113  1.00 86.85           H  
ATOM   1742  HG3 GLN A 111       4.627  13.090   0.309  1.00 86.85           H  
ATOM   1743  CD  GLN A 111       3.069  13.624   1.692  1.00 86.85           C  
ATOM   1744  NE2 GLN A 111       2.127  14.357   1.153  1.00 86.85           N  
ATOM   1745 HE21 GLN A 111       1.655  14.995   1.778  1.00 86.85           H  
ATOM   1746 HE22 GLN A 111       2.009  14.366   0.150  1.00 86.85           H  
ATOM   1747  OE1 GLN A 111       3.290  13.790   2.877  1.00 86.85           O  
ATOM   1748  N   ILE A 112       6.409  10.694  -1.040  1.00 85.30           N  
ATOM   1749  H   ILE A 112       5.556  10.555  -1.563  1.00 85.30           H  
ATOM   1750  CA  ILE A 112       7.636  10.973  -1.786  1.00 85.30           C  
ATOM   1751  HA  ILE A 112       8.438  10.373  -1.356  1.00 85.30           H  
ATOM   1752  C   ILE A 112       7.984  12.452  -1.614  1.00 85.30           C  
ATOM   1753  CB  ILE A 112       7.486  10.576  -3.270  1.00 85.30           C  
ATOM   1754  HB  ILE A 112       6.741  11.226  -3.729  1.00 85.30           H  
ATOM   1755  O   ILE A 112       7.115  13.311  -1.749  1.00 85.30           O  
ATOM   1756  CG1 ILE A 112       6.995   9.115  -3.375  1.00 85.30           C  
ATOM   1757 HG12 ILE A 112       7.646   8.464  -2.793  1.00 85.30           H  
ATOM   1758 HG13 ILE A 112       5.988   9.043  -2.963  1.00 85.30           H  
ATOM   1759  CG2 ILE A 112       8.817  10.759  -4.021  1.00 85.30           C  
ATOM   1760 HG21 ILE A 112       9.568  10.077  -3.621  1.00 85.30           H  
ATOM   1761 HG22 ILE A 112       9.179  11.784  -3.939  1.00 85.30           H  
ATOM   1762 HG23 ILE A 112       8.688  10.550  -5.083  1.00 85.30           H  
ATOM   1763  CD1 ILE A 112       6.931   8.585  -4.803  1.00 85.30           C  
ATOM   1764 HD11 ILE A 112       7.934   8.322  -5.140  1.00 85.30           H  
ATOM   1765 HD12 ILE A 112       6.511   9.337  -5.472  1.00 85.30           H  
ATOM   1766 HD13 ILE A 112       6.301   7.695  -4.815  1.00 85.30           H  
ATOM   1767  N   LEU A 113       9.257  12.743  -1.324  1.00 78.40           N  
ATOM   1768  H   LEU A 113       9.897  11.965  -1.253  1.00 78.40           H  
ATOM   1769  CA  LEU A 113       9.752  14.065  -0.897  1.00 78.40           C  
ATOM   1770  HA  LEU A 113      10.829  13.964  -0.764  1.00 78.40           H  
ATOM   1771  C   LEU A 113       9.237  14.528   0.483  1.00 78.40           C  
ATOM   1772  CB  LEU A 113       9.532  15.141  -1.987  1.00 78.40           C  
ATOM   1773  HB2 LEU A 113      10.056  16.047  -1.682  1.00 78.40           H  
ATOM   1774  HB3 LEU A 113       8.471  15.391  -2.020  1.00 78.40           H  
ATOM   1775  O   LEU A 113       9.441  15.683   0.860  1.00 78.40           O  
ATOM   1776  CG  LEU A 113       9.994  14.776  -3.406  1.00 78.40           C  
ATOM   1777  HG  LEU A 113       9.502  13.861  -3.734  1.00 78.40           H  
ATOM   1778  CD1 LEU A 113       9.588  15.875  -4.387  1.00 78.40           C  
ATOM   1779 HD11 LEU A 113      10.057  16.818  -4.107  1.00 78.40           H  
ATOM   1780 HD12 LEU A 113       9.898  15.598  -5.395  1.00 78.40           H  
ATOM   1781 HD13 LEU A 113       8.504  15.989  -4.373  1.00 78.40           H  
ATOM   1782  CD2 LEU A 113      11.510  14.585  -3.476  1.00 78.40           C  
ATOM   1783 HD21 LEU A 113      11.809  14.375  -4.503  1.00 78.40           H  
ATOM   1784 HD22 LEU A 113      12.019  15.484  -3.127  1.00 78.40           H  
ATOM   1785 HD23 LEU A 113      11.806  13.739  -2.855  1.00 78.40           H  
ATOM   1786  N   GLY A 114       8.605  13.639   1.254  1.00 77.48           N  
ATOM   1787  H   GLY A 114       8.410  12.721   0.881  1.00 77.48           H  
ATOM   1788  CA  GLY A 114       8.132  13.917   2.607  1.00 77.48           C  
ATOM   1789  HA2 GLY A 114       7.929  12.972   3.110  1.00 77.48           H  
ATOM   1790  HA3 GLY A 114       8.930  14.425   3.148  1.00 77.48           H  
ATOM   1791  C   GLY A 114       6.858  14.778   2.674  1.00 77.48           C  
ATOM   1792  O   GLY A 114       6.133  14.911   1.682  1.00 77.48           O  
ATOM   1793  N   PRO A 115       6.559  15.365   3.852  1.00 77.40           N  
ATOM   1794  CA  PRO A 115       5.348  16.154   4.071  1.00 77.40           C  
ATOM   1795  HA  PRO A 115       4.480  15.510   3.930  1.00 77.40           H  
ATOM   1796  C   PRO A 115       5.252  17.349   3.119  1.00 77.40           C  
ATOM   1797  CB  PRO A 115       5.382  16.581   5.540  1.00 77.40           C  
ATOM   1798  HB2 PRO A 115       5.778  17.590   5.649  1.00 77.40           H  
ATOM   1799  HB3 PRO A 115       4.388  16.520   5.983  1.00 77.40           H  
ATOM   1800  O   PRO A 115       6.123  18.221   3.112  1.00 77.40           O  
ATOM   1801  CG  PRO A 115       6.325  15.583   6.205  1.00 77.40           C  
ATOM   1802  HG2 PRO A 115       6.830  16.015   7.069  1.00 77.40           H  
ATOM   1803  HG3 PRO A 115       5.765  14.693   6.493  1.00 77.40           H  
ATOM   1804  CD  PRO A 115       7.307  15.226   5.094  1.00 77.40           C  
ATOM   1805  HD2 PRO A 115       7.669  14.208   5.237  1.00 77.40           H  
ATOM   1806  HD3 PRO A 115       8.140  15.928   5.094  1.00 77.40           H  
ATOM   1807  N   GLY A 116       4.183  17.421   2.325  1.00 79.07           N  
ATOM   1808  H   GLY A 116       3.477  16.705   2.417  1.00 79.07           H  
ATOM   1809  CA  GLY A 116       4.127  18.341   1.177  1.00 79.07           C  
ATOM   1810  HA2 GLY A 116       3.314  19.059   1.275  1.00 79.07           H  
ATOM   1811  HA3 GLY A 116       5.037  18.940   1.149  1.00 79.07           H  
ATOM   1812  C   GLY A 116       4.069  17.642  -0.182  1.00 79.07           C  
ATOM   1813  O   GLY A 116       3.577  18.227  -1.145  1.00 79.07           O  
ATOM   1814  N   GLY A 117       4.563  16.405  -0.272  1.00 81.07           N  
ATOM   1815  H   GLY A 117       4.982  15.986   0.546  1.00 81.07           H  
ATOM   1816  CA  GLY A 117       4.679  15.663  -1.523  1.00 81.07           C  
ATOM   1817  HA2 GLY A 117       5.191  14.722  -1.323  1.00 81.07           H  
ATOM   1818  HA3 GLY A 117       5.289  16.235  -2.221  1.00 81.07           H  
ATOM   1819  C   GLY A 117       3.333  15.332  -2.173  1.00 81.07           C  
ATOM   1820  O   GLY A 117       2.421  14.812  -1.532  1.00 81.07           O  
ATOM   1821  N   GLY A 118       3.209  15.583  -3.477  1.00 86.16           N  
ATOM   1822  H   GLY A 118       3.978  16.035  -3.951  1.00 86.16           H  
ATOM   1823  CA  GLY A 118       2.008  15.244  -4.256  1.00 86.16           C  
ATOM   1824  HA2 GLY A 118       1.120  15.541  -3.699  1.00 86.16           H  
ATOM   1825  HA3 GLY A 118       2.026  15.806  -5.190  1.00 86.16           H  
ATOM   1826  C   GLY A 118       1.876  13.757  -4.610  1.00 86.16           C  
ATOM   1827  O   GLY A 118       0.861  13.348  -5.175  1.00 86.16           O  
ATOM   1828  N   THR A 119       2.878  12.945  -4.271  1.00 90.16           N  
ATOM   1829  H   THR A 119       3.652  13.330  -3.748  1.00 90.16           H  
ATOM   1830  CA  THR A 119       2.963  11.527  -4.634  1.00 90.16           C  
ATOM   1831  HA  THR A 119       2.015  11.202  -5.061  1.00 90.16           H  
ATOM   1832  C   THR A 119       3.237  10.689  -3.391  1.00 90.16           C  
ATOM   1833  CB  THR A 119       4.056  11.292  -5.691  1.00 90.16           C  
ATOM   1834  HB  THR A 119       5.037  11.413  -5.232  1.00 90.16           H  
ATOM   1835  O   THR A 119       4.027  11.082  -2.534  1.00 90.16           O  
ATOM   1836  CG2 THR A 119       3.963   9.911  -6.333  1.00 90.16           C  
ATOM   1837 HG21 THR A 119       4.063   9.130  -5.580  1.00 90.16           H  
ATOM   1838 HG22 THR A 119       3.005   9.797  -6.840  1.00 90.16           H  
ATOM   1839 HG23 THR A 119       4.766   9.790  -7.061  1.00 90.16           H  
ATOM   1840  OG1 THR A 119       3.938  12.212  -6.753  1.00 90.16           O  
ATOM   1841  HG1 THR A 119       4.592  11.953  -7.406  1.00 90.16           H  
ATOM   1842  N   ALA A 120       2.601   9.527  -3.295  1.00 90.36           N  
ATOM   1843  H   ALA A 120       1.980   9.254  -4.044  1.00 90.36           H  
ATOM   1844  CA  ALA A 120       2.859   8.524  -2.271  1.00 90.36           C  
ATOM   1845  HA  ALA A 120       3.673   8.852  -1.624  1.00 90.36           H  
ATOM   1846  C   ALA A 120       3.291   7.211  -2.920  1.00 90.36           C  
ATOM   1847  CB  ALA A 120       1.607   8.340  -1.413  1.00 90.36           C  
ATOM   1848  HB1 ALA A 120       0.749   8.149  -2.058  1.00 90.36           H  
ATOM   1849  HB2 ALA A 120       1.744   7.492  -0.742  1.00 90.36           H  
ATOM   1850  HB3 ALA A 120       1.436   9.233  -0.813  1.00 90.36           H  
ATOM   1851  O   ALA A 120       2.789   6.845  -3.983  1.00 90.36           O  
ATOM   1852  N   ARG A 121       4.189   6.483  -2.256  1.00 93.24           N  
ATOM   1853  H   ARG A 121       4.510   6.833  -1.365  1.00 93.24           H  
ATOM   1854  CA  ARG A 121       4.488   5.093  -2.595  1.00 93.24           C  
ATOM   1855  HA  ARG A 121       4.238   4.926  -3.643  1.00 93.24           H  
ATOM   1856  C   ARG A 121       3.596   4.190  -1.753  1.00 93.24           C  
ATOM   1857  CB  ARG A 121       5.988   4.816  -2.422  1.00 93.24           C  
ATOM   1858  HB2 ARG A 121       6.554   5.608  -2.912  1.00 93.24           H  
ATOM   1859  HB3 ARG A 121       6.237   4.812  -1.361  1.00 93.24           H  
ATOM   1860  O   ARG A 121       3.569   4.316  -0.528  1.00 93.24           O  
ATOM   1861  CG  ARG A 121       6.374   3.469  -3.056  1.00 93.24           C  
ATOM   1862  HG2 ARG A 121       5.903   2.659  -2.501  1.00 93.24           H  
ATOM   1863  HG3 ARG A 121       6.005   3.439  -4.081  1.00 93.24           H  
ATOM   1864  CD  ARG A 121       7.890   3.234  -3.097  1.00 93.24           C  
ATOM   1865  HD2 ARG A 121       8.348   4.036  -3.676  1.00 93.24           H  
ATOM   1866  HD3 ARG A 121       8.078   2.299  -3.625  1.00 93.24           H  
ATOM   1867  NE  ARG A 121       8.472   3.139  -1.742  1.00 93.24           N  
ATOM   1868  HE  ARG A 121       7.971   2.574  -1.070  1.00 93.24           H  
ATOM   1869  NH1 ARG A 121      10.230   4.590  -2.018  1.00 93.24           N  
ATOM   1870 HH11 ARG A 121       9.953   4.730  -2.979  1.00 93.24           H  
ATOM   1871 HH12 ARG A 121      10.544   5.416  -1.531  1.00 93.24           H  
ATOM   1872  NH2 ARG A 121       9.797   3.737  -0.006  1.00 93.24           N  
ATOM   1873 HH21 ARG A 121       9.247   3.185   0.637  1.00 93.24           H  
ATOM   1874 HH22 ARG A 121      10.351   4.481   0.392  1.00 93.24           H  
ATOM   1875  CZ  ARG A 121       9.506   3.810  -1.272  1.00 93.24           C  
ATOM   1876  N   VAL A 122       2.870   3.289  -2.406  1.00 97.02           N  
ATOM   1877  H   VAL A 122       2.935   3.256  -3.413  1.00 97.02           H  
ATOM   1878  CA  VAL A 122       1.903   2.392  -1.760  1.00 97.02           C  
ATOM   1879  HA  VAL A 122       2.046   2.448  -0.681  1.00 97.02           H  
ATOM   1880  C   VAL A 122       2.143   0.941  -2.160  1.00 97.02           C  
ATOM   1881  CB  VAL A 122       0.446   2.815  -2.046  1.00 97.02           C  
ATOM   1882  HB  VAL A 122      -0.205   2.183  -1.441  1.00 97.02           H  
ATOM   1883  O   VAL A 122       2.541   0.680  -3.293  1.00 97.02           O  
ATOM   1884  CG1 VAL A 122       0.185   4.268  -1.634  1.00 97.02           C  
ATOM   1885 HG11 VAL A 122      -0.888   4.458  -1.650  1.00 97.02           H  
ATOM   1886 HG12 VAL A 122       0.555   4.435  -0.623  1.00 97.02           H  
ATOM   1887 HG13 VAL A 122       0.688   4.956  -2.314  1.00 97.02           H  
ATOM   1888  CG2 VAL A 122       0.029   2.662  -3.515  1.00 97.02           C  
ATOM   1889 HG21 VAL A 122       0.086   1.615  -3.814  1.00 97.02           H  
ATOM   1890 HG22 VAL A 122      -1.001   2.993  -3.644  1.00 97.02           H  
ATOM   1891 HG23 VAL A 122       0.678   3.255  -4.159  1.00 97.02           H  
ATOM   1892  N   LEU A 123       1.880   0.002  -1.250  1.00 96.09           N  
ATOM   1893  H   LEU A 123       1.554   0.306  -0.344  1.00 96.09           H  
ATOM   1894  CA  LEU A 123       1.797  -1.433  -1.549  1.00 96.09           C  
ATOM   1895  HA  LEU A 123       2.297  -1.641  -2.495  1.00 96.09           H  
ATOM   1896  C   LEU A 123       0.337  -1.825  -1.734  1.00 96.09           C  
ATOM   1897  CB  LEU A 123       2.480  -2.247  -0.428  1.00 96.09           C  
ATOM   1898  HB2 LEU A 123       3.561  -2.117  -0.485  1.00 96.09           H  
ATOM   1899  HB3 LEU A 123       2.166  -1.825   0.527  1.00 96.09           H  
ATOM   1900  O   LEU A 123      -0.462  -1.621  -0.825  1.00 96.09           O  
ATOM   1901  CG  LEU A 123       2.173  -3.760  -0.390  1.00 96.09           C  
ATOM   1902  HG  LEU A 123       1.096  -3.916  -0.330  1.00 96.09           H  
ATOM   1903  CD1 LEU A 123       2.710  -4.517  -1.601  1.00 96.09           C  
ATOM   1904 HD11 LEU A 123       2.246  -4.156  -2.519  1.00 96.09           H  
ATOM   1905 HD12 LEU A 123       3.795  -4.423  -1.665  1.00 96.09           H  
ATOM   1906 HD13 LEU A 123       2.469  -5.575  -1.505  1.00 96.09           H  
ATOM   1907  CD2 LEU A 123       2.796  -4.375   0.862  1.00 96.09           C  
ATOM   1908 HD21 LEU A 123       3.880  -4.259   0.843  1.00 96.09           H  
ATOM   1909 HD22 LEU A 123       2.554  -5.437   0.909  1.00 96.09           H  
ATOM   1910 HD23 LEU A 123       2.395  -3.893   1.754  1.00 96.09           H  
ATOM   1911  N   PHE A 124      -0.004  -2.415  -2.877  1.00 97.85           N  
ATOM   1912  H   PHE A 124       0.709  -2.588  -3.571  1.00 97.85           H  
ATOM   1913  CA  PHE A 124      -1.322  -2.985  -3.128  1.00 97.85           C  
ATOM   1914  HA  PHE A 124      -2.084  -2.365  -2.656  1.00 97.85           H  
ATOM   1915  C   PHE A 124      -1.403  -4.387  -2.525  1.00 97.85           C  
ATOM   1916  CB  PHE A 124      -1.592  -2.994  -4.633  1.00 97.85           C  
ATOM   1917  HB2 PHE A 124      -2.471  -3.609  -4.823  1.00 97.85           H  
ATOM   1918  HB3 PHE A 124      -0.751  -3.453  -5.154  1.00 97.85           H  
ATOM   1919  O   PHE A 124      -0.909  -5.351  -3.099  1.00 97.85           O  
ATOM   1920  CG  PHE A 124      -1.850  -1.613  -5.190  1.00 97.85           C  
ATOM   1921  CD1 PHE A 124      -3.146  -1.076  -5.109  1.00 97.85           C  
ATOM   1922  HD1 PHE A 124      -3.934  -1.658  -4.654  1.00 97.85           H  
ATOM   1923  CD2 PHE A 124      -0.805  -0.844  -5.735  1.00 97.85           C  
ATOM   1924  HD2 PHE A 124       0.196  -1.248  -5.780  1.00 97.85           H  
ATOM   1925  CE1 PHE A 124      -3.413   0.214  -5.596  1.00 97.85           C  
ATOM   1926  HE1 PHE A 124      -4.412   0.620  -5.537  1.00 97.85           H  
ATOM   1927  CE2 PHE A 124      -1.073   0.457  -6.199  1.00 97.85           C  
ATOM   1928  HE2 PHE A 124      -0.281   1.085  -6.578  1.00 97.85           H  
ATOM   1929  CZ  PHE A 124      -2.371   0.984  -6.134  1.00 97.85           C  
ATOM   1930  HZ  PHE A 124      -2.563   1.989  -6.479  1.00 97.85           H  
ATOM   1931  N   VAL A 125      -2.048  -4.513  -1.367  1.00 97.71           N  
ATOM   1932  H   VAL A 125      -2.466  -3.684  -0.968  1.00 97.71           H  
ATOM   1933  CA  VAL A 125      -2.003  -5.733  -0.533  1.00 97.71           C  
ATOM   1934  HA  VAL A 125      -0.958  -6.010  -0.397  1.00 97.71           H  
ATOM   1935  C   VAL A 125      -2.675  -6.956  -1.173  1.00 97.71           C  
ATOM   1936  CB  VAL A 125      -2.584  -5.459   0.867  1.00 97.71           C  
ATOM   1937  HB  VAL A 125      -2.475  -6.363   1.466  1.00 97.71           H  
ATOM   1938  O   VAL A 125      -2.400  -8.088  -0.794  1.00 97.71           O  
ATOM   1939  CG1 VAL A 125      -1.810  -4.330   1.568  1.00 97.71           C  
ATOM   1940 HG11 VAL A 125      -1.927  -3.383   1.041  1.00 97.71           H  
ATOM   1941 HG12 VAL A 125      -2.170  -4.211   2.589  1.00 97.71           H  
ATOM   1942 HG13 VAL A 125      -0.752  -4.590   1.606  1.00 97.71           H  
ATOM   1943  CG2 VAL A 125      -4.071  -5.078   0.825  1.00 97.71           C  
ATOM   1944 HG21 VAL A 125      -4.652  -5.886   0.381  1.00 97.71           H  
ATOM   1945 HG22 VAL A 125      -4.211  -4.165   0.246  1.00 97.71           H  
ATOM   1946 HG23 VAL A 125      -4.435  -4.917   1.840  1.00 97.71           H  
ATOM   1947  N   ASP A 126      -3.533  -6.744  -2.174  1.00 98.21           N  
ATOM   1948  H   ASP A 126      -3.743  -5.786  -2.415  1.00 98.21           H  
ATOM   1949  CA  ASP A 126      -4.200  -7.821  -2.921  1.00 98.21           C  
ATOM   1950  HA  ASP A 126      -4.184  -8.734  -2.325  1.00 98.21           H  
ATOM   1951  C   ASP A 126      -3.515  -8.171  -4.249  1.00 98.21           C  
ATOM   1952  CB  ASP A 126      -5.667  -7.444  -3.145  1.00 98.21           C  
ATOM   1953  HB2 ASP A 126      -6.150  -8.210  -3.752  1.00 98.21           H  
ATOM   1954  HB3 ASP A 126      -5.717  -6.500  -3.688  1.00 98.21           H  
ATOM   1955  O   ASP A 126      -3.851  -9.176  -4.867  1.00 98.21           O  
ATOM   1956  CG  ASP A 126      -6.428  -7.327  -1.829  1.00 98.21           C  
ATOM   1957  OD1 ASP A 126      -6.311  -8.236  -0.976  1.00 98.21           O  
ATOM   1958  OD2 ASP A 126      -7.164  -6.328  -1.652  1.00 98.21           O  
ATOM   1959  N   HIS A 127      -2.539  -7.369  -4.681  1.00 96.14           N  
ATOM   1960  H   HIS A 127      -2.267  -6.598  -4.088  1.00 96.14           H  
ATOM   1961  CA  HIS A 127      -1.780  -7.580  -5.921  1.00 96.14           C  
ATOM   1962  HA  HIS A 127      -2.153  -8.458  -6.448  1.00 96.14           H  
ATOM   1963  C   HIS A 127      -0.289  -7.832  -5.659  1.00 96.14           C  
ATOM   1964  CB  HIS A 127      -1.983  -6.368  -6.835  1.00 96.14           C  
ATOM   1965  HB2 HIS A 127      -1.661  -5.474  -6.300  1.00 96.14           H  
ATOM   1966  HB3 HIS A 127      -1.349  -6.483  -7.714  1.00 96.14           H  
ATOM   1967  O   HIS A 127       0.413  -8.328  -6.530  1.00 96.14           O  
ATOM   1968  CG  HIS A 127      -3.399  -6.162  -7.311  1.00 96.14           C  
ATOM   1969  CD2 HIS A 127      -4.304  -5.292  -6.775  1.00 96.14           C  
ATOM   1970  HD2 HIS A 127      -4.137  -4.652  -5.922  1.00 96.14           H  
ATOM   1971  ND1 HIS A 127      -3.956  -6.736  -8.455  1.00 96.14           N  
ATOM   1972  CE1 HIS A 127      -5.173  -6.195  -8.588  1.00 96.14           C  
ATOM   1973  HE1 HIS A 127      -5.840  -6.387  -9.415  1.00 96.14           H  
ATOM   1974  NE2 HIS A 127      -5.407  -5.320  -7.598  1.00 96.14           N  
ATOM   1975  HE2 HIS A 127      -6.185  -4.676  -7.574  1.00 96.14           H  
ATOM   1976  N   GLY A 128       0.213  -7.488  -4.468  1.00 95.55           N  
ATOM   1977  H   GLY A 128      -0.400  -7.016  -3.819  1.00 95.55           H  
ATOM   1978  CA  GLY A 128       1.613  -7.641  -4.049  1.00 95.55           C  
ATOM   1979  HA2 GLY A 128       1.963  -8.617  -4.384  1.00 95.55           H  
ATOM   1980  HA3 GLY A 128       1.676  -7.600  -2.962  1.00 95.55           H  
ATOM   1981  C   GLY A 128       2.563  -6.593  -4.630  1.00 95.55           C  
ATOM   1982  O   GLY A 128       3.695  -6.431  -4.185  1.00 95.55           O  
ATOM   1983  N   ASN A 129       2.071  -5.844  -5.604  1.00 93.72           N  
ATOM   1984  H   ASN A 129       1.131  -6.052  -5.909  1.00 93.72           H  
ATOM   1985  CA  ASN A 129       2.807  -4.874  -6.373  1.00 93.72           C  
ATOM   1986  HA  ASN A 129       3.830  -5.233  -6.486  1.00 93.72           H  
ATOM   1987  C   ASN A 129       2.828  -3.519  -5.642  1.00 93.72           C  
ATOM   1988  CB  ASN A 129       2.136  -4.879  -7.757  1.00 93.72           C  
ATOM   1989  HB2 ASN A 129       2.873  -4.795  -8.555  1.00 93.72           H  
ATOM   1990  HB3 ASN A 129       1.674  -5.847  -7.948  1.00 93.72           H  
ATOM   1991  O   ASN A 129       1.884  -3.139  -4.945  1.00 93.72           O  
ATOM   1992  CG  ASN A 129       1.068  -3.826  -7.926  1.00 93.72           C  
ATOM   1993  ND2 ASN A 129       1.393  -2.637  -8.377  1.00 93.72           N  
ATOM   1994 HD21 ASN A 129       0.627  -1.986  -8.476  1.00 93.72           H  
ATOM   1995 HD22 ASN A 129       2.344  -2.435  -8.649  1.00 93.72           H  
ATOM   1996  OD1 ASN A 129      -0.087  -4.049  -7.633  1.00 93.72           O  
ATOM   1997  N   VAL A 130       3.892  -2.749  -5.827  1.00 93.53           N  
ATOM   1998  H   VAL A 130       4.636  -3.091  -6.418  1.00 93.53           H  
ATOM   1999  CA  VAL A 130       4.035  -1.410  -5.241  1.00 93.53           C  
ATOM   2000  HA  VAL A 130       3.161  -1.180  -4.630  1.00 93.53           H  
ATOM   2001  C   VAL A 130       4.076  -0.365  -6.309  1.00 93.53           C  
ATOM   2002  CB  VAL A 130       5.268  -1.386  -4.355  1.00 93.53           C  
ATOM   2003  HB  VAL A 130       6.045  -1.950  -4.870  1.00 93.53           H  
ATOM   2004  O   VAL A 130       4.599  -0.618  -7.375  1.00 93.53           O  
ATOM   2005  CG1 VAL A 130       5.809   0.023  -4.038  1.00 93.53           C  
ATOM   2006 HG11 VAL A 130       6.121   0.519  -4.957  1.00 93.53           H  
ATOM   2007 HG12 VAL A 130       5.055   0.619  -3.526  1.00 93.53           H  
ATOM   2008 HG13 VAL A 130       6.699  -0.061  -3.415  1.00 93.53           H  
ATOM   2009  CG2 VAL A 130       4.818  -2.134  -3.087  1.00 93.53           C  
ATOM   2010 HG21 VAL A 130       5.511  -2.910  -2.762  1.00 93.53           H  
ATOM   2011 HG22 VAL A 130       4.589  -1.417  -2.299  1.00 93.53           H  
ATOM   2012 HG23 VAL A 130       3.915  -2.717  -3.265  1.00 93.53           H  
ATOM   2013  N   ALA A 131       3.518   0.805  -6.052  1.00 93.40           N  
ATOM   2014  H   ALA A 131       3.101   0.967  -5.147  1.00 93.40           H  
ATOM   2015  CA  ALA A 131       3.442   1.837  -7.065  1.00 93.40           C  
ATOM   2016  HA  ALA A 131       4.315   1.761  -7.713  1.00 93.40           H  
ATOM   2017  C   ALA A 131       3.486   3.233  -6.451  1.00 93.40           C  
ATOM   2018  CB  ALA A 131       2.196   1.573  -7.925  1.00 93.40           C  
ATOM   2019  HB1 ALA A 131       1.551   0.839  -7.442  1.00 93.40           H  
ATOM   2020  HB2 ALA A 131       2.505   1.129  -8.871  1.00 93.40           H  
ATOM   2021  HB3 ALA A 131       1.641   2.493  -8.108  1.00 93.40           H  
ATOM   2022  O   ALA A 131       3.089   3.455  -5.306  1.00 93.40           O  
ATOM   2023  N   GLU A 132       3.972   4.179  -7.246  1.00 93.98           N  
ATOM   2024  H   GLU A 132       4.312   3.919  -8.161  1.00 93.98           H  
ATOM   2025  CA  GLU A 132       3.870   5.600  -6.952  1.00 93.98           C  
ATOM   2026  HA  GLU A 132       3.884   5.748  -5.872  1.00 93.98           H  
ATOM   2027  C   GLU A 132       2.551   6.133  -7.506  1.00 93.98           C  
ATOM   2028  CB  GLU A 132       5.054   6.371  -7.533  1.00 93.98           C  
ATOM   2029  HB2 GLU A 132       4.936   7.416  -7.246  1.00 93.98           H  
ATOM   2030  HB3 GLU A 132       5.037   6.302  -8.621  1.00 93.98           H  
ATOM   2031  O   GLU A 132       2.273   6.048  -8.707  1.00 93.98           O  
ATOM   2032  CG  GLU A 132       6.405   5.856  -7.017  1.00 93.98           C  
ATOM   2033  HG2 GLU A 132       6.584   4.864  -7.431  1.00 93.98           H  
ATOM   2034  HG3 GLU A 132       6.359   5.756  -5.932  1.00 93.98           H  
ATOM   2035  CD  GLU A 132       7.573   6.774  -7.405  1.00 93.98           C  
ATOM   2036  OE1 GLU A 132       8.699   6.462  -6.961  1.00 93.98           O  
ATOM   2037  OE2 GLU A 132       7.338   7.781  -8.115  1.00 93.98           O  
ATOM   2038  N   VAL A 133       1.726   6.684  -6.624  1.00 94.68           N  
ATOM   2039  H   VAL A 133       2.014   6.729  -5.657  1.00 94.68           H  
ATOM   2040  CA  VAL A 133       0.398   7.189  -6.962  1.00 94.68           C  
ATOM   2041  HA  VAL A 133       0.300   7.178  -8.047  1.00 94.68           H  
ATOM   2042  C   VAL A 133       0.243   8.630  -6.485  1.00 94.68           C  
ATOM   2043  CB  VAL A 133      -0.722   6.282  -6.420  1.00 94.68           C  
ATOM   2044  HB  VAL A 133      -1.673   6.695  -6.756  1.00 94.68           H  
ATOM   2045  O   VAL A 133       0.798   9.003  -5.446  1.00 94.68           O  
ATOM   2046  CG1 VAL A 133      -0.615   4.866  -6.998  1.00 94.68           C  
ATOM   2047 HG11 VAL A 133      -0.574   4.916  -8.086  1.00 94.68           H  
ATOM   2048 HG12 VAL A 133      -1.492   4.286  -6.710  1.00 94.68           H  
ATOM   2049 HG13 VAL A 133       0.279   4.366  -6.625  1.00 94.68           H  
ATOM   2050  CG2 VAL A 133      -0.751   6.193  -4.891  1.00 94.68           C  
ATOM   2051 HG21 VAL A 133      -0.937   7.176  -4.458  1.00 94.68           H  
ATOM   2052 HG22 VAL A 133      -1.552   5.520  -4.584  1.00 94.68           H  
ATOM   2053 HG23 VAL A 133       0.198   5.807  -4.519  1.00 94.68           H  
ATOM   2054  N   PRO A 134      -0.519   9.472  -7.201  1.00 92.45           N  
ATOM   2055  CA  PRO A 134      -0.864  10.792  -6.703  1.00 92.45           C  
ATOM   2056  HA  PRO A 134       0.049  11.370  -6.560  1.00 92.45           H  
ATOM   2057  C   PRO A 134      -1.622  10.649  -5.386  1.00 92.45           C  
ATOM   2058  CB  PRO A 134      -1.728  11.441  -7.790  1.00 92.45           C  
ATOM   2059  HB2 PRO A 134      -1.509  12.503  -7.898  1.00 92.45           H  
ATOM   2060  HB3 PRO A 134      -2.786  11.289  -7.578  1.00 92.45           H  
ATOM   2061  O   PRO A 134      -2.559   9.856  -5.288  1.00 92.45           O  
ATOM   2062  CG  PRO A 134      -1.358  10.656  -9.048  1.00 92.45           C  
ATOM   2063  HG2 PRO A 134      -2.157  10.657  -9.789  1.00 92.45           H  
ATOM   2064  HG3 PRO A 134      -0.439  11.056  -9.475  1.00 92.45           H  
ATOM   2065  CD  PRO A 134      -1.103   9.255  -8.511  1.00 92.45           C  
ATOM   2066  HD2 PRO A 134      -2.041   8.709  -8.413  1.00 92.45           H  
ATOM   2067  HD3 PRO A 134      -0.422   8.731  -9.183  1.00 92.45           H  
ATOM   2068  N   VAL A 135      -1.292  11.455  -4.386  1.00 90.98           N  
ATOM   2069  H   VAL A 135      -0.511  12.083  -4.511  1.00 90.98           H  
ATOM   2070  CA  VAL A 135      -2.028  11.470  -3.108  1.00 90.98           C  
ATOM   2071  HA  VAL A 135      -1.971  10.476  -2.664  1.00 90.98           H  
ATOM   2072  C   VAL A 135      -3.517  11.803  -3.284  1.00 90.98           C  
ATOM   2073  CB  VAL A 135      -1.389  12.457  -2.130  1.00 90.98           C  
ATOM   2074  HB  VAL A 135      -1.972  12.465  -1.209  1.00 90.98           H  
ATOM   2075  O   VAL A 135      -4.352  11.366  -2.498  1.00 90.98           O  
ATOM   2076  CG1 VAL A 135       0.041  12.052  -1.764  1.00 90.98           C  
ATOM   2077 HG11 VAL A 135       0.403  12.679  -0.949  1.00 90.98           H  
ATOM   2078 HG12 VAL A 135       0.705  12.167  -2.621  1.00 90.98           H  
ATOM   2079 HG13 VAL A 135       0.055  11.012  -1.437  1.00 90.98           H  
ATOM   2080  CG2 VAL A 135      -1.392  13.864  -2.725  1.00 90.98           C  
ATOM   2081 HG21 VAL A 135      -0.566  14.419  -2.281  1.00 90.98           H  
ATOM   2082 HG22 VAL A 135      -1.228  13.880  -3.803  1.00 90.98           H  
ATOM   2083 HG23 VAL A 135      -2.351  14.340  -2.518  1.00 90.98           H  
ATOM   2084  N   SER A 136      -3.885  12.508  -4.360  1.00 89.26           N  
ATOM   2085  H   SER A 136      -3.162  12.830  -4.987  1.00 89.26           H  
ATOM   2086  CA  SER A 136      -5.279  12.760  -4.747  1.00 89.26           C  
ATOM   2087  HA  SER A 136      -5.802  13.183  -3.889  1.00 89.26           H  
ATOM   2088  C   SER A 136      -6.052  11.498  -5.158  1.00 89.26           C  
ATOM   2089  CB  SER A 136      -5.322  13.796  -5.874  1.00 89.26           C  
ATOM   2090  HB2 SER A 136      -4.893  14.731  -5.516  1.00 89.26           H  
ATOM   2091  HB3 SER A 136      -6.358  13.977  -6.162  1.00 89.26           H  
ATOM   2092  O   SER A 136      -7.285  11.513  -5.169  1.00 89.26           O  
ATOM   2093  OG  SER A 136      -4.588  13.346  -6.997  1.00 89.26           O  
ATOM   2094  HG  SER A 136      -4.652  14.022  -7.676  1.00 89.26           H  
ATOM   2095  N   SER A 137      -5.355  10.396  -5.449  1.00 92.75           N  
ATOM   2096  H   SER A 137      -4.348  10.454  -5.396  1.00 92.75           H  
ATOM   2097  CA  SER A 137      -5.926   9.076  -5.750  1.00 92.75           C  
ATOM   2098  HA  SER A 137      -6.950   9.216  -6.096  1.00 92.75           H  
ATOM   2099  C   SER A 137      -6.014   8.152  -4.528  1.00 92.75           C  
ATOM   2100  CB  SER A 137      -5.169   8.408  -6.902  1.00 92.75           C  
ATOM   2101  HB2 SER A 137      -5.755   7.564  -7.268  1.00 92.75           H  
ATOM   2102  HB3 SER A 137      -5.048   9.119  -7.720  1.00 92.75           H  
ATOM   2103  O   SER A 137      -6.345   6.980  -4.678  1.00 92.75           O  
ATOM   2104  OG  SER A 137      -3.903   7.935  -6.493  1.00 92.75           O  
ATOM   2105  HG  SER A 137      -3.414   8.626  -6.041  1.00 92.75           H  
ATOM   2106  N   LEU A 138      -5.745   8.665  -3.322  1.00 95.42           N  
ATOM   2107  H   LEU A 138      -5.435   9.624  -3.256  1.00 95.42           H  
ATOM   2108  CA  LEU A 138      -5.893   7.928  -2.067  1.00 95.42           C  
ATOM   2109  HA  LEU A 138      -5.872   6.858  -2.273  1.00 95.42           H  
ATOM   2110  C   LEU A 138      -7.232   8.247  -1.400  1.00 95.42           C  
ATOM   2111  CB  LEU A 138      -4.726   8.253  -1.122  1.00 95.42           C  
ATOM   2112  HB2 LEU A 138      -4.859   7.690  -0.198  1.00 95.42           H  
ATOM   2113  HB3 LEU A 138      -4.775   9.314  -0.875  1.00 95.42           H  
ATOM   2114  O   LEU A 138      -7.706   9.386  -1.432  1.00 95.42           O  
ATOM   2115  CG  LEU A 138      -3.327   7.960  -1.683  1.00 95.42           C  
ATOM   2116  HG  LEU A 138      -3.154   8.567  -2.572  1.00 95.42           H  
ATOM   2117  CD1 LEU A 138      -2.282   8.333  -0.633  1.00 95.42           C  
ATOM   2118 HD11 LEU A 138      -2.411   9.373  -0.333  1.00 95.42           H  
ATOM   2119 HD12 LEU A 138      -2.385   7.687   0.238  1.00 95.42           H  
ATOM   2120 HD13 LEU A 138      -1.284   8.205  -1.051  1.00 95.42           H  
ATOM   2121  CD2 LEU A 138      -3.145   6.492  -2.056  1.00 95.42           C  
ATOM   2122 HD21 LEU A 138      -3.777   6.247  -2.909  1.00 95.42           H  
ATOM   2123 HD22 LEU A 138      -2.107   6.318  -2.338  1.00 95.42           H  
ATOM   2124 HD23 LEU A 138      -3.398   5.853  -1.210  1.00 95.42           H  
ATOM   2125  N   ARG A 139      -7.845   7.243  -0.777  1.00 96.41           N  
ATOM   2126  H   ARG A 139      -7.429   6.327  -0.871  1.00 96.41           H  
ATOM   2127  CA  ARG A 139      -9.064   7.346   0.035  1.00 96.41           C  
ATOM   2128  HA  ARG A 139      -9.261   8.393   0.265  1.00 96.41           H  
ATOM   2129  C   ARG A 139      -8.871   6.642   1.365  1.00 96.41           C  
ATOM   2130  CB  ARG A 139     -10.270   6.747  -0.710  1.00 96.41           C  
ATOM   2131  HB2 ARG A 139     -11.148   6.779  -0.064  1.00 96.41           H  
ATOM   2132  HB3 ARG A 139     -10.059   5.703  -0.938  1.00 96.41           H  
ATOM   2133  O   ARG A 139      -8.075   5.709   1.483  1.00 96.41           O  
ATOM   2134  CG  ARG A 139     -10.606   7.456  -2.022  1.00 96.41           C  
ATOM   2135  HG2 ARG A 139      -9.755   7.392  -2.701  1.00 96.41           H  
ATOM   2136  HG3 ARG A 139     -11.457   6.958  -2.486  1.00 96.41           H  
ATOM   2137  CD  ARG A 139     -10.959   8.923  -1.791  1.00 96.41           C  
ATOM   2138  HD2 ARG A 139     -10.111   9.458  -1.363  1.00 96.41           H  
ATOM   2139  HD3 ARG A 139     -11.756   8.994  -1.051  1.00 96.41           H  
ATOM   2140  NE  ARG A 139     -11.362   9.565  -3.045  1.00 96.41           N  
ATOM   2141  HE  ARG A 139     -12.348   9.555  -3.263  1.00 96.41           H  
ATOM   2142  NH1 ARG A 139      -9.259  10.199  -3.707  1.00 96.41           N  
ATOM   2143 HH11 ARG A 139      -8.647  10.693  -4.340  1.00 96.41           H  
ATOM   2144 HH12 ARG A 139      -8.864   9.770  -2.882  1.00 96.41           H  
ATOM   2145  NH2 ARG A 139     -11.022  10.794  -4.922  1.00 96.41           N  
ATOM   2146 HH21 ARG A 139     -12.011  10.998  -4.914  1.00 96.41           H  
ATOM   2147 HH22 ARG A 139     -10.388  11.267  -5.550  1.00 96.41           H  
ATOM   2148  CZ  ARG A 139     -10.549  10.174  -3.884  1.00 96.41           C  
ATOM   2149  N   LYS A 140      -9.620   7.086   2.371  1.00 95.57           N  
ATOM   2150  H   LYS A 140     -10.293   7.817   2.190  1.00 95.57           H  
ATOM   2151  CA  LYS A 140      -9.569   6.490   3.703  1.00 95.57           C  
ATOM   2152  HA  LYS A 140      -8.525   6.415   4.008  1.00 95.57           H  
ATOM   2153  C   LYS A 140     -10.150   5.081   3.666  1.00 95.57           C  
ATOM   2154  CB  LYS A 140     -10.301   7.394   4.697  1.00 95.57           C  
ATOM   2155  HB2 LYS A 140     -11.370   7.393   4.486  1.00 95.57           H  
ATOM   2156  HB3 LYS A 140      -9.931   8.414   4.590  1.00 95.57           H  
ATOM   2157  O   LYS A 140     -11.242   4.886   3.132  1.00 95.57           O  
ATOM   2158  CG  LYS A 140     -10.055   6.922   6.133  1.00 95.57           C  
ATOM   2159  HG2 LYS A 140     -10.637   6.019   6.318  1.00 95.57           H  
ATOM   2160  HG3 LYS A 140      -8.997   6.710   6.282  1.00 95.57           H  
ATOM   2161  CD  LYS A 140     -10.486   8.013   7.109  1.00 95.57           C  
ATOM   2162  HD2 LYS A 140     -11.499   8.309   6.839  1.00 95.57           H  
ATOM   2163  HD3 LYS A 140      -9.841   8.886   7.013  1.00 95.57           H  
ATOM   2164  CE  LYS A 140     -10.484   7.514   8.554  1.00 95.57           C  
ATOM   2165  HE2 LYS A 140     -11.057   6.588   8.602  1.00 95.57           H  
ATOM   2166  HE3 LYS A 140     -11.000   8.243   9.180  1.00 95.57           H  
ATOM   2167  NZ  LYS A 140      -9.135   7.257   9.098  1.00 95.57           N  
ATOM   2168  HZ1 LYS A 140      -8.553   8.082   9.080  1.00 95.57           H  
ATOM   2169  HZ2 LYS A 140      -8.674   6.519   8.585  1.00 95.57           H  
ATOM   2170  HZ3 LYS A 140      -9.261   6.927  10.044  1.00 95.57           H  
ATOM   2171  N   MET A 141      -9.426   4.120   4.228  1.00 98.40           N  
ATOM   2172  H   MET A 141      -8.551   4.358   4.673  1.00 98.40           H  
ATOM   2173  CA  MET A 141      -9.930   2.762   4.409  1.00 98.40           C  
ATOM   2174  HA  MET A 141     -10.390   2.435   3.476  1.00 98.40           H  
ATOM   2175  C   MET A 141     -10.987   2.732   5.515  1.00 98.40           C  
ATOM   2176  CB  MET A 141      -8.764   1.824   4.743  1.00 98.40           C  
ATOM   2177  HB2 MET A 141      -7.973   1.964   4.007  1.00 98.40           H  
ATOM   2178  HB3 MET A 141      -8.368   2.072   5.728  1.00 98.40           H  
ATOM   2179  O   MET A 141     -10.842   3.413   6.526  1.00 98.40           O  
ATOM   2180  CG  MET A 141      -9.173   0.349   4.727  1.00 98.40           C  
ATOM   2181  HG2 MET A 141     -10.000   0.188   5.418  1.00 98.40           H  
ATOM   2182  HG3 MET A 141      -8.331  -0.245   5.081  1.00 98.40           H  
ATOM   2183  SD  MET A 141      -9.659  -0.253   3.091  1.00 98.40           S  
ATOM   2184  CE  MET A 141      -8.008  -0.588   2.437  1.00 98.40           C  
ATOM   2185  HE1 MET A 141      -8.044  -0.586   1.348  1.00 98.40           H  
ATOM   2186  HE2 MET A 141      -7.307   0.173   2.780  1.00 98.40           H  
ATOM   2187  HE3 MET A 141      -7.665  -1.559   2.793  1.00 98.40           H  
ATOM   2188  N   LEU A 142     -12.019   1.910   5.338  1.00 98.01           N  
ATOM   2189  H   LEU A 142     -12.019   1.320   4.518  1.00 98.01           H  
ATOM   2190  CA  LEU A 142     -13.013   1.617   6.370  1.00 98.01           C  
ATOM   2191  HA  LEU A 142     -12.802   2.207   7.262  1.00 98.01           H  
ATOM   2192  C   LEU A 142     -12.939   0.147   6.772  1.00 98.01           C  
ATOM   2193  CB  LEU A 142     -14.426   1.959   5.878  1.00 98.01           C  
ATOM   2194  HB2 LEU A 142     -14.651   1.333   5.014  1.00 98.01           H  
ATOM   2195  HB3 LEU A 142     -15.137   1.703   6.664  1.00 98.01           H  
ATOM   2196  O   LEU A 142     -12.605  -0.710   5.952  1.00 98.01           O  
ATOM   2197  CG  LEU A 142     -14.641   3.428   5.489  1.00 98.01           C  
ATOM   2198  HG  LEU A 142     -13.981   3.688   4.662  1.00 98.01           H  
ATOM   2199  CD1 LEU A 142     -16.085   3.577   5.031  1.00 98.01           C  
ATOM   2200 HD11 LEU A 142     -16.770   3.350   5.848  1.00 98.01           H  
ATOM   2201 HD12 LEU A 142     -16.273   2.906   4.193  1.00 98.01           H  
ATOM   2202 HD13 LEU A 142     -16.239   4.602   4.693  1.00 98.01           H  
ATOM   2203  CD2 LEU A 142     -14.407   4.396   6.649  1.00 98.01           C  
ATOM   2204 HD21 LEU A 142     -14.638   5.412   6.331  1.00 98.01           H  
ATOM   2205 HD22 LEU A 142     -15.033   4.133   7.501  1.00 98.01           H  
ATOM   2206 HD23 LEU A 142     -13.360   4.378   6.951  1.00 98.01           H  
ATOM   2207  N   ALA A 143     -13.329  -0.143   8.015  1.00 97.63           N  
ATOM   2208  H   ALA A 143     -13.555   0.617   8.641  1.00 97.63           H  
ATOM   2209  CA  ALA A 143     -13.274  -1.490   8.581  1.00 97.63           C  
ATOM   2210  HA  ALA A 143     -12.236  -1.820   8.616  1.00 97.63           H  
ATOM   2211  C   ALA A 143     -14.046  -2.518   7.734  1.00 97.63           C  
ATOM   2212  CB  ALA A 143     -13.800  -1.416  10.019  1.00 97.63           C  
ATOM   2213  HB1 ALA A 143     -13.189  -0.731  10.606  1.00 97.63           H  
ATOM   2214  HB2 ALA A 143     -13.743  -2.403  10.478  1.00 97.63           H  
ATOM   2215  HB3 ALA A 143     -14.837  -1.081  10.031  1.00 97.63           H  
ATOM   2216  O   ALA A 143     -13.591  -3.641   7.563  1.00 97.63           O  
ATOM   2217  N   GLU A 144     -15.151  -2.126   7.087  1.00 97.81           N  
ATOM   2218  H   GLU A 144     -15.463  -1.174   7.212  1.00 97.81           H  
ATOM   2219  CA  GLU A 144     -15.958  -3.030   6.246  1.00 97.81           C  
ATOM   2220  HA  GLU A 144     -16.215  -3.897   6.856  1.00 97.81           H  
ATOM   2221  C   GLU A 144     -15.249  -3.589   4.994  1.00 97.81           C  
ATOM   2222  CB  GLU A 144     -17.267  -2.338   5.836  1.00 97.81           C  
ATOM   2223  HB2 GLU A 144     -17.925  -3.100   5.417  1.00 97.81           H  
ATOM   2224  HB3 GLU A 144     -17.758  -1.934   6.721  1.00 97.81           H  
ATOM   2225  O   GLU A 144     -15.805  -4.460   4.311  1.00 97.81           O  
ATOM   2226  CG  GLU A 144     -17.091  -1.215   4.799  1.00 97.81           C  
ATOM   2227  HG2 GLU A 144     -16.624  -0.353   5.275  1.00 97.81           H  
ATOM   2228  HG3 GLU A 144     -16.445  -1.547   3.986  1.00 97.81           H  
ATOM   2229  CD  GLU A 144     -18.447  -0.836   4.200  1.00 97.81           C  
ATOM   2230  OE1 GLU A 144     -18.981   0.233   4.563  1.00 97.81           O  
ATOM   2231  OE2 GLU A 144     -19.007  -1.644   3.410  1.00 97.81           O  
ATOM   2232  N   PHE A 145     -14.064  -3.061   4.667  1.00 98.49           N  
ATOM   2233  H   PHE A 145     -13.699  -2.324   5.252  1.00 98.49           H  
ATOM   2234  CA  PHE A 145     -13.213  -3.513   3.565  1.00 98.49           C  
ATOM   2235  HA  PHE A 145     -13.785  -4.191   2.931  1.00 98.49           H  
ATOM   2236  C   PHE A 145     -11.989  -4.315   4.045  1.00 98.49           C  
ATOM   2237  CB  PHE A 145     -12.800  -2.300   2.715  1.00 98.49           C  
ATOM   2238  HB2 PHE A 145     -12.124  -1.689   3.314  1.00 98.49           H  
ATOM   2239  HB3 PHE A 145     -12.242  -2.650   1.846  1.00 98.49           H  
ATOM   2240  O   PHE A 145     -11.191  -4.760   3.221  1.00 98.49           O  
ATOM   2241  CG  PHE A 145     -13.944  -1.430   2.223  1.00 98.49           C  
ATOM   2242  CD1 PHE A 145     -14.995  -1.991   1.471  1.00 98.49           C  
ATOM   2243  HD1 PHE A 145     -14.985  -3.045   1.236  1.00 98.49           H  
ATOM   2244  CD2 PHE A 145     -13.966  -0.056   2.527  1.00 98.49           C  
ATOM   2245  HD2 PHE A 145     -13.162   0.379   3.101  1.00 98.49           H  
ATOM   2246  CE1 PHE A 145     -16.064  -1.184   1.041  1.00 98.49           C  
ATOM   2247  HE1 PHE A 145     -16.882  -1.613   0.481  1.00 98.49           H  
ATOM   2248  CE2 PHE A 145     -15.034   0.750   2.097  1.00 98.49           C  
ATOM   2249  HE2 PHE A 145     -15.052   1.800   2.346  1.00 98.49           H  
ATOM   2250  CZ  PHE A 145     -16.086   0.183   1.358  1.00 98.49           C  
ATOM   2251  HZ  PHE A 145     -16.918   0.797   1.046  1.00 98.49           H  
ATOM   2252  N   VAL A 146     -11.827  -4.510   5.358  1.00 98.02           N  
ATOM   2253  H   VAL A 146     -12.536  -4.155   5.983  1.00 98.02           H  
ATOM   2254  CA  VAL A 146     -10.637  -5.131   5.966  1.00 98.02           C  
ATOM   2255  HA  VAL A 146     -10.051  -5.645   5.204  1.00 98.02           H  
ATOM   2256  C   VAL A 146     -11.007  -6.199   7.000  1.00 98.02           C  
ATOM   2257  CB  VAL A 146      -9.741  -4.039   6.585  1.00 98.02           C  
ATOM   2258  HB  VAL A 146     -10.325  -3.467   7.306  1.00 98.02           H  
ATOM   2259  O   VAL A 146     -10.439  -7.287   6.971  1.00 98.02           O  
ATOM   2260  CG1 VAL A 146      -8.533  -4.629   7.302  1.00 98.02           C  
ATOM   2261 HG11 VAL A 146      -7.898  -3.836   7.697  1.00 98.02           H  
ATOM   2262 HG12 VAL A 146      -8.876  -5.226   8.147  1.00 98.02           H  
ATOM   2263 HG13 VAL A 146      -7.953  -5.263   6.632  1.00 98.02           H  
ATOM   2264  CG2 VAL A 146      -9.205  -3.070   5.524  1.00 98.02           C  
ATOM   2265 HG21 VAL A 146     -10.028  -2.547   5.037  1.00 98.02           H  
ATOM   2266 HG22 VAL A 146      -8.626  -3.616   4.779  1.00 98.02           H  
ATOM   2267 HG23 VAL A 146      -8.565  -2.329   6.003  1.00 98.02           H  
ATOM   2268  N   THR A 147     -11.975  -5.931   7.879  1.00 97.19           N  
ATOM   2269  H   THR A 147     -12.431  -5.029   7.858  1.00 97.19           H  
ATOM   2270  CA  THR A 147     -12.431  -6.874   8.909  1.00 97.19           C  
ATOM   2271  HA  THR A 147     -11.584  -7.129   9.546  1.00 97.19           H  
ATOM   2272  C   THR A 147     -12.961  -8.157   8.273  1.00 97.19           C  
ATOM   2273  CB  THR A 147     -13.527  -6.240   9.778  1.00 97.19           C  
ATOM   2274  HB  THR A 147     -14.404  -6.038   9.163  1.00 97.19           H  
ATOM   2275  O   THR A 147     -13.796  -8.096   7.370  1.00 97.19           O  
ATOM   2276  CG2 THR A 147     -13.933  -7.122  10.956  1.00 97.19           C  
ATOM   2277 HG21 THR A 147     -14.441  -8.017  10.596  1.00 97.19           H  
ATOM   2278 HG22 THR A 147     -13.057  -7.423  11.530  1.00 97.19           H  
ATOM   2279 HG23 THR A 147     -14.621  -6.579  11.604  1.00 97.19           H  
ATOM   2280  OG1 THR A 147     -13.071  -5.021  10.323  1.00 97.19           O  
ATOM   2281  HG1 THR A 147     -12.360  -5.228  10.934  1.00 97.19           H  
ATOM   2282  N   ASP A 148     -12.457  -9.306   8.735  1.00 97.15           N  
ATOM   2283  H   ASP A 148     -11.838  -9.276   9.532  1.00 97.15           H  
ATOM   2284  CA  ASP A 148     -12.740 -10.647   8.194  1.00 97.15           C  
ATOM   2285  HA  ASP A 148     -12.035 -11.327   8.672  1.00 97.15           H  
ATOM   2286  C   ASP A 148     -12.475 -10.782   6.682  1.00 97.15           C  
ATOM   2287  CB  ASP A 148     -14.142 -11.117   8.613  1.00 97.15           C  
ATOM   2288  HB2 ASP A 148     -14.891 -10.497   8.121  1.00 97.15           H  
ATOM   2289  HB3 ASP A 148     -14.286 -12.145   8.282  1.00 97.15           H  
ATOM   2290  O   ASP A 148     -13.031 -11.643   5.994  1.00 97.15           O  
ATOM   2291  CG  ASP A 148     -14.349 -11.071  10.128  1.00 97.15           C  
ATOM   2292  OD1 ASP A 148     -13.422 -11.489  10.856  1.00 97.15           O  
ATOM   2293  OD2 ASP A 148     -15.441 -10.620  10.544  1.00 97.15           O  
ATOM   2294  N   LEU A 149     -11.618  -9.911   6.142  1.00 98.42           N  
ATOM   2295  H   LEU A 149     -11.220  -9.205   6.745  1.00 98.42           H  
ATOM   2296  CA  LEU A 149     -11.231  -9.887   4.742  1.00 98.42           C  
ATOM   2297  HA  LEU A 149     -11.618 -10.788   4.266  1.00 98.42           H  
ATOM   2298  C   LEU A 149      -9.699  -9.924   4.628  1.00 98.42           C  
ATOM   2299  CB  LEU A 149     -11.864  -8.664   4.046  1.00 98.42           C  
ATOM   2300  HB2 LEU A 149     -11.435  -8.566   3.049  1.00 98.42           H  
ATOM   2301  HB3 LEU A 149     -11.594  -7.770   4.609  1.00 98.42           H  
ATOM   2302  O   LEU A 149      -9.097  -8.895   4.330  1.00 98.42           O  
ATOM   2303  CG  LEU A 149     -13.396  -8.719   3.914  1.00 98.42           C  
ATOM   2304  HG  LEU A 149     -13.862  -8.892   4.884  1.00 98.42           H  
ATOM   2305  CD1 LEU A 149     -13.905  -7.380   3.373  1.00 98.42           C  
ATOM   2306 HD11 LEU A 149     -13.410  -7.140   2.432  1.00 98.42           H  
ATOM   2307 HD12 LEU A 149     -13.677  -6.608   4.109  1.00 98.42           H  
ATOM   2308 HD13 LEU A 149     -14.987  -7.416   3.249  1.00 98.42           H  
ATOM   2309  CD2 LEU A 149     -13.840  -9.825   2.952  1.00 98.42           C  
ATOM   2310 HD21 LEU A 149     -14.909  -9.744   2.759  1.00 98.42           H  
ATOM   2311 HD22 LEU A 149     -13.265  -9.767   2.028  1.00 98.42           H  
ATOM   2312 HD23 LEU A 149     -13.667 -10.790   3.428  1.00 98.42           H  
ATOM   2313  N   PRO A 150      -9.042 -11.075   4.840  1.00 98.65           N  
ATOM   2314  CA  PRO A 150      -7.598 -11.186   4.644  1.00 98.65           C  
ATOM   2315  HA  PRO A 150      -7.102 -10.569   5.393  1.00 98.65           H  
ATOM   2316  C   PRO A 150      -7.124 -10.732   3.246  1.00 98.65           C  
ATOM   2317  CB  PRO A 150      -7.263 -12.652   4.922  1.00 98.65           C  
ATOM   2318  HB2 PRO A 150      -6.556 -13.033   4.185  1.00 98.65           H  
ATOM   2319  HB3 PRO A 150      -6.868 -12.755   5.932  1.00 98.65           H  
ATOM   2320  O   PRO A 150      -7.809 -10.894   2.234  1.00 98.65           O  
ATOM   2321  CG  PRO A 150      -8.591 -13.396   4.805  1.00 98.65           C  
ATOM   2322  HG2 PRO A 150      -8.616 -14.282   5.440  1.00 98.65           H  
ATOM   2323  HG3 PRO A 150      -8.771 -13.662   3.764  1.00 98.65           H  
ATOM   2324  CD  PRO A 150      -9.609 -12.355   5.244  1.00 98.65           C  
ATOM   2325  HD2 PRO A 150      -9.709 -12.374   6.329  1.00 98.65           H  
ATOM   2326  HD3 PRO A 150     -10.573 -12.559   4.779  1.00 98.65           H  
ATOM   2327  N   ALA A 151      -5.940 -10.133   3.167  1.00 98.57           N  
ATOM   2328  H   ALA A 151      -5.412 -10.016   4.020  1.00 98.57           H  
ATOM   2329  CA  ALA A 151      -5.255  -9.827   1.916  1.00 98.57           C  
ATOM   2330  HA  ALA A 151      -5.948  -9.335   1.233  1.00 98.57           H  
ATOM   2331  C   ALA A 151      -4.786 -11.099   1.210  1.00 98.57           C  
ATOM   2332  CB  ALA A 151      -4.118  -8.849   2.192  1.00 98.57           C  
ATOM   2333  HB1 ALA A 151      -3.520  -9.190   3.037  1.00 98.57           H  
ATOM   2334  HB2 ALA A 151      -4.536  -7.865   2.407  1.00 98.57           H  
ATOM   2335  HB3 ALA A 151      -3.477  -8.769   1.314  1.00 98.57           H  
ATOM   2336  O   ALA A 151      -4.431 -12.093   1.846  1.00 98.57           O  
ATOM   2337  N   VAL A 152      -4.819 -11.082  -0.124  1.00 98.49           N  
ATOM   2338  H   VAL A 152      -5.133 -10.240  -0.583  1.00 98.49           H  
ATOM   2339  CA  VAL A 152      -4.589 -12.302  -0.914  1.00 98.49           C  
ATOM   2340  HA  VAL A 152      -4.712 -13.162  -0.256  1.00 98.49           H  
ATOM   2341  C   VAL A 152      -3.173 -12.437  -1.460  1.00 98.49           C  
ATOM   2342  CB  VAL A 152      -5.639 -12.487  -2.021  1.00 98.49           C  
ATOM   2343  HB  VAL A 152      -5.414 -13.410  -2.555  1.00 98.49           H  
ATOM   2344  O   VAL A 152      -2.783 -13.554  -1.782  1.00 98.49           O  
ATOM   2345  CG1 VAL A 152      -7.039 -12.634  -1.412  1.00 98.49           C  
ATOM   2346 HG11 VAL A 152      -7.068 -13.522  -0.781  1.00 98.49           H  
ATOM   2347 HG12 VAL A 152      -7.284 -11.764  -0.804  1.00 98.49           H  
ATOM   2348 HG13 VAL A 152      -7.779 -12.734  -2.206  1.00 98.49           H  
ATOM   2349  CG2 VAL A 152      -5.648 -11.353  -3.047  1.00 98.49           C  
ATOM   2350 HG21 VAL A 152      -4.665 -11.260  -3.508  1.00 98.49           H  
ATOM   2351 HG22 VAL A 152      -6.374 -11.564  -3.832  1.00 98.49           H  
ATOM   2352 HG23 VAL A 152      -5.913 -10.410  -2.569  1.00 98.49           H  
ATOM   2353  N   ALA A 153      -2.398 -11.354  -1.563  1.00 98.18           N  
ATOM   2354  H   ALA A 153      -2.730 -10.463  -1.220  1.00 98.18           H  
ATOM   2355  CA  ALA A 153      -1.057 -11.404  -2.141  1.00 98.18           C  
ATOM   2356  HA  ALA A 153      -1.023 -12.218  -2.864  1.00 98.18           H  
ATOM   2357  C   ALA A 153       0.008 -11.722  -1.087  1.00 98.18           C  
ATOM   2358  CB  ALA A 153      -0.779 -10.112  -2.909  1.00 98.18           C  
ATOM   2359  HB1 ALA A 153      -0.716  -9.266  -2.224  1.00 98.18           H  
ATOM   2360  HB2 ALA A 153      -1.569  -9.942  -3.641  1.00 98.18           H  
ATOM   2361  HB3 ALA A 153       0.171 -10.207  -3.434  1.00 98.18           H  
ATOM   2362  O   ALA A 153       0.707 -10.836  -0.595  1.00 98.18           O  
ATOM   2363  N   CYS A 154       0.140 -13.003  -0.749  1.00 97.16           N  
ATOM   2364  H   CYS A 154      -0.435 -13.694  -1.211  1.00 97.16           H  
ATOM   2365  CA  CYS A 154       1.200 -13.470   0.137  1.00 97.16           C  
ATOM   2366  HA  CYS A 154       1.139 -12.921   1.077  1.00 97.16           H  
ATOM   2367  C   CYS A 154       2.579 -13.200  -0.480  1.00 97.16           C  
ATOM   2368  CB  CYS A 154       1.017 -14.965   0.421  1.00 97.16           C  
ATOM   2369  HB2 CYS A 154       1.044 -15.517  -0.519  1.00 97.16           H  
ATOM   2370  HB3 CYS A 154       1.835 -15.310   1.053  1.00 97.16           H  
ATOM   2371  O   CYS A 154       2.765 -13.374  -1.685  1.00 97.16           O  
ATOM   2372  SG  CYS A 154      -0.564 -15.268   1.260  1.00 97.16           S  
ATOM   2373  HG  CYS A 154      -0.384 -14.431   2.286  1.00 97.16           H  
ATOM   2374  N   GLN A 155       3.543 -12.814   0.355  1.00 95.38           N  
ATOM   2375  H   GLN A 155       3.324 -12.791   1.340  1.00 95.38           H  
ATOM   2376  CA  GLN A 155       4.952 -12.698  -0.010  1.00 95.38           C  
ATOM   2377  HA  GLN A 155       5.031 -12.304  -1.024  1.00 95.38           H  
ATOM   2378  C   GLN A 155       5.603 -14.079   0.018  1.00 95.38           C  
ATOM   2379  CB  GLN A 155       5.683 -11.747   0.950  1.00 95.38           C  
ATOM   2380  HB2 GLN A 155       5.589 -12.131   1.966  1.00 95.38           H  
ATOM   2381  HB3 GLN A 155       6.742 -11.735   0.694  1.00 95.38           H  
ATOM   2382  O   GLN A 155       5.448 -14.838   0.977  1.00 95.38           O  
ATOM   2383  CG  GLN A 155       5.152 -10.306   0.915  1.00 95.38           C  
ATOM   2384  HG2 GLN A 155       4.112 -10.293   1.240  1.00 95.38           H  
ATOM   2385  HG3 GLN A 155       5.727  -9.699   1.614  1.00 95.38           H  
ATOM   2386  CD  GLN A 155       5.271  -9.686  -0.472  1.00 95.38           C  
ATOM   2387  NE2 GLN A 155       4.178  -9.253  -1.057  1.00 95.38           N  
ATOM   2388 HE21 GLN A 155       4.265  -9.073  -2.047  1.00 95.38           H  
ATOM   2389 HE22 GLN A 155       3.274  -9.419  -0.639  1.00 95.38           H  
ATOM   2390  OE1 GLN A 155       6.340  -9.618  -1.056  1.00 95.38           O  
ATOM   2391  N   ILE A 156       6.332 -14.407  -1.040  1.00 97.21           N  
ATOM   2392  H   ILE A 156       6.427 -13.737  -1.790  1.00 97.21           H  
ATOM   2393  CA  ILE A 156       6.845 -15.747  -1.289  1.00 97.21           C  
ATOM   2394  HA  ILE A 156       6.676 -16.382  -0.420  1.00 97.21           H  
ATOM   2395  C   ILE A 156       8.339 -15.679  -1.558  1.00 97.21           C  
ATOM   2396  CB  ILE A 156       6.118 -16.367  -2.492  1.00 97.21           C  
ATOM   2397  HB  ILE A 156       6.350 -15.739  -3.353  1.00 97.21           H  
ATOM   2398  O   ILE A 156       8.780 -14.976  -2.466  1.00 97.21           O  
ATOM   2399  CG1 ILE A 156       4.584 -16.394  -2.369  1.00 97.21           C  
ATOM   2400 HG12 ILE A 156       4.165 -16.793  -3.292  1.00 97.21           H  
ATOM   2401 HG13 ILE A 156       4.219 -15.370  -2.285  1.00 97.21           H  
ATOM   2402  CG2 ILE A 156       6.643 -17.768  -2.804  1.00 97.21           C  
ATOM   2403 HG21 ILE A 156       7.687 -17.723  -3.115  1.00 97.21           H  
ATOM   2404 HG22 ILE A 156       6.557 -18.406  -1.924  1.00 97.21           H  
ATOM   2405 HG23 ILE A 156       6.065 -18.180  -3.631  1.00 97.21           H  
ATOM   2406  CD1 ILE A 156       4.027 -17.205  -1.200  1.00 97.21           C  
ATOM   2407 HD11 ILE A 156       2.945 -17.076  -1.212  1.00 97.21           H  
ATOM   2408 HD12 ILE A 156       4.411 -16.823  -0.254  1.00 97.21           H  
ATOM   2409 HD13 ILE A 156       4.269 -18.262  -1.310  1.00 97.21           H  
ATOM   2410  N   VAL A 157       9.092 -16.485  -0.818  1.00 95.77           N  
ATOM   2411  H   VAL A 157       8.639 -17.010  -0.083  1.00 95.77           H  
ATOM   2412  CA  VAL A 157      10.491 -16.793  -1.103  1.00 95.77           C  
ATOM   2413  HA  VAL A 157      10.900 -16.044  -1.780  1.00 95.77           H  
ATOM   2414  C   VAL A 157      10.547 -18.156  -1.783  1.00 95.77           C  
ATOM   2415  CB  VAL A 157      11.337 -16.778   0.182  1.00 95.77           C  
ATOM   2416  HB  VAL A 157      11.006 -17.580   0.843  1.00 95.77           H  
ATOM   2417  O   VAL A 157      10.030 -19.143  -1.259  1.00 95.77           O  
ATOM   2418  CG1 VAL A 157      12.820 -16.994  -0.141  1.00 95.77           C  
ATOM   2419 HG11 VAL A 157      13.407 -16.954   0.777  1.00 95.77           H  
ATOM   2420 HG12 VAL A 157      12.971 -17.971  -0.600  1.00 95.77           H  
ATOM   2421 HG13 VAL A 157      13.167 -16.219  -0.825  1.00 95.77           H  
ATOM   2422  CG2 VAL A 157      11.199 -15.450   0.939  1.00 95.77           C  
ATOM   2423 HG21 VAL A 157      11.858 -15.446   1.808  1.00 95.77           H  
ATOM   2424 HG22 VAL A 157      11.461 -14.620   0.283  1.00 95.77           H  
ATOM   2425 HG23 VAL A 157      10.174 -15.319   1.286  1.00 95.77           H  
ATOM   2426  N   ILE A 158      11.173 -18.231  -2.951  1.00 97.64           N  
ATOM   2427  H   ILE A 158      11.562 -17.386  -3.345  1.00 97.64           H  
ATOM   2428  CA  ILE A 158      11.431 -19.499  -3.632  1.00 97.64           C  
ATOM   2429  HA  ILE A 158      10.609 -20.187  -3.429  1.00 97.64           H  
ATOM   2430  C   ILE A 158      12.707 -20.097  -3.035  1.00 97.64           C  
ATOM   2431  CB  ILE A 158      11.505 -19.303  -5.162  1.00 97.64           C  
ATOM   2432  HB  ILE A 158      12.337 -18.636  -5.386  1.00 97.64           H  
ATOM   2433  O   ILE A 158      13.788 -19.515  -3.141  1.00 97.64           O  
ATOM   2434  CG1 ILE A 158      10.203 -18.664  -5.708  1.00 97.64           C  
ATOM   2435 HG12 ILE A 158       9.934 -17.792  -5.111  1.00 97.64           H  
ATOM   2436 HG13 ILE A 158       9.386 -19.382  -5.635  1.00 97.64           H  
ATOM   2437  CG2 ILE A 158      11.756 -20.664  -5.843  1.00 97.64           C  
ATOM   2438 HG21 ILE A 158      12.712 -21.075  -5.518  1.00 97.64           H  
ATOM   2439 HG22 ILE A 158      10.965 -21.368  -5.584  1.00 97.64           H  
ATOM   2440 HG23 ILE A 158      11.800 -20.555  -6.926  1.00 97.64           H  
ATOM   2441  CD1 ILE A 158      10.321 -18.179  -7.157  1.00 97.64           C  
ATOM   2442 HD11 ILE A 158      10.469 -19.019  -7.835  1.00 97.64           H  
ATOM   2443 HD12 ILE A 158       9.404 -17.662  -7.440  1.00 97.64           H  
ATOM   2444 HD13 ILE A 158      11.157 -17.485  -7.247  1.00 97.64           H  
ATOM   2445  N   GLU A 159      12.587 -21.253  -2.387  1.00 97.58           N  
ATOM   2446  H   GLU A 159      11.683 -21.702  -2.339  1.00 97.58           H  
ATOM   2447  CA  GLU A 159      13.738 -21.975  -1.849  1.00 97.58           C  
ATOM   2448  HA  GLU A 159      14.294 -21.290  -1.208  1.00 97.58           H  
ATOM   2449  C   GLU A 159      14.685 -22.411  -2.971  1.00 97.58           C  
ATOM   2450  CB  GLU A 159      13.313 -23.178  -0.993  1.00 97.58           C  
ATOM   2451  HB2 GLU A 159      14.210 -23.727  -0.709  1.00 97.58           H  
ATOM   2452  HB3 GLU A 159      12.673 -23.838  -1.579  1.00 97.58           H  
ATOM   2453  O   GLU A 159      14.269 -22.658  -4.104  1.00 97.58           O  
ATOM   2454  CG  GLU A 159      12.587 -22.744   0.288  1.00 97.58           C  
ATOM   2455  HG2 GLU A 159      11.612 -22.334   0.021  1.00 97.58           H  
ATOM   2456  HG3 GLU A 159      13.168 -21.951   0.761  1.00 97.58           H  
ATOM   2457  CD  GLU A 159      12.393 -23.886   1.300  1.00 97.58           C  
ATOM   2458  OE1 GLU A 159      12.204 -23.576   2.494  1.00 97.58           O  
ATOM   2459  OE2 GLU A 159      12.383 -25.077   0.906  1.00 97.58           O  
ATOM   2460  N   ASP A 160      15.978 -22.476  -2.648  1.00 96.61           N  
ATOM   2461  H   ASP A 160      16.221 -22.402  -1.670  1.00 96.61           H  
ATOM   2462  CA  ASP A 160      17.060 -22.849  -3.567  1.00 96.61           C  
ATOM   2463  HA  ASP A 160      17.991 -22.687  -3.023  1.00 96.61           H  
ATOM   2464  C   ASP A 160      17.189 -21.965  -4.825  1.00 96.61           C  
ATOM   2465  CB  ASP A 160      17.002 -24.357  -3.862  1.00 96.61           C  
ATOM   2466  HB2 ASP A 160      16.085 -24.591  -4.402  1.00 96.61           H  
ATOM   2467  HB3 ASP A 160      17.847 -24.633  -4.493  1.00 96.61           H  
ATOM   2468  O   ASP A 160      17.916 -22.306  -5.764  1.00 96.61           O  
ATOM   2469  CG  ASP A 160      17.070 -25.194  -2.582  1.00 96.61           C  
ATOM   2470  OD1 ASP A 160      17.922 -24.858  -1.723  1.00 96.61           O  
ATOM   2471  OD2 ASP A 160      16.300 -26.175  -2.483  1.00 96.61           O  
ATOM   2472  N   PHE A 161      16.550 -20.787  -4.839  1.00 96.05           N  
ATOM   2473  H   PHE A 161      15.901 -20.579  -4.094  1.00 96.05           H  
ATOM   2474  CA  PHE A 161      16.666 -19.861  -5.958  1.00 96.05           C  
ATOM   2475  HA  PHE A 161      16.354 -20.438  -6.828  1.00 96.05           H  
ATOM   2476  C   PHE A 161      18.121 -19.368  -6.132  1.00 96.05           C  
ATOM   2477  CB  PHE A 161      15.679 -18.698  -5.834  1.00 96.05           C  
ATOM   2478  HB2 PHE A 161      16.063 -17.957  -5.134  1.00 96.05           H  
ATOM   2479  HB3 PHE A 161      14.742 -19.083  -5.431  1.00 96.05           H  
ATOM   2480  O   PHE A 161      18.803 -19.043  -5.150  1.00 96.05           O  
ATOM   2481  CG  PHE A 161      15.359 -18.048  -7.167  1.00 96.05           C  
ATOM   2482  CD1 PHE A 161      16.068 -16.916  -7.610  1.00 96.05           C  
ATOM   2483  HD1 PHE A 161      16.852 -16.492  -7.000  1.00 96.05           H  
ATOM   2484  CD2 PHE A 161      14.339 -18.591  -7.971  1.00 96.05           C  
ATOM   2485  HD2 PHE A 161      13.803 -19.468  -7.639  1.00 96.05           H  
ATOM   2486  CE1 PHE A 161      15.738 -16.320  -8.839  1.00 96.05           C  
ATOM   2487  HE1 PHE A 161      16.258 -15.428  -9.157  1.00 96.05           H  
ATOM   2488  CE2 PHE A 161      14.000 -17.987  -9.193  1.00 96.05           C  
ATOM   2489  HE2 PHE A 161      13.202 -18.396  -9.794  1.00 96.05           H  
ATOM   2490  CZ  PHE A 161      14.693 -16.842  -9.621  1.00 96.05           C  
ATOM   2491  HZ  PHE A 161      14.414 -16.354 -10.543  1.00 96.05           H  
ATOM   2492  N   PRO A 162      18.634 -19.279  -7.371  1.00 94.89           N  
ATOM   2493  CA  PRO A 162      20.013 -18.875  -7.629  1.00 94.89           C  
ATOM   2494  HA  PRO A 162      20.668 -19.610  -7.160  1.00 94.89           H  
ATOM   2495  C   PRO A 162      20.338 -17.475  -7.091  1.00 94.89           C  
ATOM   2496  CB  PRO A 162      20.184 -18.958  -9.150  1.00 94.89           C  
ATOM   2497  HB2 PRO A 162      19.908 -18.015  -9.622  1.00 94.89           H  
ATOM   2498  HB3 PRO A 162      21.197 -19.247  -9.429  1.00 94.89           H  
ATOM   2499  O   PRO A 162      19.732 -16.488  -7.494  1.00 94.89           O  
ATOM   2500  CG  PRO A 162      19.161 -20.026  -9.536  1.00 94.89           C  
ATOM   2501  HG2 PRO A 162      19.572 -21.019  -9.354  1.00 94.89           H  
ATOM   2502  HG3 PRO A 162      18.805 -19.932 -10.562  1.00 94.89           H  
ATOM   2503  CD  PRO A 162      18.011 -19.768  -8.588  1.00 94.89           C  
ATOM   2504  HD2 PRO A 162      17.475 -20.705  -8.440  1.00 94.89           H  
ATOM   2505  HD3 PRO A 162      17.348 -19.006  -8.998  1.00 94.89           H  
ATOM   2506  N   LYS A 163      21.379 -17.364  -6.252  1.00 89.30           N  
ATOM   2507  H   LYS A 163      21.763 -18.229  -5.898  1.00 89.30           H  
ATOM   2508  CA  LYS A 163      21.819 -16.083  -5.650  1.00 89.30           C  
ATOM   2509  HA  LYS A 163      20.987 -15.665  -5.084  1.00 89.30           H  
ATOM   2510  C   LYS A 163      22.208 -15.004  -6.669  1.00 89.30           C  
ATOM   2511  CB  LYS A 163      23.016 -16.316  -4.712  1.00 89.30           C  
ATOM   2512  HB2 LYS A 163      23.368 -15.347  -4.359  1.00 89.30           H  
ATOM   2513  HB3 LYS A 163      23.824 -16.789  -5.269  1.00 89.30           H  
ATOM   2514  O   LYS A 163      22.233 -13.826  -6.333  1.00 89.30           O  
ATOM   2515  CG  LYS A 163      22.665 -17.171  -3.490  1.00 89.30           C  
ATOM   2516  HG2 LYS A 163      22.383 -18.172  -3.813  1.00 89.30           H  
ATOM   2517  HG3 LYS A 163      21.823 -16.719  -2.966  1.00 89.30           H  
ATOM   2518  CD  LYS A 163      23.863 -17.266  -2.536  1.00 89.30           C  
ATOM   2519  HD2 LYS A 163      24.134 -16.266  -2.198  1.00 89.30           H  
ATOM   2520  HD3 LYS A 163      24.706 -17.716  -3.060  1.00 89.30           H  
ATOM   2521  CE  LYS A 163      23.467 -18.132  -1.337  1.00 89.30           C  
ATOM   2522  HE2 LYS A 163      23.164 -19.113  -1.705  1.00 89.30           H  
ATOM   2523  HE3 LYS A 163      22.594 -17.685  -0.861  1.00 89.30           H  
ATOM   2524  NZ  LYS A 163      24.572 -18.270  -0.359  1.00 89.30           N  
ATOM   2525  HZ1 LYS A 163      24.271 -18.858   0.405  1.00 89.30           H  
ATOM   2526  HZ2 LYS A 163      24.825 -17.365   0.012  1.00 89.30           H  
ATOM   2527  HZ3 LYS A 163      25.377 -18.697  -0.795  1.00 89.30           H  
ATOM   2528  N   GLN A 164      22.597 -15.414  -7.874  1.00 89.24           N  
ATOM   2529  H   GLN A 164      22.507 -16.401  -8.066  1.00 89.24           H  
ATOM   2530  CA  GLN A 164      22.967 -14.541  -8.989  1.00 89.24           C  
ATOM   2531  HA  GLN A 164      22.558 -13.544  -8.825  1.00 89.24           H  
ATOM   2532  C   GLN A 164      22.325 -15.081 -10.271  1.00 89.24           C  
ATOM   2533  CB  GLN A 164      24.500 -14.428  -9.107  1.00 89.24           C  
ATOM   2534  HB2 GLN A 164      24.738 -13.885 -10.021  1.00 89.24           H  
ATOM   2535  HB3 GLN A 164      24.930 -15.427  -9.179  1.00 89.24           H  
ATOM   2536  O   GLN A 164      23.010 -15.606 -11.149  1.00 89.24           O  
ATOM   2537  CG  GLN A 164      25.141 -13.679  -7.930  1.00 89.24           C  
ATOM   2538  HG2 GLN A 164      24.703 -12.683  -7.862  1.00 89.24           H  
ATOM   2539  HG3 GLN A 164      24.932 -14.208  -7.001  1.00 89.24           H  
ATOM   2540  CD  GLN A 164      26.656 -13.539  -8.058  1.00 89.24           C  
ATOM   2541  NE2 GLN A 164      27.292 -12.846  -7.140  1.00 89.24           N  
ATOM   2542 HE21 GLN A 164      28.288 -12.754  -7.279  1.00 89.24           H  
ATOM   2543 HE22 GLN A 164      26.777 -12.377  -6.408  1.00 89.24           H  
ATOM   2544  OE1 GLN A 164      27.310 -14.046  -8.953  1.00 89.24           O  
ATOM   2545  N   ALA A 165      20.995 -15.017 -10.351  1.00 92.31           N  
ATOM   2546  H   ALA A 165      20.464 -14.618  -9.590  1.00 92.31           H  
ATOM   2547  CA  ALA A 165      20.267 -15.451 -11.537  1.00 92.31           C  
ATOM   2548  HA  ALA A 165      20.533 -16.487 -11.743  1.00 92.31           H  
ATOM   2549  C   ALA A 165      20.662 -14.597 -12.754  1.00 92.31           C  
ATOM   2550  CB  ALA A 165      18.763 -15.399 -11.250  1.00 92.31           C  
ATOM   2551  HB1 ALA A 165      18.209 -15.774 -12.111  1.00 92.31           H  
ATOM   2552  HB2 ALA A 165      18.526 -16.016 -10.383  1.00 92.31           H  
ATOM   2553  HB3 ALA A 165      18.458 -14.373 -11.045  1.00 92.31           H  
ATOM   2554  O   ALA A 165      20.597 -13.367 -12.728  1.00 92.31           O  
ATOM   2555  N   THR A 166      21.085 -15.248 -13.838  1.00 95.32           N  
ATOM   2556  H   THR A 166      21.127 -16.257 -13.826  1.00 95.32           H  
ATOM   2557  CA  THR A 166      21.421 -14.541 -15.079  1.00 95.32           C  
ATOM   2558  HA  THR A 166      22.003 -13.659 -14.815  1.00 95.32           H  
ATOM   2559  C   THR A 166      20.152 -14.065 -15.787  1.00 95.32           C  
ATOM   2560  CB  THR A 166      22.280 -15.391 -16.028  1.00 95.32           C  
ATOM   2561  HB  THR A 166      22.618 -14.754 -16.845  1.00 95.32           H  
ATOM   2562  O   THR A 166      19.056 -14.587 -15.569  1.00 95.32           O  
ATOM   2563  CG2 THR A 166      23.515 -15.989 -15.356  1.00 95.32           C  
ATOM   2564 HG21 THR A 166      23.226 -16.712 -14.592  1.00 95.32           H  
ATOM   2565 HG22 THR A 166      24.135 -16.487 -16.101  1.00 95.32           H  
ATOM   2566 HG23 THR A 166      24.097 -15.195 -14.887  1.00 95.32           H  
ATOM   2567  OG1 THR A 166      21.518 -16.435 -16.578  1.00 95.32           O  
ATOM   2568  HG1 THR A 166      22.110 -17.173 -16.740  1.00 95.32           H  
ATOM   2569  N   ALA A 167      20.292 -13.102 -16.702  1.00 95.97           N  
ATOM   2570  H   ALA A 167      21.194 -12.663 -16.824  1.00 95.97           H  
ATOM   2571  CA  ALA A 167      19.174 -12.653 -17.532  1.00 95.97           C  
ATOM   2572  HA  ALA A 167      18.405 -12.232 -16.883  1.00 95.97           H  
ATOM   2573  C   ALA A 167      18.529 -13.807 -18.325  1.00 95.97           C  
ATOM   2574  CB  ALA A 167      19.685 -11.555 -18.471  1.00 95.97           C  
ATOM   2575  HB1 ALA A 167      20.457 -11.952 -19.130  1.00 95.97           H  
ATOM   2576  HB2 ALA A 167      18.858 -11.185 -19.077  1.00 95.97           H  
ATOM   2577  HB3 ALA A 167      20.092 -10.729 -17.889  1.00 95.97           H  
ATOM   2578  O   ALA A 167      17.314 -13.820 -18.514  1.00 95.97           O  
ATOM   2579  N   GLU A 168      19.328 -14.792 -18.750  1.00 96.57           N  
ATOM   2580  H   GLU A 168      20.310 -14.758 -18.518  1.00 96.57           H  
ATOM   2581  CA  GLU A 168      18.835 -15.988 -19.435  1.00 96.57           C  
ATOM   2582  HA  GLU A 168      18.183 -15.683 -20.254  1.00 96.57           H  
ATOM   2583  C   GLU A 168      18.007 -16.876 -18.498  1.00 96.57           C  
ATOM   2584  CB  GLU A 168      20.023 -16.757 -20.027  1.00 96.57           C  
ATOM   2585  HB2 GLU A 168      20.634 -16.067 -20.610  1.00 96.57           H  
ATOM   2586  HB3 GLU A 168      20.628 -17.166 -19.217  1.00 96.57           H  
ATOM   2587  O   GLU A 168      16.897 -17.268 -18.854  1.00 96.57           O  
ATOM   2588  CG  GLU A 168      19.543 -17.893 -20.940  1.00 96.57           C  
ATOM   2589  HG2 GLU A 168      18.852 -18.526 -20.383  1.00 96.57           H  
ATOM   2590  HG3 GLU A 168      18.999 -17.462 -21.780  1.00 96.57           H  
ATOM   2591  CD  GLU A 168      20.682 -18.773 -21.468  1.00 96.57           C  
ATOM   2592  OE1 GLU A 168      20.347 -19.896 -21.915  1.00 96.57           O  
ATOM   2593  OE2 GLU A 168      21.850 -18.330 -21.411  1.00 96.57           O  
ATOM   2594  N   MET A 169      18.493 -17.133 -17.279  1.00 96.68           N  
ATOM   2595  H   MET A 169      19.398 -16.762 -17.029  1.00 96.68           H  
ATOM   2596  CA  MET A 169      17.764 -17.918 -16.276  1.00 96.68           C  
ATOM   2597  HA  MET A 169      17.552 -18.911 -16.675  1.00 96.68           H  
ATOM   2598  C   MET A 169      16.427 -17.263 -15.918  1.00 96.68           C  
ATOM   2599  CB  MET A 169      18.616 -18.069 -15.012  1.00 96.68           C  
ATOM   2600  HB2 MET A 169      18.017 -18.553 -14.241  1.00 96.68           H  
ATOM   2601  HB3 MET A 169      18.906 -17.082 -14.650  1.00 96.68           H  
ATOM   2602  O   MET A 169      15.401 -17.935 -15.866  1.00 96.68           O  
ATOM   2603  CG  MET A 169      19.874 -18.908 -15.247  1.00 96.68           C  
ATOM   2604  HG2 MET A 169      19.588 -19.949 -15.399  1.00 96.68           H  
ATOM   2605  HG3 MET A 169      20.371 -18.577 -16.159  1.00 96.68           H  
ATOM   2606  SD  MET A 169      21.063 -18.816 -13.886  1.00 96.68           S  
ATOM   2607  CE  MET A 169      20.200 -19.918 -12.750  1.00 96.68           C  
ATOM   2608  HE1 MET A 169      19.223 -19.488 -12.529  1.00 96.68           H  
ATOM   2609  HE2 MET A 169      20.786 -20.027 -11.837  1.00 96.68           H  
ATOM   2610  HE3 MET A 169      20.067 -20.896 -13.212  1.00 96.68           H  
ATOM   2611  N   LEU A 170      16.406 -15.938 -15.742  1.00 96.89           N  
ATOM   2612  H   LEU A 170      17.284 -15.440 -15.772  1.00 96.89           H  
ATOM   2613  CA  LEU A 170      15.172 -15.194 -15.471  1.00 96.89           C  
ATOM   2614  HA  LEU A 170      14.644 -15.682 -14.653  1.00 96.89           H  
ATOM   2615  C   LEU A 170      14.211 -15.207 -16.667  1.00 96.89           C  
ATOM   2616  CB  LEU A 170      15.519 -13.751 -15.064  1.00 96.89           C  
ATOM   2617  HB2 LEU A 170      14.591 -13.187 -14.964  1.00 96.89           H  
ATOM   2618  HB3 LEU A 170      16.111 -13.301 -15.860  1.00 96.89           H  
ATOM   2619  O   LEU A 170      12.996 -15.256 -16.483  1.00 96.89           O  
ATOM   2620  CG  LEU A 170      16.291 -13.635 -13.737  1.00 96.89           C  
ATOM   2621  HG  LEU A 170      17.179 -14.265 -13.774  1.00 96.89           H  
ATOM   2622  CD1 LEU A 170      16.733 -12.186 -13.529  1.00 96.89           C  
ATOM   2623 HD11 LEU A 170      17.368 -12.135 -12.645  1.00 96.89           H  
ATOM   2624 HD12 LEU A 170      15.870 -11.538 -13.379  1.00 96.89           H  
ATOM   2625 HD13 LEU A 170      17.318 -11.847 -14.384  1.00 96.89           H  
ATOM   2626  CD2 LEU A 170      15.437 -14.061 -12.543  1.00 96.89           C  
ATOM   2627 HD21 LEU A 170      16.044 -14.051 -11.638  1.00 96.89           H  
ATOM   2628 HD22 LEU A 170      14.592 -13.385 -12.411  1.00 96.89           H  
ATOM   2629 HD23 LEU A 170      15.068 -15.080 -12.664  1.00 96.89           H  
ATOM   2630  N   ALA A 171      14.720 -15.186 -17.901  1.00 95.69           N  
ATOM   2631  H   ALA A 171      15.722 -15.123 -18.017  1.00 95.69           H  
ATOM   2632  CA  ALA A 171      13.886 -15.335 -19.091  1.00 95.69           C  
ATOM   2633  HA  ALA A 171      13.065 -14.620 -19.033  1.00 95.69           H  
ATOM   2634  C   ALA A 171      13.257 -16.738 -19.176  1.00 95.69           C  
ATOM   2635  CB  ALA A 171      14.721 -15.001 -20.332  1.00 95.69           C  
ATOM   2636  HB1 ALA A 171      15.121 -13.991 -20.247  1.00 95.69           H  
ATOM   2637  HB2 ALA A 171      15.548 -15.704 -20.433  1.00 95.69           H  
ATOM   2638  HB3 ALA A 171      14.093 -15.063 -21.221  1.00 95.69           H  
ATOM   2639  O   ALA A 171      12.070 -16.857 -19.491  1.00 95.69           O  
ATOM   2640  N   LYS A 172      14.023 -17.789 -18.848  1.00 96.58           N  
ATOM   2641  H   LYS A 172      14.994 -17.619 -18.631  1.00 96.58           H  
ATOM   2642  CA  LYS A 172      13.523 -19.168 -18.742  1.00 96.58           C  
ATOM   2643  HA  LYS A 172      13.027 -19.447 -19.672  1.00 96.58           H  
ATOM   2644  C   LYS A 172      12.461 -19.295 -17.645  1.00 96.58           C  
ATOM   2645  CB  LYS A 172      14.693 -20.144 -18.513  1.00 96.58           C  
ATOM   2646  HB2 LYS A 172      15.304 -19.798 -17.680  1.00 96.58           H  
ATOM   2647  HB3 LYS A 172      14.280 -21.117 -18.248  1.00 96.58           H  
ATOM   2648  O   LYS A 172      11.381 -19.810 -17.924  1.00 96.58           O  
ATOM   2649  CG  LYS A 172      15.579 -20.324 -19.759  1.00 96.58           C  
ATOM   2650  HG2 LYS A 172      14.987 -20.788 -20.548  1.00 96.58           H  
ATOM   2651  HG3 LYS A 172      15.917 -19.350 -20.112  1.00 96.58           H  
ATOM   2652  CD  LYS A 172      16.810 -21.201 -19.474  1.00 96.58           C  
ATOM   2653  HD2 LYS A 172      17.390 -20.757 -18.665  1.00 96.58           H  
ATOM   2654  HD3 LYS A 172      16.489 -22.196 -19.167  1.00 96.58           H  
ATOM   2655  CE  LYS A 172      17.686 -21.302 -20.733  1.00 96.58           C  
ATOM   2656  HE2 LYS A 172      17.940 -20.296 -21.068  1.00 96.58           H  
ATOM   2657  HE3 LYS A 172      17.116 -21.800 -21.517  1.00 96.58           H  
ATOM   2658  NZ  LYS A 172      18.939 -22.059 -20.510  1.00 96.58           N  
ATOM   2659  HZ1 LYS A 172      18.745 -23.049 -20.562  1.00 96.58           H  
ATOM   2660  HZ2 LYS A 172      19.641 -21.806 -21.192  1.00 96.58           H  
ATOM   2661  HZ3 LYS A 172      19.308 -21.915 -19.581  1.00 96.58           H  
ATOM   2662  N   ALA A 173      12.700 -18.716 -16.465  1.00 97.15           N  
ATOM   2663  H   ALA A 173      13.629 -18.359 -16.295  1.00 97.15           H  
ATOM   2664  CA  ALA A 173      11.739 -18.675 -15.359  1.00 97.15           C  
ATOM   2665  HA  ALA A 173      11.532 -19.697 -15.041  1.00 97.15           H  
ATOM   2666  C   ALA A 173      10.403 -18.031 -15.767  1.00 97.15           C  
ATOM   2667  CB  ALA A 173      12.372 -17.918 -14.183  1.00 97.15           C  
ATOM   2668  HB1 ALA A 173      12.601 -16.891 -14.466  1.00 97.15           H  
ATOM   2669  HB2 ALA A 173      13.292 -18.412 -13.871  1.00 97.15           H  
ATOM   2670  HB3 ALA A 173      11.682 -17.899 -13.340  1.00 97.15           H  
ATOM   2671  O   ALA A 173       9.342 -18.634 -15.613  1.00 97.15           O  
ATOM   2672  N   ARG A 174      10.436 -16.839 -16.377  1.00 95.48           N  
ATOM   2673  H   ARG A 174      11.328 -16.370 -16.448  1.00 95.48           H  
ATOM   2674  CA  ARG A 174       9.219 -16.152 -16.851  1.00 95.48           C  
ATOM   2675  HA  ARG A 174       8.530 -16.019 -16.017  1.00 95.48           H  
ATOM   2676  C   ARG A 174       8.462 -16.949 -17.908  1.00 95.48           C  
ATOM   2677  CB  ARG A 174       9.584 -14.776 -17.410  1.00 95.48           C  
ATOM   2678  HB2 ARG A 174       8.716 -14.364 -17.924  1.00 95.48           H  
ATOM   2679  HB3 ARG A 174      10.401 -14.873 -18.126  1.00 95.48           H  
ATOM   2680  O   ARG A 174       7.230 -16.984 -17.900  1.00 95.48           O  
ATOM   2681  CG  ARG A 174       9.980 -13.809 -16.294  1.00 95.48           C  
ATOM   2682  HG2 ARG A 174      10.843 -14.185 -15.745  1.00 95.48           H  
ATOM   2683  HG3 ARG A 174       9.147 -13.701 -15.599  1.00 95.48           H  
ATOM   2684  CD  ARG A 174      10.306 -12.451 -16.910  1.00 95.48           C  
ATOM   2685  HD2 ARG A 174      11.072 -12.569 -17.677  1.00 95.48           H  
ATOM   2686  HD3 ARG A 174       9.402 -12.062 -17.378  1.00 95.48           H  
ATOM   2687  NE  ARG A 174      10.725 -11.512 -15.868  1.00 95.48           N  
ATOM   2688  HE  ARG A 174       9.970 -11.241 -15.255  1.00 95.48           H  
ATOM   2689  NH1 ARG A 174      12.968 -11.405 -16.358  1.00 95.48           N  
ATOM   2690 HH11 ARG A 174      12.820 -12.116 -17.060  1.00 95.48           H  
ATOM   2691 HH12 ARG A 174      13.892 -11.082 -16.107  1.00 95.48           H  
ATOM   2692  NH2 ARG A 174      12.151 -10.279 -14.607  1.00 95.48           N  
ATOM   2693 HH21 ARG A 174      11.368 -10.076 -14.003  1.00 95.48           H  
ATOM   2694 HH22 ARG A 174      13.073  -9.964 -14.342  1.00 95.48           H  
ATOM   2695  CZ  ARG A 174      11.942 -11.069 -15.620  1.00 95.48           C  
ATOM   2696  N   ARG A 175       9.187 -17.609 -18.819  1.00 94.63           N  
ATOM   2697  H   ARG A 175      10.192 -17.528 -18.765  1.00 94.63           H  
ATOM   2698  CA  ARG A 175       8.590 -18.485 -19.835  1.00 94.63           C  
ATOM   2699  HA  ARG A 175       7.796 -17.936 -20.342  1.00 94.63           H  
ATOM   2700  C   ARG A 175       7.922 -19.704 -19.201  1.00 94.63           C  
ATOM   2701  CB  ARG A 175       9.660 -18.888 -20.856  1.00 94.63           C  
ATOM   2702  HB2 ARG A 175      10.113 -17.987 -21.269  1.00 94.63           H  
ATOM   2703  HB3 ARG A 175      10.438 -19.469 -20.360  1.00 94.63           H  
ATOM   2704  O   ARG A 175       6.830 -20.063 -19.632  1.00 94.63           O  
ATOM   2705  CG  ARG A 175       9.059 -19.716 -21.998  1.00 94.63           C  
ATOM   2706  HG2 ARG A 175       8.620 -20.631 -21.601  1.00 94.63           H  
ATOM   2707  HG3 ARG A 175       8.285 -19.137 -22.501  1.00 94.63           H  
ATOM   2708  CD  ARG A 175      10.147 -20.100 -23.000  1.00 94.63           C  
ATOM   2709  HD2 ARG A 175      10.570 -19.192 -23.431  1.00 94.63           H  
ATOM   2710  HD3 ARG A 175      10.931 -20.637 -22.467  1.00 94.63           H  
ATOM   2711  NE  ARG A 175       9.600 -20.956 -24.068  1.00 94.63           N  
ATOM   2712  HE  ARG A 175       8.617 -21.179 -24.004  1.00 94.63           H  
ATOM   2713  NH1 ARG A 175      11.589 -21.382 -25.130  1.00 94.63           N  
ATOM   2714 HH11 ARG A 175      12.067 -20.856 -24.412  1.00 94.63           H  
ATOM   2715 HH12 ARG A 175      12.132 -21.921 -25.789  1.00 94.63           H  
ATOM   2716  NH2 ARG A 175       9.713 -22.333 -25.876  1.00 94.63           N  
ATOM   2717 HH21 ARG A 175       8.735 -22.557 -25.761  1.00 94.63           H  
ATOM   2718 HH22 ARG A 175      10.270 -22.841 -26.548  1.00 94.63           H  
ATOM   2719  CZ  ARG A 175      10.300 -21.548 -25.018  1.00 94.63           C  
ATOM   2720  N   PHE A 176       8.556 -20.308 -18.198  1.00 95.93           N  
ATOM   2721  H   PHE A 176       9.470 -19.975 -17.926  1.00 95.93           H  
ATOM   2722  CA  PHE A 176       7.984 -21.414 -17.436  1.00 95.93           C  
ATOM   2723  HA  PHE A 176       7.732 -22.228 -18.116  1.00 95.93           H  
ATOM   2724  C   PHE A 176       6.683 -20.985 -16.748  1.00 95.93           C  
ATOM   2725  CB  PHE A 176       9.026 -21.936 -16.437  1.00 95.93           C  
ATOM   2726  HB2 PHE A 176       9.361 -21.125 -15.789  1.00 95.93           H  
ATOM   2727  HB3 PHE A 176       9.898 -22.290 -16.987  1.00 95.93           H  
ATOM   2728  O   PHE A 176       5.647 -21.610 -16.964  1.00 95.93           O  
ATOM   2729  CG  PHE A 176       8.509 -23.057 -15.564  1.00 95.93           C  
ATOM   2730  CD1 PHE A 176       7.888 -22.766 -14.335  1.00 95.93           C  
ATOM   2731  HD1 PHE A 176       7.783 -21.742 -14.006  1.00 95.93           H  
ATOM   2732  CD2 PHE A 176       8.634 -24.393 -15.986  1.00 95.93           C  
ATOM   2733  HD2 PHE A 176       9.131 -24.628 -16.915  1.00 95.93           H  
ATOM   2734  CE1 PHE A 176       7.396 -23.806 -13.531  1.00 95.93           C  
ATOM   2735  HE1 PHE A 176       6.935 -23.579 -12.581  1.00 95.93           H  
ATOM   2736  CE2 PHE A 176       8.140 -25.433 -15.181  1.00 95.93           C  
ATOM   2737  HE2 PHE A 176       8.270 -26.461 -15.485  1.00 95.93           H  
ATOM   2738  CZ  PHE A 176       7.517 -25.139 -13.956  1.00 95.93           C  
ATOM   2739  HZ  PHE A 176       7.150 -25.940 -13.332  1.00 95.93           H  
ATOM   2740  N   MET A 177       6.707 -19.864 -16.019  1.00 95.73           N  
ATOM   2741  H   MET A 177       7.596 -19.408 -15.873  1.00 95.73           H  
ATOM   2742  CA  MET A 177       5.542 -19.370 -15.278  1.00 95.73           C  
ATOM   2743  HA  MET A 177       5.190 -20.165 -14.621  1.00 95.73           H  
ATOM   2744  C   MET A 177       4.366 -18.980 -16.175  1.00 95.73           C  
ATOM   2745  CB  MET A 177       5.934 -18.160 -14.426  1.00 95.73           C  
ATOM   2746  HB2 MET A 177       5.027 -17.764 -13.969  1.00 95.73           H  
ATOM   2747  HB3 MET A 177       6.390 -17.392 -15.051  1.00 95.73           H  
ATOM   2748  O   MET A 177       3.217 -19.251 -15.836  1.00 95.73           O  
ATOM   2749  CG  MET A 177       6.871 -18.549 -13.290  1.00 95.73           C  
ATOM   2750  HG2 MET A 177       7.825 -18.895 -13.688  1.00 95.73           H  
ATOM   2751  HG3 MET A 177       6.391 -19.382 -12.777  1.00 95.73           H  
ATOM   2752  SD  MET A 177       7.177 -17.253 -12.065  1.00 95.73           S  
ATOM   2753  CE  MET A 177       8.003 -16.004 -13.077  1.00 95.73           C  
ATOM   2754  HE1 MET A 177       8.201 -15.134 -12.452  1.00 95.73           H  
ATOM   2755  HE2 MET A 177       8.938 -16.399 -13.474  1.00 95.73           H  
ATOM   2756  HE3 MET A 177       7.351 -15.690 -13.893  1.00 95.73           H  
ATOM   2757  N   SER A 178       4.633 -18.353 -17.324  1.00 92.51           N  
ATOM   2758  H   SER A 178       5.596 -18.129 -17.529  1.00 92.51           H  
ATOM   2759  CA  SER A 178       3.583 -17.952 -18.276  1.00 92.51           C  
ATOM   2760  HA  SER A 178       2.810 -17.391 -17.750  1.00 92.51           H  
ATOM   2761  C   SER A 178       2.912 -19.152 -18.954  1.00 92.51           C  
ATOM   2762  CB  SER A 178       4.171 -17.061 -19.372  1.00 92.51           C  
ATOM   2763  HB2 SER A 178       4.885 -17.639 -19.959  1.00 92.51           H  
ATOM   2764  HB3 SER A 178       3.365 -16.734 -20.029  1.00 92.51           H  
ATOM   2765  O   SER A 178       1.774 -19.063 -19.409  1.00 92.51           O  
ATOM   2766  OG  SER A 178       4.824 -15.922 -18.843  1.00 92.51           O  
ATOM   2767  HG  SER A 178       5.572 -16.212 -18.316  1.00 92.51           H  
ATOM   2768  N   GLY A 179       3.620 -20.280 -19.056  1.00 86.95           N  
ATOM   2769  H   GLY A 179       4.531 -20.322 -18.623  1.00 86.95           H  
ATOM   2770  CA  GLY A 179       3.145 -21.454 -19.772  1.00 86.95           C  
ATOM   2771  HA2 GLY A 179       3.867 -22.261 -19.649  1.00 86.95           H  
ATOM   2772  HA3 GLY A 179       2.204 -21.762 -19.316  1.00 86.95           H  
ATOM   2773  C   GLY A 179       2.922 -21.212 -21.278  1.00 86.95           C  
ATOM   2774  O   GLY A 179       3.421 -20.242 -21.859  1.00 86.95           O  
ATOM   2775  N   PRO A 180       2.198 -22.122 -21.956  1.00 83.73           N  
ATOM   2776  CA  PRO A 180       1.948 -22.030 -23.396  1.00 83.73           C  
ATOM   2777  HA  PRO A 180       2.867 -21.766 -23.919  1.00 83.73           H  
ATOM   2778  C   PRO A 180       0.879 -20.989 -23.760  1.00 83.73           C  
ATOM   2779  CB  PRO A 180       1.520 -23.443 -23.803  1.00 83.73           C  
ATOM   2780  HB2 PRO A 180       0.833 -23.439 -24.649  1.00 83.73           H  
ATOM   2781  HB3 PRO A 180       2.405 -24.033 -24.040  1.00 83.73           H  
ATOM   2782  O   PRO A 180       0.903 -20.451 -24.867  1.00 83.73           O  
ATOM   2783  CG  PRO A 180       0.863 -24.003 -22.540  1.00 83.73           C  
ATOM   2784  HG2 PRO A 180      -0.174 -23.671 -22.490  1.00 83.73           H  
ATOM   2785  HG3 PRO A 180       0.918 -25.091 -22.504  1.00 83.73           H  
ATOM   2786  CD  PRO A 180       1.662 -23.360 -21.409  1.00 83.73           C  
ATOM   2787  HD2 PRO A 180       1.011 -23.170 -20.555  1.00 83.73           H  
ATOM   2788  HD3 PRO A 180       2.483 -24.015 -21.119  1.00 83.73           H  
ATOM   2789  N   ASP A 181      -0.051 -20.709 -22.846  1.00 81.43           N  
ATOM   2790  H   ASP A 181       0.052 -21.091 -21.917  1.00 81.43           H  
ATOM   2791  CA  ASP A 181      -1.139 -19.759 -23.055  1.00 81.43           C  
ATOM   2792  HA  ASP A 181      -1.265 -19.585 -24.124  1.00 81.43           H  
ATOM   2793  C   ASP A 181      -0.817 -18.418 -22.395  1.00 81.43           C  
ATOM   2794  CB  ASP A 181      -2.466 -20.338 -22.548  1.00 81.43           C  
ATOM   2795  HB2 ASP A 181      -2.407 -20.510 -21.473  1.00 81.43           H  
ATOM   2796  HB3 ASP A 181      -2.640 -21.297 -23.037  1.00 81.43           H  
ATOM   2797  O   ASP A 181      -0.972 -18.245 -21.190  1.00 81.43           O  
ATOM   2798  CG  ASP A 181      -3.650 -19.410 -22.854  1.00 81.43           C  
ATOM   2799  OD1 ASP A 181      -3.429 -18.343 -23.480  1.00 81.43           O  
ATOM   2800  OD2 ASP A 181      -4.775 -19.791 -22.472  1.00 81.43           O  
ATOM   2801  N   LYS A 182      -0.417 -17.443 -23.213  1.00 77.37           N  
ATOM   2802  H   LYS A 182      -0.363 -17.665 -24.197  1.00 77.37           H  
ATOM   2803  CA  LYS A 182      -0.067 -16.092 -22.753  1.00 77.37           C  
ATOM   2804  HA  LYS A 182       0.658 -16.179 -21.944  1.00 77.37           H  
ATOM   2805  C   LYS A 182      -1.241 -15.310 -22.158  1.00 77.37           C  
ATOM   2806  CB  LYS A 182       0.539 -15.288 -23.907  1.00 77.37           C  
ATOM   2807  HB2 LYS A 182       0.738 -14.277 -23.550  1.00 77.37           H  
ATOM   2808  HB3 LYS A 182      -0.180 -15.227 -24.723  1.00 77.37           H  
ATOM   2809  O   LYS A 182      -1.008 -14.258 -21.572  1.00 77.37           O  
ATOM   2810  CG  LYS A 182       1.852 -15.889 -24.420  1.00 77.37           C  
ATOM   2811  HG2 LYS A 182       2.533 -16.033 -23.582  1.00 77.37           H  
ATOM   2812  HG3 LYS A 182       1.662 -16.850 -24.897  1.00 77.37           H  
ATOM   2813  CD  LYS A 182       2.484 -14.928 -25.429  1.00 77.37           C  
ATOM   2814  HD2 LYS A 182       1.808 -14.795 -26.274  1.00 77.37           H  
ATOM   2815  HD3 LYS A 182       2.647 -13.967 -24.942  1.00 77.37           H  
ATOM   2816  CE  LYS A 182       3.819 -15.494 -25.908  1.00 77.37           C  
ATOM   2817  HE2 LYS A 182       4.420 -15.736 -25.032  1.00 77.37           H  
ATOM   2818  HE3 LYS A 182       3.631 -16.422 -26.449  1.00 77.37           H  
ATOM   2819  NZ  LYS A 182       4.529 -14.515 -26.763  1.00 77.37           N  
ATOM   2820  HZ1 LYS A 182       5.417 -14.890 -27.066  1.00 77.37           H  
ATOM   2821  HZ2 LYS A 182       3.969 -14.286 -27.572  1.00 77.37           H  
ATOM   2822  HZ3 LYS A 182       4.700 -13.669 -26.238  1.00 77.37           H  
ATOM   2823  N   ALA A 183      -2.482 -15.758 -22.354  1.00 78.02           N  
ATOM   2824  H   ALA A 183      -2.625 -16.639 -22.826  1.00 78.02           H  
ATOM   2825  CA  ALA A 183      -3.646 -15.131 -21.734  1.00 78.02           C  
ATOM   2826  HA  ALA A 183      -3.506 -14.051 -21.717  1.00 78.02           H  
ATOM   2827  C   ALA A 183      -3.843 -15.584 -20.278  1.00 78.02           C  
ATOM   2828  CB  ALA A 183      -4.876 -15.439 -22.594  1.00 78.02           C  
ATOM   2829  HB1 ALA A 183      -4.709 -15.110 -23.619  1.00 78.02           H  
ATOM   2830  HB2 ALA A 183      -5.745 -14.922 -22.187  1.00 78.02           H  
ATOM   2831  HB3 ALA A 183      -5.073 -16.512 -22.590  1.00 78.02           H  
ATOM   2832  O   ALA A 183      -4.572 -14.934 -19.526  1.00 78.02           O  
ATOM   2833  N   ARG A 184      -3.208 -16.690 -19.870  1.00 82.14           N  
ATOM   2834  H   ARG A 184      -2.571 -17.144 -20.509  1.00 82.14           H  
ATOM   2835  CA  ARG A 184      -3.259 -17.193 -18.499  1.00 82.14           C  
ATOM   2836  HA  ARG A 184      -4.277 -17.064 -18.129  1.00 82.14           H  
ATOM   2837  C   ARG A 184      -2.317 -16.376 -17.617  1.00 82.14           C  
ATOM   2838  CB  ARG A 184      -2.909 -18.690 -18.499  1.00 82.14           C  
ATOM   2839  HB2 ARG A 184      -3.478 -19.184 -19.287  1.00 82.14           H  
ATOM   2840  HB3 ARG A 184      -1.849 -18.797 -18.728  1.00 82.14           H  
ATOM   2841  O   ARG A 184      -1.212 -16.029 -18.022  1.00 82.14           O  
ATOM   2842  CG  ARG A 184      -3.210 -19.398 -17.167  1.00 82.14           C  
ATOM   2843  HG2 ARG A 184      -4.283 -19.382 -16.975  1.00 82.14           H  
ATOM   2844  HG3 ARG A 184      -2.693 -18.900 -16.346  1.00 82.14           H  
ATOM   2845  CD  ARG A 184      -2.723 -20.848 -17.251  1.00 82.14           C  
ATOM   2846  HD2 ARG A 184      -1.669 -20.838 -17.525  1.00 82.14           H  
ATOM   2847  HD3 ARG A 184      -3.283 -21.343 -18.045  1.00 82.14           H  
ATOM   2848  NE  ARG A 184      -2.871 -21.598 -15.983  1.00 82.14           N  
ATOM   2849  HE  ARG A 184      -2.919 -21.070 -15.123  1.00 82.14           H  
ATOM   2850  NH1 ARG A 184      -2.618 -23.681 -16.901  1.00 82.14           N  
ATOM   2851 HH11 ARG A 184      -2.501 -23.240 -17.802  1.00 82.14           H  
ATOM   2852 HH12 ARG A 184      -2.492 -24.675 -16.772  1.00 82.14           H  
ATOM   2853  NH2 ARG A 184      -2.888 -23.532 -14.724  1.00 82.14           N  
ATOM   2854 HH21 ARG A 184      -2.791 -22.995 -13.874  1.00 82.14           H  
ATOM   2855 HH22 ARG A 184      -2.757 -24.529 -14.629  1.00 82.14           H  
ATOM   2856  CZ  ARG A 184      -2.793 -22.917 -15.864  1.00 82.14           C  
ATOM   2857  N   ALA A 185      -2.752 -16.104 -16.388  1.00 88.64           N  
ATOM   2858  H   ALA A 185      -3.683 -16.391 -16.123  1.00 88.64           H  
ATOM   2859  CA  ALA A 185      -1.865 -15.560 -15.366  1.00 88.64           C  
ATOM   2860  HA  ALA A 185      -1.489 -14.596 -15.709  1.00 88.64           H  
ATOM   2861  C   ALA A 185      -0.664 -16.494 -15.149  1.00 88.64           C  
ATOM   2862  CB  ALA A 185      -2.656 -15.345 -14.070  1.00 88.64           C  
ATOM   2863  HB1 ALA A 185      -3.040 -16.296 -13.700  1.00 88.64           H  
ATOM   2864  HB2 ALA A 185      -3.486 -14.660 -14.247  1.00 88.64           H  
ATOM   2865  HB3 ALA A 185      -2.001 -14.912 -13.315  1.00 88.64           H  
ATOM   2866  O   ALA A 185      -0.810 -17.714 -15.242  1.00 88.64           O  
ATOM   2867  N   ALA A 186       0.494 -15.918 -14.833  1.00 94.58           N  
ATOM   2868  H   ALA A 186       0.535 -14.913 -14.741  1.00 94.58           H  
ATOM   2869  CA  ALA A 186       1.691 -16.669 -14.483  1.00 94.58           C  
ATOM   2870  HA  ALA A 186       1.955 -17.301 -15.331  1.00 94.58           H  
ATOM   2871  C   ALA A 186       1.433 -17.569 -13.261  1.00 94.58           C  
ATOM   2872  CB  ALA A 186       2.819 -15.659 -14.249  1.00 94.58           C  
ATOM   2873  HB1 ALA A 186       3.674 -16.140 -13.772  1.00 94.58           H  
ATOM   2874  HB2 ALA A 186       3.134 -15.227 -15.199  1.00 94.58           H  
ATOM   2875  HB3 ALA A 186       2.476 -14.858 -13.593  1.00 94.58           H  
ATOM   2876  O   ALA A 186       0.751 -17.157 -12.318  1.00 94.58           O  
ATOM   2877  N   GLN A 187       1.929 -18.808 -13.284  1.00 96.71           N  
ATOM   2878  H   GLN A 187       2.464 -19.107 -14.087  1.00 96.71           H  
ATOM   2879  CA  GLN A 187       1.683 -19.791 -12.226  1.00 96.71           C  
ATOM   2880  HA  GLN A 187       1.471 -19.238 -11.311  1.00 96.71           H  
ATOM   2881  C   GLN A 187       2.899 -20.667 -11.927  1.00 96.71           C  
ATOM   2882  CB  GLN A 187       0.468 -20.673 -12.568  1.00 96.71           C  
ATOM   2883  HB2 GLN A 187       0.618 -21.140 -13.541  1.00 96.71           H  
ATOM   2884  HB3 GLN A 187       0.375 -21.456 -11.816  1.00 96.71           H  
ATOM   2885  O   GLN A 187       3.757 -20.873 -12.782  1.00 96.71           O  
ATOM   2886  CG  GLN A 187      -0.831 -19.859 -12.578  1.00 96.71           C  
ATOM   2887  HG2 GLN A 187      -0.979 -19.412 -11.595  1.00 96.71           H  
ATOM   2888  HG3 GLN A 187      -0.760 -19.058 -13.315  1.00 96.71           H  
ATOM   2889  CD  GLN A 187      -2.070 -20.657 -12.895  1.00 96.71           C  
ATOM   2890  NE2 GLN A 187      -3.174 -20.023 -13.229  1.00 96.71           N  
ATOM   2891 HE21 GLN A 187      -4.036 -20.543 -13.147  1.00 96.71           H  
ATOM   2892 HE22 GLN A 187      -3.154 -19.014 -13.215  1.00 96.71           H  
ATOM   2893  OE1 GLN A 187      -2.107 -21.867 -12.843  1.00 96.71           O  
ATOM   2894  N   LEU A 188       2.943 -21.213 -10.711  1.00 97.80           N  
ATOM   2895  H   LEU A 188       2.197 -20.988 -10.068  1.00 97.80           H  
ATOM   2896  CA  LEU A 188       3.982 -22.128 -10.245  1.00 97.80           C  
ATOM   2897  HA  LEU A 188       4.577 -22.439 -11.103  1.00 97.80           H  
ATOM   2898  C   LEU A 188       3.367 -23.379  -9.589  1.00 97.80           C  
ATOM   2899  CB  LEU A 188       4.905 -21.398  -9.254  1.00 97.80           C  
ATOM   2900  HB2 LEU A 188       5.535 -22.134  -8.753  1.00 97.80           H  
ATOM   2901  HB3 LEU A 188       4.287 -20.926  -8.490  1.00 97.80           H  
ATOM   2902  O   LEU A 188       2.487 -23.234  -8.736  1.00 97.80           O  
ATOM   2903  CG  LEU A 188       5.813 -20.332  -9.892  1.00 97.80           C  
ATOM   2904  HG  LEU A 188       5.211 -19.617 -10.452  1.00 97.80           H  
ATOM   2905  CD1 LEU A 188       6.554 -19.579  -8.792  1.00 97.80           C  
ATOM   2906 HD11 LEU A 188       5.830 -19.132  -8.111  1.00 97.80           H  
ATOM   2907 HD12 LEU A 188       7.155 -18.783  -9.233  1.00 97.80           H  
ATOM   2908 HD13 LEU A 188       7.205 -20.253  -8.235  1.00 97.80           H  
ATOM   2909  CD2 LEU A 188       6.858 -20.951 -10.820  1.00 97.80           C  
ATOM   2910 HD21 LEU A 188       7.552 -20.176 -11.144  1.00 97.80           H  
ATOM   2911 HD22 LEU A 188       6.378 -21.385 -11.697  1.00 97.80           H  
ATOM   2912 HD23 LEU A 188       7.433 -21.713 -10.293  1.00 97.80           H  
ATOM   2913  N   PRO A 189       3.838 -24.594  -9.936  1.00 98.15           N  
ATOM   2914  CA  PRO A 189       3.400 -25.835  -9.302  1.00 98.15           C  
ATOM   2915  HA  PRO A 189       2.326 -25.816  -9.121  1.00 98.15           H  
ATOM   2916  C   PRO A 189       4.133 -26.044  -7.968  1.00 98.15           C  
ATOM   2917  CB  PRO A 189       3.717 -26.923 -10.333  1.00 98.15           C  
ATOM   2918  HB2 PRO A 189       2.896 -26.988 -11.047  1.00 98.15           H  
ATOM   2919  HB3 PRO A 189       3.890 -27.895  -9.870  1.00 98.15           H  
ATOM   2920  O   PRO A 189       5.232 -26.589  -7.917  1.00 98.15           O  
ATOM   2921  CG  PRO A 189       4.967 -26.400 -11.041  1.00 98.15           C  
ATOM   2922  HG2 PRO A 189       5.858 -26.665 -10.473  1.00 98.15           H  
ATOM   2923  HG3 PRO A 189       5.042 -26.782 -12.059  1.00 98.15           H  
ATOM   2924  CD  PRO A 189       4.773 -24.884 -11.020  1.00 98.15           C  
ATOM   2925  HD2 PRO A 189       4.344 -24.559 -11.968  1.00 98.15           H  
ATOM   2926  HD3 PRO A 189       5.730 -24.392 -10.849  1.00 98.15           H  
ATOM   2927  N   VAL A 190       3.540 -25.614  -6.858  1.00 98.60           N  
ATOM   2928  H   VAL A 190       2.599 -25.252  -6.919  1.00 98.60           H  
ATOM   2929  CA  VAL A 190       4.177 -25.681  -5.536  1.00 98.60           C  
ATOM   2930  HA  VAL A 190       5.208 -25.344  -5.643  1.00 98.60           H  
ATOM   2931  C   VAL A 190       4.212 -27.122  -5.025  1.00 98.60           C  
ATOM   2932  CB  VAL A 190       3.481 -24.735  -4.540  1.00 98.60           C  
ATOM   2933  HB  VAL A 190       2.440 -25.030  -4.409  1.00 98.60           H  
ATOM   2934  O   VAL A 190       3.181 -27.794  -4.953  1.00 98.60           O  
ATOM   2935  CG1 VAL A 190       4.171 -24.776  -3.176  1.00 98.60           C  
ATOM   2936 HG11 VAL A 190       4.006 -25.742  -2.698  1.00 98.60           H  
ATOM   2937 HG12 VAL A 190       5.241 -24.608  -3.303  1.00 98.60           H  
ATOM   2938 HG13 VAL A 190       3.763 -24.000  -2.530  1.00 98.60           H  
ATOM   2939  CG2 VAL A 190       3.531 -23.289  -5.045  1.00 98.60           C  
ATOM   2940 HG21 VAL A 190       3.104 -22.621  -4.298  1.00 98.60           H  
ATOM   2941 HG22 VAL A 190       2.951 -23.196  -5.963  1.00 98.60           H  
ATOM   2942 HG23 VAL A 190       4.563 -22.998  -5.246  1.00 98.60           H  
ATOM   2943  N   ARG A 191       5.400 -27.602  -4.636  1.00 98.74           N  
ATOM   2944  H   ARG A 191       6.203 -27.008  -4.787  1.00 98.74           H  
ATOM   2945  CA  ARG A 191       5.642 -28.959  -4.100  1.00 98.74           C  
ATOM   2946  HA  ARG A 191       4.734 -29.553  -4.194  1.00 98.74           H  
ATOM   2947  C   ARG A 191       5.962 -28.986  -2.608  1.00 98.74           C  
ATOM   2948  CB  ARG A 191       6.766 -29.640  -4.901  1.00 98.74           C  
ATOM   2949  HB2 ARG A 191       6.913 -30.647  -4.511  1.00 98.74           H  
ATOM   2950  HB3 ARG A 191       7.694 -29.088  -4.754  1.00 98.74           H  
ATOM   2951  O   ARG A 191       5.798 -30.019  -1.969  1.00 98.74           O  
ATOM   2952  CG  ARG A 191       6.497 -29.742  -6.409  1.00 98.74           C  
ATOM   2953  HG2 ARG A 191       6.493 -28.746  -6.853  1.00 98.74           H  
ATOM   2954  HG3 ARG A 191       7.305 -30.311  -6.869  1.00 98.74           H  
ATOM   2955  CD  ARG A 191       5.165 -30.431  -6.710  1.00 98.74           C  
ATOM   2956  HD2 ARG A 191       5.142 -31.401  -6.213  1.00 98.74           H  
ATOM   2957  HD3 ARG A 191       4.354 -29.807  -6.335  1.00 98.74           H  
ATOM   2958  NE  ARG A 191       5.004 -30.615  -8.151  1.00 98.74           N  
ATOM   2959  HE  ARG A 191       5.817 -30.462  -8.730  1.00 98.74           H  
ATOM   2960  NH1 ARG A 191       2.738 -30.950  -8.227  1.00 98.74           N  
ATOM   2961 HH11 ARG A 191       2.713 -30.739  -7.239  1.00 98.74           H  
ATOM   2962 HH12 ARG A 191       1.895 -30.970  -8.783  1.00 98.74           H  
ATOM   2963  NH2 ARG A 191       3.966 -30.924 -10.107  1.00 98.74           N  
ATOM   2964 HH21 ARG A 191       4.894 -30.779 -10.478  1.00 98.74           H  
ATOM   2965 HH22 ARG A 191       3.156 -31.003 -10.706  1.00 98.74           H  
ATOM   2966  CZ  ARG A 191       3.896 -30.835  -8.816  1.00 98.74           C  
ATOM   2967  N   GLY A 192       6.354 -27.851  -2.041  1.00 98.59           N  
ATOM   2968  H   GLY A 192       6.481 -27.049  -2.641  1.00 98.59           H  
ATOM   2969  CA  GLY A 192       6.487 -27.633  -0.601  1.00 98.59           C  
ATOM   2970  HA2 GLY A 192       5.829 -28.309  -0.055  1.00 98.59           H  
ATOM   2971  HA3 GLY A 192       7.517 -27.813  -0.292  1.00 98.59           H  
ATOM   2972  C   GLY A 192       6.125 -26.194  -0.260  1.00 98.59           C  
ATOM   2973  O   GLY A 192       6.366 -25.311  -1.077  1.00 98.59           O  
ATOM   2974  N   CYS A 193       5.513 -25.968   0.899  1.00 98.44           N  
ATOM   2975  H   CYS A 193       5.387 -26.720   1.561  1.00 98.44           H  
ATOM   2976  CA  CYS A 193       5.061 -24.647   1.325  1.00 98.44           C  
ATOM   2977  HA  CYS A 193       5.705 -23.875   0.902  1.00 98.44           H  
ATOM   2978  C   CYS A 193       5.139 -24.559   2.848  1.00 98.44           C  
ATOM   2979  CB  CYS A 193       3.629 -24.436   0.810  1.00 98.44           C  
ATOM   2980  HB2 CYS A 193       2.956 -25.165   1.261  1.00 98.44           H  
ATOM   2981  HB3 CYS A 193       3.622 -24.560  -0.273  1.00 98.44           H  
ATOM   2982  O   CYS A 193       4.380 -25.241   3.536  1.00 98.44           O  
ATOM   2983  SG  CYS A 193       3.049 -22.764   1.203  1.00 98.44           S  
ATOM   2984  HG  CYS A 193       2.901 -22.950   2.518  1.00 98.44           H  
ATOM   2985  N   ASP A 194       6.042 -23.724   3.350  1.00 98.18           N  
ATOM   2986  H   ASP A 194       6.633 -23.207   2.714  1.00 98.18           H  
ATOM   2987  CA  ASP A 194       6.293 -23.537   4.775  1.00 98.18           C  
ATOM   2988  HA  ASP A 194       5.625 -24.178   5.351  1.00 98.18           H  
ATOM   2989  C   ASP A 194       6.015 -22.084   5.160  1.00 98.18           C  
ATOM   2990  CB  ASP A 194       7.729 -23.954   5.122  1.00 98.18           C  
ATOM   2991  HB2 ASP A 194       7.907 -23.757   6.179  1.00 98.18           H  
ATOM   2992  HB3 ASP A 194       8.431 -23.356   4.542  1.00 98.18           H  
ATOM   2993  O   ASP A 194       6.636 -21.152   4.641  1.00 98.18           O  
ATOM   2994  CG  ASP A 194       7.971 -25.443   4.854  1.00 98.18           C  
ATOM   2995  OD1 ASP A 194       7.209 -26.287   5.369  1.00 98.18           O  
ATOM   2996  OD2 ASP A 194       8.903 -25.781   4.094  1.00 98.18           O  
ATOM   2997  N   LYS A 195       5.070 -21.885   6.082  1.00 97.46           N  
ATOM   2998  H   LYS A 195       4.629 -22.694   6.496  1.00 97.46           H  
ATOM   2999  CA  LYS A 195       4.740 -20.561   6.612  1.00 97.46           C  
ATOM   3000  HA  LYS A 195       4.607 -19.870   5.780  1.00 97.46           H  
ATOM   3001  C   LYS A 195       5.890 -20.047   7.473  1.00 97.46           C  
ATOM   3002  CB  LYS A 195       3.430 -20.632   7.403  1.00 97.46           C  
ATOM   3003  HB2 LYS A 195       2.668 -21.112   6.788  1.00 97.46           H  
ATOM   3004  HB3 LYS A 195       3.576 -21.230   8.302  1.00 97.46           H  
ATOM   3005  O   LYS A 195       6.284 -20.712   8.427  1.00 97.46           O  
ATOM   3006  CG  LYS A 195       2.948 -19.230   7.789  1.00 97.46           C  
ATOM   3007  HG2 LYS A 195       2.839 -18.624   6.889  1.00 97.46           H  
ATOM   3008  HG3 LYS A 195       3.671 -18.753   8.452  1.00 97.46           H  
ATOM   3009  CD  LYS A 195       1.601 -19.323   8.501  1.00 97.46           C  
ATOM   3010  HD2 LYS A 195       1.709 -19.894   9.423  1.00 97.46           H  
ATOM   3011  HD3 LYS A 195       0.888 -19.825   7.846  1.00 97.46           H  
ATOM   3012  CE  LYS A 195       1.095 -17.917   8.812  1.00 97.46           C  
ATOM   3013  HE2 LYS A 195       1.068 -17.356   7.878  1.00 97.46           H  
ATOM   3014  HE3 LYS A 195       1.787 -17.414   9.487  1.00 97.46           H  
ATOM   3015  NZ  LYS A 195      -0.261 -17.985   9.388  1.00 97.46           N  
ATOM   3016  HZ1 LYS A 195      -0.302 -18.419  10.299  1.00 97.46           H  
ATOM   3017  HZ2 LYS A 195      -0.743 -17.097   9.394  1.00 97.46           H  
ATOM   3018  HZ3 LYS A 195      -0.868 -18.506   8.772  1.00 97.46           H  
ATOM   3019  N   GLN A 196       6.389 -18.862   7.142  1.00 93.32           N  
ATOM   3020  H   GLN A 196       5.966 -18.365   6.371  1.00 93.32           H  
ATOM   3021  CA  GLN A 196       7.448 -18.185   7.894  1.00 93.32           C  
ATOM   3022  HA  GLN A 196       7.987 -18.906   8.508  1.00 93.32           H  
ATOM   3023  C   GLN A 196       6.862 -17.137   8.843  1.00 93.32           C  
ATOM   3024  CB  GLN A 196       8.447 -17.540   6.919  1.00 93.32           C  
ATOM   3025  HB2 GLN A 196       9.239 -17.065   7.497  1.00 93.32           H  
ATOM   3026  HB3 GLN A 196       7.937 -16.762   6.349  1.00 93.32           H  
ATOM   3027  O   GLN A 196       7.301 -17.027   9.983  1.00 93.32           O  
ATOM   3028  CG  GLN A 196       9.081 -18.529   5.928  1.00 93.32           C  
ATOM   3029  HG2 GLN A 196       9.785 -17.992   5.294  1.00 93.32           H  
ATOM   3030  HG3 GLN A 196       8.307 -18.942   5.281  1.00 93.32           H  
ATOM   3031  CD  GLN A 196       9.834 -19.664   6.617  1.00 93.32           C  
ATOM   3032  NE2 GLN A 196       9.555 -20.900   6.267  1.00 93.32           N  
ATOM   3033 HE21 GLN A 196      10.097 -21.630   6.707  1.00 93.32           H  
ATOM   3034 HE22 GLN A 196       8.853 -21.092   5.567  1.00 93.32           H  
ATOM   3035  OE1 GLN A 196      10.683 -19.457   7.470  1.00 93.32           O  
ATOM   3036  N   ASP A 197       5.849 -16.401   8.380  1.00 90.62           N  
ATOM   3037  H   ASP A 197       5.515 -16.570   7.441  1.00 90.62           H  
ATOM   3038  CA  ASP A 197       5.117 -15.397   9.156  1.00 90.62           C  
ATOM   3039  HA  ASP A 197       5.001 -15.761  10.177  1.00 90.62           H  
ATOM   3040  C   ASP A 197       3.712 -15.179   8.555  1.00 90.62           C  
ATOM   3041  CB  ASP A 197       5.929 -14.082   9.197  1.00 90.62           C  
ATOM   3042  HB2 ASP A 197       6.993 -14.309   9.144  1.00 90.62           H  
ATOM   3043  HB3 ASP A 197       5.676 -13.476   8.328  1.00 90.62           H  
ATOM   3044  O   ASP A 197       3.329 -15.830   7.576  1.00 90.62           O  
ATOM   3045  CG  ASP A 197       5.688 -13.264  10.475  1.00 90.62           C  
ATOM   3046  OD1 ASP A 197       4.624 -13.461  11.109  1.00 90.62           O  
ATOM   3047  OD2 ASP A 197       6.569 -12.442  10.806  1.00 90.62           O  
ATOM   3048  N   VAL A 198       2.914 -14.276   9.124  1.00 91.81           N  
ATOM   3049  H   VAL A 198       3.286 -13.772   9.916  1.00 91.81           H  
ATOM   3050  CA  VAL A 198       1.613 -13.868   8.576  1.00 91.81           C  
ATOM   3051  HA  VAL A 198       0.963 -14.742   8.538  1.00 91.81           H  
ATOM   3052  C   VAL A 198       1.792 -13.336   7.152  1.00 91.81           C  
ATOM   3053  CB  VAL A 198       0.931 -12.816   9.470  1.00 91.81           C  
ATOM   3054  HB  VAL A 198       1.564 -11.932   9.546  1.00 91.81           H  
ATOM   3055  O   VAL A 198       2.443 -12.321   6.923  1.00 91.81           O  
ATOM   3056  CG1 VAL A 198      -0.426 -12.404   8.883  1.00 91.81           C  
ATOM   3057 HG11 VAL A 198      -1.069 -13.274   8.749  1.00 91.81           H  
ATOM   3058 HG12 VAL A 198      -0.294 -11.897   7.927  1.00 91.81           H  
ATOM   3059 HG13 VAL A 198      -0.927 -11.711   9.558  1.00 91.81           H  
ATOM   3060  CG2 VAL A 198       0.694 -13.373  10.881  1.00 91.81           C  
ATOM   3061 HG21 VAL A 198       1.646 -13.602  11.359  1.00 91.81           H  
ATOM   3062 HG22 VAL A 198       0.076 -14.270  10.834  1.00 91.81           H  
ATOM   3063 HG23 VAL A 198       0.185 -12.622  11.485  1.00 91.81           H  
ATOM   3064  N   GLY A 199       1.217 -14.045   6.178  1.00 94.68           N  
ATOM   3065  H   GLY A 199       0.696 -14.871   6.432  1.00 94.68           H  
ATOM   3066  CA  GLY A 199       1.325 -13.691   4.762  1.00 94.68           C  
ATOM   3067  HA2 GLY A 199       0.589 -14.267   4.200  1.00 94.68           H  
ATOM   3068  HA3 GLY A 199       1.090 -12.633   4.647  1.00 94.68           H  
ATOM   3069  C   GLY A 199       2.700 -13.930   4.128  1.00 94.68           C  
ATOM   3070  O   GLY A 199       2.868 -13.549   2.972  1.00 94.68           O  
ATOM   3071  N   ILE A 200       3.659 -14.560   4.823  1.00 95.57           N  
ATOM   3072  H   ILE A 200       3.447 -14.874   5.759  1.00 95.57           H  
ATOM   3073  CA  ILE A 200       5.020 -14.817   4.319  1.00 95.57           C  
ATOM   3074  HA  ILE A 200       5.082 -14.453   3.293  1.00 95.57           H  
ATOM   3075  C   ILE A 200       5.308 -16.320   4.302  1.00 95.57           C  
ATOM   3076  CB  ILE A 200       6.100 -14.057   5.124  1.00 95.57           C  
ATOM   3077  HB  ILE A 200       6.142 -14.476   6.130  1.00 95.57           H  
ATOM   3078  O   ILE A 200       5.199 -16.994   5.330  1.00 95.57           O  
ATOM   3079  CG1 ILE A 200       5.759 -12.553   5.245  1.00 95.57           C  
ATOM   3080 HG12 ILE A 200       4.827 -12.448   5.801  1.00 95.57           H  
ATOM   3081 HG13 ILE A 200       5.606 -12.131   4.252  1.00 95.57           H  
ATOM   3082  CG2 ILE A 200       7.480 -14.258   4.461  1.00 95.57           C  
ATOM   3083 HG21 ILE A 200       7.485 -13.817   3.464  1.00 95.57           H  
ATOM   3084 HG22 ILE A 200       7.728 -15.316   4.382  1.00 95.57           H  
ATOM   3085 HG23 ILE A 200       8.261 -13.795   5.064  1.00 95.57           H  
ATOM   3086  CD1 ILE A 200       6.808 -11.708   5.978  1.00 95.57           C  
ATOM   3087 HD11 ILE A 200       7.702 -11.594   5.365  1.00 95.57           H  
ATOM   3088 HD12 ILE A 200       7.072 -12.174   6.928  1.00 95.57           H  
ATOM   3089 HD13 ILE A 200       6.396 -10.718   6.174  1.00 95.57           H  
ATOM   3090  N   TYR A 201       5.725 -16.845   3.149  1.00 97.98           N  
ATOM   3091  H   TYR A 201       5.816 -16.235   2.349  1.00 97.98           H  
ATOM   3092  CA  TYR A 201       5.979 -18.274   2.954  1.00 97.98           C  
ATOM   3093  HA  TYR A 201       6.062 -18.762   3.925  1.00 97.98           H  
ATOM   3094  C   TYR A 201       7.287 -18.532   2.209  1.00 97.98           C  
ATOM   3095  CB  TYR A 201       4.810 -18.930   2.206  1.00 97.98           C  
ATOM   3096  HB2 TYR A 201       4.693 -18.451   1.234  1.00 97.98           H  
ATOM   3097  HB3 TYR A 201       5.062 -19.974   2.016  1.00 97.98           H  
ATOM   3098  O   TYR A 201       7.693 -17.757   1.345  1.00 97.98           O  
ATOM   3099  CG  TYR A 201       3.485 -18.881   2.940  1.00 97.98           C  
ATOM   3100  CD1 TYR A 201       3.013 -20.028   3.606  1.00 97.98           C  
ATOM   3101  HD1 TYR A 201       3.596 -20.938   3.590  1.00 97.98           H  
ATOM   3102  CD2 TYR A 201       2.722 -17.696   2.950  1.00 97.98           C  
ATOM   3103  HD2 TYR A 201       3.076 -16.824   2.421  1.00 97.98           H  
ATOM   3104  CE1 TYR A 201       1.789 -19.986   4.297  1.00 97.98           C  
ATOM   3105  HE1 TYR A 201       1.404 -20.859   4.803  1.00 97.98           H  
ATOM   3106  CE2 TYR A 201       1.510 -17.641   3.661  1.00 97.98           C  
ATOM   3107  HE2 TYR A 201       0.925 -16.733   3.671  1.00 97.98           H  
ATOM   3108  OH  TYR A 201      -0.121 -18.745   5.012  1.00 97.98           O  
ATOM   3109  HH  TYR A 201      -0.531 -17.877   4.988  1.00 97.98           H  
ATOM   3110  CZ  TYR A 201       1.050 -18.787   4.338  1.00 97.98           C  
ATOM   3111  N   ALA A 202       7.908 -19.669   2.509  1.00 97.90           N  
ATOM   3112  H   ALA A 202       7.493 -20.262   3.214  1.00 97.90           H  
ATOM   3113  CA  ALA A 202       8.951 -20.271   1.693  1.00 97.90           C  
ATOM   3114  HA  ALA A 202       9.341 -19.531   0.995  1.00 97.90           H  
ATOM   3115  C   ALA A 202       8.339 -21.430   0.896  1.00 97.90           C  
ATOM   3116  CB  ALA A 202      10.106 -20.710   2.596  1.00 97.90           C  
ATOM   3117  HB1 ALA A 202      10.923 -21.095   1.987  1.00 97.90           H  
ATOM   3118  HB2 ALA A 202      10.472 -19.861   3.174  1.00 97.90           H  
ATOM   3119  HB3 ALA A 202       9.778 -21.498   3.274  1.00 97.90           H  
ATOM   3120  O   ALA A 202       7.598 -22.245   1.455  1.00 97.90           O  
ATOM   3121  N   ILE A 203       8.601 -21.495  -0.410  1.00 98.72           N  
ATOM   3122  H   ILE A 203       9.216 -20.802  -0.811  1.00 98.72           H  
ATOM   3123  CA  ILE A 203       8.050 -22.540  -1.280  1.00 98.72           C  
ATOM   3124  HA  ILE A 203       7.554 -23.273  -0.644  1.00 98.72           H  
ATOM   3125  C   ILE A 203       9.139 -23.306  -2.019  1.00 98.72           C  
ATOM   3126  CB  ILE A 203       6.977 -22.010  -2.256  1.00 98.72           C  
ATOM   3127  HB  ILE A 203       6.577 -22.878  -2.782  1.00 98.72           H  
ATOM   3128  O   ILE A 203      10.167 -22.753  -2.396  1.00 98.72           O  
ATOM   3129  CG1 ILE A 203       7.565 -21.066  -3.327  1.00 98.72           C  
ATOM   3130 HG12 ILE A 203       8.439 -21.523  -3.791  1.00 98.72           H  
ATOM   3131 HG13 ILE A 203       7.896 -20.141  -2.854  1.00 98.72           H  
ATOM   3132  CG2 ILE A 203       5.808 -21.379  -1.474  1.00 98.72           C  
ATOM   3133 HG21 ILE A 203       6.130 -20.463  -0.980  1.00 98.72           H  
ATOM   3134 HG22 ILE A 203       5.458 -22.077  -0.713  1.00 98.72           H  
ATOM   3135 HG23 ILE A 203       4.973 -21.157  -2.138  1.00 98.72           H  
ATOM   3136  CD1 ILE A 203       6.589 -20.755  -4.467  1.00 98.72           C  
ATOM   3137 HD11 ILE A 203       7.053 -20.061  -5.168  1.00 98.72           H  
ATOM   3138 HD12 ILE A 203       5.670 -20.314  -4.082  1.00 98.72           H  
ATOM   3139 HD13 ILE A 203       6.338 -21.675  -4.994  1.00 98.72           H  
ATOM   3140  N   ARG A 204       8.855 -24.575  -2.312  1.00 98.72           N  
ATOM   3141  H   ARG A 204       7.974 -24.929  -1.970  1.00 98.72           H  
ATOM   3142  CA  ARG A 204       9.685 -25.439  -3.159  1.00 98.72           C  
ATOM   3143  HA  ARG A 204      10.635 -24.943  -3.355  1.00 98.72           H  
ATOM   3144  C   ARG A 204       8.993 -25.669  -4.492  1.00 98.72           C  
ATOM   3145  CB  ARG A 204       9.991 -26.759  -2.437  1.00 98.72           C  
ATOM   3146  HB2 ARG A 204      10.488 -27.440  -3.128  1.00 98.72           H  
ATOM   3147  HB3 ARG A 204       9.061 -27.218  -2.102  1.00 98.72           H  
ATOM   3148  O   ARG A 204       7.869 -26.179  -4.520  1.00 98.72           O  
ATOM   3149  CG  ARG A 204      10.915 -26.520  -1.238  1.00 98.72           C  
ATOM   3150  HG2 ARG A 204      11.870 -26.149  -1.608  1.00 98.72           H  
ATOM   3151  HG3 ARG A 204      10.480 -25.759  -0.589  1.00 98.72           H  
ATOM   3152  CD  ARG A 204      11.176 -27.790  -0.416  1.00 98.72           C  
ATOM   3153  HD2 ARG A 204      11.405 -28.615  -1.091  1.00 98.72           H  
ATOM   3154  HD3 ARG A 204      12.062 -27.614   0.195  1.00 98.72           H  
ATOM   3155  NE  ARG A 204      10.039 -28.143   0.463  1.00 98.72           N  
ATOM   3156  HE  ARG A 204       9.406 -28.863   0.145  1.00 98.72           H  
ATOM   3157  NH1 ARG A 204      10.573 -26.701   2.184  1.00 98.72           N  
ATOM   3158 HH11 ARG A 204      10.231 -26.205   2.994  1.00 98.72           H  
ATOM   3159 HH12 ARG A 204      11.317 -26.242   1.678  1.00 98.72           H  
ATOM   3160  NH2 ARG A 204       8.756 -27.910   2.352  1.00 98.72           N  
ATOM   3161 HH21 ARG A 204       8.628 -27.340   3.175  1.00 98.72           H  
ATOM   3162 HH22 ARG A 204       8.129 -28.669   2.126  1.00 98.72           H  
ATOM   3163  CZ  ARG A 204       9.804 -27.593   1.646  1.00 98.72           C  
ATOM   3164  N   VAL A 205       9.675 -25.314  -5.580  1.00 98.47           N  
ATOM   3165  H   VAL A 205      10.577 -24.880  -5.447  1.00 98.47           H  
ATOM   3166  CA  VAL A 205       9.190 -25.468  -6.962  1.00 98.47           C  
ATOM   3167  HA  VAL A 205       8.350 -26.163  -6.971  1.00 98.47           H  
ATOM   3168  C   VAL A 205      10.306 -26.069  -7.829  1.00 98.47           C  
ATOM   3169  CB  VAL A 205       8.670 -24.134  -7.541  1.00 98.47           C  
ATOM   3170  HB  VAL A 205       9.501 -23.470  -7.780  1.00 98.47           H  
ATOM   3171  O   VAL A 205      10.930 -25.351  -8.612  1.00 98.47           O  
ATOM   3172  CG1 VAL A 205       7.866 -24.424  -8.814  1.00 98.47           C  
ATOM   3173 HG11 VAL A 205       8.510 -24.845  -9.585  1.00 98.47           H  
ATOM   3174 HG12 VAL A 205       7.420 -23.504  -9.192  1.00 98.47           H  
ATOM   3175 HG13 VAL A 205       7.068 -25.135  -8.601  1.00 98.47           H  
ATOM   3176  CG2 VAL A 205       7.755 -23.378  -6.573  1.00 98.47           C  
ATOM   3177 HG21 VAL A 205       8.318 -23.067  -5.693  1.00 98.47           H  
ATOM   3178 HG22 VAL A 205       6.922 -24.013  -6.273  1.00 98.47           H  
ATOM   3179 HG23 VAL A 205       7.370 -22.480  -7.058  1.00 98.47           H  
ATOM   3180  N   PRO A 206      10.623 -27.367  -7.667  1.00 98.23           N  
ATOM   3181  CA  PRO A 206      11.761 -27.987  -8.346  1.00 98.23           C  
ATOM   3182  HA  PRO A 206      12.683 -27.494  -8.035  1.00 98.23           H  
ATOM   3183  C   PRO A 206      11.669 -27.873  -9.873  1.00 98.23           C  
ATOM   3184  CB  PRO A 206      11.791 -29.441  -7.864  1.00 98.23           C  
ATOM   3185  HB2 PRO A 206      12.091 -30.130  -8.654  1.00 98.23           H  
ATOM   3186  HB3 PRO A 206      12.473 -29.523  -7.018  1.00 98.23           H  
ATOM   3187  O   PRO A 206      12.675 -27.590 -10.514  1.00 98.23           O  
ATOM   3188  CG  PRO A 206      10.363 -29.712  -7.390  1.00 98.23           C  
ATOM   3189  HG2 PRO A 206      10.336 -30.465  -6.603  1.00 98.23           H  
ATOM   3190  HG3 PRO A 206       9.757 -30.032  -8.238  1.00 98.23           H  
ATOM   3191  CD  PRO A 206       9.890 -28.351  -6.886  1.00 98.23           C  
ATOM   3192  HD2 PRO A 206       8.815 -28.257  -7.037  1.00 98.23           H  
ATOM   3193  HD3 PRO A 206      10.140 -28.238  -5.831  1.00 98.23           H  
ATOM   3194  N   GLU A 207      10.467 -27.961 -10.451  1.00 97.64           N  
ATOM   3195  H   GLU A 207       9.667 -28.206  -9.885  1.00 97.64           H  
ATOM   3196  CA  GLU A 207      10.264 -27.849 -11.900  1.00 97.64           C  
ATOM   3197  HA  GLU A 207      10.884 -28.592 -12.402  1.00 97.64           H  
ATOM   3198  C   GLU A 207      10.660 -26.472 -12.463  1.00 97.64           C  
ATOM   3199  CB  GLU A 207       8.789 -28.123 -12.242  1.00 97.64           C  
ATOM   3200  HB2 GLU A 207       8.155 -27.364 -11.783  1.00 97.64           H  
ATOM   3201  HB3 GLU A 207       8.682 -28.027 -13.322  1.00 97.64           H  
ATOM   3202  O   GLU A 207      11.113 -26.373 -13.603  1.00 97.64           O  
ATOM   3203  CG  GLU A 207       8.286 -29.524 -11.853  1.00 97.64           C  
ATOM   3204  HG2 GLU A 207       7.567 -29.833 -12.612  1.00 97.64           H  
ATOM   3205  HG3 GLU A 207       9.112 -30.235 -11.884  1.00 97.64           H  
ATOM   3206  CD  GLU A 207       7.588 -29.596 -10.484  1.00 97.64           C  
ATOM   3207  OE1 GLU A 207       6.636 -30.407 -10.355  1.00 97.64           O  
ATOM   3208  OE2 GLU A 207       7.944 -28.836  -9.555  1.00 97.64           O  
ATOM   3209  N   LEU A 208      10.518 -25.401 -11.670  1.00 97.82           N  
ATOM   3210  H   LEU A 208      10.244 -25.558 -10.711  1.00 97.82           H  
ATOM   3211  CA  LEU A 208      10.992 -24.069 -12.057  1.00 97.82           C  
ATOM   3212  HA  LEU A 208      10.640 -23.851 -13.065  1.00 97.82           H  
ATOM   3213  C   LEU A 208      12.524 -24.036 -12.082  1.00 97.82           C  
ATOM   3214  CB  LEU A 208      10.433 -23.013 -11.083  1.00 97.82           C  
ATOM   3215  HB2 LEU A 208      10.690 -23.312 -10.067  1.00 97.82           H  
ATOM   3216  HB3 LEU A 208       9.347 -22.993 -11.166  1.00 97.82           H  
ATOM   3217  O   LEU A 208      13.109 -23.511 -13.027  1.00 97.82           O  
ATOM   3218  CG  LEU A 208      10.991 -21.592 -11.303  1.00 97.82           C  
ATOM   3219  HG  LEU A 208      12.080 -21.616 -11.333  1.00 97.82           H  
ATOM   3220  CD1 LEU A 208      10.479 -20.973 -12.603  1.00 97.82           C  
ATOM   3221 HD11 LEU A 208      10.798 -21.579 -13.450  1.00 97.82           H  
ATOM   3222 HD12 LEU A 208      10.897 -19.971 -12.705  1.00 97.82           H  
ATOM   3223 HD13 LEU A 208       9.391 -20.907 -12.579  1.00 97.82           H  
ATOM   3224  CD2 LEU A 208      10.604 -20.684 -10.138  1.00 97.82           C  
ATOM   3225 HD21 LEU A 208      11.035 -21.080  -9.218  1.00 97.82           H  
ATOM   3226 HD22 LEU A 208      11.001 -19.682 -10.304  1.00 97.82           H  
ATOM   3227 HD23 LEU A 208       9.521 -20.631 -10.029  1.00 97.82           H  
ATOM   3228  N   LEU A 209      13.164 -24.580 -11.043  1.00 97.50           N  
ATOM   3229  H   LEU A 209      12.617 -25.058 -10.341  1.00 97.50           H  
ATOM   3230  CA  LEU A 209      14.621 -24.578 -10.913  1.00 97.50           C  
ATOM   3231  HA  LEU A 209      14.984 -23.558 -11.040  1.00 97.50           H  
ATOM   3232  C   LEU A 209      15.276 -25.414 -12.018  1.00 97.50           C  
ATOM   3233  CB  LEU A 209      15.029 -25.083  -9.517  1.00 97.50           C  
ATOM   3234  HB2 LEU A 209      14.684 -26.111  -9.405  1.00 97.50           H  
ATOM   3235  HB3 LEU A 209      16.117 -25.093  -9.464  1.00 97.50           H  
ATOM   3236  O   LEU A 209      16.245 -24.962 -12.624  1.00 97.50           O  
ATOM   3237  CG  LEU A 209      14.491 -24.255  -8.334  1.00 97.50           C  
ATOM   3238  HG  LEU A 209      13.402 -24.275  -8.340  1.00 97.50           H  
ATOM   3239  CD1 LEU A 209      14.974 -24.879  -7.028  1.00 97.50           C  
ATOM   3240 HD11 LEU A 209      16.060 -24.827  -6.960  1.00 97.50           H  
ATOM   3241 HD12 LEU A 209      14.544 -24.337  -6.185  1.00 97.50           H  
ATOM   3242 HD13 LEU A 209      14.656 -25.920  -6.968  1.00 97.50           H  
ATOM   3243  CD2 LEU A 209      14.952 -22.795  -8.368  1.00 97.50           C  
ATOM   3244 HD21 LEU A 209      16.041 -22.752  -8.399  1.00 97.50           H  
ATOM   3245 HD22 LEU A 209      14.533 -22.287  -9.237  1.00 97.50           H  
ATOM   3246 HD23 LEU A 209      14.606 -22.288  -7.467  1.00 97.50           H  
ATOM   3247  N   GLU A 210      14.704 -26.576 -12.340  1.00 97.08           N  
ATOM   3248  H   GLU A 210      13.930 -26.902 -11.780  1.00 97.08           H  
ATOM   3249  CA  GLU A 210      15.120 -27.410 -13.473  1.00 97.08           C  
ATOM   3250  HA  GLU A 210      16.157 -27.718 -13.339  1.00 97.08           H  
ATOM   3251  C   GLU A 210      15.049 -26.616 -14.788  1.00 97.08           C  
ATOM   3252  CB  GLU A 210      14.240 -28.673 -13.533  1.00 97.08           C  
ATOM   3253  HB2 GLU A 210      14.401 -29.170 -14.489  1.00 97.08           H  
ATOM   3254  HB3 GLU A 210      13.194 -28.375 -13.469  1.00 97.08           H  
ATOM   3255  O   GLU A 210      16.063 -26.469 -15.477  1.00 97.08           O  
ATOM   3256  CG  GLU A 210      14.567 -29.671 -12.405  1.00 97.08           C  
ATOM   3257  HG2 GLU A 210      15.570 -30.062 -12.574  1.00 97.08           H  
ATOM   3258  HG3 GLU A 210      14.583 -29.145 -11.450  1.00 97.08           H  
ATOM   3259  CD  GLU A 210      13.577 -30.847 -12.303  1.00 97.08           C  
ATOM   3260  OE1 GLU A 210      13.699 -31.615 -11.318  1.00 97.08           O  
ATOM   3261  OE2 GLU A 210      12.701 -30.991 -13.188  1.00 97.08           O  
ATOM   3262  N   ALA A 211      13.903 -25.983 -15.074  1.00 96.11           N  
ATOM   3263  H   ALA A 211      13.114 -26.127 -14.460  1.00 96.11           H  
ATOM   3264  CA  ALA A 211      13.696 -25.180 -16.281  1.00 96.11           C  
ATOM   3265  HA  ALA A 211      13.896 -25.810 -17.148  1.00 96.11           H  
ATOM   3266  C   ALA A 211      14.620 -23.952 -16.390  1.00 96.11           C  
ATOM   3267  CB  ALA A 211      12.226 -24.744 -16.316  1.00 96.11           C  
ATOM   3268  HB1 ALA A 211      11.584 -25.624 -16.286  1.00 96.11           H  
ATOM   3269  HB2 ALA A 211      12.031 -24.189 -17.233  1.00 96.11           H  
ATOM   3270  HB3 ALA A 211      12.003 -24.112 -15.456  1.00 96.11           H  
ATOM   3271  O   ALA A 211      14.833 -23.434 -17.485  1.00 96.11           O  
ATOM   3272  N   MET A 212      15.160 -23.453 -15.274  1.00 95.92           N  
ATOM   3273  H   MET A 212      14.911 -23.886 -14.396  1.00 95.92           H  
ATOM   3274  CA  MET A 212      16.141 -22.364 -15.277  1.00 95.92           C  
ATOM   3275  HA  MET A 212      15.856 -21.632 -16.032  1.00 95.92           H  
ATOM   3276  C   MET A 212      17.559 -22.834 -15.636  1.00 95.92           C  
ATOM   3277  CB  MET A 212      16.149 -21.666 -13.910  1.00 95.92           C  
ATOM   3278  HB2 MET A 212      17.016 -21.007 -13.861  1.00 95.92           H  
ATOM   3279  HB3 MET A 212      16.241 -22.409 -13.118  1.00 95.92           H  
ATOM   3280  O   MET A 212      18.374 -22.001 -16.038  1.00 95.92           O  
ATOM   3281  CG  MET A 212      14.892 -20.824 -13.676  1.00 95.92           C  
ATOM   3282  HG2 MET A 212      14.010 -21.436 -13.861  1.00 95.92           H  
ATOM   3283  HG3 MET A 212      14.881 -20.008 -14.398  1.00 95.92           H  
ATOM   3284  SD  MET A 212      14.757 -20.133 -12.002  1.00 95.92           S  
ATOM   3285  CE  MET A 212      16.133 -18.957 -12.016  1.00 95.92           C  
ATOM   3286  HE1 MET A 212      17.066 -19.493 -12.194  1.00 95.92           H  
ATOM   3287  HE2 MET A 212      15.973 -18.213 -12.796  1.00 95.92           H  
ATOM   3288  HE3 MET A 212      16.196 -18.463 -11.046  1.00 95.92           H  
ATOM   3289  N   THR A 213      17.863 -24.127 -15.474  1.00 90.81           N  
ATOM   3290  H   THR A 213      17.127 -24.747 -15.168  1.00 90.81           H  
ATOM   3291  CA  THR A 213      19.208 -24.702 -15.678  1.00 90.81           C  
ATOM   3292  HA  THR A 213      19.938 -23.894 -15.626  1.00 90.81           H  
ATOM   3293  C   THR A 213      19.427 -25.355 -17.042  1.00 90.81           C  
ATOM   3294  CB  THR A 213      19.579 -25.704 -14.576  1.00 90.81           C  
ATOM   3295  HB  THR A 213      20.561 -26.115 -14.808  1.00 90.81           H  
ATOM   3296  O   THR A 213      20.568 -25.380 -17.501  1.00 90.81           O  
ATOM   3297  CG2 THR A 213      19.683 -25.034 -13.205  1.00 90.81           C  
ATOM   3298 HG21 THR A 213      20.453 -24.263 -13.231  1.00 90.81           H  
ATOM   3299 HG22 THR A 213      18.729 -24.581 -12.930  1.00 90.81           H  
ATOM   3300 HG23 THR A 213      19.946 -25.783 -12.458  1.00 90.81           H  
ATOM   3301  OG1 THR A 213      18.682 -26.785 -14.466  1.00 90.81           O  
ATOM   3302  HG1 THR A 213      17.829 -26.561 -14.847  1.00 90.81           H  
ATOM   3303  N   GLU A 214      18.365 -25.841 -17.692  1.00 80.39           N  
ATOM   3304  H   GLU A 214      17.466 -25.810 -17.234  1.00 80.39           H  
ATOM   3305  CA  GLU A 214      18.381 -26.359 -19.075  1.00 80.39           C  
ATOM   3306  HA  GLU A 214      19.245 -27.009 -19.220  1.00 80.39           H  
ATOM   3307  C   GLU A 214      18.504 -25.236 -20.108  1.00 80.39           C  
ATOM   3308  CB  GLU A 214      17.093 -27.158 -19.348  1.00 80.39           C  
ATOM   3309  HB2 GLU A 214      16.233 -26.521 -19.140  1.00 80.39           H  
ATOM   3310  HB3 GLU A 214      17.078 -27.414 -20.407  1.00 80.39           H  
ATOM   3311  O   GLU A 214      19.439 -25.233 -20.937  1.00 80.39           O  
ATOM   3312  CG  GLU A 214      16.951 -28.462 -18.545  1.00 80.39           C  
ATOM   3313  HG2 GLU A 214      17.853 -29.055 -18.695  1.00 80.39           H  
ATOM   3314  HG3 GLU A 214      16.880 -28.225 -17.483  1.00 80.39           H  
ATOM   3315  CD  GLU A 214      15.718 -29.294 -18.966  1.00 80.39           C  
ATOM   3316  OE1 GLU A 214      15.704 -30.506 -18.644  1.00 80.39           O  
ATOM   3317  OE2 GLU A 214      14.813 -28.758 -19.654  1.00 80.39           O  
ATOM   3318  OXT GLU A 214      17.667 -24.310 -20.061  1.00 80.39           O  
TER    3319      GLU A 214                                                       
ATOM   3319  N   MET B   1      13.014  37.301  -6.993  1.00 50.58           N  
ATOM   3320  H   MET B   1      13.120  37.006  -7.953  1.00 50.58           H  
ATOM   3321  H2  MET B   1      13.065  38.307  -6.924  1.00 50.58           H  
ATOM   3322  H3  MET B   1      13.763  36.920  -6.432  1.00 50.58           H  
ATOM   3323  CA  MET B   1      11.735  36.822  -6.427  1.00 50.58           C  
ATOM   3324  HA  MET B   1      10.894  37.318  -6.911  1.00 50.58           H  
ATOM   3325  C   MET B   1      11.744  37.224  -4.970  1.00 50.58           C  
ATOM   3326  CB  MET B   1      11.582  35.300  -6.586  1.00 50.58           C  
ATOM   3327  HB2 MET B   1      10.768  34.942  -5.956  1.00 50.58           H  
ATOM   3328  HB3 MET B   1      12.504  34.809  -6.274  1.00 50.58           H  
ATOM   3329  O   MET B   1      12.795  37.085  -4.360  1.00 50.58           O  
ATOM   3330  CG  MET B   1      11.270  34.936  -8.045  1.00 50.58           C  
ATOM   3331  HG2 MET B   1      10.229  35.173  -8.263  1.00 50.58           H  
ATOM   3332  HG3 MET B   1      11.891  35.551  -8.697  1.00 50.58           H  
ATOM   3333  SD  MET B   1      11.601  33.216  -8.506  1.00 50.58           S  
ATOM   3334  CE  MET B   1      10.096  32.386  -7.928  1.00 50.58           C  
ATOM   3335  HE1 MET B   1       9.989  32.520  -6.852  1.00 50.58           H  
ATOM   3336  HE2 MET B   1      10.163  31.321  -8.149  1.00 50.58           H  
ATOM   3337  HE3 MET B   1       9.226  32.802  -8.436  1.00 50.58           H  
ATOM   3338  N   ASP B   2      10.660  37.810  -4.470  1.00 71.47           N  
ATOM   3339  H   ASP B   2       9.792  37.847  -4.985  1.00 71.47           H  
ATOM   3340  CA  ASP B   2      10.580  38.214  -3.063  1.00 71.47           C  
ATOM   3341  HA  ASP B   2      11.469  38.790  -2.805  1.00 71.47           H  
ATOM   3342  C   ASP B   2      10.545  36.957  -2.182  1.00 71.47           C  
ATOM   3343  CB  ASP B   2       9.350  39.117  -2.868  1.00 71.47           C  
ATOM   3344  HB2 ASP B   2       9.376  39.909  -3.617  1.00 71.47           H  
ATOM   3345  HB3 ASP B   2       8.446  38.531  -3.028  1.00 71.47           H  
ATOM   3346  O   ASP B   2       9.742  36.056  -2.436  1.00 71.47           O  
ATOM   3347  CG  ASP B   2       9.300  39.775  -1.486  1.00 71.47           C  
ATOM   3348  OD1 ASP B   2      10.381  39.905  -0.872  1.00 71.47           O  
ATOM   3349  OD2 ASP B   2       8.184  40.169  -1.086  1.00 71.47           O  
ATOM   3350  N   ASP B   3      11.462  36.861  -1.222  1.00 78.83           N  
ATOM   3351  H   ASP B   3      12.008  37.683  -1.010  1.00 78.83           H  
ATOM   3352  CA  ASP B   3      11.570  35.734  -0.291  1.00 78.83           C  
ATOM   3353  HA  ASP B   3      10.875  34.950  -0.592  1.00 78.83           H  
ATOM   3354  C   ASP B   3      11.188  36.231   1.108  1.00 78.83           C  
ATOM   3355  CB  ASP B   3      12.963  35.093  -0.348  1.00 78.83           C  
ATOM   3356  HB2 ASP B   3      13.713  35.814  -0.024  1.00 78.83           H  
ATOM   3357  HB3 ASP B   3      13.180  34.821  -1.381  1.00 78.83           H  
ATOM   3358  O   ASP B   3      12.043  36.715   1.858  1.00 78.83           O  
ATOM   3359  CG  ASP B   3      13.057  33.824   0.513  1.00 78.83           C  
ATOM   3360  OD1 ASP B   3      12.012  33.214   0.851  1.00 78.83           O  
ATOM   3361  OD2 ASP B   3      14.197  33.419   0.809  1.00 78.83           O  
ATOM   3362  N   PRO B   4       9.885  36.207   1.445  1.00 81.25           N  
ATOM   3363  CA  PRO B   4       9.386  36.851   2.647  1.00 81.25           C  
ATOM   3364  HA  PRO B   4       9.698  37.895   2.649  1.00 81.25           H  
ATOM   3365  C   PRO B   4       9.927  36.163   3.900  1.00 81.25           C  
ATOM   3366  CB  PRO B   4       7.860  36.778   2.551  1.00 81.25           C  
ATOM   3367  HB2 PRO B   4       7.489  37.661   2.030  1.00 81.25           H  
ATOM   3368  HB3 PRO B   4       7.387  36.688   3.529  1.00 81.25           H  
ATOM   3369  O   PRO B   4      10.035  34.938   3.969  1.00 81.25           O  
ATOM   3370  CG  PRO B   4       7.620  35.542   1.686  1.00 81.25           C  
ATOM   3371  HG2 PRO B   4       7.684  34.644   2.301  1.00 81.25           H  
ATOM   3372  HG3 PRO B   4       6.663  35.589   1.167  1.00 81.25           H  
ATOM   3373  CD  PRO B   4       8.793  35.582   0.712  1.00 81.25           C  
ATOM   3374  HD2 PRO B   4       9.047  34.571   0.396  1.00 81.25           H  
ATOM   3375  HD3 PRO B   4       8.535  36.201  -0.147  1.00 81.25           H  
ATOM   3376  N   PHE B   5      10.201  36.956   4.932  1.00 82.55           N  
ATOM   3377  H   PHE B   5      10.115  37.955   4.806  1.00 82.55           H  
ATOM   3378  CA  PHE B   5      10.623  36.442   6.231  1.00 82.55           C  
ATOM   3379  HA  PHE B   5      11.334  35.632   6.068  1.00 82.55           H  
ATOM   3380  C   PHE B   5       9.437  35.876   7.015  1.00 82.55           C  
ATOM   3381  CB  PHE B   5      11.341  37.531   7.031  1.00 82.55           C  
ATOM   3382  HB2 PHE B   5      11.325  37.252   8.084  1.00 82.55           H  
ATOM   3383  HB3 PHE B   5      10.801  38.474   6.939  1.00 82.55           H  
ATOM   3384  O   PHE B   5       8.459  36.579   7.287  1.00 82.55           O  
ATOM   3385  CG  PHE B   5      12.783  37.734   6.620  1.00 82.55           C  
ATOM   3386  CD1 PHE B   5      13.817  37.236   7.435  1.00 82.55           C  
ATOM   3387  HD1 PHE B   5      13.587  36.711   8.350  1.00 82.55           H  
ATOM   3388  CD2 PHE B   5      13.101  38.420   5.432  1.00 82.55           C  
ATOM   3389  HD2 PHE B   5      12.320  38.792   4.785  1.00 82.55           H  
ATOM   3390  CE1 PHE B   5      15.160  37.439   7.079  1.00 82.55           C  
ATOM   3391  HE1 PHE B   5      15.946  37.075   7.723  1.00 82.55           H  
ATOM   3392  CE2 PHE B   5      14.445  38.618   5.072  1.00 82.55           C  
ATOM   3393  HE2 PHE B   5      14.685  39.137   4.156  1.00 82.55           H  
ATOM   3394  CZ  PHE B   5      15.474  38.135   5.899  1.00 82.55           C  
ATOM   3395  HZ  PHE B   5      16.507  38.297   5.627  1.00 82.55           H  
ATOM   3396  N   VAL B   6       9.571  34.627   7.446  1.00 85.74           N  
ATOM   3397  H   VAL B   6      10.442  34.155   7.245  1.00 85.74           H  
ATOM   3398  CA  VAL B   6       8.579  33.854   8.197  1.00 85.74           C  
ATOM   3399  HA  VAL B   6       7.702  34.475   8.376  1.00 85.74           H  
ATOM   3400  C   VAL B   6       9.133  33.455   9.562  1.00 85.74           C  
ATOM   3401  CB  VAL B   6       8.118  32.617   7.403  1.00 85.74           C  
ATOM   3402  HB  VAL B   6       7.469  32.014   8.038  1.00 85.74           H  
ATOM   3403  O   VAL B   6      10.339  33.279   9.732  1.00 85.74           O  
ATOM   3404  CG1 VAL B   6       7.310  33.030   6.165  1.00 85.74           C  
ATOM   3405 HG11 VAL B   6       7.938  33.598   5.478  1.00 85.74           H  
ATOM   3406 HG12 VAL B   6       6.466  33.649   6.469  1.00 85.74           H  
ATOM   3407 HG13 VAL B   6       6.935  32.140   5.658  1.00 85.74           H  
ATOM   3408  CG2 VAL B   6       9.285  31.747   6.931  1.00 85.74           C  
ATOM   3409 HG21 VAL B   6       9.857  31.391   7.788  1.00 85.74           H  
ATOM   3410 HG22 VAL B   6       8.908  30.899   6.359  1.00 85.74           H  
ATOM   3411 HG23 VAL B   6       9.951  32.324   6.288  1.00 85.74           H  
ATOM   3412  N   SER B   7       8.246  33.342  10.546  1.00 85.95           N  
ATOM   3413  H   SER B   7       7.269  33.542  10.382  1.00 85.95           H  
ATOM   3414  CA  SER B   7       8.602  32.951  11.909  1.00 85.95           C  
ATOM   3415  HA  SER B   7       9.496  33.499  12.207  1.00 85.95           H  
ATOM   3416  C   SER B   7       8.898  31.455  11.982  1.00 85.95           C  
ATOM   3417  CB  SER B   7       7.488  33.297  12.909  1.00 85.95           C  
ATOM   3418  HB2 SER B   7       7.943  33.613  13.847  1.00 85.95           H  
ATOM   3419  HB3 SER B   7       6.889  32.408  13.105  1.00 85.95           H  
ATOM   3420  O   SER B   7       8.197  30.648  11.362  1.00 85.95           O  
ATOM   3421  OG  SER B   7       6.619  34.314  12.425  1.00 85.95           O  
ATOM   3422  HG  SER B   7       6.084  34.601  13.168  1.00 85.95           H  
ATOM   3423  N   CYS B   8       9.895  31.071  12.773  1.00 86.08           N  
ATOM   3424  H   CYS B   8      10.454  31.771  13.238  1.00 86.08           H  
ATOM   3425  CA  CYS B   8      10.092  29.676  13.129  1.00 86.08           C  
ATOM   3426  HA  CYS B   8      10.144  29.097  12.207  1.00 86.08           H  
ATOM   3427  C   CYS B   8       8.929  29.182  14.000  1.00 86.08           C  
ATOM   3428  CB  CYS B   8      11.420  29.534  13.856  1.00 86.08           C  
ATOM   3429  HB2 CYS B   8      12.212  29.878  13.190  1.00 86.08           H  
ATOM   3430  HB3 CYS B   8      11.424  30.167  14.743  1.00 86.08           H  
ATOM   3431  O   CYS B   8       8.567  29.857  14.966  1.00 86.08           O  
ATOM   3432  SG  CYS B   8      11.690  27.810  14.355  1.00 86.08           S  
ATOM   3433  HG  CYS B   8      13.007  27.944  14.537  1.00 86.08           H  
ATOM   3434  N   PRO B   9       8.356  27.999  13.718  1.00 84.16           N  
ATOM   3435  CA  PRO B   9       7.299  27.447  14.556  1.00 84.16           C  
ATOM   3436  HA  PRO B   9       6.500  28.178  14.676  1.00 84.16           H  
ATOM   3437  C   PRO B   9       7.792  27.061  15.962  1.00 84.16           C  
ATOM   3438  CB  PRO B   9       6.764  26.248  13.772  1.00 84.16           C  
ATOM   3439  HB2 PRO B   9       5.968  26.579  13.105  1.00 84.16           H  
ATOM   3440  HB3 PRO B   9       6.391  25.471  14.440  1.00 84.16           H  
ATOM   3441  O   PRO B   9       6.986  27.020  16.882  1.00 84.16           O  
ATOM   3442  CG  PRO B   9       7.964  25.792  12.940  1.00 84.16           C  
ATOM   3443  HG2 PRO B   9       7.656  25.258  12.041  1.00 84.16           H  
ATOM   3444  HG3 PRO B   9       8.623  25.174  13.550  1.00 84.16           H  
ATOM   3445  CD  PRO B   9       8.655  27.111  12.605  1.00 84.16           C  
ATOM   3446  HD2 PRO B   9       8.232  27.526  11.690  1.00 84.16           H  
ATOM   3447  HD3 PRO B   9       9.727  26.954  12.488  1.00 84.16           H  
ATOM   3448  N   TYR B  10       9.095  26.802  16.145  1.00 84.97           N  
ATOM   3449  H   TYR B  10       9.712  26.869  15.348  1.00 84.97           H  
ATOM   3450  CA  TYR B  10       9.695  26.447  17.441  1.00 84.97           C  
ATOM   3451  HA  TYR B  10       8.987  25.847  18.012  1.00 84.97           H  
ATOM   3452  C   TYR B  10      10.034  27.655  18.315  1.00 84.97           C  
ATOM   3453  CB  TYR B  10      10.962  25.608  17.219  1.00 84.97           C  
ATOM   3454  HB2 TYR B  10      11.463  25.472  18.178  1.00 84.97           H  
ATOM   3455  HB3 TYR B  10      11.658  26.145  16.574  1.00 84.97           H  
ATOM   3456  O   TYR B  10       9.886  27.583  19.532  1.00 84.97           O  
ATOM   3457  CG  TYR B  10      10.686  24.241  16.643  1.00 84.97           C  
ATOM   3458  CD1 TYR B  10      10.193  23.245  17.496  1.00 84.97           C  
ATOM   3459  HD1 TYR B  10      10.093  23.454  18.551  1.00 84.97           H  
ATOM   3460  CD2 TYR B  10      10.917  23.948  15.286  1.00 84.97           C  
ATOM   3461  HD2 TYR B  10      11.368  24.687  14.640  1.00 84.97           H  
ATOM   3462  CE1 TYR B  10       9.815  21.995  16.982  1.00 84.97           C  
ATOM   3463  HE1 TYR B  10       9.406  21.239  17.635  1.00 84.97           H  
ATOM   3464  CE2 TYR B  10      10.585  22.673  14.788  1.00 84.97           C  
ATOM   3465  HE2 TYR B  10      10.834  22.392  13.775  1.00 84.97           H  
ATOM   3466  OH  TYR B  10       9.559  20.518  15.125  1.00 84.97           O  
ATOM   3467  HH  TYR B  10       9.315  19.904  15.822  1.00 84.97           H  
ATOM   3468  CZ  TYR B  10       9.974  21.714  15.619  1.00 84.97           C  
ATOM   3469  N   ASN B  11      10.490  28.754  17.713  1.00 81.52           N  
ATOM   3470  H   ASN B  11      10.563  28.763  16.706  1.00 81.52           H  
ATOM   3471  CA  ASN B  11      10.799  29.986  18.428  1.00 81.52           C  
ATOM   3472  HA  ASN B  11      10.283  29.967  19.388  1.00 81.52           H  
ATOM   3473  C   ASN B  11      10.317  31.193  17.603  1.00 81.52           C  
ATOM   3474  CB  ASN B  11      12.303  30.048  18.745  1.00 81.52           C  
ATOM   3475  HB2 ASN B  11      12.861  30.075  17.809  1.00 81.52           H  
ATOM   3476  HB3 ASN B  11      12.591  29.158  19.305  1.00 81.52           H  
ATOM   3477  O   ASN B  11      10.922  31.500  16.574  1.00 81.52           O  
ATOM   3478  CG  ASN B  11      12.663  31.276  19.575  1.00 81.52           C  
ATOM   3479  ND2 ASN B  11      13.837  31.333  20.150  1.00 81.52           N  
ATOM   3480 HD21 ASN B  11      14.580  30.699  19.892  1.00 81.52           H  
ATOM   3481 HD22 ASN B  11      14.073  32.203  20.606  1.00 81.52           H  
ATOM   3482  OD1 ASN B  11      11.880  32.200  19.729  1.00 81.52           O  
ATOM   3483  N   PRO B  12       9.265  31.906  18.044  1.00 82.04           N  
ATOM   3484  CA  PRO B  12       8.674  33.003  17.281  1.00 82.04           C  
ATOM   3485  HA  PRO B  12       8.397  32.646  16.289  1.00 82.04           H  
ATOM   3486  C   PRO B  12       9.609  34.208  17.102  1.00 82.04           C  
ATOM   3487  CB  PRO B  12       7.409  33.383  18.057  1.00 82.04           C  
ATOM   3488  HB2 PRO B  12       7.168  34.443  17.967  1.00 82.04           H  
ATOM   3489  HB3 PRO B  12       6.575  32.776  17.706  1.00 82.04           H  
ATOM   3490  O   PRO B  12       9.337  35.048  16.245  1.00 82.04           O  
ATOM   3491  CG  PRO B  12       7.742  33.000  19.498  1.00 82.04           C  
ATOM   3492  HG2 PRO B  12       8.346  33.783  19.957  1.00 82.04           H  
ATOM   3493  HG3 PRO B  12       6.846  32.808  20.087  1.00 82.04           H  
ATOM   3494  CD  PRO B  12       8.582  31.742  19.320  1.00 82.04           C  
ATOM   3495  HD2 PRO B  12       7.938  30.864  19.279  1.00 82.04           H  
ATOM   3496  HD3 PRO B  12       9.286  31.660  20.149  1.00 82.04           H  
ATOM   3497  N   ILE B  13      10.693  34.291  17.883  1.00 84.84           N  
ATOM   3498  H   ILE B  13      10.863  33.564  18.563  1.00 84.84           H  
ATOM   3499  CA  ILE B  13      11.714  35.337  17.759  1.00 84.84           C  
ATOM   3500  HA  ILE B  13      11.221  36.298  17.614  1.00 84.84           H  
ATOM   3501  C   ILE B  13      12.589  35.110  16.517  1.00 84.84           C  
ATOM   3502  CB  ILE B  13      12.544  35.415  19.061  1.00 84.84           C  
ATOM   3503  HB  ILE B  13      13.098  34.483  19.171  1.00 84.84           H  
ATOM   3504  O   ILE B  13      13.021  36.069  15.884  1.00 84.84           O  
ATOM   3505  CG1 ILE B  13      11.673  35.594  20.329  1.00 84.84           C  
ATOM   3506 HG12 ILE B  13      12.331  35.649  21.197  1.00 84.84           H  
ATOM   3507 HG13 ILE B  13      11.049  34.710  20.467  1.00 84.84           H  
ATOM   3508  CG2 ILE B  13      13.577  36.545  18.990  1.00 84.84           C  
ATOM   3509 HG21 ILE B  13      13.111  37.496  18.732  1.00 84.84           H  
ATOM   3510 HG22 ILE B  13      14.089  36.654  19.947  1.00 84.84           H  
ATOM   3511 HG23 ILE B  13      14.334  36.329  18.237  1.00 84.84           H  
ATOM   3512  CD1 ILE B  13      10.762  36.831  20.337  1.00 84.84           C  
ATOM   3513 HD11 ILE B  13      11.355  37.742  20.251  1.00 84.84           H  
ATOM   3514 HD12 ILE B  13      10.044  36.782  19.519  1.00 84.84           H  
ATOM   3515 HD13 ILE B  13      10.213  36.863  21.279  1.00 84.84           H  
ATOM   3516  N   HIS B  14      12.778  33.860  16.076  1.00 86.13           N  
ATOM   3517  H   HIS B  14      12.335  33.088  16.553  1.00 86.13           H  
ATOM   3518  CA  HIS B  14      13.541  33.599  14.856  1.00 86.13           C  
ATOM   3519  HA  HIS B  14      14.410  34.257  14.849  1.00 86.13           H  
ATOM   3520  C   HIS B  14      12.697  33.907  13.626  1.00 86.13           C  
ATOM   3521  CB  HIS B  14      14.067  32.165  14.795  1.00 86.13           C  
ATOM   3522  HB2 HIS B  14      14.690  32.054  13.907  1.00 86.13           H  
ATOM   3523  HB3 HIS B  14      13.221  31.484  14.705  1.00 86.13           H  
ATOM   3524  O   HIS B  14      11.681  33.256  13.356  1.00 86.13           O  
ATOM   3525  CG  HIS B  14      14.869  31.755  15.990  1.00 86.13           C  
ATOM   3526  CD2 HIS B  14      15.486  32.571  16.902  1.00 86.13           C  
ATOM   3527  HD2 HIS B  14      15.547  33.649  16.866  1.00 86.13           H  
ATOM   3528  ND1 HIS B  14      14.983  30.466  16.440  1.00 86.13           N  
ATOM   3529  HD1 HIS B  14      14.651  29.639  15.964  1.00 86.13           H  
ATOM   3530  CE1 HIS B  14      15.585  30.512  17.636  1.00 86.13           C  
ATOM   3531  HE1 HIS B  14      15.780  29.658  18.268  1.00 86.13           H  
ATOM   3532  NE2 HIS B  14      15.914  31.766  17.956  1.00 86.13           N  
ATOM   3533  N   ARG B  15      13.161  34.872  12.833  1.00 86.30           N  
ATOM   3534  H   ARG B  15      13.977  35.378  13.149  1.00 86.30           H  
ATOM   3535  CA  ARG B  15      12.600  35.187  11.520  1.00 86.30           C  
ATOM   3536  HA  ARG B  15      11.711  34.578  11.356  1.00 86.30           H  
ATOM   3537  C   ARG B  15      13.605  34.818  10.446  1.00 86.30           C  
ATOM   3538  CB  ARG B  15      12.180  36.657  11.447  1.00 86.30           C  
ATOM   3539  HB2 ARG B  15      13.044  37.298  11.623  1.00 86.30           H  
ATOM   3540  HB3 ARG B  15      11.805  36.850  10.442  1.00 86.30           H  
ATOM   3541  O   ARG B  15      14.682  35.401  10.356  1.00 86.30           O  
ATOM   3542  CG  ARG B  15      11.088  36.980  12.479  1.00 86.30           C  
ATOM   3543  HG2 ARG B  15      10.310  36.216  12.454  1.00 86.30           H  
ATOM   3544  HG3 ARG B  15      11.528  36.988  13.476  1.00 86.30           H  
ATOM   3545  CD  ARG B  15      10.460  38.349  12.208  1.00 86.30           C  
ATOM   3546  HD2 ARG B  15       9.839  38.614  13.063  1.00 86.30           H  
ATOM   3547  HD3 ARG B  15      11.262  39.083  12.123  1.00 86.30           H  
ATOM   3548  NE  ARG B  15       9.621  38.322  10.988  1.00 86.30           N  
ATOM   3549  HE  ARG B  15       9.208  37.430  10.757  1.00 86.30           H  
ATOM   3550  NH1 ARG B  15       9.809  40.533  10.415  1.00 86.30           N  
ATOM   3551 HH11 ARG B  15      10.374  40.672  11.240  1.00 86.30           H  
ATOM   3552 HH12 ARG B  15       9.624  41.299   9.782  1.00 86.30           H  
ATOM   3553  NH2 ARG B  15       8.631  39.148   9.110  1.00 86.30           N  
ATOM   3554 HH21 ARG B  15       8.370  38.216   8.821  1.00 86.30           H  
ATOM   3555 HH22 ARG B  15       8.424  39.923   8.497  1.00 86.30           H  
ATOM   3556  CZ  ARG B  15       9.355  39.332  10.182  1.00 86.30           C  
ATOM   3557  N   VAL B  16      13.229  33.871   9.600  1.00 83.28           N  
ATOM   3558  H   VAL B  16      12.306  33.476   9.704  1.00 83.28           H  
ATOM   3559  CA  VAL B  16      14.077  33.353   8.523  1.00 83.28           C  
ATOM   3560  HA  VAL B  16      15.002  33.930   8.507  1.00 83.28           H  
ATOM   3561  C   VAL B  16      13.392  33.543   7.173  1.00 83.28           C  
ATOM   3562  CB  VAL B  16      14.474  31.886   8.772  1.00 83.28           C  
ATOM   3563  HB  VAL B  16      14.994  31.516   7.888  1.00 83.28           H  
ATOM   3564  O   VAL B  16      12.160  33.523   7.114  1.00 83.28           O  
ATOM   3565  CG1 VAL B  16      15.445  31.796   9.953  1.00 83.28           C  
ATOM   3566 HG11 VAL B  16      14.941  32.047  10.887  1.00 83.28           H  
ATOM   3567 HG12 VAL B  16      15.838  30.782  10.031  1.00 83.28           H  
ATOM   3568 HG13 VAL B  16      16.280  32.482   9.809  1.00 83.28           H  
ATOM   3569  CG2 VAL B  16      13.276  30.970   9.048  1.00 83.28           C  
ATOM   3570 HG21 VAL B  16      12.742  31.289   9.943  1.00 83.28           H  
ATOM   3571 HG22 VAL B  16      13.635  29.953   9.207  1.00 83.28           H  
ATOM   3572 HG23 VAL B  16      12.597  30.983   8.195  1.00 83.28           H  
ATOM   3573  N   PRO B  17      14.140  33.734   6.073  1.00 80.28           N  
ATOM   3574  CA  PRO B  17      13.550  33.741   4.738  1.00 80.28           C  
ATOM   3575  HA  PRO B  17      12.876  34.592   4.647  1.00 80.28           H  
ATOM   3576  C   PRO B  17      12.780  32.439   4.486  1.00 80.28           C  
ATOM   3577  CB  PRO B  17      14.718  33.922   3.767  1.00 80.28           C  
ATOM   3578  HB2 PRO B  17      14.450  34.614   2.968  1.00 80.28           H  
ATOM   3579  HB3 PRO B  17      15.035  32.960   3.364  1.00 80.28           H  
ATOM   3580  O   PRO B  17      13.228  31.360   4.893  1.00 80.28           O  
ATOM   3581  CG  PRO B  17      15.837  34.513   4.619  1.00 80.28           C  
ATOM   3582  HG2 PRO B  17      16.822  34.241   4.239  1.00 80.28           H  
ATOM   3583  HG3 PRO B  17      15.727  35.597   4.654  1.00 80.28           H  
ATOM   3584  CD  PRO B  17      15.580  33.929   6.003  1.00 80.28           C  
ATOM   3585  HD2 PRO B  17      15.935  34.625   6.763  1.00 80.28           H  
ATOM   3586  HD3 PRO B  17      16.082  32.967   6.101  1.00 80.28           H  
ATOM   3587  N   ARG B  18      11.617  32.512   3.831  1.00 79.61           N  
ATOM   3588  H   ARG B  18      11.317  33.415   3.493  1.00 79.61           H  
ATOM   3589  CA  ARG B  18      10.739  31.352   3.606  1.00 79.61           C  
ATOM   3590  HA  ARG B  18      10.431  30.959   4.575  1.00 79.61           H  
ATOM   3591  C   ARG B  18      11.472  30.209   2.912  1.00 79.61           C  
ATOM   3592  CB  ARG B  18       9.498  31.806   2.823  1.00 79.61           C  
ATOM   3593  HB2 ARG B  18       8.988  32.582   3.394  1.00 79.61           H  
ATOM   3594  HB3 ARG B  18       9.810  32.232   1.870  1.00 79.61           H  
ATOM   3595  O   ARG B  18      11.245  29.055   3.274  1.00 79.61           O  
ATOM   3596  CG  ARG B  18       8.512  30.659   2.564  1.00 79.61           C  
ATOM   3597  HG2 ARG B  18       9.002  29.887   1.970  1.00 79.61           H  
ATOM   3598  HG3 ARG B  18       8.191  30.228   3.512  1.00 79.61           H  
ATOM   3599  CD  ARG B  18       7.293  31.164   1.785  1.00 79.61           C  
ATOM   3600  HD2 ARG B  18       6.717  31.849   2.408  1.00 79.61           H  
ATOM   3601  HD3 ARG B  18       7.645  31.724   0.919  1.00 79.61           H  
ATOM   3602  NE  ARG B  18       6.461  30.040   1.308  1.00 79.61           N  
ATOM   3603  HE  ARG B  18       6.739  29.635   0.425  1.00 79.61           H  
ATOM   3604  NH1 ARG B  18       4.974  29.926   3.057  1.00 79.61           N  
ATOM   3605 HH11 ARG B  18       4.181  29.489   3.507  1.00 79.61           H  
ATOM   3606 HH12 ARG B  18       5.447  30.704   3.495  1.00 79.61           H  
ATOM   3607  NH2 ARG B  18       4.807  28.477   1.369  1.00 79.61           N  
ATOM   3608 HH21 ARG B  18       5.135  28.095   0.494  1.00 79.61           H  
ATOM   3609 HH22 ARG B  18       4.025  28.046   1.840  1.00 79.61           H  
ATOM   3610  CZ  ARG B  18       5.422  29.491   1.912  1.00 79.61           C  
ATOM   3611  N   SER B  19      12.379  30.506   1.982  1.00 75.74           N  
ATOM   3612  H   SER B  19      12.493  31.472   1.713  1.00 75.74           H  
ATOM   3613  CA  SER B  19      13.170  29.484   1.290  1.00 75.74           C  
ATOM   3614  HA  SER B  19      12.479  28.750   0.876  1.00 75.74           H  
ATOM   3615  C   SER B  19      14.140  28.720   2.206  1.00 75.74           C  
ATOM   3616  CB  SER B  19      13.925  30.121   0.118  1.00 75.74           C  
ATOM   3617  HB2 SER B  19      14.063  29.371  -0.662  1.00 75.74           H  
ATOM   3618  HB3 SER B  19      13.341  30.943  -0.296  1.00 75.74           H  
ATOM   3619  O   SER B  19      14.581  27.630   1.848  1.00 75.74           O  
ATOM   3620  OG  SER B  19      15.196  30.590   0.515  1.00 75.74           O  
ATOM   3621  HG  SER B  19      15.796  29.841   0.534  1.00 75.74           H  
ATOM   3622  N   ARG B  20      14.492  29.274   3.375  1.00 77.54           N  
ATOM   3623  H   ARG B  20      14.101  30.180   3.592  1.00 77.54           H  
ATOM   3624  CA  ARG B  20      15.409  28.669   4.360  1.00 77.54           C  
ATOM   3625  HA  ARG B  20      15.947  27.842   3.896  1.00 77.54           H  
ATOM   3626  C   ARG B  20      14.692  28.063   5.562  1.00 77.54           C  
ATOM   3627  CB  ARG B  20      16.444  29.701   4.824  1.00 77.54           C  
ATOM   3628  HB2 ARG B  20      17.089  29.237   5.570  1.00 77.54           H  
ATOM   3629  HB3 ARG B  20      15.935  30.546   5.288  1.00 77.54           H  
ATOM   3630  O   ARG B  20      15.313  27.339   6.337  1.00 77.54           O  
ATOM   3631  CG  ARG B  20      17.316  30.197   3.666  1.00 77.54           C  
ATOM   3632  HG2 ARG B  20      16.709  30.777   2.971  1.00 77.54           H  
ATOM   3633  HG3 ARG B  20      17.750  29.344   3.145  1.00 77.54           H  
ATOM   3634  CD  ARG B  20      18.439  31.079   4.209  1.00 77.54           C  
ATOM   3635  HD2 ARG B  20      19.076  30.479   4.859  1.00 77.54           H  
ATOM   3636  HD3 ARG B  20      17.990  31.879   4.797  1.00 77.54           H  
ATOM   3637  NE  ARG B  20      19.243  31.640   3.108  1.00 77.54           N  
ATOM   3638  HE  ARG B  20      19.280  31.095   2.259  1.00 77.54           H  
ATOM   3639  NH1 ARG B  20      19.970  33.530   4.189  1.00 77.54           N  
ATOM   3640 HH11 ARG B  20      19.453  33.250   5.010  1.00 77.54           H  
ATOM   3641 HH12 ARG B  20      20.490  34.396   4.189  1.00 77.54           H  
ATOM   3642  NH2 ARG B  20      20.671  33.105   2.116  1.00 77.54           N  
ATOM   3643 HH21 ARG B  20      21.329  33.866   2.206  1.00 77.54           H  
ATOM   3644 HH22 ARG B  20      20.722  32.497   1.312  1.00 77.54           H  
ATOM   3645  CZ  ARG B  20      19.948  32.755   3.140  1.00 77.54           C  
ATOM   3646  N   LEU B  21      13.385  28.301   5.702  1.00 81.68           N  
ATOM   3647  H   LEU B  21      12.951  28.933   5.045  1.00 81.68           H  
ATOM   3648  CA  LEU B  21      12.621  27.869   6.871  1.00 81.68           C  
ATOM   3649  HA  LEU B  21      13.061  28.355   7.742  1.00 81.68           H  
ATOM   3650  C   LEU B  21      12.720  26.356   7.117  1.00 81.68           C  
ATOM   3651  CB  LEU B  21      11.161  28.342   6.736  1.00 81.68           C  
ATOM   3652  HB2 LEU B  21      10.741  27.922   5.822  1.00 81.68           H  
ATOM   3653  HB3 LEU B  21      11.147  29.429   6.650  1.00 81.68           H  
ATOM   3654  O   LEU B  21      12.894  25.951   8.260  1.00 81.68           O  
ATOM   3655  CG  LEU B  21      10.276  27.917   7.926  1.00 81.68           C  
ATOM   3656  HG  LEU B  21      10.307  26.830   7.999  1.00 81.68           H  
ATOM   3657  CD1 LEU B  21      10.723  28.521   9.258  1.00 81.68           C  
ATOM   3658 HD11 LEU B  21      10.710  29.610   9.208  1.00 81.68           H  
ATOM   3659 HD12 LEU B  21      11.725  28.182   9.518  1.00 81.68           H  
ATOM   3660 HD13 LEU B  21      10.041  28.202  10.047  1.00 81.68           H  
ATOM   3661  CD2 LEU B  21       8.810  28.295   7.721  1.00 81.68           C  
ATOM   3662 HD21 LEU B  21       8.663  29.358   7.913  1.00 81.68           H  
ATOM   3663 HD22 LEU B  21       8.202  27.757   8.447  1.00 81.68           H  
ATOM   3664 HD23 LEU B  21       8.490  28.047   6.709  1.00 81.68           H  
ATOM   3665  N   GLN B  22      12.659  25.515   6.078  1.00 79.51           N  
ATOM   3666  H   GLN B  22      12.544  25.894   5.149  1.00 79.51           H  
ATOM   3667  CA  GLN B  22      12.769  24.059   6.255  1.00 79.51           C  
ATOM   3668  HA  GLN B  22      11.972  23.720   6.918  1.00 79.51           H  
ATOM   3669  C   GLN B  22      14.090  23.644   6.911  1.00 79.51           C  
ATOM   3670  CB  GLN B  22      12.638  23.342   4.906  1.00 79.51           C  
ATOM   3671  HB2 GLN B  22      12.990  22.318   5.023  1.00 79.51           H  
ATOM   3672  HB3 GLN B  22      13.266  23.836   4.165  1.00 79.51           H  
ATOM   3673  O   GLN B  22      14.097  22.795   7.799  1.00 79.51           O  
ATOM   3674  CG  GLN B  22      11.189  23.283   4.408  1.00 79.51           C  
ATOM   3675  HG2 GLN B  22      10.574  22.799   5.166  1.00 79.51           H  
ATOM   3676  HG3 GLN B  22      10.820  24.294   4.240  1.00 79.51           H  
ATOM   3677  CD  GLN B  22      11.053  22.497   3.108  1.00 79.51           C  
ATOM   3678  NE2 GLN B  22       9.852  22.151   2.702  1.00 79.51           N  
ATOM   3679 HE21 GLN B  22       9.835  21.545   1.895  1.00 79.51           H  
ATOM   3680 HE22 GLN B  22       9.021  22.381   3.230  1.00 79.51           H  
ATOM   3681  OE1 GLN B  22      12.013  22.178   2.432  1.00 79.51           O  
ATOM   3682  N   ARG B  23      15.199  24.265   6.507  1.00 75.33           N  
ATOM   3683  H   ARG B  23      15.111  25.019   5.841  1.00 75.33           H  
ATOM   3684  CA  ARG B  23      16.529  23.963   7.038  1.00 75.33           C  
ATOM   3685  HA  ARG B  23      16.638  22.881   7.114  1.00 75.33           H  
ATOM   3686  C   ARG B  23      16.723  24.517   8.449  1.00 75.33           C  
ATOM   3687  CB  ARG B  23      17.555  24.509   6.047  1.00 75.33           C  
ATOM   3688  HB2 ARG B  23      17.222  24.268   5.038  1.00 75.33           H  
ATOM   3689  HB3 ARG B  23      17.624  25.593   6.138  1.00 75.33           H  
ATOM   3690  O   ARG B  23      17.289  23.833   9.297  1.00 75.33           O  
ATOM   3691  CG  ARG B  23      18.930  23.880   6.260  1.00 75.33           C  
ATOM   3692  HG2 ARG B  23      18.847  22.793   6.254  1.00 75.33           H  
ATOM   3693  HG3 ARG B  23      19.350  24.203   7.213  1.00 75.33           H  
ATOM   3694  CD  ARG B  23      19.801  24.326   5.089  1.00 75.33           C  
ATOM   3695  HD2 ARG B  23      19.821  25.415   5.049  1.00 75.33           H  
ATOM   3696  HD3 ARG B  23      19.350  23.968   4.163  1.00 75.33           H  
ATOM   3697  NE  ARG B  23      21.151  23.778   5.187  1.00 75.33           N  
ATOM   3698  HE  ARG B  23      21.268  22.960   5.768  1.00 75.33           H  
ATOM   3699  NH1 ARG B  23      22.154  25.142   3.645  1.00 75.33           N  
ATOM   3700 HH11 ARG B  23      21.389  25.796   3.731  1.00 75.33           H  
ATOM   3701 HH12 ARG B  23      22.954  25.356   3.065  1.00 75.33           H  
ATOM   3702  NH2 ARG B  23      23.270  23.408   4.500  1.00 75.33           N  
ATOM   3703 HH21 ARG B  23      23.295  22.599   5.104  1.00 75.33           H  
ATOM   3704 HH22 ARG B  23      24.086  23.624   3.947  1.00 75.33           H  
ATOM   3705  CZ  ARG B  23      22.174  24.099   4.428  1.00 75.33           C  
ATOM   3706  N   HIS B  24      16.185  25.708   8.713  1.00 82.08           N  
ATOM   3707  H   HIS B  24      15.805  26.243   7.945  1.00 82.08           H  
ATOM   3708  CA  HIS B  24      16.151  26.298  10.050  1.00 82.08           C  
ATOM   3709  HA  HIS B  24      17.169  26.410  10.425  1.00 82.08           H  
ATOM   3710  C   HIS B  24      15.369  25.426  11.043  1.00 82.08           C  
ATOM   3711  CB  HIS B  24      15.516  27.689   9.966  1.00 82.08           C  
ATOM   3712  HB2 HIS B  24      16.164  28.343   9.383  1.00 82.08           H  
ATOM   3713  HB3 HIS B  24      14.551  27.624   9.463  1.00 82.08           H  
ATOM   3714  O   HIS B  24      15.858  25.125  12.129  1.00 82.08           O  
ATOM   3715  CG  HIS B  24      15.308  28.288  11.331  1.00 82.08           C  
ATOM   3716  CD2 HIS B  24      14.156  28.288  12.064  1.00 82.08           C  
ATOM   3717  HD2 HIS B  24      13.205  27.885  11.748  1.00 82.08           H  
ATOM   3718  ND1 HIS B  24      16.279  28.840  12.128  1.00 82.08           N  
ATOM   3719  HD1 HIS B  24      17.268  28.903  11.933  1.00 82.08           H  
ATOM   3720  CE1 HIS B  24      15.733  29.204  13.290  1.00 82.08           C  
ATOM   3721  HE1 HIS B  24      16.271  29.680  14.096  1.00 82.08           H  
ATOM   3722  NE2 HIS B  24      14.437  28.864  13.310  1.00 82.08           N  
ATOM   3723  N   ILE B  25      14.165  24.982  10.660  1.00 84.59           N  
ATOM   3724  H   ILE B  25      13.833  25.270   9.751  1.00 84.59           H  
ATOM   3725  CA  ILE B  25      13.256  24.177  11.495  1.00 84.59           C  
ATOM   3726  HA  ILE B  25      12.927  24.778  12.343  1.00 84.59           H  
ATOM   3727  C   ILE B  25      13.969  22.963  12.081  1.00 84.59           C  
ATOM   3728  CB  ILE B  25      12.030  23.784  10.638  1.00 84.59           C  
ATOM   3729  HB  ILE B  25      12.370  23.633   9.614  1.00 84.59           H  
ATOM   3730  O   ILE B  25      13.810  22.663  13.254  1.00 84.59           O  
ATOM   3731  CG1 ILE B  25      11.028  24.954  10.665  1.00 84.59           C  
ATOM   3732 HG12 ILE B  25      11.533  25.878  10.385  1.00 84.59           H  
ATOM   3733 HG13 ILE B  25      10.664  25.079  11.685  1.00 84.59           H  
ATOM   3734  CG2 ILE B  25      11.279  22.505  11.036  1.00 84.59           C  
ATOM   3735 HG21 ILE B  25      10.540  22.720  11.807  1.00 84.59           H  
ATOM   3736 HG22 ILE B  25      10.743  22.143  10.158  1.00 84.59           H  
ATOM   3737 HG23 ILE B  25      11.947  21.706  11.360  1.00 84.59           H  
ATOM   3738  CD1 ILE B  25       9.823  24.755   9.741  1.00 84.59           C  
ATOM   3739 HD11 ILE B  25       9.200  23.932  10.091  1.00 84.59           H  
ATOM   3740 HD12 ILE B  25      10.166  24.553   8.727  1.00 84.59           H  
ATOM   3741 HD13 ILE B  25       9.216  25.661   9.746  1.00 84.59           H  
ATOM   3742  N   VAL B  26      14.805  22.311  11.290  1.00 78.09           N  
ATOM   3743  H   VAL B  26      14.894  22.631  10.336  1.00 78.09           H  
ATOM   3744  CA  VAL B  26      15.545  21.109  11.678  1.00 78.09           C  
ATOM   3745  HA  VAL B  26      14.866  20.347  12.062  1.00 78.09           H  
ATOM   3746  C   VAL B  26      16.575  21.415  12.759  1.00 78.09           C  
ATOM   3747  CB  VAL B  26      16.224  20.604  10.415  1.00 78.09           C  
ATOM   3748  HB  VAL B  26      16.780  21.437   9.985  1.00 78.09           H  
ATOM   3749  O   VAL B  26      16.713  20.671  13.726  1.00 78.09           O  
ATOM   3750  CG1 VAL B  26      17.239  19.498  10.693  1.00 78.09           C  
ATOM   3751 HG11 VAL B  26      17.964  19.535   9.880  1.00 78.09           H  
ATOM   3752 HG12 VAL B  26      16.741  18.532  10.776  1.00 78.09           H  
ATOM   3753 HG13 VAL B  26      17.827  19.660  11.596  1.00 78.09           H  
ATOM   3754  CG2 VAL B  26      15.135  20.196   9.400  1.00 78.09           C  
ATOM   3755 HG21 VAL B  26      14.856  19.152   9.542  1.00 78.09           H  
ATOM   3756 HG22 VAL B  26      14.216  20.774   9.500  1.00 78.09           H  
ATOM   3757 HG23 VAL B  26      15.488  20.390   8.387  1.00 78.09           H  
ATOM   3758  N   LYS B  27      17.282  22.542  12.622  1.00 75.90           N  
ATOM   3759  H   LYS B  27      17.084  23.136  11.830  1.00 75.90           H  
ATOM   3760  CA  LYS B  27      18.201  23.031  13.652  1.00 75.90           C  
ATOM   3761  HA  LYS B  27      18.844  22.218  13.988  1.00 75.90           H  
ATOM   3762  C   LYS B  27      17.480  23.554  14.885  1.00 75.90           C  
ATOM   3763  CB  LYS B  27      19.058  24.177  13.114  1.00 75.90           C  
ATOM   3764  HB2 LYS B  27      18.404  24.948  12.705  1.00 75.90           H  
ATOM   3765  HB3 LYS B  27      19.595  24.621  13.952  1.00 75.90           H  
ATOM   3766  O   LYS B  27      18.145  23.752  15.886  1.00 75.90           O  
ATOM   3767  CG  LYS B  27      20.093  23.778  12.062  1.00 75.90           C  
ATOM   3768  HG2 LYS B  27      19.598  23.405  11.166  1.00 75.90           H  
ATOM   3769  HG3 LYS B  27      20.765  23.019  12.464  1.00 75.90           H  
ATOM   3770  CD  LYS B  27      20.874  25.058  11.742  1.00 75.90           C  
ATOM   3771  HD2 LYS B  27      20.168  25.810  11.391  1.00 75.90           H  
ATOM   3772  HD3 LYS B  27      21.340  25.431  12.654  1.00 75.90           H  
ATOM   3773  CE  LYS B  27      21.951  24.869  10.678  1.00 75.90           C  
ATOM   3774  HE2 LYS B  27      22.713  24.187  11.055  1.00 75.90           H  
ATOM   3775  HE3 LYS B  27      21.479  24.430   9.799  1.00 75.90           H  
ATOM   3776  NZ  LYS B  27      22.536  26.194  10.343  1.00 75.90           N  
ATOM   3777  HZ1 LYS B  27      21.808  26.832  10.054  1.00 75.90           H  
ATOM   3778  HZ2 LYS B  27      23.212  26.179   9.593  1.00 75.90           H  
ATOM   3779  HZ3 LYS B  27      22.977  26.619  11.146  1.00 75.90           H  
ATOM   3780  N   CYS B  28      16.182  23.840  14.819  1.00 82.20           N  
ATOM   3781  H   CYS B  28      15.726  23.724  13.926  1.00 82.20           H  
ATOM   3782  CA  CYS B  28      15.400  24.418  15.915  1.00 82.20           C  
ATOM   3783  HA  CYS B  28      16.080  24.787  16.683  1.00 82.20           H  
ATOM   3784  C   CYS B  28      14.497  23.374  16.605  1.00 82.20           C  
ATOM   3785  CB  CYS B  28      14.631  25.617  15.337  1.00 82.20           C  
ATOM   3786  HB2 CYS B  28      15.163  26.017  14.473  1.00 82.20           H  
ATOM   3787  HB3 CYS B  28      13.640  25.299  15.014  1.00 82.20           H  
ATOM   3788  O   CYS B  28      14.027  23.593  17.716  1.00 82.20           O  
ATOM   3789  SG  CYS B  28      14.495  26.951  16.556  1.00 82.20           S  
ATOM   3790  HG  CYS B  28      15.802  27.059  16.810  1.00 82.20           H  
ATOM   3791  N   GLU B  29      14.301  22.209  15.982  1.00 82.48           N  
ATOM   3792  H   GLU B  29      14.634  22.127  15.032  1.00 82.48           H  
ATOM   3793  CA  GLU B  29      13.421  21.132  16.447  1.00 82.48           C  
ATOM   3794  HA  GLU B  29      12.412  21.532  16.549  1.00 82.48           H  
ATOM   3795  C   GLU B  29      13.800  20.582  17.826  1.00 82.48           C  
ATOM   3796  CB  GLU B  29      13.405  20.045  15.360  1.00 82.48           C  
ATOM   3797  HB2 GLU B  29      12.991  20.506  14.463  1.00 82.48           H  
ATOM   3798  HB3 GLU B  29      14.426  19.728  15.146  1.00 82.48           H  
ATOM   3799  O   GLU B  29      12.923  20.209  18.602  1.00 82.48           O  
ATOM   3800  CG  GLU B  29      12.569  18.803  15.703  1.00 82.48           C  
ATOM   3801  HG2 GLU B  29      11.636  19.126  16.165  1.00 82.48           H  
ATOM   3802  HG3 GLU B  29      13.114  18.202  16.431  1.00 82.48           H  
ATOM   3803  CD  GLU B  29      12.237  17.940  14.471  1.00 82.48           C  
ATOM   3804  OE1 GLU B  29      11.498  16.953  14.641  1.00 82.48           O  
ATOM   3805  OE2 GLU B  29      12.570  18.325  13.321  1.00 82.48           O  
ATOM   3806  N   TRP B  30      15.087  20.625  18.183  1.00 74.05           N  
ATOM   3807  H   TRP B  30      15.752  20.974  17.509  1.00 74.05           H  
ATOM   3808  CA  TRP B  30      15.568  20.237  19.513  1.00 74.05           C  
ATOM   3809  HA  TRP B  30      15.279  19.202  19.694  1.00 74.05           H  
ATOM   3810  C   TRP B  30      14.968  21.070  20.658  1.00 74.05           C  
ATOM   3811  CB  TRP B  30      17.097  20.331  19.562  1.00 74.05           C  
ATOM   3812  HB2 TRP B  30      17.440  19.884  20.495  1.00 74.05           H  
ATOM   3813  HB3 TRP B  30      17.518  19.745  18.746  1.00 74.05           H  
ATOM   3814  O   TRP B  30      14.945  20.582  21.785  1.00 74.05           O  
ATOM   3815  CG  TRP B  30      17.629  21.726  19.488  1.00 74.05           C  
ATOM   3816  CD1 TRP B  30      17.769  22.426  18.352  1.00 74.05           C  
ATOM   3817  HD1 TRP B  30      17.544  22.035  17.370  1.00 74.05           H  
ATOM   3818  CD2 TRP B  30      18.068  22.623  20.556  1.00 74.05           C  
ATOM   3819  CE2 TRP B  30      18.464  23.866  19.973  1.00 74.05           C  
ATOM   3820  CE3 TRP B  30      18.175  22.511  21.957  1.00 74.05           C  
ATOM   3821  HE3 TRP B  30      17.860  21.596  22.437  1.00 74.05           H  
ATOM   3822  NE1 TRP B  30      18.254  23.686  18.628  1.00 74.05           N  
ATOM   3823  HE1 TRP B  30      18.474  24.342  17.893  1.00 74.05           H  
ATOM   3824  CH2 TRP B  30      19.055  24.788  22.124  1.00 74.05           C  
ATOM   3825  HH2 TRP B  30      19.423  25.603  22.729  1.00 74.05           H  
ATOM   3826  CZ2 TRP B  30      18.949  24.938  20.732  1.00 74.05           C  
ATOM   3827  HZ2 TRP B  30      19.236  25.863  20.255  1.00 74.05           H  
ATOM   3828  CZ3 TRP B  30      18.668  23.579  22.732  1.00 74.05           C  
ATOM   3829  HZ3 TRP B  30      18.737  23.476  23.805  1.00 74.05           H  
ATOM   3830  N   ILE B  31      14.464  22.285  20.392  1.00 72.13           N  
ATOM   3831  H   ILE B  31      14.505  22.628  19.443  1.00 72.13           H  
ATOM   3832  CA  ILE B  31      13.795  23.121  21.404  1.00 72.13           C  
ATOM   3833  HA  ILE B  31      14.449  23.212  22.271  1.00 72.13           H  
ATOM   3834  C   ILE B  31      12.501  22.455  21.877  1.00 72.13           C  
ATOM   3835  CB  ILE B  31      13.506  24.541  20.854  1.00 72.13           C  
ATOM   3836  HB  ILE B  31      12.903  24.443  19.951  1.00 72.13           H  
ATOM   3837  O   ILE B  31      12.182  22.489  23.065  1.00 72.13           O  
ATOM   3838  CG1 ILE B  31      14.827  25.257  20.487  1.00 72.13           C  
ATOM   3839 HG12 ILE B  31      15.347  24.684  19.720  1.00 72.13           H  
ATOM   3840 HG13 ILE B  31      15.475  25.302  21.362  1.00 72.13           H  
ATOM   3841  CG2 ILE B  31      12.696  25.383  21.863  1.00 72.13           C  
ATOM   3842 HG21 ILE B  31      11.740  24.912  22.091  1.00 72.13           H  
ATOM   3843 HG22 ILE B  31      12.462  26.364  21.448  1.00 72.13           H  
ATOM   3844 HG23 ILE B  31      13.263  25.506  22.786  1.00 72.13           H  
ATOM   3845  CD1 ILE B  31      14.629  26.680  19.949  1.00 72.13           C  
ATOM   3846 HD11 ILE B  31      14.425  27.366  20.771  1.00 72.13           H  
ATOM   3847 HD12 ILE B  31      13.792  26.700  19.251  1.00 72.13           H  
ATOM   3848 HD13 ILE B  31      15.539  27.008  19.446  1.00 72.13           H  
ATOM   3849  N   ASN B  32      11.745  21.848  20.958  1.00 80.67           N  
ATOM   3850  H   ASN B  32      12.111  21.755  20.022  1.00 80.67           H  
ATOM   3851  CA  ASN B  32      10.523  21.135  21.300  1.00 80.67           C  
ATOM   3852  HA  ASN B  32      10.607  20.793  22.332  1.00 80.67           H  
ATOM   3853  C   ASN B  32      10.338  19.888  20.417  1.00 80.67           C  
ATOM   3854  CB  ASN B  32       9.322  22.096  21.265  1.00 80.67           C  
ATOM   3855  HB2 ASN B  32       9.555  22.989  21.845  1.00 80.67           H  
ATOM   3856  HB3 ASN B  32       9.097  22.387  20.238  1.00 80.67           H  
ATOM   3857  O   ASN B  32       9.519  19.905  19.494  1.00 80.67           O  
ATOM   3858  CG  ASN B  32       8.094  21.447  21.871  1.00 80.67           C  
ATOM   3859  ND2 ASN B  32       6.997  22.157  21.968  1.00 80.67           N  
ATOM   3860 HD21 ASN B  32       6.192  21.701  22.374  1.00 80.67           H  
ATOM   3861 HD22 ASN B  32       6.971  23.114  21.645  1.00 80.67           H  
ATOM   3862  OD1 ASN B  32       8.104  20.289  22.263  1.00 80.67           O  
ATOM   3863  N   PRO B  33      11.024  18.773  20.731  1.00 77.70           N  
ATOM   3864  CA  PRO B  33      10.973  17.553  19.924  1.00 77.70           C  
ATOM   3865  HA  PRO B  33      11.214  17.790  18.888  1.00 77.70           H  
ATOM   3866  C   PRO B  33       9.594  16.872  19.942  1.00 77.70           C  
ATOM   3867  CB  PRO B  33      12.071  16.655  20.505  1.00 77.70           C  
ATOM   3868  HB2 PRO B  33      13.019  16.891  20.021  1.00 77.70           H  
ATOM   3869  HB3 PRO B  33      11.846  15.594  20.394  1.00 77.70           H  
ATOM   3870  O   PRO B  33       9.402  15.850  19.293  1.00 77.70           O  
ATOM   3871  CG  PRO B  33      12.131  17.075  21.972  1.00 77.70           C  
ATOM   3872  HG2 PRO B  33      13.100  16.853  22.419  1.00 77.70           H  
ATOM   3873  HG3 PRO B  33      11.328  16.590  22.528  1.00 77.70           H  
ATOM   3874  CD  PRO B  33      11.873  18.577  21.900  1.00 77.70           C  
ATOM   3875  HD2 PRO B  33      12.814  19.107  21.754  1.00 77.70           H  
ATOM   3876  HD3 PRO B  33      11.390  18.908  22.819  1.00 77.70           H  
ATOM   3877  N   THR B  34       8.628  17.414  20.694  1.00 83.76           N  
ATOM   3878  H   THR B  34       8.830  18.269  21.190  1.00 83.76           H  
ATOM   3879  CA  THR B  34       7.252  16.906  20.734  1.00 83.76           C  
ATOM   3880  HA  THR B  34       7.285  15.823  20.621  1.00 83.76           H  
ATOM   3881  C   THR B  34       6.384  17.430  19.589  1.00 83.76           C  
ATOM   3882  CB  THR B  34       6.570  17.194  22.081  1.00 83.76           C  
ATOM   3883  HB  THR B  34       5.662  16.593  22.125  1.00 83.76           H  
ATOM   3884  O   THR B  34       5.331  16.850  19.320  1.00 83.76           O  
ATOM   3885  CG2 THR B  34       7.440  16.831  23.286  1.00 83.76           C  
ATOM   3886 HG21 THR B  34       8.304  17.492  23.351  1.00 83.76           H  
ATOM   3887 HG22 THR B  34       6.850  16.934  24.197  1.00 83.76           H  
ATOM   3888 HG23 THR B  34       7.776  15.798  23.197  1.00 83.76           H  
ATOM   3889  OG1 THR B  34       6.194  18.544  22.210  1.00 83.76           O  
ATOM   3890  HG1 THR B  34       6.979  19.087  22.305  1.00 83.76           H  
ATOM   3891  N   MET B  35       6.799  18.502  18.896  1.00 86.26           N  
ATOM   3892  H   MET B  35       7.701  18.903  19.106  1.00 86.26           H  
ATOM   3893  CA  MET B  35       6.037  19.015  17.757  1.00 86.26           C  
ATOM   3894  HA  MET B  35       4.979  18.914  18.002  1.00 86.26           H  
ATOM   3895  C   MET B  35       6.297  18.199  16.497  1.00 86.26           C  
ATOM   3896  CB  MET B  35       6.292  20.496  17.478  1.00 86.26           C  
ATOM   3897  HB2 MET B  35       7.347  20.660  17.257  1.00 86.26           H  
ATOM   3898  HB3 MET B  35       5.709  20.776  16.600  1.00 86.26           H  
ATOM   3899  O   MET B  35       7.437  18.039  16.067  1.00 86.26           O  
ATOM   3900  CG  MET B  35       5.850  21.381  18.640  1.00 86.26           C  
ATOM   3901  HG2 MET B  35       4.927  20.975  19.053  1.00 86.26           H  
ATOM   3902  HG3 MET B  35       6.611  21.350  19.420  1.00 86.26           H  
ATOM   3903  SD  MET B  35       5.520  23.099  18.176  1.00 86.26           S  
ATOM   3904  CE  MET B  35       7.181  23.656  17.777  1.00 86.26           C  
ATOM   3905  HE1 MET B  35       7.840  23.432  18.615  1.00 86.26           H  
ATOM   3906  HE2 MET B  35       7.155  24.734  17.617  1.00 86.26           H  
ATOM   3907  HE3 MET B  35       7.518  23.167  16.863  1.00 86.26           H  
ATOM   3908  N   ILE B  36       5.217  17.760  15.862  1.00 86.37           N  
ATOM   3909  H   ILE B  36       4.319  18.033  16.236  1.00 86.37           H  
ATOM   3910  CA  ILE B  36       5.231  16.948  14.647  1.00 86.37           C  
ATOM   3911  HA  ILE B  36       6.223  16.510  14.543  1.00 86.37           H  
ATOM   3912  C   ILE B  36       5.010  17.813  13.403  1.00 86.37           C  
ATOM   3913  CB  ILE B  36       4.230  15.778  14.771  1.00 86.37           C  
ATOM   3914  HB  ILE B  36       4.241  15.231  13.828  1.00 86.37           H  
ATOM   3915  O   ILE B  36       4.458  18.913  13.479  1.00 86.37           O  
ATOM   3916  CG1 ILE B  36       2.785  16.251  15.047  1.00 86.37           C  
ATOM   3917 HG12 ILE B  36       2.525  17.039  14.340  1.00 86.37           H  
ATOM   3918 HG13 ILE B  36       2.717  16.666  16.052  1.00 86.37           H  
ATOM   3919  CG2 ILE B  36       4.709  14.822  15.880  1.00 86.37           C  
ATOM   3920 HG21 ILE B  36       5.756  14.562  15.720  1.00 86.37           H  
ATOM   3921 HG22 ILE B  36       4.616  15.292  16.859  1.00 86.37           H  
ATOM   3922 HG23 ILE B  36       4.129  13.899  15.869  1.00 86.37           H  
ATOM   3923  CD1 ILE B  36       1.740  15.137  14.910  1.00 86.37           C  
ATOM   3924 HD11 ILE B  36       1.755  14.736  13.896  1.00 86.37           H  
ATOM   3925 HD12 ILE B  36       1.936  14.336  15.623  1.00 86.37           H  
ATOM   3926 HD13 ILE B  36       0.750  15.541  15.123  1.00 86.37           H  
ATOM   3927  N   ALA B  37       5.448  17.325  12.241  1.00 85.19           N  
ATOM   3928  H   ALA B  37       5.888  16.416  12.232  1.00 85.19           H  
ATOM   3929  CA  ALA B  37       5.265  18.012  10.965  1.00 85.19           C  
ATOM   3930  HA  ALA B  37       5.378  19.083  11.132  1.00 85.19           H  
ATOM   3931  C   ALA B  37       3.857  17.816  10.396  1.00 85.19           C  
ATOM   3932  CB  ALA B  37       6.358  17.571   9.985  1.00 85.19           C  
ATOM   3933  HB1 ALA B  37       6.264  18.130   9.054  1.00 85.19           H  
ATOM   3934  HB2 ALA B  37       6.255  16.507   9.772  1.00 85.19           H  
ATOM   3935  HB3 ALA B  37       7.341  17.756  10.417  1.00 85.19           H  
ATOM   3936  O   ALA B  37       3.306  16.716  10.424  1.00 85.19           O  
ATOM   3937  N   CYS B  38       3.275  18.886   9.851  1.00 86.72           N  
ATOM   3938  H   CYS B  38       3.753  19.776   9.883  1.00 86.72           H  
ATOM   3939  CA  CYS B  38       2.006  18.794   9.145  1.00 86.72           C  
ATOM   3940  HA  CYS B  38       1.289  18.309   9.806  1.00 86.72           H  
ATOM   3941  C   CYS B  38       2.197  17.982   7.862  1.00 86.72           C  
ATOM   3942  CB  CYS B  38       1.499  20.189   8.801  1.00 86.72           C  
ATOM   3943  HB2 CYS B  38       2.274  20.658   8.195  1.00 86.72           H  
ATOM   3944  HB3 CYS B  38       1.335  20.755   9.718  1.00 86.72           H  
ATOM   3945  O   CYS B  38       3.065  18.331   7.055  1.00 86.72           O  
ATOM   3946  SG  CYS B  38      -0.017  20.128   7.805  1.00 86.72           S  
ATOM   3947  HG  CYS B  38      -0.479  21.322   8.187  1.00 86.72           H  
ATOM   3948  N   PRO B  39       1.344  16.978   7.603  1.00 83.21           N  
ATOM   3949  CA  PRO B  39       1.441  16.149   6.405  1.00 83.21           C  
ATOM   3950  HA  PRO B  39       2.427  15.689   6.348  1.00 83.21           H  
ATOM   3951  C   PRO B  39       1.208  16.950   5.106  1.00 83.21           C  
ATOM   3952  CB  PRO B  39       0.408  15.045   6.643  1.00 83.21           C  
ATOM   3953  HB2 PRO B  39      -0.003  14.648   5.714  1.00 83.21           H  
ATOM   3954  HB3 PRO B  39       0.874  14.236   7.206  1.00 83.21           H  
ATOM   3955  O   PRO B  39       1.633  16.531   4.031  1.00 83.21           O  
ATOM   3956  CG  PRO B  39      -0.658  15.710   7.510  1.00 83.21           C  
ATOM   3957  HG2 PRO B  39      -1.237  14.980   8.076  1.00 83.21           H  
ATOM   3958  HG3 PRO B  39      -1.308  16.331   6.894  1.00 83.21           H  
ATOM   3959  CD  PRO B  39       0.202  16.581   8.416  1.00 83.21           C  
ATOM   3960  HD2 PRO B  39      -0.372  17.442   8.760  1.00 83.21           H  
ATOM   3961  HD3 PRO B  39       0.553  15.997   9.267  1.00 83.21           H  
ATOM   3962  N   TYR B  40       0.581  18.132   5.197  1.00 83.52           N  
ATOM   3963  H   TYR B  40       0.235  18.417   6.102  1.00 83.52           H  
ATOM   3964  CA  TYR B  40       0.332  19.013   4.050  1.00 83.52           C  
ATOM   3965  HA  TYR B  40       0.290  18.379   3.165  1.00 83.52           H  
ATOM   3966  C   TYR B  40       1.412  20.065   3.785  1.00 83.52           C  
ATOM   3967  CB  TYR B  40      -1.034  19.684   4.168  1.00 83.52           C  
ATOM   3968  HB2 TYR B  40      -0.996  20.402   4.987  1.00 83.52           H  
ATOM   3969  HB3 TYR B  40      -1.230  20.238   3.250  1.00 83.52           H  
ATOM   3970  O   TYR B  40       1.455  20.649   2.704  1.00 83.52           O  
ATOM   3971  CG  TYR B  40      -2.181  18.724   4.385  1.00 83.52           C  
ATOM   3972  CD1 TYR B  40      -2.373  17.634   3.514  1.00 83.52           C  
ATOM   3973  HD1 TYR B  40      -1.701  17.472   2.684  1.00 83.52           H  
ATOM   3974  CD2 TYR B  40      -3.058  18.920   5.463  1.00 83.52           C  
ATOM   3975  HD2 TYR B  40      -2.897  19.732   6.157  1.00 83.52           H  
ATOM   3976  CE1 TYR B  40      -3.427  16.730   3.728  1.00 83.52           C  
ATOM   3977  HE1 TYR B  40      -3.551  15.888   3.063  1.00 83.52           H  
ATOM   3978  CE2 TYR B  40      -4.143  18.049   5.643  1.00 83.52           C  
ATOM   3979  HE2 TYR B  40      -4.844  18.204   6.450  1.00 83.52           H  
ATOM   3980  OH  TYR B  40      -5.362  16.094   5.001  1.00 83.52           O  
ATOM   3981  HH  TYR B  40      -5.274  15.304   4.463  1.00 83.52           H  
ATOM   3982  CZ  TYR B  40      -4.322  16.943   4.795  1.00 83.52           C  
ATOM   3983  N   ASN B  41       2.252  20.363   4.774  1.00 84.26           N  
ATOM   3984  H   ASN B  41       2.214  19.807   5.617  1.00 84.26           H  
ATOM   3985  CA  ASN B  41       3.353  21.305   4.631  1.00 84.26           C  
ATOM   3986  HA  ASN B  41       3.859  21.127   3.682  1.00 84.26           H  
ATOM   3987  C   ASN B  41       4.356  21.092   5.766  1.00 84.26           C  
ATOM   3988  CB  ASN B  41       2.796  22.744   4.646  1.00 84.26           C  
ATOM   3989  HB2 ASN B  41       2.106  22.855   3.810  1.00 84.26           H  
ATOM   3990  HB3 ASN B  41       2.260  22.921   5.578  1.00 84.26           H  
ATOM   3991  O   ASN B  41       4.086  21.484   6.899  1.00 84.26           O  
ATOM   3992  CG  ASN B  41       3.873  23.799   4.488  1.00 84.26           C  
ATOM   3993  ND2 ASN B  41       3.526  25.061   4.491  1.00 84.26           N  
ATOM   3994 HD21 ASN B  41       2.655  25.312   4.937  1.00 84.26           H  
ATOM   3995 HD22 ASN B  41       4.333  25.652   4.628  1.00 84.26           H  
ATOM   3996  OD1 ASN B  41       5.053  23.518   4.367  1.00 84.26           O  
ATOM   3997  N   ALA B  42       5.537  20.554   5.459  1.00 81.52           N  
ATOM   3998  H   ALA B  42       5.688  20.201   4.524  1.00 81.52           H  
ATOM   3999  CA  ALA B  42       6.573  20.276   6.456  1.00 81.52           C  
ATOM   4000  HA  ALA B  42       6.190  19.522   7.144  1.00 81.52           H  
ATOM   4001  C   ALA B  42       7.001  21.494   7.298  1.00 81.52           C  
ATOM   4002  CB  ALA B  42       7.799  19.709   5.731  1.00 81.52           C  
ATOM   4003  HB1 ALA B  42       8.216  20.453   5.052  1.00 81.52           H  
ATOM   4004  HB2 ALA B  42       7.541  18.817   5.160  1.00 81.52           H  
ATOM   4005  HB3 ALA B  42       8.558  19.432   6.462  1.00 81.52           H  
ATOM   4006  O   ALA B  42       7.560  21.321   8.386  1.00 81.52           O  
ATOM   4007  N   THR B  43       6.763  22.723   6.815  1.00 83.31           N  
ATOM   4008  H   THR B  43       6.281  22.820   5.932  1.00 83.31           H  
ATOM   4009  CA  THR B  43       7.098  23.943   7.564  1.00 83.31           C  
ATOM   4010  HA  THR B  43       8.079  23.790   8.015  1.00 83.31           H  
ATOM   4011  C   THR B  43       6.134  24.235   8.708  1.00 83.31           C  
ATOM   4012  CB  THR B  43       7.198  25.191   6.676  1.00 83.31           C  
ATOM   4013  HB  THR B  43       7.649  25.975   7.284  1.00 83.31           H  
ATOM   4014  O   THR B  43       6.428  25.060   9.566  1.00 83.31           O  
ATOM   4015  CG2 THR B  43       8.095  24.988   5.459  1.00 83.31           C  
ATOM   4016 HG21 THR B  43       9.080  24.669   5.799  1.00 83.31           H  
ATOM   4017 HG22 THR B  43       7.670  24.241   4.789  1.00 83.31           H  
ATOM   4018 HG23 THR B  43       8.195  25.932   4.922  1.00 83.31           H  
ATOM   4019  OG1 THR B  43       5.941  25.669   6.243  1.00 83.31           O  
ATOM   4020  HG1 THR B  43       5.535  26.089   7.004  1.00 83.31           H  
ATOM   4021  N   HIS B  44       4.964  23.606   8.710  1.00 87.32           N  
ATOM   4022  H   HIS B  44       4.789  22.907   8.003  1.00 87.32           H  
ATOM   4023  CA  HIS B  44       3.995  23.709   9.788  1.00 87.32           C  
ATOM   4024  HA  HIS B  44       4.028  24.696  10.248  1.00 87.32           H  
ATOM   4025  C   HIS B  44       4.336  22.651  10.844  1.00 87.32           C  
ATOM   4026  CB  HIS B  44       2.608  23.478   9.191  1.00 87.32           C  
ATOM   4027  HB2 HIS B  44       1.883  23.336   9.992  1.00 87.32           H  
ATOM   4028  HB3 HIS B  44       2.654  22.533   8.650  1.00 87.32           H  
ATOM   4029  O   HIS B  44       4.291  21.453  10.556  1.00 87.32           O  
ATOM   4030  CG  HIS B  44       2.084  24.483   8.199  1.00 87.32           C  
ATOM   4031  CD2 HIS B  44       2.657  25.650   7.773  1.00 87.32           C  
ATOM   4032  HD2 HIS B  44       3.583  26.070   8.138  1.00 87.32           H  
ATOM   4033  ND1 HIS B  44       0.934  24.312   7.471  1.00 87.32           N  
ATOM   4034  HD1 HIS B  44       0.274  23.563   7.618  1.00 87.32           H  
ATOM   4035  CE1 HIS B  44       0.809  25.340   6.621  1.00 87.32           C  
ATOM   4036  HE1 HIS B  44      -0.000  25.467   5.918  1.00 87.32           H  
ATOM   4037  NE2 HIS B  44       1.852  26.176   6.752  1.00 87.32           N  
ATOM   4038  N   ARG B  45       4.679  23.085  12.059  1.00 87.71           N  
ATOM   4039  H   ARG B  45       4.654  24.078  12.244  1.00 87.71           H  
ATOM   4040  CA  ARG B  45       4.963  22.209  13.203  1.00 87.71           C  
ATOM   4041  HA  ARG B  45       4.796  21.171  12.915  1.00 87.71           H  
ATOM   4042  C   ARG B  45       3.979  22.529  14.321  1.00 87.71           C  
ATOM   4043  CB  ARG B  45       6.421  22.351  13.683  1.00 87.71           C  
ATOM   4044  HB2 ARG B  45       6.588  21.641  14.493  1.00 87.71           H  
ATOM   4045  HB3 ARG B  45       6.560  23.347  14.104  1.00 87.71           H  
ATOM   4046  O   ARG B  45       3.783  23.701  14.625  1.00 87.71           O  
ATOM   4047  CG  ARG B  45       7.509  22.128  12.616  1.00 87.71           C  
ATOM   4048  HG2 ARG B  45       7.381  22.832  11.795  1.00 87.71           H  
ATOM   4049  HG3 ARG B  45       8.480  22.311  13.076  1.00 87.71           H  
ATOM   4050  CD  ARG B  45       7.481  20.699  12.071  1.00 87.71           C  
ATOM   4051  HD2 ARG B  45       6.549  20.597  11.515  1.00 87.71           H  
ATOM   4052  HD3 ARG B  45       7.474  19.989  12.898  1.00 87.71           H  
ATOM   4053  NE  ARG B  45       8.595  20.404  11.146  1.00 87.71           N  
ATOM   4054  HE  ARG B  45       8.437  20.640  10.176  1.00 87.71           H  
ATOM   4055  NH1 ARG B  45      10.069  19.401  12.631  1.00 87.71           N  
ATOM   4056 HH11 ARG B  45      10.926  18.894  12.803  1.00 87.71           H  
ATOM   4057 HH12 ARG B  45       9.540  19.669  13.449  1.00 87.71           H  
ATOM   4058  NH2 ARG B  45      10.567  19.415  10.514  1.00 87.71           N  
ATOM   4059 HH21 ARG B  45      10.388  19.590   9.536  1.00 87.71           H  
ATOM   4060 HH22 ARG B  45      11.384  18.910  10.829  1.00 87.71           H  
ATOM   4061  CZ  ARG B  45       9.717  19.752  11.436  1.00 87.71           C  
ATOM   4062  N   TYR B  46       3.363  21.500  14.888  1.00 88.62           N  
ATOM   4063  H   TYR B  46       3.623  20.565  14.607  1.00 88.62           H  
ATOM   4064  CA  TYR B  46       2.373  21.627  15.960  1.00 88.62           C  
ATOM   4065  HA  TYR B  46       2.544  22.555  16.506  1.00 88.62           H  
ATOM   4066  C   TYR B  46       2.516  20.474  16.953  1.00 88.62           C  
ATOM   4067  CB  TYR B  46       0.949  21.662  15.377  1.00 88.62           C  
ATOM   4068  HB2 TYR B  46       0.774  20.775  14.768  1.00 88.62           H  
ATOM   4069  HB3 TYR B  46       0.235  21.611  16.199  1.00 88.62           H  
ATOM   4070  O   TYR B  46       3.041  19.416  16.602  1.00 88.62           O  
ATOM   4071  CG  TYR B  46       0.630  22.896  14.562  1.00 88.62           C  
ATOM   4072  CD1 TYR B  46       0.154  24.053  15.208  1.00 88.62           C  
ATOM   4073  HD1 TYR B  46       0.017  24.051  16.279  1.00 88.62           H  
ATOM   4074  CD2 TYR B  46       0.816  22.896  13.167  1.00 88.62           C  
ATOM   4075  HD2 TYR B  46       1.168  22.005  12.667  1.00 88.62           H  
ATOM   4076  CE1 TYR B  46      -0.131  25.216  14.468  1.00 88.62           C  
ATOM   4077  HE1 TYR B  46      -0.494  26.097  14.976  1.00 88.62           H  
ATOM   4078  CE2 TYR B  46       0.541  24.063  12.434  1.00 88.62           C  
ATOM   4079  HE2 TYR B  46       0.648  24.092  11.360  1.00 88.62           H  
ATOM   4080  OH  TYR B  46      -0.224  26.323  12.334  1.00 88.62           O  
ATOM   4081  HH  TYR B  46      -0.459  27.055  12.908  1.00 88.62           H  
ATOM   4082  CZ  TYR B  46       0.066  25.219  13.073  1.00 88.62           C  
ATOM   4083  N   THR B  47       2.027  20.663  18.178  1.00 87.39           N  
ATOM   4084  H   THR B  47       1.560  21.534  18.387  1.00 87.39           H  
ATOM   4085  CA  THR B  47       1.843  19.577  19.156  1.00 87.39           C  
ATOM   4086  HA  THR B  47       2.803  19.105  19.362  1.00 87.39           H  
ATOM   4087  C   THR B  47       0.893  18.508  18.602  1.00 87.39           C  
ATOM   4088  CB  THR B  47       1.273  20.125  20.475  1.00 87.39           C  
ATOM   4089  HB  THR B  47       1.185  19.307  21.190  1.00 87.39           H  
ATOM   4090  O   THR B  47       0.179  18.750  17.625  1.00 87.39           O  
ATOM   4091  CG2 THR B  47       2.162  21.210  21.083  1.00 87.39           C  
ATOM   4092 HG21 THR B  47       2.191  22.092  20.443  1.00 87.39           H  
ATOM   4093 HG22 THR B  47       3.171  20.823  21.223  1.00 87.39           H  
ATOM   4094 HG23 THR B  47       1.757  21.495  22.054  1.00 87.39           H  
ATOM   4095  OG1 THR B  47      -0.010  20.651  20.225  1.00 87.39           O  
ATOM   4096  HG1 THR B  47      -0.078  21.563  20.517  1.00 87.39           H  
ATOM   4097  N   GLN B  48       0.856  17.313  19.198  1.00 84.22           N  
ATOM   4098  H   GLN B  48       1.360  17.169  20.061  1.00 84.22           H  
ATOM   4099  CA  GLN B  48      -0.048  16.258  18.723  1.00 84.22           C  
ATOM   4100  HA  GLN B  48       0.171  16.052  17.675  1.00 84.22           H  
ATOM   4101  C   GLN B  48      -1.523  16.679  18.800  1.00 84.22           C  
ATOM   4102  CB  GLN B  48       0.151  14.972  19.531  1.00 84.22           C  
ATOM   4103  HB2 GLN B  48       0.041  15.181  20.595  1.00 84.22           H  
ATOM   4104  HB3 GLN B  48      -0.633  14.273  19.238  1.00 84.22           H  
ATOM   4105  O   GLN B  48      -2.310  16.342  17.912  1.00 84.22           O  
ATOM   4106  CG  GLN B  48       1.510  14.307  19.275  1.00 84.22           C  
ATOM   4107  HG2 GLN B  48       1.679  14.225  18.201  1.00 84.22           H  
ATOM   4108  HG3 GLN B  48       2.302  14.923  19.700  1.00 84.22           H  
ATOM   4109  CD  GLN B  48       1.598  12.906  19.879  1.00 84.22           C  
ATOM   4110  NE2 GLN B  48       2.750  12.278  19.824  1.00 84.22           N  
ATOM   4111 HE21 GLN B  48       3.571  12.737  19.456  1.00 84.22           H  
ATOM   4112 HE22 GLN B  48       2.772  11.366  20.258  1.00 84.22           H  
ATOM   4113  OE1 GLN B  48       0.643  12.328  20.370  1.00 84.22           O  
ATOM   4114  N   GLU B  49      -1.897  17.425  19.839  1.00 85.00           N  
ATOM   4115  H   GLU B  49      -1.216  17.633  20.555  1.00 85.00           H  
ATOM   4116  CA  GLU B  49      -3.247  17.934  20.057  1.00 85.00           C  
ATOM   4117  HA  GLU B  49      -3.960  17.117  19.946  1.00 85.00           H  
ATOM   4118  C   GLU B  49      -3.607  18.997  19.014  1.00 85.00           C  
ATOM   4119  CB  GLU B  49      -3.380  18.505  21.481  1.00 85.00           C  
ATOM   4120  HB2 GLU B  49      -4.389  18.905  21.581  1.00 85.00           H  
ATOM   4121  HB3 GLU B  49      -2.688  19.336  21.615  1.00 85.00           H  
ATOM   4122  O   GLU B  49      -4.617  18.860  18.318  1.00 85.00           O  
ATOM   4123  CG  GLU B  49      -3.179  17.477  22.611  1.00 85.00           C  
ATOM   4124  HG2 GLU B  49      -3.829  16.624  22.413  1.00 85.00           H  
ATOM   4125  HG3 GLU B  49      -3.515  17.933  23.542  1.00 85.00           H  
ATOM   4126  CD  GLU B  49      -1.728  16.996  22.803  1.00 85.00           C  
ATOM   4127  OE1 GLU B  49      -1.577  15.867  23.315  1.00 85.00           O  
ATOM   4128  OE2 GLU B  49      -0.788  17.707  22.376  1.00 85.00           O  
ATOM   4129  N   ASP B  50      -2.746  20.003  18.838  1.00 88.94           N  
ATOM   4130  H   ASP B  50      -1.936  20.061  19.439  1.00 88.94           H  
ATOM   4131  CA  ASP B  50      -2.987  21.101  17.897  1.00 88.94           C  
ATOM   4132  HA  ASP B  50      -3.984  21.504  18.071  1.00 88.94           H  
ATOM   4133  C   ASP B  50      -2.919  20.627  16.442  1.00 88.94           C  
ATOM   4134  CB  ASP B  50      -1.969  22.226  18.117  1.00 88.94           C  
ATOM   4135  HB2 ASP B  50      -2.116  22.987  17.351  1.00 88.94           H  
ATOM   4136  HB3 ASP B  50      -0.965  21.819  18.000  1.00 88.94           H  
ATOM   4137  O   ASP B  50      -3.643  21.137  15.582  1.00 88.94           O  
ATOM   4138  CG  ASP B  50      -2.083  22.898  19.485  1.00 88.94           C  
ATOM   4139  OD1 ASP B  50      -3.225  23.052  19.969  1.00 88.94           O  
ATOM   4140  OD2 ASP B  50      -1.008  23.264  20.015  1.00 88.94           O  
ATOM   4141  N   MET B  51      -2.101  19.607  16.151  1.00 86.93           N  
ATOM   4142  H   MET B  51      -1.504  19.252  16.884  1.00 86.93           H  
ATOM   4143  CA  MET B  51      -1.973  19.058  14.803  1.00 86.93           C  
ATOM   4144  HA  MET B  51      -1.691  19.884  14.150  1.00 86.93           H  
ATOM   4145  C   MET B  51      -3.300  18.492  14.294  1.00 86.93           C  
ATOM   4146  CB  MET B  51      -0.868  17.992  14.741  1.00 86.93           C  
ATOM   4147  HB2 MET B  51      -1.160  17.126  15.335  1.00 86.93           H  
ATOM   4148  HB3 MET B  51       0.055  18.401  15.151  1.00 86.93           H  
ATOM   4149  O   MET B  51      -3.603  18.626  13.109  1.00 86.93           O  
ATOM   4150  CG  MET B  51      -0.596  17.557  13.292  1.00 86.93           C  
ATOM   4151  HG2 MET B  51      -1.499  17.103  12.883  1.00 86.93           H  
ATOM   4152  HG3 MET B  51       0.180  16.792  13.288  1.00 86.93           H  
ATOM   4153  SD  MET B  51      -0.076  18.902  12.188  1.00 86.93           S  
ATOM   4154  CE  MET B  51       1.642  19.051  12.720  1.00 86.93           C  
ATOM   4155  HE1 MET B  51       1.710  19.165  13.802  1.00 86.93           H  
ATOM   4156  HE2 MET B  51       2.114  19.905  12.233  1.00 86.93           H  
ATOM   4157  HE3 MET B  51       2.173  18.141  12.438  1.00 86.93           H  
ATOM   4158  N   LYS B  52      -4.130  17.911  15.172  1.00 81.55           N  
ATOM   4159  H   LYS B  52      -3.854  17.892  16.144  1.00 81.55           H  
ATOM   4160  CA  LYS B  52      -5.460  17.414  14.786  1.00 81.55           C  
ATOM   4161  HA  LYS B  52      -5.351  16.690  13.978  1.00 81.55           H  
ATOM   4162  C   LYS B  52      -6.320  18.544  14.227  1.00 81.55           C  
ATOM   4163  CB  LYS B  52      -6.157  16.738  15.975  1.00 81.55           C  
ATOM   4164  HB2 LYS B  52      -6.182  17.429  16.818  1.00 81.55           H  
ATOM   4165  HB3 LYS B  52      -7.186  16.509  15.696  1.00 81.55           H  
ATOM   4166  O   LYS B  52      -6.867  18.402  13.139  1.00 81.55           O  
ATOM   4167  CG  LYS B  52      -5.466  15.433  16.394  1.00 81.55           C  
ATOM   4168  HG2 LYS B  52      -4.413  15.625  16.596  1.00 81.55           H  
ATOM   4169  HG3 LYS B  52      -5.542  14.709  15.583  1.00 81.55           H  
ATOM   4170  CD  LYS B  52      -6.118  14.861  17.658  1.00 81.55           C  
ATOM   4171  HD2 LYS B  52      -6.057  15.609  18.448  1.00 81.55           H  
ATOM   4172  HD3 LYS B  52      -7.166  14.635  17.458  1.00 81.55           H  
ATOM   4173  CE  LYS B  52      -5.380  13.593  18.099  1.00 81.55           C  
ATOM   4174  HE2 LYS B  52      -4.322  13.836  18.196  1.00 81.55           H  
ATOM   4175  HE3 LYS B  52      -5.483  12.835  17.323  1.00 81.55           H  
ATOM   4176  NZ  LYS B  52      -5.895  13.085  19.395  1.00 81.55           N  
ATOM   4177  HZ1 LYS B  52      -5.768  13.785  20.112  1.00 81.55           H  
ATOM   4178  HZ2 LYS B  52      -6.878  12.858  19.333  1.00 81.55           H  
ATOM   4179  HZ3 LYS B  52      -5.382  12.264  19.682  1.00 81.55           H  
ATOM   4180  N   PHE B  53      -6.380  19.684  14.917  1.00 83.85           N  
ATOM   4181  H   PHE B  53      -5.845  19.758  15.770  1.00 83.85           H  
ATOM   4182  CA  PHE B  53      -7.129  20.854  14.450  1.00 83.85           C  
ATOM   4183  HA  PHE B  53      -8.131  20.539  14.159  1.00 83.85           H  
ATOM   4184  C   PHE B  53      -6.484  21.503  13.216  1.00 83.85           C  
ATOM   4185  CB  PHE B  53      -7.255  21.858  15.601  1.00 83.85           C  
ATOM   4186  HB2 PHE B  53      -7.730  21.366  16.449  1.00 83.85           H  
ATOM   4187  HB3 PHE B  53      -6.261  22.174  15.918  1.00 83.85           H  
ATOM   4188  O   PHE B  53      -7.186  21.909  12.284  1.00 83.85           O  
ATOM   4189  CG  PHE B  53      -8.074  23.077  15.228  1.00 83.85           C  
ATOM   4190  CD1 PHE B  53      -7.434  24.274  14.855  1.00 83.85           C  
ATOM   4191  HD1 PHE B  53      -6.356  24.336  14.866  1.00 83.85           H  
ATOM   4192  CD2 PHE B  53      -9.479  23.003  15.221  1.00 83.85           C  
ATOM   4193  HD2 PHE B  53      -9.974  22.087  15.507  1.00 83.85           H  
ATOM   4194  CE1 PHE B  53      -8.198  25.393  14.478  1.00 83.85           C  
ATOM   4195  HE1 PHE B  53      -7.706  26.313  14.198  1.00 83.85           H  
ATOM   4196  CE2 PHE B  53     -10.242  24.122  14.847  1.00 83.85           C  
ATOM   4197  HE2 PHE B  53     -11.321  24.065  14.849  1.00 83.85           H  
ATOM   4198  CZ  PHE B  53      -9.602  25.317  14.474  1.00 83.85           C  
ATOM   4199  HZ  PHE B  53     -10.189  26.176  14.186  1.00 83.85           H  
ATOM   4200  N   HIS B  54      -5.150  21.562  13.178  1.00 88.29           N  
ATOM   4201  H   HIS B  54      -4.629  21.261  13.989  1.00 88.29           H  
ATOM   4202  CA  HIS B  54      -4.414  22.133  12.056  1.00 88.29           C  
ATOM   4203  HA  HIS B  54      -4.769  23.151  11.896  1.00 88.29           H  
ATOM   4204  C   HIS B  54      -4.646  21.360  10.754  1.00 88.29           C  
ATOM   4205  CB  HIS B  54      -2.917  22.189  12.374  1.00 88.29           C  
ATOM   4206  HB2 HIS B  54      -2.746  22.822  13.244  1.00 88.29           H  
ATOM   4207  HB3 HIS B  54      -2.553  21.187  12.603  1.00 88.29           H  
ATOM   4208  O   HIS B  54      -4.897  21.979   9.727  1.00 88.29           O  
ATOM   4209  CG  HIS B  54      -2.142  22.728  11.202  1.00 88.29           C  
ATOM   4210  CD2 HIS B  54      -1.400  22.008  10.308  1.00 88.29           C  
ATOM   4211  HD2 HIS B  54      -1.240  20.941  10.348  1.00 88.29           H  
ATOM   4212  ND1 HIS B  54      -2.146  24.032  10.772  1.00 88.29           N  
ATOM   4213  HD1 HIS B  54      -2.532  24.814  11.280  1.00 88.29           H  
ATOM   4214  CE1 HIS B  54      -1.402  24.107   9.661  1.00 88.29           C  
ATOM   4215  HE1 HIS B  54      -1.175  25.027   9.143  1.00 88.29           H  
ATOM   4216  NE2 HIS B  54      -0.932  22.892   9.321  1.00 88.29           N  
ATOM   4217  N   VAL B  55      -4.591  20.025  10.776  1.00 83.63           N  
ATOM   4218  H   VAL B  55      -4.364  19.571  11.649  1.00 83.63           H  
ATOM   4219  CA  VAL B  55      -4.792  19.178   9.585  1.00 83.63           C  
ATOM   4220  HA  VAL B  55      -4.073  19.472   8.819  1.00 83.63           H  
ATOM   4221  C   VAL B  55      -6.183  19.391   8.978  1.00 83.63           C  
ATOM   4222  CB  VAL B  55      -4.527  17.702   9.953  1.00 83.63           C  
ATOM   4223  HB  VAL B  55      -5.022  17.482  10.899  1.00 83.63           H  
ATOM   4224  O   VAL B  55      -6.320  19.434   7.756  1.00 83.63           O  
ATOM   4225  CG1 VAL B  55      -5.007  16.665   8.928  1.00 83.63           C  
ATOM   4226 HG11 VAL B  55      -4.442  16.747   7.999  1.00 83.63           H  
ATOM   4227 HG12 VAL B  55      -4.848  15.664   9.330  1.00 83.63           H  
ATOM   4228 HG13 VAL B  55      -6.073  16.778   8.731  1.00 83.63           H  
ATOM   4229  CG2 VAL B  55      -3.017  17.484  10.110  1.00 83.63           C  
ATOM   4230 HG21 VAL B  55      -2.523  17.642   9.150  1.00 83.63           H  
ATOM   4231 HG22 VAL B  55      -2.816  16.472  10.460  1.00 83.63           H  
ATOM   4232 HG23 VAL B  55      -2.604  18.189  10.832  1.00 83.63           H  
ATOM   4233  N   LEU B  56      -7.212  19.609   9.799  1.00 79.02           N  
ATOM   4234  H   LEU B  56      -7.057  19.572  10.796  1.00 79.02           H  
ATOM   4235  CA  LEU B  56      -8.566  19.892   9.309  1.00 79.02           C  
ATOM   4236  HA  LEU B  56      -8.866  19.113   8.608  1.00 79.02           H  
ATOM   4237  C   LEU B  56      -8.649  21.209   8.532  1.00 79.02           C  
ATOM   4238  CB  LEU B  56      -9.544  19.909  10.494  1.00 79.02           C  
ATOM   4239  HB2 LEU B  56      -9.224  20.667  11.209  1.00 79.02           H  
ATOM   4240  HB3 LEU B  56     -10.533  20.190  10.132  1.00 79.02           H  
ATOM   4241  O   LEU B  56      -9.324  21.274   7.507  1.00 79.02           O  
ATOM   4242  CG  LEU B  56      -9.653  18.562  11.219  1.00 79.02           C  
ATOM   4243  HG  LEU B  56      -8.666  18.247  11.558  1.00 79.02           H  
ATOM   4244  CD1 LEU B  56     -10.573  18.676  12.431  1.00 79.02           C  
ATOM   4245 HD11 LEU B  56     -11.579  18.950  12.114  1.00 79.02           H  
ATOM   4246 HD12 LEU B  56     -10.615  17.720  12.953  1.00 79.02           H  
ATOM   4247 HD13 LEU B  56     -10.188  19.432  13.116  1.00 79.02           H  
ATOM   4248  CD2 LEU B  56     -10.188  17.476  10.309  1.00 79.02           C  
ATOM   4249 HD21 LEU B  56     -10.283  16.567  10.903  1.00 79.02           H  
ATOM   4250 HD22 LEU B  56      -9.497  17.270   9.492  1.00 79.02           H  
ATOM   4251 HD23 LEU B  56     -11.162  17.774   9.921  1.00 79.02           H  
ATOM   4252  N   ASN B  57      -7.915  22.224   8.989  1.00 82.94           N  
ATOM   4253  H   ASN B  57      -7.354  22.055   9.811  1.00 82.94           H  
ATOM   4254  CA  ASN B  57      -8.002  23.600   8.498  1.00 82.94           C  
ATOM   4255  HA  ASN B  57      -8.805  23.664   7.763  1.00 82.94           H  
ATOM   4256  C   ASN B  57      -6.727  24.062   7.774  1.00 82.94           C  
ATOM   4257  CB  ASN B  57      -8.383  24.508   9.676  1.00 82.94           C  
ATOM   4258  HB2 ASN B  57      -8.464  25.539   9.331  1.00 82.94           H  
ATOM   4259  HB3 ASN B  57      -7.613  24.463  10.445  1.00 82.94           H  
ATOM   4260  O   ASN B  57      -6.482  25.261   7.639  1.00 82.94           O  
ATOM   4261  CG  ASN B  57      -9.723  24.121  10.266  1.00 82.94           C  
ATOM   4262  ND2 ASN B  57      -9.738  23.494  11.419  1.00 82.94           N  
ATOM   4263 HD21 ASN B  57     -10.647  23.249  11.785  1.00 82.94           H  
ATOM   4264 HD22 ASN B  57      -8.880  23.241  11.890  1.00 82.94           H  
ATOM   4265  OD1 ASN B  57     -10.765  24.356   9.684  1.00 82.94           O  
ATOM   4266  N   CYS B  58      -5.874  23.129   7.346  1.00 86.56           N  
ATOM   4267  H   CYS B  58      -6.083  22.161   7.547  1.00 86.56           H  
ATOM   4268  CA  CYS B  58      -4.557  23.478   6.840  1.00 86.56           C  
ATOM   4269  HA  CYS B  58      -4.084  24.104   7.597  1.00 86.56           H  
ATOM   4270  C   CYS B  58      -4.679  24.237   5.508  1.00 86.56           C  
ATOM   4271  CB  CYS B  58      -3.706  22.221   6.671  1.00 86.56           C  
ATOM   4272  HB2 CYS B  58      -4.143  21.597   5.892  1.00 86.56           H  
ATOM   4273  HB3 CYS B  58      -3.678  21.659   7.604  1.00 86.56           H  
ATOM   4274  O   CYS B  58      -5.207  23.677   4.543  1.00 86.56           O  
ATOM   4275  SG  CYS B  58      -2.025  22.720   6.208  1.00 86.56           S  
ATOM   4276  HG  CYS B  58      -1.648  22.929   7.473  1.00 86.56           H  
ATOM   4277  N   PRO B  59      -4.121  25.457   5.388  1.00 85.16           N  
ATOM   4278  CA  PRO B  59      -4.190  26.224   4.144  1.00 85.16           C  
ATOM   4279  HA  PRO B  59      -5.230  26.341   3.839  1.00 85.16           H  
ATOM   4280  C   PRO B  59      -3.430  25.550   2.993  1.00 85.16           C  
ATOM   4281  CB  PRO B  59      -3.607  27.597   4.491  1.00 85.16           C  
ATOM   4282  HB2 PRO B  59      -3.083  28.050   3.649  1.00 85.16           H  
ATOM   4283  HB3 PRO B  59      -4.409  28.253   4.831  1.00 85.16           H  
ATOM   4284  O   PRO B  59      -3.732  25.799   1.832  1.00 85.16           O  
ATOM   4285  CG  PRO B  59      -2.664  27.309   5.658  1.00 85.16           C  
ATOM   4286  HG2 PRO B  59      -2.518  28.186   6.288  1.00 85.16           H  
ATOM   4287  HG3 PRO B  59      -1.710  26.946   5.275  1.00 85.16           H  
ATOM   4288  CD  PRO B  59      -3.382  26.190   6.405  1.00 85.16           C  
ATOM   4289  HD2 PRO B  59      -4.084  26.614   7.124  1.00 85.16           H  
ATOM   4290  HD3 PRO B  59      -2.652  25.560   6.913  1.00 85.16           H  
ATOM   4291  N   SER B  60      -2.468  24.672   3.299  1.00 84.72           N  
ATOM   4292  H   SER B  60      -2.250  24.518   4.273  1.00 84.72           H  
ATOM   4293  CA  SER B  60      -1.702  23.920   2.298  1.00 84.72           C  
ATOM   4294  HA  SER B  60      -1.567  24.549   1.418  1.00 84.72           H  
ATOM   4295  C   SER B  60      -2.400  22.642   1.821  1.00 84.72           C  
ATOM   4296  CB  SER B  60      -0.312  23.572   2.834  1.00 84.72           C  
ATOM   4297  HB2 SER B  60       0.264  23.101   2.037  1.00 84.72           H  
ATOM   4298  HB3 SER B  60      -0.402  22.865   3.659  1.00 84.72           H  
ATOM   4299  O   SER B  60      -1.906  21.990   0.903  1.00 84.72           O  
ATOM   4300  OG  SER B  60       0.369  24.736   3.278  1.00 84.72           O  
ATOM   4301  HG  SER B  60       1.302  24.609   3.087  1.00 84.72           H  
ATOM   4302  N   LYS B  61      -3.545  22.267   2.411  1.00 81.43           N  
ATOM   4303  H   LYS B  61      -3.936  22.858   3.130  1.00 81.43           H  
ATOM   4304  CA  LYS B  61      -4.283  21.046   2.042  1.00 81.43           C  
ATOM   4305  HA  LYS B  61      -3.628  20.184   2.172  1.00 81.43           H  
ATOM   4306  C   LYS B  61      -4.705  21.055   0.569  1.00 81.43           C  
ATOM   4307  CB  LYS B  61      -5.485  20.903   2.990  1.00 81.43           C  
ATOM   4308  HB2 LYS B  61      -5.117  20.936   4.015  1.00 81.43           H  
ATOM   4309  HB3 LYS B  61      -6.166  21.741   2.843  1.00 81.43           H  
ATOM   4310  O   LYS B  61      -4.628  20.032  -0.104  1.00 81.43           O  
ATOM   4311  CG  LYS B  61      -6.257  19.589   2.806  1.00 81.43           C  
ATOM   4312  HG2 LYS B  61      -5.565  18.751   2.878  1.00 81.43           H  
ATOM   4313  HG3 LYS B  61      -6.729  19.581   1.824  1.00 81.43           H  
ATOM   4314  CD  LYS B  61      -7.344  19.448   3.883  1.00 81.43           C  
ATOM   4315  HD2 LYS B  61      -8.038  20.284   3.799  1.00 81.43           H  
ATOM   4316  HD3 LYS B  61      -6.877  19.481   4.867  1.00 81.43           H  
ATOM   4317  CE  LYS B  61      -8.106  18.126   3.730  1.00 81.43           C  
ATOM   4318  HE2 LYS B  61      -7.399  17.304   3.841  1.00 81.43           H  
ATOM   4319  HE3 LYS B  61      -8.528  18.075   2.726  1.00 81.43           H  
ATOM   4320  NZ  LYS B  61      -9.187  18.003   4.743  1.00 81.43           N  
ATOM   4321  HZ1 LYS B  61      -9.700  17.140   4.628  1.00 81.43           H  
ATOM   4322  HZ2 LYS B  61      -8.801  18.025   5.676  1.00 81.43           H  
ATOM   4323  HZ3 LYS B  61      -9.845  18.765   4.670  1.00 81.43           H  
ATOM   4324  N   THR B  62      -5.096  22.218   0.053  1.00 80.10           N  
ATOM   4325  H   THR B  62      -5.063  23.042   0.636  1.00 80.10           H  
ATOM   4326  CA  THR B  62      -5.498  22.412  -1.349  1.00 80.10           C  
ATOM   4327  HA  THR B  62      -6.247  21.667  -1.619  1.00 80.10           H  
ATOM   4328  C   THR B  62      -4.342  22.248  -2.336  1.00 80.10           C  
ATOM   4329  CB  THR B  62      -6.109  23.806  -1.533  1.00 80.10           C  
ATOM   4330  HB  THR B  62      -6.260  24.006  -2.594  1.00 80.10           H  
ATOM   4331  O   THR B  62      -4.575  21.847  -3.471  1.00 80.10           O  
ATOM   4332  CG2 THR B  62      -7.445  23.945  -0.802  1.00 80.10           C  
ATOM   4333 HG21 THR B  62      -7.873  24.926  -1.006  1.00 80.10           H  
ATOM   4334 HG22 THR B  62      -8.136  23.181  -1.159  1.00 80.10           H  
ATOM   4335 HG23 THR B  62      -7.306  23.831   0.273  1.00 80.10           H  
ATOM   4336  OG1 THR B  62      -5.237  24.766  -0.983  1.00 80.10           O  
ATOM   4337  HG1 THR B  62      -5.612  25.640  -1.118  1.00 80.10           H  
ATOM   4338  N   SER B  63      -3.100  22.500  -1.913  1.00 79.35           N  
ATOM   4339  H   SER B  63      -2.968  22.889  -0.990  1.00 79.35           H  
ATOM   4340  CA  SER B  63      -1.911  22.330  -2.757  1.00 79.35           C  
ATOM   4341  HA  SER B  63      -2.084  22.814  -3.718  1.00 79.35           H  
ATOM   4342  C   SER B  63      -1.585  20.860  -3.025  1.00 79.35           C  
ATOM   4343  CB  SER B  63      -0.689  22.979  -2.101  1.00 79.35           C  
ATOM   4344  HB2 SER B  63       0.150  22.930  -2.795  1.00 79.35           H  
ATOM   4345  HB3 SER B  63      -0.425  22.431  -1.197  1.00 79.35           H  
ATOM   4346  O   SER B  63      -1.094  20.529  -4.099  1.00 79.35           O  
ATOM   4347  OG  SER B  63      -0.944  24.332  -1.769  1.00 79.35           O  
ATOM   4348  HG  SER B  63      -0.124  24.728  -1.465  1.00 79.35           H  
ATOM   4349  N   ILE B  64      -1.846  19.983  -2.050  1.00 77.03           N  
ATOM   4350  H   ILE B  64      -2.245  20.335  -1.191  1.00 77.03           H  
ATOM   4351  CA  ILE B  64      -1.565  18.543  -2.152  1.00 77.03           C  
ATOM   4352  HA  ILE B  64      -0.689  18.397  -2.784  1.00 77.03           H  
ATOM   4353  C   ILE B  64      -2.708  17.784  -2.837  1.00 77.03           C  
ATOM   4354  CB  ILE B  64      -1.236  17.982  -0.752  1.00 77.03           C  
ATOM   4355  HB  ILE B  64      -2.053  18.222  -0.071  1.00 77.03           H  
ATOM   4356  O   ILE B  64      -2.471  16.784  -3.512  1.00 77.03           O  
ATOM   4357  CG1 ILE B  64       0.057  18.646  -0.233  1.00 77.03           C  
ATOM   4358 HG12 ILE B  64      -0.201  19.607   0.212  1.00 77.03           H  
ATOM   4359 HG13 ILE B  64       0.743  18.831  -1.059  1.00 77.03           H  
ATOM   4360  CG2 ILE B  64      -1.094  16.458  -0.779  1.00 77.03           C  
ATOM   4361 HG21 ILE B  64      -2.005  16.002  -1.167  1.00 77.03           H  
ATOM   4362 HG22 ILE B  64      -0.220  16.216  -1.383  1.00 77.03           H  
ATOM   4363 HG23 ILE B  64      -0.980  16.031   0.217  1.00 77.03           H  
ATOM   4364  CD1 ILE B  64       0.806  17.810   0.804  1.00 77.03           C  
ATOM   4365 HD11 ILE B  64       0.116  17.308   1.482  1.00 77.03           H  
ATOM   4366 HD12 ILE B  64       1.442  18.470   1.394  1.00 77.03           H  
ATOM   4367 HD13 ILE B  64       1.416  17.055   0.307  1.00 77.03           H  
ATOM   4368  N   PHE B  65      -3.943  18.265  -2.703  1.00 76.13           N  
ATOM   4369  H   PHE B  65      -4.081  19.075  -2.114  1.00 76.13           H  
ATOM   4370  CA  PHE B  65      -5.113  17.698  -3.368  1.00 76.13           C  
ATOM   4371  HA  PHE B  65      -4.849  16.753  -3.844  1.00 76.13           H  
ATOM   4372  C   PHE B  65      -5.616  18.629  -4.478  1.00 76.13           C  
ATOM   4373  CB  PHE B  65      -6.188  17.389  -2.324  1.00 76.13           C  
ATOM   4374  HB2 PHE B  65      -6.520  18.326  -1.878  1.00 76.13           H  
ATOM   4375  HB3 PHE B  65      -7.045  16.944  -2.829  1.00 76.13           H  
ATOM   4376  O   PHE B  65      -6.658  19.271  -4.308  1.00 76.13           O  
ATOM   4377  CG  PHE B  65      -5.753  16.445  -1.225  1.00 76.13           C  
ATOM   4378  CD1 PHE B  65      -5.234  15.173  -1.531  1.00 76.13           C  
ATOM   4379  HD1 PHE B  65      -5.075  14.880  -2.559  1.00 76.13           H  
ATOM   4380  CD2 PHE B  65      -5.922  16.829   0.116  1.00 76.13           C  
ATOM   4381  HD2 PHE B  65      -6.300  17.813   0.349  1.00 76.13           H  
ATOM   4382  CE1 PHE B  65      -4.956  14.261  -0.500  1.00 76.13           C  
ATOM   4383  HE1 PHE B  65      -4.597  13.268  -0.729  1.00 76.13           H  
ATOM   4384  CE2 PHE B  65      -5.647  15.919   1.147  1.00 76.13           C  
ATOM   4385  HE2 PHE B  65      -5.830  16.199   2.174  1.00 76.13           H  
ATOM   4386  CZ  PHE B  65      -5.192  14.628   0.834  1.00 76.13           C  
ATOM   4387  HZ  PHE B  65      -5.053  13.901   1.620  1.00 76.13           H  
ATOM   4388  N   PRO B  66      -4.898  18.729  -5.614  1.00 63.60           N  
ATOM   4389  CA  PRO B  66      -5.368  19.529  -6.730  1.00 63.60           C  
ATOM   4390  HA  PRO B  66      -5.511  20.559  -6.404  1.00 63.60           H  
ATOM   4391  C   PRO B  66      -6.702  18.969  -7.239  1.00 63.60           C  
ATOM   4392  CB  PRO B  66      -4.254  19.480  -7.781  1.00 63.60           C  
ATOM   4393  HB2 PRO B  66      -3.557  20.300  -7.605  1.00 63.60           H  
ATOM   4394  HB3 PRO B  66      -4.642  19.524  -8.798  1.00 63.60           H  
ATOM   4395  O   PRO B  66      -6.900  17.758  -7.313  1.00 63.60           O  
ATOM   4396  CG  PRO B  66      -3.554  18.153  -7.498  1.00 63.60           C  
ATOM   4397  HG2 PRO B  66      -4.090  17.344  -7.994  1.00 63.60           H  
ATOM   4398  HG3 PRO B  66      -2.510  18.169  -7.810  1.00 63.60           H  
ATOM   4399  CD  PRO B  66      -3.691  18.004  -5.986  1.00 63.60           C  
ATOM   4400  HD2 PRO B  66      -2.830  18.467  -5.503  1.00 63.60           H  
ATOM   4401  HD3 PRO B  66      -3.754  16.947  -5.727  1.00 63.60           H  
ATOM   4402  N   ILE B  67      -7.619  19.867  -7.599  1.00 58.43           N  
ATOM   4403  H   ILE B  67      -7.401  20.843  -7.457  1.00 58.43           H  
ATOM   4404  CA  ILE B  67      -8.941  19.520  -8.150  1.00 58.43           C  
ATOM   4405  HA  ILE B  67      -9.396  18.762  -7.512  1.00 58.43           H  
ATOM   4406  C   ILE B  67      -8.810  18.902  -9.560  1.00 58.43           C  
ATOM   4407  CB  ILE B  67      -9.845  20.784  -8.144  1.00 58.43           C  
ATOM   4408  HB  ILE B  67      -9.366  21.540  -8.766  1.00 58.43           H  
ATOM   4409  O   ILE B  67      -9.713  18.221 -10.044  1.00 58.43           O  
ATOM   4410  CG1 ILE B  67      -9.995  21.361  -6.712  1.00 58.43           C  
ATOM   4411 HG12 ILE B  67     -10.545  20.654  -6.091  1.00 58.43           H  
ATOM   4412 HG13 ILE B  67      -9.010  21.496  -6.263  1.00 58.43           H  
ATOM   4413  CG2 ILE B  67     -11.239  20.498  -8.737  1.00 58.43           C  
ATOM   4414 HG21 ILE B  67     -11.715  19.681  -8.194  1.00 58.43           H  
ATOM   4415 HG22 ILE B  67     -11.158  20.229  -9.790  1.00 58.43           H  
ATOM   4416 HG23 ILE B  67     -11.873  21.383  -8.690  1.00 58.43           H  
ATOM   4417  CD1 ILE B  67     -10.687  22.730  -6.649  1.00 58.43           C  
ATOM   4418 HD11 ILE B  67     -10.221  23.417  -7.355  1.00 58.43           H  
ATOM   4419 HD12 ILE B  67     -11.750  22.636  -6.873  1.00 58.43           H  
ATOM   4420 HD13 ILE B  67     -10.585  23.136  -5.643  1.00 58.43           H  
ATOM   4421  N   GLU B  68      -7.692  19.149 -10.245  1.00 53.51           N  
ATOM   4422  H   GLU B  68      -6.952  19.655  -9.780  1.00 53.51           H  
ATOM   4423  CA  GLU B  68      -7.442  18.684 -11.609  1.00 53.51           C  
ATOM   4424  HA  GLU B  68      -8.327  18.909 -12.203  1.00 53.51           H  
ATOM   4425  C   GLU B  68      -7.219  17.162 -11.689  1.00 53.51           C  
ATOM   4426  CB  GLU B  68      -6.264  19.457 -12.219  1.00 53.51           C  
ATOM   4427  HB2 GLU B  68      -5.377  19.290 -11.609  1.00 53.51           H  
ATOM   4428  HB3 GLU B  68      -6.081  19.073 -13.222  1.00 53.51           H  
ATOM   4429  O   GLU B  68      -6.795  16.515 -10.731  1.00 53.51           O  
ATOM   4430  CG  GLU B  68      -6.556  20.966 -12.311  1.00 53.51           C  
ATOM   4431  HG2 GLU B  68      -7.471  21.104 -12.886  1.00 53.51           H  
ATOM   4432  HG3 GLU B  68      -6.725  21.362 -11.309  1.00 53.51           H  
ATOM   4433  CD  GLU B  68      -5.422  21.769 -12.966  1.00 53.51           C  
ATOM   4434  OE1 GLU B  68      -5.655  22.974 -13.207  1.00 53.51           O  
ATOM   4435  OE2 GLU B  68      -4.352  21.179 -13.234  1.00 53.51           O  
ATOM   4436  N   LYS B  69      -7.510  16.574 -12.861  1.00 45.82           N  
ATOM   4437  H   LYS B  69      -7.747  17.175 -13.637  1.00 45.82           H  
ATOM   4438  CA  LYS B  69      -7.407  15.122 -13.086  1.00 45.82           C  
ATOM   4439  HA  LYS B  69      -8.067  14.635 -12.368  1.00 45.82           H  
ATOM   4440  C   LYS B  69      -5.965  14.655 -12.834  1.00 45.82           C  
ATOM   4441  CB  LYS B  69      -7.830  14.747 -14.516  1.00 45.82           C  
ATOM   4442  HB2 LYS B  69      -7.580  13.700 -14.691  1.00 45.82           H  
ATOM   4443  HB3 LYS B  69      -7.267  15.355 -15.223  1.00 45.82           H  
ATOM   4444  O   LYS B  69      -5.065  15.205 -13.472  1.00 45.82           O  
ATOM   4445  CG  LYS B  69      -9.335  14.935 -14.747  1.00 45.82           C  
ATOM   4446  HG2 LYS B  69      -9.886  14.254 -14.099  1.00 45.82           H  
ATOM   4447  HG3 LYS B  69      -9.613  15.959 -14.498  1.00 45.82           H  
ATOM   4448  CD  LYS B  69      -9.705  14.665 -16.211  1.00 45.82           C  
ATOM   4449  HD2 LYS B  69      -9.467  13.631 -16.462  1.00 45.82           H  
ATOM   4450  HD3 LYS B  69      -9.127  15.335 -16.847  1.00 45.82           H  
ATOM   4451  CE  LYS B  69     -11.202  14.927 -16.404  1.00 45.82           C  
ATOM   4452  HE2 LYS B  69     -11.762  14.181 -15.840  1.00 45.82           H  
ATOM   4453  HE3 LYS B  69     -11.436  15.902 -15.978  1.00 45.82           H  
ATOM   4454  NZ  LYS B  69     -11.587  14.899 -17.836  1.00 45.82           N  
ATOM   4455  HZ1 LYS B  69     -11.383  13.994 -18.236  1.00 45.82           H  
ATOM   4456  HZ2 LYS B  69     -12.576  15.080 -17.932  1.00 45.82           H  
ATOM   4457  HZ3 LYS B  69     -11.080  15.608 -18.346  1.00 45.82           H  
ATOM   4458  N   PRO B  70      -5.734  13.633 -11.986  1.00 46.12           N  
ATOM   4459  CA  PRO B  70      -4.391  13.116 -11.771  1.00 46.12           C  
ATOM   4460  HA  PRO B  70      -3.786  13.898 -11.312  1.00 46.12           H  
ATOM   4461  C   PRO B  70      -3.787  12.687 -13.119  1.00 46.12           C  
ATOM   4462  CB  PRO B  70      -4.535  11.947 -10.789  1.00 46.12           C  
ATOM   4463  HB2 PRO B  70      -4.319  12.291  -9.778  1.00 46.12           H  
ATOM   4464  HB3 PRO B  70      -3.888  11.113 -11.060  1.00 46.12           H  
ATOM   4465  O   PRO B  70      -4.477  12.030 -13.911  1.00 46.12           O  
ATOM   4466  CG  PRO B  70      -6.004  11.540 -10.888  1.00 46.12           C  
ATOM   4467  HG2 PRO B  70      -6.125  10.816 -11.693  1.00 46.12           H  
ATOM   4468  HG3 PRO B  70      -6.375  11.131  -9.948  1.00 46.12           H  
ATOM   4469  CD  PRO B  70      -6.714  12.838 -11.262  1.00 46.12           C  
ATOM   4470  HD2 PRO B  70      -7.585  12.609 -11.876  1.00 46.12           H  
ATOM   4471  HD3 PRO B  70      -7.014  13.371 -10.360  1.00 46.12           H  
ATOM   4472  N   PRO B  71      -2.531  13.062 -13.431  1.00 38.63           N  
ATOM   4473  CA  PRO B  71      -1.870  12.537 -14.614  1.00 38.63           C  
ATOM   4474  HA  PRO B  71      -2.440  12.805 -15.504  1.00 38.63           H  
ATOM   4475  C   PRO B  71      -1.798  11.011 -14.499  1.00 38.63           C  
ATOM   4476  CB  PRO B  71      -0.495  13.211 -14.664  1.00 38.63           C  
ATOM   4477  HB2 PRO B  71       0.275  12.551 -15.065  1.00 38.63           H  
ATOM   4478  HB3 PRO B  71      -0.562  14.121 -15.260  1.00 38.63           H  
ATOM   4479  O   PRO B  71      -1.671  10.470 -13.402  1.00 38.63           O  
ATOM   4480  CG  PRO B  71      -0.218  13.583 -13.207  1.00 38.63           C  
ATOM   4481  HG2 PRO B  71       0.234  12.734 -12.696  1.00 38.63           H  
ATOM   4482  HG3 PRO B  71       0.424  14.461 -13.127  1.00 38.63           H  
ATOM   4483  CD  PRO B  71      -1.606  13.843 -12.623  1.00 38.63           C  
ATOM   4484  HD2 PRO B  71      -1.855  14.901 -12.710  1.00 38.63           H  
ATOM   4485  HD3 PRO B  71      -1.627  13.534 -11.578  1.00 38.63           H  
ATOM   4486  N   LYS B  72      -1.882  10.310 -15.635  1.00 34.59           N  
ATOM   4487  H   LYS B  72      -1.977  10.825 -16.498  1.00 34.59           H  
ATOM   4488  CA  LYS B  72      -1.693   8.854 -15.700  1.00 34.59           C  
ATOM   4489  HA  LYS B  72      -2.327   8.364 -14.962  1.00 34.59           H  
ATOM   4490  C   LYS B  72      -0.237   8.540 -15.338  1.00 34.59           C  
ATOM   4491  CB  LYS B  72      -2.031   8.327 -17.109  1.00 34.59           C  
ATOM   4492  HB2 LYS B  72      -1.773   7.269 -17.149  1.00 34.59           H  
ATOM   4493  HB3 LYS B  72      -1.411   8.851 -17.836  1.00 34.59           H  
ATOM   4494  O   LYS B  72       0.608   8.474 -16.228  1.00 34.59           O  
ATOM   4495  CG  LYS B  72      -3.505   8.480 -17.511  1.00 34.59           C  
ATOM   4496  HG2 LYS B  72      -4.126   7.870 -16.856  1.00 34.59           H  
ATOM   4497  HG3 LYS B  72      -3.806   9.524 -17.421  1.00 34.59           H  
ATOM   4498  CD  LYS B  72      -3.683   8.029 -18.968  1.00 34.59           C  
ATOM   4499  HD2 LYS B  72      -3.393   6.982 -19.052  1.00 34.59           H  
ATOM   4500  HD3 LYS B  72      -3.034   8.629 -19.605  1.00 34.59           H  
ATOM   4501  CE  LYS B  72      -5.137   8.199 -19.413  1.00 34.59           C  
ATOM   4502  HE2 LYS B  72      -5.432   9.236 -19.253  1.00 34.59           H  
ATOM   4503  HE3 LYS B  72      -5.764   7.571 -18.780  1.00 34.59           H  
ATOM   4504  NZ  LYS B  72      -5.304   7.825 -20.840  1.00 34.59           N  
ATOM   4505  HZ1 LYS B  72      -4.728   8.409 -21.429  1.00 34.59           H  
ATOM   4506  HZ2 LYS B  72      -6.270   7.915 -21.121  1.00 34.59           H  
ATOM   4507  HZ3 LYS B  72      -5.024   6.864 -20.973  1.00 34.59           H  
ATOM   4508  N   THR B  73       0.087   8.420 -14.055  1.00 36.30           N  
ATOM   4509  H   THR B  73      -0.608   8.587 -13.341  1.00 36.30           H  
ATOM   4510  CA  THR B  73       1.423   8.008 -13.629  1.00 36.30           C  
ATOM   4511  HA  THR B  73       2.165   8.577 -14.188  1.00 36.30           H  
ATOM   4512  C   THR B  73       1.582   6.541 -13.999  1.00 36.30           C  
ATOM   4513  CB  THR B  73       1.680   8.273 -12.134  1.00 36.30           C  
ATOM   4514  HB  THR B  73       2.595   7.764 -11.831  1.00 36.30           H  
ATOM   4515  O   THR B  73       0.875   5.674 -13.493  1.00 36.30           O  
ATOM   4516  CG2 THR B  73       1.840   9.772 -11.875  1.00 36.30           C  
ATOM   4517 HG21 THR B  73       2.059   9.931 -10.819  1.00 36.30           H  
ATOM   4518 HG22 THR B  73       0.920  10.296 -12.130  1.00 36.30           H  
ATOM   4519 HG23 THR B  73       2.666  10.166 -12.467  1.00 36.30           H  
ATOM   4520  OG1 THR B  73       0.613   7.833 -11.330  1.00 36.30           O  
ATOM   4521  HG1 THR B  73       0.965   7.179 -10.722  1.00 36.30           H  
ATOM   4522  N   VAL B  74       2.465   6.255 -14.956  1.00 33.40           N  
ATOM   4523  H   VAL B  74       2.980   7.009 -15.388  1.00 33.40           H  
ATOM   4524  CA  VAL B  74       2.855   4.879 -15.274  1.00 33.40           C  
ATOM   4525  HA  VAL B  74       1.965   4.252 -15.323  1.00 33.40           H  
ATOM   4526  C   VAL B  74       3.712   4.419 -14.102  1.00 33.40           C  
ATOM   4527  CB  VAL B  74       3.599   4.777 -16.622  1.00 33.40           C  
ATOM   4528  HB  VAL B  74       4.566   5.275 -16.554  1.00 33.40           H  
ATOM   4529  O   VAL B  74       4.913   4.671 -14.072  1.00 33.40           O  
ATOM   4530  CG1 VAL B  74       3.815   3.306 -17.002  1.00 33.40           C  
ATOM   4531 HG11 VAL B  74       4.422   2.812 -16.243  1.00 33.40           H  
ATOM   4532 HG12 VAL B  74       4.345   3.243 -17.952  1.00 33.40           H  
ATOM   4533 HG13 VAL B  74       2.859   2.789 -17.085  1.00 33.40           H  
ATOM   4534  CG2 VAL B  74       2.809   5.445 -17.757  1.00 33.40           C  
ATOM   4535 HG21 VAL B  74       2.715   6.515 -17.574  1.00 33.40           H  
ATOM   4536 HG22 VAL B  74       3.336   5.306 -18.701  1.00 33.40           H  
ATOM   4537 HG23 VAL B  74       1.816   5.003 -17.828  1.00 33.40           H  
ATOM   4538  N   ALA B  75       3.072   3.868 -13.075  1.00 34.57           N  
ATOM   4539  H   ALA B  75       2.064   3.802 -13.095  1.00 34.57           H  
ATOM   4540  CA  ALA B  75       3.769   3.472 -11.869  1.00 34.57           C  
ATOM   4541  HA  ALA B  75       4.444   4.273 -11.568  1.00 34.57           H  
ATOM   4542  C   ALA B  75       4.602   2.229 -12.182  1.00 34.57           C  
ATOM   4543  CB  ALA B  75       2.758   3.279 -10.744  1.00 34.57           C  
ATOM   4544  HB1 ALA B  75       3.314   3.062  -9.832  1.00 34.57           H  
ATOM   4545  HB2 ALA B  75       2.196   4.201 -10.597  1.00 34.57           H  
ATOM   4546  HB3 ALA B  75       2.080   2.457 -10.972  1.00 34.57           H  
ATOM   4547  O   ALA B  75       4.065   1.130 -12.315  1.00 34.57           O  
ATOM   4548  N   SER B  76       5.911   2.416 -12.364  1.00 29.96           N  
ATOM   4549  H   SER B  76       6.281   3.354 -12.310  1.00 29.96           H  
ATOM   4550  CA  SER B  76       6.833   1.287 -12.408  1.00 29.96           C  
ATOM   4551  HA  SER B  76       6.521   0.601 -13.195  1.00 29.96           H  
ATOM   4552  C   SER B  76       6.752   0.593 -11.064  1.00 29.96           C  
ATOM   4553  CB  SER B  76       8.269   1.721 -12.689  1.00 29.96           C  
ATOM   4554  HB2 SER B  76       8.295   2.277 -13.626  1.00 29.96           H  
ATOM   4555  HB3 SER B  76       8.633   2.361 -11.884  1.00 29.96           H  
ATOM   4556  O   SER B  76       6.962   1.219 -10.022  1.00 29.96           O  
ATOM   4557  OG  SER B  76       9.095   0.579 -12.808  1.00 29.96           O  
ATOM   4558  HG  SER B  76       9.332   0.265 -11.932  1.00 29.96           H  
ATOM   4559  N   ILE B  77       6.402  -0.685 -11.105  1.00 31.14           N  
ATOM   4560  H   ILE B  77       6.235  -1.129 -11.997  1.00 31.14           H  
ATOM   4561  CA  ILE B  77       6.145  -1.447  -9.906  1.00 31.14           C  
ATOM   4562  HA  ILE B  77       5.660  -0.754  -9.219  1.00 31.14           H  
ATOM   4563  C   ILE B  77       7.484  -1.870  -9.324  1.00 31.14           C  
ATOM   4564  CB  ILE B  77       5.214  -2.640 -10.197  1.00 31.14           C  
ATOM   4565  HB  ILE B  77       5.723  -3.296 -10.904  1.00 31.14           H  
ATOM   4566  O   ILE B  77       7.974  -2.932  -9.664  1.00 31.14           O  
ATOM   4567  CG1 ILE B  77       3.873  -2.200 -10.836  1.00 31.14           C  
ATOM   4568 HG12 ILE B  77       3.301  -1.607 -10.123  1.00 31.14           H  
ATOM   4569 HG13 ILE B  77       4.075  -1.566 -11.699  1.00 31.14           H  
ATOM   4570  CG2 ILE B  77       4.971  -3.427  -8.908  1.00 31.14           C  
ATOM   4571 HG21 ILE B  77       5.848  -3.470  -8.262  1.00 31.14           H  
ATOM   4572 HG22 ILE B  77       4.143  -2.979  -8.359  1.00 31.14           H  
ATOM   4573 HG23 ILE B  77       4.769  -4.459  -9.195  1.00 31.14           H  
ATOM   4574  CD1 ILE B  77       3.014  -3.363 -11.353  1.00 31.14           C  
ATOM   4575 HD11 ILE B  77       2.125  -2.963 -11.841  1.00 31.14           H  
ATOM   4576 HD12 ILE B  77       3.583  -3.948 -12.077  1.00 31.14           H  
ATOM   4577 HD13 ILE B  77       2.699  -4.016 -10.539  1.00 31.14           H  
ATOM   4578  N   THR B  78       8.148  -1.044  -8.526  1.00 34.62           N  
ATOM   4579  H   THR B  78       7.763  -0.132  -8.330  1.00 34.62           H  
ATOM   4580  CA  THR B  78       9.391  -1.482  -7.877  1.00 34.62           C  
ATOM   4581  HA  THR B  78       9.793  -2.351  -8.398  1.00 34.62           H  
ATOM   4582  C   THR B  78       9.077  -1.902  -6.450  1.00 34.62           C  
ATOM   4583  CB  THR B  78      10.504  -0.435  -7.949  1.00 34.62           C  
ATOM   4584  HB  THR B  78      10.263   0.403  -7.296  1.00 34.62           H  
ATOM   4585  O   THR B  78       8.503  -1.115  -5.695  1.00 34.62           O  
ATOM   4586  CG2 THR B  78      11.851  -1.041  -7.550  1.00 34.62           C  
ATOM   4587 HG21 THR B  78      12.090  -1.883  -8.200  1.00 34.62           H  
ATOM   4588 HG22 THR B  78      11.815  -1.385  -6.516  1.00 34.62           H  
ATOM   4589 HG23 THR B  78      12.633  -0.286  -7.636  1.00 34.62           H  
ATOM   4590  OG1 THR B  78      10.657   0.038  -9.273  1.00 34.62           O  
ATOM   4591  HG1 THR B  78      11.212   0.820  -9.231  1.00 34.62           H  
ATOM   4592  N   THR B  79       9.458  -3.125  -6.066  1.00 31.59           N  
ATOM   4593  H   THR B  79       9.850  -3.764  -6.744  1.00 31.59           H  
ATOM   4594  CA  THR B  79       9.267  -3.640  -4.707  1.00 31.59           C  
ATOM   4595  HA  THR B  79       8.192  -3.685  -4.533  1.00 31.59           H  
ATOM   4596  C   THR B  79       9.957  -2.689  -3.715  1.00 31.59           C  
ATOM   4597  CB  THR B  79       9.811  -5.066  -4.545  1.00 31.59           C  
ATOM   4598  HB  THR B  79      10.900  -5.038  -4.562  1.00 31.59           H  
ATOM   4599  O   THR B  79      11.158  -2.426  -3.831  1.00 31.59           O  
ATOM   4600  CG2 THR B  79       9.343  -5.729  -3.251  1.00 31.59           C  
ATOM   4601 HG21 THR B  79       9.729  -6.748  -3.206  1.00 31.59           H  
ATOM   4602 HG22 THR B  79       9.720  -5.180  -2.388  1.00 31.59           H  
ATOM   4603 HG23 THR B  79       8.254  -5.763  -3.213  1.00 31.59           H  
ATOM   4604  OG1 THR B  79       9.375  -5.875  -5.609  1.00 31.59           O  
ATOM   4605  HG1 THR B  79       8.489  -6.203  -5.435  1.00 31.59           H  
ATOM   4606  N   PRO B  80       9.226  -2.109  -2.759  1.00 33.66           N  
ATOM   4607  CA  PRO B  80       9.706  -1.077  -1.878  1.00 33.66           C  
ATOM   4608  HA  PRO B  80      10.294  -0.338  -2.423  1.00 33.66           H  
ATOM   4609  C   PRO B  80      10.547  -1.769  -0.833  1.00 33.66           C  
ATOM   4610  CB  PRO B  80       8.481  -0.421  -1.255  1.00 33.66           C  
ATOM   4611  HB2 PRO B  80       8.130   0.386  -1.898  1.00 33.66           H  
ATOM   4612  HB3 PRO B  80       8.688  -0.047  -0.252  1.00 33.66           H  
ATOM   4613  O   PRO B  80      10.092  -2.657  -0.111  1.00 33.66           O  
ATOM   4614  CG  PRO B  80       7.489  -1.579  -1.240  1.00 33.66           C  
ATOM   4615  HG2 PRO B  80       6.469  -1.219  -1.371  1.00 33.66           H  
ATOM   4616  HG3 PRO B  80       7.572  -2.140  -0.309  1.00 33.66           H  
ATOM   4617  CD  PRO B  80       7.892  -2.460  -2.413  1.00 33.66           C  
ATOM   4618  HD2 PRO B  80       7.319  -2.215  -3.307  1.00 33.66           H  
ATOM   4619  HD3 PRO B  80       7.800  -3.515  -2.155  1.00 33.66           H  
ATOM   4620  N   LYS B  81      11.791  -1.332  -0.723  1.00 28.56           N  
ATOM   4621  H   LYS B  81      12.105  -0.605  -1.349  1.00 28.56           H  
ATOM   4622  CA  LYS B  81      12.559  -1.649   0.469  1.00 28.56           C  
ATOM   4623  HA  LYS B  81      12.537  -2.729   0.618  1.00 28.56           H  
ATOM   4624  C   LYS B  81      11.863  -1.019   1.676  1.00 28.56           C  
ATOM   4625  CB  LYS B  81      14.009  -1.196   0.289  1.00 28.56           C  
ATOM   4626  HB2 LYS B  81      14.037  -0.144   0.006  1.00 28.56           H  
ATOM   4627  HB3 LYS B  81      14.539  -1.317   1.234  1.00 28.56           H  
ATOM   4628  O   LYS B  81      11.224   0.027   1.557  1.00 28.56           O  
ATOM   4629  CG  LYS B  81      14.689  -2.058  -0.786  1.00 28.56           C  
ATOM   4630  HG2 LYS B  81      14.174  -1.936  -1.739  1.00 28.56           H  
ATOM   4631  HG3 LYS B  81      14.637  -3.105  -0.490  1.00 28.56           H  
ATOM   4632  CD  LYS B  81      16.155  -1.661  -0.966  1.00 28.56           C  
ATOM   4633  HD2 LYS B  81      16.678  -1.771  -0.016  1.00 28.56           H  
ATOM   4634  HD3 LYS B  81      16.207  -0.621  -1.290  1.00 28.56           H  
ATOM   4635  CE  LYS B  81      16.784  -2.575  -2.020  1.00 28.56           C  
ATOM   4636  HE2 LYS B  81      16.204  -2.495  -2.938  1.00 28.56           H  
ATOM   4637  HE3 LYS B  81      16.710  -3.607  -1.676  1.00 28.56           H  
ATOM   4638  NZ  LYS B  81      18.199  -2.215  -2.273  1.00 28.56           N  
ATOM   4639  HZ1 LYS B  81      18.261  -1.264  -2.608  1.00 28.56           H  
ATOM   4640  HZ2 LYS B  81      18.739  -2.300  -1.425  1.00 28.56           H  
ATOM   4641  HZ3 LYS B  81      18.589  -2.830  -2.973  1.00 28.56           H  
ATOM   4642  N   ILE B  82      12.008  -1.655   2.833  1.00 30.83           N  
ATOM   4643  H   ILE B  82      12.499  -2.538   2.834  1.00 30.83           H  
ATOM   4644  CA  ILE B  82      11.571  -1.122   4.126  1.00 30.83           C  
ATOM   4645  HA  ILE B  82      10.539  -0.781   4.050  1.00 30.83           H  
ATOM   4646  C   ILE B  82      12.473   0.084   4.437  1.00 30.83           C  
ATOM   4647  CB  ILE B  82      11.651  -2.230   5.211  1.00 30.83           C  
ATOM   4648  HB  ILE B  82      12.695  -2.522   5.329  1.00 30.83           H  
ATOM   4649  O   ILE B  82      13.555  -0.079   4.998  1.00 30.83           O  
ATOM   4650  CG1 ILE B  82      10.851  -3.496   4.811  1.00 30.83           C  
ATOM   4651 HG12 ILE B  82       9.787  -3.262   4.784  1.00 30.83           H  
ATOM   4652 HG13 ILE B  82      11.146  -3.821   3.812  1.00 30.83           H  
ATOM   4653  CG2 ILE B  82      11.152  -1.675   6.558  1.00 30.83           C  
ATOM   4654 HG21 ILE B  82      11.227  -2.431   7.339  1.00 30.83           H  
ATOM   4655 HG22 ILE B  82      10.112  -1.358   6.474  1.00 30.83           H  
ATOM   4656 HG23 ILE B  82      11.756  -0.823   6.871  1.00 30.83           H  
ATOM   4657  CD1 ILE B  82      11.078  -4.700   5.737  1.00 30.83           C  
ATOM   4658 HD11 ILE B  82      10.649  -4.514   6.721  1.00 30.83           H  
ATOM   4659 HD12 ILE B  82      12.145  -4.902   5.834  1.00 30.83           H  
ATOM   4660 HD13 ILE B  82      10.591  -5.577   5.311  1.00 30.83           H  
ATOM   4661  N   ILE B  83      12.108   1.286   3.981  1.00 32.52           N  
ATOM   4662  H   ILE B  83      11.252   1.369   3.451  1.00 32.52           H  
ATOM   4663  CA  ILE B  83      12.905   2.492   4.243  1.00 32.52           C  
ATOM   4664  HA  ILE B  83      13.961   2.223   4.201  1.00 32.52           H  
ATOM   4665  C   ILE B  83      12.599   2.956   5.670  1.00 32.52           C  
ATOM   4666  CB  ILE B  83      12.693   3.603   3.184  1.00 32.52           C  
ATOM   4667  HB  ILE B  83      11.669   3.971   3.255  1.00 32.52           H  
ATOM   4668  O   ILE B  83      11.483   3.371   5.974  1.00 32.52           O  
ATOM   4669  CG1 ILE B  83      12.915   3.053   1.754  1.00 32.52           C  
ATOM   4670 HG12 ILE B  83      13.853   2.498   1.719  1.00 32.52           H  
ATOM   4671 HG13 ILE B  83      12.102   2.366   1.524  1.00 32.52           H  
ATOM   4672  CG2 ILE B  83      13.650   4.773   3.484  1.00 32.52           C  
ATOM   4673 HG21 ILE B  83      14.690   4.463   3.378  1.00 32.52           H  
ATOM   4674 HG22 ILE B  83      13.457   5.605   2.806  1.00 32.52           H  
ATOM   4675 HG23 ILE B  83      13.496   5.152   4.494  1.00 32.52           H  
ATOM   4676  CD1 ILE B  83      12.936   4.105   0.637  1.00 32.52           C  
ATOM   4677 HD11 ILE B  83      12.849   3.612  -0.331  1.00 32.52           H  
ATOM   4678 HD12 ILE B  83      13.876   4.656   0.664  1.00 32.52           H  
ATOM   4679 HD13 ILE B  83      12.114   4.810   0.764  1.00 32.52           H  
ATOM   4680  N   LEU B  84      13.584   2.865   6.567  1.00 28.24           N  
ATOM   4681  H   LEU B  84      14.482   2.527   6.252  1.00 28.24           H  
ATOM   4682  CA  LEU B  84      13.456   3.356   7.941  1.00 28.24           C  
ATOM   4683  HA  LEU B  84      12.481   3.054   8.322  1.00 28.24           H  
ATOM   4684  C   LEU B  84      13.502   4.896   7.964  1.00 28.24           C  
ATOM   4685  CB  LEU B  84      14.552   2.735   8.831  1.00 28.24           C  
ATOM   4686  HB2 LEU B  84      15.520   2.979   8.394  1.00 28.24           H  
ATOM   4687  HB3 LEU B  84      14.506   3.204   9.814  1.00 28.24           H  
ATOM   4688  O   LEU B  84      14.351   5.513   7.331  1.00 28.24           O  
ATOM   4689  CG  LEU B  84      14.464   1.205   9.017  1.00 28.24           C  
ATOM   4690  HG  LEU B  84      14.468   0.716   8.043  1.00 28.24           H  
ATOM   4691  CD1 LEU B  84      15.681   0.718   9.807  1.00 28.24           C  
ATOM   4692 HD11 LEU B  84      15.636  -0.367   9.908  1.00 28.24           H  
ATOM   4693 HD12 LEU B  84      16.592   0.978   9.269  1.00 28.24           H  
ATOM   4694 HD13 LEU B  84      15.695   1.173  10.797  1.00 28.24           H  
ATOM   4695  CD2 LEU B  84      13.208   0.784   9.785  1.00 28.24           C  
ATOM   4696 HD21 LEU B  84      13.219  -0.295   9.942  1.00 28.24           H  
ATOM   4697 HD22 LEU B  84      13.160   1.288  10.750  1.00 28.24           H  
ATOM   4698 HD23 LEU B  84      12.318   1.021   9.203  1.00 28.24           H  
ATOM   4699  N   GLN B  85      12.632   5.527   8.759  1.00 27.55           N  
ATOM   4700  H   GLN B  85      11.953   4.945   9.229  1.00 27.55           H  
ATOM   4701  CA  GLN B  85      12.365   6.982   8.750  1.00 27.55           C  
ATOM   4702  HA  GLN B  85      11.977   7.261   7.771  1.00 27.55           H  
ATOM   4703  C   GLN B  85      13.566   7.908   9.043  1.00 27.55           C  
ATOM   4704  CB  GLN B  85      11.294   7.280   9.818  1.00 27.55           C  
ATOM   4705  HB2 GLN B  85      11.163   8.359   9.893  1.00 27.55           H  
ATOM   4706  HB3 GLN B  85      11.653   6.918  10.782  1.00 27.55           H  
ATOM   4707  O   GLN B  85      13.498   9.109   8.787  1.00 27.55           O  
ATOM   4708  CG  GLN B  85       9.915   6.665   9.531  1.00 27.55           C  
ATOM   4709  HG2 GLN B  85       9.506   7.105   8.622  1.00 27.55           H  
ATOM   4710  HG3 GLN B  85      10.014   5.591   9.373  1.00 27.55           H  
ATOM   4711  CD  GLN B  85       8.921   6.885  10.672  1.00 27.55           C  
ATOM   4712  NE2 GLN B  85       7.762   6.268  10.613  1.00 27.55           N  
ATOM   4713 HE21 GLN B  85       7.547   5.630   9.860  1.00 27.55           H  
ATOM   4714 HE22 GLN B  85       7.141   6.395  11.399  1.00 27.55           H  
ATOM   4715  OE1 GLN B  85       9.167   7.588  11.640  1.00 27.55           O  
ATOM   4716  N   LYS B  86      14.643   7.404   9.657  1.00 31.94           N  
ATOM   4717  H   LYS B  86      14.704   6.398   9.719  1.00 31.94           H  
ATOM   4718  CA  LYS B  86      15.645   8.240  10.347  1.00 31.94           C  
ATOM   4719  HA  LYS B  86      15.100   9.011  10.893  1.00 31.94           H  
ATOM   4720  C   LYS B  86      16.601   9.002   9.414  1.00 31.94           C  
ATOM   4721  CB  LYS B  86      16.406   7.361  11.355  1.00 31.94           C  
ATOM   4722  HB2 LYS B  86      17.255   6.893  10.855  1.00 31.94           H  
ATOM   4723  HB3 LYS B  86      15.744   6.570  11.708  1.00 31.94           H  
ATOM   4724  O   LYS B  86      17.303   9.895   9.878  1.00 31.94           O  
ATOM   4725  CG  LYS B  86      16.886   8.146  12.585  1.00 31.94           C  
ATOM   4726  HG2 LYS B  86      17.547   8.957  12.278  1.00 31.94           H  
ATOM   4727  HG3 LYS B  86      16.021   8.569  13.096  1.00 31.94           H  
ATOM   4728  CD  LYS B  86      17.643   7.222  13.545  1.00 31.94           C  
ATOM   4729  HD2 LYS B  86      17.007   6.376  13.805  1.00 31.94           H  
ATOM   4730  HD3 LYS B  86      18.541   6.856  13.046  1.00 31.94           H  
ATOM   4731  CE  LYS B  86      18.024   7.988  14.814  1.00 31.94           C  
ATOM   4732  HE2 LYS B  86      18.601   8.866  14.527  1.00 31.94           H  
ATOM   4733  HE3 LYS B  86      17.110   8.335  15.295  1.00 31.94           H  
ATOM   4734  NZ  LYS B  86      18.807   7.135  15.742  1.00 31.94           N  
ATOM   4735  HZ1 LYS B  86      19.659   6.829  15.295  1.00 31.94           H  
ATOM   4736  HZ2 LYS B  86      19.042   7.652  16.577  1.00 31.94           H  
ATOM   4737  HZ3 LYS B  86      18.268   6.322  16.004  1.00 31.94           H  
ATOM   4738  N   GLU B  87      16.668   8.647   8.133  1.00 34.64           N  
ATOM   4739  H   GLU B  87      16.043   7.925   7.804  1.00 34.64           H  
ATOM   4740  CA  GLU B  87      17.714   9.111   7.203  1.00 34.64           C  
ATOM   4741  HA  GLU B  87      18.687   8.998   7.682  1.00 34.64           H  
ATOM   4742  C   GLU B  87      17.616  10.588   6.797  1.00 34.64           C  
ATOM   4743  CB  GLU B  87      17.711   8.235   5.941  1.00 34.64           C  
ATOM   4744  HB2 GLU B  87      16.709   8.234   5.513  1.00 34.64           H  
ATOM   4745  HB3 GLU B  87      18.402   8.660   5.213  1.00 34.64           H  
ATOM   4746  O   GLU B  87      18.568  11.128   6.242  1.00 34.64           O  
ATOM   4747  CG  GLU B  87      18.158   6.797   6.239  1.00 34.64           C  
ATOM   4748  HG2 GLU B  87      17.461   6.344   6.945  1.00 34.64           H  
ATOM   4749  HG3 GLU B  87      19.137   6.832   6.716  1.00 34.64           H  
ATOM   4750  CD  GLU B  87      18.235   5.916   4.982  1.00 34.64           C  
ATOM   4751  OE1 GLU B  87      18.911   4.865   5.073  1.00 34.64           O  
ATOM   4752  OE2 GLU B  87      17.625   6.280   3.952  1.00 34.64           O  
ATOM   4753  N   TYR B  88      16.510  11.276   7.089  1.00 28.92           N  
ATOM   4754  H   TYR B  88      15.764  10.791   7.566  1.00 28.92           H  
ATOM   4755  CA  TYR B  88      16.250  12.629   6.582  1.00 28.92           C  
ATOM   4756  HA  TYR B  88      16.563  12.631   5.538  1.00 28.92           H  
ATOM   4757  C   TYR B  88      17.070  13.747   7.262  1.00 28.92           C  
ATOM   4758  CB  TYR B  88      14.733  12.900   6.602  1.00 28.92           C  
ATOM   4759  HB2 TYR B  88      14.464  13.461   7.497  1.00 28.92           H  
ATOM   4760  HB3 TYR B  88      14.199  11.952   6.659  1.00 28.92           H  
ATOM   4761  O   TYR B  88      16.632  14.893   7.253  1.00 28.92           O  
ATOM   4762  CG  TYR B  88      14.228  13.620   5.365  1.00 28.92           C  
ATOM   4763  CD1 TYR B  88      14.057  15.019   5.349  1.00 28.92           C  
ATOM   4764  HD1 TYR B  88      14.310  15.596   6.227  1.00 28.92           H  
ATOM   4765  CD2 TYR B  88      13.930  12.865   4.215  1.00 28.92           C  
ATOM   4766  HD2 TYR B  88      14.070  11.794   4.222  1.00 28.92           H  
ATOM   4767  CE1 TYR B  88      13.572  15.659   4.189  1.00 28.92           C  
ATOM   4768  HE1 TYR B  88      13.443  16.732   4.177  1.00 28.92           H  
ATOM   4769  CE2 TYR B  88      13.451  13.499   3.055  1.00 28.92           C  
ATOM   4770  HE2 TYR B  88      13.218  12.922   2.172  1.00 28.92           H  
ATOM   4771  OH  TYR B  88      12.786  15.489   1.916  1.00 28.92           O  
ATOM   4772  HH  TYR B  88      12.627  16.428   2.036  1.00 28.92           H  
ATOM   4773  CZ  TYR B  88      13.265  14.894   3.040  1.00 28.92           C  
ATOM   4774  N   LEU B  89      18.222  13.442   7.881  1.00 29.92           N  
ATOM   4775  H   LEU B  89      18.585  12.514   7.715  1.00 29.92           H  
ATOM   4776  CA  LEU B  89      19.049  14.395   8.633  1.00 29.92           C  
ATOM   4777  HA  LEU B  89      18.417  14.834   9.406  1.00 29.92           H  
ATOM   4778  C   LEU B  89      19.600  15.508   7.710  1.00 29.92           C  
ATOM   4779  CB  LEU B  89      20.175  13.671   9.390  1.00 29.92           C  
ATOM   4780  HB2 LEU B  89      20.997  14.366   9.563  1.00 29.92           H  
ATOM   4781  HB3 LEU B  89      20.554  12.867   8.759  1.00 29.92           H  
ATOM   4782  O   LEU B  89      20.468  15.247   6.880  1.00 29.92           O  
ATOM   4783  CG  LEU B  89      19.721  13.108  10.750  1.00 29.92           C  
ATOM   4784  HG  LEU B  89      18.768  12.592  10.634  1.00 29.92           H  
ATOM   4785  CD1 LEU B  89      20.752  12.101  11.259  1.00 29.92           C  
ATOM   4786 HD11 LEU B  89      20.837  11.284  10.543  1.00 29.92           H  
ATOM   4787 HD12 LEU B  89      20.428  11.694  12.217  1.00 29.92           H  
ATOM   4788 HD13 LEU B  89      21.723  12.585  11.372  1.00 29.92           H  
ATOM   4789  CD2 LEU B  89      19.576  14.199  11.821  1.00 29.92           C  
ATOM   4790 HD21 LEU B  89      18.803  14.911  11.534  1.00 29.92           H  
ATOM   4791 HD22 LEU B  89      19.284  13.748  12.770  1.00 29.92           H  
ATOM   4792 HD23 LEU B  89      20.520  14.730  11.948  1.00 29.92           H  
ATOM   4793  N   PRO B  90      19.128  16.755   7.842  1.00 32.56           N  
ATOM   4794  CA  PRO B  90      19.441  17.851   6.918  1.00 32.56           C  
ATOM   4795  HA  PRO B  90      19.384  17.455   5.904  1.00 32.56           H  
ATOM   4796  C   PRO B  90      20.825  18.455   7.137  1.00 32.56           C  
ATOM   4797  CB  PRO B  90      18.342  18.906   7.090  1.00 32.56           C  
ATOM   4798  HB2 PRO B  90      18.652  19.683   7.789  1.00 32.56           H  
ATOM   4799  HB3 PRO B  90      18.041  19.337   6.135  1.00 32.56           H  
ATOM   4800  O   PRO B  90      21.276  18.641   8.267  1.00 32.56           O  
ATOM   4801  CG  PRO B  90      17.244  18.044   7.690  1.00 32.56           C  
ATOM   4802  HG2 PRO B  90      16.776  17.455   6.901  1.00 32.56           H  
ATOM   4803  HG3 PRO B  90      16.469  18.607   8.210  1.00 32.56           H  
ATOM   4804  CD  PRO B  90      17.996  17.136   8.636  1.00 32.56           C  
ATOM   4805  HD2 PRO B  90      18.389  17.628   9.525  1.00 32.56           H  
ATOM   4806  HD3 PRO B  90      17.324  16.333   8.942  1.00 32.56           H  
ATOM   4807  N   GLU B  91      21.475  18.836   6.039  1.00 35.89           N  
ATOM   4808  H   GLU B  91      21.079  18.597   5.141  1.00 35.89           H  
ATOM   4809  CA  GLU B  91      22.797  19.465   6.059  1.00 35.89           C  
ATOM   4810  HA  GLU B  91      23.475  18.813   6.610  1.00 35.89           H  
ATOM   4811  C   GLU B  91      22.794  20.836   6.761  1.00 35.89           C  
ATOM   4812  CB  GLU B  91      23.327  19.612   4.627  1.00 35.89           C  
ATOM   4813  HB2 GLU B  91      22.560  20.095   4.021  1.00 35.89           H  
ATOM   4814  HB3 GLU B  91      24.205  20.258   4.646  1.00 35.89           H  
ATOM   4815  O   GLU B  91      21.832  21.602   6.712  1.00 35.89           O  
ATOM   4816  CG  GLU B  91      23.734  18.268   4.004  1.00 35.89           C  
ATOM   4817  HG2 GLU B  91      22.867  17.607   3.991  1.00 35.89           H  
ATOM   4818  HG3 GLU B  91      24.500  17.815   4.633  1.00 35.89           H  
ATOM   4819  CD  GLU B  91      24.266  18.424   2.571  1.00 35.89           C  
ATOM   4820  OE1 GLU B  91      24.975  17.501   2.117  1.00 35.89           O  
ATOM   4821  OE2 GLU B  91      23.977  19.476   1.952  1.00 35.89           O  
ATOM   4822  N   THR B  92      23.923  21.216   7.356  1.00 37.02           N  
ATOM   4823  H   THR B  92      24.727  20.609   7.290  1.00 37.02           H  
ATOM   4824  CA  THR B  92      24.107  22.410   8.200  1.00 37.02           C  
ATOM   4825  HA  THR B  92      23.293  22.447   8.923  1.00 37.02           H  
ATOM   4826  C   THR B  92      24.104  23.737   7.415  1.00 37.02           C  
ATOM   4827  CB  THR B  92      25.434  22.253   8.975  1.00 37.02           C  
ATOM   4828  HB  THR B  92      25.753  23.223   9.357  1.00 37.02           H  
ATOM   4829  O   THR B  92      25.017  23.997   6.640  1.00 37.02           O  
ATOM   4830  CG2 THR B  92      25.286  21.284  10.148  1.00 37.02           C  
ATOM   4831 HG21 THR B  92      24.997  20.297   9.788  1.00 37.02           H  
ATOM   4832 HG22 THR B  92      24.522  21.648  10.835  1.00 37.02           H  
ATOM   4833 HG23 THR B  92      26.232  21.205  10.685  1.00 37.02           H  
ATOM   4834  OG1 THR B  92      26.443  21.705   8.151  1.00 37.02           O  
ATOM   4835  HG1 THR B  92      27.274  21.721   8.633  1.00 37.02           H  
ATOM   4836  N   ASP B  93      23.081  24.601   7.587  1.00 41.82           N  
ATOM   4837  H   ASP B  93      22.264  24.275   8.085  1.00 41.82           H  
ATOM   4838  CA  ASP B  93      22.979  25.889   6.847  1.00 41.82           C  
ATOM   4839  HA  ASP B  93      23.115  25.659   5.790  1.00 41.82           H  
ATOM   4840  C   ASP B  93      24.107  26.866   7.154  1.00 41.82           C  
ATOM   4841  CB  ASP B  93      21.602  26.590   6.982  1.00 41.82           C  
ATOM   4842  HB2 ASP B  93      20.829  25.831   7.098  1.00 41.82           H  
ATOM   4843  HB3 ASP B  93      21.589  27.181   7.897  1.00 41.82           H  
ATOM   4844  O   ASP B  93      24.235  27.220   8.328  1.00 41.82           O  
ATOM   4845  CG  ASP B  93      21.232  27.515   5.791  1.00 41.82           C  
ATOM   4846  OD1 ASP B  93      22.129  27.961   5.037  1.00 41.82           O  
ATOM   4847  OD2 ASP B  93      20.031  27.715   5.533  1.00 41.82           O  
ATOM   4848  N   PRO B  94      24.890  27.314   6.147  1.00 39.19           N  
ATOM   4849  CA  PRO B  94      25.897  28.351   6.330  1.00 39.19           C  
ATOM   4850  HA  PRO B  94      26.490  28.148   7.222  1.00 39.19           H  
ATOM   4851  C   PRO B  94      25.308  29.760   6.458  1.00 39.19           C  
ATOM   4852  CB  PRO B  94      26.790  28.256   5.086  1.00 39.19           C  
ATOM   4853  HB2 PRO B  94      27.258  29.208   4.833  1.00 39.19           H  
ATOM   4854  HB3 PRO B  94      27.553  27.495   5.248  1.00 39.19           H  
ATOM   4855  O   PRO B  94      26.028  30.673   6.856  1.00 39.19           O  
ATOM   4856  CG  PRO B  94      25.832  27.785   3.999  1.00 39.19           C  
ATOM   4857  HG2 PRO B  94      26.353  27.300   3.174  1.00 39.19           H  
ATOM   4858  HG3 PRO B  94      25.232  28.623   3.646  1.00 39.19           H  
ATOM   4859  CD  PRO B  94      24.958  26.812   4.773  1.00 39.19           C  
ATOM   4860  HD2 PRO B  94      23.984  26.765   4.285  1.00 39.19           H  
ATOM   4861  HD3 PRO B  94      25.424  25.828   4.776  1.00 39.19           H  
ATOM   4862  N   ASN B  95      24.050  29.992   6.072  1.00 42.82           N  
ATOM   4863  H   ASN B  95      23.458  29.225   5.787  1.00 42.82           H  
ATOM   4864  CA  ASN B  95      23.519  31.350   6.059  1.00 42.82           C  
ATOM   4865  HA  ASN B  95      24.306  32.012   5.699  1.00 42.82           H  
ATOM   4866  C   ASN B  95      23.131  31.845   7.457  1.00 42.82           C  
ATOM   4867  CB  ASN B  95      22.358  31.459   5.085  1.00 42.82           C  
ATOM   4868  HB2 ASN B  95      21.920  32.445   5.234  1.00 42.82           H  
ATOM   4869  HB3 ASN B  95      21.611  30.699   5.312  1.00 42.82           H  
ATOM   4870  O   ASN B  95      22.539  31.116   8.248  1.00 42.82           O  
ATOM   4871  CG  ASN B  95      22.813  31.359   3.647  1.00 42.82           C  
ATOM   4872  ND2 ASN B  95      22.362  30.355   2.938  1.00 42.82           N  
ATOM   4873 HD21 ASN B  95      21.968  29.585   3.458  1.00 42.82           H  
ATOM   4874 HD22 ASN B  95      22.806  30.211   2.042  1.00 42.82           H  
ATOM   4875  OD1 ASN B  95      23.529  32.200   3.133  1.00 42.82           O  
ATOM   4876  N   HIS B  96      23.442  33.116   7.720  1.00 45.02           N  
ATOM   4877  H   HIS B  96      23.939  33.640   7.015  1.00 45.02           H  
ATOM   4878  CA  HIS B  96      23.229  33.777   9.003  1.00 45.02           C  
ATOM   4879  HA  HIS B  96      23.639  33.141   9.788  1.00 45.02           H  
ATOM   4880  C   HIS B  96      21.730  33.966   9.274  1.00 45.02           C  
ATOM   4881  CB  HIS B  96      24.020  35.095   8.994  1.00 45.02           C  
ATOM   4882  HB2 HIS B  96      23.533  35.805   8.326  1.00 45.02           H  
ATOM   4883  HB3 HIS B  96      25.019  34.902   8.602  1.00 45.02           H  
ATOM   4884  O   HIS B  96      21.077  34.839   8.702  1.00 45.02           O  
ATOM   4885  CG  HIS B  96      24.196  35.730  10.349  1.00 45.02           C  
ATOM   4886  CD2 HIS B  96      23.877  37.016  10.690  1.00 45.02           C  
ATOM   4887  HD2 HIS B  96      23.411  37.749  10.047  1.00 45.02           H  
ATOM   4888  ND1 HIS B  96      24.791  35.157  11.453  1.00 45.02           N  
ATOM   4889  HD1 HIS B  96      25.093  34.198  11.552  1.00 45.02           H  
ATOM   4890  CE1 HIS B  96      24.815  36.074  12.435  1.00 45.02           C  
ATOM   4891  HE1 HIS B  96      25.183  35.910  13.437  1.00 45.02           H  
ATOM   4892  NE2 HIS B  96      24.293  37.230  12.004  1.00 45.02           N  
ATOM   4893  N   GLU B  97      21.174  33.083  10.094  1.00 49.15           N  
ATOM   4894  H   GLU B  97      21.750  32.335  10.453  1.00 49.15           H  
ATOM   4895  CA  GLU B  97      19.855  33.248  10.693  1.00 49.15           C  
ATOM   4896  HA  GLU B  97      19.150  33.607   9.943  1.00 49.15           H  
ATOM   4897  C   GLU B  97      19.978  34.313  11.794  1.00 49.15           C  
ATOM   4898  CB  GLU B  97      19.375  31.883  11.209  1.00 49.15           C  
ATOM   4899  HB2 GLU B  97      20.167  31.494  11.848  1.00 49.15           H  
ATOM   4900  HB3 GLU B  97      18.460  32.007  11.789  1.00 49.15           H  
ATOM   4901  O   GLU B  97      20.965  34.327  12.532  1.00 49.15           O  
ATOM   4902  CG  GLU B  97      19.136  30.857  10.077  1.00 49.15           C  
ATOM   4903  HG2 GLU B  97      19.977  30.879   9.384  1.00 49.15           H  
ATOM   4904  HG3 GLU B  97      18.249  31.148   9.515  1.00 49.15           H  
ATOM   4905  CD  GLU B  97      18.984  29.411  10.574  1.00 49.15           C  
ATOM   4906  OE1 GLU B  97      18.892  28.467   9.763  1.00 49.15           O  
ATOM   4907  OE2 GLU B  97      18.950  29.202  11.792  1.00 49.15           O  
ATOM   4908  N   ILE B  98      19.019  35.240  11.864  1.00 53.61           N  
ATOM   4909  H   ILE B  98      18.216  35.175  11.255  1.00 53.61           H  
ATOM   4910  CA  ILE B  98      18.978  36.241  12.935  1.00 53.61           C  
ATOM   4911  HA  ILE B  98      19.992  36.583  13.145  1.00 53.61           H  
ATOM   4912  C   ILE B  98      18.458  35.507  14.173  1.00 53.61           C  
ATOM   4913  CB  ILE B  98      18.138  37.483  12.545  1.00 53.61           C  
ATOM   4914  HB  ILE B  98      17.098  37.177  12.431  1.00 53.61           H  
ATOM   4915  O   ILE B  98      17.250  35.335  14.346  1.00 53.61           O  
ATOM   4916  CG1 ILE B  98      18.617  38.091  11.202  1.00 53.61           C  
ATOM   4917 HG12 ILE B  98      19.633  38.469  11.317  1.00 53.61           H  
ATOM   4918 HG13 ILE B  98      18.634  37.315  10.436  1.00 53.61           H  
ATOM   4919  CG2 ILE B  98      18.224  38.536  13.667  1.00 53.61           C  
ATOM   4920 HG21 ILE B  98      17.570  39.383  13.461  1.00 53.61           H  
ATOM   4921 HG22 ILE B  98      17.896  38.113  14.617  1.00 53.61           H  
ATOM   4922 HG23 ILE B  98      19.248  38.888  13.788  1.00 53.61           H  
ATOM   4923  CD1 ILE B  98      17.720  39.215  10.665  1.00 53.61           C  
ATOM   4924 HD11 ILE B  98      16.687  38.872  10.614  1.00 53.61           H  
ATOM   4925 HD12 ILE B  98      17.784  40.093  11.308  1.00 53.61           H  
ATOM   4926 HD13 ILE B  98      18.053  39.493   9.665  1.00 53.61           H  
ATOM   4927  N   TRP B  99      19.391  34.963  14.949  1.00 46.61           N  
ATOM   4928  H   TRP B  99      20.357  35.074  14.673  1.00 46.61           H  
ATOM   4929  CA  TRP B  99      19.151  34.458  16.294  1.00 46.61           C  
ATOM   4930  HA  TRP B  99      18.136  34.072  16.388  1.00 46.61           H  
ATOM   4931  C   TRP B  99      19.331  35.653  17.227  1.00 46.61           C  
ATOM   4932  CB  TRP B  99      20.150  33.335  16.626  1.00 46.61           C  
ATOM   4933  HB2 TRP B  99      19.911  32.959  17.621  1.00 46.61           H  
ATOM   4934  HB3 TRP B  99      21.151  33.762  16.686  1.00 46.61           H  
ATOM   4935  O   TRP B  99      20.443  36.168  17.323  1.00 46.61           O  
ATOM   4936  CG  TRP B  99      20.213  32.165  15.685  1.00 46.61           C  
ATOM   4937  CD1 TRP B  99      21.088  32.025  14.665  1.00 46.61           C
[truncated: 3,168 more chars]
