# Supplementary material for: An extended Tudor domain within Vreteno interconnects Gtsf1L and Ago3 for piRNA biogenesis in Bombyx mori
Source: EMBO J. 2023 Nov 20;42(24):e114072. doi: 10.15252/embj.2023114072 (PMC10711660; doi:10.15252/embj.2023114072)
Supplement: Supplementary file 4 — Dataset EV1 [file EMBJ-42-e114072-s007.zip › manuscript_pdb/BmVreteno_AF-eTD1_BmGtsf1L_81_85.pdb]

ATOM      1  N   VAL A   1      -5.699 -20.688  10.290  1.00 61.72           N  
ATOM      2  H   VAL A   1      -5.889 -21.677  10.376  1.00 61.72           H  
ATOM      3  H2  VAL A   1      -6.512 -20.211   9.929  1.00 61.72           H  
ATOM      4  H3  VAL A   1      -5.505 -20.314  11.208  1.00 61.72           H  
ATOM      5  CA  VAL A   1      -4.541 -20.447   9.394  1.00 61.72           C  
ATOM      6  HA  VAL A   1      -3.641 -20.883   9.828  1.00 61.72           H  
ATOM      7  C   VAL A   1      -4.354 -18.946   9.298  1.00 61.72           C  
ATOM      8  CB  VAL A   1      -4.743 -21.035   7.979  1.00 61.72           C  
ATOM      9  HB  VAL A   1      -5.600 -20.550   7.511  1.00 61.72           H  
ATOM     10  O   VAL A   1      -5.251 -18.291   8.776  1.00 61.72           O  
ATOM     11  CG1 VAL A   1      -3.506 -20.814   7.096  1.00 61.72           C  
ATOM     12 HG11 VAL A   1      -2.657 -21.364   7.501  1.00 61.72           H  
ATOM     13 HG12 VAL A   1      -3.700 -21.176   6.086  1.00 61.72           H  
ATOM     14 HG13 VAL A   1      -3.230 -19.760   7.067  1.00 61.72           H  
ATOM     15  CG2 VAL A   1      -5.013 -22.545   7.999  1.00 61.72           C  
ATOM     16 HG21 VAL A   1      -4.127 -23.088   8.326  1.00 61.72           H  
ATOM     17 HG22 VAL A   1      -5.268 -22.880   6.994  1.00 61.72           H  
ATOM     18 HG23 VAL A   1      -5.848 -22.798   8.652  1.00 61.72           H  
ATOM     19  N   GLU A   2      -3.249 -18.411   9.811  1.00 82.55           N  
ATOM     20  H   GLU A   2      -2.530 -18.980  10.235  1.00 82.55           H  
ATOM     21  CA  GLU A   2      -2.963 -16.970   9.767  1.00 82.55           C  
ATOM     22  HA  GLU A   2      -3.769 -16.431  10.264  1.00 82.55           H  
ATOM     23  C   GLU A   2      -2.892 -16.454   8.327  1.00 82.55           C  
ATOM     24  CB  GLU A   2      -1.668 -16.662  10.527  1.00 82.55           C  
ATOM     25  HB2 GLU A   2      -0.886 -17.339  10.182  1.00 82.55           H  
ATOM     26  HB3 GLU A   2      -1.369 -15.634  10.319  1.00 82.55           H  
ATOM     27  O   GLU A   2      -2.565 -17.192   7.389  1.00 82.55           O  
ATOM     28  CG  GLU A   2      -1.890 -16.815  12.039  1.00 82.55           C  
ATOM     29  HG2 GLU A   2      -2.243 -17.826  12.242  1.00 82.55           H  
ATOM     30  HG3 GLU A   2      -2.673 -16.122  12.345  1.00 82.55           H  
ATOM     31  CD  GLU A   2      -0.624 -16.563  12.866  1.00 82.55           C  
ATOM     32  OE1 GLU A   2      -0.789 -16.446  14.098  1.00 82.55           O  
ATOM     33  OE2 GLU A   2       0.471 -16.571  12.265  1.00 82.55           O  
ATOM     34  N   ILE A   3      -3.296 -15.204   8.124  1.00 85.84           N  
ATOM     35  H   ILE A   3      -3.438 -14.612   8.930  1.00 85.84           H  
ATOM     36  CA  ILE A   3      -3.157 -14.520   6.841  1.00 85.84           C  
ATOM     37  HA  ILE A   3      -3.208 -15.252   6.035  1.00 85.84           H  
ATOM     38  C   ILE A   3      -1.773 -13.855   6.859  1.00 85.84           C  
ATOM     39  CB  ILE A   3      -4.311 -13.521   6.609  1.00 85.84           C  
ATOM     40  HB  ILE A   3      -4.303 -12.778   7.406  1.00 85.84           H  
ATOM     41  O   ILE A   3      -1.487 -13.138   7.808  1.00 85.84           O  
ATOM     42  CG1 ILE A   3      -5.669 -14.267   6.626  1.00 85.84           C  
ATOM     43 HG12 ILE A   3      -5.680 -15.018   5.836  1.00 85.84           H  
ATOM     44 HG13 ILE A   3      -5.783 -14.780   7.581  1.00 85.84           H  
ATOM     45  CG2 ILE A   3      -4.110 -12.803   5.264  1.00 85.84           C  
ATOM     46 HG21 ILE A   3      -3.163 -12.263   5.289  1.00 85.84           H  
ATOM     47 HG22 ILE A   3      -4.107 -13.508   4.433  1.00 85.84           H  
ATOM     48 HG23 ILE A   3      -4.884 -12.048   5.127  1.00 85.84           H  
ATOM     49  CD1 ILE A   3      -6.896 -13.361   6.464  1.00 85.84           C  
ATOM     50 HD11 ILE A   3      -7.800 -13.944   6.638  1.00 85.84           H  
ATOM     51 HD12 ILE A   3      -6.937 -12.945   5.457  1.00 85.84           H  
ATOM     52 HD13 ILE A   3      -6.855 -12.550   7.192  1.00 85.84           H  
ATOM     53  N   PRO A   4      -0.905 -14.117   5.867  1.00 92.91           N  
ATOM     54  CA  PRO A   4       0.377 -13.452   5.746  1.00 92.91           C  
ATOM     55  HA  PRO A   4       0.999 -13.705   6.604  1.00 92.91           H  
ATOM     56  C   PRO A   4       0.161 -11.952   5.671  1.00 92.91           C  
ATOM     57  CB  PRO A   4       1.018 -13.977   4.459  1.00 92.91           C  
ATOM     58  HB2 PRO A   4       0.764 -13.338   3.613  1.00 92.91           H  
ATOM     59  HB3 PRO A   4       2.100 -14.065   4.557  1.00 92.91           H  
ATOM     60  O   PRO A   4      -0.629 -11.486   4.847  1.00 92.91           O  
ATOM     61  CG  PRO A   4       0.354 -15.330   4.255  1.00 92.91           C  
ATOM     62  HG2 PRO A   4       0.911 -16.097   4.792  1.00 92.91           H  
ATOM     63  HG3 PRO A   4       0.268 -15.572   3.196  1.00 92.91           H  
ATOM     64  CD  PRO A   4      -1.020 -15.154   4.880  1.00 92.91           C  
ATOM     65  HD2 PRO A   4      -1.278 -16.070   5.411  1.00 92.91           H  
ATOM     66  HD3 PRO A   4      -1.754 -14.873   4.124  1.00 92.91           H  
ATOM     67  N   GLU A   5       0.882 -11.223   6.504  1.00 93.77           N  
ATOM     68  H   GLU A   5       1.518 -11.677   7.144  1.00 93.77           H  
ATOM     69  CA  GLU A   5       0.876  -9.771   6.506  1.00 93.77           C  
ATOM     70  HA  GLU A   5       0.124  -9.404   5.808  1.00 93.77           H  
ATOM     71  C   GLU A   5       2.214  -9.257   5.995  1.00 93.77           C  
ATOM     72  CB  GLU A   5       0.519  -9.236   7.902  1.00 93.77           C  
ATOM     73  HB2 GLU A   5       1.207  -9.654   8.637  1.00 93.77           H  
ATOM     74  HB3 GLU A   5       0.645  -8.153   7.905  1.00 93.77           H  
ATOM     75  O   GLU A   5       3.258  -9.889   6.170  1.00 93.77           O  
ATOM     76  CG  GLU A   5      -0.930  -9.564   8.321  1.00 93.77           C  
ATOM     77  HG2 GLU A   5      -1.128  -9.087   9.281  1.00 93.77           H  
ATOM     78  HG3 GLU A   5      -1.022 -10.640   8.467  1.00 93.77           H  
ATOM     79  CD  GLU A   5      -1.978  -9.084   7.297  1.00 93.77           C  
ATOM     80  OE1 GLU A   5      -2.959  -9.807   6.992  1.00 93.77           O  
ATOM     81  OE2 GLU A   5      -1.790  -8.014   6.680  1.00 93.77           O  
ATOM     82  N   VAL A   6       2.172  -8.110   5.326  1.00 96.75           N  
ATOM     83  H   VAL A   6       1.291  -7.620   5.268  1.00 96.75           H  
ATOM     84  CA  VAL A   6       3.378  -7.423   4.871  1.00 96.75           C  
ATOM     85  HA  VAL A   6       4.035  -8.143   4.383  1.00 96.75           H  
ATOM     86  C   VAL A   6       4.071  -6.830   6.103  1.00 96.75           C  
ATOM     87  CB  VAL A   6       3.014  -6.340   3.840  1.00 96.75           C  
ATOM     88  HB  VAL A   6       2.286  -5.657   4.280  1.00 96.75           H  
ATOM     89  O   VAL A   6       3.438  -6.055   6.821  1.00 96.75           O  
ATOM     90  CG1 VAL A   6       4.235  -5.532   3.394  1.00 96.75           C  
ATOM     91 HG11 VAL A   6       3.932  -4.794   2.651  1.00 96.75           H  
ATOM     92 HG12 VAL A   6       4.669  -4.997   4.239  1.00 96.75           H  
ATOM     93 HG13 VAL A   6       4.984  -6.198   2.966  1.00 96.75           H  
ATOM     94  CG2 VAL A   6       2.393  -6.967   2.582  1.00 96.75           C  
ATOM     95 HG21 VAL A   6       1.473  -7.493   2.837  1.00 96.75           H  
ATOM     96 HG22 VAL A   6       3.096  -7.662   2.123  1.00 96.75           H  
ATOM     97 HG23 VAL A   6       2.140  -6.184   1.866  1.00 96.75           H  
ATOM     98  N   PRO A   7       5.354  -7.140   6.364  1.00 95.78           N  
ATOM     99  CA  PRO A   7       6.129  -6.431   7.374  1.00 95.78           C  
ATOM    100  HA  PRO A   7       5.627  -6.531   8.336  1.00 95.78           H  
ATOM    101  C   PRO A   7       6.257  -4.954   6.995  1.00 95.78           C  
ATOM    102  CB  PRO A   7       7.492  -7.129   7.439  1.00 95.78           C  
ATOM    103  HB2 PRO A   7       7.859  -7.200   8.463  1.00 95.78           H  
ATOM    104  HB3 PRO A   7       8.218  -6.611   6.813  1.00 95.78           H  
ATOM    105  O   PRO A   7       6.698  -4.616   5.892  1.00 95.78           O  
ATOM    106  CG  PRO A   7       7.219  -8.509   6.843  1.00 95.78           C  
ATOM    107  HG2 PRO A   7       8.112  -8.940   6.391  1.00 95.78           H  
ATOM    108  HG3 PRO A   7       6.819  -9.169   7.613  1.00 95.78           H  
ATOM    109  CD  PRO A   7       6.140  -8.224   5.804  1.00 95.78           C  
ATOM    110  HD2 PRO A   7       5.548  -9.122   5.631  1.00 95.78           H  
ATOM    111  HD3 PRO A   7       6.601  -7.888   4.875  1.00 95.78           H  
ATOM    112  N   ARG A   8       5.854  -4.072   7.909  1.00 97.36           N  
ATOM    113  H   ARG A   8       5.533  -4.420   8.801  1.00 97.36           H  
ATOM    114  CA  ARG A   8       5.785  -2.623   7.693  1.00 97.36           C  
ATOM    115  HA  ARG A   8       6.350  -2.369   6.796  1.00 97.36           H  
ATOM    116  C   ARG A   8       6.407  -1.882   8.876  1.00 97.36           C  
ATOM    117  CB  ARG A   8       4.323  -2.207   7.489  1.00 97.36           C  
ATOM    118  HB2 ARG A   8       4.253  -1.120   7.518  1.00 97.36           H  
ATOM    119  HB3 ARG A   8       3.727  -2.619   8.304  1.00 97.36           H  
ATOM    120  O   ARG A   8       6.305  -2.370  10.002  1.00 97.36           O  
ATOM    121  CG  ARG A   8       3.761  -2.711   6.156  1.00 97.36           C  
ATOM    122  HG2 ARG A   8       4.371  -2.326   5.338  1.00 97.36           H  
ATOM    123  HG3 ARG A   8       3.819  -3.799   6.124  1.00 97.36           H  
ATOM    124  CD  ARG A   8       2.297  -2.300   5.966  1.00 97.36           C  
ATOM    125  HD2 ARG A   8       2.231  -1.216   5.876  1.00 97.36           H  
ATOM    126  HD3 ARG A   8       1.733  -2.603   6.848  1.00 97.36           H  
ATOM    127  NE  ARG A   8       1.698  -2.949   4.781  1.00 97.36           N  
ATOM    128  HE  ARG A   8       1.025  -3.686   4.936  1.00 97.36           H  
ATOM    129  NH1 ARG A   8       2.828  -1.767   3.186  1.00 97.36           N  
ATOM    130 HH11 ARG A   8       2.994  -1.543   2.215  1.00 97.36           H  
ATOM    131 HH12 ARG A   8       3.289  -1.206   3.888  1.00 97.36           H  
ATOM    132  NH2 ARG A   8       1.337  -3.271   2.550  1.00 97.36           N  
ATOM    133 HH21 ARG A   8       0.585  -3.915   2.748  1.00 97.36           H  
ATOM    134 HH22 ARG A   8       1.534  -3.013   1.594  1.00 97.36           H  
ATOM    135  CZ  ARG A   8       1.954  -2.664   3.518  1.00 97.36           C  
ATOM    136  N   PRO A   9       7.051  -0.726   8.648  1.00 97.22           N  
ATOM    137  CA  PRO A   9       7.731  -0.001   9.707  1.00 97.22           C  
ATOM    138  HA  PRO A   9       8.389  -0.683  10.245  1.00 97.22           H  
ATOM    139  C   PRO A   9       6.736   0.591  10.706  1.00 97.22           C  
ATOM    140  CB  PRO A   9       8.584   1.061   9.007  1.00 97.22           C  
ATOM    141  HB2 PRO A   9       8.624   1.993   9.571  1.00 97.22           H  
ATOM    142  HB3 PRO A   9       9.591   0.669   8.865  1.00 97.22           H  
ATOM    143  O   PRO A   9       5.594   0.912  10.366  1.00 97.22           O  
ATOM    144  CG  PRO A   9       7.931   1.261   7.639  1.00 97.22           C  
ATOM    145  HG2 PRO A   9       7.233   2.098   7.678  1.00 97.22           H  
ATOM    146  HG3 PRO A   9       8.679   1.450   6.869  1.00 97.22           H  
ATOM    147  CD  PRO A   9       7.187  -0.044   7.371  1.00 97.22           C  
ATOM    148  HD2 PRO A   9       6.211   0.168   6.935  1.00 97.22           H  
ATOM    149  HD3 PRO A   9       7.777  -0.670   6.701  1.00 97.22           H  
ATOM    150  N   GLU A  10       7.198   0.766  11.941  1.00 96.67           N  
ATOM    151  H   GLU A  10       8.128   0.445  12.169  1.00 96.67           H  
ATOM    152  CA  GLU A  10       6.456   1.479  12.976  1.00 96.67           C  
ATOM    153  HA  GLU A  10       5.505   0.974  13.147  1.00 96.67           H  
ATOM    154  C   GLU A  10       6.162   2.925  12.570  1.00 96.67           C  
ATOM    155  CB  GLU A  10       7.242   1.500  14.289  1.00 96.67           C  
ATOM    156  HB2 GLU A  10       6.727   2.146  15.000  1.00 96.67           H  
ATOM    157  HB3 GLU A  10       8.228   1.920  14.091  1.00 96.67           H  
ATOM    158  O   GLU A  10       6.923   3.583  11.854  1.00 96.67           O  
ATOM    159  CG  GLU A  10       7.389   0.112  14.922  1.00 96.67           C  
ATOM    160  HG2 GLU A  10       6.392  -0.277  15.128  1.00 96.67           H  
ATOM    161  HG3 GLU A  10       7.880  -0.556  14.214  1.00 96.67           H  
ATOM    162  CD  GLU A  10       8.211   0.154  16.219  1.00 96.67           C  
ATOM    163  OE1 GLU A  10       8.180  -0.865  16.944  1.00 96.67           O  
ATOM    164  OE2 GLU A  10       8.886   1.180  16.470  1.00 96.67           O  
ATOM    165  N   ILE A  11       5.063   3.435  13.107  1.00 96.33           N  
ATOM    166  H   ILE A  11       4.538   2.852  13.743  1.00 96.33           H  
ATOM    167  CA  ILE A  11       4.666   4.828  13.000  1.00 96.33           C  
ATOM    168  HA  ILE A  11       5.032   5.238  12.059  1.00 96.33           H  
ATOM    169  C   ILE A  11       5.291   5.610  14.144  1.00 96.33           C  
ATOM    170  CB  ILE A  11       3.135   4.922  13.027  1.00 96.33           C  
ATOM    171  HB  ILE A  11       2.779   4.428  13.931  1.00 96.33           H  
ATOM    172  O   ILE A  11       5.291   5.159  15.288  1.00 96.33           O  
ATOM    173  CG1 ILE A  11       2.509   4.188  11.830  1.00 96.33           C  
ATOM    174 HG12 ILE A  11       1.432   4.172  11.996  1.00 96.33           H  
ATOM    175 HG13 ILE A  11       2.836   3.148  11.802  1.00 96.33           H  
ATOM    176  CG2 ILE A  11       2.647   6.379  13.078  1.00 96.33           C  
ATOM    177 HG21 ILE A  11       2.848   6.809  14.059  1.00 96.33           H  
ATOM    178 HG22 ILE A  11       3.137   6.986  12.317  1.00 96.33           H  
ATOM    179 HG23 ILE A  11       1.568   6.401  12.923  1.00 96.33           H  
ATOM    180  CD1 ILE A  11       2.802   4.839  10.474  1.00 96.33           C  
ATOM    181 HD11 ILE A  11       3.856   4.734  10.217  1.00 96.33           H  
ATOM    182 HD12 ILE A  11       2.176   4.359   9.722  1.00 96.33           H  
ATOM    183 HD13 ILE A  11       2.533   5.895  10.472  1.00 96.33           H  
ATOM    184  N   LYS A  12       5.777   6.813  13.838  1.00 97.03           N  
ATOM    185  H   LYS A  12       5.696   7.120  12.879  1.00 97.03           H  
ATOM    186  CA  LYS A  12       6.273   7.768  14.832  1.00 97.03           C  
ATOM    187  HA  LYS A  12       6.221   7.320  15.824  1.00 97.03           H  
ATOM    188  C   LYS A  12       5.382   8.999  14.854  1.00 97.03           C  
ATOM    189  CB  LYS A  12       7.738   8.130  14.556  1.00 97.03           C  
ATOM    190  HB2 LYS A  12       7.822   8.595  13.574  1.00 97.03           H  
ATOM    191  HB3 LYS A  12       8.066   8.845  15.311  1.00 97.03           H  
ATOM    192  O   LYS A  12       5.081   9.563  13.799  1.00 97.03           O  
ATOM    193  CG  LYS A  12       8.638   6.888  14.613  1.00 97.03           C  
ATOM    194  HG2 LYS A  12       8.375   6.210  13.801  1.00 97.03           H  
ATOM    195  HG3 LYS A  12       8.481   6.373  15.561  1.00 97.03           H  
ATOM    196  CD  LYS A  12      10.116   7.258  14.487  1.00 97.03           C  
ATOM    197  HD2 LYS A  12      10.284   7.755  13.532  1.00 97.03           H  
ATOM    198  HD3 LYS A  12      10.394   7.921  15.305  1.00 97.03           H  
ATOM    199  CE  LYS A  12      10.927   5.961  14.559  1.00 97.03           C  
ATOM    200  HE2 LYS A  12      10.588   5.297  13.765  1.00 97.03           H  
ATOM    201  HE3 LYS A  12      10.706   5.465  15.504  1.00 97.03           H  
ATOM    202  NZ  LYS A  12      12.382   6.212  14.436  1.00 97.03           N  
ATOM    203  HZ1 LYS A  12      12.699   6.782  15.207  1.00 97.03           H  
ATOM    204  HZ2 LYS A  12      12.584   6.673  13.560  1.00 97.03           H  
ATOM    205  HZ3 LYS A  12      12.872   5.330  14.466  1.00 97.03           H  
ATOM    206  N   ASN A  13       5.002   9.433  16.048  1.00 97.67           N  
ATOM    207  H   ASN A  13       5.285   8.912  16.866  1.00 97.67           H  
ATOM    208  CA  ASN A  13       4.229  10.650  16.238  1.00 97.67           C  
ATOM    209  HA  ASN A  13       3.295  10.549  15.685  1.00 97.67           H  
ATOM    210  C   ASN A  13       4.994  11.871  15.714  1.00 97.67           C  
ATOM    211  CB  ASN A  13       3.918  10.808  17.729  1.00 97.67           C  
ATOM    212  HB2 ASN A  13       3.614   9.836  18.119  1.00 97.67           H  
ATOM    213  HB3 ASN A  13       4.815  11.118  18.264  1.00 97.67           H  
ATOM    214  O   ASN A  13       6.223  11.931  15.796  1.00 97.67           O  
ATOM    215  CG  ASN A  13       2.796  11.788  18.015  1.00 97.67           C  
ATOM    216  ND2 ASN A  13       2.560  12.095  19.264  1.00 97.67           N  
ATOM    217 HD21 ASN A  13       1.610  12.396  19.431  1.00 97.67           H  
ATOM    218 HD22 ASN A  13       3.037  11.568  19.982  1.00 97.67           H  
ATOM    219  OD1 ASN A  13       2.122  12.298  17.133  1.00 97.67           O  
ATOM    220  N   LYS A  14       4.260  12.864  15.211  1.00 97.44           N  
ATOM    221  H   LYS A  14       3.264  12.712  15.145  1.00 97.44           H  
ATOM    222  CA  LYS A  14       4.789  14.119  14.654  1.00 97.44           C  
ATOM    223  HA  LYS A  14       3.944  14.658  14.227  1.00 97.44           H  
ATOM    224  C   LYS A  14       5.756  13.909  13.480  1.00 97.44           C  
ATOM    225  CB  LYS A  14       5.395  14.989  15.772  1.00 97.44           C  
ATOM    226  HB2 LYS A  14       5.665  15.958  15.352  1.00 97.44           H  
ATOM    227  HB3 LYS A  14       6.308  14.517  16.135  1.00 97.44           H  
ATOM    228  O   LYS A  14       6.562  14.789  13.178  1.00 97.44           O  
ATOM    229  CG  LYS A  14       4.442  15.220  16.953  1.00 97.44           C  
ATOM    230  HG2 LYS A  14       4.136  14.265  17.379  1.00 97.44           H  
ATOM    231  HG3 LYS A  14       3.558  15.754  16.606  1.00 97.44           H  
ATOM    232  CD  LYS A  14       5.138  16.026  18.052  1.00 97.44           C  
ATOM    233  HD2 LYS A  14       6.026  15.485  18.378  1.00 97.44           H  
ATOM    234  HD3 LYS A  14       5.429  17.002  17.662  1.00 97.44           H  
ATOM    235  CE  LYS A  14       4.173  16.194  19.228  1.00 97.44           C  
ATOM    236  HE2 LYS A  14       3.315  16.780  18.899  1.00 97.44           H  
ATOM    237  HE3 LYS A  14       3.808  15.207  19.512  1.00 97.44           H  
ATOM    238  NZ  LYS A  14       4.833  16.839  20.390  1.00 97.44           N  
ATOM    239  HZ1 LYS A  14       5.176  17.757  20.147  1.00 97.44           H  
ATOM    240  HZ2 LYS A  14       4.179  16.921  21.156  1.00 97.44           H  
ATOM    241  HZ3 LYS A  14       5.603  16.267  20.706  1.00 97.44           H  
ATOM    242  N   SER A  15       5.699  12.753  12.820  1.00 97.81           N  
ATOM    243  H   SER A  15       4.969  12.101  13.068  1.00 97.81           H  
ATOM    244  CA  SER A  15       6.512  12.478  11.635  1.00 97.81           C  
ATOM    245  HA  SER A  15       7.508  12.883  11.812  1.00 97.81           H  
ATOM    246  C   SER A  15       5.945  13.184  10.404  1.00 97.81           C  
ATOM    247  CB  SER A  15       6.683  10.974  11.400  1.00 97.81           C  
ATOM    248  HB2 SER A  15       7.274  10.818  10.498  1.00 97.81           H  
ATOM    249  HB3 SER A  15       7.218  10.538  12.244  1.00 97.81           H  
ATOM    250  O   SER A  15       4.746  13.445  10.308  1.00 97.81           O  
ATOM    251  OG  SER A  15       5.445  10.320  11.251  1.00 97.81           O  
ATOM    252  HG  SER A  15       5.146  10.053  12.123  1.00 97.81           H  
ATOM    253  N   ARG A  16       6.826  13.506   9.451  1.00 98.68           N  
ATOM    254  H   ARG A  16       7.787  13.222   9.575  1.00 98.68           H  
ATOM    255  CA  ARG A  16       6.420  13.987   8.128  1.00 98.68           C  
ATOM    256  HA  ARG A  16       5.440  14.456   8.209  1.00 98.68           H  
ATOM    257  C   ARG A  16       6.280  12.807   7.182  1.00 98.68           C  
ATOM    258  CB  ARG A  16       7.397  15.024   7.572  1.00 98.68           C  
ATOM    259  HB2 ARG A  16       8.412  14.628   7.602  1.00 98.68           H  
ATOM    260  HB3 ARG A  16       7.130  15.222   6.534  1.00 98.68           H  
ATOM    261  O   ARG A  16       7.223  12.029   7.030  1.00 98.68           O  
ATOM    262  CG  ARG A  16       7.320  16.342   8.344  1.00 98.68           C  
ATOM    263  HG2 ARG A  16       6.297  16.719   8.313  1.00 98.68           H  
ATOM    264  HG3 ARG A  16       7.616  16.188   9.382  1.00 98.68           H  
ATOM    265  CD  ARG A  16       8.257  17.356   7.685  1.00 98.68           C  
ATOM    266  HD2 ARG A  16       7.993  17.442   6.631  1.00 98.68           H  
ATOM    267  HD3 ARG A  16       9.280  16.988   7.765  1.00 98.68           H  
ATOM    268  NE  ARG A  16       8.149  18.679   8.322  1.00 98.68           N  
ATOM    269  HE  ARG A  16       7.438  18.778   9.032  1.00 98.68           H  
ATOM    270  NH1 ARG A  16       9.786  19.717   7.093  1.00 98.68           N  
ATOM    271 HH11 ARG A  16      10.302  20.551   6.848  1.00 98.68           H  
ATOM    272 HH12 ARG A  16       9.932  18.858   6.582  1.00 98.68           H  
ATOM    273  NH2 ARG A  16       8.650  20.876   8.627  1.00 98.68           N  
ATOM    274 HH21 ARG A  16       9.174  21.701   8.374  1.00 98.68           H  
ATOM    275 HH22 ARG A  16       7.913  20.943   9.314  1.00 98.68           H  
ATOM    276  CZ  ARG A  16       8.862  19.746   8.014  1.00 98.68           C  
ATOM    277  N   VAL A  17       5.128  12.704   6.537  1.00 98.71           N  
ATOM    278  H   VAL A  17       4.431  13.421   6.679  1.00 98.71           H  
ATOM    279  CA  VAL A  17       4.769  11.582   5.669  1.00 98.71           C  
ATOM    280  HA  VAL A  17       5.680  11.050   5.395  1.00 98.71           H  
ATOM    281  C   VAL A  17       4.140  12.063   4.364  1.00 98.71           C  
ATOM    282  CB  VAL A  17       3.854  10.575   6.395  1.00 98.71           C  
ATOM    283  HB  VAL A  17       3.696   9.738   5.714  1.00 98.71           H  
ATOM    284  O   VAL A  17       3.690  13.202   4.262  1.00 98.71           O  
ATOM    285  CG1 VAL A  17       4.506  10.008   7.663  1.00 98.71           C  
ATOM    286 HG11 VAL A  17       3.897   9.192   8.052  1.00 98.71           H  
ATOM    287 HG12 VAL A  17       5.497   9.620   7.427  1.00 98.71           H  
ATOM    288 HG13 VAL A  17       4.588  10.776   8.431  1.00 98.71           H  
ATOM    289  CG2 VAL A  17       2.481  11.151   6.763  1.00 98.71           C  
ATOM    290 HG21 VAL A  17       1.893  10.393   7.279  1.00 98.71           H  
ATOM    291 HG22 VAL A  17       1.943  11.432   5.858  1.00 98.71           H  
ATOM    292 HG23 VAL A  17       2.590  12.022   7.409  1.00 98.71           H  
ATOM    293  N   ILE A  18       4.120  11.183   3.372  1.00 98.12           N  
ATOM    294  H   ILE A  18       4.556  10.287   3.538  1.00 98.12           H  
ATOM    295  CA  ILE A  18       3.349  11.308   2.134  1.00 98.12           C  
ATOM    296  HA  ILE A  18       2.866  12.284   2.094  1.00 98.12           H  
ATOM    297  C   ILE A  18       2.259  10.236   2.168  1.00 98.12           C  
ATOM    298  CB  ILE A  18       4.274  11.180   0.900  1.00 98.12           C  
ATOM    299  HB  ILE A  18       4.856  10.264   1.000  1.00 98.12           H  
ATOM    300  O   ILE A  18       2.517   9.099   2.580  1.00 98.12           O  
ATOM    301  CG1 ILE A  18       5.245  12.381   0.840  1.00 98.12           C  
ATOM    302 HG12 ILE A  18       5.696  12.536   1.820  1.00 98.12           H  
ATOM    303 HG13 ILE A  18       4.689  13.284   0.586  1.00 98.12           H  
ATOM    304  CG2 ILE A  18       3.460  11.094  -0.405  1.00 98.12           C  
ATOM    305 HG21 ILE A  18       4.119  11.044  -1.272  1.00 98.12           H  
ATOM    306 HG22 ILE A  18       2.821  11.971  -0.507  1.00 98.12           H  
ATOM    307 HG23 ILE A  18       2.845  10.194  -0.421  1.00 98.12           H  
ATOM    308  CD1 ILE A  18       6.398  12.209  -0.155  1.00 98.12           C  
ATOM    309 HD11 ILE A  18       7.066  13.066  -0.079  1.00 98.12           H  
ATOM    310 HD12 ILE A  18       6.028  12.154  -1.179  1.00 98.12           H  
ATOM    311 HD13 ILE A  18       6.959  11.306   0.086  1.00 98.12           H  
ATOM    312  N   LEU A  19       1.052  10.598   1.732  1.00 97.79           N  
ATOM    313  H   LEU A  19       0.927  11.535   1.375  1.00 97.79           H  
ATOM    314  CA  LEU A  19      -0.046   9.654   1.556  1.00 97.79           C  
ATOM    315  HA  LEU A  19      -0.083   9.007   2.433  1.00 97.79           H  
ATOM    316  C   LEU A  19       0.207   8.787   0.319  1.00 97.79           C  
ATOM    317  CB  LEU A  19      -1.367  10.430   1.454  1.00 97.79           C  
ATOM    318  HB2 LEU A  19      -1.333  11.060   0.565  1.00 97.79           H  
ATOM    319  HB3 LEU A  19      -1.462  11.073   2.329  1.00 97.79           H  
ATOM    320  O   LEU A  19       0.347   9.295  -0.795  1.00 97.79           O  
ATOM    321  CG  LEU A  19      -2.620   9.543   1.375  1.00 97.79           C  
ATOM    322  HG  LEU A  19      -2.573   8.906   0.492  1.00 97.79           H  
ATOM    323  CD1 LEU A  19      -2.773   8.668   2.615  1.00 97.79           C  
ATOM    324 HD11 LEU A  19      -1.986   7.916   2.657  1.00 97.79           H  
ATOM    325 HD12 LEU A  19      -2.762   9.276   3.520  1.00 97.79           H  
ATOM    326 HD13 LEU A  19      -3.726   8.142   2.548  1.00 97.79           H  
ATOM    327  CD2 LEU A  19      -3.859  10.430   1.284  1.00 97.79           C  
ATOM    328 HD21 LEU A  19      -3.819  11.046   0.386  1.00 97.79           H  
ATOM    329 HD22 LEU A  19      -4.750   9.803   1.243  1.00 97.79           H  
ATOM    330 HD23 LEU A  19      -3.928  11.078   2.157  1.00 97.79           H  
ATOM    331  N   VAL A  20       0.272   7.475   0.518  1.00 96.56           N  
ATOM    332  H   VAL A  20       0.095   7.113   1.444  1.00 96.56           H  
ATOM    333  CA  VAL A  20       0.503   6.510  -0.560  1.00 96.56           C  
ATOM    334  HA  VAL A  20       1.058   6.993  -1.365  1.00 96.56           H  
ATOM    335  C   VAL A  20      -0.826   6.060  -1.145  1.00 96.56           C  
ATOM    336  CB  VAL A  20       1.342   5.322  -0.065  1.00 96.56           C  
ATOM    337  HB  VAL A  20       0.834   4.824   0.760  1.00 96.56           H  
ATOM    338  O   VAL A  20      -1.041   6.209  -2.350  1.00 96.56           O  
ATOM    339  CG1 VAL A  20       1.556   4.306  -1.184  1.00 96.56           C  
ATOM    340 HG11 VAL A  20       2.215   3.518  -0.818  1.00 96.56           H  
ATOM    341 HG12 VAL A  20       0.607   3.849  -1.468  1.00 96.56           H  
ATOM    342 HG13 VAL A  20       2.010   4.777  -2.055  1.00 96.56           H  
ATOM    343  CG2 VAL A  20       2.715   5.803   0.421  1.00 96.56           C  
ATOM    344 HG21 VAL A  20       3.288   4.956   0.797  1.00 96.56           H  
ATOM    345 HG22 VAL A  20       2.595   6.519   1.234  1.00 96.56           H  
ATOM    346 HG23 VAL A  20       3.251   6.275  -0.402  1.00 96.56           H  
ATOM    347  N   ASP A  21      -1.717   5.564  -0.285  1.00 93.85           N  
ATOM    348  H   ASP A  21      -1.481   5.515   0.696  1.00 93.85           H  
ATOM    349  CA  ASP A  21      -3.054   5.111  -0.655  1.00 93.85           C  
ATOM    350  HA  ASP A  21      -3.421   5.764  -1.447  1.00 93.85           H  
ATOM    351  C   ASP A  21      -4.031   5.209   0.528  1.00 93.85           C  
ATOM    352  CB  ASP A  21      -2.988   3.672  -1.193  1.00 93.85           C  
ATOM    353  HB2 ASP A  21      -2.153   3.576  -1.886  1.00 93.85           H  
ATOM    354  HB3 ASP A  21      -2.830   2.985  -0.362  1.00 93.85           H  
ATOM    355  O   ASP A  21      -3.619   5.110   1.685  1.00 93.85           O  
ATOM    356  CG  ASP A  21      -4.271   3.316  -1.941  1.00 93.85           C  
ATOM    357  OD1 ASP A  21      -4.719   4.184  -2.732  1.00 93.85           O  
ATOM    358  OD2 ASP A  21      -4.823   2.226  -1.690  1.00 93.85           O  
ATOM    359  N   ALA A  22      -5.315   5.429   0.243  1.00 94.64           N  
ATOM    360  H   ALA A  22      -5.589   5.429  -0.730  1.00 94.64           H  
ATOM    361  CA  ALA A  22      -6.385   5.489   1.241  1.00 94.64           C  
ATOM    362  HA  ALA A  22      -6.244   4.689   1.968  1.00 94.64           H  
ATOM    363  C   ALA A  22      -7.757   5.282   0.584  1.00 94.64           C  
ATOM    364  CB  ALA A  22      -6.326   6.834   1.981  1.00 94.64           C  
ATOM    365  HB1 ALA A  22      -6.245   7.657   1.271  1.00 94.64           H  
ATOM    366  HB2 ALA A  22      -7.225   6.967   2.583  1.00 94.64           H  
ATOM    367  HB3 ALA A  22      -5.462   6.840   2.647  1.00 94.64           H  
ATOM    368  O   ALA A  22      -8.465   6.238   0.282  1.00 94.64           O  
ATOM    369  N   THR A  23      -8.146   4.028   0.361  1.00 89.86           N  
ATOM    370  H   THR A  23      -7.500   3.269   0.521  1.00 89.86           H  
ATOM    371  CA  THR A  23      -9.493   3.698  -0.147  1.00 89.86           C  
ATOM    372  HA  THR A  23      -9.868   4.530  -0.743  1.00 89.86           H  
ATOM    373  C   THR A  23     -10.517   3.467   0.964  1.00 89.86           C  
ATOM    374  CB  THR A  23      -9.449   2.469  -1.060  1.00 89.86           C  
ATOM    375  HB  THR A  23     -10.456   2.259  -1.419  1.00 89.86           H  
ATOM    376  O   THR A  23     -11.705   3.348   0.689  1.00 89.86           O  
ATOM    377  CG2 THR A  23      -8.547   2.691  -2.275  1.00 89.86           C  
ATOM    378 HG21 THR A  23      -7.508   2.806  -1.965  1.00 89.86           H  
ATOM    379 HG22 THR A  23      -8.862   3.585  -2.812  1.00 89.86           H  
ATOM    380 HG23 THR A  23      -8.618   1.830  -2.940  1.00 89.86           H  
ATOM    381  OG1 THR A  23      -8.977   1.346  -0.343  1.00 89.86           O  
ATOM    382  HG1 THR A  23      -9.640   1.147   0.322  1.00 89.86           H  
ATOM    383  N   ASP A  24     -10.059   3.358   2.210  1.00 94.15           N  
ATOM    384  H   ASP A  24      -9.069   3.487   2.363  1.00 94.15           H  
ATOM    385  CA  ASP A  24     -10.861   3.126   3.410  1.00 94.15           C  
ATOM    386  HA  ASP A  24     -11.851   3.566   3.288  1.00 94.15           H  
ATOM    387  C   ASP A  24     -10.149   3.801   4.591  1.00 94.15           C  
ATOM    388  CB  ASP A  24     -11.009   1.609   3.614  1.00 94.15           C  
ATOM    389  HB2 ASP A  24     -10.023   1.175   3.782  1.00 94.15           H  
ATOM    390  HB3 ASP A  24     -11.408   1.172   2.699  1.00 94.15           H  
ATOM    391  O   ASP A  24      -8.918   3.750   4.684  1.00 94.15           O  
ATOM    392  CG  ASP A  24     -11.916   1.217   4.783  1.00 94.15           C  
ATOM    393  OD1 ASP A  24     -11.625   1.665   5.912  1.00 94.15           O  
ATOM    394  OD2 ASP A  24     -12.830   0.402   4.552  1.00 94.15           O  
ATOM    395  N   VAL A  25     -10.899   4.428   5.500  1.00 96.64           N  
ATOM    396  H   VAL A  25     -11.903   4.329   5.447  1.00 96.64           H  
ATOM    397  CA  VAL A  25     -10.328   5.139   6.656  1.00 96.64           C  
ATOM    398  HA  VAL A  25      -9.597   5.855   6.281  1.00 96.64           H  
ATOM    399  C   VAL A  25      -9.568   4.209   7.609  1.00 96.64           C  
ATOM    400  CB  VAL A  25     -11.402   5.934   7.420  1.00 96.64           C  
ATOM    401  HB  VAL A  25     -10.910   6.464   8.236  1.00 96.64           H  
ATOM    402  O   VAL A  25      -8.669   4.661   8.308  1.00 96.64           O  
ATOM    403  CG1 VAL A  25     -12.063   6.982   6.516  1.00 96.64           C  
ATOM    404 HG11 VAL A  25     -12.634   6.497   5.724  1.00 96.64           H  
ATOM    405 HG12 VAL A  25     -12.747   7.591   7.107  1.00 96.64           H  
ATOM    406 HG13 VAL A  25     -11.303   7.627   6.077  1.00 96.64           H  
ATOM    407  CG2 VAL A  25     -12.486   5.045   8.032  1.00 96.64           C  
ATOM    408 HG21 VAL A  25     -13.158   5.670   8.620  1.00 96.64           H  
ATOM    409 HG22 VAL A  25     -13.061   4.532   7.261  1.00 96.64           H  
ATOM    410 HG23 VAL A  25     -12.046   4.314   8.710  1.00 96.64           H  
ATOM    411  N   GLN A  26      -9.858   2.907   7.605  1.00 95.39           N  
ATOM    412  H   GLN A  26     -10.614   2.598   7.012  1.00 95.39           H  
ATOM    413  CA  GLN A  26      -9.154   1.875   8.370  1.00 95.39           C  
ATOM    414  HA  GLN A  26      -8.764   2.321   9.284  1.00 95.39           H  
ATOM    415  C   GLN A  26      -7.972   1.263   7.604  1.00 95.39           C  
ATOM    416  CB  GLN A  26     -10.129   0.755   8.763  1.00 95.39           C  
ATOM    417  HB2 GLN A  26      -9.597   0.042   9.392  1.00 95.39           H  
ATOM    418  HB3 GLN A  26     -10.463   0.236   7.865  1.00 95.39           H  
ATOM    419  O   GLN A  26      -7.215   0.470   8.170  1.00 95.39           O  
ATOM    420  CG  GLN A  26     -11.358   1.256   9.533  1.00 95.39           C  
ATOM    421  HG2 GLN A  26     -11.035   1.804  10.418  1.00 95.39           H  
ATOM    422  HG3 GLN A  26     -11.933   1.930   8.898  1.00 95.39           H  
ATOM    423  CD  GLN A  26     -12.286   0.127   9.967  1.00 95.39           C  
ATOM    424  NE2 GLN A  26     -13.459   0.461  10.458  1.00 95.39           N  
ATOM    425 HE21 GLN A  26     -13.742   1.430  10.451  1.00 95.39           H  
ATOM    426 HE22 GLN A  26     -14.090  -0.299  10.671  1.00 95.39           H  
ATOM    427  OE1 GLN A  26     -11.991  -1.059   9.898  1.00 95.39           O  
ATOM    428  N   ARG A  27      -7.794   1.577   6.315  1.00 95.08           N  
ATOM    429  H   ARG A  27      -8.435   2.244   5.909  1.00 95.08           H  
ATOM    430  CA  ARG A  27      -6.698   1.075   5.468  1.00 95.08           C  
ATOM    431  HA  ARG A  27      -5.915   0.655   6.099  1.00 95.08           H  
ATOM    432  C   ARG A  27      -6.013   2.214   4.729  1.00 95.08           C  
ATOM    433  CB  ARG A  27      -7.168  -0.036   4.520  1.00 95.08           C  
ATOM    434  HB2 ARG A  27      -7.991   0.325   3.903  1.00 95.08           H  
ATOM    435  HB3 ARG A  27      -6.336  -0.275   3.858  1.00 95.08           H  
ATOM    436  O   ARG A  27      -6.081   2.317   3.506  1.00 95.08           O  
ATOM    437  CG  ARG A  27      -7.589  -1.313   5.258  1.00 95.08           C  
ATOM    438  HG2 ARG A  27      -6.809  -1.604   5.962  1.00 95.08           H  
ATOM    439  HG3 ARG A  27      -8.505  -1.117   5.816  1.00 95.08           H  
ATOM    440  CD  ARG A  27      -7.847  -2.464   4.273  1.00 95.08           C  
ATOM    441  HD2 ARG A  27      -8.259  -3.312   4.820  1.00 95.08           H  
ATOM    442  HD3 ARG A  27      -8.604  -2.139   3.559  1.00 95.08           H  
ATOM    443  NE  ARG A  27      -6.626  -2.877   3.534  1.00 95.08           N  
ATOM    444  HE  ARG A  27      -6.499  -2.459   2.624  1.00 95.08           H  
ATOM    445  NH1 ARG A  27      -5.678  -4.200   5.151  1.00 95.08           N  
ATOM    446 HH11 ARG A  27      -6.426  -3.925   5.772  1.00 95.08           H  
ATOM    447 HH12 ARG A  27      -4.859  -4.668   5.510  1.00 95.08           H  
ATOM    448  NH2 ARG A  27      -4.613  -3.918   3.206  1.00 95.08           N  
ATOM    449 HH21 ARG A  27      -4.487  -3.461   2.314  1.00 95.08           H  
ATOM    450 HH22 ARG A  27      -3.840  -4.475   3.541  1.00 95.08           H  
ATOM    451  CZ  ARG A  27      -5.650  -3.662   3.961  1.00 95.08           C  
ATOM    452  N   VAL A  28      -5.305   3.034   5.497  1.00 97.46           N  
ATOM    453  H   VAL A  28      -5.320   2.896   6.498  1.00 97.46           H  
ATOM    454  CA  VAL A  28      -4.496   4.136   4.980  1.00 97.46           C  
ATOM    455  HA  VAL A  28      -4.762   4.318   3.938  1.00 97.46           H  
ATOM    456  C   VAL A  28      -3.021   3.764   5.008  1.00 97.46           C  
ATOM    457  CB  VAL A  28      -4.808   5.422   5.759  1.00 97.46           C  
ATOM    458  HB  VAL A  28      -4.652   5.255   6.825  1.00 97.46           H  
ATOM    459  O   VAL A  28      -2.518   3.255   6.007  1.00 97.46           O  
ATOM    460  CG1 VAL A  28      -3.908   6.581   5.322  1.00 97.46           C  
ATOM    461 HG11 VAL A  28      -2.879   6.393   5.630  1.00 97.46           H  
ATOM    462 HG12 VAL A  28      -3.938   6.678   4.237  1.00 97.46           H  
ATOM    463 HG13 VAL A  28      -4.239   7.510   5.785  1.00 97.46           H  
ATOM    464  CG2 VAL A  28      -6.278   5.796   5.543  1.00 97.46           C  
ATOM    465 HG21 VAL A  28      -6.437   6.855   5.747  1.00 97.46           H  
ATOM    466 HG22 VAL A  28      -6.578   5.600   4.514  1.00 97.46           H  
ATOM    467 HG23 VAL A  28      -6.911   5.202   6.202  1.00 97.46           H  
ATOM    468  N   PHE A  29      -2.309   4.029   3.918  1.00 97.91           N  
ATOM    469  H   PHE A  29      -2.784   4.441   3.128  1.00 97.91           H  
ATOM    470  CA  PHE A  29      -0.884   3.757   3.779  1.00 97.91           C  
ATOM    471  HA  PHE A  29      -0.532   3.278   4.693  1.00 97.91           H  
ATOM    472  C   PHE A  29      -0.108   5.056   3.611  1.00 97.91           C  
ATOM    473  CB  PHE A  29      -0.627   2.765   2.640  1.00 97.91           C  
ATOM    474  HB2 PHE A  29       0.448   2.677   2.480  1.00 97.91           H  
ATOM    475  HB3 PHE A  29      -1.070   3.143   1.718  1.00 97.91           H  
ATOM    476  O   PHE A  29      -0.433   5.898   2.773  1.00 97.91           O  
ATOM    477  CG  PHE A  29      -1.187   1.392   2.944  1.00 97.91           C  
ATOM    478  CD1 PHE A  29      -0.396   0.432   3.603  1.00 97.91           C  
ATOM    479  HD1 PHE A  29       0.630   0.658   3.853  1.00 97.91           H  
ATOM    480  CD2 PHE A  29      -2.528   1.099   2.633  1.00 97.91           C  
ATOM    481  HD2 PHE A  29      -3.136   1.830   2.121  1.00 97.91           H  
ATOM    482  CE1 PHE A  29      -0.957  -0.809   3.953  1.00 97.91           C  
ATOM    483  HE1 PHE A  29      -0.369  -1.546   4.480  1.00 97.91           H  
ATOM    484  CE2 PHE A  29      -3.087  -0.138   2.997  1.00 97.91           C  
ATOM    485  HE2 PHE A  29      -4.119  -0.342   2.755  1.00 97.91           H  
ATOM    486  CZ  PHE A  29      -2.300  -1.092   3.664  1.00 97.91           C  
ATOM    487  HZ  PHE A  29      -2.724  -2.042   3.955  1.00 97.91           H  
ATOM    488  N   VAL A  30       0.949   5.210   4.401  1.00 98.38           N  
ATOM    489  H   VAL A  30       1.164   4.469   5.052  1.00 98.38           H  
ATOM    490  CA  VAL A  30       1.826   6.386   4.388  1.00 98.38           C  
ATOM    491  HA  VAL A  30       1.604   6.981   3.503  1.00 98.38           H  
ATOM    492  C   VAL A  30       3.286   5.963   4.283  1.00 98.38           C  
ATOM    493  CB  VAL A  30       1.597   7.288   5.616  1.00 98.38           C  
ATOM    494  HB  VAL A  30       2.279   8.134   5.532  1.00 98.38           H  
ATOM    495  O   VAL A  30       3.655   4.865   4.697  1.00 98.38           O  
ATOM    496  CG1 VAL A  30       0.175   7.859   5.650  1.00 98.38           C  
ATOM    497 HG11 VAL A  30      -0.043   8.362   4.708  1.00 98.38           H  
ATOM    498 HG12 VAL A  30      -0.550   7.060   5.803  1.00 98.38           H  
ATOM    499 HG13 VAL A  30       0.083   8.580   6.462  1.00 98.38           H  
ATOM    500  CG2 VAL A  30       1.886   6.584   6.950  1.00 98.38           C  
ATOM    501 HG21 VAL A  30       1.214   5.736   7.082  1.00 98.38           H  
ATOM    502 HG22 VAL A  30       1.738   7.283   7.773  1.00 98.38           H  
ATOM    503 HG23 VAL A  30       2.917   6.231   6.979  1.00 98.38           H  
ATOM    504  N   ARG A  31       4.137   6.845   3.760  1.00 97.91           N  
ATOM    505  H   ARG A  31       3.756   7.716   3.421  1.00 97.91           H  
ATOM    506  CA  ARG A  31       5.598   6.665   3.729  1.00 97.91           C  
ATOM    507  HA  ARG A  31       5.853   5.841   4.396  1.00 97.91           H  
ATOM    508  C   ARG A  31       6.308   7.915   4.245  1.00 97.91           C  
ATOM    509  CB  ARG A  31       6.054   6.258   2.318  1.00 97.91           C  
ATOM    510  HB2 ARG A  31       7.107   5.976   2.353  1.00 97.91           H  
ATOM    511  HB3 ARG A  31       5.478   5.379   2.031  1.00 97.91           H  
ATOM    512  O   ARG A  31       5.748   9.001   4.095  1.00 97.91           O  
ATOM    513  CG  ARG A  31       5.861   7.329   1.230  1.00 97.91           C  
ATOM    514  HG2 ARG A  31       4.821   7.654   1.214  1.00 97.91           H  
ATOM    515  HG3 ARG A  31       6.492   8.191   1.447  1.00 97.91           H  
ATOM    516  CD  ARG A  31       6.234   6.762  -0.151  1.00 97.91           C  
ATOM    517  HD2 ARG A  31       5.653   5.858  -0.332  1.00 97.91           H  
ATOM    518  HD3 ARG A  31       7.286   6.476  -0.158  1.00 97.91           H  
ATOM    519  NE  ARG A  31       5.963   7.719  -1.247  1.00 97.91           N  
ATOM    520  HE  ARG A  31       5.119   7.581  -1.785  1.00 97.91           H  
ATOM    521  NH1 ARG A  31       7.892   8.955  -1.108  1.00 97.91           N  
ATOM    522 HH11 ARG A  31       8.451   9.707  -1.484  1.00 97.91           H  
ATOM    523 HH12 ARG A  31       8.205   8.382  -0.337  1.00 97.91           H  
ATOM    524  NH2 ARG A  31       6.394   9.472  -2.658  1.00 97.91           N  
ATOM    525 HH21 ARG A  31       5.595   9.327  -3.259  1.00 97.91           H  
ATOM    526 HH22 ARG A  31       6.933  10.266  -2.971  1.00 97.91           H  
ATOM    527  CZ  ARG A  31       6.745   8.699  -1.671  1.00 97.91           C  
ATOM    528  N   PRO A  32       7.512   7.821   4.835  1.00 98.25           N  
ATOM    529  CA  PRO A  32       8.238   9.006   5.285  1.00 98.25           C  
ATOM    530  HA  PRO A  32       7.648   9.500   6.056  1.00 98.25           H  
ATOM    531  C   PRO A  32       8.504   9.988   4.134  1.00 98.25           C  
ATOM    532  CB  PRO A  32       9.537   8.492   5.907  1.00 98.25           C  
ATOM    533  HB2 PRO A  32      10.337   8.535   5.168  1.00 98.25           H  
ATOM    534  HB3 PRO A  32       9.815   9.064   6.793  1.00 98.25           H  
ATOM    535  O   PRO A  32       8.806   9.577   3.013  1.00 98.25           O  
ATOM    536  CG  PRO A  32       9.241   7.031   6.247  1.00 98.25           C  
ATOM    537  HG2 PRO A  32      10.143   6.420   6.226  1.00 98.25           H  
ATOM    538  HG3 PRO A  32       8.761   6.972   7.224  1.00 98.25           H  
ATOM    539  CD  PRO A  32       8.249   6.608   5.167  1.00 98.25           C  
ATOM    540  HD2 PRO A  32       7.600   5.823   5.554  1.00 98.25           H  
ATOM    541  HD3 PRO A  32       8.785   6.255   4.286  1.00 98.25           H  
ATOM    542  N   ALA A  33       8.398  11.287   4.420  1.00 97.86           N  
ATOM    543  H   ALA A  33       8.115  11.545   5.354  1.00 97.86           H  
ATOM    544  CA  ALA A  33       8.551  12.357   3.428  1.00 97.86           C  
ATOM    545  HA  ALA A  33       8.243  11.980   2.453  1.00 97.86           H  
ATOM    546  C   ALA A  33       9.995  12.867   3.273  1.00 97.86           C  
ATOM    547  CB  ALA A  33       7.612  13.505   3.811  1.00 97.86           C  
ATOM    548  HB1 ALA A  33       6.591  13.138   3.915  1.00 97.86           H  
ATOM    549  HB2 ALA A  33       7.940  13.951   4.750  1.00 97.86           H  
ATOM    550  HB3 ALA A  33       7.628  14.264   3.028  1.00 97.86           H  
ATOM    551  O   ALA A  33      10.244  13.805   2.519  1.00 97.86           O  
ATOM    552  N   ASP A  34      10.952  12.327   4.030  1.00 97.20           N  
ATOM    553  H   ASP A  34      10.745  11.503   4.576  1.00 97.20           H  
ATOM    554  CA  ASP A  34      12.343  12.751   3.914  1.00 97.20           C  
ATOM    555  HA  ASP A  34      12.355  13.840   3.898  1.00 97.20           H  
ATOM    556  C   ASP A  34      12.971  12.262   2.598  1.00 97.20           C  
ATOM    557  CB  ASP A  34      13.142  12.311   5.144  1.00 97.20           C  
ATOM    558  HB2 ASP A  34      14.094  12.841   5.152  1.00 97.20           H  
ATOM    559  HB3 ASP A  34      12.601  12.581   6.051  1.00 97.20           H  
ATOM    560  O   ASP A  34      12.633  11.205   2.064  1.00 97.20           O  
ATOM    561  CG  ASP A  34      13.407  10.811   5.123  1.00 97.20           C  
ATOM    562  OD1 ASP A  34      14.454  10.422   4.558  1.00 97.20           O  
ATOM    563  OD2 ASP A  34      12.555  10.054   5.634  1.00 97.20           O  
ATOM    564  N   THR A  35      13.936  13.026   2.083  1.00 96.44           N  
ATOM    565  H   THR A  35      14.133  13.916   2.519  1.00 96.44           H  
ATOM    566  CA  THR A  35      14.563  12.762   0.781  1.00 96.44           C  
ATOM    567  HA  THR A  35      13.798  12.816   0.006  1.00 96.44           H  
ATOM    568  C   THR A  35      15.218  11.384   0.690  1.00 96.44           C  
ATOM    569  CB  THR A  35      15.637  13.824   0.506  1.00 96.44           C  
ATOM    570  HB  THR A  35      16.441  13.708   1.233  1.00 96.44           H  
ATOM    571  O   THR A  35      15.258  10.801  -0.393  1.00 96.44           O  
ATOM    572  CG2 THR A  35      16.240  13.747  -0.896  1.00 96.44           C  
ATOM    573 HG21 THR A  35      16.857  12.853  -0.986  1.00 96.44           H  
ATOM    574 HG22 THR A  35      16.861  14.625  -1.074  1.00 96.44           H  
ATOM    575 HG23 THR A  35      15.443  13.713  -1.639  1.00 96.44           H  
ATOM    576  OG1 THR A  35      15.101  15.116   0.662  1.00 96.44           O  
ATOM    577  HG1 THR A  35      14.385  15.220   0.030  1.00 96.44           H  
ATOM    578  N   ARG A  36      15.757  10.848   1.794  1.00 97.17           N  
ATOM    579  H   ARG A  36      15.519  11.252   2.688  1.00 97.17           H  
ATOM    580  CA  ARG A  36      16.401   9.529   1.778  1.00 97.17           C  
ATOM    581  HA  ARG A  36      17.058   9.462   0.911  1.00 97.17           H  
ATOM    582  C   ARG A  36      15.352   8.438   1.597  1.00 97.17           C  
ATOM    583  CB  ARG A  36      17.231   9.334   3.055  1.00 97.17           C  
ATOM    584  HB2 ARG A  36      17.977  10.125   3.120  1.00 97.17           H  
ATOM    585  HB3 ARG A  36      16.582   9.399   3.928  1.00 97.17           H  
ATOM    586  O   ARG A  36      15.557   7.553   0.772  1.00 97.17           O  
ATOM    587  CG  ARG A  36      17.937   7.972   3.077  1.00 97.17           C  
ATOM    588  HG2 ARG A  36      17.207   7.171   2.965  1.00 97.17           H  
ATOM    589  HG3 ARG A  36      18.657   7.918   2.260  1.00 97.17           H  
ATOM    590  CD  ARG A  36      18.653   7.781   4.415  1.00 97.17           C  
ATOM    591  HD2 ARG A  36      19.416   8.551   4.525  1.00 97.17           H  
ATOM    592  HD3 ARG A  36      17.918   7.894   5.212  1.00 97.17           H  
ATOM    593  NE  ARG A  36      19.271   6.445   4.494  1.00 97.17           N  
ATOM    594  HE  ARG A  36      19.299   5.909   3.639  1.00 97.17           H  
ATOM    595  NH1 ARG A  36      19.694   6.449   6.750  1.00 97.17           N  
ATOM    596 HH11 ARG A  36      19.267   7.362   6.815  1.00 97.17           H  
ATOM    597 HH12 ARG A  36      20.032   5.977   7.576  1.00 97.17           H  
ATOM    598  NH2 ARG A  36      20.238   4.662   5.526  1.00 97.17           N  
ATOM    599 HH21 ARG A  36      20.565   4.199   6.361  1.00 97.17           H  
ATOM    600 HH22 ARG A  36      20.256   4.164   4.647  1.00 97.17           H  
ATOM    601  CZ  ARG A  36      19.731   5.861   5.586  1.00 97.17           C  
ATOM    602  N   SER A  37      14.245   8.522   2.327  1.00 96.02           N  
ATOM    603  H   SER A  37      14.181   9.246   3.028  1.00 96.02           H  
ATOM    604  CA  SER A  37      13.131   7.581   2.209  1.00 96.02           C  
ATOM    605  HA  SER A  37      13.511   6.565   2.316  1.00 96.02           H  
ATOM    606  C   SER A  37      12.432   7.672   0.854  1.00 96.02           C  
ATOM    607  CB  SER A  37      12.122   7.821   3.326  1.00 96.02           C  
ATOM    608  HB2 SER A  37      11.725   8.833   3.252  1.00 96.02           H  
ATOM    609  HB3 SER A  37      11.301   7.111   3.232  1.00 96.02           H  
ATOM    610  O   SER A  37      12.097   6.634   0.292  1.00 96.02           O  
ATOM    611  OG  SER A  37      12.749   7.640   4.581  1.00 96.02           O  
ATOM    612  HG  SER A  37      12.734   8.493   5.020  1.00 96.02           H  
ATOM    613  N   GLN A  38      12.272   8.875   0.287  1.00 93.42           N  
ATOM    614  H   GLN A  38      12.496   9.700   0.825  1.00 93.42           H  
ATOM    615  CA  GLN A  38      11.718   9.040  -1.064  1.00 93.42           C  
ATOM    616  HA  GLN A  38      10.755   8.531  -1.097  1.00 93.42           H  
ATOM    617  C   GLN A  38      12.603   8.361  -2.115  1.00 93.42           C  
ATOM    618  CB  GLN A  38      11.477  10.527  -1.360  1.00 93.42           C  
ATOM    619  HB2 GLN A  38      10.859  10.932  -0.558  1.00 93.42           H  
ATOM    620  HB3 GLN A  38      12.426  11.064  -1.362  1.00 93.42           H  
ATOM    621  O   GLN A  38      12.121   7.493  -2.830  1.00 93.42           O  
ATOM    622  CG  GLN A  38      10.753  10.765  -2.701  1.00 93.42           C  
ATOM    623  HG2 GLN A  38      11.449  10.643  -3.531  1.00 93.42           H  
ATOM    624  HG3 GLN A  38       9.957  10.031  -2.825  1.00 93.42           H  
ATOM    625  CD  GLN A  38      10.152  12.168  -2.754  1.00 93.42           C  
ATOM    626  NE2 GLN A  38       8.895  12.323  -3.118  1.00 93.42           N  
ATOM    627 HE21 GLN A  38       8.409  11.658  -3.702  1.00 93.42           H  
ATOM    628 HE22 GLN A  38       8.538  13.268  -3.138  1.00 93.42           H  
ATOM    629  OE1 GLN A  38      10.790  13.146  -2.393  1.00 93.42           O  
ATOM    630  N   LYS A  39      13.916   8.631  -2.114  1.00 95.56           N  
ATOM    631  H   LYS A  39      14.259   9.346  -1.488  1.00 95.56           H  
ATOM    632  CA  LYS A  39      14.859   7.952  -3.020  1.00 95.56           C  
ATOM    633  HA  LYS A  39      14.545   8.123  -4.050  1.00 95.56           H  
ATOM    634  C   LYS A  39      14.866   6.436  -2.839  1.00 95.56           C  
ATOM    635  CB  LYS A  39      16.278   8.490  -2.813  1.00 95.56           C  
ATOM    636  HB2 LYS A  39      16.977   7.830  -3.327  1.00 95.56           H  
ATOM    637  HB3 LYS A  39      16.517   8.486  -1.749  1.00 95.56           H  
ATOM    638  O   LYS A  39      14.930   5.706  -3.817  1.00 95.56           O  
ATOM    639  CG  LYS A  39      16.442   9.900  -3.384  1.00 95.56           C  
ATOM    640  HG2 LYS A  39      16.254   9.872  -4.457  1.00 95.56           H  
ATOM    641  HG3 LYS A  39      15.727  10.582  -2.923  1.00 95.56           H  
ATOM    642  CD  LYS A  39      17.867  10.397  -3.130  1.00 95.56           C  
ATOM    643  HD2 LYS A  39      18.049  10.435  -2.056  1.00 95.56           H  
ATOM    644  HD3 LYS A  39      18.570   9.708  -3.598  1.00 95.56           H  
ATOM    645  CE  LYS A  39      18.018  11.791  -3.738  1.00 95.56           C  
ATOM    646  HE2 LYS A  39      17.327  12.468  -3.236  1.00 95.56           H  
ATOM    647  HE3 LYS A  39      17.719  11.737  -4.785  1.00 95.56           H  
ATOM    648  NZ  LYS A  39      19.413  12.281  -3.632  1.00 95.56           N  
ATOM    649  HZ1 LYS A  39      19.488  13.193  -4.059  1.00 95.56           H  
ATOM    650  HZ2 LYS A  39      20.030  11.651  -4.125  1.00 95.56           H  
ATOM    651  HZ3 LYS A  39      19.697  12.339  -2.665  1.00 95.56           H  
ATOM    652  N   ALA A  40      14.817   5.950  -1.599  1.00 95.43           N  
ATOM    653  H   ALA A  40      14.787   6.593  -0.821  1.00 95.43           H  
ATOM    654  CA  ALA A  40      14.776   4.514  -1.337  1.00 95.43           C  
ATOM    655  HA  ALA A  40      15.608   4.041  -1.860  1.00 95.43           H  
ATOM    656  C   ALA A  40      13.487   3.871  -1.876  1.00 95.43           C  
ATOM    657  CB  ALA A  40      14.958   4.283   0.166  1.00 95.43           C  
ATOM    658  HB1 ALA A  40      15.900   4.721   0.496  1.00 95.43           H  
ATOM    659  HB2 ALA A  40      14.135   4.740   0.716  1.00 95.43           H  
ATOM    660  HB3 ALA A  40      14.976   3.212   0.366  1.00 95.43           H  
ATOM    661  O   ALA A  40      13.546   2.781  -2.432  1.00 95.43           O  
ATOM    662  N   PHE A  41      12.344   4.550  -1.752  1.00 94.73           N  
ATOM    663  H   PHE A  41      12.357   5.450  -1.294  1.00 94.73           H  
ATOM    664  CA  PHE A  41      11.072   4.097  -2.314  1.00 94.73           C  
ATOM    665  HA  PHE A  41      10.879   3.075  -1.988  1.00 94.73           H  
ATOM    666  C   PHE A  41      11.111   4.066  -3.846  1.00 94.73           C  
ATOM    667  CB  PHE A  41       9.955   5.003  -1.780  1.00 94.73           C  
ATOM    668  HB2 PHE A  41      10.128   6.027  -2.111  1.00 94.73           H  
ATOM    669  HB3 PHE A  41       9.992   5.004  -0.691  1.00 94.73           H  
ATOM    670  O   PHE A  41      10.766   3.048  -4.442  1.00 94.73           O  
ATOM    671  CG  PHE A  41       8.565   4.588  -2.209  1.00 94.73           C  
ATOM    672  CD1 PHE A  41       7.979   5.161  -3.352  1.00 94.73           C  
ATOM    673  HD1 PHE A  41       8.525   5.881  -3.944  1.00 94.73           H  
ATOM    674  CD2 PHE A  41       7.857   3.627  -1.464  1.00 94.73           C  
ATOM    675  HD2 PHE A  41       8.312   3.169  -0.598  1.00 94.73           H  
ATOM    676  CE1 PHE A  41       6.681   4.783  -3.738  1.00 94.73           C  
ATOM    677  HE1 PHE A  41       6.238   5.224  -4.618  1.00 94.73           H  
ATOM    678  CE2 PHE A  41       6.565   3.242  -1.860  1.00 94.73           C  
ATOM    679  HE2 PHE A  41       6.022   2.489  -1.308  1.00 94.73           H  
ATOM    680  CZ  PHE A  41       5.977   3.817  -2.999  1.00 94.73           C  
ATOM    681  HZ  PHE A  41       4.990   3.508  -3.311  1.00 94.73           H  
ATOM    682  N   ASP A  42      11.606   5.137  -4.468  1.00 94.05           N  
ATOM    683  H   ASP A  42      11.810   5.965  -3.928  1.00 94.05           H  
ATOM    684  CA  ASP A  42      11.740   5.233  -5.923  1.00 94.05           C  
ATOM    685  HA  ASP A  42      10.761   5.081  -6.378  1.00 94.05           H  
ATOM    686  C   ASP A  42      12.678   4.147  -6.473  1.00 94.05           C  
ATOM    687  CB  ASP A  42      12.233   6.639  -6.309  1.00 94.05           C  
ATOM    688  HB2 ASP A  42      12.374   6.671  -7.389  1.00 94.05           H  
ATOM    689  HB3 ASP A  42      13.201   6.815  -5.840  1.00 94.05           H  
ATOM    690  O   ASP A  42      12.354   3.505  -7.471  1.00 94.05           O  
ATOM    691  CG  ASP A  42      11.270   7.771  -5.918  1.00 94.05           C  
ATOM    692  OD1 ASP A  42      10.055   7.505  -5.764  1.00 94.05           O  
ATOM    693  OD2 ASP A  42      11.766   8.913  -5.759  1.00 94.05           O  
ATOM    694  N   ASN A  43      13.786   3.865  -5.777  1.00 94.52           N  
ATOM    695  H   ASN A  43      14.031   4.476  -5.010  1.00 94.52           H  
ATOM    696  CA  ASN A  43      14.715   2.795  -6.144  1.00 94.52           C  
ATOM    697  HA  ASN A  43      15.043   2.947  -7.172  1.00 94.52           H  
ATOM    698  C   ASN A  43      14.057   1.408  -6.084  1.00 94.52           C  
ATOM    699  CB  ASN A  43      15.945   2.827  -5.224  1.00 94.52           C  
ATOM    700  HB2 ASN A  43      16.515   1.914  -5.395  1.00 94.52           H  
ATOM    701  HB3 ASN A  43      15.619   2.833  -4.184  1.00 94.52           H  
ATOM    702  O   ASN A  43      14.237   0.622  -7.006  1.00 94.52           O  
ATOM    703  CG  ASN A  43      16.890   3.992  -5.454  1.00 94.52           C  
ATOM    704  ND2 ASN A  43      17.914   4.090  -4.639  1.00 94.52           N  
ATOM    705 HD21 ASN A  43      18.592   4.783  -4.923  1.00 94.52           H  
ATOM    706 HD22 ASN A  43      18.092   3.329  -4.000  1.00 94.52           H  
ATOM    707  OD1 ASN A  43      16.786   4.810  -6.348  1.00 94.52           O  
ATOM    708  N   ILE A  44      13.261   1.106  -5.045  1.00 95.54           N  
ATOM    709  H   ILE A  44      13.125   1.800  -4.324  1.00 95.54           H  
ATOM    710  CA  ILE A  44      12.534  -0.176  -4.960  1.00 95.54           C  
ATOM    711  HA  ILE A  44      13.259  -0.990  -4.988  1.00 95.54           H  
ATOM    712  C   ILE A  44      11.624  -0.346  -6.177  1.00 95.54           C  
ATOM    713  CB  ILE A  44      11.710  -0.284  -3.652  1.00 95.54           C  
ATOM    714  HB  ILE A  44      11.104   0.616  -3.550  1.00 95.54           H  
ATOM    715  O   ILE A  44      11.621  -1.407  -6.801  1.00 95.54           O  
ATOM    716  CG1 ILE A  44      12.641  -0.392  -2.428  1.00 95.54           C  
ATOM    717 HG12 ILE A  44      13.104  -1.379  -2.422  1.00 95.54           H  
ATOM    718 HG13 ILE A  44      13.449   0.335  -2.510  1.00 95.54           H  
ATOM    719  CG2 ILE A  44      10.757  -1.501  -3.677  1.00 95.54           C  
ATOM    720 HG21 ILE A  44      10.208  -1.576  -2.738  1.00 95.54           H  
ATOM    721 HG22 ILE A  44      10.013  -1.392  -4.465  1.00 95.54           H  
ATOM    722 HG23 ILE A  44      11.324  -2.417  -3.844  1.00 95.54           H  
ATOM    723  CD1 ILE A  44      11.940  -0.178  -1.081  1.00 95.54           C  
ATOM    724 HD11 ILE A  44      11.390   0.763  -1.097  1.00 95.54           H  
ATOM    725 HD12 ILE A  44      12.689  -0.136  -0.290  1.00 95.54           H  
ATOM    726 HD13 ILE A  44      11.256  -0.998  -0.864  1.00 95.54           H  
ATOM    727  N   LEU A  45      10.853   0.692  -6.521  1.00 95.33           N  
ATOM    728  H   LEU A  45      10.926   1.548  -5.990  1.00 95.33           H  
ATOM    729  CA  LEU A  45       9.981   0.648  -7.691  1.00 95.33           C  
ATOM    730  HA  LEU A  45       9.323  -0.217  -7.609  1.00 95.33           H  
ATOM    731  C   LEU A  45      10.803   0.437  -8.967  1.00 95.33           C  
ATOM    732  CB  LEU A  45       9.129   1.927  -7.775  1.00 95.33           C  
ATOM    733  HB2 LEU A  45       8.578   1.900  -8.715  1.00 95.33           H  
ATOM    734  HB3 LEU A  45       9.792   2.791  -7.805  1.00 95.33           H  
ATOM    735  O   LEU A  45      10.492  -0.466  -9.743  1.00 95.33           O  
ATOM    736  CG  LEU A  45       8.120   2.124  -6.628  1.00 95.33           C  
ATOM    737  HG  LEU A  45       8.647   2.228  -5.679  1.00 95.33           H  
ATOM    738  CD1 LEU A  45       7.328   3.404  -6.893  1.00 95.33           C  
ATOM    739 HD11 LEU A  45       6.571   3.526  -6.118  1.00 95.33           H  
ATOM    740 HD12 LEU A  45       8.003   4.259  -6.871  1.00 95.33           H  
ATOM    741 HD13 LEU A  45       6.831   3.349  -7.862  1.00 95.33           H  
ATOM    742  CD2 LEU A  45       7.125   0.967  -6.503  1.00 95.33           C  
ATOM    743 HD21 LEU A  45       6.395   1.203  -5.729  1.00 95.33           H  
ATOM    744 HD22 LEU A  45       7.647   0.056  -6.209  1.00 95.33           H  
ATOM    745 HD23 LEU A  45       6.613   0.809  -7.452  1.00 95.33           H  
ATOM    746  N   GLN A  46      11.869   1.216  -9.159  1.00 95.34           N  
ATOM    747  H   GLN A  46      12.089   1.916  -8.466  1.00 95.34           H  
ATOM    748  CA  GLN A  46      12.727   1.132 -10.340  1.00 95.34           C  
ATOM    749  HA  GLN A  46      12.097   1.303 -11.213  1.00 95.34           H  
ATOM    750  C   GLN A  46      13.365  -0.255 -10.508  1.00 95.34           C  
ATOM    751  CB  GLN A  46      13.775   2.254 -10.284  1.00 95.34           C  
ATOM    752  HB2 GLN A  46      13.261   3.206 -10.157  1.00 95.34           H  
ATOM    753  HB3 GLN A  46      14.435   2.099  -9.430  1.00 95.34           H  
ATOM    754  O   GLN A  46      13.301  -0.820 -11.601  1.00 95.34           O  
ATOM    755  CG  GLN A  46      14.615   2.322 -11.571  1.00 95.34           C  
ATOM    756  HG2 GLN A  46      13.950   2.334 -12.435  1.00 95.34           H  
ATOM    757  HG3 GLN A  46      15.249   1.438 -11.644  1.00 95.34           H  
ATOM    758  CD  GLN A  46      15.511   3.556 -11.630  1.00 95.34           C  
ATOM    759  NE2 GLN A  46      15.768   4.099 -12.801  1.00 95.34           N  
ATOM    760 HE21 GLN A  46      16.283   4.967 -12.775  1.00 95.34           H  
ATOM    761 HE22 GLN A  46      15.239   3.856 -13.627  1.00 95.34           H  
ATOM    762  OE1 GLN A  46      15.995   4.072 -10.637  1.00 95.34           O  
ATOM    763  N   ASP A  47      13.902  -0.837  -9.436  1.00 94.75           N  
ATOM    764  H   ASP A  47      13.969  -0.302  -8.582  1.00 94.75           H  
ATOM    765  CA  ASP A  47      14.543  -2.156  -9.455  1.00 94.75           C  
ATOM    766  HA  ASP A  47      15.347  -2.155 -10.191  1.00 94.75           H  
ATOM    767  C   ASP A  47      13.553  -3.263  -9.843  1.00 94.75           C  
ATOM    768  CB  ASP A  47      15.144  -2.463  -8.069  1.00 94.75           C  
ATOM    769  HB2 ASP A  47      14.385  -2.301  -7.303  1.00 94.75           H  
ATOM    770  HB3 ASP A  47      15.415  -3.519  -8.045  1.00 94.75           H  
ATOM    771  O   ASP A  47      13.842  -4.116 -10.686  1.00 94.75           O  
ATOM    772  CG  ASP A  47      16.405  -1.660  -7.720  1.00 94.75           C  
ATOM    773  OD1 ASP A  47      17.031  -1.099  -8.648  1.00 94.75           O  
ATOM    774  OD2 ASP A  47      16.780  -1.682  -6.524  1.00 94.75           O  
ATOM    775  N   VAL A  48      12.348  -3.234  -9.266  1.00 96.73           N  
ATOM    776  H   VAL A  48      12.169  -2.494  -8.601  1.00 96.73           H  
ATOM    777  CA  VAL A  48      11.294  -4.229  -9.527  1.00 96.73           C  
ATOM    778  HA  VAL A  48      11.699  -5.229  -9.372  1.00 96.73           H  
ATOM    779  C   VAL A  48      10.803  -4.151 -10.964  1.00 96.73           C  
ATOM    780  CB  VAL A  48      10.124  -4.004  -8.559  1.00 96.73           C  
ATOM    781  HB  VAL A  48       9.810  -2.961  -8.613  1.00 96.73           H  
ATOM    782  O   VAL A  48      10.500  -5.167 -11.593  1.00 96.73           O  
ATOM    783  CG1 VAL A  48       8.911  -4.892  -8.868  1.00 96.73           C  
ATOM    784 HG11 VAL A  48       9.221  -5.933  -8.951  1.00 96.73           H  
ATOM    785 HG12 VAL A  48       8.181  -4.785  -8.066  1.00 96.73           H  
ATOM    786 HG13 VAL A  48       8.445  -4.575  -9.801  1.00 96.73           H  
ATOM    787  CG2 VAL A  48      10.573  -4.308  -7.125  1.00 96.73           C  
ATOM    788 HG21 VAL A  48       9.926  -3.764  -6.436  1.00 96.73           H  
ATOM    789 HG22 VAL A  48      11.587  -3.954  -6.944  1.00 96.73           H  
ATOM    790 HG23 VAL A  48      10.551  -5.381  -6.933  1.00 96.73           H  
ATOM    791  N   LEU A  49      10.735  -2.944 -11.500  1.00 95.05           N  
ATOM    792  H   LEU A  49      10.980  -2.149 -10.926  1.00 95.05           H  
ATOM    793  CA  LEU A  49      10.296  -2.712 -12.859  1.00 95.05           C  
ATOM    794  HA  LEU A  49       9.399  -3.298 -13.058  1.00 95.05           H  
ATOM    795  C   LEU A  49      11.331  -3.117 -13.884  1.00 95.05           C  
ATOM    796  CB  LEU A  49      10.012  -1.241 -12.986  1.00 95.05           C  
ATOM    797  HB2 LEU A  49      10.007  -0.999 -14.048  1.00 95.05           H  
ATOM    798  HB3 LEU A  49      10.823  -0.714 -12.483  1.00 95.05           H  
ATOM    799  O   LEU A  49      10.972  -3.796 -14.845  1.00 95.05           O  
ATOM    800  CG  LEU A  49       8.685  -0.930 -12.305  1.00 95.05           C  
ATOM    801  HG  LEU A  49       8.598  -1.515 -11.389  1.00 95.05           H  
ATOM    802  CD1 LEU A  49       8.615   0.516 -11.916  1.00 95.05           C  
ATOM    803 HD11 LEU A  49       8.255   1.064 -12.786  1.00 95.05           H  
ATOM    804 HD12 LEU A  49       9.581   0.905 -11.594  1.00 95.05           H  
ATOM    805 HD13 LEU A  49       7.919   0.574 -11.079  1.00 95.05           H  
ATOM    806  CD2 LEU A  49       7.491  -1.264 -13.199  1.00 95.05           C  
ATOM    807 HD21 LEU A  49       6.608  -1.222 -12.561  1.00 95.05           H  
ATOM    808 HD22 LEU A  49       7.384  -0.557 -14.021  1.00 95.05           H  
ATOM    809 HD23 LEU A  49       7.602  -2.269 -13.607  1.00 95.05           H  
ATOM    810  N   LEU A  50      12.593  -2.750 -13.657  1.00 95.29           N  
ATOM    811  H   LEU A  50      12.795  -2.179 -12.848  1.00 95.29           H  
ATOM    812  CA  LEU A  50      13.707  -3.189 -14.482  1.00 95.29           C  
ATOM    813  HA  LEU A  50      13.538  -2.837 -15.500  1.00 95.29           H  
ATOM    814  C   LEU A  50      13.763  -4.718 -14.509  1.00 95.29           C  
ATOM    815  CB  LEU A  50      15.004  -2.569 -13.937  1.00 95.29           C  
ATOM    816  HB2 LEU A  50      15.141  -2.886 -12.904  1.00 95.29           H  
ATOM    817  HB3 LEU A  50      14.903  -1.484 -13.940  1.00 95.29           H  
ATOM    818  O   LEU A  50      13.805  -5.309 -15.588  1.00 95.29           O  
ATOM    819  CG  LEU A  50      16.255  -2.957 -14.745  1.00 95.29           C  
ATOM    820  HG  LEU A  50      16.375  -4.041 -14.737  1.00 95.29           H  
ATOM    821  CD1 LEU A  50      16.178  -2.478 -16.197  1.00 95.29           C  
ATOM    822 HD11 LEU A  50      17.122  -2.685 -16.702  1.00 95.29           H  
ATOM    823 HD12 LEU A  50      15.984  -1.406 -16.225  1.00 95.29           H  
ATOM    824 HD13 LEU A  50      15.388  -3.008 -16.728  1.00 95.29           H  
ATOM    825  CD2 LEU A  50      17.496  -2.344 -14.099  1.00 95.29           C  
ATOM    826 HD21 LEU A  50      17.421  -1.256 -14.105  1.00 95.29           H  
ATOM    827 HD22 LEU A  50      18.390  -2.651 -14.641  1.00 95.29           H  
ATOM    828 HD23 LEU A  50      17.576  -2.682 -13.066  1.00 95.29           H  
ATOM    829  N   TYR A  51      13.646  -5.364 -13.345  1.00 96.71           N  
ATOM    830  H   TYR A  51      13.633  -4.825 -12.491  1.00 96.71           H  
ATOM    831  CA  TYR A  51      13.517  -6.816 -13.256  1.00 96.71           C  
ATOM    832  HA  TYR A  51      14.422  -7.271 -13.658  1.00 96.71           H  
ATOM    833  C   TYR A  51      12.335  -7.340 -14.088  1.00 96.71           C  
ATOM    834  CB  TYR A  51      13.385  -7.221 -11.782  1.00 96.71           C  
ATOM    835  HB2 TYR A  51      12.617  -6.616 -11.300  1.00 96.71           H  
ATOM    836  HB3 TYR A  51      14.327  -7.024 -11.270  1.00 96.71           H  
ATOM    837  O   TYR A  51      12.512  -8.218 -14.936  1.00 96.71           O  
ATOM    838  CG  TYR A  51      13.029  -8.682 -11.628  1.00 96.71           C  
ATOM    839  CD1 TYR A  51      11.713  -9.060 -11.301  1.00 96.71           C  
ATOM    840  HD1 TYR A  51      10.969  -8.301 -11.111  1.00 96.71           H  
ATOM    841  CD2 TYR A  51      13.994  -9.656 -11.934  1.00 96.71           C  
ATOM    842  HD2 TYR A  51      14.990  -9.352 -12.220  1.00 96.71           H  
ATOM    843  CE1 TYR A  51      11.364 -10.424 -11.271  1.00 96.71           C  
ATOM    844  HE1 TYR A  51      10.355 -10.732 -11.043  1.00 96.71           H  
ATOM    845  CE2 TYR A  51      13.649 -11.017 -11.918  1.00 96.71           C  
ATOM    846  HE2 TYR A  51      14.386 -11.760 -12.184  1.00 96.71           H  
ATOM    847  OH  TYR A  51      12.023 -12.717 -11.593  1.00 96.71           O  
ATOM    848  HH  TYR A  51      12.763 -13.248 -11.897  1.00 96.71           H  
ATOM    849  CZ  TYR A  51      12.335 -11.400 -11.585  1.00 96.71           C  
ATOM    850  N   GLY A  52      11.145  -6.757 -13.912  1.00 95.23           N  
ATOM    851  H   GLY A  52      11.073  -6.039 -13.205  1.00 95.23           H  
ATOM    852  CA  GLY A  52       9.922  -7.147 -14.614  1.00 95.23           C  
ATOM    853  HA2 GLY A  52       9.111  -6.510 -14.261  1.00 95.23           H  
ATOM    854  HA3 GLY A  52       9.681  -8.181 -14.367  1.00 95.23           H  
ATOM    855  C   GLY A  52       9.987  -7.025 -16.142  1.00 95.23           C  
ATOM    856  O   GLY A  52       9.215  -7.687 -16.829  1.00 95.23           O  
ATOM    857  N   THR A  53      10.911  -6.234 -16.702  1.00 92.76           N  
ATOM    858  H   THR A  53      11.482  -5.662 -16.097  1.00 92.76           H  
ATOM    859  CA  THR A  53      11.121  -6.173 -18.164  1.00 92.76           C  
ATOM    860  HA  THR A  53      10.145  -6.106 -18.646  1.00 92.76           H  
ATOM    861  C   THR A  53      11.797  -7.415 -18.748  1.00 92.76           C  
ATOM    862  CB  THR A  53      11.928  -4.943 -18.604  1.00 92.76           C  
ATOM    863  HB  THR A  53      11.910  -4.920 -19.694  1.00 92.76           H  
ATOM    864  O   THR A  53      11.696  -7.651 -19.950  1.00 92.76           O  
ATOM    865  CG2 THR A  53      11.356  -3.617 -18.111  1.00 92.76           C  
ATOM    866 HG21 THR A  53      10.266  -3.650 -18.109  1.00 92.76           H  
ATOM    867 HG22 THR A  53      11.725  -3.396 -17.110  1.00 92.76           H  
ATOM    868 HG23 THR A  53      11.687  -2.821 -18.777  1.00 92.76           H  
ATOM    869  OG1 THR A  53      13.276  -5.016 -18.202  1.00 92.76           O  
ATOM    870  HG1 THR A  53      13.338  -5.064 -17.245  1.00 92.76           H  
ATOM    871  N   THR A  54      12.476  -8.206 -17.914  1.00 95.53           N  
ATOM    872  H   THR A  54      12.486  -7.953 -16.936  1.00 95.53           H  
ATOM    873  CA  THR A  54      13.259  -9.384 -18.336  1.00 95.53           C  
ATOM    874  HA  THR A  54      13.186  -9.503 -19.417  1.00 95.53           H  
ATOM    875  C   THR A  54      12.758 -10.692 -17.730  1.00 95.53           C  
ATOM    876  CB  THR A  54      14.745  -9.212 -17.988  1.00 95.53           C  
ATOM    877  HB  THR A  54      15.289 -10.083 -18.354  1.00 95.53           H  
ATOM    878  O   THR A  54      13.191 -11.770 -18.133  1.00 95.53           O  
ATOM    879  CG2 THR A  54      15.364  -7.969 -18.627  1.00 95.53           C  
ATOM    880 HG21 THR A  54      14.949  -7.064 -18.182  1.00 95.53           H  
ATOM    881 HG22 THR A  54      16.441  -7.978 -18.463  1.00 95.53           H  
ATOM    882 HG23 THR A  54      15.166  -7.968 -19.699  1.00 95.53           H  
ATOM    883  OG1 THR A  54      14.939  -9.117 -16.593  1.00 95.53           O  
ATOM    884  HG1 THR A  54      14.355  -8.436 -16.251  1.00 95.53           H  
ATOM    885  N   ALA A  55      11.867 -10.609 -16.743  1.00 97.42           N  
ATOM    886  H   ALA A  55      11.557  -9.694 -16.446  1.00 97.42           H  
ATOM    887  CA  ALA A  55      11.326 -11.764 -16.057  1.00 97.42           C  
ATOM    888  HA  ALA A  55      12.144 -12.457 -15.861  1.00 97.42           H  
ATOM    889  C   ALA A  55      10.277 -12.488 -16.911  1.00 97.42           C  
ATOM    890  CB  ALA A  55      10.758 -11.306 -14.711  1.00 97.42           C  
ATOM    891  HB1 ALA A  55       9.907 -10.645 -14.876  1.00 97.42           H  
ATOM    892  HB2 ALA A  55      10.436 -12.170 -14.129  1.00 97.42           H  
ATOM    893  HB3 ALA A  55      11.524 -10.763 -14.159  1.00 97.42           H  
ATOM    894  O   ALA A  55       9.421 -11.867 -17.539  1.00 97.42           O  
ATOM    895  N   GLU A  56      10.288 -13.816 -16.847  1.00 97.79           N  
ATOM    896  H   GLU A  56      11.014 -14.269 -16.310  1.00 97.79           H  
ATOM    897  CA  GLU A  56       9.219 -14.650 -17.394  1.00 97.79           C  
ATOM    898  HA  GLU A  56       8.751 -14.111 -18.219  1.00 97.79           H  
ATOM    899  C   GLU A  56       8.157 -14.938 -16.321  1.00 97.79           C  
ATOM    900  CB  GLU A  56       9.797 -15.954 -17.959  1.00 97.79           C  
ATOM    901  HB2 GLU A  56      10.439 -16.417 -17.209  1.00 97.79           H  
ATOM    902  HB3 GLU A  56       8.985 -16.650 -18.168  1.00 97.79           H  
ATOM    903  O   GLU A  56       8.508 -15.073 -15.140  1.00 97.79           O  
ATOM    904  CG  GLU A  56      10.610 -15.730 -19.245  1.00 97.79           C  
ATOM    905  HG2 GLU A  56      11.017 -16.691 -19.559  1.00 97.79           H  
ATOM    906  HG3 GLU A  56      11.453 -15.075 -19.025  1.00 97.79           H  
ATOM    907  CD  GLU A  56       9.768 -15.148 -20.393  1.00 97.79           C  
ATOM    908  OE1 GLU A  56      10.327 -14.367 -21.190  1.00 97.79           O  
ATOM    909  OE2 GLU A  56       8.573 -15.521 -20.481  1.00 97.79           O  
ATOM    910  N   PRO A  57       6.869 -15.062 -16.693  1.00 98.03           N  
ATOM    911  CA  PRO A  57       5.815 -15.394 -15.744  1.00 98.03           C  
ATOM    912  HA  PRO A  57       5.753 -14.580 -15.022  1.00 98.03           H  
ATOM    913  C   PRO A  57       6.063 -16.713 -15.003  1.00 98.03           C  
ATOM    914  CB  PRO A  57       4.514 -15.441 -16.551  1.00 98.03           C  
ATOM    915  HB2 PRO A  57       3.666 -15.081 -15.969  1.00 98.03           H  
ATOM    916  HB3 PRO A  57       4.331 -16.455 -16.908  1.00 98.03           H  
ATOM    917  O   PRO A  57       6.726 -17.635 -15.491  1.00 98.03           O  
ATOM    918  CG  PRO A  57       4.808 -14.534 -17.743  1.00 98.03           C  
ATOM    919  HG2 PRO A  57       4.649 -13.494 -17.458  1.00 98.03           H  
ATOM    920  HG3 PRO A  57       4.200 -14.791 -18.610  1.00 98.03           H  
ATOM    921  CD  PRO A  57       6.294 -14.776 -18.001  1.00 98.03           C  
ATOM    922  HD2 PRO A  57       6.729 -13.887 -18.458  1.00 98.03           H  
ATOM    923  HD3 PRO A  57       6.428 -15.638 -18.654  1.00 98.03           H  
ATOM    924  N   LEU A  58       5.467 -16.830 -13.818  1.00 98.50           N  
ATOM    925  H   LEU A  58       4.894 -16.058 -13.511  1.00 98.50           H  
ATOM    926  CA  LEU A  58       5.445 -18.067 -13.052  1.00 98.50           C  
ATOM    927  HA  LEU A  58       6.474 -18.350 -12.829  1.00 98.50           H  
ATOM    928  C   LEU A  58       4.812 -19.197 -13.870  1.00 98.50           C  
ATOM    929  CB  LEU A  58       4.663 -17.871 -11.742  1.00 98.50           C  
ATOM    930  HB2 LEU A  58       4.415 -18.855 -11.343  1.00 98.50           H  
ATOM    931  HB3 LEU A  58       3.726 -17.366 -11.977  1.00 98.50           H  
ATOM    932  O   LEU A  58       3.727 -19.059 -14.434  1.00 98.50           O  
ATOM    933  CG  LEU A  58       5.393 -17.088 -10.642  1.00 98.50           C  
ATOM    934  HG  LEU A  58       5.665 -16.101 -11.017  1.00 98.50           H  
ATOM    935  CD1 LEU A  58       4.468 -16.920  -9.436  1.00 98.50           C  
ATOM    936 HD11 LEU A  58       3.521 -16.484  -9.754  1.00 98.50           H  
ATOM    937 HD12 LEU A  58       4.269 -17.892  -8.985  1.00 98.50           H  
ATOM    938 HD13 LEU A  58       4.938 -16.262  -8.704  1.00 98.50           H  
ATOM    939  CD2 LEU A  58       6.648 -17.813 -10.146  1.00 98.50           C  
ATOM    940 HD21 LEU A  58       6.397 -18.832  -9.852  1.00 98.50           H  
ATOM    941 HD22 LEU A  58       7.059 -17.284  -9.286  1.00 98.50           H  
ATOM    942 HD23 LEU A  58       7.406 -17.833 -10.930  1.00 98.50           H  
ATOM    943  N   LYS A  59       5.487 -20.347 -13.872  1.00 97.10           N  
ATOM    944  H   LYS A  59       6.400 -20.353 -13.439  1.00 97.10           H  
ATOM    945  CA  LYS A  59       4.973 -21.588 -14.468  1.00 97.10           C  
ATOM    946  HA  LYS A  59       4.357 -21.342 -15.333  1.00 97.10           H  
ATOM    947  C   LYS A  59       4.058 -22.352 -13.515  1.00 97.10           C  
ATOM    948  CB  LYS A  59       6.142 -22.467 -14.931  1.00 97.10           C  
ATOM    949  HB2 LYS A  59       5.740 -23.397 -15.334  1.00 97.10           H  
ATOM    950  HB3 LYS A  59       6.777 -22.708 -14.079  1.00 97.10           H  
ATOM    951  O   LYS A  59       3.152 -23.038 -13.967  1.00 97.10           O  
ATOM    952  CG  LYS A  59       6.970 -21.767 -16.018  1.00 97.10           C  
ATOM    953  HG2 LYS A  59       7.400 -20.848 -15.620  1.00 97.10           H  
ATOM    954  HG3 LYS A  59       6.319 -21.515 -16.856  1.00 97.10           H  
ATOM    955  CD  LYS A  59       8.105 -22.665 -16.512  1.00 97.10           C  
ATOM    956  HD2 LYS A  59       7.685 -23.574 -16.944  1.00 97.10           H  
ATOM    957  HD3 LYS A  59       8.750 -22.925 -15.673  1.00 97.10           H  
ATOM    958  CE  LYS A  59       8.905 -21.899 -17.570  1.00 97.10           C  
ATOM    959  HE2 LYS A  59       8.234 -21.633 -18.387  1.00 97.10           H  
ATOM    960  HE3 LYS A  59       9.260 -20.968 -17.129  1.00 97.10           H  
ATOM    961  NZ  LYS A  59      10.048 -22.693 -18.080  1.00 97.10           N  
ATOM    962  HZ1 LYS A  59      10.681 -22.919 -17.325  1.00 97.10           H  
ATOM    963  HZ2 LYS A  59       9.719 -23.548 -18.507  1.00 97.10           H  
ATOM    964  HZ3 LYS A  59      10.553 -22.157 -18.771  1.00 97.10           H  
ATOM    965  N   GLU A  60       4.282 -22.190 -12.213  1.00 98.09           N  
ATOM    966  H   GLU A  60       4.986 -21.525 -11.929  1.00 98.09           H  
ATOM    967  CA  GLU A  60       3.530 -22.850 -11.149  1.00 98.09           C  
ATOM    968  HA  GLU A  60       2.763 -23.477 -11.603  1.00 98.09           H  
ATOM    969  C   GLU A  60       2.856 -21.817 -10.236  1.00 98.09           C  
ATOM    970  CB  GLU A  60       4.454 -23.755 -10.320  1.00 98.09           C  
ATOM    971  HB2 GLU A  60       5.291 -23.164  -9.949  1.00 98.09           H  
ATOM    972  HB3 GLU A  60       3.908 -24.130  -9.454  1.00 98.09           H  
ATOM    973  O   GLU A  60       3.410 -20.731 -10.028  1.00 98.09           O  
ATOM    974  CG  GLU A  60       5.006 -24.950 -11.112  1.00 98.09           C  
ATOM    975  HG2 GLU A  60       5.647 -25.531 -10.450  1.00 98.09           H  
ATOM    976  HG3 GLU A  60       5.632 -24.576 -11.923  1.00 98.09           H  
ATOM    977  CD  GLU A  60       3.909 -25.867 -11.677  1.00 98.09           C  
ATOM    978  OE1 GLU A  60       4.168 -26.470 -12.741  1.00 98.09           O  
ATOM    979  OE2 GLU A  60       2.832 -25.957 -11.040  1.00 98.09           O  
ATOM    980  N   PRO A  61       1.683 -22.136  -9.662  1.00 98.37           N  
ATOM    981  CA  PRO A  61       1.012 -21.290  -8.683  1.00 98.37           C  
ATOM    982  HA  PRO A  61       0.592 -20.432  -9.207  1.00 98.37           H  
ATOM    983  C   PRO A  61       1.939 -20.843  -7.542  1.00 98.37           C  
ATOM    984  CB  PRO A  61      -0.120 -22.157  -8.132  1.00 98.37           C  
ATOM    985  HB2 PRO A  61      -0.973 -21.558  -7.812  1.00 98.37           H  
ATOM    986  HB3 PRO A  61       0.237 -22.761  -7.298  1.00 98.37           H  
ATOM    987  O   PRO A  61       2.629 -21.684  -6.960  1.00 98.37           O  
ATOM    988  CG  PRO A  61      -0.458 -23.084  -9.295  1.00 98.37           C  
ATOM    989  HG2 PRO A  61      -0.923 -24.009  -8.954  1.00 98.37           H  
ATOM    990  HG3 PRO A  61      -1.090 -22.571 -10.021  1.00 98.37           H  
ATOM    991  CD  PRO A  61       0.909 -23.346  -9.908  1.00 98.37           C  
ATOM    992  HD2 PRO A  61       0.796 -23.551 -10.972  1.00 98.37           H  
ATOM    993  HD3 PRO A  61       1.386 -24.192  -9.412  1.00 98.37           H  
ATOM    994  N   PRO A  62       1.926 -19.557  -7.143  1.00 98.48           N  
ATOM    995  CA  PRO A  62       2.634 -19.144  -5.942  1.00 98.48           C  
ATOM    996  HA  PRO A  62       3.679 -19.447  -6.010  1.00 98.48           H  
ATOM    997  C   PRO A  62       2.005 -19.759  -4.690  1.00 98.48           C  
ATOM    998  CB  PRO A  62       2.536 -17.621  -5.908  1.00 98.48           C  
ATOM    999  HB2 PRO A  62       3.326 -17.197  -6.528  1.00 98.48           H  
ATOM   1000  HB3 PRO A  62       2.580 -17.218  -4.896  1.00 98.48           H  
ATOM   1001  O   PRO A  62       0.811 -20.071  -4.643  1.00 98.48           O  
ATOM   1002  CG  PRO A  62       1.178 -17.391  -6.561  1.00 98.48           C  
ATOM   1003  HG2 PRO A  62       1.085 -16.369  -6.929  1.00 98.48           H  
ATOM   1004  HG3 PRO A  62       0.380 -17.608  -5.851  1.00 98.48           H  
ATOM   1005  CD  PRO A  62       1.173 -18.433  -7.681  1.00 98.48           C  
ATOM   1006  HD2 PRO A  62       1.688 -18.042  -8.558  1.00 98.48           H  
ATOM   1007  HD3 PRO A  62       0.151 -18.712  -7.937  1.00 98.48           H  
ATOM   1008  N   SER A  63       2.806 -19.859  -3.636  1.00 97.29           N  
ATOM   1009  H   SER A  63       3.761 -19.551  -3.748  1.00 97.29           H  
ATOM   1010  CA  SER A  63       2.334 -20.235  -2.307  1.00 97.29           C  
ATOM   1011  HA  SER A  63       1.547 -20.981  -2.416  1.00 97.29           H  
ATOM   1012  C   SER A  63       1.749 -19.042  -1.557  1.00 97.29           C  
ATOM   1013  CB  SER A  63       3.462 -20.880  -1.505  1.00 97.29           C  
ATOM   1014  HB2 SER A  63       4.343 -20.237  -1.509  1.00 97.29           H  
ATOM   1015  HB3 SER A  63       3.141 -21.037  -0.476  1.00 97.29           H  
ATOM   1016  O   SER A  63       2.165 -17.896  -1.723  1.00 97.29           O  
ATOM   1017  OG  SER A  63       3.766 -22.129  -2.084  1.00 97.29           O  
ATOM   1018  HG  SER A  63       4.116 -21.982  -2.966  1.00 97.29           H  
ATOM   1019  N   LYS A  64       0.805 -19.313  -0.655  1.00 96.72           N  
ATOM   1020  H   LYS A  64       0.546 -20.280  -0.522  1.00 96.72           H  
ATOM   1021  CA  LYS A  64       0.357 -18.315   0.320  1.00 96.72           C  
ATOM   1022  HA  LYS A  64      -0.017 -17.445  -0.220  1.00 96.72           H  
ATOM   1023  C   LYS A  64       1.554 -17.863   1.172  1.00 96.72           C  
ATOM   1024  CB  LYS A  64      -0.780 -18.926   1.148  1.00 96.72           C  
ATOM   1025  HB2 LYS A  64      -0.442 -19.866   1.585  1.00 96.72           H  
ATOM   1026  HB3 LYS A  64      -1.621 -19.131   0.487  1.00 96.72           H  
ATOM   1027  O   LYS A  64       2.247 -18.699   1.739  1.00 96.72           O  
ATOM   1028  CG  LYS A  64      -1.233 -17.994   2.271  1.00 96.72           C  
ATOM   1029  HG2 LYS A  64      -1.453 -17.009   1.859  1.00 96.72           H  
ATOM   1030  HG3 LYS A  64      -0.422 -17.904   2.993  1.00 96.72           H  
ATOM   1031  CD  LYS A  64      -2.468 -18.550   2.987  1.00 96.72           C  
ATOM   1032  HD2 LYS A  64      -2.278 -19.577   3.302  1.00 96.72           H  
ATOM   1033  HD3 LYS A  64      -3.333 -18.511   2.324  1.00 96.72           H  
ATOM   1034  CE  LYS A  64      -2.683 -17.664   4.205  1.00 96.72           C  
ATOM   1035  HE2 LYS A  64      -1.751 -17.696   4.769  1.00 96.72           H  
ATOM   1036  HE3 LYS A  64      -2.852 -16.640   3.871  1.00 96.72           H  
ATOM   1037  NZ  LYS A  64      -3.767 -18.106   5.101  1.00 96.72           N  
ATOM   1038  HZ1 LYS A  64      -3.671 -19.093   5.295  1.00 96.72           H  
ATOM   1039  HZ2 LYS A  64      -3.640 -17.633   5.984  1.00 96.72           H  
ATOM   1040  HZ3 LYS A  64      -4.678 -17.889   4.722  1.00 96.72           H  
ATOM   1041  N   GLY A  65       1.769 -16.555   1.269  1.00 97.21           N  
ATOM   1042  H   GLY A  65       1.158 -15.944   0.747  1.00 97.21           H  
ATOM   1043  CA  GLY A  65       2.903 -15.925   1.951  1.00 97.21           C  
ATOM   1044  HA2 GLY A  65       3.213 -16.538   2.798  1.00 97.21           H  
ATOM   1045  HA3 GLY A  65       2.594 -14.949   2.323  1.00 97.21           H  
ATOM   1046  C   GLY A  65       4.126 -15.702   1.063  1.00 97.21           C  
ATOM   1047  O   GLY A  65       5.069 -15.052   1.496  1.00 97.21           O  
ATOM   1048  N   GLN A  66       4.115 -16.183  -0.182  1.00 98.26           N  
ATOM   1049  H   GLN A  66       3.315 -16.702  -0.516  1.00 98.26           H  
ATOM   1050  CA  GLN A  66       5.197 -15.931  -1.126  1.00 98.26           C  
ATOM   1051  HA  GLN A  66       6.147 -16.102  -0.619  1.00 98.26           H  
ATOM   1052  C   GLN A  66       5.158 -14.478  -1.611  1.00 98.26           C  
ATOM   1053  CB  GLN A  66       5.084 -16.931  -2.283  1.00 98.26           C  
ATOM   1054  HB2 GLN A  66       5.077 -17.939  -1.867  1.00 98.26           H  
ATOM   1055  HB3 GLN A  66       4.148 -16.759  -2.814  1.00 98.26           H  
ATOM   1056  O   GLN A  66       4.108 -13.990  -2.044  1.00 98.26           O  
ATOM   1057  CG  GLN A  66       6.230 -16.820  -3.293  1.00 98.26           C  
ATOM   1058  HG2 GLN A  66       6.176 -15.843  -3.773  1.00 98.26           H  
ATOM   1059  HG3 GLN A  66       7.189 -16.912  -2.782  1.00 98.26           H  
ATOM   1060  CD  GLN A  66       6.151 -17.872  -4.390  1.00 98.26           C  
ATOM   1061  NE2 GLN A  66       6.931 -17.731  -5.436  1.00 98.26           N  
ATOM   1062 HE21 GLN A  66       7.583 -16.961  -5.476  1.00 98.26           H  
ATOM   1063 HE22 GLN A  66       6.882 -18.452  -6.141  1.00 98.26           H  
ATOM   1064  OE1 GLN A  66       5.388 -18.824  -4.333  1.00 98.26           O  
ATOM   1065  N   THR A  67       6.308 -13.803  -1.586  1.00 98.78           N  
ATOM   1066  H   THR A  67       7.124 -14.216  -1.156  1.00 98.78           H  
ATOM   1067  CA  THR A  67       6.494 -12.572  -2.355  1.00 98.78           C  
ATOM   1068  HA  THR A  67       5.605 -11.954  -2.231  1.00 98.78           H  
ATOM   1069  C   THR A  67       6.629 -12.920  -3.835  1.00 98.78           C  
ATOM   1070  CB  THR A  67       7.698 -11.745  -1.878  1.00 98.78           C  
ATOM   1071  HB  THR A  67       8.628 -12.274  -2.086  1.00 98.78           H  
ATOM   1072  O   THR A  67       7.422 -13.776  -4.224  1.00 98.78           O  
ATOM   1073  CG2 THR A  67       7.718 -10.374  -2.551  1.00 98.78           C  
ATOM   1074 HG21 THR A  67       8.501  -9.751  -2.118  1.00 98.78           H  
ATOM   1075 HG22 THR A  67       6.756  -9.877  -2.427  1.00 98.78           H  
ATOM   1076 HG23 THR A  67       7.913 -10.483  -3.617  1.00 98.78           H  
ATOM   1077  OG1 THR A  67       7.598 -11.502  -0.493  1.00 98.78           O  
ATOM   1078  HG1 THR A  67       6.696 -11.237  -0.298  1.00 98.78           H  
ATOM   1079  N   VAL A  68       5.839 -12.255  -4.666  1.00 98.83           N  
ATOM   1080  H   VAL A  68       5.229 -11.552  -4.274  1.00 98.83           H  
ATOM   1081  CA  VAL A  68       5.879 -12.333  -6.128  1.00 98.83           C  
ATOM   1082  HA  VAL A  68       6.728 -12.940  -6.443  1.00 98.83           H  
ATOM   1083  C   VAL A  68       6.090 -10.933  -6.689  1.00 98.83           C  
ATOM   1084  CB  VAL A  68       4.610 -12.990  -6.708  1.00 98.83           C  
ATOM   1085  HB  VAL A  68       4.704 -13.021  -7.793  1.00 98.83           H  
ATOM   1086  O   VAL A  68       5.857  -9.935  -6.005  1.00 98.83           O  
ATOM   1087  CG1 VAL A  68       4.468 -14.436  -6.220  1.00 98.83           C  
ATOM   1088 HG11 VAL A  68       3.634 -14.907  -6.741  1.00 98.83           H  
ATOM   1089 HG12 VAL A  68       4.283 -14.461  -5.146  1.00 98.83           H  
ATOM   1090 HG13 VAL A  68       5.381 -14.988  -6.441  1.00 98.83           H  
ATOM   1091  CG2 VAL A  68       3.316 -12.235  -6.376  1.00 98.83           C  
ATOM   1092 HG21 VAL A  68       3.362 -11.229  -6.794  1.00 98.83           H  
ATOM   1093 HG22 VAL A  68       2.464 -12.753  -6.817  1.00 98.83           H  
ATOM   1094 HG23 VAL A  68       3.176 -12.173  -5.297  1.00 98.83           H  
ATOM   1095  N   VAL A  69       6.500 -10.852  -7.947  1.00 98.63           N  
ATOM   1096  H   VAL A  69       6.670 -11.705  -8.459  1.00 98.63           H  
ATOM   1097  CA  VAL A  69       6.326  -9.631  -8.734  1.00 98.63           C  
ATOM   1098  HA  VAL A  69       6.204  -8.778  -8.066  1.00 98.63           H  
ATOM   1099  C   VAL A  69       5.023  -9.782  -9.518  1.00 98.63           C  
ATOM   1100  CB  VAL A  69       7.573  -9.348  -9.586  1.00 98.63           C  
ATOM   1101  HB  VAL A  69       7.852 -10.242 -10.144  1.00 98.63           H  
ATOM   1102  O   VAL A  69       4.752 -10.841 -10.076  1.00 98.63           O  
ATOM   1103  CG1 VAL A  69       7.345  -8.195 -10.564  1.00 98.63           C  
ATOM   1104 HG11 VAL A  69       8.271  -7.977 -11.097  1.00 98.63           H  
ATOM   1105 HG12 VAL A  69       6.589  -8.469 -11.300  1.00 98.63           H  
ATOM   1106 HG13 VAL A  69       7.030  -7.303 -10.022  1.00 98.63           H  
ATOM   1107  CG2 VAL A  69       8.749  -8.990  -8.669  1.00 98.63           C  
ATOM   1108 HG21 VAL A  69       9.631  -8.759  -9.266  1.00 98.63           H  
ATOM   1109 HG22 VAL A  69       8.498  -8.125  -8.054  1.00 98.63           H  
ATOM   1110 HG23 VAL A  69       8.986  -9.836  -8.023  1.00 98.63           H  
ATOM   1111  N   SER A  70       4.171  -8.764  -9.517  1.00 97.65           N  
ATOM   1112  H   SER A  70       4.440  -7.917  -9.038  1.00 97.65           H  
ATOM   1113  CA  SER A  70       2.866  -8.788 -10.179  1.00 97.65           C  
ATOM   1114  HA  SER A  70       2.760  -9.708 -10.755  1.00 97.65           H  
ATOM   1115  C   SER A  70       2.735  -7.612 -11.130  1.00 97.65           C  
ATOM   1116  CB  SER A  70       1.735  -8.759  -9.152  1.00 97.65           C  
ATOM   1117  HB2 SER A  70       1.831  -9.618  -8.488  1.00 97.65           H  
ATOM   1118  HB3 SER A  70       1.803  -7.845  -8.563  1.00 97.65           H  
ATOM   1119  O   SER A  70       3.055  -6.478 -10.769  1.00 97.65           O  
ATOM   1120  OG  SER A  70       0.482  -8.810  -9.813  1.00 97.65           O  
ATOM   1121  HG  SER A  70      -0.185  -8.416  -9.247  1.00 97.65           H  
ATOM   1122  N   LYS A  71       2.229  -7.877 -12.334  1.00 96.45           N  
ATOM   1123  H   LYS A  71       1.991  -8.837 -12.540  1.00 96.45           H  
ATOM   1124  CA  LYS A  71       1.878  -6.835 -13.296  1.00 96.45           C  
ATOM   1125  HA  LYS A  71       2.616  -6.038 -13.212  1.00 96.45           H  
ATOM   1126  C   LYS A  71       0.507  -6.255 -12.950  1.00 96.45           C  
ATOM   1127  CB  LYS A  71       1.968  -7.407 -14.713  1.00 96.45           C  
ATOM   1128  HB2 LYS A  71       1.142  -8.092 -14.903  1.00 96.45           H  
ATOM   1129  HB3 LYS A  71       2.905  -7.959 -14.789  1.00 96.45           H  
ATOM   1130  O   LYS A  71      -0.510  -6.934 -13.125  1.00 96.45           O  
ATOM   1131  CG  LYS A  71       1.996  -6.296 -15.766  1.00 96.45           C  
ATOM   1132  HG2 LYS A  71       1.049  -5.757 -15.774  1.00 96.45           H  
ATOM   1133  HG3 LYS A  71       2.799  -5.601 -15.518  1.00 96.45           H  
ATOM   1134  CD  LYS A  71       2.267  -6.903 -17.147  1.00 96.45           C  
ATOM   1135  HD2 LYS A  71       1.388  -7.447 -17.492  1.00 96.45           H  
ATOM   1136  HD3 LYS A  71       3.108  -7.592 -17.070  1.00 96.45           H  
ATOM   1137  CE  LYS A  71       2.632  -5.789 -18.127  1.00 96.45           C  
ATOM   1138  HE2 LYS A  71       3.411  -5.185 -17.662  1.00 96.45           H  
ATOM   1139  HE3 LYS A  71       1.765  -5.149 -18.287  1.00 96.45           H  
ATOM   1140  NZ  LYS A  71       3.140  -6.329 -19.408  1.00 96.45           N  
ATOM   1141  HZ1 LYS A  71       3.451  -5.570 -19.997  1.00 96.45           H  
ATOM   1142  HZ2 LYS A  71       2.425  -6.860 -19.884  1.00 96.45           H  
ATOM   1143  HZ3 LYS A  71       3.931  -6.930 -19.225  1.00 96.45           H  
ATOM   1144  N   TYR A  72       0.462  -5.011 -12.488  1.00 93.75           N  
ATOM   1145  H   TYR A  72       1.322  -4.483 -12.460  1.00 93.75           H  
ATOM   1146  CA  TYR A  72      -0.776  -4.309 -12.132  1.00 93.75           C  
ATOM   1147  HA  TYR A  72      -1.436  -5.009 -11.620  1.00 93.75           H  
ATOM   1148  C   TYR A  72      -1.530  -3.802 -13.372  1.00 93.75           C  
ATOM   1149  CB  TYR A  72      -0.442  -3.176 -11.157  1.00 93.75           C  
ATOM   1150  HB2 TYR A  72       0.118  -2.423 -11.712  1.00 93.75           H  
ATOM   1151  HB3 TYR A  72       0.192  -3.564 -10.360  1.00 93.75           H  
ATOM   1152  O   TYR A  72      -1.055  -3.943 -14.503  1.00 93.75           O  
ATOM   1153  CG  TYR A  72      -1.642  -2.518 -10.508  1.00 93.75           C  
ATOM   1154  CD1 TYR A  72      -1.878  -1.136 -10.637  1.00 93.75           C  
ATOM   1155  HD1 TYR A  72      -1.171  -0.514 -11.166  1.00 93.75           H  
ATOM   1156  CD2 TYR A  72      -2.548  -3.309  -9.788  1.00 93.75           C  
ATOM   1157  HD2 TYR A  72      -2.390  -4.374  -9.697  1.00 93.75           H  
ATOM   1158  CE1 TYR A  72      -3.020  -0.560 -10.041  1.00 93.75           C  
ATOM   1159  HE1 TYR A  72      -3.192   0.503 -10.125  1.00 93.75           H  
ATOM   1160  CE2 TYR A  72      -3.683  -2.745  -9.190  1.00 93.75           C  
ATOM   1161  HE2 TYR A  72      -4.380  -3.371  -8.653  1.00 93.75           H  
ATOM   1162  OH  TYR A  72      -5.019  -0.831  -8.712  1.00 93.75           O  
ATOM   1163  HH  TYR A  72      -5.078   0.115  -8.863  1.00 93.75           H  
ATOM   1164  CZ  TYR A  72      -3.926  -1.368  -9.314  1.00 93.75           C  
ATOM   1165  N   THR A  73      -2.738  -3.267 -13.192  1.00 88.22           N  
ATOM   1166  H   THR A  73      -3.072  -3.139 -12.247  1.00 88.22           H  
ATOM   1167  CA  THR A  73      -3.631  -2.824 -14.279  1.00 88.22           C  
ATOM   1168  HA  THR A  73      -3.842  -3.675 -14.927  1.00 88.22           H  
ATOM   1169  C   THR A  73      -3.036  -1.729 -15.165  1.00 88.22           C  
ATOM   1170  CB  THR A  73      -4.966  -2.320 -13.713  1.00 88.22           C  
ATOM   1171  HB  THR A  73      -5.558  -1.881 -14.516  1.00 88.22           H  
ATOM   1172  O   THR A  73      -3.377  -1.651 -16.341  1.00 88.22           O  
ATOM   1173  CG2 THR A  73      -5.774  -3.453 -13.082  1.00 88.22           C  
ATOM   1174 HG21 THR A  73      -5.245  -3.871 -12.226  1.00 88.22           H  
ATOM   1175 HG22 THR A  73      -5.953  -4.241 -13.813  1.00 88.22           H  
ATOM   1176 HG23 THR A  73      -6.732  -3.064 -12.737  1.00 88.22           H  
ATOM   1177  OG1 THR A  73      -4.751  -1.352 -12.712  1.00 88.22           O  
ATOM   1178  HG1 THR A  73      -4.486  -0.524 -13.119  1.00 88.22           H  
ATOM   1179  N   ASP A  74      -2.109  -0.929 -14.640  1.00 88.52           N  
ATOM   1180  H   ASP A  74      -1.804  -1.111 -13.694  1.00 88.52           H  
ATOM   1181  CA  ASP A  74      -1.325   0.066 -15.388  1.00 88.52           C  
ATOM   1182  HA  ASP A  74      -2.001   0.615 -16.044  1.00 88.52           H  
ATOM   1183  C   ASP A  74      -0.230  -0.547 -16.289  1.00 88.52           C  
ATOM   1184  CB  ASP A  74      -0.723   1.068 -14.394  1.00 88.52           C  
ATOM   1185  HB2 ASP A  74      -1.525   1.494 -13.791  1.00 88.52           H  
ATOM   1186  HB3 ASP A  74      -0.256   1.882 -14.949  1.00 88.52           H  
ATOM   1187  O   ASP A  74       0.499   0.173 -16.965  1.00 88.52           O  
ATOM   1188  CG  ASP A  74       0.318   0.442 -13.466  1.00 88.52           C  
ATOM   1189  OD1 ASP A  74       0.547  -0.787 -13.543  1.00 88.52           O  
ATOM   1190  OD2 ASP A  74       0.858   1.190 -12.631  1.00 88.52           O  
ATOM   1191  N   ASN A  75      -0.137  -1.881 -16.330  1.00 91.19           N  
ATOM   1192  H   ASN A  75      -0.721  -2.372 -15.667  1.00 91.19           H  
ATOM   1193  CA  ASN A  75       0.868  -2.680 -17.033  1.00 91.19           C  
ATOM   1194  HA  ASN A  75       0.590  -3.716 -16.840  1.00 91.19           H  
ATOM   1195  C   ASN A  75       2.294  -2.581 -16.488  1.00 91.19           C  
ATOM   1196  CB  ASN A  75       0.783  -2.469 -18.555  1.00 91.19           C  
ATOM   1197  HB2 ASN A  75       0.933  -1.418 -18.802  1.00 91.19           H  
ATOM   1198  HB3 ASN A  75       1.572  -3.030 -19.057  1.00 91.19           H  
ATOM   1199  O   ASN A  75       3.227  -3.042 -17.151  1.00 91.19           O  
ATOM   1200  CG  ASN A  75      -0.530  -2.961 -19.102  1.00 91.19           C  
ATOM   1201  ND2 ASN A  75      -1.282  -2.104 -19.749  1.00 91.19           N  
ATOM   1202 HD21 ASN A  75      -1.022  -1.128 -19.733  1.00 91.19           H  
ATOM   1203 HD22 ASN A  75      -2.210  -2.405 -20.010  1.00 91.19           H  
ATOM   1204  OD1 ASN A  75      -0.870  -4.131 -18.965  1.00 91.19           O  
ATOM   1205  N   LEU A  76       2.464  -2.069 -15.277  1.00 93.77           N  
ATOM   1206  H   LEU A  76       1.666  -1.710 -14.773  1.00 93.77           H  
ATOM   1207  CA  LEU A  76       3.748  -1.987 -14.608  1.00 93.77           C  
ATOM   1208  HA  LEU A  76       4.548  -2.162 -15.327  1.00 93.77           H  
ATOM   1209  C   LEU A  76       3.880  -3.081 -13.544  1.00 93.77           C  
ATOM   1210  CB  LEU A  76       3.905  -0.564 -14.075  1.00 93.77           C  
ATOM   1211  HB2 LEU A  76       3.112  -0.391 -13.348  1.00 93.77           H  
ATOM   1212  HB3 LEU A  76       4.870  -0.491 -13.573  1.00 93.77           H  
ATOM   1213  O   LEU A  76       2.899  -3.689 -13.112  1.00 93.77           O  
ATOM   1214  CG  LEU A  76       3.837   0.534 -15.153  1.00 93.77           C  
ATOM   1215  HG  LEU A  76       2.874   0.501 -15.664  1.00 93.77           H  
ATOM   1216  CD1 LEU A  76       3.990   1.912 -14.532  1.00 93.77           C  
ATOM   1217 HD11 LEU A  76       3.820   2.677 -15.289  1.00 93.77           H  
ATOM   1218 HD12 LEU A  76       3.249   2.039 -13.742  1.00 93.77           H  
ATOM   1219 HD13 LEU A  76       5.005   2.010 -14.146  1.00 93.77           H  
ATOM   1220  CD2 LEU A  76       4.959   0.393 -16.186  1.00 93.77           C  
ATOM   1221 HD21 LEU A  76       4.808  -0.510 -16.778  1.00 93.77           H  
ATOM   1222 HD22 LEU A  76       5.929   0.354 -15.691  1.00 93.77           H  
ATOM   1223 HD23 LEU A  76       4.940   1.246 -16.865  1.00 93.77           H  
ATOM   1224  N   HIS A  77       5.119  -3.390 -13.180  1.00 96.39           N  
ATOM   1225  H   HIS A  77       5.869  -2.785 -13.483  1.00 96.39           H  
ATOM   1226  CA  HIS A  77       5.458  -4.466 -12.255  1.00 96.39           C  
ATOM   1227  HA  HIS A  77       4.623  -5.165 -12.204  1.00 96.39           H  
ATOM   1228  C   HIS A  77       5.700  -3.928 -10.849  1.00 96.39           C  
ATOM   1229  CB  HIS A  77       6.672  -5.245 -12.764  1.00 96.39           C  
ATOM   1230  HB2 HIS A  77       7.516  -4.567 -12.892  1.00 96.39           H  
ATOM   1231  HB3 HIS A  77       6.959  -5.983 -12.014  1.00 96.39           H  
ATOM   1232  O   HIS A  77       6.390  -2.933 -10.659  1.00 96.39           O  
ATOM   1233  CG  HIS A  77       6.402  -5.960 -14.058  1.00 96.39           C  
ATOM   1234  CD2 HIS A  77       5.811  -7.184 -14.215  1.00 96.39           C  
ATOM   1235  HD2 HIS A  77       5.449  -7.825 -13.424  1.00 96.39           H  
ATOM   1236  ND1 HIS A  77       6.708  -5.491 -15.313  1.00 96.39           N  
ATOM   1237  HD1 HIS A  77       7.248  -4.663 -15.520  1.00 96.39           H  
ATOM   1238  CE1 HIS A  77       6.329  -6.420 -16.203  1.00 96.39           C  
ATOM   1239  HE1 HIS A  77       6.528  -6.375 -17.264  1.00 96.39           H  
ATOM   1240  NE2 HIS A  77       5.735  -7.450 -15.586  1.00 96.39           N  
ATOM   1241  N   TYR A  78       5.169  -4.636  -9.862  1.00 96.84           N  
ATOM   1242  H   TYR A  78       4.573  -5.417 -10.099  1.00 96.84           H  
ATOM   1243  CA  TYR A  78       5.255  -4.265  -8.456  1.00 96.84           C  
ATOM   1244  HA  TYR A  78       6.066  -3.555  -8.293  1.00 96.84           H  
ATOM   1245  C   TYR A  78       5.486  -5.502  -7.602  1.00 96.84           C  
ATOM   1246  CB  TYR A  78       3.937  -3.632  -8.034  1.00 96.84           C  
ATOM   1247  HB2 TYR A  78       3.974  -3.424  -6.965  1.00 96.84           H  
ATOM   1248  HB3 TYR A  78       3.153  -4.369  -8.207  1.00 96.84           H  
ATOM   1249  O   TYR A  78       5.086  -6.606  -7.981  1.00 96.84           O  
ATOM   1250  CG  TYR A  78       3.550  -2.364  -8.755  1.00 96.84           C  
ATOM   1251  CD1 TYR A  78       3.872  -1.125  -8.182  1.00 96.84           C  
ATOM   1252  HD1 TYR A  78       4.478  -1.081  -7.289  1.00 96.84           H  
ATOM   1253  CD2 TYR A  78       2.815  -2.421  -9.956  1.00 96.84           C  
ATOM   1254  HD2 TYR A  78       2.613  -3.372 -10.428  1.00 96.84           H  
ATOM   1255  CE1 TYR A  78       3.343   0.051  -8.737  1.00 96.84           C  
ATOM   1256  HE1 TYR A  78       3.543   1.018  -8.299  1.00 96.84           H  
ATOM   1257  CE2 TYR A  78       2.342  -1.234 -10.543  1.00 96.84           C  
ATOM   1258  HE2 TYR A  78       1.812  -1.244 -11.485  1.00 96.84           H  
ATOM   1259  OH  TYR A  78       2.027   1.153 -10.377  1.00 96.84           O  
ATOM   1260  HH  TYR A  78       1.573   1.055 -11.218  1.00 96.84           H  
ATOM   1261  CZ  TYR A  78       2.537  -0.005  -9.888  1.00 96.84           C  
ATOM   1262  N   ARG A  79       6.064  -5.334  -6.412  1.00 98.19           N  
ATOM   1263  H   ARG A  79       6.311  -4.404  -6.103  1.00 98.19           H  
ATOM   1264  CA  ARG A  79       6.117  -6.434  -5.450  1.00 98.19           C  
ATOM   1265  HA  ARG A  79       6.388  -7.347  -5.979  1.00 98.19           H  
ATOM   1266  C   ARG A  79       4.748  -6.638  -4.833  1.00 98.19           C  
ATOM   1267  CB  ARG A  79       7.151  -6.203  -4.356  1.00 98.19           C  
ATOM   1268  HB2 ARG A  79       7.256  -7.134  -3.801  1.00 98.19           H  
ATOM   1269  HB3 ARG A  79       6.807  -5.413  -3.688  1.00 98.19           H  
ATOM   1270  O   ARG A  79       4.050  -5.685  -4.484  1.00 98.19           O  
ATOM   1271  CG  ARG A  79       8.511  -5.825  -4.923  1.00 98.19           C  
ATOM   1272  HG2 ARG A  79       8.807  -6.550  -5.681  1.00 98.19           H  
ATOM   1273  HG3 ARG A  79       8.442  -4.829  -5.361  1.00 98.19           H  
ATOM   1274  CD  ARG A  79       9.546  -5.816  -3.812  1.00 98.19           C  
ATOM   1275  HD2 ARG A  79      10.536  -5.693  -4.252  1.00 98.19           H  
ATOM   1276  HD3 ARG A  79       9.490  -6.787  -3.321  1.00 98.19           H  
ATOM   1277  NE  ARG A  79       9.321  -4.747  -2.819  1.00 98.19           N  
ATOM   1278  HE  ARG A  79       8.659  -4.011  -3.019  1.00 98.19           H  
ATOM   1279  NH1 ARG A  79      10.735  -5.652  -1.284  1.00 98.19           N  
ATOM   1280 HH11 ARG A  79      10.933  -6.420  -1.909  1.00 98.19           H  
ATOM   1281 HH12 ARG A  79      11.109  -5.658  -0.346  1.00 98.19           H  
ATOM   1282  NH2 ARG A  79       9.767  -3.726  -0.820  1.00 98.19           N  
ATOM   1283 HH21 ARG A  79      10.291  -3.680   0.043  1.00 98.19           H  
ATOM   1284 HH22 ARG A  79       9.052  -3.048  -1.042  1.00 98.19           H  
ATOM   1285  CZ  ARG A  79       9.939  -4.700  -1.656  1.00 98.19           C  
ATOM   1286  N   ALA A  80       4.387  -7.895  -4.653  1.00 98.17           N  
ATOM   1287  H   ALA A  80       4.994  -8.629  -4.987  1.00 98.17           H  
ATOM   1288  CA  ALA A  80       3.131  -8.269  -4.045  1.00 98.17           C  
ATOM   1289  HA  ALA A  80       2.771  -7.447  -3.426  1.00 98.17           H  
ATOM   1290  C   ALA A  80       3.302  -9.490  -3.143  1.00 98.17           C  
ATOM   1291  CB  ALA A  80       2.109  -8.495  -5.153  1.00 98.17           C  
ATOM   1292  HB1 ALA A  80       1.976  -7.579  -5.730  1.00 98.17           H  
ATOM   1293  HB2 ALA A  80       2.441  -9.297  -5.811  1.00 98.17           H  
ATOM   1294  HB3 ALA A  80       1.159  -8.760  -4.688  1.00 98.17           H  
ATOM   1295  O   ALA A  80       4.070 -10.405  -3.440  1.00 98.17           O  
ATOM   1296  N   LEU A  81       2.558  -9.524  -2.042  1.00 98.48           N  
ATOM   1297  H   LEU A  81       1.952  -8.738  -1.859  1.00 98.48           H  
ATOM   1298  CA  LEU A  81       2.466 -10.686  -1.169  1.00 98.48           C  
ATOM   1299  HA  LEU A  81       3.357 -11.300  -1.300  1.00 98.48           H  
ATOM   1300  C   LEU A  81       1.241 -11.515  -1.557  1.00 98.48           C  
ATOM   1301  CB  LEU A  81       2.409 -10.206   0.290  1.00 98.48           C  
ATOM   1302  HB2 LEU A  81       1.475  -9.666   0.442  1.00 98.48           H  
ATOM   1303  HB3 LEU A  81       3.228  -9.507   0.465  1.00 98.48           H  
ATOM   1304  O   LEU A  81       0.119 -11.006  -1.572  1.00 98.48           O  
ATOM   1305  CG  LEU A  81       2.505 -11.345   1.320  1.00 98.48           C  
ATOM   1306  HG  LEU A  81       1.757 -12.108   1.104  1.00 98.48           H  
ATOM   1307  CD1 LEU A  81       3.892 -11.988   1.319  1.00 98.48           C  
ATOM   1308 HD11 LEU A  81       4.074 -12.516   0.383  1.00 98.48           H  
ATOM   1309 HD12 LEU A  81       4.659 -11.228   1.465  1.00 98.48           H  
ATOM   1310 HD13 LEU A  81       3.966 -12.708   2.135  1.00 98.48           H  
ATOM   1311  CD2 LEU A  81       2.235 -10.791   2.716  1.00 98.48           C  
ATOM   1312 HD21 LEU A  81       1.225 -10.386   2.773  1.00 98.48           H  
ATOM   1313 HD22 LEU A  81       2.344 -11.576   3.465  1.00 98.48           H  
ATOM   1314 HD23 LEU A  81       2.950 -10.002   2.950  1.00 98.48           H  
ATOM   1315  N   CYS A  82       1.427 -12.804  -1.839  1.00 98.35           N  
ATOM   1316  H   CYS A  82       2.366 -13.175  -1.855  1.00 98.35           H  
ATOM   1317  CA  CYS A  82       0.307 -13.698  -2.111  1.00 98.35           C  
ATOM   1318  HA  CYS A  82      -0.393 -13.180  -2.767  1.00 98.35           H  
ATOM   1319  C   CYS A  82      -0.444 -14.040  -0.813  1.00 98.35           C  
ATOM   1320  CB  CYS A  82       0.821 -14.938  -2.851  1.00 98.35           C  
ATOM   1321  HB2 CYS A  82       1.420 -14.638  -3.711  1.00 98.35           H  
ATOM   1322  HB3 CYS A  82       1.446 -15.533  -2.187  1.00 98.35           H  
ATOM   1323  O   CYS A  82       0.006 -14.859  -0.014  1.00 98.35           O  
ATOM   1324  SG  CYS A  82      -0.608 -15.911  -3.409  1.00 98.35           S  
ATOM   1325  HG  CYS A  82      -1.022 -15.041  -4.334  1.00 98.35           H  
ATOM   1326  N   LYS A  83      -1.616 -13.438  -0.582  1.00 97.29           N  
ATOM   1327  H   LYS A  83      -1.939 -12.770  -1.267  1.00 97.29           H  
ATOM   1328  CA  LYS A  83      -2.406 -13.634   0.649  1.00 97.29           C  
ATOM   1329  HA  LYS A  83      -1.714 -13.805   1.473  1.00 97.29           H  
ATOM   1330  C   LYS A  83      -3.308 -14.866   0.592  1.00 97.29           C  
ATOM   1331  CB  LYS A  83      -3.215 -12.365   0.986  1.00 97.29           C  
ATOM   1332  HB2 LYS A  83      -3.779 -12.549   1.900  1.00 97.29           H  
ATOM   1333  HB3 LYS A  83      -3.916 -12.141   0.182  1.00 97.29           H  
ATOM   1334  O   LYS A  83      -3.529 -15.516   1.619  1.00 97.29           O  
ATOM   1335  CG  LYS A  83      -2.298 -11.151   1.209  1.00 97.29           C  
ATOM   1336  HG2 LYS A  83      -1.432 -11.460   1.794  1.00 97.29           H  
ATOM   1337  HG3 LYS A  83      -1.937 -10.813   0.237  1.00 97.29           H  
ATOM   1338  CD  LYS A  83      -2.941  -9.946   1.918  1.00 97.29           C  
ATOM   1339  HD2 LYS A  83      -3.856  -9.632   1.415  1.00 97.29           H  
ATOM   1340  HD3 LYS A  83      -2.203  -9.149   1.836  1.00 97.29           H  
ATOM   1341  CE  LYS A  83      -3.177 -10.148   3.425  1.00 97.29           C  
ATOM   1342  HE2 LYS A  83      -4.112 -10.681   3.599  1.00 97.29           H  
ATOM   1343  HE3 LYS A  83      -2.361 -10.766   3.800  1.00 97.29           H  
ATOM   1344  NZ  LYS A  83      -3.152  -8.873   4.199  1.00 97.29           N  
ATOM   1345  HZ1 LYS A  83      -2.425  -8.252   3.873  1.00 97.29           H  
ATOM   1346  HZ2 LYS A  83      -4.000  -8.329   4.134  1.00 97.29           H  
ATOM   1347  HZ3 LYS A  83      -2.942  -9.021   5.176  1.00 97.29           H  
ATOM   1348  N   ARG A  84      -3.860 -15.196  -0.582  1.00 96.89           N  
ATOM   1349  H   ARG A  84      -3.611 -14.624  -1.377  1.00 96.89           H  
ATOM   1350  CA  ARG A  84      -4.702 -16.389  -0.805  1.00 96.89           C  
ATOM   1351  HA  ARG A  84      -4.379 -17.168  -0.114  1.00 96.89           H  
ATOM   1352  C   ARG A  84      -4.522 -16.940  -2.213  1.00 96.89           C  
ATOM   1353  CB  ARG A  84      -6.200 -16.102  -0.568  1.00 96.89           C  
ATOM   1354  HB2 ARG A  84      -6.750 -17.028  -0.733  1.00 96.89           H  
ATOM   1355  HB3 ARG A  84      -6.555 -15.380  -1.304  1.00 96.89           H  
ATOM   1356  O   ARG A  84      -4.353 -16.183  -3.163  1.00 96.89           O  
ATOM   1357  CG  ARG A  84      -6.537 -15.592   0.841  1.00 96.89           C  
ATOM   1358  HG2 ARG A  84      -6.066 -14.623   1.002  1.00 96.89           H  
ATOM   1359  HG3 ARG A  84      -6.161 -16.301   1.579  1.00 96.89           H  
ATOM   1360  CD  ARG A  84      -8.050 -15.435   1.019  1.00 96.89           C  
ATOM   1361  HD2 ARG A  84      -8.424 -14.741   0.267  1.00 96.89           H  
ATOM   1362  HD3 ARG A  84      -8.522 -16.406   0.867  1.00 96.89           H  
ATOM   1363  NE  ARG A  84      -8.383 -14.924   2.364  1.00 96.89           N  
ATOM   1364  HE  ARG A  84      -7.626 -14.520   2.897  1.00 96.89           H  
ATOM   1365  NH1 ARG A  84     -10.655 -15.268   2.278  1.00 96.89           N  
ATOM   1366 HH11 ARG A  84     -11.565 -15.156   2.700  1.00 96.89           H  
ATOM   1367 HH12 ARG A  84     -10.571 -15.585   1.322  1.00 96.89           H  
ATOM   1368  NH2 ARG A  84      -9.746 -14.378   4.108  1.00 96.89           N  
ATOM   1369 HH21 ARG A  84      -8.968 -13.976   4.612  1.00 96.89           H  
ATOM   1370 HH22 ARG A  84     -10.671 -14.278   4.502  1.00 96.89           H  
ATOM   1371  CZ  ARG A  84      -9.587 -14.861   2.909  1.00 96.89           C  
ATOM   1372  N   THR A  85      -4.662 -18.253  -2.346  1.00 97.23           N  
ATOM   1373  H   THR A  85      -4.810 -18.827  -1.528  1.00 97.23           H  
ATOM   1374  CA  THR A  85      -4.552 -18.970  -3.617  1.00 97.23           C  
ATOM   1375  HA  THR A  85      -4.408 -18.260  -4.431  1.00 97.23           H  
ATOM   1376  C   THR A  85      -5.844 -19.742  -3.891  1.00 97.23           C  
ATOM   1377  CB  THR A  85      -3.331 -19.909  -3.615  1.00 97.23           C  
ATOM   1378  HB  THR A  85      -3.241 -20.384  -4.591  1.00 97.23           H  
ATOM   1379  O   THR A  85      -6.453 -20.327  -2.996  1.00 97.23           O  
ATOM   1380  CG2 THR A  85      -2.017 -19.208  -3.277  1.00 97.23           C  
ATOM   1381 HG21 THR A  85      -1.750 -18.499  -4.061  1.00 97.23           H  
ATOM   1382 HG22 THR A  85      -2.074 -18.686  -2.322  1.00 97.23           H  
ATOM   1383 HG23 THR A  85      -1.220 -19.949  -3.209  1.00 97.23           H  
ATOM   1384  OG1 THR A  85      -3.474 -20.904  -2.632  1.00 97.23           O  
ATOM   1385  HG1 THR A  85      -2.702 -21.471  -2.700  1.00 97.23           H  
ATOM   1386  N   SER A  86      -6.293 -19.736  -5.142  1.00 97.69           N  
ATOM   1387  H   SER A  86      -5.862 -19.105  -5.803  1.00 97.69           H  
ATOM   1388  CA  SER A  86      -7.364 -20.593  -5.646  1.00 97.69           C  
ATOM   1389  HA  SER A  86      -7.494 -21.433  -4.964  1.00 97.69           H  
ATOM   1390  C   SER A  86      -6.933 -21.148  -6.997  1.00 97.69           C  
ATOM   1391  CB  SER A  86      -8.690 -19.830  -5.721  1.00 97.69           C  
ATOM   1392  HB2 SER A  86      -8.862 -19.320  -4.773  1.00 97.69           H  
ATOM   1393  HB3 SER A  86      -8.647 -19.084  -6.514  1.00 97.69           H  
ATOM   1394  O   SER A  86      -7.340 -20.659  -8.051  1.00 97.69           O  
ATOM   1395  OG  SER A  86      -9.757 -20.735  -5.956  1.00 97.69           O  
ATOM   1396  HG  SER A  86      -9.760 -21.364  -5.231  1.00 97.69           H  
ATOM   1397  N   VAL A  87      -6.073 -22.170  -6.944  1.00 97.71           N  
ATOM   1398  H   VAL A  87      -5.746 -22.468  -6.036  1.00 97.71           H  
ATOM   1399  CA  VAL A  87      -5.432 -22.782  -8.120  1.00 97.71           C  
ATOM   1400  HA  VAL A  87      -4.810 -22.033  -8.610  1.00 97.71           H  
ATOM   1401  C   VAL A  87      -6.474 -23.241  -9.141  1.00 97.71           C  
ATOM   1402  CB  VAL A  87      -4.517 -23.948  -7.692  1.00 97.71           C  
ATOM   1403  HB  VAL A  87      -5.115 -24.708  -7.189  1.00 97.71           H  
ATOM   1404  O   VAL A  87      -6.423 -22.825 -10.293  1.00 97.71           O  
ATOM   1405  CG1 VAL A  87      -3.834 -24.588  -8.903  1.00 97.71           C  
ATOM   1406 HG11 VAL A  87      -4.568 -25.074  -9.547  1.00 97.71           H  
ATOM   1407 HG12 VAL A  87      -3.305 -23.830  -9.481  1.00 97.71           H  
ATOM   1408 HG13 VAL A  87      -3.124 -25.348  -8.577  1.00 97.71           H  
ATOM   1409  CG2 VAL A  87      -3.437 -23.458  -6.717  1.00 97.71           C  
ATOM   1410 HG21 VAL A  87      -2.733 -24.264  -6.510  1.00 97.71           H  
ATOM   1411 HG22 VAL A  87      -3.877 -23.142  -5.771  1.00 97.71           H  
ATOM   1412 HG23 VAL A  87      -2.892 -22.625  -7.161  1.00 97.71           H  
ATOM   1413  N   ASN A  88      -7.504 -23.971  -8.697  1.00 97.87           N  
ATOM   1414  H   ASN A  88      -7.434 -24.352  -7.765  1.00 97.87           H  
ATOM   1415  CA  ASN A  88      -8.584 -24.467  -9.564  1.00 97.87           C  
ATOM   1416  HA  ASN A  88      -8.150 -25.095 -10.342  1.00 97.87           H  
ATOM   1417  C   ASN A  88      -9.373 -23.356 -10.281  1.00 97.87           C  
ATOM   1418  CB  ASN A  88      -9.557 -25.314  -8.719  1.00 97.87           C  
ATOM   1419  HB2 ASN A  88      -9.949 -24.712  -7.899  1.00 97.87           H  
ATOM   1420  HB3 ASN A  88     -10.391 -25.622  -9.350  1.00 97.87           H  
ATOM   1421  O   ASN A  88     -10.000 -23.613 -11.302  1.00 97.87           O  
ATOM   1422  CG  ASN A  88      -8.934 -26.578  -8.159  1.00 97.87           C  
ATOM   1423  ND2 ASN A  88      -9.554 -27.197  -7.183  1.00 97.87           N  
ATOM   1424 HD21 ASN A  88     -10.478 -26.921  -6.880  1.00 97.87           H  
ATOM   1425 HD22 ASN A  88      -9.116 -28.057  -6.885  1.00 97.87           H  
ATOM   1426  OD1 ASN A  88      -7.875 -27.012  -8.557  1.00 97.87           O  
ATOM   1427  N   LYS A  89      -9.384 -22.131  -9.740  1.00 98.20           N  
ATOM   1428  H   LYS A  89      -8.783 -21.963  -8.945  1.00 98.20           H  
ATOM   1429  CA  LYS A  89     -10.057 -20.971 -10.348  1.00 98.20           C  
ATOM   1430  HA  LYS A  89     -10.728 -21.319 -11.134  1.00 98.20           H  
ATOM   1431  C   LYS A  89      -9.082 -20.028 -11.057  1.00 98.20           C  
ATOM   1432  CB  LYS A  89     -10.896 -20.226  -9.294  1.00 98.20           C  
ATOM   1433  HB2 LYS A  89     -10.244 -19.891  -8.488  1.00 98.20           H  
ATOM   1434  HB3 LYS A  89     -11.340 -19.346  -9.759  1.00 98.20           H  
ATOM   1435  O   LYS A  89      -9.534 -19.010 -11.571  1.00 98.20           O  
ATOM   1436  CG  LYS A  89     -12.032 -21.090  -8.723  1.00 98.20           C  
ATOM   1437  HG2 LYS A  89     -11.610 -21.942  -8.189  1.00 98.20           H  
ATOM   1438  HG3 LYS A  89     -12.644 -21.460  -9.545  1.00 98.20           H  
ATOM   1439  CD  LYS A  89     -12.917 -20.285  -7.760  1.00 98.20           C  
ATOM   1440  HD2 LYS A  89     -12.308 -19.934  -6.926  1.00 98.20           H  
ATOM   1441  HD3 LYS A  89     -13.334 -19.429  -8.289  1.00 98.20           H  
ATOM   1442  CE  LYS A  89     -14.052 -21.178  -7.241  1.00 98.20           C  
ATOM   1443  HE2 LYS A  89     -13.610 -22.044  -6.749  1.00 98.20           H  
ATOM   1444  HE3 LYS A  89     -14.619 -21.545  -8.096  1.00 98.20           H  
ATOM   1445  NZ  LYS A  89     -14.954 -20.463  -6.300  1.00 98.20           N  
ATOM   1446  HZ1 LYS A  89     -15.407 -19.685  -6.758  1.00 98.20           H  
ATOM   1447  HZ2 LYS A  89     -14.442 -20.126  -5.497  1.00 98.20           H  
ATOM   1448  HZ3 LYS A  89     -15.678 -21.088  -5.973  1.00 98.20           H  
ATOM   1449  N   ASN A  90      -7.779 -20.327 -11.044  1.00 97.97           N  
ATOM   1450  H   ASN A  90      -7.500 -21.224 -10.673  1.00 97.97           H  
ATOM   1451  CA  ASN A  90      -6.705 -19.429 -11.467  1.00 97.97           C  
ATOM   1452  HA  ASN A  90      -5.774 -19.832 -11.070  1.00 97.97           H  
ATOM   1453  C   ASN A  90      -6.855 -18.017 -10.862  1.00 97.97           C  
ATOM   1454  CB  ASN A  90      -6.600 -19.456 -13.002  1.00 97.97           C  
ATOM   1455  HB2 ASN A  90      -7.495 -19.004 -13.430  1.00 97.97           H  
ATOM   1456  HB3 ASN A  90      -6.533 -20.487 -13.348  1.00 97.97           H  
ATOM   1457  O   ASN A  90      -6.827 -17.016 -11.573  1.00 97.97           O  
ATOM   1458  CG  ASN A  90      -5.381 -18.714 -13.519  1.00 97.97           C  
ATOM   1459  ND2 ASN A  90      -5.433 -18.219 -14.732  1.00 97.97           N  
ATOM   1460 HD21 ASN A  90      -6.262 -18.331 -15.298  1.00 97.97           H  
ATOM   1461 HD22 ASN A  90      -4.606 -17.757 -15.083  1.00 97.97           H  
ATOM   1462  OD1 ASN A  90      -4.368 -18.574 -12.851  1.00 97.97           O  
ATOM   1463  N   LYS A  91      -7.102 -17.943  -9.547  1.00 98.24           N  
ATOM   1464  H   LYS A  91      -7.104 -18.806  -9.022  1.00 98.24           H  
ATOM   1465  CA  LYS A  91      -7.288 -16.678  -8.821  1.00 98.24           C  
ATOM   1466  HA  LYS A  91      -7.037 -15.848  -9.481  1.00 98.24           H  
ATOM   1467  C   LYS A  91      -6.338 -16.589  -7.638  1.00 98.24           C  
ATOM   1468  CB  LYS A  91      -8.750 -16.505  -8.376  1.00 98.24           C  
ATOM   1469  HB2 LYS A  91      -9.113 -17.433  -7.934  1.00 98.24           H  
ATOM   1470  HB3 LYS A  91      -8.796 -15.722  -7.620  1.00 98.24           H  
ATOM   1471  O   LYS A  91      -6.326 -17.478  -6.786  1.00 98.24           O  
ATOM   1472  CG  LYS A  91      -9.654 -16.102  -9.547  1.00 98.24           C  
ATOM   1473  HG2 LYS A  91      -9.262 -15.189  -9.994  1.00 98.24           H  
ATOM   1474  HG3 LYS A  91      -9.644 -16.887 -10.304  1.00 98.24           H  
ATOM   1475  CD  LYS A  91     -11.100 -15.855  -9.099  1.00 98.24           C  
ATOM   1476  HD2 LYS A  91     -11.514 -16.767  -8.671  1.00 98.24           H  
ATOM   1477  HD3 LYS A  91     -11.109 -15.063  -8.350  1.00 98.24           H  
ATOM   1478  CE  LYS A  91     -11.920 -15.427 -10.323  1.00 98.24           C  
ATOM   1479  HE2 LYS A  91     -12.016 -16.279 -10.996  1.00 98.24           H  
ATOM   1480  HE3 LYS A  91     -11.355 -14.661 -10.854  1.00 98.24           H  
ATOM   1481  NZ  LYS A  91     -13.256 -14.886  -9.958  1.00 98.24           N  
ATOM   1482  HZ1 LYS A  91     -13.819 -15.572  -9.477  1.00 98.24           H  
ATOM   1483  HZ2 LYS A  91     -13.744 -14.593 -10.793  1.00 98.24           H  
ATOM   1484  HZ3 LYS A  91     -13.151 -14.065  -9.379  1.00 98.24           H  
ATOM   1485  N   TYR A  92      -5.609 -15.486  -7.555  1.00 98.08           N  
ATOM   1486  H   TYR A  92      -5.646 -14.830  -8.322  1.00 98.08           H  
ATOM   1487  CA  TYR A  92      -4.645 -15.211  -6.494  1.00 98.08           C  
ATOM   1488  HA  TYR A  92      -4.730 -15.963  -5.710  1.00 98.08           H  
ATOM   1489  C   TYR A  92      -4.946 -13.849  -5.892  1.00 98.08           C  
ATOM   1490  CB  TYR A  92      -3.222 -15.282  -7.059  1.00 98.08           C  
ATOM   1491  HB2 TYR A  92      -2.508 -15.124  -6.251  1.00 98.08           H  
ATOM   1492  HB3 TYR A  92      -3.081 -14.484  -7.788  1.00 98.08           H  
ATOM   1493  O   TYR A  92      -4.990 -12.859  -6.616  1.00 98.08           O  
ATOM   1494  CG  TYR A  92      -2.943 -16.614  -7.720  1.00 98.08           C  
ATOM   1495  CD1 TYR A  92      -2.545 -17.714  -6.940  1.00 98.08           C  
ATOM   1496  HD1 TYR A  92      -2.354 -17.573  -5.887  1.00 98.08           H  
ATOM   1497  CD2 TYR A  92      -3.171 -16.769  -9.098  1.00 98.08           C  
ATOM   1498  HD2 TYR A  92      -3.486 -15.924  -9.692  1.00 98.08           H  
ATOM   1499  CE1 TYR A  92      -2.382 -18.978  -7.536  1.00 98.08           C  
ATOM   1500  HE1 TYR A  92      -2.057 -19.822  -6.946  1.00 98.08           H  
ATOM   1501  CE2 TYR A  92      -3.004 -18.027  -9.697  1.00 98.08           C  
ATOM   1502  HE2 TYR A  92      -3.198 -18.147 -10.753  1.00 98.08           H  
ATOM   1503  OH  TYR A  92      -2.455 -20.344  -9.512  1.00 98.08           O  
ATOM   1504  HH  TYR A  92      -2.542 -20.294 -10.467  1.00 98.08           H  
ATOM   1505  CZ  TYR A  92      -2.602 -19.132  -8.922  1.00 98.08           C  
ATOM   1506  N   LEU A  93      -5.185 -13.815  -4.582  1.00 97.87           N  
ATOM   1507  H   LEU A  93      -5.021 -14.659  -4.052  1.00 97.87           H  
ATOM   1508  CA  LEU A  93      -5.379 -12.575  -3.839  1.00 97.87           C  
ATOM   1509  HA  LEU A  93      -5.864 -11.842  -4.485  1.00 97.87           H  
ATOM   1510  C   LEU A  93      -4.009 -12.051  -3.428  1.00 97.87           C  
ATOM   1511  CB  LEU A  93      -6.262 -12.828  -2.609  1.00 97.87           C  
ATOM   1512  HB2 LEU A  93      -7.152 -13.381  -2.908  1.00 97.87           H  
ATOM   1513  HB3 LEU A  93      -5.690 -13.441  -1.913  1.00 97.87           H  
ATOM   1514  O   LEU A  93      -3.298 -12.723  -2.675  1.00 97.87           O  
ATOM   1515  CG  LEU A  93      -6.683 -11.534  -1.888  1.00 97.87           C  
ATOM   1516  HG  LEU A  93      -5.826 -10.873  -1.762  1.00 97.87           H  
ATOM   1517  CD1 LEU A  93      -7.785 -10.816  -2.665  1.00 97.87           C  
ATOM   1518 HD11 LEU A  93      -8.600 -11.500  -2.901  1.00 97.87           H  
ATOM   1519 HD12 LEU A  93      -8.187  -9.994  -2.074  1.00 97.87           H  
ATOM   1520 HD13 LEU A  93      -7.375 -10.400  -3.585  1.00 97.87           H  
ATOM   1521  CD2 LEU A  93      -7.226 -11.880  -0.500  1.00 97.87           C  
ATOM   1522 HD21 LEU A  93      -7.501 -10.957   0.011  1.00 97.87           H  
ATOM   1523 HD22 LEU A  93      -8.107 -12.515  -0.591  1.00 97.87           H  
ATOM   1524 HD23 LEU A  93      -6.451 -12.376   0.083  1.00 97.87           H  
ATOM   1525  N   LEU A  94      -3.664 -10.868  -3.905  1.00 97.03           N  
ATOM   1526  H   LEU A  94      -4.320 -10.372  -4.491  1.00 97.03           H  
ATOM   1527  CA  LEU A  94      -2.400 -10.205  -3.649  1.00 97.03           C  
ATOM   1528  HA  LEU A  94      -1.724 -10.867  -3.107  1.00 97.03           H  
ATOM   1529  C   LEU A  94      -2.610  -8.942  -2.826  1.00 97.03           C  
ATOM   1530  CB  LEU A  94      -1.766  -9.823  -4.984  1.00 97.03           C  
ATOM   1531  HB2 LEU A  94      -2.429  -9.123  -5.494  1.00 97.03           H  
ATOM   1532  HB3 LEU A  94      -0.849  -9.280  -4.754  1.00 97.03           H  
ATOM   1533  O   LEU A  94      -3.616  -8.268  -3.001  1.00 97.03           O  
ATOM   1534  CG  LEU A  94      -1.450 -10.971  -5.950  1.00 97.03           C  
ATOM   1535  HG  LEU A  94      -2.377 -11.367  -6.363  1.00 97.03           H  
ATOM   1536  CD1 LEU A  94      -0.628 -10.351  -7.068  1.00 97.03           C  
ATOM   1537 HD11 LEU A  94       0.294  -9.926  -6.672  1.00 97.03           H  
ATOM   1538 HD12 LEU A  94      -1.205  -9.564  -7.554  1.00 97.03           H  
ATOM   1539 HD13 LEU A  94      -0.365 -11.109  -7.805  1.00 97.03           H  
ATOM   1540  CD2 LEU A  94      -0.665 -12.127  -5.327  1.00 97.03           C  
ATOM   1541 HD21 LEU A  94       0.208 -11.741  -4.801  1.00 97.03           H  
ATOM   1542 HD22 LEU A  94      -1.318 -12.665  -4.640  1.00 97.03           H  
ATOM   1543 HD23 LEU A  94      -0.340 -12.812  -6.110  1.00 97.03           H  
ATOM   1544  N   GLU A  95      -1.637  -8.598  -1.990  1.00 95.84           N  
ATOM   1545  H   GLU A  95      -0.852  -9.224  -1.886  1.00 95.84           H  
ATOM   1546  CA  GLU A  95      -1.467  -7.236  -1.477  1.00 95.84           C  
ATOM   1547  HA  GLU A  95      -2.302  -6.608  -1.786  1.00 95.84           H  
ATOM   1548  C   GLU A  95      -0.192  -6.644  -2.071  1.00 95.84           C  
ATOM   1549  CB  GLU A  95      -1.447  -7.259   0.054  1.00 95.84           C  
ATOM   1550  HB2 GLU A  95      -2.428  -7.621   0.362  1.00 95.84           H  
ATOM   1551  HB3 GLU A  95      -0.679  -7.952   0.399  1.00 95.84           H  
ATOM   1552  O   GLU A  95       0.883  -7.230  -1.931  1.00 95.84           O  
ATOM   1553  CG  GLU A  95      -1.218  -5.888   0.706  1.00 95.84           C  
ATOM   1554  HG2 GLU A  95      -0.230  -5.522   0.427  1.00 95.84           H  
ATOM   1555  HG3 GLU A  95      -1.961  -5.191   0.319  1.00 95.84           H  
ATOM   1556  CD  GLU A  95      -1.322  -5.928   2.241  1.00 95.84           C  
ATOM   1557  OE1 GLU A  95      -0.760  -5.011   2.885  1.00 95.84           O  
ATOM   1558  OE2 GLU A  95      -1.979  -6.851   2.789  1.00 95.84           O  
ATOM   1559  N   TYR A  96      -0.310  -5.500  -2.741  1.00 97.03           N  
ATOM   1560  H   TYR A  96      -1.213  -5.051  -2.792  1.00 97.03           H  
ATOM   1561  CA  TYR A  96       0.833  -4.780  -3.294  1.00 97.03           C  
ATOM   1562  HA  TYR A  96       1.478  -5.483  -3.822  1.00 97.03           H  
ATOM   1563  C   TYR A  96       1.639  -4.154  -2.154  1.00 97.03           C  
ATOM   1564  CB  TYR A  96       0.332  -3.751  -4.307  1.00 97.03           C  
ATOM   1565  HB2 TYR A  96       1.132  -3.042  -4.523  1.00 97.03           H  
ATOM   1566  HB3 TYR A  96      -0.493  -3.196  -3.861  1.00 97.03           H  
ATOM   1567  O   TYR A  96       1.113  -3.406  -1.335  1.00 97.03           O  
ATOM   1568  CG  TYR A  96      -0.113  -4.391  -5.607  1.00 97.03           C  
ATOM   1569  CD1 TYR A  96       0.852  -4.647  -6.595  1.00 97.03           C  
ATOM   1570  HD1 TYR A  96       1.873  -4.348  -6.412  1.00 97.03           H  
ATOM   1571  CD2 TYR A  96      -1.451  -4.778  -5.818  1.00 97.03           C  
ATOM   1572  HD2 TYR A  96      -2.200  -4.568  -5.068  1.00 97.03           H  
ATOM   1573  CE1 TYR A  96       0.498  -5.288  -7.795  1.00 97.03           C  
ATOM   1574  HE1 TYR A  96       1.243  -5.477  -8.553  1.00 97.03           H  
ATOM   1575  CE2 TYR A  96      -1.807  -5.442  -7.010  1.00 97.03           C  
ATOM   1576  HE2 TYR A  96      -2.830  -5.732  -7.202  1.00 97.03           H  
ATOM   1577  OH  TYR A  96      -1.127  -6.404  -9.121  1.00 97.03           O  
ATOM   1578  HH  TYR A  96      -0.445  -6.296  -9.788  1.00 97.03           H  
ATOM   1579  CZ  TYR A  96      -0.830  -5.708  -7.993  1.00 97.03           C  
ATOM   1580  N   ILE A  97       2.923  -4.487  -2.057  1.00 97.36           N  
ATOM   1581  H   ILE A  97       3.336  -5.014  -2.813  1.00 97.36           H  
ATOM   1582  CA  ILE A  97       3.721  -4.257  -0.840  1.00 97.36           C  
ATOM   1583  HA  ILE A  97       3.167  -4.641   0.017  1.00 97.36           H  
ATOM   1584  C   ILE A  97       3.943  -2.767  -0.581  1.00 97.36           C  
ATOM   1585  CB  ILE A  97       5.046  -5.038  -0.952  1.00 97.36           C  
ATOM   1586  HB  ILE A  97       5.504  -4.804  -1.913  1.00 97.36           H  
ATOM   1587  O   ILE A  97       3.825  -2.310   0.560  1.00 97.36           O  
ATOM   1588  CG1 ILE A  97       4.701  -6.544  -0.909  1.00 97.36           C  
ATOM   1589 HG12 ILE A  97       4.131  -6.759  -0.005  1.00 97.36           H  
ATOM   1590 HG13 ILE A  97       4.076  -6.794  -1.766  1.00 97.36           H  
ATOM   1591  CG2 ILE A  97       6.060  -4.665   0.144  1.00 97.36           C  
ATOM   1592 HG21 ILE A  97       6.261  -3.593   0.138  1.00 97.36           H  
ATOM   1593 HG22 ILE A  97       7.017  -5.149  -0.053  1.00 97.36           H  
ATOM   1594 HG23 ILE A  97       5.691  -4.968   1.123  1.00 97.36           H  
ATOM   1595  CD1 ILE A  97       5.909  -7.472  -0.938  1.00 97.36           C  
ATOM   1596 HD11 ILE A  97       6.560  -7.229  -1.777  1.00 97.36           H  
ATOM   1597 HD12 ILE A  97       6.461  -7.349  -0.007  1.00 97.36           H  
ATOM   1598 HD13 ILE A  97       5.567  -8.505  -1.014  1.00 97.36           H  
ATOM   1599  N   GLU A  98       4.225  -2.013  -1.638  1.00 96.20           N  
ATOM   1600  H   GLU A  98       4.418  -2.477  -2.514  1.00 96.20           H  
ATOM   1601  CA  GLU A  98       4.475  -0.574  -1.570  1.00 96.20           C  
ATOM   1602  HA  GLU A  98       5.084  -0.352  -0.693  1.00 96.20           H  
ATOM   1603  C   GLU A  98       3.198   0.261  -1.423  1.00 96.20           C  
ATOM   1604  CB  GLU A  98       5.259  -0.135  -2.819  1.00 96.20           C  
ATOM   1605  HB2 GLU A  98       4.843  -0.619  -3.703  1.00 96.20           H  
ATOM   1606  HB3 GLU A  98       5.142   0.940  -2.953  1.00 96.20           H  
ATOM   1607  O   GLU A  98       3.304   1.402  -1.004  1.00 96.20           O  
ATOM   1608  CG  GLU A  98       6.764  -0.425  -2.730  1.00 96.20           C  
ATOM   1609  HG2 GLU A  98       7.168   0.103  -1.866  1.00 96.20           H  
ATOM   1610  HG3 GLU A  98       7.250  -0.022  -3.619  1.00 96.20           H  
ATOM   1611  CD  GLU A  98       7.083  -1.919  -2.622  1.00 96.20           C  
ATOM   1612  OE1 GLU A  98       7.636  -2.317  -1.574  1.00 96.20           O  
ATOM   1613  OE2 GLU A  98       6.770  -2.701  -3.548  1.00 96.20           O  
ATOM   1614  N   TYR A  99       2.013  -0.271  -1.741  1.00 94.46           N  
ATOM   1615  H   TYR A  99       1.990  -1.229  -2.059  1.00 94.46           H  
ATOM   1616  CA  TYR A  99       0.777   0.527  -1.824  1.00 94.46           C  
ATOM   1617  HA  TYR A  99       0.981   1.557  -1.531  1.00 94.46           H  
ATOM   1618  C   TYR A  99      -0.338   0.049  -0.886  1.00 94.46           C  
ATOM   1619  CB  TYR A  99       0.305   0.563  -3.283  1.00 94.46           C  
ATOM   1620  HB2 TYR A  99       0.205  -0.463  -3.639  1.00 94.46           H  
ATOM   1621  HB3 TYR A  99      -0.678   1.032  -3.328  1.00 94.46           H  
ATOM   1622  O   TYR A  99      -1.199   0.833  -0.511  1.00 94.46           O  
ATOM   1623  CG  TYR A  99       1.239   1.305  -4.219  1.00 94.46           C  
ATOM   1624  CD1 TYR A  99       1.065   2.683  -4.462  1.00 94.46           C  
ATOM   1625  HD1 TYR A  99       0.250   3.208  -3.987  1.00 94.46           H  
ATOM   1626  CD2 TYR A  99       2.296   0.613  -4.837  1.00 94.46           C  
ATOM   1627  HD2 TYR A  99       2.432  -0.443  -4.656  1.00 94.46           H  
ATOM   1628  CE1 TYR A  99       1.936   3.365  -5.339  1.00 94.46           C  
ATOM   1629  HE1 TYR A  99       1.787   4.415  -5.543  1.00 94.46           H  
ATOM   1630  CE2 TYR A  99       3.190   1.300  -5.674  1.00 94.46           C  
ATOM   1631  HE2 TYR A  99       4.032   0.788  -6.114  1.00 94.46           H  
ATOM   1632  OH  TYR A  99       3.849   3.285  -6.818  1.00 94.46           O  
ATOM   1633  HH  TYR A  99       3.636   4.201  -7.009  1.00 94.46           H  
ATOM   1634  CZ  TYR A  99       2.999   2.667  -5.954  1.00 94.46           C  
ATOM   1635  N   GLY A 100      -0.322  -1.220  -0.474  1.00 94.28           N  
ATOM   1636  H   GLY A 100       0.381  -1.833  -0.860  1.00 94.28           H  
ATOM   1637  CA  GLY A 100      -1.274  -1.805   0.473  1.00 94.28           C  
ATOM   1638  HA2 GLY A 100      -1.429  -1.075   1.268  1.00 94.28           H  
ATOM   1639  HA3 GLY A 100      -0.844  -2.708   0.905  1.00 94.28           H  
ATOM   1640  C   GLY A 100      -2.649  -2.166  -0.102  1.00 94.28           C  
ATOM   1641  O   GLY A 100      -3.436  -2.850   0.570  1.00 94.28           O  
ATOM   1642  N   ASN A 101      -2.927  -1.767  -1.347  1.00 92.68           N  
ATOM   1643  H   ASN A 101      -2.260  -1.181  -1.828  1.00 92.68           H  
ATOM   1644  CA  ASN A 101      -4.114  -2.177  -2.086  1.00 92.68           C  
ATOM   1645  HA  ASN A 101      -4.973  -1.967  -1.449  1.00 92.68           H  
ATOM   1646  C   ASN A 101      -4.091  -3.689  -2.361  1.00 92.68           C  
ATOM   1647  CB  ASN A 101      -4.286  -1.334  -3.365  1.00 92.68           C  
ATOM   1648  HB2 ASN A 101      -4.270  -0.276  -3.104  1.00 92.68           H  
ATOM   1649  HB3 ASN A 101      -5.260  -1.546  -3.806  1.00 92.68           H  
ATOM   1650  O   ASN A 101      -3.038  -4.314  -2.532  1.00 92.68           O  
ATOM   1651  CG  ASN A 101      -3.204  -1.583  -4.399  1.00 92.68           C  
ATOM   1652  ND2 ASN A 101      -3.535  -2.084  -5.568  1.00 92.68           N  
ATOM   1653 HD21 ASN A 101      -4.502  -2.181  -5.841  1.00 92.68           H  
ATOM   1654 HD22 ASN A 101      -2.785  -2.198  -6.234  1.00 92.68           H  
ATOM   1655  OD1 ASN A 101      -2.037  -1.354  -4.153  1.00 92.68           O  
ATOM   1656  N   ILE A 102      -5.285  -4.277  -2.387  1.00 93.84           N  
ATOM   1657  H   ILE A 102      -6.106  -3.690  -2.336  1.00 93.84           H  
ATOM   1658  CA  ILE A 102      -5.494  -5.713  -2.562  1.00 93.84           C  
ATOM   1659  HA  ILE A 102      -4.518  -6.197  -2.593  1.00 93.84           H  
ATOM   1660  C   ILE A 102      -6.175  -5.961  -3.907  1.00 93.84           C  
ATOM   1661  CB  ILE A 102      -6.279  -6.299  -1.364  1.00 93.84           C  
ATOM   1662  HB  ILE A 102      -7.190  -5.714  -1.235  1.00 93.84           H  
ATOM   1663  O   ILE A 102      -7.162  -5.306  -4.229  1.00 93.84           O  
ATOM   1664  CG1 ILE A 102      -5.436  -6.191  -0.071  1.00 93.84           C  
ATOM   1665 HG12 ILE A 102      -4.508  -6.747  -0.205  1.00 93.84           H  
ATOM   1666 HG13 ILE A 102      -5.175  -5.146   0.098  1.00 93.84           H  
ATOM   1667  CG2 ILE A 102      -6.691  -7.762  -1.610  1.00 93.84           C  
ATOM   1668 HG21 ILE A 102      -7.288  -7.834  -2.519  1.00 93.84           H  
ATOM   1669 HG22 ILE A 102      -5.804  -8.388  -1.706  1.00 93.84           H  
ATOM   1670 HG23 ILE A 102      -7.311  -8.120  -0.789  1.00 93.84           H  
ATOM   1671  CD1 ILE A 102      -6.132  -6.697   1.200  1.00 93.84           C  
ATOM   1672 HD11 ILE A 102      -5.512  -6.458   2.064  1.00 93.84           H  
ATOM   1673 HD12 ILE A 102      -6.261  -7.779   1.164  1.00 93.84           H  
ATOM   1674 HD13 ILE A 102      -7.101  -6.210   1.312  1.00 93.84           H  
ATOM   1675  N   GLU A 103      -5.696  -6.947  -4.663  1.00 94.80           N  
ATOM   1676  H   GLU A 103      -4.892  -7.457  -4.327  1.00 94.80           H  
ATOM   1677  CA  GLU A 103      -6.271  -7.325  -5.958  1.00 94.80           C  
ATOM   1678  HA  GLU A 103      -7.275  -6.908  -6.033  1.00 94.80           H  
ATOM   1679  C   GLU A 103      -6.381  -8.847  -6.100  1.00 94.80           C  
ATOM   1680  CB  GLU A 103      -5.439  -6.726  -7.102  1.00 94.80           C  
ATOM   1681  HB2 GLU A 103      -5.210  -5.687  -6.866  1.00 94.80           H  
ATOM   1682  HB3 GLU A 103      -4.508  -7.289  -7.173  1.00 94.80           H  
ATOM   1683  O   GLU A 103      -5.584  -9.606  -5.545  1.00 94.80           O  
ATOM   1684  CG  GLU A 103      -6.172  -6.768  -8.458  1.00 94.80           C  
ATOM   1685  HG2 GLU A 103      -7.054  -6.131  -8.402  1.00 94.80           H  
ATOM   1686  HG3 GLU A 103      -6.506  -7.785  -8.660  1.00 94.80           H  
ATOM   1687  CD  GLU A 103      -5.298  -6.341  -9.643  1.00 94.80           C  
ATOM   1688  OE1 GLU A 103      -5.717  -6.581 -10.797  1.00 94.80           O  
ATOM   1689  OE2 GLU A 103      -4.182  -5.852  -9.394  1.00 94.80           O  
ATOM   1690  N   ILE A 104      -7.368  -9.308  -6.872  1.00 97.31           N  
ATOM   1691  H   ILE A 104      -7.924  -8.622  -7.362  1.00 97.31           H  
ATOM   1692  CA  ILE A 104      -7.405 -10.678  -7.386  1.00 97.31           C  
ATOM   1693  HA  ILE A 104      -6.758 -11.303  -6.771  1.00 97.31           H  
ATOM   1694  C   ILE A 104      -6.866 -10.680  -8.812  1.00 97.31           C  
ATOM   1695  CB  ILE A 104      -8.820 -11.285  -7.330  1.00 97.31           C  
ATOM   1696  HB  ILE A 104      -9.497 -10.653  -7.905  1.00 97.31           H  
ATOM   1697  O   ILE A 104      -7.466 -10.085  -9.699  1.00 97.31           O  
ATOM   1698  CG1 ILE A 104      -9.315 -11.343  -5.870  1.00 97.31           C  
ATOM   1699 HG12 ILE A 104      -9.253 -10.348  -5.429  1.00 97.31           H  
ATOM   1700 HG13 ILE A 104      -8.667 -12.007  -5.297  1.00 97.31           H  
ATOM   1701  CG2 ILE A 104      -8.811 -12.699  -7.952  1.00 97.31           C  
ATOM   1702 HG21 ILE A 104      -8.516 -12.651  -9.000  1.00 97.31           H  
ATOM   1703 HG22 ILE A 104      -9.810 -13.133  -7.918  1.00 97.31           H  
ATOM   1704 HG23 ILE A 104      -8.107 -13.333  -7.414  1.00 97.31           H  
ATOM   1705  CD1 ILE A 104     -10.768 -11.808  -5.718  1.00 97.31           C  
ATOM   1706 HD11 ILE A 104     -11.417 -11.211  -6.358  1.00 97.31           H  
ATOM   1707 HD12 ILE A 104     -11.077 -11.677  -4.682  1.00 97.31           H  
ATOM   1708 HD13 ILE A 104     -10.864 -12.864  -5.973  1.00 97.31           H  
ATOM   1709  N   THR A 105      -5.807 -11.445  -9.045  1.00 97.20           N  
ATOM   1710  H   THR A 105      -5.371 -11.905  -8.259  1.00 97.20           H  
ATOM   1711  CA  THR A 105      -5.193 -11.591 -10.367  1.00 97.20           C  
ATOM   1712  HA  THR A 105      -5.836 -11.127 -11.115  1.00 97.20           H  
ATOM   1713  C   THR A 105      -5.050 -13.063 -10.772  1.00 97.20           C  
ATOM   1714  CB  THR A 105      -3.883 -10.796 -10.389  1.00 97.20           C  
ATOM   1715  HB  THR A 105      -4.065  -9.812  -9.958  1.00 97.20           H  
ATOM   1716  O   THR A 105      -5.506 -13.969 -10.063  1.00 97.20           O  
ATOM   1717  CG2 THR A 105      -2.761 -11.474  -9.622  1.00 97.20           C  
ATOM   1718 HG21 THR A 105      -3.059 -11.629  -8.585  1.00 97.20           H  
ATOM   1719 HG22 THR A 105      -1.886 -10.823  -9.651  1.00 97.20           H  
ATOM   1720 HG23 THR A 105      -2.511 -12.429 -10.083  1.00 97.20           H  
ATOM   1721  OG1 THR A 105      -3.439 -10.618 -11.705  1.00 97.20           O  
ATOM   1722  HG1 THR A 105      -3.001  -9.764 -11.704  1.00 97.20           H  
ATOM   1723  N   GLN A 106      -4.450 -13.308 -11.934  1.00 98.04           N  
ATOM   1724  H   GLN A 106      -4.008 -12.518 -12.382  1.00 98.04           H  
ATOM   1725  CA  GLN A 106      -4.257 -14.622 -12.551  1.00 98.04           C  
ATOM   1726  HA  GLN A 106      -4.731 -15.391 -11.941  1.00 98.04           H  
ATOM   1727  C   GLN A 106      -2.769 -14.967 -12.666  1.00 98.04           C  
ATOM   1728  CB  GLN A 106      -4.913 -14.632 -13.936  1.00 98.04           C  
ATOM   1729  HB2 GLN A 106      -4.710 -15.590 -14.415  1.00 98.04           H  
ATOM   1730  HB3 GLN A 106      -4.472 -13.844 -14.546  1.00 98.04           H  
ATOM   1731  O   GLN A 106      -1.924 -14.074 -12.686  1.00 98.04           O  
ATOM   1732  CG  GLN A 106      -6.431 -14.422 -13.874  1.00 98.04           C  
ATOM   1733  HG2 GLN A 106      -6.653 -13.408 -13.540  1.00 98.04           H  
ATOM   1734  HG3 GLN A 106      -6.863 -15.118 -13.155  1.00 98.04           H  
ATOM   1735  CD  GLN A 106      -7.093 -14.636 -15.228  1.00 98.04           C  
ATOM   1736  NE2 GLN A 106      -8.281 -15.200 -15.262  1.00 98.04           N  
ATOM   1737 HE21 GLN A 106      -8.725 -15.504 -14.407  1.00 98.04           H  
ATOM   1738 HE22 GLN A 106      -8.687 -15.292 -16.182  1.00 98.04           H  
ATOM   1739  OE1 GLN A 106      -6.572 -14.317 -16.280  1.00 98.04           O  
ATOM   1740  N   LEU A 107      -2.445 -16.261 -12.782  1.00 98.50           N  
ATOM   1741  H   LEU A 107      -3.185 -16.949 -12.781  1.00 98.50           H  
ATOM   1742  CA  LEU A 107      -1.061 -16.757 -12.783  1.00 98.50           C  
ATOM   1743  HA  LEU A 107      -0.626 -16.538 -11.808  1.00 98.50           H  
ATOM   1744  C   LEU A 107      -0.167 -16.086 -13.839  1.00 98.50           C  
ATOM   1745  CB  LEU A 107      -1.085 -18.284 -12.996  1.00 98.50           C  
ATOM   1746  HB2 LEU A 107      -1.709 -18.743 -12.230  1.00 98.50           H  
ATOM   1747  HB3 LEU A 107      -1.538 -18.495 -13.965  1.00 98.50           H  
ATOM   1748  O   LEU A 107       0.982 -15.773 -13.560  1.00 98.50           O  
ATOM   1749  CG  LEU A 107       0.297 -18.964 -12.951  1.00 98.50           C  
ATOM   1750  HG  LEU A 107       0.918 -18.595 -13.767  1.00 98.50           H  
ATOM   1751  CD1 LEU A 107       0.998 -18.705 -11.618  1.00 98.50           C  
ATOM   1752 HD11 LEU A 107       1.305 -17.661 -11.556  1.00 98.50           H  
ATOM   1753 HD12 LEU A 107       0.339 -18.950 -10.786  1.00 98.50           H  
ATOM   1754 HD13 LEU A 107       1.902 -19.312 -11.567  1.00 98.50           H  
ATOM   1755  CD2 LEU A 107       0.122 -20.473 -13.119  1.00 98.50           C  
ATOM   1756 HD21 LEU A 107       1.103 -20.946 -13.151  1.00 98.50           H  
ATOM   1757 HD22 LEU A 107      -0.384 -20.688 -14.061  1.00 98.50           H  
ATOM   1758 HD23 LEU A 107      -0.445 -20.893 -12.288  1.00 98.50           H  
ATOM   1759  N   ASN A 108      -0.705 -15.809 -15.028  1.00 97.49           N  
ATOM   1760  H   ASN A 108      -1.695 -15.969 -15.151  1.00 97.49           H  
ATOM   1761  CA  ASN A 108       0.029 -15.202 -16.144  1.00 97.49           C  
ATOM   1762  HA  ASN A 108       0.956 -15.758 -16.279  1.00 97.49           H  
ATOM   1763  C   ASN A 108       0.442 -13.734 -15.919  1.00 97.49           C  
ATOM   1764  CB  ASN A 108      -0.810 -15.337 -17.429  1.00 97.49           C  
ATOM   1765  HB2 ASN A 108      -1.070 -16.383 -17.592  1.00 97.49           H  
ATOM   1766  HB3 ASN A 108      -0.199 -15.011 -18.270  1.00 97.49           H  
ATOM   1767  O   ASN A 108       1.140 -13.174 -16.760  1.00 97.49           O  
ATOM   1768  CG  ASN A 108      -2.087 -14.509 -17.415  1.00 97.49           C  
ATOM   1769  ND2 ASN A 108      -2.670 -14.252 -18.560  1.00 97.49           N  
ATOM   1770 HD21 ASN A 108      -3.540 -13.741 -18.511  1.00 97.49           H  
ATOM   1771 HD22 ASN A 108      -2.250 -14.549 -19.429  1.00 97.49           H  
ATOM   1772  OD1 ASN A 108      -2.608 -14.121 -16.383  1.00 97.49           O  
ATOM   1773  N   ARG A 109       0.002 -13.102 -14.825  1.00 97.93           N  
ATOM   1774  H   ARG A 109      -0.618 -13.606 -14.207  1.00 97.93           H  
ATOM   1775  CA  ARG A 109       0.433 -11.756 -14.409  1.00 97.93           C  
ATOM   1776  HA  ARG A 109       0.953 -11.272 -15.236  1.00 97.93           H  
ATOM   1777  C   ARG A 109       1.444 -11.789 -13.267  1.00 97.93           C  
ATOM   1778  CB  ARG A 109      -0.787 -10.905 -14.033  1.00 97.93           C  
ATOM   1779  HB2 ARG A 109      -0.440  -9.914 -13.742  1.00 97.93           H  
ATOM   1780  HB3 ARG A 109      -1.292 -11.355 -13.177  1.00 97.93           H  
ATOM   1781  O   ARG A 109       1.859 -10.730 -12.801  1.00 97.93           O  
ATOM   1782  CG  ARG A 109      -1.777 -10.774 -15.199  1.00 97.93           C  
ATOM   1783  HG2 ARG A 109      -1.239 -10.500 -16.107  1.00 97.93           H  
ATOM   1784  HG3 ARG A 109      -2.266 -11.734 -15.361  1.00 97.93           H  
ATOM   1785  CD  ARG A 109      -2.861  -9.727 -14.925  1.00 97.93           C  
ATOM   1786  HD2 ARG A 109      -3.616  -9.792 -15.709  1.00 97.93           H  
ATOM   1787  HD3 ARG A 109      -3.366  -9.959 -13.987  1.00 97.93           H  
ATOM   1788  NE  ARG A 109      -2.304  -8.364 -14.861  1.00 97.93           N  
ATOM   1789  HE  ARG A 109      -1.879  -8.066 -13.995  1.00 97.93           H  
ATOM   1790  NH1 ARG A 109      -2.733  -7.713 -17.028  1.00 97.93           N  
ATOM   1791 HH11 ARG A 109      -3.185  -8.598 -17.205  1.00 97.93           H  
ATOM   1792 HH12 ARG A 109      -2.697  -6.980 -17.722  1.00 97.93           H  
ATOM   1793  NH2 ARG A 109      -1.721  -6.325 -15.641  1.00 97.93           N  
ATOM   1794 HH21 ARG A 109      -1.364  -6.103 -14.722  1.00 97.93           H  
ATOM   1795 HH22 ARG A 109      -1.741  -5.580 -16.322  1.00 97.93           H  
ATOM   1796  CZ  ARG A 109      -2.260  -7.480 -15.837  1.00 97.93           C  
ATOM   1797  N   LEU A 110       1.800 -12.983 -12.799  1.00 98.67           N  
ATOM   1798  H   LEU A 110       1.480 -13.806 -13.289  1.00 98.67           H  
ATOM   1799  CA  LEU A 110       2.706 -13.199 -11.684  1.00 98.67           C  
ATOM   1800  HA  LEU A 110       2.838 -12.266 -11.136  1.00 98.67           H  
ATOM   1801  C   LEU A 110       4.060 -13.645 -12.199  1.00 98.67           C  
ATOM   1802  CB  LEU A 110       2.145 -14.254 -10.724  1.00 98.67           C  
ATOM   1803  HB2 LEU A 110       2.784 -14.279  -9.842  1.00 98.67           H  
ATOM   1804  HB3 LEU A 110       2.191 -15.228 -11.212  1.00 98.67           H  
ATOM   1805  O   LEU A 110       4.153 -14.483 -13.089  1.00 98.67           O  
ATOM   1806  CG  LEU A 110       0.701 -14.011 -10.288  1.00 98.67           C  
ATOM   1807  HG  LEU A 110       0.032 -14.114 -11.142  1.00 98.67           H  
ATOM   1808  CD1 LEU A 110       0.293 -15.033  -9.235  1.00 98.67           C  
ATOM   1809 HD11 LEU A 110       0.869 -14.834  -8.331  1.00 98.67           H  
ATOM   1810 HD12 LEU A 110      -0.771 -14.937  -9.022  1.00 98.67           H  
ATOM   1811 HD13 LEU A 110       0.496 -16.041  -9.598  1.00 98.67           H  
ATOM   1812  CD2 LEU A 110       0.532 -12.637  -9.667  1.00 98.67           C  
ATOM   1813 HD21 LEU A 110      -0.452 -12.619  -9.198  1.00 98.67           H  
ATOM   1814 HD22 LEU A 110       0.575 -11.862 -10.432  1.00 98.67           H  
ATOM   1815 HD23 LEU A 110       1.306 -12.454  -8.922  1.00 98.67           H  
ATOM   1816  N   TYR A 111       5.099 -13.130 -11.573  1.00 98.78           N  
ATOM   1817  H   TYR A 111       4.922 -12.446 -10.851  1.00 98.78           H  
ATOM   1818  CA  TYR A 111       6.492 -13.372 -11.884  1.00 98.78           C  
ATOM   1819  HA  TYR A 111       6.571 -14.168 -12.625  1.00 98.78           H  
ATOM   1820  C   TYR A 111       7.192 -13.799 -10.590  1.00 98.78           C  
ATOM   1821  CB  TYR A 111       7.104 -12.095 -12.475  1.00 98.78           C  
ATOM   1822  HB2 TYR A 111       7.000 -11.291 -11.748  1.00 98.78           H  
ATOM   1823  HB3 TYR A 111       8.169 -12.249 -12.648  1.00 98.78           H  
ATOM   1824  O   TYR A 111       6.784 -13.380  -9.494  1.00 98.78           O  
ATOM   1825  CG  TYR A 111       6.450 -11.627 -13.759  1.00 98.78           C  
ATOM   1826  CD1 TYR A 111       7.066 -11.886 -14.996  1.00 98.78           C  
ATOM   1827  HD1 TYR A 111       8.011 -12.408 -15.034  1.00 98.78           H  
ATOM   1828  CD2 TYR A 111       5.225 -10.932 -13.718  1.00 98.78           C  
ATOM   1829  HD2 TYR A 111       4.753 -10.718 -12.770  1.00 98.78           H  
ATOM   1830  CE1 TYR A 111       6.466 -11.447 -16.189  1.00 98.78           C  
ATOM   1831  HE1 TYR A 111       6.962 -11.623 -17.132  1.00 98.78           H  
ATOM   1832  CE2 TYR A 111       4.602 -10.528 -14.912  1.00 98.78           C  
ATOM   1833  HE2 TYR A 111       3.651 -10.017 -14.890  1.00 98.78           H  
ATOM   1834  OH  TYR A 111       4.656 -10.353 -17.310  1.00 98.78           O  
ATOM   1835  HH  TYR A 111       5.252 -10.565 -18.031  1.00 98.78           H  
ATOM   1836  CZ  TYR A 111       5.231 -10.767 -16.149  1.00 98.78           C  
ATOM   1837  N   PRO A 112       8.229 -14.647 -10.674  1.00 98.63           N  
ATOM   1838  CA  PRO A 112       9.027 -14.968  -9.502  1.00 98.63           C  
ATOM   1839  HA  PRO A 112       8.403 -15.458  -8.755  1.00 98.63           H  
ATOM   1840  C   PRO A 112       9.594 -13.679  -8.895  1.00 98.63           C  
ATOM   1841  CB  PRO A 112      10.100 -15.947  -9.987  1.00 98.63           C  
ATOM   1842  HB2 PRO A 112       9.766 -16.966  -9.793  1.00 98.63           H  
ATOM   1843  HB3 PRO A 112      11.062 -15.772  -9.505  1.00 98.63           H  
ATOM   1844  O   PRO A 112       9.917 -12.738  -9.610  1.00 98.63           O  
ATOM   1845  CG  PRO A 112      10.184 -15.728 -11.500  1.00 98.63           C  
ATOM   1846  HG2 PRO A 112      10.410 -16.655 -12.027  1.00 98.63           H  
ATOM   1847  HG3 PRO A 112      10.946 -14.981 -11.722  1.00 98.63           H  
ATOM   1848  CD  PRO A 112       8.813 -15.188 -11.893  1.00 98.63           C  
ATOM   1849  HD2 PRO A 112       8.933 -14.417 -12.654  1.00 98.63           H  
ATOM   1850  HD3 PRO A 112       8.188 -15.995 -12.277  1.00 98.63           H  
ATOM   1851  N   CYS A 113       9.689 -13.607  -7.570  1.00 98.62           N  
ATOM   1852  H   CYS A 113       9.432 -14.403  -7.004  1.00 98.62           H  
ATOM   1853  CA  CYS A 113      10.402 -12.517  -6.914  1.00 98.62           C  
ATOM   1854  HA  CYS A 113      10.460 -11.658  -7.584  1.00 98.62           H  
ATOM   1855  C   CYS A 113      11.814 -13.007  -6.573  1.00 98.62           C  
ATOM   1856  CB  CYS A 113       9.629 -12.058  -5.679  1.00 98.62           C  
ATOM   1857  HB2 CYS A 113       9.695 -12.818  -4.900  1.00 98.62           H  
ATOM   1858  HB3 CYS A 113       8.584 -11.890  -5.939  1.00 98.62           H  
ATOM   1859  O   CYS A 113      11.934 -13.995  -5.843  1.00 98.62           O  
ATOM   1860  SG  CYS A 113      10.334 -10.506  -5.068  1.00 98.62           S  
ATOM   1861  HG  CYS A 113      10.152  -9.771  -6.169  1.00 98.62           H  
ATOM   1862  N   PRO A 114      12.880 -12.377  -7.093  1.00 98.18           N  
ATOM   1863  CA  PRO A 114      14.241 -12.657  -6.655  1.00 98.18           C  
ATOM   1864  HA  PRO A 114      14.496 -13.686  -6.908  1.00 98.18           H  
ATOM   1865  C   PRO A 114      14.382 -12.426  -5.149  1.00 98.18           C  
ATOM   1866  CB  PRO A 114      15.128 -11.684  -7.435  1.00 98.18           C  
ATOM   1867  HB2 PRO A 114      16.088 -12.128  -7.696  1.00 98.18           H  
ATOM   1868  HB3 PRO A 114      15.266 -10.771  -6.855  1.00 98.18           H  
ATOM   1869  O   PRO A 114      13.817 -11.469  -4.627  1.00 98.18           O  
ATOM   1870  CG  PRO A 114      14.304 -11.343  -8.671  1.00 98.18           C  
ATOM   1871  HG2 PRO A 114      14.427 -12.127  -9.418  1.00 98.18           H  
ATOM   1872  HG3 PRO A 114      14.568 -10.368  -9.080  1.00 98.18           H  
ATOM   1873  CD  PRO A 114      12.877 -11.364  -8.133  1.00 98.18           C  
ATOM   1874  HD2 PRO A 114      12.623 -10.398  -7.697  1.00 98.18           H  
ATOM   1875  HD3 PRO A 114      12.180 -11.616  -8.933  1.00 98.18           H  
ATOM   1876  N   GLU A 115      15.186 -13.240  -4.461  1.00 97.84           N  
ATOM   1877  H   GLU A 115      15.562 -14.058  -4.918  1.00 97.84           H  
ATOM   1878  CA  GLU A 115      15.304 -13.160  -2.995  1.00 97.84           C  
ATOM   1879  HA  GLU A 115      14.333 -13.401  -2.563  1.00 97.84           H  
ATOM   1880  C   GLU A 115      15.682 -11.755  -2.507  1.00 97.84           C  
ATOM   1881  CB  GLU A 115      16.327 -14.198  -2.499  1.00 97.84           C  
ATOM   1882  HB2 GLU A 115      17.306 -13.957  -2.913  1.00 97.84           H  
ATOM   1883  HB3 GLU A 115      16.043 -15.180  -2.876  1.00 97.84           H  
ATOM   1884  O   GLU A 115      15.099 -11.267  -1.548  1.00 97.84           O  
ATOM   1885  CG  GLU A 115      16.444 -14.266  -0.963  1.00 97.84           C  
ATOM   1886  HG2 GLU A 115      17.123 -15.079  -0.709  1.00 97.84           H  
ATOM   1887  HG3 GLU A 115      16.894 -13.341  -0.603  1.00 97.84           H  
ATOM   1888  CD  GLU A 115      15.091 -14.501  -0.266  1.00 97.84           C  
ATOM   1889  OE1 GLU A 115      14.838 -13.867   0.789  1.00 97.84           O  
ATOM   1890  OE2 GLU A 115      14.292 -15.285  -0.822  1.00 97.84           O  
ATOM   1891  N   HIS A 116      16.574 -11.054  -3.216  1.00 97.60           N  
ATOM   1892  H   HIS A 116      16.986 -11.488  -4.029  1.00 97.60           H  
ATOM   1893  CA  HIS A 116      16.981  -9.688  -2.864  1.00 97.60           C  
ATOM   1894  HA  HIS A 116      17.296  -9.693  -1.820  1.00 97.60           H  
ATOM   1895  C   HIS A 116      15.853  -8.643  -2.973  1.00 97.60           C  
ATOM   1896  CB  HIS A 116      18.189  -9.277  -3.718  1.00 97.60           C  
ATOM   1897  HB2 HIS A 116      18.600  -8.356  -3.305  1.00 97.60           H  
ATOM   1898  HB3 HIS A 116      18.963 -10.041  -3.641  1.00 97.60           H  
ATOM   1899  O   HIS A 116      15.954  -7.585  -2.357  1.00 97.60           O  
ATOM   1900  CG  HIS A 116      17.871  -9.037  -5.175  1.00 97.60           C  
ATOM   1901  CD2 HIS A 116      17.589  -7.829  -5.758  1.00 97.60           C  
ATOM   1902  HD2 HIS A 116      17.531  -6.875  -5.256  1.00 97.60           H  
ATOM   1903  ND1 HIS A 116      17.855  -9.983  -6.178  1.00 97.60           N  
ATOM   1904  HD1 HIS A 116      18.131 -10.951  -6.090  1.00 97.60           H  
ATOM   1905  CE1 HIS A 116      17.563  -9.359  -7.332  1.00 97.60           C  
ATOM   1906  HE1 HIS A 116      17.512  -9.827  -8.304  1.00 97.60           H  
ATOM   1907  NE2 HIS A 116      17.396  -8.051  -7.125  1.00 97.60           N  
ATOM   1908  N   LEU A 117      14.786  -8.931  -3.729  1.00 98.06           N  
ATOM   1909  H   LEU A 117      14.748  -9.838  -4.170  1.00 98.06           H  
ATOM   1910  CA  LEU A 117      13.578  -8.103  -3.816  1.00 98.06           C  
ATOM   1911  HA  LEU A 117      13.803  -7.099  -3.458  1.00 98.06           H  
ATOM   1912  C   LEU A 117      12.447  -8.621  -2.921  1.00 98.06           C  
ATOM   1913  CB  LEU A 117      13.094  -8.006  -5.279  1.00 98.06           C  
ATOM   1914  HB2 LEU A 117      12.165  -7.436  -5.297  1.00 98.06           H  
ATOM   1915  HB3 LEU A 117      12.875  -9.012  -5.638  1.00 98.06           H  
ATOM   1916  O   LEU A 117      11.449  -7.921  -2.755  1.00 98.06           O  
ATOM   1917  CG  LEU A 117      14.075  -7.345  -6.258  1.00 98.06           C  
ATOM   1918  HG  LEU A 117      14.964  -7.973  -6.312  1.00 98.06           H  
ATOM   1919  CD1 LEU A 117      13.458  -7.277  -7.656  1.00 98.06           C  
ATOM   1920 HD11 LEU A 117      12.561  -6.658  -7.641  1.00 98.06           H  
ATOM   1921 HD12 LEU A 117      14.178  -6.833  -8.344  1.00 98.06           H  
ATOM   1922 HD13 LEU A 117      13.212  -8.277  -8.012  1.00 98.06           H  
ATOM   1923  CD2 LEU A 117      14.465  -5.927  -5.837  1.00 98.06           C  
ATOM   1924 HD21 LEU A 117      13.581  -5.297  -5.739  1.00 98.06           H  
ATOM   1925 HD22 LEU A 117      15.124  -5.494  -6.589  1.00 98.06           H  
ATOM   1926 HD23 LEU A 117      15.012  -5.944  -4.895  1.00 98.06           H  
ATOM   1927  N   SER A 118      12.568  -9.815  -2.338  1.00 98.02           N  
ATOM   1928  H   SER A 118      13.423 -10.334  -2.475  1.00 98.02           H  
ATOM   1929  CA  SER A 118      11.553 -10.376  -1.444  1.00 98.02           C  
ATOM   1930  HA  SER A 118      10.619 -10.471  -1.998  1.00 98.02           H  
ATOM   1931  C   SER A 118      11.325  -9.469  -0.235  1.00 98.02           C  
ATOM   1932  CB  SER A 118      11.966 -11.770  -0.971  1.00 98.02           C  
ATOM   1933  HB2 SER A 118      12.911 -11.704  -0.433  1.00 98.02           H  
ATOM   1934  HB3 SER A 118      12.087 -12.433  -1.827  1.00 98.02           H  
ATOM   1935  O   SER A 118      12.245  -8.802   0.241  1.00 98.02           O  
ATOM   1936  OG  SER A 118      10.983 -12.288  -0.097  1.00 98.02           O  
ATOM   1937  HG  SER A 118      11.457 -12.815   0.550  1.00 98.02           H  
ATOM   1938  N   VAL A 119      10.110  -9.476   0.320  1.00 97.15           N  
ATOM   1939  H   VAL A 119       9.428 -10.129  -0.040  1.00 97.15           H  
ATOM   1940  CA  VAL A 119       9.777  -8.668   1.506  1.00 97.15           C  
ATOM   1941  HA  VAL A 119      10.028  -7.633   1.273  1.00 97.15           H  
ATOM   1942  C   VAL A 119      10.597  -9.057   2.743  1.00 97.15           C  
ATOM   1943  CB  VAL A 119       8.270  -8.744   1.782  1.00 97.15           C  
ATOM   1944  HB  VAL A 119       7.767  -8.776   0.815  1.00 97.15           H  
ATOM   1945  O   VAL A 119      10.746  -8.260   3.665  1.00 97.15           O  
ATOM   1946  CG1 VAL A 119       7.823  -9.998   2.542  1.00 97.15           C  
ATOM   1947 HG11 VAL A 119       6.734 -10.048   2.558  1.00 97.15           H  
ATOM   1948 HG12 VAL A 119       8.186  -9.971   3.570  1.00 97.15           H  
ATOM   1949 HG13 VAL A 119       8.211 -10.891   2.051  1.00 97.15           H  
ATOM   1950  CG2 VAL A 119       7.793  -7.492   2.520  1.00 97.15           C  
ATOM   1951 HG21 VAL A 119       8.037  -6.604   1.937  1.00 97.15           H  
ATOM   1952 HG22 VAL A 119       6.712  -7.544   2.649  1.00 97.15           H  
ATOM   1953 HG23 VAL A 119       8.279  -7.416   3.493  1.00 97.15           H  
ATOM   1954  N   THR A 120      11.141 -10.277   2.751  1.00 95.53           N  
ATOM   1955  H   THR A 120      10.989 -10.870   1.948  1.00 95.53           H  
ATOM   1956  CA  THR A 120      12.042 -10.805   3.786  1.00 95.53           C  
ATOM   1957  HA  THR A 120      11.629 -10.586   4.770  1.00 95.53           H  
ATOM   1958  C   THR A 120      13.432 -10.178   3.742  1.00 95.53           C  
ATOM   1959  CB  THR A 120      12.191 -12.330   3.636  1.00 95.53           C  
ATOM   1960  HB  THR A 120      13.003 -12.689   4.267  1.00 95.53           H  
ATOM   1961  O   THR A 120      14.048 -10.009   4.790  1.00 95.53           O  
ATOM   1962  CG2 THR A 120      10.891 -13.026   4.043  1.00 95.53           C  
ATOM   1963 HG21 THR A 120      11.021 -14.105   3.956  1.00 95.53           H  
ATOM   1964 HG22 THR A 120      10.651 -12.780   5.078  1.00 95.53           H  
ATOM   1965 HG23 THR A 120      10.073 -12.713   3.395  1.00 95.53           H  
ATOM   1966  OG1 THR A 120      12.434 -12.685   2.285  1.00 95.53           O  
ATOM   1967  HG1 THR A 120      13.278 -13.135   2.193  1.00 95.53           H  
ATOM   1968  N   SER A 121      13.913  -9.816   2.551  1.00 97.25           N  
ATOM   1969  H   SER A 121      13.340  -9.984   1.736  1.00 97.25           H  
ATOM   1970  CA  SER A 121      15.236  -9.213   2.343  1.00 97.25           C  
ATOM   1971  HA  SER A 121      15.882  -9.435   3.193  1.00 97.25           H  
ATOM   1972  C   SER A 121      15.174  -7.690   2.202  1.00 97.25           C  
ATOM   1973  CB  SER A 121      15.881  -9.817   1.097  1.00 97.25           C  
ATOM   1974  HB2 SER A 121      16.800  -9.274   0.876  1.00 97.25           H  
ATOM   1975  HB3 SER A 121      15.201  -9.706   0.252  1.00 97.25           H  
ATOM   1976  O   SER A 121      16.117  -6.990   2.564  1.00 97.25           O  
ATOM   1977  OG  SER A 121      16.208 -11.178   1.318  1.00 97.25           O  
ATOM   1978  HG  SER A 121      15.565 -11.760   0.905  1.00 97.25           H  
ATOM   1979  N   LEU A 122      14.053  -7.166   1.705  1.00 97.24           N  
ATOM   1980  H   LEU A 122      13.343  -7.809   1.386  1.00 97.24           H  
ATOM   1981  CA  LEU A 122      13.828  -5.751   1.443  1.00 97.24           C  
ATOM   1982  HA  LEU A 122      14.585  -5.162   1.960  1.00 97.24           H  
ATOM   1983  C   LEU A 122      12.452  -5.356   1.983  1.00 97.24           C  
ATOM   1984  CB  LEU A 122      13.996  -5.546  -0.073  1.00 97.24           C  
ATOM   1985  HB2 LEU A 122      14.997  -5.887  -0.340  1.00 97.24           H  
ATOM   1986  HB3 LEU A 122      13.293  -6.192  -0.598  1.00 97.24           H  
ATOM   1987  O   LEU A 122      11.430  -5.556   1.329  1.00 97.24           O  
ATOM   1988  CG  LEU A 122      13.833  -4.106  -0.590  1.00 97.24           C  
ATOM   1989  HG  LEU A 122      12.824  -3.747  -0.390  1.00 97.24           H  
ATOM   1990  CD1 LEU A 122      14.832  -3.144   0.056  1.00 97.24           C  
ATOM   1991 HD11 LEU A 122      15.847  -3.514  -0.090  1.00 97.24           H  
ATOM   1992 HD12 LEU A 122      14.623  -3.042   1.121  1.00 97.24           H  
ATOM   1993 HD13 LEU A 122      14.741  -2.162  -0.409  1.00 97.24           H  
ATOM   1994  CD2 LEU A 122      14.057  -4.143  -2.103  1.00 97.24           C  
ATOM   1995 HD21 LEU A 122      14.969  -4.693  -2.334  1.00 97.24           H  
ATOM   1996 HD22 LEU A 122      13.217  -4.637  -2.592  1.00 97.24           H  
ATOM   1997 HD23 LEU A 122      14.176  -3.142  -2.518  1.00 97.24           H  
ATOM   1998  N   ALA A 123      12.410  -4.805   3.194  1.00 96.26           N  
ATOM   1999  H   ALA A 123      13.273  -4.692   3.706  1.00 96.26           H  
ATOM   2000  CA  ALA A 123      11.153  -4.425   3.837  1.00 96.26           C  
ATOM   2001  HA  ALA A 123      10.530  -5.316   3.905  1.00 96.26           H  
ATOM   2002  C   ALA A 123      10.372  -3.368   3.027  1.00 96.26           C  
ATOM   2003  CB  ALA A 123      11.453  -3.945   5.261  1.00 96.26           C  
ATOM   2004  HB1 ALA A 123      11.973  -4.727   5.814  1.00 96.26           H  
ATOM   2005  HB2 ALA A 123      12.071  -3.047   5.229  1.00 96.26           H  
ATOM   2006  HB3 ALA A 123      10.520  -3.712   5.775  1.00 96.26           H  
ATOM   2007  O   ALA A 123      10.946  -2.611   2.240  1.00 96.26           O  
ATOM   2008  N   SER A 124       9.054  -3.295   3.236  1.00 97.68           N  
ATOM   2009  H   SER A 124       8.636  -3.904   3.925  1.00 97.68           H  
ATOM   2010  CA  SER A 124       8.270  -2.157   2.745  1.00 97.68           C  
ATOM   2011  HA  SER A 124       8.459  -2.034   1.678  1.00 97.68           H  
ATOM   2012  C   SER A 124       8.698  -0.885   3.477  1.00 97.68           C  
ATOM   2013  CB  SER A 124       6.769  -2.386   2.941  1.00 97.68           C  
ATOM   2014  HB2 SER A 124       6.497  -3.367   2.552  1.00 97.68           H  
ATOM   2015  HB3 SER A 124       6.528  -2.357   4.004  1.00 97.68           H  
ATOM   2016  O   SER A 124       8.988  -0.916   4.672  1.00 97.68           O  
ATOM   2017  OG  SER A 124       6.032  -1.384   2.257  1.00 97.68           O  
ATOM   2018  HG  SER A 124       5.418  -1.828   1.667  1.00 97.68           H  
ATOM   2019  N   LEU A 125       8.688   0.251   2.782  1.00 97.37           N  
ATOM   2020  H   LEU A 125       8.469   0.201   1.797  1.00 97.37           H  
ATOM   2021  CA  LEU A 125       8.879   1.572   3.395  1.00 97.37           C  
ATOM   2022  HA  LEU A 125       9.433   1.462   4.328  1.00 97.37           H  
ATOM   2023  C   LEU A 125       7.552   2.235   3.783  1.00 97.37           C  
ATOM   2024  CB  LEU A 125       9.698   2.462   2.450  1.00 97.37           C  
ATOM   2025  HB2 LEU A 125       9.145   2.575   1.517  1.00 97.37           H  
ATOM   2026  HB3 LEU A 125       9.802   3.450   2.897  1.00 97.37           H  
ATOM   2027  O   LEU A 125       7.537   3.383   4.224  1.00 97.37           O  
ATOM   2028  CG  LEU A 125      11.102   1.922   2.137  1.00 97.37           C  
ATOM   2029  HG  LEU A 125      11.025   0.943   1.664  1.00 97.37           H  
ATOM   2030  CD1 LEU A 125      11.778   2.872   1.158  1.00 97.37           C  
ATOM   2031 HD11 LEU A 125      12.742   2.460   0.860  1.00 97.37           H  
ATOM   2032 HD12 LEU A 125      11.914   3.857   1.605  1.00 97.37           H  
ATOM   2033 HD13 LEU A 125      11.158   2.964   0.266  1.00 97.37           H  
ATOM   2034  CD2 LEU A 125      11.983   1.806   3.383  1.00 97.37           C  
ATOM   2035 HD21 LEU A 125      12.023   2.761   3.906  1.00 97.37           H  
ATOM   2036 HD22 LEU A 125      11.587   1.036   4.045  1.00 97.37           H  
ATOM   2037 HD23 LEU A 125      12.990   1.508   3.087  1.00 97.37           H  
ATOM   2038  N   THR A 126       6.440   1.528   3.583  1.00 97.86           N  
ATOM   2039  H   THR A 126       6.528   0.567   3.283  1.00 97.86           H  
ATOM   2040  CA  THR A 126       5.095   2.063   3.788  1.00 97.86           C  
ATOM   2041  HA  THR A 126       5.175   3.134   3.974  1.00 97.86           H  
ATOM   2042  C   THR A 126       4.448   1.440   5.010  1.00 97.86           C  
ATOM   2043  CB  THR A 126       4.214   1.913   2.544  1.00 97.86           C  
ATOM   2044  HB  THR A 126       3.267   2.424   2.714  1.00 97.86           H  
ATOM   2045  O   THR A 126       4.442   0.218   5.179  1.00 97.86           O  
ATOM   2046  CG2 THR A 126       4.906   2.506   1.322  1.00 97.86           C  
ATOM   2047 HG21 THR A 126       5.594   3.301   1.611  1.00 97.86           H  
ATOM   2048 HG22 THR A 126       4.154   2.927   0.654  1.00 97.86           H  
ATOM   2049 HG23 THR A 126       5.475   1.741   0.794  1.00 97.86           H  
ATOM   2050  OG1 THR A 126       3.981   0.560   2.259  1.00 97.86           O  
ATOM   2051  HG1 THR A 126       4.835   0.142   2.130  1.00 97.86           H  
ATOM   2052  N   SER A 127       3.890   2.287   5.860  1.00 98.28           N  
ATOM   2053  H   SER A 127       3.906   3.271   5.631  1.00 98.28           H  
ATOM   2054  CA  SER A 127       3.199   1.898   7.080  1.00 98.28           C  
ATOM   2055  HA  SER A 127       3.458   0.874   7.350  1.00 98.28           H  
ATOM   2056  C   SER A 127       1.692   1.988   6.892  1.00 98.28           C  
ATOM   2057  CB  SER A 127       3.617   2.798   8.230  1.00 98.28           C  
ATOM   2058  HB2 SER A 127       3.090   2.480   9.130  1.00 98.28           H  
ATOM   2059  HB3 SER A 127       3.345   3.822   7.974  1.00 98.28           H  
ATOM   2060  O   SER A 127       1.196   2.887   6.218  1.00 98.28           O  
ATOM   2061  OG  SER A 127       5.002   2.753   8.474  1.00 98.28           O  
ATOM   2062  HG  SER A 127       5.171   2.116   9.172  1.00 98.28           H  
ATOM   2063  N   HIS A 128       0.968   1.068   7.521  1.00 98.03           N  
ATOM   2064  H   HIS A 128       1.454   0.400   8.102  1.00 98.03           H  
ATOM   2065  CA  HIS A 128      -0.492   1.049   7.583  1.00 98.03           C  
ATOM   2066  HA  HIS A 128      -0.899   1.551   6.706  1.00 98.03           H  
ATOM   2067  C   HIS A 128      -0.963   1.799   8.834  1.00 98.03           C  
ATOM   2068  CB  HIS A 128      -0.956  -0.417   7.552  1.00 98.03           C  
ATOM   2069  HB2 HIS A 128      -0.617  -0.879   6.625  1.00 98.03           H  
ATOM   2070  HB3 HIS A 128      -0.479  -0.950   8.374  1.00 98.03           H  
ATOM   2071  O   HIS A 128      -0.467   1.556   9.934  1.00 98.03           O  
ATOM   2072  CG  HIS A 128      -2.432  -0.672   7.696  1.00 98.03           C  
ATOM   2073  CD2 HIS A 128      -3.454   0.195   7.447  1.00 98.03           C  
ATOM   2074  HD2 HIS A 128      -3.381   1.198   7.054  1.00 98.03           H  
ATOM   2075  ND1 HIS A 128      -2.959  -1.845   8.238  1.00 98.03           N  
ATOM   2076  CE1 HIS A 128      -4.277  -1.637   8.357  1.00 98.03           C  
ATOM   2077  HE1 HIS A 128      -4.973  -2.325   8.813  1.00 98.03           H  
ATOM   2078  NE2 HIS A 128      -4.596  -0.420   7.901  1.00 98.03           N  
ATOM   2079  HE2 HIS A 128      -5.505   0.009   8.001  1.00 98.03           H  
ATOM   2080  N   VAL A 129      -1.920   2.704   8.670  1.00 98.20           N  
ATOM   2081  H   VAL A 129      -2.261   2.865   7.733  1.00 98.20           H  
ATOM   2082  CA  VAL A 129      -2.584   3.470   9.730  1.00 98.20           C  
ATOM   2083  HA  VAL A 129      -2.406   2.984  10.689  1.00 98.20           H  
ATOM   2084  C   VAL A 129      -4.094   3.482   9.517  1.00 98.20           C  
ATOM   2085  CB  VAL A 129      -2.038   4.911   9.826  1.00 98.20           C  
ATOM   2086  HB  VAL A 129      -2.498   5.395  10.687  1.00 98.20           H  
ATOM   2087  O   VAL A 129      -4.597   3.097   8.459  1.00 98.20           O  
ATOM   2088  CG1 VAL A 129      -0.535   4.887  10.069  1.00 98.20           C  
ATOM   2089 HG11 VAL A 129      -0.199   5.872  10.394  1.00 98.20           H  
ATOM   2090 HG12 VAL A 129      -0.015   4.606   9.153  1.00 98.20           H  
ATOM   2091 HG13 VAL A 129      -0.328   4.151  10.845  1.00 98.20           H  
ATOM   2092  CG2 VAL A 129      -2.302   5.774   8.588  1.00 98.20           C  
ATOM   2093 HG21 VAL A 129      -1.779   6.727   8.676  1.00 98.20           H  
ATOM   2094 HG22 VAL A 129      -1.958   5.266   7.688  1.00 98.20           H  
ATOM   2095 HG23 VAL A 129      -3.370   5.978   8.511  1.00 98.20           H  
ATOM   2096  N   GLN A 130      -4.808   3.941  10.535  1.00 97.32           N  
ATOM   2097  H   GLN A 130      -4.332   4.214  11.383  1.00 97.32           H  
ATOM   2098  CA  GLN A 130      -6.239   4.209  10.497  1.00 97.32           C  
ATOM   2099  HA  GLN A 130      -6.631   3.991   9.503  1.00 97.32           H  
ATOM   2100  C   GLN A 130      -6.451   5.693  10.793  1.00 97.32           C  
ATOM   2101  CB  GLN A 130      -6.972   3.324  11.517  1.00 97.32           C  
ATOM   2102  HB2 GLN A 130      -8.045   3.449  11.373  1.00 97.32           H  
ATOM   2103  HB3 GLN A 130      -6.718   3.650  12.526  1.00 97.32           H  
ATOM   2104  O   GLN A 130      -5.794   6.241  11.679  1.00 97.32           O  
ATOM   2105  CG  GLN A 130      -6.599   1.838  11.381  1.00 97.32           C  
ATOM   2106  HG2 GLN A 130      -5.544   1.705  11.621  1.00 97.32           H  
ATOM   2107  HG3 GLN A 130      -6.755   1.518  10.351  1.00 97.32           H  
ATOM   2108  CD  GLN A 130      -7.398   0.920  12.296  1.00 97.32           C  
ATOM   2109  NE2 GLN A 130      -6.907  -0.268  12.576  1.00 97.32           N  
ATOM   2110 HE21 GLN A 130      -5.965  -0.523  12.315  1.00 97.32           H  
ATOM   2111 HE22 GLN A 130      -7.474  -0.828  13.196  1.00 97.32           H  
ATOM   2112  OE1 GLN A 130      -8.464   1.235  12.791  1.00 97.32           O  
ATOM   2113  N   LEU A 131      -7.337   6.363  10.066  1.00 98.24           N  
ATOM   2114  H   LEU A 131      -7.901   5.855   9.400  1.00 98.24           H  
ATOM   2115  CA  LEU A 131      -7.702   7.739  10.379  1.00 98.24           C  
ATOM   2116  HA  LEU A 131      -6.795   8.300  10.607  1.00 98.24           H  
ATOM   2117  C   LEU A 131      -8.579   7.759  11.629  1.00 98.24           C  
ATOM   2118  CB  LEU A 131      -8.401   8.418   9.191  1.00 98.24           C  
ATOM   2119  HB2 LEU A 131      -9.331   7.887   8.986  1.00 98.24           H  
ATOM   2120  HB3 LEU A 131      -8.660   9.437   9.479  1.00 98.24           H  
ATOM   2121  O   LEU A 131      -9.548   7.012  11.728  1.00 98.24           O  
ATOM   2122  CG  LEU A 131      -7.568   8.461   7.904  1.00 98.24           C  
ATOM   2123  HG  LEU A 131      -7.431   7.436   7.559  1.00 98.24           H  
ATOM   2124  CD1 LEU A 131      -8.320   9.242   6.828  1.00 98.24           C  
ATOM   2125 HD11 LEU A 131      -7.766   9.216   5.890  1.00 98.24           H  
ATOM   2126 HD12 LEU A 131      -9.300   8.792   6.668  1.00 98.24           H  
ATOM   2127 HD13 LEU A 131      -8.451  10.276   7.147  1.00 98.24           H  
ATOM   2128  CD2 LEU A 131      -6.194   9.113   8.088  1.00 98.24           C  
ATOM   2129 HD21 LEU A 131      -5.694   9.180   7.122  1.00 98.24           H  
ATOM   2130 HD22 LEU A 131      -5.578   8.505   8.751  1.00 98.24           H  
ATOM   2131 HD23 LEU A 131      -6.310  10.112   8.509  1.00 98.24           H  
ATOM   2132  N   ASP A 132      -8.242   8.639  12.567  1.00 97.57           N  
ATOM   2133  H   ASP A 132      -7.394   9.174  12.442  1.00 97.57           H  
ATOM   2134  CA  ASP A 132      -9.107   8.999  13.686  1.00 97.57           C  
ATOM   2135  HA  ASP A 132      -9.467   8.096  14.179  1.00 97.57           H  
ATOM   2136  C   ASP A 132     -10.317   9.770  13.156  1.00 97.57           C  
ATOM   2137  CB  ASP A 132      -8.316   9.836  14.702  1.00 97.57           C  
ATOM   2138  HB2 ASP A 132      -7.314   9.429  14.831  1.00 97.57           H  
ATOM   2139  HB3 ASP A 132      -8.179  10.843  14.310  1.00 97.57           H  
ATOM   2140  O   ASP A 132     -10.226  10.968  12.880  1.00 97.57           O  
ATOM   2141  CG  ASP A 132      -9.001   9.918  16.070  1.00 97.57           C  
ATOM   2142  OD1 ASP A 132     -10.106   9.355  16.233  1.00 97.57           O  
ATOM   2143  OD2 ASP A 132      -8.367  10.531  16.958  1.00 97.57           O  
ATOM   2144  N   THR A 133     -11.403   9.054  12.885  1.00 96.92           N  
ATOM   2145  H   THR A 133     -11.375   8.057  13.047  1.00 96.92           H  
ATOM   2146  CA  THR A 133     -12.654   9.610  12.376  1.00 96.92           C  
ATOM   2147  HA  THR A 133     -12.859  10.536  12.913  1.00 96.92           H  
ATOM   2148  C   THR A 133     -13.810   8.646  12.631  1.00 96.92           C  
ATOM   2149  CB  THR A 133     -12.542   9.953  10.881  1.00 96.92           C  
ATOM   2150  HB  THR A 133     -11.717  10.652  10.739  1.00 96.92           H  
ATOM   2151  O   THR A 133     -13.617   7.450  12.849  1.00 96.92           O  
ATOM   2152  CG2 THR A 133     -12.319   8.753   9.960  1.00 96.92           C  
ATOM   2153 HG21 THR A 133     -13.164   8.066  10.011  1.00 96.92           H  
ATOM   2154 HG22 THR A 133     -12.205   9.107   8.935  1.00 96.92           H  
ATOM   2155 HG23 THR A 133     -11.414   8.223  10.254  1.00 96.92           H  
ATOM   2156  OG1 THR A 133     -13.726  10.589  10.473  1.00 96.92           O  
ATOM   2157  HG1 THR A 133     -13.755  11.421  10.952  1.00 96.92           H  
ATOM   2158  N   THR A 134     -15.033   9.170  12.591  1.00 95.05           N  
ATOM   2159  H   THR A 134     -15.097  10.147  12.343  1.00 95.05           H  
ATOM   2160  CA  THR A 134     -16.273   8.380  12.680  1.00 95.05           C  
ATOM   2161  HA  THR A 134     -16.050   7.430  13.166  1.00 95.05           H  
ATOM   2162  C   THR A 134     -16.860   8.017  11.313  1.00 95.05           C  
ATOM   2163  CB  THR A 134     -17.321   9.093  13.541  1.00 95.05           C  
ATOM   2164  HB  THR A 134     -18.228   8.489  13.569  1.00 95.05           H  
ATOM   2165  O   THR A 134     -17.881   7.332  11.247  1.00 95.05           O  
ATOM   2166  CG2 THR A 134     -16.840   9.304  14.978  1.00 95.05           C  
ATOM   2167 HG21 THR A 134     -15.968   9.956  15.000  1.00 95.05           H  
ATOM   2168 HG22 THR A 134     -17.641   9.756  15.562  1.00 95.05           H  
ATOM   2169 HG23 THR A 134     -16.578   8.342  15.419  1.00 95.05           H  
ATOM   2170  OG1 THR A 134     -17.635  10.361  13.015  1.00 95.05           O  
ATOM   2171  HG1 THR A 134     -16.882  10.941  13.146  1.00 95.05           H  
ATOM   2172  N   VAL A 135     -16.228   8.460  10.219  1.00 95.92           N  
ATOM   2173  H   VAL A 135     -15.386   9.004  10.341  1.00 95.92           H  
ATOM   2174  CA  VAL A 135     -16.656   8.163   8.846  1.00 95.92           C  
ATOM   2175  HA  VAL A 135     -17.685   8.500   8.725  1.00 95.92           H  
ATOM   2176  C   VAL A 135     -16.616   6.656   8.593  1.00 95.92           C  
ATOM   2177  CB  VAL A 135     -15.779   8.927   7.834  1.00 95.92           C  
ATOM   2178  HB  VAL A 135     -14.729   8.760   8.072  1.00 95.92           H  
ATOM   2179  O   VAL A 135     -15.589   6.016   8.790  1.00 95.92           O  
ATOM   2180  CG1 VAL A 135     -16.015   8.506   6.379  1.00 95.92           C  
ATOM   2181 HG11 VAL A 135     -17.063   8.627   6.107  1.00 95.92           H  
ATOM   2182 HG12 VAL A 135     -15.715   7.469   6.228  1.00 95.92           H  
ATOM   2183 HG13 VAL A 135     -15.403   9.126   5.725  1.00 95.92           H  
ATOM   2184  CG2 VAL A 135     -16.075  10.427   7.934  1.00 95.92           C  
ATOM   2185 HG21 VAL A 135     -15.916  10.767   8.957  1.00 95.92           H  
ATOM   2186 HG22 VAL A 135     -17.109  10.629   7.653  1.00 95.92           H  
ATOM   2187 HG23 VAL A 135     -15.405  10.982   7.278  1.00 95.92           H  
ATOM   2188  N   GLY A 136     -17.740   6.093   8.143  1.00 92.38           N  
ATOM   2189  H   GLY A 136     -18.557   6.679   8.047  1.00 92.38           H  
ATOM   2190  CA  GLY A 136     -17.837   4.681   7.765  1.00 92.38           C  
ATOM   2191  HA2 GLY A 136     -18.872   4.353   7.856  1.00 92.38           H  
ATOM   2192  HA3 GLY A 136     -17.224   4.076   8.434  1.00 92.38           H  
ATOM   2193  C   GLY A 136     -17.374   4.430   6.331  1.00 92.38           C  
ATOM   2194  O   GLY A 136     -16.378   3.752   6.106  1.00 92.38           O  
ATOM   2195  N   GLU A 137     -18.091   4.998   5.359  1.00 94.70           N  
ATOM   2196  H   GLU A 137     -18.866   5.598   5.604  1.00 94.70           H  
ATOM   2197  CA  GLU A 137     -17.774   4.887   3.932  1.00 94.70           C  
ATOM   2198  HA  GLU A 137     -16.932   4.208   3.797  1.00 94.70           H  
ATOM   2199  C   GLU A 137     -17.364   6.250   3.371  1.00 94.70           C  
ATOM   2200  CB  GLU A 137     -18.959   4.308   3.140  1.00 94.70           C  
ATOM   2201  HB2 GLU A 137     -19.852   4.898   3.348  1.00 94.70           H  
ATOM   2202  HB3 GLU A 137     -18.729   4.387   2.078  1.00 94.70           H  
ATOM   2203  O   GLU A 137     -18.014   7.266   3.626  1.00 94.70           O  
ATOM   2204  CG  GLU A 137     -19.225   2.829   3.471  1.00 94.70           C  
ATOM   2205  HG2 GLU A 137     -19.476   2.744   4.529  1.00 94.70           H  
ATOM   2206  HG3 GLU A 137     -18.308   2.267   3.298  1.00 94.70           H  
ATOM   2207  CD  GLU A 137     -20.361   2.201   2.640  1.00 94.70           C  
ATOM   2208  OE1 GLU A 137     -20.591   0.981   2.814  1.00 94.70           O  
ATOM   2209  OE2 GLU A 137     -21.006   2.922   1.844  1.00 94.70           O  
ATOM   2210  N   LEU A 138     -16.284   6.269   2.589  1.00 97.00           N  
ATOM   2211  H   LEU A 138     -15.819   5.396   2.384  1.00 97.00           H  
ATOM   2212  CA  LEU A 138     -15.820   7.475   1.913  1.00 97.00           C  
ATOM   2213  HA  LEU A 138     -15.868   8.309   2.613  1.00 97.00           H  
ATOM   2214  C   LEU A 138     -16.739   7.803   0.732  1.00 97.00           C  
ATOM   2215  CB  LEU A 138     -14.365   7.289   1.450  1.00 97.00           C  
ATOM   2216  HB2 LEU A 138     -14.310   6.383   0.847  1.00 97.00           H  
ATOM   2217  HB3 LEU A 138     -14.090   8.129   0.812  1.00 97.00           H  
ATOM   2218  O   LEU A 138     -16.974   6.970  -0.145  1.00 97.00           O  
ATOM   2219  CG  LEU A 138     -13.343   7.195   2.597  1.00 97.00           C  
ATOM   2220  HG  LEU A 138     -13.674   6.464   3.334  1.00 97.00           H  
ATOM   2221  CD1 LEU A 138     -11.990   6.744   2.053  1.00 97.00           C  
ATOM   2222 HD11 LEU A 138     -11.269   6.657   2.866  1.00 97.00           H  
ATOM   2223 HD12 LEU A 138     -11.621   7.457   1.315  1.00 97.00           H  
ATOM   2224 HD13 LEU A 138     -12.101   5.770   1.577  1.00 97.00           H  
ATOM   2225  CD2 LEU A 138     -13.146   8.548   3.280  1.00 97.00           C  
ATOM   2226 HD21 LEU A 138     -12.368   8.464   4.040  1.00 97.00           H  
ATOM   2227 HD22 LEU A 138     -14.071   8.858   3.766  1.00 97.00           H  
ATOM   2228 HD23 LEU A 138     -12.847   9.298   2.548  1.00 97.00           H  
ATOM   2229  N   THR A 139     -17.225   9.041   0.672  1.00 97.84           N  
ATOM   2230  H   THR A 139     -17.025   9.682   1.426  1.00 97.84           H  
ATOM   2231  CA  THR A 139     -17.999   9.519  -0.481  1.00 97.84           C  
ATOM   2232  HA  THR A 139     -18.741   8.756  -0.717  1.00 97.84           H  
ATOM   2233  C   THR A 139     -17.097   9.722  -1.704  1.00 97.84           C  
ATOM   2234  CB  THR A 139     -18.741  10.827  -0.173  1.00 97.84           C  
ATOM   2235  HB  THR A 139     -19.344  11.098  -1.039  1.00 97.84           H  
ATOM   2236  O   THR A 139     -15.889   9.928  -1.555  1.00 97.84           O  
ATOM   2237  CG2 THR A 139     -19.694  10.676   1.009  1.00 97.84           C  
ATOM   2238 HG21 THR A 139     -19.156  10.358   1.902  1.00 97.84           H  
ATOM   2239 HG22 THR A 139     -20.203  11.621   1.198  1.00 97.84           H  
ATOM   2240 HG23 THR A 139     -20.443   9.920   0.778  1.00 97.84           H  
ATOM   2241  OG1 THR A 139     -17.816  11.871   0.038  1.00 97.84           O  
ATOM   2242  HG1 THR A 139     -18.188  12.498   0.662  1.00 97.84           H  
ATOM   2243  N   PRO A 140     -17.656   9.778  -2.931  1.00 97.44           N  
ATOM   2244  CA  PRO A 140     -16.877  10.113  -4.125  1.00 97.44           C  
ATOM   2245  HA  PRO A 140     -16.170   9.306  -4.317  1.00 97.44           H  
ATOM   2246  C   PRO A 140     -16.095  11.430  -4.004  1.00 97.44           C  
ATOM   2247  CB  PRO A 140     -17.896  10.172  -5.266  1.00 97.44           C  
ATOM   2248  HB2 PRO A 140     -18.321  11.172  -5.345  1.00 97.44           H  
ATOM   2249  HB3 PRO A 140     -17.453   9.871  -6.215  1.00 97.44           H  
ATOM   2250  O   PRO A 140     -14.976  11.521  -4.492  1.00 97.44           O  
ATOM   2251  CG  PRO A 140     -18.980   9.196  -4.811  1.00 97.44           C  
ATOM   2252  HG2 PRO A 140     -19.943   9.413  -5.274  1.00 97.44           H  
ATOM   2253  HG3 PRO A 140     -18.669   8.175  -5.032  1.00 97.44           H  
ATOM   2254  CD  PRO A 140     -19.016   9.405  -3.299  1.00 97.44           C  
ATOM   2255  HD2 PRO A 140     -19.701  10.217  -3.057  1.00 97.44           H  
ATOM   2256  HD3 PRO A 140     -19.327   8.484  -2.806  1.00 97.44           H  
ATOM   2257  N   ARG A 141     -16.646  12.432  -3.302  1.00 97.93           N  
ATOM   2258  H   ARG A 141     -17.530  12.255  -2.847  1.00 97.93           H  
ATOM   2259  CA  ARG A 141     -15.971  13.719  -3.065  1.00 97.93           C  
ATOM   2260  HA  ARG A 141     -15.537  14.076  -3.999  1.00 97.93           H  
ATOM   2261  C   ARG A 141     -14.803  13.593  -2.089  1.00 97.93           C  
ATOM   2262  CB  ARG A 141     -16.970  14.756  -2.538  1.00 97.93           C  
ATOM   2263  HB2 ARG A 141     -16.410  15.649  -2.257  1.00 97.93           H  
ATOM   2264  HB3 ARG A 141     -17.461  14.366  -1.647  1.00 97.93           H  
ATOM   2265  O   ARG A 141     -13.782  14.247  -2.278  1.00 97.93           O  
ATOM   2266  CG  ARG A 141     -18.025  15.154  -3.579  1.00 97.93           C  
ATOM   2267  HG2 ARG A 141     -17.536  15.584  -4.454  1.00 97.93           H  
ATOM   2268  HG3 ARG A 141     -18.576  14.266  -3.892  1.00 97.93           H  
ATOM   2269  CD  ARG A 141     -19.025  16.160  -2.994  1.00 97.93           C  
ATOM   2270  HD2 ARG A 141     -19.830  16.302  -3.715  1.00 97.93           H  
ATOM   2271  HD3 ARG A 141     -19.446  15.734  -2.084  1.00 97.93           H  
ATOM   2272  NE  ARG A 141     -18.399  17.467  -2.709  1.00 97.93           N  
ATOM   2273  HE  ARG A 141     -17.507  17.636  -3.152  1.00 97.93           H  
ATOM   2274  NH1 ARG A 141     -20.027  18.276  -1.302  1.00 97.93           N  
ATOM   2275 HH11 ARG A 141     -20.494  17.382  -1.345  1.00 97.93           H  
ATOM   2276 HH12 ARG A 141     -20.317  18.931  -0.590  1.00 97.93           H  
ATOM   2277  NH2 ARG A 141     -18.228  19.519  -1.744  1.00 97.93           N  
ATOM   2278 HH21 ARG A 141     -18.591  20.211  -1.103  1.00 97.93           H  
ATOM   2279 HH22 ARG A 141     -17.331  19.639  -2.193  1.00 97.93           H  
ATOM   2280  CZ  ARG A 141     -18.888  18.411  -1.924  1.00 97.93           C  
ATOM   2281  N   ALA A 142     -14.942  12.772  -1.047  1.00 97.98           N  
ATOM   2282  H   ALA A 142     -15.804  12.257  -0.930  1.00 97.98           H  
ATOM   2283  CA  ALA A 142     -13.844  12.486  -0.129  1.00 97.98           C  
ATOM   2284  HA  ALA A 142     -13.413  13.426   0.215  1.00 97.98           H  
ATOM   2285  C   ALA A 142     -12.727  11.697  -0.827  1.00 97.98           C  
ATOM   2286  CB  ALA A 142     -14.396  11.745   1.090  1.00 97.98           C  
ATOM   2287  HB1 ALA A 142     -15.175  12.344   1.560  1.00 97.98           H  
ATOM   2288  HB2 ALA A 142     -13.594  11.579   1.809  1.00 97.98           H  
ATOM   2289  HB3 ALA A 142     -14.812  10.782   0.794  1.00 97.98           H  
ATOM   2290  O   ALA A 142     -11.556  12.019  -0.643  1.00 97.98           O  
ATOM   2291  N   LEU A 143     -13.082  10.727  -1.677  1.00 97.57           N  
ATOM   2292  H   LEU A 143     -14.061  10.490  -1.751  1.00 97.57           H  
ATOM   2293  CA  LEU A 143     -12.123   9.989  -2.503  1.00 97.57           C  
ATOM   2294  HA  LEU A 143     -11.352   9.570  -1.857  1.00 97.57           H  
ATOM   2295  C   LEU A 143     -11.395  10.909  -3.490  1.00 97.57           C  
ATOM   2296  CB  LEU A 143     -12.836   8.843  -3.241  1.00 97.57           C  
ATOM   2297  HB2 LEU A 143     -13.694   9.254  -3.775  1.00 97.57           H  
ATOM   2298  HB3 LEU A 143     -12.153   8.430  -3.983  1.00 97.57           H  
ATOM   2299  O   LEU A 143     -10.177  10.839  -3.580  1.00 97.57           O  
ATOM   2300  CG  LEU A 143     -13.309   7.698  -2.328  1.00 97.57           C  
ATOM   2301  HG  LEU A 143     -13.917   8.102  -1.518  1.00 97.57           H  
ATOM   2302  CD1 LEU A 143     -14.172   6.728  -3.135  1.00 97.57           C  
ATOM   2303 HD11 LEU A 143     -15.035   7.256  -3.539  1.00 97.57           H  
ATOM   2304 HD12 LEU A 143     -14.531   5.934  -2.480  1.00 97.57           H  
ATOM   2305 HD13 LEU A 143     -13.590   6.295  -3.948  1.00 97.57           H  
ATOM   2306  CD2 LEU A 143     -12.139   6.912  -1.730  1.00 97.57           C  
ATOM   2307 HD21 LEU A 143     -12.519   6.085  -1.130  1.00 97.57           H  
ATOM   2308 HD22 LEU A 143     -11.539   7.553  -1.084  1.00 97.57           H  
ATOM   2309 HD23 LEU A 143     -11.504   6.519  -2.524  1.00 97.57           H  
ATOM   2310  N   GLU A 144     -12.100  11.821  -4.163  1.00 97.47           N  
ATOM   2311  H   GLU A 144     -13.108  11.797  -4.113  1.00 97.47           H  
ATOM   2312  CA  GLU A 144     -11.475  12.824  -5.038  1.00 97.47           C  
ATOM   2313  HA  GLU A 144     -10.917  12.313  -5.823  1.00 97.47           H  
ATOM   2314  C   GLU A 144     -10.478  13.698  -4.263  1.00 97.47           C  
ATOM   2315  CB  GLU A 144     -12.579  13.669  -5.693  1.00 97.47           C  
ATOM   2316  HB2 GLU A 144     -13.120  14.203  -4.912  1.00 97.47           H  
ATOM   2317  HB3 GLU A 144     -13.274  12.999  -6.199  1.00 97.47           H  
ATOM   2318  O   GLU A 144      -9.338  13.866  -4.689  1.00 97.47           O  
ATOM   2319  CG  GLU A 144     -12.046  14.680  -6.721  1.00 97.47           C  
ATOM   2320  HG2 GLU A 144     -11.351  15.359  -6.227  1.00 97.47           H  
ATOM   2321  HG3 GLU A 144     -11.500  14.135  -7.492  1.00 97.47           H  
ATOM   2322  CD  GLU A 144     -13.164  15.515  -7.375  1.00 97.47           C  
ATOM   2323  OE1 GLU A 144     -12.872  16.168  -8.402  1.00 97.47           O  
ATOM   2324  OE2 GLU A 144     -14.299  15.538  -6.837  1.00 97.47           O  
ATOM   2325  N   TYR A 145     -10.855  14.190  -3.078  1.00 97.89           N  
ATOM   2326  H   TYR A 145     -11.802  14.026  -2.770  1.00 97.89           H  
ATOM   2327  CA  TYR A 145      -9.938  14.935  -2.211  1.00 97.89           C  
ATOM   2328  HA  TYR A 145      -9.586  15.811  -2.757  1.00 97.89           H  
ATOM   2329  C   TYR A 145      -8.698  14.113  -1.828  1.00 97.89           C  
ATOM   2330  CB  TYR A 145     -10.698  15.406  -0.967  1.00 97.89           C  
ATOM   2331  HB2 TYR A 145     -11.245  14.564  -0.544  1.00 97.89           H  
ATOM   2332  HB3 TYR A 145     -11.433  16.150  -1.275  1.00 97.89           H  
ATOM   2333  O   TYR A 145      -7.574  14.609  -1.921  1.00 97.89           O  
ATOM   2334  CG  TYR A 145      -9.821  16.008   0.114  1.00 97.89           C  
ATOM   2335  CD1 TYR A 145      -9.716  15.377   1.368  1.00 97.89           C  
ATOM   2336  HD1 TYR A 145     -10.253  14.459   1.557  1.00 97.89           H  
ATOM   2337  CD2 TYR A 145      -9.100  17.192  -0.141  1.00 97.89           C  
ATOM   2338  HD2 TYR A 145      -9.143  17.644  -1.121  1.00 97.89           H  
ATOM   2339  CE1 TYR A 145      -8.920  15.946   2.378  1.00 97.89           C  
ATOM   2340  HE1 TYR A 145      -8.868  15.484   3.352  1.00 97.89           H  
ATOM   2341  CE2 TYR A 145      -8.292  17.758   0.863  1.00 97.89           C  
ATOM   2342  HE2 TYR A 145      -7.724  18.653   0.657  1.00 97.89           H  
ATOM   2343  OH  TYR A 145      -7.446  17.691   3.109  1.00 97.89           O  
ATOM   2344  HH  TYR A 145      -7.018  18.502   2.824  1.00 97.89           H  
ATOM   2345  CZ  TYR A 145      -8.209  17.138   2.129  1.00 97.89           C  
ATOM   2346  N   ILE A 146      -8.877  12.848  -1.449  1.00 97.14           N  
ATOM   2347  H   ILE A 146      -9.821  12.490  -1.413  1.00 97.14           H  
ATOM   2348  CA  ILE A 146      -7.776  11.930  -1.140  1.00 97.14           C  
ATOM   2349  HA  ILE A 146      -7.164  12.370  -0.353  1.00 97.14           H  
ATOM   2350  C   ILE A 146      -6.855  11.736  -2.354  1.00 97.14           C  
ATOM   2351  CB  ILE A 146      -8.362  10.600  -0.617  1.00 97.14           C  
ATOM   2352  HB  ILE A 146      -9.200  10.317  -1.254  1.00 97.14           H  
ATOM   2353  O   ILE A 146      -5.632  11.794  -2.198  1.00 97.14           O  
ATOM   2354  CG1 ILE A 146      -8.886  10.785   0.826  1.00 97.14           C  
ATOM   2355 HG12 ILE A 146      -9.444  11.719   0.898  1.00 97.14           H  
ATOM   2356 HG13 ILE A 146      -8.043  10.851   1.514  1.00 97.14           H  
ATOM   2357  CG2 ILE A 146      -7.332   9.463  -0.684  1.00 97.14           C  
ATOM   2358 HG21 ILE A 146      -7.133   9.209  -1.725  1.00 97.14           H  
ATOM   2359 HG22 ILE A 146      -7.739   8.565  -0.219  1.00 97.14           H  
ATOM   2360 HG23 ILE A 146      -6.407   9.758  -0.189  1.00 97.14           H  
ATOM   2361  CD1 ILE A 146      -9.821   9.656   1.277  1.00 97.14           C  
ATOM   2362 HD11 ILE A 146     -10.639   9.549   0.565  1.00 97.14           H  
ATOM   2363 HD12 ILE A 146     -10.239   9.899   2.254  1.00 97.14           H  
ATOM   2364 HD13 ILE A 146      -9.281   8.713   1.359  1.00 97.14           H  
ATOM   2365  N   GLU A 147      -7.410  11.561  -3.557  1.00 95.89           N  
ATOM   2366  H   GLU A 147      -8.415  11.491  -3.628  1.00 95.89           H  
ATOM   2367  CA  GLU A 147      -6.620  11.441  -4.786  1.00 95.89           C  
ATOM   2368  HA  GLU A 147      -5.900  10.634  -4.656  1.00 95.89           H  
ATOM   2369  C   GLU A 147      -5.779  12.695  -5.050  1.00 95.89           C  
ATOM   2370  CB  GLU A 147      -7.492  11.100  -6.009  1.00 95.89           C  
ATOM   2371  HB2 GLU A 147      -8.318  11.807  -6.079  1.00 95.89           H  
ATOM   2372  HB3 GLU A 147      -6.880  11.222  -6.902  1.00 95.89           H  
ATOM   2373  O   GLU A 147      -4.598  12.560  -5.359  1.00 95.89           O  
ATOM   2374  CG  GLU A 147      -8.055   9.667  -6.029  1.00 95.89           C  
ATOM   2375  HG2 GLU A 147      -8.501   9.486  -7.007  1.00 95.89           H  
ATOM   2376  HG3 GLU A 147      -8.856   9.590  -5.293  1.00 95.89           H  
ATOM   2377  CD  GLU A 147      -7.009   8.575  -5.744  1.00 95.89           C  
ATOM   2378  OE1 GLU A 147      -7.310   7.644  -4.963  1.00 95.89           O  
ATOM   2379  OE2 GLU A 147      -5.852   8.641  -6.218  1.00 95.89           O  
ATOM   2380  N   THR A 148      -6.297  13.908  -4.813  1.00 96.60           N  
ATOM   2381  H   THR A 148      -7.283  13.974  -4.604  1.00 96.60           H  
ATOM   2382  CA  THR A 148      -5.485  15.134  -4.980  1.00 96.60           C  
ATOM   2383  HA  THR A 148      -5.094  15.137  -5.997  1.00 96.60           H  
ATOM   2384  C   THR A 148      -4.268  15.168  -4.047  1.00 96.60           C  
ATOM   2385  CB  THR A 148      -6.288  16.434  -4.798  1.00 96.60           C  
ATOM   2386  HB  THR A 148      -5.617  17.263  -5.024  1.00 96.60           H  
ATOM   2387  O   THR A 148      -3.168  15.527  -4.467  1.00 96.60           O  
ATOM   2388  CG2 THR A 148      -7.488  16.565  -5.732  1.00 96.60           C  
ATOM   2389 HG21 THR A 148      -7.151  16.515  -6.767  1.00 96.60           H  
ATOM   2390 HG22 THR A 148      -7.973  17.527  -5.565  1.00 96.60           H  
ATOM   2391 HG23 THR A 148      -8.214  15.770  -5.562  1.00 96.60           H  
ATOM   2392  OG1 THR A 148      -6.741  16.618  -3.473  1.00 96.60           O  
ATOM   2393  HG1 THR A 148      -7.094  15.786  -3.148  1.00 96.60           H  
ATOM   2394  N   ILE A 149      -4.420  14.735  -2.786  1.00 96.77           N  
ATOM   2395  H   ILE A 149      -5.339  14.426  -2.505  1.00 96.77           H  
ATOM   2396  CA  ILE A 149      -3.308  14.654  -1.821  1.00 96.77           C  
ATOM   2397  HA  ILE A 149      -2.811  15.623  -1.773  1.00 96.77           H  
ATOM   2398  C   ILE A 149      -2.269  13.632  -2.291  1.00 96.77           C  
ATOM   2399  CB  ILE A 149      -3.831  14.293  -0.411  1.00 96.77           C  
ATOM   2400  HB  ILE A 149      -4.418  13.377  -0.483  1.00 96.77           H  
ATOM   2401  O   ILE A 149      -1.063  13.880  -2.193  1.00 96.77           O  
ATOM   2402  CG1 ILE A 149      -4.738  15.417   0.128  1.00 96.77           C  
ATOM   2403 HG12 ILE A 149      -5.507  15.659  -0.606  1.00 96.77           H  
ATOM   2404 HG13 ILE A 149      -4.142  16.315   0.292  1.00 96.77           H  
ATOM   2405  CG2 ILE A 149      -2.676  14.044   0.584  1.00 96.77           C  
ATOM   2406 HG21 ILE A 149      -2.116  14.965   0.747  1.00 96.77           H  
ATOM   2407 HG22 ILE A 149      -1.996  13.276   0.216  1.00 96.77           H  
ATOM   2408 HG23 ILE A 149      -3.067  13.680   1.534  1.00 96.77           H  
ATOM   2409  CD1 ILE A 149      -5.450  15.045   1.431  1.00 96.77           C  
ATOM   2410 HD11 ILE A 149      -4.740  14.835   2.231  1.00 96.77           H  
ATOM   2411 HD12 ILE A 149      -6.099  14.184   1.271  1.00 96.77           H  
ATOM   2412 HD13 ILE A 149      -6.051  15.899   1.746  1.00 96.77           H  
ATOM   2413  N   LYS A 150      -2.737  12.483  -2.792  1.00 93.52           N  
ATOM   2414  H   LYS A 150      -3.740  12.375  -2.847  1.00 93.52           H  
ATOM   2415  CA  LYS A 150      -1.895  11.409  -3.320  1.00 93.52           C  
ATOM   2416  HA  LYS A 150      -1.155  11.134  -2.569  1.00 93.52           H  
ATOM   2417  C   LYS A 150      -1.125  11.867  -4.558  1.00 93.52           C  
ATOM   2418  CB  LYS A 150      -2.775  10.188  -3.651  1.00 93.52           C  
ATOM   2419  HB2 LYS A 150      -2.215   9.507  -4.292  1.00 93.52           H  
ATOM   2420  HB3 LYS A 150      -3.646  10.518  -4.217  1.00 93.52           H  
ATOM   2421  O   LYS A 150       0.073  11.602  -4.638  1.00 93.52           O  
ATOM   2422  CG  LYS A 150      -3.248   9.401  -2.419  1.00 93.52           C  
ATOM   2423  HG2 LYS A 150      -3.646  10.094  -1.678  1.00 93.52           H  
ATOM   2424  HG3 LYS A 150      -2.397   8.879  -1.981  1.00 93.52           H  
ATOM   2425  CD  LYS A 150      -4.350   8.384  -2.762  1.00 93.52           C  
ATOM   2426  HD2 LYS A 150      -5.234   8.929  -3.092  1.00 93.52           H  
ATOM   2427  HD3 LYS A 150      -4.611   7.827  -1.861  1.00 93.52           H  
ATOM   2428  CE  LYS A 150      -3.938   7.407  -3.872  1.00 93.52           C  
ATOM   2429  HE2 LYS A 150      -3.727   7.997  -4.764  1.00 93.52           H  
ATOM   2430  HE3 LYS A 150      -3.045   6.858  -3.573  1.00 93.52           H  
ATOM   2431  NZ  LYS A 150      -5.024   6.461  -4.217  1.00 93.52           N  
ATOM   2432  HZ1 LYS A 150      -5.107   5.691  -3.568  1.00 93.52           H  
ATOM   2433  HZ2 LYS A 150      -5.908   6.943  -4.295  1.00 93.52           H  
ATOM   2434  HZ3 LYS A 150      -4.899   6.077  -5.143  1.00 93.52           H  
ATOM   2435  N   GLU A 151      -1.789  12.452  -5.549  1.00 91.61           N  
ATOM   2436  H   GLU A 151      -2.781  12.609  -5.438  1.00 91.61           H  
ATOM   2437  CA  GLU A 151      -1.191  12.815  -6.841  1.00 91.61           C  
ATOM   2438  HA  GLU A 151      -0.648  11.960  -7.245  1.00 91.61           H  
ATOM   2439  C   GLU A 151      -0.174  13.949  -6.722  1.00 91.61           C  
ATOM   2440  CB  GLU A 151      -2.279  13.201  -7.852  1.00 91.61           C  
ATOM   2441  HB2 GLU A 151      -1.791  13.680  -8.701  1.00 91.61           H  
ATOM   2442  HB3 GLU A 151      -2.967  13.915  -7.398  1.00 91.61           H  
ATOM   2443  O   GLU A 151       0.899  13.862  -7.316  1.00 91.61           O  
ATOM   2444  CG  GLU A 151      -3.047  11.976  -8.370  1.00 91.61           C  
ATOM   2445  HG2 GLU A 151      -2.320  11.246  -8.726  1.00 91.61           H  
ATOM   2446  HG3 GLU A 151      -3.597  11.516  -7.549  1.00 91.61           H  
ATOM   2447  CD  GLU A 151      -4.013  12.315  -9.518  1.00 91.61           C  
ATOM   2448  OE1 GLU A 151      -4.512  11.347 -10.133  1.00 91.61           O  
ATOM   2449  OE2 GLU A 151      -4.182  13.516  -9.831  1.00 91.61           O  
ATOM   2450  N   GLU A 152      -0.461  14.963  -5.903  1.00 92.36           N  
ATOM   2451  H   GLU A 152      -1.378  15.005  -5.481  1.00 92.36           H  
ATOM   2452  CA  GLU A 152       0.461  16.079  -5.657  1.00 92.36           C  
ATOM   2453  HA  GLU A 152       0.925  16.362  -6.602  1.00 92.36           H  
ATOM   2454  C   GLU A 152       1.618  15.718  -4.701  1.00 92.36           C  
ATOM   2455  CB  GLU A 152      -0.319  17.296  -5.129  1.00 92.36           C  
ATOM   2456  HB2 GLU A 152      -0.882  16.992  -4.246  1.00 92.36           H  
ATOM   2457  HB3 GLU A 152       0.401  18.057  -4.829  1.00 92.36           H  
ATOM   2458  O   GLU A 152       2.470  16.562  -4.429  1.00 92.36           O  
ATOM   2459  CG  GLU A 152      -1.281  17.929  -6.151  1.00 92.36           C  
ATOM   2460  HG2 GLU A 152      -0.715  18.178  -7.049  1.00 92.36           H  
ATOM   2461  HG3 GLU A 152      -2.043  17.199  -6.425  1.00 92.36           H  
ATOM   2462  CD  GLU A 152      -1.959  19.210  -5.620  1.00 92.36           C  
ATOM   2463  OE1 GLU A 152      -3.033  19.577  -6.144  1.00 92.36           O  
ATOM   2464  OE2 GLU A 152      -1.418  19.863  -4.687  1.00 92.36           O  
ATOM   2465  N   GLU A 153       1.645  14.490  -4.161  1.00 92.32           N  
ATOM   2466  H   GLU A 153       0.937  13.843  -4.479  1.00 92.32           H  
ATOM   2467  CA  GLU A 153       2.574  14.036  -3.113  1.00 92.32           C  
ATOM   2468  HA  GLU A 153       2.114  13.158  -2.658  1.00 92.32           H  
ATOM   2469  C   GLU A 153       2.720  15.049  -1.962  1.00 92.32           C  
ATOM   2470  CB  GLU A 153       3.935  13.578  -3.678  1.00 92.32           C  
ATOM   2471  HB2 GLU A 153       4.533  13.239  -2.833  1.00 92.32           H  
ATOM   2472  HB3 GLU A 153       4.449  14.417  -4.147  1.00 92.32           H  
ATOM   2473  O   GLU A 153       3.822  15.345  -1.487  1.00 92.32           O  
ATOM   2474  CG  GLU A 153       3.835  12.415  -4.677  1.00 92.32           C  
ATOM   2475  HG2 GLU A 153       2.981  11.795  -4.403  1.00 92.32           H  
ATOM   2476  HG3 GLU A 153       3.654  12.809  -5.677  1.00 92.32           H  
ATOM   2477  CD  GLU A 153       5.090  11.523  -4.687  1.00 92.32           C  
ATOM   2478  OE1 GLU A 153       4.905  10.286  -4.812  1.00 92.32           O  
ATOM   2479  OE2 GLU A 153       6.227  11.999  -4.448  1.00 92.32           O  
ATOM   2480  N   MET A 154       1.594  15.612  -1.506  1.00 96.19           N  
ATOM   2481  H   MET A 154       0.716  15.322  -1.913  1.00 96.19           H  
ATOM   2482  CA  MET A 154       1.620  16.651  -0.480  1.00 96.19           C  
ATOM   2483  HA  MET A 154       2.255  17.456  -0.850  1.00 96.19           H  
ATOM   2484  C   MET A 154       2.224  16.117   0.824  1.00 96.19           C  
ATOM   2485  CB  MET A 154       0.229  17.233  -0.201  1.00 96.19           C  
ATOM   2486  HB2 MET A 154       0.341  18.019   0.546  1.00 96.19           H  
ATOM   2487  HB3 MET A 154      -0.405  16.454   0.223  1.00 96.19           H  
ATOM   2488  O   MET A 154       1.871  15.038   1.306  1.00 96.19           O  
ATOM   2489  CG  MET A 154      -0.484  17.829  -1.418  1.00 96.19           C  
ATOM   2490  HG2 MET A 154       0.193  18.481  -1.970  1.00 96.19           H  
ATOM   2491  HG3 MET A 154      -0.782  17.005  -2.067  1.00 96.19           H  
ATOM   2492  SD  MET A 154      -1.964  18.769  -0.938  1.00 96.19           S  
ATOM   2493  CE  MET A 154      -2.959  18.710  -2.452  1.00 96.19           C  
ATOM   2494  HE1 MET A 154      -2.587  17.939  -3.125  1.00 96.19           H  
ATOM   2495  HE2 MET A 154      -2.957  19.673  -2.963  1.00 96.19           H  
ATOM   2496  HE3 MET A 154      -3.991  18.464  -2.199  1.00 96.19           H  
ATOM   2497  N   ILE A 155       3.103  16.911   1.441  1.00 98.51           N  
ATOM   2498  H   ILE A 155       3.394  17.757   0.973  1.00 98.51           H  
ATOM   2499  CA  ILE A 155       3.692  16.561   2.735  1.00 98.51           C  
ATOM   2500  HA  ILE A 155       3.932  15.498   2.707  1.00 98.51           H  
ATOM   2501  C   ILE A 155       2.658  16.779   3.841  1.00 98.51           C  
ATOM   2502  CB  ILE A 155       5.009  17.317   3.012  1.00 98.51           C  
ATOM   2503  HB  ILE A 155       4.790  18.383   3.084  1.00 98.51           H  
ATOM   2504  O   ILE A 155       2.097  17.869   3.999  1.00 98.51           O  
ATOM   2505  CG1 ILE A 155       6.016  17.096   1.859  1.00 98.51           C  
ATOM   2506 HG12 ILE A 155       6.210  16.030   1.745  1.00 98.51           H  
ATOM   2507 HG13 ILE A 155       5.580  17.455   0.926  1.00 98.51           H  
ATOM   2508  CG2 ILE A 155       5.615  16.846   4.352  1.00 98.51           C  
ATOM   2509 HG21 ILE A 155       4.898  16.959   5.165  1.00 98.51           H  
ATOM   2510 HG22 ILE A 155       6.497  17.437   4.599  1.00 98.51           H  
ATOM   2511 HG23 ILE A 155       5.885  15.793   4.277  1.00 98.51           H  
ATOM   2512  CD1 ILE A 155       7.354  17.825   2.038  1.00 98.51           C  
ATOM   2513 HD11 ILE A 155       7.178  18.880   2.251  1.00 98.51           H  
ATOM   2514 HD12 ILE A 155       7.931  17.741   1.117  1.00 98.51           H  
ATOM   2515 HD13 ILE A 155       7.931  17.373   2.844  1.00 98.51           H  
ATOM   2516  N   LEU A 156       2.468  15.743   4.648  1.00 98.85           N  
ATOM   2517  H   LEU A 156       2.950  14.884   4.422  1.00 98.85           H  
ATOM   2518  CA  LEU A 156       1.574  15.703   5.793  1.00 98.85           C  
ATOM   2519  HA  LEU A 156       0.988  16.621   5.828  1.00 98.85           H  
ATOM   2520  C   LEU A 156       2.387  15.579   7.083  1.00 98.85           C  
ATOM   2521  CB  LEU A 156       0.621  14.508   5.632  1.00 98.85           C  
ATOM   2522  HB2 LEU A 156      -0.006  14.418   6.519  1.00 98.85           H  
ATOM   2523  HB3 LEU A 156       1.235  13.610   5.572  1.00 98.85           H  
ATOM   2524  O   LEU A 156       3.444  14.949   7.108  1.00 98.85           O  
ATOM   2525  CG  LEU A 156      -0.274  14.573   4.379  1.00 98.85           C  
ATOM   2526  HG  LEU A 156       0.279  14.959   3.523  1.00 98.85           H  
ATOM   2527  CD1 LEU A 156      -0.768  13.177   4.030  1.00 98.85           C  
ATOM   2528 HD11 LEU A 156       0.082  12.536   3.796  1.00 98.85           H  
ATOM   2529 HD12 LEU A 156      -1.328  12.756   4.865  1.00 98.85           H  
ATOM   2530 HD13 LEU A 156      -1.413  13.235   3.153  1.00 98.85           H  
ATOM   2531  CD2 LEU A 156      -1.490  15.458   4.622  1.00 98.85           C  
ATOM   2532 HD21 LEU A 156      -2.096  15.051   5.431  1.00 98.85           H  
ATOM   2533 HD22 LEU A 156      -1.160  16.458   4.904  1.00 98.85           H  
ATOM   2534 HD23 LEU A 156      -2.090  15.516   3.714  1.00 98.85           H  
ATOM   2535  N   THR A 157       1.883  16.146   8.172  1.00 98.83           N  
ATOM   2536  H   THR A 157       1.003  16.631   8.071  1.00 98.83           H  
ATOM   2537  CA  THR A 157       2.297  15.770   9.526  1.00 98.83           C  
ATOM   2538  HA  THR A 157       3.303  15.353   9.504  1.00 98.83           H  
ATOM   2539  C   THR A 157       1.338  14.704  10.030  1.00 98.83           C  
ATOM   2540  CB  THR A 157       2.315  16.972  10.475  1.00 98.83           C  
ATOM   2541  HB  THR A 157       1.310  17.381  10.571  1.00 98.83           H  
ATOM   2542  O   THR A 157       0.128  14.923  10.024  1.00 98.83           O  
ATOM   2543  CG2 THR A 157       2.855  16.612  11.860  1.00 98.83           C  
ATOM   2544 HG21 THR A 157       2.912  17.515  12.468  1.00 98.83           H  
ATOM   2545 HG22 THR A 157       3.848  16.173  11.770  1.00 98.83           H  
ATOM   2546 HG23 THR A 157       2.188  15.903  12.349  1.00 98.83           H  
ATOM   2547  OG1 THR A 157       3.166  17.960   9.938  1.00 98.83           O  
ATOM   2548  HG1 THR A 157       2.762  18.218   9.106  1.00 98.83           H  
ATOM   2549  N   LEU A 158       1.879  13.570  10.466  1.00 98.71           N  
ATOM   2550  H   LEU A 158       2.882  13.466  10.422  1.00 98.71           H  
ATOM   2551  CA  LEU A 158       1.130  12.511  11.126  1.00 98.71           C  
ATOM   2552  HA  LEU A 158       0.086  12.559  10.817  1.00 98.71           H  
ATOM   2553  C   LEU A 158       1.187  12.726  12.635  1.00 98.71           C  
ATOM   2554  CB  LEU A 158       1.705  11.159  10.671  1.00 98.71           C  
ATOM   2555  HB2 LEU A 158       2.763  11.102  10.929  1.00 98.71           H  
ATOM   2556  HB3 LEU A 158       1.630  11.138   9.584  1.00 98.71           H  
ATOM   2557  O   LEU A 158       2.274  12.767  13.216  1.00 98.71           O  
ATOM   2558  CG  LEU A 158       0.975   9.923  11.228  1.00 98.71           C  
ATOM   2559  HG  LEU A 158      -0.100  10.102  11.223  1.00 98.71           H  
ATOM   2560  CD1 LEU A 158       1.269   8.734  10.316  1.00 98.71           C  
ATOM   2561 HD11 LEU A 158       2.345   8.570  10.248  1.00 98.71           H  
ATOM   2562 HD12 LEU A 158       0.791   7.839  10.713  1.00 98.71           H  
ATOM   2563 HD13 LEU A 158       0.866   8.928   9.322  1.00 98.71           H  
ATOM   2564  CD2 LEU A 158       1.423   9.539  12.643  1.00 98.71           C  
ATOM   2565 HD21 LEU A 158       1.120  10.288  13.373  1.00 98.71           H  
ATOM   2566 HD22 LEU A 158       0.942   8.608  12.942  1.00 98.71           H  
ATOM   2567 HD23 LEU A 158       2.506   9.418  12.677  1.00 98.71           H  
ATOM   2568  N   SER A 159       0.028  12.826  13.277  1.00 98.10           N  
ATOM   2569  H   SER A 159      -0.831  12.834  12.745  1.00 98.10           H  
ATOM   2570  CA  SER A 159      -0.097  12.816  14.732  1.00 98.10           C  
ATOM   2571  HA  SER A 159       0.903  12.767  15.162  1.00 98.10           H  
ATOM   2572  C   SER A 159      -0.848  11.579  15.217  1.00 98.10           C  
ATOM   2573  CB  SER A 159      -0.722  14.110  15.255  1.00 98.10           C  
ATOM   2574  HB2 SER A 159      -0.040  14.937  15.056  1.00 98.10           H  
ATOM   2575  HB3 SER A 159      -0.868  14.027  16.332  1.00 98.10           H  
ATOM   2576  O   SER A 159      -1.844  11.164  14.635  1.00 98.10           O  
ATOM   2577  OG  SER A 159      -1.956  14.377  14.630  1.00 98.10           O  
ATOM   2578  HG  SER A 159      -2.397  15.107  15.072  1.00 98.10           H  
ATOM   2579  N   SER A 160      -0.358  10.985  16.299  1.00 94.87           N  
ATOM   2580  H   SER A 160       0.473  11.374  16.721  1.00 94.87           H  
ATOM   2581  CA  SER A 160      -0.927   9.808  16.961  1.00 94.87           C  
ATOM   2582  HA  SER A 160      -1.934   9.628  16.585  1.00 94.87           H  
ATOM   2583  C   SER A 160      -1.029  10.045  18.468  1.00 94.87           C  
ATOM   2584  CB  SER A 160      -0.082   8.563  16.654  1.00 94.87           C  
ATOM   2585  HB2 SER A 160      -0.470   7.703  17.200  1.00 94.87           H  
ATOM   2586  HB3 SER A 160      -0.161   8.352  15.587  1.00 94.87           H  
ATOM   2587  O   SER A 160      -0.342  10.911  19.016  1.00 94.87           O  
ATOM   2588  OG  SER A 160       1.292   8.749  16.958  1.00 94.87           O  
ATOM   2589  HG  SER A 160       1.470   8.611  17.891  1.00 94.87           H  
ATOM   2590  N   GLY A 161      -1.868   9.262  19.152  1.00 90.02           N  
ATOM   2591  H   GLY A 161      -2.470   8.632  18.640  1.00 90.02           H  
ATOM   2592  CA  GLY A 161      -2.038   9.366  20.608  1.00 90.02           C  
ATOM   2593  HA2 GLY A 161      -2.289  10.395  20.868  1.00 90.02           H  
ATOM   2594  HA3 GLY A 161      -2.868   8.728  20.912  1.00 90.02           H  
ATOM   2595  C   GLY A 161      -0.802   8.955  21.424  1.00 90.02           C  
ATOM   2596  O   GLY A 161      -0.585   9.485  22.508  1.00 90.02           O  
ATOM   2597  N   GLY A 162       0.020   8.040  20.900  1.00 90.79           N  
ATOM   2598  H   GLY A 162      -0.204   7.680  19.983  1.00 90.79           H  
ATOM   2599  CA  GLY A 162       1.296   7.621  21.496  1.00 90.79           C  
ATOM   2600  HA2 GLY A 162       1.308   6.536  21.597  1.00 90.79           H  
ATOM   2601  HA3 GLY A 162       1.408   8.052  22.491  1.00 90.79           H  
ATOM   2602  C   GLY A 162       2.500   8.037  20.652  1.00 90.79           C  
ATOM   2603  O   GLY A 162       2.338   8.379  19.481  1.00 90.79           O  
ATOM   2604  N   ASP A 163       3.703   7.984  21.235  1.00 94.26           N  
ATOM   2605  H   ASP A 163       3.750   7.771  22.221  1.00 94.26           H  
ATOM   2606  CA  ASP A 163       4.963   8.366  20.570  1.00 94.26           C  
ATOM   2607  HA  ASP A 163       4.877   9.382  20.184  1.00 94.26           H  
ATOM   2608  C   ASP A 163       5.321   7.457  19.392  1.00 94.26           C  
ATOM   2609  CB  ASP A 163       6.124   8.316  21.577  1.00 94.26           C  
ATOM   2610  HB2 ASP A 163       6.116   7.352  22.087  1.00 94.26           H  
ATOM   2611  HB3 ASP A 163       7.064   8.397  21.032  1.00 94.26           H  
ATOM   2612  O   ASP A 163       5.812   7.922  18.360  1.00 94.26           O  
ATOM   2613  CG  ASP A 163       6.089   9.445  22.606  1.00 94.26           C  
ATOM   2614  OD1 ASP A 163       5.504  10.508  22.290  1.00 94.26           O  
ATOM   2615  OD2 ASP A 163       6.672   9.236  23.690  1.00 94.26           O  
ATOM   2616  N   THR A 164       5.061   6.161  19.548  1.00 94.38           N  
ATOM   2617  H   THR A 164       4.585   5.867  20.389  1.00 94.38           H  
ATOM   2618  CA  THR A 164       5.227   5.153  18.503  1.00 94.38           C  
ATOM   2619  HA  THR A 164       5.215   5.663  17.540  1.00 94.38           H  
ATOM   2620  C   THR A 164       4.055   4.185  18.524  1.00 94.38           C  
ATOM   2621  CB  THR A 164       6.551   4.379  18.617  1.00 94.38           C  
ATOM   2622  HB  THR A 164       6.593   3.634  17.823  1.00 94.38           H  
ATOM   2623  O   THR A 164       3.412   3.992  19.558  1.00 94.38           O  
ATOM   2624  CG2 THR A 164       7.773   5.288  18.499  1.00 94.38           C  
ATOM   2625 HG21 THR A 164       8.668   4.669  18.437  1.00 94.38           H  
ATOM   2626 HG22 THR A 164       7.846   5.948  19.364  1.00 94.38           H  
ATOM   2627 HG23 THR A 164       7.684   5.889  17.594  1.00 94.38           H  
ATOM   2628  OG1 THR A 164       6.640   3.732  19.862  1.00 94.38           O  
ATOM   2629  HG1 THR A 164       6.619   4.408  20.544  1.00 94.38           H  
ATOM   2630  N   ALA A 165       3.760   3.592  17.374  1.00 94.28           N  
ATOM   2631  H   ALA A 165       4.308   3.818  16.556  1.00 94.28           H  
ATOM   2632  CA  ALA A 165       2.746   2.560  17.246  1.00 94.28           C  
ATOM   2633  HA  ALA A 165       2.675   2.010  18.185  1.00 94.28           H  
ATOM   2634  C   ALA A 165       3.139   1.569  16.150  1.00 94.28           C  
ATOM   2635  CB  ALA A 165       1.392   3.223  16.969  1.00 94.28           C  
ATOM   2636  HB1 ALA A 165       1.085   3.805  17.838  1.00 94.28           H  
ATOM   2637  HB2 ALA A 165       0.637   2.464  16.764  1.00 94.28           H  
ATOM   2638  HB3 ALA A 165       1.485   3.892  16.113  1.00 94.28           H  
ATOM   2639  O   ALA A 165       3.756   1.938  15.147  1.00 94.28           O  
ATOM   2640  N   GLN A 166       2.748   0.309  16.329  1.00 93.37           N  
ATOM   2641  H   GLN A 166       2.206   0.073  17.148  1.00 93.37           H  
ATOM   2642  CA  GLN A 166       2.910  -0.697  15.286  1.00 93.37           C  
ATOM   2643  HA  GLN A 166       3.952  -0.705  14.967  1.00 93.37           H  
ATOM   2644  C   GLN A 166       2.055  -0.336  14.069  1.00 93.37           C  
ATOM   2645  CB  GLN A 166       2.545  -2.096  15.810  1.00 93.37           C  
ATOM   2646  HB2 GLN A 166       1.520  -2.085  16.182  1.00 93.37           H  
ATOM   2647  HB3 GLN A 166       2.591  -2.804  14.983  1.00 93.37           H  
ATOM   2648  O   GLN A 166       0.939   0.179  14.202  1.00 93.37           O  
ATOM   2649  CG  GLN A 166       3.477  -2.591  16.926  1.00 93.37           C  
ATOM   2650  HG2 GLN A 166       3.363  -1.950  17.801  1.00 93.37           H  
ATOM   2651  HG3 GLN A 166       3.186  -3.601  17.215  1.00 93.37           H  
ATOM   2652  CD  GLN A 166       4.940  -2.619  16.498  1.00 93.37           C  
ATOM   2653  NE2 GLN A 166       5.811  -2.077  17.315  1.00 93.37           N  
ATOM   2654 HE21 GLN A 166       5.543  -1.652  18.191  1.00 93.37           H  
ATOM   2655 HE22 GLN A 166       6.760  -1.936  16.999  1.00 93.37           H  
ATOM   2656  OE1 GLN A 166       5.285  -3.088  15.425  1.00 93.37           O  
ATOM   2657  N   SER A 167       2.570  -0.646  12.879  1.00 93.25           N  
ATOM   2658  H   SER A 167       3.475  -1.094  12.844  1.00 93.25           H  
ATOM   2659  CA  SER A 167       1.784  -0.565  11.650  1.00 93.25           C  
ATOM   2660  HA  SER A 167       1.525   0.478  11.467  1.00 93.25           H  
ATOM   2661  C   SER A 167       0.490  -1.379  11.799  1.00 93.25           C  
ATOM   2662  CB  SER A 167       2.620  -1.069  10.474  1.00 93.25           C  
ATOM   2663  HB2 SER A 167       3.500  -0.436  10.361  1.00 93.25           H  
ATOM   2664  HB3 SER A 167       2.942  -2.093  10.662  1.00 93.25           H  
ATOM   2665  O   SER A 167       0.503  -2.498  12.304  1.00 93.25           O  
ATOM   2666  OG  SER A 167       1.872  -1.023   9.279  1.00 93.25           O  
ATOM   2667  HG  SER A 167       1.185  -1.690   9.348  1.00 93.25           H  
ATOM   2668  N   GLY A 168      -0.628  -0.807  11.364  1.00 90.32           N  
ATOM   2669  H   GLY A 168      -0.548   0.113  10.955  1.00 90.32           H  
ATOM   2670  CA  GLY A 168      -1.976  -1.372  11.453  1.00 90.32           C  
ATOM   2671  HA2 GLY A 168      -1.925  -2.453  11.328  1.00 90.32           H  
ATOM   2672  HA3 GLY A 168      -2.574  -0.959  10.640  1.00 90.32           H  
ATOM   2673  C   GLY A 168      -2.721  -1.074  12.758  1.00 90.32           C  
ATOM   2674  O   GLY A 168      -3.947  -1.170  12.776  1.00 90.32           O  
ATOM   2675  N   ALA A 169      -2.021  -0.661  13.822  1.00 83.12           N  
ATOM   2676  H   ALA A 169      -1.015  -0.616  13.746  1.00 83.12           H  
ATOM   2677  CA  ALA A 169      -2.618  -0.348  15.128  1.00 83.12           C  
ATOM   2678  HA  ALA A 169      -3.614  -0.787  15.184  1.00 83.12           H  
ATOM   2679  C   ALA A 169      -2.784   1.161  15.395  1.00 83.12           C  
ATOM   2680  CB  ALA A 169      -1.753  -1.010  16.208  1.00 83.12           C  
ATOM   2681  HB1 ALA A 169      -0.755  -0.570  16.210  1.00 83.12           H  
ATOM   2682  HB2 ALA A 169      -2.211  -0.857  17.185  1.00 83.12           H  
ATOM   2683  HB3 ALA A 169      -1.676  -2.080  16.016  1.00 83.12           H  
ATOM   2684  O   ALA A 169      -3.480   1.550  16.331  1.00 83.12           O  
ATOM   2685  N   ALA A 170      -2.120   2.017  14.616  1.00 87.08           N  
ATOM   2686  H   ALA A 170      -1.565   1.646  13.857  1.00 87.08           H  
ATOM   2687  CA  ALA A 170      -2.090   3.454  14.856  1.00 87.08           C  
ATOM   2688  HA  ALA A 170      -2.012   3.623  15.930  1.00 87.08           H  
ATOM   2689  C   ALA A 170      -3.363   4.150  14.349  1.00 87.08           C  
ATOM   2690  CB  ALA A 170      -0.832   4.033  14.198  1.00 87.08           C  
ATOM   2691  HB1 ALA A 170       0.042   3.441  14.470  1.00 87.08           H  
ATOM   2692  HB2 ALA A 170      -0.939   4.006  13.114  1.00 87.08           H  
ATOM   2693  HB3 ALA A 170      -0.691   5.066  14.515  1.00 87.08           H  
ATOM   2694  O   ALA A 170      -3.600   4.189  13.140  1.00 87.08           O  
ATOM   2695  N   LEU A 171      -4.119   4.755  15.267  1.00 96.47           N  
ATOM   2696  H   LEU A 171      -3.894   4.617  16.242  1.00 96.47           H  
ATOM   2697  CA  LEU A 171      -5.143   5.750  14.954  1.00 96.47           C  
ATOM   2698  HA  LEU A 171      -5.586   5.496  13.991  1.00 96.47           H  
ATOM   2699  C   LEU A 171      -4.478   7.131  14.854  1.00 96.47           C  
ATOM   2700  CB  LEU A 171      -6.237   5.698  16.033  1.00 96.47           C  
ATOM   2701  HB2 LEU A 171      -5.860   6.177  16.937  1.00 96.47           H  
ATOM   2702  HB3 LEU A 171      -6.458   4.659  16.274  1.00 96.47           H  
ATOM   2703  O   LEU A 171      -3.762   7.539  15.778  1.00 96.47           O  
ATOM   2704  CG  LEU A 171      -7.543   6.383  15.606  1.00 96.47           C  
ATOM   2705  HG  LEU A 171      -7.304   7.374  15.222  1.00 96.47           H  
ATOM   2706  CD1 LEU A 171      -8.265   5.584  14.520  1.00 96.47           C  
ATOM   2707 HD11 LEU A 171      -9.271   5.973  14.365  1.00 96.47           H  
ATOM   2708 HD12 LEU A 171      -8.350   4.536  14.808  1.00 96.47           H  
ATOM   2709 HD13 LEU A 171      -7.731   5.661  13.573  1.00 96.47           H  
ATOM   2710  CD2 LEU A 171      -8.460   6.522  16.817  1.00 96.47           C  
ATOM   2711 HD21 LEU A 171      -9.417   6.942  16.508  1.00 96.47           H  
ATOM   2712 HD22 LEU A 171      -8.016   7.203  17.543  1.00 96.47           H  
ATOM   2713 HD23 LEU A 171      -8.638   5.548  17.274  1.00 96.47           H  
ATOM   2714  N   VAL A 172      -4.649   7.816  13.723  1.00 98.45           N  
ATOM   2715  H   VAL A 172      -5.229   7.413  13.002  1.00 98.45           H  
ATOM   2716  CA  VAL A 172      -3.865   9.013  13.395  1.00 98.45           C  
ATOM   2717  HA  VAL A 172      -3.424   9.378  14.322  1.00 98.45           H  
ATOM   2718  C   VAL A 172      -4.709  10.159  12.856  1.00 98.45           C  
ATOM   2719  CB  VAL A 172      -2.692   8.713  12.435  1.00 98.45           C  
ATOM   2720  HB  VAL A 172      -2.060   9.601  12.405  1.00 98.45           H  
ATOM   2721  O   VAL A 172      -5.723   9.964  12.188  1.00 98.45           O  
ATOM   2722  CG1 VAL A 172      -1.823   7.550  12.929  1.00 98.45           C  
ATOM   2723 HG11 VAL A 172      -0.946   7.445  12.291  1.00 98.45           H  
ATOM   2724 HG12 VAL A 172      -2.389   6.619  12.892  1.00 98.45           H  
ATOM   2725 HG13 VAL A 172      -1.511   7.740  13.956  1.00 98.45           H  
ATOM   2726  CG2 VAL A 172      -3.111   8.410  10.992  1.00 98.45           C  
ATOM   2727 HG21 VAL A 172      -3.673   9.245  10.572  1.00 98.45           H  
ATOM   2728 HG22 VAL A 172      -2.222   8.260  10.380  1.00 98.45           H  
ATOM   2729 HG23 VAL A 172      -3.731   7.514  10.959  1.00 98.45           H  
ATOM   2730  N   ASN A 173      -4.224  11.374  13.084  1.00 98.55           N  
ATOM   2731  H   ASN A 173      -3.372  11.438  13.623  1.00 98.55           H  
ATOM   2732  CA  ASN A 173      -4.624  12.568  12.356  1.00 98.55           C  
ATOM   2733  HA  ASN A 173      -5.541  12.373  11.800  1.00 98.55           H  
ATOM   2734  C   ASN A 173      -3.540  12.930  11.333  1.00 98.55           C  
ATOM   2735  CB  ASN A 173      -4.909  13.699  13.353  1.00 98.55           C  
ATOM   2736  HB2 ASN A 173      -4.258  13.604  14.222  1.00 98.55           H  
ATOM   2737  HB3 ASN A 173      -4.715  14.658  12.872  1.00 98.55           H  
ATOM   2738  O   ASN A 173      -2.345  12.885  11.635  1.00 98.55           O  
ATOM   2739  CG  ASN A 173      -6.344  13.704  13.827  1.00 98.55           C  
ATOM   2740  ND2 ASN A 173      -6.675  12.946  14.845  1.00 98.55           N  
ATOM   2741 HD21 ASN A 173      -7.656  12.894  15.079  1.00 98.55           H  
ATOM   2742 HD22 ASN A 173      -6.040  12.261  15.231  1.00 98.55           H  
ATOM   2743  OD1 ASN A 173      -7.159  14.435  13.293  1.00 98.55           O  
ATOM   2744  N   LEU A 174      -3.956  13.299  10.124  1.00 98.84           N  
ATOM   2745  H   LEU A 174      -4.948  13.286   9.933  1.00 98.84           H  
ATOM   2746  CA  LEU A 174      -3.071  13.794   9.073  1.00 98.84           C  
ATOM   2747  HA  LEU A 174      -2.034  13.714   9.398  1.00 98.84           H  
ATOM   2748  C   LEU A 174      -3.356  15.277   8.828  1.00 98.84           C  
ATOM   2749  CB  LEU A 174      -3.238  12.946   7.797  1.00 98.84           C  
ATOM   2750  HB2 LEU A 174      -2.613  13.372   7.012  1.00 98.84           H  
ATOM   2751  HB3 LEU A 174      -4.277  13.016   7.477  1.00 98.84           H  
ATOM   2752  O   LEU A 174      -4.500  15.670   8.613  1.00 98.84           O  
ATOM   2753  CG  LEU A 174      -2.896  11.452   7.945  1.00 98.84           C  
ATOM   2754  HG  LEU A 174      -3.534  11.006   8.707  1.00 98.84           H  
ATOM   2755  CD1 LEU A 174      -3.159  10.729   6.623  1.00 98.84           C  
ATOM   2756 HD11 LEU A 174      -2.483  11.085   5.845  1.00 98.84           H  
ATOM   2757 HD12 LEU A 174      -3.019   9.657   6.758  1.00 98.84           H  
ATOM   2758 HD13 LEU A 174      -4.188  10.904   6.309  1.00 98.84           H  
ATOM   2759  CD2 LEU A 174      -1.433  11.219   8.327  1.00 98.84           C  
ATOM   2760 HD21 LEU A 174      -0.772  11.718   7.619  1.00 98.84           H  
ATOM   2761 HD22 LEU A 174      -1.225  10.149   8.331  1.00 98.84           H  
ATOM   2762 HD23 LEU A 174      -1.260  11.602   9.332  1.00 98.84           H  
ATOM   2763  N   THR A 175      -2.312  16.101   8.826  1.00 98.87           N  
ATOM   2764  H   THR A 175      -1.416  15.725   9.100  1.00 98.87           H  
ATOM   2765  CA  THR A 175      -2.427  17.550   8.600  1.00 98.87           C  
ATOM   2766  HA  THR A 175      -3.450  17.799   8.318  1.00 98.87           H  
ATOM   2767  C   THR A 175      -1.510  17.983   7.467  1.00 98.87           C  
ATOM   2768  CB  THR A 175      -2.101  18.337   9.878  1.00 98.87           C  
ATOM   2769  HB  THR A 175      -1.073  18.131  10.175  1.00 98.87           H  
ATOM   2770  O   THR A 175      -0.312  17.704   7.502  1.00 98.87           O  
ATOM   2771  CG2 THR A 175      -2.278  19.843   9.713  1.00 98.87           C  
ATOM   2772 HG21 THR A 175      -2.056  20.351  10.651  1.00 98.87           H  
ATOM   2773 HG22 THR A 175      -3.305  20.065   9.422  1.00 98.87           H  
ATOM   2774 HG23 THR A 175      -1.595  20.221   8.951  1.00 98.87           H  
ATOM   2775  OG1 THR A 175      -2.962  17.964  10.928  1.00 98.87           O  
ATOM   2776  HG1 THR A 175      -2.791  18.567  11.655  1.00 98.87           H  
ATOM   2777  N   LEU A 176      -2.037  18.699   6.477  1.00 98.85           N  
ATOM   2778  H   LEU A 176      -3.013  18.952   6.545  1.00 98.85           H  
ATOM   2779  CA  LEU A 176      -1.259  19.274   5.381  1.00 98.85           C  
ATOM   2780  HA  LEU A 176      -0.689  18.489   4.884  1.00 98.85           H  
ATOM   2781  C   LEU A 176      -0.243  20.287   5.910  1.00 98.85           C  
ATOM   2782  CB  LEU A 176      -2.226  19.921   4.375  1.00 98.85           C  
ATOM   2783  HB2 LEU A 176      -2.960  20.505   4.931  1.00 98.85           H  
ATOM   2784  HB3 LEU A 176      -1.672  20.614   3.741  1.00 98.85           H  
ATOM   2785  O   LEU A 176      -0.602  21.282   6.534  1.00 98.85           O  
ATOM   2786  CG  LEU A 176      -2.966  18.918   3.474  1.00 98.85           C  
ATOM   2787  HG  LEU A 176      -3.420  18.134   4.080  1.00 98.85           H  
ATOM   2788  CD1 LEU A 176      -4.064  19.629   2.682  1.00 98.85           C  
ATOM   2789 HD11 LEU A 176      -4.842  19.963   3.369  1.00 98.85           H  
ATOM   2790 HD12 LEU A 176      -3.659  20.494   2.157  1.00 98.85           H  
ATOM   2791 HD13 LEU A 176      -4.513  18.938   1.968  1.00 98.85           H  
ATOM   2792  CD2 LEU A 176      -2.011  18.285   2.461  1.00 98.85           C  
ATOM   2793 HD21 LEU A 176      -1.555  19.064   1.848  1.00 98.85           H  
ATOM   2794 HD22 LEU A 176      -2.562  17.596   1.821  1.00 98.85           H  
ATOM   2795 HD23 LEU A 176      -1.221  17.721   2.956  1.00 98.85           H  
ATOM   2796  N   VAL A 177       1.043  20.084   5.612  1.00 98.45           N  
ATOM   2797  H   VAL A 177       1.299  19.249   5.105  1.00 98.45           H  
ATOM   2798  CA  VAL A 177       2.103  21.013   6.045  1.00 98.45           C  
ATOM   2799  HA  VAL A 177       1.990  21.191   7.114  1.00 98.45           H  
ATOM   2800  C   VAL A 177       1.963  22.379   5.365  1.00 98.45           C  
ATOM   2801  CB  VAL A 177       3.498  20.400   5.802  1.00 98.45           C  
ATOM   2802  HB  VAL A 177       3.575  20.075   4.765  1.00 98.45           H  
ATOM   2803  O   VAL A 177       2.307  23.392   5.966  1.00 98.45           O  
ATOM   2804  CG1 VAL A 177       4.653  21.373   6.082  1.00 98.45           C  
ATOM   2805 HG11 VAL A 177       4.561  21.779   7.090  1.00 98.45           H  
ATOM   2806 HG12 VAL A 177       5.608  20.858   5.977  1.00 98.45           H  
ATOM   2807 HG13 VAL A 177       4.635  22.193   5.365  1.00 98.45           H  
ATOM   2808  CG2 VAL A 177       3.710  19.193   6.725  1.00 98.45           C  
ATOM   2809 HG21 VAL A 177       4.698  18.764   6.561  1.00 98.45           H  
ATOM   2810 HG22 VAL A 177       3.625  19.509   7.764  1.00 98.45           H  
ATOM   2811 HG23 VAL A 177       2.960  18.429   6.518  1.00 98.45           H  
ATOM   2812  N   LYS A 178       1.443  22.424   4.129  1.00 97.71           N  
ATOM   2813  H   LYS A 178       1.150  21.550   3.715  1.00 97.71           H  
ATOM   2814  CA  LYS A 178       1.374  23.654   3.321  1.00 97.71           C  
ATOM   2815  HA  LYS A 178       2.370  24.097   3.307  1.00 97.71           H  
ATOM   2816  C   LYS A 178       0.472  24.744   3.910  1.00 97.71           C  
ATOM   2817  CB  LYS A 178       0.991  23.328   1.861  1.00 97.71           C  
ATOM   2818  HB2 LYS A 178       1.146  24.229   1.268  1.00 97.71           H  
ATOM   2819  HB3 LYS A 178       1.673  22.567   1.482  1.00 97.71           H  
ATOM   2820  O   LYS A 178       0.735  25.921   3.694  1.00 97.71           O  
ATOM   2821  CG  LYS A 178      -0.462  22.853   1.644  1.00 97.71           C  
ATOM   2822  HG2 LYS A 178      -1.153  23.616   2.001  1.00 97.71           H  
ATOM   2823  HG3 LYS A 178      -0.627  21.930   2.200  1.00 97.71           H  
ATOM   2824  CD  LYS A 178      -0.751  22.601   0.154  1.00 97.71           C  
ATOM   2825  HD2 LYS A 178      -0.553  23.514  -0.407  1.00 97.71           H  
ATOM   2826  HD3 LYS A 178      -0.084  21.818  -0.208  1.00 97.71           H  
ATOM   2827  CE  LYS A 178      -2.208  22.172  -0.087  1.00 97.71           C  
ATOM   2828  HE2 LYS A 178      -2.874  22.963   0.255  1.00 97.71           H  
ATOM   2829  HE3 LYS A 178      -2.411  21.286   0.514  1.00 97.71           H  
ATOM   2830  NZ  LYS A 178      -2.465  21.859  -1.524  1.00 97.71           N  
ATOM   2831  HZ1 LYS A 178      -1.909  21.076  -1.838  1.00 97.71           H  
ATOM   2832  HZ2 LYS A 178      -2.263  22.631  -2.143  1.00 97.71           H  
ATOM   2833  HZ3 LYS A 178      -3.422  21.573  -1.674  1.00 97.71           H  
ATOM   2834  N   ASN A 179      -0.593  24.363   4.612  1.00 97.88           N  
ATOM   2835  H   ASN A 179      -0.774  23.374   4.708  1.00 97.88           H  
ATOM   2836  CA  ASN A 179      -1.632  25.287   5.079  1.00 97.88           C  
ATOM   2837  HA  ASN A 179      -1.187  26.271   5.227  1.00 97.88           H  
ATOM   2838  C   ASN A 179      -2.247  24.908   6.437  1.00 97.88           C  
ATOM   2839  CB  ASN A 179      -2.707  25.414   3.984  1.00 97.88           C  
ATOM   2840  HB2 ASN A 179      -3.450  26.143   4.306  1.00 97.88           H  
ATOM   2841  HB3 ASN A 179      -2.249  25.785   3.067  1.00 97.88           H  
ATOM   2842  O   ASN A 179      -3.128  25.615   6.912  1.00 97.88           O  
ATOM   2843  CG  ASN A 179      -3.433  24.117   3.679  1.00 97.88           C  
ATOM   2844  ND2 ASN A 179      -4.352  24.168   2.748  1.00 97.88           N  
ATOM   2845 HD21 ASN A 179      -4.663  25.084   2.459  1.00 97.88           H  
ATOM   2846 HD22 ASN A 179      -5.109  23.519   2.915  1.00 97.88           H  
ATOM   2847  OD1 ASN A 179      -3.146  23.059   4.221  1.00 97.88           O  
ATOM   2848  N   ASN A 180      -1.757  23.844   7.079  1.00 98.06           N  
ATOM   2849  H   ASN A 180      -1.057  23.278   6.620  1.00 98.06           H  
ATOM   2850  CA  ASN A 180      -2.243  23.335   8.360  1.00 98.06           C  
ATOM   2851  HA  ASN A 180      -1.628  22.463   8.583  1.00 98.06           H  
ATOM   2852  C   ASN A 180      -3.691  22.796   8.333  1.00 98.06           C  
ATOM   2853  CB  ASN A 180      -1.941  24.375   9.454  1.00 98.06           C  
ATOM   2854  HB2 ASN A 180      -2.677  25.177   9.403  1.00 98.06           H  
ATOM   2855  HB3 ASN A 180      -0.954  24.806   9.287  1.00 98.06           H  
ATOM   2856  O   ASN A 180      -4.304  22.636   9.390  1.00 98.06           O  
ATOM   2857  CG  ASN A 180      -1.935  23.779  10.844  1.00 98.06           C  
ATOM   2858  ND2 ASN A 180      -2.811  24.226  11.710  1.00 98.06           N  
ATOM   2859 HD21 ASN A 180      -2.843  23.741  12.596  1.00 98.06           H  
ATOM   2860 HD22 ASN A 180      -3.574  24.790  11.365  1.00 98.06           H  
ATOM   2861  OD1 ASN A 180      -1.126  22.930  11.180  1.00 98.06           O  
ATOM   2862  N   ASP A 181      -4.229  22.476   7.152  1.00 98.21           N  
ATOM   2863  H   ASP A 181      -3.715  22.663   6.303  1.00 98.21           H  
ATOM   2864  CA  ASP A 181      -5.545  21.843   7.026  1.00 98.21           C  
ATOM   2865  HA  ASP A 181      -6.260  22.400   7.631  1.00 98.21           H  
ATOM   2866  C   ASP A 181      -5.497  20.398   7.532  1.00 98.21           C  
ATOM   2867  CB  ASP A 181      -6.042  21.852   5.574  1.00 98.21           C  
ATOM   2868  HB2 ASP A 181      -5.248  21.471   4.931  1.00 98.21           H  
ATOM   2869  HB3 ASP A 181      -6.889  21.171   5.495  1.00 98.21           H  
ATOM   2870  O   ASP A 181      -4.638  19.606   7.132  1.00 98.21           O  
ATOM   2871  CG  ASP A 181      -6.498  23.214   5.052  1.00 98.21           C  
ATOM   2872  OD1 ASP A 181      -6.642  24.160   5.854  1.00 98.21           O  
ATOM   2873  OD2 ASP A 181      -6.690  23.294   3.815  1.00 98.21           O  
ATOM   2874  N   ASN A 182      -6.442  20.038   8.399  1.00 98.74           N  
ATOM   2875  H   ASN A 182      -7.144  20.718   8.652  1.00 98.74           H  
ATOM   2876  CA  ASN A 182      -6.587  18.674   8.894  1.00 98.74           C  
ATOM   2877  HA  ASN A 182      -5.598  18.226   8.991  1.00 98.74           H  
ATOM   2878  C   ASN A 182      -7.385  17.829   7.885  1.00 98.74           C  
ATOM   2879  CB  ASN A 182      -7.203  18.719  10.299  1.00 98.74           C  
ATOM   2880  HB2 ASN A 182      -6.570  19.322  10.951  1.00 98.74           H  
ATOM   2881  HB3 ASN A 182      -8.192  19.174  10.251  1.00 98.74           H  
ATOM   2882  O   ASN A 182      -8.546  18.117   7.589  1.00 98.74           O  
ATOM   2883  CG  ASN A 182      -7.357  17.331  10.889  1.00 98.74           C  
ATOM   2884  ND2 ASN A 182      -6.659  16.992  11.943  1.00 98.74           N  
ATOM   2885 HD21 ASN A 182      -5.949  17.599  12.328  1.00 98.74           H  
ATOM   2886 HD22 ASN A 182      -6.873  16.083  12.328  1.00 98.74           H  
ATOM   2887  OD1 ASN A 182      -8.126  16.533  10.400  1.00 98.74           O  
ATOM   2888  N   VAL A 183      -6.748  16.777   7.375  1.00 98.74           N  
ATOM   2889  H   VAL A 183      -5.827  16.565   7.730  1.00 98.74           H  
ATOM   2890  CA  VAL A 183      -7.295  15.871   6.360  1.00 98.74           C  
ATOM   2891  HA  VAL A 183      -7.677  16.462   5.527  1.00 98.74           H  
ATOM   2892  C   VAL A 183      -8.461  15.058   6.917  1.00 98.74           C  
ATOM   2893  CB  VAL A 183      -6.186  14.942   5.830  1.00 98.74           C  
ATOM   2894  HB  VAL A 183      -5.766  14.399   6.677  1.00 98.74           H  
ATOM   2895  O   VAL A 183      -9.455  14.903   6.216  1.00 98.74           O  
ATOM   2896  CG1 VAL A 183      -6.670  13.900   4.817  1.00 98.74           C  
ATOM   2897 HG11 VAL A 183      -7.061  14.389   3.925  1.00 98.74           H  
ATOM   2898 HG12 VAL A 183      -5.840  13.255   4.526  1.00 98.74           H  
ATOM   2899 HG13 VAL A 183      -7.442  13.270   5.258  1.00 98.74           H  
ATOM   2900  CG2 VAL A 183      -5.062  15.744   5.158  1.00 98.74           C  
ATOM   2901 HG21 VAL A 183      -4.324  15.057   4.745  1.00 98.74           H  
ATOM   2902 HG22 VAL A 183      -4.572  16.394   5.882  1.00 98.74           H  
ATOM   2903 HG23 VAL A 183      -5.471  16.352   4.350  1.00 98.74           H  
ATOM   2904  N   ASN A 184      -8.390  14.586   8.168  1.00 98.64           N  
ATOM   2905  H   ASN A 184      -7.558  14.763   8.713  1.00 98.64           H  
ATOM   2906  CA  ASN A 184      -9.471  13.824   8.807  1.00 98.64           C  
ATOM   2907  HA  ASN A 184      -9.682  12.936   8.212  1.00 98.64           H  
ATOM   2908  C   ASN A 184     -10.758  14.653   8.862  1.00 98.64           C  
ATOM   2909  CB  ASN A 184      -9.082  13.384  10.233  1.00 98.64           C  
ATOM   2910  HB2 ASN A 184      -8.923  14.246  10.881  1.00 98.64           H  
ATOM   2911  HB3 ASN A 184      -9.927  12.837  10.650  1.00 98.64           H  
ATOM   2912  O   ASN A 184     -11.792  14.230   8.355  1.00 98.64           O  
ATOM   2913  CG  ASN A 184      -7.852  12.507  10.332  1.00 98.64           C  
ATOM   2914  ND2 ASN A 184      -7.922  11.489  11.153  1.00 98.64           N  
ATOM   2915 HD21 ASN A 184      -7.100  10.924  11.309  1.00 98.64           H  
ATOM   2916 HD22 ASN A 184      -8.755  11.360  11.710  1.00 98.64           H  
ATOM   2917  OD1 ASN A 184      -6.811  12.741   9.728  1.00 98.64           O  
ATOM   2918  N   LYS A 185     -10.665  15.881   9.381  1.00 98.37           N  
ATOM   2919  H   LYS A 185      -9.775  16.145   9.778  1.00 98.37           H  
ATOM   2920  CA  LYS A 185     -11.779  16.828   9.443  1.00 98.37           C  
ATOM   2921  HA  LYS A 185     -12.593  16.373  10.006  1.00 98.37           H  
ATOM   2922  C   LYS A 185     -12.318  17.144   8.049  1.00 98.37           C  
ATOM   2923  CB  LYS A 185     -11.313  18.099  10.161  1.00 98.37           C  
ATOM   2924  HB2 LYS A 185     -10.895  17.832  11.131  1.00 98.37           H  
ATOM   2925  HB3 LYS A 185     -10.545  18.592   9.566  1.00 98.37           H  
ATOM   2926  O   LYS A 185     -13.525  17.228   7.854  1.00 98.37           O  
ATOM   2927  CG  LYS A 185     -12.497  19.049  10.370  1.00 98.37           C  
ATOM   2928  HG2 LYS A 185     -13.240  18.563  11.003  1.00 98.37           H  
ATOM   2929  HG3 LYS A 185     -12.954  19.280   9.408  1.00 98.37           H  
ATOM   2930  CD  LYS A 185     -12.060  20.363  11.007  1.00 98.37           C  
ATOM   2931  HD2 LYS A 185     -11.671  20.182  12.009  1.00 98.37           H  
ATOM   2932  HD3 LYS A 185     -11.297  20.825  10.380  1.00 98.37           H  
ATOM   2933  CE  LYS A 185     -13.306  21.246  11.057  1.00 98.37           C  
ATOM   2934  HE2 LYS A 185     -14.021  20.809  11.754  1.00 98.37           H  
ATOM   2935  HE3 LYS A 185     -13.767  21.231  10.070  1.00 98.37           H  
ATOM   2936  NZ  LYS A 185     -12.972  22.636  11.426  1.00 98.37           N  
ATOM   2937  HZ1 LYS A 185     -12.352  23.008  10.721  1.00 98.37           H  
ATOM   2938  HZ2 LYS A 185     -12.538  22.668  12.338  1.00 98.37           H  
ATOM   2939  HZ3 LYS A 185     -13.820  23.185  11.413  1.00 98.37           H  
ATOM   2940  N   ARG A 186     -11.436  17.304   7.057  1.00 98.54           N  
ATOM   2941  H   ARG A 186     -10.451  17.255   7.275  1.00 98.54           H  
ATOM   2942  CA  ARG A 186     -11.868  17.563   5.682  1.00 98.54           C  
ATOM   2943  HA  ARG A 186     -12.602  18.367   5.734  1.00 98.54           H  
ATOM   2944  C   ARG A 186     -12.596  16.366   5.069  1.00 98.54           C  
ATOM   2945  CB  ARG A 186     -10.664  18.008   4.841  1.00 98.54           C  
ATOM   2946  HB2 ARG A 186      -9.946  17.191   4.772  1.00 98.54           H  
ATOM   2947  HB3 ARG A 186     -10.173  18.842   5.343  1.00 98.54           H  
ATOM   2948  O   ARG A 186     -13.566  16.563   4.347  1.00 98.54           O  
ATOM   2949  CG  ARG A 186     -11.051  18.456   3.425  1.00 98.54           C  
ATOM   2950  HG2 ARG A 186     -10.165  18.863   2.938  1.00 98.54           H  
ATOM   2951  HG3 ARG A 186     -11.412  17.605   2.847  1.00 98.54           H  
ATOM   2952  CD  ARG A 186     -12.124  19.542   3.473  1.00 98.54           C  
ATOM   2953  HD2 ARG A 186     -13.056  19.112   3.841  1.00 98.54           H  
ATOM   2954  HD3 ARG A 186     -11.809  20.325   4.163  1.00 98.54           H  
ATOM   2955  NE  ARG A 186     -12.376  20.120   2.151  1.00 98.54           N  
ATOM   2956  HE  ARG A 186     -11.845  19.750   1.375  1.00 98.54           H  
ATOM   2957  NH1 ARG A 186     -14.017  21.548   2.895  1.00 98.54           N  
ATOM   2958 HH11 ARG A 186     -13.940  21.182   3.834  1.00 98.54           H  
ATOM   2959 HH12 ARG A 186     -14.728  22.249   2.748  1.00 98.54           H  
ATOM   2960  NH2 ARG A 186     -13.434  21.522   0.726  1.00 98.54           N  
ATOM   2961 HH21 ARG A 186     -14.086  22.278   0.574  1.00 98.54           H  
ATOM   2962 HH22 ARG A 186     -12.849  21.169  -0.018  1.00 98.54           H  
ATOM   2963  CZ  ARG A 186     -13.275  21.058   1.935  1.00 98.54           C  
ATOM   2964  N   ILE A 187     -12.159  15.143   5.361  1.00 98.39           N  
ATOM   2965  H   ILE A 187     -11.339  15.056   5.944  1.00 98.39           H  
ATOM   2966  CA  ILE A 187     -12.857  13.915   4.962  1.00 98.39           C  
ATOM   2967  HA  ILE A 187     -13.043  13.951   3.888  1.00 98.39           H  
ATOM   2968  C   ILE A 187     -14.230  13.840   5.635  1.00 98.39           C  
ATOM   2969  CB  ILE A 187     -11.977  12.678   5.253  1.00 98.39           C  
ATOM   2970  HB  ILE A 187     -11.546  12.778   6.250  1.00 98.39           H  
ATOM   2971  O   ILE A 187     -15.204  13.551   4.946  1.00 98.39           O  
ATOM   2972  CG1 ILE A 187     -10.830  12.609   4.220  1.00 98.39           C  
ATOM   2973 HG12 ILE A 187     -10.362  13.590   4.129  1.00 98.39           H  
ATOM   2974 HG13 ILE A 187     -11.232  12.344   3.243  1.00 98.39           H  
ATOM   2975  CG2 ILE A 187     -12.795  11.375   5.226  1.00 98.39           C  
ATOM   2976 HG21 ILE A 187     -12.153  10.511   5.398  1.00 98.39           H  
ATOM   2977 HG22 ILE A 187     -13.535  11.374   6.026  1.00 98.39           H  
ATOM   2978 HG23 ILE A 187     -13.303  11.268   4.267  1.00 98.39           H  
ATOM   2979  CD1 ILE A 187      -9.730  11.611   4.596  1.00 98.39           C  
ATOM   2980 HD11 ILE A 187     -10.105  10.588   4.572  1.00 98.39           H  
ATOM   2981 HD12 ILE A 187      -8.909  11.695   3.883  1.00 98.39           H  
ATOM   2982 HD13 ILE A 187      -9.357  11.840   5.595  1.00 98.39           H  
ATOM   2983  N   GLU A 188     -14.330  14.156   6.929  1.00 98.17           N  
ATOM   2984  H   GLU A 188     -13.484  14.328   7.453  1.00 98.17           H  
ATOM   2985  CA  GLU A 188     -15.608  14.227   7.654  1.00 98.17           C  
ATOM   2986  HA  GLU A 188     -16.091  13.250   7.631  1.00 98.17           H  
ATOM   2987  C   GLU A 188     -16.574  15.205   6.984  1.00 98.17           C  
ATOM   2988  CB  GLU A 188     -15.375  14.620   9.123  1.00 98.17           C  
ATOM   2989  HB2 GLU A 188     -16.330  14.865   9.587  1.00 98.17           H  
ATOM   2990  HB3 GLU A 188     -14.729  15.497   9.172  1.00 98.17           H  
ATOM   2991  O   GLU A 188     -17.676  14.810   6.622  1.00 98.17           O  
ATOM   2992  CG  GLU A 188     -14.743  13.461   9.895  1.00 98.17           C  
ATOM   2993  HG2 GLU A 188     -13.891  13.073   9.337  1.00 98.17           H  
ATOM   2994  HG3 GLU A 188     -15.492  12.671   9.958  1.00 98.17           H  
ATOM   2995  CD  GLU A 188     -14.282  13.796  11.316  1.00 98.17           C  
ATOM   2996  OE1 GLU A 188     -13.960  12.800  12.011  1.00 98.17           O  
ATOM   2997  OE2 GLU A 188     -14.248  14.989  11.698  1.00 98.17           O  
ATOM   2998  N   GLU A 189     -16.129  16.434   6.708  1.00 98.03           N  
ATOM   2999  H   GLU A 189     -15.212  16.688   7.047  1.00 98.03           H  
ATOM   3000  CA  GLU A 189     -16.919  17.456   6.002  1.00 98.03           C  
ATOM   3001  HA  GLU A 189     -17.815  17.690   6.577  1.00 98.03           H  
ATOM   3002  C   GLU A 189     -17.377  17.019   4.601  1.00 98.03           C  
ATOM   3003  CB  GLU A 189     -16.064  18.723   5.820  1.00 98.03           C  
ATOM   3004  HB2 GLU A 189     -15.110  18.430   5.382  1.00 98.03           H  
ATOM   3005  HB3 GLU A 189     -16.563  19.383   5.110  1.00 98.03           H  
ATOM   3006  O   GLU A 189     -18.408  17.479   4.115  1.00 98.03           O  
ATOM   3007  CG  GLU A 189     -15.801  19.537   7.096  1.00 98.03           C  
ATOM   3008  HG2 GLU A 189     -15.467  18.875   7.895  1.00 98.03           H  
ATOM   3009  HG3 GLU A 189     -16.740  19.988   7.417  1.00 98.03           H  
ATOM   3010  CD  GLU A 189     -14.751  20.650   6.886  1.00 98.03           C  
ATOM   3011  OE1 GLU A 189     -14.377  21.289   7.906  1.00 98.03           O  
ATOM   3012  OE2 GLU A 189     -14.328  20.896   5.719  1.00 98.03           O  
ATOM   3013  N   LEU A 190     -16.596  16.184   3.911  1.00 98.14           N  
ATOM   3014  H   LEU A 190     -15.756  15.850   4.360  1.00 98.14           H  
ATOM   3015  CA  LEU A 190     -16.930  15.679   2.575  1.00 98.14           C  
ATOM   3016  HA  LEU A 190     -17.528  16.429   2.057  1.00 98.14           H  
ATOM   3017  C   LEU A 190     -17.807  14.419   2.617  1.00 98.14           C  
ATOM   3018  CB  LEU A 190     -15.630  15.440   1.786  1.00 98.14           C  
ATOM   3019  HB2 LEU A 190     -15.867  14.910   0.863  1.00 98.14           H  
ATOM   3020  HB3 LEU A 190     -14.987  14.792   2.382  1.00 98.14           H  
ATOM   3021  O   LEU A 190     -18.354  14.036   1.578  1.00 98.14           O  
ATOM   3022  CG  LEU A 190     -14.857  16.723   1.426  1.00 98.14           C  
ATOM   3023  HG  LEU A 190     -14.718  17.349   2.307  1.00 98.14           H  
ATOM   3024  CD1 LEU A 190     -13.483  16.349   0.870  1.00 98.14           C  
ATOM   3025 HD11 LEU A 190     -12.906  17.249   0.656  1.00 98.14           H  
ATOM   3026 HD12 LEU A 190     -12.941  15.761   1.611  1.00 98.14           H  
ATOM   3027 HD13 LEU A 190     -13.594  15.762  -0.042  1.00 98.14           H  
ATOM   3028  CD2 LEU A 190     -15.575  17.570   0.370  1.00 98.14           C  
ATOM   3029 HD21 LEU A 190     -16.534  17.904   0.767  1.00 98.14           H  
ATOM   3030 HD22 LEU A 190     -14.967  18.442   0.132  1.00 98.14           H  
ATOM   3031 HD23 LEU A 190     -15.733  16.974  -0.528  1.00 98.14           H  
ATOM   3032  N   CYS A 191     -17.931  13.775   3.780  1.00 97.00           N  
ATOM   3033  H   CYS A 191     -17.444  14.146   4.584  1.00 97.00           H  
ATOM   3034  CA  CYS A 191     -18.765  12.591   3.989  1.00 97.00           C  
ATOM   3035  HA  CYS A 191     -19.038  12.186   3.015  1.00 97.00           H  
ATOM   3036  C   CYS A 191     -20.107  12.886   4.679  1.00 97.00           C  
ATOM   3037  CB  CYS A 191     -17.966  11.510   4.728  1.00 97.00           C  
ATOM   3038  HB2 CYS A 191     -18.616  10.657   4.920  1.00 97.00           H  
ATOM   3039  HB3 CYS A 191     -17.608  11.904   5.679  1.00 97.00           H  
ATOM   3040  O   CYS A 191     -20.987  12.028   4.640  1.00 97.00           O  
ATOM   3041  SG  CYS A 191     -16.563  10.962   3.715  1.00 97.00           S  
ATOM   3042  HG  CYS A 191     -15.845  12.065   3.946  1.00 97.00           H  
ATOM   3043  N   THR A 192     -20.269  14.070   5.276  1.00 88.61           N  
ATOM   3044  H   THR A 192     -19.470  14.686   5.334  1.00 88.61           H  
ATOM   3045  CA  THR A 192     -21.541  14.606   5.798  1.00 88.61           C  
ATOM   3046  HA  THR A 192     -22.184  13.784   6.115  1.00 88.61           H  
ATOM   3047  C   THR A 192     -22.321  15.378   4.742  1.00 88.61           C  
ATOM   3048  CB  THR A 192     -21.298  15.529   6.991  1.00 88.61           C  
ATOM   3049  HB  THR A 192     -22.247  15.981   7.281  1.00 88.61           H  
ATOM   3050  O   THR A 192     -23.553  15.183   4.671  1.00 88.61           O  
ATOM   3051  CG2 THR A 192     -20.729  14.785   8.201  1.00 88.61           C  
ATOM   3052 HG21 THR A 192     -19.790  14.297   7.942  1.00 88.61           H  
ATOM   3053 HG22 THR A 192     -21.443  14.029   8.529  1.00 88.61           H  
ATOM   3054 HG23 THR A 192     -20.554  15.493   9.011  1.00 88.61           H  
ATOM   3055  OG1 THR A 192     -20.414  16.552   6.600  1.00 88.61           O  
ATOM   3056  HG1 THR A 192     -20.584  16.666   5.662  1.00 88.61           H  
ATOM   3057  OXT THR A 192     -21.673  16.210   4.068  1.00 88.61           O  
TER    3058      THR A 192                                                       
ATOM   3058  N   LYS B   1       4.088   8.163 -11.390  1.00 28.46           N  
ATOM   3059  H   LYS B   1       4.950   7.857 -11.819  1.00 28.46           H  
ATOM   3060  H2  LYS B   1       3.315   7.797 -11.927  1.00 28.46           H  
ATOM   3061  H3  LYS B   1       4.056   9.172 -11.418  1.00 28.46           H  
ATOM   3062  CA  LYS B   1       4.002   7.697  -9.992  1.00 28.46           C  
ATOM   3063  HA  LYS B   1       4.857   8.083  -9.438  1.00 28.46           H  
ATOM   3064  C   LYS B   1       4.051   6.159  -9.827  1.00 28.46           C  
ATOM   3065  CB  LYS B   1       2.743   8.323  -9.373  1.00 28.46           C  
ATOM   3066  HB2 LYS B   1       2.792   9.404  -9.501  1.00 28.46           H  
ATOM   3067  HB3 LYS B   1       1.857   7.954  -9.891  1.00 28.46           H  
ATOM   3068  O   LYS B   1       4.171   5.669  -8.721  1.00 28.46           O  
ATOM   3069  CG  LYS B   1       2.606   8.025  -7.879  1.00 28.46           C  
ATOM   3070  HG2 LYS B   1       2.392   6.965  -7.741  1.00 28.46           H  
ATOM   3071  HG3 LYS B   1       3.536   8.277  -7.368  1.00 28.46           H  
ATOM   3072  CD  LYS B   1       1.455   8.795  -7.241  1.00 28.46           C  
ATOM   3073  HD2 LYS B   1       1.674   9.863  -7.235  1.00 28.46           H  
ATOM   3074  HD3 LYS B   1       0.530   8.611  -7.789  1.00 28.46           H  
ATOM   3075  CE  LYS B   1       1.326   8.276  -5.808  1.00 28.46           C  
ATOM   3076  HE2 LYS B   1       1.180   7.196  -5.833  1.00 28.46           H  
ATOM   3077  HE3 LYS B   1       2.257   8.484  -5.281  1.00 28.46           H  
ATOM   3078  NZ  LYS B   1       0.202   8.916  -5.101  1.00 28.46           N  
ATOM   3079  HZ1 LYS B   1       0.384   9.903  -4.992  1.00 28.46           H  
ATOM   3080  HZ2 LYS B   1       0.087   8.539  -4.171  1.00 28.46           H  
ATOM   3081  HZ3 LYS B   1      -0.664   8.819  -5.611  1.00 28.46           H  
ATOM   3082  N   ILE B   2       4.101   5.344 -10.869  1.00 33.48           N  
ATOM   3083  H   ILE B   2       3.478   4.553 -10.785  1.00 33.48           H  
ATOM   3084  CA  ILE B   2       5.445   4.880 -11.223  1.00 33.48           C  
ATOM   3085  HA  ILE B   2       6.129   4.981 -10.381  1.00 33.48           H  
ATOM   3086  C   ILE B   2       5.967   5.701 -12.392  1.00 33.48           C  
ATOM   3087  CB  ILE B   2       5.441   3.412 -11.647  1.00 33.48           C  
ATOM   3088  HB  ILE B   2       4.779   3.345 -12.510  1.00 33.48           H  
ATOM   3089  O   ILE B   2       5.794   5.318 -13.538  1.00 33.48           O  
ATOM   3090  CG1 ILE B   2       4.962   2.370 -10.635  1.00 33.48           C  
ATOM   3091 HG12 ILE B   2       5.644   2.335  -9.786  1.00 33.48           H  
ATOM   3092 HG13 ILE B   2       3.977   2.647 -10.261  1.00 33.48           H  
ATOM   3093  CG2 ILE B   2       6.884   3.068 -12.039  1.00 33.48           C  
ATOM   3094 HG21 ILE B   2       6.847   2.480 -12.956  1.00 33.48           H  
ATOM   3095 HG22 ILE B   2       7.540   3.914 -12.245  1.00 33.48           H  
ATOM   3096 HG23 ILE B   2       7.376   2.581 -11.197  1.00 33.48           H  
ATOM   3097  CD1 ILE B   2       4.923   0.994 -11.320  1.00 33.48           C  
ATOM   3098 HD11 ILE B   2       5.750   0.848 -12.015  1.00 33.48           H  
ATOM   3099 HD12 ILE B   2       3.992   0.913 -11.881  1.00 33.48           H  
ATOM   3100 HD13 ILE B   2       5.028   0.194 -10.588  1.00 33.48           H  
ATOM   3101  N   ILE B   3       6.625   6.830 -12.148  1.00 31.69           N  
ATOM   3102  H   ILE B   3       6.974   6.993 -11.214  1.00 31.69           H  
ATOM   3103  CA  ILE B   3       7.449   7.349 -13.243  1.00 31.69           C  
ATOM   3104  HA  ILE B   3       7.079   7.045 -14.222  1.00 31.69           H  
ATOM   3105  C   ILE B   3       8.784   6.641 -13.059  1.00 31.69           C  
ATOM   3106  CB  ILE B   3       7.474   8.888 -13.301  1.00 31.69           C  
ATOM   3107  HB  ILE B   3       7.768   9.280 -12.327  1.00 31.69           H  
ATOM   3108  O   ILE B   3       9.620   7.101 -12.293  1.00 31.69           O  
ATOM   3109  CG1 ILE B   3       6.090   9.447 -13.713  1.00 31.69           C  
ATOM   3110 HG12 ILE B   3       6.029   9.511 -14.799  1.00 31.69           H  
ATOM   3111 HG13 ILE B   3       5.291   8.763 -13.426  1.00 31.69           H  
ATOM   3112  CG2 ILE B   3       8.475   9.355 -14.369  1.00 31.69           C  
ATOM   3113 HG21 ILE B   3       9.486   9.074 -14.078  1.00 31.69           H  
ATOM   3114 HG22 ILE B   3       8.259   8.896 -15.334  1.00 31.69           H  
ATOM   3115 HG23 ILE B   3       8.447  10.440 -14.471  1.00 31.69           H  
ATOM   3116  CD1 ILE B   3       5.805  10.837 -13.133  1.00 31.69           C  
ATOM   3117 HD11 ILE B   3       4.818  11.169 -13.454  1.00 31.69           H  
ATOM   3118 HD12 ILE B   3       5.832  10.800 -12.044  1.00 31.69           H  
ATOM   3119 HD13 ILE B   3       6.550  11.550 -13.486  1.00 31.69           H  
ATOM   3120  N   LEU B   4       8.929   5.476 -13.699  1.00 30.62           N  
ATOM   3121  H   LEU B   4       8.140   5.137 -14.230  1.00 30.62           H  
ATOM   3122  CA  LEU B   4      10.244   5.074 -14.179  1.00 30.62           C  
ATOM   3123  HA  LEU B   4      10.963   4.957 -13.368  1.00 30.62           H  
ATOM   3124  C   LEU B   4      10.672   6.199 -15.104  1.00 30.62           C  
ATOM   3125  CB  LEU B   4      10.153   3.811 -15.042  1.00 30.62           C  
ATOM   3126  HB2 LEU B   4       9.299   3.936 -15.707  1.00 30.62           H  
ATOM   3127  HB3 LEU B   4      11.036   3.750 -15.678  1.00 30.62           H  
ATOM   3128  O   LEU B   4       9.999   6.442 -16.109  1.00 30.62           O  
ATOM   3129  CG  LEU B   4      10.029   2.511 -14.266  1.00 30.62           C  
ATOM   3130  HG  LEU B   4       9.358   2.693 -13.426  1.00 30.62           H  
ATOM   3131  CD1 LEU B   4       9.419   1.495 -15.237  1.00 30.62           C  
ATOM   3132 HD11 LEU B   4      10.159   1.211 -15.986  1.00 30.62           H  
ATOM   3133 HD12 LEU B   4       9.059   0.609 -14.715  1.00 30.62           H  
ATOM   3134 HD13 LEU B   4       8.548   1.918 -15.737  1.00 30.62           H  
ATOM   3135  CD2 LEU B   4      11.401   2.076 -13.754  1.00 30.62           C  
ATOM   3136 HD21 LEU B   4      11.344   1.099 -13.274  1.00 30.62           H  
ATOM   3137 HD22 LEU B   4      12.109   2.014 -14.581  1.00 30.62           H  
ATOM   3138 HD23 LEU B   4      11.764   2.809 -13.034  1.00 30.62           H  
ATOM   3139  N   GLN B   5      11.736   6.902 -14.754  1.00 23.49           N  
ATOM   3140  H   GLN B   5      12.218   6.617 -13.914  1.00 23.49           H  
ATOM   3141  CA  GLN B   5      12.600   7.383 -15.820  1.00 23.49           C  
ATOM   3142  HA  GLN B   5      12.015   7.619 -16.709  1.00 23.49           H  
ATOM   3143  C   GLN B   5      13.510   6.232 -16.241  1.00 23.49           C  
ATOM   3144  CB  GLN B   5      13.351   8.647 -15.402  1.00 23.49           C  
ATOM   3145  HB2 GLN B   5      13.913   8.465 -14.486  1.00 23.49           H  
ATOM   3146  HB3 GLN B   5      14.054   8.899 -16.196  1.00 23.49           H  
ATOM   3147  O   GLN B   5      13.929   5.461 -15.343  1.00 23.49           O  
ATOM   3148  CG  GLN B   5      12.378   9.820 -15.205  1.00 23.49           C  
ATOM   3149  HG2 GLN B   5      11.706   9.876 -16.062  1.00 23.49           H  
ATOM   3150  HG3 GLN B   5      11.779   9.642 -14.311  1.00 23.49           H  
ATOM   3151  CD  GLN B   5      13.075  11.170 -15.059  1.00 23.49           C  
ATOM   3152  NE2 GLN B   5      12.327  12.249 -14.965  1.00 23.49           N  
ATOM   3153 HE21 GLN B   5      12.832  13.118 -14.863  1.00 23.49           H  
ATOM   3154 HE22 GLN B   5      11.320  12.168 -14.974  1.00 23.49           H  
ATOM   3155  OE1 GLN B   5      14.286  11.314 -15.028  1.00 23.49           O  
ATOM   3156  OXT GLN B   5      13.710   6.132 -17.467  1.00 23.49           O  
TER    3157      GLN B   5                                                       
END   
