# Supplementary material for: An extended Tudor domain within Vreteno interconnects Gtsf1L and Ago3 for piRNA biogenesis in Bombyx mori
Source: EMBO J. 2023 Nov 20;42(24):e114072. doi: 10.15252/embj.2023114072 (PMC10711660; doi:10.15252/embj.2023114072)
Supplement: Supplementary file 4 — Dataset EV1 [file EMBJ-42-e114072-s007.zip › manuscript_pdb/BmVreteno_AF-eTD1_BmGtsf1L_67_99.pdb]

ATOM      1  N   VAL A   1      -7.645 -20.134   8.074  1.00 51.97           N  
ATOM      2  H   VAL A   1      -8.096 -19.721   8.877  1.00 51.97           H  
ATOM      3  H2  VAL A   1      -7.964 -19.635   7.256  1.00 51.97           H  
ATOM      4  H3  VAL A   1      -7.904 -21.107   7.986  1.00 51.97           H  
ATOM      5  CA  VAL A   1      -6.173 -19.975   8.160  1.00 51.97           C  
ATOM      6  HA  VAL A   1      -5.791 -20.431   9.073  1.00 51.97           H  
ATOM      7  C   VAL A   1      -5.897 -18.482   8.202  1.00 51.97           C  
ATOM      8  CB  VAL A   1      -5.492 -20.631   6.943  1.00 51.97           C  
ATOM      9  HB  VAL A   1      -5.901 -20.199   6.029  1.00 51.97           H  
ATOM     10  O   VAL A   1      -6.533 -17.773   7.442  1.00 51.97           O  
ATOM     11  CG1 VAL A   1      -3.972 -20.435   6.920  1.00 51.97           C  
ATOM     12 HG11 VAL A   1      -3.517 -20.912   7.788  1.00 51.97           H  
ATOM     13 HG12 VAL A   1      -3.556 -20.885   6.019  1.00 51.97           H  
ATOM     14 HG13 VAL A   1      -3.706 -19.378   6.929  1.00 51.97           H  
ATOM     15  CG2 VAL A   1      -5.764 -22.143   6.929  1.00 51.97           C  
ATOM     16 HG21 VAL A   1      -5.243 -22.599   6.088  1.00 51.97           H  
ATOM     17 HG22 VAL A   1      -6.826 -22.350   6.797  1.00 51.97           H  
ATOM     18 HG23 VAL A   1      -5.409 -22.606   7.850  1.00 51.97           H  
ATOM     19  N   GLU A   2      -5.024 -17.975   9.071  1.00 71.54           N  
ATOM     20  H   GLU A   2      -4.475 -18.563   9.682  1.00 71.54           H  
ATOM     21  CA  GLU A   2      -4.770 -16.524   9.149  1.00 71.54           C  
ATOM     22  HA  GLU A   2      -5.721 -16.013   9.302  1.00 71.54           H  
ATOM     23  C   GLU A   2      -4.155 -15.993   7.843  1.00 71.54           C  
ATOM     24  CB  GLU A   2      -3.890 -16.234  10.369  1.00 71.54           C  
ATOM     25  HB2 GLU A   2      -2.885 -16.613  10.182  1.00 71.54           H  
ATOM     26  HB3 GLU A   2      -4.312 -16.770  11.219  1.00 71.54           H  
ATOM     27  O   GLU A   2      -3.340 -16.679   7.218  1.00 71.54           O  
ATOM     28  CG  GLU A   2      -3.830 -14.740  10.721  1.00 71.54           C  
ATOM     29  HG2 GLU A   2      -3.334 -14.207   9.909  1.00 71.54           H  
ATOM     30  HG3 GLU A   2      -4.850 -14.364  10.804  1.00 71.54           H  
ATOM     31  CD  GLU A   2      -3.078 -14.481  12.037  1.00 71.54           C  
ATOM     32  OE1 GLU A   2      -3.158 -13.334  12.523  1.00 71.54           O  
ATOM     33  OE2 GLU A   2      -2.457 -15.438  12.554  1.00 71.54           O  
ATOM     34  N   ILE A   3      -4.600 -14.824   7.374  1.00 76.46           N  
ATOM     35  H   ILE A   3      -5.192 -14.262   7.969  1.00 76.46           H  
ATOM     36  CA  ILE A   3      -4.059 -14.169   6.175  1.00 76.46           C  
ATOM     37  HA  ILE A   3      -3.792 -14.933   5.445  1.00 76.46           H  
ATOM     38  C   ILE A   3      -2.811 -13.398   6.603  1.00 76.46           C  
ATOM     39  CB  ILE A   3      -5.075 -13.222   5.507  1.00 76.46           C  
ATOM     40  HB  ILE A   3      -5.271 -12.403   6.198  1.00 76.46           H  
ATOM     41  O   ILE A   3      -2.904 -12.603   7.532  1.00 76.46           O  
ATOM     42  CG1 ILE A   3      -6.404 -13.923   5.172  1.00 76.46           C  
ATOM     43 HG12 ILE A   3      -6.336 -14.427   4.207  1.00 76.46           H  
ATOM     44 HG13 ILE A   3      -6.640 -14.661   5.938  1.00 76.46           H  
ATOM     45  CG2 ILE A   3      -4.495 -12.638   4.206  1.00 76.46           C  
ATOM     46 HG21 ILE A   3      -4.252 -13.432   3.499  1.00 76.46           H  
ATOM     47 HG22 ILE A   3      -5.219 -11.961   3.754  1.00 76.46           H  
ATOM     48 HG23 ILE A   3      -3.598 -12.062   4.433  1.00 76.46           H  
ATOM     49  CD1 ILE A   3      -7.564 -12.926   5.167  1.00 76.46           C  
ATOM     50 HD11 ILE A   3      -8.512 -13.439   5.005  1.00 76.46           H  
ATOM     51 HD12 ILE A   3      -7.625 -12.450   6.146  1.00 76.46           H  
ATOM     52 HD13 ILE A   3      -7.416 -12.140   4.426  1.00 76.46           H  
ATOM     53  N   PRO A   4      -1.651 -13.613   5.965  1.00 86.18           N  
ATOM     54  CA  PRO A   4      -0.454 -12.869   6.301  1.00 86.18           C  
ATOM     55  HA  PRO A   4      -0.236 -12.961   7.365  1.00 86.18           H  
ATOM     56  C   PRO A   4      -0.668 -11.400   5.946  1.00 86.18           C  
ATOM     57  CB  PRO A   4       0.667 -13.514   5.485  1.00 86.18           C  
ATOM     58  HB2 PRO A   4       1.054 -14.383   6.017  1.00 86.18           H  
ATOM     59  HB3 PRO A   4       1.476 -12.819   5.259  1.00 86.18           H  
ATOM     60  O   PRO A   4      -1.137 -11.069   4.855  1.00 86.18           O  
ATOM     61  CG  PRO A   4      -0.079 -13.968   4.235  1.00 86.18           C  
ATOM     62  HG2 PRO A   4       0.431 -14.779   3.715  1.00 86.18           H  
ATOM     63  HG3 PRO A   4      -0.241 -13.120   3.569  1.00 86.18           H  
ATOM     64  CD  PRO A   4      -1.393 -14.457   4.818  1.00 86.18           C  
ATOM     65  HD2 PRO A   4      -1.241 -15.474   5.180  1.00 86.18           H  
ATOM     66  HD3 PRO A   4      -2.182 -14.398   4.068  1.00 86.18           H  
ATOM     67  N   GLU A   5      -0.291 -10.528   6.866  1.00 88.06           N  
ATOM     68  H   GLU A   5       0.073 -10.867   7.746  1.00 88.06           H  
ATOM     69  CA  GLU A   5      -0.359  -9.086   6.686  1.00 88.06           C  
ATOM     70  HA  GLU A   5      -0.911  -8.856   5.775  1.00 88.06           H  
ATOM     71  C   GLU A   5       1.043  -8.515   6.493  1.00 88.06           C  
ATOM     72  CB  GLU A   5      -1.109  -8.439   7.862  1.00 88.06           C  
ATOM     73  HB2 GLU A   5      -1.023  -7.356   7.783  1.00 88.06           H  
ATOM     74  HB3 GLU A   5      -0.640  -8.742   8.798  1.00 88.06           H  
ATOM     75  O   GLU A   5       2.036  -9.043   7.000  1.00 88.06           O  
ATOM     76  CG  GLU A   5      -2.604  -8.816   7.901  1.00 88.06           C  
ATOM     77  HG2 GLU A   5      -2.699  -9.886   8.082  1.00 88.06           H  
ATOM     78  HG3 GLU A   5      -3.068  -8.297   8.740  1.00 88.06           H  
ATOM     79  CD  GLU A   5      -3.348  -8.436   6.607  1.00 88.06           C  
ATOM     80  OE1 GLU A   5      -4.211  -9.197   6.111  1.00 88.06           O  
ATOM     81  OE2 GLU A   5      -3.012  -7.406   5.982  1.00 88.06           O  
ATOM     82  N   VAL A   6       1.128  -7.423   5.738  1.00 93.80           N  
ATOM     83  H   VAL A   6       0.274  -7.002   5.399  1.00 93.80           H  
ATOM     84  CA  VAL A   6       2.387  -6.700   5.567  1.00 93.80           C  
ATOM     85  HA  VAL A   6       3.161  -7.420   5.301  1.00 93.80           H  
ATOM     86  C   VAL A   6       2.733  -6.031   6.903  1.00 93.80           C  
ATOM     87  CB  VAL A   6       2.281  -5.669   4.428  1.00 93.80           C  
ATOM     88  HB  VAL A   6       1.464  -4.979   4.641  1.00 93.80           H  
ATOM     89  O   VAL A   6       1.919  -5.252   7.403  1.00 93.80           O  
ATOM     90  CG1 VAL A   6       3.572  -4.859   4.266  1.00 93.80           C  
ATOM     91 HG11 VAL A   6       3.460  -4.160   3.437  1.00 93.80           H  
ATOM     92 HG12 VAL A   6       3.777  -4.281   5.167  1.00 93.80           H  
ATOM     93 HG13 VAL A   6       4.410  -5.528   4.067  1.00 93.80           H  
ATOM     94  CG2 VAL A   6       1.999  -6.359   3.086  1.00 93.80           C  
ATOM     95 HG21 VAL A   6       1.920  -5.614   2.295  1.00 93.80           H  
ATOM     96 HG22 VAL A   6       1.054  -6.900   3.130  1.00 93.80           H  
ATOM     97 HG23 VAL A   6       2.802  -7.057   2.846  1.00 93.80           H  
ATOM     98  N   PRO A   7       3.918  -6.272   7.494  1.00 95.27           N  
ATOM     99  CA  PRO A   7       4.348  -5.522   8.664  1.00 95.27           C  
ATOM    100  HA  PRO A   7       3.574  -5.559   9.431  1.00 95.27           H  
ATOM    101  C   PRO A   7       4.605  -4.065   8.267  1.00 95.27           C  
ATOM    102  CB  PRO A   7       5.599  -6.236   9.181  1.00 95.27           C  
ATOM    103  HB2 PRO A   7       5.305  -7.017   9.882  1.00 95.27           H  
ATOM    104  HB3 PRO A   7       6.304  -5.549   9.649  1.00 95.27           H  
ATOM    105  O   PRO A   7       5.345  -3.777   7.321  1.00 95.27           O  
ATOM    106  CG  PRO A   7       6.180  -6.877   7.923  1.00 95.27           C  
ATOM    107  HG2 PRO A   7       6.782  -6.137   7.396  1.00 95.27           H  
ATOM    108  HG3 PRO A   7       6.775  -7.761   8.153  1.00 95.27           H  
ATOM    109  CD  PRO A   7       4.943  -7.225   7.093  1.00 95.27           C  
ATOM    110  HD2 PRO A   7       4.609  -8.235   7.332  1.00 95.27           H  
ATOM    111  HD3 PRO A   7       5.172  -7.145   6.031  1.00 95.27           H  
ATOM    112  N   ARG A   8       3.972  -3.140   8.990  1.00 96.99           N  
ATOM    113  H   ARG A   8       3.390  -3.451   9.755  1.00 96.99           H  
ATOM    114  CA  ARG A   8       3.991  -1.702   8.698  1.00 96.99           C  
ATOM    115  HA  ARG A   8       4.759  -1.507   7.950  1.00 96.99           H  
ATOM    116  C   ARG A   8       4.340  -0.897   9.952  1.00 96.99           C  
ATOM    117  CB  ARG A   8       2.636  -1.274   8.117  1.00 96.99           C  
ATOM    118  HB2 ARG A   8       2.612  -0.188   8.033  1.00 96.99           H  
ATOM    119  HB3 ARG A   8       1.839  -1.587   8.791  1.00 96.99           H  
ATOM    120  O   ARG A   8       3.963  -1.306  11.052  1.00 96.99           O  
ATOM    121  CG  ARG A   8       2.392  -1.878   6.730  1.00 96.99           C  
ATOM    122  HG2 ARG A   8       3.192  -1.573   6.056  1.00 96.99           H  
ATOM    123  HG3 ARG A   8       2.406  -2.966   6.796  1.00 96.99           H  
ATOM    124  CD  ARG A   8       1.034  -1.449   6.167  1.00 96.99           C  
ATOM    125  HD2 ARG A   8       0.261  -1.708   6.891  1.00 96.99           H  
ATOM    126  HD3 ARG A   8       1.021  -0.368   6.025  1.00 96.99           H  
ATOM    127  NE  ARG A   8       0.733  -2.132   4.894  1.00 96.99           N  
ATOM    128  HE  ARG A   8       0.057  -2.882   4.916  1.00 96.99           H  
ATOM    129  NH1 ARG A   8       2.191  -0.973   3.546  1.00 96.99           N  
ATOM    130 HH11 ARG A   8       2.511  -0.427   4.333  1.00 96.99           H  
ATOM    131 HH12 ARG A   8       2.667  -0.928   2.656  1.00 96.99           H  
ATOM    132  NH2 ARG A   8       0.917  -2.572   2.674  1.00 96.99           N  
ATOM    133 HH21 ARG A   8       0.174  -3.254   2.730  1.00 96.99           H  
ATOM    134 HH22 ARG A   8       1.336  -2.382   1.775  1.00 96.99           H  
ATOM    135  CZ  ARG A   8       1.275  -1.885   3.717  1.00 96.99           C  
ATOM    136  N   PRO A   9       5.055   0.232   9.814  1.00 96.78           N  
ATOM    137  CA  PRO A   9       5.505   1.015  10.957  1.00 96.78           C  
ATOM    138  HA  PRO A   9       6.010   0.360  11.667  1.00 96.78           H  
ATOM    139  C   PRO A   9       4.340   1.697  11.682  1.00 96.78           C  
ATOM    140  CB  PRO A   9       6.524   2.012  10.395  1.00 96.78           C  
ATOM    141  HB2 PRO A   9       7.521   1.576  10.454  1.00 96.78           H  
ATOM    142  HB3 PRO A   9       6.500   2.967  10.920  1.00 96.78           H  
ATOM    143  O   PRO A   9       3.280   1.951  11.101  1.00 96.78           O  
ATOM    144  CG  PRO A   9       6.134   2.170   8.925  1.00 96.78           C  
ATOM    145  HG2 PRO A   9       7.000   2.387   8.301  1.00 96.78           H  
ATOM    146  HG3 PRO A   9       5.394   2.964   8.822  1.00 96.78           H  
ATOM    147  CD  PRO A   9       5.508   0.826   8.563  1.00 96.78           C  
ATOM    148  HD2 PRO A   9       4.680   0.977   7.870  1.00 96.78           H  
ATOM    149  HD3 PRO A   9       6.263   0.180   8.115  1.00 96.78           H  
ATOM    150  N   GLU A  10       4.544   2.014  12.961  1.00 96.61           N  
ATOM    151  H   GLU A  10       5.441   1.812  13.379  1.00 96.61           H  
ATOM    152  CA  GLU A  10       3.617   2.853  13.722  1.00 96.61           C  
ATOM    153  HA  GLU A  10       2.625   2.403  13.670  1.00 96.61           H  
ATOM    154  C   GLU A  10       3.502   4.259  13.122  1.00 96.61           C  
ATOM    155  CB  GLU A  10       4.010   2.923  15.210  1.00 96.61           C  
ATOM    156  HB2 GLU A  10       4.014   1.914  15.621  1.00 96.61           H  
ATOM    157  HB3 GLU A  10       3.247   3.499  15.734  1.00 96.61           H  
ATOM    158  O   GLU A  10       4.412   4.764  12.459  1.00 96.61           O  
ATOM    159  CG  GLU A  10       5.382   3.576  15.455  1.00 96.61           C  
ATOM    160  HG2 GLU A  10       6.158   2.923  15.056  1.00 96.61           H  
ATOM    161  HG3 GLU A  10       5.432   4.522  14.915  1.00 96.61           H  
ATOM    162  CD  GLU A  10       5.681   3.873  16.933  1.00 96.61           C  
ATOM    163  OE1 GLU A  10       6.705   4.564  17.162  1.00 96.61           O  
ATOM    164  OE2 GLU A  10       4.887   3.466  17.813  1.00 96.61           O  
ATOM    165  N   ILE A  11       2.376   4.903  13.399  1.00 96.39           N  
ATOM    166  H   ILE A  11       1.694   4.444  13.986  1.00 96.39           H  
ATOM    167  CA  ILE A  11       2.094   6.270  12.990  1.00 96.39           C  
ATOM    168  HA  ILE A  11       2.816   6.570  12.230  1.00 96.39           H  
ATOM    169  C   ILE A  11       2.255   7.183  14.196  1.00 96.39           C  
ATOM    170  CB  ILE A  11       0.690   6.380  12.370  1.00 96.39           C  
ATOM    171  HB  ILE A  11      -0.062   6.170  13.131  1.00 96.39           H  
ATOM    172  O   ILE A  11       1.777   6.872  15.285  1.00 96.39           O  
ATOM    173  CG1 ILE A  11       0.508   5.409  11.185  1.00 96.39           C  
ATOM    174 HG12 ILE A  11      -0.121   5.868  10.422  1.00 96.39           H  
ATOM    175 HG13 ILE A  11       1.479   5.217  10.730  1.00 96.39           H  
ATOM    176  CG2 ILE A  11       0.467   7.808  11.863  1.00 96.39           C  
ATOM    177 HG21 ILE A  11       0.461   8.516  12.692  1.00 96.39           H  
ATOM    178 HG22 ILE A  11      -0.509   7.855  11.380  1.00 96.39           H  
ATOM    179 HG23 ILE A  11       1.234   8.085  11.139  1.00 96.39           H  
ATOM    180  CD1 ILE A  11      -0.155   4.084  11.582  1.00 96.39           C  
ATOM    181 HD11 ILE A  11       0.522   3.477  12.183  1.00 96.39           H  
ATOM    182 HD12 ILE A  11      -1.068   4.274  12.147  1.00 96.39           H  
ATOM    183 HD13 ILE A  11      -0.419   3.530  10.682  1.00 96.39           H  
ATOM    184  N   LYS A  12       2.898   8.333  13.994  1.00 97.48           N  
ATOM    185  H   LYS A  12       3.209   8.534  13.054  1.00 97.48           H  
ATOM    186  CA  LYS A  12       3.039   9.375  15.015  1.00 97.48           C  
ATOM    187  HA  LYS A  12       2.872   8.939  16.000  1.00 97.48           H  
ATOM    188  C   LYS A  12       1.977  10.448  14.824  1.00 97.48           C  
ATOM    189  CB  LYS A  12       4.454   9.961  14.995  1.00 97.48           C  
ATOM    190  HB2 LYS A  12       4.671  10.367  14.008  1.00 97.48           H  
ATOM    191  HB3 LYS A  12       4.510  10.766  15.729  1.00 97.48           H  
ATOM    192  O   LYS A  12       1.726  10.881  13.698  1.00 97.48           O  
ATOM    193  CG  LYS A  12       5.486   8.884  15.348  1.00 97.48           C  
ATOM    194  HG2 LYS A  12       5.479   8.103  14.587  1.00 97.48           H  
ATOM    195  HG3 LYS A  12       5.222   8.436  16.306  1.00 97.48           H  
ATOM    196  CD  LYS A  12       6.897   9.459  15.450  1.00 97.48           C  
ATOM    197  HD2 LYS A  12       6.916  10.239  16.211  1.00 97.48           H  
ATOM    198  HD3 LYS A  12       7.192   9.871  14.485  1.00 97.48           H  
ATOM    199  CE  LYS A  12       7.821   8.307  15.848  1.00 97.48           C  
ATOM    200  HE2 LYS A  12       7.740   7.517  15.101  1.00 97.48           H  
ATOM    201  HE3 LYS A  12       7.466   7.883  16.787  1.00 97.48           H  
ATOM    202  NZ  LYS A  12       9.225   8.752  15.982  1.00 97.48           N  
ATOM    203  HZ1 LYS A  12       9.290   9.467  16.692  1.00 97.48           H  
ATOM    204  HZ2 LYS A  12       9.786   7.961  16.267  1.00 97.48           H  
ATOM    205  HZ3 LYS A  12       9.566   9.103  15.099  1.00 97.48           H  
ATOM    206  N   ASN A  13       1.387  10.904  15.919  1.00 98.34           N  
ATOM    207  H   ASN A  13       1.655  10.519  16.813  1.00 98.34           H  
ATOM    208  CA  ASN A  13       0.430  11.999  15.898  1.00 98.34           C  
ATOM    209  HA  ASN A  13      -0.349  11.752  15.176  1.00 98.34           H  
ATOM    210  C   ASN A  13       1.090  13.307  15.453  1.00 98.34           C  
ATOM    211  CB  ASN A  13      -0.195  12.130  17.289  1.00 98.34           C  
ATOM    212  HB2 ASN A  13      -0.417  11.129  17.658  1.00 98.34           H  
ATOM    213  HB3 ASN A  13       0.517  12.585  17.977  1.00 98.34           H  
ATOM    214  O   ASN A  13       2.263  13.552  15.741  1.00 98.34           O  
ATOM    215  CG  ASN A  13      -1.485  12.927  17.302  1.00 98.34           C  
ATOM    216  ND2 ASN A  13      -2.040  13.180  18.458  1.00 98.34           N  
ATOM    217 HD21 ASN A  13      -1.716  12.636  19.245  1.00 98.34           H  
ATOM    218 HD22 ASN A  13      -2.989  13.525  18.438  1.00 98.34           H  
ATOM    219  OD1 ASN A  13      -2.018  13.321  16.276  1.00 98.34           O  
ATOM    220  N   LYS A  14       0.321  14.158  14.770  1.00 98.30           N  
ATOM    221  H   LYS A  14      -0.623  13.865  14.563  1.00 98.30           H  
ATOM    222  CA  LYS A  14       0.757  15.456  14.232  1.00 98.30           C  
ATOM    223  HA  LYS A  14      -0.029  15.810  13.565  1.00 98.30           H  
ATOM    224  C   LYS A  14       2.009  15.341  13.351  1.00 98.30           C  
ATOM    225  CB  LYS A  14       0.912  16.479  15.370  1.00 98.30           C  
ATOM    226  HB2 LYS A  14       1.741  16.179  16.011  1.00 98.30           H  
ATOM    227  HB3 LYS A  14       1.152  17.450  14.937  1.00 98.30           H  
ATOM    228  O   LYS A  14       2.849  16.241  13.338  1.00 98.30           O  
ATOM    229  CG  LYS A  14      -0.359  16.625  16.218  1.00 98.30           C  
ATOM    230  HG2 LYS A  14      -1.179  16.965  15.586  1.00 98.30           H  
ATOM    231  HG3 LYS A  14      -0.624  15.665  16.660  1.00 98.30           H  
ATOM    232  CD  LYS A  14      -0.128  17.624  17.352  1.00 98.30           C  
ATOM    233  HD2 LYS A  14       0.705  17.278  17.964  1.00 98.30           H  
ATOM    234  HD3 LYS A  14       0.108  18.603  16.934  1.00 98.30           H  
ATOM    235  CE  LYS A  14      -1.397  17.704  18.201  1.00 98.30           C  
ATOM    236  HE2 LYS A  14      -1.664  16.693  18.508  1.00 98.30           H  
ATOM    237  HE3 LYS A  14      -2.210  18.085  17.583  1.00 98.30           H  
ATOM    238  NZ  LYS A  14      -1.198  18.558  19.395  1.00 98.30           N  
ATOM    239  HZ1 LYS A  14      -2.044  18.580  19.947  1.00 98.30           H  
ATOM    240  HZ2 LYS A  14      -0.953  19.500  19.123  1.00 98.30           H  
ATOM    241  HZ3 LYS A  14      -0.462  18.174  19.970  1.00 98.30           H  
ATOM    242  N   SER A  15       2.156  14.227  12.635  1.00 98.00           N  
ATOM    243  H   SER A  15       1.384  13.575  12.613  1.00 98.00           H  
ATOM    244  CA  SER A  15       3.296  13.986  11.749  1.00 98.00           C  
ATOM    245  HA  SER A  15       4.146  14.552  12.130  1.00 98.00           H  
ATOM    246  C   SER A  15       3.025  14.491  10.332  1.00 98.00           C  
ATOM    247  CB  SER A  15       3.720  12.515  11.764  1.00 98.00           C  
ATOM    248  HB2 SER A  15       4.578  12.385  11.104  1.00 98.00           H  
ATOM    249  HB3 SER A  15       4.018  12.242  12.777  1.00 98.00           H  
ATOM    250  O   SER A  15       1.880  14.565   9.890  1.00 98.00           O  
ATOM    251  OG  SER A  15       2.686  11.656  11.340  1.00 98.00           O  
ATOM    252  HG  SER A  15       2.183  11.390  12.113  1.00 98.00           H  
ATOM    253  N   ARG A  16       4.099  14.852   9.619  1.00 98.57           N  
ATOM    254  H   ARG A  16       5.009  14.732  10.042  1.00 98.57           H  
ATOM    255  CA  ARG A  16       4.056  15.166   8.186  1.00 98.57           C  
ATOM    256  HA  ARG A  16       3.083  15.590   7.938  1.00 98.57           H  
ATOM    257  C   ARG A  16       4.206  13.875   7.389  1.00 98.57           C  
ATOM    258  CB  ARG A  16       5.137  16.188   7.798  1.00 98.57           C  
ATOM    259  HB2 ARG A  16       5.146  16.278   6.712  1.00 98.57           H  
ATOM    260  HB3 ARG A  16       6.115  15.829   8.120  1.00 98.57           H  
ATOM    261  O   ARG A  16       5.206  13.167   7.539  1.00 98.57           O  
ATOM    262  CG  ARG A  16       4.869  17.574   8.400  1.00 98.57           C  
ATOM    263  HG2 ARG A  16       3.914  17.935   8.018  1.00 98.57           H  
ATOM    264  HG3 ARG A  16       4.810  17.489   9.485  1.00 98.57           H  
ATOM    265  CD  ARG A  16       5.936  18.619   8.050  1.00 98.57           C  
ATOM    266  HD2 ARG A  16       5.873  19.428   8.777  1.00 98.57           H  
ATOM    267  HD3 ARG A  16       6.921  18.157   8.118  1.00 98.57           H  
ATOM    268  NE  ARG A  16       5.722  19.179   6.707  1.00 98.57           N  
ATOM    269  HE  ARG A  16       5.121  18.640   6.100  1.00 98.57           H  
ATOM    270  NH1 ARG A  16       7.744  20.229   6.396  1.00 98.57           N  
ATOM    271 HH11 ARG A  16       8.306  20.750   5.738  1.00 98.57           H  
ATOM    272 HH12 ARG A  16       8.095  19.836   7.258  1.00 98.57           H  
ATOM    273  NH2 ARG A  16       6.233  20.351   4.814  1.00 98.57           N  
ATOM    274 HH21 ARG A  16       5.239  20.391   4.639  1.00 98.57           H  
ATOM    275 HH22 ARG A  16       6.527  19.735   4.069  1.00 98.57           H  
ATOM    276  CZ  ARG A  16       6.555  19.908   5.990  1.00 98.57           C  
ATOM    277  N   VAL A  17       3.223  13.582   6.552  1.00 98.68           N  
ATOM    278  H   VAL A  17       2.464  14.241   6.455  1.00 98.68           H  
ATOM    279  CA  VAL A  17       3.155  12.364   5.743  1.00 98.68           C  
ATOM    280  HA  VAL A  17       4.128  11.872   5.756  1.00 98.68           H  
ATOM    281  C   VAL A  17       2.856  12.697   4.287  1.00 98.68           C  
ATOM    282  CB  VAL A  17       2.126  11.360   6.298  1.00 98.68           C  
ATOM    283  HB  VAL A  17       2.184  10.464   5.680  1.00 98.68           H  
ATOM    284  O   VAL A  17       2.341  13.768   3.983  1.00 98.68           O  
ATOM    285  CG1 VAL A  17       2.458  10.938   7.735  1.00 98.68           C  
ATOM    286 HG11 VAL A  17       2.323  11.774   8.421  1.00 98.68           H  
ATOM    287 HG12 VAL A  17       1.797  10.126   8.038  1.00 98.68           H  
ATOM    288 HG13 VAL A  17       3.490  10.589   7.788  1.00 98.68           H  
ATOM    289  CG2 VAL A  17       0.684  11.878   6.251  1.00 98.68           C  
ATOM    290 HG21 VAL A  17       0.397  12.101   5.223  1.00 98.68           H  
ATOM    291 HG22 VAL A  17       0.582  12.780   6.855  1.00 98.68           H  
ATOM    292 HG23 VAL A  17       0.008  11.110   6.627  1.00 98.68           H  
ATOM    293  N   ILE A  18       3.173  11.769   3.397  1.00 96.12           N  
ATOM    294  H   ILE A  18       3.612  10.925   3.737  1.00 96.12           H  
ATOM    295  CA  ILE A  18       2.742  11.761   2.003  1.00 96.12           C  
ATOM    296  HA  ILE A  18       2.331  12.733   1.733  1.00 96.12           H  
ATOM    297  C   ILE A  18       1.641  10.713   1.858  1.00 96.12           C  
ATOM    298  CB  ILE A  18       3.935  11.452   1.076  1.00 96.12           C  
ATOM    299  HB  ILE A  18       4.313  10.459   1.322  1.00 96.12           H  
ATOM    300  O   ILE A  18       1.801   9.594   2.361  1.00 96.12           O  
ATOM    301  CG1 ILE A  18       5.115  12.432   1.228  1.00 96.12           C  
ATOM    302 HG12 ILE A  18       5.901  12.147   0.529  1.00 96.12           H  
ATOM    303 HG13 ILE A  18       5.517  12.315   2.234  1.00 96.12           H  
ATOM    304  CG2 ILE A  18       3.479  11.419  -0.381  1.00 96.12           C  
ATOM    305 HG21 ILE A  18       2.913  12.324  -0.604  1.00 96.12           H  
ATOM    306 HG22 ILE A  18       4.333  11.361  -1.056  1.00 96.12           H  
ATOM    307 HG23 ILE A  18       2.849  10.550  -0.566  1.00 96.12           H  
ATOM    308  CD1 ILE A  18       4.787  13.913   1.006  1.00 96.12           C  
ATOM    309 HD11 ILE A  18       4.312  14.068   0.037  1.00 96.12           H  
ATOM    310 HD12 ILE A  18       4.129  14.254   1.806  1.00 96.12           H  
ATOM    311 HD13 ILE A  18       5.707  14.495   1.045  1.00 96.12           H  
ATOM    312  N   LEU A  19       0.552  11.050   1.164  1.00 95.87           N  
ATOM    313  H   LEU A  19       0.489  11.979   0.774  1.00 95.87           H  
ATOM    314  CA  LEU A  19      -0.435  10.050   0.756  1.00 95.87           C  
ATOM    315  HA  LEU A  19      -0.655   9.413   1.612  1.00 95.87           H  
ATOM    316  C   LEU A  19       0.152   9.178  -0.357  1.00 95.87           C  
ATOM    317  CB  LEU A  19      -1.739  10.733   0.313  1.00 95.87           C  
ATOM    318  HB2 LEU A  19      -2.136  11.311   1.148  1.00 95.87           H  
ATOM    319  HB3 LEU A  19      -1.512  11.419  -0.502  1.00 95.87           H  
ATOM    320  O   LEU A  19       0.464   9.677  -1.435  1.00 95.87           O  
ATOM    321  CG  LEU A  19      -2.814   9.733  -0.163  1.00 95.87           C  
ATOM    322  HG  LEU A  19      -2.405   9.090  -0.942  1.00 95.87           H  
ATOM    323  CD1 LEU A  19      -3.335   8.856   0.975  1.00 95.87           C  
ATOM    324 HD11 LEU A  19      -2.536   8.227   1.368  1.00 95.87           H  
ATOM    325 HD12 LEU A  19      -4.117   8.199   0.594  1.00 95.87           H  
ATOM    326 HD13 LEU A  19      -3.741   9.476   1.775  1.00 95.87           H  
ATOM    327  CD2 LEU A  19      -4.005  10.471  -0.759  1.00 95.87           C  
ATOM    328 HD21 LEU A  19      -4.720   9.749  -1.155  1.00 95.87           H  
ATOM    329 HD22 LEU A  19      -3.655  11.093  -1.583  1.00 95.87           H  
ATOM    330 HD23 LEU A  19      -4.494  11.085  -0.003  1.00 95.87           H  
ATOM    331  N   VAL A  20       0.273   7.877  -0.100  1.00 92.26           N  
ATOM    332  H   VAL A  20      -0.061   7.526   0.787  1.00 92.26           H  
ATOM    333  CA  VAL A  20       0.710   6.898  -1.102  1.00 92.26           C  
ATOM    334  HA  VAL A  20       1.409   7.371  -1.792  1.00 92.26           H  
ATOM    335  C   VAL A  20      -0.489   6.443  -1.920  1.00 92.26           C  
ATOM    336  CB  VAL A  20       1.422   5.702  -0.440  1.00 92.26           C  
ATOM    337  HB  VAL A  20       0.752   5.212   0.266  1.00 92.26           H  
ATOM    338  O   VAL A  20      -0.510   6.592  -3.140  1.00 92.26           O  
ATOM    339  CG1 VAL A  20       1.851   4.668  -1.481  1.00 92.26           C  
ATOM    340 HG11 VAL A  20       0.967   4.198  -1.912  1.00 92.26           H  
ATOM    341 HG12 VAL A  20       2.456   3.894  -1.009  1.00 92.26           H  
ATOM    342 HG13 VAL A  20       2.432   5.147  -2.269  1.00 92.26           H  
ATOM    343  CG2 VAL A  20       2.668   6.159   0.324  1.00 92.26           C  
ATOM    344 HG21 VAL A  20       3.329   6.696  -0.357  1.00 92.26           H  
ATOM    345 HG22 VAL A  20       2.377   6.818   1.142  1.00 92.26           H  
ATOM    346 HG23 VAL A  20       3.190   5.296   0.736  1.00 92.26           H  
ATOM    347  N   ASP A  21      -1.507   5.907  -1.246  1.00 85.94           N  
ATOM    348  H   ASP A  21      -1.467   5.854  -0.238  1.00 85.94           H  
ATOM    349  CA  ASP A  21      -2.721   5.437  -1.902  1.00 85.94           C  
ATOM    350  HA  ASP A  21      -2.973   6.162  -2.677  1.00 85.94           H  
ATOM    351  C   ASP A  21      -3.907   5.356  -0.935  1.00 85.94           C  
ATOM    352  CB  ASP A  21      -2.466   4.068  -2.559  1.00 85.94           C  
ATOM    353  HB2 ASP A  21      -2.725   3.269  -1.865  1.00 85.94           H  
ATOM    354  HB3 ASP A  21      -1.409   3.963  -2.805  1.00 85.94           H  
ATOM    355  O   ASP A  21      -3.730   5.207   0.274  1.00 85.94           O  
ATOM    356  CG  ASP A  21      -3.263   3.911  -3.853  1.00 85.94           C  
ATOM    357  OD1 ASP A  21      -4.296   4.592  -4.033  1.00 85.94           O  
ATOM    358  OD2 ASP A  21      -2.836   3.134  -4.722  1.00 85.94           O  
ATOM    359  N   ALA A  22      -5.121   5.432  -1.469  1.00 88.35           N  
ATOM    360  H   ALA A  22      -5.179   5.459  -2.477  1.00 88.35           H  
ATOM    361  CA  ALA A  22      -6.361   5.222  -0.733  1.00 88.35           C  
ATOM    362  HA  ALA A  22      -6.203   4.456   0.026  1.00 88.35           H  
ATOM    363  C   ALA A  22      -7.451   4.736  -1.694  1.00 88.35           C  
ATOM    364  CB  ALA A  22      -6.768   6.523  -0.029  1.00 88.35           C  
ATOM    365  HB1 ALA A  22      -7.763   6.414   0.401  1.00 88.35           H  
ATOM    366  HB2 ALA A  22      -6.776   7.354  -0.736  1.00 88.35           H  
ATOM    367  HB3 ALA A  22      -6.054   6.747   0.764  1.00 88.35           H  
ATOM    368  O   ALA A  22      -7.887   5.469  -2.575  1.00 88.35           O  
ATOM    369  N   THR A  23      -7.917   3.500  -1.520  1.00 79.04           N  
ATOM    370  H   THR A  23      -7.535   2.942  -0.770  1.00 79.04           H  
ATOM    371  CA  THR A  23      -9.076   2.977  -2.282  1.00 79.04           C  
ATOM    372  HA  THR A  23      -9.359   3.692  -3.054  1.00 79.04           H  
ATOM    373  C   THR A  23     -10.330   2.795  -1.467  1.00 79.04           C  
ATOM    374  CB  THR A  23      -8.808   1.624  -2.933  1.00 79.04           C  
ATOM    375  HB  THR A  23      -9.721   1.027  -2.942  1.00 79.04           H  
ATOM    376  O   THR A  23     -11.400   2.582  -2.029  1.00 79.04           O  
ATOM    377  CG2 THR A  23      -8.436   1.867  -4.382  1.00 79.04           C  
ATOM    378 HG21 THR A  23      -8.488   0.915  -4.910  1.00 79.04           H  
ATOM    379 HG22 THR A  23      -9.190   2.502  -4.847  1.00 79.04           H  
ATOM    380 HG23 THR A  23      -7.475   2.372  -4.479  1.00 79.04           H  
ATOM    381  OG1 THR A  23      -7.828   0.882  -2.241  1.00 79.04           O  
ATOM    382  HG1 THR A  23      -7.014   1.383  -2.330  1.00 79.04           H  
ATOM    383  N   ASP A  24     -10.186   2.860  -0.157  1.00 84.12           N  
ATOM    384  H   ASP A  24      -9.280   3.089   0.226  1.00 84.12           H  
ATOM    385  CA  ASP A  24     -11.252   2.720   0.808  1.00 84.12           C  
ATOM    386  HA  ASP A  24     -12.194   3.070   0.386  1.00 84.12           H  
ATOM    387  C   ASP A  24     -10.878   3.586   2.010  1.00 84.12           C  
ATOM    388  CB  ASP A  24     -11.391   1.241   1.177  1.00 84.12           C  
ATOM    389  HB2 ASP A  24     -10.497   0.904   1.703  1.00 84.12           H  
ATOM    390  HB3 ASP A  24     -11.503   0.644   0.272  1.00 84.12           H  
ATOM    391  O   ASP A  24      -9.689   3.756   2.308  1.00 84.12           O  
ATOM    392  CG  ASP A  24     -12.604   1.038   2.066  1.00 84.12           C  
ATOM    393  OD1 ASP A  24     -12.433   1.222   3.288  1.00 84.12           O  
ATOM    394  OD2 ASP A  24     -13.682   0.769   1.509  1.00 84.12           O  
ATOM    395  N   VAL A  25     -11.869   4.131   2.712  1.00 91.96           N  
ATOM    396  H   VAL A  25     -12.821   3.866   2.502  1.00 91.96           H  
ATOM    397  CA  VAL A  25     -11.612   4.954   3.901  1.00 91.96           C  
ATOM    398  HA  VAL A  25     -10.924   5.751   3.620  1.00 91.96           H  
ATOM    399  C   VAL A  25     -10.920   4.158   5.008  1.00 91.96           C  
ATOM    400  CB  VAL A  25     -12.896   5.614   4.426  1.00 91.96           C  
ATOM    401  HB  VAL A  25     -12.634   6.224   5.290  1.00 91.96           H  
ATOM    402  O   VAL A  25     -10.186   4.737   5.799  1.00 91.96           O  
ATOM    403  CG1 VAL A  25     -13.506   6.541   3.368  1.00 91.96           C  
ATOM    404 HG11 VAL A  25     -13.855   5.963   2.512  1.00 91.96           H  
ATOM    405 HG12 VAL A  25     -12.766   7.273   3.046  1.00 91.96           H  
ATOM    406 HG13 VAL A  25     -14.359   7.066   3.798  1.00 91.96           H  
ATOM    407  CG2 VAL A  25     -13.949   4.599   4.869  1.00 91.96           C  
ATOM    408 HG21 VAL A  25     -14.799   5.140   5.286  1.00 91.96           H  
ATOM    409 HG22 VAL A  25     -14.291   3.985   4.035  1.00 91.96           H  
ATOM    410 HG23 VAL A  25     -13.555   3.961   5.660  1.00 91.96           H  
ATOM    411  N   GLN A  26     -11.069   2.832   5.031  1.00 90.20           N  
ATOM    412  H   GLN A  26     -11.703   2.415   4.365  1.00 90.20           H  
ATOM    413  CA  GLN A  26     -10.391   1.914   5.942  1.00 90.20           C  
ATOM    414  HA  GLN A  26     -10.189   2.445   6.872  1.00 90.20           H  
ATOM    415  C   GLN A  26      -9.053   1.399   5.393  1.00 90.20           C  
ATOM    416  CB  GLN A  26     -11.295   0.716   6.272  1.00 90.20           C  
ATOM    417  HB2 GLN A  26     -10.809   0.121   7.045  1.00 90.20           H  
ATOM    418  HB3 GLN A  26     -11.402   0.091   5.385  1.00 90.20           H  
ATOM    419  O   GLN A  26      -8.359   0.658   6.087  1.00 90.20           O  
ATOM    420  CG  GLN A  26     -12.690   1.110   6.772  1.00 90.20           C  
ATOM    421  HG2 GLN A  26     -12.603   1.713   7.676  1.00 90.20           H  
ATOM    422  HG3 GLN A  26     -13.195   1.698   6.006  1.00 90.20           H  
ATOM    423  CD  GLN A  26     -13.566  -0.101   7.070  1.00 90.20           C  
ATOM    424  NE2 GLN A  26     -14.870   0.065   7.033  1.00 90.20           N  
ATOM    425 HE21 GLN A  26     -15.428  -0.769   7.147  1.00 90.20           H  
ATOM    426 HE22 GLN A  26     -15.248   0.940   6.702  1.00 90.20           H  
ATOM    427  OE1 GLN A  26     -13.118  -1.206   7.344  1.00 90.20           O  
ATOM    428  N   ARG A  27      -8.666   1.740   4.156  1.00 89.62           N  
ATOM    429  H   ARG A  27      -9.273   2.361   3.640  1.00 89.62           H  
ATOM    430  CA  ARG A  27      -7.400   1.330   3.518  1.00 89.62           C  
ATOM    431  HA  ARG A  27      -6.720   0.945   4.278  1.00 89.62           H  
ATOM    432  C   ARG A  27      -6.673   2.522   2.918  1.00 89.62           C  
ATOM    433  CB  ARG A  27      -7.610   0.219   2.483  1.00 89.62           C  
ATOM    434  HB2 ARG A  27      -6.653   0.045   1.990  1.00 89.62           H  
ATOM    435  HB3 ARG A  27      -8.320   0.544   1.723  1.00 89.62           H  
ATOM    436  O   ARG A  27      -6.530   2.638   1.700  1.00 89.62           O  
ATOM    437  CG  ARG A  27      -8.079  -1.095   3.113  1.00 89.62           C  
ATOM    438  HG2 ARG A  27      -7.453  -1.338   3.972  1.00 89.62           H  
ATOM    439  HG3 ARG A  27      -9.109  -0.982   3.452  1.00 89.62           H  
ATOM    440  CD  ARG A  27      -8.011  -2.237   2.092  1.00 89.62           C  
ATOM    441  HD2 ARG A  27      -8.490  -3.113   2.529  1.00 89.62           H  
ATOM    442  HD3 ARG A  27      -8.599  -1.956   1.218  1.00 89.62           H  
ATOM    443  NE  ARG A  27      -6.622  -2.565   1.670  1.00 89.62           N  
ATOM    444  HE  ARG A  27      -6.314  -2.163   0.796  1.00 89.62           H  
ATOM    445  NH1 ARG A  27      -6.025  -3.872   3.459  1.00 89.62           N  
ATOM    446 HH11 ARG A  27      -5.303  -4.368   3.962  1.00 89.62           H  
ATOM    447 HH12 ARG A  27      -6.864  -3.570   3.934  1.00 89.62           H  
ATOM    448  NH2 ARG A  27      -4.596  -3.644   1.771  1.00 89.62           N  
ATOM    449 HH21 ARG A  27      -4.271  -3.203   0.923  1.00 89.62           H  
ATOM    450 HH22 ARG A  27      -3.931  -4.227   2.259  1.00 89.62           H  
ATOM    451  CZ  ARG A  27      -5.757  -3.351   2.295  1.00 89.62           C  
ATOM    452  N   VAL A  28      -6.182   3.377   3.807  1.00 93.72           N  
ATOM    453  H   VAL A  28      -6.376   3.226   4.786  1.00 93.72           H  
ATOM    454  CA  VAL A  28      -5.350   4.525   3.455  1.00 93.72           C  
ATOM    455  HA  VAL A  28      -5.394   4.683   2.378  1.00 93.72           H  
ATOM    456  C   VAL A  28      -3.901   4.238   3.815  1.00 93.72           C  
ATOM    457  CB  VAL A  28      -5.886   5.800   4.117  1.00 93.72           C  
ATOM    458  HB  VAL A  28      -5.880   5.683   5.201  1.00 93.72           H  
ATOM    459  O   VAL A  28      -3.586   3.809   4.925  1.00 93.72           O  
ATOM    460  CG1 VAL A  28      -5.034   7.024   3.762  1.00 93.72           C  
ATOM    461 HG11 VAL A  28      -5.482   7.922   4.187  1.00 93.72           H  
ATOM    462 HG12 VAL A  28      -4.965   7.134   2.680  1.00 93.72           H  
ATOM    463 HG13 VAL A  28      -4.032   6.915   4.176  1.00 93.72           H  
ATOM    464  CG2 VAL A  28      -7.331   6.041   3.668  1.00 93.72           C  
ATOM    465 HG21 VAL A  28      -7.589   7.093   3.784  1.00 93.72           H  
ATOM    466 HG22 VAL A  28      -7.458   5.772   2.620  1.00 93.72           H  
ATOM    467 HG23 VAL A  28      -8.010   5.431   4.264  1.00 93.72           H  
ATOM    468  N   PHE A  29      -3.008   4.476   2.866  1.00 93.35           N  
ATOM    469  H   PHE A  29      -3.336   4.821   1.975  1.00 93.35           H  
ATOM    470  CA  PHE A  29      -1.587   4.202   2.977  1.00 93.35           C  
ATOM    471  HA  PHE A  29      -1.387   3.739   3.943  1.00 93.35           H  
ATOM    472  C   PHE A  29      -0.800   5.502   2.905  1.00 93.35           C  
ATOM    473  CB  PHE A  29      -1.182   3.197   1.899  1.00 93.35           C  
ATOM    474  HB2 PHE A  29      -1.494   3.565   0.921  1.00 93.35           H  
ATOM    475  HB3 PHE A  29      -0.096   3.109   1.873  1.00 93.35           H  
ATOM    476  O   PHE A  29      -0.935   6.285   1.964  1.00 93.35           O  
ATOM    477  CG  PHE A  29      -1.776   1.827   2.139  1.00 93.35           C  
ATOM    478  CD1 PHE A  29      -1.186   0.940   3.060  1.00 93.35           C  
ATOM    479  HD1 PHE A  29      -0.283   1.220   3.580  1.00 93.35           H  
ATOM    480  CD2 PHE A  29      -2.967   1.471   1.484  1.00 93.35           C  
ATOM    481  HD2 PHE A  29      -3.419   2.155   0.780  1.00 93.35           H  
ATOM    482  CE1 PHE A  29      -1.804  -0.295   3.326  1.00 93.35           C  
ATOM    483  HE1 PHE A  29      -1.383  -0.980   4.048  1.00 93.35           H  
ATOM    484  CE2 PHE A  29      -3.580   0.238   1.755  1.00 93.35           C  
ATOM    485  HE2 PHE A  29      -4.496  -0.021   1.245  1.00 93.35           H  
ATOM    486  CZ  PHE A  29      -3.004  -0.639   2.688  1.00 93.35           C  
ATOM    487  HZ  PHE A  29      -3.480  -1.579   2.926  1.00 93.35           H  
ATOM    488  N   VAL A  30       0.035   5.733   3.913  1.00 97.32           N  
ATOM    489  H   VAL A  30       0.128   5.023   4.625  1.00 97.32           H  
ATOM    490  CA  VAL A  30       0.841   6.949   4.045  1.00 97.32           C  
ATOM    491  HA  VAL A  30       0.844   7.474   3.090  1.00 97.32           H  
ATOM    492  C   VAL A  30       2.283   6.596   4.365  1.00 97.32           C  
ATOM    493  CB  VAL A  30       0.273   7.917   5.102  1.00 97.32           C  
ATOM    494  HB  VAL A  30       0.913   8.799   5.117  1.00 97.32           H  
ATOM    495  O   VAL A  30       2.559   5.562   4.967  1.00 97.32           O  
ATOM    496  CG1 VAL A  30      -1.140   8.392   4.752  1.00 97.32           C  
ATOM    497 HG11 VAL A  30      -1.458   9.165   5.452  1.00 97.32           H  
ATOM    498 HG12 VAL A  30      -1.842   7.559   4.800  1.00 97.32           H  
ATOM    499 HG13 VAL A  30      -1.150   8.809   3.745  1.00 97.32           H  
ATOM    500  CG2 VAL A  30       0.258   7.323   6.517  1.00 97.32           C  
ATOM    501 HG21 VAL A  30      -0.363   6.427   6.544  1.00 97.32           H  
ATOM    502 HG22 VAL A  30       1.270   7.071   6.835  1.00 97.32           H  
ATOM    503 HG23 VAL A  30      -0.148   8.055   7.216  1.00 97.32           H  
ATOM    504  N   ARG A  31       3.216   7.473   4.011  1.00 96.48           N  
ATOM    505  H   ARG A  31       2.917   8.300   3.515  1.00 96.48           H  
ATOM    506  CA  ARG A  31       4.637   7.337   4.366  1.00 96.48           C  
ATOM    507  HA  ARG A  31       4.726   6.589   5.154  1.00 96.48           H  
ATOM    508  C   ARG A  31       5.172   8.657   4.927  1.00 96.48           C  
ATOM    509  CB  ARG A  31       5.431   6.811   3.157  1.00 96.48           C  
ATOM    510  HB2 ARG A  31       5.006   5.854   2.855  1.00 96.48           H  
ATOM    511  HB3 ARG A  31       6.464   6.637   3.455  1.00 96.48           H  
ATOM    512  O   ARG A  31       4.632   9.704   4.575  1.00 96.48           O  
ATOM    513  CG  ARG A  31       5.412   7.766   1.952  1.00 96.48           C  
ATOM    514  HG2 ARG A  31       4.383   8.008   1.684  1.00 96.48           H  
ATOM    515  HG3 ARG A  31       5.922   8.691   2.223  1.00 96.48           H  
ATOM    516  CD  ARG A  31       6.101   7.139   0.731  1.00 96.48           C  
ATOM    517  HD2 ARG A  31       5.598   6.205   0.479  1.00 96.48           H  
ATOM    518  HD3 ARG A  31       7.136   6.900   0.973  1.00 96.48           H  
ATOM    519  NE  ARG A  31       6.052   8.032  -0.444  1.00 96.48           N  
ATOM    520  HE  ARG A  31       5.416   7.797  -1.193  1.00 96.48           H  
ATOM    521  NH1 ARG A  31       7.672   9.522   0.217  1.00 96.48           N  
ATOM    522 HH11 ARG A  31       7.769   9.015   1.085  1.00 96.48           H  
ATOM    523 HH12 ARG A  31       8.160  10.391   0.049  1.00 96.48           H  
ATOM    524  NH2 ARG A  31       6.634   9.837  -1.711  1.00 96.48           N  
ATOM    525 HH21 ARG A  31       7.090  10.731  -1.828  1.00 96.48           H  
ATOM    526 HH22 ARG A  31       5.902   9.669  -2.386  1.00 96.48           H  
ATOM    527  CZ  ARG A  31       6.784   9.111  -0.648  1.00 96.48           C  
ATOM    528  N   PRO A  32       6.210   8.663   5.780  1.00 97.98           N  
ATOM    529  CA  PRO A  32       6.777   9.913   6.286  1.00 97.98           C  
ATOM    530  HA  PRO A  32       6.016  10.425   6.875  1.00 97.98           H  
ATOM    531  C   PRO A  32       7.252  10.833   5.150  1.00 97.98           C  
ATOM    532  CB  PRO A  32       7.930   9.502   7.203  1.00 97.98           C  
ATOM    533  HB2 PRO A  32       8.864   9.509   6.641  1.00 97.98           H  
ATOM    534  HB3 PRO A  32       8.008  10.156   8.071  1.00 97.98           H  
ATOM    535  O   PRO A  32       7.814  10.363   4.158  1.00 97.98           O  
ATOM    536  CG  PRO A  32       7.595   8.064   7.602  1.00 97.98           C  
ATOM    537  HG2 PRO A  32       8.492   7.491   7.836  1.00 97.98           H  
ATOM    538  HG3 PRO A  32       6.910   8.071   8.450  1.00 97.98           H  
ATOM    539  CD  PRO A  32       6.878   7.514   6.372  1.00 97.98           C  
ATOM    540  HD2 PRO A  32       7.604   7.110   5.666  1.00 97.98           H  
ATOM    541  HD3 PRO A  32       6.175   6.738   6.675  1.00 97.98           H  
ATOM    542  N   ALA A  33       7.041  12.142   5.303  1.00 96.00           N  
ATOM    543  H   ALA A  33       6.532  12.460   6.115  1.00 96.00           H  
ATOM    544  CA  ALA A  33       7.375  13.138   4.278  1.00 96.00           C  
ATOM    545  HA  ALA A  33       7.270  12.677   3.296  1.00 96.00           H  
ATOM    546  C   ALA A  33       8.822  13.655   4.331  1.00 96.00           C  
ATOM    547  CB  ALA A  33       6.365  14.285   4.378  1.00 96.00           C  
ATOM    548  HB1 ALA A  33       5.350  13.903   4.275  1.00 96.00           H  
ATOM    549  HB2 ALA A  33       6.470  14.796   5.335  1.00 96.00           H  
ATOM    550  HB3 ALA A  33       6.546  15.002   3.577  1.00 96.00           H  
ATOM    551  O   ALA A  33       9.237  14.451   3.490  1.00 96.00           O  
ATOM    552  N   ASP A  34       9.612  13.239   5.321  1.00 95.63           N  
ATOM    553  H   ASP A  34       9.284  12.511   5.940  1.00 95.63           H  
ATOM    554  CA  ASP A  34      10.985  13.711   5.454  1.00 95.63           C  
ATOM    555  HA  ASP A  34      10.959  14.798   5.376  1.00 95.63           H  
ATOM    556  C   ASP A  34      11.895  13.187   4.325  1.00 95.63           C  
ATOM    557  CB  ASP A  34      11.524  13.368   6.845  1.00 95.63           C  
ATOM    558  HB2 ASP A  34      12.432  13.944   7.020  1.00 95.63           H  
ATOM    559  HB3 ASP A  34      10.796  13.651   7.605  1.00 95.63           H  
ATOM    560  O   ASP A  34      11.716  12.093   3.784  1.00 95.63           O  
ATOM    561  CG  ASP A  34      11.848  11.883   6.957  1.00 95.63           C  
ATOM    562  OD1 ASP A  34      13.002  11.527   6.627  1.00 95.63           O  
ATOM    563  OD2 ASP A  34      10.950  11.102   7.336  1.00 95.63           O  
ATOM    564  N   THR A  35      12.936  13.956   3.995  1.00 91.13           N  
ATOM    565  H   THR A  35      13.011  14.867   4.424  1.00 91.13           H  
ATOM    566  CA  THR A  35      13.848  13.646   2.882  1.00 91.13           C  
ATOM    567  HA  THR A  35      13.276  13.633   1.955  1.00 91.13           H  
ATOM    568  C   THR A  35      14.541  12.288   3.017  1.00 91.13           C  
ATOM    569  CB  THR A  35      14.933  14.731   2.784  1.00 91.13           C  
ATOM    570  HB  THR A  35      15.573  14.676   3.665  1.00 91.13           H  
ATOM    571  O   THR A  35      14.873  11.671   2.004  1.00 91.13           O  
ATOM    572  CG2 THR A  35      15.822  14.622   1.543  1.00 91.13           C  
ATOM    573 HG21 THR A  35      16.407  13.703   1.580  1.00 91.13           H  
ATOM    574 HG22 THR A  35      16.504  15.471   1.510  1.00 91.13           H  
ATOM    575 HG23 THR A  35      15.204  14.622   0.645  1.00 91.13           H  
ATOM    576  OG1 THR A  35      14.342  16.007   2.757  1.00 91.13           O  
ATOM    577  HG1 THR A  35      13.598  15.983   2.151  1.00 91.13           H  
ATOM    578  N   ARG A  36      14.811  11.815   4.242  1.00 96.31           N  
ATOM    579  H   ARG A  36      14.330  12.226   5.029  1.00 96.31           H  
ATOM    580  CA  ARG A  36      15.489  10.529   4.445  1.00 96.31           C  
ATOM    581  HA  ARG A  36      16.317  10.443   3.741  1.00 96.31           H  
ATOM    582  C   ARG A  36      14.539   9.383   4.114  1.00 96.31           C  
ATOM    583  CB  ARG A  36      16.036  10.443   5.877  1.00 96.31           C  
ATOM    584  HB2 ARG A  36      16.745  11.256   6.037  1.00 96.31           H  
ATOM    585  HB3 ARG A  36      15.219  10.555   6.590  1.00 96.31           H  
ATOM    586  O   ARG A  36      14.947   8.476   3.393  1.00 96.31           O  
ATOM    587  CG  ARG A  36      16.731   9.104   6.154  1.00 96.31           C  
ATOM    588  HG2 ARG A  36      17.604   9.004   5.510  1.00 96.31           H  
ATOM    589  HG3 ARG A  36      16.044   8.282   5.955  1.00 96.31           H  
ATOM    590  CD  ARG A  36      17.152   9.025   7.622  1.00 96.31           C  
ATOM    591  HD2 ARG A  36      16.273   9.194   8.243  1.00 96.31           H  
ATOM    592  HD3 ARG A  36      17.886   9.805   7.823  1.00 96.31           H  
ATOM    593  NE  ARG A  36      17.722   7.702   7.934  1.00 96.31           N  
ATOM    594  HE  ARG A  36      17.713   7.020   7.189  1.00 96.31           H  
ATOM    595  NH1 ARG A  36      18.154   8.084  10.154  1.00 96.31           N  
ATOM    596 HH11 ARG A  36      17.751   9.005  10.057  1.00 96.31           H  
ATOM    597 HH12 ARG A  36      18.462   7.748  11.055  1.00 96.31           H  
ATOM    598  NH2 ARG A  36      18.614   6.087   9.266  1.00 96.31           N  
ATOM    599 HH21 ARG A  36      18.917   5.764  10.174  1.00 96.31           H  
ATOM    600 HH22 ARG A  36      18.591   5.436   8.493  1.00 96.31           H  
ATOM    601  CZ  ARG A  36      18.160   7.299   9.112  1.00 96.31           C  
ATOM    602  N   SER A  37      13.303   9.446   4.598  1.00 93.81           N  
ATOM    603  H   SER A  37      13.066  10.198   5.229  1.00 93.81           H  
ATOM    604  CA  SER A  37      12.268   8.452   4.305  1.00 93.81           C  
ATOM    605  HA  SER A  37      12.642   7.461   4.564  1.00 93.81           H  
ATOM    606  C   SER A  37      11.897   8.433   2.825  1.00 93.81           C  
ATOM    607  CB  SER A  37      11.025   8.718   5.151  1.00 93.81           C  
ATOM    608  HB2 SER A  37      10.265   7.969   4.929  1.00 93.81           H  
ATOM    609  HB3 SER A  37      10.627   9.707   4.925  1.00 93.81           H  
ATOM    610  O   SER A  37      11.771   7.353   2.255  1.00 93.81           O  
ATOM    611  OG  SER A  37      11.372   8.644   6.520  1.00 93.81           O  
ATOM    612  HG  SER A  37      11.230   9.519   6.889  1.00 93.81           H  
ATOM    613  N   GLN A  38      11.818   9.598   2.171  1.00 89.24           N  
ATOM    614  H   GLN A  38      11.853  10.457   2.702  1.00 89.24           H  
ATOM    615  CA  GLN A  38      11.581   9.666   0.727  1.00 89.24           C  
ATOM    616  HA  GLN A  38      10.658   9.127   0.512  1.00 89.24           H  
ATOM    617  C   GLN A  38      12.691   8.970  -0.070  1.00 89.24           C  
ATOM    618  CB  GLN A  38      11.388  11.125   0.300  1.00 89.24           C  
ATOM    619  HB2 GLN A  38      12.287  11.704   0.510  1.00 89.24           H  
ATOM    620  HB3 GLN A  38      10.564  11.541   0.880  1.00 89.24           H  
ATOM    621  O   GLN A  38      12.402   8.074  -0.852  1.00 89.24           O  
ATOM    622  CG  GLN A  38      11.046  11.226  -1.196  1.00 89.24           C  
ATOM    623  HG2 GLN A  38      11.950  11.140  -1.798  1.00 89.24           H  
ATOM    624  HG3 GLN A  38      10.386  10.403  -1.472  1.00 89.24           H  
ATOM    625  CD  GLN A  38      10.349  12.539  -1.523  1.00 89.24           C  
ATOM    626  NE2 GLN A  38       9.269  12.494  -2.273  1.00 89.24           N  
ATOM    627 HE21 GLN A  38       8.822  13.376  -2.478  1.00 89.24           H  
ATOM    628 HE22 GLN A  38       9.066  11.661  -2.806  1.00 89.24           H  
ATOM    629  OE1 GLN A  38      10.745  13.609  -1.084  1.00 89.24           O  
ATOM    630  N   LYS A  39      13.966   9.283   0.202  1.00 90.41           N  
ATOM    631  H   LYS A  39      14.148  10.020   0.868  1.00 90.41           H  
ATOM    632  CA  LYS A  39      15.093   8.597  -0.456  1.00 90.41           C  
ATOM    633  HA  LYS A  39      14.994   8.711  -1.536  1.00 90.41           H  
ATOM    634  C   LYS A  39      15.098   7.092  -0.200  1.00 90.41           C  
ATOM    635  CB  LYS A  39      16.423   9.185   0.017  1.00 90.41           C  
ATOM    636  HB2 LYS A  39      17.229   8.520  -0.295  1.00 90.41           H  
ATOM    637  HB3 LYS A  39      16.424   9.242   1.105  1.00 90.41           H  
ATOM    638  O   LYS A  39      15.438   6.326  -1.091  1.00 90.41           O  
ATOM    639  CG  LYS A  39      16.687  10.568  -0.583  1.00 90.41           C  
ATOM    640  HG2 LYS A  39      16.764  10.481  -1.666  1.00 90.41           H  
ATOM    641  HG3 LYS A  39      15.867  11.246  -0.344  1.00 90.41           H  
ATOM    642  CD  LYS A  39      17.994  11.119  -0.012  1.00 90.41           C  
ATOM    643  HD2 LYS A  39      17.903  11.193   1.072  1.00 90.41           H  
ATOM    644  HD3 LYS A  39      18.810  10.441  -0.263  1.00 90.41           H  
ATOM    645  CE  LYS A  39      18.259  12.501  -0.604  1.00 90.41           C  
ATOM    646  HE2 LYS A  39      18.291  12.409  -1.690  1.00 90.41           H  
ATOM    647  HE3 LYS A  39      17.419  13.149  -0.353  1.00 90.41           H  
ATOM    648  NZ  LYS A  39      19.532  13.061  -0.093  1.00 90.41           N  
ATOM    649  HZ1 LYS A  39      20.297  12.452  -0.345  1.00 90.41           H  
ATOM    650  HZ2 LYS A  39      19.694  13.976  -0.489  1.00 90.41           H  
ATOM    651  HZ3 LYS A  39      19.494  13.140   0.913  1.00 90.41           H  
ATOM    652  N   ALA A  40      14.762   6.662   1.016  1.00 92.80           N  
ATOM    653  H   ALA A  40      14.502   7.337   1.721  1.00 92.80           H  
ATOM    654  CA  ALA A  40      14.704   5.241   1.343  1.00 92.80           C  
ATOM    655  HA  ALA A  40      15.640   4.774   1.038  1.00 92.80           H  
ATOM    656  C   ALA A  40      13.580   4.525   0.574  1.00 92.80           C  
ATOM    657  CB  ALA A  40      14.568   5.098   2.862  1.00 92.80           C  
ATOM    658  HB1 ALA A  40      14.567   4.041   3.127  1.00 92.80           H  
ATOM    659  HB2 ALA A  40      15.407   5.588   3.354  1.00 92.80           H  
ATOM    660  HB3 ALA A  40      13.638   5.557   3.198  1.00 92.80           H  
ATOM    661  O   ALA A  40      13.798   3.425   0.078  1.00 92.80           O  
ATOM    662  N   PHE A  41      12.417   5.164   0.427  1.00 90.10           N  
ATOM    663  H   PHE A  41      12.297   6.067   0.863  1.00 90.10           H  
ATOM    664  CA  PHE A  41      11.308   4.655  -0.379  1.00 90.10           C  
ATOM    665  HA  PHE A  41      11.055   3.648  -0.047  1.00 90.10           H  
ATOM    666  C   PHE A  41      11.693   4.551  -1.860  1.00 90.10           C  
ATOM    667  CB  PHE A  41      10.094   5.566  -0.157  1.00 90.10           C  
ATOM    668  HB2 PHE A  41      10.325   6.570  -0.512  1.00 90.10           H  
ATOM    669  HB3 PHE A  41       9.897   5.639   0.912  1.00 90.10           H  
ATOM    670  O   PHE A  41      11.544   3.487  -2.456  1.00 90.10           O  
ATOM    671  CG  PHE A  41       8.833   5.090  -0.840  1.00 90.10           C  
ATOM    672  CD1 PHE A  41       8.471   5.607  -2.097  1.00 90.10           C  
ATOM    673  HD1 PHE A  41       9.105   6.323  -2.599  1.00 90.10           H  
ATOM    674  CD2 PHE A  41       8.004   4.148  -0.202  1.00 90.10           C  
ATOM    675  HD2 PHE A  41       8.278   3.745   0.762  1.00 90.10           H  
ATOM    676  CE1 PHE A  41       7.272   5.195  -2.703  1.00 90.10           C  
ATOM    677  HE1 PHE A  41       6.984   5.609  -3.658  1.00 90.10           H  
ATOM    678  CE2 PHE A  41       6.811   3.730  -0.816  1.00 90.10           C  
ATOM    679  HE2 PHE A  41       6.167   3.019  -0.320  1.00 90.10           H  
ATOM    680  CZ  PHE A  41       6.447   4.248  -2.071  1.00 90.10           C  
ATOM    681  HZ  PHE A  41       5.530   3.930  -2.543  1.00 90.10           H  
ATOM    682  N   ASP A  42      12.284   5.611  -2.417  1.00 88.98           N  
ATOM    683  H   ASP A  42      12.308   6.478  -1.900  1.00 88.98           H  
ATOM    684  CA  ASP A  42      12.752   5.641  -3.806  1.00 88.98           C  
ATOM    685  HA  ASP A  42      11.906   5.465  -4.470  1.00 88.98           H  
ATOM    686  C   ASP A  42      13.799   4.547  -4.076  1.00 88.98           C  
ATOM    687  CB  ASP A  42      13.350   7.022  -4.131  1.00 88.98           C  
ATOM    688  HB2 ASP A  42      13.750   6.992  -5.145  1.00 88.98           H  
ATOM    689  HB3 ASP A  42      14.183   7.212  -3.454  1.00 88.98           H  
ATOM    690  O   ASP A  42      13.740   3.871  -5.102  1.00 88.98           O  
ATOM    691  CG  ASP A  42      12.367   8.197  -4.049  1.00 88.98           C  
ATOM    692  OD1 ASP A  42      11.139   7.968  -4.109  1.00 88.98           O  
ATOM    693  OD2 ASP A  42      12.868   9.344  -3.938  1.00 88.98           O  
ATOM    694  N   ASN A  43      14.725   4.325  -3.135  1.00 89.52           N  
ATOM    695  H   ASN A  43      14.755   4.950  -2.342  1.00 89.52           H  
ATOM    696  CA  ASN A  43      15.738   3.274  -3.243  1.00 89.52           C  
ATOM    697  HA  ASN A  43      16.270   3.389  -4.187  1.00 89.52           H  
ATOM    698  C   ASN A  43      15.114   1.872  -3.251  1.00 89.52           C  
ATOM    699  CB  ASN A  43      16.745   3.390  -2.091  1.00 89.52           C  
ATOM    700  HB2 ASN A  43      17.360   2.490  -2.089  1.00 89.52           H  
ATOM    701  HB3 ASN A  43      16.205   3.430  -1.144  1.00 89.52           H  
ATOM    702  O   ASN A  43      15.497   1.059  -4.083  1.00 89.52           O  
ATOM    703  CG  ASN A  43      17.690   4.574  -2.176  1.00 89.52           C  
ATOM    704  ND2 ASN A  43      18.451   4.792  -1.128  1.00 89.52           N  
ATOM    705 HD21 ASN A  43      18.422   4.127  -0.369  1.00 89.52           H  
ATOM    706 HD22 ASN A  43      19.144   5.516  -1.251  1.00 89.52           H  
ATOM    707  OD1 ASN A  43      17.820   5.300  -3.147  1.00 89.52           O  
ATOM    708  N   ILE A  44      14.131   1.591  -2.382  1.00 92.69           N  
ATOM    709  H   ILE A  44      13.834   2.312  -1.741  1.00 92.69           H  
ATOM    710  CA  ILE A  44      13.423   0.297  -2.380  1.00 92.69           C  
ATOM    711  HA  ILE A  44      14.146  -0.500  -2.208  1.00 92.69           H  
ATOM    712  C   ILE A  44      12.792   0.041  -3.752  1.00 92.69           C  
ATOM    713  CB  ILE A  44      12.350   0.253  -1.265  1.00 92.69           C  
ATOM    714  HB  ILE A  44      11.748   1.159  -1.326  1.00 92.69           H  
ATOM    715  O   ILE A  44      12.976  -1.032  -4.326  1.00 92.69           O  
ATOM    716  CG1 ILE A  44      13.013   0.192   0.128  1.00 92.69           C  
ATOM    717 HG12 ILE A  44      13.847   0.892   0.173  1.00 92.69           H  
ATOM    718 HG13 ILE A  44      13.415  -0.810   0.276  1.00 92.69           H  
ATOM    719  CG2 ILE A  44      11.407  -0.957  -1.430  1.00 92.69           C  
ATOM    720 HG21 ILE A  44      11.978  -1.885  -1.405  1.00 92.69           H  
ATOM    721 HG22 ILE A  44      10.857  -0.899  -2.369  1.00 92.69           H  
ATOM    722 HG23 ILE A  44      10.659  -0.958  -0.637  1.00 92.69           H  
ATOM    723  CD1 ILE A  44      12.069   0.504   1.296  1.00 92.69           C  
ATOM    724 HD11 ILE A  44      11.297  -0.260   1.387  1.00 92.69           H  
ATOM    725 HD12 ILE A  44      11.602   1.477   1.143  1.00 92.69           H  
ATOM    726 HD13 ILE A  44      12.641   0.529   2.223  1.00 92.69           H  
ATOM    727  N   LEU A  45      12.068   1.028  -4.288  1.00 89.80           N  
ATOM    728  H   LEU A  45      11.972   1.892  -3.775  1.00 89.80           H  
ATOM    729  CA  LEU A  45      11.431   0.909  -5.599  1.00 89.80           C  
ATOM    730  HA  LEU A  45      10.791   0.027  -5.607  1.00 89.80           H  
ATOM    731  C   LEU A  45      12.466   0.701  -6.710  1.00 89.80           C  
ATOM    732  CB  LEU A  45      10.586   2.161  -5.880  1.00 89.80           C  
ATOM    733  HB2 LEU A  45      10.231   2.098  -6.908  1.00 89.80           H  
ATOM    734  HB3 LEU A  45      11.224   3.042  -5.803  1.00 89.80           H  
ATOM    735  O   LEU A  45      12.280  -0.158  -7.573  1.00 89.80           O  
ATOM    736  CG  LEU A  45       9.368   2.357  -4.961  1.00 89.80           C  
ATOM    737  HG  LEU A  45       9.689   2.482  -3.927  1.00 89.80           H  
ATOM    738  CD1 LEU A  45       8.631   3.616  -5.408  1.00 89.80           C  
ATOM    739 HD11 LEU A  45       9.263   4.490  -5.246  1.00 89.80           H  
ATOM    740 HD12 LEU A  45       8.360   3.545  -6.461  1.00 89.80           H  
ATOM    741 HD13 LEU A  45       7.716   3.722  -4.825  1.00 89.80           H  
ATOM    742  CD2 LEU A  45       8.388   1.184  -5.025  1.00 89.80           C  
ATOM    743 HD21 LEU A  45       8.090   1.003  -6.058  1.00 89.80           H  
ATOM    744 HD22 LEU A  45       8.846   0.286  -4.609  1.00 89.80           H  
ATOM    745 HD23 LEU A  45       7.503   1.418  -4.432  1.00 89.80           H  
ATOM    746  N   GLN A  46      13.568   1.452  -6.678  1.00 89.78           N  
ATOM    747  H   GLN A  46      13.660   2.141  -5.946  1.00 89.78           H  
ATOM    748  CA  GLN A  46      14.636   1.345  -7.666  1.00 89.78           C  
ATOM    749  HA  GLN A  46      14.188   1.443  -8.654  1.00 89.78           H  
ATOM    750  C   GLN A  46      15.334  -0.020  -7.620  1.00 89.78           C  
ATOM    751  CB  GLN A  46      15.627   2.502  -7.468  1.00 89.78           C  
ATOM    752  HB2 GLN A  46      15.086   3.445  -7.548  1.00 89.78           H  
ATOM    753  HB3 GLN A  46      16.079   2.441  -6.478  1.00 89.78           H  
ATOM    754  O   GLN A  46      15.507  -0.640  -8.669  1.00 89.78           O  
ATOM    755  CG  GLN A  46      16.727   2.468  -8.535  1.00 89.78           C  
ATOM    756  HG2 GLN A  46      16.263   2.358  -9.515  1.00 89.78           H  
ATOM    757  HG3 GLN A  46      17.373   1.607  -8.364  1.00 89.78           H  
ATOM    758  CD  GLN A  46      17.604   3.715  -8.544  1.00 89.78           C  
ATOM    759  NE2 GLN A  46      18.043   4.152  -9.704  1.00 89.78           N  
ATOM    760 HE21 GLN A  46      17.799   3.660 -10.551  1.00 89.78           H  
ATOM    761 HE22 GLN A  46      18.632   4.971  -9.651  1.00 89.78           H  
ATOM    762  OE1 GLN A  46      17.935   4.330  -7.548  1.00 89.78           O  
ATOM    763  N   ASP A  47      15.706  -0.504  -6.436  1.00 91.65           N  
ATOM    764  H   ASP A  47      15.571   0.069  -5.615  1.00 91.65           H  
ATOM    765  CA  ASP A  47      16.416  -1.773  -6.257  1.00 91.65           C  
ATOM    766  HA  ASP A  47      17.325  -1.767  -6.860  1.00 91.65           H  
ATOM    767  C   ASP A  47      15.561  -2.956  -6.725  1.00 91.65           C  
ATOM    768  CB  ASP A  47      16.810  -1.948  -4.778  1.00 91.65           C  
ATOM    769  HB2 ASP A  47      17.149  -2.974  -4.634  1.00 91.65           H  
ATOM    770  HB3 ASP A  47      15.931  -1.800  -4.151  1.00 91.65           H  
ATOM    771  O   ASP A  47      16.040  -3.855  -7.419  1.00 91.65           O  
ATOM    772  CG  ASP A  47      17.940  -1.017  -4.311  1.00 91.65           C  
ATOM    773  OD1 ASP A  47      18.656  -0.465  -5.180  1.00 91.65           O  
ATOM    774  OD2 ASP A  47      18.129  -0.915  -3.076  1.00 91.65           O  
ATOM    775  N   VAL A  48      14.265  -2.929  -6.413  1.00 93.50           N  
ATOM    776  H   VAL A  48      13.936  -2.162  -5.843  1.00 93.50           H  
ATOM    777  CA  VAL A  48      13.313  -3.973  -6.809  1.00 93.50           C  
ATOM    778  HA  VAL A  48      13.741  -4.949  -6.577  1.00 93.50           H  
ATOM    779  C   VAL A  48      13.045  -3.939  -8.307  1.00 93.50           C  
ATOM    780  CB  VAL A  48      12.014  -3.807  -6.016  1.00 93.50           C  
ATOM    781  HB  VAL A  48      11.640  -2.793  -6.151  1.00 93.50           H  
ATOM    782  O   VAL A  48      13.006  -4.994  -8.947  1.00 93.50           O  
ATOM    783  CG1 VAL A  48      10.934  -4.792  -6.477  1.00 93.50           C  
ATOM    784 HG11 VAL A  48      11.329  -5.808  -6.478  1.00 93.50           H  
ATOM    785 HG12 VAL A  48      10.592  -4.533  -7.478  1.00 93.50           H  
ATOM    786 HG13 VAL A  48      10.085  -4.726  -5.796  1.00 93.50           H  
ATOM    787  CG2 VAL A  48      12.293  -4.039  -4.523  1.00 93.50           C  
ATOM    788 HG21 VAL A  48      12.261  -5.102  -4.284  1.00 93.50           H  
ATOM    789 HG22 VAL A  48      11.570  -3.468  -3.939  1.00 93.50           H  
ATOM    790 HG23 VAL A  48      13.271  -3.658  -4.231  1.00 93.50           H  
ATOM    791  N   LEU A  49      12.911  -2.742  -8.884  1.00 89.59           N  
ATOM    792  H   LEU A  49      12.915  -1.917  -8.302  1.00 89.59           H  
ATOM    793  CA  LEU A  49      12.762  -2.575 -10.323  1.00 89.59           C  
ATOM    794  HA  LEU A  49      11.899  -3.163 -10.636  1.00 89.59           H  
ATOM    795  C   LEU A  49      13.991  -3.110 -11.070  1.00 89.59           C  
ATOM    796  CB  LEU A  49      12.486  -1.094 -10.635  1.00 89.59           C  
ATOM    797  HB2 LEU A  49      13.305  -0.494 -10.239  1.00 89.59           H  
ATOM    798  HB3 LEU A  49      11.572  -0.794 -10.123  1.00 89.59           H  
ATOM    799  O   LEU A  49      13.835  -3.883 -12.013  1.00 89.59           O  
ATOM    800  CG  LEU A  49      12.337  -0.792 -12.136  1.00 89.59           C  
ATOM    801  HG  LEU A  49      13.234  -1.109 -12.667  1.00 89.59           H  
ATOM    802  CD1 LEU A  49      11.127  -1.504 -12.748  1.00 89.59           C  
ATOM    803 HD11 LEU A  49      11.042  -1.240 -13.802  1.00 89.59           H  
ATOM    804 HD12 LEU A  49      11.256  -2.584 -12.675  1.00 89.59           H  
ATOM    805 HD13 LEU A  49      10.224  -1.206 -12.216  1.00 89.59           H  
ATOM    806  CD2 LEU A  49      12.180   0.713 -12.350  1.00 89.59           C  
ATOM    807 HD21 LEU A  49      12.093   0.931 -13.415  1.00 89.59           H  
ATOM    808 HD22 LEU A  49      11.287   1.068 -11.835  1.00 89.59           H  
ATOM    809 HD23 LEU A  49      13.050   1.232 -11.948  1.00 89.59           H  
ATOM    810  N   LEU A  50      15.200  -2.730 -10.640  1.00 92.65           N  
ATOM    811  H   LEU A  50      15.243  -2.115  -9.840  1.00 92.65           H  
ATOM    812  CA  LEU A  50      16.464  -3.179 -11.236  1.00 92.65           C  
ATOM    813  HA  LEU A  50      16.445  -2.981 -12.308  1.00 92.65           H  
ATOM    814  C   LEU A  50      16.679  -4.686 -11.082  1.00 92.65           C  
ATOM    815  CB  LEU A  50      17.638  -2.428 -10.582  1.00 92.65           C  
ATOM    816  HB2 LEU A  50      17.525  -2.488  -9.500  1.00 92.65           H  
ATOM    817  HB3 LEU A  50      18.565  -2.941 -10.840  1.00 92.65           H  
ATOM    818  O   LEU A  50      17.156  -5.336 -12.009  1.00 92.65           O  
ATOM    819  CG  LEU A  50      17.781  -0.953 -10.991  1.00 92.65           C  
ATOM    820  HG  LEU A  50      16.844  -0.420 -10.827  1.00 92.65           H  
ATOM    821  CD1 LEU A  50      18.875  -0.300 -10.147  1.00 92.65           C  
ATOM    822 HD11 LEU A  50      18.964   0.757 -10.398  1.00 92.65           H  
ATOM    823 HD12 LEU A  50      18.612  -0.384  -9.092  1.00 92.65           H  
ATOM    824 HD13 LEU A  50      19.829  -0.801 -10.310  1.00 92.65           H  
ATOM    825  CD2 LEU A  50      18.167  -0.799 -12.466  1.00 92.65           C  
ATOM    826 HD21 LEU A  50      17.358  -1.160 -13.101  1.00 92.65           H  
ATOM    827 HD22 LEU A  50      18.338   0.254 -12.691  1.00 92.65           H  
ATOM    828 HD23 LEU A  50      19.074  -1.368 -12.674  1.00 92.65           H  
ATOM    829  N   TYR A  51      16.310  -5.259  -9.939  1.00 96.06           N  
ATOM    830  H   TYR A  51      16.003  -4.679  -9.171  1.00 96.06           H  
ATOM    831  CA  TYR A  51      16.336  -6.705  -9.763  1.00 96.06           C  
ATOM    832  HA  TYR A  51      17.339  -7.072  -9.982  1.00 96.06           H  
ATOM    833  C   TYR A  51      15.374  -7.394 -10.743  1.00 96.06           C  
ATOM    834  CB  TYR A  51      16.004  -7.043  -8.307  1.00 96.06           C  
ATOM    835  HB2 TYR A  51      15.101  -6.513  -8.003  1.00 96.06           H  
ATOM    836  HB3 TYR A  51      16.818  -6.709  -7.664  1.00 96.06           H  
ATOM    837  O   TYR A  51      15.779  -8.282 -11.495  1.00 96.06           O  
ATOM    838  CG  TYR A  51      15.789  -8.524  -8.120  1.00 96.06           C  
ATOM    839  CD1 TYR A  51      14.481  -9.039  -8.104  1.00 96.06           C  
ATOM    840  HD1 TYR A  51      13.637  -8.369  -8.172  1.00 96.06           H  
ATOM    841  CD2 TYR A  51      16.896  -9.390  -8.106  1.00 96.06           C  
ATOM    842  HD2 TYR A  51      17.895  -8.984  -8.166  1.00 96.06           H  
ATOM    843  CE1 TYR A  51      14.278 -10.427  -8.060  1.00 96.06           C  
ATOM    844  HE1 TYR A  51      13.277 -10.832  -8.083  1.00 96.06           H  
ATOM    845  CE2 TYR A  51      16.698 -10.780  -8.061  1.00 96.06           C  
ATOM    846  HE2 TYR A  51      17.549 -11.445  -8.066  1.00 96.06           H  
ATOM    847  OH  TYR A  51      15.216 -12.641  -7.947  1.00 96.06           O  
ATOM    848  HH  TYR A  51      16.054 -13.107  -7.991  1.00 96.06           H  
ATOM    849  CZ  TYR A  51      15.387 -11.299  -8.023  1.00 96.06           C  
ATOM    850  N   GLY A  52      14.116  -6.945 -10.787  1.00 94.56           N  
ATOM    851  H   GLY A  52      13.859  -6.185 -10.173  1.00 94.56           H  
ATOM    852  CA  GLY A  52      13.066  -7.555 -11.602  1.00 94.56           C  
ATOM    853  HA2 GLY A  52      12.139  -7.009 -11.430  1.00 94.56           H  
ATOM    854  HA3 GLY A  52      12.921  -8.589 -11.289  1.00 94.56           H  
ATOM    855  C   GLY A  52      13.351  -7.544 -13.106  1.00 94.56           C  
ATOM    856  O   GLY A  52      12.923  -8.452 -13.810  1.00 94.56           O  
ATOM    857  N   THR A  53      14.121  -6.578 -13.621  1.00 91.31           N  
ATOM    858  H   THR A  53      14.476  -5.855 -13.013  1.00 91.31           H  
ATOM    859  CA  THR A  53      14.511  -6.550 -15.047  1.00 91.31           C  
ATOM    860  HA  THR A  53      13.629  -6.769 -15.648  1.00 91.31           H  
ATOM    861  C   THR A  53      15.552  -7.602 -15.433  1.00 91.31           C  
ATOM    862  CB  THR A  53      15.043  -5.176 -15.476  1.00 91.31           C  
ATOM    863  HB  THR A  53      15.379  -5.233 -16.512  1.00 91.31           H  
ATOM    864  O   THR A  53      15.750  -7.833 -16.625  1.00 91.31           O  
ATOM    865  CG2 THR A  53      13.987  -4.076 -15.396  1.00 91.31           C  
ATOM    866 HG21 THR A  53      13.197  -4.287 -16.117  1.00 91.31           H  
ATOM    867 HG22 THR A  53      13.544  -4.033 -14.401  1.00 91.31           H  
ATOM    868 HG23 THR A  53      14.435  -3.111 -15.635  1.00 91.31           H  
ATOM    869  OG1 THR A  53      16.137  -4.803 -14.683  1.00 91.31           O  
ATOM    870  HG1 THR A  53      16.316  -3.869 -14.820  1.00 91.31           H  
ATOM    871  N   THR A  54      16.211  -8.236 -14.460  1.00 95.16           N  
ATOM    872  H   THR A  54      15.993  -7.983 -13.507  1.00 95.16           H  
ATOM    873  CA  THR A  54      17.257  -9.253 -14.685  1.00 95.16           C  
ATOM    874  HA  THR A  54      17.402  -9.391 -15.756  1.00 95.16           H  
ATOM    875  C   THR A  54      16.895 -10.631 -14.132  1.00 95.16           C  
ATOM    876  CB  THR A  54      18.602  -8.803 -14.097  1.00 95.16           C  
ATOM    877  HB  THR A  54      19.356  -9.552 -14.339  1.00 95.16           H  
ATOM    878  O   THR A  54      17.607 -11.603 -14.382  1.00 95.16           O  
ATOM    879  CG2 THR A  54      19.069  -7.462 -14.668  1.00 95.16           C  
ATOM    880 HG21 THR A  54      20.072  -7.244 -14.300  1.00 95.16           H  
ATOM    881 HG22 THR A  54      18.397  -6.662 -14.358  1.00 95.16           H  
ATOM    882 HG23 THR A  54      19.089  -7.516 -15.756  1.00 95.16           H  
ATOM    883  OG1 THR A  54      18.539  -8.670 -12.695  1.00 95.16           O  
ATOM    884  HG1 THR A  54      17.802  -8.096 -12.477  1.00 95.16           H  
ATOM    885  N   ALA A  55      15.801 -10.721 -13.376  1.00 97.04           N  
ATOM    886  H   ALA A  55      15.254  -9.886 -13.219  1.00 97.04           H  
ATOM    887  CA  ALA A  55      15.328 -11.953 -12.774  1.00 97.04           C  
ATOM    888  HA  ALA A  55      16.193 -12.542 -12.471  1.00 97.04           H  
ATOM    889  C   ALA A  55      14.507 -12.794 -13.761  1.00 97.04           C  
ATOM    890  CB  ALA A  55      14.532 -11.599 -11.513  1.00 97.04           C  
ATOM    891  HB1 ALA A  55      13.657 -11.007 -11.783  1.00 97.04           H  
ATOM    892  HB2 ALA A  55      14.207 -12.508 -11.007  1.00 97.04           H  
ATOM    893  HB3 ALA A  55      15.158 -11.014 -10.840  1.00 97.04           H  
ATOM    894  O   ALA A  55      13.801 -12.275 -14.623  1.00 97.04           O  
ATOM    895  N   GLU A  56      14.543 -14.109 -13.567  1.00 97.26           N  
ATOM    896  H   GLU A  56      15.115 -14.471 -12.817  1.00 97.26           H  
ATOM    897  CA  GLU A  56      13.635 -15.040 -14.234  1.00 97.26           C  
ATOM    898  HA  GLU A  56      13.342 -14.613 -15.192  1.00 97.26           H  
ATOM    899  C   GLU A  56      12.380 -15.266 -13.373  1.00 97.26           C  
ATOM    900  CB  GLU A  56      14.352 -16.367 -14.514  1.00 97.26           C  
ATOM    901  HB2 GLU A  56      13.623 -17.116 -14.822  1.00 97.26           H  
ATOM    902  HB3 GLU A  56      14.816 -16.721 -13.593  1.00 97.26           H  
ATOM    903  O   GLU A  56      12.486 -15.268 -12.139  1.00 97.26           O  
ATOM    904  CG  GLU A  56      15.435 -16.243 -15.600  1.00 97.26           C  
ATOM    905  HG2 GLU A  56      15.936 -17.207 -15.686  1.00 97.26           H  
ATOM    906  HG3 GLU A  56      16.182 -15.516 -15.279  1.00 97.26           H  
ATOM    907  CD  GLU A  56      14.873 -15.855 -16.979  1.00 97.26           C  
ATOM    908  OE1 GLU A  56      15.609 -15.191 -17.740  1.00 97.26           O  
ATOM    909  OE2 GLU A  56      13.730 -16.272 -17.279  1.00 97.26           O  
ATOM    910  N   PRO A  57      11.198 -15.480 -13.983  1.00 97.41           N  
ATOM    911  CA  PRO A  57       9.976 -15.768 -13.242  1.00 97.41           C  
ATOM    912  HA  PRO A  57       9.746 -14.897 -12.629  1.00 97.41           H  
ATOM    913  C   PRO A  57      10.085 -17.005 -12.341  1.00 97.41           C  
ATOM    914  CB  PRO A  57       8.874 -15.941 -14.293  1.00 97.41           C  
ATOM    915  HB2 PRO A  57       7.916 -15.562 -13.938  1.00 97.41           H  
ATOM    916  HB3 PRO A  57       8.788 -16.990 -14.576  1.00 97.41           H  
ATOM    917  O   PRO A  57      10.889 -17.917 -12.564  1.00 97.41           O  
ATOM    918  CG  PRO A  57       9.394 -15.139 -15.483  1.00 97.41           C  
ATOM    919  HG2 PRO A  57       8.985 -15.501 -16.426  1.00 97.41           H  
ATOM    920  HG3 PRO A  57       9.159 -14.084 -15.342  1.00 97.41           H  
ATOM    921  CD  PRO A  57      10.904 -15.345 -15.403  1.00 97.41           C  
ATOM    922  HD2 PRO A  57      11.189 -16.259 -15.924  1.00 97.41           H  
ATOM    923  HD3 PRO A  57      11.406 -14.486 -15.849  1.00 97.41           H  
ATOM    924  N   LEU A  58       9.216 -17.066 -11.333  1.00 97.88           N  
ATOM    925  H   LEU A  58       8.543 -16.317 -11.255  1.00 97.88           H  
ATOM    926  CA  LEU A  58       9.046 -18.245 -10.496  1.00 97.88           C  
ATOM    927  HA  LEU A  58      10.000 -18.465 -10.017  1.00 97.88           H  
ATOM    928  C   LEU A  58       8.663 -19.458 -11.350  1.00 97.88           C  
ATOM    929  CB  LEU A  58       7.973 -17.994  -9.423  1.00 97.88           C  
ATOM    930  HB2 LEU A  58       7.108 -17.536  -9.903  1.00 97.88           H  
ATOM    931  HB3 LEU A  58       7.654 -18.958  -9.026  1.00 97.88           H  
ATOM    932  O   LEU A  58       7.761 -19.404 -12.184  1.00 97.88           O  
ATOM    933  CG  LEU A  58       8.411 -17.122  -8.238  1.00 97.88           C  
ATOM    934  HG  LEU A  58       8.743 -16.152  -8.607  1.00 97.88           H  
ATOM    935  CD1 LEU A  58       7.234 -16.909  -7.286  1.00 97.88           C  
ATOM    936 HD11 LEU A  58       7.506 -16.186  -6.518  1.00 97.88           H  
ATOM    937 HD12 LEU A  58       6.371 -16.536  -7.839  1.00 97.88           H  
ATOM    938 HD13 LEU A  58       6.960 -17.856  -6.820  1.00 97.88           H  
ATOM    939  CD2 LEU A  58       9.531 -17.772  -7.419  1.00 97.88           C  
ATOM    940 HD21 LEU A  58       9.714 -17.184  -6.519  1.00 97.88           H  
ATOM    941 HD22 LEU A  58      10.452 -17.808  -8.001  1.00 97.88           H  
ATOM    942 HD23 LEU A  58       9.238 -18.781  -7.129  1.00 97.88           H  
ATOM    943  N   LYS A  59       9.344 -20.575 -11.091  1.00 95.86           N  
ATOM    944  H   LYS A  59      10.106 -20.514 -10.431  1.00 95.86           H  
ATOM    945  CA  LYS A  59       9.026 -21.880 -11.689  1.00 95.86           C  
ATOM    946  HA  LYS A  59       8.582 -21.730 -12.672  1.00 95.86           H  
ATOM    947  C   LYS A  59       7.982 -22.645 -10.881  1.00 95.86           C  
ATOM    948  CB  LYS A  59      10.307 -22.708 -11.844  1.00 95.86           C  
ATOM    949  HB2 LYS A  59      10.041 -23.693 -12.227  1.00 95.86           H  
ATOM    950  HB3 LYS A  59      10.779 -22.834 -10.870  1.00 95.86           H  
ATOM    951  O   LYS A  59       7.224 -23.415 -11.453  1.00 95.86           O  
ATOM    952  CG  LYS A  59      11.286 -22.040 -12.819  1.00 95.86           C  
ATOM    953  HG2 LYS A  59      11.563 -21.053 -12.448  1.00 95.86           H  
ATOM    954  HG3 LYS A  59      10.803 -21.927 -13.790  1.00 95.86           H  
ATOM    955  CD  LYS A  59      12.554 -22.879 -12.978  1.00 95.86           C  
ATOM    956  HD2 LYS A  59      13.032 -22.992 -12.005  1.00 95.86           H  
ATOM    957  HD3 LYS A  59      12.292 -23.862 -13.371  1.00 95.86           H  
ATOM    958  CE  LYS A  59      13.494 -22.156 -13.945  1.00 95.86           C  
ATOM    959  HE2 LYS A  59      12.992 -22.055 -14.906  1.00 95.86           H  
ATOM    960  HE3 LYS A  59      13.673 -21.149 -13.566  1.00 95.86           H  
ATOM    961  NZ  LYS A  59      14.776 -22.881 -14.103  1.00 95.86           N  
ATOM    962  HZ1 LYS A  59      15.248 -22.947 -13.212  1.00 95.86           H  
ATOM    963  HZ2 LYS A  59      14.609 -23.810 -14.462  1.00 95.86           H  
ATOM    964  HZ3 LYS A  59      15.372 -22.380 -14.747  1.00 95.86           H  
ATOM    965  N   GLU A  60       7.939 -22.395  -9.575  1.00 96.38           N  
ATOM    966  H   GLU A  60       8.526 -21.660  -9.209  1.00 96.38           H  
ATOM    967  CA  GLU A  60       7.025 -23.031  -8.631  1.00 96.38           C  
ATOM    968  HA  GLU A  60       6.409 -23.750  -9.171  1.00 96.38           H  
ATOM    969  C   GLU A  60       6.122 -21.982  -7.972  1.00 96.38           C  
ATOM    970  CB  GLU A  60       7.811 -23.793  -7.553  1.00 96.38           C  
ATOM    971  HB2 GLU A  60       8.494 -23.103  -7.057  1.00 96.38           H  
ATOM    972  HB3 GLU A  60       7.117 -24.165  -6.799  1.00 96.38           H  
ATOM    973  O   GLU A  60       6.568 -20.848  -7.755  1.00 96.38           O  
ATOM    974  CG  GLU A  60       8.622 -24.973  -8.107  1.00 96.38           C  
ATOM    975  HG2 GLU A  60       9.137 -25.454  -7.275  1.00 96.38           H  
ATOM    976  HG3 GLU A  60       9.388 -24.589  -8.781  1.00 96.38           H  
ATOM    977  CD  GLU A  60       7.762 -26.018  -8.833  1.00 96.38           C  
ATOM    978  OE1 GLU A  60       8.297 -26.624  -9.789  1.00 96.38           O  
ATOM    979  OE2 GLU A  60       6.592 -26.204  -8.424  1.00 96.38           O  
ATOM    980  N   PRO A  61       4.875 -22.340  -7.624  1.00 95.64           N  
ATOM    981  CA  PRO A  61       3.969 -21.471  -6.884  1.00 95.64           C  
ATOM    982  HA  PRO A  61       3.628 -20.684  -7.558  1.00 95.64           H  
ATOM    983  C   PRO A  61       4.607 -20.881  -5.618  1.00 95.64           C  
ATOM    984  CB  PRO A  61       2.786 -22.365  -6.511  1.00 95.64           C  
ATOM    985  HB2 PRO A  61       1.858 -21.797  -6.439  1.00 95.64           H  
ATOM    986  HB3 PRO A  61       2.979 -22.874  -5.567  1.00 95.64           H  
ATOM    987  O   PRO A  61       5.206 -21.628  -4.838  1.00 95.64           O  
ATOM    988  CG  PRO A  61       2.756 -23.403  -7.629  1.00 95.64           C  
ATOM    989  HG2 PRO A  61       2.282 -24.329  -7.304  1.00 95.64           H  
ATOM    990  HG3 PRO A  61       2.263 -22.997  -8.512  1.00 95.64           H  
ATOM    991  CD  PRO A  61       4.234 -23.614  -7.920  1.00 95.64           C  
ATOM    992  HD2 PRO A  61       4.357 -23.903  -8.964  1.00 95.64           H  
ATOM    993  HD3 PRO A  61       4.637 -24.387  -7.265  1.00 95.64           H  
ATOM    994  N   PRO A  62       4.452 -19.571  -5.347  1.00 96.19           N  
ATOM    995  CA  PRO A  62       4.829 -19.027  -4.052  1.00 96.19           C  
ATOM    996  HA  PRO A  62       5.871 -19.272  -3.843  1.00 96.19           H  
ATOM    997  C   PRO A  62       3.942 -19.589  -2.938  1.00 96.19           C  
ATOM    998  CB  PRO A  62       4.666 -17.514  -4.175  1.00 96.19           C  
ATOM    999  HB2 PRO A  62       5.568 -17.088  -4.614  1.00 96.19           H  
ATOM   1000  HB3 PRO A  62       4.437 -17.035  -3.223  1.00 96.19           H  
ATOM   1001  O   PRO A  62       2.803 -20.001  -3.165  1.00 96.19           O  
ATOM   1002  CG  PRO A  62       3.507 -17.408  -5.162  1.00 96.19           C  
ATOM   1003  HG2 PRO A  62       3.483 -16.429  -5.641  1.00 96.19           H  
ATOM   1004  HG3 PRO A  62       2.564 -17.604  -4.651  1.00 96.19           H  
ATOM   1005  CD  PRO A  62       3.807 -18.539  -6.146  1.00 96.19           C  
ATOM   1006  HD2 PRO A  62       2.886 -18.896  -6.607  1.00 96.19           H  
ATOM   1007  HD3 PRO A  62       4.499 -18.193  -6.914  1.00 96.19           H  
ATOM   1008  N   SER A  63       4.450 -19.545  -1.711  1.00 92.18           N  
ATOM   1009  H   SER A  63       5.382 -19.170  -1.608  1.00 92.18           H  
ATOM   1010  CA  SER A  63       3.681 -19.876  -0.510  1.00 92.18           C  
ATOM   1011  HA  SER A  63       2.951 -20.647  -0.758  1.00 92.18           H  
ATOM   1012  C   SER A  63       2.918 -18.666   0.033  1.00 92.18           C  
ATOM   1013  CB  SER A  63       4.608 -20.450   0.560  1.00 92.18           C  
ATOM   1014  HB2 SER A  63       5.423 -19.754   0.758  1.00 92.18           H  
ATOM   1015  HB3 SER A  63       4.052 -20.616   1.482  1.00 92.18           H  
ATOM   1016  O   SER A  63       3.341 -17.520  -0.124  1.00 92.18           O  
ATOM   1017  OG  SER A  63       5.125 -21.682   0.104  1.00 92.18           O  
ATOM   1018  HG  SER A  63       5.533 -21.543  -0.754  1.00 92.18           H  
ATOM   1019  N   LYS A  64       1.817 -18.918   0.752  1.00 88.02           N  
ATOM   1020  H   LYS A  64       1.537 -19.882   0.866  1.00 88.02           H  
ATOM   1021  CA  LYS A  64       1.141 -17.890   1.559  1.00 88.02           C  
ATOM   1022  HA  LYS A  64       0.805 -17.096   0.892  1.00 88.02           H  
ATOM   1023  C   LYS A  64       2.150 -17.283   2.547  1.00 88.02           C  
ATOM   1024  CB  LYS A  64      -0.087 -18.515   2.254  1.00 88.02           C  
ATOM   1025  HB2 LYS A  64       0.241 -19.326   2.905  1.00 88.02           H  
ATOM   1026  HB3 LYS A  64      -0.729 -18.939   1.481  1.00 88.02           H  
ATOM   1027  O   LYS A  64       2.812 -18.012   3.277  1.00 88.02           O  
ATOM   1028  CG  LYS A  64      -0.917 -17.518   3.083  1.00 88.02           C  
ATOM   1029  HG2 LYS A  64      -1.112 -16.639   2.469  1.00 88.02           H  
ATOM   1030  HG3 LYS A  64      -0.336 -17.211   3.953  1.00 88.02           H  
ATOM   1031  CD  LYS A  64      -2.257 -18.128   3.562  1.00 88.02           C  
ATOM   1032  HD2 LYS A  64      -2.792 -18.526   2.700  1.00 88.02           H  
ATOM   1033  HD3 LYS A  64      -2.047 -18.942   4.255  1.00 88.02           H  
ATOM   1034  CE  LYS A  64      -3.147 -17.081   4.253  1.00 88.02           C  
ATOM   1035  HE2 LYS A  64      -3.334 -16.268   3.552  1.00 88.02           H  
ATOM   1036  HE3 LYS A  64      -2.586 -16.680   5.098  1.00 88.02           H  
ATOM   1037  NZ  LYS A  64      -4.442 -17.598   4.788  1.00 88.02           N  
ATOM   1038  HZ1 LYS A  64      -5.003 -16.857   5.184  1.00 88.02           H  
ATOM   1039  HZ2 LYS A  64      -4.273 -18.222   5.564  1.00 88.02           H  
ATOM   1040  HZ3 LYS A  64      -5.034 -18.050   4.106  1.00 88.02           H  
ATOM   1041  N   GLY A  65       2.274 -15.960   2.545  1.00 93.38           N  
ATOM   1042  H   GLY A  65       1.719 -15.444   1.878  1.00 93.38           H  
ATOM   1043  CA  GLY A  65       3.205 -15.188   3.375  1.00 93.38           C  
ATOM   1044  HA2 GLY A  65       3.345 -15.691   4.332  1.00 93.38           H  
ATOM   1045  HA3 GLY A  65       2.779 -14.203   3.563  1.00 93.38           H  
ATOM   1046  C   GLY A  65       4.582 -14.975   2.749  1.00 93.38           C  
ATOM   1047  O   GLY A  65       5.397 -14.247   3.309  1.00 93.38           O  
ATOM   1048  N   GLN A  66       4.855 -15.562   1.582  1.00 96.95           N  
ATOM   1049  H   GLN A  66       4.157 -16.142   1.139  1.00 96.95           H  
ATOM   1050  CA  GLN A  66       6.109 -15.338   0.876  1.00 96.95           C  
ATOM   1051  HA  GLN A  66       6.926 -15.435   1.591  1.00 96.95           H  
ATOM   1052  C   GLN A  66       6.144 -13.926   0.282  1.00 96.95           C  
ATOM   1053  CB  GLN A  66       6.281 -16.422  -0.193  1.00 96.95           C  
ATOM   1054  HB2 GLN A  66       6.210 -17.397   0.291  1.00 96.95           H  
ATOM   1055  HB3 GLN A  66       5.482 -16.333  -0.929  1.00 96.95           H  
ATOM   1056  O   GLN A  66       5.196 -13.499  -0.384  1.00 96.95           O  
ATOM   1057  CG  GLN A  66       7.624 -16.326  -0.924  1.00 96.95           C  
ATOM   1058  HG2 GLN A  66       8.443 -16.318  -0.205  1.00 96.95           H  
ATOM   1059  HG3 GLN A  66       7.645 -15.398  -1.496  1.00 96.95           H  
ATOM   1060  CD  GLN A  66       7.843 -17.471  -1.901  1.00 96.95           C  
ATOM   1061  NE2 GLN A  66       8.814 -17.357  -2.778  1.00 96.95           N  
ATOM   1062 HE21 GLN A  66       9.402 -16.536  -2.773  1.00 96.95           H  
ATOM   1063 HE22 GLN A  66       8.947 -18.138  -3.404  1.00 96.95           H  
ATOM   1064  OE1 GLN A  66       7.151 -18.477  -1.901  1.00 96.95           O  
ATOM   1065  N   THR A  67       7.264 -13.224   0.472  1.00 98.47           N  
ATOM   1066  H   THR A  67       8.010 -13.634   1.015  1.00 98.47           H  
ATOM   1067  CA  THR A  67       7.550 -12.020  -0.314  1.00 98.47           C  
ATOM   1068  HA  THR A  67       6.632 -11.439  -0.402  1.00 98.47           H  
ATOM   1069  C   THR A  67       7.993 -12.441  -1.713  1.00 98.47           C  
ATOM   1070  CB  THR A  67       8.602 -11.106   0.333  1.00 98.47           C  
ATOM   1071  HB  THR A  67       9.575 -11.597   0.343  1.00 98.47           H  
ATOM   1072  O   THR A  67       8.884 -13.276  -1.872  1.00 98.47           O  
ATOM   1073  CG2 THR A  67       8.699  -9.778  -0.419  1.00 98.47           C  
ATOM   1074 HG21 THR A  67       7.705  -9.348  -0.539  1.00 98.47           H  
ATOM   1075 HG22 THR A  67       9.129  -9.937  -1.408  1.00 98.47           H  
ATOM   1076 HG23 THR A  67       9.326  -9.074   0.128  1.00 98.47           H  
ATOM   1077  OG1 THR A  67       8.233 -10.779   1.653  1.00 98.47           O  
ATOM   1078  HG1 THR A  67       8.286 -11.578   2.182  1.00 98.47           H  
ATOM   1079  N   VAL A  68       7.373 -11.859  -2.731  1.00 98.62           N  
ATOM   1080  H   VAL A  68       6.661 -11.176  -2.518  1.00 98.62           H  
ATOM   1081  CA  VAL A  68       7.712 -12.031  -4.145  1.00 98.62           C  
ATOM   1082  HA  VAL A  68       8.626 -12.619  -4.236  1.00 98.62           H  
ATOM   1083  C   VAL A  68       7.994 -10.670  -4.765  1.00 98.62           C  
ATOM   1084  CB  VAL A  68       6.613 -12.788  -4.919  1.00 98.62           C  
ATOM   1085  HB  VAL A  68       6.928 -12.878  -5.959  1.00 98.62           H  
ATOM   1086  O   VAL A  68       7.612  -9.630  -4.226  1.00 98.62           O  
ATOM   1087  CG1 VAL A  68       6.437 -14.209  -4.371  1.00 98.62           C  
ATOM   1088 HG11 VAL A  68       6.046 -14.181  -3.354  1.00 98.62           H  
ATOM   1089 HG12 VAL A  68       7.397 -14.726  -4.373  1.00 98.62           H  
ATOM   1090 HG13 VAL A  68       5.740 -14.754  -5.007  1.00 98.62           H  
ATOM   1091  CG2 VAL A  68       5.251 -12.082  -4.905  1.00 98.62           C  
ATOM   1092 HG21 VAL A  68       4.877 -11.994  -3.885  1.00 98.62           H  
ATOM   1093 HG22 VAL A  68       5.342 -11.088  -5.342  1.00 98.62           H  
ATOM   1094 HG23 VAL A  68       4.535 -12.654  -5.496  1.00 98.62           H  
ATOM   1095  N   VAL A  69       8.649 -10.672  -5.918  1.00 97.93           N  
ATOM   1096  H   VAL A  69       8.929 -11.558  -6.315  1.00 97.93           H  
ATOM   1097  CA  VAL A  69       8.626  -9.522  -6.819  1.00 97.93           C  
ATOM   1098  HA  VAL A  69       8.328  -8.630  -6.268  1.00 97.93           H  
ATOM   1099  C   VAL A  69       7.551  -9.797  -7.866  1.00 97.93           C  
ATOM   1100  CB  VAL A  69      10.027  -9.246  -7.387  1.00 97.93           C  
ATOM   1101  HB  VAL A  69      10.442 -10.159  -7.813  1.00 97.93           H  
ATOM   1102  O   VAL A  69       7.513 -10.878  -8.441  1.00 97.93           O  
ATOM   1103  CG1 VAL A  69       9.999  -8.158  -8.463  1.00 97.93           C  
ATOM   1104 HG11 VAL A  69       9.550  -7.250  -8.062  1.00 97.93           H  
ATOM   1105 HG12 VAL A  69       9.429  -8.500  -9.326  1.00 97.93           H  
ATOM   1106 HG13 VAL A  69      11.015  -7.939  -8.791  1.00 97.93           H  
ATOM   1107  CG2 VAL A  69      10.960  -8.798  -6.255  1.00 97.93           C  
ATOM   1108 HG21 VAL A  69      11.942  -8.546  -6.656  1.00 97.93           H  
ATOM   1109 HG22 VAL A  69      11.081  -9.609  -5.537  1.00 97.93           H  
ATOM   1110 HG23 VAL A  69      10.543  -7.928  -5.748  1.00 97.93           H  
ATOM   1111  N   SER A  70       6.634  -8.863  -8.087  1.00 94.09           N  
ATOM   1112  H   SER A  70       6.714  -7.987  -7.592  1.00 94.09           H  
ATOM   1113  CA  SER A  70       5.541  -9.009  -9.049  1.00 94.09           C  
ATOM   1114  HA  SER A  70       5.620  -9.967  -9.562  1.00 94.09           H  
ATOM   1115  C   SER A  70       5.620  -7.914 -10.094  1.00 94.09           C  
ATOM   1116  CB  SER A  70       4.184  -8.994  -8.347  1.00 94.09           C  
ATOM   1117  HB2 SER A  70       4.131  -9.852  -7.676  1.00 94.09           H  
ATOM   1118  HB3 SER A  70       4.086  -8.082  -7.757  1.00 94.09           H  
ATOM   1119  O   SER A  70       5.844  -6.746  -9.769  1.00 94.09           O  
ATOM   1120  OG  SER A  70       3.135  -9.071  -9.294  1.00 94.09           O  
ATOM   1121  HG  SER A  70       2.556  -8.314  -9.175  1.00 94.09           H  
ATOM   1122  N   LYS A  71       5.421  -8.298 -11.354  1.00 91.53           N  
ATOM   1123  H   LYS A  71       5.234  -9.277 -11.522  1.00 91.53           H  
ATOM   1124  CA  LYS A  71       5.246  -7.349 -12.444  1.00 91.53           C  
ATOM   1125  HA  LYS A  71       5.904  -6.499 -12.261  1.00 91.53           H  
ATOM   1126  C   LYS A  71       3.806  -6.849 -12.442  1.00 91.53           C  
ATOM   1127  CB  LYS A  71       5.674  -8.000 -13.758  1.00 91.53           C  
ATOM   1128  HB2 LYS A  71       4.960  -8.771 -14.050  1.00 91.53           H  
ATOM   1129  HB3 LYS A  71       6.647  -8.463 -13.599  1.00 91.53           H  
ATOM   1130  O   LYS A  71       2.883  -7.619 -12.725  1.00 91.53           O  
ATOM   1131  CG  LYS A  71       5.820  -6.958 -14.869  1.00 91.53           C  
ATOM   1132  HG2 LYS A  71       6.482  -6.163 -14.526  1.00 91.53           H  
ATOM   1133  HG3 LYS A  71       4.846  -6.536 -15.116  1.00 91.53           H  
ATOM   1134  CD  LYS A  71       6.430  -7.625 -16.102  1.00 91.53           C  
ATOM   1135  HD2 LYS A  71       7.329  -8.164 -15.803  1.00 91.53           H  
ATOM   1136  HD3 LYS A  71       5.715  -8.329 -16.529  1.00 91.53           H  
ATOM   1137  CE  LYS A  71       6.806  -6.558 -17.125  1.00 91.53           C  
ATOM   1138  HE2 LYS A  71       5.901  -6.059 -17.470  1.00 91.53           H  
ATOM   1139  HE3 LYS A  71       7.431  -5.819 -16.622  1.00 91.53           H  
ATOM   1140  NZ  LYS A  71       7.549  -7.150 -18.257  1.00 91.53           N  
ATOM   1141  HZ1 LYS A  71       8.358  -7.639 -17.901  1.00 91.53           H  
ATOM   1142  HZ2 LYS A  71       6.964  -7.806 -18.754  1.00 91.53           H  
ATOM   1143  HZ3 LYS A  71       7.857  -6.422 -18.886  1.00 91.53           H  
ATOM   1144  N   TYR A  72       3.614  -5.568 -12.162  1.00 83.72           N  
ATOM   1145  H   TYR A  72       4.425  -4.987 -12.006  1.00 83.72           H  
ATOM   1146  CA  TYR A  72       2.300  -4.932 -12.111  1.00 83.72           C  
ATOM   1147  HA  TYR A  72       1.588  -5.642 -11.689  1.00 83.72           H  
ATOM   1148  C   TYR A  72       1.791  -4.557 -13.519  1.00 83.72           C  
ATOM   1149  CB  TYR A  72       2.381  -3.747 -11.144  1.00 83.72           C  
ATOM   1150  HB2 TYR A  72       2.770  -4.087 -10.184  1.00 83.72           H  
ATOM   1151  HB3 TYR A  72       3.066  -3.013 -11.567  1.00 83.72           H  
ATOM   1152  O   TYR A  72       2.498  -4.733 -14.518  1.00 83.72           O  
ATOM   1153  CG  TYR A  72       1.043  -3.102 -10.909  1.00 83.72           C  
ATOM   1154  CD1 TYR A  72       0.752  -1.868 -11.505  1.00 83.72           C  
ATOM   1155  HD1 TYR A  72       1.535  -1.293 -11.976  1.00 83.72           H  
ATOM   1156  CD2 TYR A  72       0.033  -3.828 -10.261  1.00 83.72           C  
ATOM   1157  HD2 TYR A  72       0.263  -4.792  -9.834  1.00 83.72           H  
ATOM   1158  CE1 TYR A  72      -0.577  -1.432 -11.547  1.00 83.72           C  
ATOM   1159  HE1 TYR A  72      -0.831  -0.544 -12.107  1.00 83.72           H  
ATOM   1160  CE2 TYR A  72      -1.292  -3.379 -10.253  1.00 83.72           C  
ATOM   1161  HE2 TYR A  72      -2.077  -3.994  -9.839  1.00 83.72           H  
ATOM   1162  OH  TYR A  72      -2.868  -1.903 -11.251  1.00 83.72           O  
ATOM   1163  HH  TYR A  72      -3.372  -1.809 -10.440  1.00 83.72           H  
ATOM   1164  CZ  TYR A  72      -1.592  -2.202 -10.954  1.00 83.72           C  
ATOM   1165  N   THR A  73       0.533  -4.120 -13.644  1.00 74.37           N  
ATOM   1166  H   THR A  73      -0.002  -3.974 -12.800  1.00 74.37           H  
ATOM   1167  CA  THR A  73      -0.115  -3.830 -14.941  1.00 74.37           C  
ATOM   1168  HA  THR A  73      -0.068  -4.736 -15.546  1.00 74.37           H  
ATOM   1169  C   THR A  73       0.581  -2.737 -15.759  1.00 74.37           C  
ATOM   1170  CB  THR A  73      -1.600  -3.466 -14.795  1.00 74.37           C  
ATOM   1171  HB  THR A  73      -2.005  -3.316 -15.796  1.00 74.37           H  
ATOM   1172  O   THR A  73       0.510  -2.764 -16.987  1.00 74.37           O  
ATOM   1173  CG2 THR A  73      -2.422  -4.557 -14.120  1.00 74.37           C  
ATOM   1174 HG21 THR A  73      -2.287  -5.504 -14.642  1.00 74.37           H  
ATOM   1175 HG22 THR A  73      -3.477  -4.285 -14.152  1.00 74.37           H  
ATOM   1176 HG23 THR A  73      -2.118  -4.685 -13.081  1.00 74.37           H  
ATOM   1177  OG1 THR A  73      -1.786  -2.277 -14.072  1.00 74.37           O  
ATOM   1178  HG1 THR A  73      -2.065  -2.495 -13.180  1.00 74.37           H  
ATOM   1179  N   ASP A  74       1.329  -1.842 -15.115  1.00 75.43           N  
ATOM   1180  H   ASP A  74       1.395  -1.907 -14.109  1.00 75.43           H  
ATOM   1181  CA  ASP A  74       2.191  -0.843 -15.764  1.00 75.43           C  
ATOM   1182  HA  ASP A  74       1.650  -0.430 -16.615  1.00 75.43           H  
ATOM   1183  C   ASP A  74       3.515  -1.411 -16.312  1.00 75.43           C  
ATOM   1184  CB  ASP A  74       2.447   0.306 -14.789  1.00 75.43           C  
ATOM   1185  HB2 ASP A  74       2.954   1.109 -15.321  1.00 75.43           H  
ATOM   1186  HB3 ASP A  74       1.488   0.692 -14.442  1.00 75.43           H  
ATOM   1187  O   ASP A  74       4.309  -0.690 -16.913  1.00 75.43           O  
ATOM   1188  CG  ASP A  74       3.290  -0.092 -13.581  1.00 75.43           C  
ATOM   1189  OD1 ASP A  74       3.681  -1.282 -13.465  1.00 75.43           O  
ATOM   1190  OD2 ASP A  74       3.476   0.817 -12.761  1.00 75.43           O  
ATOM   1191  N   ASN A  75       3.727  -2.722 -16.163  1.00 81.78           N  
ATOM   1192  H   ASN A  75       3.057  -3.201 -15.580  1.00 81.78           H  
ATOM   1193  CA  ASN A  75       4.922  -3.475 -16.536  1.00 81.78           C  
ATOM   1194  HA  ASN A  75       4.682  -4.513 -16.305  1.00 81.78           H  
ATOM   1195  C   ASN A  75       6.178  -3.194 -15.701  1.00 81.78           C  
ATOM   1196  CB  ASN A  75       5.179  -3.401 -18.054  1.00 81.78           C  
ATOM   1197  HB2 ASN A  75       5.357  -2.369 -18.359  1.00 81.78           H  
ATOM   1198  HB3 ASN A  75       6.078  -3.963 -18.306  1.00 81.78           H  
ATOM   1199  O   ASN A  75       7.256  -3.669 -16.077  1.00 81.78           O  
ATOM   1200  CG  ASN A  75       4.044  -3.995 -18.846  1.00 81.78           C  
ATOM   1201  ND2 ASN A  75       3.345  -3.194 -19.612  1.00 81.78           N  
ATOM   1202 HD21 ASN A  75       3.480  -2.200 -19.499  1.00 81.78           H  
ATOM   1203 HD22 ASN A  75       2.500  -3.571 -20.017  1.00 81.78           H  
ATOM   1204  OD1 ASN A  75       3.805  -5.194 -18.794  1.00 81.78           O  
ATOM   1205  N   LEU A  76       6.057  -2.503 -14.570  1.00 86.51           N  
ATOM   1206  H   LEU A  76       5.152  -2.145 -14.301  1.00 86.51           H  
ATOM   1207  CA  LEU A  76       7.138  -2.337 -13.604  1.00 86.51           C  
ATOM   1208  HA  LEU A  76       8.095  -2.442 -14.115  1.00 86.51           H  
ATOM   1209  C   LEU A  76       7.093  -3.444 -12.543  1.00 86.51           C  
ATOM   1210  CB  LEU A  76       7.080  -0.920 -13.012  1.00 86.51           C  
ATOM   1211  HB2 LEU A  76       7.878  -0.801 -12.279  1.00 86.51           H  
ATOM   1212  HB3 LEU A  76       6.131  -0.805 -12.489  1.00 86.51           H  
ATOM   1213  O   LEU A  76       6.090  -4.141 -12.380  1.00 86.51           O  
ATOM   1214  CG  LEU A  76       7.167   0.218 -14.046  1.00 86.51           C  
ATOM   1215  HG  LEU A  76       6.328   0.156 -14.738  1.00 86.51           H  
ATOM   1216  CD1 LEU A  76       7.099   1.562 -13.327  1.00 86.51           C  
ATOM   1217 HD11 LEU A  76       7.134   2.378 -14.049  1.00 86.51           H  
ATOM   1218 HD12 LEU A  76       7.917   1.649 -12.613  1.00 86.51           H  
ATOM   1219 HD13 LEU A  76       6.150   1.625 -12.795  1.00 86.51           H  
ATOM   1220  CD2 LEU A  76       8.470   0.191 -14.852  1.00 86.51           C  
ATOM   1221 HD21 LEU A  76       9.322   0.283 -14.178  1.00 86.51           H  
ATOM   1222 HD22 LEU A  76       8.536  -0.733 -15.427  1.00 86.51           H  
ATOM   1223 HD23 LEU A  76       8.472   1.028 -15.550  1.00 86.51           H  
ATOM   1224  N   HIS A  77       8.219  -3.648 -11.861  1.00 91.30           N  
ATOM   1225  H   HIS A  77       8.964  -2.972 -11.951  1.00 91.30           H  
ATOM   1226  CA  HIS A  77       8.368  -4.680 -10.838  1.00 91.30           C  
ATOM   1227  HA  HIS A  77       7.551  -5.396 -10.926  1.00 91.30           H  
ATOM   1228  C   HIS A  77       8.305  -4.063  -9.446  1.00 91.30           C  
ATOM   1229  CB  HIS A  77       9.674  -5.454 -11.035  1.00 91.30           C  
ATOM   1230  HB2 HIS A  77      10.518  -4.767 -10.974  1.00 91.30           H  
ATOM   1231  HB3 HIS A  77       9.781  -6.174 -10.223  1.00 91.30           H  
ATOM   1232  O   HIS A  77       8.958  -3.056  -9.181  1.00 91.30           O  
ATOM   1233  CG  HIS A  77       9.739  -6.195 -12.341  1.00 91.30           C  
ATOM   1234  CD2 HIS A  77       9.283  -7.460 -12.599  1.00 91.30           C  
ATOM   1235  HD2 HIS A  77       8.800  -8.120 -11.894  1.00 91.30           H  
ATOM   1236  ND1 HIS A  77      10.292  -5.715 -13.502  1.00 91.30           N  
ATOM   1237  HD1 HIS A  77      10.791  -4.842 -13.599  1.00 91.30           H  
ATOM   1238  CE1 HIS A  77      10.173  -6.666 -14.440  1.00 91.30           C  
ATOM   1239  HE1 HIS A  77      10.574  -6.602 -15.441  1.00 91.30           H  
ATOM   1240  NE2 HIS A  77       9.533  -7.735 -13.948  1.00 91.30           N  
ATOM   1241  N   TYR A  78       7.564  -4.713  -8.554  1.00 92.88           N  
ATOM   1242  H   TYR A  78       7.035  -5.514  -8.868  1.00 92.88           H  
ATOM   1243  CA  TYR A  78       7.317  -4.251  -7.191  1.00 92.88           C  
ATOM   1244  HA  TYR A  78       8.046  -3.490  -6.910  1.00 92.88           H  
ATOM   1245  C   TYR A  78       7.399  -5.402  -6.206  1.00 92.88           C  
ATOM   1246  CB  TYR A  78       5.918  -3.655  -7.108  1.00 92.88           C  
ATOM   1247  HB2 TYR A  78       5.204  -4.432  -7.383  1.00 92.88           H  
ATOM   1248  HB3 TYR A  78       5.712  -3.347  -6.082  1.00 92.88           H  
ATOM   1249  O   TYR A  78       7.169  -6.556  -6.574  1.00 92.88           O  
ATOM   1250  CG  TYR A  78       5.705  -2.480  -8.016  1.00 92.88           C  
ATOM   1251  CD1 TYR A  78       6.019  -1.190  -7.558  1.00 92.88           C  
ATOM   1252  HD1 TYR A  78       6.420  -1.053  -6.564  1.00 92.88           H  
ATOM   1253  CD2 TYR A  78       5.215  -2.686  -9.317  1.00 92.88           C  
ATOM   1254  HD2 TYR A  78       5.003  -3.683  -9.673  1.00 92.88           H  
ATOM   1255  CE1 TYR A  78       5.791  -0.084  -8.390  1.00 92.88           C  
ATOM   1256  HE1 TYR A  78       5.999   0.915  -8.034  1.00 92.88           H  
ATOM   1257  CE2 TYR A  78       5.019  -1.583 -10.157  1.00 92.88           C  
ATOM   1258  HE2 TYR A  78       4.642  -1.694 -11.163  1.00 92.88           H  
ATOM   1259  OH  TYR A  78       5.042   0.753 -10.503  1.00 92.88           O  
ATOM   1260  HH  TYR A  78       4.956   1.598 -10.056  1.00 92.88           H  
ATOM   1261  CZ  TYR A  78       5.286  -0.288  -9.688  1.00 92.88           C  
ATOM   1262  N   ARG A  79       7.667  -5.101  -4.934  1.00 96.67           N  
ATOM   1263  H   ARG A  79       7.738  -4.133  -4.655  1.00 96.67           H  
ATOM   1264  CA  ARG A  79       7.574  -6.119  -3.891  1.00 96.67           C  
ATOM   1265  HA  ARG A  79       7.984  -7.055  -4.270  1.00 96.67           H  
ATOM   1266  C   ARG A  79       6.118  -6.348  -3.556  1.00 96.67           C  
ATOM   1267  CB  ARG A  79       8.336  -5.743  -2.625  1.00 96.67           C  
ATOM   1268  HB2 ARG A  79       8.333  -6.604  -1.957  1.00 96.67           H  
ATOM   1269  HB3 ARG A  79       7.845  -4.903  -2.133  1.00 96.67           H  
ATOM   1270  O   ARG A  79       5.335  -5.407  -3.427  1.00 96.67           O  
ATOM   1271  CG  ARG A  79       9.779  -5.382  -2.928  1.00 96.67           C  
ATOM   1272  HG2 ARG A  79      10.225  -6.155  -3.554  1.00 96.67           H  
ATOM   1273  HG3 ARG A  79       9.777  -4.425  -3.449  1.00 96.67           H  
ATOM   1274  CD  ARG A  79      10.580  -5.261  -1.641  1.00 96.67           C  
ATOM   1275  HD2 ARG A  79      10.455  -6.196  -1.095  1.00 96.67           H  
ATOM   1276  HD3 ARG A  79      11.634  -5.135  -1.887  1.00 96.67           H  
ATOM   1277  NE  ARG A  79      10.139  -4.139  -0.794  1.00 96.67           N  
ATOM   1278  HE  ARG A  79       9.425  -3.505  -1.123  1.00 96.67           H  
ATOM   1279  NH1 ARG A  79      11.379  -4.743   1.019  1.00 96.67           N  
ATOM   1280 HH11 ARG A  79      11.522  -4.665   2.016  1.00 96.67           H  
ATOM   1281 HH12 ARG A  79      11.672  -5.583   0.541  1.00 96.67           H  
ATOM   1282  NH2 ARG A  79      10.121  -2.936   1.142  1.00 96.67           N  
ATOM   1283 HH21 ARG A  79      10.430  -2.794   2.093  1.00 96.67           H  
ATOM   1284 HH22 ARG A  79       9.385  -2.389   0.719  1.00 96.67           H  
ATOM   1285  CZ  ARG A  79      10.553  -3.933   0.439  1.00 96.67           C  
ATOM   1286  N   ALA A  80       5.769  -7.605  -3.367  1.00 95.40           N  
ATOM   1287  H   ALA A  80       6.449  -8.338  -3.513  1.00 95.40           H  
ATOM   1288  CA  ALA A  80       4.438  -7.974  -2.955  1.00 95.40           C  
ATOM   1289  HA  ALA A  80       3.985  -7.131  -2.433  1.00 95.40           H  
ATOM   1290  C   ALA A  80       4.469  -9.144  -1.978  1.00 95.40           C  
ATOM   1291  CB  ALA A  80       3.605  -8.259  -4.201  1.00 95.40           C  
ATOM   1292  HB1 ALA A  80       3.721  -7.455  -4.928  1.00 95.40           H  
ATOM   1293  HB2 ALA A  80       2.558  -8.292  -3.898  1.00 95.40           H  
ATOM   1294  HB3 ALA A  80       3.909  -9.205  -4.648  1.00 95.40           H  
ATOM   1295  O   ALA A  80       5.323 -10.027  -2.058  1.00 95.40           O  
ATOM   1296  N   LEU A  81       3.515  -9.156  -1.058  1.00 95.68           N  
ATOM   1297  H   LEU A  81       2.845  -8.400  -1.061  1.00 95.68           H  
ATOM   1298  CA  LEU A  81       3.273 -10.274  -0.164  1.00 95.68           C  
ATOM   1299  HA  LEU A  81       4.196 -10.840  -0.037  1.00 95.68           H  
ATOM   1300  C   LEU A  81       2.216 -11.181  -0.788  1.00 95.68           C  
ATOM   1301  CB  LEU A  81       2.836  -9.717   1.197  1.00 95.68           C  
ATOM   1302  HB2 LEU A  81       3.549  -8.956   1.514  1.00 95.68           H  
ATOM   1303  HB3 LEU A  81       1.866  -9.234   1.078  1.00 95.68           H  
ATOM   1304  O   LEU A  81       1.117 -10.723  -1.106  1.00 95.68           O  
ATOM   1305  CG  LEU A  81       2.735 -10.785   2.296  1.00 95.68           C  
ATOM   1306  HG  LEU A  81       2.124 -11.621   1.956  1.00 95.68           H  
ATOM   1307  CD1 LEU A  81       4.118 -11.300   2.698  1.00 95.68           C  
ATOM   1308 HD11 LEU A  81       4.031 -11.958   3.563  1.00 95.68           H  
ATOM   1309 HD12 LEU A  81       4.569 -11.866   1.882  1.00 95.68           H  
ATOM   1310 HD13 LEU A  81       4.771 -10.467   2.959  1.00 95.68           H  
ATOM   1311  CD2 LEU A  81       2.071 -10.168   3.522  1.00 95.68           C  
ATOM   1312 HD21 LEU A  81       1.061  -9.840   3.278  1.00 95.68           H  
ATOM   1313 HD22 LEU A  81       2.013 -10.898   4.330  1.00 95.68           H  
ATOM   1314 HD23 LEU A  81       2.653  -9.317   3.875  1.00 95.68           H  
ATOM   1315  N   CYS A  82       2.518 -12.469  -0.943  1.00 93.15           N  
ATOM   1316  H   CYS A  82       3.442 -12.794  -0.696  1.00 93.15           H  
ATOM   1317  CA  CYS A  82       1.526 -13.438  -1.390  1.00 93.15           C  
ATOM   1318  HA  CYS A  82       0.961 -13.000  -2.212  1.00 93.15           H  
ATOM   1319  C   CYS A  82       0.537 -13.733  -0.254  1.00 93.15           C  
ATOM   1320  CB  CYS A  82       2.233 -14.690  -1.917  1.00 93.15           C  
ATOM   1321  HB2 CYS A  82       2.737 -15.206  -1.100  1.00 93.15           H  
ATOM   1322  HB3 CYS A  82       2.973 -14.408  -2.665  1.00 93.15           H  
ATOM   1323  O   CYS A  82       0.846 -14.456   0.692  1.00 93.15           O  
ATOM   1324  SG  CYS A  82       0.992 -15.780  -2.668  1.00 93.15           S  
ATOM   1325  HG  CYS A  82       0.538 -14.919  -3.584  1.00 93.15           H  
ATOM   1326  N   LYS A  83      -0.666 -13.162  -0.332  1.00 86.71           N  
ATOM   1327  H   LYS A  83      -0.862 -12.590  -1.141  1.00 86.71           H  
ATOM   1328  CA  LYS A  83      -1.698 -13.294   0.703  1.00 86.71           C  
ATOM   1329  HA  LYS A  83      -1.215 -13.353   1.678  1.00 86.71           H  
ATOM   1330  C   LYS A  83      -2.499 -14.580   0.564  1.00 86.71           C  
ATOM   1331  CB  LYS A  83      -2.602 -12.053   0.701  1.00 86.71           C  
ATOM   1332  HB2 LYS A  83      -2.976 -11.883  -0.308  1.00 86.71           H  
ATOM   1333  HB3 LYS A  83      -3.438 -12.218   1.382  1.00 86.71           H  
ATOM   1334  O   LYS A  83      -2.875 -15.169   1.577  1.00 86.71           O  
ATOM   1335  CG  LYS A  83      -1.829 -10.804   1.138  1.00 86.71           C  
ATOM   1336  HG2 LYS A  83      -1.201 -11.043   1.996  1.00 86.71           H  
ATOM   1337  HG3 LYS A  83      -1.174 -10.502   0.321  1.00 86.71           H  
ATOM   1338  CD  LYS A  83      -2.713  -9.605   1.506  1.00 86.71           C  
ATOM   1339  HD2 LYS A  83      -2.035  -8.755   1.580  1.00 86.71           H  
ATOM   1340  HD3 LYS A  83      -3.451  -9.408   0.728  1.00 86.71           H  
ATOM   1341  CE  LYS A  83      -3.377  -9.734   2.881  1.00 86.71           C  
ATOM   1342  HE2 LYS A  83      -4.261 -10.369   2.820  1.00 86.71           H  
ATOM   1343  HE3 LYS A  83      -2.666 -10.212   3.554  1.00 86.71           H  
ATOM   1344  NZ  LYS A  83      -3.718  -8.410   3.459  1.00 86.71           N  
ATOM   1345  HZ1 LYS A  83      -2.998  -7.721   3.296  1.00 86.71           H  
ATOM   1346  HZ2 LYS A  83      -4.579  -8.025   3.099  1.00 86.71           H  
ATOM   1347  HZ3 LYS A  83      -3.797  -8.467   4.465  1.00 86.71           H  
ATOM   1348  N   ARG A  84      -2.748 -15.032  -0.671  1.00 83.59           N  
ATOM   1349  H   ARG A  84      -2.377 -14.495  -1.441  1.00 83.59           H  
ATOM   1350  CA  ARG A  84      -3.432 -16.300  -0.972  1.00 83.59           C  
ATOM   1351  HA  ARG A  84      -3.216 -17.007  -0.171  1.00 83.59           H  
ATOM   1352  C   ARG A  84      -2.929 -16.932  -2.260  1.00 83.59           C  
ATOM   1353  CB  ARG A  84      -4.954 -16.114  -1.067  1.00 83.59           C  
ATOM   1354  HB2 ARG A  84      -5.207 -15.426  -1.874  1.00 83.59           H  
ATOM   1355  HB3 ARG A  84      -5.396 -17.082  -1.308  1.00 83.59           H  
ATOM   1356  O   ARG A  84      -2.497 -16.236  -3.177  1.00 83.59           O  
ATOM   1357  CG  ARG A  84      -5.562 -15.611   0.245  1.00 83.59           C  
ATOM   1358  HG2 ARG A  84      -5.386 -14.541   0.358  1.00 83.59           H  
ATOM   1359  HG3 ARG A  84      -5.120 -16.152   1.081  1.00 83.59           H  
ATOM   1360  CD  ARG A  84      -7.050 -15.897   0.257  1.00 83.59           C  
ATOM   1361  HD2 ARG A  84      -7.175 -16.975   0.148  1.00 83.59           H  
ATOM   1362  HD3 ARG A  84      -7.530 -15.404  -0.588  1.00 83.59           H  
ATOM   1363  NE  ARG A  84      -7.641 -15.498   1.538  1.00 83.59           N  
ATOM   1364  HE  ARG A  84      -7.086 -15.602   2.375  1.00 83.59           H  
ATOM   1365  NH1 ARG A  84      -9.716 -14.833   0.814  1.00 83.59           N  
ATOM   1366 HH11 ARG A  84     -10.595 -14.347   0.925  1.00 83.59           H  
ATOM   1367 HH12 ARG A  84      -9.615 -15.325  -0.062  1.00 83.59           H  
ATOM   1368  NH2 ARG A  84      -9.173 -14.686   2.941  1.00 83.59           N  
ATOM   1369 HH21 ARG A  84     -10.152 -14.480   3.081  1.00 83.59           H  
ATOM   1370 HH22 ARG A  84      -8.621 -15.052   3.704  1.00 83.59           H  
ATOM   1371  CZ  ARG A  84      -8.839 -15.003   1.745  1.00 83.59           C  
ATOM   1372  N   THR A  85      -3.052 -18.251  -2.329  1.00 84.28           N  
ATOM   1373  H   THR A  85      -3.461 -18.757  -1.557  1.00 84.28           H  
ATOM   1374  CA  THR A  85      -2.619 -19.067  -3.460  1.00 84.28           C  
ATOM   1375  HA  THR A  85      -2.347 -18.425  -4.297  1.00 84.28           H  
ATOM   1376  C   THR A  85      -3.764 -19.969  -3.906  1.00 84.28           C  
ATOM   1377  CB  THR A  85      -1.385 -19.915  -3.096  1.00 84.28           C  
ATOM   1378  HB  THR A  85      -1.071 -20.483  -3.972  1.00 84.28           H  
ATOM   1379  O   THR A  85      -4.448 -20.582  -3.092  1.00 84.28           O  
ATOM   1380  CG2 THR A  85      -0.202 -19.097  -2.582  1.00 84.28           C  
ATOM   1381 HG21 THR A  85       0.558 -19.772  -2.189  1.00 84.28           H  
ATOM   1382 HG22 THR A  85       0.241 -18.523  -3.395  1.00 84.28           H  
ATOM   1383 HG23 THR A  85      -0.500 -18.424  -1.779  1.00 84.28           H  
ATOM   1384  OG1 THR A  85      -1.668 -20.814  -2.052  1.00 84.28           O  
ATOM   1385  HG1 THR A  85      -0.924 -21.417  -1.983  1.00 84.28           H  
ATOM   1386  N   SER A  86      -3.948 -20.068  -5.215  1.00 81.59           N  
ATOM   1387  H   SER A  86      -3.482 -19.408  -5.821  1.00 81.59           H  
ATOM   1388  CA  SER A  86      -4.767 -21.080  -5.865  1.00 81.59           C  
ATOM   1389  HA  SER A  86      -5.004 -21.875  -5.157  1.00 81.59           H  
ATOM   1390  C   SER A  86      -3.978 -21.670  -7.015  1.00 81.59           C  
ATOM   1391  CB  SER A  86      -6.075 -20.502  -6.343  1.00 81.59           C  
ATOM   1392  HB2 SER A  86      -6.633 -20.147  -5.477  1.00 81.59           H  
ATOM   1393  HB3 SER A  86      -5.902 -19.673  -7.029  1.00 81.59           H  
ATOM   1394  O   SER A  86      -4.015 -21.212  -8.162  1.00 81.59           O  
ATOM   1395  OG  SER A  86      -6.788 -21.533  -6.992  1.00 81.59           O  
ATOM   1396  HG  SER A  86      -7.685 -21.196  -6.949  1.00 81.59           H  
ATOM   1397  N   VAL A  87      -3.198 -22.690  -6.667  1.00 87.37           N  
ATOM   1398  H   VAL A  87      -3.199 -22.976  -5.699  1.00 87.37           H  
ATOM   1399  CA  VAL A  87      -2.273 -23.346  -7.592  1.00 87.37           C  
ATOM   1400  HA  VAL A  87      -1.589 -22.599  -7.995  1.00 87.37           H  
ATOM   1401  C   VAL A  87      -3.037 -23.947  -8.771  1.00 87.37           C  
ATOM   1402  CB  VAL A  87      -1.446 -24.409  -6.848  1.00 87.37           C  
ATOM   1403  HB  VAL A  87      -2.116 -25.155  -6.421  1.00 87.37           H  
ATOM   1404  O   VAL A  87      -2.685 -23.698  -9.921  1.00 87.37           O  
ATOM   1405  CG1 VAL A  87      -0.479 -25.114  -7.801  1.00 87.37           C  
ATOM   1406 HG11 VAL A  87       0.179 -25.779  -7.243  1.00 87.37           H  
ATOM   1407 HG12 VAL A  87       0.118 -24.380  -8.342  1.00 87.37           H  
ATOM   1408 HG13 VAL A  87      -1.032 -25.719  -8.521  1.00 87.37           H  
ATOM   1409  CG2 VAL A  87      -0.649 -23.764  -5.704  1.00 87.37           C  
ATOM   1410 HG21 VAL A  87      -0.064 -22.929  -6.088  1.00 87.37           H  
ATOM   1411 HG22 VAL A  87      -1.319 -23.404  -4.923  1.00 87.37           H  
ATOM   1412 HG23 VAL A  87       0.024 -24.498  -5.261  1.00 87.37           H  
ATOM   1413  N   ASN A  88      -4.148 -24.640  -8.498  1.00 80.53           N  
ATOM   1414  H   ASN A  88      -4.382 -24.794  -7.528  1.00 80.53           H  
ATOM   1415  CA  ASN A  88      -4.965 -25.301  -9.521  1.00 80.53           C  
ATOM   1416  HA  ASN A  88      -4.335 -25.993 -10.081  1.00 80.53           H  
ATOM   1417  C   ASN A  88      -5.565 -24.327 -10.543  1.00 80.53           C  
ATOM   1418  CB  ASN A  88      -6.087 -26.094  -8.827  1.00 80.53           C  
ATOM   1419  HB2 ASN A  88      -6.651 -25.432  -8.171  1.00 80.53           H  
ATOM   1420  HB3 ASN A  88      -6.767 -26.484  -9.584  1.00 80.53           H  
ATOM   1421  O   ASN A  88      -5.804 -24.717 -11.683  1.00 80.53           O  
ATOM   1422  CG  ASN A  88      -5.579 -27.280  -8.028  1.00 80.53           C  
ATOM   1423  ND2 ASN A  88      -6.370 -27.788  -7.114  1.00 80.53           N  
ATOM   1424 HD21 ASN A  88      -6.000 -28.571  -6.595  1.00 80.53           H  
ATOM   1425 HD22 ASN A  88      -7.287 -27.402  -6.940  1.00 80.53           H  
ATOM   1426  OD1 ASN A  88      -4.473 -27.759  -8.198  1.00 80.53           O  
ATOM   1427  N   LYS A  89      -5.809 -23.068 -10.155  1.00 80.25           N  
ATOM   1428  H   LYS A  89      -5.588 -22.801  -9.206  1.00 80.25           H  
ATOM   1429  CA  LYS A  89      -6.329 -22.036 -11.063  1.00 80.25           C  
ATOM   1430  HA  LYS A  89      -6.692 -22.522 -11.969  1.00 80.25           H  
ATOM   1431  C   LYS A  89      -5.262 -21.061 -11.560  1.00 80.25           C  
ATOM   1432  CB  LYS A  89      -7.527 -21.313 -10.438  1.00 80.25           C  
ATOM   1433  HB2 LYS A  89      -7.932 -20.640 -11.194  1.00 80.25           H  
ATOM   1434  HB3 LYS A  89      -7.203 -20.726  -9.579  1.00 80.25           H  
ATOM   1435  O   LYS A  89      -5.610 -20.122 -12.270  1.00 80.25           O  
ATOM   1436  CG  LYS A  89      -8.637 -22.267  -9.985  1.00 80.25           C  
ATOM   1437  HG2 LYS A  89      -8.725 -23.098 -10.685  1.00 80.25           H  
ATOM   1438  HG3 LYS A  89      -8.387 -22.661  -9.000  1.00 80.25           H  
ATOM   1439  CD  LYS A  89      -9.975 -21.525  -9.938  1.00 80.25           C  
ATOM   1440  HD2 LYS A  89      -9.841 -20.533  -9.506  1.00 80.25           H  
ATOM   1441  HD3 LYS A  89     -10.343 -21.407 -10.957  1.00 80.25           H  
ATOM   1442  CE  LYS A  89     -10.990 -22.326  -9.127  1.00 80.25           C  
ATOM   1443  HE2 LYS A  89     -10.726 -23.383  -9.148  1.00 80.25           H  
ATOM   1444  HE3 LYS A  89     -11.985 -22.201  -9.555  1.00 80.25           H  
ATOM   1445  NZ  LYS A  89     -10.973 -21.817  -7.754  1.00 80.25           N  
ATOM   1446  HZ1 LYS A  89     -11.242 -20.844  -7.725  1.00 80.25           H  
ATOM   1447  HZ2 LYS A  89     -10.042 -21.748  -7.369  1.00 80.25           H  
ATOM   1448  HZ3 LYS A  89     -11.523 -22.318  -7.071  1.00 80.25           H  
ATOM   1449  N   ASN A  90      -3.989 -21.275 -11.211  1.00 87.48           N  
ATOM   1450  H   ASN A  90      -3.787 -22.093 -10.655  1.00 87.48           H  
ATOM   1451  CA  ASN A  90      -2.876 -20.365 -11.496  1.00 87.48           C  
ATOM   1452  HA  ASN A  90      -2.033 -20.690 -10.886  1.00 87.48           H  
ATOM   1453  C   ASN A  90      -3.184 -18.920 -11.068  1.00 87.48           C  
ATOM   1454  CB  ASN A  90      -2.464 -20.504 -12.969  1.00 87.48           C  
ATOM   1455  HB2 ASN A  90      -3.292 -20.187 -13.603  1.00 87.48           H  
ATOM   1456  HB3 ASN A  90      -2.230 -21.545 -13.190  1.00 87.48           H  
ATOM   1457  O   ASN A  90      -3.134 -17.980 -11.861  1.00 87.48           O  
ATOM   1458  CG  ASN A  90      -1.246 -19.663 -13.303  1.00 87.48           C  
ATOM   1459  ND2 ASN A  90      -1.133 -19.215 -14.531  1.00 87.48           N  
ATOM   1460 HD21 ASN A  90      -1.862 -19.401 -15.205  1.00 87.48           H  
ATOM   1461 HD22 ASN A  90      -0.326 -18.648 -14.749  1.00 87.48           H  
ATOM   1462  OD1 ASN A  90      -0.382 -19.398 -12.481  1.00 87.48           O  
ATOM   1463  N   LYS A  91      -3.587 -18.772  -9.811  1.00 84.14           N  
ATOM   1464  H   LYS A  91      -3.609 -19.595  -9.225  1.00 84.14           H  
ATOM   1465  CA  LYS A  91      -4.249 -17.579  -9.304  1.00 84.14           C  
ATOM   1466  HA  LYS A  91      -4.082 -16.739  -9.979  1.00 84.14           H  
ATOM   1467  C   LYS A  91      -3.649 -17.203  -7.950  1.00 84.14           C  
ATOM   1468  CB  LYS A  91      -5.749 -17.923  -9.262  1.00 84.14           C  
ATOM   1469  HB2 LYS A  91      -5.879 -19.006  -9.258  1.00 84.14           H  
ATOM   1470  HB3 LYS A  91      -6.182 -17.598  -8.316  1.00 84.14           H  
ATOM   1471  O   LYS A  91      -3.731 -17.975  -7.000  1.00 84.14           O  
ATOM   1472  CG  LYS A  91      -6.522 -17.350 -10.466  1.00 84.14           C  
ATOM   1473  HG2 LYS A  91      -6.216 -17.859 -11.380  1.00 84.14           H  
ATOM   1474  HG3 LYS A  91      -6.277 -16.295 -10.588  1.00 84.14           H  
ATOM   1475  CD  LYS A  91      -8.037 -17.510 -10.270  1.00 84.14           C  
ATOM   1476  HD2 LYS A  91      -8.299 -18.568 -10.311  1.00 84.14           H  
ATOM   1477  HD3 LYS A  91      -8.313 -17.157  -9.276  1.00 84.14           H  
ATOM   1478  CE  LYS A  91      -8.833 -16.750 -11.336  1.00 84.14           C  
ATOM   1479  HE2 LYS A  91      -8.868 -17.348 -12.247  1.00 84.14           H  
ATOM   1480  HE3 LYS A  91      -8.310 -15.820 -11.561  1.00 84.14           H  
ATOM   1481  NZ  LYS A  91     -10.197 -16.439 -10.839  1.00 84.14           N  
ATOM   1482  HZ1 LYS A  91     -10.127 -15.859 -10.015  1.00 84.14           H  
ATOM   1483  HZ2 LYS A  91     -10.741 -15.936 -11.525  1.00 84.14           H  
ATOM   1484  HZ3 LYS A  91     -10.685 -17.277 -10.557  1.00 84.14           H  
ATOM   1485  N   TYR A  92      -3.036 -16.028  -7.861  1.00 87.49           N  
ATOM   1486  H   TYR A  92      -2.954 -15.464  -8.695  1.00 87.49           H  
ATOM   1487  CA  TYR A  92      -2.324 -15.572  -6.666  1.00 87.49           C  
ATOM   1488  HA  TYR A  92      -2.526 -16.246  -5.834  1.00 87.49           H  
ATOM   1489  C   TYR A  92      -2.799 -14.189  -6.278  1.00 87.49           C  
ATOM   1490  CB  TYR A  92      -0.811 -15.570  -6.904  1.00 87.49           C  
ATOM   1491  HB2 TYR A  92      -0.567 -14.839  -7.676  1.00 87.49           H  
ATOM   1492  HB3 TYR A  92      -0.305 -15.266  -5.988  1.00 87.49           H  
ATOM   1493  O   TYR A  92      -2.771 -13.272  -7.096  1.00 87.49           O  
ATOM   1494  CG  TYR A  92      -0.302 -16.925  -7.327  1.00 87.49           C  
ATOM   1495  CD1 TYR A  92       0.007 -17.893  -6.358  1.00 87.49           C  
ATOM   1496  HD1 TYR A  92      -0.050 -17.631  -5.312  1.00 87.49           H  
ATOM   1497  CD2 TYR A  92      -0.237 -17.241  -8.694  1.00 87.49           C  
ATOM   1498  HD2 TYR A  92      -0.505 -16.500  -9.432  1.00 87.49           H  
ATOM   1499  CE1 TYR A  92       0.381 -19.191  -6.754  1.00 87.49           C  
ATOM   1500  HE1 TYR A  92       0.629 -19.938  -6.015  1.00 87.49           H  
ATOM   1501  CE2 TYR A  92       0.133 -18.534  -9.094  1.00 87.49           C  
ATOM   1502  HE2 TYR A  92       0.143 -18.786 -10.144  1.00 87.49           H  
ATOM   1503  OH  TYR A  92       0.816 -20.749  -8.532  1.00 87.49           O  
ATOM   1504  HH  TYR A  92       0.849 -20.822  -9.489  1.00 87.49           H  
ATOM   1505  CZ  TYR A  92       0.454 -19.507  -8.128  1.00 87.49           C  
ATOM   1506  N   LEU A  93      -3.214 -14.050  -5.026  1.00 85.22           N  
ATOM   1507  H   LEU A  93      -3.125 -14.834  -4.396  1.00 85.22           H  
ATOM   1508  CA  LEU A  93      -3.567 -12.761  -4.469  1.00 85.22           C  
ATOM   1509  HA  LEU A  93      -3.912 -12.096  -5.260  1.00 85.22           H  
ATOM   1510  C   LEU A  93      -2.351 -12.157  -3.789  1.00 85.22           C  
ATOM   1511  CB  LEU A  93      -4.681 -12.937  -3.461  1.00 85.22           C  
ATOM   1512  HB2 LEU A  93      -4.287 -13.539  -2.642  1.00 85.22           H  
ATOM   1513  HB3 LEU A  93      -5.513 -13.475  -3.914  1.00 85.22           H  
ATOM   1514  O   LEU A  93      -1.784 -12.748  -2.865  1.00 85.22           O  
ATOM   1515  CG  LEU A  93      -5.148 -11.571  -2.931  1.00 85.22           C  
ATOM   1516  HG  LEU A  93      -4.329 -10.869  -2.780  1.00 85.22           H  
ATOM   1517  CD1 LEU A  93      -6.191 -10.953  -3.855  1.00 85.22           C  
ATOM   1518 HD11 LEU A  93      -5.683 -10.500  -4.706  1.00 85.22           H  
ATOM   1519 HD12 LEU A  93      -6.902 -11.703  -4.203  1.00 85.22           H  
ATOM   1520 HD13 LEU A  93      -6.751 -10.180  -3.328  1.00 85.22           H  
ATOM   1521  CD2 LEU A  93      -5.745 -11.861  -1.585  1.00 85.22           C  
ATOM   1522 HD21 LEU A  93      -4.978 -12.158  -0.869  1.00 85.22           H  
ATOM   1523 HD22 LEU A  93      -6.255 -10.975  -1.208  1.00 85.22           H  
ATOM   1524 HD23 LEU A  93      -6.408 -12.711  -1.745  1.00 85.22           H  
ATOM   1525  N   LEU A  94      -2.009 -10.957  -4.212  1.00 89.09           N  
ATOM   1526  H   LEU A  94      -2.547 -10.537  -4.957  1.00 89.09           H  
ATOM   1527  CA  LEU A  94      -0.882 -10.203  -3.718  1.00 89.09           C  
ATOM   1528  HA  LEU A  94      -0.325 -10.791  -2.988  1.00 89.09           H  
ATOM   1529  C   LEU A  94      -1.343  -8.910  -3.061  1.00 89.09           C  
ATOM   1530  CB  LEU A  94       0.029  -9.876  -4.894  1.00 89.09           C  
ATOM   1531  HB2 LEU A  94      -0.497  -9.189  -5.558  1.00 89.09           H  
ATOM   1532  HB3 LEU A  94       0.890  -9.345  -4.488  1.00 89.09           H  
ATOM   1533  O   LEU A  94      -2.285  -8.286  -3.536  1.00 89.09           O  
ATOM   1534  CG  LEU A  94       0.528 -11.061  -5.728  1.00 89.09           C  
ATOM   1535  HG  LEU A  94      -0.298 -11.500  -6.287  1.00 89.09           H  
ATOM   1536  CD1 LEU A  94       1.528 -10.465  -6.705  1.00 89.09           C  
ATOM   1537 HD11 LEU A  94       1.042  -9.708  -7.319  1.00 89.09           H  
ATOM   1538 HD12 LEU A  94       2.361 -10.012  -6.167  1.00 89.09           H  
ATOM   1539 HD13 LEU A  94       1.920 -11.243  -7.360  1.00 89.09           H  
ATOM   1540  CD2 LEU A  94       1.216 -12.160  -4.913  1.00 89.09           C  
ATOM   1541 HD21 LEU A  94       0.467 -12.680  -4.316  1.00 89.09           H  
ATOM   1542 HD22 LEU A  94       1.978 -11.725  -4.266  1.00 89.09           H  
ATOM   1543 HD23 LEU A  94       1.678 -12.879  -5.589  1.00 89.09           H  
ATOM   1544  N   GLU A  95      -0.629  -8.470  -2.032  1.00 87.92           N  
ATOM   1545  H   GLU A  95       0.116  -9.057  -1.685  1.00 87.92           H  
ATOM   1546  CA  GLU A  95      -0.632  -7.069  -1.609  1.00 87.92           C  
ATOM   1547  HA  GLU A  95      -1.374  -6.509  -2.178  1.00 87.92           H  
ATOM   1548  C   GLU A  95       0.735  -6.464  -1.908  1.00 87.92           C  
ATOM   1549  CB  GLU A  95      -1.020  -6.965  -0.132  1.00 87.92           C  
ATOM   1550  HB2 GLU A  95      -2.040  -7.341  -0.056  1.00 87.92           H  
ATOM   1551  HB3 GLU A  95      -0.352  -7.585   0.467  1.00 87.92           H  
ATOM   1552  O   GLU A  95       1.755  -6.964  -1.429  1.00 87.92           O  
ATOM   1553  CG  GLU A  95      -0.997  -5.530   0.413  1.00 87.92           C  
ATOM   1554  HG2 GLU A  95      -1.615  -4.906  -0.232  1.00 87.92           H  
ATOM   1555  HG3 GLU A  95       0.024  -5.151   0.373  1.00 87.92           H  
ATOM   1556  CD  GLU A  95      -1.518  -5.419   1.856  1.00 87.92           C  
ATOM   1557  OE1 GLU A  95      -1.117  -4.444   2.537  1.00 87.92           O  
ATOM   1558  OE2 GLU A  95      -2.368  -6.248   2.273  1.00 87.92           O  
ATOM   1559  N   TYR A  96       0.766  -5.400  -2.703  1.00 90.89           N  
ATOM   1560  H   TYR A  96      -0.103  -5.010  -3.038  1.00 90.89           H  
ATOM   1561  CA  TYR A  96       1.995  -4.669  -2.994  1.00 90.89           C  
ATOM   1562  HA  TYR A  96       2.771  -5.378  -3.282  1.00 90.89           H  
ATOM   1563  C   TYR A  96       2.455  -3.926  -1.740  1.00 90.89           C  
ATOM   1564  CB  TYR A  96       1.755  -3.731  -4.168  1.00 90.89           C  
ATOM   1565  HB2 TYR A  96       0.845  -3.172  -3.951  1.00 90.89           H  
ATOM   1566  HB3 TYR A  96       2.581  -3.023  -4.242  1.00 90.89           H  
ATOM   1567  O   TYR A  96       1.713  -3.145  -1.146  1.00 90.89           O  
ATOM   1568  CG  TYR A  96       1.624  -4.461  -5.488  1.00 90.89           C  
ATOM   1569  CD1 TYR A  96       2.793  -4.899  -6.129  1.00 90.89           C  
ATOM   1570  HD1 TYR A  96       3.750  -4.689  -5.675  1.00 90.89           H  
ATOM   1571  CD2 TYR A  96       0.367  -4.747  -6.052  1.00 90.89           C  
ATOM   1572  HD2 TYR A  96      -0.534  -4.425  -5.551  1.00 90.89           H  
ATOM   1573  CE1 TYR A  96       2.717  -5.630  -7.327  1.00 90.89           C  
ATOM   1574  HE1 TYR A  96       3.616  -5.961  -7.826  1.00 90.89           H  
ATOM   1575  CE2 TYR A  96       0.289  -5.472  -7.258  1.00 90.89           C  
ATOM   1576  HE2 TYR A  96      -0.672  -5.676  -7.707  1.00 90.89           H  
ATOM   1577  OH  TYR A  96       1.436  -6.720  -9.001  1.00 90.89           O  
ATOM   1578  HH  TYR A  96       0.550  -6.790  -9.364  1.00 90.89           H  
ATOM   1579  CZ  TYR A  96       1.466  -5.944  -7.882  1.00 90.89           C  
ATOM   1580  N   ILE A  97       3.683  -4.188  -1.299  1.00 94.42           N  
ATOM   1581  H   ILE A  97       4.293  -4.731  -1.893  1.00 94.42           H  
ATOM   1582  CA  ILE A  97       4.137  -3.851   0.059  1.00 94.42           C  
ATOM   1583  HA  ILE A  97       3.401  -4.220   0.773  1.00 94.42           H  
ATOM   1584  C   ILE A  97       4.222  -2.335   0.269  1.00 94.42           C  
ATOM   1585  CB  ILE A  97       5.474  -4.579   0.323  1.00 94.42           C  
ATOM   1586  HB  ILE A  97       6.114  -4.459  -0.551  1.00 94.42           H  
ATOM   1587  O   ILE A  97       3.816  -1.821   1.319  1.00 94.42           O  
ATOM   1588  CG1 ILE A  97       5.180  -6.081   0.546  1.00 94.42           C  
ATOM   1589 HG12 ILE A  97       4.752  -6.215   1.539  1.00 94.42           H  
ATOM   1590 HG13 ILE A  97       4.441  -6.431  -0.175  1.00 94.42           H  
ATOM   1591  CG2 ILE A  97       6.223  -4.017   1.545  1.00 94.42           C  
ATOM   1592 HG21 ILE A  97       7.172  -4.536   1.681  1.00 94.42           H  
ATOM   1593 HG22 ILE A  97       5.615  -4.131   2.442  1.00 94.42           H  
ATOM   1594 HG23 ILE A  97       6.467  -2.965   1.393  1.00 94.42           H  
ATOM   1595  CD1 ILE A  97       6.403  -6.991   0.415  1.00 94.42           C  
ATOM   1596 HD11 ILE A  97       6.680  -7.063  -0.636  1.00 94.42           H  
ATOM   1597 HD12 ILE A  97       6.144  -7.988   0.773  1.00 94.42           H  
ATOM   1598 HD13 ILE A  97       7.248  -6.612   0.990  1.00 94.42           H  
ATOM   1599  N   GLU A  98       4.714  -1.613  -0.734  1.00 91.26           N  
ATOM   1600  H   GLU A  98       5.130  -2.106  -1.511  1.00 91.26           H  
ATOM   1601  CA  GLU A  98       4.904  -0.162  -0.677  1.00 91.26           C  
ATOM   1602  HA  GLU A  98       5.341   0.113   0.283  1.00 91.26           H  
ATOM   1603  C   GLU A  98       3.590   0.616  -0.801  1.00 91.26           C  
ATOM   1604  CB  GLU A  98       5.878   0.263  -1.787  1.00 91.26           C  
ATOM   1605  HB2 GLU A  98       5.579  -0.188  -2.734  1.00 91.26           H  
ATOM   1606  HB3 GLU A  98       5.821   1.344  -1.911  1.00 91.26           H  
ATOM   1607  O   GLU A  98       3.468   1.687  -0.213  1.00 91.26           O  
ATOM   1608  CG  GLU A  98       7.337  -0.099  -1.472  1.00 91.26           C  
ATOM   1609  HG2 GLU A  98       7.612   0.361  -0.523  1.00 91.26           H  
ATOM   1610  HG3 GLU A  98       7.979   0.328  -2.242  1.00 91.26           H  
ATOM   1611  CD  GLU A  98       7.578  -1.611  -1.411  1.00 91.26           C  
ATOM   1612  OE1 GLU A  98       8.155  -2.067  -0.401  1.00 91.26           O  
ATOM   1613  OE2 GLU A  98       7.163  -2.347  -2.331  1.00 91.26           O  
ATOM   1614  N   TYR A  99       2.605   0.069  -1.513  1.00 88.81           N  
ATOM   1615  H   TYR A  99       2.783  -0.831  -1.937  1.00 88.81           H  
ATOM   1616  CA  TYR A  99       1.394   0.787  -1.929  1.00 88.81           C  
ATOM   1617  HA  TYR A  99       1.489   1.846  -1.689  1.00 88.81           H  
ATOM   1618  C   TYR A  99       0.116   0.301  -1.236  1.00 88.81           C  
ATOM   1619  CB  TYR A  99       1.293   0.658  -3.449  1.00 88.81           C  
ATOM   1620  HB2 TYR A  99       0.333   1.050  -3.784  1.00 88.81           H  
ATOM   1621  HB3 TYR A  99       1.346  -0.400  -3.703  1.00 88.81           H  
ATOM   1622  O   TYR A  99      -0.864   1.031  -1.159  1.00 88.81           O  
ATOM   1623  CG  TYR A  99       2.397   1.378  -4.191  1.00 88.81           C  
ATOM   1624  CD1 TYR A  99       2.321   2.770  -4.351  1.00 88.81           C  
ATOM   1625  HD1 TYR A  99       1.475   3.297  -3.936  1.00 88.81           H  
ATOM   1626  CD2 TYR A  99       3.502   0.669  -4.700  1.00 88.81           C  
ATOM   1627  HD2 TYR A  99       3.568  -0.401  -4.575  1.00 88.81           H  
ATOM   1628  CE1 TYR A  99       3.332   3.463  -5.044  1.00 88.81           C  
ATOM   1629  HE1 TYR A  99       3.285   4.537  -5.151  1.00 88.81           H  
ATOM   1630  CE2 TYR A  99       4.515   1.360  -5.389  1.00 88.81           C  
ATOM   1631  HE2 TYR A  99       5.375   0.833  -5.776  1.00 88.81           H  
ATOM   1632  OH  TYR A  99       5.378   3.407  -6.281  1.00 88.81           O  
ATOM   1633  HH  TYR A  99       5.184   4.344  -6.365  1.00 88.81           H  
ATOM   1634  CZ  TYR A  99       4.420   2.752  -5.582  1.00 88.81           C  
ATOM   1635  N   GLY A 100       0.114  -0.930  -0.716  1.00 87.78           N  
ATOM   1636  H   GLY A 100       0.921  -1.514  -0.881  1.00 87.78           H  
ATOM   1637  CA  GLY A 100      -1.018  -1.536  -0.009  1.00 87.78           C  
ATOM   1638  HA2 GLY A 100      -1.393  -0.804   0.707  1.00 87.78           H  
ATOM   1639  HA3 GLY A 100      -0.675  -2.418   0.531  1.00 87.78           H  
ATOM   1640  C   GLY A 100      -2.184  -1.965  -0.901  1.00 87.78           C  
ATOM   1641  O   GLY A 100      -3.154  -2.567  -0.421  1.00 87.78           O  
ATOM   1642  N   ASN A 101      -2.090  -1.695  -2.202  1.00 83.91           N  
ATOM   1643  H   ASN A 101      -1.274  -1.203  -2.536  1.00 83.91           H  
ATOM   1644  CA  ASN A 101      -3.036  -2.164  -3.190  1.00 83.91           C  
ATOM   1645  HA  ASN A 101      -4.036  -1.942  -2.816  1.00 83.91           H  
ATOM   1646  C   ASN A 101      -2.934  -3.678  -3.373  1.00 83.91           C  
ATOM   1647  CB  ASN A 101      -2.848  -1.379  -4.489  1.00 83.91           C  
ATOM   1648  HB2 ASN A 101      -3.699  -1.578  -5.140  1.00 83.91           H  
ATOM   1649  HB3 ASN A 101      -2.797  -0.319  -4.239  1.00 83.91           H  
ATOM   1650  O   ASN A 101      -1.875  -4.285  -3.197  1.00 83.91           O  
ATOM   1651  CG  ASN A 101      -1.590  -1.691  -5.254  1.00 83.91           C  
ATOM   1652  ND2 ASN A 101      -1.672  -2.206  -6.458  1.00 83.91           N  
ATOM   1653 HD21 ASN A 101      -0.789  -2.318  -6.935  1.00 83.91           H  
ATOM   1654 HD22 ASN A 101      -2.548  -2.209  -6.962  1.00 83.91           H  
ATOM   1655  OD1 ASN A 101      -0.508  -1.479  -4.759  1.00 83.91           O  
ATOM   1656  N   ILE A 102      -4.065  -4.283  -3.719  1.00 82.85           N  
ATOM   1657  H   ILE A 102      -4.867  -3.723  -3.967  1.00 82.85           H  
ATOM   1658  CA  ILE A 102      -4.185  -5.726  -3.881  1.00 82.85           C  
ATOM   1659  HA  ILE A 102      -3.247  -6.185  -3.567  1.00 82.85           H  
ATOM   1660  C   ILE A 102      -4.342  -6.044  -5.363  1.00 82.85           C  
ATOM   1661  CB  ILE A 102      -5.294  -6.275  -2.955  1.00 82.85           C  
ATOM   1662  HB  ILE A 102      -6.221  -5.744  -3.173  1.00 82.85           H  
ATOM   1663  O   ILE A 102      -4.949  -5.285  -6.108  1.00 82.85           O  
ATOM   1664  CG1 ILE A 102      -4.894  -5.979  -1.485  1.00 82.85           C  
ATOM   1665 HG12 ILE A 102      -3.817  -6.104  -1.373  1.00 82.85           H  
ATOM   1666 HG13 ILE A 102      -5.122  -4.934  -1.273  1.00 82.85           H  
ATOM   1667  CG2 ILE A 102      -5.568  -7.768  -3.188  1.00 82.85           C  
ATOM   1668 HG21 ILE A 102      -4.695  -8.363  -2.918  1.00 82.85           H  
ATOM   1669 HG22 ILE A 102      -6.422  -8.082  -2.589  1.00 82.85           H  
ATOM   1670 HG23 ILE A 102      -5.827  -7.949  -4.231  1.00 82.85           H  
ATOM   1671  CD1 ILE A 102      -5.554  -6.839  -0.401  1.00 82.85           C  
ATOM   1672 HD11 ILE A 102      -5.362  -6.398   0.577  1.00 82.85           H  
ATOM   1673 HD12 ILE A 102      -6.627  -6.926  -0.570  1.00 82.85           H  
ATOM   1674 HD13 ILE A 102      -5.119  -7.838  -0.416  1.00 82.85           H  
ATOM   1675  N   GLU A 103      -3.773  -7.156  -5.807  1.00 80.81           N  
ATOM   1676  H   GLU A 103      -3.250  -7.726  -5.158  1.00 80.81           H  
ATOM   1677  CA  GLU A 103      -3.977  -7.655  -7.160  1.00 80.81           C  
ATOM   1678  HA  GLU A 103      -4.928  -7.273  -7.533  1.00 80.81           H  
ATOM   1679  C   GLU A 103      -4.061  -9.171  -7.159  1.00 80.81           C  
ATOM   1680  CB  GLU A 103      -2.879  -7.161  -8.116  1.00 80.81           C  
ATOM   1681  HB2 GLU A 103      -2.931  -6.074  -8.178  1.00 80.81           H  
ATOM   1682  HB3 GLU A 103      -1.918  -7.457  -7.695  1.00 80.81           H  
ATOM   1683  O   GLU A 103      -3.423  -9.884  -6.385  1.00 80.81           O  
ATOM   1684  CG  GLU A 103      -2.985  -7.751  -9.536  1.00 80.81           C  
ATOM   1685  HG2 GLU A 103      -2.765  -8.817  -9.465  1.00 80.81           H  
ATOM   1686  HG3 GLU A 103      -4.001  -7.627  -9.910  1.00 80.81           H  
ATOM   1687  CD  GLU A 103      -1.967  -7.178 -10.524  1.00 80.81           C  
ATOM   1688  OE1 GLU A 103      -2.247  -7.113 -11.740  1.00 80.81           O  
ATOM   1689  OE2 GLU A 103      -0.851  -6.859 -10.065  1.00 80.81           O  
ATOM   1690  N   ILE A 104      -4.852  -9.643  -8.099  1.00 82.32           N  
ATOM   1691  H   ILE A 104      -5.282  -8.969  -8.717  1.00 82.32           H  
ATOM   1692  CA  ILE A 104      -4.935 -11.016  -8.525  1.00 82.32           C  
ATOM   1693  HA  ILE A 104      -4.582 -11.687  -7.742  1.00 82.32           H  
ATOM   1694  C   ILE A 104      -4.052 -11.186  -9.762  1.00 82.32           C  
ATOM   1695  CB  ILE A 104      -6.426 -11.246  -8.774  1.00 82.32           C  
ATOM   1696  HB  ILE A 104      -6.883 -10.302  -9.071  1.00 82.32           H  
ATOM   1697  O   ILE A 104      -4.229 -10.494 -10.761  1.00 82.32           O  
ATOM   1698  CG1 ILE A 104      -7.080 -11.662  -7.438  1.00 82.32           C  
ATOM   1699 HG12 ILE A 104      -6.587 -11.134  -6.622  1.00 82.32           H  
ATOM   1700 HG13 ILE A 104      -6.933 -12.727  -7.257  1.00 82.32           H  
ATOM   1701  CG2 ILE A 104      -6.632 -12.161  -9.969  1.00 82.32           C  
ATOM   1702 HG21 ILE A 104      -7.703 -12.337 -10.078  1.00 82.32           H  
ATOM   1703 HG22 ILE A 104      -6.008 -13.050  -9.875  1.00 82.32           H  
ATOM   1704 HG23 ILE A 104      -6.362 -11.647 -10.891  1.00 82.32           H  
ATOM   1705  CD1 ILE A 104      -8.563 -11.292  -7.348  1.00 82.32           C  
ATOM   1706 HD11 ILE A 104      -8.650 -10.213  -7.220  1.00 82.32           H  
ATOM   1707 HD12 ILE A 104      -9.016 -11.772  -6.481  1.00 82.32           H  
ATOM   1708 HD13 ILE A 104      -9.097 -11.554  -8.261  1.00 82.32           H  
ATOM   1709  N   THR A 105      -3.116 -12.125  -9.720  1.00 85.30           N  
ATOM   1710  H   THR A 105      -2.983 -12.637  -8.860  1.00 85.30           H  
ATOM   1711  CA  THR A 105      -2.183 -12.342 -10.829  1.00 85.30           C  
ATOM   1712  HA  THR A 105      -2.652 -12.006 -11.754  1.00 85.30           H  
ATOM   1713  C   THR A 105      -1.858 -13.822 -11.031  1.00 85.30           C  
ATOM   1714  CB  THR A 105      -0.953 -11.449 -10.620  1.00 85.30           C  
ATOM   1715  HB  THR A 105      -1.290 -10.449 -10.347  1.00 85.30           H  
ATOM   1716  O   THR A 105      -2.395 -14.699 -10.349  1.00 85.30           O  
ATOM   1717  CG2 THR A 105      -0.014 -11.956  -9.539  1.00 85.30           C  
ATOM   1718 HG21 THR A 105      -0.551 -12.043  -8.594  1.00 85.30           H  
ATOM   1719 HG22 THR A 105       0.395 -12.927  -9.820  1.00 85.30           H  
ATOM   1720 HG23 THR A 105       0.799 -11.240  -9.422  1.00 85.30           H  
ATOM   1721  OG1 THR A 105      -0.193 -11.337 -11.794  1.00 85.30           O  
ATOM   1722  HG1 THR A 105       0.369 -10.575 -11.640  1.00 85.30           H  
ATOM   1723  N   GLN A 106      -1.003 -14.105 -12.009  1.00 89.56           N  
ATOM   1724  H   GLN A 106      -0.524 -13.319 -12.426  1.00 89.56           H  
ATOM   1725  CA  GLN A 106      -0.613 -15.443 -12.450  1.00 89.56           C  
ATOM   1726  HA  GLN A 106      -1.173 -16.197 -11.897  1.00 89.56           H  
ATOM   1727  C   GLN A 106       0.877 -15.690 -12.204  1.00 89.56           C  
ATOM   1728  CB  GLN A 106      -0.939 -15.594 -13.940  1.00 89.56           C  
ATOM   1729  HB2 GLN A 106      -0.560 -16.554 -14.289  1.00 89.56           H  
ATOM   1730  HB3 GLN A 106      -0.436 -14.802 -14.494  1.00 89.56           H  
ATOM   1731  O   GLN A 106       1.666 -14.746 -12.154  1.00 89.56           O  
ATOM   1732  CG  GLN A 106      -2.444 -15.519 -14.226  1.00 89.56           C  
ATOM   1733  HG2 GLN A 106      -2.967 -16.232 -13.589  1.00 89.56           H  
ATOM   1734  HG3 GLN A 106      -2.818 -14.522 -13.996  1.00 89.56           H  
ATOM   1735  CD  GLN A 106      -2.778 -15.833 -15.678  1.00 89.56           C  
ATOM   1736  NE2 GLN A 106      -3.978 -16.296 -15.950  1.00 89.56           N  
ATOM   1737 HE21 GLN A 106      -4.179 -16.469 -16.925  1.00 89.56           H  
ATOM   1738 HE22 GLN A 106      -4.641 -16.448 -15.204  1.00 89.56           H  
ATOM   1739  OE1 GLN A 106      -1.988 -15.681 -16.596  1.00 89.56           O  
ATOM   1740  N   LEU A 107       1.277 -16.963 -12.102  1.00 95.14           N  
ATOM   1741  H   LEU A 107       0.586 -17.695 -12.179  1.00 95.14           H  
ATOM   1742  CA  LEU A 107       2.647 -17.361 -11.750  1.00 95.14           C  
ATOM   1743  HA  LEU A 107       2.840 -17.030 -10.730  1.00 95.14           H  
ATOM   1744  C   LEU A 107       3.721 -16.731 -12.651  1.00 95.14           C  
ATOM   1745  CB  LEU A 107       2.736 -18.899 -11.813  1.00 95.14           C  
ATOM   1746  HB2 LEU A 107       1.976 -19.329 -11.161  1.00 95.14           H  
ATOM   1747  HB3 LEU A 107       2.522 -19.221 -12.832  1.00 95.14           H  
ATOM   1748  O   LEU A 107       4.765 -16.315 -12.168  1.00 95.14           O  
ATOM   1749  CG  LEU A 107       4.097 -19.484 -11.394  1.00 95.14           C  
ATOM   1750  HG  LEU A 107       4.875 -19.136 -12.073  1.00 95.14           H  
ATOM   1751  CD1 LEU A 107       4.454 -19.085  -9.964  1.00 95.14           C  
ATOM   1752 HD11 LEU A 107       5.347 -19.628  -9.653  1.00 95.14           H  
ATOM   1753 HD12 LEU A 107       3.630 -19.316  -9.288  1.00 95.14           H  
ATOM   1754 HD13 LEU A 107       4.682 -18.020  -9.919  1.00 95.14           H  
ATOM   1755  CD2 LEU A 107       4.034 -21.009 -11.473  1.00 95.14           C  
ATOM   1756 HD21 LEU A 107       3.304 -21.401 -10.764  1.00 95.14           H  
ATOM   1757 HD22 LEU A 107       5.014 -21.423 -11.235  1.00 95.14           H  
ATOM   1758 HD23 LEU A 107       3.771 -21.320 -12.484  1.00 95.14           H  
ATOM   1759  N   ASN A 108       3.447 -16.601 -13.951  1.00 95.35           N  
ATOM   1760  H   ASN A 108       2.515 -16.839 -14.261  1.00 95.35           H  
ATOM   1761  CA  ASN A 108       4.374 -16.045 -14.943  1.00 95.35           C  
ATOM   1762  HA  ASN A 108       5.331 -16.556 -14.830  1.00 95.35           H  
ATOM   1763  C   ASN A 108       4.669 -14.542 -14.775  1.00 95.35           C  
ATOM   1764  CB  ASN A 108       3.829 -16.332 -16.355  1.00 95.35           C  
ATOM   1765  HB2 ASN A 108       3.651 -17.400 -16.472  1.00 95.35           H  
ATOM   1766  HB3 ASN A 108       4.588 -16.036 -17.079  1.00 95.35           H  
ATOM   1767  O   ASN A 108       5.519 -14.013 -15.488  1.00 95.35           O  
ATOM   1768  CG  ASN A 108       2.540 -15.585 -16.670  1.00 95.35           C  
ATOM   1769  ND2 ASN A 108       2.261 -15.322 -17.923  1.00 95.35           N  
ATOM   1770 HD21 ASN A 108       2.898 -15.589 -18.660  1.00 95.35           H  
ATOM   1771 HD22 ASN A 108       1.358 -14.901 -18.089  1.00 95.35           H  
ATOM   1772  OD1 ASN A 108       1.745 -15.259 -15.807  1.00 95.35           O  
ATOM   1773  N   ARG A 109       3.962 -13.848 -13.878  1.00 94.65           N  
ATOM   1774  H   ARG A 109       3.239 -14.337 -13.369  1.00 94.65           H  
ATOM   1775  CA  ARG A 109       4.216 -12.443 -13.516  1.00 94.65           C  
ATOM   1776  HA  ARG A 109       4.871 -11.989 -14.259  1.00 94.65           H  
ATOM   1777  C   ARG A 109       4.955 -12.303 -12.188  1.00 94.65           C  
ATOM   1778  CB  ARG A 109       2.890 -11.672 -13.488  1.00 94.65           C  
ATOM   1779  HB2 ARG A 109       2.236 -12.107 -12.732  1.00 94.65           H  
ATOM   1780  HB3 ARG A 109       3.097 -10.639 -13.210  1.00 94.65           H  
ATOM   1781  O   ARG A 109       5.255 -11.183 -11.778  1.00 94.65           O  
ATOM   1782  CG  ARG A 109       2.187 -11.703 -14.855  1.00 94.65           C  
ATOM   1783  HG2 ARG A 109       1.895 -12.727 -15.089  1.00 94.65           H  
ATOM   1784  HG3 ARG A 109       2.877 -11.355 -15.623  1.00 94.65           H  
ATOM   1785  CD  ARG A 109       0.925 -10.838 -14.884  1.00 94.65           C  
ATOM   1786  HD2 ARG A 109       0.434 -10.969 -15.849  1.00 94.65           H  
ATOM   1787  HD3 ARG A 109       0.224 -11.196 -14.130  1.00 94.65           H  
ATOM   1788  NE  ARG A 109       1.234  -9.417 -14.651  1.00 94.65           N  
ATOM   1789  HE  ARG A 109       1.329  -9.111 -13.693  1.00 94.65           H  
ATOM   1790  NH1 ARG A 109       1.374  -8.718 -16.842  1.00 94.65           N  
ATOM   1791 HH11 ARG A 109       1.092  -9.638 -17.149  1.00 94.65           H  
ATOM   1792 HH12 ARG A 109       1.506  -7.950 -17.484  1.00 94.65           H  
ATOM   1793  NH2 ARG A 109       1.749  -7.297 -15.182  1.00 94.65           N  
ATOM   1794 HH21 ARG A 109       1.918  -7.154 -14.197  1.00 94.65           H  
ATOM   1795 HH22 ARG A 109       1.924  -6.519 -15.803  1.00 94.65           H  
ATOM   1796  CZ  ARG A 109       1.444  -8.490 -15.561  1.00 94.65           C  
ATOM   1797  N   LEU A 110       5.219 -13.423 -11.520  1.00 97.43           N  
ATOM   1798  H   LEU A 110       5.011 -14.307 -11.962  1.00 97.43           H  
ATOM   1799  CA  LEU A 110       5.878 -13.482 -10.227  1.00 97.43           C  
ATOM   1800  HA  LEU A 110       5.843 -12.500  -9.756  1.00 97.43           H  
ATOM   1801  C   LEU A 110       7.334 -13.875 -10.404  1.00 97.43           C  
ATOM   1802  CB  LEU A 110       5.173 -14.488  -9.307  1.00 97.43           C  
ATOM   1803  HB2 LEU A 110       5.369 -15.494  -9.677  1.00 97.43           H  
ATOM   1804  HB3 LEU A 110       5.609 -14.395  -8.312  1.00 97.43           H  
ATOM   1805  O   LEU A 110       7.665 -14.749 -11.197  1.00 97.43           O  
ATOM   1806  CG  LEU A 110       3.658 -14.310  -9.203  1.00 97.43           C  
ATOM   1807  HG  LEU A 110       3.192 -14.526 -10.165  1.00 97.43           H  
ATOM   1808  CD1 LEU A 110       3.085 -15.269  -8.168  1.00 97.43           C  
ATOM   1809 HD11 LEU A 110       3.437 -14.968  -7.181  1.00 97.43           H  
ATOM   1810 HD12 LEU A 110       3.404 -16.288  -8.386  1.00 97.43           H  
ATOM   1811 HD13 LEU A 110       1.996 -15.228  -8.193  1.00 97.43           H  
ATOM   1812  CD2 LEU A 110       3.294 -12.902  -8.767  1.00 97.43           C  
ATOM   1813 HD21 LEU A 110       3.864 -12.613  -7.884  1.00 97.43           H  
ATOM   1814 HD22 LEU A 110       3.474 -12.188  -9.571  1.00 97.43           H  
ATOM   1815 HD23 LEU A 110       2.229 -12.908  -8.533  1.00 97.43           H  
ATOM   1816  N   TYR A 111       8.186 -13.264  -9.604  1.00 98.36           N  
ATOM   1817  H   TYR A 111       7.823 -12.551  -8.989  1.00 98.36           H  
ATOM   1818  CA  TYR A 111       9.622 -13.453  -9.573  1.00 98.36           C  
ATOM   1819  HA  TYR A 111       9.893 -14.295 -10.210  1.00 98.36           H  
ATOM   1820  C   TYR A 111      10.028 -13.750  -8.126  1.00 98.36           C  
ATOM   1821  CB  TYR A 111      10.313 -12.193 -10.114  1.00 98.36           C  
ATOM   1822  HB2 TYR A 111      11.393 -12.303 -10.015  1.00 98.36           H  
ATOM   1823  HB3 TYR A 111      10.012 -11.343  -9.502  1.00 98.36           H  
ATOM   1824  O   TYR A 111       9.386 -13.255  -7.185  1.00 98.36           O  
ATOM   1825  CG  TYR A 111       9.977 -11.855 -11.552  1.00 98.36           C  
ATOM   1826  CD1 TYR A 111      10.888 -12.161 -12.577  1.00 98.36           C  
ATOM   1827  HD1 TYR A 111      11.831 -12.634 -12.343  1.00 98.36           H  
ATOM   1828  CD2 TYR A 111       8.753 -11.229 -11.865  1.00 98.36           C  
ATOM   1829  HD2 TYR A 111       8.051 -10.985 -11.081  1.00 98.36           H  
ATOM   1830  CE1 TYR A 111      10.583 -11.840 -13.912  1.00 98.36           C  
ATOM   1831  HE1 TYR A 111      11.301 -12.055 -14.689  1.00 98.36           H  
ATOM   1832  CE2 TYR A 111       8.429 -10.941 -13.202  1.00 98.36           C  
ATOM   1833  HE2 TYR A 111       7.480 -10.491 -13.452  1.00 98.36           H  
ATOM   1834  OH  TYR A 111       9.065 -10.932 -15.523  1.00 98.36           O  
ATOM   1835  HH  TYR A 111       9.827 -11.165 -16.058  1.00 98.36           H  
ATOM   1836  CZ  TYR A 111       9.352 -11.228 -14.227  1.00 98.36           C  
ATOM   1837  N   PRO A 112      11.073 -14.565  -7.909  1.00 98.26           N  
ATOM   1838  CA  PRO A 112      11.594 -14.779  -6.567  1.00 98.26           C  
ATOM   1839  HA  PRO A 112      10.828 -15.234  -5.939  1.00 98.26           H  
ATOM   1840  C   PRO A 112      12.002 -13.437  -5.952  1.00 98.26           C  
ATOM   1841  CB  PRO A 112      12.768 -15.749  -6.731  1.00 98.26           C  
ATOM   1842  HB2 PRO A 112      13.583 -15.527  -6.042  1.00 98.26           H  
ATOM   1843  HB3 PRO A 112      12.415 -16.768  -6.577  1.00 98.26           H  
ATOM   1844  O   PRO A 112      12.520 -12.569  -6.643  1.00 98.26           O  
ATOM   1845  CG  PRO A 112      13.204 -15.583  -8.189  1.00 98.26           C  
ATOM   1846  HG2 PRO A 112      13.938 -14.781  -8.265  1.00 98.26           H  
ATOM   1847  HG3 PRO A 112      13.614 -16.507  -8.596  1.00 98.26           H  
ATOM   1848  CD  PRO A 112      11.931 -15.169  -8.919  1.00 98.26           C  
ATOM   1849  HD2 PRO A 112      11.441 -16.044  -9.345  1.00 98.26           H  
ATOM   1850  HD3 PRO A 112      12.181 -14.459  -9.708  1.00 98.26           H  
ATOM   1851  N   CYS A 113      11.763 -13.242  -4.657  1.00 98.46           N  
ATOM   1852  H   CYS A 113      11.344 -13.977  -4.106  1.00 98.46           H  
ATOM   1853  CA  CYS A 113      12.306 -12.087  -3.950  1.00 98.46           C  
ATOM   1854  HA  CYS A 113      12.479 -11.277  -4.658  1.00 98.46           H  
ATOM   1855  C   CYS A 113      13.630 -12.495  -3.290  1.00 98.46           C  
ATOM   1856  CB  CYS A 113      11.287 -11.573  -2.934  1.00 98.46           C  
ATOM   1857  HB2 CYS A 113      10.309 -11.474  -3.405  1.00 98.46           H  
ATOM   1858  HB3 CYS A 113      11.219 -12.269  -2.098  1.00 98.46           H  
ATOM   1859  O   CYS A 113      13.631 -13.442  -2.500  1.00 98.46           O  
ATOM   1860  SG  CYS A 113      11.809  -9.948  -2.330  1.00 98.46           S  
ATOM   1861  HG  CYS A 113      11.704  -9.286  -3.485  1.00 98.46           H  
ATOM   1862  N   PRO A 114      14.759 -11.832  -3.594  1.00 97.92           N  
ATOM   1863  CA  PRO A 114      16.000 -12.028  -2.859  1.00 97.92           C  
ATOM   1864  HA  PRO A 114      16.343 -13.053  -2.994  1.00 97.92           H  
ATOM   1865  C   PRO A 114      15.798 -11.720  -1.379  1.00 97.92           C  
ATOM   1866  CB  PRO A 114      17.002 -11.045  -3.466  1.00 97.92           C  
ATOM   1867  HB2 PRO A 114      18.012 -11.455  -3.491  1.00 97.92           H  
ATOM   1868  HB3 PRO A 114      16.975 -10.104  -2.916  1.00 97.92           H  
ATOM   1869  O   PRO A 114      15.107 -10.762  -1.044  1.00 97.92           O  
ATOM   1870  CG  PRO A 114      16.455 -10.796  -4.862  1.00 97.92           C  
ATOM   1871  HG2 PRO A 114      16.768 -11.614  -5.511  1.00 97.92           H  
ATOM   1872  HG3 PRO A 114      16.771  -9.830  -5.256  1.00 97.92           H  
ATOM   1873  CD  PRO A 114      14.946 -10.857  -4.649  1.00 97.92           C  
ATOM   1874  HD2 PRO A 114      14.446 -11.170  -5.565  1.00 97.92           H  
ATOM   1875  HD3 PRO A 114      14.568  -9.890  -4.319  1.00 97.92           H  
ATOM   1876  N   GLU A 115      16.467 -12.462  -0.495  1.00 97.52           N  
ATOM   1877  H   GLU A 115      16.944 -13.292  -0.817  1.00 97.52           H  
ATOM   1878  CA  GLU A 115      16.267 -12.308   0.953  1.00 97.52           C  
ATOM   1879  HA  GLU A 115      15.237 -12.580   1.183  1.00 97.52           H  
ATOM   1880  C   GLU A 115      16.471 -10.863   1.428  1.00 97.52           C  
ATOM   1881  CB  GLU A 115      17.207 -13.267   1.703  1.00 97.52           C  
ATOM   1882  HB2 GLU A 115      17.041 -14.281   1.338  1.00 97.52           H  
ATOM   1883  HB3 GLU A 115      18.241 -13.001   1.484  1.00 97.52           H  
ATOM   1884  O   GLU A 115      15.672 -10.358   2.204  1.00 97.52           O  
ATOM   1885  CG  GLU A 115      17.003 -13.247   3.230  1.00 97.52           C  
ATOM   1886  HG2 GLU A 115      17.640 -14.013   3.673  1.00 97.52           H  
ATOM   1887  HG3 GLU A 115      17.337 -12.283   3.615  1.00 97.52           H  
ATOM   1888  CD  GLU A 115      15.542 -13.502   3.638  1.00 97.52           C  
ATOM   1889  OE1 GLU A 115      15.046 -12.800   4.553  1.00 97.52           O  
ATOM   1890  OE2 GLU A 115      14.912 -14.364   2.987  1.00 97.52           O  
ATOM   1891  N   HIS A 116      17.465 -10.149   0.889  1.00 97.61           N  
ATOM   1892  H   HIS A 116      18.054 -10.597   0.202  1.00 97.61           H  
ATOM   1893  CA  HIS A 116      17.733  -8.751   1.248  1.00 97.61           C  
ATOM   1894  HA  HIS A 116      17.806  -8.695   2.334  1.00 97.61           H  
ATOM   1895  C   HIS A 116      16.623  -7.764   0.836  1.00 97.61           C  
ATOM   1896  CB  HIS A 116      19.086  -8.325   0.660  1.00 97.61           C  
ATOM   1897  HB2 HIS A 116      19.847  -9.051   0.944  1.00 97.61           H  
ATOM   1898  HB3 HIS A 116      19.364  -7.370   1.107  1.00 97.61           H  
ATOM   1899  O   HIS A 116      16.580  -6.656   1.362  1.00 97.61           O  
ATOM   1900  CG  HIS A 116      19.090  -8.160  -0.842  1.00 97.61           C  
ATOM   1901  CD2 HIS A 116      18.919  -6.989  -1.533  1.00 97.61           C  
ATOM   1902  HD2 HIS A 116      18.733  -6.016  -1.104  1.00 97.61           H  
ATOM   1903  ND1 HIS A 116      19.306  -9.151  -1.776  1.00 97.61           N  
ATOM   1904  HD1 HIS A 116      19.544 -10.113  -1.583  1.00 97.61           H  
ATOM   1905  CE1 HIS A 116      19.259  -8.590  -2.996  1.00 97.61           C  
ATOM   1906  HE1 HIS A 116      19.414  -9.107  -3.931  1.00 97.61           H  
ATOM   1907  NE2 HIS A 116      19.035  -7.277  -2.897  1.00 97.61           N  
ATOM   1908  N   LEU A 117      15.735  -8.153  -0.087  1.00 97.55           N  
ATOM   1909  H   LEU A 117      15.806  -9.094  -0.446  1.00 97.55           H  
ATOM   1910  CA  LEU A 117      14.557  -7.382  -0.493  1.00 97.55           C  
ATOM   1911  HA  LEU A 117      14.666  -6.352  -0.152  1.00 97.55           H  
ATOM   1912  C   LEU A 117      13.267  -7.898   0.154  1.00 97.55           C  
ATOM   1913  CB  LEU A 117      14.424  -7.378  -2.031  1.00 97.55           C  
ATOM   1914  HB2 LEU A 117      13.509  -6.848  -2.298  1.00 97.55           H  
ATOM   1915  HB3 LEU A 117      14.325  -8.409  -2.371  1.00 97.55           H  
ATOM   1916  O   LEU A 117      12.242  -7.226   0.045  1.00 97.55           O  
ATOM   1917  CG  LEU A 117      15.589  -6.730  -2.793  1.00 97.55           C  
ATOM   1918  HG  LEU A 117      16.483  -7.322  -2.597  1.00 97.55           H  
ATOM   1919  CD1 LEU A 117      15.326  -6.760  -4.299  1.00 97.55           C  
ATOM   1920 HD11 LEU A 117      14.441  -6.170  -4.538  1.00 97.55           H  
ATOM   1921 HD12 LEU A 117      16.182  -6.335  -4.824  1.00 97.55           H  
ATOM   1922 HD13 LEU A 117      15.186  -7.786  -4.639  1.00 97.55           H  
ATOM   1923  CD2 LEU A 117      15.831  -5.277  -2.379  1.00 97.55           C  
ATOM   1924 HD21 LEU A 117      16.630  -4.853  -2.987  1.00 97.55           H  
ATOM   1925 HD22 LEU A 117      14.927  -4.684  -2.519  1.00 97.55           H  
ATOM   1926 HD23 LEU A 117      16.146  -5.225  -1.337  1.00 97.55           H  
ATOM   1927  N   SER A 118      13.286  -9.050   0.832  1.00 97.77           N  
ATOM   1928  H   SER A 118      14.162  -9.545   0.917  1.00 97.77           H  
ATOM   1929  CA  SER A 118      12.114  -9.590   1.527  1.00 97.77           C  
ATOM   1930  HA  SER A 118      11.328  -9.763   0.793  1.00 97.77           H  
ATOM   1931  C   SER A 118      11.604  -8.610   2.584  1.00 97.77           C  
ATOM   1932  CB  SER A 118      12.450 -10.927   2.191  1.00 97.77           C  
ATOM   1933  HB2 SER A 118      12.762 -11.649   1.435  1.00 97.77           H  
ATOM   1934  HB3 SER A 118      13.264 -10.782   2.900  1.00 97.77           H  
ATOM   1935  O   SER A 118      12.390  -7.898   3.211  1.00 97.77           O  
ATOM   1936  OG  SER A 118      11.321 -11.420   2.890  1.00 97.77           O  
ATOM   1937  HG  SER A 118      11.664 -11.868   3.667  1.00 97.77           H  
ATOM   1938  N   VAL A 119      10.294  -8.603   2.847  1.00 96.72           N  
ATOM   1939  H   VAL A 119       9.701  -9.256   2.355  1.00 96.72           H  
ATOM   1940  CA  VAL A 119       9.690  -7.727   3.867  1.00 96.72           C  
ATOM   1941  HA  VAL A 119       9.968  -6.703   3.618  1.00 96.72           H  
ATOM   1942  C   VAL A 119      10.224  -7.999   5.283  1.00 96.72           C  
ATOM   1943  CB  VAL A 119       8.156  -7.834   3.802  1.00 96.72           C  
ATOM   1944  HB  VAL A 119       7.872  -7.913   2.752  1.00 96.72           H  
ATOM   1945  O   VAL A 119      10.170  -7.125   6.144  1.00 96.72           O  
ATOM   1946  CG1 VAL A 119       7.588  -9.064   4.522  1.00 96.72           C  
ATOM   1947 HG11 VAL A 119       8.103  -9.965   4.190  1.00 96.72           H  
ATOM   1948 HG12 VAL A 119       7.702  -8.963   5.601  1.00 96.72           H  
ATOM   1949 HG13 VAL A 119       6.528  -9.162   4.289  1.00 96.72           H  
ATOM   1950  CG2 VAL A 119       7.499  -6.567   4.349  1.00 96.72           C  
ATOM   1951 HG21 VAL A 119       6.419  -6.636   4.222  1.00 96.72           H  
ATOM   1952 HG22 VAL A 119       7.743  -6.442   5.404  1.00 96.72           H  
ATOM   1953 HG23 VAL A 119       7.861  -5.699   3.798  1.00 96.72           H  
ATOM   1954  N   THR A 120      10.774  -9.196   5.514  1.00 95.32           N  
ATOM   1955  H   THR A 120      10.804  -9.858   4.751  1.00 95.32           H  
ATOM   1956  CA  THR A 120      11.438  -9.603   6.763  1.00 95.32           C  
ATOM   1957  HA  THR A 120      10.817  -9.317   7.612  1.00 95.32           H  
ATOM   1958  C   THR A 120      12.796  -8.936   6.962  1.00 95.32           C  
ATOM   1959  CB  THR A 120      11.643 -11.129   6.788  1.00 95.32           C  
ATOM   1960  HB  THR A 120      12.296 -11.402   7.618  1.00 95.32           H  
ATOM   1961  O   THR A 120      13.169  -8.647   8.096  1.00 95.32           O  
ATOM   1962  CG2 THR A 120      10.299 -11.840   6.959  1.00 95.32           C  
ATOM   1963 HG21 THR A 120       9.643 -11.621   6.117  1.00 95.32           H  
ATOM   1964 HG22 THR A 120       9.824 -11.512   7.884  1.00 95.32           H  
ATOM   1965 HG23 THR A 120      10.466 -12.916   7.010  1.00 95.32           H  
ATOM   1966  OG1 THR A 120      12.201 -11.587   5.567  1.00 95.32           O  
ATOM   1967  HG1 THR A 120      13.068 -11.973   5.716  1.00 95.32           H  
ATOM   1968  N   SER A 121      13.522  -8.676   5.873  1.00 96.90           N  
ATOM   1969  H   SER A 121      13.137  -8.936   4.976  1.00 96.90           H  
ATOM   1970  CA  SER A 121      14.859  -8.068   5.893  1.00 96.90           C  
ATOM   1971  HA  SER A 121      15.314  -8.211   6.873  1.00 96.90           H  
ATOM   1972  C   SER A 121      14.827  -6.563   5.615  1.00 96.90           C  
ATOM   1973  CB  SER A 121      15.742  -8.768   4.860  1.00 96.90           C  
ATOM   1974  HB2 SER A 121      15.226  -8.771   3.899  1.00 96.90           H  
ATOM   1975  HB3 SER A 121      16.678  -8.219   4.755  1.00 96.90           H  
ATOM   1976  O   SER A 121      15.673  -5.818   6.107  1.00 96.90           O  
ATOM   1977  OG  SER A 121      16.037 -10.088   5.283  1.00 96.90           O  
ATOM   1978  HG  SER A 121      15.564 -10.738   4.759  1.00 96.90           H  
ATOM   1979  N   LEU A 122      13.837  -6.100   4.850  1.00 96.83           N  
ATOM   1980  H   LEU A 122      13.206  -6.777   4.446  1.00 96.83           H  
ATOM   1981  CA  LEU A 122      13.658  -4.711   4.447  1.00 96.83           C  
ATOM   1982  HA  LEU A 122      14.268  -4.072   5.087  1.00 96.83           H  
ATOM   1983  C   LEU A 122      12.191  -4.318   4.638  1.00 96.83           C  
ATOM   1984  CB  LEU A 122      14.168  -4.578   3.002  1.00 96.83           C  
ATOM   1985  HB2 LEU A 122      15.206  -4.910   2.991  1.00 96.83           H  
ATOM   1986  HB3 LEU A 122      13.612  -5.265   2.365  1.00 96.83           H  
ATOM   1987  O   LEU A 122      11.356  -4.515   3.754  1.00 96.83           O  
ATOM   1988  CG  LEU A 122      14.115  -3.164   2.395  1.00 96.83           C  
ATOM   1989  HG  LEU A 122      13.085  -2.811   2.346  1.00 96.83           H  
ATOM   1990  CD1 LEU A 122      14.938  -2.159   3.207  1.00 96.83           C  
ATOM   1991 HD11 LEU A 122      14.946  -1.198   2.693  1.00 96.83           H  
ATOM   1992 HD12 LEU A 122      14.490  -2.017   4.190  1.00 96.83           H  
ATOM   1993 HD13 LEU A 122      15.961  -2.521   3.312  1.00 96.83           H  
ATOM   1994  CD2 LEU A 122      14.681  -3.244   0.976  1.00 96.83           C  
ATOM   1995 HD21 LEU A 122      13.967  -3.739   0.318  1.00 96.83           H  
ATOM   1996 HD22 LEU A 122      15.611  -3.811   0.974  1.00 96.83           H  
ATOM   1997 HD23 LEU A 122      14.909  -2.253   0.581  1.00 96.83           H  
ATOM   1998  N   ALA A 123      11.876  -3.774   5.811  1.00 95.62           N  
ATOM   1999  H   ALA A 123      12.604  -3.682   6.505  1.00 95.62           H  
ATOM   2000  CA  ALA A 123      10.513  -3.407   6.185  1.00 95.62           C  
ATOM   2001  HA  ALA A 123       9.906  -4.312   6.167  1.00 95.62           H  
ATOM   2002  C   ALA A 123       9.877  -2.394   5.213  1.00 95.62           C  
ATOM   2003  CB  ALA A 123      10.530  -2.869   7.621  1.00 95.62           C  
ATOM   2004  HB1 ALA A 123      10.942  -3.621   8.295  1.00 95.62           H  
ATOM   2005  HB2 ALA A 123      11.134  -1.963   7.671  1.00 95.62           H  
ATOM   2006  HB3 ALA A 123       9.514  -2.632   7.937  1.00 95.62           H  
ATOM   2007  O   ALA A 123      10.567  -1.610   4.555  1.00 95.62           O  
ATOM   2008  N   SER A 124       8.543  -2.387   5.147  1.00 95.83           N  
ATOM   2009  H   SER A 124       8.025  -3.020   5.740  1.00 95.83           H  
ATOM   2010  CA  SER A 124       7.810  -1.315   4.468  1.00 95.83           C  
ATOM   2011  HA  SER A 124       8.204  -1.211   3.457  1.00 95.83           H  
ATOM   2012  C   SER A 124       8.006   0.009   5.210  1.00 95.83           C  
ATOM   2013  CB  SER A 124       6.317  -1.642   4.367  1.00 95.83           C  
ATOM   2014  HB2 SER A 124       5.863  -1.610   5.357  1.00 95.83           H  
ATOM   2015  HB3 SER A 124       6.196  -2.647   3.962  1.00 95.83           H  
ATOM   2016  O   SER A 124       8.063   0.042   6.440  1.00 95.83           O  
ATOM   2017  OG  SER A 124       5.677  -0.707   3.514  1.00 95.83           O  
ATOM   2018  HG  SER A 124       5.159  -1.187   2.864  1.00 95.83           H  
ATOM   2019  N   LEU A 125       8.070   1.111   4.465  1.00 95.76           N  
ATOM   2020  H   LEU A 125       8.020   1.004   3.461  1.00 95.76           H  
ATOM   2021  CA  LEU A 125       8.046   2.470   5.020  1.00 95.76           C  
ATOM   2022  HA  LEU A 125       8.399   2.450   6.051  1.00 95.76           H  
ATOM   2023  C   LEU A 125       6.628   3.052   5.072  1.00 95.76           C  
ATOM   2024  CB  LEU A 125       8.981   3.368   4.197  1.00 95.76           C  
ATOM   2025  HB2 LEU A 125       8.930   4.383   4.590  1.00 95.76           H  
ATOM   2026  HB3 LEU A 125       8.619   3.390   3.170  1.00 95.76           H  
ATOM   2027  O   LEU A 125       6.428   4.145   5.601  1.00 95.76           O  
ATOM   2028  CG  LEU A 125      10.449   2.911   4.204  1.00 95.76           C  
ATOM   2029  HG  LEU A 125      10.523   1.892   3.824  1.00 95.76           H  
ATOM   2030  CD1 LEU A 125      11.247   3.815   3.275  1.00 95.76           C  
ATOM   2031 HD11 LEU A 125      10.798   3.786   2.282  1.00 95.76           H  
ATOM   2032 HD12 LEU A 125      12.267   3.438   3.199  1.00 95.76           H  
ATOM   2033 HD13 LEU A 125      11.247   4.842   3.641  1.00 95.76           H  
ATOM   2034  CD2 LEU A 125      11.081   2.971   5.596  1.00 95.76           C  
ATOM   2035 HD21 LEU A 125      12.138   2.714   5.527  1.00 95.76           H  
ATOM   2036 HD22 LEU A 125      10.972   3.972   6.015  1.00 95.76           H  
ATOM   2037 HD23 LEU A 125      10.599   2.245   6.250  1.00 95.76           H  
ATOM   2038  N   THR A 126       5.659   2.329   4.513  1.00 95.47           N  
ATOM   2039  H   THR A 126       5.894   1.432   4.112  1.00 95.47           H  
ATOM   2040  CA  THR A 126       4.281   2.779   4.367  1.00 95.47           C  
ATOM   2041  HA  THR A 126       4.259   3.868   4.403  1.00 95.47           H  
ATOM   2042  C   THR A 126       3.428   2.227   5.500  1.00 95.47           C  
ATOM   2043  CB  THR A 126       3.719   2.356   3.007  1.00 95.47           C  
ATOM   2044  HB  THR A 126       3.640   1.270   2.965  1.00 95.47           H  
ATOM   2045  O   THR A 126       3.293   1.010   5.657  1.00 95.47           O  
ATOM   2046  CG2 THR A 126       2.354   2.969   2.740  1.00 95.47           C  
ATOM   2047 HG21 THR A 126       2.014   2.644   1.757  1.00 95.47           H  
ATOM   2048 HG22 THR A 126       1.637   2.642   3.493  1.00 95.47           H  
ATOM   2049 HG23 THR A 126       2.421   4.057   2.751  1.00 95.47           H  
ATOM   2050  OG1 THR A 126       4.567   2.784   1.969  1.00 95.47           O  
ATOM   2051  HG1 THR A 126       4.149   2.520   1.146  1.00 95.47           H  
ATOM   2052  N   SER A 127       2.816   3.122   6.263  1.00 97.73           N  
ATOM   2053  H   SER A 127       2.940   4.096   6.025  1.00 97.73           H  
ATOM   2054  CA  SER A 127       1.839   2.822   7.304  1.00 97.73           C  
ATOM   2055  HA  SER A 127       2.103   1.880   7.785  1.00 97.73           H  
ATOM   2056  C   SER A 127       0.429   2.700   6.733  1.00 97.73           C  
ATOM   2057  CB  SER A 127       1.857   3.910   8.369  1.00 97.73           C  
ATOM   2058  HB2 SER A 127       1.066   3.706   9.091  1.00 97.73           H  
ATOM   2059  HB3 SER A 127       1.666   4.877   7.902  1.00 97.73           H  
ATOM   2060  O   SER A 127       0.093   3.344   5.740  1.00 97.73           O  
ATOM   2061  OG  SER A 127       3.102   3.946   9.035  1.00 97.73           O  
ATOM   2062  HG  SER A 127       3.103   3.301   9.746  1.00 97.73           H  
ATOM   2063  N   HIS A 128      -0.407   1.896   7.388  1.00 96.00           N  
ATOM   2064  H   HIS A 128      -0.080   1.481   8.249  1.00 96.00           H  
ATOM   2065  CA  HIS A 128      -1.825   1.729   7.058  1.00 96.00           C  
ATOM   2066  HA  HIS A 128      -2.043   2.194   6.097  1.00 96.00           H  
ATOM   2067  C   HIS A 128      -2.679   2.419   8.122  1.00 96.00           C  
ATOM   2068  CB  HIS A 128      -2.131   0.230   6.933  1.00 96.00           C  
ATOM   2069  HB2 HIS A 128      -1.796  -0.267   7.843  1.00 96.00           H  
ATOM   2070  HB3 HIS A 128      -1.549  -0.174   6.104  1.00 96.00           H  
ATOM   2071  O   HIS A 128      -2.518   2.155   9.312  1.00 96.00           O  
ATOM   2072  CG  HIS A 128      -3.577  -0.145   6.722  1.00 96.00           C  
ATOM   2073  CD2 HIS A 128      -4.576   0.642   6.228  1.00 96.00           C  
ATOM   2074  HD2 HIS A 128      -4.494   1.653   5.860  1.00 96.00           H  
ATOM   2075  ND1 HIS A 128      -4.123  -1.361   7.127  1.00 96.00           N  
ATOM   2076  CE1 HIS A 128      -5.445  -1.255   6.945  1.00 96.00           C  
ATOM   2077  HE1 HIS A 128      -6.172  -1.997   7.240  1.00 96.00           H  
ATOM   2078  NE2 HIS A 128      -5.739  -0.066   6.408  1.00 96.00           N  
ATOM   2079  HE2 HIS A 128      -6.678   0.292   6.301  1.00 96.00           H  
ATOM   2080  N   VAL A 129      -3.573   3.306   7.700  1.00 97.61           N  
ATOM   2081  H   VAL A 129      -3.658   3.463   6.706  1.00 97.61           H  
ATOM   2082  CA  VAL A 129      -4.503   4.053   8.552  1.00 97.61           C  
ATOM   2083  HA  VAL A 129      -4.545   3.583   9.535  1.00 97.61           H  
ATOM   2084  C   VAL A 129      -5.921   3.999   7.987  1.00 97.61           C  
ATOM   2085  CB  VAL A 129      -4.038   5.510   8.755  1.00 97.61           C  
ATOM   2086  HB  VAL A 129      -4.729   5.997   9.443  1.00 97.61           H  
ATOM   2087  O   VAL A 129      -6.145   3.552   6.859  1.00 97.61           O  
ATOM   2088  CG1 VAL A 129      -2.654   5.550   9.407  1.00 97.61           C  
ATOM   2089 HG11 VAL A 129      -1.891   5.214   8.704  1.00 97.61           H  
ATOM   2090 HG12 VAL A 129      -2.430   6.568   9.725  1.00 97.61           H  
ATOM   2091 HG13 VAL A 129      -2.649   4.902  10.283  1.00 97.61           H  
ATOM   2092  CG2 VAL A 129      -3.995   6.339   7.466  1.00 97.61           C  
ATOM   2093 HG21 VAL A 129      -3.396   5.839   6.705  1.00 97.61           H  
ATOM   2094 HG22 VAL A 129      -3.560   7.318   7.667  1.00 97.61           H  
ATOM   2095 HG23 VAL A 129      -5.009   6.487   7.096  1.00 97.61           H  
ATOM   2096  N   GLN A 130      -6.873   4.469   8.785  1.00 96.66           N  
ATOM   2097  H   GLN A 130      -6.621   4.815   9.700  1.00 96.66           H  
ATOM   2098  CA  GLN A 130      -8.270   4.629   8.409  1.00 96.66           C  
ATOM   2099  HA  GLN A 130      -8.402   4.346   7.365  1.00 96.66           H  
ATOM   2100  C   GLN A 130      -8.656   6.099   8.575  1.00 96.66           C  
ATOM   2101  CB  GLN A 130      -9.158   3.725   9.274  1.00 96.66           C  
ATOM   2102  HB2 GLN A 130     -10.177   3.783   8.892  1.00 96.66           H  
ATOM   2103  HB3 GLN A 130      -9.145   4.089  10.301  1.00 96.66           H  
ATOM   2104  O   GLN A 130      -8.277   6.730   9.562  1.00 96.66           O  
ATOM   2105  CG  GLN A 130      -8.691   2.261   9.290  1.00 96.66           C  
ATOM   2106  HG2 GLN A 130      -7.745   2.193   9.828  1.00 96.66           H  
ATOM   2107  HG3 GLN A 130      -8.518   1.917   8.271  1.00 96.66           H  
ATOM   2108  CD  GLN A 130      -9.679   1.316   9.961  1.00 96.66           C  
ATOM   2109  NE2 GLN A 130      -9.250   0.127  10.312  1.00 96.66           N  
ATOM   2110 HE21 GLN A 130      -8.287  -0.134  10.152  1.00 96.66           H  
ATOM   2111 HE22 GLN A 130      -9.952  -0.498  10.682  1.00 96.66           H  
ATOM   2112  OE1 GLN A 130     -10.840   1.607  10.188  1.00 96.66           O  
ATOM   2113  N   LEU A 131      -9.395   6.669   7.630  1.00 97.80           N  
ATOM   2114  H   LEU A 131      -9.748   6.092   6.880  1.00 97.80           H  
ATOM   2115  CA  LEU A 131      -9.952   8.004   7.803  1.00 97.80           C  
ATOM   2116  HA  LEU A 131      -9.167   8.670   8.161  1.00 97.80           H  
ATOM   2117  C   LEU A 131     -11.037   7.957   8.872  1.00 97.80           C  
ATOM   2118  CB  LEU A 131     -10.504   8.563   6.484  1.00 97.80           C  
ATOM   2119  HB2 LEU A 131     -10.909   9.557   6.673  1.00 97.80           H  
ATOM   2120  HB3 LEU A 131     -11.323   7.925   6.153  1.00 97.80           H  
ATOM   2121  O   LEU A 131     -11.923   7.108   8.839  1.00 97.80           O  
ATOM   2122  CG  LEU A 131      -9.470   8.652   5.358  1.00 97.80           C  
ATOM   2123  HG  LEU A 131      -9.169   7.636   5.100  1.00 97.80           H  
ATOM   2124  CD1 LEU A 131     -10.109   9.292   4.132  1.00 97.80           C  
ATOM   2125 HD11 LEU A 131     -10.417  10.309   4.372  1.00 97.80           H  
ATOM   2126 HD12 LEU A 131      -9.397   9.306   3.306  1.00 97.80           H  
ATOM   2127 HD13 LEU A 131     -10.983   8.715   3.831  1.00 97.80           H  
ATOM   2128  CD2 LEU A 131      -8.230   9.471   5.731  1.00 97.80           C  
ATOM   2129 HD21 LEU A 131      -7.582   9.562   4.859  1.00 97.80           H  
ATOM   2130 HD22 LEU A 131      -8.526  10.463   6.070  1.00 97.80           H  
ATOM   2131 HD23 LEU A 131      -7.672   8.965   6.519  1.00 97.80           H  
ATOM   2132  N   ASP A 132     -10.973   8.897   9.804  1.00 98.13           N  
ATOM   2133  H   ASP A 132     -10.189   9.533   9.805  1.00 98.13           H  
ATOM   2134  CA  ASP A 132     -12.060   9.153  10.733  1.00 98.13           C  
ATOM   2135  HA  ASP A 132     -12.438   8.207  11.122  1.00 98.13           H  
ATOM   2136  C   ASP A 132     -13.195   9.857   9.989  1.00 98.13           C  
ATOM   2137  CB  ASP A 132     -11.517   9.969  11.900  1.00 98.13           C  
ATOM   2138  HB2 ASP A 132     -10.609   9.488  12.263  1.00 98.13           H  
ATOM   2139  HB3 ASP A 132     -11.245  10.967  11.555  1.00 98.13           H  
ATOM   2140  O   ASP A 132     -13.127  11.058   9.713  1.00 98.13           O  
ATOM   2141  CG  ASP A 132     -12.500  10.077  13.063  1.00 98.13           C  
ATOM   2142  OD1 ASP A 132     -13.537   9.383  13.061  1.00 98.13           O  
ATOM   2143  OD2 ASP A 132     -12.134  10.826  13.998  1.00 98.13           O  
ATOM   2144  N   THR A 133     -14.166   9.065   9.551  1.00 96.75           N  
ATOM   2145  H   THR A 133     -14.104   8.079   9.761  1.00 96.75           H  
ATOM   2146  CA  THR A 133     -15.333   9.496   8.788  1.00 96.75           C  
ATOM   2147  HA  THR A 133     -15.685  10.442   9.199  1.00 96.75           H  
ATOM   2148  C   THR A 133     -16.452   8.465   8.924  1.00 96.75           C  
ATOM   2149  CB  THR A 133     -14.970   9.731   7.313  1.00 96.75           C  
ATOM   2150  HB  THR A 133     -14.182  10.481   7.259  1.00 96.75           H  
ATOM   2151  O   THR A 133     -16.225   7.316   9.302  1.00 96.75           O  
ATOM   2152  CG2 THR A 133     -14.500   8.487   6.557  1.00 96.75           C  
ATOM   2153 HG21 THR A 133     -13.621   8.066   7.045  1.00 96.75           H  
ATOM   2154 HG22 THR A 133     -14.236   8.768   5.537  1.00 96.75           H  
ATOM   2155 HG23 THR A 133     -15.284   7.730   6.530  1.00 96.75           H  
ATOM   2156  OG1 THR A 133     -16.098  10.232   6.645  1.00 96.75           O  
ATOM   2157  HG1 THR A 133     -16.251  11.105   7.013  1.00 96.75           H  
ATOM   2158  N   THR A 134     -17.678   8.870   8.602  1.00 94.35           N  
ATOM   2159  H   THR A 134     -17.763   9.805   8.230  1.00 94.35           H  
ATOM   2160  CA  THR A 134     -18.848   7.977   8.545  1.00 94.35           C  
ATOM   2161  HA  THR A 134     -18.652   7.101   9.162  1.00 94.35           H  
ATOM   2162  C   THR A 134     -19.127   7.434   7.141  1.00 94.35           C  
ATOM   2163  CB  THR A 134     -20.096   8.661   9.114  1.00 94.35           C  
ATOM   2164  HB  THR A 134     -20.945   7.984   9.026  1.00 94.35           H  
ATOM   2165  O   THR A 134     -20.065   6.657   6.961  1.00 94.35           O  
ATOM   2166  CG2 THR A 134     -19.928   9.032  10.588  1.00 94.35           C  
ATOM   2167 HG21 THR A 134     -19.114   9.745  10.717  1.00 94.35           H  
ATOM   2168 HG22 THR A 134     -20.854   9.474  10.955  1.00 94.35           H  
ATOM   2169 HG23 THR A 134     -19.709   8.134  11.166  1.00 94.35           H  
ATOM   2170  OG1 THR A 134     -20.387   9.852   8.419  1.00 94.35           O  
ATOM   2171  HG1 THR A 134     -19.736  10.513   8.666  1.00 94.35           H  
ATOM   2172  N   VAL A 135     -18.325   7.825   6.143  1.00 93.46           N  
ATOM   2173  H   VAL A 135     -17.564   8.453   6.358  1.00 93.46           H  
ATOM   2174  CA  VAL A 135     -18.436   7.325   4.766  1.00 93.46           C  
ATOM   2175  HA  VAL A 135     -19.444   7.529   4.406  1.00 93.46           H  
ATOM   2176  C   VAL A 135     -18.218   5.811   4.739  1.00 93.46           C  
ATOM   2177  CB  VAL A 135     -17.439   8.052   3.842  1.00 93.46           C  
ATOM   2178  HB  VAL A 135     -16.444   8.015   4.286  1.00 93.46           H  
ATOM   2179  O   VAL A 135     -17.221   5.317   5.251  1.00 93.46           O  
ATOM   2180  CG1 VAL A 135     -17.363   7.439   2.438  1.00 93.46           C  
ATOM   2181 HG11 VAL A 135     -16.691   8.033   1.818  1.00 93.46           H  
ATOM   2182 HG12 VAL A 135     -16.961   6.427   2.484  1.00 93.46           H  
ATOM   2183 HG13 VAL A 135     -18.349   7.418   1.973  1.00 93.46           H  
ATOM   2184  CG2 VAL A 135     -17.848   9.521   3.682  1.00 93.46           C  
ATOM   2185 HG21 VAL A 135     -17.125  10.040   3.053  1.00 93.46           H  
ATOM   2186 HG22 VAL A 135     -17.870  10.008   4.657  1.00 93.46           H  
ATOM   2187 HG23 VAL A 135     -18.837   9.589   3.229  1.00 93.46           H  
ATOM   2188  N   GLY A 136     -19.154   5.079   4.130  1.00 83.56           N  
ATOM   2189  H   GLY A 136     -19.972   5.553   3.775  1.00 83.56           H  
ATOM   2190  CA  GLY A 136     -19.040   3.630   3.937  1.00 83.56           C  
ATOM   2191  HA2 GLY A 136     -18.530   3.181   4.789  1.00 83.56           H  
ATOM   2192  HA3 GLY A 136     -20.037   3.197   3.865  1.00 83.56           H  
ATOM   2193  C   GLY A 136     -18.265   3.271   2.670  1.00 83.56           C  
ATOM   2194  O   GLY A 136     -17.219   2.642   2.744  1.00 83.56           O  
ATOM   2195  N   GLU A 137     -18.770   3.699   1.511  1.00 84.14           N  
ATOM   2196  H   GLU A 137     -19.605   4.267   1.518  1.00 84.14           H  
ATOM   2197  CA  GLU A 137     -18.142   3.470   0.205  1.00 84.14           C  
ATOM   2198  HA  GLU A 137     -17.226   2.893   0.337  1.00 84.14           H  
ATOM   2199  C   GLU A 137     -17.765   4.804  -0.444  1.00 84.14           C  
ATOM   2200  CB  GLU A 137     -19.066   2.668  -0.728  1.00 84.14           C  
ATOM   2201  HB2 GLU A 137     -18.611   2.657  -1.719  1.00 84.14           H  
ATOM   2202  HB3 GLU A 137     -20.030   3.171  -0.797  1.00 84.14           H  
ATOM   2203  O   GLU A 137     -18.550   5.756  -0.447  1.00 84.14           O  
ATOM   2204  CG  GLU A 137     -19.276   1.212  -0.277  1.00 84.14           C  
ATOM   2205  HG2 GLU A 137     -19.776   1.213   0.692  1.00 84.14           H  
ATOM   2206  HG3 GLU A 137     -18.299   0.745  -0.154  1.00 84.14           H  
ATOM   2207  CD  GLU A 137     -20.109   0.374  -1.268  1.00 84.14           C  
ATOM   2208  OE1 GLU A 137     -20.293  -0.835  -0.994  1.00 84.14           O  
ATOM   2209  OE2 GLU A 137     -20.565   0.919  -2.302  1.00 84.14           O  
ATOM   2210  N   LEU A 138     -16.565   4.868  -1.023  1.00 87.98           N  
ATOM   2211  H   LEU A 138     -15.980   4.045  -1.014  1.00 87.98           H  
ATOM   2212  CA  LEU A 138     -16.110   6.041  -1.764  1.00 87.98           C  
ATOM   2213  HA  LEU A 138     -16.360   6.932  -1.188  1.00 87.98           H  
ATOM   2214  C   LEU A 138     -16.833   6.143  -3.110  1.00 87.98           C  
ATOM   2215  CB  LEU A 138     -14.587   5.982  -1.964  1.00 87.98           C  
ATOM   2216  HB2 LEU A 138     -14.338   5.026  -2.426  1.00 87.98           H  
ATOM   2217  HB3 LEU A 138     -14.295   6.770  -2.658  1.00 87.98           H  
ATOM   2218  O   LEU A 138     -16.846   5.202  -3.906  1.00 87.98           O  
ATOM   2219  CG  LEU A 138     -13.772   6.145  -0.670  1.00 87.98           C  
ATOM   2220  HG  LEU A 138     -14.112   5.434   0.082  1.00 87.98           H  
ATOM   2221  CD1 LEU A 138     -12.302   5.870  -0.965  1.00 87.98           C  
ATOM   2222 HD11 LEU A 138     -12.204   4.851  -1.337  1.00 87.98           H  
ATOM   2223 HD12 LEU A 138     -11.939   6.558  -1.729  1.00 87.98           H  
ATOM   2224 HD13 LEU A 138     -11.709   5.975  -0.057  1.00 87.98           H  
ATOM   2225  CD2 LEU A 138     -13.872   7.565  -0.115  1.00 87.98           C  
ATOM   2226 HD21 LEU A 138     -13.198   7.673   0.735  1.00 87.98           H  
ATOM   2227 HD22 LEU A 138     -13.590   8.287  -0.881  1.00 87.98           H  
ATOM   2228 HD23 LEU A 138     -14.888   7.763   0.225  1.00 87.98           H  
ATOM   2229  N   THR A 139     -17.384   7.318  -3.407  1.00 91.25           N  
ATOM   2230  H   THR A 139     -17.367   8.053  -2.714  1.00 91.25           H  
ATOM   2231  CA  THR A 139     -17.971   7.594  -4.723  1.00 91.25           C  
ATOM   2232  HA  THR A 139     -18.599   6.743  -4.984  1.00 91.25           H  
ATOM   2233  C   THR A 139     -16.883   7.749  -5.793  1.00 91.25           C  
ATOM   2234  CB  THR A 139     -18.856   8.849  -4.705  1.00 91.25           C  
ATOM   2235  HB  THR A 139     -19.326   8.957  -5.682  1.00 91.25           H  
ATOM   2236  O   THR A 139     -15.737   8.080  -5.473  1.00 91.25           O  
ATOM   2237  CG2 THR A 139     -19.976   8.744  -3.676  1.00 91.25           C  
ATOM   2238 HG21 THR A 139     -20.598   9.638  -3.712  1.00 91.25           H  
ATOM   2239 HG22 THR A 139     -20.600   7.879  -3.901  1.00 91.25           H  
ATOM   2240 HG23 THR A 139     -19.569   8.617  -2.673  1.00 91.25           H  
ATOM   2241  OG1 THR A 139     -18.068  10.000  -4.489  1.00 91.25           O  
ATOM   2242  HG1 THR A 139     -18.576  10.643  -3.989  1.00 91.25           H  
ATOM   2243  N   PRO A 140     -17.221   7.623  -7.093  1.00 89.67           N  
ATOM   2244  CA  PRO A 140     -16.277   7.919  -8.171  1.00 89.67           C  
ATOM   2245  HA  PRO A 140     -15.480   7.176  -8.152  1.00 89.67           H  
ATOM   2246  C   PRO A 140     -15.647   9.316  -8.063  1.00 89.67           C  
ATOM   2247  CB  PRO A 140     -17.082   7.762  -9.465  1.00 89.67           C  
ATOM   2248  HB2 PRO A 140     -16.455   7.415 -10.287  1.00 89.67           H  
ATOM   2249  HB3 PRO A 140     -17.566   8.703  -9.728  1.00 89.67           H  
ATOM   2250  O   PRO A 140     -14.455   9.469  -8.303  1.00 89.67           O  
ATOM   2251  CG  PRO A 140     -18.146   6.732  -9.087  1.00 89.67           C  
ATOM   2252  HG2 PRO A 140     -19.028   6.807  -9.723  1.00 89.67           H  
ATOM   2253  HG3 PRO A 140     -17.720   5.730  -9.135  1.00 89.67           H  
ATOM   2254  CD  PRO A 140     -18.463   7.084  -7.635  1.00 89.67           C  
ATOM   2255  HD2 PRO A 140     -18.780   6.191  -7.097  1.00 89.67           H  
ATOM   2256  HD3 PRO A 140     -19.242   7.846  -7.604  1.00 89.67           H  
ATOM   2257  N   ARG A 141     -16.412  10.324  -7.620  1.00 96.12           N  
ATOM   2258  H   ARG A 141     -17.359  10.109  -7.342  1.00 96.12           H  
ATOM   2259  CA  ARG A 141     -15.906  11.693  -7.422  1.00 96.12           C  
ATOM   2260  HA  ARG A 141     -15.349  11.998  -8.308  1.00 96.12           H  
ATOM   2261  C   ARG A 141     -14.921  11.792  -6.257  1.00 96.12           C  
ATOM   2262  CB  ARG A 141     -17.071  12.663  -7.194  1.00 96.12           C  
ATOM   2263  HB2 ARG A 141     -16.656  13.631  -6.913  1.00 96.12           H  
ATOM   2264  HB3 ARG A 141     -17.689  12.304  -6.371  1.00 96.12           H  
ATOM   2265  O   ARG A 141     -13.959  12.552  -6.344  1.00 96.12           O  
ATOM   2266  CG  ARG A 141     -17.933  12.844  -8.451  1.00 96.12           C  
ATOM   2267  HG2 ARG A 141     -18.360  11.882  -8.736  1.00 96.12           H  
ATOM   2268  HG3 ARG A 141     -17.315  13.204  -9.274  1.00 96.12           H  
ATOM   2269  CD  ARG A 141     -19.083  13.826  -8.200  1.00 96.12           C  
ATOM   2270  HD2 ARG A 141     -19.742  13.804  -9.068  1.00 96.12           H  
ATOM   2271  HD3 ARG A 141     -19.644  13.493  -7.327  1.00 96.12           H  
ATOM   2272  NE  ARG A 141     -18.597  15.204  -7.991  1.00 96.12           N  
ATOM   2273  HE  ARG A 141     -17.595  15.328  -8.001  1.00 96.12           H  
ATOM   2274  NH1 ARG A 141     -20.652  16.195  -7.752  1.00 96.12           N  
ATOM   2275 HH11 ARG A 141     -21.211  16.985  -7.463  1.00 96.12           H  
ATOM   2276 HH12 ARG A 141     -21.073  15.278  -7.792  1.00 96.12           H  
ATOM   2277  NH2 ARG A 141     -18.802  17.433  -7.580  1.00 96.12           N  
ATOM   2278 HH21 ARG A 141     -19.385  18.226  -7.355  1.00 96.12           H  
ATOM   2279 HH22 ARG A 141     -17.794  17.502  -7.551  1.00 96.12           H  
ATOM   2280  CZ  ARG A 141     -19.350  16.267  -7.778  1.00 96.12           C  
ATOM   2281  N   ALA A 142     -15.150  11.050  -5.174  1.00 95.15           N  
ATOM   2282  H   ALA A 142     -15.960  10.447  -5.144  1.00 95.15           H  
ATOM   2283  CA  ALA A 142     -14.208  10.982  -4.062  1.00 95.15           C  
ATOM   2284  HA  ALA A 142     -13.937  11.995  -3.765  1.00 95.15           H  
ATOM   2285  C   ALA A 142     -12.912  10.264  -4.470  1.00 95.15           C  
ATOM   2286  CB  ALA A 142     -14.896  10.315  -2.869  1.00 95.15           C  
ATOM   2287  HB1 ALA A 142     -14.227  10.329  -2.009  1.00 95.15           H  
ATOM   2288  HB2 ALA A 142     -15.802  10.865  -2.618  1.00 95.15           H  
ATOM   2289  HB3 ALA A 142     -15.154   9.283  -3.105  1.00 95.15           H  
ATOM   2290  O   ALA A 142     -11.830  10.740  -4.137  1.00 95.15           O  
ATOM   2291  N   LEU A 143     -13.006   9.185  -5.256  1.00 90.52           N  
ATOM   2292  H   LEU A 143     -13.927   8.826  -5.466  1.00 90.52           H  
ATOM   2293  CA  LEU A 143     -11.842   8.494  -5.822  1.00 90.52           C  
ATOM   2294  HA  LEU A 143     -11.159   8.234  -5.014  1.00 90.52           H  
ATOM   2295  C   LEU A 143     -11.046   9.399  -6.777  1.00 90.52           C  
ATOM   2296  CB  LEU A 143     -12.294   7.203  -6.529  1.00 90.52           C  
ATOM   2297  HB2 LEU A 143     -13.069   7.458  -7.253  1.00 90.52           H  
ATOM   2298  HB3 LEU A 143     -11.447   6.797  -7.083  1.00 90.52           H  
ATOM   2299  O   LEU A 143      -9.826   9.467  -6.673  1.00 90.52           O  
ATOM   2300  CG  LEU A 143     -12.827   6.107  -5.588  1.00 90.52           C  
ATOM   2301  HG  LEU A 143     -13.607   6.518  -4.947  1.00 90.52           H  
ATOM   2302  CD1 LEU A 143     -13.433   4.973  -6.416  1.00 90.52           C  
ATOM   2303 HD11 LEU A 143     -14.254   5.362  -7.020  1.00 90.52           H  
ATOM   2304 HD12 LEU A 143     -13.832   4.212  -5.745  1.00 90.52           H  
ATOM   2305 HD13 LEU A 143     -12.674   4.531  -7.061  1.00 90.52           H  
ATOM   2306  CD2 LEU A 143     -11.725   5.511  -4.708  1.00 90.52           C  
ATOM   2307 HD21 LEU A 143     -11.311   6.274  -4.048  1.00 90.52           H  
ATOM   2308 HD22 LEU A 143     -12.137   4.716  -4.087  1.00 90.52           H  
ATOM   2309 HD23 LEU A 143     -10.923   5.105  -5.325  1.00 90.52           H  
ATOM   2310  N   GLU A 144     -11.716  10.156  -7.651  1.00 93.26           N  
ATOM   2311  H   GLU A 144     -12.711  10.013  -7.753  1.00 93.26           H  
ATOM   2312  CA  GLU A 144     -11.063  11.162  -8.502  1.00 93.26           C  
ATOM   2313  HA  GLU A 144     -10.315  10.680  -9.131  1.00 93.26           H  
ATOM   2314  C   GLU A 144     -10.333  12.223  -7.670  1.00 93.26           C  
ATOM   2315  CB  GLU A 144     -12.098  11.862  -9.395  1.00 93.26           C  
ATOM   2316  HB2 GLU A 144     -12.967  12.123  -8.790  1.00 93.26           H  
ATOM   2317  HB3 GLU A 144     -11.662  12.785  -9.778  1.00 93.26           H  
ATOM   2318  O   GLU A 144      -9.193  12.565  -7.973  1.00 93.26           O  
ATOM   2319  CG  GLU A 144     -12.542  11.018 -10.598  1.00 93.26           C  
ATOM   2320  HG2 GLU A 144     -11.690  10.893 -11.266  1.00 93.26           H  
ATOM   2321  HG3 GLU A 144     -12.839  10.027 -10.256  1.00 93.26           H  
ATOM   2322  CD  GLU A 144     -13.708  11.658 -11.375  1.00 93.26           C  
ATOM   2323  OE1 GLU A 144     -14.287  10.950 -12.230  1.00 93.26           O  
ATOM   2324  OE2 GLU A 144     -14.031  12.846 -11.127  1.00 93.26           O  
ATOM   2325  N   TYR A 145     -10.954  12.722  -6.597  1.00 96.29           N  
ATOM   2326  H   TYR A 145     -11.896  12.418  -6.396  1.00 96.29           H  
ATOM   2327  CA  TYR A 145     -10.295  13.653  -5.683  1.00 96.29           C  
ATOM   2328  HA  TYR A 145      -9.950  14.513  -6.256  1.00 96.29           H  
ATOM   2329  C   TYR A 145      -9.057  13.030  -5.032  1.00 96.29           C  
ATOM   2330  CB  TYR A 145     -11.289  14.145  -4.629  1.00 96.29           C  
ATOM   2331  HB2 TYR A 145     -11.992  14.821  -5.114  1.00 96.29           H  
ATOM   2332  HB3 TYR A 145     -11.856  13.296  -4.248  1.00 96.29           H  
ATOM   2333  O   TYR A 145      -8.005  13.669  -5.027  1.00 96.29           O  
ATOM   2334  CG  TYR A 145     -10.645  14.862  -3.457  1.00 96.29           C  
ATOM   2335  CD1 TYR A 145     -10.677  14.279  -2.176  1.00 96.29           C  
ATOM   2336  HD1 TYR A 145     -11.170  13.331  -2.023  1.00 96.29           H  
ATOM   2337  CD2 TYR A 145      -9.976  16.086  -3.656  1.00 96.29           C  
ATOM   2338  HD2 TYR A 145      -9.910  16.507  -4.648  1.00 96.29           H  
ATOM   2339  CE1 TYR A 145     -10.058  14.929  -1.093  1.00 96.29           C  
ATOM   2340  HE1 TYR A 145     -10.108  14.500  -0.102  1.00 96.29           H  
ATOM   2341  CE2 TYR A 145      -9.337  16.728  -2.577  1.00 96.29           C  
ATOM   2342  HE2 TYR A 145      -8.800  17.651  -2.736  1.00 96.29           H  
ATOM   2343  OH  TYR A 145      -8.778  16.765  -0.239  1.00 96.29           O  
ATOM   2344  HH  TYR A 145      -8.344  17.584  -0.489  1.00 96.29           H  
ATOM   2345  CZ  TYR A 145      -9.374  16.145  -1.291  1.00 96.29           C  
ATOM   2346  N   ILE A 146      -9.149  11.789  -4.549  1.00 93.16           N  
ATOM   2347  H   ILE A 146     -10.040  11.318  -4.603  1.00 93.16           H  
ATOM   2348  CA  ILE A 146      -8.018  11.064  -3.962  1.00 93.16           C  
ATOM   2349  HA  ILE A 146      -7.659  11.622  -3.096  1.00 93.16           H  
ATOM   2350  C   ILE A 146      -6.848  10.971  -4.949  1.00 93.16           C  
ATOM   2351  CB  ILE A 146      -8.472   9.685  -3.449  1.00 93.16           C  
ATOM   2352  HB  ILE A 146      -9.082   9.206  -4.215  1.00 93.16           H  
ATOM   2353  O   ILE A 146      -5.718  11.263  -4.565  1.00 93.16           O  
ATOM   2354  CG1 ILE A 146      -9.315   9.861  -2.164  1.00 93.16           C  
ATOM   2355 HG12 ILE A 146      -8.660  10.113  -1.329  1.00 93.16           H  
ATOM   2356 HG13 ILE A 146     -10.014  10.688  -2.290  1.00 93.16           H  
ATOM   2357  CG2 ILE A 146      -7.261   8.783  -3.169  1.00 93.16           C  
ATOM   2358 HG21 ILE A 146      -7.606   7.841  -2.741  1.00 93.16           H  
ATOM   2359 HG22 ILE A 146      -6.574   9.268  -2.476  1.00 93.16           H  
ATOM   2360 HG23 ILE A 146      -6.741   8.535  -4.094  1.00 93.16           H  
ATOM   2361  CD1 ILE A 146     -10.136   8.621  -1.798  1.00 93.16           C  
ATOM   2362 HD11 ILE A 146      -9.487   7.783  -1.544  1.00 93.16           H  
ATOM   2363 HD12 ILE A 146     -10.765   8.846  -0.937  1.00 93.16           H  
ATOM   2364 HD13 ILE A 146     -10.776   8.349  -2.638  1.00 93.16           H  
ATOM   2365  N   GLU A 147      -7.099  10.657  -6.224  1.00 88.39           N  
ATOM   2366  H   GLU A 147      -8.041  10.401  -6.483  1.00 88.39           H  
ATOM   2367  CA  GLU A 147      -6.048  10.633  -7.253  1.00 88.39           C  
ATOM   2368  HA  GLU A 147      -5.286   9.907  -6.967  1.00 88.39           H  
ATOM   2369  C   GLU A 147      -5.324  11.986  -7.386  1.00 88.39           C  
ATOM   2370  CB  GLU A 147      -6.627  10.211  -8.617  1.00 88.39           C  
ATOM   2371  HB2 GLU A 147      -7.483  10.842  -8.857  1.00 88.39           H  
ATOM   2372  HB3 GLU A 147      -5.876  10.386  -9.387  1.00 88.39           H  
ATOM   2373  O   GLU A 147      -4.112  12.016  -7.587  1.00 88.39           O  
ATOM   2374  CG  GLU A 147      -7.064   8.739  -8.698  1.00 88.39           C  
ATOM   2375  HG2 GLU A 147      -7.491   8.563  -9.686  1.00 88.39           H  
ATOM   2376  HG3 GLU A 147      -7.850   8.557  -7.965  1.00 88.39           H  
ATOM   2377  CD  GLU A 147      -5.920   7.742  -8.472  1.00 88.39           C  
ATOM   2378  OE1 GLU A 147      -6.149   6.694  -7.827  1.00 88.39           O  
ATOM   2379  OE2 GLU A 147      -4.789   7.980  -8.945  1.00 88.39           O  
ATOM   2380  N   THR A 148      -6.023  13.116  -7.207  1.00 93.45           N  
ATOM   2381  H   THR A 148      -7.013  13.031  -7.029  1.00 93.45           H  
ATOM   2382  CA  THR A 148      -5.408  14.461  -7.279  1.00 93.45           C  
ATOM   2383  HA  THR A 148      -4.742  14.474  -8.142  1.00 93.45           H  
ATOM   2384  C   THR A 148      -4.540  14.828  -6.075  1.00 93.45           C  
ATOM   2385  CB  THR A 148      -6.434  15.590  -7.474  1.00 93.45           C  
ATOM   2386  HB  THR A 148      -5.882  16.512  -7.655  1.00 93.45           H  
ATOM   2387  O   THR A 148      -3.804  15.814  -6.137  1.00 93.45           O  
ATOM   2388  CG2 THR A 148      -7.348  15.385  -8.679  1.00 93.45           C  
ATOM   2389 HG21 THR A 148      -8.127  16.148  -8.688  1.00 93.45           H  
ATOM   2390 HG22 THR A 148      -7.814  14.400  -8.650  1.00 93.45           H  
ATOM   2391 HG23 THR A 148      -6.759  15.464  -9.593  1.00 93.45           H  
ATOM   2392  OG1 THR A 148      -7.239  15.824  -6.340  1.00 93.45           O  
ATOM   2393  HG1 THR A 148      -7.470  14.979  -5.947  1.00 93.45           H  
ATOM   2394  N   ILE A 149      -4.648  14.079  -4.974  1.00 95.30           N  
ATOM   2395  H   ILE A 149      -5.271  13.285  -4.999  1.00 95.30           H  
ATOM   2396  CA  ILE A 149      -3.910  14.328  -3.729  1.00 95.30           C  
ATOM   2397  HA  ILE A 149      -3.290  15.212  -3.879  1.00 95.30           H  
ATOM   2398  C   ILE A 149      -2.910  13.215  -3.395  1.00 95.30           C  
ATOM   2399  CB  ILE A 149      -4.860  14.647  -2.554  1.00 95.30           C  
ATOM   2400  HB  ILE A 149      -4.247  14.847  -1.675  1.00 95.30           H  
ATOM   2401  O   ILE A 149      -2.269  13.267  -2.345  1.00 95.30           O  
ATOM   2402  CG1 ILE A 149      -5.789  13.462  -2.239  1.00 95.30           C  
ATOM   2403 HG12 ILE A 149      -5.214  12.535  -2.232  1.00 95.30           H  
ATOM   2404 HG13 ILE A 149      -6.529  13.393  -3.037  1.00 95.30           H  
ATOM   2405  CG2 ILE A 149      -5.684  15.914  -2.847  1.00 95.30           C  
ATOM   2406 HG21 ILE A 149      -5.014  16.739  -3.092  1.00 95.30           H  
ATOM   2407 HG22 ILE A 149      -6.359  15.738  -3.685  1.00 95.30           H  
ATOM   2408 HG23 ILE A 149      -6.281  16.178  -1.975  1.00 95.30           H  
ATOM   2409  CD1 ILE A 149      -6.534  13.556  -0.906  1.00 95.30           C  
ATOM   2410 HD11 ILE A 149      -5.827  13.644  -0.080  1.00 95.30           H  
ATOM   2411 HD12 ILE A 149      -7.200  14.419  -0.902  1.00 95.30           H  
ATOM   2412 HD13 ILE A 149      -7.132  12.655  -0.766  1.00 95.30           H  
ATOM   2413  N   LYS A 150      -2.741  12.214  -4.266  1.00 90.10           N  
ATOM   2414  H   LYS A 150      -3.301  12.210  -5.107  1.00 90.10           H  
ATOM   2415  CA  LYS A 150      -1.618  11.273  -4.167  1.00 90.10           C  
ATOM   2416  HA  LYS A 150      -1.630  10.803  -3.184  1.00 90.10           H  
ATOM   2417  C   LYS A 150      -0.297  12.023  -4.294  1.00 90.10           C  
ATOM   2418  CB  LYS A 150      -1.714  10.184  -5.241  1.00 90.10           C  
ATOM   2419  HB2 LYS A 150      -0.775   9.631  -5.260  1.00 90.10           H  
ATOM   2420  HB3 LYS A 150      -1.868  10.639  -6.219  1.00 90.10           H  
ATOM   2421  O   LYS A 150      -0.196  12.994  -5.037  1.00 90.10           O  
ATOM   2422  CG  LYS A 150      -2.844   9.200  -4.936  1.00 90.10           C  
ATOM   2423  HG2 LYS A 150      -2.694   8.779  -3.941  1.00 90.10           H  
ATOM   2424  HG3 LYS A 150      -3.803   9.718  -4.962  1.00 90.10           H  
ATOM   2425  CD  LYS A 150      -2.861   8.070  -5.966  1.00 90.10           C  
ATOM   2426  HD2 LYS A 150      -3.079   8.470  -6.957  1.00 90.10           H  
ATOM   2427  HD3 LYS A 150      -1.891   7.574  -5.967  1.00 90.10           H  
ATOM   2428  CE  LYS A 150      -3.936   7.075  -5.551  1.00 90.10           C  
ATOM   2429  HE2 LYS A 150      -3.729   6.755  -4.530  1.00 90.10           H  
ATOM   2430  HE3 LYS A 150      -4.911   7.564  -5.558  1.00 90.10           H  
ATOM   2431  NZ  LYS A 150      -3.981   5.890  -6.428  1.00 90.10           N  
ATOM   2432  HZ1 LYS A 150      -3.090   5.700  -6.865  1.00 90.10           H  
ATOM   2433  HZ2 LYS A 150      -4.246   5.104  -5.852  1.00 90.10           H  
ATOM   2434  HZ3 LYS A 150      -4.691   6.044  -7.128  1.00 90.10           H  
ATOM   2435  N   GLU A 151       0.708  11.563  -3.556  1.00 91.04           N  
ATOM   2436  H   GLU A 151       0.535  10.755  -2.976  1.00 91.04           H  
ATOM   2437  CA  GLU A 151       2.027  12.196  -3.435  1.00 91.04           C  
ATOM   2438  HA  GLU A 151       2.584  11.589  -2.721  1.00 91.04           H  
ATOM   2439  C   GLU A 151       2.021  13.614  -2.821  1.00 91.04           C  
ATOM   2440  CB  GLU A 151       2.815  12.094  -4.756  1.00 91.04           C  
ATOM   2441  HB2 GLU A 151       3.768  12.612  -4.650  1.00 91.04           H  
ATOM   2442  HB3 GLU A 151       2.269  12.595  -5.556  1.00 91.04           H  
ATOM   2443  O   GLU A 151       3.079  14.229  -2.676  1.00 91.04           O  
ATOM   2444  CG  GLU A 151       3.094  10.639  -5.182  1.00 91.04           C  
ATOM   2445  HG2 GLU A 151       3.584  10.659  -6.155  1.00 91.04           H  
ATOM   2446  HG3 GLU A 151       2.151  10.105  -5.304  1.00 91.04           H  
ATOM   2447  CD  GLU A 151       4.004   9.889  -4.193  1.00 91.04           C  
ATOM   2448  OE1 GLU A 151       3.813   8.675  -3.966  1.00 91.04           O  
ATOM   2449  OE2 GLU A 151       4.936  10.514  -3.634  1.00 91.04           O  
ATOM   2450  N   GLU A 152       0.864  14.122  -2.382  1.00 93.72           N  
ATOM   2451  H   GLU A 152       0.013  13.596  -2.518  1.00 93.72           H  
ATOM   2452  CA  GLU A 152       0.778  15.391  -1.661  1.00 93.72           C  
ATOM   2453  HA  GLU A 152       1.501  16.081  -2.096  1.00 93.72           H  
ATOM   2454  C   GLU A 152       1.133  15.233  -0.188  1.00 93.72           C  
ATOM   2455  CB  GLU A 152      -0.607  16.034  -1.783  1.00 93.72           C  
ATOM   2456  HB2 GLU A 152      -1.370  15.323  -1.468  1.00 93.72           H  
ATOM   2457  HB3 GLU A 152      -0.678  16.873  -1.091  1.00 93.72           H  
ATOM   2458  O   GLU A 152       0.844  14.224   0.465  1.00 93.72           O  
ATOM   2459  CG  GLU A 152      -0.911  16.536  -3.200  1.00 93.72           C  
ATOM   2460  HG2 GLU A 152      -0.732  15.745  -3.928  1.00 93.72           H  
ATOM   2461  HG3 GLU A 152      -1.971  16.789  -3.231  1.00 93.72           H  
ATOM   2462  CD  GLU A 152      -0.136  17.804  -3.581  1.00 93.72           C  
ATOM   2463  OE1 GLU A 152      -0.361  18.291  -4.713  1.00 93.72           O  
ATOM   2464  OE2 GLU A 152       0.444  18.467  -2.694  1.00 93.72           O  
ATOM   2465  N   GLU A 153       1.724  16.294   0.351  1.00 96.54           N  
ATOM   2466  H   GLU A 153       1.878  17.104  -0.232  1.00 96.54           H  
ATOM   2467  CA  GLU A 153       2.092  16.355   1.751  1.00 96.54           C  
ATOM   2468  HA  GLU A 153       2.368  15.346   2.055  1.00 96.54           H  
ATOM   2469  C   GLU A 153       0.918  16.778   2.637  1.00 96.54           C  
ATOM   2470  CB  GLU A 153       3.321  17.249   1.921  1.00 96.54           C  
ATOM   2471  HB2 GLU A 153       4.073  16.971   1.183  1.00 96.54           H  
ATOM   2472  HB3 GLU A 153       3.044  18.294   1.778  1.00 96.54           H  
ATOM   2473  O   GLU A 153       0.203  17.747   2.361  1.00 96.54           O  
ATOM   2474  CG  GLU A 153       3.898  17.042   3.317  1.00 96.54           C  
ATOM   2475  HG2 GLU A 153       4.071  15.977   3.477  1.00 96.54           H  
ATOM   2476  HG3 GLU A 153       3.176  17.375   4.063  1.00 96.54           H  
ATOM   2477  CD  GLU A 153       5.203  17.784   3.546  1.00 96.54           C  
ATOM   2478  OE1 GLU A 153       5.768  17.567   4.633  1.00 96.54           O  
ATOM   2479  OE2 GLU A 153       5.596  18.703   2.796  1.00 96.54           O  
ATOM   2480  N   MET A 154       0.745  16.059   3.742  1.00 98.63           N  
ATOM   2481  H   MET A 154       1.367  15.277   3.892  1.00 98.63           H  
ATOM   2482  CA  MET A 154      -0.356  16.209   4.683  1.00 98.63           C  
ATOM   2483  HA  MET A 154      -0.842  17.168   4.502  1.00 98.63           H  
ATOM   2484  C   MET A 154       0.143  16.190   6.128  1.00 98.63           C  
ATOM   2485  CB  MET A 154      -1.387  15.091   4.462  1.00 98.63           C  
ATOM   2486  HB2 MET A 154      -0.908  14.126   4.628  1.00 98.63           H  
ATOM   2487  HB3 MET A 154      -2.200  15.199   5.180  1.00 98.63           H  
ATOM   2488  O   MET A 154       1.162  15.579   6.452  1.00 98.63           O  
ATOM   2489  CG  MET A 154      -1.976  15.112   3.050  1.00 98.63           C  
ATOM   2490  HG2 MET A 154      -1.167  15.075   2.322  1.00 98.63           H  
ATOM   2491  HG3 MET A 154      -2.527  16.043   2.916  1.00 98.63           H  
ATOM   2492  SD  MET A 154      -3.086  13.734   2.693  1.00 98.63           S  
ATOM   2493  CE  MET A 154      -3.222  13.967   0.902  1.00 98.63           C  
ATOM   2494  HE1 MET A 154      -2.230  14.048   0.459  1.00 98.63           H  
ATOM   2495  HE2 MET A 154      -3.731  13.111   0.459  1.00 98.63           H  
ATOM   2496  HE3 MET A 154      -3.795  14.872   0.696  1.00 98.63           H  
ATOM   2497  N   ILE A 155      -0.607  16.832   7.018  1.00 98.87           N  
ATOM   2498  H   ILE A 155      -1.419  17.322   6.670  1.00 98.87           H  
ATOM   2499  CA  ILE A 155      -0.514  16.613   8.459  1.00 98.87           C  
ATOM   2500  HA  ILE A 155       0.492  16.274   8.708  1.00 98.87           H  
ATOM   2501  C   ILE A 155      -1.484  15.503   8.831  1.00 98.87           C  
ATOM   2502  CB  ILE A 155      -0.803  17.900   9.260  1.00 98.87           C  
ATOM   2503  HB  ILE A 155      -1.835  18.197   9.071  1.00 98.87           H  
ATOM   2504  O   ILE A 155      -2.685  15.623   8.590  1.00 98.87           O  
ATOM   2505  CG1 ILE A 155       0.092  19.084   8.839  1.00 98.87           C  
ATOM   2506 HG12 ILE A 155      -0.177  19.960   9.430  1.00 98.87           H  
ATOM   2507 HG13 ILE A 155      -0.111  19.327   7.796  1.00 98.87           H  
ATOM   2508  CG2 ILE A 155      -0.661  17.631  10.772  1.00 98.87           C  
ATOM   2509 HG21 ILE A 155      -1.441  16.949  11.106  1.00 98.87           H  
ATOM   2510 HG22 ILE A 155       0.310  17.189  10.993  1.00 98.87           H  
ATOM   2511 HG23 ILE A 155      -0.770  18.564  11.326  1.00 98.87           H  
ATOM   2512  CD1 ILE A 155       1.593  18.828   9.001  1.00 98.87           C  
ATOM   2513 HD11 ILE A 155       1.861  17.934   8.437  1.00 98.87           H  
ATOM   2514 HD12 ILE A 155       2.148  19.680   8.608  1.00 98.87           H  
ATOM   2515 HD13 ILE A 155       1.849  18.693  10.051  1.00 98.87           H  
ATOM   2516  N   LEU A 156      -0.962  14.449   9.450  1.00 98.82           N  
ATOM   2517  H   LEU A 156       0.038  14.425   9.593  1.00 98.82           H  
ATOM   2518  CA  LEU A 156      -1.750  13.365  10.012  1.00 98.82           C  
ATOM   2519  HA  LEU A 156      -2.726  13.350   9.526  1.00 98.82           H  
ATOM   2520  C   LEU A 156      -1.974  13.608  11.500  1.00 98.82           C  
ATOM   2521  CB  LEU A 156      -1.048  12.041   9.693  1.00 98.82           C  
ATOM   2522  HB2 LEU A 156      -0.054  12.027  10.139  1.00 98.82           H  
ATOM   2523  HB3 LEU A 156      -0.926  12.009   8.610  1.00 98.82           H  
ATOM   2524  O   LEU A 156      -1.023  13.710  12.276  1.00 98.82           O  
ATOM   2525  CG  LEU A 156      -1.834  10.791  10.125  1.00 98.82           C  
ATOM   2526  HG  LEU A 156      -2.894  10.934   9.917  1.00 98.82           H  
ATOM   2527  CD1 LEU A 156      -1.347   9.604   9.297  1.00 98.82           C  
ATOM   2528 HD11 LEU A 156      -1.511   9.802   8.238  1.00 98.82           H  
ATOM   2529 HD12 LEU A 156      -0.284   9.435   9.471  1.00 98.82           H  
ATOM   2530 HD13 LEU A 156      -1.914   8.713   9.564  1.00 98.82           H  
ATOM   2531  CD2 LEU A 156      -1.649  10.459  11.610  1.00 98.82           C  
ATOM   2532 HD21 LEU A 156      -2.030   9.459  11.817  1.00 98.82           H  
ATOM   2533 HD22 LEU A 156      -0.594  10.510  11.878  1.00 98.82           H  
ATOM   2534 HD23 LEU A 156      -2.217  11.148  12.236  1.00 98.82           H  
ATOM   2535  N   THR A 157      -3.241  13.656  11.903  1.00 98.78           N  
ATOM   2536  H   THR A 157      -3.966  13.565  11.207  1.00 98.78           H  
ATOM   2537  CA  THR A 157      -3.651  13.749  13.309  1.00 98.78           C  
ATOM   2538  HA  THR A 157      -2.769  13.845  13.943  1.00 98.78           H  
ATOM   2539  C   THR A 157      -4.394  12.483  13.712  1.00 98.78           C  
ATOM   2540  CB  THR A 157      -4.516  14.992  13.544  1.00 98.78           C  
ATOM   2541  HB  THR A 157      -5.459  14.892  13.007  1.00 98.78           H  
ATOM   2542  O   THR A 157      -5.354  12.104  13.049  1.00 98.78           O  
ATOM   2543  CG2 THR A 157      -4.799  15.228  15.027  1.00 98.78           C  
ATOM   2544 HG21 THR A 157      -3.861  15.296  15.579  1.00 98.78           H  
ATOM   2545 HG22 THR A 157      -5.398  14.411  15.428  1.00 98.78           H  
ATOM   2546 HG23 THR A 157      -5.358  16.156  15.144  1.00 98.78           H  
ATOM   2547  OG1 THR A 157      -3.834  16.132  13.069  1.00 98.78           O  
ATOM   2548  HG1 THR A 157      -3.789  16.036  12.115  1.00 98.78           H  
ATOM   2549  N   LEU A 158      -3.964  11.832  14.793  1.00 98.55           N  
ATOM   2550  H   LEU A 158      -3.220  12.248  15.334  1.00 98.55           H  
ATOM   2551  CA  LEU A 158      -4.661  10.679  15.361  1.00 98.55           C  
ATOM   2552  HA  LEU A 158      -4.950   9.997  14.562  1.00 98.55           H  
ATOM   2553  C   LEU A 158      -5.934  11.148  16.071  1.00 98.55           C  
ATOM   2554  CB  LEU A 158      -3.756   9.934  16.363  1.00 98.55           C  
ATOM   2555  HB2 LEU A 158      -4.345   9.139  16.821  1.00 98.55           H  
ATOM   2556  HB3 LEU A 158      -3.473  10.625  17.157  1.00 98.55           H  
ATOM   2557  O   LEU A 158      -5.857  11.971  16.986  1.00 98.55           O  
ATOM   2558  CG  LEU A 158      -2.475   9.309  15.788  1.00 98.55           C  
ATOM   2559  HG  LEU A 158      -1.841  10.093  15.374  1.00 98.55           H  
ATOM   2560  CD1 LEU A 158      -1.705   8.598  16.896  1.00 98.55           C  
ATOM   2561 HD11 LEU A 158      -0.753   8.232  16.510  1.00 98.55           H  
ATOM   2562 HD12 LEU A 158      -1.515   9.278  17.727  1.00 98.55           H  
ATOM   2563 HD13 LEU A 158      -2.290   7.764  17.284  1.00 98.55           H  
ATOM   2564  CD2 LEU A 158      -2.761   8.281  14.698  1.00 98.55           C  
ATOM   2565 HD21 LEU A 158      -3.103   8.807  13.807  1.00 98.55           H  
ATOM   2566 HD22 LEU A 158      -3.524   7.577  15.031  1.00 98.55           H  
ATOM   2567 HD23 LEU A 158      -1.849   7.741  14.442  1.00 98.55           H  
ATOM   2568  N   SER A 159      -7.083  10.579  15.715  1.00 97.97           N  
ATOM   2569  H   SER A 159      -7.105   9.935  14.937  1.00 97.97           H  
ATOM   2570  CA  SER A 159      -8.363  10.918  16.351  1.00 97.97           C  
ATOM   2571  HA  SER A 159      -8.490  12.000  16.342  1.00 97.97           H  
ATOM   2572  C   SER A 159      -8.446  10.465  17.810  1.00 97.97           C  
ATOM   2573  CB  SER A 159      -9.515  10.309  15.559  1.00 97.97           C  
ATOM   2574  HB2 SER A 159     -10.450  10.490  16.089  1.00 97.97           H  
ATOM   2575  HB3 SER A 159      -9.373   9.235  15.444  1.00 97.97           H  
ATOM   2576  O   SER A 159      -9.155  11.068  18.609  1.00 97.97           O  
ATOM   2577  OG  SER A 159      -9.580  10.930  14.296  1.00 97.97           O  
ATOM   2578  HG  SER A 159     -10.519  10.942  14.098  1.00 97.97           H  
ATOM   2579  N   SER A 160      -7.663   9.453  18.197  1.00 95.28           N  
ATOM   2580  H   SER A 160      -7.079   9.007  17.504  1.00 95.28           H  
ATOM   2581  CA  SER A 160      -7.535   9.022  19.595  1.00 95.28           C  
ATOM   2582  HA  SER A 160      -8.532   8.850  20.000  1.00 95.28           H  
ATOM   2583  C   SER A 160      -6.848  10.056  20.497  1.00 95.28           C  
ATOM   2584  CB  SER A 160      -6.750   7.709  19.658  1.00 95.28           C  
ATOM   2585  HB2 SER A 160      -7.261   6.956  19.058  1.00 95.28           H  
ATOM   2586  HB3 SER A 160      -6.707   7.364  20.691  1.00 95.28           H  
ATOM   2587  O   SER A 160      -6.916   9.938  21.718  1.00 95.28           O  
ATOM   2588  OG  SER A 160      -5.431   7.893  19.165  1.00 95.28           O  
ATOM   2589  HG  SER A 160      -4.975   7.049  19.193  1.00 95.28           H  
ATOM   2590  N   GLY A 161      -6.138  11.032  19.921  1.00 94.46           N  
ATOM   2591  H   GLY A 161      -6.160  11.107  18.914  1.00 94.46           H  
ATOM   2592  CA  GLY A 161      -5.351  12.021  20.659  1.00 94.46           C  
ATOM   2593  HA2 GLY A 161      -5.104  12.842  19.986  1.00 94.46           H  
ATOM   2594  HA3 GLY A 161      -5.958  12.415  21.474  1.00 94.46           H  
ATOM   2595  C   GLY A 161      -4.043  11.495  21.264  1.00 94.46           C  
ATOM   2596  O   GLY A 161      -3.282  12.297  21.800  1.00 94.46           O  
ATOM   2597  N   GLY A 162      -3.754  10.192  21.160  1.00 95.38           N  
ATOM   2598  H   GLY A 162      -4.421   9.598  20.689  1.00 95.38           H  
ATOM   2599  CA  GLY A 162      -2.497   9.598  21.630  1.00 95.38           C  
ATOM   2600  HA2 GLY A 162      -2.352   9.855  22.679  1.00 95.38           H  
ATOM   2601  HA3 GLY A 162      -2.555   8.512  21.547  1.00 95.38           H  
ATOM   2602  C   GLY A 162      -1.271  10.076  20.845  1.00 95.38           C  
ATOM   2603  O   GLY A 162      -1.403  10.746  19.821  1.00 95.38           O  
ATOM   2604  N   ASP A 163      -0.071   9.722  21.310  1.00 97.55           N  
ATOM   2605  H   ASP A 163      -0.010   9.251  22.201  1.00 97.55           H  
ATOM   2606  CA  ASP A 163       1.188  10.122  20.658  1.00 97.55           C  
ATOM   2607  HA  ASP A 163       1.099  11.149  20.303  1.00 97.55           H  
ATOM   2608  C   ASP A 163       1.528   9.250  19.444  1.00 97.55           C  
ATOM   2609  CB  ASP A 163       2.343  10.064  21.667  1.00 97.55           C  
ATOM   2610  HB2 ASP A 163       3.281  10.208  21.132  1.00 97.55           H  
ATOM   2611  HB3 ASP A 163       2.368   9.076  22.127  1.00 97.55           H  
ATOM   2612  O   ASP A 163       2.037   9.750  18.436  1.00 97.55           O  
ATOM   2613  CG  ASP A 163       2.256  11.140  22.752  1.00 97.55           C  
ATOM   2614  OD1 ASP A 163       1.749  12.243  22.449  1.00 97.55           O  
ATOM   2615  OD2 ASP A 163       2.729  10.851  23.872  1.00 97.55           O  
ATOM   2616  N   THR A 164       1.229   7.952  19.521  1.00 97.49           N  
ATOM   2617  H   THR A 164       0.800   7.599  20.365  1.00 97.49           H  
ATOM   2618  CA  THR A 164       1.409   6.997  18.425  1.00 97.49           C  
ATOM   2619  HA  THR A 164       1.442   7.572  17.499  1.00 97.49           H  
ATOM   2620  C   THR A 164       0.217   6.051  18.307  1.00 97.49           C  
ATOM   2621  CB  THR A 164       2.728   6.199  18.512  1.00 97.49           C  
ATOM   2622  HB  THR A 164       2.863   5.674  17.567  1.00 97.49           H  
ATOM   2623  O   THR A 164      -0.591   5.914  19.229  1.00 97.49           O  
ATOM   2624  CG2 THR A 164       3.955   7.078  18.745  1.00 97.49           C  
ATOM   2625 HG21 THR A 164       4.856   6.481  18.602  1.00 97.49           H  
ATOM   2626 HG22 THR A 164       3.944   7.476  19.760  1.00 97.49           H  
ATOM   2627 HG23 THR A 164       3.949   7.905  18.035  1.00 97.49           H  
ATOM   2628  OG1 THR A 164       2.721   5.241  19.541  1.00 97.49           O  
ATOM   2629  HG1 THR A 164       3.416   4.618  19.317  1.00 97.49           H  
ATOM   2630  N   ALA A 165       0.090   5.409  17.149  1.00 97.02           N  
ATOM   2631  H   ALA A 165       0.751   5.614  16.414  1.00 97.02           H  
ATOM   2632  CA  ALA A 165      -0.850   4.321  16.923  1.00 97.02           C  
ATOM   2633  HA  ALA A 165      -1.088   3.857  17.880  1.00 97.02           H  
ATOM   2634  C   ALA A 165      -0.225   3.251  16.026  1.00 97.02           C  
ATOM   2635  CB  ALA A 165      -2.146   4.870  16.322  1.00 97.02           C  
ATOM   2636  HB1 ALA A 165      -2.845   4.050  16.155  1.00 97.02           H  
ATOM   2637  HB2 ALA A 165      -1.934   5.367  15.375  1.00 97.02           H  
ATOM   2638  HB3 ALA A 165      -2.605   5.575  17.016  1.00 97.02           H  
ATOM   2639  O   ALA A 165       0.570   3.546  15.131  1.00 97.02           O  
ATOM   2640  N   GLN A 166      -0.606   1.996  16.252  1.00 95.12           N  
ATOM   2641  H   GLN A 166      -1.300   1.816  16.963  1.00 95.12           H  
ATOM   2642  CA  GLN A 166      -0.206   0.894  15.384  1.00 95.12           C  
ATOM   2643  HA  GLN A 166       0.873   0.940  15.236  1.00 95.12           H  
ATOM   2644  C   GLN A 166      -0.874   1.025  14.008  1.00 95.12           C  
ATOM   2645  CB  GLN A 166      -0.545  -0.448  16.049  1.00 95.12           C  
ATOM   2646  HB2 GLN A 166      -1.609  -0.476  16.285  1.00 95.12           H  
ATOM   2647  HB3 GLN A 166      -0.328  -1.254  15.348  1.00 95.12           H  
ATOM   2648  O   GLN A 166      -2.021   1.466  13.904  1.00 95.12           O  
ATOM   2649  CG  GLN A 166       0.277  -0.680  17.328  1.00 95.12           C  
ATOM   2650  HG2 GLN A 166       0.054   0.092  18.064  1.00 95.12           H  
ATOM   2651  HG3 GLN A 166       1.337  -0.622  17.083  1.00 95.12           H  
ATOM   2652  CD  GLN A 166      -0.022  -2.034  17.962  1.00 95.12           C  
ATOM   2653  NE2 GLN A 166       0.982  -2.817  18.291  1.00 95.12           N  
ATOM   2654 HE21 GLN A 166       0.721  -3.709  18.688  1.00 95.12           H  
ATOM   2655 HE22 GLN A 166       1.938  -2.538  18.123  1.00 95.12           H  
ATOM   2656  OE1 GLN A 166      -1.157  -2.413  18.183  1.00 95.12           O  
ATOM   2657  N   SER A 167      -0.162   0.616  12.954  1.00 93.19           N  
ATOM   2658  H   SER A 167       0.763   0.239  13.104  1.00 93.19           H  
ATOM   2659  CA  SER A 167      -0.752   0.496  11.616  1.00 93.19           C  
ATOM   2660  HA  SER A 167      -1.122   1.473  11.305  1.00 93.19           H  
ATOM   2661  C   SER A 167      -1.944  -0.468  11.623  1.00 93.19           C  
ATOM   2662  CB  SER A 167       0.283   0.013  10.595  1.00 93.19           C  
ATOM   2663  HB2 SER A 167      -0.238  -0.483   9.777  1.00 93.19           H  
ATOM   2664  HB3 SER A 167       0.962  -0.707  11.052  1.00 93.19           H  
ATOM   2665  O   SER A 167      -1.925  -1.478  12.322  1.00 93.19           O  
ATOM   2666  OG  SER A 167       1.007   1.096  10.045  1.00 93.19           O  
ATOM   2667  HG  SER A 167       1.741   1.328  10.618  1.00 93.19           H  
ATOM   2668  N   GLY A 168      -2.964  -0.164  10.822  1.00 86.30           N  
ATOM   2669  H   GLY A 168      -2.898   0.688  10.283  1.00 86.30           H  
ATOM   2670  CA  GLY A 168      -4.144  -1.001  10.598  1.00 86.30           C  
ATOM   2671  HA2 GLY A 168      -4.268  -1.161   9.527  1.00 86.30           H  
ATOM   2672  HA3 GLY A 168      -4.003  -1.977  11.062  1.00 86.30           H  
ATOM   2673  C   GLY A 168      -5.445  -0.409  11.135  1.00 86.30           C  
ATOM   2674  O   GLY A 168      -6.425  -0.320  10.400  1.00 86.30           O  
ATOM   2675  N   ALA A 169      -5.459   0.010  12.403  1.00 81.80           N  
ATOM   2676  H   ALA A 169      -4.612  -0.098  12.941  1.00 81.80           H  
ATOM   2677  CA  ALA A 169      -6.683   0.424  13.107  1.00 81.80           C  
ATOM   2678  HA  ALA A 169      -7.540   0.302  12.444  1.00 81.80           H  
ATOM   2679  C   ALA A 169      -6.703   1.903  13.536  1.00 81.80           C  
ATOM   2680  CB  ALA A 169      -6.895  -0.528  14.290  1.00 81.80           C  
ATOM   2681  HB1 ALA A 169      -6.935  -1.558  13.936  1.00 81.80           H  
ATOM   2682  HB2 ALA A 169      -7.838  -0.293  14.784  1.00 81.80           H  
ATOM   2683  HB3 ALA A 169      -6.081  -0.422  15.007  1.00 81.80           H  
ATOM   2684  O   ALA A 169      -7.642   2.350  14.191  1.00 81.80           O  
ATOM   2685  N   ALA A 170      -5.663   2.674  13.207  1.00 92.22           N  
ATOM   2686  H   ALA A 170      -4.916   2.276  12.657  1.00 92.22           H  
ATOM   2687  CA  ALA A 170      -5.580   4.081  13.580  1.00 92.22           C  
ATOM   2688  HA  ALA A 170      -5.823   4.177  14.638  1.00 92.22           H  
ATOM   2689  C   ALA A 170      -6.575   4.930  12.771  1.00 92.22           C  
ATOM   2690  CB  ALA A 170      -4.134   4.549  13.379  1.00 92.22           C  
ATOM   2691  HB1 ALA A 170      -4.029   5.575  13.730  1.00 92.22           H  
ATOM   2692  HB2 ALA A 170      -3.452   3.899  13.927  1.00 92.22           H  
ATOM   2693  HB3 ALA A 170      -3.875   4.509  12.321  1.00 92.22           H  
ATOM   2694  O   ALA A 170      -6.401   5.083  11.562  1.00 92.22           O  
ATOM   2695  N   LEU A 171      -7.571   5.509  13.450  1.00 97.85           N  
ATOM   2696  H   LEU A 171      -7.700   5.256  14.420  1.00 97.85           H  
ATOM   2697  CA  LEU A 171      -8.448   6.543  12.895  1.00 97.85           C  
ATOM   2698  HA  LEU A 171      -8.704   6.274  11.871  1.00 97.85           H  
ATOM   2699  C   LEU A 171      -7.717   7.886  12.861  1.00 97.85           C  
ATOM   2700  CB  LEU A 171      -9.746   6.651  13.712  1.00 97.85           C  
ATOM   2701  HB2 LEU A 171     -10.281   7.553  13.413  1.00 97.85           H  
ATOM   2702  HB3 LEU A 171      -9.484   6.759  14.765  1.00 97.85           H  
ATOM   2703  O   LEU A 171      -7.145   8.317  13.872  1.00 97.85           O  
ATOM   2704  CG  LEU A 171     -10.700   5.456  13.548  1.00 97.85           C  
ATOM   2705  HG  LEU A 171     -10.157   4.529  13.730  1.00 97.85           H  
ATOM   2706  CD1 LEU A 171     -11.825   5.573  14.575  1.00 97.85           C  
ATOM   2707 HD11 LEU A 171     -11.413   5.564  15.584  1.00 97.85           H  
ATOM   2708 HD12 LEU A 171     -12.381   6.497  14.416  1.00 97.85           H  
ATOM   2709 HD13 LEU A 171     -12.506   4.729  14.464  1.00 97.85           H  
ATOM   2710  CD2 LEU A 171     -11.341   5.398  12.162  1.00 97.85           C  
ATOM   2711 HD21 LEU A 171     -10.587   5.370  11.375  1.00 97.85           H  
ATOM   2712 HD22 LEU A 171     -11.958   4.504  12.075  1.00 97.85           H  
ATOM   2713 HD23 LEU A 171     -11.973   6.273  12.004  1.00 97.85           H  
ATOM   2714  N   VAL A 172      -7.719   8.532  11.697  1.00 98.65           N  
ATOM   2715  H   VAL A 172      -8.163   8.087  10.907  1.00 98.65           H  
ATOM   2716  CA  VAL A 172      -6.945   9.752  11.461  1.00 98.65           C  
ATOM   2717  HA  VAL A 172      -6.692  10.173  12.434  1.00 98.65           H  
ATOM   2718  C   VAL A 172      -7.733  10.826  10.730  1.00 98.65           C  
ATOM   2719  CB  VAL A 172      -5.613   9.476  10.730  1.00 98.65           C  
ATOM   2720  HB  VAL A 172      -5.023  10.391  10.777  1.00 98.65           H  
ATOM   2721  O   VAL A 172      -8.601  10.548   9.905  1.00 98.65           O  
ATOM   2722  CG1 VAL A 172      -4.811   8.375  11.428  1.00 98.65           C  
ATOM   2723 HG11 VAL A 172      -5.303   7.411  11.294  1.00 98.65           H  
ATOM   2724 HG12 VAL A 172      -4.763   8.594  12.495  1.00 98.65           H  
ATOM   2725 HG13 VAL A 172      -3.809   8.314  11.004  1.00 98.65           H  
ATOM   2726  CG2 VAL A 172      -5.748   9.093   9.251  1.00 98.65           C  
ATOM   2727 HG21 VAL A 172      -4.757   9.017   8.803  1.00 98.65           H  
ATOM   2728 HG22 VAL A 172      -6.309   9.852   8.705  1.00 98.65           H  
ATOM   2729 HG23 VAL A 172      -6.258   8.135   9.153  1.00 98.65           H  
ATOM   2730  N   ASN A 173      -7.341  12.070  10.977  1.00 98.74           N  
ATOM   2731  H   ASN A 173      -6.624  12.196  11.677  1.00 98.74           H  
ATOM   2732  CA  ASN A 173      -7.651  13.210  10.129  1.00 98.74           C  
ATOM   2733  HA  ASN A 173      -8.428  12.936   9.415  1.00 98.74           H  
ATOM   2734  C   ASN A 173      -6.410  13.606   9.324  1.00 98.74           C  
ATOM   2735  CB  ASN A 173      -8.190  14.357  10.990  1.00 98.74           C  
ATOM   2736  HB2 ASN A 173      -7.668  14.401  11.946  1.00 98.74           H  
ATOM   2737  HB3 ASN A 173      -8.031  15.300  10.466  1.00 98.74           H  
ATOM   2738  O   ASN A 173      -5.322  13.743   9.892  1.00 98.74           O  
ATOM   2739  CG  ASN A 173      -9.681  14.220  11.221  1.00 98.74           C  
ATOM   2740  ND2 ASN A 173     -10.108  13.460  12.204  1.00 98.74           N  
ATOM   2741 HD21 ASN A 173     -11.106  13.313  12.258  1.00 98.74           H  
ATOM   2742 HD22 ASN A 173      -9.487  12.867  12.736  1.00 98.74           H  
ATOM   2743  OD1 ASN A 173     -10.462  14.823  10.505  1.00 98.74           O  
ATOM   2744  N   LEU A 174      -6.583  13.806   8.018  1.00 98.84           N  
ATOM   2745  H   LEU A 174      -7.506  13.671   7.631  1.00 98.84           H  
ATOM   2746  CA  LEU A 174      -5.538  14.282   7.115  1.00 98.84           C  
ATOM   2747  HA  LEU A 174      -4.584  14.304   7.641  1.00 98.84           H  
ATOM   2748  C   LEU A 174      -5.844  15.713   6.665  1.00 98.84           C  
ATOM   2749  CB  LEU A 174      -5.394  13.331   5.913  1.00 98.84           C  
ATOM   2750  HB2 LEU A 174      -4.657  13.750   5.228  1.00 98.84           H  
ATOM   2751  HB3 LEU A 174      -6.352  13.293   5.395  1.00 98.84           H  
ATOM   2752  O   LEU A 174      -6.946  16.011   6.204  1.00 98.84           O  
ATOM   2753  CG  LEU A 174      -4.998  11.882   6.239  1.00 98.84           C  
ATOM   2754  HG  LEU A 174      -5.761  11.432   6.875  1.00 98.84           H  
ATOM   2755  CD1 LEU A 174      -4.909  11.068   4.949  1.00 98.84           C  
ATOM   2756 HD11 LEU A 174      -5.850  11.138   4.403  1.00 98.84           H  
ATOM   2757 HD12 LEU A 174      -4.105  11.446   4.317  1.00 98.84           H  
ATOM   2758 HD13 LEU A 174      -4.718  10.022   5.187  1.00 98.84           H  
ATOM   2759  CD2 LEU A 174      -3.647  11.788   6.947  1.00 98.84           C  
ATOM   2760 HD21 LEU A 174      -2.881  12.299   6.364  1.00 98.84           H  
ATOM   2761 HD22 LEU A 174      -3.730  12.242   7.935  1.00 98.84           H  
ATOM   2762 HD23 LEU A 174      -3.376  10.739   7.068  1.00 98.84           H  
ATOM   2763  N   THR A 175      -4.848  16.591   6.759  1.00 98.87           N  
ATOM   2764  H   THR A 175      -3.998  16.294   7.217  1.00 98.87           H  
ATOM   2765  CA  THR A 175      -4.947  17.983   6.301  1.00 98.87           C  
ATOM   2766  HA  THR A 175      -5.902  18.138   5.799  1.00 98.87           H  
ATOM   2767  C   THR A 175      -3.833  18.278   5.310  1.00 98.87           C  
ATOM   2768  CB  THR A 175      -4.881  18.964   7.479  1.00 98.87           C  
ATOM   2769  HB  THR A 175      -3.917  18.869   7.978  1.00 98.87           H  
ATOM   2770  O   THR A 175      -2.662  18.137   5.654  1.00 98.87           O  
ATOM   2771  CG2 THR A 175      -5.076  20.413   7.044  1.00 98.87           C  
ATOM   2772 HG21 THR A 175      -6.022  20.517   6.514  1.00 98.87           H  
ATOM   2773 HG22 THR A 175      -4.259  20.719   6.390  1.00 98.87           H  
ATOM   2774 HG23 THR A 175      -5.078  21.068   7.915  1.00 98.87           H  
ATOM   2775  OG1 THR A 175      -5.902  18.700   8.414  1.00 98.87           O  
ATOM   2776  HG1 THR A 175      -5.862  19.400   9.069  1.00 98.87           H  
ATOM   2777  N   LEU A 176      -4.169  18.711   4.096  1.00 98.75           N  
ATOM   2778  H   LEU A 176      -5.147  18.877   3.906  1.00 98.75           H  
ATOM   2779  CA  LEU A 176      -3.192  19.091   3.075  1.00 98.75           C  
ATOM   2780  HA  LEU A 176      -2.532  18.247   2.875  1.00 98.75           H  
ATOM   2781  C   LEU A 176      -2.321  20.257   3.554  1.00 98.75           C  
ATOM   2782  CB  LEU A 176      -3.938  19.484   1.790  1.00 98.75           C  
ATOM   2783  HB2 LEU A 176      -3.289  20.110   1.179  1.00 98.75           H  
ATOM   2784  HB3 LEU A 176      -4.802  20.088   2.068  1.00 98.75           H  
ATOM   2785  O   LEU A 176      -2.828  21.303   3.950  1.00 98.75           O  
ATOM   2786  CG  LEU A 176      -4.411  18.301   0.931  1.00 98.75           C  
ATOM   2787  HG  LEU A 176      -4.958  17.584   1.543  1.00 98.75           H  
ATOM   2788  CD1 LEU A 176      -5.334  18.819  -0.173  1.00 98.75           C  
ATOM   2789 HD11 LEU A 176      -6.255  19.188   0.277  1.00 98.75           H  
ATOM   2790 HD12 LEU A 176      -4.855  19.633  -0.718  1.00 98.75           H  
ATOM   2791 HD13 LEU A 176      -5.588  18.010  -0.857  1.00 98.75           H  
ATOM   2792  CD2 LEU A 176      -3.235  17.598   0.250  1.00 98.75           C  
ATOM   2793 HD21 LEU A 176      -2.643  18.311  -0.324  1.00 98.75           H  
ATOM   2794 HD22 LEU A 176      -3.602  16.822  -0.422  1.00 98.75           H  
ATOM   2795 HD23 LEU A 176      -2.585  17.127   0.988  1.00 98.75           H  
ATOM   2796  N   VAL A 177      -0.998  20.125   3.454  1.00 98.30           N  
ATOM   2797  H   VAL A 177      -0.622  19.252   3.113  1.00 98.30           H  
ATOM   2798  CA  VAL A 177      -0.068  21.196   3.854  1.00 98.30           C  
ATOM   2799  HA  VAL A 177      -0.351  21.552   4.845  1.00 98.30           H  
ATOM   2800  C   VAL A 177      -0.166  22.401   2.915  1.00 98.30           C  
ATOM   2801  CB  VAL A 177       1.376  20.659   3.930  1.00 98.30           C  
ATOM   2802  HB  VAL A 177       1.623  20.154   2.997  1.00 98.30           H  
ATOM   2803  O   VAL A 177      -0.060  23.540   3.363  1.00 98.30           O  
ATOM   2804  CG1 VAL A 177       2.417  21.762   4.171  1.00 98.30           C  
ATOM   2805 HG11 VAL A 177       3.405  21.318   4.289  1.00 98.30           H  
ATOM   2806 HG12 VAL A 177       2.159  22.331   5.063  1.00 98.30           H  
ATOM   2807 HG13 VAL A 177       2.457  22.435   3.314  1.00 98.30           H  
ATOM   2808  CG2 VAL A 177       1.510  19.663   5.089  1.00 98.30           C  
ATOM   2809 HG21 VAL A 177       2.530  19.282   5.140  1.00 98.30           H  
ATOM   2810 HG22 VAL A 177       0.835  18.821   4.936  1.00 98.30           H  
ATOM   2811 HG23 VAL A 177       1.261  20.153   6.030  1.00 98.30           H  
ATOM   2812  N   LYS A 178      -0.395  22.168   1.614  1.00 97.09           N  
ATOM   2813  H   LYS A 178      -0.474  21.204   1.324  1.00 97.09           H  
ATOM   2814  CA  LYS A 178      -0.369  23.219   0.581  1.00 97.09           C  
ATOM   2815  HA  LYS A 178       0.578  23.751   0.671  1.00 97.09           H  
ATOM   2816  C   LYS A 178      -1.445  24.297   0.740  1.00 97.09           C  
ATOM   2817  CB  LYS A 178      -0.416  22.585  -0.823  1.00 97.09           C  
ATOM   2818  HB2 LYS A 178      -0.305  23.382  -1.558  1.00 97.09           H  
ATOM   2819  HB3 LYS A 178       0.440  21.919  -0.929  1.00 97.09           H  
ATOM   2820  O   LYS A 178      -1.230  25.430   0.321  1.00 97.09           O  
ATOM   2821  CG  LYS A 178      -1.701  21.795  -1.142  1.00 97.09           C  
ATOM   2822  HG2 LYS A 178      -2.576  22.435  -1.026  1.00 97.09           H  
ATOM   2823  HG3 LYS A 178      -1.781  20.949  -0.459  1.00 97.09           H  
ATOM   2824  CD  LYS A 178      -1.660  21.273  -2.585  1.00 97.09           C  
ATOM   2825  HD2 LYS A 178      -0.720  20.742  -2.736  1.00 97.09           H  
ATOM   2826  HD3 LYS A 178      -1.694  22.115  -3.277  1.00 97.09           H  
ATOM   2827  CE  LYS A 178      -2.819  20.313  -2.880  1.00 97.09           C  
ATOM   2828  HE2 LYS A 178      -3.767  20.847  -2.815  1.00 97.09           H  
ATOM   2829  HE3 LYS A 178      -2.812  19.539  -2.113  1.00 97.09           H  
ATOM   2830  NZ  LYS A 178      -2.656  19.668  -4.209  1.00 97.09           N  
ATOM   2831  HZ1 LYS A 178      -1.739  19.253  -4.292  1.00 97.09           H  
ATOM   2832  HZ2 LYS A 178      -2.728  20.319  -4.978  1.00 97.09           H  
ATOM   2833  HZ3 LYS A 178      -3.293  18.896  -4.349  1.00 97.09           H  
ATOM   2834  N   ASN A 179      -2.600  23.950   1.302  1.00 97.70           N  
ATOM   2835  H   ASN A 179      -2.724  22.986   1.577  1.00 97.70           H  
ATOM   2836  CA  ASN A 179      -3.761  24.840   1.382  1.00 97.70           C  
ATOM   2837  HA  ASN A 179      -3.410  25.872   1.394  1.00 97.70           H  
ATOM   2838  C   ASN A 179      -4.590  24.680   2.667  1.00 97.70           C  
ATOM   2839  CB  ASN A 179      -4.614  24.650   0.114  1.00 97.70           C  
ATOM   2840  HB2 ASN A 179      -4.008  24.862  -0.766  1.00 97.70           H  
ATOM   2841  HB3 ASN A 179      -5.438  25.363   0.137  1.00 97.70           H  
ATOM   2842  O   ASN A 179      -5.574  25.393   2.833  1.00 97.70           O  
ATOM   2843  CG  ASN A 179      -5.209  23.261  -0.025  1.00 97.70           C  
ATOM   2844  ND2 ASN A 179      -5.931  23.037  -1.092  1.00 97.70           N  
ATOM   2845 HD21 ASN A 179      -6.200  23.839  -1.643  1.00 97.70           H  
ATOM   2846 HD22 ASN A 179      -6.676  22.375  -0.926  1.00 97.70           H  
ATOM   2847  OD1 ASN A 179      -5.004  22.375   0.791  1.00 97.70           O  
ATOM   2848  N   ASN A 180      -4.174  23.804   3.588  1.00 97.89           N  
ATOM   2849  H   ASN A 180      -3.369  23.227   3.387  1.00 97.89           H  
ATOM   2850  CA  ASN A 180      -4.856  23.516   4.849  1.00 97.89           C  
ATOM   2851  HA  ASN A 180      -4.263  22.746   5.343  1.00 97.89           H  
ATOM   2852  C   ASN A 180      -6.259  22.888   4.693  1.00 97.89           C  
ATOM   2853  CB  ASN A 180      -4.782  24.763   5.746  1.00 97.89           C  
ATOM   2854  HB2 ASN A 180      -3.796  25.219   5.656  1.00 97.89           H  
ATOM   2855  HB3 ASN A 180      -5.526  25.488   5.415  1.00 97.89           H  
ATOM   2856  O   ASN A 180      -7.050  22.910   5.638  1.00 97.89           O  
ATOM   2857  CG  ASN A 180      -4.990  24.448   7.211  1.00 97.89           C  
ATOM   2858  ND2 ASN A 180      -5.947  25.082   7.845  1.00 97.89           N  
ATOM   2859 HD21 ASN A 180      -6.115  24.777   8.793  1.00 97.89           H  
ATOM   2860 HD22 ASN A 180      -6.624  25.595   7.299  1.00 97.89           H  
ATOM   2861  OD1 ASN A 180      -4.276  23.670   7.820  1.00 97.89           O  
ATOM   2862  N   ASP A 181      -6.568  22.309   3.528  1.00 98.11           N  
ATOM   2863  H   ASP A 181      -5.907  22.343   2.765  1.00 98.11           H  
ATOM   2864  CA  ASP A 181      -7.828  21.597   3.308  1.00 98.11           C  
ATOM   2865  HA  ASP A 181      -8.650  22.229   3.643  1.00 98.11           H  
ATOM   2866  C   ASP A 181      -7.858  20.293   4.112  1.00 98.11           C  
ATOM   2867  CB  ASP A 181      -8.048  21.275   1.822  1.00 98.11           C  
ATOM   2868  HB2 ASP A 181      -8.836  20.527   1.744  1.00 98.11           H  
ATOM   2869  HB3 ASP A 181      -7.134  20.835   1.423  1.00 98.11           H  
ATOM   2870  O   ASP A 181      -6.918  19.495   4.074  1.00 98.11           O  
ATOM   2871  CG  ASP A 181      -8.457  22.461   0.948  1.00 98.11           C  
ATOM   2872  OD1 ASP A 181      -8.810  23.529   1.490  1.00 98.11           O  
ATOM   2873  OD2 ASP A 181      -8.419  22.273  -0.292  1.00 98.11           O  
ATOM   2874  N   ASN A 182      -8.966  20.050   4.811  1.00 98.70           N  
ATOM   2875  H   ASN A 182      -9.717  20.725   4.768  1.00 98.70           H  
ATOM   2876  CA  ASN A 182      -9.207  18.785   5.496  1.00 98.70           C  
ATOM   2877  HA  ASN A 182      -8.263  18.416   5.897  1.00 98.70           H  
ATOM   2878  C   ASN A 182      -9.732  17.743   4.493  1.00 98.70           C  
ATOM   2879  CB  ASN A 182     -10.148  19.028   6.684  1.00 98.70           C  
ATOM   2880  HB2 ASN A 182     -11.103  19.407   6.321  1.00 98.70           H  
ATOM   2881  HB3 ASN A 182      -9.703  19.766   7.351  1.00 98.70           H  
ATOM   2882  O   ASN A 182     -10.809  17.901   3.914  1.00 98.70           O  
ATOM   2883  CG  ASN A 182     -10.413  17.747   7.454  1.00 98.70           C  
ATOM   2884  ND2 ASN A 182      -9.886  17.580   8.642  1.00 98.70           N  
ATOM   2885 HD21 ASN A 182      -9.209  18.231   9.011  1.00 98.70           H  
ATOM   2886 HD22 ASN A 182     -10.116  16.711   9.104  1.00 98.70           H  
ATOM   2887  OD1 ASN A 182     -11.107  16.872   6.983  1.00 98.70           O  
ATOM   2888  N   VAL A 183      -8.961  16.674   4.307  1.00 98.68           N  
ATOM   2889  H   VAL A 183      -8.127  16.586   4.870  1.00 98.68           H  
ATOM   2890  CA  VAL A 183      -9.230  15.612   3.332  1.00 98.68           C  
ATOM   2891  HA  VAL A 183      -9.432  16.062   2.360  1.00 98.68           H  
ATOM   2892  C   VAL A 183     -10.462  14.798   3.728  1.00 98.68           C  
ATOM   2893  CB  VAL A 183      -7.993  14.705   3.197  1.00 98.68           C  
ATOM   2894  HB  VAL A 183      -7.769  14.298   4.183  1.00 98.68           H  
ATOM   2895  O   VAL A 183     -11.271  14.482   2.860  1.00 98.68           O  
ATOM   2896  CG1 VAL A 183      -8.214  13.522   2.250  1.00 98.68           C  
ATOM   2897 HG11 VAL A 183      -7.277  12.990   2.087  1.00 98.68           H  
ATOM   2898 HG12 VAL A 183      -8.928  12.822   2.685  1.00 98.68           H  
ATOM   2899 HG13 VAL A 183      -8.588  13.879   1.291  1.00 98.68           H  
ATOM   2900  CG2 VAL A 183      -6.765  15.487   2.702  1.00 98.68           C  
ATOM   2901 HG21 VAL A 183      -5.910  14.816   2.626  1.00 98.68           H  
ATOM   2902 HG22 VAL A 183      -6.968  15.923   1.724  1.00 98.68           H  
ATOM   2903 HG23 VAL A 183      -6.510  16.279   3.407  1.00 98.68           H  
ATOM   2904  N   ASN A 184     -10.648  14.506   5.022  1.00 98.62           N  
ATOM   2905  H   ASN A 184      -9.948  14.796   5.690  1.00 98.62           H  
ATOM   2906  CA  ASN A 184     -11.793  13.742   5.532  1.00 98.62           C  
ATOM   2907  HA  ASN A 184     -11.809  12.761   5.057  1.00 98.62           H  
ATOM   2908  C   ASN A 184     -13.111  14.440   5.181  1.00 98.62           C  
ATOM   2909  CB  ASN A 184     -11.690  13.553   7.059  1.00 98.62           C  
ATOM   2910  HB2 ASN A 184     -11.707  14.514   7.573  1.00 98.62           H  
ATOM   2911  HB3 ASN A 184     -12.572  13.005   7.390  1.00 98.62           H  
ATOM   2912  O   ASN A 184     -13.961  13.863   4.510  1.00 98.62           O  
ATOM   2913  CG  ASN A 184     -10.456  12.809   7.527  1.00 98.62           C  
ATOM   2914  ND2 ASN A 184     -10.638  11.824   8.371  1.00 98.62           N  
ATOM   2915 HD21 ASN A 184     -11.560  11.637   8.738  1.00 98.62           H  
ATOM   2916 HD22 ASN A 184      -9.830  11.356   8.756  1.00 98.62           H  
ATOM   2917  OD1 ASN A 184      -9.324  13.123   7.173  1.00 98.62           O  
ATOM   2918  N   LYS A 185     -13.227  15.721   5.543  1.00 98.35           N  
ATOM   2919  H   LYS A 185     -12.473  16.114   6.088  1.00 98.35           H  
ATOM   2920  CA  LYS A 185     -14.387  16.558   5.238  1.00 98.35           C  
ATOM   2921  HA  LYS A 185     -15.274  16.098   5.674  1.00 98.35           H  
ATOM   2922  C   LYS A 185     -14.620  16.655   3.733  1.00 98.35           C  
ATOM   2923  CB  LYS A 185     -14.174  17.944   5.859  1.00 98.35           C  
ATOM   2924  HB2 LYS A 185     -13.325  18.431   5.379  1.00 98.35           H  
ATOM   2925  HB3 LYS A 185     -13.964  17.831   6.922  1.00 98.35           H  
ATOM   2926  O   LYS A 185     -15.757  16.603   3.279  1.00 98.35           O  
ATOM   2927  CG  LYS A 185     -15.431  18.800   5.685  1.00 98.35           C  
ATOM   2928  HG2 LYS A 185     -15.678  18.878   4.626  1.00 98.35           H  
ATOM   2929  HG3 LYS A 185     -16.264  18.327   6.205  1.00 98.35           H  
ATOM   2930  CD  LYS A 185     -15.226  20.213   6.223  1.00 98.35           C  
ATOM   2931  HD2 LYS A 185     -15.036  20.181   7.295  1.00 98.35           H  
ATOM   2932  HD3 LYS A 185     -14.385  20.670   5.702  1.00 98.35           H  
ATOM   2933  CE  LYS A 185     -16.512  20.980   5.922  1.00 98.35           C  
ATOM   2934  HE2 LYS A 185     -16.773  20.801   4.879  1.00 98.35           H  
ATOM   2935  HE3 LYS A 185     -17.319  20.571   6.531  1.00 98.35           H  
ATOM   2936  NZ  LYS A 185     -16.343  22.428   6.147  1.00 98.35           N  
ATOM   2937  HZ1 LYS A 185     -15.617  22.758   5.527  1.00 98.35           H  
ATOM   2938  HZ2 LYS A 185     -17.202  22.897   5.898  1.00 98.35           H  
ATOM   2939  HZ3 LYS A 185     -16.098  22.612   7.110  1.00 98.35           H  
ATOM   2940  N   ARG A 186     -13.550  16.777   2.940  1.00 98.46           N  
ATOM   2941  H   ARG A 186     -12.636  16.831   3.366  1.00 98.46           H  
ATOM   2942  CA  ARG A 186     -13.681  16.833   1.483  1.00 98.46           C  
ATOM   2943  HA  ARG A 186     -14.441  17.585   1.271  1.00 98.46           H  
ATOM   2944  C   ARG A 186     -14.207  15.522   0.900  1.00 98.46           C  
ATOM   2945  CB  ARG A 186     -12.340  17.247   0.859  1.00 98.46           C  
ATOM   2946  HB2 ARG A 186     -12.010  18.178   1.321  1.00 98.46           H  
ATOM   2947  HB3 ARG A 186     -11.588  16.485   1.066  1.00 98.46           H  
ATOM   2948  O   ARG A 186     -15.021  15.558  -0.016  1.00 98.46           O  
ATOM   2949  CG  ARG A 186     -12.426  17.460  -0.657  1.00 98.46           C  
ATOM   2950  HG2 ARG A 186     -11.480  17.881  -0.999  1.00 98.46           H  
ATOM   2951  HG3 ARG A 186     -12.593  16.508  -1.161  1.00 98.46           H  
ATOM   2952  CD  ARG A 186     -13.548  18.434  -1.009  1.00 98.46           C  
ATOM   2953  HD2 ARG A 186     -14.512  17.982  -0.776  1.00 98.46           H  
ATOM   2954  HD3 ARG A 186     -13.433  19.335  -0.408  1.00 98.46           H  
ATOM   2955  NE  ARG A 186     -13.539  18.785  -2.431  1.00 98.46           N  
ATOM   2956  HE  ARG A 186     -12.846  18.335  -3.012  1.00 98.46           H  
ATOM   2957  NH1 ARG A 186     -15.326  20.216  -2.260  1.00 98.46           N  
ATOM   2958 HH11 ARG A 186     -15.441  19.979  -1.285  1.00 98.46           H  
ATOM   2959 HH12 ARG A 186     -16.005  20.849  -2.656  1.00 98.46           H  
ATOM   2960  NH2 ARG A 186     -14.309  19.900  -4.243  1.00 98.46           N  
ATOM   2961 HH21 ARG A 186     -14.934  20.586  -4.641  1.00 98.46           H  
ATOM   2962 HH22 ARG A 186     -13.572  19.474  -4.787  1.00 98.46           H  
ATOM   2963  CZ  ARG A 186     -14.392  19.630  -2.968  1.00 98.46           C  
ATOM   2964  N   ILE A 187     -13.766  14.380   1.420  1.00 98.05           N  
ATOM   2965  H   ILE A 187     -13.081  14.423   2.161  1.00 98.05           H  
ATOM   2966  CA  ILE A 187     -14.281  13.064   1.028  1.00 98.05           C  
ATOM   2967  HA  ILE A 187     -14.267  12.994  -0.060  1.00 98.05           H  
ATOM   2968  C   ILE A 187     -15.748  12.913   1.438  1.00 98.05           C  
ATOM   2969  CB  ILE A 187     -13.372  11.947   1.587  1.00 98.05           C  
ATOM   2970  HB  ILE A 187     -13.115  12.182   2.620  1.00 98.05           H  
ATOM   2971  O   ILE A 187     -16.541  12.461   0.616  1.00 98.05           O  
ATOM   2972  CG1 ILE A 187     -12.079  11.909   0.741  1.00 98.05           C  
ATOM   2973 HG12 ILE A 187     -12.312  11.565  -0.267  1.00 98.05           H  
ATOM   2974 HG13 ILE A 187     -11.673  12.918   0.663  1.00 98.05           H  
ATOM   2975  CG2 ILE A 187     -14.068  10.574   1.576  1.00 98.05           C  
ATOM   2976 HG21 ILE A 187     -14.931  10.581   2.242  1.00 98.05           H  
ATOM   2977 HG22 ILE A 187     -13.397   9.801   1.948  1.00 98.05           H  
ATOM   2978 HG23 ILE A 187     -14.396  10.323   0.568  1.00 98.05           H  
ATOM   2979  CD1 ILE A 187     -10.977  11.023   1.324  1.00 98.05           C  
ATOM   2980 HD11 ILE A 187     -11.267   9.972   1.293  1.00 98.05           H  
ATOM   2981 HD12 ILE A 187     -10.066  11.149   0.739  1.00 98.05           H  
ATOM   2982 HD13 ILE A 187     -10.783  11.329   2.352  1.00 98.05           H  
ATOM   2983  N   GLU A 188     -16.128  13.346   2.642  1.00 98.02           N  
ATOM   2984  H   GLU A 188     -15.419  13.653   3.293  1.00 98.02           H  
ATOM   2985  CA  GLU A 188     -17.526  13.368   3.096  1.00 98.02           C  
ATOM   2986  HA  GLU A 188     -17.922  12.352   3.099  1.00 98.02           H  
ATOM   2987  C   GLU A 188     -18.407  14.181   2.146  1.00 98.02           C  
ATOM   2988  CB  GLU A 188     -17.615  13.931   4.523  1.00 98.02           C  
ATOM   2989  HB2 GLU A 188     -17.042  14.856   4.587  1.00 98.02           H  
ATOM   2990  HB3 GLU A 188     -18.656  14.147   4.763  1.00 98.02           H  
ATOM   2991  O   GLU A 188     -19.381  13.650   1.623  1.00 98.02           O  
ATOM   2992  CG  GLU A 188     -17.084  12.914   5.532  1.00 98.02           C  
ATOM   2993  HG2 GLU A 188     -17.780  12.076   5.545  1.00 98.02           H  
ATOM   2994  HG3 GLU A 188     -16.115  12.542   5.198  1.00 98.02           H  
ATOM   2995  CD  GLU A 188     -16.934  13.439   6.963  1.00 98.02           C  
ATOM   2996  OE1 GLU A 188     -16.650  12.565   7.819  1.00 98.02           O  
ATOM   2997  OE2 GLU A 188     -17.098  14.659   7.201  1.00 98.02           O  
ATOM   2998  N   GLU A 189     -18.013  15.418   1.827  1.00 97.88           N  
ATOM   2999  H   GLU A 189     -17.205  15.790   2.305  1.00 97.88           H  
ATOM   3000  CA  GLU A 189     -18.721  16.288   0.875  1.00 97.88           C  
ATOM   3001  HA  GLU A 189     -19.722  16.504   1.248  1.00 97.88           H  
ATOM   3002  C   GLU A 189     -18.879  15.664  -0.521  1.00 97.88           C  
ATOM   3003  CB  GLU A 189     -17.930  17.598   0.697  1.00 97.88           C  
ATOM   3004  HB2 GLU A 189     -16.889  17.343   0.499  1.00 97.88           H  
ATOM   3005  HB3 GLU A 189     -18.312  18.121  -0.179  1.00 97.88           H  
ATOM   3006  O   GLU A 189     -19.842  15.953  -1.229  1.00 97.88           O  
ATOM   3007  CG  GLU A 189     -17.990  18.577   1.880  1.00 97.88           C  
ATOM   3008  HG2 GLU A 189     -19.004  18.973   1.946  1.00 97.88           H  
ATOM   3009  HG3 GLU A 189     -17.787  18.048   2.811  1.00 97.88           H  
ATOM   3010  CD  GLU A 189     -16.999  19.753   1.734  1.00 97.88           C  
ATOM   3011  OE1 GLU A 189     -16.901  20.546   2.708  1.00 97.88           O  
ATOM   3012  OE2 GLU A 189     -16.356  19.901   0.655  1.00 97.88           O  
ATOM   3013  N   LEU A 190     -17.916  14.844  -0.954  1.00 97.79           N  
ATOM   3014  H   LEU A 190     -17.154  14.647  -0.322  1.00 97.79           H  
ATOM   3015  CA  LEU A 190     -17.944  14.171  -2.255  1.00 97.79           C  
ATOM   3016  HA  LEU A 190     -18.489  14.797  -2.962  1.00 97.79           H  
ATOM   3017  C   LEU A 190     -18.704  12.836  -2.226  1.00 97.79           C  
ATOM   3018  CB  LEU A 190     -16.500  13.988  -2.754  1.00 97.79           C  
ATOM   3019  HB2 LEU A 190     -15.937  13.472  -1.976  1.00 97.79           H  
ATOM   3020  HB3 LEU A 190     -16.507  13.347  -3.635  1.00 97.79           H  
ATOM   3021  O   LEU A 190     -18.979  12.281  -3.295  1.00 97.79           O  
ATOM   3022  CG  LEU A 190     -15.780  15.301  -3.111  1.00 97.79           C  
ATOM   3023  HG  LEU A 190     -15.860  16.021  -2.296  1.00 97.79           H  
ATOM   3024  CD1 LEU A 190     -14.303  15.009  -3.367  1.00 97.79           C  
ATOM   3025 HD11 LEU A 190     -14.202  14.318  -4.204  1.00 97.79           H  
ATOM   3026 HD12 LEU A 190     -13.769  15.934  -3.585  1.00 97.79           H  
ATOM   3027 HD13 LEU A 190     -13.866  14.559  -2.476  1.00 97.79           H  
ATOM   3028  CD2 LEU A 190     -16.348  15.964  -4.370  1.00 97.79           C  
ATOM   3029 HD21 LEU A 190     -17.385  16.246  -4.192  1.00 97.79           H  
ATOM   3030 HD22 LEU A 190     -15.772  16.861  -4.597  1.00 97.79           H  
ATOM   3031 HD23 LEU A 190     -16.291  15.264  -5.205  1.00 97.79           H  
ATOM   3032  N   CYS A 191     -19.029  12.321  -1.038  1.00 95.40           N  
ATOM   3033  H   CYS A 191     -18.757  12.828  -0.208  1.00 95.40           H  
ATOM   3034  CA  CYS A 191     -19.796  11.090  -0.847  1.00 95.40           C  
ATOM   3035  HA  CYS A 191     -19.861  10.572  -1.804  1.00 95.40           H  
ATOM   3036  C   CYS A 191     -21.259  11.322  -0.434  1.00 95.40           C  
ATOM   3037  CB  CYS A 191     -19.062  10.160   0.129  1.00 95.40           C  
ATOM   3038  HB2 CYS A 191     -18.921  10.670   1.081  1.00 95.40           H  
ATOM   3039  HB3 CYS A 191     -19.668   9.268   0.293  1.00 95.40           H  
ATOM   3040  O   CYS A 191     -22.030  10.363  -0.446  1.00 95.40           O  
ATOM   3041  SG  CYS A 191     -17.453   9.661  -0.550  1.00 95.40           S  
ATOM   3042  HG  CYS A 191     -16.867  10.829  -0.273  1.00 95.40           H  
ATOM   3043  N   THR A 192     -21.639  12.558  -0.094  1.00 87.10           N  
ATOM   3044  H   THR A 192     -20.927  13.271  -0.030  1.00 87.10           H  
ATOM   3045  CA  THR A 192     -23.024  12.982   0.199  1.00 87.10           C  
ATOM   3046  HA  THR A 192     -23.586  12.129   0.578  1.00 87.10           H  
ATOM   3047  C   THR A 192     -23.796  13.469  -1.022  1.00 87.10           C  
ATOM   3048  CB  THR A 192     -23.056  14.078   1.261  1.00 87.10           C  
ATOM   3049  HB  THR A 192     -24.077  14.451   1.352  1.00 87.10           H  
ATOM   3050  O   THR A 192     -23.159  14.055  -1.928  1.00 87.10           O  
ATOM   3051  CG2 THR A 192     -22.616  13.569   2.636  1.00 87.10           C  
ATOM   3052 HG21 THR A 192     -22.572  14.404   3.334  1.00 87.10           H  
ATOM   3053 HG22 THR A 192     -21.635  13.098   2.576  1.00 87.10           H  
ATOM   3054 HG23 THR A 192     -23.338  12.835   2.995  1.00 87.10           H  
ATOM   3055  OG1 THR A 192     -22.226  15.141   0.854  1.00 87.10           O  
ATOM   3056  HG1 THR A 192     -22.217  15.099  -0.105  1.00 87.10           H  
ATOM   3057  OXT THR A 192     -25.035  13.312  -0.990  1.00 87.10           O  
TER    3058      THR A 192                                                       
ATOM   3058  N   ILE B   1      29.932  13.810 -22.696  1.00 24.43           N  
ATOM   3059  H   ILE B   1      29.466  13.874 -23.590  1.00 24.43           H  
ATOM   3060  H2  ILE B   1      30.927  13.725 -22.849  1.00 24.43           H  
ATOM   3061  H3  ILE B   1      29.735  14.654 -22.177  1.00 24.43           H  
ATOM   3062  CA  ILE B   1      29.418  12.641 -21.946  1.00 24.43           C  
ATOM   3063  HA  ILE B   1      29.565  11.735 -22.533  1.00 24.43           H  
ATOM   3064  C   ILE B   1      27.921  12.864 -21.791  1.00 24.43           C  
ATOM   3065  CB  ILE B   1      30.127  12.450 -20.577  1.00 24.43           C  
ATOM   3066  HB  ILE B   1      29.905  13.308 -19.942  1.00 24.43           H  
ATOM   3067  O   ILE B   1      27.534  13.697 -20.977  1.00 24.43           O  
ATOM   3068  CG1 ILE B   1      31.664  12.370 -20.751  1.00 24.43           C  
ATOM   3069 HG12 ILE B   1      32.019  13.257 -21.276  1.00 24.43           H  
ATOM   3070 HG13 ILE B   1      31.916  11.498 -21.356  1.00 24.43           H  
ATOM   3071  CG2 ILE B   1      29.596  11.182 -19.884  1.00 24.43           C  
ATOM   3072 HG21 ILE B   1      30.018  11.086 -18.884  1.00 24.43           H  
ATOM   3073 HG22 ILE B   1      29.854  10.292 -20.458  1.00 24.43           H  
ATOM   3074 HG23 ILE B   1      28.512  11.221 -19.771  1.00 24.43           H  
ATOM   3075  CD1 ILE B   1      32.451  12.301 -19.435  1.00 24.43           C  
ATOM   3076 HD11 ILE B   1      32.274  11.350 -18.932  1.00 24.43           H  
ATOM   3077 HD12 ILE B   1      33.517  12.380 -19.648  1.00 24.43           H  
ATOM   3078 HD13 ILE B   1      32.160  13.122 -18.780  1.00 24.43           H  
ATOM   3079  N   GLU B   2      27.104  12.251 -22.650  1.00 22.56           N  
ATOM   3080  H   GLU B   2      27.444  11.553 -23.297  1.00 22.56           H  
ATOM   3081  CA  GLU B   2      25.643  12.338 -22.540  1.00 22.56           C  
ATOM   3082  HA  GLU B   2      25.326  13.380 -22.504  1.00 22.56           H  
ATOM   3083  C   GLU B   2      25.234  11.668 -21.234  1.00 22.56           C  
ATOM   3084  CB  GLU B   2      24.956  11.665 -23.740  1.00 22.56           C  
ATOM   3085  HB2 GLU B   2      25.546  10.804 -24.052  1.00 22.56           H  
ATOM   3086  HB3 GLU B   2      23.966  11.322 -23.442  1.00 22.56           H  
ATOM   3087  O   GLU B   2      25.451  10.473 -21.042  1.00 22.56           O  
ATOM   3088  CG  GLU B   2      24.785  12.661 -24.895  1.00 22.56           C  
ATOM   3089  HG2 GLU B   2      24.139  13.471 -24.557  1.00 22.56           H  
ATOM   3090  HG3 GLU B   2      25.758  13.090 -25.133  1.00 22.56           H  
ATOM   3091  CD  GLU B   2      24.202  12.015 -26.159  1.00 22.56           C  
ATOM   3092  OE1 GLU B   2      23.463  12.729 -26.869  1.00 22.56           O  
ATOM   3093  OE2 GLU B   2      24.554  10.844 -26.418  1.00 22.56           O  
ATOM   3094  N   LYS B   3      24.720  12.454 -20.283  1.00 21.29           N  
ATOM   3095  H   LYS B   3      24.523  13.419 -20.505  1.00 21.29           H  
ATOM   3096  CA  LYS B   3      24.128  11.858 -19.087  1.00 21.29           C  
ATOM   3097  HA  LYS B   3      24.859  11.184 -18.641  1.00 21.29           H  
ATOM   3098  C   LYS B   3      22.934  11.034 -19.568  1.00 21.29           C  
ATOM   3099  CB  LYS B   3      23.712  12.923 -18.067  1.00 21.29           C  
ATOM   3100  HB2 LYS B   3      23.182  13.730 -18.573  1.00 21.29           H  
ATOM   3101  HB3 LYS B   3      23.037  12.468 -17.342  1.00 21.29           H  
ATOM   3102  O   LYS B   3      22.135  11.584 -20.330  1.00 21.29           O  
ATOM   3103  CG  LYS B   3      24.938  13.468 -17.325  1.00 21.29           C  
ATOM   3104  HG2 LYS B   3      25.640  13.891 -18.044  1.00 21.29           H  
ATOM   3105  HG3 LYS B   3      25.428  12.650 -16.796  1.00 21.29           H  
ATOM   3106  CD  LYS B   3      24.539  14.553 -16.319  1.00 21.29           C  
ATOM   3107  HD2 LYS B   3      23.816  14.143 -15.614  1.00 21.29           H  
ATOM   3108  HD3 LYS B   3      24.084  15.383 -16.860  1.00 21.29           H  
ATOM   3109  CE  LYS B   3      25.786  15.033 -15.569  1.00 21.29           C  
ATOM   3110  HE2 LYS B   3      26.539  15.317 -16.305  1.00 21.29           H  
ATOM   3111  HE3 LYS B   3      26.186  14.201 -14.991  1.00 21.29           H  
ATOM   3112  NZ  LYS B   3      25.489  16.186 -14.682  1.00 21.29           N  
ATOM   3113  HZ1 LYS B   3      26.327  16.489 -14.208  1.00 21.29           H  
ATOM   3114  HZ2 LYS B   3      24.804  15.929 -13.985  1.00 21.29           H  
ATOM   3115  HZ3 LYS B   3      25.132  16.962 -15.220  1.00 21.29           H  
ATOM   3116  N   PRO B   4      22.813   9.757 -19.164  1.00 24.89           N  
ATOM   3117  CA  PRO B   4      21.670   8.961 -19.571  1.00 24.89           C  
ATOM   3118  HA  PRO B   4      21.695   8.832 -20.653  1.00 24.89           H  
ATOM   3119  C   PRO B   4      20.394   9.706 -19.163  1.00 24.89           C  
ATOM   3120  CB  PRO B   4      21.827   7.600 -18.888  1.00 24.89           C  
ATOM   3121  HB2 PRO B   4      22.337   6.915 -19.565  1.00 24.89           H  
ATOM   3122  HB3 PRO B   4      20.870   7.181 -18.577  1.00 24.89           H  
ATOM   3123  O   PRO B   4      20.402  10.401 -18.133  1.00 24.89           O  
ATOM   3124  CG  PRO B   4      22.731   7.898 -17.692  1.00 24.89           C  
ATOM   3125  HG2 PRO B   4      23.321   7.027 -17.404  1.00 24.89           H  
ATOM   3126  HG3 PRO B   4      22.122   8.240 -16.855  1.00 24.89           H  
ATOM   3127  CD  PRO B   4      23.612   9.045 -18.182  1.00 24.89           C  
ATOM   3128  HD2 PRO B   4      23.886   9.683 -17.342  1.00 24.89           H  
ATOM   3129  HD3 PRO B   4      24.504   8.646 -18.666  1.00 24.89           H  
ATOM   3130  N   PRO B   5      19.323   9.626 -19.971  1.00 26.65           N  
ATOM   3131  CA  PRO B   5      18.074  10.276 -19.627  1.00 26.65           C  
ATOM   3132  HA  PRO B   5      18.202  11.358 -19.635  1.00 26.65           H  
ATOM   3133  C   PRO B   5      17.694   9.811 -18.227  1.00 26.65           C  
ATOM   3134  CB  PRO B   5      17.065   9.866 -20.706  1.00 26.65           C  
ATOM   3135  HB2 PRO B   5      17.043  10.626 -21.487  1.00 26.65           H  
ATOM   3136  HB3 PRO B   5      16.065   9.712 -20.300  1.00 26.65           H  
ATOM   3137  O   PRO B   5      17.772   8.621 -17.914  1.00 26.65           O  
ATOM   3138  CG  PRO B   5      17.646   8.573 -21.279  1.00 26.65           C  
ATOM   3139  HG2 PRO B   5      17.363   8.428 -22.322  1.00 26.65           H  
ATOM   3140  HG3 PRO B   5      17.317   7.728 -20.674  1.00 26.65           H  
ATOM   3141  CD  PRO B   5      19.153   8.754 -21.121  1.00 26.65           C  
ATOM   3142  HD2 PRO B   5      19.627   7.784 -20.968  1.00 26.65           H  
ATOM   3143  HD3 PRO B   5      19.563   9.239 -22.007  1.00 26.65           H  
ATOM   3144  N   LYS B   6      17.338  10.756 -17.352  1.00 24.30           N  
ATOM   3145  H   LYS B   6      17.309  11.715 -17.667  1.00 24.30           H  
ATOM   3146  CA  LYS B   6      16.686  10.393 -16.101  1.00 24.30           C  
ATOM   3147  HA  LYS B   6      17.266   9.633 -15.577  1.00 24.30           H  
ATOM   3148  C   LYS B   6      15.367   9.775 -16.520  1.00 24.30           C  
ATOM   3149  CB  LYS B   6      16.468  11.605 -15.185  1.00 24.30           C  
ATOM   3150  HB2 LYS B   6      15.980  12.401 -15.749  1.00 24.30           H  
ATOM   3151  HB3 LYS B   6      15.797  11.302 -14.381  1.00 24.30           H  
ATOM   3152  O   LYS B   6      14.402  10.499 -16.746  1.00 24.30           O  
ATOM   3153  CG  LYS B   6      17.763  12.140 -14.564  1.00 24.30           C  
ATOM   3154  HG2 LYS B   6      18.433  12.493 -15.348  1.00 24.30           H  
ATOM   3155  HG3 LYS B   6      18.253  11.345 -14.001  1.00 24.30           H  
ATOM   3156  CD  LYS B   6      17.411  13.296 -13.622  1.00 24.30           C  
ATOM   3157  HD2 LYS B   6      16.915  14.081 -14.194  1.00 24.30           H  
ATOM   3158  HD3 LYS B   6      16.721  12.929 -12.863  1.00 24.30           H  
ATOM   3159  CE  LYS B   6      18.656  13.866 -12.940  1.00 24.30           C  
ATOM   3160  HE2 LYS B   6      19.160  13.054 -12.417  1.00 24.30           H  
ATOM   3161  HE3 LYS B   6      19.328  14.254 -13.705  1.00 24.30           H  
ATOM   3162  NZ  LYS B   6      18.272  14.934 -11.982  1.00 24.30           N  
ATOM   3163  HZ1 LYS B   6      19.076  15.304 -11.496  1.00 24.30           H  
ATOM   3164  HZ2 LYS B   6      17.790  15.684 -12.457  1.00 24.30           H  
ATOM   3165  HZ3 LYS B   6      17.635  14.559 -11.294  1.00 24.30           H  
ATOM   3166  N   THR B   7      15.337   8.457 -16.662  1.00 24.48           N  
ATOM   3167  H   THR B   7      16.208   7.951 -16.730  1.00 24.48           H  
ATOM   3168  CA  THR B   7      14.096   7.706 -16.685  1.00 24.48           C  
ATOM   3169  HA  THR B   7      13.393   8.188 -17.364  1.00 24.48           H  
ATOM   3170  C   THR B   7      13.567   7.820 -15.267  1.00 24.48           C  
ATOM   3171  CB  THR B   7      14.284   6.249 -17.144  1.00 24.48           C  
ATOM   3172  HB  THR B   7      14.706   5.647 -16.339  1.00 24.48           H  
ATOM   3173  O   THR B   7      13.709   6.920 -14.448  1.00 24.48           O  
ATOM   3174  CG2 THR B   7      12.962   5.641 -17.610  1.00 24.48           C  
ATOM   3175 HG21 THR B   7      12.245   5.648 -16.789  1.00 24.48           H  
ATOM   3176 HG22 THR B   7      12.557   6.213 -18.446  1.00 24.48           H  
ATOM   3177 HG23 THR B   7      13.120   4.608 -17.921  1.00 24.48           H  
ATOM   3178  OG1 THR B   7      15.163   6.196 -18.243  1.00 24.48           O  
ATOM   3179  HG1 THR B   7      15.236   5.275 -18.505  1.00 24.48           H  
ATOM   3180  N   VAL B   8      13.006   8.986 -14.947  1.00 28.01           N  
ATOM   3181  H   VAL B   8      13.041   9.718 -15.642  1.00 28.01           H  
ATOM   3182  CA  VAL B   8      11.911   9.060 -13.998  1.00 28.01           C  
ATOM   3183  HA  VAL B   8      12.180   8.569 -13.063  1.00 28.01           H  
ATOM   3184  C   VAL B   8      10.836   8.230 -14.665  1.00 28.01           C  
ATOM   3185  CB  VAL B   8      11.455  10.507 -13.695  1.00 28.01           C  
ATOM   3186  HB  VAL B   8      10.407  10.487 -13.397  1.00 28.01           H  
ATOM   3187  O   VAL B   8      10.009   8.739 -15.417  1.00 28.01           O  
ATOM   3188  CG1 VAL B   8      12.253  11.060 -12.510  1.00 28.01           C  
ATOM   3189 HG11 VAL B   8      11.911  12.067 -12.273  1.00 28.01           H  
ATOM   3190 HG12 VAL B   8      13.317  11.076 -12.747  1.00 28.01           H  
ATOM   3191 HG13 VAL B   8      12.089  10.429 -11.636  1.00 28.01           H  
ATOM   3192  CG2 VAL B   8      11.612  11.491 -14.868  1.00 28.01           C  
ATOM   3193 HG21 VAL B   8      11.145  12.440 -14.605  1.00 28.01           H  
ATOM   3194 HG22 VAL B   8      12.665  11.664 -15.093  1.00 28.01           H  
ATOM   3195 HG23 VAL B   8      11.108  11.098 -15.751  1.00 28.01           H  
ATOM   3196  N   ALA B   9      10.935   6.909 -14.488  1.00 27.15           N  
ATOM   3197  H   ALA B   9      11.711   6.557 -13.946  1.00 27.15           H  
ATOM   3198  CA  ALA B   9       9.773   6.073 -14.605  1.00 27.15           C  
ATOM   3199  HA  ALA B   9       9.403   6.071 -15.630  1.00 27.15           H  
ATOM   3200  C   ALA B   9       8.789   6.786 -13.690  1.00 27.15           C  
ATOM   3201  CB  ALA B   9      10.109   4.642 -14.165  1.00 27.15           C  
ATOM   3202  HB1 ALA B   9      10.491   4.642 -13.144  1.00 27.15           H  
ATOM   3203  HB2 ALA B   9       9.208   4.030 -14.198  1.00 27.15           H  
ATOM   3204  HB3 ALA B   9      10.857   4.212 -14.831  1.00 27.15           H  
ATOM   3205  O   ALA B   9       9.045   6.930 -12.493  1.00 27.15           O  
ATOM   3206  N   SER B  10       7.762   7.393 -14.282  1.00 30.54           N  
ATOM   3207  H   SER B  10       7.676   7.340 -15.286  1.00 30.54           H  
ATOM   3208  CA  SER B  10       6.595   7.750 -13.510  1.00 30.54           C  
ATOM   3209  HA  SER B  10       6.877   8.352 -12.646  1.00 30.54           H  
ATOM   3210  C   SER B  10       6.105   6.392 -13.064  1.00 30.54           C  
ATOM   3211  CB  SER B  10       5.584   8.520 -14.361  1.00 30.54           C  
ATOM   3212  HB2 SER B  10       5.251   7.899 -15.194  1.00 30.54           H  
ATOM   3213  HB3 SER B  10       6.062   9.414 -14.761  1.00 30.54           H  
ATOM   3214  O   SER B  10       5.469   5.671 -13.828  1.00 30.54           O  
ATOM   3215  OG  SER B  10       4.465   8.905 -13.591  1.00 30.54           O  
ATOM   3216  HG  SER B  10       4.745   9.360 -12.793  1.00 30.54           H  
ATOM   3217  N   ILE B  11       6.581   5.981 -11.890  1.00 33.14           N  
ATOM   3218  H   ILE B  11       7.264   6.561 -11.425  1.00 33.14           H  
ATOM   3219  CA  ILE B  11       6.065   4.845 -11.166  1.00 33.14           C  
ATOM   3220  HA  ILE B  11       5.940   3.991 -11.831  1.00 33.14           H  
ATOM   3221  C   ILE B  11       4.700   5.360 -10.749  1.00 33.14           C  
ATOM   3222  CB  ILE B  11       6.993   4.456  -9.991  1.00 33.14           C  
ATOM   3223  HB  ILE B  11       7.023   5.272  -9.270  1.00 33.14           H  
ATOM   3224  O   ILE B  11       4.520   5.883  -9.652  1.00 33.14           O  
ATOM   3225  CG1 ILE B  11       8.439   4.166 -10.463  1.00 33.14           C  
ATOM   3226 HG12 ILE B  11       8.876   5.092 -10.835  1.00 33.14           H  
ATOM   3227 HG13 ILE B  11       8.418   3.451 -11.285  1.00 33.14           H  
ATOM   3228  CG2 ILE B  11       6.442   3.211  -9.302  1.00 33.14           C  
ATOM   3229 HG21 ILE B  11       5.362   3.275  -9.167  1.00 33.14           H  
ATOM   3230 HG22 ILE B  11       6.903   3.109  -8.320  1.00 33.14           H  
ATOM   3231 HG23 ILE B  11       6.720   2.342  -9.899  1.00 33.14           H  
ATOM   3232  CD1 ILE B  11       9.386   3.635  -9.377  1.00 33.14           C  
ATOM   3233 HD11 ILE B  11       9.089   2.634  -9.063  1.00 33.14           H  
ATOM   3234 HD12 ILE B  11       9.383   4.309  -8.521  1.00 33.14           H  
ATOM   3235 HD13 ILE B  11      10.398   3.581  -9.778  1.00 33.14           H  
ATOM   3236  N   THR B  12       3.774   5.374 -11.709  1.00 36.27           N  
ATOM   3237  H   THR B  12       4.020   5.032 -12.627  1.00 36.27           H  
ATOM   3238  CA  THR B  12       2.372   5.573 -11.418  1.00 36.27           C  
ATOM   3239  HA  THR B  12       2.212   6.579 -11.031  1.00 36.27           H  
ATOM   3240  C   THR B  12       2.086   4.574 -10.329  1.00 36.27           C  
ATOM   3241  CB  THR B  12       1.471   5.331 -12.638  1.00 36.27           C  
ATOM   3242  HB  THR B  12       0.490   4.994 -12.301  1.00 36.27           H  
ATOM   3243  O   THR B  12       2.461   3.406 -10.461  1.00 36.27           O  
ATOM   3244  CG2 THR B  12       1.293   6.632 -13.418  1.00 36.27           C  
ATOM   3245 HG21 THR B  12       0.819   7.383 -12.786  1.00 36.27           H  
ATOM   3246 HG22 THR B  12       2.265   6.997 -13.751  1.00 36.27           H  
ATOM   3247 HG23 THR B  12       0.662   6.449 -14.288  1.00 36.27           H  
ATOM   3248  OG1 THR B  12       2.012   4.378 -13.530  1.00 36.27           O  
ATOM   3249  HG1 THR B  12       2.257   3.603 -13.019  1.00 36.27           H  
ATOM   3250  N   THR B  13       1.528   5.062  -9.224  1.00 37.82           N  
ATOM   3251  H   THR B  13       1.240   6.030  -9.190  1.00 37.82           H  
ATOM   3252  CA  THR B  13       1.055   4.203  -8.148  1.00 37.82           C  
ATOM   3253  HA  THR B  13       1.917   3.856  -7.578  1.00 37.82           H  
ATOM   3254  C   THR B  13       0.342   3.039  -8.821  1.00 37.82           C  
ATOM   3255  CB  THR B  13       0.098   4.961  -7.212  1.00 37.82           C  
ATOM   3256  HB  THR B  13      -0.652   4.285  -6.800  1.00 37.82           H  
ATOM   3257  O   THR B  13      -0.536   3.298  -9.656  1.00 37.82           O  
ATOM   3258  CG2 THR B  13       0.847   5.621  -6.063  1.00 37.82           C  
ATOM   3259 HG21 THR B  13       1.016   4.883  -5.278  1.00 37.82           H  
ATOM   3260 HG22 THR B  13       1.793   6.040  -6.404  1.00 37.82           H  
ATOM   3261 HG23 THR B  13       0.249   6.415  -5.616  1.00 37.82           H  
ATOM   3262  OG1 THR B  13      -0.540   6.037  -7.866  1.00 37.82           O  
ATOM   3263  HG1 THR B  13      -0.544   6.768  -7.244  1.00 37.82           H  
ATOM   3264  N   PRO B  14       0.801   1.790  -8.608  1.00 38.87           N  
ATOM   3265  CA  PRO B  14       0.218   0.646  -9.269  1.00 38.87           C  
ATOM   3266  HA  PRO B  14       0.444   0.689 -10.335  1.00 38.87           H  
ATOM   3267  C   PRO B  14      -1.280   0.744  -9.029  1.00 38.87           C  
ATOM   3268  CB  PRO B  14       0.878  -0.585  -8.630  1.00 38.87           C  
ATOM   3269  HB2 PRO B  14       0.177  -1.405  -8.474  1.00 38.87           H  
ATOM   3270  HB3 PRO B  14       1.712  -0.907  -9.254  1.00 38.87           H  
ATOM   3271  O   PRO B  14      -1.706   0.717  -7.875  1.00 38.87           O  
ATOM   3272  CG  PRO B  14       1.461  -0.078  -7.320  1.00 38.87           C  
ATOM   3273  HG2 PRO B  14       0.695  -0.085  -6.545  1.00 38.87           H  
ATOM   3274  HG3 PRO B  14       2.335  -0.653  -7.014  1.00 38.87           H  
ATOM   3275  CD  PRO B  14       1.812   1.362  -7.662  1.00 38.87           C  
ATOM   3276  HD2 PRO B  14       2.797   1.412  -8.126  1.00 38.87           H  
ATOM   3277  HD3 PRO B  14       1.779   1.960  -6.751  1.00 38.87           H  
ATOM   3278  N   LYS B  15      -2.059   0.998 -10.097  1.00 38.97           N  
ATOM   3279  H   LYS B  15      -1.595   1.152 -10.981  1.00 38.97           H  
ATOM   3280  CA  LYS B  15      -3.492   1.284  -9.975  1.00 38.97           C  
ATOM   3281  HA  LYS B  15      -3.613   2.265  -9.516  1.00 38.97           H  
ATOM   3282  C   LYS B  15      -4.076   0.258  -9.025  1.00 38.97           C  
ATOM   3283  CB  LYS B  15      -4.213   1.231 -11.334  1.00 38.97           C  
ATOM   3284  HB2 LYS B  15      -3.681   0.573 -12.020  1.00 38.97           H  
ATOM   3285  HB3 LYS B  15      -5.213   0.824 -11.184  1.00 38.97           H  
ATOM   3286  O   LYS B  15      -3.847  -0.942  -9.186  1.00 38.97           O  
ATOM   3287  CG  LYS B  15      -4.361   2.624 -11.955  1.00 38.97           C  
ATOM   3288  HG2 LYS B  15      -3.374   3.026 -12.186  1.00 38.97           H  
ATOM   3289  HG3 LYS B  15      -4.851   3.283 -11.239  1.00 38.97           H  
ATOM   3290  CD  LYS B  15      -5.207   2.558 -13.232  1.00 38.97           C  
ATOM   3291  HD2 LYS B  15      -4.687   1.955 -13.977  1.00 38.97           H  
ATOM   3292  HD3 LYS B  15      -6.168   2.098 -13.000  1.00 38.97           H  
ATOM   3293  CE  LYS B  15      -5.430   3.977 -13.760  1.00 38.97           C  
ATOM   3294  HE2 LYS B  15      -5.888   4.569 -12.968  1.00 38.97           H  
ATOM   3295  HE3 LYS B  15      -4.459   4.422 -13.979  1.00 38.97           H  
ATOM   3296  NZ  LYS B  15      -6.291   3.983 -14.967  1.00 38.97           N  
ATOM   3297  HZ1 LYS B  15      -6.432   4.933 -15.278  1.00 38.97           H  
ATOM   3298  HZ2 LYS B  15      -5.859   3.448 -15.707  1.00 38.97           H  
ATOM   3299  HZ3 LYS B  15      -7.191   3.582 -14.745  1.00 38.97           H  
ATOM   3300  N   ILE B  16      -4.797   0.682  -8.004  1.00 39.48           N  
ATOM   3301  H   ILE B  16      -4.882   1.665  -7.789  1.00 39.48           H  
ATOM   3302  CA  ILE B  16      -5.393  -0.327  -7.147  1.00 39.48           C  
ATOM   3303  HA  ILE B  16      -4.609  -1.026  -6.856  1.00 39.48           H  
ATOM   3304  C   ILE B  16      -6.397  -1.086  -8.004  1.00 39.48           C  
ATOM   3305  CB  ILE B  16      -6.003   0.262  -5.874  1.00 39.48           C  
ATOM   3306  HB  ILE B  16      -6.830   0.889  -6.204  1.00 39.48           H  
ATOM   3307  O   ILE B  16      -7.434  -0.551  -8.393  1.00 39.48           O  
ATOM   3308  CG1 ILE B  16      -4.989   1.181  -5.154  1.00 39.48           C  
ATOM   3309 HG12 ILE B  16      -5.120   2.187  -5.554  1.00 39.48           H  
ATOM   3310 HG13 ILE B  16      -3.981   0.888  -5.447  1.00 39.48           H  
ATOM   3311  CG2 ILE B  16      -6.558  -0.915  -5.038  1.00 39.48           C  
ATOM   3312 HG21 ILE B  16      -7.002  -0.570  -4.104  1.00 39.48           H  
ATOM   3313 HG22 ILE B  16      -7.358  -1.409  -5.589  1.00 39.48           H  
ATOM   3314 HG23 ILE B  16      -5.789  -1.652  -4.808  1.00 39.48           H  
ATOM   3315  CD1 ILE B  16      -5.039   1.284  -3.617  1.00 39.48           C  
ATOM   3316 HD11 ILE B  16      -5.715   2.077  -3.297  1.00 39.48           H  
ATOM   3317 HD12 ILE B  16      -4.046   1.518  -3.232  1.00 39.48           H  
ATOM   3318 HD13 ILE B  16      -5.299   0.335  -3.149  1.00 39.48           H  
ATOM   3319  N   ILE B  17      -6.082  -2.337  -8.330  1.00 37.92           N  
ATOM   3320  H   ILE B  17      -5.197  -2.715  -8.025  1.00 37.92           H  
ATOM   3321  CA  ILE B  17      -7.124  -3.266  -8.716  1.00 37.92           C  
ATOM   3322  HA  ILE B  17      -7.778  -2.803  -9.455  1.00 37.92           H  
ATOM   3323  C   ILE B  17      -7.900  -3.450  -7.417  1.00 37.92           C  
ATOM   3324  CB  ILE B  17      -6.538  -4.550  -9.333  1.00 37.92           C  
ATOM   3325  HB  ILE B  17      -5.793  -4.969  -8.657  1.00 37.92           H  
ATOM   3326  O   ILE B  17      -7.378  -3.971  -6.435  1.00 37.92           O  
ATOM   3327  CG1 ILE B  17      -5.872  -4.198 -10.685  1.00 37.92           C  
ATOM   3328 HG12 ILE B  17      -5.222  -3.331 -10.564  1.00 37.92           H  
ATOM   3329 HG13 ILE B  17      -6.644  -3.933 -11.408  1.00 37.92           H  
ATOM   3330  CG2 ILE B  17      -7.667  -5.575  -9.543  1.00 37.92           C  
ATOM   3331 HG21 ILE B  17      -7.270  -6.500  -9.963  1.00 37.92           H  
ATOM   3332 HG22 ILE B  17      -8.427  -5.176 -10.214  1.00 37.92           H  
ATOM   3333 HG23 ILE B  17      -8.130  -5.828  -8.589  1.00 37.92           H  
ATOM   3334  CD1 ILE B  17      -5.013  -5.318 -11.269  1.00 37.92           C  
ATOM   3335 HD11 ILE B  17      -4.642  -5.012 -12.247  1.00 37.92           H  
ATOM   3336 HD12 ILE B  17      -5.581  -6.241 -11.385  1.00 37.92           H  
ATOM   3337 HD13 ILE B  17      -4.160  -5.476 -10.609  1.00 37.92           H  
ATOM   3338  N   LEU B  18      -9.091  -2.854  -7.350  1.00 34.04           N  
ATOM   3339  H   LEU B  18      -9.398  -2.317  -8.148  1.00 34.04           H  
ATOM   3340  CA  LEU B  18      -9.901  -2.841  -6.135  1.00 34.04           C  
ATOM   3341  HA  LEU B  18      -9.409  -2.214  -5.392  1.00 34.04           H  
ATOM   3342  C   LEU B  18     -10.012  -4.253  -5.550  1.00 34.04           C  
ATOM   3343  CB  LEU B  18     -11.290  -2.257  -6.451  1.00 34.04           C  
ATOM   3344  HB2 LEU B  18     -11.585  -2.579  -7.449  1.00 34.04           H  
ATOM   3345  HB3 LEU B  18     -12.025  -2.661  -5.754  1.00 34.04           H  
ATOM   3346  O   LEU B  18     -10.217  -5.226  -6.276  1.00 34.04           O  
ATOM   3347  CG  LEU B  18     -11.333  -0.720  -6.361  1.00 34.04           C  
ATOM   3348  HG  LEU B  18     -10.413  -0.303  -6.771  1.00 34.04           H  
ATOM   3349  CD1 LEU B  18     -12.511  -0.180  -7.170  1.00 34.04           C  
ATOM   3350 HD11 LEU B  18     -12.534   0.907  -7.090  1.00 34.04           H  
ATOM   3351 HD12 LEU B  18     -12.396  -0.450  -8.220  1.00 34.04           H  
ATOM   3352 HD13 LEU B  18     -13.448  -0.582  -6.784  1.00 34.04           H  
ATOM   3353  CD2 LEU B  18     -11.496  -0.269  -4.909  1.00 34.04           C  
ATOM   3354 HD21 LEU B  18     -10.670  -0.636  -4.300  1.00 34.04           H  
ATOM   3355 HD22 LEU B  18     -12.436  -0.632  -4.494  1.00 34.04           H  
ATOM   3356 HD23 LEU B  18     -11.499   0.820  -4.859  1.00 34.04           H  
ATOM   3357  N   GLN B  19      -9.976  -4.333  -4.218  1.00 34.58           N  
ATOM   3358  H   GLN B  19      -9.803  -3.482  -3.703  1.00 34.58           H  
ATOM   3359  CA  GLN B  19     -10.214  -5.553  -3.443  1.00 34.58           C  
ATOM   3360  HA  GLN B  19      -9.411  -6.266  -3.630  1.00 34.58           H  
ATOM   3361  C   GLN B  19     -11.535  -6.263  -3.763  1.00 34.58           C  
ATOM   3362  CB  GLN B  19     -10.263  -5.198  -1.947  1.00 34.58           C  
ATOM   3363  HB2 GLN B  19     -10.803  -5.977  -1.410  1.00 34.58           H  
ATOM   3364  HB3 GLN B  19     -10.814  -4.268  -1.808  1.00 34.58           H  
ATOM   3365  O   GLN B  19     -11.738  -7.356  -3.269  1.00 34.58           O  
ATOM   3366  CG  GLN B  19      -8.891  -5.092  -1.285  1.00 34.58           C  
ATOM   3367  HG2 GLN B  19      -8.347  -4.232  -1.675  1.00 34.58           H  
ATOM   3368  HG3 GLN B  19      -8.334  -5.999  -1.519  1.00 34.58           H  
ATOM   3369  CD  GLN B  19      -9.031  -4.963   0.231  1.00 34.58           C  
ATOM   3370  NE2 GLN B  19      -8.035  -5.331   1.002  1.00 34.58           N  
ATOM   3371 HE21 GLN B  19      -8.235  -5.295   1.991  1.00 34.58           H  
ATOM   3372 HE22 GLN B  19      -7.184  -5.705   0.607  1.00 34.58           H  
ATOM   3373  OE1 GLN B  19     -10.030  -4.539   0.774  1.00 34.58           O  
ATOM   3374  N   LYS B  20     -12.463  -5.688  -4.532  1.00 35.68           N  
ATOM   3375  H   LYS B  20     -12.240  -4.800  -4.958  1.00 35.68           H  
ATOM   3376  CA  LYS B  20     -13.803  -6.261  -4.725  1.00 35.68           C  
ATOM   3377  HA  LYS B  20     -14.323  -6.251  -3.767  1.00 35.68           H  
ATOM   3378  C   LYS B  20     -13.799  -7.734  -5.164  1.00 35.68           C  
ATOM   3379  CB  LYS B  20     -14.573  -5.369  -5.706  1.00 35.68           C  
ATOM   3380  HB2 LYS B  20     -13.937  -5.129  -6.558  1.00 35.68           H  
ATOM   3381  HB3 LYS B  20     -14.845  -4.442  -5.200  1.00 35.68           H  
ATOM   3382  O   LYS B  20     -14.674  -8.484  -4.749  1.00 35.68           O  
ATOM   3383  CG  LYS B  20     -15.834  -6.069  -6.226  1.00 35.68           C  
ATOM   3384  HG2 LYS B  20     -16.418  -6.440  -5.383  1.00 35.68           H  
ATOM   3385  HG3 LYS B  20     -15.547  -6.906  -6.861  1.00 35.68           H  
ATOM   3386  CD  LYS B  20     -16.707  -5.134  -7.051  1.00 35.68           C  
ATOM   3387  HD2 LYS B  20     -16.113  -4.666  -7.836  1.00 35.68           H  
ATOM   3388  HD3 LYS B  20     -17.122  -4.367  -6.396  1.00 35.68           H  
ATOM   3389  CE  LYS B  20     -17.822  -5.978  -7.668  1.00 35.68           C  
ATOM   3390  HE2 LYS B  20     -18.270  -6.583  -6.880  1.00 35.68           H  
ATOM   3391  HE3 LYS B  20     -17.383  -6.655  -8.402  1.00 35.68           H  
ATOM   3392  NZ  LYS B  20     -18.851  -5.117  -8.291  1.00 35.68           N  
ATOM   3393  HZ1 LYS B  20     -19.588  -5.679  -8.691  1.00 35.68           H  
ATOM   3394  HZ2 LYS B  20     -19.254  -4.511  -7.591  1.00 35.68           H  
ATOM   3395  HZ3 LYS B  20     -18.439  -4.541  -9.011  1.00 35.68           H  
ATOM   3396  N   GLU B  21     -12.857  -8.159  -6.008  1.00 37.95           N  
ATOM   3397  H   GLU B  21     -12.158  -7.505  -6.329  1.00 37.95           H  
ATOM   3398  CA  GLU B  21     -12.757  -9.577  -6.407  1.00 37.95           C  
ATOM   3399  HA  GLU B  21     -13.761  -9.992  -6.501  1.00 37.95           H  
ATOM   3400  C   GLU B  21     -12.036 -10.458  -5.372  1.00 37.95           C  
ATOM   3401  CB  GLU B  21     -12.075  -9.713  -7.770  1.00 37.95           C  
ATOM   3402  HB2 GLU B  21     -11.947 -10.775  -7.978  1.00 37.95           H  
ATOM   3403  HB3 GLU B  21     -11.092  -9.244  -7.732  1.00 37.95           H  
ATOM   3404  O   GLU B  21     -12.021 -11.688  -5.492  1.00 37.95           O  
ATOM   3405  CG  GLU B  21     -12.900  -9.096  -8.908  1.00 37.95           C  
ATOM   3406  HG2 GLU B  21     -13.921  -9.469  -8.840  1.00 37.95           H  
ATOM   3407  HG3 GLU B  21     -12.927  -8.013  -8.782  1.00 37.95           H  
ATOM   3408  CD  GLU B  21     -12.336  -9.437 -10.297  1.00 37.95           C  
ATOM   3409  OE1 GLU B  21     -13.006  -9.054 -11.282  1.00 37.95           O  
ATOM   3410  OE2 GLU B  21     -11.275 -10.100 -10.376  1.00 37.95           O  
ATOM   3411  N   TYR B  22     -11.443  -9.848  -4.345  1.00 37.10           N  
ATOM   3412  H   TYR B  22     -11.561  -8.849  -4.256  1.00 37.10           H  
ATOM   3413  CA  TYR B  22     -10.963 -10.541  -3.164  1.00 37.10           C  
ATOM   3414  HA  TYR B  22     -10.504 -11.473  -3.492  1.00 37.10           H  
ATOM   3415  C   TYR B  22     -12.140 -10.891  -2.261  1.00 37.10           C  
ATOM   3416  CB  TYR B  22      -9.894  -9.732  -2.420  1.00 37.10           C  
ATOM   3417  HB2 TYR B  22     -10.303  -8.782  -2.074  1.00 37.10           H  
ATOM   3418  HB3 TYR B  22      -9.068  -9.520  -3.099  1.00 37.10           H  
ATOM   3419  O   TYR B  22     -12.531 -10.155  -1.358  1.00 37.10           O  
ATOM   3420  CG  TYR B  22      -9.362 -10.462  -1.212  1.00 37.10           C  
ATOM   3421  CD1 TYR B  22      -9.445  -9.895   0.075  1.00 37.10           C  
ATOM   3422  HD1 TYR B  22      -9.937  -8.942   0.206  1.00 37.10           H  
ATOM   3423  CD2 TYR B  22      -8.815 -11.740  -1.376  1.00 37.10           C  
ATOM   3424  HD2 TYR B  22      -8.787 -12.204  -2.350  1.00 37.10           H  
ATOM   3425  CE1 TYR B  22      -8.850 -10.540   1.176  1.00 37.10           C  
ATOM   3426  HE1 TYR B  22      -8.857 -10.068   2.147  1.00 37.10           H  
ATOM   3427  CE2 TYR B  22      -8.274 -12.401  -0.266  1.00 37.10           C  
ATOM   3428  HE2 TYR B  22      -7.827 -13.377  -0.380  1.00 37.10           H  
ATOM   3429  OH  TYR B  22      -7.472 -12.354   1.963  1.00 37.10           O  
ATOM   3430  HH  TYR B  22      -7.506 -11.835   2.770  1.00 37.10           H  
ATOM   3431  CZ  TYR B  22      -8.202 -11.773   0.981  1.00 37.10           C  
ATOM   3432  N   LEU B  23     -12.694 -12.070  -2.509  1.00 45.11           N  
ATOM   3433  H   LEU B  23     -12.401 -12.568  -3.338  1.00 45.11           H  
ATOM   3434  CA  LEU B  23     -13.643 -12.692  -1.603  1.00 45.11           C  
ATOM   3435  HA  LEU B  23     -14.458 -11.989  -1.430  1.00 45.11           H  
ATOM   3436  C   LEU B  23     -12.917 -12.995  -0.276  1.00 45.11           C  
ATOM   3437  CB  LEU B  23     -14.197 -13.945  -2.295  1.00 45.11           C  
ATOM   3438  HB2 LEU B  23     -13.358 -14.554  -2.631  1.00 45.11           H  
ATOM   3439  HB3 LEU B  23     -14.773 -14.540  -1.587  1.00 45.11           H  
ATOM   3440  O   LEU B  23     -11.881 -13.669  -0.304  1.00 45.11           O  
ATOM   3441  CG  LEU B  23     -15.094 -13.592  -3.497  1.00 45.11           C  
ATOM   3442  HG  LEU B  23     -14.629 -12.805  -4.091  1.00 45.11           H  
ATOM   3443  CD1 LEU B  23     -15.242 -14.814  -4.390  1.00 45.11           C  
ATOM   3444 HD11 LEU B  23     -14.276 -15.091  -4.810  1.00 45.11           H  
ATOM   3445 HD12 LEU B  23     -15.615 -15.638  -3.781  1.00 45.11           H  
ATOM   3446 HD13 LEU B  23     -15.942 -14.604  -5.199  1.00 45.11           H  
ATOM   3447  CD2 LEU B  23     -16.491 -13.132  -3.089  1.00 45.11           C  
ATOM   3448 HD21 LEU B  23     -17.087 -13.986  -2.765  1.00 45.11           H  
ATOM   3449 HD22 LEU B  23     -16.989 -12.679  -3.946  1.00 45.11           H  
ATOM   3450 HD23 LEU B  23     -16.450 -12.397  -2.285  1.00 45.11           H  
ATOM   3451  N   PRO B  24     -13.383 -12.503   0.888  1.00 39.15           N  
ATOM   3452  CA  PRO B  24     -12.783 -12.828   2.187  1.00 39.15           C  
ATOM   3453  HA  PRO B  24     -11.745 -12.498   2.200  1.00 39.15           H  
ATOM   3454  C   PRO B  24     -12.826 -14.342   2.446  1.00 39.15           C  
ATOM   3455  CB  PRO B  24     -13.580 -12.023   3.218  1.00 39.15           C  
ATOM   3456  HB2 PRO B  24     -13.078 -11.072   3.395  1.00 39.15           H  
ATOM   3457  HB3 PRO B  24     -13.708 -12.560   4.158  1.00 39.15           H  
ATOM   3458  O   PRO B  24     -13.585 -15.045   1.801  1.00 39.15           O  
ATOM   3459  CG  PRO B  24     -14.921 -11.758   2.535  1.00 39.15           C  
ATOM   3460  HG2 PRO B  24     -15.383 -10.838   2.891  1.00 39.15           H  
ATOM   3461  HG3 PRO B  24     -15.584 -12.607   2.704  1.00 39.15           H  
ATOM   3462  CD  PRO B  24     -14.565 -11.675   1.055  1.00 39.15           C  
ATOM   3463  HD2 PRO B  24     -15.404 -12.035   0.459  1.00 39.15           H  
ATOM   3464  HD3 PRO B  24     -14.326 -10.645   0.787  1.00 39.15           H  
ATOM   3465  N   GLU B  25     -12.025 -14.875   3.385  1.00 44.49           N  
ATOM   3466  H   GLU B  25     -11.619 -14.266   4.082  1.00 44.49           H  
ATOM   3467  CA  GLU B  25     -11.897 -16.355   3.552  1.00 44.49           C  
ATOM   3468  HA  GLU B  25     -11.676 -16.775   2.570  1.00 44.49           H  
ATOM   3469  C   GLU B  25     -13.215 -17.009   3.973  1.00 44.49           C  
ATOM   3470  CB  GLU B  25     -10.768 -16.758   4.547  1.00 44.49           C  
ATOM   3471  HB2 GLU B  25     -11.200 -17.241   5.423  1.00 44.49           H  
ATOM   3472  HB3 GLU B  25     -10.294 -15.850   4.921  1.00 44.49           H  
ATOM   3473  O   GLU B  25     -13.414 -18.207   3.826  1.00 44.49           O  
ATOM   3474  CG  GLU B  25      -9.708 -17.717   3.941  1.00 44.49           C  
ATOM   3475  HG2 GLU B  25      -9.579 -17.426   2.898  1.00 44.49           H  
ATOM   3476  HG3 GLU B  25     -10.068 -18.744   3.984  1.00 44.49           H  
ATOM   3477  CD  GLU B  25      -8.292 -17.606   4.528  1.00 44.49           C  
ATOM   3478  OE1 GLU B  25      -7.530 -18.601   4.619  1.00 44.49           O  
ATOM   3479  OE2 GLU B  25      -7.873 -16.452   4.746  1.00 44.49           O  
ATOM   3480  N   THR B  26     -14.100 -16.193   4.534  1.00 45.26           N  
ATOM   3481  H   THR B  26     -13.861 -15.214   4.605  1.00 45.26           H  
ATOM   3482  CA  THR B  26     -15.430 -16.551   5.002  1.00 45.26           C  
ATOM   3483  HA  THR B  26     -15.423 -17.571   5.388  1.00 45.26           H  
ATOM   3484  C   THR B  26     -16.493 -16.490   3.911  1.00 45.26           C  
ATOM   3485  CB  THR B  26     -15.828 -15.585   6.124  1.00 45.26           C  
ATOM   3486  HB  THR B  26     -16.863 -15.763   6.417  1.00 45.26           H  
ATOM   3487  O   THR B  26     -17.607 -16.948   4.152  1.00 45.26           O  
ATOM   3488  CG2 THR B  26     -14.937 -15.749   7.356  1.00 45.26           C  
ATOM   3489 HG21 THR B  26     -14.993 -16.777   7.713  1.00 45.26           H  
ATOM   3490 HG22 THR B  26     -13.902 -15.502   7.118  1.00 45.26           H  
ATOM   3491 HG23 THR B  26     -15.288 -15.081   8.143  1.00 45.26           H  
ATOM   3492  OG1 THR B  26     -15.681 -14.250   5.678  1.00 45.26           O  
ATOM   3493  HG1 THR B  26     -16.414 -14.063   5.088  1.00 45.26           H  
ATOM   3494  N   ASP B  27     -16.209 -15.895   2.748  1.00 43.82           N  
ATOM   3495  H   ASP B  27     -15.252 -15.648   2.537  1.00 43.82           H  
ATOM   3496  CA  ASP B  27     -17.142 -15.956   1.627  1.00 43.82           C  
ATOM   3497  HA  ASP B  27     -18.136 -15.712   2.002  1.00 43.82           H  
ATOM   3498  C   ASP B  27     -17.118 -17.385   1.060  1.00 43.82           C  
ATOM   3499  CB  ASP B  27     -16.790 -14.918   0.561  1.00 43.82           C  
ATOM   3500  HB2 ASP B  27     -16.636 -13.952   1.043  1.00 43.82           H  
ATOM   3501  HB3 ASP B  27     -15.860 -15.218   0.079  1.00 43.82           H  
ATOM   3502  O   ASP B  27     -16.039 -17.904   0.781  1.00 43.82           O  
ATOM   3503  CG  ASP B  27     -17.909 -14.789  -0.476  1.00 43.82           C  
ATOM   3504  OD1 ASP B  27     -18.162 -15.774  -1.210  1.00 43.82           O  
ATOM   3505  OD2 ASP B  27     -18.530 -13.710  -0.526  1.00 43.82           O  
ATOM   3506  N   PRO B  28     -18.261 -18.063   0.883  1.00 47.93           N  
ATOM   3507  CA  PRO B  28     -18.291 -19.437   0.380  1.00 47.93           C  
ATOM   3508  HA  PRO B  28     -17.698 -20.074   1.035  1.00 47.93           H  
ATOM   3509  C   PRO B  28     -17.728 -19.579  -1.044  1.00 47.93           C  
ATOM   3510  CB  PRO B  28     -19.762 -19.856   0.466  1.00 47.93           C  
ATOM   3511  HB2 PRO B  28     -20.057 -20.500  -0.363  1.00 47.93           H  
ATOM   3512  HB3 PRO B  28     -19.934 -20.365   1.414  1.00 47.93           H  
ATOM   3513  O   PRO B  28     -17.318 -20.669  -1.434  1.00 47.93           O  
ATOM   3514  CG  PRO B  28     -20.531 -18.535   0.456  1.00 47.93           C  
ATOM   3515  HG2 PRO B  28     -20.672 -18.206  -0.574  1.00 47.93           H  
ATOM   3516  HG3 PRO B  28     -21.491 -18.618   0.966  1.00 47.93           H  
ATOM   3517  CD  PRO B  28     -19.594 -17.573   1.170  1.00 47.93           C  
ATOM   3518  HD2 PRO B  28     -19.766 -17.610   2.246  1.00 47.93           H  
ATOM   3519  HD3 PRO B  28     -19.748 -16.562   0.793  1.00 47.93           H  
ATOM   3520  N   ASN B  29     -17.661 -18.490  -1.816  1.00 47.73           N  
ATOM   3521  H   ASN B  29     -17.976 -17.610  -1.435  1.00 47.73           H  
ATOM   3522  CA  ASN B  29     -16.987 -18.443  -3.110  1.00 47.73           C  
ATOM   3523  HA  ASN B  29     -17.085 -19.415  -3.594  1.00 47.73           H  
ATOM   3524  C   ASN B  29     -15.483 -18.171  -2.961  1.00 47.73           C  
ATOM   3525  CB  ASN B  29     -17.685 -17.396  -3.988  1.00 47.73           C  
ATOM   3526  HB2 ASN B  29     -17.202 -17.300  -4.960  1.00 47.73           H  
ATOM   3527  HB3 ASN B  29     -17.626 -16.421  -3.505  1.00 47.73           H  
ATOM   3528  O   ASN B  29     -14.776 -18.020  -3.950  1.00 47.73           O  
ATOM   3529  CG  ASN B  29     -19.132 -17.726  -4.243  1.00 47.73           C  
ATOM   3530  ND2 ASN B  29     -20.018 -16.855  -3.825  1.00 47.73           N  
ATOM   3531 HD21 ASN B  29     -19.701 -16.121  -3.208  1.00 47.73           H  
ATOM   3532 HD22 ASN B  29     -20.991 -17.101  -3.933  1.00 47.73           H  
ATOM   3533  OD1 ASN B  29     -19.479 -18.746  -4.814  1.00 47.73           O  
ATOM   3534  N   HIS B  30     -14.929 -18.097  -1.756  1.00 45.77           N  
ATOM   3535  H   HIS B  30     -15.502 -18.180  -0.929  1.00 45.77           H  
ATOM   3536  CA  HIS B  30     -13.499 -17.876  -1.599  1.00 45.77           C  
ATOM   3537  HA  HIS B  30     -13.259 -16.940  -2.104  1.00 45.77           H  
ATOM   3538  C   HIS B  30     -12.670 -18.970  -2.288  1.00 45.77           C  
ATOM   3539  CB  HIS B  30     -13.161 -17.716  -0.119  1.00 45.77           C  
ATOM   3540  HB2 HIS B  30     -13.709 -16.856   0.267  1.00 45.77           H  
ATOM   3541  HB3 HIS B  30     -13.473 -18.606   0.427  1.00 45.77           H  
ATOM   3542  O   HIS B  30     -11.676 -18.654  -2.930  1.00 45.77           O  
ATOM   3543  CG  HIS B  30     -11.693 -17.509   0.089  1.00 45.77           C  
ATOM   3544  CD2 HIS B  30     -10.873 -16.878  -0.799  1.00 45.77           C  
ATOM   3545  HD2 HIS B  30     -11.198 -16.361  -1.690  1.00 45.77           H  
ATOM   3546  ND1 HIS B  30     -10.917 -18.285   0.937  1.00 45.77           N  
ATOM   3547  CE1 HIS B  30      -9.660 -18.149   0.525  1.00 45.77           C  
ATOM   3548  HE1 HIS B  30      -8.844 -18.750   0.897  1.00 45.77           H  
ATOM   3549  NE2 HIS B  30      -9.607 -17.342  -0.545  1.00 45.77           N  
ATOM   3550  HE2 HIS B  30      -8.880 -17.405  -1.244  1.00 45.77           H  
ATOM   3551  N   GLU B  31     -13.146 -20.215  -2.310  1.00 44.95           N  
ATOM   3552  H   GLU B  31     -13.965 -20.429  -1.759  1.00 44.95           H  
ATOM   3553  CA  GLU B  31     -12.518 -21.299  -3.077  1.00 44.95           C  
ATOM   3554  HA  GLU B  31     -11.451 -21.308  -2.854  1.00 44.95           H  
ATOM   3555  C   GLU B  31     -12.628 -21.158  -4.609  1.00 44.95           C  
ATOM   3556  CB  GLU B  31     -13.101 -22.656  -2.661  1.00 44.95           C  
ATOM   3557  HB2 GLU B  31     -14.186 -22.627  -2.763  1.00 44.95           H  
ATOM   3558  HB3 GLU B  31     -12.714 -23.411  -3.345  1.00 44.95           H  
ATOM   3559  O   GLU B  31     -11.996 -21.939  -5.324  1.00 44.95           O  
ATOM   3560  CG  GLU B  31     -12.727 -23.088  -1.236  1.00 44.95           C  
ATOM   3561  HG2 GLU B  31     -13.237 -22.441  -0.522  1.00 44.95           H  
ATOM   3562  HG3 GLU B  31     -11.652 -22.960  -1.105  1.00 44.95           H  
ATOM   3563  CD  GLU B  31     -13.094 -24.558  -0.956  1.00 44.95           C  
ATOM   3564  OE1 GLU B  31     -12.638 -25.072   0.091  1.00 44.95           O  
ATOM   3565  OE2 GLU B  31     -13.797 -25.176  -1.790  1.00 44.95           O  
ATOM   3566  N   ILE B  32     -13.382 -20.196  -5.180  1.00 45.20           N  
ATOM   3567  H   ILE B  32     -13.888 -19.559  -4.582  1.00 45.20           H  
ATOM   3568  CA  ILE B  32     -13.229 -19.862  -6.614  1.00 45.20           C  
ATOM   3569  HA  ILE B  32     -13.070 -20.814  -7.122  1.00 45.20           H  
ATOM   3570  C   ILE B  32     -11.975 -19.022  -6.891  1.00 45.20           C  
ATOM   3571  CB  ILE B  32     -14.466 -19.317  -7.351  1.00 45.20           C  
ATOM   3572  HB  ILE B  32     -14.163 -19.112  -8.378  1.00 45.20           H  
ATOM   3573  O   ILE B  32     -11.561 -18.962  -8.057  1.00 45.20           O  
ATOM   3574  CG1 ILE B  32     -15.014 -18.017  -6.765  1.00 45.20           C  
ATOM   3575 HG12 ILE B  32     -15.741 -18.314  -6.009  1.00 45.20           H  
ATOM   3576 HG13 ILE B  32     -14.206 -17.429  -6.330  1.00 45.20           H  
ATOM   3577  CG2 ILE B  32     -15.560 -20.395  -7.419  1.00 45.20           C  
ATOM   3578 HG21 ILE B  32     -15.895 -20.652  -6.414  1.00 45.20           H  
ATOM   3579 HG22 ILE B  32     -16.416 -20.028  -7.985  1.00 45.20           H  
ATOM   3580 HG23 ILE B  32     -15.179 -21.296  -7.901  1.00 45.20           H  
ATOM   3581  CD1 ILE B  32     -15.766 -17.128  -7.749  1.00 45.20           C  
ATOM   3582 HD11 ILE B  32     -16.130 -16.241  -7.229  1.00 45.20           H  
ATOM   3583 HD12 ILE B  32     -15.096 -16.817  -8.550  1.00 45.20           H  
ATOM   3584 HD13 ILE B  32     -16.615 -17.664  -8.172  1.00 45.20           H  
ATOM   3585  N   TRP B  33     -11.294 -18.532  -5.850  1.00 42.18           N  
ATOM   3586  H   TRP B  33     -11.687 -18.641  -4.926  1.00 42.18           H  
ATOM   3587  CA  TRP B  33      -9.838 -18.405  -5.891  1.00 42.18           C  
ATOM   3588  HA  TRP B  33      -9.547 -18.046  -6.878  1.00 42.18           H  
ATOM   3589  C   TRP B  33      -9.221 -19.786  -5.796  1.00 42.18           C  
ATOM   3590  CB  TRP B  33      -9.323 -17.374  -4.876  1.00 42.18           C  
ATOM   3591  HB2 TRP B  33      -8.268 -17.564  -4.682  1.00 42.18           H  
ATOM   3592  HB3 TRP B  33      -9.859 -17.437  -3.929  1.00 42.18           H  
ATOM   3593  O   TRP B  33      -9.085 -20.355  -4.704  1.00 42.18           O  
ATOM   3594  CG  TRP B  33      -9.456 -16.013  -5.459  1.00 42.18           C  
ATOM   3595  CD1 TRP B  33     -10.543 -15.212  -5.399  1.00 42.18           C  
ATOM   3596  HD1 TRP B  33     -11.419 -15.408  -4.799  1.00 42.18           H  
ATOM   3597  CD2 TRP B  33      -8.587 -15.438  -6.462  1.00 42.18           C  
ATOM   3598  CE2 TRP B  33      -9.363 -14.496  -7.184  1.00 42.18           C  
ATOM   3599  CE3 TRP B  33      -7.286 -15.720  -6.919  1.00 42.18           C  
ATOM   3600  HE3 TRP B  33      -6.643 -16.361  -6.334  1.00 42.18           H  
ATOM   3601  NE1 TRP B  33     -10.427 -14.220  -6.354  1.00 42.18           N  
ATOM   3602  HE1 TRP B  33     -11.102 -13.478  -6.468  1.00 42.18           H  
ATOM   3603  CH2 TRP B  33      -7.789 -14.589  -8.986  1.00 42.18           C  
ATOM   3604  HH2 TRP B  33      -7.546 -14.431 -10.026  1.00 42.18           H  
ATOM   3605  CZ2 TRP B  33      -9.012 -14.133  -8.483  1.00 42.18           C  
ATOM   3606  HZ2 TRP B  33      -9.675 -13.521  -9.077  1.00 42.18           H  
ATOM   3607  CZ3 TRP B  33      -6.854 -15.204  -8.147  1.00 42.18           C  
ATOM   3608  HZ3 TRP B  33      -5.846 -15.373  -8.495  1.00 42.18           H  
ATOM   3609  OXT TRP B  33      -8.950 -20.301  -6.903  1.00 42.18           O  
TER    3610      TRP B  33                                                       
END   
