# Supplementary material for: An extended Tudor domain within Vreteno interconnects Gtsf1L and Ago3 for piRNA biogenesis in Bombyx mori
Source: EMBO J. 2023 Nov 20;42(24):e114072. doi: 10.15252/embj.2023114072 (PMC10711660; doi:10.15252/embj.2023114072)
Supplement: Supplementary file 4 — Dataset EV1 [file EMBJ-42-e114072-s007.zip › manuscript_pdb/BmVreteno_AF-eTD1_BmGtsf1L_77_89.pdb]

ATOM      1  N   VAL A   1      -3.352 -16.043  17.650  1.00 67.74           N  
ATOM      2  H   VAL A   1      -3.481 -16.951  18.073  1.00 67.74           H  
ATOM      3  H2  VAL A   1      -4.246 -15.663  17.372  1.00 67.74           H  
ATOM      4  H3  VAL A   1      -2.949 -15.421  18.336  1.00 67.74           H  
ATOM      5  CA  VAL A   1      -2.457 -16.139  16.471  1.00 67.74           C  
ATOM      6  HA  VAL A   1      -1.468 -16.464  16.795  1.00 67.74           H  
ATOM      7  C   VAL A   1      -2.326 -14.759  15.858  1.00 67.74           C  
ATOM      8  CB  VAL A   1      -2.959 -17.134  15.403  1.00 67.74           C  
ATOM      9  HB  VAL A   1      -3.890 -16.766  14.973  1.00 67.74           H  
ATOM     10  O   VAL A   1      -3.324 -14.238  15.367  1.00 67.74           O  
ATOM     11  CG1 VAL A   1      -1.929 -17.303  14.277  1.00 67.74           C  
ATOM     12 HG11 VAL A   1      -1.015 -17.746  14.671  1.00 67.74           H  
ATOM     13 HG12 VAL A   1      -1.669 -16.344  13.828  1.00 67.74           H  
ATOM     14 HG13 VAL A   1      -2.323 -17.964  13.505  1.00 67.74           H  
ATOM     15  CG2 VAL A   1      -3.230 -18.521  15.998  1.00 67.74           C  
ATOM     16 HG21 VAL A   1      -4.051 -18.490  16.714  1.00 67.74           H  
ATOM     17 HG22 VAL A   1      -2.334 -18.909  16.483  1.00 67.74           H  
ATOM     18 HG23 VAL A   1      -3.513 -19.213  15.205  1.00 67.74           H  
ATOM     19  N   GLU A   2      -1.133 -14.180  15.909  1.00 88.30           N  
ATOM     20  H   GLU A   2      -0.336 -14.663  16.298  1.00 88.30           H  
ATOM     21  CA  GLU A   2      -0.825 -12.847  15.374  1.00 88.30           C  
ATOM     22  HA  GLU A   2      -1.458 -12.104  15.859  1.00 88.30           H  
ATOM     23  C   GLU A   2      -1.054 -12.771  13.858  1.00 88.30           C  
ATOM     24  CB  GLU A   2       0.624 -12.543  15.749  1.00 88.30           C  
ATOM     25  HB2 GLU A   2       0.729 -12.731  16.817  1.00 88.30           H  
ATOM     26  HB3 GLU A   2       1.280 -13.225  15.208  1.00 88.30           H  
ATOM     27  O   GLU A   2      -0.948 -13.785  13.163  1.00 88.30           O  
ATOM     28  CG  GLU A   2       1.038 -11.096  15.468  1.00 88.30           C  
ATOM     29  HG2 GLU A   2       0.302 -10.431  15.920  1.00 88.30           H  
ATOM     30  HG3 GLU A   2       1.038 -10.931  14.391  1.00 88.30           H  
ATOM     31  CD  GLU A   2       2.431 -10.789  16.034  1.00 88.30           C  
ATOM     32  OE1 GLU A   2       2.815  -9.607  15.969  1.00 88.30           O  
ATOM     33  OE2 GLU A   2       3.068 -11.740  16.545  1.00 88.30           O  
ATOM     34  N   ILE A   3      -1.475 -11.617  13.343  1.00 92.87           N  
ATOM     35  H   ILE A   3      -1.387 -10.787  13.911  1.00 92.87           H  
ATOM     36  CA  ILE A   3      -1.653 -11.389  11.903  1.00 92.87           C  
ATOM     37  HA  ILE A   3      -1.937 -12.322  11.416  1.00 92.87           H  
ATOM     38  C   ILE A   3      -0.309 -10.897  11.350  1.00 92.87           C  
ATOM     39  CB  ILE A   3      -2.771 -10.363  11.618  1.00 92.87           C  
ATOM     40  HB  ILE A   3      -2.446  -9.394  11.995  1.00 92.87           H  
ATOM     41  O   ILE A   3       0.204  -9.925  11.881  1.00 92.87           O  
ATOM     42  CG1 ILE A   3      -4.100 -10.737  12.314  1.00 92.87           C  
ATOM     43 HG12 ILE A   3      -4.492 -11.670  11.909  1.00 92.87           H  
ATOM     44 HG13 ILE A   3      -3.922 -10.869  13.381  1.00 92.87           H  
ATOM     45  CG2 ILE A   3      -2.995 -10.245  10.100  1.00 92.87           C  
ATOM     46 HG21 ILE A   3      -2.061  -9.961   9.615  1.00 92.87           H  
ATOM     47 HG22 ILE A   3      -3.343 -11.190   9.683  1.00 92.87           H  
ATOM     48 HG23 ILE A   3      -3.710  -9.451   9.885  1.00 92.87           H  
ATOM     49  CD1 ILE A   3      -5.146  -9.625  12.171  1.00 92.87           C  
ATOM     50 HD11 ILE A   3      -5.651  -9.695  11.208  1.00 92.87           H  
ATOM     51 HD12 ILE A   3      -5.866  -9.695  12.986  1.00 92.87           H  
ATOM     52 HD13 ILE A   3      -4.666  -8.650  12.253  1.00 92.87           H  
ATOM     53  N   PRO A   4       0.263 -11.541  10.317  1.00 96.14           N  
ATOM     54  CA  PRO A   4       1.465 -11.072   9.663  1.00 96.14           C  
ATOM     55  HA  PRO A   4       2.289 -11.100  10.375  1.00 96.14           H  
ATOM     56  C   PRO A   4       1.266  -9.663   9.144  1.00 96.14           C  
ATOM     57  CB  PRO A   4       1.747 -12.035   8.509  1.00 96.14           C  
ATOM     58  HB2 PRO A   4       2.816 -12.162   8.341  1.00 96.14           H  
ATOM     59  HB3 PRO A   4       1.253 -11.698   7.598  1.00 96.14           H  
ATOM     60  O   PRO A   4       0.271  -9.368   8.472  1.00 96.14           O  
ATOM     61  CG  PRO A   4       1.090 -13.321   8.975  1.00 96.14           C  
ATOM     62  HG2 PRO A   4       1.786 -13.890   9.591  1.00 96.14           H  
ATOM     63  HG3 PRO A   4       0.733 -13.911   8.131  1.00 96.14           H  
ATOM     64  CD  PRO A   4      -0.078 -12.840   9.818  1.00 96.14           C  
ATOM     65  HD2 PRO A   4      -0.154 -13.499  10.684  1.00 96.14           H  
ATOM     66  HD3 PRO A   4      -0.986 -12.783   9.219  1.00 96.14           H  
ATOM     67  N   GLU A   5       2.251  -8.833   9.428  1.00 95.78           N  
ATOM     68  H   GLU A   5       3.029  -9.159   9.983  1.00 95.78           H  
ATOM     69  CA  GLU A   5       2.336  -7.478   8.931  1.00 95.78           C  
ATOM     70  HA  GLU A   5       1.412  -7.220   8.413  1.00 95.78           H  
ATOM     71  C   GLU A   5       3.442  -7.388   7.887  1.00 95.78           C  
ATOM     72  CB  GLU A   5       2.517  -6.500  10.104  1.00 95.78           C  
ATOM     73  HB2 GLU A   5       2.700  -5.502   9.707  1.00 95.78           H  
ATOM     74  HB3 GLU A   5       3.389  -6.794  10.688  1.00 95.78           H  
ATOM     75  O   GLU A   5       4.419  -8.139   7.914  1.00 95.78           O  
ATOM     76  CG  GLU A   5       1.280  -6.452  11.029  1.00 95.78           C  
ATOM     77  HG2 GLU A   5       1.166  -7.414  11.527  1.00 95.78           H  
ATOM     78  HG3 GLU A   5       1.452  -5.699  11.799  1.00 95.78           H  
ATOM     79  CD  GLU A   5      -0.009  -6.102  10.266  1.00 95.78           C  
ATOM     80  OE1 GLU A   5      -1.102  -6.658  10.536  1.00 95.78           O  
ATOM     81  OE2 GLU A   5       0.068  -5.349   9.269  1.00 95.78           O  
ATOM     82  N   VAL A   6       3.257  -6.484   6.930  1.00 97.59           N  
ATOM     83  H   VAL A   6       2.477  -5.849   7.012  1.00 97.59           H  
ATOM     84  CA  VAL A   6       4.279  -6.197   5.926  1.00 97.59           C  
ATOM     85  HA  VAL A   6       4.629  -7.134   5.494  1.00 97.59           H  
ATOM     86  C   VAL A   6       5.435  -5.485   6.634  1.00 97.59           C  
ATOM     87  CB  VAL A   6       3.691  -5.339   4.793  1.00 97.59           C  
ATOM     88  HB  VAL A   6       3.261  -4.430   5.214  1.00 97.59           H  
ATOM     89  O   VAL A   6       5.193  -4.455   7.266  1.00 97.59           O  
ATOM     90  CG1 VAL A   6       4.749  -4.945   3.762  1.00 97.59           C  
ATOM     91 HG11 VAL A   6       5.195  -5.841   3.329  1.00 97.59           H  
ATOM     92 HG12 VAL A   6       5.528  -4.339   4.225  1.00 97.59           H  
ATOM     93 HG13 VAL A   6       4.285  -4.346   2.978  1.00 97.59           H  
ATOM     94  CG2 VAL A   6       2.586  -6.100   4.045  1.00 97.59           C  
ATOM     95 HG21 VAL A   6       2.989  -7.016   3.611  1.00 97.59           H  
ATOM     96 HG22 VAL A   6       2.180  -5.474   3.250  1.00 97.59           H  
ATOM     97 HG23 VAL A   6       1.771  -6.348   4.724  1.00 97.59           H  
ATOM     98  N   PRO A   7       6.686  -5.969   6.530  1.00 96.76           N  
ATOM     99  CA  PRO A   7       7.839  -5.206   6.986  1.00 96.76           C  
ATOM    100  HA  PRO A   7       7.711  -4.966   8.041  1.00 96.76           H  
ATOM    101  C   PRO A   7       7.959  -3.920   6.161  1.00 96.76           C  
ATOM    102  CB  PRO A   7       9.055  -6.125   6.816  1.00 96.76           C  
ATOM    103  HB2 PRO A   7       9.745  -6.036   7.655  1.00 96.76           H  
ATOM    104  HB3 PRO A   7       9.571  -5.908   5.880  1.00 96.76           H  
ATOM    105  O   PRO A   7       7.999  -3.966   4.928  1.00 96.76           O  
ATOM    106  CG  PRO A   7       8.446  -7.524   6.735  1.00 96.76           C  
ATOM    107  HG2 PRO A   7       9.072  -8.207   6.159  1.00 96.76           H  
ATOM    108  HG3 PRO A   7       8.278  -7.910   7.740  1.00 96.76           H  
ATOM    109  CD  PRO A   7       7.104  -7.276   6.053  1.00 96.76           C  
ATOM    110  HD2 PRO A   7       7.235  -7.243   4.971  1.00 96.76           H  
ATOM    111  HD3 PRO A   7       6.401  -8.061   6.329  1.00 96.76           H  
ATOM    112  N   ARG A   8       7.996  -2.772   6.837  1.00 97.74           N  
ATOM    113  H   ARG A   8       7.987  -2.808   7.847  1.00 97.74           H  
ATOM    114  CA  ARG A   8       8.005  -1.442   6.215  1.00 97.74           C  
ATOM    115  HA  ARG A   8       8.228  -1.548   5.153  1.00 97.74           H  
ATOM    116  C   ARG A   8       9.093  -0.565   6.836  1.00 97.74           C  
ATOM    117  CB  ARG A   8       6.625  -0.788   6.363  1.00 97.74           C  
ATOM    118  HB2 ARG A   8       6.692   0.255   6.056  1.00 97.74           H  
ATOM    119  HB3 ARG A   8       6.328  -0.825   7.411  1.00 97.74           H  
ATOM    120  O   ARG A   8       9.377  -0.726   8.023  1.00 97.74           O  
ATOM    121  CG  ARG A   8       5.560  -1.488   5.514  1.00 97.74           C  
ATOM    122  HG2 ARG A   8       5.889  -1.516   4.475  1.00 97.74           H  
ATOM    123  HG3 ARG A   8       5.442  -2.517   5.855  1.00 97.74           H  
ATOM    124  CD  ARG A   8       4.201  -0.785   5.622  1.00 97.74           C  
ATOM    125  HD2 ARG A   8       3.931  -0.713   6.675  1.00 97.74           H  
ATOM    126  HD3 ARG A   8       4.278   0.226   5.223  1.00 97.74           H  
ATOM    127  NE  ARG A   8       3.144  -1.531   4.912  1.00 97.74           N  
ATOM    128  HE  ARG A   8       2.468  -2.027   5.475  1.00 97.74           H  
ATOM    129  NH1 ARG A   8       3.811  -1.095   2.754  1.00 97.74           N  
ATOM    130 HH11 ARG A   8       4.588  -0.541   3.086  1.00 97.74           H  
ATOM    131 HH12 ARG A   8       3.714  -1.316   1.773  1.00 97.74           H  
ATOM    132  NH2 ARG A   8       2.015  -2.340   3.110  1.00 97.74           N  
ATOM    133 HH21 ARG A   8       1.313  -2.747   3.712  1.00 97.74           H  
ATOM    134 HH22 ARG A   8       1.920  -2.414   2.107  1.00 97.74           H  
ATOM    135  CZ  ARG A   8       2.995  -1.645   3.605  1.00 97.74           C  
ATOM    136  N   PRO A   9       9.704   0.348   6.065  1.00 97.32           N  
ATOM    137  CA  PRO A   9      10.791   1.176   6.563  1.00 97.32           C  
ATOM    138  HA  PRO A   9      11.525   0.548   7.068  1.00 97.32           H  
ATOM    139  C   PRO A   9      10.294   2.232   7.556  1.00 97.32           C  
ATOM    140  CB  PRO A   9      11.436   1.791   5.318  1.00 97.32           C  
ATOM    141  HB2 PRO A   9      12.222   1.128   4.957  1.00 97.32           H  
ATOM    142  HB3 PRO A   9      11.840   2.785   5.510  1.00 97.32           H  
ATOM    143  O   PRO A   9       9.142   2.675   7.501  1.00 97.32           O  
ATOM    144  CG  PRO A   9      10.305   1.833   4.291  1.00 97.32           C  
ATOM    145  HG2 PRO A   9      10.684   1.744   3.273  1.00 97.32           H  
ATOM    146  HG3 PRO A   9       9.743   2.761   4.399  1.00 97.32           H  
ATOM    147  CD  PRO A   9       9.425   0.641   4.664  1.00 97.32           C  
ATOM    148  HD2 PRO A   9       9.703  -0.221   4.058  1.00 97.32           H  
ATOM    149  HD3 PRO A   9       8.376   0.890   4.509  1.00 97.32           H  
ATOM    150  N   GLU A  10      11.198   2.664   8.437  1.00 96.73           N  
ATOM    151  H   GLU A  10      12.112   2.235   8.451  1.00 96.73           H  
ATOM    152  CA  GLU A  10      10.984   3.827   9.296  1.00 96.73           C  
ATOM    153  HA  GLU A  10      10.110   3.652   9.924  1.00 96.73           H  
ATOM    154  C   GLU A  10      10.734   5.097   8.484  1.00 96.73           C  
ATOM    155  CB  GLU A  10      12.193   4.090  10.201  1.00 96.73           C  
ATOM    156  HB2 GLU A  10      12.078   5.081  10.639  1.00 96.73           H  
ATOM    157  HB3 GLU A  10      13.103   4.083   9.601  1.00 96.73           H  
ATOM    158  O   GLU A  10      11.248   5.287   7.378  1.00 96.73           O  
ATOM    159  CG  GLU A  10      12.323   3.083  11.344  1.00 96.73           C  
ATOM    160  HG2 GLU A  10      11.397   3.093  11.919  1.00 96.73           H  
ATOM    161  HG3 GLU A  10      12.461   2.087  10.924  1.00 96.73           H  
ATOM    162  CD  GLU A  10      13.498   3.421  12.276  1.00 96.73           C  
ATOM    163  OE1 GLU A  10      13.934   2.499  12.997  1.00 96.73           O  
ATOM    164  OE2 GLU A  10      13.950   4.592  12.298  1.00 96.73           O  
ATOM    165  N   ILE A  11       9.987   6.006   9.097  1.00 96.88           N  
ATOM    166  H   ILE A  11       9.664   5.802  10.031  1.00 96.88           H  
ATOM    167  CA  ILE A  11       9.682   7.315   8.551  1.00 96.88           C  
ATOM    168  HA  ILE A  11       9.842   7.297   7.473  1.00 96.88           H  
ATOM    169  C   ILE A  11      10.629   8.331   9.167  1.00 96.88           C  
ATOM    170  CB  ILE A  11       8.208   7.671   8.802  1.00 96.88           C  
ATOM    171  HB  ILE A  11       8.028   7.749   9.874  1.00 96.88           H  
ATOM    172  O   ILE A  11      10.799   8.371  10.383  1.00 96.88           O  
ATOM    173  CG1 ILE A  11       7.263   6.612   8.197  1.00 96.88           C  
ATOM    174 HG12 ILE A  11       7.734   6.162   7.323  1.00 96.88           H  
ATOM    175 HG13 ILE A  11       6.349   7.095   7.851  1.00 96.88           H  
ATOM    176  CG2 ILE A  11       7.895   9.031   8.168  1.00 96.88           C  
ATOM    177 HG21 ILE A  11       8.459   9.824   8.659  1.00 96.88           H  
ATOM    178 HG22 ILE A  11       8.121   9.019   7.102  1.00 96.88           H  
ATOM    179 HG23 ILE A  11       6.834   9.243   8.302  1.00 96.88           H  
ATOM    180  CD1 ILE A  11       6.851   5.515   9.188  1.00 96.88           C  
ATOM    181 HD11 ILE A  11       6.500   5.962  10.119  1.00 96.88           H  
ATOM    182 HD12 ILE A  11       7.684   4.844   9.399  1.00 96.88           H  
ATOM    183 HD13 ILE A  11       6.036   4.934   8.758  1.00 96.88           H  
ATOM    184  N   LYS A  12      11.221   9.182   8.330  1.00 97.41           N  
ATOM    185  H   LYS A  12      10.985   9.114   7.350  1.00 97.41           H  
ATOM    186  CA  LYS A  12      12.055  10.301   8.777  1.00 97.41           C  
ATOM    187  HA  LYS A  12      12.445  10.088   9.772  1.00 97.41           H  
ATOM    188  C   LYS A  12      11.213  11.563   8.892  1.00 97.41           C  
ATOM    189  CB  LYS A  12      13.244  10.498   7.832  1.00 97.41           C  
ATOM    190  HB2 LYS A  12      12.878  10.670   6.820  1.00 97.41           H  
ATOM    191  HB3 LYS A  12      13.806  11.375   8.155  1.00 97.41           H  
ATOM    192  O   LYS A  12      10.413  11.859   8.003  1.00 97.41           O  
ATOM    193  CG  LYS A  12      14.170   9.275   7.843  1.00 97.41           C  
ATOM    194  HG2 LYS A  12      13.623   8.395   7.505  1.00 97.41           H  
ATOM    195  HG3 LYS A  12      14.528   9.100   8.857  1.00 97.41           H  
ATOM    196  CD  LYS A  12      15.369   9.495   6.920  1.00 97.41           C  
ATOM    197  HD2 LYS A  12      15.012   9.684   5.907  1.00 97.41           H  
ATOM    198  HD3 LYS A  12      15.942  10.353   7.272  1.00 97.41           H  
ATOM    199  CE  LYS A  12      16.236   8.236   6.944  1.00 97.41           C  
ATOM    200  HE2 LYS A  12      15.621   7.387   6.648  1.00 97.41           H  
ATOM    201  HE3 LYS A  12      16.563   8.061   7.969  1.00 97.41           H  
ATOM    202  NZ  LYS A  12      17.403   8.368   6.042  1.00 97.41           N  
ATOM    203  HZ1 LYS A  12      17.092   8.516   5.092  1.00 97.41           H  
ATOM    204  HZ2 LYS A  12      17.960   7.526   6.077  1.00 97.41           H  
ATOM    205  HZ3 LYS A  12      17.975   9.150   6.330  1.00 97.41           H  
ATOM    206  N   ASN A  13      11.417  12.324   9.956  1.00 98.34           N  
ATOM    207  H   ASN A  13      12.098  12.034  10.643  1.00 98.34           H  
ATOM    208  CA  ASN A  13      10.769  13.614  10.126  1.00 98.34           C  
ATOM    209  HA  ASN A  13       9.695  13.467  10.013  1.00 98.34           H  
ATOM    210  C   ASN A  13      11.224  14.609   9.053  1.00 98.34           C  
ATOM    211  CB  ASN A  13      11.064  14.125  11.538  1.00 98.34           C  
ATOM    212  HB2 ASN A  13      12.090  14.489  11.598  1.00 98.34           H  
ATOM    213  HB3 ASN A  13      10.970  13.288  12.230  1.00 98.34           H  
ATOM    214  O   ASN A  13      12.360  14.552   8.581  1.00 98.34           O  
ATOM    215  CG  ASN A  13      10.116  15.214  11.996  1.00 98.34           C  
ATOM    216  ND2 ASN A  13      10.341  15.782  13.152  1.00 98.34           N  
ATOM    217 HD21 ASN A  13      10.985  15.314  13.773  1.00 98.34           H  
ATOM    218 HD22 ASN A  13       9.602  16.359  13.528  1.00 98.34           H  
ATOM    219  OD1 ASN A  13       9.153  15.560  11.330  1.00 98.34           O  
ATOM    220  N   LYS A  14      10.332  15.533   8.685  1.00 98.46           N  
ATOM    221  H   LYS A  14       9.421  15.497   9.120  1.00 98.46           H  
ATOM    222  CA  LYS A  14      10.555  16.568   7.664  1.00 98.46           C  
ATOM    223  HA  LYS A  14       9.587  17.016   7.437  1.00 98.46           H  
ATOM    224  C   LYS A  14      11.053  15.987   6.333  1.00 98.46           C  
ATOM    225  CB  LYS A  14      11.473  17.672   8.216  1.00 98.46           C  
ATOM    226  HB2 LYS A  14      12.469  17.259   8.379  1.00 98.46           H  
ATOM    227  HB3 LYS A  14      11.551  18.465   7.473  1.00 98.46           H  
ATOM    228  O   LYS A  14      11.877  16.597   5.651  1.00 98.46           O  
ATOM    229  CG  LYS A  14      10.958  18.280   9.527  1.00 98.46           C  
ATOM    230  HG2 LYS A  14       9.969  18.709   9.366  1.00 98.46           H  
ATOM    231  HG3 LYS A  14      10.890  17.508  10.294  1.00 98.46           H  
ATOM    232  CD  LYS A  14      11.919  19.362  10.020  1.00 98.46           C  
ATOM    233  HD2 LYS A  14      11.969  20.166   9.285  1.00 98.46           H  
ATOM    234  HD3 LYS A  14      12.909  18.925  10.149  1.00 98.46           H  
ATOM    235  CE  LYS A  14      11.412  19.902  11.358  1.00 98.46           C  
ATOM    236  HE2 LYS A  14      10.432  20.354  11.206  1.00 98.46           H  
ATOM    237  HE3 LYS A  14      11.284  19.061  12.039  1.00 98.46           H  
ATOM    238  NZ  LYS A  14      12.357  20.884  11.941  1.00 98.46           N  
ATOM    239  HZ1 LYS A  14      12.478  21.672  11.321  1.00 98.46           H  
ATOM    240  HZ2 LYS A  14      12.009  21.213  12.830  1.00 98.46           H  
ATOM    241  HZ3 LYS A  14      13.252  20.444  12.100  1.00 98.46           H  
ATOM    242  N   SER A  15      10.583  14.794   5.974  1.00 98.22           N  
ATOM    243  H   SER A  15       9.835  14.399   6.524  1.00 98.22           H  
ATOM    244  CA  SER A  15      10.977  14.114   4.739  1.00 98.22           C  
ATOM    245  HA  SER A  15      11.960  14.481   4.445  1.00 98.22           H  
ATOM    246  C   SER A  15      10.023  14.433   3.590  1.00 98.22           C  
ATOM    247  CB  SER A  15      11.133  12.606   4.953  1.00 98.22           C  
ATOM    248  HB2 SER A  15      11.914  12.434   5.694  1.00 98.22           H  
ATOM    249  HB3 SER A  15      11.436  12.142   4.015  1.00 98.22           H  
ATOM    250  O   SER A  15       8.852  14.743   3.803  1.00 98.22           O  
ATOM    251  OG  SER A  15       9.938  12.003   5.393  1.00 98.22           O  
ATOM    252  HG  SER A  15       9.944  11.997   6.353  1.00 98.22           H  
ATOM    253  N   ARG A  16      10.538  14.365   2.357  1.00 98.76           N  
ATOM    254  H   ARG A  16      11.500  14.073   2.260  1.00 98.76           H  
ATOM    255  CA  ARG A  16       9.729  14.434   1.135  1.00 98.76           C  
ATOM    256  HA  ARG A  16       8.854  15.059   1.313  1.00 98.76           H  
ATOM    257  C   ARG A  16       9.230  13.037   0.789  1.00 98.76           C  
ATOM    258  CB  ARG A  16      10.522  15.036  -0.032  1.00 98.76           C  
ATOM    259  HB2 ARG A  16      11.445  14.473  -0.175  1.00 98.76           H  
ATOM    260  HB3 ARG A  16       9.921  14.951  -0.937  1.00 98.76           H  
ATOM    261  O   ARG A  16      10.034  12.111   0.642  1.00 98.76           O  
ATOM    262  CG  ARG A  16      10.847  16.517   0.196  1.00 98.76           C  
ATOM    263  HG2 ARG A  16       9.912  17.077   0.214  1.00 98.76           H  
ATOM    264  HG3 ARG A  16      11.359  16.639   1.151  1.00 98.76           H  
ATOM    265  CD  ARG A  16      11.732  17.103  -0.906  1.00 98.76           C  
ATOM    266  HD2 ARG A  16      12.594  16.452  -1.054  1.00 98.76           H  
ATOM    267  HD3 ARG A  16      12.100  18.077  -0.585  1.00 98.76           H  
ATOM    268  NE  ARG A  16      11.010  17.239  -2.179  1.00 98.76           N  
ATOM    269  HE  ARG A  16      10.832  16.402  -2.715  1.00 98.76           H  
ATOM    270  NH1 ARG A  16      10.166  19.362  -1.968  1.00 98.76           N  
ATOM    271 HH11 ARG A  16       9.619  20.112  -2.367  1.00 98.76           H  
ATOM    272 HH12 ARG A  16      10.446  19.365  -0.998  1.00 98.76           H  
ATOM    273  NH2 ARG A  16       9.900  18.267  -3.873  1.00 98.76           N  
ATOM    274 HH21 ARG A  16       9.773  17.363  -4.305  1.00 98.76           H  
ATOM    275 HH22 ARG A  16       9.315  18.999  -4.251  1.00 98.76           H  
ATOM    276  CZ  ARG A  16      10.365  18.281  -2.664  1.00 98.76           C  
ATOM    277  N   VAL A  17       7.921  12.894   0.658  1.00 98.78           N  
ATOM    278  H   VAL A  17       7.337  13.713   0.750  1.00 98.78           H  
ATOM    279  CA  VAL A  17       7.249  11.623   0.387  1.00 98.78           C  
ATOM    280  HA  VAL A  17       7.984  10.901   0.032  1.00 98.78           H  
ATOM    281  C   VAL A  17       6.219  11.781  -0.724  1.00 98.78           C  
ATOM    282  CB  VAL A  17       6.601  11.037   1.656  1.00 98.78           C  
ATOM    283  HB  VAL A  17       6.184  10.068   1.378  1.00 98.78           H  
ATOM    284  O   VAL A  17       5.748  12.882  -0.987  1.00 98.78           O  
ATOM    285  CG1 VAL A  17       7.629  10.780   2.765  1.00 98.78           C  
ATOM    286 HG11 VAL A  17       7.157  10.232   3.581  1.00 98.78           H  
ATOM    287 HG12 VAL A  17       8.454  10.186   2.373  1.00 98.78           H  
ATOM    288 HG13 VAL A  17       8.014  11.722   3.155  1.00 98.78           H  
ATOM    289  CG2 VAL A  17       5.468  11.903   2.221  1.00 98.78           C  
ATOM    290 HG21 VAL A  17       4.678  12.021   1.479  1.00 98.78           H  
ATOM    291 HG22 VAL A  17       5.845  12.887   2.500  1.00 98.78           H  
ATOM    292 HG23 VAL A  17       5.037  11.417   3.096  1.00 98.78           H  
ATOM    293  N   ILE A  18       5.864  10.674  -1.362  1.00 97.71           N  
ATOM    294  H   ILE A  18       6.318   9.813  -1.093  1.00 97.71           H  
ATOM    295  CA  ILE A  18       4.726  10.559  -2.270  1.00 97.71           C  
ATOM    296  HA  ILE A  18       4.381  11.552  -2.557  1.00 97.71           H  
ATOM    297  C   ILE A  18       3.595   9.852  -1.531  1.00 97.71           C  
ATOM    298  CB  ILE A  18       5.124   9.790  -3.547  1.00 97.71           C  
ATOM    299  HB  ILE A  18       5.417   8.780  -3.261  1.00 97.71           H  
ATOM    300  O   ILE A  18       3.840   8.825  -0.885  1.00 97.71           O  
ATOM    301  CG1 ILE A  18       6.319  10.410  -4.299  1.00 97.71           C  
ATOM    302 HG12 ILE A  18       6.528   9.807  -5.183  1.00 97.71           H  
ATOM    303 HG13 ILE A  18       7.195  10.351  -3.654  1.00 97.71           H  
ATOM    304  CG2 ILE A  18       3.920   9.672  -4.485  1.00 97.71           C  
ATOM    305 HG21 ILE A  18       4.225   9.317  -5.470  1.00 97.71           H  
ATOM    306 HG22 ILE A  18       3.450  10.648  -4.600  1.00 97.71           H  
ATOM    307 HG23 ILE A  18       3.189   8.971  -4.083  1.00 97.71           H  
ATOM    308  CD1 ILE A  18       6.138  11.865  -4.744  1.00 97.71           C  
ATOM    309 HD11 ILE A  18       7.002  12.171  -5.334  1.00 97.71           H  
ATOM    310 HD12 ILE A  18       5.240  11.980  -5.350  1.00 97.71           H  
ATOM    311 HD13 ILE A  18       6.079  12.504  -3.864  1.00 97.71           H  
ATOM    312  N   LEU A  19       2.368  10.366  -1.642  1.00 97.72           N  
ATOM    313  H   LEU A  19       2.238  11.203  -2.192  1.00 97.72           H  
ATOM    314  CA  LEU A  19       1.190   9.656  -1.149  1.00 97.72           C  
ATOM    315  HA  LEU A  19       1.426   9.264  -0.160  1.00 97.72           H  
ATOM    316  C   LEU A  19       0.860   8.475  -2.068  1.00 97.72           C  
ATOM    317  CB  LEU A  19      -0.002  10.619  -1.022  1.00 97.72           C  
ATOM    318  HB2 LEU A  19      -0.210  11.047  -2.002  1.00 97.72           H  
ATOM    319  HB3 LEU A  19       0.264  11.427  -0.341  1.00 97.72           H  
ATOM    320  O   LEU A  19       0.601   8.664  -3.253  1.00 97.72           O  
ATOM    321  CG  LEU A  19      -1.272   9.916  -0.503  1.00 97.72           C  
ATOM    322  HG  LEU A  19      -1.489   9.042  -1.117  1.00 97.72           H  
ATOM    323  CD1 LEU A  19      -1.113   9.467   0.948  1.00 97.72           C  
ATOM    324 HD11 LEU A  19      -0.950  10.326   1.599  1.00 97.72           H  
ATOM    325 HD12 LEU A  19      -0.287   8.764   1.053  1.00 97.72           H  
ATOM    326 HD13 LEU A  19      -2.021   8.944   1.247  1.00 97.72           H  
ATOM    327  CD2 LEU A  19      -2.489  10.828  -0.578  1.00 97.72           C  
ATOM    328 HD21 LEU A  19      -3.384  10.269  -0.306  1.00 97.72           H  
ATOM    329 HD22 LEU A  19      -2.378  11.673   0.101  1.00 97.72           H  
ATOM    330 HD23 LEU A  19      -2.598  11.179  -1.604  1.00 97.72           H  
ATOM    331  N   VAL A  20       0.820   7.268  -1.505  1.00 96.38           N  
ATOM    332  H   VAL A  20       1.002   7.191  -0.515  1.00 96.38           H  
ATOM    333  CA  VAL A  20       0.445   6.047  -2.230  1.00 96.38           C  
ATOM    334  HA  VAL A  20       0.636   6.188  -3.294  1.00 96.38           H  
ATOM    335  C   VAL A  20      -1.049   5.767  -2.081  1.00 96.38           C  
ATOM    336  CB  VAL A  20       1.288   4.847  -1.758  1.00 96.38           C  
ATOM    337  HB  VAL A  20       1.102   4.655  -0.701  1.00 96.38           H  
ATOM    338  O   VAL A  20      -1.752   5.584  -3.073  1.00 96.38           O  
ATOM    339  CG1 VAL A  20       0.926   3.586  -2.542  1.00 96.38           C  
ATOM    340 HG11 VAL A  20      -0.089   3.273  -2.297  1.00 96.38           H  
ATOM    341 HG12 VAL A  20       1.617   2.785  -2.277  1.00 96.38           H  
ATOM    342 HG13 VAL A  20       1.000   3.779  -3.612  1.00 96.38           H  
ATOM    343  CG2 VAL A  20       2.790   5.103  -1.942  1.00 96.38           C  
ATOM    344 HG21 VAL A  20       2.991   5.343  -2.986  1.00 96.38           H  
ATOM    345 HG22 VAL A  20       3.359   4.218  -1.654  1.00 96.38           H  
ATOM    346 HG23 VAL A  20       3.104   5.937  -1.314  1.00 96.38           H  
ATOM    347  N   ASP A  21      -1.545   5.733  -0.842  1.00 94.06           N  
ATOM    348  H   ASP A  21      -0.933   5.924  -0.062  1.00 94.06           H  
ATOM    349  CA  ASP A  21      -2.957   5.480  -0.541  1.00 94.06           C  
ATOM    350  HA  ASP A  21      -3.557   6.005  -1.284  1.00 94.06           H  
ATOM    351  C   ASP A  21      -3.331   6.022   0.847  1.00 94.06           C  
ATOM    352  CB  ASP A  21      -3.246   3.968  -0.637  1.00 94.06           C  
ATOM    353  HB2 ASP A  21      -2.702   3.545  -1.482  1.00 94.06           H  
ATOM    354  HB3 ASP A  21      -2.886   3.476   0.266  1.00 94.06           H  
ATOM    355  O   ASP A  21      -2.483   6.078   1.737  1.00 94.06           O  
ATOM    356  CG  ASP A  21      -4.729   3.645  -0.851  1.00 94.06           C  
ATOM    357  OD1 ASP A  21      -5.406   4.409  -1.580  1.00 94.06           O  
ATOM    358  OD2 ASP A  21      -5.182   2.593  -0.356  1.00 94.06           O  
ATOM    359  N   ALA A  22      -4.587   6.429   1.041  1.00 95.63           N  
ATOM    360  H   ALA A  22      -5.242   6.330   0.279  1.00 95.63           H  
ATOM    361  CA  ALA A  22      -5.085   6.957   2.319  1.00 95.63           C  
ATOM    362  HA  ALA A  22      -4.615   6.402   3.131  1.00 95.63           H  
ATOM    363  C   ALA A  22      -6.597   6.748   2.482  1.00 95.63           C  
ATOM    364  CB  ALA A  22      -4.694   8.438   2.462  1.00 95.63           C  
ATOM    365  HB1 ALA A  22      -5.018   9.007   1.590  1.00 95.63           H  
ATOM    366  HB2 ALA A  22      -5.153   8.865   3.353  1.00 95.63           H  
ATOM    367  HB3 ALA A  22      -3.613   8.520   2.575  1.00 95.63           H  
ATOM    368  O   ALA A  22      -7.332   7.678   2.789  1.00 95.63           O  
ATOM    369  N   THR A  23      -7.097   5.530   2.266  1.00 91.67           N  
ATOM    370  H   THR A  23      -6.483   4.773   2.004  1.00 91.67           H  
ATOM    371  CA  THR A  23      -8.541   5.244   2.392  1.00 91.67           C  
ATOM    372  HA  THR A  23      -9.094   6.026   1.871  1.00 91.67           H  
ATOM    373  C   THR A  23      -9.060   5.250   3.836  1.00 91.67           C  
ATOM    374  CB  THR A  23      -8.897   3.905   1.737  1.00 91.67           C  
ATOM    375  HB  THR A  23      -9.962   3.714   1.870  1.00 91.67           H  
ATOM    376  O   THR A  23     -10.256   5.084   4.053  1.00 91.67           O  
ATOM    377  CG2 THR A  23      -8.599   3.904   0.239  1.00 91.67           C  
ATOM    378 HG21 THR A  23      -7.529   4.009   0.065  1.00 91.67           H  
ATOM    379 HG22 THR A  23      -8.932   2.960  -0.194  1.00 91.67           H  
ATOM    380 HG23 THR A  23      -9.127   4.726  -0.245  1.00 91.67           H  
ATOM    381  OG1 THR A  23      -8.166   2.859   2.343  1.00 91.67           O  
ATOM    382  HG1 THR A  23      -8.401   2.860   3.274  1.00 91.67           H  
ATOM    383  N   ASP A  24      -8.172   5.389   4.818  1.00 94.89           N  
ATOM    384  H   ASP A  24      -7.208   5.543   4.559  1.00 94.89           H  
ATOM    385  CA  ASP A  24      -8.452   5.488   6.251  1.00 94.89           C  
ATOM    386  HA  ASP A  24      -9.412   5.977   6.415  1.00 94.89           H  
ATOM    387  C   ASP A  24      -7.337   6.345   6.875  1.00 94.89           C  
ATOM    388  CB  ASP A  24      -8.512   4.061   6.826  1.00 94.89           C  
ATOM    389  HB2 ASP A  24      -7.573   3.556   6.598  1.00 94.89           H  
ATOM    390  HB3 ASP A  24      -9.303   3.519   6.308  1.00 94.89           H  
ATOM    391  O   ASP A  24      -6.160   6.165   6.545  1.00 94.89           O  
ATOM    392  CG  ASP A  24      -8.760   3.939   8.333  1.00 94.89           C  
ATOM    393  OD1 ASP A  24      -8.449   4.895   9.076  1.00 94.89           O  
ATOM    394  OD2 ASP A  24      -9.172   2.831   8.736  1.00 94.89           O  
ATOM    395  N   VAL A  25      -7.684   7.272   7.772  1.00 97.18           N  
ATOM    396  H   VAL A  25      -8.635   7.271   8.112  1.00 97.18           H  
ATOM    397  CA  VAL A  25      -6.710   8.154   8.439  1.00 97.18           C  
ATOM    398  HA  VAL A  25      -6.134   8.664   7.667  1.00 97.18           H  
ATOM    399  C   VAL A  25      -5.703   7.381   9.294  1.00 97.18           C  
ATOM    400  CB  VAL A  25      -7.402   9.232   9.292  1.00 97.18           C  
ATOM    401  HB  VAL A  25      -6.628   9.867   9.723  1.00 97.18           H  
ATOM    402  O   VAL A  25      -4.590   7.855   9.495  1.00 97.18           O  
ATOM    403  CG1 VAL A  25      -8.309  10.123   8.438  1.00 97.18           C  
ATOM    404 HG11 VAL A  25      -8.668  10.958   9.039  1.00 97.18           H  
ATOM    405 HG12 VAL A  25      -7.752  10.513   7.585  1.00 97.18           H  
ATOM    406 HG13 VAL A  25      -9.169   9.554   8.084  1.00 97.18           H  
ATOM    407  CG2 VAL A  25      -8.226   8.651  10.443  1.00 97.18           C  
ATOM    408 HG21 VAL A  25      -9.036   8.022  10.075  1.00 97.18           H  
ATOM    409 HG22 VAL A  25      -8.649   9.477  11.015  1.00 97.18           H  
ATOM    410 HG23 VAL A  25      -7.591   8.079  11.119  1.00 97.18           H  
ATOM    411  N   GLN A  26      -6.046   6.171   9.745  1.00 96.24           N  
ATOM    412  H   GLN A  26      -6.983   5.845   9.554  1.00 96.24           H  
ATOM    413  CA  GLN A  26      -5.152   5.266  10.469  1.00 96.24           C  
ATOM    414  HA  GLN A  26      -4.442   5.860  11.044  1.00 96.24           H  
ATOM    415  C   GLN A  26      -4.347   4.351   9.538  1.00 96.24           C  
ATOM    416  CB  GLN A  26      -5.956   4.404  11.451  1.00 96.24           C  
ATOM    417  HB2 GLN A  26      -5.263   3.757  11.990  1.00 96.24           H  
ATOM    418  HB3 GLN A  26      -6.651   3.775  10.895  1.00 96.24           H  
ATOM    419  O   GLN A  26      -3.482   3.610  10.007  1.00 96.24           O  
ATOM    420  CG  GLN A  26      -6.739   5.231  12.476  1.00 96.24           C  
ATOM    421  HG2 GLN A  26      -6.057   5.887  13.017  1.00 96.24           H  
ATOM    422  HG3 GLN A  26      -7.472   5.847  11.955  1.00 96.24           H  
ATOM    423  CD  GLN A  26      -7.485   4.365  13.484  1.00 96.24           C  
ATOM    424  NE2 GLN A  26      -8.476   4.920  14.145  1.00 96.24           N  
ATOM    425 HE21 GLN A  26      -9.000   4.316  14.763  1.00 96.24           H  
ATOM    426 HE22 GLN A  26      -8.762   5.861  13.914  1.00 96.24           H  
ATOM    427  OE1 GLN A  26      -7.201   3.198  13.718  1.00 96.24           O  
ATOM    428  N   ARG A  27      -4.620   4.347   8.227  1.00 96.01           N  
ATOM    429  H   ARG A  27      -5.325   4.992   7.900  1.00 96.01           H  
ATOM    430  CA  ARG A  27      -3.926   3.527   7.220  1.00 96.01           C  
ATOM    431  HA  ARG A  27      -2.981   3.173   7.632  1.00 96.01           H  
ATOM    432  C   ARG A  27      -3.525   4.361   6.012  1.00 96.01           C  
ATOM    433  CB  ARG A  27      -4.745   2.297   6.815  1.00 96.01           C  
ATOM    434  HB2 ARG A  27      -4.183   1.780   6.038  1.00 96.01           H  
ATOM    435  HB3 ARG A  27      -5.694   2.612   6.380  1.00 96.01           H  
ATOM    436  O   ARG A  27      -3.986   4.132   4.895  1.00 96.01           O  
ATOM    437  CG  ARG A  27      -5.002   1.310   7.959  1.00 96.01           C  
ATOM    438  HG2 ARG A  27      -4.054   1.026   8.416  1.00 96.01           H  
ATOM    439  HG3 ARG A  27      -5.626   1.787   8.715  1.00 96.01           H  
ATOM    440  CD  ARG A  27      -5.728   0.059   7.440  1.00 96.01           C  
ATOM    441  HD2 ARG A  27      -5.940  -0.601   8.281  1.00 96.01           H  
ATOM    442  HD3 ARG A  27      -6.687   0.373   7.026  1.00 96.01           H  
ATOM    443  NE  ARG A  27      -4.963  -0.673   6.395  1.00 96.01           N  
ATOM    444  HE  ARG A  27      -5.230  -0.489   5.439  1.00 96.01           H  
ATOM    445  NH1 ARG A  27      -3.455  -1.734   7.760  1.00 96.01           N  
ATOM    446 HH11 ARG A  27      -3.821  -1.204   8.538  1.00 96.01           H  
ATOM    447 HH12 ARG A  27      -2.593  -2.252   7.853  1.00 96.01           H  
ATOM    448  NH2 ARG A  27      -3.354  -2.096   5.577  1.00 96.01           N  
ATOM    449 HH21 ARG A  27      -3.553  -1.856   4.616  1.00 96.01           H  
ATOM    450 HH22 ARG A  27      -2.591  -2.739   5.733  1.00 96.01           H  
ATOM    451  CZ  ARG A  27      -3.938  -1.492   6.575  1.00 96.01           C  
ATOM    452  N   VAL A  28      -2.617   5.297   6.254  1.00 97.87           N  
ATOM    453  H   VAL A  28      -2.289   5.430   7.200  1.00 97.87           H  
ATOM    454  CA  VAL A  28      -2.001   6.100   5.201  1.00 97.87           C  
ATOM    455  HA  VAL A  28      -2.641   6.077   4.319  1.00 97.87           H  
ATOM    456  C   VAL A  28      -0.665   5.493   4.801  1.00 97.87           C  
ATOM    457  CB  VAL A  28      -1.895   7.568   5.631  1.00 97.87           C  
ATOM    458  HB  VAL A  28      -1.325   7.641   6.558  1.00 97.87           H  
ATOM    459  O   VAL A  28       0.160   5.150   5.646  1.00 97.87           O  
ATOM    460  CG1 VAL A  28      -1.195   8.419   4.567  1.00 97.87           C  
ATOM    461 HG11 VAL A  28      -1.252   9.474   4.837  1.00 97.87           H  
ATOM    462 HG12 VAL A  28      -1.664   8.268   3.595  1.00 97.87           H  
ATOM    463 HG13 VAL A  28      -0.143   8.142   4.501  1.00 97.87           H  
ATOM    464  CG2 VAL A  28      -3.302   8.117   5.886  1.00 97.87           C  
ATOM    465 HG21 VAL A  28      -3.297   9.205   5.827  1.00 97.87           H  
ATOM    466 HG22 VAL A  28      -3.648   7.808   6.872  1.00 97.87           H  
ATOM    467 HG23 VAL A  28      -4.003   7.740   5.141  1.00 97.87           H  
ATOM    468  N   PHE A  29      -0.446   5.358   3.500  1.00 98.20           N  
ATOM    469  H   PHE A  29      -1.167   5.666   2.863  1.00 98.20           H  
ATOM    470  CA  PHE A  29       0.747   4.768   2.921  1.00 98.20           C  
ATOM    471  HA  PHE A  29       1.402   4.434   3.725  1.00 98.20           H  
ATOM    472  C   PHE A  29       1.501   5.803   2.104  1.00 98.20           C  
ATOM    473  CB  PHE A  29       0.373   3.533   2.102  1.00 98.20           C  
ATOM    474  HB2 PHE A  29       1.245   3.195   1.541  1.00 98.20           H  
ATOM    475  HB3 PHE A  29      -0.395   3.798   1.376  1.00 98.20           H  
ATOM    476  O   PHE A  29       0.941   6.460   1.226  1.00 98.20           O  
ATOM    477  CG  PHE A  29      -0.120   2.399   2.973  1.00 98.20           C  
ATOM    478  CD1 PHE A  29       0.788   1.521   3.596  1.00 98.20           C  
ATOM    479  HD1 PHE A  29       1.850   1.637   3.438  1.00 98.20           H  
ATOM    480  CD2 PHE A  29      -1.499   2.265   3.211  1.00 98.20           C  
ATOM    481  HD2 PHE A  29      -2.197   2.942   2.743  1.00 98.20           H  
ATOM    482  CE1 PHE A  29       0.307   0.516   4.454  1.00 98.20           C  
ATOM    483  HE1 PHE A  29       0.989  -0.159   4.950  1.00 98.20           H  
ATOM    484  CE2 PHE A  29      -1.972   1.267   4.077  1.00 98.20           C  
ATOM    485  HE2 PHE A  29      -3.036   1.181   4.246  1.00 98.20           H  
ATOM    486  CZ  PHE A  29      -1.066   0.399   4.709  1.00 98.20           C  
ATOM    487  HZ  PHE A  29      -1.416  -0.357   5.396  1.00 98.20           H  
ATOM    488  N   VAL A  30       2.791   5.934   2.390  1.00 98.26           N  
ATOM    489  H   VAL A  30       3.186   5.329   3.096  1.00 98.26           H  
ATOM    490  CA  VAL A  30       3.686   6.882   1.727  1.00 98.26           C  
ATOM    491  HA  VAL A  30       3.212   7.229   0.809  1.00 98.26           H  
ATOM    492  C   VAL A  30       4.981   6.191   1.332  1.00 98.26           C  
ATOM    493  CB  VAL A  30       3.974   8.118   2.600  1.00 98.26           C  
ATOM    494  HB  VAL A  30       4.626   8.777   2.026  1.00 98.26           H  
ATOM    495  O   VAL A  30       5.387   5.214   1.958  1.00 98.26           O  
ATOM    496  CG1 VAL A  30       2.703   8.913   2.917  1.00 98.26           C  
ATOM    497 HG11 VAL A  30       2.962   9.838   3.433  1.00 98.26           H  
ATOM    498 HG12 VAL A  30       2.187   9.165   1.991  1.00 98.26           H  
ATOM    499 HG13 VAL A  30       2.037   8.327   3.550  1.00 98.26           H  
ATOM    500  CG2 VAL A  30       4.688   7.778   3.916  1.00 98.26           C  
ATOM    501 HG21 VAL A  30       5.644   7.294   3.716  1.00 98.26           H  
ATOM    502 HG22 VAL A  30       4.069   7.119   4.523  1.00 98.26           H  
ATOM    503 HG23 VAL A  30       4.880   8.695   4.474  1.00 98.26           H  
ATOM    504  N   ARG A  31       5.665   6.709   0.320  1.00 97.52           N  
ATOM    505  H   ARG A  31       5.269   7.509  -0.151  1.00 97.52           H  
ATOM    506  CA  ARG A  31       6.998   6.241  -0.093  1.00 97.52           C  
ATOM    507  HA  ARG A  31       7.414   5.627   0.706  1.00 97.52           H  
ATOM    508  C   ARG A  31       7.936   7.434  -0.285  1.00 97.52           C  
ATOM    509  CB  ARG A  31       6.874   5.343  -1.337  1.00 97.52           C  
ATOM    510  HB2 ARG A  31       7.861   4.970  -1.611  1.00 97.52           H  
ATOM    511  HB3 ARG A  31       6.253   4.485  -1.081  1.00 97.52           H  
ATOM    512  O   ARG A  31       7.440   8.522  -0.572  1.00 97.52           O  
ATOM    513  CG  ARG A  31       6.254   6.061  -2.546  1.00 97.52           C  
ATOM    514  HG2 ARG A  31       5.296   6.501  -2.268  1.00 97.52           H  
ATOM    515  HG3 ARG A  31       6.923   6.860  -2.866  1.00 97.52           H  
ATOM    516  CD  ARG A  31       6.019   5.088  -3.710  1.00 97.52           C  
ATOM    517  HD2 ARG A  31       5.386   4.271  -3.364  1.00 97.52           H  
ATOM    518  HD3 ARG A  31       6.970   4.660  -4.030  1.00 97.52           H  
ATOM    519  NE  ARG A  31       5.355   5.746  -4.850  1.00 97.52           N  
ATOM    520  HE  ARG A  31       4.388   5.518  -5.032  1.00 97.52           H  
ATOM    521  NH1 ARG A  31       7.148   6.968  -5.617  1.00 97.52           N  
ATOM    522 HH11 ARG A  31       7.710   6.619  -4.854  1.00 97.52           H  
ATOM    523 HH12 ARG A  31       7.510   7.644  -6.274  1.00 97.52           H  
ATOM    524  NH2 ARG A  31       5.215   7.092  -6.679  1.00 97.52           N  
ATOM    525 HH21 ARG A  31       4.228   6.924  -6.816  1.00 97.52           H  
ATOM    526 HH22 ARG A  31       5.582   7.791  -7.310  1.00 97.52           H  
ATOM    527  CZ  ARG A  31       5.902   6.586  -5.708  1.00 97.52           C  
ATOM    528  N   PRO A  32       9.263   7.292  -0.135  1.00 98.31           N  
ATOM    529  CA  PRO A  32      10.179   8.413  -0.340  1.00 98.31           C  
ATOM    530  HA  PRO A  32       9.952   9.187   0.392  1.00 98.31           H  
ATOM    531  C   PRO A  32      10.056   8.995  -1.755  1.00 98.31           C  
ATOM    532  CB  PRO A  32      11.581   7.865  -0.071  1.00 98.31           C  
ATOM    533  HB2 PRO A  32      12.205   8.591   0.449  1.00 98.31           H  
ATOM    534  HB3 PRO A  32      12.047   7.580  -1.014  1.00 98.31           H  
ATOM    535  O   PRO A  32       9.880   8.253  -2.724  1.00 98.31           O  
ATOM    536  CG  PRO A  32      11.341   6.614   0.774  1.00 98.31           C  
ATOM    537  HG2 PRO A  32      11.265   6.894   1.825  1.00 98.31           H  
ATOM    538  HG3 PRO A  32      12.126   5.871   0.630  1.00 98.31           H  
ATOM    539  CD  PRO A  32       9.987   6.103   0.288  1.00 98.31           C  
ATOM    540  HD2 PRO A  32      10.123   5.435  -0.562  1.00 98.31           H  
ATOM    541  HD3 PRO A  32       9.482   5.585   1.103  1.00 98.31           H  
ATOM    542  N   ALA A  33      10.156  10.321  -1.869  1.00 97.71           N  
ATOM    543  H   ALA A  33      10.255  10.877  -1.032  1.00 97.71           H  
ATOM    544  CA  ALA A  33       9.996  11.028  -3.143  1.00 97.71           C  
ATOM    545  HA  ALA A  33       9.314  10.461  -3.777  1.00 97.71           H  
ATOM    546  C   ALA A  33      11.291  11.171  -3.957  1.00 97.71           C  
ATOM    547  CB  ALA A  33       9.358  12.388  -2.859  1.00 97.71           C  
ATOM    548  HB1 ALA A  33      10.037  13.005  -2.272  1.00 97.71           H  
ATOM    549  HB2 ALA A  33       8.416  12.261  -2.324  1.00 97.71           H  
ATOM    550  HB3 ALA A  33       9.153  12.891  -3.804  1.00 97.71           H  
ATOM    551  O   ALA A  33      11.267  11.670  -5.080  1.00 97.71           O  
ATOM    552  N   ASP A  34      12.437  10.755  -3.415  1.00 97.00           N  
ATOM    553  H   ASP A  34      12.417  10.263  -2.533  1.00 97.00           H  
ATOM    554  CA  ASP A  34      13.701  10.859  -4.134  1.00 97.00           C  
ATOM    555  HA  ASP A  34      13.784  11.885  -4.493  1.00 97.00           H  
ATOM    556  C   ASP A  34      13.741   9.934  -5.365  1.00 97.00           C  
ATOM    557  CB  ASP A  34      14.877  10.613  -3.184  1.00 97.00           C  
ATOM    558  HB2 ASP A  34      15.794  10.945  -3.671  1.00 97.00           H  
ATOM    559  HB3 ASP A  34      14.749  11.204  -2.278  1.00 97.00           H  
ATOM    560  O   ASP A  34      13.163   8.844  -5.388  1.00 97.00           O  
ATOM    561  CG  ASP A  34      15.011   9.135  -2.829  1.00 97.00           C  
ATOM    562  OD1 ASP A  34      14.391   8.698  -1.836  1.00 97.00           O  
ATOM    563  OD2 ASP A  34      15.727   8.429  -3.574  1.00 97.00           O  
ATOM    564  N   THR A  35      14.482  10.351  -6.392  1.00 95.06           N  
ATOM    565  H   THR A  35      14.873  11.282  -6.354  1.00 95.06           H  
ATOM    566  CA  THR A  35      14.551   9.649  -7.682  1.00 95.06           C  
ATOM    567  HA  THR A  35      13.557   9.639  -8.128  1.00 95.06           H  
ATOM    568  C   THR A  35      15.021   8.198  -7.561  1.00 95.06           C  
ATOM    569  CB  THR A  35      15.514  10.396  -8.617  1.00 95.06           C  
ATOM    570  HB  THR A  35      16.523  10.330  -8.209  1.00 95.06           H  
ATOM    571  O   THR A  35      14.589   7.345  -8.338  1.00 95.06           O  
ATOM    572  CG2 THR A  35      15.533   9.856 -10.045  1.00 95.06           C  
ATOM    573 HG21 THR A  35      15.982   8.863 -10.067  1.00 95.06           H  
ATOM    574 HG22 THR A  35      14.517   9.799 -10.435  1.00 95.06           H  
ATOM    575 HG23 THR A  35      16.124  10.520 -10.677  1.00 95.06           H  
ATOM    576  OG1 THR A  35      15.164  11.758  -8.687  1.00 95.06           O  
ATOM    577  HG1 THR A  35      14.263  11.819  -9.013  1.00 95.06           H  
ATOM    578  N   ARG A  36      15.905   7.884  -6.602  1.00 96.57           N  
ATOM    579  H   ARG A  36      16.063   8.554  -5.863  1.00 96.57           H  
ATOM    580  CA  ARG A  36      16.402   6.514  -6.421  1.00 96.57           C  
ATOM    581  HA  ARG A  36      16.674   6.106  -7.394  1.00 96.57           H  
ATOM    582  C   ARG A  36      15.290   5.620  -5.884  1.00 96.57           C  
ATOM    583  CB  ARG A  36      17.638   6.518  -5.510  1.00 96.57           C  
ATOM    584  HB2 ARG A  36      18.419   7.119  -5.975  1.00 96.57           H  
ATOM    585  HB3 ARG A  36      17.388   6.965  -4.548  1.00 96.57           H  
ATOM    586  O   ARG A  36      15.109   4.524  -6.410  1.00 96.57           O  
ATOM    587  CG  ARG A  36      18.172   5.103  -5.255  1.00 96.57           C  
ATOM    588  HG2 ARG A  36      17.390   4.481  -4.819  1.00 96.57           H  
ATOM    589  HG3 ARG A  36      18.496   4.661  -6.198  1.00 96.57           H  
ATOM    590  CD  ARG A  36      19.342   5.153  -4.274  1.00 96.57           C  
ATOM    591  HD2 ARG A  36      20.139   5.757  -4.709  1.00 96.57           H  
ATOM    592  HD3 ARG A  36      19.001   5.624  -3.352  1.00 96.57           H  
ATOM    593  NE  ARG A  36      19.838   3.798  -3.979  1.00 96.57           N  
ATOM    594  HE  ARG A  36      19.305   3.031  -4.363  1.00 96.57           H  
ATOM    595  NH1 ARG A  36      21.575   4.414  -2.615  1.00 96.57           N  
ATOM    596 HH11 ARG A  36      21.297   5.378  -2.730  1.00 96.57           H  
ATOM    597 HH12 ARG A  36      22.346   4.167  -2.012  1.00 96.57           H  
ATOM    598  NH2 ARG A  36      21.206   2.249  -3.025  1.00 96.57           N  
ATOM    599 HH21 ARG A  36      20.664   1.509  -3.449  1.00 96.57           H  
ATOM    600 HH22 ARG A  36      21.980   2.014  -2.421  1.00 96.57           H  
ATOM    601  CZ  ARG A  36      20.867   3.494  -3.211  1.00 96.57           C  
ATOM    602  N   SER A  37      14.557   6.087  -4.879  1.00 95.79           N  
ATOM    603  H   SER A  37      14.808   6.975  -4.468  1.00 95.79           H  
ATOM    604  CA  SER A  37      13.417   5.365  -4.312  1.00 95.79           C  
ATOM    605  HA  SER A  37      13.735   4.362  -4.028  1.00 95.79           H  
ATOM    606  C   SER A  37      12.276   5.221  -5.316  1.00 95.79           C  
ATOM    607  CB  SER A  37      12.918   6.072  -3.055  1.00 95.79           C  
ATOM    608  HB2 SER A  37      12.065   5.529  -2.648  1.00 95.79           H  
ATOM    609  HB3 SER A  37      12.607   7.086  -3.302  1.00 95.79           H  
ATOM    610  O   SER A  37      11.709   4.138  -5.417  1.00 95.79           O  
ATOM    611  OG  SER A  37      13.952   6.108  -2.090  1.00 95.79           O  
ATOM    612  HG  SER A  37      14.178   7.032  -1.962  1.00 95.79           H  
ATOM    613  N   GLN A  38      11.991   6.254  -6.119  1.00 92.90           N  
ATOM    614  H   GLN A  38      12.443   7.141  -5.949  1.00 92.90           H  
ATOM    615  CA  GLN A  38      10.994   6.165  -7.190  1.00 92.90           C  
ATOM    616  HA  GLN A  38      10.044   5.864  -6.747  1.00 92.90           H  
ATOM    617  C   GLN A  38      11.365   5.090  -8.216  1.00 92.90           C  
ATOM    618  CB  GLN A  38      10.801   7.540  -7.841  1.00 92.90           C  
ATOM    619  HB2 GLN A  38      10.509   8.248  -7.065  1.00 92.90           H  
ATOM    620  HB3 GLN A  38      11.736   7.881  -8.285  1.00 92.90           H  
ATOM    621  O   GLN A  38      10.575   4.185  -8.461  1.00 92.90           O  
ATOM    622  CG  GLN A  38       9.706   7.506  -8.920  1.00 92.90           C  
ATOM    623  HG2 GLN A  38       8.853   6.938  -8.550  1.00 92.90           H  
ATOM    624  HG3 GLN A  38      10.076   7.012  -9.819  1.00 92.90           H  
ATOM    625  CD  GLN A  38       9.247   8.911  -9.287  1.00 92.90           C  
ATOM    626  NE2 GLN A  38       7.958   9.170  -9.267  1.00 92.90           N  
ATOM    627 HE21 GLN A  38       7.697  10.113  -9.519  1.00 92.90           H  
ATOM    628 HE22 GLN A  38       7.295   8.407  -9.275  1.00 92.90           H  
ATOM    629  OE1 GLN A  38      10.034   9.801  -9.563  1.00 92.90           O  
ATOM    630  N   LYS A  39      12.602   5.103  -8.729  1.00 92.24           N  
ATOM    631  H   LYS A  39      13.210   5.875  -8.496  1.00 92.24           H  
ATOM    632  CA  LYS A  39      13.067   4.075  -9.670  1.00 92.24           C  
ATOM    633  HA  LYS A  39      12.382   4.058 -10.517  1.00 92.24           H  
ATOM    634  C   LYS A  39      13.028   2.669  -9.063  1.00 92.24           C  
ATOM    635  CB  LYS A  39      14.475   4.441 -10.155  1.00 92.24           C  
ATOM    636  HB2 LYS A  39      15.164   4.430  -9.310  1.00 92.24           H  
ATOM    637  HB3 LYS A  39      14.450   5.448 -10.571  1.00 92.24           H  
ATOM    638  O   LYS A  39      12.678   1.717  -9.748  1.00 92.24           O  
ATOM    639  CG  LYS A  39      14.965   3.466 -11.233  1.00 92.24           C  
ATOM    640  HG2 LYS A  39      15.020   2.458 -10.823  1.00 92.24           H  
ATOM    641  HG3 LYS A  39      14.261   3.470 -12.066  1.00 92.24           H  
ATOM    642  CD  LYS A  39      16.354   3.857 -11.738  1.00 92.24           C  
ATOM    643  HD2 LYS A  39      17.054   3.849 -10.902  1.00 92.24           H  
ATOM    644  HD3 LYS A  39      16.312   4.855 -12.173  1.00 92.24           H  
ATOM    645  CE  LYS A  39      16.781   2.836 -12.794  1.00 92.24           C  
ATOM    646  HE2 LYS A  39      16.052   2.855 -13.604  1.00 92.24           H  
ATOM    647  HE3 LYS A  39      16.740   1.842 -12.348  1.00 92.24           H  
ATOM    648  NZ  LYS A  39      18.142   3.119 -13.310  1.00 92.24           N  
ATOM    649  HZ1 LYS A  39      18.171   4.036 -13.731  1.00 92.24           H  
ATOM    650  HZ2 LYS A  39      18.815   3.078 -12.557  1.00 92.24           H  
ATOM    651  HZ3 LYS A  39      18.396   2.432 -14.005  1.00 92.24           H  
ATOM    652  N   ALA A  40      13.405   2.521  -7.794  1.00 94.25           N  
ATOM    653  H   ALA A  40      13.696   3.336  -7.273  1.00 94.25           H  
ATOM    654  CA  ALA A  40      13.366   1.226  -7.121  1.00 94.25           C  
ATOM    655  HA  ALA A  40      13.880   0.493  -7.744  1.00 94.25           H  
ATOM    656  C   ALA A  40      11.925   0.714  -6.935  1.00 94.25           C  
ATOM    657  CB  ALA A  40      14.130   1.346  -5.800  1.00 94.25           C  
ATOM    658  HB1 ALA A  40      14.118   0.386  -5.284  1.00 94.25           H  
ATOM    659  HB2 ALA A  40      13.668   2.108  -5.172  1.00 94.25           H  
ATOM    660  HB3 ALA A  40      15.164   1.629  -5.999  1.00 94.25           H  
ATOM    661  O   ALA A  40      11.680  -0.474  -7.118  1.00 94.25           O  
ATOM    662  N   PHE A  41      10.977   1.602  -6.629  1.00 93.91           N  
ATOM    663  H   PHE A  41      11.240   2.567  -6.484  1.00 93.91           H  
ATOM    664  CA  PHE A  41       9.554   1.275  -6.554  1.00 93.91           C  
ATOM    665  HA  PHE A  41       9.413   0.436  -5.872  1.00 93.91           H  
ATOM    666  C   PHE A  41       9.002   0.845  -7.919  1.00 93.91           C  
ATOM    667  CB  PHE A  41       8.806   2.493  -5.998  1.00 93.91           C  
ATOM    668  HB2 PHE A  41       8.934   3.338  -6.674  1.00 93.91           H  
ATOM    669  HB3 PHE A  41       9.248   2.776  -5.043  1.00 93.91           H  
ATOM    670  O   PHE A  41       8.376  -0.210  -8.023  1.00 93.91           O  
ATOM    671  CG  PHE A  41       7.327   2.265  -5.791  1.00 93.91           C  
ATOM    672  CD1 PHE A  41       6.409   2.615  -6.799  1.00 93.91           C  
ATOM    673  HD1 PHE A  41       6.756   3.022  -7.737  1.00 93.91           H  
ATOM    674  CD2 PHE A  41       6.866   1.722  -4.578  1.00 93.91           C  
ATOM    675  HD2 PHE A  41       7.567   1.448  -3.803  1.00 93.91           H  
ATOM    676  CE1 PHE A  41       5.032   2.440  -6.581  1.00 93.91           C  
ATOM    677  HE1 PHE A  41       4.329   2.722  -7.351  1.00 93.91           H  
ATOM    678  CE2 PHE A  41       5.489   1.540  -4.367  1.00 93.91           C  
ATOM    679  HE2 PHE A  41       5.134   1.135  -3.431  1.00 93.91           H  
ATOM    680  CZ  PHE A  41       4.571   1.895  -5.370  1.00 93.91           C  
ATOM    681  HZ  PHE A  41       3.512   1.758  -5.206  1.00 93.91           H  
ATOM    682  N   ASP A  42       9.303   1.611  -8.969  1.00 91.51           N  
ATOM    683  H   ASP A  42       9.753   2.501  -8.809  1.00 91.51           H  
ATOM    684  CA  ASP A  42       8.886   1.303 -10.339  1.00 91.51           C  
ATOM    685  HA  ASP A  42       7.799   1.234 -10.371  1.00 91.51           H  
ATOM    686  C   ASP A  42       9.452  -0.045 -10.808  1.00 91.51           C  
ATOM    687  CB  ASP A  42       9.331   2.425 -11.293  1.00 91.51           C  
ATOM    688  HB2 ASP A  42       9.095   2.121 -12.313  1.00 91.51           H  
ATOM    689  HB3 ASP A  42      10.413   2.541 -11.224  1.00 91.51           H  
ATOM    690  O   ASP A  42       8.727  -0.841 -11.402  1.00 91.51           O  
ATOM    691  CG  ASP A  42       8.662   3.783 -11.041  1.00 91.51           C  
ATOM    692  OD1 ASP A  42       7.588   3.822 -10.399  1.00 91.51           O  
ATOM    693  OD2 ASP A  42       9.232   4.790 -11.524  1.00 91.51           O  
ATOM    694  N   ASN A  43      10.716  -0.338 -10.478  1.00 92.17           N  
ATOM    695  H   ASN A  43      11.270   0.387 -10.045  1.00 92.17           H  
ATOM    696  CA  ASN A  43      11.354  -1.615 -10.792  1.00 92.17           C  
ATOM    697  HA  ASN A  43      11.284  -1.798 -11.864  1.00 92.17           H  
ATOM    698  C   ASN A  43      10.670  -2.798 -10.088  1.00 92.17           C  
ATOM    699  CB  ASN A  43      12.835  -1.569 -10.394  1.00 92.17           C  
ATOM    700  HB2 ASN A  43      13.207  -2.593 -10.406  1.00 92.17           H  
ATOM    701  HB3 ASN A  43      12.928  -1.193  -9.375  1.00 92.17           H  
ATOM    702  O   ASN A  43      10.412  -3.804 -10.734  1.00 92.17           O  
ATOM    703  CG  ASN A  43      13.743  -0.762 -11.304  1.00 92.17           C  
ATOM    704  ND2 ASN A  43      15.023  -0.803 -11.014  1.00 92.17           N  
ATOM    705 HD21 ASN A  43      15.606  -0.556 -11.800  1.00 92.17           H  
ATOM    706 HD22 ASN A  43      15.297  -1.480 -10.316  1.00 92.17           H  
ATOM    707  OD1 ASN A  43      13.402  -0.130 -12.290  1.00 92.17           O  
ATOM    708  N   ILE A  44      10.329  -2.684  -8.795  1.00 94.54           N  
ATOM    709  H   ILE A  44      10.546  -1.824  -8.311  1.00 94.54           H  
ATOM    710  CA  ILE A  44       9.607  -3.752  -8.074  1.00 94.54           C  
ATOM    711  HA  ILE A  44      10.214  -4.658  -8.082  1.00 94.54           H  
ATOM    712  C   ILE A  44       8.298  -4.084  -8.794  1.00 94.54           C  
ATOM    713  CB  ILE A  44       9.321  -3.341  -6.607  1.00 94.54           C  
ATOM    714  HB  ILE A  44       8.901  -2.335  -6.605  1.00 94.54           H  
ATOM    715  O   ILE A  44       7.974  -5.251  -9.006  1.00 94.54           O  
ATOM    716  CG1 ILE A  44      10.621  -3.337  -5.777  1.00 94.54           C  
ATOM    717 HG12 ILE A  44      10.892  -4.369  -5.555  1.00 94.54           H  
ATOM    718 HG13 ILE A  44      11.432  -2.898  -6.359  1.00 94.54           H  
ATOM    719  CG2 ILE A  44       8.299  -4.284  -5.935  1.00 94.54           C  
ATOM    720 HG21 ILE A  44       7.329  -4.219  -6.427  1.00 94.54           H  
ATOM    721 HG22 ILE A  44       8.655  -5.314  -5.978  1.00 94.54           H  
ATOM    722 HG23 ILE A  44       8.140  -3.989  -4.898  1.00 94.54           H  
ATOM    723  CD1 ILE A  44      10.523  -2.576  -4.448  1.00 94.54           C  
ATOM    724 HD11 ILE A  44      11.503  -2.563  -3.971  1.00 94.54           H  
ATOM    725 HD12 ILE A  44      10.206  -1.550  -4.632  1.00 94.54           H  
ATOM    726 HD13 ILE A  44       9.818  -3.061  -3.773  1.00 94.54           H  
ATOM    727  N   LEU A  45       7.535  -3.054  -9.160  1.00 93.52           N  
ATOM    728  H   LEU A  45       7.868  -2.118  -8.981  1.00 93.52           H  
ATOM    729  CA  LEU A  45       6.265  -3.238  -9.848  1.00 93.52           C  
ATOM    730  HA  LEU A  45       5.664  -3.966  -9.303  1.00 93.52           H  
ATOM    731  C   LEU A  45       6.472  -3.833 -11.246  1.00 93.52           C  
ATOM    732  CB  LEU A  45       5.535  -1.891  -9.881  1.00 93.52           C  
ATOM    733  HB2 LEU A  45       6.229  -1.162 -10.299  1.00 93.52           H  
ATOM    734  HB3 LEU A  45       4.668  -1.979 -10.536  1.00 93.52           H  
ATOM    735  O   LEU A  45       5.762  -4.764 -11.612  1.00 93.52           O  
ATOM    736  CG  LEU A  45       5.061  -1.388  -8.503  1.00 93.52           C  
ATOM    737  HG  LEU A  45       5.907  -1.288  -7.823  1.00 93.52           H  
ATOM    738  CD1 LEU A  45       4.373  -0.034  -8.626  1.00 93.52           C  
ATOM    739 HD11 LEU A  45       5.130   0.723  -8.832  1.00 93.52           H  
ATOM    740 HD12 LEU A  45       3.901   0.223  -7.677  1.00 93.52           H  
ATOM    741 HD13 LEU A  45       3.611  -0.065  -9.405  1.00 93.52           H  
ATOM    742  CD2 LEU A  45       4.043  -2.338  -7.871  1.00 93.52           C  
ATOM    743 HD21 LEU A  45       3.652  -1.902  -6.952  1.00 93.52           H  
ATOM    744 HD22 LEU A  45       3.223  -2.516  -8.567  1.00 93.52           H  
ATOM    745 HD23 LEU A  45       4.521  -3.283  -7.613  1.00 93.52           H  
ATOM    746  N   GLN A  46       7.465  -3.358 -11.996  1.00 92.02           N  
ATOM    747  H   GLN A  46       8.025  -2.600 -11.632  1.00 92.02           H  
ATOM    748  CA  GLN A  46       7.816  -3.885 -13.313  1.00 92.02           C  
ATOM    749  HA  GLN A  46       6.943  -3.805 -13.960  1.00 92.02           H  
ATOM    750  C   GLN A  46       8.206  -5.371 -13.262  1.00 92.02           C  
ATOM    751  CB  GLN A  46       8.925  -3.002 -13.898  1.00 92.02           C  
ATOM    752  HB2 GLN A  46       8.548  -1.982 -13.974  1.00 92.02           H  
ATOM    753  HB3 GLN A  46       9.790  -3.001 -13.236  1.00 92.02           H  
ATOM    754  O   GLN A  46       7.617  -6.168 -13.992  1.00 92.02           O  
ATOM    755  CG  GLN A  46       9.372  -3.461 -15.286  1.00 92.02           C  
ATOM    756  HG2 GLN A  46       9.982  -4.360 -15.201  1.00 92.02           H  
ATOM    757  HG3 GLN A  46       8.493  -3.702 -15.885  1.00 92.02           H  
ATOM    758  CD  GLN A  46      10.185  -2.387 -16.000  1.00 92.02           C  
ATOM    759  NE2 GLN A  46       9.814  -2.054 -17.210  1.00 92.02           N  
ATOM    760 HE21 GLN A  46       9.169  -2.715 -17.619  1.00 92.02           H  
ATOM    761 HE22 GLN A  46      10.610  -1.755 -17.756  1.00 92.02           H  
ATOM    762  OE1 GLN A  46      11.126  -1.782 -15.508  1.00 92.02           O  
ATOM    763  N   ASP A  47       9.109  -5.756 -12.358  1.00 92.79           N  
ATOM    764  H   ASP A  47       9.586  -5.043 -11.824  1.00 92.79           H  
ATOM    765  CA  ASP A  47       9.593  -7.135 -12.209  1.00 92.79           C  
ATOM    766  HA  ASP A  47      10.053  -7.459 -13.142  1.00 92.79           H  
ATOM    767  C   ASP A  47       8.448  -8.106 -11.872  1.00 92.79           C  
ATOM    768  CB  ASP A  47      10.648  -7.197 -11.084  1.00 92.79           C  
ATOM    769  HB2 ASP A  47      10.853  -8.248 -10.878  1.00 92.79           H  
ATOM    770  HB3 ASP A  47      10.230  -6.761 -10.177  1.00 92.79           H  
ATOM    771  O   ASP A  47       8.361  -9.217 -12.403  1.00 92.79           O  
ATOM    772  CG  ASP A  47      11.993  -6.524 -11.397  1.00 92.79           C  
ATOM    773  OD1 ASP A  47      12.285  -6.292 -12.589  1.00 92.79           O  
ATOM    774  OD2 ASP A  47      12.760  -6.300 -10.429  1.00 92.79           O  
ATOM    775  N   VAL A  48       7.530  -7.678 -11.001  1.00 95.03           N  
ATOM    776  H   VAL A  48       7.663  -6.760 -10.603  1.00 95.03           H  
ATOM    777  CA  VAL A  48       6.395  -8.496 -10.549  1.00 95.03           C  
ATOM    778  HA  VAL A  48       6.752  -9.501 -10.324  1.00 95.03           H  
ATOM    779  C   VAL A  48       5.334  -8.627 -11.628  1.00 95.03           C  
ATOM    780  CB  VAL A  48       5.791  -7.892  -9.279  1.00 95.03           C  
ATOM    781  HB  VAL A  48       5.543  -6.847  -9.462  1.00 95.03           H  
ATOM    782  O   VAL A  48       4.779  -9.715 -11.817  1.00 95.03           O  
ATOM    783  CG1 VAL A  48       4.518  -8.627  -8.838  1.00 95.03           C  
ATOM    784 HG11 VAL A  48       3.706  -8.418  -9.535  1.00 95.03           H  
ATOM    785 HG12 VAL A  48       4.227  -8.274  -7.848  1.00 95.03           H  
ATOM    786 HG13 VAL A  48       4.702  -9.701  -8.808  1.00 95.03           H  
ATOM    787  CG2 VAL A  48       6.811  -7.965  -8.135  1.00 95.03           C  
ATOM    788 HG21 VAL A  48       6.627  -7.138  -7.450  1.00 95.03           H  
ATOM    789 HG22 VAL A  48       7.829  -7.827  -8.501  1.00 95.03           H  
ATOM    790 HG23 VAL A  48       6.762  -8.930  -7.630  1.00 95.03           H  
ATOM    791  N   LEU A  49       5.074  -7.546 -12.364  1.00 92.56           N  
ATOM    792  H   LEU A  49       5.558  -6.683 -12.157  1.00 92.56           H  
ATOM    793  CA  LEU A  49       4.243  -7.611 -13.555  1.00 92.56           C  
ATOM    794  HA  LEU A  49       3.260  -7.991 -13.275  1.00 92.56           H  
ATOM    795  C   LEU A  49       4.836  -8.627 -14.551  1.00 92.56           C  
ATOM    796  CB  LEU A  49       4.087  -6.196 -14.150  1.00 92.56           C  
ATOM    797  HB2 LEU A  49       3.643  -6.291 -15.140  1.00 92.56           H  
ATOM    798  HB3 LEU A  49       5.079  -5.755 -14.250  1.00 92.56           H  
ATOM    799  O   LEU A  49       4.066  -9.373 -15.160  1.00 92.56           O  
ATOM    800  CG  LEU A  49       3.214  -5.224 -13.345  1.00 92.56           C  
ATOM    801  HG  LEU A  49       3.477  -5.258 -12.288  1.00 92.56           H  
ATOM    802  CD1 LEU A  49       3.386  -3.795 -13.866  1.00 92.56           C  
ATOM    803 HD11 LEU A  49       2.754  -3.115 -13.295  1.00 92.56           H  
ATOM    804 HD12 LEU A  49       4.426  -3.501 -13.728  1.00 92.56           H  
ATOM    805 HD13 LEU A  49       3.130  -3.743 -14.924  1.00 92.56           H  
ATOM    806  CD2 LEU A  49       1.743  -5.579 -13.461  1.00 92.56           C  
ATOM    807 HD21 LEU A  49       1.207  -4.925 -12.774  1.00 92.56           H  
ATOM    808 HD22 LEU A  49       1.397  -5.443 -14.486  1.00 92.56           H  
ATOM    809 HD23 LEU A  49       1.603  -6.613 -13.146  1.00 92.56           H  
ATOM    810  N   LEU A  50       6.175  -8.715 -14.660  1.00 91.48           N  
ATOM    811  H   LEU A  50       6.728  -8.036 -14.157  1.00 91.48           H  
ATOM    812  CA  LEU A  50       6.841  -9.404 -15.781  1.00 91.48           C  
ATOM    813  HA  LEU A  50       6.252  -9.244 -16.684  1.00 91.48           H  
ATOM    814  C   LEU A  50       6.812 -10.880 -15.540  1.00 91.48           C  
ATOM    815  CB  LEU A  50       8.273  -8.869 -16.016  1.00 91.48           C  
ATOM    816  HB2 LEU A  50       8.247  -7.790 -16.174  1.00 91.48           H  
ATOM    817  HB3 LEU A  50       8.863  -9.043 -15.116  1.00 91.48           H  
ATOM    818  O   LEU A  50       6.339 -11.658 -16.369  1.00 91.48           O  
ATOM    819  CG  LEU A  50       9.003  -9.513 -17.213  1.00 91.48           C  
ATOM    820  HG  LEU A  50       9.110 -10.582 -17.031  1.00 91.48           H  
ATOM    821  CD1 LEU A  50       8.279  -9.321 -18.549  1.00 91.48           C  
ATOM    822 HD11 LEU A  50       7.358  -9.903 -18.563  1.00 91.48           H  
ATOM    823 HD12 LEU A  50       8.060  -8.264 -18.700  1.00 91.48           H  
ATOM    824 HD13 LEU A  50       8.912  -9.669 -19.366  1.00 91.48           H  
ATOM    825  CD2 LEU A  50      10.404  -8.920 -17.341  1.00 91.48           C  
ATOM    826 HD21 LEU A  50      10.950  -9.409 -18.148  1.00 91.48           H  
ATOM    827 HD22 LEU A  50      10.337  -7.853 -17.553  1.00 91.48           H  
ATOM    828 HD23 LEU A  50      10.950  -9.051 -16.407  1.00 91.48           H  
ATOM    829  N   TYR A  51       7.194 -11.224 -14.322  1.00 95.02           N  
ATOM    830  H   TYR A  51       7.561 -10.498 -13.725  1.00 95.02           H  
ATOM    831  CA  TYR A  51       6.937 -12.519 -13.752  1.00 95.02           C  
ATOM    832  HA  TYR A  51       7.571 -13.259 -14.239  1.00 95.02           H  
ATOM    833  C   TYR A  51       5.472 -12.953 -13.944  1.00 95.02           C  
ATOM    834  CB  TYR A  51       7.313 -12.419 -12.276  1.00 95.02           C  
ATOM    835  HB2 TYR A  51       6.787 -11.584 -11.813  1.00 95.02           H  
ATOM    836  HB3 TYR A  51       8.383 -12.236 -12.184  1.00 95.02           H  
ATOM    837  O   TYR A  51       5.211 -14.037 -14.468  1.00 95.02           O  
ATOM    838  CG  TYR A  51       6.963 -13.690 -11.565  1.00 95.02           C  
ATOM    839  CD1 TYR A  51       5.811 -13.748 -10.764  1.00 95.02           C  
ATOM    840  HD1 TYR A  51       5.217 -12.860 -10.607  1.00 95.02           H  
ATOM    841  CD2 TYR A  51       7.710 -14.845 -11.846  1.00 95.02           C  
ATOM    842  HD2 TYR A  51       8.564 -14.788 -12.505  1.00 95.02           H  
ATOM    843  CE1 TYR A  51       5.409 -14.980 -10.223  1.00 95.02           C  
ATOM    844  HE1 TYR A  51       4.511 -15.054  -9.628  1.00 95.02           H  
ATOM    845  CE2 TYR A  51       7.306 -16.079 -11.319  1.00 95.02           C  
ATOM    846  HE2 TYR A  51       7.859 -16.974 -11.561  1.00 95.02           H  
ATOM    847  OH  TYR A  51       5.780 -17.348 -10.019  1.00 95.02           O  
ATOM    848  HH  TYR A  51       6.335 -18.048 -10.370  1.00 95.02           H  
ATOM    849  CZ  TYR A  51       6.159 -16.143 -10.502  1.00 95.02           C  
ATOM    850  N   GLY A  52       4.508 -12.091 -13.603  1.00 93.75           N  
ATOM    851  H   GLY A  52       4.779 -11.201 -13.209  1.00 93.75           H  
ATOM    852  CA  GLY A  52       3.079 -12.396 -13.692  1.00 93.75           C  
ATOM    853  HA2 GLY A  52       2.849 -13.237 -13.039  1.00 93.75           H  
ATOM    854  HA3 GLY A  52       2.530 -11.524 -13.337  1.00 93.75           H  
ATOM    855  C   GLY A  52       2.570 -12.730 -15.101  1.00 93.75           C  
ATOM    856  O   GLY A  52       1.560 -13.416 -15.230  1.00 93.75           O  
ATOM    857  N   THR A  53       3.254 -12.300 -16.168  1.00 91.17           N  
ATOM    858  H   THR A  53       4.058 -11.708 -16.015  1.00 91.17           H  
ATOM    859  CA  THR A  53       2.860 -12.644 -17.552  1.00 91.17           C  
ATOM    860  HA  THR A  53       1.780 -12.529 -17.637  1.00 91.17           H  
ATOM    861  C   THR A  53       3.157 -14.084 -17.957  1.00 91.17           C  
ATOM    862  CB  THR A  53       3.499 -11.728 -18.598  1.00 91.17           C  
ATOM    863  HB  THR A  53       3.122 -12.027 -19.576  1.00 91.17           H  
ATOM    864  O   THR A  53       2.563 -14.578 -18.913  1.00 91.17           O  
ATOM    865  CG2 THR A  53       3.097 -10.278 -18.385  1.00 91.17           C  
ATOM    866 HG21 THR A  53       2.021 -10.206 -18.231  1.00 91.17           H  
ATOM    867 HG22 THR A  53       3.359  -9.714 -19.280  1.00 91.17           H  
ATOM    868 HG23 THR A  53       3.616  -9.863 -17.521  1.00 91.17           H  
ATOM    869  OG1 THR A  53       4.904 -11.835 -18.632  1.00 91.17           O  
ATOM    870  HG1 THR A  53       5.288 -11.629 -17.776  1.00 91.17           H  
ATOM    871  N   THR A  54       4.057 -14.759 -17.241  1.00 94.75           N  
ATOM    872  H   THR A  54       4.484 -14.292 -16.454  1.00 94.75           H  
ATOM    873  CA  THR A  54       4.506 -16.126 -17.560  1.00 94.75           C  
ATOM    874  HA  THR A  54       3.941 -16.510 -18.409  1.00 94.75           H  
ATOM    875  C   THR A  54       4.271 -17.114 -16.421  1.00 94.75           C  
ATOM    876  CB  THR A  54       5.991 -16.137 -17.948  1.00 94.75           C  
ATOM    877  HB  THR A  54       6.298 -17.166 -18.135  1.00 94.75           H  
ATOM    878  O   THR A  54       4.444 -18.319 -16.597  1.00 94.75           O  
ATOM    879  CG2 THR A  54       6.279 -15.316 -19.204  1.00 94.75           C  
ATOM    880 HG21 THR A  54       6.070 -14.260 -19.032  1.00 94.75           H  
ATOM    881 HG22 THR A  54       7.328 -15.429 -19.477  1.00 94.75           H  
ATOM    882 HG23 THR A  54       5.657 -15.672 -20.025  1.00 94.75           H  
ATOM    883  OG1 THR A  54       6.786 -15.607 -16.910  1.00 94.75           O  
ATOM    884  HG1 THR A  54       6.617 -14.663 -16.868  1.00 94.75           H  
ATOM    885  N   ALA A  55       3.887 -16.617 -15.245  1.00 97.18           N  
ATOM    886  H   ALA A  55       3.804 -15.616 -15.147  1.00 97.18           H  
ATOM    887  CA  ALA A  55       3.613 -17.435 -14.081  1.00 97.18           C  
ATOM    888  HA  ALA A  55       4.409 -18.174 -13.993  1.00 97.18           H  
ATOM    889  C   ALA A  55       2.279 -18.179 -14.207  1.00 97.18           C  
ATOM    890  CB  ALA A  55       3.650 -16.543 -12.838  1.00 97.18           C  
ATOM    891  HB1 ALA A  55       2.853 -15.801 -12.894  1.00 97.18           H  
ATOM    892  HB2 ALA A  55       4.610 -16.030 -12.791  1.00 97.18           H  
ATOM    893  HB3 ALA A  55       3.517 -17.148 -11.941  1.00 97.18           H  
ATOM    894  O   ALA A  55       1.276 -17.638 -14.669  1.00 97.18           O  
ATOM    895  N   GLU A  56       2.252 -19.402 -13.685  1.00 97.84           N  
ATOM    896  H   GLU A  56       3.107 -19.783 -13.307  1.00 97.84           H  
ATOM    897  CA  GLU A  56       1.021 -20.166 -13.499  1.00 97.84           C  
ATOM    898  HA  GLU A  56       0.289 -19.817 -14.227  1.00 97.84           H  
ATOM    899  C   GLU A  56       0.460 -19.951 -12.083  1.00 97.84           C  
ATOM    900  CB  GLU A  56       1.276 -21.654 -13.771  1.00 97.84           C  
ATOM    901  HB2 GLU A  56       0.416 -22.235 -13.438  1.00 97.84           H  
ATOM    902  HB3 GLU A  56       2.137 -21.982 -13.188  1.00 97.84           H  
ATOM    903  O   GLU A  56       1.242 -19.789 -11.136  1.00 97.84           O  
ATOM    904  CG  GLU A  56       1.536 -21.946 -15.258  1.00 97.84           C  
ATOM    905  HG2 GLU A  56       1.744 -23.011 -15.361  1.00 97.84           H  
ATOM    906  HG3 GLU A  56       2.428 -21.407 -15.578  1.00 97.84           H  
ATOM    907  CD  GLU A  56       0.343 -21.583 -16.158  1.00 97.84           C  
ATOM    908  OE1 GLU A  56       0.585 -21.179 -17.314  1.00 97.84           O  
ATOM    909  OE2 GLU A  56      -0.808 -21.753 -15.689  1.00 97.84           O  
ATOM    910  N   PRO A  57      -0.874 -19.968 -11.899  1.00 98.23           N  
ATOM    911  CA  PRO A  57      -1.483 -19.823 -10.584  1.00 98.23           C  
ATOM    912  HA  PRO A  57      -1.227 -18.832 -10.208  1.00 98.23           H  
ATOM    913  C   PRO A  57      -1.018 -20.880  -9.573  1.00 98.23           C  
ATOM    914  CB  PRO A  57      -2.997 -19.891 -10.808  1.00 98.23           C  
ATOM    915  HB2 PRO A  57      -3.343 -20.920 -10.707  1.00 98.23           H  
ATOM    916  HB3 PRO A  57      -3.535 -19.238 -10.121  1.00 98.23           H  
ATOM    917  O   PRO A  57      -0.610 -21.995  -9.917  1.00 98.23           O  
ATOM    918  CG  PRO A  57      -3.160 -19.444 -12.258  1.00 98.23           C  
ATOM    919  HG2 PRO A  57      -3.157 -18.356 -12.307  1.00 98.23           H  
ATOM    920  HG3 PRO A  57      -4.067 -19.847 -12.708  1.00 98.23           H  
ATOM    921  CD  PRO A  57      -1.904 -19.995 -12.930  1.00 98.23           C  
ATOM    922  HD2 PRO A  57      -2.068 -21.022 -13.254  1.00 98.23           H  
ATOM    923  HD3 PRO A  57      -1.652 -19.367 -13.785  1.00 98.23           H  
ATOM    924  N   LEU A  58      -1.142 -20.548  -8.289  1.00 98.62           N  
ATOM    925  H   LEU A  58      -1.549 -19.647  -8.084  1.00 98.62           H  
ATOM    926  CA  LEU A  58      -0.935 -21.486  -7.195  1.00 98.62           C  
ATOM    927  HA  LEU A  58       0.088 -21.856  -7.249  1.00 98.62           H  
ATOM    928  C   LEU A  58      -1.878 -22.685  -7.333  1.00 98.62           C  
ATOM    929  CB  LEU A  58      -1.173 -20.797  -5.842  1.00 98.62           C  
ATOM    930  HB2 LEU A  58      -1.327 -21.569  -5.088  1.00 98.62           H  
ATOM    931  HB3 LEU A  58      -2.094 -20.218  -5.910  1.00 98.62           H  
ATOM    932  O   LEU A  58      -3.088 -22.540  -7.504  1.00 98.62           O  
ATOM    933  CG  LEU A  58      -0.041 -19.885  -5.351  1.00 98.62           C  
ATOM    934  HG  LEU A  58       0.144 -19.110  -6.094  1.00 98.62           H  
ATOM    935  CD1 LEU A  58      -0.452 -19.220  -4.038  1.00 98.62           C  
ATOM    936 HD11 LEU A  58      -1.415 -18.724  -4.162  1.00 98.62           H  
ATOM    937 HD12 LEU A  58       0.297 -18.480  -3.753  1.00 98.62           H  
ATOM    938 HD13 LEU A  58      -0.545 -19.973  -3.255  1.00 98.62           H  
ATOM    939  CD2 LEU A  58       1.254 -20.658  -5.077  1.00 98.62           C  
ATOM    940 HD21 LEU A  58       1.053 -21.495  -4.409  1.00 98.62           H  
ATOM    941 HD22 LEU A  58       1.676 -21.026  -6.012  1.00 98.62           H  
ATOM    942 HD23 LEU A  58       1.983 -19.995  -4.611  1.00 98.62           H  
ATOM    943  N   LYS A  59      -1.308 -23.881  -7.183  1.00 97.24           N  
ATOM    944  H   LYS A  59      -0.301 -23.913  -7.113  1.00 97.24           H  
ATOM    945  CA  LYS A  59      -2.069 -25.136  -7.122  1.00 97.24           C  
ATOM    946  HA  LYS A  59      -2.941 -25.060  -7.772  1.00 97.24           H  
ATOM    947  C   LYS A  59      -2.619 -25.408  -5.725  1.00 97.24           C  
ATOM    948  CB  LYS A  59      -1.195 -26.300  -7.602  1.00 97.24           C  
ATOM    949  HB2 LYS A  59      -0.310 -26.378  -6.971  1.00 97.24           H  
ATOM    950  HB3 LYS A  59      -1.766 -27.224  -7.511  1.00 97.24           H  
ATOM    951  O   LYS A  59      -3.679 -26.005  -5.596  1.00 97.24           O  
ATOM    952  CG  LYS A  59      -0.777 -26.111  -9.067  1.00 97.24           C  
ATOM    953  HG2 LYS A  59      -0.177 -25.207  -9.167  1.00 97.24           H  
ATOM    954  HG3 LYS A  59      -1.670 -26.008  -9.684  1.00 97.24           H  
ATOM    955  CD  LYS A  59       0.044 -27.302  -9.564  1.00 97.24           C  
ATOM    956  HD2 LYS A  59      -0.559 -28.208  -9.503  1.00 97.24           H  
ATOM    957  HD3 LYS A  59       0.931 -27.413  -8.941  1.00 97.24           H  
ATOM    958  CE  LYS A  59       0.451 -27.035 -11.016  1.00 97.24           C  
ATOM    959  HE2 LYS A  59       1.004 -26.096 -11.054  1.00 97.24           H  
ATOM    960  HE3 LYS A  59      -0.451 -26.900 -11.612  1.00 97.24           H  
ATOM    961  NZ  LYS A  59       1.274 -28.137 -11.569  1.00 97.24           N  
ATOM    962  HZ1 LYS A  59       0.754 -29.003 -11.556  1.00 97.24           H  
ATOM    963  HZ2 LYS A  59       1.528 -27.925 -12.523  1.00 97.24           H  
ATOM    964  HZ3 LYS A  59       2.120 -28.248 -11.028  1.00 97.24           H  
ATOM    965  N   GLU A  60      -1.910 -24.936  -4.703  1.00 98.20           N  
ATOM    966  H   GLU A  60      -1.101 -24.366  -4.905  1.00 98.20           H  
ATOM    967  CA  GLU A  60      -2.255 -25.127  -3.299  1.00 98.20           C  
ATOM    968  HA  GLU A  60      -3.171 -25.716  -3.247  1.00 98.20           H  
ATOM    969  C   GLU A  60      -2.490 -23.782  -2.603  1.00 98.20           C  
ATOM    970  CB  GLU A  60      -1.149 -25.908  -2.573  1.00 98.20           C  
ATOM    971  HB2 GLU A  60      -0.197 -25.398  -2.722  1.00 98.20           H  
ATOM    972  HB3 GLU A  60      -1.354 -25.914  -1.503  1.00 98.20           H  
ATOM    973  O   GLU A  60      -1.842 -22.788  -2.950  1.00 98.20           O  
ATOM    974  CG  GLU A  60      -1.015 -27.359  -3.060  1.00 98.20           C  
ATOM    975  HG2 GLU A  60      -0.218 -27.836  -2.491  1.00 98.20           H  
ATOM    976  HG3 GLU A  60      -0.710 -27.353  -4.106  1.00 98.20           H  
ATOM    977  CD  GLU A  60      -2.307 -28.176  -2.894  1.00 98.20           C  
ATOM    978  OE1 GLU A  60      -2.513 -29.083  -3.730  1.00 98.20           O  
ATOM    979  OE2 GLU A  60      -3.067 -27.890  -1.938  1.00 98.20           O  
ATOM    980  N   PRO A  61      -3.383 -23.733  -1.600  1.00 98.49           N  
ATOM    981  CA  PRO A  61      -3.592 -22.553  -0.775  1.00 98.49           C  
ATOM    982  HA  PRO A  61      -4.143 -21.821  -1.365  1.00 98.49           H  
ATOM    983  C   PRO A  61      -2.282 -21.959  -0.238  1.00 98.49           C  
ATOM    984  CB  PRO A  61      -4.463 -23.044   0.382  1.00 98.49           C  
ATOM    985  HB2 PRO A  61      -3.841 -23.455   1.176  1.00 98.49           H  
ATOM    986  HB3 PRO A  61      -5.091 -22.248   0.783  1.00 98.49           H  
ATOM    987  O   PRO A  61      -1.473 -22.699   0.326  1.00 98.49           O  
ATOM    988  CG  PRO A  61      -5.271 -24.180  -0.240  1.00 98.49           C  
ATOM    989  HG2 PRO A  61      -6.104 -23.785  -0.822  1.00 98.49           H  
ATOM    990  HG3 PRO A  61      -5.614 -24.891   0.511  1.00 98.49           H  
ATOM    991  CD  PRO A  61      -4.256 -24.819  -1.175  1.00 98.49           C  
ATOM    992  HD2 PRO A  61      -4.777 -25.279  -2.015  1.00 98.49           H  
ATOM    993  HD3 PRO A  61      -3.674 -25.568  -0.638  1.00 98.49           H  
ATOM    994  N   PRO A  62      -2.078 -20.630  -0.314  1.00 98.62           N  
ATOM    995  CA  PRO A  62      -0.948 -20.015   0.360  1.00 98.62           C  
ATOM    996  HA  PRO A  62      -0.024 -20.491   0.030  1.00 98.62           H  
ATOM    997  C   PRO A  62      -1.074 -20.146   1.877  1.00 98.62           C  
ATOM    998  CB  PRO A  62      -0.955 -18.550  -0.061  1.00 98.62           C  
ATOM    999  HB2 PRO A  62      -0.435 -18.452  -1.014  1.00 98.62           H  
ATOM   1000  HB3 PRO A  62      -0.517 -17.892   0.689  1.00 98.62           H  
ATOM   1001  O   PRO A  62      -2.173 -20.211   2.440  1.00 98.62           O  
ATOM   1002  CG  PRO A  62      -2.446 -18.296  -0.249  1.00 98.62           C  
ATOM   1003  HG2 PRO A  62      -2.621 -17.416  -0.868  1.00 98.62           H  
ATOM   1004  HG3 PRO A  62      -2.929 -18.177   0.720  1.00 98.62           H  
ATOM   1005  CD  PRO A  62      -2.913 -19.595  -0.909  1.00 98.62           C  
ATOM   1006  HD2 PRO A  62      -3.973 -19.762  -0.718  1.00 98.62           H  
ATOM   1007  HD3 PRO A  62      -2.727 -19.557  -1.983  1.00 98.62           H  
ATOM   1008  N   SER A  63       0.071 -20.102   2.547  1.00 97.51           N  
ATOM   1009  H   SER A  63       0.921 -20.013   2.009  1.00 97.51           H  
ATOM   1010  CA  SER A  63       0.138 -20.001   3.998  1.00 97.51           C  
ATOM   1011  HA  SER A  63      -0.670 -20.596   4.426  1.00 97.51           H  
ATOM   1012  C   SER A  63      -0.043 -18.561   4.465  1.00 97.51           C  
ATOM   1013  CB  SER A  63       1.452 -20.581   4.514  1.00 97.51           C  
ATOM   1014  HB2 SER A  63       1.553 -20.375   5.580  1.00 97.51           H  
ATOM   1015  HB3 SER A  63       2.295 -20.138   3.984  1.00 97.51           H  
ATOM   1016  O   SER A  63       0.315 -17.597   3.789  1.00 97.51           O  
ATOM   1017  OG  SER A  63       1.427 -21.977   4.316  1.00 97.51           O  
ATOM   1018  HG  SER A  63       1.431 -22.155   3.373  1.00 97.51           H  
ATOM   1019  N   LYS A  64      -0.557 -18.401   5.682  1.00 97.39           N  
ATOM   1020  H   LYS A  64      -0.767 -19.233   6.215  1.00 97.39           H  
ATOM   1021  CA  LYS A  64      -0.554 -17.106   6.363  1.00 97.39           C  
ATOM   1022  HA  LYS A  64      -1.067 -16.379   5.733  1.00 97.39           H  
ATOM   1023  C   LYS A  64       0.897 -16.631   6.545  1.00 97.39           C  
ATOM   1024  CB  LYS A  64      -1.320 -17.273   7.676  1.00 97.39           C  
ATOM   1025  HB2 LYS A  64      -2.352 -17.528   7.437  1.00 97.39           H  
ATOM   1026  HB3 LYS A  64      -0.883 -18.092   8.248  1.00 97.39           H  
ATOM   1027  O   LYS A  64       1.716 -17.371   7.073  1.00 97.39           O  
ATOM   1028  CG  LYS A  64      -1.299 -16.012   8.533  1.00 97.39           C  
ATOM   1029  HG2 LYS A  64      -1.561 -15.147   7.923  1.00 97.39           H  
ATOM   1030  HG3 LYS A  64      -0.294 -15.881   8.935  1.00 97.39           H  
ATOM   1031  CD  LYS A  64      -2.289 -16.159   9.691  1.00 97.39           C  
ATOM   1032  HD2 LYS A  64      -2.088 -17.084  10.231  1.00 97.39           H  
ATOM   1033  HD3 LYS A  64      -3.308 -16.165   9.304  1.00 97.39           H  
ATOM   1034  CE  LYS A  64      -2.078 -14.972  10.611  1.00 97.39           C  
ATOM   1035  HE2 LYS A  64      -1.041 -15.023  10.942  1.00 97.39           H  
ATOM   1036  HE3 LYS A  64      -2.227 -14.056  10.040  1.00 97.39           H  
ATOM   1037  NZ  LYS A  64      -2.931 -14.969  11.809  1.00 97.39           N  
ATOM   1038  HZ1 LYS A  64      -2.905 -15.876  12.252  1.00 97.39           H  
ATOM   1039  HZ2 LYS A  64      -2.516 -14.318  12.460  1.00 97.39           H  
ATOM   1040  HZ3 LYS A  64      -3.874 -14.681  11.588  1.00 97.39           H  
ATOM   1041  N   GLY A  65       1.190 -15.407   6.117  1.00 97.84           N  
ATOM   1042  H   GLY A  65       0.451 -14.879   5.675  1.00 97.84           H  
ATOM   1043  CA  GLY A  65       2.524 -14.800   6.118  1.00 97.84           C  
ATOM   1044  HA2 GLY A  65       3.104 -15.180   6.959  1.00 97.84           H  
ATOM   1045  HA3 GLY A  65       2.423 -13.720   6.228  1.00 97.84           H  
ATOM   1046  C   GLY A  65       3.325 -15.054   4.842  1.00 97.84           C  
ATOM   1047  O   GLY A  65       4.402 -14.494   4.689  1.00 97.84           O  
ATOM   1048  N   GLN A  66       2.809 -15.857   3.910  1.00 98.50           N  
ATOM   1049  H   GLN A  66       1.911 -16.294   4.062  1.00 98.50           H  
ATOM   1050  CA  GLN A  66       3.457 -16.074   2.623  1.00 98.50           C  
ATOM   1051  HA  GLN A  66       4.519 -16.252   2.793  1.00 98.50           H  
ATOM   1052  C   GLN A  66       3.307 -14.835   1.731  1.00 98.50           C  
ATOM   1053  CB  GLN A  66       2.857 -17.330   1.978  1.00 98.50           C  
ATOM   1054  HB2 GLN A  66       1.800 -17.158   1.777  1.00 98.50           H  
ATOM   1055  HB3 GLN A  66       2.955 -18.158   2.680  1.00 98.50           H  
ATOM   1056  O   GLN A  66       2.194 -14.326   1.551  1.00 98.50           O  
ATOM   1057  CG  GLN A  66       3.537 -17.718   0.660  1.00 98.50           C  
ATOM   1058  HG2 GLN A  66       4.611 -17.828   0.813  1.00 98.50           H  
ATOM   1059  HG3 GLN A  66       3.362 -16.927  -0.070  1.00 98.50           H  
ATOM   1060  CD  GLN A  66       2.989 -19.010   0.071  1.00 98.50           C  
ATOM   1061  NE2 GLN A  66       3.323 -19.316  -1.161  1.00 98.50           N  
ATOM   1062 HE21 GLN A  66       3.945 -18.712  -1.679  1.00 98.50           H  
ATOM   1063 HE22 GLN A  66       2.970 -20.190  -1.524  1.00 98.50           H  
ATOM   1064  OE1 GLN A  66       2.250 -19.757   0.697  1.00 98.50           O  
ATOM   1065  N   THR A  67       4.416 -14.390   1.136  1.00 98.87           N  
ATOM   1066  H   THR A  67       5.310 -14.785   1.388  1.00 98.87           H  
ATOM   1067  CA  THR A  67       4.372 -13.477  -0.010  1.00 98.87           C  
ATOM   1068  HA  THR A  67       3.676 -12.670   0.218  1.00 98.87           H  
ATOM   1069  C   THR A  67       3.870 -14.245  -1.229  1.00 98.87           C  
ATOM   1070  CB  THR A  67       5.735 -12.846  -0.346  1.00 98.87           C  
ATOM   1071  HB  THR A  67       6.380 -13.589  -0.814  1.00 98.87           H  
ATOM   1072  O   THR A  67       4.403 -15.298  -1.578  1.00 98.87           O  
ATOM   1073  CG2 THR A  67       5.545 -11.663  -1.297  1.00 98.87           C  
ATOM   1074 HG21 THR A  67       6.479 -11.117  -1.425  1.00 98.87           H  
ATOM   1075 HG22 THR A  67       5.211 -12.015  -2.274  1.00 98.87           H  
ATOM   1076 HG23 THR A  67       4.795 -10.982  -0.897  1.00 98.87           H  
ATOM   1077  OG1 THR A  67       6.388 -12.357   0.803  1.00 98.87           O  
ATOM   1078  HG1 THR A  67       7.264 -12.751   0.812  1.00 98.87           H  
ATOM   1079  N   VAL A  68       2.848 -13.718  -1.887  1.00 98.90           N  
ATOM   1080  H   VAL A  68       2.477 -12.838  -1.556  1.00 98.90           H  
ATOM   1081  CA  VAL A  68       2.309 -14.218  -3.153  1.00 98.90           C  
ATOM   1082  HA  VAL A  68       2.945 -15.016  -3.537  1.00 98.90           H  
ATOM   1083  C   VAL A  68       2.330 -13.098  -4.182  1.00 98.90           C  
ATOM   1084  CB  VAL A  68       0.892 -14.804  -2.989  1.00 98.90           C  
ATOM   1085  HB  VAL A  68       0.549 -15.159  -3.961  1.00 98.90           H  
ATOM   1086  O   VAL A  68       2.421 -11.920  -3.834  1.00 98.90           O  
ATOM   1087  CG1 VAL A  68       0.900 -16.009  -2.042  1.00 98.90           C  
ATOM   1088 HG11 VAL A  68       1.152 -15.697  -1.028  1.00 98.90           H  
ATOM   1089 HG12 VAL A  68       1.631 -16.740  -2.387  1.00 98.90           H  
ATOM   1090 HG13 VAL A  68      -0.090 -16.466  -2.046  1.00 98.90           H  
ATOM   1091  CG2 VAL A  68      -0.141 -13.792  -2.475  1.00 98.90           C  
ATOM   1092 HG21 VAL A  68       0.159 -13.402  -1.502  1.00 98.90           H  
ATOM   1093 HG22 VAL A  68      -0.230 -12.969  -3.184  1.00 98.90           H  
ATOM   1094 HG23 VAL A  68      -1.114 -14.273  -2.381  1.00 98.90           H  
ATOM   1095  N   VAL A  69       2.208 -13.461  -5.451  1.00 98.50           N  
ATOM   1096  H   VAL A  69       2.133 -14.443  -5.675  1.00 98.50           H  
ATOM   1097  CA  VAL A  69       1.819 -12.512  -6.493  1.00 98.50           C  
ATOM   1098  HA  VAL A  69       2.012 -11.495  -6.153  1.00 98.50           H  
ATOM   1099  C   VAL A  69       0.309 -12.649  -6.693  1.00 98.50           C  
ATOM   1100  CB  VAL A  69       2.669 -12.722  -7.756  1.00 98.50           C  
ATOM   1101  HB  VAL A  69       2.656 -13.775  -8.040  1.00 98.50           H  
ATOM   1102  O   VAL A  69      -0.210 -13.759  -6.753  1.00 98.50           O  
ATOM   1103  CG1 VAL A  69       2.162 -11.878  -8.924  1.00 98.50           C  
ATOM   1104 HG11 VAL A  69       2.829 -11.997  -9.778  1.00 98.50           H  
ATOM   1105 HG12 VAL A  69       1.167 -12.207  -9.223  1.00 98.50           H  
ATOM   1106 HG13 VAL A  69       2.136 -10.826  -8.637  1.00 98.50           H  
ATOM   1107  CG2 VAL A  69       4.126 -12.340  -7.467  1.00 98.50           C  
ATOM   1108 HG21 VAL A  69       4.540 -12.994  -6.699  1.00 98.50           H  
ATOM   1109 HG22 VAL A  69       4.728 -12.452  -8.368  1.00 98.50           H  
ATOM   1110 HG23 VAL A  69       4.184 -11.308  -7.123  1.00 98.50           H  
ATOM   1111  N   SER A  70      -0.425 -11.542  -6.730  1.00 97.75           N  
ATOM   1112  H   SER A  70       0.052 -10.654  -6.666  1.00 97.75           H  
ATOM   1113  CA  SER A  70      -1.884 -11.529  -6.873  1.00 97.75           C  
ATOM   1114  HA  SER A  70      -2.249 -12.545  -7.027  1.00 97.75           H  
ATOM   1115  C   SER A  70      -2.287 -10.696  -8.076  1.00 97.75           C  
ATOM   1116  CB  SER A  70      -2.552 -10.997  -5.604  1.00 97.75           C  
ATOM   1117  HB2 SER A  70      -2.167 -10.002  -5.381  1.00 97.75           H  
ATOM   1118  HB3 SER A  70      -2.305 -11.659  -4.774  1.00 97.75           H  
ATOM   1119  O   SER A  70      -1.798  -9.578  -8.251  1.00 97.75           O  
ATOM   1120  OG  SER A  70      -3.962 -10.944  -5.756  1.00 97.75           O  
ATOM   1121  HG  SER A  70      -4.260 -10.047  -5.589  1.00 97.75           H  
ATOM   1122  N   LYS A  71      -3.203 -11.229  -8.886  1.00 95.64           N  
ATOM   1123  H   LYS A  71      -3.539 -12.156  -8.667  1.00 95.64           H  
ATOM   1124  CA  LYS A  71      -3.812 -10.495  -9.992  1.00 95.64           C  
ATOM   1125  HA  LYS A  71      -3.048  -9.850 -10.425  1.00 95.64           H  
ATOM   1126  C   LYS A  71      -4.946  -9.615  -9.471  1.00 95.64           C  
ATOM   1127  CB  LYS A  71      -4.251 -11.479 -11.079  1.00 95.64           C  
ATOM   1128  HB2 LYS A  71      -5.083 -12.089 -10.726  1.00 95.64           H  
ATOM   1129  HB3 LYS A  71      -3.407 -12.133 -11.300  1.00 95.64           H  
ATOM   1130  O   LYS A  71      -6.011 -10.131  -9.115  1.00 95.64           O  
ATOM   1131  CG  LYS A  71      -4.637 -10.750 -12.370  1.00 95.64           C  
ATOM   1132  HG2 LYS A  71      -3.810 -10.109 -12.675  1.00 95.64           H  
ATOM   1133  HG3 LYS A  71      -5.523 -10.136 -12.204  1.00 95.64           H  
ATOM   1134  CD  LYS A  71      -4.916 -11.771 -13.477  1.00 95.64           C  
ATOM   1135  HD2 LYS A  71      -4.062 -12.444 -13.556  1.00 95.64           H  
ATOM   1136  HD3 LYS A  71      -5.804 -12.351 -13.228  1.00 95.64           H  
ATOM   1137  CE  LYS A  71      -5.108 -11.047 -14.809  1.00 95.64           C  
ATOM   1138  HE2 LYS A  71      -6.000 -10.422 -14.759  1.00 95.64           H  
ATOM   1139  HE3 LYS A  71      -4.246 -10.396 -14.956  1.00 95.64           H  
ATOM   1140  NZ  LYS A  71      -5.191 -12.000 -15.936  1.00 95.64           N  
ATOM   1141  HZ1 LYS A  71      -4.363 -12.578 -15.945  1.00 95.64           H  
ATOM   1142  HZ2 LYS A  71      -5.231 -11.498 -16.812  1.00 95.64           H  
ATOM   1143  HZ3 LYS A  71      -6.002 -12.597 -15.846  1.00 95.64           H  
ATOM   1144  N   TYR A  72      -4.753  -8.301  -9.466  1.00 93.13           N  
ATOM   1145  H   TYR A  72      -3.889  -7.949  -9.852  1.00 93.13           H  
ATOM   1146  CA  TYR A  72      -5.743  -7.330  -8.999  1.00 93.13           C  
ATOM   1147  HA  TYR A  72      -6.211  -7.739  -8.104  1.00 93.13           H  
ATOM   1148  C   TYR A  72      -6.861  -7.094 -10.025  1.00 93.13           C  
ATOM   1149  CB  TYR A  72      -5.032  -6.031  -8.599  1.00 93.13           C  
ATOM   1150  HB2 TYR A  72      -4.645  -5.555  -9.500  1.00 93.13           H  
ATOM   1151  HB3 TYR A  72      -4.188  -6.282  -7.957  1.00 93.13           H  
ATOM   1152  O   TYR A  72      -6.842  -7.640 -11.132  1.00 93.13           O  
ATOM   1153  CG  TYR A  72      -5.892  -5.045  -7.835  1.00 93.13           C  
ATOM   1154  CD1 TYR A  72      -6.089  -3.730  -8.296  1.00 93.13           C  
ATOM   1155  HD1 TYR A  72      -5.611  -3.401  -9.208  1.00 93.13           H  
ATOM   1156  CD2 TYR A  72      -6.505  -5.458  -6.643  1.00 93.13           C  
ATOM   1157  HD2 TYR A  72      -6.390  -6.479  -6.312  1.00 93.13           H  
ATOM   1158  CE1 TYR A  72      -6.872  -2.835  -7.539  1.00 93.13           C  
ATOM   1159  HE1 TYR A  72      -7.022  -1.824  -7.887  1.00 93.13           H  
ATOM   1160  CE2 TYR A  72      -7.274  -4.573  -5.875  1.00 93.13           C  
ATOM   1161  HE2 TYR A  72      -7.731  -4.922  -4.961  1.00 93.13           H  
ATOM   1162  OH  TYR A  72      -8.138  -2.368  -5.549  1.00 93.13           O  
ATOM   1163  HH  TYR A  72      -8.615  -2.822  -4.851  1.00 93.13           H  
ATOM   1164  CZ  TYR A  72      -7.447  -3.249  -6.318  1.00 93.13           C  
ATOM   1165  N   THR A  73      -7.894  -6.337  -9.651  1.00 88.39           N  
ATOM   1166  H   THR A  73      -7.852  -5.874  -8.755  1.00 88.39           H  
ATOM   1167  CA  THR A  73      -9.091  -6.092 -10.475  1.00 88.39           C  
ATOM   1168  HA  THR A  73      -9.533  -7.051 -10.743  1.00 88.39           H  
ATOM   1169  C   THR A  73      -8.804  -5.366 -11.790  1.00 88.39           C  
ATOM   1170  CB  THR A  73     -10.140  -5.295  -9.687  1.00 88.39           C  
ATOM   1171  HB  THR A  73     -10.943  -4.986 -10.356  1.00 88.39           H  
ATOM   1172  O   THR A  73      -9.582  -5.501 -12.729  1.00 88.39           O  
ATOM   1173  CG2 THR A  73     -10.742  -6.133  -8.560  1.00 88.39           C  
ATOM   1174 HG21 THR A  73      -9.974  -6.419  -7.842  1.00 88.39           H  
ATOM   1175 HG22 THR A  73     -11.500  -5.545  -8.042  1.00 88.39           H  
ATOM   1176 HG23 THR A  73     -11.208  -7.030  -8.968  1.00 88.39           H  
ATOM   1177  OG1 THR A  73      -9.561  -4.158  -9.091  1.00 88.39           O  
ATOM   1178  HG1 THR A  73      -9.318  -3.527  -9.773  1.00 88.39           H  
ATOM   1179  N   ASP A  74      -7.680  -4.656 -11.892  1.00 86.43           N  
ATOM   1180  H   ASP A  74      -7.030  -4.660 -11.119  1.00 86.43           H  
ATOM   1181  CA  ASP A  74      -7.174  -4.062 -13.138  1.00 86.43           C  
ATOM   1182  HA  ASP A  74      -8.022  -3.659 -13.693  1.00 86.43           H  
ATOM   1183  C   ASP A  74      -6.490  -5.079 -14.076  1.00 86.43           C  
ATOM   1184  CB  ASP A  74      -6.251  -2.880 -12.803  1.00 86.43           C  
ATOM   1185  HB2 ASP A  74      -5.947  -2.393 -13.729  1.00 86.43           H  
ATOM   1186  HB3 ASP A  74      -6.818  -2.154 -12.220  1.00 86.43           H  
ATOM   1187  O   ASP A  74      -6.029  -4.715 -15.154  1.00 86.43           O  
ATOM   1188  CG  ASP A  74      -4.998  -3.268 -12.016  1.00 86.43           C  
ATOM   1189  OD1 ASP A  74      -4.822  -4.483 -11.753  1.00 86.43           O  
ATOM   1190  OD2 ASP A  74      -4.277  -2.322 -11.630  1.00 86.43           O  
ATOM   1191  N   ASN A  75      -6.492  -6.364 -13.702  1.00 87.91           N  
ATOM   1192  H   ASN A  75      -6.827  -6.541 -12.766  1.00 87.91           H  
ATOM   1193  CA  ASN A  75      -5.860  -7.494 -14.387  1.00 87.91           C  
ATOM   1194  HA  ASN A  75      -6.131  -8.369 -13.797  1.00 87.91           H  
ATOM   1195  C   ASN A  75      -4.331  -7.503 -14.365  1.00 87.91           C  
ATOM   1196  CB  ASN A  75      -6.446  -7.702 -15.794  1.00 87.91           C  
ATOM   1197  HB2 ASN A  75      -5.949  -8.539 -16.285  1.00 87.91           H  
ATOM   1198  HB3 ASN A  75      -6.274  -6.822 -16.413  1.00 87.91           H  
ATOM   1199  O   ASN A  75      -3.720  -8.283 -15.100  1.00 87.91           O  
ATOM   1200  CG  ASN A  75      -7.915  -8.030 -15.734  1.00 87.91           C  
ATOM   1201  ND2 ASN A  75      -8.750  -7.209 -16.323  1.00 87.91           N  
ATOM   1202 HD21 ASN A  75      -8.395  -6.334 -16.681  1.00 87.91           H  
ATOM   1203 HD22 ASN A  75      -9.737  -7.383 -16.198  1.00 87.91           H  
ATOM   1204  OD1 ASN A  75      -8.310  -9.039 -15.166  1.00 87.91           O  
ATOM   1205  N   LEU A  76      -3.724  -6.712 -13.492  1.00 91.35           N  
ATOM   1206  H   LEU A  76      -4.272  -6.087 -12.918  1.00 91.35           H  
ATOM   1207  CA  LEU A  76      -2.283  -6.638 -13.332  1.00 91.35           C  
ATOM   1208  HA  LEU A  76      -1.784  -7.104 -14.182  1.00 91.35           H  
ATOM   1209  C   LEU A  76      -1.831  -7.390 -12.083  1.00 91.35           C  
ATOM   1210  CB  LEU A  76      -1.914  -5.161 -13.307  1.00 91.35           C  
ATOM   1211  HB2 LEU A  76      -0.843  -5.046 -13.141  1.00 91.35           H  
ATOM   1212  HB3 LEU A  76      -2.438  -4.704 -12.467  1.00 91.35           H  
ATOM   1213  O   LEU A  76      -2.628  -7.685 -11.191  1.00 91.35           O  
ATOM   1214  CG  LEU A  76      -2.322  -4.398 -14.568  1.00 91.35           C  
ATOM   1215  HG  LEU A  76      -3.402  -4.454 -14.701  1.00 91.35           H  
ATOM   1216  CD1 LEU A  76      -1.993  -2.930 -14.368  1.00 91.35           C  
ATOM   1217 HD11 LEU A  76      -0.935  -2.793 -14.148  1.00 91.35           H  
ATOM   1218 HD12 LEU A  76      -2.570  -2.553 -13.523  1.00 91.35           H  
ATOM   1219 HD13 LEU A  76      -2.319  -2.394 -15.259  1.00 91.35           H  
ATOM   1220  CD2 LEU A  76      -1.670  -4.974 -15.828  1.00 91.35           C  
ATOM   1221 HD21 LEU A  76      -1.819  -4.290 -16.664  1.00 91.35           H  
ATOM   1222 HD22 LEU A  76      -0.606  -5.148 -15.667  1.00 91.35           H  
ATOM   1223 HD23 LEU A  76      -2.147  -5.921 -16.081  1.00 91.35           H  
ATOM   1224  N   HIS A  77      -0.554  -7.751 -12.047  1.00 94.82           N  
ATOM   1225  H   HIS A  77       0.066  -7.386 -12.755  1.00 94.82           H  
ATOM   1226  CA  HIS A  77       0.036  -8.564 -10.989  1.00 94.82           C  
ATOM   1227  HA  HIS A  77      -0.760  -9.062 -10.436  1.00 94.82           H  
ATOM   1228  C   HIS A  77       0.820  -7.703 -10.000  1.00 94.82           C  
ATOM   1229  CB  HIS A  77       0.911  -9.658 -11.606  1.00 94.82           C  
ATOM   1230  HB2 HIS A  77       1.677  -9.202 -12.234  1.00 94.82           H  
ATOM   1231  HB3 HIS A  77       1.425 -10.196 -10.809  1.00 94.82           H  
ATOM   1232  O   HIS A  77       1.609  -6.850 -10.397  1.00 94.82           O  
ATOM   1233  CG  HIS A  77       0.121 -10.644 -12.422  1.00 94.82           C  
ATOM   1234  CD2 HIS A  77      -0.558 -11.742 -11.965  1.00 94.82           C  
ATOM   1235  HD2 HIS A  77      -0.625 -12.068 -10.937  1.00 94.82           H  
ATOM   1236  ND1 HIS A  77      -0.047 -10.602 -13.786  1.00 94.82           N  
ATOM   1237  HD1 HIS A  77       0.436  -9.983 -14.421  1.00 94.82           H  
ATOM   1238  CE1 HIS A  77      -0.794 -11.657 -14.143  1.00 94.82           C  
ATOM   1239  HE1 HIS A  77      -1.010 -11.943 -15.161  1.00 94.82           H  
ATOM   1240  NE2 HIS A  77      -1.168 -12.357 -13.063  1.00 94.82           N  
ATOM   1241  N   TYR A  78       0.630  -7.970  -8.710  1.00 95.66           N  
ATOM   1242  H   TYR A  78      -0.072  -8.655  -8.466  1.00 95.66           H  
ATOM   1243  CA  TYR A  78       1.251  -7.227  -7.612  1.00 95.66           C  
ATOM   1244  HA  TYR A  78       2.100  -6.652  -7.981  1.00 95.66           H  
ATOM   1245  C   TYR A  78       1.729  -8.169  -6.523  1.00 95.66           C  
ATOM   1246  CB  TYR A  78       0.232  -6.272  -6.994  1.00 95.66           C  
ATOM   1247  HB2 TYR A  78       0.688  -5.737  -6.161  1.00 95.66           H  
ATOM   1248  HB3 TYR A  78      -0.597  -6.869  -6.613  1.00 95.66           H  
ATOM   1249  O   TYR A  78       1.148  -9.241  -6.330  1.00 95.66           O  
ATOM   1250  CG  TYR A  78      -0.311  -5.280  -7.977  1.00 95.66           C  
ATOM   1251  CD1 TYR A  78       0.401  -4.095  -8.233  1.00 95.66           C  
ATOM   1252  HD1 TYR A  78       1.312  -3.886  -7.691  1.00 95.66           H  
ATOM   1253  CD2 TYR A  78      -1.463  -5.607  -8.709  1.00 95.66           C  
ATOM   1254  HD2 TYR A  78      -1.982  -6.538  -8.532  1.00 95.66           H  
ATOM   1255  CE1 TYR A  78      -0.032  -3.229  -9.248  1.00 95.66           C  
ATOM   1256  HE1 TYR A  78       0.527  -2.337  -9.487  1.00 95.66           H  
ATOM   1257  CE2 TYR A  78      -1.875  -4.764  -9.746  1.00 95.66           C  
ATOM   1258  HE2 TYR A  78      -2.728  -5.011 -10.360  1.00 95.66           H  
ATOM   1259  OH  TYR A  78      -1.472  -2.878 -11.105  1.00 95.66           O  
ATOM   1260  HH  TYR A  78      -1.378  -1.936 -10.942  1.00 95.66           H  
ATOM   1261  CZ  TYR A  78      -1.143  -3.601 -10.027  1.00 95.66           C  
ATOM   1262  N   ARG A  79       2.730  -7.750  -5.744  1.00 97.72           N  
ATOM   1263  H   ARG A  79       3.119  -6.828  -5.881  1.00 97.72           H  
ATOM   1264  CA  ARG A  79       3.103  -8.496  -4.543  1.00 97.72           C  
ATOM   1265  HA  ARG A  79       3.127  -9.558  -4.788  1.00 97.72           H  
ATOM   1266  C   ARG A  79       2.055  -8.286  -3.473  1.00 97.72           C  
ATOM   1267  CB  ARG A  79       4.473  -8.108  -3.997  1.00 97.72           C  
ATOM   1268  HB2 ARG A  79       4.443  -7.088  -3.614  1.00 97.72           H  
ATOM   1269  HB3 ARG A  79       4.715  -8.785  -3.178  1.00 97.72           H  
ATOM   1270  O   ARG A  79       1.572  -7.176  -3.244  1.00 97.72           O  
ATOM   1271  CG  ARG A  79       5.550  -8.219  -5.065  1.00 97.72           C  
ATOM   1272  HG2 ARG A  79       5.408  -7.395  -5.765  1.00 97.72           H  
ATOM   1273  HG3 ARG A  79       5.458  -9.173  -5.584  1.00 97.72           H  
ATOM   1274  CD  ARG A  79       6.935  -8.129  -4.442  1.00 97.72           C  
ATOM   1275  HD2 ARG A  79       7.006  -8.921  -3.697  1.00 97.72           H  
ATOM   1276  HD3 ARG A  79       7.681  -8.304  -5.218  1.00 97.72           H  
ATOM   1277  NE  ARG A  79       7.196  -6.829  -3.798  1.00 97.72           N  
ATOM   1278  HE  ARG A  79       6.527  -6.078  -3.893  1.00 97.72           H  
ATOM   1279  NH1 ARG A  79       9.146  -7.459  -2.803  1.00 97.72           N  
ATOM   1280 HH11 ARG A  79       9.049  -8.389  -3.186  1.00 97.72           H  
ATOM   1281 HH12 ARG A  79       9.900  -7.245  -2.165  1.00 97.72           H  
ATOM   1282  NH2 ARG A  79       8.439  -5.390  -2.541  1.00 97.72           N  
ATOM   1283 HH21 ARG A  79       7.695  -4.721  -2.679  1.00 97.72           H  
ATOM   1284 HH22 ARG A  79       9.280  -5.184  -2.022  1.00 97.72           H  
ATOM   1285  CZ  ARG A  79       8.254  -6.560  -3.063  1.00 97.72           C  
ATOM   1286  N   ALA A  80       1.737  -9.363  -2.781  1.00 98.58           N  
ATOM   1287  H   ALA A  80       2.138 -10.251  -3.047  1.00 98.58           H  
ATOM   1288  CA  ALA A  80       0.785  -9.341  -1.698  1.00 98.58           C  
ATOM   1289  HA  ALA A  80       0.716  -8.329  -1.301  1.00 98.58           H  
ATOM   1290  C   ALA A  80       1.229 -10.261  -0.563  1.00 98.58           C  
ATOM   1291  CB  ALA A  80      -0.585  -9.709  -2.257  1.00 98.58           C  
ATOM   1292  HB1 ALA A  80      -0.865  -9.012  -3.047  1.00 98.58           H  
ATOM   1293  HB2 ALA A  80      -0.565 -10.723  -2.656  1.00 98.58           H  
ATOM   1294  HB3 ALA A  80      -1.311  -9.637  -1.448  1.00 98.58           H  
ATOM   1295  O   ALA A  80       1.768 -11.342  -0.790  1.00 98.58           O  
ATOM   1296  N   LEU A  81       0.970  -9.845   0.672  1.00 98.81           N  
ATOM   1297  H   LEU A  81       0.529  -8.943   0.786  1.00 98.81           H  
ATOM   1298  CA  LEU A  81       1.161 -10.678   1.851  1.00 98.81           C  
ATOM   1299  HA  LEU A  81       1.900 -11.447   1.627  1.00 98.81           H  
ATOM   1300  C   LEU A  81      -0.161 -11.358   2.205  1.00 98.81           C  
ATOM   1301  CB  LEU A  81       1.694  -9.808   2.998  1.00 98.81           C  
ATOM   1302  HB2 LEU A  81       0.921  -9.093   3.279  1.00 98.81           H  
ATOM   1303  HB3 LEU A  81       2.558  -9.245   2.647  1.00 98.81           H  
ATOM   1304  O   LEU A  81      -1.175 -10.685   2.405  1.00 98.81           O  
ATOM   1305  CG  LEU A  81       2.105 -10.622   4.239  1.00 98.81           C  
ATOM   1306  HG  LEU A  81       1.303 -11.302   4.523  1.00 98.81           H  
ATOM   1307  CD1 LEU A  81       3.378 -11.428   3.982  1.00 98.81           C  
ATOM   1308 HD11 LEU A  81       4.175 -10.775   3.627  1.00 98.81           H  
ATOM   1309 HD12 LEU A  81       3.203 -12.206   3.239  1.00 98.81           H  
ATOM   1310 HD13 LEU A  81       3.711 -11.905   4.904  1.00 98.81           H  
ATOM   1311  CD2 LEU A  81       2.360  -9.678   5.410  1.00 98.81           C  
ATOM   1312 HD21 LEU A  81       1.454  -9.123   5.652  1.00 98.81           H  
ATOM   1313 HD22 LEU A  81       3.155  -8.977   5.155  1.00 98.81           H  
ATOM   1314 HD23 LEU A  81       2.673 -10.241   6.289  1.00 98.81           H  
ATOM   1315  N   CYS A  82      -0.166 -12.685   2.332  1.00 98.77           N  
ATOM   1316  H   CYS A  82       0.674 -13.202   2.114  1.00 98.77           H  
ATOM   1317  CA  CYS A  82      -1.352 -13.405   2.781  1.00 98.77           C  
ATOM   1318  HA  CYS A  82      -2.222 -12.967   2.290  1.00 98.77           H  
ATOM   1319  C   CYS A  82      -1.550 -13.245   4.299  1.00 98.77           C  
ATOM   1320  CB  CYS A  82      -1.256 -14.869   2.343  1.00 98.77           C  
ATOM   1321  HB2 CYS A  82      -0.478 -15.377   2.913  1.00 98.77           H  
ATOM   1322  HB3 CYS A  82      -1.000 -14.925   1.284  1.00 98.77           H  
ATOM   1323  O   CYS A  82      -0.892 -13.900   5.104  1.00 98.77           O  
ATOM   1324  SG  CYS A  82      -2.868 -15.653   2.627  1.00 98.77           S  
ATOM   1325  HG  CYS A  82      -3.513 -15.001   1.656  1.00 98.77           H  
ATOM   1326  N   LYS A  83      -2.482 -12.389   4.723  1.00 98.43           N  
ATOM   1327  H   LYS A  83      -2.996 -11.876   4.020  1.00 98.43           H  
ATOM   1328  CA  LYS A  83      -2.731 -12.081   6.144  1.00 98.43           C  
ATOM   1329  HA  LYS A  83      -1.780 -12.114   6.677  1.00 98.43           H  
ATOM   1330  C   LYS A  83      -3.638 -13.104   6.824  1.00 98.43           C  
ATOM   1331  CB  LYS A  83      -3.290 -10.652   6.275  1.00 98.43           C  
ATOM   1332  HB2 LYS A  83      -4.219 -10.556   5.712  1.00 98.43           H  
ATOM   1333  HB3 LYS A  83      -3.496 -10.449   7.326  1.00 98.43           H  
ATOM   1334  O   LYS A  83      -3.471 -13.404   8.012  1.00 98.43           O  
ATOM   1335  CG  LYS A  83      -2.271  -9.627   5.757  1.00 98.43           C  
ATOM   1336  HG2 LYS A  83      -2.210  -9.713   4.672  1.00 98.43           H  
ATOM   1337  HG3 LYS A  83      -1.287  -9.863   6.164  1.00 98.43           H  
ATOM   1338  CD  LYS A  83      -2.579  -8.161   6.086  1.00 98.43           C  
ATOM   1339  HD2 LYS A  83      -3.557  -7.877   5.699  1.00 98.43           H  
ATOM   1340  HD3 LYS A  83      -1.820  -7.583   5.559  1.00 98.43           H  
ATOM   1341  CE  LYS A  83      -2.467  -7.803   7.574  1.00 98.43           C  
ATOM   1342  HE2 LYS A  83      -1.861  -8.554   8.081  1.00 98.43           H  
ATOM   1343  HE3 LYS A  83      -3.460  -7.791   8.024  1.00 98.43           H  
ATOM   1344  NZ  LYS A  83      -1.806  -6.490   7.764  1.00 98.43           N  
ATOM   1345  HZ1 LYS A  83      -1.786  -6.185   8.727  1.00 98.43           H  
ATOM   1346  HZ2 LYS A  83      -0.810  -6.544   7.606  1.00 98.43           H  
ATOM   1347  HZ3 LYS A  83      -2.096  -5.757   7.132  1.00 98.43           H  
ATOM   1348  N   ARG A  84      -4.619 -13.647   6.096  1.00 98.07           N  
ATOM   1349  H   ARG A  84      -4.672 -13.367   5.127  1.00 98.07           H  
ATOM   1350  CA  ARG A  84      -5.537 -14.696   6.582  1.00 98.07           C  
ATOM   1351  HA  ARG A  84      -5.013 -15.288   7.332  1.00 98.07           H  
ATOM   1352  C   ARG A  84      -5.931 -15.644   5.458  1.00 98.07           C  
ATOM   1353  CB  ARG A  84      -6.814 -14.101   7.207  1.00 98.07           C  
ATOM   1354  HB2 ARG A  84      -7.438 -14.926   7.550  1.00 98.07           H  
ATOM   1355  HB3 ARG A  84      -7.378 -13.566   6.443  1.00 98.07           H  
ATOM   1356  O   ARG A  84      -6.101 -15.225   4.319  1.00 98.07           O  
ATOM   1357  CG  ARG A  84      -6.563 -13.165   8.399  1.00 98.07           C  
ATOM   1358  HG2 ARG A  84      -5.972 -12.306   8.083  1.00 98.07           H  
ATOM   1359  HG3 ARG A  84      -6.023 -13.707   9.175  1.00 98.07           H  
ATOM   1360  CD  ARG A  84      -7.894 -12.655   8.959  1.00 98.07           C  
ATOM   1361  HD2 ARG A  84      -8.391 -12.064   8.190  1.00 98.07           H  
ATOM   1362  HD3 ARG A  84      -8.543 -13.500   9.189  1.00 98.07           H  
ATOM   1363  NE  ARG A  84      -7.700 -11.811  10.154  1.00 98.07           N  
ATOM   1364  HE  ARG A  84      -7.566 -10.824   9.988  1.00 98.07           H  
ATOM   1365  NH1 ARG A  84      -7.939 -13.440  11.763  1.00 98.07           N  
ATOM   1366 HH11 ARG A  84      -8.103 -13.671  12.733  1.00 98.07           H  
ATOM   1367 HH12 ARG A  84      -8.064 -14.128  11.034  1.00 98.07           H  
ATOM   1368  NH2 ARG A  84      -7.731 -11.316  12.377  1.00 98.07           N  
ATOM   1369 HH21 ARG A  84      -7.822 -11.581  13.347  1.00 98.07           H  
ATOM   1370 HH22 ARG A  84      -7.623 -10.335  12.162  1.00 98.07           H  
ATOM   1371  CZ  ARG A  84      -7.783 -12.191  11.418  1.00 98.07           C  
ATOM   1372  N   THR A  85      -6.171 -16.899   5.817  1.00 97.85           N  
ATOM   1373  H   THR A  85      -6.017 -17.186   6.773  1.00 97.85           H  
ATOM   1374  CA  THR A  85      -6.585 -17.957   4.895  1.00 97.85           C  
ATOM   1375  HA  THR A  85      -6.742 -17.541   3.900  1.00 97.85           H  
ATOM   1376  C   THR A  85      -7.907 -18.564   5.370  1.00 97.85           C  
ATOM   1377  CB  THR A  85      -5.490 -19.033   4.773  1.00 97.85           C  
ATOM   1378  HB  THR A  85      -5.801 -19.782   4.045  1.00 97.85           H  
ATOM   1379  O   THR A  85      -8.133 -18.771   6.563  1.00 97.85           O  
ATOM   1380  CG2 THR A  85      -4.122 -18.482   4.373  1.00 97.85           C  
ATOM   1381 HG21 THR A  85      -3.383 -19.281   4.418  1.00 97.85           H  
ATOM   1382 HG22 THR A  85      -4.149 -18.111   3.348  1.00 97.85           H  
ATOM   1383 HG23 THR A  85      -3.798 -17.682   5.038  1.00 97.85           H  
ATOM   1384  OG1 THR A  85      -5.275 -19.663   6.011  1.00 97.85           O  
ATOM   1385  HG1 THR A  85      -4.606 -20.336   5.865  1.00 97.85           H  
ATOM   1386  N   SER A  86      -8.812 -18.839   4.437  1.00 97.91           N  
ATOM   1387  H   SER A  86      -8.657 -18.494   3.501  1.00 97.91           H  
ATOM   1388  CA  SER A  86     -10.027 -19.618   4.663  1.00 97.91           C  
ATOM   1389  HA  SER A  86      -9.914 -20.195   5.581  1.00 97.91           H  
ATOM   1390  C   SER A  86     -10.181 -20.600   3.509  1.00 97.91           C  
ATOM   1391  CB  SER A  86     -11.246 -18.704   4.822  1.00 97.91           C  
ATOM   1392  HB2 SER A  86     -11.488 -18.235   3.868  1.00 97.91           H  
ATOM   1393  HB3 SER A  86     -11.014 -17.923   5.545  1.00 97.91           H  
ATOM   1394  O   SER A  86     -10.949 -20.374   2.574  1.00 97.91           O  
ATOM   1395  OG  SER A  86     -12.355 -19.453   5.296  1.00 97.91           O  
ATOM   1396  HG  SER A  86     -12.101 -19.837   6.138  1.00 97.91           H  
ATOM   1397  N   VAL A  87      -9.406 -21.687   3.576  1.00 97.80           N  
ATOM   1398  H   VAL A  87      -8.768 -21.768   4.355  1.00 97.80           H  
ATOM   1399  CA  VAL A  87      -9.301 -22.702   2.514  1.00 97.80           C  
ATOM   1400  HA  VAL A  87      -8.900 -22.232   1.616  1.00 97.80           H  
ATOM   1401  C   VAL A  87     -10.673 -23.265   2.145  1.00 97.80           C  
ATOM   1402  CB  VAL A  87      -8.337 -23.829   2.936  1.00 97.80           C  
ATOM   1403  HB  VAL A  87      -8.717 -24.310   3.837  1.00 97.80           H  
ATOM   1404  O   VAL A  87     -11.057 -23.220   0.983  1.00 97.80           O  
ATOM   1405  CG1 VAL A  87      -8.210 -24.888   1.839  1.00 97.80           C  
ATOM   1406 HG11 VAL A  87      -7.444 -25.616   2.104  1.00 97.80           H  
ATOM   1407 HG12 VAL A  87      -9.149 -25.428   1.718  1.00 97.80           H  
ATOM   1408 HG13 VAL A  87      -7.950 -24.422   0.889  1.00 97.80           H  
ATOM   1409  CG2 VAL A  87      -6.945 -23.258   3.248  1.00 97.80           C  
ATOM   1410 HG21 VAL A  87      -6.241 -24.072   3.418  1.00 97.80           H  
ATOM   1411 HG22 VAL A  87      -6.595 -22.658   2.407  1.00 97.80           H  
ATOM   1412 HG23 VAL A  87      -6.971 -22.642   4.147  1.00 97.80           H  
ATOM   1413  N   ASN A  88     -11.477 -23.655   3.141  1.00 97.99           N  
ATOM   1414  H   ASN A  88     -11.065 -23.764   4.056  1.00 97.99           H  
ATOM   1415  CA  ASN A  88     -12.826 -24.199   2.927  1.00 97.99           C  
ATOM   1416  HA  ASN A  88     -12.751 -25.089   2.302  1.00 97.99           H  
ATOM   1417  C   ASN A  88     -13.782 -23.229   2.211  1.00 97.99           C  
ATOM   1418  CB  ASN A  88     -13.432 -24.590   4.290  1.00 97.99           C  
ATOM   1419  HB2 ASN A  88     -14.449 -24.948   4.131  1.00 97.99           H  
ATOM   1420  HB3 ASN A  88     -13.473 -23.715   4.938  1.00 97.99           H  
ATOM   1421  O   ASN A  88     -14.775 -23.660   1.636  1.00 97.99           O  
ATOM   1422  CG  ASN A  88     -12.675 -25.697   5.000  1.00 97.99           C  
ATOM   1423  ND2 ASN A  88     -12.953 -25.927   6.260  1.00 97.99           N  
ATOM   1424 HD21 ASN A  88     -13.734 -25.482   6.719  1.00 97.99           H  
ATOM   1425 HD22 ASN A  88     -12.454 -26.706   6.667  1.00 97.99           H  
ATOM   1426  OD1 ASN A  88     -11.802 -26.342   4.459  1.00 97.99           O  
ATOM   1427  N   LYS A  89     -13.518 -21.917   2.272  1.00 98.32           N  
ATOM   1428  H   LYS A  89     -12.642 -21.635   2.690  1.00 98.32           H  
ATOM   1429  CA  LYS A  89     -14.315 -20.885   1.593  1.00 98.32           C  
ATOM   1430  HA  LYS A  89     -15.248 -21.326   1.242  1.00 98.32           H  
ATOM   1431  C   LYS A  89     -13.637 -20.353   0.330  1.00 98.32           C  
ATOM   1432  CB  LYS A  89     -14.658 -19.747   2.571  1.00 98.32           C  
ATOM   1433  HB2 LYS A  89     -15.197 -18.971   2.028  1.00 98.32           H  
ATOM   1434  HB3 LYS A  89     -13.735 -19.313   2.956  1.00 98.32           H  
ATOM   1435  O   LYS A  89     -14.202 -19.458  -0.292  1.00 98.32           O  
ATOM   1436  CG  LYS A  89     -15.541 -20.219   3.736  1.00 98.32           C  
ATOM   1437  HG2 LYS A  89     -14.996 -20.949   4.335  1.00 98.32           H  
ATOM   1438  HG3 LYS A  89     -16.436 -20.693   3.333  1.00 98.32           H  
ATOM   1439  CD  LYS A  89     -15.954 -19.044   4.634  1.00 98.32           C  
ATOM   1440  HD2 LYS A  89     -16.493 -18.309   4.037  1.00 98.32           H  
ATOM   1441  HD3 LYS A  89     -15.058 -18.585   5.053  1.00 98.32           H  
ATOM   1442  CE  LYS A  89     -16.857 -19.558   5.763  1.00 98.32           C  
ATOM   1443  HE2 LYS A  89     -17.727 -20.039   5.317  1.00 98.32           H  
ATOM   1444  HE3 LYS A  89     -16.312 -20.323   6.317  1.00 98.32           H  
ATOM   1445  NZ  LYS A  89     -17.289 -18.474   6.683  1.00 98.32           N  
ATOM   1446  HZ1 LYS A  89     -17.872 -18.853   7.416  1.00 98.32           H  
ATOM   1447  HZ2 LYS A  89     -17.832 -17.779   6.190  1.00 98.32           H  
ATOM   1448  HZ3 LYS A  89     -16.492 -18.029   7.115  1.00 98.32           H  
ATOM   1449  N   ASN A  90     -12.443 -20.846  -0.013  1.00 98.28           N  
ATOM   1450  H   ASN A  90     -12.087 -21.639   0.502  1.00 98.28           H  
ATOM   1451  CA  ASN A  90     -11.577 -20.300  -1.057  1.00 98.28           C  
ATOM   1452  HA  ASN A  90     -10.582 -20.720  -0.908  1.00 98.28           H  
ATOM   1453  C   ASN A  90     -11.422 -18.769  -0.937  1.00 98.28           C  
ATOM   1454  CB  ASN A  90     -12.082 -20.790  -2.425  1.00 98.28           C  
ATOM   1455  HB2 ASN A  90     -12.192 -21.874  -2.409  1.00 98.28           H  
ATOM   1456  HB3 ASN A  90     -13.056 -20.343  -2.629  1.00 98.28           H  
ATOM   1457  O   ASN A  90     -11.629 -18.031  -1.896  1.00 98.28           O  
ATOM   1458  CG  ASN A  90     -11.141 -20.443  -3.563  1.00 98.28           C  
ATOM   1459  ND2 ASN A  90     -11.637 -20.393  -4.776  1.00 98.28           N  
ATOM   1460 HD21 ASN A  90     -12.615 -20.583  -4.942  1.00 98.28           H  
ATOM   1461 HD22 ASN A  90     -10.996 -20.189  -5.530  1.00 98.28           H  
ATOM   1462  OD1 ASN A  90      -9.956 -20.216  -3.391  1.00 98.28           O  
ATOM   1463  N   LYS A  91     -11.148 -18.278   0.280  1.00 98.54           N  
ATOM   1464  H   LYS A  91     -10.984 -18.941   1.023  1.00 98.54           H  
ATOM   1465  CA  LYS A  91     -10.997 -16.843   0.567  1.00 98.54           C  
ATOM   1466  HA  LYS A  91     -10.979 -16.294  -0.375  1.00 98.54           H  
ATOM   1467  C   LYS A  91      -9.670 -16.562   1.250  1.00 98.54           C  
ATOM   1468  CB  LYS A  91     -12.175 -16.314   1.401  1.00 98.54           C  
ATOM   1469  HB2 LYS A  91     -11.898 -15.351   1.830  1.00 98.54           H  
ATOM   1470  HB3 LYS A  91     -12.389 -17.007   2.215  1.00 98.54           H  
ATOM   1471  O   LYS A  91      -9.368 -17.158   2.285  1.00 98.54           O  
ATOM   1472  CG  LYS A  91     -13.432 -16.116   0.545  1.00 98.54           C  
ATOM   1473  HG2 LYS A  91     -13.196 -15.437  -0.274  1.00 98.54           H  
ATOM   1474  HG3 LYS A  91     -13.739 -17.072   0.120  1.00 98.54           H  
ATOM   1475  CD  LYS A  91     -14.593 -15.531   1.359  1.00 98.54           C  
ATOM   1476  HD2 LYS A  91     -14.292 -14.563   1.760  1.00 98.54           H  
ATOM   1477  HD3 LYS A  91     -14.842 -16.205   2.179  1.00 98.54           H  
ATOM   1478  CE  LYS A  91     -15.802 -15.361   0.431  1.00 98.54           C  
ATOM   1479  HE2 LYS A  91     -16.161 -16.349   0.140  1.00 98.54           H  
ATOM   1480  HE3 LYS A  91     -15.461 -14.865  -0.478  1.00 98.54           H  
ATOM   1481  NZ  LYS A  91     -16.891 -14.561   1.048  1.00 98.54           N  
ATOM   1482  HZ1 LYS A  91     -16.561 -13.632   1.267  1.00 98.54           H  
ATOM   1483  HZ2 LYS A  91     -17.245 -14.999   1.886  1.00 98.54           H  
ATOM   1484  HZ3 LYS A  91     -17.652 -14.456   0.392  1.00 98.54           H  
ATOM   1485  N   TYR A  92      -8.930 -15.603   0.714  1.00 98.57           N  
ATOM   1486  H   TYR A  92      -9.229 -15.205  -0.164  1.00 98.57           H  
ATOM   1487  CA  TYR A  92      -7.618 -15.200   1.210  1.00 98.57           C  
ATOM   1488  HA  TYR A  92      -7.424 -15.669   2.175  1.00 98.57           H  
ATOM   1489  C   TYR A  92      -7.600 -13.692   1.393  1.00 98.57           C  
ATOM   1490  CB  TYR A  92      -6.534 -15.670   0.234  1.00 98.57           C  
ATOM   1491  HB2 TYR A  92      -5.554 -15.419   0.638  1.00 98.57           H  
ATOM   1492  HB3 TYR A  92      -6.646 -15.142  -0.713  1.00 98.57           H  
ATOM   1493  O   TYR A  92      -7.865 -12.960   0.445  1.00 98.57           O  
ATOM   1494  CG  TYR A  92      -6.606 -17.160  -0.021  1.00 98.57           C  
ATOM   1495  CD1 TYR A  92      -5.961 -18.055   0.850  1.00 98.57           C  
ATOM   1496  HD1 TYR A  92      -5.346 -17.662   1.646  1.00 98.57           H  
ATOM   1497  CD2 TYR A  92      -7.386 -17.647  -1.084  1.00 98.57           C  
ATOM   1498  HD2 TYR A  92      -7.884 -16.961  -1.753  1.00 98.57           H  
ATOM   1499  CE1 TYR A  92      -6.089 -19.444   0.664  1.00 98.57           C  
ATOM   1500  HE1 TYR A  92      -5.566 -20.125   1.319  1.00 98.57           H  
ATOM   1501  CE2 TYR A  92      -7.526 -19.031  -1.265  1.00 98.57           C  
ATOM   1502  HE2 TYR A  92      -8.126 -19.418  -2.075  1.00 98.57           H  
ATOM   1503  OH  TYR A  92      -7.017 -21.262  -0.624  1.00 98.57           O  
ATOM   1504  HH  TYR A  92      -6.410 -21.795  -0.106  1.00 98.57           H  
ATOM   1505  CZ  TYR A  92      -6.872 -19.932  -0.407  1.00 98.57           C  
ATOM   1506  N   LEU A  93      -7.325 -13.240   2.617  1.00 98.42           N  
ATOM   1507  H   LEU A  93      -7.009 -13.909   3.304  1.00 98.42           H  
ATOM   1508  CA  LEU A  93      -7.164 -11.822   2.919  1.00 98.42           C  
ATOM   1509  HA  LEU A  93      -7.828 -11.243   2.279  1.00 98.42           H  
ATOM   1510  C   LEU A  93      -5.722 -11.437   2.620  1.00 98.42           C  
ATOM   1511  CB  LEU A  93      -7.511 -11.546   4.389  1.00 98.42           C  
ATOM   1512  HB2 LEU A  93      -8.478 -11.990   4.624  1.00 98.42           H  
ATOM   1513  HB3 LEU A  93      -6.750 -12.024   5.006  1.00 98.42           H  
ATOM   1514  O   LEU A  93      -4.804 -11.952   3.264  1.00 98.42           O  
ATOM   1515  CG  LEU A  93      -7.541 -10.045   4.733  1.00 98.42           C  
ATOM   1516  HG  LEU A  93      -6.645  -9.550   4.357  1.00 98.42           H  
ATOM   1517  CD1 LEU A  93      -8.785  -9.382   4.145  1.00 98.42           C  
ATOM   1518 HD11 LEU A  93      -9.680  -9.950   4.399  1.00 98.42           H  
ATOM   1519 HD12 LEU A  93      -8.690  -9.306   3.062  1.00 98.42           H  
ATOM   1520 HD13 LEU A  93      -8.900  -8.375   4.547  1.00 98.42           H  
ATOM   1521  CD2 LEU A  93      -7.579  -9.872   6.252  1.00 98.42           C  
ATOM   1522 HD21 LEU A  93      -7.572  -8.807   6.486  1.00 98.42           H  
ATOM   1523 HD22 LEU A  93      -6.694 -10.327   6.696  1.00 98.42           H  
ATOM   1524 HD23 LEU A  93      -8.488 -10.319   6.655  1.00 98.42           H  
ATOM   1525  N   LEU A  94      -5.543 -10.540   1.668  1.00 98.35           N  
ATOM   1526  H   LEU A  94      -6.355 -10.154   1.206  1.00 98.35           H  
ATOM   1527  CA  LEU A  94      -4.254 -10.048   1.229  1.00 98.35           C  
ATOM   1528  HA  LEU A  94      -3.451 -10.631   1.680  1.00 98.35           H  
ATOM   1529  C   LEU A  94      -4.070  -8.587   1.614  1.00 98.35           C  
ATOM   1530  CB  LEU A  94      -4.166 -10.170  -0.290  1.00 98.35           C  
ATOM   1531  HB2 LEU A  94      -3.197  -9.766  -0.583  1.00 98.35           H  
ATOM   1532  HB3 LEU A  94      -4.926  -9.526  -0.733  1.00 98.35           H  
ATOM   1533  O   LEU A  94      -5.035  -7.829   1.610  1.00 98.35           O  
ATOM   1534  CG  LEU A  94      -4.329 -11.574  -0.881  1.00 98.35           C  
ATOM   1535  HG  LEU A  94      -5.370 -11.886  -0.795  1.00 98.35           H  
ATOM   1536  CD1 LEU A  94      -3.965 -11.440  -2.351  1.00 98.35           C  
ATOM   1537 HD11 LEU A  94      -4.618 -10.714  -2.836  1.00 98.35           H  
ATOM   1538 HD12 LEU A  94      -2.930 -11.116  -2.462  1.00 98.35           H  
ATOM   1539 HD13 LEU A  94      -4.068 -12.400  -2.857  1.00 98.35           H  
ATOM   1540  CD2 LEU A  94      -3.447 -12.646  -0.235  1.00 98.35           C  
ATOM   1541 HD21 LEU A  94      -2.409 -12.312  -0.222  1.00 98.35           H  
ATOM   1542 HD22 LEU A  94      -3.799 -12.832   0.779  1.00 98.35           H  
ATOM   1543 HD23 LEU A  94      -3.521 -13.570  -0.808  1.00 98.35           H  
ATOM   1544  N   GLU A  95      -2.829  -8.187   1.863  1.00 97.52           N  
ATOM   1545  H   GLU A  95      -2.096  -8.882   1.871  1.00 97.52           H  
ATOM   1546  CA  GLU A  95      -2.408  -6.787   1.780  1.00 97.52           C  
ATOM   1547  HA  GLU A  95      -3.267  -6.148   1.577  1.00 97.52           H  
ATOM   1548  C   GLU A  95      -1.429  -6.637   0.620  1.00 97.52           C  
ATOM   1549  CB  GLU A  95      -1.809  -6.345   3.117  1.00 97.52           C  
ATOM   1550  HB2 GLU A  95      -0.975  -6.995   3.384  1.00 97.52           H  
ATOM   1551  HB3 GLU A  95      -2.601  -6.449   3.859  1.00 97.52           H  
ATOM   1552  O   GLU A  95      -0.422  -7.345   0.571  1.00 97.52           O  
ATOM   1553  CG  GLU A  95      -1.335  -4.886   3.117  1.00 97.52           C  
ATOM   1554  HG2 GLU A  95      -0.493  -4.786   2.433  1.00 97.52           H  
ATOM   1555  HG3 GLU A  95      -2.149  -4.262   2.748  1.00 97.52           H  
ATOM   1556  CD  GLU A  95      -0.923  -4.389   4.513  1.00 97.52           C  
ATOM   1557  OE1 GLU A  95      -0.014  -3.528   4.573  1.00 97.52           O  
ATOM   1558  OE2 GLU A  95      -1.541  -4.817   5.524  1.00 97.52           O  
ATOM   1559  N   TYR A  96      -1.725  -5.734  -0.312  1.00 97.17           N  
ATOM   1560  H   TYR A  96      -2.547  -5.159  -0.196  1.00 97.17           H  
ATOM   1561  CA  TYR A  96      -0.830  -5.429  -1.425  1.00 97.17           C  
ATOM   1562  HA  TYR A  96      -0.464  -6.362  -1.853  1.00 97.17           H  
ATOM   1563  C   TYR A  96       0.369  -4.641  -0.908  1.00 97.17           C  
ATOM   1564  CB  TYR A  96      -1.596  -4.684  -2.515  1.00 97.17           C  
ATOM   1565  HB2 TYR A  96      -2.131  -3.840  -2.080  1.00 97.17           H  
ATOM   1566  HB3 TYR A  96      -0.886  -4.290  -3.242  1.00 97.17           H  
ATOM   1567  O   TYR A  96       0.216  -3.578  -0.313  1.00 97.17           O  
ATOM   1568  CG  TYR A  96      -2.562  -5.596  -3.236  1.00 97.17           C  
ATOM   1569  CD1 TYR A  96      -2.089  -6.411  -4.278  1.00 97.17           C  
ATOM   1570  HD1 TYR A  96      -1.040  -6.377  -4.535  1.00 97.17           H  
ATOM   1571  CD2 TYR A  96      -3.914  -5.655  -2.857  1.00 97.17           C  
ATOM   1572  HD2 TYR A  96      -4.263  -5.068  -2.021  1.00 97.17           H  
ATOM   1573  CE1 TYR A  96      -2.969  -7.264  -4.971  1.00 97.17           C  
ATOM   1574  HE1 TYR A  96      -2.611  -7.870  -5.790  1.00 97.17           H  
ATOM   1575  CE2 TYR A  96      -4.797  -6.506  -3.547  1.00 97.17           C  
ATOM   1576  HE2 TYR A  96      -5.837  -6.556  -3.259  1.00 97.17           H  
ATOM   1577  OH  TYR A  96      -5.154  -8.213  -5.213  1.00 97.17           O  
ATOM   1578  HH  TYR A  96      -6.065  -8.044  -4.963  1.00 97.17           H  
ATOM   1579  CZ  TYR A  96      -4.326  -7.326  -4.597  1.00 97.17           C  
ATOM   1580  N   ILE A  97       1.573  -5.172  -1.089  1.00 97.64           N  
ATOM   1581  H   ILE A  97       1.655  -5.967  -1.706  1.00 97.64           H  
ATOM   1582  CA  ILE A  97       2.751  -4.768  -0.307  1.00 97.64           C  
ATOM   1583  HA  ILE A  97       2.491  -4.795   0.751  1.00 97.64           H  
ATOM   1584  C   ILE A  97       3.167  -3.329  -0.612  1.00 97.64           C  
ATOM   1585  CB  ILE A  97       3.880  -5.790  -0.555  1.00 97.64           C  
ATOM   1586  HB  ILE A  97       3.996  -5.928  -1.630  1.00 97.64           H  
ATOM   1587  O   ILE A  97       3.460  -2.553   0.304  1.00 97.64           O  
ATOM   1588  CG1 ILE A  97       3.419  -7.127   0.068  1.00 97.64           C  
ATOM   1589 HG12 ILE A  97       3.128  -6.967   1.106  1.00 97.64           H  
ATOM   1590 HG13 ILE A  97       2.543  -7.483  -0.474  1.00 97.64           H  
ATOM   1591  CG2 ILE A  97       5.240  -5.326  -0.007  1.00 97.64           C  
ATOM   1592 HG21 ILE A  97       5.188  -5.180   1.072  1.00 97.64           H  
ATOM   1593 HG22 ILE A  97       6.008  -6.063  -0.240  1.00 97.64           H  
ATOM   1594 HG23 ILE A  97       5.544  -4.399  -0.494  1.00 97.64           H  
ATOM   1595  CD1 ILE A  97       4.449  -8.247   0.038  1.00 97.64           C  
ATOM   1596 HD11 ILE A  97       4.922  -8.314  -0.942  1.00 97.64           H  
ATOM   1597 HD12 ILE A  97       3.962  -9.191   0.285  1.00 97.64           H  
ATOM   1598 HD13 ILE A  97       5.187  -8.031   0.810  1.00 97.64           H  
ATOM   1599  N   GLU A  98       3.133  -2.956  -1.886  1.00 96.05           N  
ATOM   1600  H   GLU A  98       3.018  -3.676  -2.585  1.00 96.05           H  
ATOM   1601  CA  GLU A  98       3.514  -1.625  -2.356  1.00 96.05           C  
ATOM   1602  HA  GLU A  98       4.432  -1.312  -1.859  1.00 96.05           H  
ATOM   1603  C   GLU A  98       2.459  -0.558  -2.034  1.00 96.05           C  
ATOM   1604  CB  GLU A  98       3.793  -1.690  -3.868  1.00 96.05           C  
ATOM   1605  HB2 GLU A  98       3.829  -0.676  -4.267  1.00 96.05           H  
ATOM   1606  HB3 GLU A  98       2.976  -2.208  -4.371  1.00 96.05           H  
ATOM   1607  O   GLU A  98       2.816   0.608  -1.897  1.00 96.05           O  
ATOM   1608  CG  GLU A  98       5.130  -2.377  -4.192  1.00 96.05           C  
ATOM   1609  HG2 GLU A  98       5.929  -1.836  -3.685  1.00 96.05           H  
ATOM   1610  HG3 GLU A  98       5.316  -2.308  -5.263  1.00 96.05           H  
ATOM   1611  CD  GLU A  98       5.153  -3.852  -3.777  1.00 96.05           C  
ATOM   1612  OE1 GLU A  98       6.098  -4.244  -3.058  1.00 96.05           O  
ATOM   1613  OE2 GLU A  98       4.200  -4.598  -4.091  1.00 96.05           O  
ATOM   1614  N   TYR A  99       1.192  -0.947  -1.853  1.00 94.98           N  
ATOM   1615  H   TYR A  99       0.997  -1.936  -1.917  1.00 94.98           H  
ATOM   1616  CA  TYR A  99       0.054  -0.019  -1.774  1.00 94.98           C  
ATOM   1617  HA  TYR A  99       0.400   0.997  -1.963  1.00 94.98           H  
ATOM   1618  C   TYR A  99      -0.651   0.019  -0.416  1.00 94.98           C  
ATOM   1619  CB  TYR A  99      -0.946  -0.375  -2.878  1.00 94.98           C  
ATOM   1620  HB2 TYR A  99      -1.830   0.253  -2.765  1.00 94.98           H  
ATOM   1621  HB3 TYR A  99      -1.255  -1.412  -2.753  1.00 94.98           H  
ATOM   1622  O   TYR A  99      -1.327   0.989  -0.103  1.00 94.98           O  
ATOM   1623  CG  TYR A  99      -0.399  -0.181  -4.275  1.00 94.98           C  
ATOM   1624  CD1 TYR A  99      -0.458   1.090  -4.879  1.00 94.98           C  
ATOM   1625  HD1 TYR A  99      -0.882   1.927  -4.344  1.00 94.98           H  
ATOM   1626  CD2 TYR A  99       0.201  -1.260  -4.954  1.00 94.98           C  
ATOM   1627  HD2 TYR A  99       0.256  -2.235  -4.494  1.00 94.98           H  
ATOM   1628  CE1 TYR A  99       0.074   1.285  -6.168  1.00 94.98           C  
ATOM   1629  HE1 TYR A  99       0.034   2.262  -6.627  1.00 94.98           H  
ATOM   1630  CE2 TYR A  99       0.748  -1.063  -6.234  1.00 94.98           C  
ATOM   1631  HE2 TYR A  99       1.222  -1.875  -6.765  1.00 94.98           H  
ATOM   1632  OH  TYR A  99       1.155   0.375  -8.102  1.00 94.98           O  
ATOM   1633  HH  TYR A  99       1.129   1.304  -8.346  1.00 94.98           H  
ATOM   1634  CZ  TYR A  99       0.676   0.204  -6.847  1.00 94.98           C  
ATOM   1635  N   GLY A 100      -0.531  -1.039   0.385  1.00 95.31           N  
ATOM   1636  H   GLY A 100      -0.015  -1.836   0.039  1.00 95.31           H  
ATOM   1637  CA  GLY A 100      -1.135  -1.153   1.711  1.00 95.31           C  
ATOM   1638  HA2 GLY A 100      -0.628  -1.936   2.275  1.00 95.31           H  
ATOM   1639  HA3 GLY A 100      -0.974  -0.200   2.214  1.00 95.31           H  
ATOM   1640  C   GLY A 100      -2.641  -1.441   1.739  1.00 95.31           C  
ATOM   1641  O   GLY A 100      -3.180  -1.789   2.797  1.00 95.31           O  
ATOM   1642  N   ASN A 101      -3.334  -1.359   0.600  1.00 93.99           N  
ATOM   1643  H   ASN A 101      -2.877  -0.986  -0.219  1.00 93.99           H  
ATOM   1644  CA  ASN A 101      -4.743  -1.726   0.523  1.00 93.99           C  
ATOM   1645  HA  ASN A 101      -5.247  -1.208   1.339  1.00 93.99           H  
ATOM   1646  C   ASN A 101      -4.942  -3.234   0.738  1.00 93.99           C  
ATOM   1647  CB  ASN A 101      -5.378  -1.215  -0.777  1.00 93.99           C  
ATOM   1648  HB2 ASN A 101      -5.149  -0.155  -0.890  1.00 93.99           H  
ATOM   1649  HB3 ASN A 101      -6.462  -1.305  -0.707  1.00 93.99           H  
ATOM   1650  O   ASN A 101      -4.110  -4.066   0.362  1.00 93.99           O  
ATOM   1651  CG  ASN A 101      -4.892  -1.952  -2.004  1.00 93.99           C  
ATOM   1652  ND2 ASN A 101      -5.641  -2.901  -2.519  1.00 93.99           N  
ATOM   1653 HD21 ASN A 101      -6.490  -3.187  -2.051  1.00 93.99           H  
ATOM   1654 HD22 ASN A 101      -5.238  -3.443  -3.270  1.00 93.99           H  
ATOM   1655  OD1 ASN A 101      -3.853  -1.648  -2.553  1.00 93.99           O  
ATOM   1656  N   ILE A 102      -6.082  -3.575   1.331  1.00 94.70           N  
ATOM   1657  H   ILE A 102      -6.748  -2.845   1.545  1.00 94.70           H  
ATOM   1658  CA  ILE A 102      -6.444  -4.942   1.701  1.00 94.70           C  
ATOM   1659  HA  ILE A 102      -5.579  -5.582   1.529  1.00 94.70           H  
ATOM   1660  C   ILE A 102      -7.568  -5.440   0.791  1.00 94.70           C  
ATOM   1661  CB  ILE A 102      -6.782  -5.006   3.209  1.00 94.70           C  
ATOM   1662  HB  ILE A 102      -7.521  -4.235   3.426  1.00 94.70           H  
ATOM   1663  O   ILE A 102      -8.490  -4.694   0.473  1.00 94.70           O  
ATOM   1664  CG1 ILE A 102      -5.511  -4.725   4.048  1.00 94.70           C  
ATOM   1665 HG12 ILE A 102      -5.085  -3.767   3.747  1.00 94.70           H  
ATOM   1666 HG13 ILE A 102      -4.770  -5.497   3.842  1.00 94.70           H  
ATOM   1667  CG2 ILE A 102      -7.389  -6.362   3.608  1.00 94.70           C  
ATOM   1668 HG21 ILE A 102      -6.666  -7.161   3.444  1.00 94.70           H  
ATOM   1669 HG22 ILE A 102      -7.685  -6.343   4.657  1.00 94.70           H  
ATOM   1670 HG23 ILE A 102      -8.291  -6.556   3.028  1.00 94.70           H  
ATOM   1671  CD1 ILE A 102      -5.745  -4.661   5.564  1.00 94.70           C  
ATOM   1672 HD11 ILE A 102      -6.042  -5.635   5.951  1.00 94.70           H  
ATOM   1673 HD12 ILE A 102      -6.512  -3.920   5.792  1.00 94.70           H  
ATOM   1674 HD13 ILE A 102      -4.816  -4.378   6.058  1.00 94.70           H  
ATOM   1675  N   GLU A 103      -7.513  -6.709   0.391  1.00 94.79           N  
ATOM   1676  H   GLU A 103      -6.724  -7.268   0.684  1.00 94.79           H  
ATOM   1677  CA  GLU A 103      -8.546  -7.347  -0.432  1.00 94.79           C  
ATOM   1678  HA  GLU A 103      -9.483  -6.804  -0.314  1.00 94.79           H  
ATOM   1679  C   GLU A 103      -8.774  -8.801  -0.001  1.00 94.79           C  
ATOM   1680  CB  GLU A 103      -8.141  -7.279  -1.912  1.00 94.79           C  
ATOM   1681  HB2 GLU A 103      -7.846  -6.256  -2.148  1.00 94.79           H  
ATOM   1682  HB3 GLU A 103      -7.283  -7.936  -2.051  1.00 94.79           H  
ATOM   1683  O   GLU A 103      -7.855  -9.483   0.453  1.00 94.79           O  
ATOM   1684  CG  GLU A 103      -9.265  -7.690  -2.883  1.00 94.79           C  
ATOM   1685  HG2 GLU A 103     -10.065  -6.953  -2.827  1.00 94.79           H  
ATOM   1686  HG3 GLU A 103      -9.671  -8.655  -2.581  1.00 94.79           H  
ATOM   1687  CD  GLU A 103      -8.793  -7.843  -4.334  1.00 94.79           C  
ATOM   1688  OE1 GLU A 103      -9.611  -8.259  -5.179  1.00 94.79           O  
ATOM   1689  OE2 GLU A 103      -7.593  -7.607  -4.591  1.00 94.79           O  
ATOM   1690  N   ILE A 104     -10.003  -9.297  -0.168  1.00 97.63           N  
ATOM   1691  H   ILE A 104     -10.686  -8.705  -0.618  1.00 97.63           H  
ATOM   1692  CA  ILE A 104     -10.285 -10.733  -0.141  1.00 97.63           C  
ATOM   1693  HA  ILE A 104      -9.476 -11.244   0.382  1.00 97.63           H  
ATOM   1694  C   ILE A 104     -10.334 -11.249  -1.575  1.00 97.63           C  
ATOM   1695  CB  ILE A 104     -11.590 -11.057   0.612  1.00 97.63           C  
ATOM   1696  HB  ILE A 104     -12.412 -10.524   0.134  1.00 97.63           H  
ATOM   1697  O   ILE A 104     -11.193 -10.835  -2.347  1.00 97.63           O  
ATOM   1698  CG1 ILE A 104     -11.485 -10.595   2.081  1.00 97.63           C  
ATOM   1699 HG12 ILE A 104     -11.193  -9.546   2.112  1.00 97.63           H  
ATOM   1700 HG13 ILE A 104     -10.713 -11.176   2.586  1.00 97.63           H  
ATOM   1701  CG2 ILE A 104     -11.873 -12.574   0.546  1.00 97.63           C  
ATOM   1702 HG21 ILE A 104     -12.008 -12.891  -0.488  1.00 97.63           H  
ATOM   1703 HG22 ILE A 104     -12.793 -12.811   1.080  1.00 97.63           H  
ATOM   1704 HG23 ILE A 104     -11.038 -13.124   0.979  1.00 97.63           H  
ATOM   1705  CD1 ILE A 104     -12.796 -10.715   2.867  1.00 97.63           C  
ATOM   1706 HD11 ILE A 104     -13.598 -10.206   2.331  1.00 97.63           H  
ATOM   1707 HD12 ILE A 104     -13.061 -11.760   3.023  1.00 97.63           H  
ATOM   1708 HD13 ILE A 104     -12.671 -10.243   3.841  1.00 97.63           H  
ATOM   1709  N   THR A 105      -9.484 -12.218  -1.892  1.00 97.64           N  
ATOM   1710  H   THR A 105      -8.808 -12.505  -1.198  1.00 97.64           H  
ATOM   1711  CA  THR A 105      -9.437 -12.852  -3.214  1.00 97.64           C  
ATOM   1712  HA  THR A 105     -10.302 -12.533  -3.795  1.00 97.64           H  
ATOM   1713  C   THR A 105      -9.523 -14.380  -3.116  1.00 97.64           C  
ATOM   1714  CB  THR A 105      -8.209 -12.336  -3.971  1.00 97.64           C  
ATOM   1715  HB  THR A 105      -8.164 -11.252  -3.871  1.00 97.64           H  
ATOM   1716  O   THR A 105      -9.699 -14.940  -2.027  1.00 97.64           O  
ATOM   1717  CG2 THR A 105      -6.906 -12.937  -3.473  1.00 97.64           C  
ATOM   1718 HG21 THR A 105      -6.793 -12.753  -2.405  1.00 97.64           H  
ATOM   1719 HG22 THR A 105      -6.884 -14.009  -3.667  1.00 97.64           H  
ATOM   1720 HG23 THR A 105      -6.087 -12.458  -4.010  1.00 97.64           H  
ATOM   1721  OG1 THR A 105      -8.302 -12.647  -5.335  1.00 97.64           O  
ATOM   1722  HG1 THR A 105      -7.697 -12.044  -5.774  1.00 97.64           H  
ATOM   1723  N   GLN A 106      -9.441 -15.055  -4.259  1.00 98.26           N  
ATOM   1724  H   GLN A 106      -9.173 -14.523  -5.074  1.00 98.26           H  
ATOM   1725  CA  GLN A 106      -9.564 -16.505  -4.422  1.00 98.26           C  
ATOM   1726  HA  GLN A 106      -9.782 -16.973  -3.462  1.00 98.26           H  
ATOM   1727  C   GLN A 106      -8.264 -17.110  -4.957  1.00 98.26           C  
ATOM   1728  CB  GLN A 106     -10.717 -16.811  -5.384  1.00 98.26           C  
ATOM   1729  HB2 GLN A 106     -10.513 -16.337  -6.344  1.00 98.26           H  
ATOM   1730  HB3 GLN A 106     -10.770 -17.889  -5.539  1.00 98.26           H  
ATOM   1731  O   GLN A 106      -7.474 -16.416  -5.595  1.00 98.26           O  
ATOM   1732  CG  GLN A 106     -12.075 -16.319  -4.868  1.00 98.26           C  
ATOM   1733  HG2 GLN A 106     -12.245 -16.706  -3.864  1.00 98.26           H  
ATOM   1734  HG3 GLN A 106     -12.081 -15.230  -4.819  1.00 98.26           H  
ATOM   1735  CD  GLN A 106     -13.230 -16.758  -5.758  1.00 98.26           C  
ATOM   1736  NE2 GLN A 106     -14.437 -16.793  -5.240  1.00 98.26           N  
ATOM   1737 HE21 GLN A 106     -14.581 -16.553  -4.269  1.00 98.26           H  
ATOM   1738 HE22 GLN A 106     -15.172 -17.065  -5.877  1.00 98.26           H  
ATOM   1739  OE1 GLN A 106     -13.093 -17.076  -6.926  1.00 98.26           O  
ATOM   1740  N   LEU A 107      -8.061 -18.414  -4.737  1.00 98.63           N  
ATOM   1741  H   LEU A 107      -8.759 -18.935  -4.226  1.00 98.63           H  
ATOM   1742  CA  LEU A 107      -6.820 -19.119  -5.081  1.00 98.63           C  
ATOM   1743  HA  LEU A 107      -6.017 -18.708  -4.470  1.00 98.63           H  
ATOM   1744  C   LEU A 107      -6.404 -18.949  -6.551  1.00 98.63           C  
ATOM   1745  CB  LEU A 107      -7.001 -20.611  -4.739  1.00 98.63           C  
ATOM   1746  HB2 LEU A 107      -7.251 -20.705  -3.682  1.00 98.63           H  
ATOM   1747  HB3 LEU A 107      -7.837 -21.005  -5.316  1.00 98.63           H  
ATOM   1748  O   LEU A 107      -5.229 -18.761  -6.836  1.00 98.63           O  
ATOM   1749  CG  LEU A 107      -5.767 -21.492  -5.015  1.00 98.63           C  
ATOM   1750  HG  LEU A 107      -5.543 -21.492  -6.082  1.00 98.63           H  
ATOM   1751  CD1 LEU A 107      -4.548 -20.996  -4.240  1.00 98.63           C  
ATOM   1752 HD11 LEU A 107      -3.739 -21.718  -4.348  1.00 98.63           H  
ATOM   1753 HD12 LEU A 107      -4.797 -20.867  -3.187  1.00 98.63           H  
ATOM   1754 HD13 LEU A 107      -4.201 -20.051  -4.658  1.00 98.63           H  
ATOM   1755  CD2 LEU A 107      -6.067 -22.928  -4.586  1.00 98.63           C  
ATOM   1756 HD21 LEU A 107      -5.212 -23.562  -4.822  1.00 98.63           H  
ATOM   1757 HD22 LEU A 107      -6.260 -22.974  -3.514  1.00 98.63           H  
ATOM   1758 HD23 LEU A 107      -6.930 -23.307  -5.133  1.00 98.63           H  
ATOM   1759  N   ASN A 108      -7.364 -18.945  -7.478  1.00 97.53           N  
ATOM   1760  H   ASN A 108      -8.324 -18.975  -7.168  1.00 97.53           H  
ATOM   1761  CA  ASN A 108      -7.112 -18.828  -8.920  1.00 97.53           C  
ATOM   1762  HA  ASN A 108      -6.349 -19.559  -9.188  1.00 97.53           H  
ATOM   1763  C   ASN A 108      -6.563 -17.460  -9.369  1.00 97.53           C  
ATOM   1764  CB  ASN A 108      -8.404 -19.172  -9.685  1.00 97.53           C  
ATOM   1765  HB2 ASN A 108      -8.762 -20.155  -9.380  1.00 97.53           H  
ATOM   1766  HB3 ASN A 108      -8.167 -19.217 -10.748  1.00 97.53           H  
ATOM   1767  O   ASN A 108      -6.214 -17.310 -10.536  1.00 97.53           O  
ATOM   1768  CG  ASN A 108      -9.523 -18.158  -9.489  1.00 97.53           C  
ATOM   1769  ND2 ASN A 108     -10.535 -18.190 -10.320  1.00 97.53           N  
ATOM   1770 HD21 ASN A 108     -11.288 -17.544 -10.128  1.00 97.53           H  
ATOM   1771 HD22 ASN A 108     -10.537 -18.830 -11.102  1.00 97.53           H  
ATOM   1772  OD1 ASN A 108      -9.538 -17.360  -8.568  1.00 97.53           O  
ATOM   1773  N   ARG A 109      -6.513 -16.461  -8.479  1.00 98.15           N  
ATOM   1774  H   ARG A 109      -6.871 -16.640  -7.551  1.00 98.15           H  
ATOM   1775  CA  ARG A 109      -5.887 -15.152  -8.731  1.00 98.15           C  
ATOM   1776  HA  ARG A 109      -5.718 -15.033  -9.801  1.00 98.15           H  
ATOM   1777  C   ARG A 109      -4.507 -15.028  -8.093  1.00 98.15           C  
ATOM   1778  CB  ARG A 109      -6.807 -14.023  -8.248  1.00 98.15           C  
ATOM   1779  HB2 ARG A 109      -6.326 -13.069  -8.466  1.00 98.15           H  
ATOM   1780  HB3 ARG A 109      -6.940 -14.103  -7.169  1.00 98.15           H  
ATOM   1781  O   ARG A 109      -3.880 -13.978  -8.218  1.00 98.15           O  
ATOM   1782  CG  ARG A 109      -8.177 -14.068  -8.937  1.00 98.15           C  
ATOM   1783  HG2 ARG A 109      -8.729 -14.933  -8.571  1.00 98.15           H  
ATOM   1784  HG3 ARG A 109      -8.043 -14.170 -10.014  1.00 98.15           H  
ATOM   1785  CD  ARG A 109      -9.017 -12.820  -8.655  1.00 98.15           C  
ATOM   1786  HD2 ARG A 109      -9.092 -12.662  -7.579  1.00 98.15           H  
ATOM   1787  HD3 ARG A 109     -10.028 -13.006  -9.019  1.00 98.15           H  
ATOM   1788  NE  ARG A 109      -8.445 -11.621  -9.291  1.00 98.15           N  
ATOM   1789  HE  ARG A 109      -7.554 -11.289  -8.950  1.00 98.15           H  
ATOM   1790  NH1 ARG A 109     -10.109 -11.190 -10.827  1.00 98.15           N  
ATOM   1791 HH11 ARG A 109     -10.439 -10.624 -11.596  1.00 98.15           H  
ATOM   1792 HH12 ARG A 109     -10.679 -11.915 -10.416  1.00 98.15           H  
ATOM   1793  NH2 ARG A 109      -8.261  -9.966 -10.808  1.00 98.15           N  
ATOM   1794 HH21 ARG A 109      -7.383  -9.722 -10.374  1.00 98.15           H  
ATOM   1795 HH22 ARG A 109      -8.587  -9.387 -11.568  1.00 98.15           H  
ATOM   1796  CZ  ARG A 109      -8.946 -10.934 -10.297  1.00 98.15           C  
ATOM   1797  N   LEU A 110      -4.069 -16.063  -7.382  1.00 98.80           N  
ATOM   1798  H   LEU A 110      -4.600 -16.922  -7.403  1.00 98.80           H  
ATOM   1799  CA  LEU A 110      -2.812 -16.089  -6.656  1.00 98.80           C  
ATOM   1800  HA  LEU A 110      -2.433 -15.073  -6.545  1.00 98.80           H  
ATOM   1801  C   LEU A 110      -1.788 -16.895  -7.432  1.00 98.80           C  
ATOM   1802  CB  LEU A 110      -3.004 -16.694  -5.261  1.00 98.80           C  
ATOM   1803  HB2 LEU A 110      -3.215 -17.758  -5.368  1.00 98.80           H  
ATOM   1804  HB3 LEU A 110      -2.068 -16.580  -4.714  1.00 98.80           H  
ATOM   1805  O   LEU A 110      -2.090 -17.956  -7.964  1.00 98.80           O  
ATOM   1806  CG  LEU A 110      -4.133 -16.060  -4.451  1.00 98.80           C  
ATOM   1807  HG  LEU A 110      -5.092 -16.259  -4.928  1.00 98.80           H  
ATOM   1808  CD1 LEU A 110      -4.167 -16.652  -3.047  1.00 98.80           C  
ATOM   1809 HD11 LEU A 110      -5.054 -16.300  -2.521  1.00 98.80           H  
ATOM   1810 HD12 LEU A 110      -4.194 -17.740  -3.105  1.00 98.80           H  
ATOM   1811 HD13 LEU A 110      -3.270 -16.323  -2.522  1.00 98.80           H  
ATOM   1812  CD2 LEU A 110      -3.939 -14.562  -4.304  1.00 98.80           C  
ATOM   1813 HD21 LEU A 110      -4.158 -14.053  -5.242  1.00 98.80           H  
ATOM   1814 HD22 LEU A 110      -2.919 -14.332  -3.994  1.00 98.80           H  
ATOM   1815 HD23 LEU A 110      -4.643 -14.228  -3.541  1.00 98.80           H  
ATOM   1816  N   TYR A 111      -0.564 -16.406  -7.422  1.00 98.84           N  
ATOM   1817  H   TYR A 111      -0.415 -15.522  -6.957  1.00 98.84           H  
ATOM   1818  CA  TYR A 111       0.591 -16.961  -8.098  1.00 98.84           C  
ATOM   1819  HA  TYR A 111       0.343 -17.938  -8.512  1.00 98.84           H  
ATOM   1820  C   TYR A 111       1.712 -17.109  -7.065  1.00 98.84           C  
ATOM   1821  CB  TYR A 111       0.991 -16.032  -9.253  1.00 98.84           C  
ATOM   1822  HB2 TYR A 111       1.912 -16.394  -9.709  1.00 98.84           H  
ATOM   1823  HB3 TYR A 111       1.192 -15.040  -8.847  1.00 98.84           H  
ATOM   1824  O   TYR A 111       1.763 -16.343  -6.088  1.00 98.84           O  
ATOM   1825  CG  TYR A 111      -0.068 -15.870 -10.325  1.00 98.84           C  
ATOM   1826  CD1 TYR A 111       0.062 -16.549 -11.548  1.00 98.84           C  
ATOM   1827  HD1 TYR A 111       0.922 -17.176 -11.734  1.00 98.84           H  
ATOM   1828  CD2 TYR A 111      -1.179 -15.030 -10.103  1.00 98.84           C  
ATOM   1829  HD2 TYR A 111      -1.273 -14.488  -9.174  1.00 98.84           H  
ATOM   1830  CE1 TYR A 111      -0.912 -16.392 -12.549  1.00 98.84           C  
ATOM   1831  HE1 TYR A 111      -0.788 -16.893 -13.498  1.00 98.84           H  
ATOM   1832  CE2 TYR A 111      -2.175 -14.904 -11.087  1.00 98.84           C  
ATOM   1833  HE2 TYR A 111      -3.042 -14.282 -10.916  1.00 98.84           H  
ATOM   1834  OH  TYR A 111      -2.971 -15.428 -13.295  1.00 98.84           O  
ATOM   1835  HH  TYR A 111      -2.666 -15.904 -14.071  1.00 98.84           H  
ATOM   1836  CZ  TYR A 111      -2.033 -15.569 -12.321  1.00 98.84           C  
ATOM   1837  N   PRO A 112       2.606 -18.097  -7.226  1.00 98.69           N  
ATOM   1838  CA  PRO A 112       3.769 -18.197  -6.361  1.00 98.69           C  
ATOM   1839  HA  PRO A 112       3.447 -18.331  -5.329  1.00 98.69           H  
ATOM   1840  C   PRO A 112       4.591 -16.906  -6.450  1.00 98.69           C  
ATOM   1841  CB  PRO A 112       4.529 -19.445  -6.819  1.00 98.69           C  
ATOM   1842  HB2 PRO A 112       4.270 -20.278  -6.166  1.00 98.69           H  
ATOM   1843  HB3 PRO A 112       5.608 -19.290  -6.813  1.00 98.69           H  
ATOM   1844  O   PRO A 112       4.681 -16.291  -7.503  1.00 98.69           O  
ATOM   1845  CG  PRO A 112       4.017 -19.739  -8.232  1.00 98.69           C  
ATOM   1846  HG2 PRO A 112       3.925 -20.812  -8.404  1.00 98.69           H  
ATOM   1847  HG3 PRO A 112       4.695 -19.310  -8.970  1.00 98.69           H  
ATOM   1848  CD  PRO A 112       2.657 -19.053  -8.322  1.00 98.69           C  
ATOM   1849  HD2 PRO A 112       1.861 -19.789  -8.209  1.00 98.69           H  
ATOM   1850  HD3 PRO A 112       2.569 -18.553  -9.287  1.00 98.69           H  
ATOM   1851  N   CYS A 113       5.182 -16.471  -5.340  1.00 98.75           N  
ATOM   1852  H   CYS A 113       5.100 -17.004  -4.486  1.00 98.75           H  
ATOM   1853  CA  CYS A 113       6.172 -15.402  -5.376  1.00 98.75           C  
ATOM   1854  HA  CYS A 113       6.017 -14.778  -6.256  1.00 98.75           H  
ATOM   1855  C   CYS A 113       7.562 -16.043  -5.427  1.00 98.75           C  
ATOM   1856  CB  CYS A 113       6.007 -14.497  -4.156  1.00 98.75           C  
ATOM   1857  HB2 CYS A 113       6.274 -15.044  -3.251  1.00 98.75           H  
ATOM   1858  HB3 CYS A 113       4.974 -14.158  -4.089  1.00 98.75           H  
ATOM   1859  O   CYS A 113       7.899 -16.790  -4.505  1.00 98.75           O  
ATOM   1860  SG  CYS A 113       7.083 -13.049  -4.330  1.00 98.75           S  
ATOM   1861  HG  CYS A 113       8.259 -13.683  -4.354  1.00 98.75           H  
ATOM   1862  N   PRO A 114       8.382 -15.776  -6.456  1.00 98.34           N  
ATOM   1863  CA  PRO A 114       9.789 -16.149  -6.440  1.00 98.34           C  
ATOM   1864  HA  PRO A 114       9.872 -17.235  -6.438  1.00 98.34           H  
ATOM   1865  C   PRO A 114      10.485 -15.558  -5.212  1.00 98.34           C  
ATOM   1866  CB  PRO A 114      10.377 -15.575  -7.731  1.00 98.34           C  
ATOM   1867  HB2 PRO A 114      11.146 -16.224  -8.150  1.00 98.34           H  
ATOM   1868  HB3 PRO A 114      10.769 -14.576  -7.543  1.00 98.34           H  
ATOM   1869  O   PRO A 114      10.190 -14.426  -4.828  1.00 98.34           O  
ATOM   1870  CG  PRO A 114       9.173 -15.452  -8.657  1.00 98.34           C  
ATOM   1871  HG2 PRO A 114       9.320 -14.680  -9.413  1.00 98.34           H  
ATOM   1872  HG3 PRO A 114       8.970 -16.419  -9.117  1.00 98.34           H  
ATOM   1873  CD  PRO A 114       8.046 -15.094  -7.694  1.00 98.34           C  
ATOM   1874  HD2 PRO A 114       8.023 -14.018  -7.522  1.00 98.34           H  
ATOM   1875  HD3 PRO A 114       7.090 -15.435  -8.090  1.00 98.34           H  
ATOM   1876  N   GLU A 115      11.439 -16.286  -4.626  1.00 97.91           N  
ATOM   1877  H   GLU A 115      11.579 -17.241  -4.923  1.00 97.91           H  
ATOM   1878  CA  GLU A 115      12.100 -15.850  -3.385  1.00 97.91           C  
ATOM   1879  HA  GLU A 115      11.344 -15.777  -2.604  1.00 97.91           H  
ATOM   1880  C   GLU A 115      12.743 -14.464  -3.526  1.00 97.91           C  
ATOM   1881  CB  GLU A 115      13.149 -16.891  -2.958  1.00 97.91           C  
ATOM   1882  HB2 GLU A 115      13.922 -16.953  -3.723  1.00 97.91           H  
ATOM   1883  HB3 GLU A 115      12.671 -17.868  -2.890  1.00 97.91           H  
ATOM   1884  O   GLU A 115      12.590 -13.626  -2.646  1.00 97.91           O  
ATOM   1885  CG  GLU A 115      13.820 -16.565  -1.609  1.00 97.91           C  
ATOM   1886  HG2 GLU A 115      14.497 -17.381  -1.353  1.00 97.91           H  
ATOM   1887  HG3 GLU A 115      14.423 -15.665  -1.725  1.00 97.91           H  
ATOM   1888  CD  GLU A 115      12.811 -16.368  -0.464  1.00 97.91           C  
ATOM   1889  OE1 GLU A 115      13.038 -15.470   0.383  1.00 97.91           O  
ATOM   1890  OE2 GLU A 115      11.784 -17.083  -0.470  1.00 97.91           O  
ATOM   1891  N   HIS A 116      13.369 -14.176  -4.672  1.00 97.87           N  
ATOM   1892  H   HIS A 116      13.433 -14.898  -5.376  1.00 97.87           H  
ATOM   1893  CA  HIS A 116      13.992 -12.876  -4.943  1.00 97.87           C  
ATOM   1894  HA  HIS A 116      14.680 -12.659  -4.126  1.00 97.87           H  
ATOM   1895  C   HIS A 116      12.995 -11.703  -4.999  1.00 97.87           C  
ATOM   1896  CB  HIS A 116      14.811 -12.960  -6.240  1.00 97.87           C  
ATOM   1897  HB2 HIS A 116      15.481 -13.819  -6.190  1.00 97.87           H  
ATOM   1898  HB3 HIS A 116      15.433 -12.067  -6.306  1.00 97.87           H  
ATOM   1899  O   HIS A 116      13.404 -10.560  -4.819  1.00 97.87           O  
ATOM   1900  CG  HIS A 116      13.984 -13.047  -7.500  1.00 97.87           C  
ATOM   1901  CD2 HIS A 116      13.632 -12.001  -8.314  1.00 97.87           C  
ATOM   1902  HD2 HIS A 116      13.875 -10.960  -8.161  1.00 97.87           H  
ATOM   1903  ND1 HIS A 116      13.484 -14.194  -8.078  1.00 97.87           N  
ATOM   1904  HD1 HIS A 116      13.669 -15.142  -7.784  1.00 97.87           H  
ATOM   1905  CE1 HIS A 116      12.845 -13.845  -9.209  1.00 97.87           C  
ATOM   1906  HE1 HIS A 116      12.379 -14.527  -9.905  1.00 97.87           H  
ATOM   1907  NE2 HIS A 116      12.912 -12.525  -9.391  1.00 97.87           N  
ATOM   1908  N   LEU A 117      11.702 -11.974  -5.219  1.00 98.16           N  
ATOM   1909  H   LEU A 117      11.428 -12.941  -5.316  1.00 98.16           H  
ATOM   1910  CA  LEU A 117      10.627 -10.978  -5.166  1.00 98.16           C  
ATOM   1911  HA  LEU A 117      11.057  -9.980  -5.252  1.00 98.16           H  
ATOM   1912  C   LEU A 117       9.880 -10.992  -3.829  1.00 98.16           C  
ATOM   1913  CB  LEU A 117       9.638 -11.184  -6.333  1.00 98.16           C  
ATOM   1914  HB2 LEU A 117       9.209 -12.183  -6.254  1.00 98.16           H  
ATOM   1915  HB3 LEU A 117       8.827 -10.463  -6.230  1.00 98.16           H  
ATOM   1916  O   LEU A 117       9.058 -10.108  -3.598  1.00 98.16           O  
ATOM   1917  CG  LEU A 117      10.236 -11.024  -7.737  1.00 98.16           C  
ATOM   1918  HG  LEU A 117      10.979 -11.810  -7.870  1.00 98.16           H  
ATOM   1919  CD1 LEU A 117       9.152 -11.217  -8.798  1.00 98.16           C  
ATOM   1920 HD11 LEU A 117       8.393 -10.439  -8.707  1.00 98.16           H  
ATOM   1921 HD12 LEU A 117       8.688 -12.197  -8.695  1.00 98.16           H  
ATOM   1922 HD13 LEU A 117       9.602 -11.147  -9.789  1.00 98.16           H  
ATOM   1923  CD2 LEU A 117      10.885  -9.655  -7.951  1.00 98.16           C  
ATOM   1924 HD21 LEU A 117      10.161  -8.856  -7.794  1.00 98.16           H  
ATOM   1925 HD22 LEU A 117      11.262  -9.591  -8.972  1.00 98.16           H  
ATOM   1926 HD23 LEU A 117      11.735  -9.522  -7.283  1.00 98.16           H  
ATOM   1927  N   SER A 118      10.130 -11.953  -2.937  1.00 98.36           N  
ATOM   1928  H   SER A 118      10.861 -12.623  -3.134  1.00 98.36           H  
ATOM   1929  CA  SER A 118       9.477 -11.990  -1.626  1.00 98.36           C  
ATOM   1930  HA  SER A 118       8.399 -12.016  -1.785  1.00 98.36           H  
ATOM   1931  C   SER A 118       9.831 -10.744  -0.813  1.00 98.36           C  
ATOM   1932  CB  SER A 118       9.870 -13.245  -0.846  1.00 98.36           C  
ATOM   1933  HB2 SER A 118      10.949 -13.250  -0.689  1.00 98.36           H  
ATOM   1934  HB3 SER A 118       9.590 -14.135  -1.409  1.00 98.36           H  
ATOM   1935  O   SER A 118      10.944 -10.232  -0.904  1.00 98.36           O  
ATOM   1936  OG  SER A 118       9.220 -13.248   0.417  1.00 98.36           O  
ATOM   1937  HG  SER A 118       9.852 -13.639   1.024  1.00 98.36           H  
ATOM   1938  N   VAL A 119       8.918 -10.277   0.043  1.00 98.15           N  
ATOM   1939  H   VAL A 119       8.031 -10.754   0.110  1.00 98.15           H  
ATOM   1940  CA  VAL A 119       9.164  -9.113   0.916  1.00 98.15           C  
ATOM   1941  HA  VAL A 119       9.427  -8.273   0.274  1.00 98.15           H  
ATOM   1942  C   VAL A 119      10.333  -9.313   1.886  1.00 98.15           C  
ATOM   1943  CB  VAL A 119       7.876  -8.750   1.664  1.00 98.15           C  
ATOM   1944  HB  VAL A 119       7.074  -8.851   0.933  1.00 98.15           H  
ATOM   1945  O   VAL A 119      10.908  -8.343   2.370  1.00 98.15           O  
ATOM   1946  CG1 VAL A 119       7.545  -9.679   2.841  1.00 98.15           C  
ATOM   1947 HG11 VAL A 119       8.261  -9.541   3.651  1.00 98.15           H  
ATOM   1948 HG12 VAL A 119       6.545  -9.452   3.212  1.00 98.15           H  
ATOM   1949 HG13 VAL A 119       7.567 -10.720   2.517  1.00 98.15           H  
ATOM   1950  CG2 VAL A 119       7.887  -7.297   2.146  1.00 98.15           C  
ATOM   1951 HG21 VAL A 119       8.093  -6.632   1.307  1.00 98.15           H  
ATOM   1952 HG22 VAL A 119       6.912  -7.046   2.562  1.00 98.15           H  
ATOM   1953 HG23 VAL A 119       8.649  -7.152   2.912  1.00 98.15           H  
ATOM   1954  N   THR A 120      10.699 -10.570   2.150  1.00 96.21           N  
ATOM   1955  H   THR A 120      10.200 -11.320   1.695  1.00 96.21           H  
ATOM   1956  CA  THR A 120      11.862 -10.954   2.961  1.00 96.21           C  
ATOM   1957  HA  THR A 120      11.872 -10.365   3.878  1.00 96.21           H  
ATOM   1958  C   THR A 120      13.190 -10.690   2.257  1.00 96.21           C  
ATOM   1959  CB  THR A 120      11.785 -12.447   3.329  1.00 96.21           C  
ATOM   1960  HB  THR A 120      12.736 -12.774   3.749  1.00 96.21           H  
ATOM   1961  O   THR A 120      14.166 -10.357   2.924  1.00 96.21           O  
ATOM   1962  CG2 THR A 120      10.676 -12.674   4.357  1.00 96.21           C  
ATOM   1963 HG21 THR A 120      10.873 -12.078   5.248  1.00 96.21           H  
ATOM   1964 HG22 THR A 120       9.709 -12.395   3.939  1.00 96.21           H  
ATOM   1965 HG23 THR A 120      10.654 -13.728   4.633  1.00 96.21           H  
ATOM   1966  OG1 THR A 120      11.455 -13.241   2.200  1.00 96.21           O  
ATOM   1967  HG1 THR A 120      12.115 -13.926   2.076  1.00 96.21           H  
ATOM   1968  N   SER A 121      13.225 -10.809   0.928  1.00 97.48           N  
ATOM   1969  H   SER A 121      12.370 -11.056   0.451  1.00 97.48           H  
ATOM   1970  CA  SER A 121      14.427 -10.604   0.108  1.00 97.48           C  
ATOM   1971  HA  SER A 121      15.318 -10.688   0.730  1.00 97.48           H  
ATOM   1972  C   SER A 121      14.457  -9.218  -0.544  1.00 97.48           C  
ATOM   1973  CB  SER A 121      14.499 -11.692  -0.967  1.00 97.48           C  
ATOM   1974  HB2 SER A 121      13.561 -11.714  -1.521  1.00 97.48           H  
ATOM   1975  HB3 SER A 121      15.307 -11.449  -1.657  1.00 97.48           H  
ATOM   1976  O   SER A 121      15.524  -8.633  -0.717  1.00 97.48           O  
ATOM   1977  OG  SER A 121      14.772 -12.958  -0.384  1.00 97.48           O  
ATOM   1978  HG  SER A 121      13.993 -13.518  -0.373  1.00 97.48           H  
ATOM   1979  N   LEU A 122      13.288  -8.666  -0.870  1.00 97.93           N  
ATOM   1980  H   LEU A 122      12.457  -9.223  -0.730  1.00 97.93           H  
ATOM   1981  CA  LEU A 122      13.109  -7.361  -1.494  1.00 97.93           C  
ATOM   1982  HA  LEU A 122      14.060  -6.828  -1.488  1.00 97.93           H  
ATOM   1983  C   LEU A 122      12.102  -6.546  -0.680  1.00 97.93           C  
ATOM   1984  CB  LEU A 122      12.699  -7.597  -2.958  1.00 97.93           C  
ATOM   1985  HB2 LEU A 122      13.477  -8.205  -3.419  1.00 97.93           H  
ATOM   1986  HB3 LEU A 122      11.779  -8.180  -2.984  1.00 97.93           H  
ATOM   1987  O   LEU A 122      10.891  -6.640  -0.881  1.00 97.93           O  
ATOM   1988  CG  LEU A 122      12.515  -6.330  -3.814  1.00 97.93           C  
ATOM   1989  HG  LEU A 122      11.685  -5.737  -3.431  1.00 97.93           H  
ATOM   1990  CD1 LEU A 122      13.774  -5.459  -3.837  1.00 97.93           C  
ATOM   1991 HD11 LEU A 122      13.629  -4.634  -4.534  1.00 97.93           H  
ATOM   1992 HD12 LEU A 122      14.628  -6.054  -4.159  1.00 97.93           H  
ATOM   1993 HD13 LEU A 122      13.961  -5.041  -2.848  1.00 97.93           H  
ATOM   1994  CD2 LEU A 122      12.188  -6.779  -5.239  1.00 97.93           C  
ATOM   1995 HD21 LEU A 122      12.897  -7.540  -5.567  1.00 97.93           H  
ATOM   1996 HD22 LEU A 122      11.183  -7.199  -5.276  1.00 97.93           H  
ATOM   1997 HD23 LEU A 122      12.258  -5.951  -5.945  1.00 97.93           H  
ATOM   1998  N   ALA A 123      12.604  -5.758   0.268  1.00 97.25           N  
ATOM   1999  H   ALA A 123      13.605  -5.747   0.404  1.00 97.25           H  
ATOM   2000  CA  ALA A 123      11.768  -4.993   1.188  1.00 97.25           C  
ATOM   2001  HA  ALA A 123      11.159  -5.700   1.751  1.00 97.25           H  
ATOM   2002  C   ALA A 123      10.816  -4.026   0.458  1.00 97.25           C  
ATOM   2003  CB  ALA A 123      12.672  -4.250   2.177  1.00 97.25           C  
ATOM   2004  HB1 ALA A 123      13.302  -3.539   1.643  1.00 97.25           H  
ATOM   2005  HB2 ALA A 123      13.299  -4.963   2.713  1.00 97.25           H  
ATOM   2006  HB3 ALA A 123      12.060  -3.708   2.898  1.00 97.25           H  
ATOM   2007  O   ALA A 123      11.118  -3.521  -0.626  1.00 97.25           O  
ATOM   2008  N   SER A 124       9.663  -3.748   1.069  1.00 97.69           N  
ATOM   2009  H   SER A 124       9.489  -4.149   1.980  1.00 97.69           H  
ATOM   2010  CA  SER A 124       8.801  -2.656   0.613  1.00 97.69           C  
ATOM   2011  HA  SER A 124       8.612  -2.783  -0.453  1.00 97.69           H  
ATOM   2012  C   SER A 124       9.496  -1.312   0.833  1.00 97.69           C  
ATOM   2013  CB  SER A 124       7.456  -2.671   1.343  1.00 97.69           C  
ATOM   2014  HB2 SER A 124       7.606  -2.418   2.393  1.00 97.69           H  
ATOM   2015  HB3 SER A 124       7.025  -3.670   1.283  1.00 97.69           H  
ATOM   2016  O   SER A 124      10.205  -1.123   1.822  1.00 97.69           O  
ATOM   2017  OG  SER A 124       6.571  -1.735   0.749  1.00 97.69           O  
ATOM   2018  HG  SER A 124       5.765  -2.192   0.496  1.00 97.69           H  
ATOM   2019  N   LEU A 125       9.254  -0.360  -0.065  1.00 97.39           N  
ATOM   2020  H   LEU A 125       8.675  -0.595  -0.859  1.00 97.39           H  
ATOM   2021  CA  LEU A 125       9.670   1.036   0.102  1.00 97.39           C  
ATOM   2022  HA  LEU A 125      10.504   1.089   0.802  1.00 97.39           H  
ATOM   2023  C   LEU A 125       8.560   1.905   0.707  1.00 97.39           C  
ATOM   2024  CB  LEU A 125      10.132   1.586  -1.255  1.00 97.39           C  
ATOM   2025  HB2 LEU A 125      10.406   2.634  -1.137  1.00 97.39           H  
ATOM   2026  HB3 LEU A 125       9.295   1.537  -1.950  1.00 97.39           H  
ATOM   2027  O   LEU A 125       8.789   3.075   1.005  1.00 97.39           O  
ATOM   2028  CG  LEU A 125      11.329   0.829  -1.856  1.00 97.39           C  
ATOM   2029  HG  LEU A 125      11.084  -0.227  -1.967  1.00 97.39           H  
ATOM   2030  CD1 LEU A 125      11.618   1.386  -3.242  1.00 97.39           C  
ATOM   2031 HD11 LEU A 125      11.926   2.430  -3.182  1.00 97.39           H  
ATOM   2032 HD12 LEU A 125      10.722   1.307  -3.857  1.00 97.39           H  
ATOM   2033 HD13 LEU A 125      12.402   0.785  -3.703  1.00 97.39           H  
ATOM   2034  CD2 LEU A 125      12.598   0.960  -1.011  1.00 97.39           C  
ATOM   2035 HD21 LEU A 125      13.430   0.480  -1.526  1.00 97.39           H  
ATOM   2036 HD22 LEU A 125      12.457   0.457  -0.054  1.00 97.39           H  
ATOM   2037 HD23 LEU A 125      12.830   2.012  -0.843  1.00 97.39           H  
ATOM   2038  N   THR A 126       7.363   1.343   0.871  1.00 97.68           N  
ATOM   2039  H   THR A 126       7.246   0.370   0.626  1.00 97.68           H  
ATOM   2040  CA  THR A 126       6.184   2.060   1.346  1.00 97.68           C  
ATOM   2041  HA  THR A 126       6.289   3.115   1.091  1.00 97.68           H  
ATOM   2042  C   THR A 126       6.069   1.924   2.860  1.00 97.68           C  
ATOM   2043  CB  THR A 126       4.919   1.544   0.649  1.00 97.68           C  
ATOM   2044  HB  THR A 126       4.740   0.509   0.937  1.00 97.68           H  
ATOM   2045  O   THR A 126       5.949   0.812   3.381  1.00 97.68           O  
ATOM   2046  CG2 THR A 126       3.694   2.376   0.993  1.00 97.68           C  
ATOM   2047 HG21 THR A 126       3.832   3.404   0.657  1.00 97.68           H  
ATOM   2048 HG22 THR A 126       2.825   1.947   0.494  1.00 97.68           H  
ATOM   2049 HG23 THR A 126       3.526   2.373   2.069  1.00 97.68           H  
ATOM   2050  OG1 THR A 126       5.068   1.593  -0.750  1.00 97.68           O  
ATOM   2051  HG1 THR A 126       4.219   1.379  -1.143  1.00 97.68           H  
ATOM   2052  N   SER A 127       6.046   3.050   3.564  1.00 98.39           N  
ATOM   2053  H   SER A 127       6.105   3.918   3.051  1.00 98.39           H  
ATOM   2054  CA  SER A 127       5.780   3.151   4.998  1.00 98.39           C  
ATOM   2055  HA  SER A 127       6.121   2.244   5.497  1.00 98.39           H  
ATOM   2056  C   SER A 127       4.290   3.329   5.279  1.00 98.39           C  
ATOM   2057  CB  SER A 127       6.546   4.326   5.600  1.00 98.39           C  
ATOM   2058  HB2 SER A 127       6.249   5.245   5.095  1.00 98.39           H  
ATOM   2059  HB3 SER A 127       6.294   4.407   6.657  1.00 98.39           H  
ATOM   2060  O   SER A 127       3.560   3.905   4.475  1.00 98.39           O  
ATOM   2061  OG  SER A 127       7.940   4.148   5.468  1.00 98.39           O  
ATOM   2062  HG  SER A 127       8.283   3.663   6.223  1.00 98.39           H  
ATOM   2063  N   HIS A 128       3.847   2.858   6.443  1.00 98.36           N  
ATOM   2064  H   HIS A 128       4.514   2.433   7.070  1.00 98.36           H  
ATOM   2065  CA  HIS A 128       2.496   3.052   6.972  1.00 98.36           C  
ATOM   2066  HA  HIS A 128       1.837   3.418   6.185  1.00 98.36           H  
ATOM   2067  C   HIS A 128       2.537   4.100   8.088  1.00 98.36           C  
ATOM   2068  CB  HIS A 128       1.956   1.693   7.446  1.00 98.36           C  
ATOM   2069  HB2 HIS A 128       1.865   1.032   6.585  1.00 98.36           H  
ATOM   2070  HB3 HIS A 128       2.683   1.241   8.121  1.00 98.36           H  
ATOM   2071  O   HIS A 128       3.308   3.971   9.038  1.00 98.36           O  
ATOM   2072  CG  HIS A 128       0.647   1.693   8.191  1.00 98.36           C  
ATOM   2073  CD2 HIS A 128      -0.312   2.662   8.186  1.00 98.36           C  
ATOM   2074  HD2 HIS A 128      -0.325   3.569   7.600  1.00 98.36           H  
ATOM   2075  ND1 HIS A 128       0.284   0.705   9.109  1.00 98.36           N  
ATOM   2076  CE1 HIS A 128      -0.853   1.129   9.677  1.00 98.36           C  
ATOM   2077  HE1 HIS A 128      -1.365   0.628  10.485  1.00 98.36           H  
ATOM   2078  NE2 HIS A 128      -1.222   2.301   9.149  1.00 98.36           N  
ATOM   2079  HE2 HIS A 128      -1.991   2.866   9.480  1.00 98.36           H  
ATOM   2080  N   VAL A 129       1.714   5.134   7.973  1.00 98.61           N  
ATOM   2081  H   VAL A 129       1.100   5.165   7.172  1.00 98.61           H  
ATOM   2082  CA  VAL A 129       1.549   6.220   8.944  1.00 98.61           C  
ATOM   2083  HA  VAL A 129       2.020   5.939   9.886  1.00 98.61           H  
ATOM   2084  C   VAL A 129       0.070   6.448   9.249  1.00 98.61           C  
ATOM   2085  CB  VAL A 129       2.229   7.517   8.456  1.00 98.61           C  
ATOM   2086  HB  VAL A 129       2.142   8.268   9.241  1.00 98.61           H  
ATOM   2087  O   VAL A 129      -0.813   5.876   8.606  1.00 98.61           O  
ATOM   2088  CG1 VAL A 129       3.721   7.284   8.214  1.00 98.61           C  
ATOM   2089 HG11 VAL A 129       3.873   6.674   7.324  1.00 98.61           H  
ATOM   2090 HG12 VAL A 129       4.156   6.777   9.076  1.00 98.61           H  
ATOM   2091 HG13 VAL A 129       4.222   8.244   8.084  1.00 98.61           H  
ATOM   2092  CG2 VAL A 129       1.617   8.099   7.175  1.00 98.61           C  
ATOM   2093 HG21 VAL A 129       0.607   8.451   7.383  1.00 98.61           H  
ATOM   2094 HG22 VAL A 129       2.209   8.947   6.831  1.00 98.61           H  
ATOM   2095 HG23 VAL A 129       1.589   7.348   6.386  1.00 98.61           H  
ATOM   2096  N   GLN A 130      -0.192   7.288  10.241  1.00 98.17           N  
ATOM   2097  H   GLN A 130       0.574   7.714  10.743  1.00 98.17           H  
ATOM   2098  CA  GLN A 130      -1.525   7.736  10.618  1.00 98.17           C  
ATOM   2099  HA  GLN A 130      -2.262   7.332   9.923  1.00 98.17           H  
ATOM   2100  C   GLN A 130      -1.564   9.261  10.540  1.00 98.17           C  
ATOM   2101  CB  GLN A 130      -1.863   7.246  12.032  1.00 98.17           C  
ATOM   2102  HB2 GLN A 130      -2.897   7.515  12.250  1.00 98.17           H  
ATOM   2103  HB3 GLN A 130      -1.212   7.749  12.747  1.00 98.17           H  
ATOM   2104  O   GLN A 130      -0.604   9.920  10.944  1.00 98.17           O  
ATOM   2105  CG  GLN A 130      -1.672   5.732  12.209  1.00 98.17           C  
ATOM   2106  HG2 GLN A 130      -0.615   5.487  12.107  1.00 98.17           H  
ATOM   2107  HG3 GLN A 130      -2.219   5.200  11.431  1.00 98.17           H  
ATOM   2108  CD  GLN A 130      -2.142   5.225  13.567  1.00 98.17           C  
ATOM   2109  NE2 GLN A 130      -1.606   4.129  14.054  1.00 98.17           N  
ATOM   2110 HE21 GLN A 130      -1.974   3.836  14.948  1.00 98.17           H  
ATOM   2111 HE22 GLN A 130      -0.869   3.631  13.576  1.00 98.17           H  
ATOM   2112  OE1 GLN A 130      -2.996   5.786  14.228  1.00 98.17           O  
ATOM   2113  N   LEU A 131      -2.644   9.838  10.025  1.00 98.64           N  
ATOM   2114  H   LEU A 131      -3.438   9.261   9.788  1.00 98.64           H  
ATOM   2115  CA  LEU A 131      -2.816  11.285  10.084  1.00 98.64           C  
ATOM   2116  HA  LEU A 131      -1.883  11.763   9.785  1.00 98.64           H  
ATOM   2117  C   LEU A 131      -3.097  11.696  11.524  1.00 98.64           C  
ATOM   2118  CB  LEU A 131      -3.926  11.772   9.145  1.00 98.64           C  
ATOM   2119  HB2 LEU A 131      -4.003  12.856   9.238  1.00 98.64           H  
ATOM   2120  HB3 LEU A 131      -4.873  11.341   9.468  1.00 98.64           H  
ATOM   2121  O   LEU A 131      -3.947  11.116  12.195  1.00 98.64           O  
ATOM   2122  CG  LEU A 131      -3.703  11.415   7.672  1.00 98.64           C  
ATOM   2123  HG  LEU A 131      -3.770  10.332   7.578  1.00 98.64           H  
ATOM   2124  CD1 LEU A 131      -4.802  12.042   6.821  1.00 98.64           C  
ATOM   2125 HD11 LEU A 131      -5.777  11.722   7.189  1.00 98.64           H  
ATOM   2126 HD12 LEU A 131      -4.694  11.725   5.784  1.00 98.64           H  
ATOM   2127 HD13 LEU A 131      -4.737  13.129   6.883  1.00 98.64           H  
ATOM   2128  CD2 LEU A 131      -2.353  11.891   7.123  1.00 98.64           C  
ATOM   2129 HD21 LEU A 131      -1.540  11.359   7.617  1.00 98.64           H  
ATOM   2130 HD22 LEU A 131      -2.241  12.963   7.286  1.00 98.64           H  
ATOM   2131 HD23 LEU A 131      -2.302  11.677   6.056  1.00 98.64           H  
ATOM   2132  N   ASP A 132      -2.387  12.716  11.983  1.00 98.49           N  
ATOM   2133  H   ASP A 132      -1.669  13.116  11.396  1.00 98.49           H  
ATOM   2134  CA  ASP A 132      -2.705  13.398  13.228  1.00 98.49           C  
ATOM   2135  HA  ASP A 132      -2.917  12.661  14.002  1.00 98.49           H  
ATOM   2136  C   ASP A 132      -3.952  14.257  13.022  1.00 98.49           C  
ATOM   2137  CB  ASP A 132      -1.489  14.209  13.660  1.00 98.49           C  
ATOM   2138  HB2 ASP A 132      -0.616  13.556  13.636  1.00 98.49           H  
ATOM   2139  HB3 ASP A 132      -1.315  15.018  12.951  1.00 98.49           H  
ATOM   2140  O   ASP A 132      -3.888  15.350  12.455  1.00 98.49           O  
ATOM   2141  CG  ASP A 132      -1.618  14.780  15.070  1.00 98.49           C  
ATOM   2142  OD1 ASP A 132      -2.550  14.397  15.806  1.00 98.49           O  
ATOM   2143  OD2 ASP A 132      -0.692  15.548  15.418  1.00 98.49           O  
ATOM   2144  N   THR A 133      -5.099  13.680  13.364  1.00 97.90           N  
ATOM   2145  H   THR A 133      -5.061  12.746  13.747  1.00 97.90           H  
ATOM   2146  CA  THR A 133      -6.425  14.277  13.245  1.00 97.90           C  
ATOM   2147  HA  THR A 133      -6.367  15.325  13.541  1.00 97.90           H  
ATOM   2148  C   THR A 133      -7.396  13.559  14.181  1.00 97.90           C  
ATOM   2149  CB  THR A 133      -6.924  14.225  11.792  1.00 97.90           C  
ATOM   2150  HB  THR A 133      -6.207  14.744  11.155  1.00 97.90           H  
ATOM   2151  O   THR A 133      -7.153  12.432  14.615  1.00 97.90           O  
ATOM   2152  CG2 THR A 133      -7.130  12.814  11.232  1.00 97.90           C  
ATOM   2153 HG21 THR A 133      -6.196  12.253  11.288  1.00 97.90           H  
ATOM   2154 HG22 THR A 133      -7.894  12.283  11.800  1.00 97.90           H  
ATOM   2155 HG23 THR A 133      -7.440  12.884  10.190  1.00 97.90           H  
ATOM   2156  OG1 THR A 133      -8.151  14.900  11.711  1.00 97.90           O  
ATOM   2157  HG1 THR A 133      -7.948  15.828  11.850  1.00 97.90           H  
ATOM   2158  N   THR A 134      -8.519  14.200  14.496  1.00 96.21           N  
ATOM   2159  H   THR A 134      -8.673  15.112  14.091  1.00 96.21           H  
ATOM   2160  CA  THR A 134      -9.618  13.601  15.268  1.00 96.21           C  
ATOM   2161  HA  THR A 134      -9.223  12.792  15.882  1.00 96.21           H  
ATOM   2162  C   THR A 134     -10.700  12.973  14.388  1.00 96.21           C  
ATOM   2163  CB  THR A 134     -10.241  14.636  16.208  1.00 96.21           C  
ATOM   2164  HB  THR A 134     -11.073  14.185  16.749  1.00 96.21           H  
ATOM   2165  O   THR A 134     -11.662  12.411  14.917  1.00 96.21           O  
ATOM   2166  CG2 THR A 134      -9.232  15.167  17.228  1.00 96.21           C  
ATOM   2167 HG21 THR A 134      -8.438  15.721  16.726  1.00 96.21           H  
ATOM   2168 HG22 THR A 134      -9.737  15.824  17.936  1.00 96.21           H  
ATOM   2169 HG23 THR A 134      -8.792  14.332  17.772  1.00 96.21           H  
ATOM   2170  OG1 THR A 134     -10.709  15.735  15.463  1.00 96.21           O  
ATOM   2171  HG1 THR A 134     -10.797  16.487  16.054  1.00 96.21           H  
ATOM   2172  N   VAL A 135     -10.562  13.052  13.058  1.00 97.00           N  
ATOM   2173  H   VAL A 135      -9.753  13.532  12.690  1.00 97.00           H  
ATOM   2174  CA  VAL A 135     -11.483  12.416  12.106  1.00 97.00           C  
ATOM   2175  HA  VAL A 135     -12.484  12.810  12.283  1.00 97.00           H  
ATOM   2176  C   VAL A 135     -11.517  10.906  12.346  1.00 97.00           C  
ATOM   2177  CB  VAL A 135     -11.091  12.745  10.651  1.00 97.00           C  
ATOM   2178  HB  VAL A 135     -10.036  12.515  10.500  1.00 97.00           H  
ATOM   2179  O   VAL A 135     -10.479  10.255  12.400  1.00 97.00           O  
ATOM   2180  CG1 VAL A 135     -11.907  11.955   9.618  1.00 97.00           C  
ATOM   2181 HG11 VAL A 135     -11.623  12.271   8.614  1.00 97.00           H  
ATOM   2182 HG12 VAL A 135     -11.696  10.889   9.699  1.00 97.00           H  
ATOM   2183 HG13 VAL A 135     -12.974  12.128   9.756  1.00 97.00           H  
ATOM   2184  CG2 VAL A 135     -11.318  14.236  10.369  1.00 97.00           C  
ATOM   2185 HG21 VAL A 135     -11.007  14.472   9.352  1.00 97.00           H  
ATOM   2186 HG22 VAL A 135     -12.371  14.488  10.494  1.00 97.00           H  
ATOM   2187 HG23 VAL A 135     -10.726  14.838  11.058  1.00 97.00           H  
ATOM   2188  N   GLY A 136     -12.720  10.347  12.488  1.00 92.36           N  
ATOM   2189  H   GLY A 136     -13.528  10.954  12.466  1.00 92.36           H  
ATOM   2190  CA  GLY A 136     -12.927   8.902  12.598  1.00 92.36           C  
ATOM   2191  HA2 GLY A 136     -12.088   8.444  13.120  1.00 92.36           H  
ATOM   2192  HA3 GLY A 136     -13.836   8.706  13.166  1.00 92.36           H  
ATOM   2193  C   GLY A 136     -13.053   8.250  11.224  1.00 92.36           C  
ATOM   2194  O   GLY A 136     -12.137   7.584  10.753  1.00 92.36           O  
ATOM   2195  N   GLU A 137     -14.197   8.459  10.574  1.00 95.89           N  
ATOM   2196  H   GLU A 137     -14.892   9.067  10.983  1.00 95.89           H  
ATOM   2197  CA  GLU A 137     -14.477   7.944   9.233  1.00 95.89           C  
ATOM   2198  HA  GLU A 137     -13.739   7.184   8.976  1.00 95.89           H  
ATOM   2199  C   GLU A 137     -14.370   9.063   8.194  1.00 95.89           C  
ATOM   2200  CB  GLU A 137     -15.858   7.272   9.181  1.00 95.89           C  
ATOM   2201  HB2 GLU A 137     -16.614   7.976   9.530  1.00 95.89           H  
ATOM   2202  HB3 GLU A 137     -16.074   7.012   8.145  1.00 95.89           H  
ATOM   2203  O   GLU A 137     -14.891  10.164   8.386  1.00 95.89           O  
ATOM   2204  CG  GLU A 137     -15.915   5.989  10.030  1.00 95.89           C  
ATOM   2205  HG2 GLU A 137     -15.710   6.242  11.070  1.00 95.89           H  
ATOM   2206  HG3 GLU A 137     -15.130   5.314   9.687  1.00 95.89           H  
ATOM   2207  CD  GLU A 137     -17.268   5.257   9.959  1.00 95.89           C  
ATOM   2208  OE1 GLU A 137     -17.373   4.186  10.603  1.00 95.89           O  
ATOM   2209  OE2 GLU A 137     -18.196   5.753   9.279  1.00 95.89           O  
ATOM   2210  N   LEU A 138     -13.704   8.773   7.076  1.00 98.02           N  
ATOM   2211  H   LEU A 138     -13.329   7.842   6.963  1.00 98.02           H  
ATOM   2212  CA  LEU A 138     -13.589   9.704   5.958  1.00 98.02           C  
ATOM   2213  HA  LEU A 138     -13.341  10.691   6.350  1.00 98.02           H  
ATOM   2214  C   LEU A 138     -14.924   9.816   5.218  1.00 98.02           C  
ATOM   2215  CB  LEU A 138     -12.474   9.242   5.007  1.00 98.02           C  
ATOM   2216  HB2 LEU A 138     -12.522   9.833   4.092  1.00 98.02           H  
ATOM   2217  HB3 LEU A 138     -12.664   8.203   4.737  1.00 98.02           H  
ATOM   2218  O   LEU A 138     -15.526   8.814   4.829  1.00 98.02           O  
ATOM   2219  CG  LEU A 138     -11.059   9.364   5.595  1.00 98.02           C  
ATOM   2220  HG  LEU A 138     -11.027   8.928   6.593  1.00 98.02           H  
ATOM   2221  CD1 LEU A 138     -10.078   8.605   4.710  1.00 98.02           C  
ATOM   2222 HD11 LEU A 138     -10.361   7.553   4.690  1.00 98.02           H  
ATOM   2223 HD12 LEU A 138     -10.103   8.998   3.694  1.00 98.02           H  
ATOM   2224 HD13 LEU A 138      -9.065   8.689   5.106  1.00 98.02           H  
ATOM   2225  CD2 LEU A 138     -10.605  10.821   5.660  1.00 98.02           C  
ATOM   2226 HD21 LEU A 138     -10.661  11.274   4.670  1.00 98.02           H  
ATOM   2227 HD22 LEU A 138      -9.573  10.868   6.006  1.00 98.02           H  
ATOM   2228 HD23 LEU A 138     -11.231  11.377   6.358  1.00 98.02           H  
ATOM   2229  N   THR A 139     -15.365  11.045   4.959  1.00 98.24           N  
ATOM   2230  H   THR A 139     -14.846  11.837   5.311  1.00 98.24           H  
ATOM   2231  CA  THR A 139     -16.543  11.286   4.118  1.00 98.24           C  
ATOM   2232  HA  THR A 139     -17.330  10.614   4.458  1.00 98.24           H  
ATOM   2233  C   THR A 139     -16.239  10.981   2.646  1.00 98.24           C  
ATOM   2234  CB  THR A 139     -17.059  12.727   4.247  1.00 98.24           C  
ATOM   2235  HB  THR A 139     -17.974  12.823   3.661  1.00 98.24           H  
ATOM   2236  O   THR A 139     -15.077  11.026   2.229  1.00 98.24           O  
ATOM   2237  CG2 THR A 139     -17.409  13.082   5.688  1.00 98.24           C  
ATOM   2238 HG21 THR A 139     -18.186  12.409   6.051  1.00 98.24           H  
ATOM   2239 HG22 THR A 139     -16.538  12.976   6.335  1.00 98.24           H  
ATOM   2240 HG23 THR A 139     -17.785  14.104   5.737  1.00 98.24           H  
ATOM   2241  OG1 THR A 139     -16.120  13.631   3.708  1.00 98.24           O  
ATOM   2242  HG1 THR A 139     -16.159  14.457   4.195  1.00 98.24           H  
ATOM   2243  N   PRO A 140     -17.266  10.767   1.799  1.00 97.98           N  
ATOM   2244  CA  PRO A 140     -17.064  10.635   0.356  1.00 97.98           C  
ATOM   2245  HA  PRO A 140     -16.517   9.712   0.162  1.00 97.98           H  
ATOM   2246  C   PRO A 140     -16.281  11.806  -0.255  1.00 97.98           C  
ATOM   2247  CB  PRO A 140     -18.471  10.523  -0.238  1.00 97.98           C  
ATOM   2248  HB2 PRO A 140     -18.870  11.513  -0.461  1.00 97.98           H  
ATOM   2249  HB3 PRO A 140     -18.480   9.901  -1.133  1.00 97.98           H  
ATOM   2250  O   PRO A 140     -15.422  11.595  -1.101  1.00 97.98           O  
ATOM   2251  CG  PRO A 140     -19.278   9.896   0.898  1.00 97.98           C  
ATOM   2252  HG2 PRO A 140     -20.341  10.121   0.815  1.00 97.98           H  
ATOM   2253  HG3 PRO A 140     -19.112   8.818   0.913  1.00 97.98           H  
ATOM   2254  CD  PRO A 140     -18.661  10.526   2.145  1.00 97.98           C  
ATOM   2255  HD2 PRO A 140     -18.753   9.843   2.989  1.00 97.98           H  
ATOM   2256  HD3 PRO A 140     -19.158  11.471   2.362  1.00 97.98           H  
ATOM   2257  N   ARG A 141     -16.504  13.035   0.231  1.00 98.04           N  
ATOM   2258  H   ARG A 141     -17.157  13.126   0.996  1.00 98.04           H  
ATOM   2259  CA  ARG A 141     -15.785  14.230  -0.237  1.00 98.04           C  
ATOM   2260  HA  ARG A 141     -15.804  14.253  -1.326  1.00 98.04           H  
ATOM   2261  C   ARG A 141     -14.308  14.217   0.155  1.00 98.04           C  
ATOM   2262  CB  ARG A 141     -16.453  15.495   0.314  1.00 98.04           C  
ATOM   2263  HB2 ARG A 141     -16.515  15.430   1.401  1.00 98.04           H  
ATOM   2264  HB3 ARG A 141     -15.826  16.348   0.056  1.00 98.04           H  
ATOM   2265  O   ARG A 141     -13.469  14.654  -0.630  1.00 98.04           O  
ATOM   2266  CG  ARG A 141     -17.853  15.717  -0.274  1.00 98.04           C  
ATOM   2267  HG2 ARG A 141     -18.482  14.854  -0.052  1.00 98.04           H  
ATOM   2268  HG3 ARG A 141     -17.784  15.823  -1.357  1.00 98.04           H  
ATOM   2269  CD  ARG A 141     -18.515  16.961   0.329  1.00 98.04           C  
ATOM   2270  HD2 ARG A 141     -18.527  16.855   1.414  1.00 98.04           H  
ATOM   2271  HD3 ARG A 141     -19.543  17.008  -0.029  1.00 98.04           H  
ATOM   2272  NE  ARG A 141     -17.811  18.201  -0.048  1.00 98.04           N  
ATOM   2273  HE  ARG A 141     -17.028  18.096  -0.677  1.00 98.04           H  
ATOM   2274  NH1 ARG A 141     -19.100  19.644   1.186  1.00 98.04           N  
ATOM   2275 HH11 ARG A 141     -19.218  20.547   1.622  1.00 98.04           H  
ATOM   2276 HH12 ARG A 141     -19.586  18.848   1.574  1.00 98.04           H  
ATOM   2277  NH2 ARG A 141     -17.377  20.434   0.006  1.00 98.04           N  
ATOM   2278 HH21 ARG A 141     -17.570  21.347   0.393  1.00 98.04           H  
ATOM   2279 HH22 ARG A 141     -16.564  20.275  -0.570  1.00 98.04           H  
ATOM   2280  CZ  ARG A 141     -18.101  19.416   0.379  1.00 98.04           C  
ATOM   2281  N   ALA A 142     -13.982  13.731   1.352  1.00 98.39           N  
ATOM   2282  H   ALA A 142     -14.708  13.390   1.966  1.00 98.39           H  
ATOM   2283  CA  ALA A 142     -12.595  13.561   1.770  1.00 98.39           C  
ATOM   2284  HA  ALA A 142     -12.057  14.494   1.600  1.00 98.39           H  
ATOM   2285  C   ALA A 142     -11.894  12.473   0.941  1.00 98.39           C  
ATOM   2286  CB  ALA A 142     -12.560  13.269   3.271  1.00 98.39           C  
ATOM   2287  HB1 ALA A 142     -11.524  13.226   3.608  1.00 98.39           H  
ATOM   2288  HB2 ALA A 142     -13.048  12.319   3.486  1.00 98.39           H  
ATOM   2289  HB3 ALA A 142     -13.070  14.066   3.811  1.00 98.39           H  
ATOM   2290  O   ALA A 142     -10.768  12.685   0.498  1.00 98.39           O  
ATOM   2291  N   LEU A 143     -12.577  11.358   0.658  1.00 97.70           N  
ATOM   2292  H   LEU A 143     -13.491  11.239   1.072  1.00 97.70           H  
ATOM   2293  CA  LEU A 143     -12.063  10.295  -0.214  1.00 97.70           C  
ATOM   2294  HA  LEU A 143     -11.087   9.980   0.155  1.00 97.70           H  
ATOM   2295  C   LEU A 143     -11.838  10.785  -1.653  1.00 97.70           C  
ATOM   2296  CB  LEU A 143     -13.021   9.091  -0.187  1.00 97.70           C  
ATOM   2297  HB2 LEU A 143     -12.718   8.389  -0.963  1.00 97.70           H  
ATOM   2298  HB3 LEU A 143     -14.024   9.441  -0.432  1.00 97.70           H  
ATOM   2299  O   LEU A 143     -10.792  10.505  -2.231  1.00 97.70           O  
ATOM   2300  CG  LEU A 143     -13.065   8.340   1.157  1.00 97.70           C  
ATOM   2301  HG  LEU A 143     -13.260   9.043   1.967  1.00 97.70           H  
ATOM   2302  CD1 LEU A 143     -14.197   7.313   1.129  1.00 97.70           C  
ATOM   2303 HD11 LEU A 143     -15.147   7.823   0.970  1.00 97.70           H  
ATOM   2304 HD12 LEU A 143     -14.241   6.800   2.090  1.00 97.70           H  
ATOM   2305 HD13 LEU A 143     -14.029   6.588   0.333  1.00 97.70           H  
ATOM   2306  CD2 LEU A 143     -11.756   7.599   1.446  1.00 97.70           C  
ATOM   2307 HD21 LEU A 143     -10.935   8.309   1.548  1.00 97.70           H  
ATOM   2308 HD22 LEU A 143     -11.845   7.049   2.382  1.00 97.70           H  
ATOM   2309 HD23 LEU A 143     -11.531   6.903   0.638  1.00 97.70           H  
ATOM   2310  N   GLU A 144     -12.761  11.573  -2.213  1.00 97.32           N  
ATOM   2311  H   GLU A 144     -13.640  11.707  -1.734  1.00 97.32           H  
ATOM   2312  CA  GLU A 144     -12.573  12.221  -3.518  1.00 97.32           C  
ATOM   2313  HA  GLU A 144     -12.414  11.461  -4.283  1.00 97.32           H  
ATOM   2314  C   GLU A 144     -11.340  13.130  -3.523  1.00 97.32           C  
ATOM   2315  CB  GLU A 144     -13.809  13.054  -3.889  1.00 97.32           C  
ATOM   2316  HB2 GLU A 144     -13.534  13.749  -4.682  1.00 97.32           H  
ATOM   2317  HB3 GLU A 144     -14.118  13.635  -3.020  1.00 97.32           H  
ATOM   2318  O   GLU A 144     -10.524  13.050  -4.439  1.00 97.32           O  
ATOM   2319  CG  GLU A 144     -14.988  12.209  -4.391  1.00 97.32           C  
ATOM   2320  HG2 GLU A 144     -15.185  11.404  -3.682  1.00 97.32           H  
ATOM   2321  HG3 GLU A 144     -14.707  11.751  -5.339  1.00 97.32           H  
ATOM   2322  CD  GLU A 144     -16.269  13.041  -4.587  1.00 97.32           C  
ATOM   2323  OE1 GLU A 144     -17.348  12.419  -4.719  1.00 97.32           O  
ATOM   2324  OE2 GLU A 144     -16.186  14.294  -4.602  1.00 97.32           O  
ATOM   2325  N   TYR A 145     -11.157  13.957  -2.487  1.00 97.91           N  
ATOM   2326  H   TYR A 145     -11.862  13.986  -1.763  1.00 97.91           H  
ATOM   2327  CA  TYR A 145      -9.953  14.778  -2.344  1.00 97.91           C  
ATOM   2328  HA  TYR A 145      -9.865  15.416  -3.223  1.00 97.91           H  
ATOM   2329  C   TYR A 145      -8.683  13.923  -2.289  1.00 97.91           C  
ATOM   2330  CB  TYR A 145     -10.070  15.674  -1.108  1.00 97.91           C  
ATOM   2331  HB2 TYR A 145     -10.451  15.084  -0.274  1.00 97.91           H  
ATOM   2332  HB3 TYR A 145     -10.803  16.453  -1.318  1.00 97.91           H  
ATOM   2333  O   TYR A 145      -7.733  14.223  -3.011  1.00 97.91           O  
ATOM   2334  CG  TYR A 145      -8.766  16.325  -0.681  1.00 97.91           C  
ATOM   2335  CD1 TYR A 145      -8.167  15.964   0.541  1.00 97.91           C  
ATOM   2336  HD1 TYR A 145      -8.637  15.232   1.181  1.00 97.91           H  
ATOM   2337  CD2 TYR A 145      -8.135  17.262  -1.523  1.00 97.91           C  
ATOM   2338  HD2 TYR A 145      -8.569  17.501  -2.483  1.00 97.91           H  
ATOM   2339  CE1 TYR A 145      -6.951  16.556   0.931  1.00 97.91           C  
ATOM   2340  HE1 TYR A 145      -6.501  16.302   1.880  1.00 97.91           H  
ATOM   2341  CE2 TYR A 145      -6.912  17.848  -1.141  1.00 97.91           C  
ATOM   2342  HE2 TYR A 145      -6.419  18.549  -1.798  1.00 97.91           H  
ATOM   2343  OH  TYR A 145      -5.146  18.064   0.473  1.00 97.91           O  
ATOM   2344  HH  TYR A 145      -4.818  18.700  -0.167  1.00 97.91           H  
ATOM   2345  CZ  TYR A 145      -6.317  17.492   0.089  1.00 97.91           C  
ATOM   2346  N   ILE A 146      -8.682  12.846  -1.500  1.00 97.52           N  
ATOM   2347  H   ILE A 146      -9.506  12.662  -0.946  1.00 97.52           H  
ATOM   2348  CA  ILE A 146      -7.558  11.908  -1.393  1.00 97.52           C  
ATOM   2349  HA  ILE A 146      -6.687  12.452  -1.026  1.00 97.52           H  
ATOM   2350  C   ILE A 146      -7.179  11.339  -2.765  1.00 97.52           C  
ATOM   2351  CB  ILE A 146      -7.873  10.815  -0.352  1.00 97.52           C  
ATOM   2352  HB  ILE A 146      -8.895  10.469  -0.503  1.00 97.52           H  
ATOM   2353  O   ILE A 146      -5.997  11.334  -3.103  1.00 97.52           O  
ATOM   2354  CG1 ILE A 146      -7.746  11.413   1.068  1.00 97.52           C  
ATOM   2355 HG12 ILE A 146      -8.078  12.452   1.079  1.00 97.52           H  
ATOM   2356 HG13 ILE A 146      -6.699  11.401   1.368  1.00 97.52           H  
ATOM   2357  CG2 ILE A 146      -6.934   9.600  -0.492  1.00 97.52           C  
ATOM   2358 HG21 ILE A 146      -5.894   9.927  -0.480  1.00 97.52           H  
ATOM   2359 HG22 ILE A 146      -7.103   8.898   0.325  1.00 97.52           H  
ATOM   2360 HG23 ILE A 146      -7.140   9.072  -1.423  1.00 97.52           H  
ATOM   2361  CD1 ILE A 146      -8.576  10.654   2.106  1.00 97.52           C  
ATOM   2362 HD11 ILE A 146      -8.190  10.854   3.105  1.00 97.52           H  
ATOM   2363 HD12 ILE A 146      -9.617  10.976   2.059  1.00 97.52           H  
ATOM   2364 HD13 ILE A 146      -8.550   9.582   1.908  1.00 97.52           H  
ATOM   2365  N   GLU A 147      -8.148  10.938  -3.594  1.00 95.25           N  
ATOM   2366  H   GLU A 147      -9.104  10.946  -3.268  1.00 95.25           H  
ATOM   2367  CA  GLU A 147      -7.864  10.466  -4.957  1.00 95.25           C  
ATOM   2368  HA  GLU A 147      -7.179   9.620  -4.901  1.00 95.25           H  
ATOM   2369  C   GLU A 147      -7.153  11.529  -5.813  1.00 95.25           C  
ATOM   2370  CB  GLU A 147      -9.150   9.998  -5.662  1.00 95.25           C  
ATOM   2371  HB2 GLU A 147      -9.898  10.790  -5.615  1.00 95.25           H  
ATOM   2372  HB3 GLU A 147      -8.925   9.829  -6.715  1.00 95.25           H  
ATOM   2373  O   GLU A 147      -6.272  11.186  -6.600  1.00 95.25           O  
ATOM   2374  CG  GLU A 147      -9.760   8.705  -5.097  1.00 95.25           C  
ATOM   2375  HG2 GLU A 147     -10.084   8.883  -4.072  1.00 95.25           H  
ATOM   2376  HG3 GLU A 147     -10.648   8.462  -5.681  1.00 95.25           H  
ATOM   2377  CD  GLU A 147      -8.803   7.503  -5.125  1.00 95.25           C  
ATOM   2378  OE1 GLU A 147      -8.783   6.726  -4.144  1.00 95.25           O  
ATOM   2379  OE2 GLU A 147      -8.041   7.321  -6.102  1.00 95.25           O  
ATOM   2380  N   THR A 148      -7.457  12.823  -5.634  1.00 96.31           N  
ATOM   2381  H   THR A 148      -8.183  13.050  -4.969  1.00 96.31           H  
ATOM   2382  CA  THR A 148      -6.787  13.912  -6.380  1.00 96.31           C  
ATOM   2383  HA  THR A 148      -6.729  13.609  -7.425  1.00 96.31           H  
ATOM   2384  C   THR A 148      -5.348  14.192  -5.946  1.00 96.31           C  
ATOM   2385  CB  THR A 148      -7.552  15.244  -6.333  1.00 96.31           C  
ATOM   2386  HB  THR A 148      -7.086  15.912  -7.058  1.00 96.31           H  
ATOM   2387  O   THR A 148      -4.629  14.899  -6.655  1.00 96.31           O  
ATOM   2388  CG2 THR A 148      -9.021  15.128  -6.723  1.00 96.31           C  
ATOM   2389 HG21 THR A 148      -9.120  14.545  -7.638  1.00 96.31           H  
ATOM   2390 HG22 THR A 148      -9.583  14.649  -5.920  1.00 96.31           H  
ATOM   2391 HG23 THR A 148      -9.432  16.124  -6.887  1.00 96.31           H  
ATOM   2392  OG1 THR A 148      -7.486  15.878  -5.073  1.00 96.31           O  
ATOM   2393  HG1 THR A 148      -7.576  15.212  -4.388  1.00 96.31           H  
ATOM   2394  N   ILE A 149      -4.935  13.686  -4.781  1.00 96.89           N  
ATOM   2395  H   ILE A 149      -5.588  13.130  -4.247  1.00 96.89           H  
ATOM   2396  CA  ILE A 149      -3.598  13.909  -4.213  1.00 96.89           C  
ATOM   2397  HA  ILE A 149      -3.048  14.558  -4.894  1.00 96.89           H  
ATOM   2398  C   ILE A 149      -2.754  12.632  -4.141  1.00 96.89           C  
ATOM   2399  CB  ILE A 149      -3.668  14.646  -2.859  1.00 96.89           C  
ATOM   2400  HB  ILE A 149      -2.648  14.801  -2.508  1.00 96.89           H  
ATOM   2401  O   ILE A 149      -1.630  12.669  -3.641  1.00 96.89           O  
ATOM   2402  CG1 ILE A 149      -4.424  13.818  -1.807  1.00 96.89           C  
ATOM   2403 HG12 ILE A 149      -5.483  13.833  -2.064  1.00 96.89           H  
ATOM   2404 HG13 ILE A 149      -4.086  12.782  -1.839  1.00 96.89           H  
ATOM   2405  CG2 ILE A 149      -4.321  16.028  -3.033  1.00 96.89           C  
ATOM   2406 HG21 ILE A 149      -3.786  16.596  -3.795  1.00 96.89           H  
ATOM   2407 HG22 ILE A 149      -5.363  15.918  -3.332  1.00 96.89           H  
ATOM   2408 HG23 ILE A 149      -4.295  16.570  -2.087  1.00 96.89           H  
ATOM   2409  CD1 ILE A 149      -4.281  14.310  -0.365  1.00 96.89           C  
ATOM   2410 HD11 ILE A 149      -4.802  13.623   0.302  1.00 96.89           H  
ATOM   2411 HD12 ILE A 149      -4.721  15.301  -0.259  1.00 96.89           H  
ATOM   2412 HD13 ILE A 149      -3.230  14.354  -0.077  1.00 96.89           H  
ATOM   2413  N   LYS A 150      -3.257  11.499  -4.641  1.00 94.54           N  
ATOM   2414  H   LYS A 150      -4.186  11.520  -5.035  1.00 94.54           H  
ATOM   2415  CA  LYS A 150      -2.423  10.312  -4.859  1.00 94.54           C  
ATOM   2416  HA  LYS A 150      -1.938  10.039  -3.922  1.00 94.54           H  
ATOM   2417  C   LYS A 150      -1.323  10.621  -5.864  1.00 94.54           C  
ATOM   2418  CB  LYS A 150      -3.264   9.135  -5.353  1.00 94.54           C  
ATOM   2419  HB2 LYS A 150      -2.596   8.358  -5.726  1.00 94.54           H  
ATOM   2420  HB3 LYS A 150      -3.914   9.456  -6.166  1.00 94.54           H  
ATOM   2421  O   LYS A 150      -1.536  11.368  -6.813  1.00 94.54           O  
ATOM   2422  CG  LYS A 150      -4.091   8.551  -4.210  1.00 94.54           C  
ATOM   2423  HG2 LYS A 150      -4.805   9.293  -3.852  1.00 94.54           H  
ATOM   2424  HG3 LYS A 150      -3.429   8.268  -3.392  1.00 94.54           H  
ATOM   2425  CD  LYS A 150      -4.849   7.321  -4.696  1.00 94.54           C  
ATOM   2426  HD2 LYS A 150      -4.139   6.587  -5.078  1.00 94.54           H  
ATOM   2427  HD3 LYS A 150      -5.551   7.609  -5.479  1.00 94.54           H  
ATOM   2428  CE  LYS A 150      -5.592   6.738  -3.504  1.00 94.54           C  
ATOM   2429  HE2 LYS A 150      -6.256   7.494  -3.083  1.00 94.54           H  
ATOM   2430  HE3 LYS A 150      -4.859   6.459  -2.747  1.00 94.54           H  
ATOM   2431  NZ  LYS A 150      -6.376   5.552  -3.876  1.00 94.54           N  
ATOM   2432  HZ1 LYS A 150      -5.983   5.096  -4.688  1.00 94.54           H  
ATOM   2433  HZ2 LYS A 150      -6.391   4.940  -3.073  1.00 94.54           H  
ATOM   2434  HZ3 LYS A 150      -7.317   5.849  -4.091  1.00 94.54           H  
ATOM   2435  N   GLU A 151      -0.155  10.026  -5.648  1.00 93.96           N  
ATOM   2436  H   GLU A 151      -0.071   9.423  -4.842  1.00 93.96           H  
ATOM   2437  CA  GLU A 151       1.065  10.262  -6.427  1.00 93.96           C  
ATOM   2438  HA  GLU A 151       1.839   9.645  -5.972  1.00 93.96           H  
ATOM   2439  C   GLU A 151       1.615  11.703  -6.348  1.00 93.96           C  
ATOM   2440  CB  GLU A 151       0.908   9.734  -7.868  1.00 93.96           C  
ATOM   2441  HB2 GLU A 151       1.823   9.933  -8.425  1.00 93.96           H  
ATOM   2442  HB3 GLU A 151       0.108  10.271  -8.377  1.00 93.96           H  
ATOM   2443  O   GLU A 151       2.640  12.001  -6.960  1.00 93.96           O  
ATOM   2444  CG  GLU A 151       0.608   8.223  -7.934  1.00 93.96           C  
ATOM   2445  HG2 GLU A 151       0.411   7.960  -8.973  1.00 93.96           H  
ATOM   2446  HG3 GLU A 151      -0.294   7.993  -7.366  1.00 93.96           H  
ATOM   2447  CD  GLU A 151       1.787   7.375  -7.433  1.00 93.96           C  
ATOM   2448  OE1 GLU A 151       1.599   6.434  -6.633  1.00 93.96           O  
ATOM   2449  OE2 GLU A 151       2.930   7.647  -7.858  1.00 93.96           O  
ATOM   2450  N   GLU A 152       1.005  12.585  -5.547  1.00 95.84           N  
ATOM   2451  H   GLU A 152       0.163  12.308  -5.062  1.00 95.84           H  
ATOM   2452  CA  GLU A 152       1.534  13.922  -5.283  1.00 95.84           C  
ATOM   2453  HA  GLU A 152       1.982  14.302  -6.201  1.00 95.84           H  
ATOM   2454  C   GLU A 152       2.624  13.900  -4.217  1.00 95.84           C  
ATOM   2455  CB  GLU A 152       0.436  14.904  -4.858  1.00 95.84           C  
ATOM   2456  HB2 GLU A 152      -0.094  14.506  -3.993  1.00 95.84           H  
ATOM   2457  HB3 GLU A 152       0.893  15.835  -4.525  1.00 95.84           H  
ATOM   2458  O   GLU A 152       2.616  13.104  -3.270  1.00 95.84           O  
ATOM   2459  CG  GLU A 152      -0.563  15.219  -5.979  1.00 95.84           C  
ATOM   2460  HG2 GLU A 152      -1.396  15.753  -5.522  1.00 95.84           H  
ATOM   2461  HG3 GLU A 152      -0.948  14.298  -6.415  1.00 95.84           H  
ATOM   2462  CD  GLU A 152       0.003  16.134  -7.072  1.00 95.84           C  
ATOM   2463  OE1 GLU A 152      -0.793  16.502  -7.968  1.00 95.84           O  
ATOM   2464  OE2 GLU A 152       1.103  16.701  -6.897  1.00 95.84           O  
ATOM   2465  N   GLU A 153       3.550  14.844  -4.356  1.00 98.08           N  
ATOM   2466  H   GLU A 153       3.466  15.484  -5.132  1.00 98.08           H  
ATOM   2467  CA  GLU A 153       4.642  15.023  -3.417  1.00 98.08           C  
ATOM   2468  HA  GLU A 153       4.894  14.039  -3.022  1.00 98.08           H  
ATOM   2469  C   GLU A 153       4.242  15.895  -2.225  1.00 98.08           C  
ATOM   2470  CB  GLU A 153       5.868  15.555  -4.158  1.00 98.08           C  
ATOM   2471  HB2 GLU A 153       6.012  14.969  -5.066  1.00 98.08           H  
ATOM   2472  HB3 GLU A 153       5.709  16.599  -4.430  1.00 98.08           H  
ATOM   2473  O   GLU A 153       3.620  16.954  -2.360  1.00 98.08           O  
ATOM   2474  CG  GLU A 153       7.118  15.423  -3.290  1.00 98.08           C  
ATOM   2475  HG2 GLU A 153       7.197  14.399  -2.926  1.00 98.08           H  
ATOM   2476  HG3 GLU A 153       7.032  16.080  -2.424  1.00 98.08           H  
ATOM   2477  CD  GLU A 153       8.389  15.774  -4.055  1.00 98.08           C  
ATOM   2478  OE1 GLU A 153       9.483  15.548  -3.495  1.00 98.08           O  
ATOM   2479  OE2 GLU A 153       8.344  16.449  -5.104  1.00 98.08           O  
ATOM   2480  N   MET A 154       4.641  15.454  -1.035  1.00 98.76           N  
ATOM   2481  H   MET A 154       5.140  14.576  -1.006  1.00 98.76           H  
ATOM   2482  CA  MET A 154       4.303  16.058   0.246  1.00 98.76           C  
ATOM   2483  HA  MET A 154       3.940  17.070   0.067  1.00 98.76           H  
ATOM   2484  C   MET A 154       5.528  16.144   1.158  1.00 98.76           C  
ATOM   2485  CB  MET A 154       3.188  15.253   0.931  1.00 98.76           C  
ATOM   2486  HB2 MET A 154       2.949  15.708   1.892  1.00 98.76           H  
ATOM   2487  HB3 MET A 154       3.537  14.236   1.108  1.00 98.76           H  
ATOM   2488  O   MET A 154       6.455  15.339   1.068  1.00 98.76           O  
ATOM   2489  CG  MET A 154       1.912  15.197   0.088  1.00 98.76           C  
ATOM   2490  HG2 MET A 154       2.149  14.785  -0.893  1.00 98.76           H  
ATOM   2491  HG3 MET A 154       1.533  16.211  -0.040  1.00 98.76           H  
ATOM   2492  SD  MET A 154       0.600  14.181   0.796  1.00 98.76           S  
ATOM   2493  CE  MET A 154      -0.501  14.164  -0.640  1.00 98.76           C  
ATOM   2494  HE1 MET A 154       0.056  13.891  -1.536  1.00 98.76           H  
ATOM   2495  HE2 MET A 154      -1.291  13.429  -0.487  1.00 98.76           H  
ATOM   2496  HE3 MET A 154      -0.947  15.150  -0.768  1.00 98.76           H  
ATOM   2497  N   ILE A 155       5.514  17.104   2.079  1.00 98.92           N  
ATOM   2498  H   ILE A 155       4.720  17.728   2.082  1.00 98.92           H  
ATOM   2499  CA  ILE A 155       6.374  17.095   3.260  1.00 98.92           C  
ATOM   2500  HA  ILE A 155       7.287  16.544   3.036  1.00 98.92           H  
ATOM   2501  C   ILE A 155       5.640  16.358   4.372  1.00 98.92           C  
ATOM   2502  CB  ILE A 155       6.769  18.519   3.703  1.00 98.92           C  
ATOM   2503  HB  ILE A 155       5.868  19.045   4.020  1.00 98.92           H  
ATOM   2504  O   ILE A 155       4.534  16.747   4.749  1.00 98.92           O  
ATOM   2505  CG1 ILE A 155       7.403  19.352   2.569  1.00 98.92           C  
ATOM   2506 HG12 ILE A 155       6.651  19.531   1.801  1.00 98.92           H  
ATOM   2507 HG13 ILE A 155       7.694  20.325   2.964  1.00 98.92           H  
ATOM   2508  CG2 ILE A 155       7.723  18.452   4.913  1.00 98.92           C  
ATOM   2509 HG21 ILE A 155       8.578  17.814   4.693  1.00 98.92           H  
ATOM   2510 HG22 ILE A 155       7.200  18.049   5.780  1.00 98.92           H  
ATOM   2511 HG23 ILE A 155       8.072  19.453   5.167  1.00 98.92           H  
ATOM   2512  CD1 ILE A 155       8.626  18.707   1.911  1.00 98.92           C  
ATOM   2513 HD11 ILE A 155       9.005  19.368   1.131  1.00 98.92           H  
ATOM   2514 HD12 ILE A 155       8.323  17.764   1.456  1.00 98.92           H  
ATOM   2515 HD13 ILE A 155       9.414  18.532   2.642  1.00 98.92           H  
ATOM   2516  N   LEU A 156       6.277  15.327   4.915  1.00 98.90           N  
ATOM   2517  H   LEU A 156       7.176  15.067   4.534  1.00 98.90           H  
ATOM   2518  CA  LEU A 156       5.810  14.608   6.087  1.00 98.90           C  
ATOM   2519  HA  LEU A 156       4.740  14.782   6.207  1.00 98.90           H  
ATOM   2520  C   LEU A 156       6.514  15.138   7.331  1.00 98.90           C  
ATOM   2521  CB  LEU A 156       6.014  13.107   5.848  1.00 98.90           C  
ATOM   2522  HB2 LEU A 156       7.070  12.895   5.683  1.00 98.90           H  
ATOM   2523  HB3 LEU A 156       5.480  12.865   4.928  1.00 98.90           H  
ATOM   2524  O   LEU A 156       7.744  15.125   7.416  1.00 98.90           O  
ATOM   2525  CG  LEU A 156       5.469  12.209   6.971  1.00 98.90           C  
ATOM   2526  HG  LEU A 156       4.515  12.602   7.322  1.00 98.90           H  
ATOM   2527  CD1 LEU A 156       5.228  10.813   6.403  1.00 98.90           C  
ATOM   2528 HD11 LEU A 156       4.516  10.867   5.579  1.00 98.90           H  
ATOM   2529 HD12 LEU A 156       4.803  10.171   7.174  1.00 98.90           H  
ATOM   2530 HD13 LEU A 156       6.165  10.388   6.042  1.00 98.90           H  
ATOM   2531  CD2 LEU A 156       6.435  12.082   8.154  1.00 98.90           C  
ATOM   2532 HD21 LEU A 156       6.099  11.288   8.821  1.00 98.90           H  
ATOM   2533 HD22 LEU A 156       7.440  11.860   7.796  1.00 98.90           H  
ATOM   2534 HD23 LEU A 156       6.456  12.998   8.745  1.00 98.90           H  
ATOM   2535  N   THR A 157       5.729  15.557   8.320  1.00 98.84           N  
ATOM   2536  H   THR A 157       4.729  15.533   8.177  1.00 98.84           H  
ATOM   2537  CA  THR A 157       6.222  15.953   9.646  1.00 98.84           C  
ATOM   2538  HA  THR A 157       7.309  15.885   9.667  1.00 98.84           H  
ATOM   2539  C   THR A 157       5.667  15.010  10.705  1.00 98.84           C  
ATOM   2540  CB  THR A 157       5.852  17.407   9.958  1.00 98.84           C  
ATOM   2541  HB  THR A 157       4.770  17.500  10.054  1.00 98.84           H  
ATOM   2542  O   THR A 157       4.462  14.781  10.749  1.00 98.84           O  
ATOM   2543  CG2 THR A 157       6.522  17.917  11.232  1.00 98.84           C  
ATOM   2544 HG21 THR A 157       6.269  18.968  11.374  1.00 98.84           H  
ATOM   2545 HG22 THR A 157       7.604  17.813  11.153  1.00 98.84           H  
ATOM   2546 HG23 THR A 157       6.163  17.357  12.095  1.00 98.84           H  
ATOM   2547  OG1 THR A 157       6.293  18.238   8.905  1.00 98.84           O  
ATOM   2548  HG1 THR A 157       5.763  18.005   8.139  1.00 98.84           H  
ATOM   2549  N   LEU A 158       6.532  14.465  11.561  1.00 98.60           N  
ATOM   2550  H   LEU A 158       7.498  14.758  11.511  1.00 98.60           H  
ATOM   2551  CA  LEU A 158       6.130  13.640  12.700  1.00 98.60           C  
ATOM   2552  HA  LEU A 158       5.349  12.945  12.390  1.00 98.60           H  
ATOM   2553  C   LEU A 158       5.561  14.531  13.807  1.00 98.60           C  
ATOM   2554  CB  LEU A 158       7.332  12.843  13.247  1.00 98.60           C  
ATOM   2555  HB2 LEU A 158       8.098  13.548  13.571  1.00 98.60           H  
ATOM   2556  HB3 LEU A 158       7.001  12.297  14.130  1.00 98.60           H  
ATOM   2557  O   LEU A 158       6.254  15.431  14.287  1.00 98.60           O  
ATOM   2558  CG  LEU A 158       7.979  11.840  12.278  1.00 98.60           C  
ATOM   2559  HG  LEU A 158       8.367  12.371  11.409  1.00 98.60           H  
ATOM   2560  CD1 LEU A 158       9.137  11.123  12.965  1.00 98.60           C  
ATOM   2561 HD11 LEU A 158       9.655  10.486  12.248  1.00 98.60           H  
ATOM   2562 HD12 LEU A 158       8.766  10.520  13.793  1.00 98.60           H  
ATOM   2563 HD13 LEU A 158       9.843  11.845  13.376  1.00 98.60           H  
ATOM   2564  CD2 LEU A 158       7.000  10.772  11.805  1.00 98.60           C  
ATOM   2565 HD21 LEU A 158       6.486  10.329  12.658  1.00 98.60           H  
ATOM   2566 HD22 LEU A 158       6.276  11.238  11.136  1.00 98.60           H  
ATOM   2567 HD23 LEU A 158       7.528   9.997  11.250  1.00 98.60           H  
ATOM   2568  N   SER A 159       4.349  14.238  14.271  1.00 98.00           N  
ATOM   2569  H   SER A 159       3.801  13.517  13.822  1.00 98.00           H  
ATOM   2570  CA  SER A 159       3.716  14.985  15.366  1.00 98.00           C  
ATOM   2571  HA  SER A 159       3.749  16.050  15.133  1.00 98.00           H  
ATOM   2572  C   SER A 159       4.424  14.794  16.709  1.00 98.00           C  
ATOM   2573  CB  SER A 159       2.251  14.582  15.494  1.00 98.00           C  
ATOM   2574  HB2 SER A 159       1.812  15.096  16.349  1.00 98.00           H  
ATOM   2575  HB3 SER A 159       2.163  13.505  15.639  1.00 98.00           H  
ATOM   2576  O   SER A 159       4.375  15.669  17.567  1.00 98.00           O  
ATOM   2577  OG  SER A 159       1.565  14.969  14.326  1.00 98.00           O  
ATOM   2578  HG  SER A 159       0.693  15.215  14.644  1.00 98.00           H  
ATOM   2579  N   SER A 160       5.152  13.686  16.884  1.00 95.26           N  
ATOM   2580  H   SER A 160       5.180  13.008  16.136  1.00 95.26           H  
ATOM   2581  CA  SER A 160       5.994  13.454  18.066  1.00 95.26           C  
ATOM   2582  HA  SER A 160       5.389  13.604  18.960  1.00 95.26           H  
ATOM   2583  C   SER A 160       7.194  14.404  18.163  1.00 95.26           C  
ATOM   2584  CB  SER A 160       6.507  12.010  18.060  1.00 95.26           C  
ATOM   2585  HB2 SER A 160       5.658  11.327  18.028  1.00 95.26           H  
ATOM   2586  HB3 SER A 160       7.070  11.825  18.974  1.00 95.26           H  
ATOM   2587  O   SER A 160       7.809  14.499  19.221  1.00 95.26           O  
ATOM   2588  OG  SER A 160       7.342  11.783  16.935  1.00 95.26           O  
ATOM   2589  HG  SER A 160       7.640  10.871  16.952  1.00 95.26           H  
ATOM   2590  N   GLY A 161       7.575  15.062  17.061  1.00 94.18           N  
ATOM   2591  H   GLY A 161       6.996  14.985  16.237  1.00 94.18           H  
ATOM   2592  CA  GLY A 161       8.764  15.910  16.979  1.00 94.18           C  
ATOM   2593  HA2 GLY A 161       8.785  16.570  17.847  1.00 94.18           H  
ATOM   2594  HA3 GLY A 161       8.690  16.527  16.083  1.00 94.18           H  
ATOM   2595  C   GLY A 161      10.102  15.161  16.929  1.00 94.18           C  
ATOM   2596  O   GLY A 161      11.128  15.809  16.739  1.00 94.18           O  
ATOM   2597  N   GLY A 162      10.112  13.828  17.059  1.00 94.86           N  
ATOM   2598  H   GLY A 162       9.226  13.361  17.193  1.00 94.86           H  
ATOM   2599  CA  GLY A 162      11.327  13.012  16.955  1.00 94.86           C  
ATOM   2600  HA2 GLY A 162      12.072  13.394  17.653  1.00 94.86           H  
ATOM   2601  HA3 GLY A 162      11.098  11.981  17.226  1.00 94.86           H  
ATOM   2602  C   GLY A 162      11.941  13.016  15.550  1.00 94.86           C  
ATOM   2603  O   GLY A 162      11.332  13.509  14.602  1.00 94.86           O  
ATOM   2604  N   ASP A 163      13.141  12.452  15.405  1.00 97.30           N  
ATOM   2605  H   ASP A 163      13.644  12.148  16.227  1.00 97.30           H  
ATOM   2606  CA  ASP A 163      13.846  12.398  14.113  1.00 97.30           C  
ATOM   2607  HA  ASP A 163      13.708  13.344  13.589  1.00 97.30           H  
ATOM   2608  C   ASP A 163      13.318  11.289  13.197  1.00 97.30           C  
ATOM   2609  CB  ASP A 163      15.349  12.195  14.344  1.00 97.30           C  
ATOM   2610  HB2 ASP A 163      15.827  12.004  13.383  1.00 97.30           H  
ATOM   2611  HB3 ASP A 163      15.499  11.318  14.974  1.00 97.30           H  
ATOM   2612  O   ASP A 163      13.226  11.471  11.979  1.00 97.30           O  
ATOM   2613  CG  ASP A 163      16.033  13.410  14.974  1.00 97.30           C  
ATOM   2614  OD1 ASP A 163      15.603  14.547  14.675  1.00 97.30           O  
ATOM   2615  OD2 ASP A 163      17.000  13.183  15.731  1.00 97.30           O  
ATOM   2616  N   THR A 164      12.946  10.145  13.775  1.00 97.25           N  
ATOM   2617  H   THR A 164      13.030  10.056  14.778  1.00 97.25           H  
ATOM   2618  CA  THR A 164      12.323   9.026  13.063  1.00 97.25           C  
ATOM   2619  HA  THR A 164      11.896   9.430  12.145  1.00 97.25           H  
ATOM   2620  C   THR A 164      11.163   8.434  13.856  1.00 97.25           C  
ATOM   2621  CB  THR A 164      13.316   7.915  12.650  1.00 97.25           C  
ATOM   2622  HB  THR A 164      12.802   7.259  11.947  1.00 97.25           H  
ATOM   2623  O   THR A 164      11.006   8.678  15.055  1.00 97.25           O  
ATOM   2624  CG2 THR A 164      14.569   8.450  11.959  1.00 97.25           C  
ATOM   2625 HG21 THR A 164      14.279   9.113  11.143  1.00 97.25           H  
ATOM   2626 HG22 THR A 164      15.142   7.612  11.562  1.00 97.25           H  
ATOM   2627 HG23 THR A 164      15.184   8.999  12.672  1.00 97.25           H  
ATOM   2628  OG1 THR A 164      13.742   7.126  13.734  1.00 97.25           O  
ATOM   2629  HG1 THR A 164      13.939   6.257  13.376  1.00 97.25           H  
ATOM   2630  N   ALA A 165      10.322   7.664  13.172  1.00 97.04           N  
ATOM   2631  H   ALA A 165      10.473   7.555  12.179  1.00 97.04           H  
ATOM   2632  CA  ALA A 165       9.290   6.849  13.791  1.00 97.04           C  
ATOM   2633  HA  ALA A 165       9.584   6.633  14.818  1.00 97.04           H  
ATOM   2634  C   ALA A 165       9.141   5.512  13.062  1.00 97.04           C  
ATOM   2635  CB  ALA A 165       7.969   7.624  13.825  1.00 97.04           C  
ATOM   2636  HB1 ALA A 165       8.076   8.501  14.464  1.00 97.04           H  
ATOM   2637  HB2 ALA A 165       7.183   6.992  14.238  1.00 97.04           H  
ATOM   2638  HB3 ALA A 165       7.697   7.933  12.816  1.00 97.04           H  
ATOM   2639  O   ALA A 165       9.319   5.418  11.844  1.00 97.04           O  
ATOM   2640  N   GLN A 166       8.769   4.483  13.822  1.00 94.45           N  
ATOM   2641  H   GLN A 166       8.601   4.640  14.805  1.00 94.45           H  
ATOM   2642  CA  GLN A 166       8.434   3.179  13.265  1.00 94.45           C  
ATOM   2643  HA  GLN A 166       9.240   2.866  12.600  1.00 94.45           H  
ATOM   2644  C   GLN A 166       7.155   3.258  12.432  1.00 94.45           C  
ATOM   2645  CB  GLN A 166       8.279   2.127  14.375  1.00 94.45           C  
ATOM   2646  HB2 GLN A 166       7.493   2.443  15.060  1.00 94.45           H  
ATOM   2647  HB3 GLN A 166       7.968   1.184  13.925  1.00 94.45           H  
ATOM   2648  O   GLN A 166       6.199   3.959  12.780  1.00 94.45           O  
ATOM   2649  CG  GLN A 166       9.567   1.883  15.174  1.00 94.45           C  
ATOM   2650  HG2 GLN A 166       9.381   1.109  15.918  1.00 94.45           H  
ATOM   2651  HG3 GLN A 166       9.836   2.796  15.706  1.00 94.45           H  
ATOM   2652  CD  GLN A 166      10.735   1.437  14.304  1.00 94.45           C  
ATOM   2653  NE2 GLN A 166      11.920   1.889  14.631  1.00 94.45           N  
ATOM   2654 HE21 GLN A 166      12.678   1.761  13.975  1.00 94.45           H  
ATOM   2655 HE22 GLN A 166      12.058   2.539  15.391  1.00 94.45           H  
ATOM   2656  OE1 GLN A 166      10.583   0.708  13.337  1.00 94.45           O  
ATOM   2657  N   SER A 167       7.129   2.483  11.352  1.00 92.45           N  
ATOM   2658  H   SER A 167       7.936   1.909  11.153  1.00 92.45           H  
ATOM   2659  CA  SER A 167       5.924   2.291  10.552  1.00 92.45           C  
ATOM   2660  HA  SER A 167       5.601   3.261  10.173  1.00 92.45           H  
ATOM   2661  C   SER A 167       4.785   1.711  11.404  1.00 92.45           C  
ATOM   2662  CB  SER A 167       6.260   1.397   9.358  1.00 92.45           C  
ATOM   2663  HB2 SER A 167       7.091   1.836   8.806  1.00 92.45           H  
ATOM   2664  HB3 SER A 167       6.557   0.409   9.710  1.00 92.45           H  
ATOM   2665  O   SER A 167       5.008   0.875  12.275  1.00 92.45           O  
ATOM   2666  OG  SER A 167       5.153   1.279   8.493  1.00 92.45           O  
ATOM   2667  HG  SER A 167       4.470   0.793   8.962  1.00 92.45           H  
ATOM   2668  N   GLY A 168       3.556   2.152  11.141  1.00 88.52           N  
ATOM   2669  H   GLY A 168       3.461   2.851  10.419  1.00 88.52           H  
ATOM   2670  CA  GLY A 168       2.324   1.716  11.804  1.00 88.52           C  
ATOM   2671  HA2 GLY A 168       2.432   0.681  12.128  1.00 88.52           H  
ATOM   2672  HA3 GLY A 168       1.509   1.763  11.081  1.00 88.52           H  
ATOM   2673  C   GLY A 168       1.899   2.550  13.018  1.00 88.52           C  
ATOM   2674  O   GLY A 168       0.706   2.614  13.303  1.00 88.52           O  
ATOM   2675  N   ALA A 169       2.829   3.230  13.698  1.00 83.63           N  
ATOM   2676  H   ALA A 169       3.793   3.112  13.424  1.00 83.63           H  
ATOM   2677  CA  ALA A 169       2.544   4.013  14.912  1.00 83.63           C  
ATOM   2678  HA  ALA A 169       1.502   3.877  15.200  1.00 83.63           H  
ATOM   2679  C   ALA A 169       2.747   5.533  14.754  1.00 83.63           C  
ATOM   2680  CB  ALA A 169       3.413   3.449  16.043  1.00 83.63           C  
ATOM   2681  HB1 ALA A 169       3.204   2.387  16.175  1.00 83.63           H  
ATOM   2682  HB2 ALA A 169       4.468   3.584  15.806  1.00 83.63           H  
ATOM   2683  HB3 ALA A 169       3.186   3.970  16.973  1.00 83.63           H  
ATOM   2684  O   ALA A 169       2.398   6.302  15.648  1.00 83.63           O  
ATOM   2685  N   ALA A 170       3.345   5.979  13.648  1.00 93.52           N  
ATOM   2686  H   ALA A 170       3.619   5.312  12.942  1.00 93.52           H  
ATOM   2687  CA  ALA A 170       3.693   7.380  13.439  1.00 93.52           C  
ATOM   2688  HA  ALA A 170       4.164   7.763  14.344  1.00 93.52           H  
ATOM   2689  C   ALA A 170       2.455   8.243  13.133  1.00 93.52           C  
ATOM   2690  CB  ALA A 170       4.722   7.443  12.305  1.00 93.52           C  
ATOM   2691  HB1 ALA A 170       5.067   8.469  12.177  1.00 93.52           H  
ATOM   2692  HB2 ALA A 170       4.265   7.108  11.374  1.00 93.52           H  
ATOM   2693  HB3 ALA A 170       5.568   6.793  12.528  1.00 93.52           H  
ATOM   2694  O   ALA A 170       1.867   8.102  12.062  1.00 93.52           O  
ATOM   2695  N   LEU A 171       2.114   9.162  14.042  1.00 98.13           N  
ATOM   2696  H   LEU A 171       2.597   9.160  14.930  1.00 98.13           H  
ATOM   2697  CA  LEU A 171       1.185  10.267  13.781  1.00 98.13           C  
ATOM   2698  HA  LEU A 171       0.366   9.902  13.160  1.00 98.13           H  
ATOM   2699  C   LEU A 171       1.903  11.375  13.011  1.00 98.13           C  
ATOM   2700  CB  LEU A 171       0.606  10.818  15.094  1.00 98.13           C  
ATOM   2701  HB2 LEU A 171       1.430  11.008  15.782  1.00 98.13           H  
ATOM   2702  HB3 LEU A 171       0.117  11.771  14.896  1.00 98.13           H  
ATOM   2703  O   LEU A 171       2.992  11.807  13.411  1.00 98.13           O  
ATOM   2704  CG  LEU A 171      -0.418   9.891  15.769  1.00 98.13           C  
ATOM   2705  HG  LEU A 171      -0.004   8.886  15.847  1.00 98.13           H  
ATOM   2706  CD1 LEU A 171      -0.709  10.410  17.177  1.00 98.13           C  
ATOM   2707 HD11 LEU A 171      -1.446   9.766  17.658  1.00 98.13           H  
ATOM   2708 HD12 LEU A 171      -1.109  11.423  17.125  1.00 98.13           H  
ATOM   2709 HD13 LEU A 171       0.204  10.411  17.772  1.00 98.13           H  
ATOM   2710  CD2 LEU A 171      -1.745   9.833  15.012  1.00 98.13           C  
ATOM   2711 HD21 LEU A 171      -2.244  10.801  15.055  1.00 98.13           H  
ATOM   2712 HD22 LEU A 171      -2.396   9.085  15.462  1.00 98.13           H  
ATOM   2713 HD23 LEU A 171      -1.595   9.573  13.964  1.00 98.13           H  
ATOM   2714  N   VAL A 172       1.311  11.812  11.902  1.00 98.79           N  
ATOM   2715  H   VAL A 172       0.442  11.380  11.620  1.00 98.79           H  
ATOM   2716  CA  VAL A 172       1.956  12.740  10.973  1.00 98.79           C  
ATOM   2717  HA  VAL A 172       2.765  13.233  11.513  1.00 98.79           H  
ATOM   2718  C   VAL A 172       1.034  13.850  10.500  1.00 98.79           C  
ATOM   2719  CB  VAL A 172       2.596  12.017   9.767  1.00 98.79           C  
ATOM   2720  HB  VAL A 172       3.234  12.740   9.259  1.00 98.79           H  
ATOM   2721  O   VAL A 172      -0.178  13.682  10.377  1.00 98.79           O  
ATOM   2722  CG1 VAL A 172       3.484  10.853  10.217  1.00 98.79           C  
ATOM   2723 HG11 VAL A 172       4.059  10.469   9.375  1.00 98.79           H  
ATOM   2724 HG12 VAL A 172       2.868  10.045  10.613  1.00 98.79           H  
ATOM   2725 HG13 VAL A 172       4.151  11.199  11.006  1.00 98.79           H  
ATOM   2726  CG2 VAL A 172       1.603  11.476   8.732  1.00 98.79           C  
ATOM   2727 HG21 VAL A 172       2.150  11.057   7.888  1.00 98.79           H  
ATOM   2728 HG22 VAL A 172       0.963  12.275   8.358  1.00 98.79           H  
ATOM   2729 HG23 VAL A 172       0.978  10.699   9.175  1.00 98.79           H  
ATOM   2730  N   ASN A 173       1.651  14.970  10.141  1.00 98.83           N  
ATOM   2731  H   ASN A 173       2.650  15.011  10.287  1.00 98.83           H  
ATOM   2732  CA  ASN A 173       1.064  15.992   9.289  1.00 98.83           C  
ATOM   2733  HA  ASN A 173      -0.009  15.824   9.197  1.00 98.83           H  
ATOM   2734  C   ASN A 173       1.663  15.894   7.883  1.00 98.83           C  
ATOM   2735  CB  ASN A 173       1.272  17.372   9.923  1.00 98.83           C  
ATOM   2736  HB2 ASN A 173       2.253  17.437  10.394  1.00 98.83           H  
ATOM   2737  HB3 ASN A 173       1.212  18.132   9.144  1.00 98.83           H  
ATOM   2738  O   ASN A 173       2.886  15.787   7.737  1.00 98.83           O  
ATOM   2739  CG  ASN A 173       0.191  17.688  10.937  1.00 98.83           C  
ATOM   2740  ND2 ASN A 173       0.297  17.204  12.154  1.00 98.83           N  
ATOM   2741 HD21 ASN A 173      -0.490  17.355  12.769  1.00 98.83           H  
ATOM   2742 HD22 ASN A 173       1.012  16.538  12.410  1.00 98.83           H  
ATOM   2743  OD1 ASN A 173      -0.751  18.394  10.622  1.00 98.83           O  
ATOM   2744  N   LEU A 174       0.807  15.953   6.863  1.00 98.92           N  
ATOM   2745  H   LEU A 174      -0.179  16.025   7.070  1.00 98.92           H  
ATOM   2746  CA  LEU A 174       1.204  15.987   5.458  1.00 98.92           C  
ATOM   2747  HA  LEU A 174       2.281  15.837   5.378  1.00 98.92           H  
ATOM   2748  C   LEU A 174       0.890  17.360   4.855  1.00 98.92           C  
ATOM   2749  CB  LEU A 174       0.507  14.856   4.680  1.00 98.92           C  
ATOM   2750  HB2 LEU A 174       0.765  14.954   3.625  1.00 98.92           H  
ATOM   2751  HB3 LEU A 174      -0.570  14.992   4.779  1.00 98.92           H  
ATOM   2752  O   LEU A 174      -0.221  17.871   4.991  1.00 98.92           O  
ATOM   2753  CG  LEU A 174       0.824  13.423   5.136  1.00 98.92           C  
ATOM   2754  HG  LEU A 174       0.516  13.296   6.174  1.00 98.92           H  
ATOM   2755  CD1 LEU A 174       0.045  12.427   4.278  1.00 98.92           C  
ATOM   2756 HD11 LEU A 174       0.380  12.476   3.243  1.00 98.92           H  
ATOM   2757 HD12 LEU A 174      -1.019  12.661   4.316  1.00 98.92           H  
ATOM   2758 HD13 LEU A 174       0.197  11.417   4.659  1.00 98.92           H  
ATOM   2759  CD2 LEU A 174       2.309  13.082   5.016  1.00 98.92           C  
ATOM   2760 HD21 LEU A 174       2.876  13.697   5.715  1.00 98.92           H  
ATOM   2761 HD22 LEU A 174       2.459  12.034   5.274  1.00 98.92           H  
ATOM   2762 HD23 LEU A 174       2.654  13.261   3.998  1.00 98.92           H  
ATOM   2763  N   THR A 175       1.859  17.935   4.146  1.00 98.93           N  
ATOM   2764  H   THR A 175       2.767  17.493   4.142  1.00 98.93           H  
ATOM   2765  CA  THR A 175       1.696  19.204   3.423  1.00 98.93           C  
ATOM   2766  HA  THR A 175       0.655  19.522   3.468  1.00 98.93           H  
ATOM   2767  C   THR A 175       2.079  19.018   1.965  1.00 98.93           C  
ATOM   2768  CB  THR A 175       2.548  20.317   4.050  1.00 98.93           C  
ATOM   2769  HB  THR A 175       3.601  20.042   3.997  1.00 98.93           H  
ATOM   2770  O   THR A 175       3.204  18.616   1.680  1.00 98.93           O  
ATOM   2771  CG2 THR A 175       2.351  21.665   3.363  1.00 98.93           C  
ATOM   2772 HG21 THR A 175       1.296  21.939   3.379  1.00 98.93           H  
ATOM   2773 HG22 THR A 175       2.696  21.615   2.330  1.00 98.93           H  
ATOM   2774 HG23 THR A 175       2.929  22.435   3.875  1.00 98.93           H  
ATOM   2775  OG1 THR A 175       2.198  20.516   5.400  1.00 98.93           O  
ATOM   2776  HG1 THR A 175       2.632  21.326   5.679  1.00 98.93           H  
ATOM   2777  N   LEU A 176       1.180  19.332   1.034  1.00 98.89           N  
ATOM   2778  H   LEU A 176       0.304  19.733   1.337  1.00 98.89           H  
ATOM   2779  CA  LEU A 176       1.451  19.271  -0.402  1.00 98.89           C  
ATOM   2780  HA  LEU A 176       1.762  18.261  -0.669  1.00 98.89           H  
ATOM   2781  C   LEU A 176       2.586  20.221  -0.791  1.00 98.89           C  
ATOM   2782  CB  LEU A 176       0.171  19.639  -1.168  1.00 98.89           C  
ATOM   2783  HB2 LEU A 176       0.438  19.977  -2.169  1.00 98.89           H  
ATOM   2784  HB3 LEU A 176      -0.302  20.479  -0.659  1.00 98.89           H  
ATOM   2785  O   LEU A 176       2.540  21.413  -0.498  1.00 98.89           O  
ATOM   2786  CG  LEU A 176      -0.846  18.496  -1.301  1.00 98.89           C  
ATOM   2787  HG  LEU A 176      -1.029  18.038  -0.329  1.00 98.89           H  
ATOM   2788  CD1 LEU A 176      -2.158  19.062  -1.841  1.00 98.89           C  
ATOM   2789 HD11 LEU A 176      -1.980  19.639  -2.748  1.00 98.89           H  
ATOM   2790 HD12 LEU A 176      -2.602  19.713  -1.088  1.00 98.89           H  
ATOM   2791 HD13 LEU A 176      -2.857  18.251  -2.046  1.00 98.89           H  
ATOM   2792  CD2 LEU A 176      -0.361  17.428  -2.285  1.00 98.89           C  
ATOM   2793 HD21 LEU A 176      -1.139  16.679  -2.435  1.00 98.89           H  
ATOM   2794 HD22 LEU A 176       0.526  16.923  -1.903  1.00 98.89           H  
ATOM   2795 HD23 LEU A 176      -0.115  17.878  -3.246  1.00 98.89           H  
ATOM   2796  N   VAL A 177       3.582  19.726  -1.525  1.00 98.66           N  
ATOM   2797  H   VAL A 177       3.576  18.742  -1.755  1.00 98.66           H  
ATOM   2798  CA  VAL A 177       4.694  20.567  -1.999  1.00 98.66           C  
ATOM   2799  HA  VAL A 177       5.076  21.146  -1.159  1.00 98.66           H  
ATOM   2800  C   VAL A 177       4.218  21.575  -3.047  1.00 98.66           C  
ATOM   2801  CB  VAL A 177       5.840  19.695  -2.546  1.00 98.66           C  
ATOM   2802  HB  VAL A 177       5.443  19.002  -3.288  1.00 98.66           H  
ATOM   2803  O   VAL A 177       4.691  22.709  -3.061  1.00 98.66           O  
ATOM   2804  CG1 VAL A 177       6.954  20.520  -3.204  1.00 98.66           C  
ATOM   2805 HG11 VAL A 177       6.570  21.040  -4.082  1.00 98.66           H  
ATOM   2806 HG12 VAL A 177       7.742  19.848  -3.546  1.00 98.66           H  
ATOM   2807 HG13 VAL A 177       7.349  21.250  -2.498  1.00 98.66           H  
ATOM   2808  CG2 VAL A 177       6.491  18.894  -1.410  1.00 98.66           C  
ATOM   2809 HG21 VAL A 177       5.752  18.241  -0.947  1.00 98.66           H  
ATOM   2810 HG22 VAL A 177       6.890  19.570  -0.654  1.00 98.66           H  
ATOM   2811 HG23 VAL A 177       7.294  18.271  -1.805  1.00 98.66           H  
ATOM   2812  N   LYS A 178       3.275  21.184  -3.916  1.00 98.03           N  
ATOM   2813  H   LYS A 178       2.937  20.236  -3.840  1.00 98.03           H  
ATOM   2814  CA  LYS A 178       2.846  21.995  -5.071  1.00 98.03           C  
ATOM   2815  HA  LYS A 178       3.737  22.258  -5.641  1.00 98.03           H  
ATOM   2816  C   LYS A 178       2.200  23.334  -4.705  1.00 98.03           C  
ATOM   2817  CB  LYS A 178       1.934  21.165  -5.993  1.00 98.03           C  
ATOM   2818  HB2 LYS A 178       1.728  21.755  -6.886  1.00 98.03           H  
ATOM   2819  HB3 LYS A 178       2.477  20.274  -6.307  1.00 98.03           H  
ATOM   2820  O   LYS A 178       2.274  24.273  -5.491  1.00 98.03           O  
ATOM   2821  CG  LYS A 178       0.592  20.731  -5.369  1.00 98.03           C  
ATOM   2822  HG2 LYS A 178       0.029  21.604  -5.038  1.00 98.03           H  
ATOM   2823  HG3 LYS A 178       0.786  20.084  -4.514  1.00 98.03           H  
ATOM   2824  CD  LYS A 178      -0.249  19.963  -6.399  1.00 98.03           C  
ATOM   2825  HD2 LYS A 178       0.359  19.156  -6.809  1.00 98.03           H  
ATOM   2826  HD3 LYS A 178      -0.525  20.632  -7.213  1.00 98.03           H  
ATOM   2827  CE  LYS A 178      -1.513  19.357  -5.776  1.00 98.03           C  
ATOM   2828  HE2 LYS A 178      -1.210  18.759  -4.916  1.00 98.03           H  
ATOM   2829  HE3 LYS A 178      -2.167  20.154  -5.421  1.00 98.03           H  
ATOM   2830  NZ  LYS A 178      -2.218  18.480  -6.748  1.00 98.03           N  
ATOM   2831  HZ1 LYS A 178      -2.601  18.990  -7.531  1.00 98.03           H  
ATOM   2832  HZ2 LYS A 178      -2.939  17.918  -6.317  1.00 98.03           H  
ATOM   2833  HZ3 LYS A 178      -1.579  17.812  -7.156  1.00 98.03           H  
ATOM   2834  N   ASN A 179       1.546  23.420  -3.550  1.00 98.14           N  
ATOM   2835  H   ASN A 179       1.479  22.589  -2.979  1.00 98.14           H  
ATOM   2836  CA  ASN A 179       0.767  24.593  -3.145  1.00 98.14           C  
ATOM   2837  HA  ASN A 179       1.199  25.477  -3.615  1.00 98.14           H  
ATOM   2838  C   ASN A 179       0.794  24.881  -1.634  1.00 98.14           C  
ATOM   2839  CB  ASN A 179      -0.670  24.433  -3.675  1.00 98.14           C  
ATOM   2840  HB2 ASN A 179      -1.231  25.338  -3.441  1.00 98.14           H  
ATOM   2841  HB3 ASN A 179      -0.647  24.320  -4.759  1.00 98.14           H  
ATOM   2842  O   ASN A 179       0.165  25.840  -1.200  1.00 98.14           O  
ATOM   2843  CG  ASN A 179      -1.418  23.256  -3.075  1.00 98.14           C  
ATOM   2844  ND2 ASN A 179      -2.646  23.072  -3.489  1.00 98.14           N  
ATOM   2845 HD21 ASN A 179      -3.067  23.818  -4.024  1.00 98.14           H  
ATOM   2846 HD22 ASN A 179      -3.243  22.676  -2.778  1.00 98.14           H  
ATOM   2847  OD1 ASN A 179      -0.904  22.489  -2.275  1.00 98.14           O  
ATOM   2848  N   ASN A 180       1.545  24.101  -0.849  1.00 98.30           N  
ATOM   2849  H   ASN A 180       2.023  23.311  -1.259  1.00 98.30           H  
ATOM   2850  CA  ASN A 180       1.665  24.229   0.604  1.00 98.30           C  
ATOM   2851  HA  ASN A 180       2.337  23.433   0.923  1.00 98.30           H  
ATOM   2852  C   ASN A 180       0.358  23.974   1.386  1.00 98.30           C  
ATOM   2853  CB  ASN A 180       2.375  25.555   0.926  1.00 98.30           C  
ATOM   2854  HB2 ASN A 180       1.674  26.380   0.797  1.00 98.30           H  
ATOM   2855  HB3 ASN A 180       3.207  25.701   0.237  1.00 98.30           H  
ATOM   2856  O   ASN A 180       0.258  24.345   2.557  1.00 98.30           O  
ATOM   2857  CG  ASN A 180       2.945  25.591   2.327  1.00 98.30           C  
ATOM   2858  ND2 ASN A 180       2.580  26.576   3.113  1.00 98.30           N  
ATOM   2859 HD21 ASN A 180       2.906  26.514   4.067  1.00 98.30           H  
ATOM   2860 HD22 ASN A 180       1.803  27.155   2.827  1.00 98.30           H  
ATOM   2861  OD1 ASN A 180       3.754  24.769   2.723  1.00 98.30           O  
ATOM   2862  N   ASP A 181      -0.633  23.320   0.773  1.00 98.35           N  
ATOM   2863  H   ASP A 181      -0.532  23.059  -0.198  1.00 98.35           H  
ATOM   2864  CA  ASP A 181      -1.865  22.938   1.463  1.00 98.35           C  
ATOM   2865  HA  ASP A 181      -2.266  23.814   1.973  1.00 98.35           H  
ATOM   2866  C   ASP A 181      -1.582  21.852   2.507  1.00 98.35           C  
ATOM   2867  CB  ASP A 181      -2.929  22.430   0.479  1.00 98.35           C  
ATOM   2868  HB2 ASP A 181      -2.469  21.698  -0.184  1.00 98.35           H  
ATOM   2869  HB3 ASP A 181      -3.708  21.921   1.047  1.00 98.35           H  
ATOM   2870  O   ASP A 181      -0.962  20.826   2.211  1.00 98.35           O  
ATOM   2871  CG  ASP A 181      -3.610  23.511  -0.361  1.00 98.35           C  
ATOM   2872  OD1 ASP A 181      -3.467  24.711  -0.049  1.00 98.35           O  
ATOM   2873  OD2 ASP A 181      -4.299  23.105  -1.328  1.00 98.35           O  
ATOM   2874  N   ASN A 182      -2.076  22.054   3.729  1.00 98.85           N  
ATOM   2875  H   ASN A 182      -2.599  22.901   3.898  1.00 98.85           H  
ATOM   2876  CA  ASN A 182      -2.048  21.032   4.771  1.00 98.85           C  
ATOM   2877  HA  ASN A 182      -1.104  20.490   4.708  1.00 98.85           H  
ATOM   2878  C   ASN A 182      -3.185  20.024   4.532  1.00 98.85           C  
ATOM   2879  CB  ASN A 182      -2.098  21.708   6.151  1.00 98.85           C  
ATOM   2880  HB2 ASN A 182      -3.027  22.268   6.251  1.00 98.85           H  
ATOM   2881  HB3 ASN A 182      -1.259  22.398   6.241  1.00 98.85           H  
ATOM   2882  O   ASN A 182      -4.367  20.371   4.593  1.00 98.85           O  
ATOM   2883  CG  ASN A 182      -2.040  20.691   7.279  1.00 98.85           C  
ATOM   2884  ND2 ASN A 182      -1.045  20.722   8.132  1.00 98.85           N  
ATOM   2885 HD21 ASN A 182      -0.264  21.350   8.007  1.00 98.85           H  
ATOM   2886 HD22 ASN A 182      -1.073  20.025   8.863  1.00 98.85           H  
ATOM   2887  OD1 ASN A 182      -2.907  19.853   7.415  1.00 98.85           O  
ATOM   2888  N   VAL A 183      -2.809  18.775   4.271  1.00 98.86           N  
ATOM   2889  H   VAL A 183      -1.824  18.559   4.315  1.00 98.86           H  
ATOM   2890  CA  VAL A 183      -3.723  17.681   3.926  1.00 98.86           C  
ATOM   2891  HA  VAL A 183      -4.388  18.008   3.127  1.00 98.86           H  
ATOM   2892  C   VAL A 183      -4.593  17.291   5.121  1.00 98.86           C  
ATOM   2893  CB  VAL A 183      -2.913  16.473   3.421  1.00 98.86           C  
ATOM   2894  HB  VAL A 183      -2.213  16.195   4.208  1.00 98.86           H  
ATOM   2895  O   VAL A 183      -5.786  17.071   4.935  1.00 98.86           O  
ATOM   2896  CG1 VAL A 183      -3.771  15.243   3.111  1.00 98.86           C  
ATOM   2897 HG11 VAL A 183      -4.280  14.899   4.011  1.00 98.86           H  
ATOM   2898 HG12 VAL A 183      -4.507  15.486   2.343  1.00 98.86           H  
ATOM   2899 HG13 VAL A 183      -3.138  14.432   2.752  1.00 98.86           H  
ATOM   2900  CG2 VAL A 183      -2.113  16.815   2.154  1.00 98.86           C  
ATOM   2901 HG21 VAL A 183      -2.792  17.105   1.352  1.00 98.86           H  
ATOM   2902 HG22 VAL A 183      -1.538  15.945   1.838  1.00 98.86           H  
ATOM   2903 HG23 VAL A 183      -1.417  17.631   2.348  1.00 98.86           H  
ATOM   2904  N   ASN A 184      -4.040  17.254   6.340  1.00 98.82           N  
ATOM   2905  H   ASN A 184      -3.056  17.459   6.435  1.00 98.82           H  
ATOM   2906  CA  ASN A 184      -4.786  16.919   7.561  1.00 98.82           C  
ATOM   2907  HA  ASN A 184      -5.213  15.922   7.458  1.00 98.82           H  
ATOM   2908  C   ASN A 184      -5.949  17.894   7.766  1.00 98.82           C  
ATOM   2909  CB  ASN A 184      -3.868  16.941   8.801  1.00 98.82           C  
ATOM   2910  HB2 ASN A 184      -4.484  16.735   9.676  1.00 98.82           H  
ATOM   2911  HB3 ASN A 184      -3.435  17.930   8.949  1.00 98.82           H  
ATOM   2912  O   ASN A 184      -7.103  17.481   7.831  1.00 98.82           O  
ATOM   2913  CG  ASN A 184      -2.729  15.943   8.774  1.00 98.82           C  
ATOM   2914  ND2 ASN A 184      -2.506  15.261   9.872  1.00 98.82           N  
ATOM   2915 HD21 ASN A 184      -1.714  14.636   9.905  1.00 98.82           H  
ATOM   2916 HD22 ASN A 184      -3.062  15.429  10.698  1.00 98.82           H  
ATOM   2917  OD1 ASN A 184      -2.004  15.794   7.797  1.00 98.82           O  
ATOM   2918  N   LYS A 185      -5.648  19.197   7.754  1.00 98.67           N  
ATOM   2919  H   LYS A 185      -4.671  19.443   7.682  1.00 98.67           H  
ATOM   2920  CA  LYS A 185      -6.644  20.262   7.876  1.00 98.67           C  
ATOM   2921  HA  LYS A 185      -7.174  20.136   8.820  1.00 98.67           H  
ATOM   2922  C   LYS A 185      -7.681  20.179   6.759  1.00 98.67           C  
ATOM   2923  CB  LYS A 185      -5.930  21.619   7.866  1.00 98.67           C  
ATOM   2924  HB2 LYS A 185      -5.474  21.782   6.890  1.00 98.67           H  
ATOM   2925  HB3 LYS A 185      -5.149  21.622   8.627  1.00 98.67           H  
ATOM   2926  O   LYS A 185      -8.870  20.356   7.001  1.00 98.67           O  
ATOM   2927  CG  LYS A 185      -6.928  22.740   8.171  1.00 98.67           C  
ATOM   2928  HG2 LYS A 185      -7.302  22.620   9.187  1.00 98.67           H  
ATOM   2929  HG3 LYS A 185      -7.769  22.683   7.480  1.00 98.67           H  
ATOM   2930  CD  LYS A 185      -6.295  24.119   8.013  1.00 98.67           C  
ATOM   2931  HD2 LYS A 185      -5.475  24.243   8.720  1.00 98.67           H  
ATOM   2932  HD3 LYS A 185      -5.932  24.220   6.990  1.00 98.67           H  
ATOM   2933  CE  LYS A 185      -7.404  25.134   8.285  1.00 98.67           C  
ATOM   2934  HE2 LYS A 185      -7.594  25.177   9.357  1.00 98.67           H  
ATOM   2935  HE3 LYS A 185      -8.314  24.771   7.807  1.00 98.67           H  
ATOM   2936  NZ  LYS A 185      -7.071  26.461   7.734  1.00 98.67           N  
ATOM   2937  HZ1 LYS A 185      -6.209  26.812   8.127  1.00 98.67           H  
ATOM   2938  HZ2 LYS A 185      -6.994  26.363   6.732  1.00 98.67           H  
ATOM   2939  HZ3 LYS A 185      -7.839  27.092   7.914  1.00 98.67           H  
ATOM   2940  N   ARG A 186      -7.249  19.893   5.526  1.00 98.69           N  
ATOM   2941  H   ARG A 186      -6.257  19.775   5.377  1.00 98.69           H  
ATOM   2942  CA  ARG A 186      -8.176  19.766   4.401  1.00 98.69           C  
ATOM   2943  HA  ARG A 186      -8.804  20.657   4.422  1.00 98.69           H  
ATOM   2944  C   ARG A 186      -9.123  18.576   4.564  1.00 98.69           C  
ATOM   2945  CB  ARG A 186      -7.389  19.705   3.082  1.00 98.69           C  
ATOM   2946  HB2 ARG A 186      -6.719  20.564   3.034  1.00 98.69           H  
ATOM   2947  HB3 ARG A 186      -6.780  18.802   3.060  1.00 98.69           H  
ATOM   2948  O   ARG A 186     -10.298  18.697   4.235  1.00 98.69           O  
ATOM   2949  CG  ARG A 186      -8.294  19.725   1.843  1.00 98.69           C  
ATOM   2950  HG2 ARG A 186      -8.870  18.801   1.785  1.00 98.69           H  
ATOM   2951  HG3 ARG A 186      -7.663  19.802   0.957  1.00 98.69           H  
ATOM   2952  CD  ARG A 186      -9.242  20.924   1.883  1.00 98.69           C  
ATOM   2953  HD2 ARG A 186      -9.939  20.803   2.713  1.00 98.69           H  
ATOM   2954  HD3 ARG A 186      -8.663  21.833   2.044  1.00 98.69           H  
ATOM   2955  NE  ARG A 186     -10.024  21.050   0.652  1.00 98.69           N  
ATOM   2956  HE  ARG A 186      -9.809  20.412  -0.101  1.00 98.69           H  
ATOM   2957  NH1 ARG A 186     -11.330  22.762   1.459  1.00 98.69           N  
ATOM   2958 HH11 ARG A 186     -12.090  23.422   1.374  1.00 98.69           H  
ATOM   2959 HH12 ARG A 186     -10.849  22.742   2.347  1.00 98.69           H  
ATOM   2960  NH2 ARG A 186     -11.648  21.973  -0.624  1.00 98.69           N  
ATOM   2961 HH21 ARG A 186     -12.354  22.684  -0.754  1.00 98.69           H  
ATOM   2962 HH22 ARG A 186     -11.373  21.355  -1.375  1.00 98.69           H  
ATOM   2963  CZ  ARG A 186     -10.996  21.926   0.506  1.00 98.69           C  
ATOM   2964  N   ILE A 187      -8.634  17.450   5.076  1.00 98.71           N  
ATOM   2965  H   ILE A 187      -7.653  17.418   5.311  1.00 98.71           H  
ATOM   2966  CA  ILE A 187      -9.460  16.279   5.390  1.00 98.71           C  
ATOM   2967  HA  ILE A 187     -10.069  16.038   4.518  1.00 98.71           H  
ATOM   2968  C   ILE A 187     -10.445  16.598   6.518  1.00 98.71           C  
ATOM   2969  CB  ILE A 187      -8.561  15.060   5.693  1.00 98.71           C  
ATOM   2970  HB  ILE A 187      -7.735  15.378   6.330  1.00 98.71           H  
ATOM   2971  O   ILE A 187     -11.619  16.263   6.381  1.00 98.71           O  
ATOM   2972  CG1 ILE A 187      -7.992  14.532   4.357  1.00 98.71           C  
ATOM   2973 HG12 ILE A 187      -8.799  14.107   3.760  1.00 98.71           H  
ATOM   2974 HG13 ILE A 187      -7.564  15.363   3.796  1.00 98.71           H  
ATOM   2975  CG2 ILE A 187      -9.326  13.950   6.434  1.00 98.71           C  
ATOM   2976 HG21 ILE A 187      -9.637  14.296   7.420  1.00 98.71           H  
ATOM   2977 HG22 ILE A 187      -8.685  13.084   6.599  1.00 98.71           H  
ATOM   2978 HG23 ILE A 187     -10.206  13.653   5.863  1.00 98.71           H  
ATOM   2979  CD1 ILE A 187      -6.892  13.481   4.518  1.00 98.71           C  
ATOM   2980 HD11 ILE A 187      -6.104  13.884   5.154  1.00 98.71           H  
ATOM   2981 HD12 ILE A 187      -6.472  13.247   3.539  1.00 98.71           H  
ATOM   2982 HD13 ILE A 187      -7.290  12.563   4.952  1.00 98.71           H  
ATOM   2983  N   GLU A 188     -10.010  17.287   7.575  1.00 98.52           N  
ATOM   2984  H   GLU A 188      -9.022  17.485   7.653  1.00 98.52           H  
ATOM   2985  CA  GLU A 188     -10.884  17.747   8.664  1.00 98.52           C  
ATOM   2986  HA  GLU A 188     -11.344  16.886   9.149  1.00 98.52           H  
ATOM   2987  C   GLU A 188     -12.024  18.617   8.134  1.00 98.52           C  
ATOM   2988  CB  GLU A 188     -10.068  18.519   9.713  1.00 98.52           C  
ATOM   2989  HB2 GLU A 188     -10.746  19.040  10.388  1.00 98.52           H  
ATOM   2990  HB3 GLU A 188      -9.439  19.256   9.213  1.00 98.52           H  
ATOM   2991  O   GLU A 188     -13.185  18.294   8.360  1.00 98.52           O  
ATOM   2992  CG  GLU A 188      -9.204  17.562  10.534  1.00 98.52           C  
ATOM   2993  HG2 GLU A 188      -9.875  16.963  11.149  1.00 98.52           H  
ATOM   2994  HG3 GLU A 188      -8.672  16.887   9.864  1.00 98.52           H  
ATOM   2995  CD  GLU A 188      -8.180  18.243  11.447  1.00 98.52           C  
ATOM   2996  OE1 GLU A 188      -7.560  17.470  12.217  1.00 98.52           O  
ATOM   2997  OE2 GLU A 188      -8.010  19.484  11.377  1.00 98.52           O  
ATOM   2998  N   GLU A 189     -11.709  19.642   7.335  1.00 98.44           N  
ATOM   2999  H   GLU A 189     -10.730  19.848   7.201  1.00 98.44           H  
ATOM   3000  CA  GLU A 189     -12.700  20.522   6.696  1.00 98.44           C  
ATOM   3001  HA  GLU A 189     -13.268  21.052   7.460  1.00 98.44           H  
ATOM   3002  C   GLU A 189     -13.709  19.764   5.818  1.00 98.44           C  
ATOM   3003  CB  GLU A 189     -11.977  21.531   5.784  1.00 98.44           C  
ATOM   3004  HB2 GLU A 189     -11.288  20.979   5.144  1.00 98.44           H  
ATOM   3005  HB3 GLU A 189     -12.714  22.007   5.137  1.00 98.44           H  
ATOM   3006  O   GLU A 189     -14.857  20.184   5.684  1.00 98.44           O  
ATOM   3007  CG  GLU A 189     -11.207  22.651   6.502  1.00 98.44           C  
ATOM   3008  HG2 GLU A 189     -10.574  22.225   7.281  1.00 98.44           H  
ATOM   3009  HG3 GLU A 189     -11.929  23.305   6.991  1.00 98.44           H  
ATOM   3010  CD  GLU A 189     -10.337  23.489   5.539  1.00 98.44           C  
ATOM   3011  OE1 GLU A 189      -9.601  24.377   6.048  1.00 98.44           O  
ATOM   3012  OE2 GLU A 189     -10.412  23.281   4.293  1.00 98.44           O  
ATOM   3013  N   LEU A 190     -13.286  18.672   5.174  1.00 98.57           N  
ATOM   3014  H   LEU A 190     -12.333  18.378   5.331  1.00 98.57           H  
ATOM   3015  CA  LEU A 190     -14.147  17.849   4.320  1.00 98.57           C  
ATOM   3016  HA  LEU A 190     -14.893  18.492   3.854  1.00 98.57           H  
ATOM   3017  C   LEU A 190     -14.948  16.800   5.109  1.00 98.57           C  
ATOM   3018  CB  LEU A 190     -13.289  17.195   3.222  1.00 98.57           C  
ATOM   3019  HB2 LEU A 190     -13.893  16.461   2.689  1.00 98.57           H  
ATOM   3020  HB3 LEU A 190     -12.472  16.660   3.706  1.00 98.57           H  
ATOM   3021  O   LEU A 190     -15.870  16.202   4.544  1.00 98.57           O  
ATOM   3022  CG  LEU A 190     -12.706  18.185   2.197  1.00 98.57           C  
ATOM   3023  HG  LEU A 190     -12.204  19.011   2.701  1.00 98.57           H  
ATOM   3024  CD1 LEU A 190     -11.694  17.460   1.313  1.00 98.57           C  
ATOM   3025 HD11 LEU A 190     -12.188  16.663   0.757  1.00 98.57           H  
ATOM   3026 HD12 LEU A 190     -10.910  17.031   1.938  1.00 98.57           H  
ATOM   3027 HD13 LEU A 190     -11.233  18.162   0.617  1.00 98.57           H  
ATOM   3028  CD2 LEU A 190     -13.775  18.789   1.281  1.00 98.57           C  
ATOM   3029 HD21 LEU A 190     -14.479  19.367   1.880  1.00 98.57           H  
ATOM   3030 HD22 LEU A 190     -13.298  19.451   0.558  1.00 98.57           H  
ATOM   3031 HD23 LEU A 190     -14.300  17.988   0.759  1.00 98.57           H  
ATOM   3032  N   CYS A 191     -14.604  16.566   6.378  1.00 97.92           N  
ATOM   3033  H   CYS A 191     -13.832  17.089   6.766  1.00 97.92           H  
ATOM   3034  CA  CYS A 191     -15.299  15.641   7.272  1.00 97.92           C  
ATOM   3035  HA  CYS A 191     -15.968  15.022   6.675  1.00 97.92           H  
ATOM   3036  C   CYS A 191     -16.218  16.330   8.294  1.00 97.92           C  
ATOM   3037  CB  CYS A 191     -14.287  14.704   7.947  1.00 97.92           C  
ATOM   3038  HB2 CYS A 191     -14.816  14.054   8.643  1.00 97.92           H  
ATOM   3039  HB3 CYS A 191     -13.556  15.294   8.499  1.00 97.92           H  
ATOM   3040  O   CYS A 191     -17.003  15.635   8.939  1.00 97.92           O  
ATOM   3041  SG  CYS A 191     -13.446  13.680   6.705  1.00 97.92           S  
ATOM   3042  HG  CYS A 191     -12.659  14.672   6.279  1.00 97.92           H  
ATOM   3043  N   THR A 192     -16.140  17.657   8.428  1.00 90.38           N  
ATOM   3044  H   THR A 192     -15.410  18.141   7.925  1.00 90.38           H  
ATOM   3045  CA  THR A 192     -17.026  18.494   9.263  1.00 90.38           C  
ATOM   3046  HA  THR A 192     -17.447  17.882  10.060  1.00 90.38           H  
ATOM   3047  C   THR A 192     -18.224  19.068   8.518  1.00 90.38           C  
ATOM   3048  CB  THR A 192     -16.254  19.642   9.910  1.00 90.38           C  
ATOM   3049  HB  THR A 192     -16.962  20.315  10.393  1.00 90.38           H  
ATOM   3050  O   THR A 192     -18.079  19.376   7.312  1.00 90.38           O  
ATOM   3051  CG2 THR A 192     -15.269  19.145  10.970  1.00 90.38           C  
ATOM   3052 HG21 THR A 192     -15.818  18.646  11.769  1.00 90.38           H  
ATOM   3053 HG22 THR A 192     -14.560  18.443  10.531  1.00 90.38           H  
ATOM   3054 HG23 THR A 192     -14.723  19.994  11.382  1.00 90.38           H  
ATOM   3055  OG1 THR A 192     -15.562  20.354   8.911  1.00 90.38           O  
ATOM   3056  HG1 THR A 192     -16.087  20.240   8.114  1.00 90.38           H  
ATOM   3057  OXT THR A 192     -19.258  19.251   9.195  1.00 90.38           O  
TER    3058      THR A 192                                                       
ATOM   3058  N   ILE B   1      -5.328   0.115  -5.037  1.00 71.53           N  
ATOM   3059  H   ILE B   1      -5.539   1.021  -4.644  1.00 71.53           H  
ATOM   3060  H2  ILE B   1      -5.087  -0.515  -4.285  1.00 71.53           H  
ATOM   3061  H3  ILE B   1      -6.144  -0.233  -5.521  1.00 71.53           H  
ATOM   3062  CA  ILE B   1      -4.192   0.213  -5.981  1.00 71.53           C  
ATOM   3063  HA  ILE B   1      -3.314   0.583  -5.452  1.00 71.53           H  
ATOM   3064  C   ILE B   1      -4.547   1.208  -7.072  1.00 71.53           C  
ATOM   3065  CB  ILE B   1      -3.825  -1.152  -6.608  1.00 71.53           C  
ATOM   3066  HB  ILE B   1      -4.651  -1.490  -7.233  1.00 71.53           H  
ATOM   3067  O   ILE B   1      -5.399   0.910  -7.902  1.00 71.53           O  
ATOM   3068  CG1 ILE B   1      -3.583  -2.207  -5.513  1.00 71.53           C  
ATOM   3069 HG12 ILE B   1      -2.826  -1.843  -4.818  1.00 71.53           H  
ATOM   3070 HG13 ILE B   1      -4.522  -2.370  -4.984  1.00 71.53           H  
ATOM   3071  CG2 ILE B   1      -2.595  -1.018  -7.506  1.00 71.53           C  
ATOM   3072 HG21 ILE B   1      -2.739  -0.249  -8.265  1.00 71.53           H  
ATOM   3073 HG22 ILE B   1      -2.402  -1.951  -8.037  1.00 71.53           H  
ATOM   3074 HG23 ILE B   1      -1.727  -0.767  -6.897  1.00 71.53           H  
ATOM   3075  CD1 ILE B   1      -3.133  -3.570  -6.034  1.00 71.53           C  
ATOM   3076 HD11 ILE B   1      -3.585  -3.775  -7.004  1.00 71.53           H  
ATOM   3077 HD12 ILE B   1      -2.048  -3.594  -6.133  1.00 71.53           H  
ATOM   3078 HD13 ILE B   1      -3.461  -4.343  -5.340  1.00 71.53           H  
ATOM   3079  N   THR B   2      -3.928   2.386  -7.057  1.00 64.86           N  
ATOM   3080  H   THR B   2      -3.265   2.610  -6.329  1.00 64.86           H  
ATOM   3081  CA  THR B   2      -3.918   3.271  -8.227  1.00 64.86           C  
ATOM   3082  HA  THR B   2      -4.759   3.043  -8.882  1.00 64.86           H  
ATOM   3083  C   THR B   2      -2.627   2.955  -8.961  1.00 64.86           C  
ATOM   3084  CB  THR B   2      -4.033   4.754  -7.834  1.00 64.86           C  
ATOM   3085  HB  THR B   2      -3.151   5.066  -7.275  1.00 64.86           H  
ATOM   3086  O   THR B   2      -1.556   3.401  -8.565  1.00 64.86           O  
ATOM   3087  CG2 THR B   2      -4.207   5.649  -9.061  1.00 64.86           C  
ATOM   3088 HG21 THR B   2      -5.097   5.356  -9.618  1.00 64.86           H  
ATOM   3089 HG22 THR B   2      -3.330   5.569  -9.703  1.00 64.86           H  
ATOM   3090 HG23 THR B   2      -4.304   6.686  -8.742  1.00 64.86           H  
ATOM   3091  OG1 THR B   2      -5.179   4.917  -7.020  1.00 64.86           O  
ATOM   3092  HG1 THR B   2      -5.547   5.787  -7.195  1.00 64.86           H  
ATOM   3093  N   THR B   3      -2.691   2.070  -9.950  1.00 55.14           N  
ATOM   3094  H   THR B   3      -3.563   1.609 -10.166  1.00 55.14           H  
ATOM   3095  CA  THR B   3      -1.491   1.641 -10.672  1.00 55.14           C  
ATOM   3096  HA  THR B   3      -0.755   1.300  -9.943  1.00 55.14           H  
ATOM   3097  C   THR B   3      -0.950   2.823 -11.465  1.00 55.14           C  
ATOM   3098  CB  THR B   3      -1.792   0.465 -11.605  1.00 55.14           C  
ATOM   3099  HB  THR B   3      -2.449   0.778 -12.417  1.00 55.14           H  
ATOM   3100  O   THR B   3      -1.688   3.357 -12.302  1.00 55.14           O  
ATOM   3101  CG2 THR B   3      -0.491  -0.124 -12.159  1.00 55.14           C  
ATOM   3102 HG21 THR B   3       0.041   0.620 -12.752  1.00 55.14           H  
ATOM   3103 HG22 THR B   3      -0.722  -0.967 -12.811  1.00 55.14           H  
ATOM   3104 HG23 THR B   3       0.152  -0.459 -11.344  1.00 55.14           H  
ATOM   3105  OG1 THR B   3      -2.447  -0.484 -10.801  1.00 55.14           O  
ATOM   3106  HG1 THR B   3      -3.031  -1.062 -11.297  1.00 55.14           H  
ATOM   3107  N   PRO B   4       0.313   3.244 -11.263  1.00 52.46           N  
ATOM   3108  CA  PRO B   4       0.919   4.233 -12.133  1.00 52.46           C  
ATOM   3109  HA  PRO B   4       0.370   5.170 -12.042  1.00 52.46           H  
ATOM   3110  C   PRO B   4       0.856   3.702 -13.564  1.00 52.46           C  
ATOM   3111  CB  PRO B   4       2.356   4.435 -11.631  1.00 52.46           C  
ATOM   3112  HB2 PRO B   4       3.056   3.828 -12.205  1.00 52.46           H  
ATOM   3113  HB3 PRO B   4       2.651   5.484 -11.670  1.00 52.46           H  
ATOM   3114  O   PRO B   4       1.480   2.692 -13.892  1.00 52.46           O  
ATOM   3115  CG  PRO B   4       2.318   3.923 -10.194  1.00 52.46           C  
ATOM   3116  HG2 PRO B   4       3.285   3.538  -9.867  1.00 52.46           H  
ATOM   3117  HG3 PRO B   4       1.989   4.724  -9.532  1.00 52.46           H  
ATOM   3118  CD  PRO B   4       1.253   2.831 -10.235  1.00 52.46           C  
ATOM   3119  HD2 PRO B   4       1.705   1.879 -10.514  1.00 52.46           H  
ATOM   3120  HD3 PRO B   4       0.773   2.760  -9.259  1.00 52.46           H  
ATOM   3121  N   LYS B   5       0.093   4.382 -14.430  1.00 47.00           N  
ATOM   3122  H   LYS B   5      -0.493   5.107 -14.044  1.00 47.00           H  
ATOM   3123  CA  LYS B   5      -0.044   4.027 -15.856  1.00 47.00           C  
ATOM   3124  HA  LYS B   5      -0.600   3.094 -15.943  1.00 47.00           H  
ATOM   3125  C   LYS B   5       1.309   3.779 -16.531  1.00 47.00           C  
ATOM   3126  CB  LYS B   5      -0.769   5.161 -16.606  1.00 47.00           C  
ATOM   3127  HB2 LYS B   5      -0.668   6.097 -16.056  1.00 47.00           H  
ATOM   3128  HB3 LYS B   5      -0.292   5.305 -17.575  1.00 47.00           H  
ATOM   3129  O   LYS B   5       1.395   2.955 -17.436  1.00 47.00           O  
ATOM   3130  CG  LYS B   5      -2.250   4.866 -16.863  1.00 47.00           C  
ATOM   3131  HG2 LYS B   5      -2.771   4.743 -15.914  1.00 47.00           H  
ATOM   3132  HG3 LYS B   5      -2.337   3.947 -17.443  1.00 47.00           H  
ATOM   3133  CD  LYS B   5      -2.870   6.029 -17.651  1.00 47.00           C  
ATOM   3134  HD2 LYS B   5      -2.289   6.199 -18.557  1.00 47.00           H  
ATOM   3135  HD3 LYS B   5      -2.836   6.927 -17.035  1.00 47.00           H  
ATOM   3136  CE  LYS B   5      -4.320   5.717 -18.032  1.00 47.00           C  
ATOM   3137  HE2 LYS B   5      -4.330   4.829 -18.664  1.00 47.00           H  
ATOM   3138  HE3 LYS B   5      -4.873   5.484 -17.123  1.00 47.00           H  
ATOM   3139  NZ  LYS B   5      -4.950   6.862 -18.736  1.00 47.00           N  
ATOM   3140  HZ1 LYS B   5      -4.440   7.088 -19.578  1.00 47.00           H  
ATOM   3141  HZ2 LYS B   5      -4.960   7.676 -18.137  1.00 47.00           H  
ATOM   3142  HZ3 LYS B   5      -5.904   6.641 -18.982  1.00 47.00           H  
ATOM   3143  N   ILE B   6       2.342   4.511 -16.109  1.00 46.31           N  
ATOM   3144  H   ILE B   6       2.182   5.138 -15.333  1.00 46.31           H  
ATOM   3145  CA  ILE B   6       3.681   4.486 -16.708  1.00 46.31           C  
ATOM   3146  HA  ILE B   6       3.588   4.669 -17.779  1.00 46.31           H  
ATOM   3147  C   ILE B   6       4.357   3.124 -16.565  1.00 46.31           C  
ATOM   3148  CB  ILE B   6       4.555   5.610 -16.104  1.00 46.31           C  
ATOM   3149  HB  ILE B   6       4.487   5.558 -15.017  1.00 46.31           H  
ATOM   3150  O   ILE B   6       5.010   2.693 -17.510  1.00 46.31           O  
ATOM   3151  CG1 ILE B   6       4.009   6.978 -16.574  1.00 46.31           C  
ATOM   3152 HG12 ILE B   6       4.095   7.050 -17.658  1.00 46.31           H  
ATOM   3153 HG13 ILE B   6       2.952   7.051 -16.317  1.00 46.31           H  
ATOM   3154  CG2 ILE B   6       6.040   5.455 -16.490  1.00 46.31           C  
ATOM   3155 HG21 ILE B   6       6.454   4.534 -16.080  1.00 46.31           H  
ATOM   3156 HG22 ILE B   6       6.150   5.448 -17.574  1.00 46.31           H  
ATOM   3157 HG23 ILE B   6       6.634   6.267 -16.070  1.00 46.31           H  
ATOM   3158  CD1 ILE B   6       4.707   8.189 -15.943  1.00 46.31           C  
ATOM   3159 HD11 ILE B   6       4.725   8.086 -14.858  1.00 46.31           H  
ATOM   3160 HD12 ILE B   6       4.159   9.095 -16.203  1.00 46.31           H  
ATOM   3161 HD13 ILE B   6       5.725   8.287 -16.320  1.00 46.31           H  
ATOM   3162  N   ILE B   7       4.204   2.431 -15.433  1.00 51.23           N  
ATOM   3163  H   ILE B   7       3.599   2.779 -14.703  1.00 51.23           H  
ATOM   3164  CA  ILE B   7       4.960   1.190 -15.198  1.00 51.23           C  
ATOM   3165  HA  ILE B   7       6.020   1.394 -15.347  1.00 51.23           H  
ATOM   3166  C   ILE B   7       4.571   0.128 -16.229  1.00 51.23           C  
ATOM   3167  CB  ILE B   7       4.776   0.703 -13.750  1.00 51.23           C  
ATOM   3168  HB  ILE B   7       3.713   0.551 -13.564  1.00 51.23           H  
ATOM   3169  O   ILE B   7       5.429  -0.596 -16.728  1.00 51.23           O  
ATOM   3170  CG1 ILE B   7       5.314   1.794 -12.797  1.00 51.23           C  
ATOM   3171 HG12 ILE B   7       4.889   2.766 -13.047  1.00 51.23           H  
ATOM   3172 HG13 ILE B   7       6.397   1.873 -12.899  1.00 51.23           H  
ATOM   3173  CG2 ILE B   7       5.517  -0.627 -13.521  1.00 51.23           C  
ATOM   3174 HG21 ILE B   7       5.178  -1.394 -14.217  1.00 51.23           H  
ATOM   3175 HG22 ILE B   7       6.591  -0.487 -13.645  1.00 51.23           H  
ATOM   3176 HG23 ILE B   7       5.327  -0.996 -12.513  1.00 51.23           H  
ATOM   3177  CD1 ILE B   7       4.974   1.531 -11.343  1.00 51.23           C  
ATOM   3178 HD11 ILE B   7       3.912   1.309 -11.241  1.00 51.23           H  
ATOM   3179 HD12 ILE B   7       5.224   2.410 -10.749  1.00 51.23           H  
ATOM   3180 HD13 ILE B   7       5.586   0.698 -10.997  1.00 51.23           H  
ATOM   3181  N   LEU B   8       3.299   0.104 -16.639  1.00 48.03           N  
ATOM   3182  H   LEU B   8       2.646   0.749 -16.218  1.00 48.03           H  
ATOM   3183  CA  LEU B   8       2.848  -0.768 -17.723  1.00 48.03           C  
ATOM   3184  HA  LEU B   8       3.141  -1.794 -17.502  1.00 48.03           H  
ATOM   3185  C   LEU B   8       3.470  -0.435 -19.067  1.00 48.03           C  
ATOM   3186  CB  LEU B   8       1.331  -0.641 -17.897  1.00 48.03           C  
ATOM   3187  HB2 LEU B   8       1.031  -1.151 -18.812  1.00 48.03           H  
ATOM   3188  HB3 LEU B   8       1.091   0.416 -18.011  1.00 48.03           H  
ATOM   3189  O   LEU B   8       3.725  -1.341 -19.854  1.00 48.03           O  
ATOM   3190  CG  LEU B   8       0.533  -1.228 -16.739  1.00 48.03           C  
ATOM   3191  HG  LEU B   8       0.906  -0.818 -15.800  1.00 48.03           H  
ATOM   3192  CD1 LEU B   8      -0.934  -0.810 -16.899  1.00 48.03           C  
ATOM   3193 HD11 LEU B   8      -1.016   0.137 -17.432  1.00 48.03           H  
ATOM   3194 HD12 LEU B   8      -1.495  -1.572 -17.441  1.00 48.03           H  
ATOM   3195 HD13 LEU B   8      -1.361  -0.649 -15.909  1.00 48.03           H  
ATOM   3196  CD2 LEU B   8       0.692  -2.750 -16.733  1.00 48.03           C  
ATOM   3197 HD21 LEU B   8       1.740  -3.050 -16.727  1.00 48.03           H  
ATOM   3198 HD22 LEU B   8       0.268  -3.148 -15.811  1.00 48.03           H  
ATOM   3199 HD23 LEU B   8       0.206  -3.195 -17.602  1.00 48.03           H  
ATOM   3200  N   GLN B   9       3.652   0.851 -19.362  1.00 41.23           N  
ATOM   3201  H   GLN B   9       3.522   1.550 -18.644  1.00 41.23           H  
ATOM   3202  CA  GLN B   9       4.037   1.259 -20.705  1.00 41.23           C  
ATOM   3203  HA  GLN B   9       3.403   0.739 -21.424  1.00 41.23           H  
ATOM   3204  C   GLN B   9       5.462   0.871 -21.068  1.00 41.23           C  
ATOM   3205  CB  GLN B   9       3.862   2.769 -20.898  1.00 41.23           C  
ATOM   3206  HB2 GLN B   9       4.242   3.312 -20.032  1.00 41.23           H  
ATOM   3207  HB3 GLN B   9       4.440   3.076 -21.770  1.00 41.23           H  
ATOM   3208  O   GLN B   9       5.753   0.809 -22.257  1.00 41.23           O  
ATOM   3209  CG  GLN B   9       2.401   3.139 -21.158  1.00 41.23           C  
ATOM   3210  HG2 GLN B   9       1.999   2.486 -21.933  1.00 41.23           H  
ATOM   3211  HG3 GLN B   9       1.819   2.993 -20.248  1.00 41.23           H  
ATOM   3212  CD  GLN B   9       2.242   4.581 -21.628  1.00 41.23           C  
ATOM   3213  NE2 GLN B   9       1.060   4.965 -22.056  1.00 41.23           N  
ATOM   3214 HE21 GLN B   9       0.318   4.286 -22.156  1.00 41.23           H  
ATOM   3215 HE22 GLN B   9       1.033   5.901 -22.433  1.00 41.23           H  
ATOM   3216  OE1 GLN B   9       3.144   5.399 -21.630  1.00 41.23           O  
ATOM   3217  N   LYS B  10       6.363   0.663 -20.102  1.00 38.38           N  
ATOM   3218  H   LYS B  10       6.081   0.706 -19.133  1.00 38.38           H  
ATOM   3219  CA  LYS B  10       7.769   0.522 -20.470  1.00 38.38           C  
ATOM   3220  HA  LYS B  10       7.957   1.251 -21.259  1.00 38.38           H  
ATOM   3221  C   LYS B  10       8.118  -0.823 -21.120  1.00 38.38           C  
ATOM   3222  CB  LYS B  10       8.681   0.887 -19.302  1.00 38.38           C  
ATOM   3223  HB2 LYS B  10       8.275   1.749 -18.773  1.00 38.38           H  
ATOM   3224  HB3 LYS B  10       8.743   0.047 -18.612  1.00 38.38           H  
ATOM   3225  O   LYS B  10       8.742  -0.789 -22.169  1.00 38.38           O  
ATOM   3226  CG  LYS B  10      10.066   1.251 -19.853  1.00 38.38           C  
ATOM   3227  HG2 LYS B  10       9.999   2.162 -20.447  1.00 38.38           H  
ATOM   3228  HG3 LYS B  10      10.438   0.441 -20.480  1.00 38.38           H  
ATOM   3229  CD  LYS B  10      11.043   1.456 -18.704  1.00 38.38           C  
ATOM   3230  HD2 LYS B  10      10.720   2.291 -18.084  1.00 38.38           H  
ATOM   3231  HD3 LYS B  10      11.053   0.549 -18.100  1.00 38.38           H  
ATOM   3232  CE  LYS B  10      12.436   1.717 -19.270  1.00 38.38           C  
ATOM   3233  HE2 LYS B  10      12.483   2.736 -19.656  1.00 38.38           H  
ATOM   3234  HE3 LYS B  10      12.603   1.027 -20.096  1.00 38.38           H  
ATOM   3235  NZ  LYS B  10      13.439   1.482 -18.211  1.00 38.38           N  
ATOM   3236  HZ1 LYS B  10      14.377   1.612 -18.563  1.00 38.38           H  
ATOM   3237  HZ2 LYS B  10      13.350   0.527 -17.894  1.00 38.38           H  
ATOM   3238  HZ3 LYS B  10      13.255   2.073 -17.413  1.00 38.38           H  
ATOM   3239  N   GLU B  11       7.806  -1.967 -20.501  1.00 37.64           N  
ATOM   3240  H   GLU B  11       7.265  -1.923 -19.649  1.00 37.64           H  
ATOM   3241  CA  GLU B  11       8.355  -3.276 -20.936  1.00 37.64           C  
ATOM   3242  HA  GLU B  11       9.108  -3.117 -21.708  1.00 37.64           H  
ATOM   3243  C   GLU B  11       7.388  -4.276 -21.580  1.00 37.64           C  
ATOM   3244  CB  GLU B  11       9.043  -3.994 -19.762  1.00 37.64           C  
ATOM   3245  HB2 GLU B  11       8.546  -3.712 -18.833  1.00 37.64           H  
ATOM   3246  HB3 GLU B  11       8.929  -5.073 -19.867  1.00 37.64           H  
ATOM   3247  O   GLU B  11       7.877  -5.191 -22.226  1.00 37.64           O  
ATOM   3248  CG  GLU B  11      10.548  -3.702 -19.695  1.00 37.64           C  
ATOM   3249  HG2 GLU B  11      10.697  -2.623 -19.677  1.00 37.64           H  
ATOM   3250  HG3 GLU B  11      11.021  -4.083 -20.600  1.00 37.64           H  
ATOM   3251  CD  GLU B  11      11.223  -4.338 -18.470  1.00 37.64           C  
ATOM   3252  OE1 GLU B  11      12.342  -3.867 -18.163  1.00 37.64           O  
ATOM   3253  OE2 GLU B  11      10.572  -5.164 -17.795  1.00 37.64           O  
ATOM   3254  N   TYR B  12       6.060  -4.214 -21.407  1.00 35.10           N  
ATOM   3255  H   TYR B  12       5.644  -3.461 -20.878  1.00 35.10           H  
ATOM   3256  CA  TYR B  12       5.208  -5.305 -21.948  1.00 35.10           C  
ATOM   3257  HA  TYR B  12       5.738  -6.241 -21.769  1.00 35.10           H  
ATOM   3258  C   TYR B  12       5.004  -5.291 -23.463  1.00 35.10           C  
ATOM   3259  CB  TYR B  12       3.860  -5.420 -21.230  1.00 35.10           C  
ATOM   3260  HB2 TYR B  12       3.367  -4.448 -21.220  1.00 35.10           H  
ATOM   3261  HB3 TYR B  12       3.208  -6.123 -21.748  1.00 35.10           H  
ATOM   3262  O   TYR B  12       4.276  -6.139 -23.982  1.00 35.10           O  
ATOM   3263  CG  TYR B  12       4.059  -5.934 -19.844  1.00 35.10           C  
ATOM   3264  CD1 TYR B  12       4.477  -7.264 -19.668  1.00 35.10           C  
ATOM   3265  HD1 TYR B  12       4.517  -7.942 -20.508  1.00 35.10           H  
ATOM   3266  CD2 TYR B  12       4.039  -5.013 -18.788  1.00 35.10           C  
ATOM   3267  HD2 TYR B  12       3.732  -3.992 -18.963  1.00 35.10           H  
ATOM   3268  CE1 TYR B  12       5.018  -7.635 -18.439  1.00 35.10           C  
ATOM   3269  HE1 TYR B  12       5.491  -8.602 -18.350  1.00 35.10           H  
ATOM   3270  CE2 TYR B  12       4.575  -5.378 -17.559  1.00 35.10           C  
ATOM   3271  HE2 TYR B  12       4.702  -4.644 -16.778  1.00 35.10           H  
ATOM   3272  OH  TYR B  12       5.972  -6.805 -16.426  1.00 35.10           O  
ATOM   3273  HH  TYR B  12       6.209  -6.004 -15.953  1.00 35.10           H  
ATOM   3274  CZ  TYR B  12       5.128  -6.654 -17.434  1.00 35.10           C  
ATOM   3275  N   LEU B  13       5.623  -4.350 -24.169  1.00 30.74           N  
ATOM   3276  H   LEU B  13       6.312  -3.798 -23.679  1.00 30.74           H  
ATOM   3277  CA  LEU B  13       5.897  -4.497 -25.593  1.00 30.74           C  
ATOM   3278  HA  LEU B  13       5.434  -5.402 -25.988  1.00 30.74           H  
ATOM   3279  C   LEU B  13       7.396  -4.727 -25.767  1.00 30.74           C  
ATOM   3280  CB  LEU B  13       5.387  -3.262 -26.357  1.00 30.74           C  
ATOM   3281  HB2 LEU B  13       5.789  -3.306 -27.369  1.00 30.74           H  
ATOM   3282  HB3 LEU B  13       5.805  -2.378 -25.875  1.00 30.74           H  
ATOM   3283  O   LEU B  13       7.734  -5.627 -26.566  1.00 30.74           O  
ATOM   3284  CG  LEU B  13       3.861  -3.132 -26.433  1.00 30.74           C  
ATOM   3285  HG  LEU B  13       3.432  -3.138 -25.431  1.00 30.74           H  
ATOM   3286  CD1 LEU B  13       3.519  -1.799 -27.097  1.00 30.74           C  
ATOM   3287 HD11 LEU B  13       3.937  -1.768 -28.103  1.00 30.74           H  
ATOM   3288 HD12 LEU B  13       2.437  -1.679 -27.142  1.00 30.74           H  
ATOM   3289 HD13 LEU B  13       3.946  -0.988 -26.506  1.00 30.74           H  
ATOM   3290  CD2 LEU B  13       3.230  -4.254 -27.260  1.00 30.74           C  
ATOM   3291 HD21 LEU B  13       2.158  -4.081 -27.362  1.00 30.74           H  
ATOM   3292 HD22 LEU B  13       3.379  -5.203 -26.744  1.00 30.74           H  
ATOM   3293 HD23 LEU B  13       3.701  -4.304 -28.241  1.00 30.74           H  
ATOM   3294  OXT LEU B  13       8.147  -3.951 -25.137  1.00 30.74           O  
TER    3295      LEU B  13                                                       
END   
