# Supplementary material for: An extended Tudor domain within Vreteno interconnects Gtsf1L and Ago3 for piRNA biogenesis in Bombyx mori
Source: EMBO J. 2023 Nov 20;42(24):e114072. doi: 10.15252/embj.2023114072 (PMC10711660; doi:10.15252/embj.2023114072)
Supplement: Supplementary file 4 — Dataset EV1 [file EMBJ-42-e114072-s007.zip › manuscript_pdb/BmVreteno_AF-eTD1_BmGtsf1L_82_101.pdb]

ATOM      1  N   VAL A   1       5.380 -19.643   8.633  1.00 57.93           N  
ATOM      2  H   VAL A   1       4.951 -19.375   9.507  1.00 57.93           H  
ATOM      3  H2  VAL A   1       5.542 -20.639   8.604  1.00 57.93           H  
ATOM      4  H3  VAL A   1       4.721 -19.467   7.889  1.00 57.93           H  
ATOM      5  CA  VAL A   1       6.647 -18.898   8.388  1.00 57.93           C  
ATOM      6  HA  VAL A   1       7.381 -19.157   9.152  1.00 57.93           H  
ATOM      7  C   VAL A   1       6.394 -17.389   8.473  1.00 57.93           C  
ATOM      8  CB  VAL A   1       7.197 -19.342   7.022  1.00 57.93           C  
ATOM      9  HB  VAL A   1       6.412 -19.248   6.271  1.00 57.93           H  
ATOM     10  O   VAL A   1       5.318 -16.968   8.071  1.00 57.93           O  
ATOM     11  CG1 VAL A   1       8.416 -18.551   6.537  1.00 57.93           C  
ATOM     12 HG11 VAL A   1       8.664 -18.873   5.526  1.00 57.93           H  
ATOM     13 HG12 VAL A   1       9.273 -18.760   7.176  1.00 57.93           H  
ATOM     14 HG13 VAL A   1       8.244 -17.474   6.538  1.00 57.93           H  
ATOM     15  CG2 VAL A   1       7.611 -20.814   7.155  1.00 57.93           C  
ATOM     16 HG21 VAL A   1       8.270 -20.963   8.010  1.00 57.93           H  
ATOM     17 HG22 VAL A   1       8.155 -21.130   6.265  1.00 57.93           H  
ATOM     18 HG23 VAL A   1       6.740 -21.466   7.230  1.00 57.93           H  
ATOM     19  N   GLU A   2       7.319 -16.562   8.984  1.00 78.09           N  
ATOM     20  H   GLU A   2       8.223 -16.911   9.271  1.00 78.09           H  
ATOM     21  CA  GLU A   2       7.120 -15.095   9.090  1.00 78.09           C  
ATOM     22  HA  GLU A   2       6.236 -14.905   9.700  1.00 78.09           H  
ATOM     23  C   GLU A   2       6.887 -14.466   7.709  1.00 78.09           C  
ATOM     24  CB  GLU A   2       8.320 -14.442   9.796  1.00 78.09           C  
ATOM     25  HB2 GLU A   2       8.475 -14.963  10.741  1.00 78.09           H  
ATOM     26  HB3 GLU A   2       9.208 -14.568   9.178  1.00 78.09           H  
ATOM     27  O   GLU A   2       7.563 -14.832   6.749  1.00 78.09           O  
ATOM     28  CG  GLU A   2       8.105 -12.944  10.090  1.00 78.09           C  
ATOM     29  HG2 GLU A   2       8.014 -12.410   9.144  1.00 78.09           H  
ATOM     30  HG3 GLU A   2       7.167 -12.832  10.634  1.00 78.09           H  
ATOM     31  CD  GLU A   2       9.249 -12.318  10.908  1.00 78.09           C  
ATOM     32  OE1 GLU A   2       9.096 -11.144  11.305  1.00 78.09           O  
ATOM     33  OE2 GLU A   2      10.255 -13.025  11.147  1.00 78.09           O  
ATOM     34  N   ILE A   3       5.891 -13.590   7.567  1.00 83.24           N  
ATOM     35  H   ILE A   3       5.450 -13.222   8.398  1.00 83.24           H  
ATOM     36  CA  ILE A   3       5.604 -12.906   6.300  1.00 83.24           C  
ATOM     37  HA  ILE A   3       5.783 -13.604   5.482  1.00 83.24           H  
ATOM     38  C   ILE A   3       6.563 -11.710   6.184  1.00 83.24           C  
ATOM     39  CB  ILE A   3       4.132 -12.450   6.216  1.00 83.24           C  
ATOM     40  HB  ILE A   3       3.985 -11.638   6.927  1.00 83.24           H  
ATOM     41  O   ILE A   3       6.633 -10.926   7.123  1.00 83.24           O  
ATOM     42  CG1 ILE A   3       3.133 -13.580   6.552  1.00 83.24           C  
ATOM     43 HG12 ILE A   3       3.246 -14.408   5.852  1.00 83.24           H  
ATOM     44 HG13 ILE A   3       3.339 -13.950   7.556  1.00 83.24           H  
ATOM     45  CG2 ILE A   3       3.845 -11.923   4.804  1.00 83.24           C  
ATOM     46 HG21 ILE A   3       3.907 -12.736   4.080  1.00 83.24           H  
ATOM     47 HG22 ILE A   3       4.573 -11.154   4.547  1.00 83.24           H  
ATOM     48 HG23 ILE A   3       2.852 -11.475   4.769  1.00 83.24           H  
ATOM     49  CD1 ILE A   3       1.681 -13.083   6.546  1.00 83.24           C  
ATOM     50 HD11 ILE A   3       1.089 -13.673   7.245  1.00 83.24           H  
ATOM     51 HD12 ILE A   3       1.638 -12.050   6.894  1.00 83.24           H  
ATOM     52 HD13 ILE A   3       1.258 -13.138   5.543  1.00 83.24           H  
ATOM     53  N   PRO A   4       7.306 -11.547   5.075  1.00 88.11           N  
ATOM     54  CA  PRO A   4       8.231 -10.431   4.923  1.00 88.11           C  
ATOM     55  HA  PRO A   4       8.935 -10.404   5.755  1.00 88.11           H  
ATOM     56  C   PRO A   4       7.456  -9.118   4.868  1.00 88.11           C  
ATOM     57  CB  PRO A   4       8.975 -10.701   3.612  1.00 88.11           C  
ATOM     58  HB2 PRO A   4       9.829 -11.350   3.806  1.00 88.11           H  
ATOM     59  HB3 PRO A   4       9.304  -9.785   3.122  1.00 88.11           H  
ATOM     60  O   PRO A   4       6.437  -9.035   4.189  1.00 88.11           O  
ATOM     61  CG  PRO A   4       7.933 -11.459   2.792  1.00 88.11           C  
ATOM     62  HG2 PRO A   4       7.217 -10.759   2.360  1.00 88.11           H  
ATOM     63  HG3 PRO A   4       8.385 -12.078   2.018  1.00 88.11           H  
ATOM     64  CD  PRO A   4       7.267 -12.323   3.852  1.00 88.11           C  
ATOM     65  HD2 PRO A   4       7.874 -13.216   3.998  1.00 88.11           H  
ATOM     66  HD3 PRO A   4       6.248 -12.570   3.555  1.00 88.11           H  
ATOM     67  N   GLU A   5       7.952  -8.077   5.523  1.00 91.35           N  
ATOM     68  H   GLU A   5       8.789  -8.199   6.076  1.00 91.35           H  
ATOM     69  CA  GLU A   5       7.332  -6.753   5.534  1.00 91.35           C  
ATOM     70  HA  GLU A   5       6.336  -6.811   5.096  1.00 91.35           H  
ATOM     71  C   GLU A   5       8.091  -5.762   4.655  1.00 91.35           C  
ATOM     72  CB  GLU A   5       7.161  -6.257   6.980  1.00 91.35           C  
ATOM     73  HB2 GLU A   5       6.850  -5.212   6.963  1.00 91.35           H  
ATOM     74  HB3 GLU A   5       8.122  -6.307   7.492  1.00 91.35           H  
ATOM     75  O   GLU A   5       9.306  -5.858   4.478  1.00 91.35           O  
ATOM     76  CG  GLU A   5       6.118  -7.071   7.774  1.00 91.35           C  
ATOM     77  HG2 GLU A   5       6.488  -8.088   7.906  1.00 91.35           H  
ATOM     78  HG3 GLU A   5       6.007  -6.623   8.761  1.00 91.35           H  
ATOM     79  CD  GLU A   5       4.749  -7.102   7.074  1.00 91.35           C  
ATOM     80  OE1 GLU A   5       4.130  -8.183   6.946  1.00 91.35           O  
ATOM     81  OE2 GLU A   5       4.369  -6.085   6.455  1.00 91.35           O  
ATOM     82  N   VAL A   6       7.360  -4.802   4.089  1.00 95.62           N  
ATOM     83  H   VAL A   6       6.382  -4.732   4.334  1.00 95.62           H  
ATOM     84  CA  VAL A   6       7.955  -3.714   3.311  1.00 95.62           C  
ATOM     85  HA  VAL A   6       8.701  -4.131   2.635  1.00 95.62           H  
ATOM     86  C   VAL A   6       8.619  -2.733   4.285  1.00 95.62           C  
ATOM     87  CB  VAL A   6       6.887  -3.012   2.451  1.00 95.62           C  
ATOM     88  HB  VAL A   6       6.088  -2.652   3.099  1.00 95.62           H  
ATOM     89  O   VAL A   6       7.936  -2.222   5.175  1.00 95.62           O  
ATOM     90  CG1 VAL A   6       7.454  -1.823   1.670  1.00 95.62           C  
ATOM     91 HG11 VAL A   6       6.648  -1.349   1.110  1.00 95.62           H  
ATOM     92 HG12 VAL A   6       8.225  -2.162   0.979  1.00 95.62           H  
ATOM     93 HG13 VAL A   6       7.872  -1.079   2.349  1.00 95.62           H  
ATOM     94  CG2 VAL A   6       6.282  -3.978   1.422  1.00 95.62           C  
ATOM     95 HG21 VAL A   6       7.058  -4.355   0.756  1.00 95.62           H  
ATOM     96 HG22 VAL A   6       5.521  -3.463   0.836  1.00 95.62           H  
ATOM     97 HG23 VAL A   6       5.798  -4.814   1.928  1.00 95.62           H  
ATOM     98  N   PRO A   7       9.915  -2.409   4.130  1.00 94.60           N  
ATOM     99  CA  PRO A   7      10.534  -1.324   4.883  1.00 94.60           C  
ATOM    100  HA  PRO A   7      10.411  -1.525   5.947  1.00 94.60           H  
ATOM    101  C   PRO A   7       9.885   0.017   4.523  1.00 94.60           C  
ATOM    102  CB  PRO A   7      12.026  -1.359   4.533  1.00 94.60           C  
ATOM    103  HB2 PRO A   7      12.647  -1.147   5.404  1.00 94.60           H  
ATOM    104  HB3 PRO A   7      12.247  -0.656   3.730  1.00 94.60           H  
ATOM    105  O   PRO A   7       9.821   0.396   3.350  1.00 94.60           O  
ATOM    106  CG  PRO A   7      12.243  -2.782   4.022  1.00 94.60           C  
ATOM    107  HG2 PRO A   7      12.396  -3.456   4.865  1.00 94.60           H  
ATOM    108  HG3 PRO A   7      13.078  -2.842   3.323  1.00 94.60           H  
ATOM    109  CD  PRO A   7      10.916  -3.108   3.345  1.00 94.60           C  
ATOM    110  HD2 PRO A   7      10.912  -2.721   2.326  1.00 94.60           H  
ATOM    111  HD3 PRO A   7      10.760  -4.187   3.341  1.00 94.60           H  
ATOM    112  N   ARG A   8       9.404   0.741   5.535  1.00 97.06           N  
ATOM    113  H   ARG A   8       9.512   0.380   6.472  1.00 97.06           H  
ATOM    114  CA  ARG A   8       8.641   1.987   5.379  1.00 97.06           C  
ATOM    115  HA  ARG A   8       8.767   2.358   4.362  1.00 97.06           H  
ATOM    116  C   ARG A   8       9.152   3.063   6.340  1.00 97.06           C  
ATOM    117  CB  ARG A   8       7.154   1.697   5.613  1.00 97.06           C  
ATOM    118  HB2 ARG A   8       6.611   2.639   5.690  1.00 97.06           H  
ATOM    119  HB3 ARG A   8       7.051   1.152   6.552  1.00 97.06           H  
ATOM    120  O   ARG A   8       9.630   2.719   7.422  1.00 97.06           O  
ATOM    121  CG  ARG A   8       6.543   0.860   4.486  1.00 97.06           C  
ATOM    122  HG2 ARG A   8       7.067  -0.093   4.411  1.00 97.06           H  
ATOM    123  HG3 ARG A   8       6.675   1.383   3.539  1.00 97.06           H  
ATOM    124  CD  ARG A   8       5.058   0.573   4.737  1.00 97.06           C  
ATOM    125  HD2 ARG A   8       4.954   0.103   5.715  1.00 97.06           H  
ATOM    126  HD3 ARG A   8       4.499   1.509   4.750  1.00 97.06           H  
ATOM    127  NE  ARG A   8       4.501  -0.336   3.717  1.00 97.06           N  
ATOM    128  HE  ARG A   8       4.289  -1.284   3.992  1.00 97.06           H  
ATOM    129  NH1 ARG A   8       4.493   1.140   1.973  1.00 97.06           N  
ATOM    130 HH11 ARG A   8       4.216   1.362   1.027  1.00 97.06           H  
ATOM    131 HH12 ARG A   8       4.828   1.886   2.564  1.00 97.06           H  
ATOM    132  NH2 ARG A   8       3.718  -0.912   1.657  1.00 97.06           N  
ATOM    133 HH21 ARG A   8       3.549  -0.661   0.694  1.00 97.06           H  
ATOM    134 HH22 ARG A   8       3.436  -1.818   2.001  1.00 97.06           H  
ATOM    135  CZ  ARG A   8       4.239  -0.035   2.460  1.00 97.06           C  
ATOM    136  N   PRO A   9       9.076   4.351   5.969  1.00 96.55           N  
ATOM    137  CA  PRO A   9       9.622   5.423   6.788  1.00 96.55           C  
ATOM    138  HA  PRO A   9      10.641   5.170   7.081  1.00 96.55           H  
ATOM    139  C   PRO A   9       8.799   5.651   8.061  1.00 96.55           C  
ATOM    140  CB  PRO A   9       9.660   6.654   5.878  1.00 96.55           C  
ATOM    141  HB2 PRO A   9      10.623   6.691   5.368  1.00 96.55           H  
ATOM    142  HB3 PRO A   9       9.489   7.580   6.427  1.00 96.55           H  
ATOM    143  O   PRO A   9       7.589   5.411   8.094  1.00 96.55           O  
ATOM    144  CG  PRO A   9       8.559   6.398   4.848  1.00 96.55           C  
ATOM    145  HG2 PRO A   9       8.792   6.861   3.889  1.00 96.55           H  
ATOM    146  HG3 PRO A   9       7.609   6.778   5.222  1.00 96.55           H  
ATOM    147  CD  PRO A   9       8.509   4.876   4.733  1.00 96.55           C  
ATOM    148  HD2 PRO A   9       7.479   4.547   4.594  1.00 96.55           H  
ATOM    149  HD3 PRO A   9       9.124   4.553   3.893  1.00 96.55           H  
ATOM    150  N   GLU A  10       9.465   6.167   9.095  1.00 96.51           N  
ATOM    151  H   GLU A  10      10.463   6.298   9.019  1.00 96.51           H  
ATOM    152  CA  GLU A  10       8.807   6.657  10.307  1.00 96.51           C  
ATOM    153  HA  GLU A  10       8.255   5.838  10.769  1.00 96.51           H  
ATOM    154  C   GLU A  10       7.817   7.783  10.007  1.00 96.51           C  
ATOM    155  CB  GLU A  10       9.822   7.199  11.320  1.00 96.51           C  
ATOM    156  HB2 GLU A  10       9.274   7.750  12.084  1.00 96.51           H  
ATOM    157  HB3 GLU A  10      10.497   7.892  10.819  1.00 96.51           H  
ATOM    158  O   GLU A  10       8.002   8.603   9.102  1.00 96.51           O  
ATOM    159  CG  GLU A  10      10.633   6.107  12.018  1.00 96.51           C  
ATOM    160  HG2 GLU A  10      11.210   5.563  11.270  1.00 96.51           H  
ATOM    161  HG3 GLU A  10       9.939   5.416  12.495  1.00 96.51           H  
ATOM    162  CD  GLU A  10      11.579   6.688  13.085  1.00 96.51           C  
ATOM    163  OE1 GLU A  10      12.532   5.970  13.457  1.00 96.51           O  
ATOM    164  OE2 GLU A  10      11.352   7.830  13.554  1.00 96.51           O  
ATOM    165  N   ILE A  11       6.797   7.861  10.851  1.00 96.86           N  
ATOM    166  H   ILE A  11       6.757   7.194  11.608  1.00 96.86           H  
ATOM    167  CA  ILE A  11       5.768   8.883  10.800  1.00 96.86           C  
ATOM    168  HA  ILE A  11       5.756   9.324   9.803  1.00 96.86           H  
ATOM    169  C   ILE A  11       6.108   9.968  11.809  1.00 96.86           C  
ATOM    170  CB  ILE A  11       4.385   8.266  11.058  1.00 96.86           C  
ATOM    171  HB  ILE A  11       4.350   7.853  12.066  1.00 96.86           H  
ATOM    172  O   ILE A  11       6.414   9.680  12.965  1.00 96.86           O  
ATOM    173  CG1 ILE A  11       4.064   7.154  10.036  1.00 96.86           C  
ATOM    174 HG12 ILE A  11       4.538   7.384   9.082  1.00 96.86           H  
ATOM    175 HG13 ILE A  11       2.989   7.128   9.858  1.00 96.86           H  
ATOM    176  CG2 ILE A  11       3.308   9.353  10.953  1.00 96.86           C  
ATOM    177 HG21 ILE A  11       2.330   8.888  11.080  1.00 96.86           H  
ATOM    178 HG22 ILE A  11       3.343   9.836   9.977  1.00 96.86           H  
ATOM    179 HG23 ILE A  11       3.429  10.095  11.743  1.00 96.86           H  
ATOM    180  CD1 ILE A  11       4.479   5.750  10.495  1.00 96.86           C  
ATOM    181 HD11 ILE A  11       4.140   5.570  11.516  1.00 96.86           H  
ATOM    182 HD12 ILE A  11       4.011   5.011   9.845  1.00 96.86           H  
ATOM    183 HD13 ILE A  11       5.560   5.621  10.443  1.00 96.86           H  
ATOM    184  N   LYS A  12       6.019  11.228  11.385  1.00 97.29           N  
ATOM    185  H   LYS A  12       5.707  11.378  10.436  1.00 97.29           H  
ATOM    186  CA  LYS A  12       6.186  12.390  12.264  1.00 97.29           C  
ATOM    187  HA  LYS A  12       6.754  12.096  13.147  1.00 97.29           H  
ATOM    188  C   LYS A  12       4.829  12.875  12.750  1.00 97.29           C  
ATOM    189  CB  LYS A  12       6.962  13.499  11.548  1.00 97.29           C  
ATOM    190  HB2 LYS A  12       7.012  14.370  12.202  1.00 97.29           H  
ATOM    191  HB3 LYS A  12       6.436  13.777  10.634  1.00 97.29           H  
ATOM    192  O   LYS A  12       3.893  12.994  11.958  1.00 97.29           O  
ATOM    193  CG  LYS A  12       8.386  13.047  11.203  1.00 97.29           C  
ATOM    194  HG2 LYS A  12       8.905  12.756  12.116  1.00 97.29           H  
ATOM    195  HG3 LYS A  12       8.348  12.189  10.531  1.00 97.29           H  
ATOM    196  CD  LYS A  12       9.165  14.172  10.522  1.00 97.29           C  
ATOM    197  HD2 LYS A  12       9.237  15.023  11.199  1.00 97.29           H  
ATOM    198  HD3 LYS A  12       8.644  14.468   9.611  1.00 97.29           H  
ATOM    199  CE  LYS A  12      10.561  13.647  10.183  1.00 97.29           C  
ATOM    200  HE2 LYS A  12      11.053  13.347  11.108  1.00 97.29           H  
ATOM    201  HE3 LYS A  12      10.453  12.754   9.567  1.00 97.29           H  
ATOM    202  NZ  LYS A  12      11.365  14.668   9.473  1.00 97.29           N  
ATOM    203  HZ1 LYS A  12      11.473  15.487  10.053  1.00 97.29           H  
ATOM    204  HZ2 LYS A  12      12.278  14.290   9.261  1.00 97.29           H  
ATOM    205  HZ3 LYS A  12      10.910  14.922   8.608  1.00 97.29           H  
ATOM    206  N   ASN A  13       4.733  13.200  14.031  1.00 98.27           N  
ATOM    207  H   ASN A  13       5.542  13.093  14.626  1.00 98.27           H  
ATOM    208  CA  ASN A  13       3.528  13.786  14.598  1.00 98.27           C  
ATOM    209  HA  ASN A  13       2.690  13.133  14.354  1.00 98.27           H  
ATOM    210  C   ASN A  13       3.245  15.167  13.995  1.00 98.27           C  
ATOM    211  CB  ASN A  13       3.690  13.851  16.120  1.00 98.27           C  
ATOM    212  HB2 ASN A  13       4.390  14.643  16.385  1.00 98.27           H  
ATOM    213  HB3 ASN A  13       4.116  12.907  16.458  1.00 98.27           H  
ATOM    214  O   ASN A  13       4.169  15.909  13.656  1.00 98.27           O  
ATOM    215  CG  ASN A  13       2.387  14.062  16.865  1.00 98.27           C  
ATOM    216  ND2 ASN A  13       2.445  14.256  18.156  1.00 98.27           N  
ATOM    217 HD21 ASN A  13       1.574  14.165  18.661  1.00 98.27           H  
ATOM    218 HD22 ASN A  13       3.315  14.018  18.611  1.00 98.27           H  
ATOM    219  OD1 ASN A  13       1.300  14.045  16.306  1.00 98.27           O  
ATOM    220  N   LYS A  14       1.960  15.518  13.886  1.00 98.34           N  
ATOM    221  H   LYS A  14       1.271  14.830  14.154  1.00 98.34           H  
ATOM    222  CA  LYS A  14       1.471  16.785  13.320  1.00 98.34           C  
ATOM    223  HA  LYS A  14       0.394  16.686  13.182  1.00 98.34           H  
ATOM    224  C   LYS A  14       2.027  17.058  11.916  1.00 98.34           C  
ATOM    225  CB  LYS A  14       1.728  17.945  14.298  1.00 98.34           C  
ATOM    226  HB2 LYS A  14       2.803  18.095  14.395  1.00 98.34           H  
ATOM    227  HB3 LYS A  14       1.297  18.856  13.882  1.00 98.34           H  
ATOM    228  O   LYS A  14       2.302  18.206  11.566  1.00 98.34           O  
ATOM    229  CG  LYS A  14       1.122  17.713  15.687  1.00 98.34           C  
ATOM    230  HG2 LYS A  14       1.521  16.797  16.121  1.00 98.34           H  
ATOM    231  HG3 LYS A  14       0.039  17.627  15.599  1.00 98.34           H  
ATOM    232  CD  LYS A  14       1.466  18.877  16.618  1.00 98.34           C  
ATOM    233  HD2 LYS A  14       1.046  19.800  16.218  1.00 98.34           H  
ATOM    234  HD3 LYS A  14       2.550  18.969  16.684  1.00 98.34           H  
ATOM    235  CE  LYS A  14       0.884  18.588  18.003  1.00 98.34           C  
ATOM    236  HE2 LYS A  14      -0.201  18.521  17.922  1.00 98.34           H  
ATOM    237  HE3 LYS A  14       1.252  17.615  18.330  1.00 98.34           H  
ATOM    238  NZ  LYS A  14       1.274  19.630  18.982  1.00 98.34           N  
ATOM    239  HZ1 LYS A  14       0.937  20.537  18.692  1.00 98.34           H  
ATOM    240  HZ2 LYS A  14       0.897  19.407  19.891  1.00 98.34           H  
ATOM    241  HZ3 LYS A  14       2.281  19.659  19.063  1.00 98.34           H  
ATOM    242  N   SER A  15       2.227  16.009  11.121  1.00 98.12           N  
ATOM    243  H   SER A  15       1.882  15.110  11.428  1.00 98.12           H  
ATOM    244  CA  SER A  15       2.748  16.122   9.758  1.00 98.12           C  
ATOM    245  HA  SER A  15       3.334  17.039   9.692  1.00 98.12           H  
ATOM    246  C   SER A  15       1.621  16.241   8.734  1.00 98.12           C  
ATOM    247  CB  SER A  15       3.707  14.977   9.428  1.00 98.12           C  
ATOM    248  HB2 SER A  15       4.081  15.108   8.413  1.00 98.12           H  
ATOM    249  HB3 SER A  15       4.551  15.009  10.116  1.00 98.12           H  
ATOM    250  O   SER A  15       0.501  15.789   8.965  1.00 98.12           O  
ATOM    251  OG  SER A  15       3.082  13.718   9.521  1.00 98.12           O  
ATOM    252  HG  SER A  15       3.207  13.383  10.412  1.00 98.12           H  
ATOM    253  N   ARG A  16       1.923  16.876   7.595  1.00 98.69           N  
ATOM    254  H   ARG A  16       2.875  17.183   7.461  1.00 98.69           H  
ATOM    255  CA  ARG A  16       1.041  16.896   6.423  1.00 98.69           C  
ATOM    256  HA  ARG A  16       0.001  16.841   6.747  1.00 98.69           H  
ATOM    257  C   ARG A  16       1.319  15.663   5.573  1.00 98.69           C  
ATOM    258  CB  ARG A  16       1.223  18.181   5.602  1.00 98.69           C  
ATOM    259  HB2 ARG A  16       0.673  18.076   4.667  1.00 98.69           H  
ATOM    260  HB3 ARG A  16       2.280  18.315   5.369  1.00 98.69           H  
ATOM    261  O   ARG A  16       2.463  15.442   5.164  1.00 98.69           O  
ATOM    262  CG  ARG A  16       0.687  19.415   6.335  1.00 98.69           C  
ATOM    263  HG2 ARG A  16      -0.399  19.335   6.392  1.00 98.69           H  
ATOM    264  HG3 ARG A  16       1.103  19.455   7.341  1.00 98.69           H  
ATOM    265  CD  ARG A  16       1.029  20.722   5.616  1.00 98.69           C  
ATOM    266  HD2 ARG A  16       2.089  20.723   5.363  1.00 98.69           H  
ATOM    267  HD3 ARG A  16       0.848  21.556   6.294  1.00 98.69           H  
ATOM    268  NE  ARG A  16       0.237  20.896   4.388  1.00 98.69           N  
ATOM    269  HE  ARG A  16       0.444  20.292   3.605  1.00 98.69           H  
ATOM    270  NH1 ARG A  16      -1.510  22.152   5.182  1.00 98.69           N  
ATOM    271 HH11 ARG A  16      -1.190  21.973   6.123  1.00 98.69           H  
ATOM    272 HH12 ARG A  16      -2.394  22.604   4.994  1.00 98.69           H  
ATOM    273  NH2 ARG A  16      -1.384  21.710   3.019  1.00 98.69           N  
ATOM    274 HH21 ARG A  16      -1.094  21.032   2.328  1.00 98.69           H  
ATOM    275 HH22 ARG A  16      -2.303  22.093   2.851  1.00 98.69           H  
ATOM    276  CZ  ARG A  16      -0.874  21.580   4.201  1.00 98.69           C  
ATOM    277  N   VAL A  17       0.282  14.885   5.310  1.00 98.84           N  
ATOM    278  H   VAL A  17      -0.629  15.168   5.642  1.00 98.84           H  
ATOM    279  CA  VAL A  17       0.350  13.639   4.545  1.00 98.84           C  
ATOM    280  HA  VAL A  17       1.298  13.603   4.009  1.00 98.84           H  
ATOM    281  C   VAL A  17      -0.750  13.595   3.491  1.00 98.84           C  
ATOM    282  CB  VAL A  17       0.288  12.400   5.458  1.00 98.84           C  
ATOM    283  HB  VAL A  17       0.406  11.527   4.817  1.00 98.84           H  
ATOM    284  O   VAL A  17      -1.746  14.301   3.601  1.00 98.84           O  
ATOM    285  CG1 VAL A  17       1.441  12.374   6.470  1.00 98.84           C  
ATOM    286 HG11 VAL A  17       1.326  13.174   7.201  1.00 98.84           H  
ATOM    287 HG12 VAL A  17       1.444  11.419   6.994  1.00 98.84           H  
ATOM    288 HG13 VAL A  17       2.392  12.492   5.949  1.00 98.84           H  
ATOM    289  CG2 VAL A  17      -1.038  12.266   6.216  1.00 98.84           C  
ATOM    290 HG21 VAL A  17      -1.024  11.359   6.819  1.00 98.84           H  
ATOM    291 HG22 VAL A  17      -1.199  13.130   6.861  1.00 98.84           H  
ATOM    292 HG23 VAL A  17      -1.867  12.187   5.512  1.00 98.84           H  
ATOM    293  N   ILE A  18      -0.563  12.763   2.477  1.00 98.79           N  
ATOM    294  H   ILE A  18       0.298  12.235   2.457  1.00 98.79           H  
ATOM    295  CA  ILE A  18      -1.580  12.378   1.503  1.00 98.79           C  
ATOM    296  HA  ILE A  18      -2.432  13.056   1.563  1.00 98.79           H  
ATOM    297  C   ILE A  18      -2.056  10.971   1.856  1.00 98.79           C  
ATOM    298  CB  ILE A  18      -1.003  12.435   0.073  1.00 98.79           C  
ATOM    299  HB  ILE A  18      -0.184  11.719   0.008  1.00 98.79           H  
ATOM    300  O   ILE A  18      -1.218  10.104   2.136  1.00 98.79           O  
ATOM    301  CG1 ILE A  18      -0.419  13.810  -0.314  1.00 98.79           C  
ATOM    302 HG12 ILE A  18      -0.040  13.753  -1.334  1.00 98.79           H  
ATOM    303 HG13 ILE A  18       0.433  14.017   0.334  1.00 98.79           H  
ATOM    304  CG2 ILE A  18      -2.059  12.010  -0.947  1.00 98.79           C  
ATOM    305 HG21 ILE A  18      -2.266  10.943  -0.864  1.00 98.79           H  
ATOM    306 HG22 ILE A  18      -2.981  12.564  -0.774  1.00 98.79           H  
ATOM    307 HG23 ILE A  18      -1.720  12.205  -1.965  1.00 98.79           H  
ATOM    308  CD1 ILE A  18      -1.395  14.988  -0.228  1.00 98.79           C  
ATOM    309 HD11 ILE A  18      -2.288  14.800  -0.823  1.00 98.79           H  
ATOM    310 HD12 ILE A  18      -1.667  15.150   0.815  1.00 98.79           H  
ATOM    311 HD13 ILE A  18      -0.906  15.888  -0.601  1.00 98.79           H  
ATOM    312  N   LEU A  19      -3.369  10.738   1.837  1.00 98.79           N  
ATOM    313  H   LEU A  19      -3.995  11.490   1.585  1.00 98.79           H  
ATOM    314  CA  LEU A  19      -3.914   9.387   1.961  1.00 98.79           C  
ATOM    315  HA  LEU A  19      -3.381   8.880   2.765  1.00 98.79           H  
ATOM    316  C   LEU A  19      -3.681   8.607   0.664  1.00 98.79           C  
ATOM    317  CB  LEU A  19      -5.408   9.443   2.320  1.00 98.79           C  
ATOM    318  HB2 LEU A  19      -5.937   9.980   1.533  1.00 98.79           H  
ATOM    319  HB3 LEU A  19      -5.523   9.992   3.255  1.00 98.79           H  
ATOM    320  O   LEU A  19      -4.115   9.039  -0.400  1.00 98.79           O  
ATOM    321  CG  LEU A  19      -6.031   8.043   2.479  1.00 98.79           C  
ATOM    322  HG  LEU A  19      -5.816   7.439   1.597  1.00 98.79           H  
ATOM    323  CD1 LEU A  19      -5.479   7.330   3.711  1.00 98.79           C  
ATOM    324 HD11 LEU A  19      -4.402   7.186   3.631  1.00 98.79           H  
ATOM    325 HD12 LEU A  19      -5.929   6.338   3.763  1.00 98.79           H  
ATOM    326 HD13 LEU A  19      -5.713   7.890   4.617  1.00 98.79           H  
ATOM    327  CD2 LEU A  19      -7.547   8.111   2.618  1.00 98.79           C  
ATOM    328 HD21 LEU A  19      -7.956   8.654   1.766  1.00 98.79           H  
ATOM    329 HD22 LEU A  19      -7.828   8.598   3.551  1.00 98.79           H  
ATOM    330 HD23 LEU A  19      -7.957   7.101   2.609  1.00 98.79           H  
ATOM    331  N   VAL A  20      -3.029   7.451   0.768  1.00 97.83           N  
ATOM    332  H   VAL A  20      -2.749   7.131   1.684  1.00 97.83           H  
ATOM    333  CA  VAL A  20      -2.769   6.558  -0.370  1.00 97.83           C  
ATOM    334  HA  VAL A  20      -2.832   7.124  -1.299  1.00 97.83           H  
ATOM    335  C   VAL A  20      -3.836   5.473  -0.438  1.00 97.83           C  
ATOM    336  CB  VAL A  20      -1.356   5.952  -0.279  1.00 97.83           C  
ATOM    337  HB  VAL A  20      -1.272   5.339   0.618  1.00 97.83           H  
ATOM    338  O   VAL A  20      -4.496   5.316  -1.461  1.00 97.83           O  
ATOM    339  CG1 VAL A  20      -1.046   5.074  -1.492  1.00 97.83           C  
ATOM    340 HG11 VAL A  20      -0.009   4.741  -1.448  1.00 97.83           H  
ATOM    341 HG12 VAL A  20      -1.696   4.199  -1.491  1.00 97.83           H  
ATOM    342 HG13 VAL A  20      -1.204   5.635  -2.413  1.00 97.83           H  
ATOM    343  CG2 VAL A  20      -0.291   7.054  -0.207  1.00 97.83           C  
ATOM    344 HG21 VAL A  20      -0.372   7.686  -1.092  1.00 97.83           H  
ATOM    345 HG22 VAL A  20      -0.438   7.663   0.685  1.00 97.83           H  
ATOM    346 HG23 VAL A  20       0.701   6.604  -0.157  1.00 97.83           H  
ATOM    347  N   ASP A  21      -4.040   4.752   0.666  1.00 94.66           N  
ATOM    348  H   ASP A  21      -3.496   4.947   1.494  1.00 94.66           H  
ATOM    349  CA  ASP A  21      -5.060   3.711   0.767  1.00 94.66           C  
ATOM    350  HA  ASP A  21      -5.937   4.040   0.210  1.00 94.66           H  
ATOM    351  C   ASP A  21      -5.487   3.487   2.227  1.00 94.66           C  
ATOM    352  CB  ASP A  21      -4.544   2.413   0.128  1.00 94.66           C  
ATOM    353  HB2 ASP A  21      -4.076   2.630  -0.832  1.00 94.66           H  
ATOM    354  HB3 ASP A  21      -3.799   1.955   0.778  1.00 94.66           H  
ATOM    355  O   ASP A  21      -4.716   3.751   3.151  1.00 94.66           O  
ATOM    356  CG  ASP A  21      -5.708   1.456  -0.112  1.00 94.66           C  
ATOM    357  OD1 ASP A  21      -6.619   1.833  -0.894  1.00 94.66           O  
ATOM    358  OD2 ASP A  21      -5.747   0.413   0.569  1.00 94.66           O  
ATOM    359  N   ALA A  22      -6.723   3.037   2.446  1.00 95.15           N  
ATOM    360  H   ALA A  22      -7.273   2.767   1.643  1.00 95.15           H  
ATOM    361  CA  ALA A  22      -7.270   2.755   3.778  1.00 95.15           C  
ATOM    362  HA  ALA A  22      -6.485   2.301   4.382  1.00 95.15           H  
ATOM    363  C   ALA A  22      -8.414   1.731   3.731  1.00 95.15           C  
ATOM    364  CB  ALA A  22      -7.706   4.067   4.454  1.00 95.15           C  
ATOM    365  HB1 ALA A  22      -8.208   3.857   5.399  1.00 95.15           H  
ATOM    366  HB2 ALA A  22      -6.826   4.671   4.678  1.00 95.15           H  
ATOM    367  HB3 ALA A  22      -8.383   4.624   3.807  1.00 95.15           H  
ATOM    368  O   ALA A  22      -9.457   1.938   4.345  1.00 95.15           O  
ATOM    369  N   THR A  23      -8.263   0.625   2.997  1.00 89.19           N  
ATOM    370  H   THR A  23      -7.414   0.468   2.474  1.00 89.19           H  
ATOM    371  CA  THR A  23      -9.322  -0.406   2.929  1.00 89.19           C  
ATOM    372  HA  THR A  23     -10.272   0.092   2.733  1.00 89.19           H  
ATOM    373  C   THR A  23      -9.523  -1.190   4.233  1.00 89.19           C  
ATOM    374  CB  THR A  23      -9.077  -1.392   1.782  1.00 89.19           C  
ATOM    375  HB  THR A  23      -9.861  -2.150   1.791  1.00 89.19           H  
ATOM    376  O   THR A  23     -10.450  -1.987   4.326  1.00 89.19           O  
ATOM    377  CG2 THR A  23      -9.112  -0.701   0.419  1.00 89.19           C  
ATOM    378 HG21 THR A  23      -8.318   0.043   0.350  1.00 89.19           H  
ATOM    379 HG22 THR A  23     -10.078  -0.218   0.274  1.00 89.19           H  
ATOM    380 HG23 THR A  23      -8.961  -1.444  -0.364  1.00 89.19           H  
ATOM    381  OG1 THR A  23      -7.832  -2.033   1.939  1.00 89.19           O  
ATOM    382  HG1 THR A  23      -7.854  -2.516   2.768  1.00 89.19           H  
ATOM    383  N   ASP A  24      -8.661  -0.984   5.228  1.00 91.74           N  
ATOM    384  H   ASP A  24      -7.921  -0.314   5.075  1.00 91.74           H  
ATOM    385  CA  ASP A  24      -8.738  -1.539   6.580  1.00 91.74           C  
ATOM    386  HA  ASP A  24      -9.776  -1.742   6.843  1.00 91.74           H  
ATOM    387  C   ASP A  24      -8.176  -0.490   7.555  1.00 91.74           C  
ATOM    388  CB  ASP A  24      -7.960  -2.867   6.599  1.00 91.74           C  
ATOM    389  HB2 ASP A  24      -8.441  -3.551   5.900  1.00 91.74           H  
ATOM    390  HB3 ASP A  24      -6.953  -2.681   6.227  1.00 91.74           H  
ATOM    391  O   ASP A  24      -7.132   0.115   7.293  1.00 91.74           O  
ATOM    392  CG  ASP A  24      -7.846  -3.574   7.955  1.00 91.74           C  
ATOM    393  OD1 ASP A  24      -8.130  -2.945   8.998  1.00 91.74           O  
ATOM    394  OD2 ASP A  24      -7.383  -4.733   7.936  1.00 91.74           O  
ATOM    395  N   VAL A  25      -8.851  -0.265   8.686  1.00 95.47           N  
ATOM    396  H   VAL A  25      -9.592  -0.909   8.921  1.00 95.47           H  
ATOM    397  CA  VAL A  25      -8.423   0.709   9.705  1.00 95.47           C  
ATOM    398  HA  VAL A  25      -8.291   1.673   9.214  1.00 95.47           H  
ATOM    399  C   VAL A  25      -7.074   0.354  10.336  1.00 95.47           C  
ATOM    400  CB  VAL A  25      -9.483   0.884  10.807  1.00 95.47           C  
ATOM    401  HB  VAL A  25      -9.125   1.645  11.501  1.00 95.47           H  
ATOM    402  O   VAL A  25      -6.377   1.246  10.816  1.00 95.47           O  
ATOM    403  CG1 VAL A  25     -10.814   1.374  10.229  1.00 95.47           C  
ATOM    404 HG11 VAL A  25     -11.268   0.591   9.621  1.00 95.47           H  
ATOM    405 HG12 VAL A  25     -11.495   1.622  11.043  1.00 95.47           H  
ATOM    406 HG13 VAL A  25     -10.650   2.261   9.617  1.00 95.47           H  
ATOM    407  CG2 VAL A  25      -9.739  -0.396  11.605  1.00 95.47           C  
ATOM    408 HG21 VAL A  25     -10.478  -0.182  12.376  1.00 95.47           H  
ATOM    409 HG22 VAL A  25     -10.113  -1.196  10.965  1.00 95.47           H  
ATOM    410 HG23 VAL A  25      -8.828  -0.725  12.106  1.00 95.47           H  
ATOM    411  N   GLN A  26      -6.671  -0.918  10.300  1.00 93.53           N  
ATOM    412  H   GLN A  26      -7.300  -1.603   9.904  1.00 93.53           H  
ATOM    413  CA  GLN A  26      -5.361  -1.391  10.751  1.00 93.53           C  
ATOM    414  HA  GLN A  26      -5.018  -0.759  11.570  1.00 93.53           H  
ATOM    415  C   GLN A  26      -4.296  -1.336   9.649  1.00 93.53           C  
ATOM    416  CB  GLN A  26      -5.469  -2.830  11.273  1.00 93.53           C  
ATOM    417  HB2 GLN A  26      -5.766  -3.491  10.459  1.00 93.53           H  
ATOM    418  HB3 GLN A  26      -4.486  -3.140  11.627  1.00 93.53           H  
ATOM    419  O   GLN A  26      -3.115  -1.543   9.930  1.00 93.53           O  
ATOM    420  CG  GLN A  26      -6.470  -2.973  12.426  1.00 93.53           C  
ATOM    421  HG2 GLN A  26      -7.473  -2.756  12.058  1.00 93.53           H  
ATOM    422  HG3 GLN A  26      -6.225  -2.260  13.213  1.00 93.53           H  
ATOM    423  CD  GLN A  26      -6.482  -4.373  13.028  1.00 93.53           C  
ATOM    424  NE2 GLN A  26      -7.485  -4.690  13.815  1.00 93.53           N  
ATOM    425 HE21 GLN A  26      -7.513  -5.651  14.123  1.00 93.53           H  
ATOM    426 HE22 GLN A  26      -8.263  -4.052  13.906  1.00 93.53           H  
ATOM    427  OE1 GLN A  26      -5.602  -5.201  12.842  1.00 93.53           O  
ATOM    428  N   ARG A  27      -4.675  -1.079   8.392  1.00 94.01           N  
ATOM    429  H   ARG A  27      -5.655  -0.893   8.229  1.00 94.01           H  
ATOM    430  CA  ARG A  27      -3.771  -1.001   7.234  1.00 94.01           C  
ATOM    431  HA  ARG A  27      -2.742  -0.896   7.579  1.00 94.01           H  
ATOM    432  C   ARG A  27      -4.034   0.256   6.419  1.00 94.01           C  
ATOM    433  CB  ARG A  27      -3.840  -2.269   6.375  1.00 94.01           C  
ATOM    434  HB2 ARG A  27      -4.856  -2.406   6.005  1.00 94.01           H  
ATOM    435  HB3 ARG A  27      -3.194  -2.109   5.512  1.00 94.01           H  
ATOM    436  O   ARG A  27      -4.434   0.195   5.259  1.00 94.01           O  
ATOM    437  CG  ARG A  27      -3.378  -3.544   7.092  1.00 94.01           C  
ATOM    438  HG2 ARG A  27      -2.368  -3.401   7.477  1.00 94.01           H  
ATOM    439  HG3 ARG A  27      -4.047  -3.754   7.927  1.00 94.01           H  
ATOM    440  CD  ARG A  27      -3.404  -4.744   6.131  1.00 94.01           C  
ATOM    441  HD2 ARG A  27      -4.432  -4.890   5.800  1.00 94.01           H  
ATOM    442  HD3 ARG A  27      -3.110  -5.642   6.675  1.00 94.01           H  
ATOM    443  NE  ARG A  27      -2.533  -4.551   4.943  1.00 94.01           N  
ATOM    444  HE  ARG A  27      -2.989  -4.213   4.108  1.00 94.01           H  
ATOM    445  NH1 ARG A  27      -0.519  -5.117   5.890  1.00 94.01           N  
ATOM    446 HH11 ARG A  27      -0.993  -5.282   6.766  1.00 94.01           H  
ATOM    447 HH12 ARG A  27       0.486  -5.183   5.823  1.00 94.01           H  
ATOM    448  NH2 ARG A  27      -0.564  -4.459   3.769  1.00 94.01           N  
ATOM    449 HH21 ARG A  27      -1.004  -4.021   2.972  1.00 94.01           H  
ATOM    450 HH22 ARG A  27       0.438  -4.587   3.732  1.00 94.01           H  
ATOM    451  CZ  ARG A  27      -1.220  -4.710   4.868  1.00 94.01           C  
ATOM    452  N   VAL A  28      -3.762   1.400   7.035  1.00 97.15           N  
ATOM    453  H   VAL A  28      -3.435   1.374   7.990  1.00 97.15           H  
ATOM    454  CA  VAL A  28      -3.826   2.699   6.366  1.00 97.15           C  
ATOM    455  HA  VAL A  28      -4.462   2.611   5.485  1.00 97.15           H  
ATOM    456  C   VAL A  28      -2.443   3.100   5.877  1.00 97.15           C  
ATOM    457  CB  VAL A  28      -4.472   3.748   7.280  1.00 97.15           C  
ATOM    458  HB  VAL A  28      -3.923   3.808   8.220  1.00 97.15           H  
ATOM    459  O   VAL A  28      -1.464   3.036   6.620  1.00 97.15           O  
ATOM    460  CG1 VAL A  28      -4.470   5.140   6.639  1.00 97.15           C  
ATOM    461 HG11 VAL A  28      -5.054   5.834   7.244  1.00 97.15           H  
ATOM    462 HG12 VAL A  28      -3.450   5.518   6.575  1.00 97.15           H  
ATOM    463 HG13 VAL A  28      -4.890   5.091   5.634  1.00 97.15           H  
ATOM    464  CG2 VAL A  28      -5.912   3.327   7.591  1.00 97.15           C  
ATOM    465 HG21 VAL A  28      -6.384   2.894   6.709  1.00 97.15           H  
ATOM    466 HG22 VAL A  28      -6.501   4.189   7.903  1.00 97.15           H  
ATOM    467 HG23 VAL A  28      -5.914   2.576   8.382  1.00 97.15           H  
ATOM    468  N   PHE A  29      -2.358   3.537   4.626  1.00 98.22           N  
ATOM    469  H   PHE A  29      -3.204   3.572   4.076  1.00 98.22           H  
ATOM    470  CA  PHE A  29      -1.125   3.970   3.987  1.00 98.22           C  
ATOM    471  HA  PHE A  29      -0.306   3.818   4.690  1.00 98.22           H  
ATOM    472  C   PHE A  29      -1.185   5.453   3.660  1.00 98.22           C  
ATOM    473  CB  PHE A  29      -0.811   3.108   2.764  1.00 98.22           C  
ATOM    474  HB2 PHE A  29       0.061   3.516   2.253  1.00 98.22           H  
ATOM    475  HB3 PHE A  29      -1.650   3.140   2.069  1.00 98.22           H  
ATOM    476  O   PHE A  29      -2.130   5.948   3.044  1.00 98.22           O  
ATOM    477  CG  PHE A  29      -0.526   1.673   3.148  1.00 98.22           C  
ATOM    478  CD1 PHE A  29       0.783   1.267   3.471  1.00 98.22           C  
ATOM    479  HD1 PHE A  29       1.598   1.973   3.413  1.00 98.22           H  
ATOM    480  CD2 PHE A  29      -1.588   0.755   3.240  1.00 98.22           C  
ATOM    481  HD2 PHE A  29      -2.593   1.059   2.988  1.00 98.22           H  
ATOM    482  CE1 PHE A  29       1.017  -0.057   3.885  1.00 98.22           C  
ATOM    483  HE1 PHE A  29       2.011  -0.390   4.143  1.00 98.22           H  
ATOM    484  CE2 PHE A  29      -1.349  -0.561   3.664  1.00 98.22           C  
ATOM    485  HE2 PHE A  29      -2.176  -1.254   3.718  1.00 98.22           H  
ATOM    486  CZ  PHE A  29      -0.046  -0.965   3.996  1.00 98.22           C  
ATOM    487  HZ  PHE A  29       0.146  -1.973   4.333  1.00 98.22           H  
ATOM    488  N   VAL A  30      -0.142   6.167   4.065  1.00 98.69           N  
ATOM    489  H   VAL A  30       0.605   5.680   4.540  1.00 98.69           H  
ATOM    490  CA  VAL A  30       0.005   7.605   3.843  1.00 98.69           C  
ATOM    491  HA  VAL A  30      -0.712   7.918   3.084  1.00 98.69           H  
ATOM    492  C   VAL A  30       1.392   7.914   3.302  1.00 98.69           C  
ATOM    493  CB  VAL A  30      -0.284   8.420   5.118  1.00 98.69           C  
ATOM    494  HB  VAL A  30      -0.171   9.474   4.865  1.00 98.69           H  
ATOM    495  O   VAL A  30       2.334   7.146   3.495  1.00 98.69           O  
ATOM    496  CG1 VAL A  30      -1.720   8.233   5.616  1.00 98.69           C  
ATOM    497 HG11 VAL A  30      -1.920   8.909   6.447  1.00 98.69           H  
ATOM    498 HG12 VAL A  30      -2.420   8.453   4.810  1.00 98.69           H  
ATOM    499 HG13 VAL A  30      -1.876   7.206   5.948  1.00 98.69           H  
ATOM    500  CG2 VAL A  30       0.686   8.106   6.266  1.00 98.69           C  
ATOM    501 HG21 VAL A  30       0.448   8.731   7.126  1.00 98.69           H  
ATOM    502 HG22 VAL A  30       1.713   8.310   5.963  1.00 98.69           H  
ATOM    503 HG23 VAL A  30       0.598   7.059   6.556  1.00 98.69           H  
ATOM    504  N   ARG A  31       1.550   9.062   2.651  1.00 98.44           N  
ATOM    505  H   ARG A  31       0.727   9.626   2.494  1.00 98.44           H  
ATOM    506  CA  ARG A  31       2.850   9.554   2.169  1.00 98.44           C  
ATOM    507  HA  ARG A  31       3.635   9.015   2.698  1.00 98.44           H  
ATOM    508  C   ARG A  31       3.019  11.038   2.482  1.00 98.44           C  
ATOM    509  CB  ARG A  31       2.994   9.217   0.679  1.00 98.44           C  
ATOM    510  HB2 ARG A  31       4.005   9.451   0.344  1.00 98.44           H  
ATOM    511  HB3 ARG A  31       2.835   8.142   0.591  1.00 98.44           H  
ATOM    512  O   ARG A  31       2.010  11.734   2.566  1.00 98.44           O  
ATOM    513  CG  ARG A  31       1.975   9.904  -0.239  1.00 98.44           C  
ATOM    514  HG2 ARG A  31       0.969   9.737   0.145  1.00 98.44           H  
ATOM    515  HG3 ARG A  31       2.172  10.975  -0.265  1.00 98.44           H  
ATOM    516  CD  ARG A  31       2.046   9.334  -1.662  1.00 98.44           C  
ATOM    517  HD2 ARG A  31       3.043   9.486  -2.074  1.00 98.44           H  
ATOM    518  HD3 ARG A  31       1.872   8.258  -1.629  1.00 98.44           H  
ATOM    519  NE  ARG A  31       1.026   9.948  -2.536  1.00 98.44           N  
ATOM    520  HE  ARG A  31       0.151   9.460  -2.666  1.00 98.44           H  
ATOM    521  NH1 ARG A  31       2.258  11.746  -3.258  1.00 98.44           N  
ATOM    522 HH11 ARG A  31       2.355  12.444  -3.981  1.00 98.44           H  
ATOM    523 HH12 ARG A  31       3.050  11.389  -2.743  1.00 98.44           H  
ATOM    524  NH2 ARG A  31       0.215  11.472  -4.023  1.00 98.44           N  
ATOM    525 HH21 ARG A  31       0.308  12.275  -4.628  1.00 98.44           H  
ATOM    526 HH22 ARG A  31      -0.687  11.020  -4.068  1.00 98.44           H  
ATOM    527  CZ  ARG A  31       1.162  11.042  -3.259  1.00 98.44           C  
ATOM    528  N   PRO A  32       4.241  11.563   2.672  1.00 98.29           N  
ATOM    529  CA  PRO A  32       4.422  12.982   2.968  1.00 98.29           C  
ATOM    530  HA  PRO A  32       3.919  13.208   3.908  1.00 98.29           H  
ATOM    531  C   PRO A  32       3.853  13.871   1.854  1.00 98.29           C  
ATOM    532  CB  PRO A  32       5.927  13.188   3.142  1.00 98.29           C  
ATOM    533  HB2 PRO A  32       6.148  13.891   3.946  1.00 98.29           H  
ATOM    534  HB3 PRO A  32       6.361  13.543   2.207  1.00 98.29           H  
ATOM    535  O   PRO A  32       4.041  13.590   0.670  1.00 98.29           O  
ATOM    536  CG  PRO A  32       6.464  11.790   3.449  1.00 98.29           C  
ATOM    537  HG2 PRO A  32       6.379  11.595   4.518  1.00 98.29           H  
ATOM    538  HG3 PRO A  32       7.495  11.670   3.118  1.00 98.29           H  
ATOM    539  CD  PRO A  32       5.517  10.864   2.690  1.00 98.29           C  
ATOM    540  HD2 PRO A  32       5.870  10.724   1.668  1.00 98.29           H  
ATOM    541  HD3 PRO A  32       5.456   9.905   3.205  1.00 98.29           H  
ATOM    542  N   ALA A  33       3.180  14.957   2.236  1.00 98.20           N  
ATOM    543  H   ALA A  33       3.022  15.112   3.221  1.00 98.20           H  
ATOM    544  CA  ALA A  33       2.529  15.860   1.286  1.00 98.20           C  
ATOM    545  HA  ALA A  33       2.195  15.278   0.427  1.00 98.20           H  
ATOM    546  C   ALA A  33       3.451  16.952   0.723  1.00 98.20           C  
ATOM    547  CB  ALA A  33       1.294  16.461   1.954  1.00 98.20           C  
ATOM    548  HB1 ALA A  33       0.743  17.057   1.226  1.00 98.20           H  
ATOM    549  HB2 ALA A  33       0.638  15.670   2.317  1.00 98.20           H  
ATOM    550  HB3 ALA A  33       1.592  17.104   2.782  1.00 98.20           H  
ATOM    551  O   ALA A  33       3.027  17.752  -0.106  1.00 98.20           O  
ATOM    552  N   ASP A  34       4.712  17.033   1.148  1.00 97.59           N  
ATOM    553  H   ASP A  34       5.077  16.313   1.755  1.00 97.59           H  
ATOM    554  CA  ASP A  34       5.622  18.046   0.622  1.00 97.59           C  
ATOM    555  HA  ASP A  34       5.103  19.003   0.666  1.00 97.59           H  
ATOM    556  C   ASP A  34       5.987  17.784  -0.852  1.00 97.59           C  
ATOM    557  CB  ASP A  34       6.858  18.164   1.514  1.00 97.59           C  
ATOM    558  HB2 ASP A  34       7.386  19.083   1.258  1.00 97.59           H  
ATOM    559  HB3 ASP A  34       6.555  18.234   2.559  1.00 97.59           H  
ATOM    560  O   ASP A  34       6.068  16.646  -1.316  1.00 97.59           O  
ATOM    561  CG  ASP A  34       7.797  16.979   1.315  1.00 97.59           C  
ATOM    562  OD1 ASP A  34       7.643  15.966   2.029  1.00 97.59           O  
ATOM    563  OD2 ASP A  34       8.663  17.086   0.417  1.00 97.59           O  
ATOM    564  N   THR A  35       6.259  18.854  -1.601  1.00 97.44           N  
ATOM    565  H   THR A  35       6.119  19.769  -1.197  1.00 97.44           H  
ATOM    566  CA  THR A  35       6.526  18.779  -3.046  1.00 97.44           C  
ATOM    567  HA  THR A  35       5.640  18.383  -3.544  1.00 97.44           H  
ATOM    568  C   THR A  35       7.703  17.872  -3.412  1.00 97.44           C  
ATOM    569  CB  THR A  35       6.820  20.187  -3.585  1.00 97.44           C  
ATOM    570  HB  THR A  35       7.742  20.551  -3.132  1.00 97.44           H  
ATOM    571  O   THR A  35       7.704  17.288  -4.496  1.00 97.44           O  
ATOM    572  CG2 THR A  35       6.975  20.257  -5.104  1.00 97.44           C  
ATOM    573 HG21 THR A  35       6.123  19.774  -5.584  1.00 97.44           H  
ATOM    574 HG22 THR A  35       7.895  19.757  -5.406  1.00 97.44           H  
ATOM    575 HG23 THR A  35       7.022  21.300  -5.417  1.00 97.44           H  
ATOM    576  OG1 THR A  35       5.788  21.075  -3.229  1.00 97.44           O  
ATOM    577  HG1 THR A  35       4.948  20.688  -3.489  1.00 97.44           H  
ATOM    578  N   ARG A  36       8.727  17.756  -2.556  1.00 97.66           N  
ATOM    579  H   ARG A  36       8.591  18.061  -1.602  1.00 97.66           H  
ATOM    580  CA  ARG A  36       9.890  16.906  -2.849  1.00 97.66           C  
ATOM    581  HA  ARG A  36      10.207  17.072  -3.878  1.00 97.66           H  
ATOM    582  C   ARG A  36       9.496  15.436  -2.766  1.00 97.66           C  
ATOM    583  CB  ARG A  36      11.046  17.253  -1.902  1.00 97.66           C  
ATOM    584  HB2 ARG A  36      10.728  17.119  -0.868  1.00 97.66           H  
ATOM    585  HB3 ARG A  36      11.320  18.299  -2.044  1.00 97.66           H  
ATOM    586  O   ARG A  36       9.850  14.680  -3.668  1.00 97.66           O  
ATOM    587  CG  ARG A  36      12.277  16.371  -2.144  1.00 97.66           C  
ATOM    588  HG2 ARG A  36      12.012  15.320  -2.022  1.00 97.66           H  
ATOM    589  HG3 ARG A  36      12.650  16.532  -3.155  1.00 97.66           H  
ATOM    590  CD  ARG A  36      13.367  16.710  -1.128  1.00 97.66           C  
ATOM    591  HD2 ARG A  36      12.961  16.573  -0.126  1.00 97.66           H  
ATOM    592  HD3 ARG A  36      13.657  17.753  -1.256  1.00 97.66           H  
ATOM    593  NE  ARG A  36      14.540  15.835  -1.305  1.00 97.66           N  
ATOM    594  HE  ARG A  36      14.451  15.099  -1.991  1.00 97.66           H  
ATOM    595  NH1 ARG A  36      15.840  16.751   0.346  1.00 97.66           N  
ATOM    596 HH11 ARG A  36      16.690  16.750   0.892  1.00 97.66           H  
ATOM    597 HH12 ARG A  36      15.079  17.374   0.574  1.00 97.66           H  
ATOM    598  NH2 ARG A  36      16.621  15.036  -0.853  1.00 97.66           N  
ATOM    599 HH21 ARG A  36      17.466  15.043  -0.300  1.00 97.66           H  
ATOM    600 HH22 ARG A  36      16.497  14.322  -1.557  1.00 97.66           H  
ATOM    601  CZ  ARG A  36      15.658  15.879  -0.607  1.00 97.66           C  
ATOM    602  N   SER A  37       8.760  15.059  -1.727  1.00 97.11           N  
ATOM    603  H   SER A  37       8.562  15.731  -1.000  1.00 97.11           H  
ATOM    604  CA  SER A  37       8.257  13.696  -1.549  1.00 97.11           C  
ATOM    605  HA  SER A  37       9.088  12.995  -1.623  1.00 97.11           H  
ATOM    606  C   SER A  37       7.239  13.315  -2.622  1.00 97.11           C  
ATOM    607  CB  SER A  37       7.640  13.543  -0.162  1.00 97.11           C  
ATOM    608  HB2 SER A  37       6.804  14.233  -0.049  1.00 97.11           H  
ATOM    609  HB3 SER A  37       7.278  12.523  -0.036  1.00 97.11           H  
ATOM    610  O   SER A  37       7.323  12.209  -3.147  1.00 97.11           O  
ATOM    611  OG  SER A  37       8.621  13.818   0.822  1.00 97.11           O  
ATOM    612  HG  SER A  37       8.324  14.595   1.301  1.00 97.11           H  
ATOM    613  N   GLN A  38       6.351  14.236  -3.021  1.00 96.44           N  
ATOM    614  H   GLN A  38       6.282  15.100  -2.503  1.00 96.44           H  
ATOM    615  CA  GLN A  38       5.427  14.003  -4.140  1.00 96.44           C  
ATOM    616  HA  GLN A  38       4.812  13.132  -3.913  1.00 96.44           H  
ATOM    617  C   GLN A  38       6.182  13.683  -5.438  1.00 96.44           C  
ATOM    618  CB  GLN A  38       4.500  15.208  -4.352  1.00 96.44           C  
ATOM    619  HB2 GLN A  38       3.961  15.045  -5.285  1.00 96.44           H  
ATOM    620  HB3 GLN A  38       5.097  16.114  -4.462  1.00 96.44           H  
ATOM    621  O   GLN A  38       5.980  12.622  -6.014  1.00 96.44           O  
ATOM    622  CG  GLN A  38       3.468  15.415  -3.230  1.00 96.44           C  
ATOM    623  HG2 GLN A  38       3.973  15.648  -2.293  1.00 96.44           H  
ATOM    624  HG3 GLN A  38       2.893  14.500  -3.084  1.00 96.44           H  
ATOM    625  CD  GLN A  38       2.492  16.537  -3.580  1.00 96.44           C  
ATOM    626  NE2 GLN A  38       2.114  17.394  -2.666  1.00 96.44           N  
ATOM    627 HE21 GLN A  38       2.429  17.337  -1.708  1.00 96.44           H  
ATOM    628 HE22 GLN A  38       1.362  18.012  -2.935  1.00 96.44           H  
ATOM    629  OE1 GLN A  38       2.059  16.696  -4.704  1.00 96.44           O  
ATOM    630  N   LYS A  39       7.146  14.527  -5.835  1.00 97.71           N  
ATOM    631  H   LYS A  39       7.277  15.382  -5.314  1.00 97.71           H  
ATOM    632  CA  LYS A  39       7.961  14.277  -7.038  1.00 97.71           C  
ATOM    633  HA  LYS A  39       7.298  14.167  -7.896  1.00 97.71           H  
ATOM    634  C   LYS A  39       8.752  12.974  -6.959  1.00 97.71           C  
ATOM    635  CB  LYS A  39       8.937  15.432  -7.269  1.00 97.71           C  
ATOM    636  HB2 LYS A  39       9.662  15.128  -8.024  1.00 97.71           H  
ATOM    637  HB3 LYS A  39       9.470  15.648  -6.343  1.00 97.71           H  
ATOM    638  O   LYS A  39       8.890  12.281  -7.957  1.00 97.71           O  
ATOM    639  CG  LYS A  39       8.223  16.689  -7.768  1.00 97.71           C  
ATOM    640  HG2 LYS A  39       7.465  17.004  -7.051  1.00 97.71           H  
ATOM    641  HG3 LYS A  39       7.735  16.469  -8.718  1.00 97.71           H  
ATOM    642  CD  LYS A  39       9.245  17.809  -7.966  1.00 97.71           C  
ATOM    643  HD2 LYS A  39       9.739  18.018  -7.017  1.00 97.71           H  
ATOM    644  HD3 LYS A  39       9.981  17.491  -8.704  1.00 97.71           H  
ATOM    645  CE  LYS A  39       8.511  19.055  -8.459  1.00 97.71           C  
ATOM    646  HE2 LYS A  39       7.799  19.364  -7.693  1.00 97.71           H  
ATOM    647  HE3 LYS A  39       7.939  18.784  -9.346  1.00 97.71           H  
ATOM    648  NZ  LYS A  39       9.459  20.150  -8.772  1.00 97.71           N  
ATOM    649  HZ1 LYS A  39      10.088  19.851  -9.504  1.00 97.71           H  
ATOM    650  HZ2 LYS A  39       8.949  20.959  -9.097  1.00 97.71           H  
ATOM    651  HZ3 LYS A  39       9.993  20.396  -7.951  1.00 97.71           H  
ATOM    652  N   ALA A  40       9.307  12.653  -5.791  1.00 97.77           N  
ATOM    653  H   ALA A  40       9.170  13.264  -4.998  1.00 97.77           H  
ATOM    654  CA  ALA A  40      10.047  11.411  -5.610  1.00 97.77           C  
ATOM    655  HA  ALA A  40      10.802  11.337  -6.392  1.00 97.77           H  
ATOM    656  C   ALA A  40       9.131  10.184  -5.759  1.00 97.77           C  
ATOM    657  CB  ALA A  40      10.760  11.463  -4.256  1.00 97.77           C  
ATOM    658  HB1 ALA A  40      11.417  12.332  -4.219  1.00 97.77           H  
ATOM    659  HB2 ALA A  40      10.027  11.533  -3.452  1.00 97.77           H  
ATOM    660  HB3 ALA A  40      11.357  10.560  -4.127  1.00 97.77           H  
ATOM    661  O   ALA A  40       9.534   9.212  -6.387  1.00 97.77           O  
ATOM    662  N   PHE A  41       7.902  10.250  -5.245  1.00 97.78           N  
ATOM    663  H   PHE A  41       7.621  11.085  -4.750  1.00 97.78           H  
ATOM    664  CA  PHE A  41       6.897   9.202  -5.415  1.00 97.78           C  
ATOM    665  HA  PHE A  41       7.313   8.249  -5.090  1.00 97.78           H  
ATOM    666  C   PHE A  41       6.505   9.030  -6.888  1.00 97.78           C  
ATOM    667  CB  PHE A  41       5.697   9.542  -4.522  1.00 97.78           C  
ATOM    668  HB2 PHE A  41       6.042   9.654  -3.494  1.00 97.78           H  
ATOM    669  HB3 PHE A  41       5.273  10.498  -4.828  1.00 97.78           H  
ATOM    670  O   PHE A  41       6.571   7.917  -7.408  1.00 97.78           O  
ATOM    671  CG  PHE A  41       4.600   8.504  -4.546  1.00 97.78           C  
ATOM    672  CD1 PHE A  41       3.506   8.657  -5.418  1.00 97.78           C  
ATOM    673  HD1 PHE A  41       3.451   9.502  -6.090  1.00 97.78           H  
ATOM    674  CD2 PHE A  41       4.670   7.386  -3.695  1.00 97.78           C  
ATOM    675  HD2 PHE A  41       5.518   7.252  -3.040  1.00 97.78           H  
ATOM    676  CE1 PHE A  41       2.474   7.704  -5.419  1.00 97.78           C  
ATOM    677  HE1 PHE A  41       1.626   7.833  -6.076  1.00 97.78           H  
ATOM    678  CE2 PHE A  41       3.644   6.427  -3.714  1.00 97.78           C  
ATOM    679  HE2 PHE A  41       3.695   5.552  -3.083  1.00 97.78           H  
ATOM    680  CZ  PHE A  41       2.545   6.585  -4.573  1.00 97.78           C  
ATOM    681  HZ  PHE A  41       1.756   5.848  -4.587  1.00 97.78           H  
ATOM    682  N   ASP A  42       6.208  10.131  -7.581  1.00 97.49           N  
ATOM    683  H   ASP A  42       6.091  11.001  -7.083  1.00 97.49           H  
ATOM    684  CA  ASP A  42       5.855  10.115  -9.006  1.00 97.49           C  
ATOM    685  HA  ASP A  42       4.973   9.490  -9.146  1.00 97.49           H  
ATOM    686  C   ASP A  42       6.987   9.539  -9.870  1.00 97.49           C  
ATOM    687  CB  ASP A  42       5.523  11.541  -9.478  1.00 97.49           C  
ATOM    688  HB2 ASP A  42       5.312  11.509 -10.547  1.00 97.49           H  
ATOM    689  HB3 ASP A  42       6.400  12.172  -9.332  1.00 97.49           H  
ATOM    690  O   ASP A  42       6.736   8.762 -10.792  1.00 97.49           O  
ATOM    691  CG  ASP A  42       4.323  12.187  -8.776  1.00 97.49           C  
ATOM    692  OD1 ASP A  42       3.493  11.450  -8.199  1.00 97.49           O  
ATOM    693  OD2 ASP A  42       4.260  13.439  -8.823  1.00 97.49           O  
ATOM    694  N   ASN A  43       8.243   9.864  -9.542  1.00 97.90           N  
ATOM    695  H   ASN A  43       8.378  10.554  -8.817  1.00 97.90           H  
ATOM    696  CA  ASN A  43       9.412   9.329 -10.238  1.00 97.90           C  
ATOM    697  HA  ASN A  43       9.304   9.515 -11.307  1.00 97.90           H  
ATOM    698  C   ASN A  43       9.542   7.808 -10.063  1.00 97.90           C  
ATOM    699  CB  ASN A  43      10.684  10.031  -9.743  1.00 97.90           C  
ATOM    700  HB2 ASN A  43      10.720   9.984  -8.654  1.00 97.90           H  
ATOM    701  HB3 ASN A  43      11.544   9.487 -10.134  1.00 97.90           H  
ATOM    702  O   ASN A  43       9.802   7.118 -11.043  1.00 97.90           O  
ATOM    703  CG  ASN A  43      10.829  11.475 -10.186  1.00 97.90           C  
ATOM    704  ND2 ASN A  43      11.819  12.156  -9.655  1.00 97.90           N  
ATOM    705 HD21 ASN A  43      12.464  11.673  -9.045  1.00 97.90           H  
ATOM    706 HD22 ASN A  43      11.951  13.078 -10.044  1.00 97.90           H  
ATOM    707  OD1 ASN A  43      10.131  12.026 -11.017  1.00 97.90           O  
ATOM    708  N   ILE A  44       9.316   7.270  -8.855  1.00 98.03           N  
ATOM    709  H   ILE A  44       9.061   7.881  -8.093  1.00 98.03           H  
ATOM    710  CA  ILE A  44       9.344   5.812  -8.626  1.00 98.03           C  
ATOM    711  HA  ILE A  44      10.320   5.432  -8.927  1.00 98.03           H  
ATOM    712  C   ILE A  44       8.302   5.124  -9.513  1.00 98.03           C  
ATOM    713  CB  ILE A  44       9.114   5.465  -7.134  1.00 98.03           C  
ATOM    714  HB  ILE A  44       8.196   5.950  -6.801  1.00 98.03           H  
ATOM    715  O   ILE A  44       8.617   4.147 -10.194  1.00 98.03           O  
ATOM    716  CG1 ILE A  44      10.284   5.974  -6.263  1.00 98.03           C  
ATOM    717 HG12 ILE A  44      11.170   5.375  -6.471  1.00 98.03           H  
ATOM    718 HG13 ILE A  44      10.531   6.999  -6.538  1.00 98.03           H  
ATOM    719  CG2 ILE A  44       8.951   3.943  -6.933  1.00 98.03           C  
ATOM    720 HG21 ILE A  44       8.069   3.576  -7.458  1.00 98.03           H  
ATOM    721 HG22 ILE A  44       8.804   3.711  -5.878  1.00 98.03           H  
ATOM    722 HG23 ILE A  44       9.832   3.417  -7.302  1.00 98.03           H  
ATOM    723  CD1 ILE A  44      10.015   5.942  -4.753  1.00 98.03           C  
ATOM    724 HD11 ILE A  44       9.091   6.475  -4.529  1.00 98.03           H  
ATOM    725 HD12 ILE A  44       9.942   4.916  -4.393  1.00 98.03           H  
ATOM    726 HD13 ILE A  44      10.839   6.430  -4.232  1.00 98.03           H  
ATOM    727  N   LEU A  45       7.070   5.643  -9.534  1.00 97.83           N  
ATOM    728  H   LEU A  45       6.879   6.459  -8.969  1.00 97.83           H  
ATOM    729  CA  LEU A  45       6.003   5.091 -10.368  1.00 97.83           C  
ATOM    730  HA  LEU A  45       5.879   4.033 -10.133  1.00 97.83           H  
ATOM    731  C   LEU A  45       6.357   5.160 -11.858  1.00 97.83           C  
ATOM    732  CB  LEU A  45       4.684   5.833 -10.093  1.00 97.83           C  
ATOM    733  HB2 LEU A  45       3.946   5.474 -10.810  1.00 97.83           H  
ATOM    734  HB3 LEU A  45       4.832   6.897 -10.276  1.00 97.83           H  
ATOM    735  O   LEU A  45       6.165   4.183 -12.582  1.00 97.83           O  
ATOM    736  CG  LEU A  45       4.104   5.656  -8.678  1.00 97.83           C  
ATOM    737  HG  LEU A  45       4.779   6.085  -7.938  1.00 97.83           H  
ATOM    738  CD1 LEU A  45       2.765   6.389  -8.613  1.00 97.83           C  
ATOM    739 HD11 LEU A  45       2.095   6.029  -9.393  1.00 97.83           H  
ATOM    740 HD12 LEU A  45       2.927   7.460  -8.732  1.00 97.83           H  
ATOM    741 HD13 LEU A  45       2.299   6.207  -7.644  1.00 97.83           H  
ATOM    742  CD2 LEU A  45       3.861   4.188  -8.323  1.00 97.83           C  
ATOM    743 HD21 LEU A  45       4.810   3.658  -8.241  1.00 97.83           H  
ATOM    744 HD22 LEU A  45       3.240   3.720  -9.087  1.00 97.83           H  
ATOM    745 HD23 LEU A  45       3.354   4.126  -7.360  1.00 97.83           H  
ATOM    746  N   GLN A  46       6.906   6.287 -12.316  1.00 98.22           N  
ATOM    747  H   GLN A  46       7.033   7.056 -11.673  1.00 98.22           H  
ATOM    748  CA  GLN A  46       7.310   6.471 -13.707  1.00 98.22           C  
ATOM    749  HA  GLN A  46       6.453   6.236 -14.338  1.00 98.22           H  
ATOM    750  C   GLN A  46       8.442   5.519 -14.116  1.00 98.22           C  
ATOM    751  CB  GLN A  46       7.679   7.945 -13.934  1.00 98.22           C  
ATOM    752  HB2 GLN A  46       6.806   8.559 -13.710  1.00 98.22           H  
ATOM    753  HB3 GLN A  46       8.486   8.234 -13.262  1.00 98.22           H  
ATOM    754  O   GLN A  46       8.338   4.887 -15.169  1.00 98.22           O  
ATOM    755  CG  GLN A  46       8.116   8.207 -15.382  1.00 98.22           C  
ATOM    756  HG2 GLN A  46       9.107   7.783 -15.543  1.00 98.22           H  
ATOM    757  HG3 GLN A  46       7.419   7.721 -16.064  1.00 98.22           H  
ATOM    758  CD  GLN A  46       8.176   9.695 -15.701  1.00 98.22           C  
ATOM    759  NE2 GLN A  46       7.250  10.211 -16.481  1.00 98.22           N  
ATOM    760 HE21 GLN A  46       7.302  11.213 -16.594  1.00 98.22           H  
ATOM    761 HE22 GLN A  46       6.476   9.641 -16.793  1.00 98.22           H  
ATOM    762  OE1 GLN A  46       9.040  10.437 -15.275  1.00 98.22           O  
ATOM    763  N   ASP A  47       9.483   5.375 -13.297  1.00 98.04           N  
ATOM    764  H   ASP A  47       9.535   5.953 -12.470  1.00 98.04           H  
ATOM    765  CA  ASP A  47      10.632   4.509 -13.588  1.00 98.04           C  
ATOM    766  HA  ASP A  47      11.070   4.801 -14.542  1.00 98.04           H  
ATOM    767  C   ASP A  47      10.207   3.038 -13.706  1.00 98.04           C  
ATOM    768  CB  ASP A  47      11.699   4.670 -12.487  1.00 98.04           C  
ATOM    769  HB2 ASP A  47      11.229   4.565 -11.509  1.00 98.04           H  
ATOM    770  HB3 ASP A  47      12.422   3.861 -12.595  1.00 98.04           H  
ATOM    771  O   ASP A  47      10.612   2.327 -14.632  1.00 98.04           O  
ATOM    772  CG  ASP A  47      12.481   5.992 -12.544  1.00 98.04           C  
ATOM    773  OD1 ASP A  47      12.446   6.661 -13.604  1.00 98.04           O  
ATOM    774  OD2 ASP A  47      13.180   6.289 -11.547  1.00 98.04           O  
ATOM    775  N   VAL A  48       9.330   2.584 -12.807  1.00 98.43           N  
ATOM    776  H   VAL A  48       9.036   3.220 -12.080  1.00 98.43           H  
ATOM    777  CA  VAL A  48       8.819   1.206 -12.794  1.00 98.43           C  
ATOM    778  HA  VAL A  48       9.660   0.519 -12.892  1.00 98.43           H  
ATOM    779  C   VAL A  48       7.879   0.953 -13.969  1.00 98.43           C  
ATOM    780  CB  VAL A  48       8.111   0.920 -11.462  1.00 98.43           C  
ATOM    781  HB  VAL A  48       7.304   1.640 -11.328  1.00 98.43           H  
ATOM    782  O   VAL A  48       7.967  -0.098 -14.611  1.00 98.43           O  
ATOM    783  CG1 VAL A  48       7.523  -0.496 -11.426  1.00 98.43           C  
ATOM    784 HG11 VAL A  48       7.161  -0.706 -10.419  1.00 98.43           H  
ATOM    785 HG12 VAL A  48       8.286  -1.225 -11.700  1.00 98.43           H  
ATOM    786 HG13 VAL A  48       6.684  -0.570 -12.118  1.00 98.43           H  
ATOM    787  CG2 VAL A  48       9.086   1.055 -10.283  1.00 98.43           C  
ATOM    788 HG21 VAL A  48       9.803   1.860 -10.442  1.00 98.43           H  
ATOM    789 HG22 VAL A  48       8.517   1.324  -9.394  1.00 98.43           H  
ATOM    790 HG23 VAL A  48       9.642   0.130 -10.130  1.00 98.43           H  
ATOM    791  N   LEU A  49       7.014   1.920 -14.289  1.00 97.84           N  
ATOM    792  H   LEU A  49       6.968   2.740 -13.702  1.00 97.84           H  
ATOM    793  CA  LEU A  49       6.134   1.855 -15.452  1.00 97.84           C  
ATOM    794  HA  LEU A  49       5.535   0.948 -15.371  1.00 97.84           H  
ATOM    795  C   LEU A  49       6.956   1.748 -16.739  1.00 97.84           C  
ATOM    796  CB  LEU A  49       5.182   3.063 -15.419  1.00 97.84           C  
ATOM    797  HB2 LEU A  49       4.671   3.029 -14.457  1.00 97.84           H  
ATOM    798  HB3 LEU A  49       5.755   3.990 -15.449  1.00 97.84           H  
ATOM    799  O   LEU A  49       6.704   0.844 -17.535  1.00 97.84           O  
ATOM    800  CG  LEU A  49       4.109   3.085 -16.526  1.00 97.84           C  
ATOM    801  HG  LEU A  49       3.759   2.071 -16.719  1.00 97.84           H  
ATOM    802  CD1 LEU A  49       2.915   3.919 -16.058  1.00 97.84           C  
ATOM    803 HD11 LEU A  49       2.164   3.984 -16.844  1.00 97.84           H  
ATOM    804 HD12 LEU A  49       3.244   4.924 -15.793  1.00 97.84           H  
ATOM    805 HD13 LEU A  49       2.466   3.456 -15.179  1.00 97.84           H  
ATOM    806  CD2 LEU A  49       4.605   3.707 -17.838  1.00 97.84           C  
ATOM    807 HD21 LEU A  49       5.019   4.697 -17.646  1.00 97.84           H  
ATOM    808 HD22 LEU A  49       3.778   3.793 -18.543  1.00 97.84           H  
ATOM    809 HD23 LEU A  49       5.371   3.081 -18.296  1.00 97.84           H  
ATOM    810  N   LEU A  50       7.956   2.619 -16.923  1.00 97.81           N  
ATOM    811  H   LEU A  50       8.117   3.312 -16.206  1.00 97.81           H  
ATOM    812  CA  LEU A  50       8.844   2.612 -18.089  1.00 97.81           C  
ATOM    813  HA  LEU A  50       8.241   2.708 -18.992  1.00 97.81           H  
ATOM    814  C   LEU A  50       9.598   1.287 -18.211  1.00 97.81           C  
ATOM    815  CB  LEU A  50       9.834   3.788 -18.002  1.00 97.81           C  
ATOM    816  HB2 LEU A  50      10.258   3.811 -16.999  1.00 97.81           H  
ATOM    817  HB3 LEU A  50      10.654   3.609 -18.698  1.00 97.81           H  
ATOM    818  O   LEU A  50       9.572   0.676 -19.280  1.00 97.81           O  
ATOM    819  CG  LEU A  50       9.227   5.165 -18.323  1.00 97.81           C  
ATOM    820  HG  LEU A  50       8.339   5.337 -17.714  1.00 97.81           H  
ATOM    821  CD1 LEU A  50      10.254   6.256 -18.020  1.00 97.81           C  
ATOM    822 HD11 LEU A  50      11.148   6.116 -18.628  1.00 97.81           H  
ATOM    823 HD12 LEU A  50      10.532   6.207 -16.967  1.00 97.81           H  
ATOM    824 HD13 LEU A  50       9.825   7.238 -18.215  1.00 97.81           H  
ATOM    825  CD2 LEU A  50       8.834   5.294 -19.799  1.00 97.81           C  
ATOM    826 HD21 LEU A  50       8.486   6.308 -19.994  1.00 97.81           H  
ATOM    827 HD22 LEU A  50       9.694   5.078 -20.433  1.00 97.81           H  
ATOM    828 HD23 LEU A  50       8.025   4.603 -20.034  1.00 97.81           H  
ATOM    829  N   TYR A  51      10.198   0.799 -17.123  1.00 98.20           N  
ATOM    830  H   TYR A  51      10.201   1.352 -16.278  1.00 98.20           H  
ATOM    831  CA  TYR A  51      10.841  -0.515 -17.101  1.00 98.20           C  
ATOM    832  HA  TYR A  51      11.678  -0.513 -17.799  1.00 98.20           H  
ATOM    833  C   TYR A  51       9.878  -1.624 -17.549  1.00 98.20           C  
ATOM    834  CB  TYR A  51      11.382  -0.792 -15.692  1.00 98.20           C  
ATOM    835  HB2 TYR A  51      12.216  -0.121 -15.490  1.00 98.20           H  
ATOM    836  HB3 TYR A  51      10.605  -0.581 -14.956  1.00 98.20           H  
ATOM    837  O   TYR A  51      10.187  -2.381 -18.475  1.00 98.20           O  
ATOM    838  CG  TYR A  51      11.839  -2.226 -15.524  1.00 98.20           C  
ATOM    839  CD1 TYR A  51      11.017  -3.154 -14.856  1.00 98.20           C  
ATOM    840  HD1 TYR A  51      10.085  -2.829 -14.419  1.00 98.20           H  
ATOM    841  CD2 TYR A  51      13.030  -2.650 -16.138  1.00 98.20           C  
ATOM    842  HD2 TYR A  51      13.637  -1.937 -16.677  1.00 98.20           H  
ATOM    843  CE1 TYR A  51      11.394  -4.508 -14.796  1.00 98.20           C  
ATOM    844  HE1 TYR A  51      10.763  -5.233 -14.302  1.00 98.20           H  
ATOM    845  CE2 TYR A  51      13.405  -4.005 -16.088  1.00 98.20           C  
ATOM    846  HE2 TYR A  51      14.308  -4.330 -16.583  1.00 98.20           H  
ATOM    847  OH  TYR A  51      12.968  -6.239 -15.365  1.00 98.20           O  
ATOM    848  HH  TYR A  51      13.771  -6.392 -15.869  1.00 98.20           H  
ATOM    849  CZ  TYR A  51      12.591  -4.935 -15.408  1.00 98.20           C  
ATOM    850  N   GLY A  52       8.679  -1.670 -16.959  1.00 96.95           N  
ATOM    851  H   GLY A  52       8.479  -0.994 -16.235  1.00 96.95           H  
ATOM    852  CA  GLY A  52       7.669  -2.688 -17.242  1.00 96.95           C  
ATOM    853  HA2 GLY A  52       8.071  -3.670 -16.994  1.00 96.95           H  
ATOM    854  HA3 GLY A  52       6.805  -2.499 -16.606  1.00 96.95           H  
ATOM    855  C   GLY A  52       7.193  -2.720 -18.699  1.00 96.95           C  
ATOM    856  O   GLY A  52       6.755  -3.765 -19.168  1.00 96.95           O  
ATOM    857  N   THR A  53       7.322  -1.625 -19.460  1.00 95.16           N  
ATOM    858  H   THR A  53       7.649  -0.774 -19.024  1.00 95.16           H  
ATOM    859  CA  THR A  53       6.999  -1.630 -20.905  1.00 95.16           C  
ATOM    860  HA  THR A  53       6.031  -2.114 -21.031  1.00 95.16           H  
ATOM    861  C   THR A  53       7.977  -2.424 -21.771  1.00 95.16           C  
ATOM    862  CB  THR A  53       6.884  -0.224 -21.510  1.00 95.16           C  
ATOM    863  HB  THR A  53       6.585  -0.341 -22.552  1.00 95.16           H  
ATOM    864  O   THR A  53       7.635  -2.777 -22.898  1.00 95.16           O  
ATOM    865  CG2 THR A  53       5.818   0.634 -20.841  1.00 95.16           C  
ATOM    866 HG21 THR A  53       5.675   1.544 -21.423  1.00 95.16           H  
ATOM    867 HG22 THR A  53       4.878   0.085 -20.793  1.00 95.16           H  
ATOM    868 HG23 THR A  53       6.136   0.911 -19.835  1.00 95.16           H  
ATOM    869  OG1 THR A  53       8.100   0.488 -21.507  1.00 95.16           O  
ATOM    870  HG1 THR A  53       8.490   0.499 -20.630  1.00 95.16           H  
ATOM    871  N   THR A  54       9.181  -2.699 -21.267  1.00 96.25           N  
ATOM    872  H   THR A  54       9.369  -2.402 -20.320  1.00 96.25           H  
ATOM    873  CA  THR A  54      10.260  -3.371 -22.017  1.00 96.25           C  
ATOM    874  HA  THR A  54       9.906  -3.623 -23.016  1.00 96.25           H  
ATOM    875  C   THR A  54      10.705  -4.688 -21.387  1.00 96.25           C  
ATOM    876  CB  THR A  54      11.479  -2.451 -22.175  1.00 96.25           C  
ATOM    877  HB  THR A  54      12.231  -2.972 -22.767  1.00 96.25           H  
ATOM    878  O   THR A  54      11.490  -5.423 -21.983  1.00 96.25           O  
ATOM    879  CG2 THR A  54      11.146  -1.142 -22.892  1.00 96.25           C  
ATOM    880 HG21 THR A  54      10.494  -0.524 -22.274  1.00 96.25           H  
ATOM    881 HG22 THR A  54      10.652  -1.354 -23.840  1.00 96.25           H  
ATOM    882 HG23 THR A  54      12.069  -0.595 -23.085  1.00 96.25           H  
ATOM    883  OG1 THR A  54      12.044  -2.123 -20.923  1.00 96.25           O  
ATOM    884  HG1 THR A  54      11.336  -1.937 -20.302  1.00 96.25           H  
ATOM    885  N   ALA A  55      10.231  -4.977 -20.176  1.00 97.72           N  
ATOM    886  H   ALA A  55       9.568  -4.346 -19.750  1.00 97.72           H  
ATOM    887  CA  ALA A  55      10.576  -6.179 -19.443  1.00 97.72           C  
ATOM    888  HA  ALA A  55      11.631  -6.392 -19.612  1.00 97.72           H  
ATOM    889  C   ALA A  55       9.764  -7.385 -19.929  1.00 97.72           C  
ATOM    890  CB  ALA A  55      10.379  -5.912 -17.948  1.00 97.72           C  
ATOM    891  HB1 ALA A  55      10.716  -6.771 -17.368  1.00 97.72           H  
ATOM    892  HB2 ALA A  55       9.325  -5.731 -17.740  1.00 97.72           H  
ATOM    893  HB3 ALA A  55      10.953  -5.031 -17.657  1.00 97.72           H  
ATOM    894  O   ALA A  55       8.592  -7.271 -20.283  1.00 97.72           O  
ATOM    895  N   GLU A  56      10.380  -8.561 -19.862  1.00 97.60           N  
ATOM    896  H   GLU A  56      11.329  -8.590 -19.517  1.00 97.60           H  
ATOM    897  CA  GLU A  56       9.692  -9.835 -20.055  1.00 97.60           C  
ATOM    898  HA  GLU A  56       8.797  -9.660 -20.651  1.00 97.60           H  
ATOM    899  C   GLU A  56       9.280 -10.427 -18.697  1.00 97.60           C  
ATOM    900  CB  GLU A  56      10.586 -10.809 -20.834  1.00 97.60           C  
ATOM    901  HB2 GLU A  56      10.145 -11.806 -20.808  1.00 97.60           H  
ATOM    902  HB3 GLU A  56      11.558 -10.870 -20.346  1.00 97.60           H  
ATOM    903  O   GLU A  56       9.997 -10.222 -17.708  1.00 97.60           O  
ATOM    904  CG  GLU A  56      10.788 -10.387 -22.300  1.00 97.60           C  
ATOM    905  HG2 GLU A  56      11.471 -11.099 -22.763  1.00 97.60           H  
ATOM    906  HG3 GLU A  56      11.271  -9.410 -22.327  1.00 97.60           H  
ATOM    907  CD  GLU A  56       9.482 -10.356 -23.113  1.00 97.60           C  
ATOM    908  OE1 GLU A  56       9.411  -9.549 -24.064  1.00 97.60           O  
ATOM    909  OE2 GLU A  56       8.585 -11.178 -22.810  1.00 97.60           O  
ATOM    910  N   PRO A  57       8.158 -11.167 -18.623  1.00 97.99           N  
ATOM    911  CA  PRO A  57       7.726 -11.809 -17.388  1.00 97.99           C  
ATOM    912  HA  PRO A  57       7.509 -11.023 -16.664  1.00 97.99           H  
ATOM    913  C   PRO A  57       8.773 -12.763 -16.797  1.00 97.99           C  
ATOM    914  CB  PRO A  57       6.425 -12.545 -17.725  1.00 97.99           C  
ATOM    915  HB2 PRO A  57       6.643 -13.569 -18.027  1.00 97.99           H  
ATOM    916  HB3 PRO A  57       5.727 -12.534 -16.888  1.00 97.99           H  
ATOM    917  O   PRO A  57       9.643 -13.301 -17.492  1.00 97.99           O  
ATOM    918  CG  PRO A  57       5.883 -11.770 -18.922  1.00 97.99           C  
ATOM    919  HG2 PRO A  57       5.236 -12.387 -19.547  1.00 97.99           H  
ATOM    920  HG3 PRO A  57       5.349 -10.886 -18.573  1.00 97.99           H  
ATOM    921  CD  PRO A  57       7.151 -11.350 -19.661  1.00 97.99           C  
ATOM    922  HD2 PRO A  57       7.470 -12.138 -20.342  1.00 97.99           H  
ATOM    923  HD3 PRO A  57       6.956 -10.431 -20.214  1.00 97.99           H  
ATOM    924  N   LEU A  58       8.655 -13.017 -15.495  1.00 98.30           N  
ATOM    925  H   LEU A  58       7.874 -12.597 -15.011  1.00 98.30           H  
ATOM    926  CA  LEU A  58       9.435 -14.031 -14.799  1.00 98.30           C  
ATOM    927  HA  LEU A  58      10.490 -13.779 -14.904  1.00 98.30           H  
ATOM    928  C   LEU A  58       9.216 -15.404 -15.439  1.00 98.30           C  
ATOM    929  CB  LEU A  58       9.051 -14.078 -13.309  1.00 98.30           C  
ATOM    930  HB2 LEU A  58       9.375 -15.034 -12.896  1.00 98.30           H  
ATOM    931  HB3 LEU A  58       7.964 -14.043 -13.236  1.00 98.30           H  
ATOM    932  O   LEU A  58       8.093 -15.817 -15.723  1.00 98.30           O  
ATOM    933  CG  LEU A  58       9.654 -12.965 -12.443  1.00 98.30           C  
ATOM    934  HG  LEU A  58       9.418 -12.000 -12.892  1.00 98.30           H  
ATOM    935  CD1 LEU A  58       9.070 -13.009 -11.033  1.00 98.30           C  
ATOM    936 HD11 LEU A  58       7.982 -13.059 -11.083  1.00 98.30           H  
ATOM    937 HD12 LEU A  58       9.425 -13.896 -10.507  1.00 98.30           H  
ATOM    938 HD13 LEU A  58       9.362 -12.113 -10.485  1.00 98.30           H  
ATOM    939  CD2 LEU A  58      11.172 -13.106 -12.290  1.00 98.30           C  
ATOM    940 HD21 LEU A  58      11.659 -13.071 -13.264  1.00 98.30           H  
ATOM    941 HD22 LEU A  58      11.553 -12.294 -11.671  1.00 98.30           H  
ATOM    942 HD23 LEU A  58      11.404 -14.058 -11.812  1.00 98.30           H  
ATOM    943  N   LYS A  59      10.322 -16.126 -15.629  1.00 96.58           N  
ATOM    944  H   LYS A  59      11.206 -15.696 -15.399  1.00 96.58           H  
ATOM    945  CA  LYS A  59      10.306 -17.518 -16.096  1.00 96.58           C  
ATOM    946  HA  LYS A  59       9.438 -17.676 -16.737  1.00 96.58           H  
ATOM    947  C   LYS A  59      10.150 -18.508 -14.947  1.00 96.58           C  
ATOM    948  CB  LYS A  59      11.576 -17.819 -16.896  1.00 96.58           C  
ATOM    949  HB2 LYS A  59      12.452 -17.647 -16.270  1.00 96.58           H  
ATOM    950  HB3 LYS A  59      11.562 -18.870 -17.185  1.00 96.58           H  
ATOM    951  O   LYS A  59       9.557 -19.559 -15.137  1.00 96.58           O  
ATOM    952  CG  LYS A  59      11.656 -16.952 -18.158  1.00 96.58           C  
ATOM    953  HG2 LYS A  59      11.713 -15.900 -17.881  1.00 96.58           H  
ATOM    954  HG3 LYS A  59      10.762 -17.111 -18.761  1.00 96.58           H  
ATOM    955  CD  LYS A  59      12.893 -17.316 -18.980  1.00 96.58           C  
ATOM    956  HD2 LYS A  59      13.785 -17.170 -18.370  1.00 96.58           H  
ATOM    957  HD3 LYS A  59      12.827 -18.360 -19.286  1.00 96.58           H  
ATOM    958  CE  LYS A  59      12.941 -16.406 -20.209  1.00 96.58           C  
ATOM    959  HE2 LYS A  59      12.025 -16.550 -20.782  1.00 96.58           H  
ATOM    960  HE3 LYS A  59      12.954 -15.370 -19.871  1.00 96.58           H  
ATOM    961  NZ  LYS A  59      14.129 -16.693 -21.045  1.00 96.58           N  
ATOM    962  HZ1 LYS A  59      14.140 -16.076 -21.844  1.00 96.58           H  
ATOM    963  HZ2 LYS A  59      14.972 -16.547 -20.507  1.00 96.58           H  
ATOM    964  HZ3 LYS A  59      14.103 -17.651 -21.365  1.00 96.58           H  
ATOM    965  N   GLU A  60      10.663 -18.142 -13.777  1.00 97.05           N  
ATOM    966  H   GLU A  60      11.027 -17.205 -13.682  1.00 97.05           H  
ATOM    967  CA  GLU A  60      10.632 -18.951 -12.564  1.00 97.05           C  
ATOM    968  HA  GLU A  60      10.158 -19.906 -12.789  1.00 97.05           H  
ATOM    969  C   GLU A  60       9.832 -18.232 -11.472  1.00 97.05           C  
ATOM    970  CB  GLU A  60      12.059 -19.232 -12.068  1.00 97.05           C  
ATOM    971  HB2 GLU A  60      12.009 -19.759 -11.115  1.00 97.05           H  
ATOM    972  HB3 GLU A  60      12.567 -18.284 -11.893  1.00 97.05           H  
ATOM    973  O   GLU A  60       9.853 -16.996 -11.423  1.00 97.05           O  
ATOM    974  CG  GLU A  60      12.897 -20.062 -13.051  1.00 97.05           C  
ATOM    975  HG2 GLU A  60      13.044 -19.484 -13.964  1.00 97.05           H  
ATOM    976  HG3 GLU A  60      13.881 -20.222 -12.610  1.00 97.05           H  
ATOM    977  CD  GLU A  60      12.275 -21.426 -13.390  1.00 97.05           C  
ATOM    978  OE1 GLU A  60      12.485 -21.869 -14.542  1.00 97.05           O  
ATOM    979  OE2 GLU A  60      11.615 -22.010 -12.500  1.00 97.05           O  
ATOM    980  N   PRO A  61       9.151 -18.978 -10.586  1.00 96.91           N  
ATOM    981  CA  PRO A  61       8.470 -18.420  -9.426  1.00 96.91           C  
ATOM    982  HA  PRO A  61       7.564 -17.922  -9.770  1.00 96.91           H  
ATOM    983  C   PRO A  61       9.356 -17.465  -8.615  1.00 96.91           C  
ATOM    984  CB  PRO A  61       8.085 -19.630  -8.577  1.00 96.91           C  
ATOM    985  HB2 PRO A  61       7.182 -19.438  -7.998  1.00 96.91           H  
ATOM    986  HB3 PRO A  61       8.903 -19.900  -7.909  1.00 96.91           H  
ATOM    987  O   PRO A  61      10.512 -17.799  -8.337  1.00 96.91           O  
ATOM    988  CG  PRO A  61       7.902 -20.740  -9.607  1.00 96.91           C  
ATOM    989  HG2 PRO A  61       6.923 -20.661 -10.078  1.00 96.91           H  
ATOM    990  HG3 PRO A  61       8.051 -21.725  -9.165  1.00 96.91           H  
ATOM    991  CD  PRO A  61       8.990 -20.426 -10.624  1.00 96.91           C  
ATOM    992  HD2 PRO A  61       8.679 -20.778 -11.607  1.00 96.91           H  
ATOM    993  HD3 PRO A  61       9.924 -20.906 -10.330  1.00 96.91           H  
ATOM    994  N   PRO A  62       8.844 -16.297  -8.185  1.00 97.31           N  
ATOM    995  CA  PRO A  62       9.565 -15.482  -7.222  1.00 97.31           C  
ATOM    996  HA  PRO A  62      10.567 -15.273  -7.597  1.00 97.31           H  
ATOM    997  C   PRO A  62       9.662 -16.191  -5.870  1.00 97.31           C  
ATOM    998  CB  PRO A  62       8.771 -14.185  -7.103  1.00 97.31           C  
ATOM    999  HB2 PRO A  62       9.063 -13.513  -7.910  1.00 97.31           H  
ATOM   1000  HB3 PRO A  62       8.893 -13.704  -6.133  1.00 97.31           H  
ATOM   1001  O   PRO A  62       8.801 -16.989  -5.497  1.00 97.31           O  
ATOM   1002  CG  PRO A  62       7.345 -14.680  -7.323  1.00 97.31           C  
ATOM   1003  HG2 PRO A  62       6.972 -15.157  -6.417  1.00 97.31           H  
ATOM   1004  HG3 PRO A  62       6.684 -13.864  -7.618  1.00 97.31           H  
ATOM   1005  CD  PRO A  62       7.526 -15.726  -8.425  1.00 97.31           C  
ATOM   1006  HD2 PRO A  62       7.515 -15.244  -9.402  1.00 97.31           H  
ATOM   1007  HD3 PRO A  62       6.740 -16.479  -8.367  1.00 97.31           H  
ATOM   1008  N   SER A  63      10.687 -15.837  -5.103  1.00 94.25           N  
ATOM   1009  H   SER A  63      11.335 -15.155  -5.471  1.00 94.25           H  
ATOM   1010  CA  SER A  63      10.811 -16.249  -3.706  1.00 94.25           C  
ATOM   1011  HA  SER A  63      10.415 -17.259  -3.594  1.00 94.25           H  
ATOM   1012  C   SER A  63      10.021 -15.327  -2.779  1.00 94.25           C  
ATOM   1013  CB  SER A  63      12.281 -16.277  -3.294  1.00 94.25           C  
ATOM   1014  HB2 SER A  63      12.369 -16.544  -2.241  1.00 94.25           H  
ATOM   1015  HB3 SER A  63      12.724 -15.293  -3.449  1.00 94.25           H  
ATOM   1016  O   SER A  63       9.858 -14.134  -3.041  1.00 94.25           O  
ATOM   1017  OG  SER A  63      12.963 -17.235  -4.077  1.00 94.25           O  
ATOM   1018  HG  SER A  63      12.649 -17.161  -4.981  1.00 94.25           H  
ATOM   1019  N   LYS A  64       9.599 -15.853  -1.630  1.00 93.32           N  
ATOM   1020  H   LYS A  64       9.741 -16.840  -1.472  1.00 93.32           H  
ATOM   1021  CA  LYS A  64       9.105 -15.029  -0.525  1.00 93.32           C  
ATOM   1022  HA  LYS A  64       8.211 -14.503  -0.858  1.00 93.32           H  
ATOM   1023  C   LYS A  64      10.159 -13.987  -0.126  1.00 93.32           C  
ATOM   1024  CB  LYS A  64       8.736 -15.968   0.623  1.00 93.32           C  
ATOM   1025  HB2 LYS A  64       9.616 -16.536   0.927  1.00 93.32           H  
ATOM   1026  HB3 LYS A  64       7.986 -16.669   0.257  1.00 93.32           H  
ATOM   1027  O   LYS A  64      11.327 -14.314   0.057  1.00 93.32           O  
ATOM   1028  CG  LYS A  64       8.178 -15.226   1.836  1.00 93.32           C  
ATOM   1029  HG2 LYS A  64       8.974 -14.667   2.328  1.00 93.32           H  
ATOM   1030  HG3 LYS A  64       7.397 -14.538   1.513  1.00 93.32           H  
ATOM   1031  CD  LYS A  64       7.602 -16.265   2.800  1.00 93.32           C  
ATOM   1032  HD2 LYS A  64       6.812 -16.822   2.297  1.00 93.32           H  
ATOM   1033  HD3 LYS A  64       8.387 -16.959   3.099  1.00 93.32           H  
ATOM   1034  CE  LYS A  64       7.028 -15.586   4.030  1.00 93.32           C  
ATOM   1035  HE2 LYS A  64       6.301 -14.836   3.721  1.00 93.32           H  
ATOM   1036  HE3 LYS A  64       7.846 -15.089   4.551  1.00 93.32           H  
ATOM   1037  NZ  LYS A  64       6.396 -16.572   4.931  1.00 93.32           N  
ATOM   1038  HZ1 LYS A  64       5.525 -16.922   4.556  1.00 93.32           H  
ATOM   1039  HZ2 LYS A  64       7.009 -17.367   5.044  1.00 93.32           H  
ATOM   1040  HZ3 LYS A  64       6.247 -16.147   5.835  1.00 93.32           H  
ATOM   1041  N   GLY A  65       9.743 -12.731  -0.013  1.00 94.69           N  
ATOM   1042  H   GLY A  65       8.770 -12.547  -0.211  1.00 94.69           H  
ATOM   1043  CA  GLY A  65      10.599 -11.576   0.270  1.00 94.69           C  
ATOM   1044  HA2 GLY A  65       9.997 -10.793   0.732  1.00 94.69           H  
ATOM   1045  HA3 GLY A  65      11.383 -11.866   0.970  1.00 94.69           H  
ATOM   1046  C   GLY A  65      11.268 -10.974  -0.966  1.00 94.69           C  
ATOM   1047  O   GLY A  65      11.918  -9.938  -0.857  1.00 94.69           O  
ATOM   1048  N   GLN A  66      11.100 -11.571  -2.148  1.00 97.10           N  
ATOM   1049  H   GLN A  66      10.560 -12.423  -2.209  1.00 97.10           H  
ATOM   1050  CA  GLN A  66      11.620 -11.003  -3.385  1.00 97.10           C  
ATOM   1051  HA  GLN A  66      12.648 -10.687  -3.210  1.00 97.10           H  
ATOM   1052  C   GLN A  66      10.795  -9.781  -3.797  1.00 97.10           C  
ATOM   1053  CB  GLN A  66      11.636 -12.083  -4.473  1.00 97.10           C  
ATOM   1054  HB2 GLN A  66      12.190 -12.943  -4.097  1.00 97.10           H  
ATOM   1055  HB3 GLN A  66      10.613 -12.386  -4.695  1.00 97.10           H  
ATOM   1056  O   GLN A  66       9.565  -9.844  -3.876  1.00 97.10           O  
ATOM   1057  CG  GLN A  66      12.284 -11.604  -5.776  1.00 97.10           C  
ATOM   1058  HG2 GLN A  66      13.286 -11.223  -5.577  1.00 97.10           H  
ATOM   1059  HG3 GLN A  66      11.676 -10.803  -6.196  1.00 97.10           H  
ATOM   1060  CD  GLN A  66      12.381 -12.709  -6.819  1.00 97.10           C  
ATOM   1061  NE2 GLN A  66      12.566 -12.363  -8.072  1.00 97.10           N  
ATOM   1062 HE21 GLN A  66      12.647 -11.387  -8.319  1.00 97.10           H  
ATOM   1063 HE22 GLN A  66      12.625 -13.121  -8.737  1.00 97.10           H  
ATOM   1064  OE1 GLN A  66      12.290 -13.892  -6.537  1.00 97.10           O  
ATOM   1065  N   THR A  67      11.480  -8.681  -4.120  1.00 98.62           N  
ATOM   1066  H   THR A  67      12.486  -8.689  -4.033  1.00 98.62           H  
ATOM   1067  CA  THR A  67      10.845  -7.577  -4.845  1.00 98.62           C  
ATOM   1068  HA  THR A  67       9.860  -7.403  -4.411  1.00 98.62           H  
ATOM   1069  C   THR A  67      10.670  -7.989  -6.304  1.00 98.62           C  
ATOM   1070  CB  THR A  67      11.619  -6.253  -4.754  1.00 98.62           C  
ATOM   1071  HB  THR A  67      12.559  -6.325  -5.301  1.00 98.62           H  
ATOM   1072  O   THR A  67      11.618  -8.421  -6.960  1.00 98.62           O  
ATOM   1073  CG2 THR A  67      10.782  -5.103  -5.313  1.00 98.62           C  
ATOM   1074 HG21 THR A  67      10.624  -5.234  -6.384  1.00 98.62           H  
ATOM   1075 HG22 THR A  67       9.810  -5.083  -4.820  1.00 98.62           H  
ATOM   1076 HG23 THR A  67      11.283  -4.150  -5.146  1.00 98.62           H  
ATOM   1077  OG1 THR A  67      11.889  -5.913  -3.413  1.00 98.62           O  
ATOM   1078  HG1 THR A  67      12.588  -6.489  -3.096  1.00 98.62           H  
ATOM   1079  N   VAL A  68       9.457  -7.847  -6.818  1.00 98.71           N  
ATOM   1080  H   VAL A  68       8.735  -7.472  -6.219  1.00 98.71           H  
ATOM   1081  CA  VAL A  68       9.096  -8.058  -8.222  1.00 98.71           C  
ATOM   1082  HA  VAL A  68       9.994  -8.257  -8.807  1.00 98.71           H  
ATOM   1083  C   VAL A  68       8.473  -6.784  -8.778  1.00 98.71           C  
ATOM   1084  CB  VAL A  68       8.167  -9.276  -8.402  1.00 98.71           C  
ATOM   1085  HB  VAL A  68       7.941  -9.381  -9.463  1.00 98.71           H  
ATOM   1086  O   VAL A  68       8.038  -5.906  -8.031  1.00 98.71           O  
ATOM   1087  CG1 VAL A  68       8.860 -10.565  -7.951  1.00 98.71           C  
ATOM   1088 HG11 VAL A  68       9.032 -10.551  -6.875  1.00 98.71           H  
ATOM   1089 HG12 VAL A  68       9.814 -10.672  -8.468  1.00 98.71           H  
ATOM   1090 HG13 VAL A  68       8.223 -11.414  -8.200  1.00 98.71           H  
ATOM   1091  CG2 VAL A  68       6.834  -9.150  -7.654  1.00 98.71           C  
ATOM   1092 HG21 VAL A  68       7.006  -9.046  -6.583  1.00 98.71           H  
ATOM   1093 HG22 VAL A  68       6.287  -8.280  -8.018  1.00 98.71           H  
ATOM   1094 HG23 VAL A  68       6.228 -10.039  -7.829  1.00 98.71           H  
ATOM   1095  N   VAL A  69       8.406  -6.684 -10.099  1.00 98.73           N  
ATOM   1096  H   VAL A  69       8.774  -7.439 -10.660  1.00 98.73           H  
ATOM   1097  CA  VAL A  69       7.483  -5.756 -10.753  1.00 98.73           C  
ATOM   1098  HA  VAL A  69       7.184  -4.977 -10.052  1.00 98.73           H  
ATOM   1099  C   VAL A  69       6.232  -6.551 -11.114  1.00 98.73           C  
ATOM   1100  CB  VAL A  69       8.162  -5.050 -11.937  1.00 98.73           C  
ATOM   1101  HB  VAL A  69       8.638  -5.786 -12.585  1.00 98.73           H  
ATOM   1102  O   VAL A  69       6.330  -7.647 -11.653  1.00 98.73           O  
ATOM   1103  CG1 VAL A  69       7.165  -4.230 -12.758  1.00 98.73           C  
ATOM   1104 HG11 VAL A  69       6.437  -4.889 -13.231  1.00 98.73           H  
ATOM   1105 HG12 VAL A  69       6.651  -3.517 -12.112  1.00 98.73           H  
ATOM   1106 HG13 VAL A  69       7.691  -3.686 -13.542  1.00 98.73           H  
ATOM   1107  CG2 VAL A  69       9.261  -4.115 -11.418  1.00 98.73           C  
ATOM   1108 HG21 VAL A  69       8.838  -3.387 -10.726  1.00 98.73           H  
ATOM   1109 HG22 VAL A  69      10.027  -4.695 -10.905  1.00 98.73           H  
ATOM   1110 HG23 VAL A  69       9.729  -3.589 -12.251  1.00 98.73           H  
ATOM   1111  N   SER A  70       5.051  -6.047 -10.777  1.00 97.92           N  
ATOM   1112  H   SER A  70       5.026  -5.138 -10.338  1.00 97.92           H  
ATOM   1113  CA  SER A  70       3.778  -6.726 -11.022  1.00 97.92           C  
ATOM   1114  HA  SER A  70       3.951  -7.647 -11.579  1.00 97.92           H  
ATOM   1115  C   SER A  70       2.861  -5.845 -11.852  1.00 97.92           C  
ATOM   1116  CB  SER A  70       3.117  -7.121  -9.703  1.00 97.92           C  
ATOM   1117  HB2 SER A  70       2.990  -6.238  -9.077  1.00 97.92           H  
ATOM   1118  HB3 SER A  70       3.761  -7.831  -9.185  1.00 97.92           H  
ATOM   1119  O   SER A  70       2.732  -4.647 -11.592  1.00 97.92           O  
ATOM   1120  OG  SER A  70       1.857  -7.716  -9.952  1.00 97.92           O  
ATOM   1121  HG  SER A  70       1.502  -8.041  -9.122  1.00 97.92           H  
ATOM   1122  N   LYS A  71       2.209  -6.447 -12.847  1.00 96.77           N  
ATOM   1123  H   LYS A  71       2.381  -7.432 -12.991  1.00 96.77           H  
ATOM   1124  CA  LYS A  71       1.190  -5.776 -13.648  1.00 96.77           C  
ATOM   1125  HA  LYS A  71       1.476  -4.730 -13.751  1.00 96.77           H  
ATOM   1126  C   LYS A  71      -0.155  -5.830 -12.929  1.00 96.77           C  
ATOM   1127  CB  LYS A  71       1.166  -6.389 -15.048  1.00 96.77           C  
ATOM   1128  HB2 LYS A  71       2.189  -6.413 -15.423  1.00 96.77           H  
ATOM   1129  HB3 LYS A  71       0.784  -7.409 -15.010  1.00 96.77           H  
ATOM   1130  O   LYS A  71      -0.797  -6.886 -12.898  1.00 96.77           O  
ATOM   1131  CG  LYS A  71       0.324  -5.538 -16.001  1.00 96.77           C  
ATOM   1132  HG2 LYS A  71      -0.721  -5.552 -15.692  1.00 96.77           H  
ATOM   1133  HG3 LYS A  71       0.691  -4.512 -15.981  1.00 96.77           H  
ATOM   1134  CD  LYS A  71       0.453  -6.090 -17.421  1.00 96.77           C  
ATOM   1135  HD2 LYS A  71      -0.003  -7.078 -17.474  1.00 96.77           H  
ATOM   1136  HD3 LYS A  71       1.511  -6.169 -17.672  1.00 96.77           H  
ATOM   1137  CE  LYS A  71      -0.227  -5.132 -18.395  1.00 96.77           C  
ATOM   1138  HE2 LYS A  71      -1.297  -5.109 -18.187  1.00 96.77           H  
ATOM   1139  HE3 LYS A  71       0.176  -4.136 -18.216  1.00 96.77           H  
ATOM   1140  NZ  LYS A  71       0.034  -5.526 -19.796  1.00 96.77           N  
ATOM   1141  HZ1 LYS A  71      -0.360  -4.841 -20.425  1.00 96.77           H  
ATOM   1142  HZ2 LYS A  71      -0.356  -6.438 -19.986  1.00 96.77           H  
ATOM   1143  HZ3 LYS A  71       1.032  -5.564 -19.945  1.00 96.77           H  
ATOM   1144  N   TYR A  72      -0.606  -4.703 -12.394  1.00 92.94           N  
ATOM   1145  H   TYR A  72      -0.085  -3.853 -12.557  1.00 92.94           H  
ATOM   1146  CA  TYR A  72      -1.879  -4.600 -11.680  1.00 92.94           C  
ATOM   1147  HA  TYR A  72      -1.970  -5.471 -11.031  1.00 92.94           H  
ATOM   1148  C   TYR A  72      -3.079  -4.629 -12.639  1.00 92.94           C  
ATOM   1149  CB  TYR A  72      -1.857  -3.361 -10.779  1.00 92.94           C  
ATOM   1150  HB2 TYR A  72      -1.846  -2.473 -11.411  1.00 92.94           H  
ATOM   1151  HB3 TYR A  72      -0.942  -3.377 -10.187  1.00 92.94           H  
ATOM   1152  O   TYR A  72      -2.927  -4.717 -13.862  1.00 92.94           O  
ATOM   1153  CG  TYR A  72      -3.011  -3.273  -9.803  1.00 92.94           C  
ATOM   1154  CD1 TYR A  72      -3.894  -2.178  -9.821  1.00 92.94           C  
ATOM   1155  HD1 TYR A  72      -3.717  -1.349 -10.491  1.00 92.94           H  
ATOM   1156  CD2 TYR A  72      -3.222  -4.318  -8.890  1.00 92.94           C  
ATOM   1157  HD2 TYR A  72      -2.577  -5.184  -8.879  1.00 92.94           H  
ATOM   1158  CE1 TYR A  72      -4.992  -2.148  -8.939  1.00 92.94           C  
ATOM   1159  HE1 TYR A  72      -5.670  -1.308  -8.959  1.00 92.94           H  
ATOM   1160  CE2 TYR A  72      -4.290  -4.278  -7.987  1.00 92.94           C  
ATOM   1161  HE2 TYR A  72      -4.451  -5.085  -7.287  1.00 92.94           H  
ATOM   1162  OH  TYR A  72      -6.259  -3.228  -7.207  1.00 92.94           O  
ATOM   1163  HH  TYR A  72      -6.832  -2.471  -7.348  1.00 92.94           H  
ATOM   1164  CZ  TYR A  72      -5.184  -3.202  -8.021  1.00 92.94           C  
ATOM   1165  N   THR A  73      -4.295  -4.662 -12.098  1.00 87.40           N  
ATOM   1166  H   THR A  73      -4.363  -4.530 -11.099  1.00 87.40           H  
ATOM   1167  CA  THR A  73      -5.536  -4.844 -12.874  1.00 87.40           C  
ATOM   1168  HA  THR A  73      -5.406  -5.713 -13.519  1.00 87.40           H  
ATOM   1169  C   THR A  73      -5.876  -3.691 -13.814  1.00 87.40           C  
ATOM   1170  CB  THR A  73      -6.728  -5.119 -11.960  1.00 87.40           C  
ATOM   1171  HB  THR A  73      -7.639  -5.122 -12.560  1.00 87.40           H  
ATOM   1172  O   THR A  73      -6.528  -3.918 -14.833  1.00 87.40           O  
ATOM   1173  CG2 THR A  73      -6.568  -6.490 -11.321  1.00 87.40           C  
ATOM   1174 HG21 THR A  73      -5.769  -6.472 -10.580  1.00 87.40           H  
ATOM   1175 HG22 THR A  73      -6.342  -7.235 -12.085  1.00 87.40           H  
ATOM   1176 HG23 THR A  73      -7.515  -6.756 -10.852  1.00 87.40           H  
ATOM   1177  OG1 THR A  73      -6.850  -4.155 -10.942  1.00 87.40           O  
ATOM   1178  HG1 THR A  73      -6.270  -4.370 -10.209  1.00 87.40           H  
ATOM   1179  N   ASP A  74      -5.352  -2.498 -13.549  1.00 89.32           N  
ATOM   1180  H   ASP A  74      -4.789  -2.395 -12.717  1.00 89.32           H  
ATOM   1181  CA  ASP A  74      -5.361  -1.351 -14.465  1.00 89.32           C  
ATOM   1182  HA  ASP A  74      -6.367  -1.239 -14.870  1.00 89.32           H  
ATOM   1183  C   ASP A  74      -4.406  -1.504 -15.667  1.00 89.32           C  
ATOM   1184  CB  ASP A  74      -5.036  -0.083 -13.671  1.00 89.32           C  
ATOM   1185  HB2 ASP A  74      -5.077   0.778 -14.339  1.00 89.32           H  
ATOM   1186  HB3 ASP A  74      -5.802   0.053 -12.907  1.00 89.32           H  
ATOM   1187  O   ASP A  74      -4.417  -0.681 -16.580  1.00 89.32           O  
ATOM   1188  CG  ASP A  74      -3.664  -0.125 -12.998  1.00 89.32           C  
ATOM   1189  OD1 ASP A  74      -2.866  -1.046 -13.304  1.00 89.32           O  
ATOM   1190  OD2 ASP A  74      -3.463   0.728 -12.122  1.00 89.32           O  
ATOM   1191  N   ASN A  75      -3.638  -2.598 -15.713  1.00 91.04           N  
ATOM   1192  H   ASN A  75      -3.636  -3.149 -14.867  1.00 91.04           H  
ATOM   1193  CA  ASN A  75      -2.606  -2.919 -16.698  1.00 91.04           C  
ATOM   1194  HA  ASN A  75      -2.277  -3.925 -16.438  1.00 91.04           H  
ATOM   1195  C   ASN A  75      -1.326  -2.078 -16.615  1.00 91.04           C  
ATOM   1196  CB  ASN A  75      -3.184  -2.989 -18.124  1.00 91.04           C  
ATOM   1197  HB2 ASN A  75      -2.406  -3.289 -18.826  1.00 91.04           H  
ATOM   1198  HB3 ASN A  75      -3.529  -2.004 -18.438  1.00 91.04           H  
ATOM   1199  O   ASN A  75      -0.505  -2.158 -17.536  1.00 91.04           O  
ATOM   1200  CG  ASN A  75      -4.302  -3.991 -18.230  1.00 91.04           C  
ATOM   1201  ND2 ASN A  75      -5.514  -3.528 -18.409  1.00 91.04           N  
ATOM   1202 HD21 ASN A  75      -6.272  -4.185 -18.288  1.00 91.04           H  
ATOM   1203 HD22 ASN A  75      -5.650  -2.536 -18.276  1.00 91.04           H  
ATOM   1204  OD1 ASN A  75      -4.080  -5.193 -18.159  1.00 91.04           O  
ATOM   1205  N   LEU A  76      -1.119  -1.339 -15.530  1.00 95.56           N  
ATOM   1206  H   LEU A  76      -1.816  -1.324 -14.799  1.00 95.56           H  
ATOM   1207  CA  LEU A  76       0.133  -0.651 -15.242  1.00 95.56           C  
ATOM   1208  HA  LEU A  76       0.670  -0.477 -16.175  1.00 95.56           H  
ATOM   1209  C   LEU A  76       1.049  -1.527 -14.379  1.00 95.56           C  
ATOM   1210  CB  LEU A  76      -0.172   0.719 -14.617  1.00 95.56           C  
ATOM   1211  HB2 LEU A  76      -0.705   0.558 -13.680  1.00 95.56           H  
ATOM   1212  HB3 LEU A  76       0.766   1.225 -14.387  1.00 95.56           H  
ATOM   1213  O   LEU A  76       0.623  -2.518 -13.782  1.00 95.56           O  
ATOM   1214  CG  LEU A  76      -1.042   1.640 -15.491  1.00 95.56           C  
ATOM   1215  HG  LEU A  76      -2.022   1.188 -15.643  1.00 95.56           H  
ATOM   1216  CD1 LEU A  76      -1.243   2.981 -14.791  1.00 95.56           C  
ATOM   1217 HD11 LEU A  76      -1.863   3.636 -15.404  1.00 95.56           H  
ATOM   1218 HD12 LEU A  76      -0.283   3.456 -14.591  1.00 95.56           H  
ATOM   1219 HD13 LEU A  76      -1.761   2.810 -13.847  1.00 95.56           H  
ATOM   1220  CD2 LEU A  76      -0.411   1.904 -16.863  1.00 95.56           C  
ATOM   1221 HD21 LEU A  76       0.614   2.251 -16.737  1.00 95.56           H  
ATOM   1222 HD22 LEU A  76      -0.424   0.990 -17.456  1.00 95.56           H  
ATOM   1223 HD23 LEU A  76      -0.991   2.662 -17.390  1.00 95.56           H  
ATOM   1224  N   HIS A  77       2.338  -1.197 -14.383  1.00 97.85           N  
ATOM   1225  H   HIS A  77       2.602  -0.305 -14.776  1.00 97.85           H  
ATOM   1226  CA  HIS A  77       3.365  -1.939 -13.660  1.00 97.85           C  
ATOM   1227  HA  HIS A  77       2.976  -2.917 -13.377  1.00 97.85           H  
ATOM   1228  C   HIS A  77       3.751  -1.203 -12.383  1.00 97.85           C  
ATOM   1229  CB  HIS A  77       4.590  -2.173 -14.549  1.00 97.85           C  
ATOM   1230  HB2 HIS A  77       5.373  -2.644 -13.955  1.00 97.85           H  
ATOM   1231  HB3 HIS A  77       4.976  -1.214 -14.895  1.00 97.85           H  
ATOM   1232  O   HIS A  77       3.970   0.006 -12.405  1.00 97.85           O  
ATOM   1233  CG  HIS A  77       4.301  -3.048 -15.738  1.00 97.85           C  
ATOM   1234  CD2 HIS A  77       4.355  -4.415 -15.794  1.00 97.85           C  
ATOM   1235  HD2 HIS A  77       4.609  -5.079 -14.981  1.00 97.85           H  
ATOM   1236  ND1 HIS A  77       3.954  -2.601 -16.989  1.00 97.85           N  
ATOM   1237  HD1 HIS A  77       3.922  -1.634 -17.280  1.00 97.85           H  
ATOM   1238  CE1 HIS A  77       3.811  -3.671 -17.785  1.00 97.85           C  
ATOM   1239  HE1 HIS A  77       3.617  -3.631 -18.846  1.00 97.85           H  
ATOM   1240  NE2 HIS A  77       4.007  -4.801 -17.094  1.00 97.85           N  
ATOM   1241  N   TYR A  78       3.888  -1.957 -11.298  1.00 98.14           N  
ATOM   1242  H   TYR A  78       3.652  -2.937 -11.365  1.00 98.14           H  
ATOM   1243  CA  TYR A  78       4.181  -1.440  -9.965  1.00 98.14           C  
ATOM   1244  HA  TYR A  78       4.581  -0.428 -10.030  1.00 98.14           H  
ATOM   1245  C   TYR A  78       5.196  -2.325  -9.259  1.00 98.14           C  
ATOM   1246  CB  TYR A  78       2.885  -1.411  -9.160  1.00 98.14           C  
ATOM   1247  HB2 TYR A  78       3.096  -1.080  -8.144  1.00 98.14           H  
ATOM   1248  HB3 TYR A  78       2.488  -2.426  -9.116  1.00 98.14           H  
ATOM   1249  O   TYR A  78       5.295  -3.518  -9.559  1.00 98.14           O  
ATOM   1250  CG  TYR A  78       1.837  -0.508  -9.756  1.00 98.14           C  
ATOM   1251  CD1 TYR A  78       1.921   0.875  -9.534  1.00 98.14           C  
ATOM   1252  HD1 TYR A  78       2.729   1.277  -8.941  1.00 98.14           H  
ATOM   1253  CD2 TYR A  78       0.819  -1.039 -10.569  1.00 98.14           C  
ATOM   1254  HD2 TYR A  78       0.784  -2.098 -10.777  1.00 98.14           H  
ATOM   1255  CE1 TYR A  78       0.958   1.735 -10.085  1.00 98.14           C  
ATOM   1256  HE1 TYR A  78       1.010   2.799  -9.907  1.00 98.14           H  
ATOM   1257  CE2 TYR A  78      -0.141  -0.177 -11.130  1.00 98.14           C  
ATOM   1258  HE2 TYR A  78      -0.945  -0.547 -11.749  1.00 98.14           H  
ATOM   1259  OH  TYR A  78      -0.975   2.052 -11.431  1.00 98.14           O  
ATOM   1260  HH  TYR A  78      -0.939   2.927 -11.038  1.00 98.14           H  
ATOM   1261  CZ  TYR A  78      -0.075   1.207 -10.881  1.00 98.14           C  
ATOM   1262  N   ARG A  79       5.932  -1.774  -8.289  1.00 98.60           N  
ATOM   1263  H   ARG A  79       5.751  -0.823  -8.001  1.00 98.60           H  
ATOM   1264  CA  ARG A  79       6.769  -2.612  -7.431  1.00 98.60           C  
ATOM   1265  HA  ARG A  79       7.280  -3.352  -8.047  1.00 98.60           H  
ATOM   1266  C   ARG A  79       5.884  -3.355  -6.453  1.00 98.60           C  
ATOM   1267  CB  ARG A  79       7.827  -1.819  -6.670  1.00 98.60           C  
ATOM   1268  HB2 ARG A  79       7.351  -1.195  -5.913  1.00 98.60           H  
ATOM   1269  HB3 ARG A  79       8.490  -2.530  -6.177  1.00 98.60           H  
ATOM   1270  O   ARG A  79       4.945  -2.798  -5.884  1.00 98.60           O  
ATOM   1271  CG  ARG A  79       8.665  -0.945  -7.590  1.00 98.60           C  
ATOM   1272  HG2 ARG A  79       9.002  -1.531  -8.445  1.00 98.60           H  
ATOM   1273  HG3 ARG A  79       8.046  -0.112  -7.923  1.00 98.60           H  
ATOM   1274  CD  ARG A  79       9.879  -0.415  -6.842  1.00 98.60           C  
ATOM   1275  HD2 ARG A  79      10.397  -1.277  -6.420  1.00 98.60           H  
ATOM   1276  HD3 ARG A  79      10.538   0.088  -7.549  1.00 98.60           H  
ATOM   1277  NE  ARG A  79       9.524   0.522  -5.760  1.00 98.60           N  
ATOM   1278  HE  ARG A  79       8.576   0.859  -5.679  1.00 98.60           H  
ATOM   1279  NH1 ARG A  79      11.561   0.478  -4.741  1.00 98.60           N  
ATOM   1280 HH11 ARG A  79      11.892  -0.196  -5.417  1.00 98.60           H  
ATOM   1281 HH12 ARG A  79      12.142   0.744  -3.959  1.00 98.60           H  
ATOM   1282  NH2 ARG A  79       9.991   1.816  -3.947  1.00 98.60           N  
ATOM   1283 HH21 ARG A  79      10.638   2.169  -3.255  1.00 98.60           H  
ATOM   1284 HH22 ARG A  79       9.016   2.079  -3.970  1.00 98.60           H  
ATOM   1285  CZ  ARG A  79      10.354   0.939  -4.828  1.00 98.60           C  
ATOM   1286  N   ALA A  80       6.214  -4.613  -6.231  1.00 98.03           N  
ATOM   1287  H   ALA A  80       6.981  -5.023  -6.744  1.00 98.03           H  
ATOM   1288  CA  ALA A  80       5.525  -5.437  -5.267  1.00 98.03           C  
ATOM   1289  HA  ALA A  80       5.038  -4.795  -4.532  1.00 98.03           H  
ATOM   1290  C   ALA A  80       6.508  -6.326  -4.516  1.00 98.03           C  
ATOM   1291  CB  ALA A  80       4.445  -6.238  -5.988  1.00 98.03           C  
ATOM   1292  HB1 ALA A  80       4.896  -6.875  -6.750  1.00 98.03           H  
ATOM   1293  HB2 ALA A  80       3.725  -5.563  -6.452  1.00 98.03           H  
ATOM   1294  HB3 ALA A  80       3.929  -6.853  -5.251  1.00 98.03           H  
ATOM   1295  O   ALA A  80       7.492  -6.808  -5.078  1.00 98.03           O  
ATOM   1296  N   LEU A  81       6.224  -6.565  -3.244  1.00 97.65           N  
ATOM   1297  H   LEU A  81       5.390  -6.147  -2.857  1.00 97.65           H  
ATOM   1298  CA  LEU A  81       6.933  -7.544  -2.438  1.00 97.65           C  
ATOM   1299  HA  LEU A  81       7.925  -7.707  -2.860  1.00 97.65           H  
ATOM   1300  C   LEU A  81       6.159  -8.860  -2.478  1.00 97.65           C  
ATOM   1301  CB  LEU A  81       7.081  -6.991  -1.012  1.00 97.65           C  
ATOM   1302  HB2 LEU A  81       6.091  -6.937  -0.559  1.00 97.65           H  
ATOM   1303  HB3 LEU A  81       7.479  -5.978  -1.061  1.00 97.65           H  
ATOM   1304  O   LEU A  81       4.968  -8.882  -2.166  1.00 97.65           O  
ATOM   1305  CG  LEU A  81       8.000  -7.842  -0.120  1.00 97.65           C  
ATOM   1306  HG  LEU A  81       7.689  -8.886  -0.153  1.00 97.65           H  
ATOM   1307  CD1 LEU A  81       9.463  -7.735  -0.557  1.00 97.65           C  
ATOM   1308 HD11 LEU A  81       9.608  -8.205  -1.529  1.00 97.65           H  
ATOM   1309 HD12 LEU A  81      10.102  -8.242   0.165  1.00 97.65           H  
ATOM   1310 HD13 LEU A  81       9.763  -6.689  -0.615  1.00 97.65           H  
ATOM   1311  CD2 LEU A  81       7.899  -7.363   1.325  1.00 97.65           C  
ATOM   1312 HD21 LEU A  81       6.867  -7.429   1.670  1.00 97.65           H  
ATOM   1313 HD22 LEU A  81       8.524  -7.982   1.968  1.00 97.65           H  
ATOM   1314 HD23 LEU A  81       8.240  -6.331   1.406  1.00 97.65           H  
ATOM   1315  N   CYS A  82       6.819  -9.961  -2.833  1.00 96.23           N  
ATOM   1316  H   CYS A  82       7.786  -9.892  -3.116  1.00 96.23           H  
ATOM   1317  CA  CYS A  82       6.206 -11.280  -2.738  1.00 96.23           C  
ATOM   1318  HA  CYS A  82       5.185 -11.215  -3.115  1.00 96.23           H  
ATOM   1319  C   CYS A  82       6.127 -11.715  -1.267  1.00 96.23           C  
ATOM   1320  CB  CYS A  82       6.971 -12.264  -3.625  1.00 96.23           C  
ATOM   1321  HB2 CYS A  82       7.972 -12.428  -3.227  1.00 96.23           H  
ATOM   1322  HB3 CYS A  82       7.057 -11.862  -4.635  1.00 96.23           H  
ATOM   1323  O   CYS A  82       7.133 -12.038  -0.638  1.00 96.23           O  
ATOM   1324  SG  CYS A  82       6.059 -13.832  -3.673  1.00 96.23           S  
ATOM   1325  HG  CYS A  82       4.898 -13.352  -4.126  1.00 96.23           H  
ATOM   1326  N   LYS A  83       4.922 -11.703  -0.700  1.00 93.69           N  
ATOM   1327  H   LYS A  83       4.141 -11.443  -1.285  1.00 93.69           H  
ATOM   1328  CA  LYS A  83       4.645 -12.001   0.712  1.00 93.69           C  
ATOM   1329  HA  LYS A  83       5.473 -11.648   1.327  1.00 93.69           H  
ATOM   1330  C   LYS A  83       4.518 -13.504   0.956  1.00 93.69           C  
ATOM   1331  CB  LYS A  83       3.358 -11.268   1.135  1.00 93.69           C  
ATOM   1332  HB2 LYS A  83       3.127 -11.501   2.174  1.00 93.69           H  
ATOM   1333  HB3 LYS A  83       2.537 -11.651   0.529  1.00 93.69           H  
ATOM   1334  O   LYS A  83       4.989 -14.002   1.978  1.00 93.69           O  
ATOM   1335  CG  LYS A  83       3.377  -9.738   0.957  1.00 93.69           C  
ATOM   1336  HG2 LYS A  83       2.350  -9.378   1.007  1.00 93.69           H  
ATOM   1337  HG3 LYS A  83       3.739  -9.493  -0.042  1.00 93.69           H  
ATOM   1338  CD  LYS A  83       4.211  -8.963   1.983  1.00 93.69           C  
ATOM   1339  HD2 LYS A  83       4.392  -7.964   1.586  1.00 93.69           H  
ATOM   1340  HD3 LYS A  83       5.172  -9.457   2.129  1.00 93.69           H  
ATOM   1341  CE  LYS A  83       3.444  -8.824   3.309  1.00 93.69           C  
ATOM   1342  HE2 LYS A  83       2.421  -8.521   3.089  1.00 93.69           H  
ATOM   1343  HE3 LYS A  83       3.413  -9.789   3.816  1.00 93.69           H  
ATOM   1344  NZ  LYS A  83       4.039  -7.810   4.199  1.00 93.69           N  
ATOM   1345  HZ1 LYS A  83       3.805  -6.876   3.893  1.00 93.69           H  
ATOM   1346  HZ2 LYS A  83       3.724  -7.874   5.157  1.00 93.69           H  
ATOM   1347  HZ3 LYS A  83       5.039  -7.937   4.259  1.00 93.69           H  
ATOM   1348  N   ARG A  84       3.873 -14.225   0.034  1.00 91.19           N  
ATOM   1349  H   ARG A  84       3.541 -13.735  -0.785  1.00 91.19           H  
ATOM   1350  CA  ARG A  84       3.681 -15.684   0.079  1.00 91.19           C  
ATOM   1351  HA  ARG A  84       4.536 -16.138   0.578  1.00 91.19           H  
ATOM   1352  C   ARG A  84       3.626 -16.267  -1.335  1.00 91.19           C  
ATOM   1353  CB  ARG A  84       2.404 -16.063   0.856  1.00 91.19           C  
ATOM   1354  HB2 ARG A  84       1.528 -15.708   0.312  1.00 91.19           H  
ATOM   1355  HB3 ARG A  84       2.360 -17.151   0.885  1.00 91.19           H  
ATOM   1356  O   ARG A  84       3.253 -15.575  -2.282  1.00 91.19           O  
ATOM   1357  CG  ARG A  84       2.330 -15.556   2.309  1.00 91.19           C  
ATOM   1358  HG2 ARG A  84       2.224 -14.471   2.321  1.00 91.19           H  
ATOM   1359  HG3 ARG A  84       3.238 -15.842   2.839  1.00 91.19           H  
ATOM   1360  CD  ARG A  84       1.127 -16.191   3.012  1.00 91.19           C  
ATOM   1361  HD2 ARG A  84       0.224 -15.946   2.452  1.00 91.19           H  
ATOM   1362  HD3 ARG A  84       1.271 -17.271   2.994  1.00 91.19           H  
ATOM   1363  NE  ARG A  84       0.959 -15.762   4.419  1.00 91.19           N  
ATOM   1364  HE  ARG A  84       1.513 -14.987   4.754  1.00 91.19           H  
ATOM   1365  NH1 ARG A  84      -0.650 -17.308   4.917  1.00 91.19           N  
ATOM   1366 HH11 ARG A  84      -0.620 -17.643   3.965  1.00 91.19           H  
ATOM   1367 HH12 ARG A  84      -1.386 -17.656   5.515  1.00 91.19           H  
ATOM   1368  NH2 ARG A  84      -0.085 -15.870   6.476  1.00 91.19           N  
ATOM   1369 HH21 ARG A  84      -0.860 -16.226   7.016  1.00 91.19           H  
ATOM   1370 HH22 ARG A  84       0.445 -15.087   6.831  1.00 91.19           H  
ATOM   1371  CZ  ARG A  84       0.097 -16.312   5.265  1.00 91.19           C  
ATOM   1372  N   THR A  85       3.971 -17.542  -1.465  1.00 92.51           N  
ATOM   1373  H   THR A  85       4.258 -18.058  -0.646  1.00 92.51           H  
ATOM   1374  CA  THR A  85       4.080 -18.262  -2.743  1.00 92.51           C  
ATOM   1375  HA  THR A  85       3.685 -17.657  -3.559  1.00 92.51           H  
ATOM   1376  C   THR A  85       3.287 -19.562  -2.677  1.00 92.51           C  
ATOM   1377  CB  THR A  85       5.552 -18.594  -3.048  1.00 92.51           C  
ATOM   1378  HB  THR A  85       5.614 -19.191  -3.958  1.00 92.51           H  
ATOM   1379  O   THR A  85       3.343 -20.254  -1.670  1.00 92.51           O  
ATOM   1380  CG2 THR A  85       6.434 -17.355  -3.201  1.00 92.51           C  
ATOM   1381 HG21 THR A  85       6.386 -16.728  -2.310  1.00 92.51           H  
ATOM   1382 HG22 THR A  85       7.466 -17.674  -3.342  1.00 92.51           H  
ATOM   1383 HG23 THR A  85       6.139 -16.776  -4.076  1.00 92.51           H  
ATOM   1384  OG1 THR A  85       6.132 -19.302  -1.977  1.00 92.51           O  
ATOM   1385  HG1 THR A  85       5.738 -20.175  -1.911  1.00 92.51           H  
ATOM   1386  N   SER A  86       2.539 -19.899  -3.721  1.00 90.59           N  
ATOM   1387  H   SER A  86       2.413 -19.226  -4.462  1.00 90.59           H  
ATOM   1388  CA  SER A  86       2.005 -21.240  -3.963  1.00 90.59           C  
ATOM   1389  HA  SER A  86       2.549 -21.945  -3.335  1.00 90.59           H  
ATOM   1390  C   SER A  86       2.269 -21.605  -5.418  1.00 90.59           C  
ATOM   1391  CB  SER A  86       0.529 -21.375  -3.592  1.00 90.59           C  
ATOM   1392  HB2 SER A  86       0.375 -21.049  -2.564  1.00 90.59           H  
ATOM   1393  HB3 SER A  86      -0.079 -20.763  -4.258  1.00 90.59           H  
ATOM   1394  O   SER A  86       1.438 -21.400  -6.307  1.00 90.59           O  
ATOM   1395  OG  SER A  86       0.170 -22.741  -3.717  1.00 90.59           O  
ATOM   1396  HG  SER A  86       0.699 -23.223  -3.078  1.00 90.59           H  
ATOM   1397  N   VAL A  87       3.472 -22.109  -5.668  1.00 92.71           N  
ATOM   1398  H   VAL A  87       4.052 -22.321  -4.869  1.00 92.71           H  
ATOM   1399  CA  VAL A  87       4.005 -22.492  -6.975  1.00 92.71           C  
ATOM   1400  HA  VAL A  87       4.040 -21.612  -7.618  1.00 92.71           H  
ATOM   1401  C   VAL A  87       3.100 -23.524  -7.635  1.00 92.71           C  
ATOM   1402  CB  VAL A  87       5.437 -23.046  -6.819  1.00 92.71           C  
ATOM   1403  HB  VAL A  87       5.426 -23.914  -6.160  1.00 92.71           H  
ATOM   1404  O   VAL A  87       2.697 -23.337  -8.782  1.00 92.71           O  
ATOM   1405  CG1 VAL A  87       6.000 -23.486  -8.174  1.00 92.71           C  
ATOM   1406 HG11 VAL A  87       5.896 -22.680  -8.901  1.00 92.71           H  
ATOM   1407 HG12 VAL A  87       5.467 -24.365  -8.538  1.00 92.71           H  
ATOM   1408 HG13 VAL A  87       7.052 -23.754  -8.070  1.00 92.71           H  
ATOM   1409  CG2 VAL A  87       6.370 -21.983  -6.223  1.00 92.71           C  
ATOM   1410 HG21 VAL A  87       7.400 -22.341  -6.226  1.00 92.71           H  
ATOM   1411 HG22 VAL A  87       6.297 -21.062  -6.801  1.00 92.71           H  
ATOM   1412 HG23 VAL A  87       6.094 -21.774  -5.189  1.00 92.71           H  
ATOM   1413  N   ASN A  88       2.691 -24.559  -6.893  1.00 88.89           N  
ATOM   1414  H   ASN A  88       3.046 -24.623  -5.950  1.00 88.89           H  
ATOM   1415  CA  ASN A  88       1.823 -25.625  -7.412  1.00 88.89           C  
ATOM   1416  HA  ASN A  88       2.294 -26.075  -8.285  1.00 88.89           H  
ATOM   1417  C   ASN A  88       0.451 -25.110  -7.873  1.00 88.89           C  
ATOM   1418  CB  ASN A  88       1.646 -26.698  -6.325  1.00 88.89           C  
ATOM   1419  HB2 ASN A  88       0.859 -27.389  -6.628  1.00 88.89           H  
ATOM   1420  HB3 ASN A  88       1.342 -26.226  -5.390  1.00 88.89           H  
ATOM   1421  O   ASN A  88      -0.134 -25.656  -8.808  1.00 88.89           O  
ATOM   1422  CG  ASN A  88       2.900 -27.521  -6.103  1.00 88.89           C  
ATOM   1423  ND2 ASN A  88       3.209 -27.858  -4.873  1.00 88.89           N  
ATOM   1424 HD21 ASN A  88       4.102 -28.315  -4.758  1.00 88.89           H  
ATOM   1425 HD22 ASN A  88       2.738 -27.425  -4.092  1.00 88.89           H  
ATOM   1426  OD1 ASN A  88       3.608 -27.883  -7.024  1.00 88.89           O  
ATOM   1427  N   LYS A  89      -0.067 -24.056  -7.230  1.00 89.87           N  
ATOM   1428  H   LYS A  89       0.475 -23.643  -6.485  1.00 89.87           H  
ATOM   1429  CA  LYS A  89      -1.328 -23.404  -7.613  1.00 89.87           C  
ATOM   1430  HA  LYS A  89      -1.944 -24.106  -8.174  1.00 89.87           H  
ATOM   1431  C   LYS A  89      -1.131 -22.199  -8.536  1.00 89.87           C  
ATOM   1432  CB  LYS A  89      -2.097 -22.986  -6.356  1.00 89.87           C  
ATOM   1433  HB2 LYS A  89      -2.973 -22.415  -6.664  1.00 89.87           H  
ATOM   1434  HB3 LYS A  89      -1.464 -22.323  -5.766  1.00 89.87           H  
ATOM   1435  O   LYS A  89      -2.122 -21.596  -8.943  1.00 89.87           O  
ATOM   1436  CG  LYS A  89      -2.583 -24.157  -5.488  1.00 89.87           C  
ATOM   1437  HG2 LYS A  89      -3.280 -24.774  -6.056  1.00 89.87           H  
ATOM   1438  HG3 LYS A  89      -1.741 -24.761  -5.152  1.00 89.87           H  
ATOM   1439  CD  LYS A  89      -3.291 -23.538  -4.279  1.00 89.87           C  
ATOM   1440  HD2 LYS A  89      -4.043 -22.831  -4.628  1.00 89.87           H  
ATOM   1441  HD3 LYS A  89      -2.550 -22.977  -3.708  1.00 89.87           H  
ATOM   1442  CE  LYS A  89      -3.974 -24.532  -3.346  1.00 89.87           C  
ATOM   1443  HE2 LYS A  89      -4.810 -24.997  -3.870  1.00 89.87           H  
ATOM   1444  HE3 LYS A  89      -3.258 -25.300  -3.053  1.00 89.87           H  
ATOM   1445  NZ  LYS A  89      -4.445 -23.782  -2.153  1.00 89.87           N  
ATOM   1446  HZ1 LYS A  89      -5.032 -24.326  -1.538  1.00 89.87           H  
ATOM   1447  HZ2 LYS A  89      -4.922 -22.923  -2.387  1.00 89.87           H  
ATOM   1448  HZ3 LYS A  89      -3.645 -23.434  -1.644  1.00 89.87           H  
ATOM   1449  N   ASN A  90       0.112 -21.832  -8.855  1.00 92.11           N  
ATOM   1450  H   ASN A  90       0.873 -22.396  -8.504  1.00 92.11           H  
ATOM   1451  CA  ASN A  90       0.466 -20.594  -9.551  1.00 92.11           C  
ATOM   1452  HA  ASN A  90       1.542 -20.466  -9.441  1.00 92.11           H  
ATOM   1453  C   ASN A  90      -0.178 -19.347  -8.905  1.00 92.11           C  
ATOM   1454  CB  ASN A  90       0.165 -20.770 -11.050  1.00 92.11           C  
ATOM   1455  HB2 ASN A  90      -0.911 -20.885 -11.182  1.00 92.11           H  
ATOM   1456  HB3 ASN A  90       0.657 -21.672 -11.414  1.00 92.11           H  
ATOM   1457  O   ASN A  90      -0.752 -18.506  -9.596  1.00 92.11           O  
ATOM   1458  CG  ASN A  90       0.639 -19.606 -11.898  1.00 92.11           C  
ATOM   1459  ND2 ASN A  90      -0.046 -19.326 -12.981  1.00 92.11           N  
ATOM   1460 HD21 ASN A  90      -0.888 -19.845 -13.188  1.00 92.11           H  
ATOM   1461 HD22 ASN A  90       0.273 -18.549 -13.542  1.00 92.11           H  
ATOM   1462  OD1 ASN A  90       1.626 -18.943 -11.627  1.00 92.11           O  
ATOM   1463  N   LYS A  91      -0.114 -19.252  -7.573  1.00 91.15           N  
ATOM   1464  H   LYS A  91       0.395 -19.969  -7.076  1.00 91.15           H  
ATOM   1465  CA  LYS A  91      -0.636 -18.122  -6.794  1.00 91.15           C  
ATOM   1466  HA  LYS A  91      -1.049 -17.370  -7.467  1.00 91.15           H  
ATOM   1467  C   LYS A  91       0.480 -17.452  -6.008  1.00 91.15           C  
ATOM   1468  CB  LYS A  91      -1.751 -18.581  -5.844  1.00 91.15           C  
ATOM   1469  HB2 LYS A  91      -1.422 -19.456  -5.283  1.00 91.15           H  
ATOM   1470  HB3 LYS A  91      -1.932 -17.778  -5.129  1.00 91.15           H  
ATOM   1471  O   LYS A  91       1.287 -18.128  -5.379  1.00 91.15           O  
ATOM   1472  CG  LYS A  91      -3.071 -18.903  -6.557  1.00 91.15           C  
ATOM   1473  HG2 LYS A  91      -3.340 -18.065  -7.198  1.00 91.15           H  
ATOM   1474  HG3 LYS A  91      -2.963 -19.802  -7.165  1.00 91.15           H  
ATOM   1475  CD  LYS A  91      -4.172 -19.108  -5.507  1.00 91.15           C  
ATOM   1476  HD2 LYS A  91      -4.144 -18.267  -4.815  1.00 91.15           H  
ATOM   1477  HD3 LYS A  91      -3.984 -20.016  -4.934  1.00 91.15           H  
ATOM   1478  CE  LYS A  91      -5.566 -19.170  -6.139  1.00 91.15           C  
ATOM   1479  HE2 LYS A  91      -5.572 -18.544  -7.032  1.00 91.15           H  
ATOM   1480  HE3 LYS A  91      -5.786 -20.199  -6.424  1.00 91.15           H  
ATOM   1481  NZ  LYS A  91      -6.582 -18.653  -5.184  1.00 91.15           N  
ATOM   1482  HZ1 LYS A  91      -7.532 -18.722  -5.519  1.00 91.15           H  
ATOM   1483  HZ2 LYS A  91      -6.419 -17.682  -4.961  1.00 91.15           H  
ATOM   1484  HZ3 LYS A  91      -6.530 -19.115  -4.288  1.00 91.15           H  
ATOM   1485  N   TYR A  92       0.496 -16.126  -5.992  1.00 93.02           N  
ATOM   1486  H   TYR A  92      -0.148 -15.636  -6.595  1.00 93.02           H  
ATOM   1487  CA  TYR A  92       1.497 -15.336  -5.275  1.00 93.02           C  
ATOM   1488  HA  TYR A  92       1.999 -15.952  -4.528  1.00 93.02           H  
ATOM   1489  C   TYR A  92       0.814 -14.180  -4.567  1.00 93.02           C  
ATOM   1490  CB  TYR A  92       2.556 -14.823  -6.260  1.00 93.02           C  
ATOM   1491  HB2 TYR A  92       2.093 -14.131  -6.963  1.00 93.02           H  
ATOM   1492  HB3 TYR A  92       3.316 -14.271  -5.706  1.00 93.02           H  
ATOM   1493  O   TYR A  92       0.209 -13.346  -5.236  1.00 93.02           O  
ATOM   1494  CG  TYR A  92       3.221 -15.938  -7.035  1.00 93.02           C  
ATOM   1495  CD1 TYR A  92       4.316 -16.618  -6.479  1.00 93.02           C  
ATOM   1496  HD1 TYR A  92       4.712 -16.291  -5.530  1.00 93.02           H  
ATOM   1497  CD2 TYR A  92       2.683 -16.350  -8.267  1.00 93.02           C  
ATOM   1498  HD2 TYR A  92       1.821 -15.844  -8.675  1.00 93.02           H  
ATOM   1499  CE1 TYR A  92       4.878 -17.721  -7.149  1.00 93.02           C  
ATOM   1500  HE1 TYR A  92       5.718 -18.249  -6.721  1.00 93.02           H  
ATOM   1501  CE2 TYR A  92       3.239 -17.450  -8.937  1.00 93.02           C  
ATOM   1502  HE2 TYR A  92       2.802 -17.787  -9.866  1.00 93.02           H  
ATOM   1503  OH  TYR A  92       4.866 -19.190  -9.056  1.00 93.02           O  
ATOM   1504  HH  TYR A  92       4.391 -19.372  -9.870  1.00 93.02           H  
ATOM   1505  CZ  TYR A  92       4.341 -18.133  -8.387  1.00 93.02           C  
ATOM   1506  N   LEU A  93       0.917 -14.129  -3.238  1.00 92.32           N  
ATOM   1507  H   LEU A  93       1.497 -14.816  -2.777  1.00 92.32           H  
ATOM   1508  CA  LEU A  93       0.446 -12.996  -2.448  1.00 92.32           C  
ATOM   1509  HA  LEU A  93      -0.507 -12.654  -2.852  1.00 92.32           H  
ATOM   1510  C   LEU A  93       1.470 -11.876  -2.560  1.00 92.32           C  
ATOM   1511  CB  LEU A  93       0.264 -13.400  -0.978  1.00 92.32           C  
ATOM   1512  HB2 LEU A  93      -0.288 -14.338  -0.922  1.00 92.32           H  
ATOM   1513  HB3 LEU A  93       1.250 -13.575  -0.546  1.00 92.32           H  
ATOM   1514  O   LEU A  93       2.625 -12.045  -2.165  1.00 92.32           O  
ATOM   1515  CG  LEU A  93      -0.475 -12.359  -0.121  1.00 92.32           C  
ATOM   1516  HG  LEU A  93      -0.030 -11.372  -0.253  1.00 92.32           H  
ATOM   1517  CD1 LEU A  93      -1.956 -12.309  -0.483  1.00 92.32           C  
ATOM   1518 HD11 LEU A  93      -2.516 -11.744   0.262  1.00 92.32           H  
ATOM   1519 HD12 LEU A  93      -2.372 -13.317  -0.500  1.00 92.32           H  
ATOM   1520 HD13 LEU A  93      -2.089 -11.832  -1.454  1.00 92.32           H  
ATOM   1521  CD2 LEU A  93      -0.349 -12.755   1.350  1.00 92.32           C  
ATOM   1522 HD21 LEU A  93       0.692 -12.682   1.663  1.00 92.32           H  
ATOM   1523 HD22 LEU A  93      -0.945 -12.080   1.966  1.00 92.32           H  
ATOM   1524 HD23 LEU A  93      -0.696 -13.779   1.487  1.00 92.32           H  
ATOM   1525  N   LEU A  94       1.043 -10.740  -3.076  1.00 94.51           N  
ATOM   1526  H   LEU A  94       0.082 -10.680  -3.382  1.00 94.51           H  
ATOM   1527  CA  LEU A  94       1.852  -9.552  -3.242  1.00 94.51           C  
ATOM   1528  HA  LEU A  94       2.891  -9.758  -2.986  1.00 94.51           H  
ATOM   1529  C   LEU A  94       1.343  -8.435  -2.349  1.00 94.51           C  
ATOM   1530  CB  LEU A  94       1.772  -9.091  -4.694  1.00 94.51           C  
ATOM   1531  HB2 LEU A  94       0.732  -8.858  -4.925  1.00 94.51           H  
ATOM   1532  HB3 LEU A  94       2.329  -8.156  -4.760  1.00 94.51           H  
ATOM   1533  O   LEU A  94       0.139  -8.263  -2.214  1.00 94.51           O  
ATOM   1534  CG  LEU A  94       2.289 -10.070  -5.752  1.00 94.51           C  
ATOM   1535  HG  LEU A  94       1.594 -10.903  -5.862  1.00 94.51           H  
ATOM   1536  CD1 LEU A  94       2.313  -9.270  -7.048  1.00 94.51           C  
ATOM   1537 HD11 LEU A  94       2.947  -8.391  -6.937  1.00 94.51           H  
ATOM   1538 HD12 LEU A  94       1.298  -8.958  -7.293  1.00 94.51           H  
ATOM   1539 HD13 LEU A  94       2.716  -9.883  -7.856  1.00 94.51           H  
ATOM   1540  CD2 LEU A  94       3.686 -10.630  -5.470  1.00 94.51           C  
ATOM   1541 HD21 LEU A  94       4.376  -9.818  -5.241  1.00 94.51           H  
ATOM   1542 HD22 LEU A  94       4.043 -11.183  -6.338  1.00 94.51           H  
ATOM   1543 HD23 LEU A  94       3.622 -11.318  -4.627  1.00 94.51           H  
ATOM   1544  N   GLU A  95       2.256  -7.630  -1.825  1.00 93.87           N  
ATOM   1545  H   GLU A  95       3.230  -7.856  -1.969  1.00 93.87           H  
ATOM   1546  CA  GLU A  95       1.946  -6.284  -1.345  1.00 93.87           C  
ATOM   1547  HA  GLU A  95       0.867  -6.135  -1.306  1.00 93.87           H  
ATOM   1548  C   GLU A  95       2.539  -5.276  -2.329  1.00 93.87           C  
ATOM   1549  CB  GLU A  95       2.496  -6.109   0.075  1.00 93.87           C  
ATOM   1550  HB2 GLU A  95       3.582  -6.205   0.060  1.00 93.87           H  
ATOM   1551  HB3 GLU A  95       2.085  -6.902   0.699  1.00 93.87           H  
ATOM   1552  O   GLU A  95       3.749  -5.294  -2.571  1.00 93.87           O  
ATOM   1553  CG  GLU A  95       2.115  -4.753   0.685  1.00 93.87           C  
ATOM   1554  HG2 GLU A  95       1.029  -4.671   0.701  1.00 93.87           H  
ATOM   1555  HG3 GLU A  95       2.510  -3.954   0.057  1.00 93.87           H  
ATOM   1556  CD  GLU A  95       2.652  -4.581   2.114  1.00 93.87           C  
ATOM   1557  OE1 GLU A  95       2.918  -3.416   2.496  1.00 93.87           O  
ATOM   1558  OE2 GLU A  95       2.783  -5.600   2.840  1.00 93.87           O  
ATOM   1559  N   TYR A  96       1.712  -4.406  -2.907  1.00 96.39           N  
ATOM   1560  H   TYR A  96       0.738  -4.404  -2.641  1.00 96.39           H  
ATOM   1561  CA  TYR A  96       2.191  -3.327  -3.769  1.00 96.39           C  
ATOM   1562  HA  TYR A  96       2.913  -3.730  -4.479  1.00 96.39           H  
ATOM   1563  C   TYR A  96       2.897  -2.279  -2.911  1.00 96.39           C  
ATOM   1564  CB  TYR A  96       1.030  -2.738  -4.566  1.00 96.39           C  
ATOM   1565  HB2 TYR A  96       1.343  -1.793  -5.009  1.00 96.39           H  
ATOM   1566  HB3 TYR A  96       0.208  -2.529  -3.881  1.00 96.39           H  
ATOM   1567  O   TYR A  96       2.307  -1.695  -2.008  1.00 96.39           O  
ATOM   1568  CG  TYR A  96       0.562  -3.656  -5.676  1.00 96.39           C  
ATOM   1569  CD1 TYR A  96       1.269  -3.671  -6.891  1.00 96.39           C  
ATOM   1570  HD1 TYR A  96       2.118  -3.014  -7.007  1.00 96.39           H  
ATOM   1571  CD2 TYR A  96      -0.529  -4.521  -5.488  1.00 96.39           C  
ATOM   1572  HD2 TYR A  96      -1.060  -4.523  -4.547  1.00 96.39           H  
ATOM   1573  CE1 TYR A  96       0.895  -4.549  -7.925  1.00 96.39           C  
ATOM   1574  HE1 TYR A  96       1.442  -4.554  -8.856  1.00 96.39           H  
ATOM   1575  CE2 TYR A  96      -0.912  -5.394  -6.523  1.00 96.39           C  
ATOM   1576  HE2 TYR A  96      -1.763  -6.048  -6.405  1.00 96.39           H  
ATOM   1577  OH  TYR A  96      -0.496  -6.336  -8.696  1.00 96.39           O  
ATOM   1578  HH  TYR A  96       0.080  -6.261  -9.460  1.00 96.39           H  
ATOM   1579  CZ  TYR A  96      -0.187  -5.429  -7.731  1.00 96.39           C  
ATOM   1580  N   ILE A  97       4.184  -2.054  -3.158  1.00 97.50           N  
ATOM   1581  H   ILE A  97       4.586  -2.462  -3.989  1.00 97.50           H  
ATOM   1582  CA  ILE A  97       5.073  -1.367  -2.207  1.00 97.50           C  
ATOM   1583  HA  ILE A  97       4.988  -1.858  -1.238  1.00 97.50           H  
ATOM   1584  C   ILE A  97       4.650   0.089  -1.993  1.00 97.50           C  
ATOM   1585  CB  ILE A  97       6.531  -1.513  -2.696  1.00 97.50           C  
ATOM   1586  HB  ILE A  97       6.559  -1.306  -3.766  1.00 97.50           H  
ATOM   1587  O   ILE A  97       4.599   0.563  -0.853  1.00 97.50           O  
ATOM   1588  CG1 ILE A  97       6.988  -2.968  -2.440  1.00 97.50           C  
ATOM   1589 HG12 ILE A  97       7.154  -3.103  -1.371  1.00 97.50           H  
ATOM   1590 HG13 ILE A  97       6.204  -3.663  -2.739  1.00 97.50           H  
ATOM   1591  CG2 ILE A  97       7.491  -0.534  -1.997  1.00 97.50           C  
ATOM   1592 HG21 ILE A  97       7.492  -0.713  -0.922  1.00 97.50           H  
ATOM   1593 HG22 ILE A  97       8.503  -0.646  -2.385  1.00 97.50           H  
ATOM   1594 HG23 ILE A  97       7.196   0.496  -2.197  1.00 97.50           H  
ATOM   1595  CD1 ILE A  97       8.260  -3.374  -3.186  1.00 97.50           C  
ATOM   1596 HD11 ILE A  97       8.045  -3.437  -4.252  1.00 97.50           H  
ATOM   1597 HD12 ILE A  97       8.578  -4.357  -2.838  1.00 97.50           H  
ATOM   1598 HD13 ILE A  97       9.068  -2.662  -3.016  1.00 97.50           H  
ATOM   1599  N   GLU A  98       4.299   0.785  -3.071  1.00 97.16           N  
ATOM   1600  H   GLU A  98       4.464   0.375  -3.979  1.00 97.16           H  
ATOM   1601  CA  GLU A  98       3.883   2.187  -3.022  1.00 97.16           C  
ATOM   1602  HA  GLU A  98       4.571   2.743  -2.386  1.00 97.16           H  
ATOM   1603  C   GLU A  98       2.488   2.373  -2.413  1.00 97.16           C  
ATOM   1604  CB  GLU A  98       3.950   2.786  -4.436  1.00 97.16           C  
ATOM   1605  HB2 GLU A  98       3.493   2.103  -5.152  1.00 97.16           H  
ATOM   1606  HB3 GLU A  98       3.373   3.711  -4.456  1.00 97.16           H  
ATOM   1607  O   GLU A  98       2.256   3.385  -1.763  1.00 97.16           O  
ATOM   1608  CG  GLU A  98       5.387   3.118  -4.868  1.00 97.16           C  
ATOM   1609  HG2 GLU A  98       5.816   3.809  -4.143  1.00 97.16           H  
ATOM   1610  HG3 GLU A  98       5.355   3.631  -5.829  1.00 97.16           H  
ATOM   1611  CD  GLU A  98       6.280   1.879  -4.999  1.00 97.16           C  
ATOM   1612  OE1 GLU A  98       7.379   1.887  -4.404  1.00 97.16           O  
ATOM   1613  OE2 GLU A  98       5.890   0.899  -5.671  1.00 97.16           O  
ATOM   1614  N   TYR A  99       1.591   1.398  -2.542  1.00 94.94           N  
ATOM   1615  H   TYR A  99       1.864   0.557  -3.031  1.00 94.94           H  
ATOM   1616  CA  TYR A  99       0.174   1.557  -2.188  1.00 94.94           C  
ATOM   1617  HA  TYR A  99      -0.047   2.610  -2.015  1.00 94.94           H  
ATOM   1618  C   TYR A  99      -0.235   0.816  -0.910  1.00 94.94           C  
ATOM   1619  CB  TYR A  99      -0.660   1.117  -3.389  1.00 94.94           C  
ATOM   1620  HB2 TYR A  99      -1.712   1.090  -3.108  1.00 94.94           H  
ATOM   1621  HB3 TYR A  99      -0.344   0.111  -3.665  1.00 94.94           H  
ATOM   1622  O   TYR A  99      -1.176   1.218  -0.238  1.00 94.94           O  
ATOM   1623  CG  TYR A  99      -0.501   2.007  -4.602  1.00 94.94           C  
ATOM   1624  CD1 TYR A  99      -1.297   3.160  -4.739  1.00 94.94           C  
ATOM   1625  HD1 TYR A  99      -2.032   3.401  -3.986  1.00 94.94           H  
ATOM   1626  CD2 TYR A  99       0.461   1.693  -5.580  1.00 94.94           C  
ATOM   1627  HD2 TYR A  99       1.071   0.807  -5.479  1.00 94.94           H  
ATOM   1628  CE1 TYR A  99      -1.143   3.995  -5.863  1.00 94.94           C  
ATOM   1629  HE1 TYR A  99      -1.762   4.874  -5.965  1.00 94.94           H  
ATOM   1630  CE2 TYR A  99       0.629   2.537  -6.690  1.00 94.94           C  
ATOM   1631  HE2 TYR A  99       1.383   2.321  -7.433  1.00 94.94           H  
ATOM   1632  OH  TYR A  99      -0.031   4.471  -7.937  1.00 94.94           O  
ATOM   1633  HH  TYR A  99      -0.628   5.221  -7.895  1.00 94.94           H  
ATOM   1634  CZ  TYR A  99      -0.182   3.677  -6.846  1.00 94.94           C  
ATOM   1635  N   GLY A 100       0.485  -0.248  -0.552  1.00 93.15           N  
ATOM   1636  H   GLY A 100       1.212  -0.555  -1.182  1.00 93.15           H  
ATOM   1637  CA  GLY A 100       0.240  -1.074   0.630  1.00 93.15           C  
ATOM   1638  HA2 GLY A 100       1.146  -1.625   0.883  1.00 93.15           H  
ATOM   1639  HA3 GLY A 100      -0.003  -0.399   1.451  1.00 93.15           H  
ATOM   1640  C   GLY A 100      -0.905  -2.081   0.500  1.00 93.15           C  
ATOM   1641  O   GLY A 100      -1.048  -2.969   1.353  1.00 93.15           O  
ATOM   1642  N   ASN A 101      -1.686  -1.999  -0.579  1.00 90.16           N  
ATOM   1643  H   ASN A 101      -1.537  -1.251  -1.241  1.00 90.16           H  
ATOM   1644  CA  ASN A 101      -2.694  -2.995  -0.892  1.00 90.16           C  
ATOM   1645  HA  ASN A 101      -3.321  -3.110  -0.008  1.00 90.16           H  
ATOM   1646  C   ASN A 101      -2.072  -4.355  -1.206  1.00 90.16           C  
ATOM   1647  CB  ASN A 101      -3.601  -2.550  -2.038  1.00 90.16           C  
ATOM   1648  HB2 ASN A 101      -4.107  -1.620  -1.782  1.00 90.16           H  
ATOM   1649  HB3 ASN A 101      -4.330  -3.351  -2.165  1.00 90.16           H  
ATOM   1650  O   ASN A 101      -0.954  -4.467  -1.718  1.00 90.16           O  
ATOM   1651  CG  ASN A 101      -2.908  -2.387  -3.372  1.00 90.16           C  
ATOM   1652  ND2 ASN A 101      -3.288  -3.138  -4.380  1.00 90.16           N  
ATOM   1653 HD21 ASN A 101      -4.134  -3.685  -4.301  1.00 90.16           H  
ATOM   1654 HD22 ASN A 101      -2.831  -2.964  -5.263  1.00 90.16           H  
ATOM   1655  OD1 ASN A 101      -1.999  -1.601  -3.521  1.00 90.16           O  
ATOM   1656  N   ILE A 102      -2.848  -5.394  -0.919  1.00 89.71           N  
ATOM   1657  H   ILE A 102      -3.790  -5.219  -0.599  1.00 89.71           H  
ATOM   1658  CA  ILE A 102      -2.462  -6.781  -1.126  1.00 89.71           C  
ATOM   1659  HA  ILE A 102      -1.418  -6.796  -1.438  1.00 89.71           H  
ATOM   1660  C   ILE A 102      -3.290  -7.372  -2.264  1.00 89.71           C  
ATOM   1661  CB  ILE A 102      -2.561  -7.564   0.200  1.00 89.71           C  
ATOM   1662  HB  ILE A 102      -3.564  -7.428   0.605  1.00 89.71           H  
ATOM   1663  O   ILE A 102      -4.487  -7.122  -2.369  1.00 89.71           O  
ATOM   1664  CG1 ILE A 102      -1.533  -7.013   1.218  1.00 89.71           C  
ATOM   1665 HG12 ILE A 102      -1.688  -5.942   1.347  1.00 89.71           H  
ATOM   1666 HG13 ILE A 102      -0.526  -7.159   0.828  1.00 89.71           H  
ATOM   1667  CG2 ILE A 102      -2.338  -9.068  -0.013  1.00 89.71           C  
ATOM   1668 HG21 ILE A 102      -1.330  -9.254  -0.385  1.00 89.71           H  
ATOM   1669 HG22 ILE A 102      -2.487  -9.598   0.928  1.00 89.71           H  
ATOM   1670 HG23 ILE A 102      -3.068  -9.467  -0.717  1.00 89.71           H  
ATOM   1671  CD1 ILE A 102      -1.619  -7.652   2.611  1.00 89.71           C  
ATOM   1672 HD11 ILE A 102      -0.923  -7.148   3.282  1.00 89.71           H  
ATOM   1673 HD12 ILE A 102      -2.631  -7.553   3.004  1.00 89.71           H  
ATOM   1674 HD13 ILE A 102      -1.337  -8.704   2.573  1.00 89.71           H  
ATOM   1675  N   GLU A 103      -2.652  -8.180  -3.103  1.00 88.97           N  
ATOM   1676  H   GLU A 103      -1.668  -8.345  -2.947  1.00 88.97           H  
ATOM   1677  CA  GLU A 103      -3.300  -8.905  -4.193  1.00 88.97           C  
ATOM   1678  HA  GLU A 103      -4.368  -8.993  -3.990  1.00 88.97           H  
ATOM   1679  C   GLU A 103      -2.696 -10.301  -4.308  1.00 88.97           C  
ATOM   1680  CB  GLU A 103      -3.101  -8.138  -5.510  1.00 88.97           C  
ATOM   1681  HB2 GLU A 103      -3.355  -7.090  -5.353  1.00 88.97           H  
ATOM   1682  HB3 GLU A 103      -2.056  -8.216  -5.811  1.00 88.97           H  
ATOM   1683  O   GLU A 103      -1.484 -10.464  -4.175  1.00 88.97           O  
ATOM   1684  CG  GLU A 103      -3.992  -8.677  -6.628  1.00 88.97           C  
ATOM   1685  HG2 GLU A 103      -4.027  -9.766  -6.586  1.00 88.97           H  
ATOM   1686  HG3 GLU A 103      -5.007  -8.328  -6.437  1.00 88.97           H  
ATOM   1687  CD  GLU A 103      -3.574  -8.274  -8.047  1.00 88.97           C  
ATOM   1688  OE1 GLU A 103      -3.223  -9.167  -8.856  1.00 88.97           O  
ATOM   1689  OE2 GLU A 103      -3.991  -7.205  -8.519  1.00 88.97           O  
ATOM   1690  N   ILE A 104      -3.507 -11.308  -4.623  1.00 90.52           N  
ATOM   1691  H   ILE A 104      -4.494 -11.138  -4.752  1.00 90.52           H  
ATOM   1692  CA  ILE A 104      -2.976 -12.564  -5.144  1.00 90.52           C  
ATOM   1693  HA  ILE A 104      -1.939 -12.665  -4.824  1.00 90.52           H  
ATOM   1694  C   ILE A 104      -3.008 -12.520  -6.668  1.00 90.52           C  
ATOM   1695  CB  ILE A 104      -3.708 -13.770  -4.575  1.00 90.52           C  
ATOM   1696  HB  ILE A 104      -4.744 -13.551  -4.836  1.00 90.52           H  
ATOM   1697  O   ILE A 104      -3.975 -12.110  -7.312  1.00 90.52           O  
ATOM   1698  CG1 ILE A 104      -3.614 -13.815  -3.040  1.00 90.52           C  
ATOM   1699 HG12 ILE A 104      -3.983 -12.874  -2.632  1.00 90.52           H  
ATOM   1700 HG13 ILE A 104      -2.563 -13.905  -2.766  1.00 90.52           H  
ATOM   1701  CG2 ILE A 104      -3.277 -15.096  -5.232  1.00 90.52           C  
ATOM   1702 HG21 ILE A 104      -2.220 -15.282  -5.037  1.00 90.52           H  
ATOM   1703 HG22 ILE A 104      -3.883 -15.909  -4.832  1.00 90.52           H  
ATOM   1704 HG23 ILE A 104      -3.467 -15.067  -6.304  1.00 90.52           H  
ATOM   1705  CD1 ILE A 104      -4.401 -14.937  -2.354  1.00 90.52           C  
ATOM   1706 HD11 ILE A 104      -5.445 -14.923  -2.667  1.00 90.52           H  
ATOM   1707 HD12 ILE A 104      -3.975 -15.913  -2.588  1.00 90.52           H  
ATOM   1708 HD13 ILE A 104      -4.372 -14.789  -1.274  1.00 90.52           H  
ATOM   1709  N   THR A 105      -1.901 -12.945  -7.256  1.00 92.37           N  
ATOM   1710  H   THR A 105      -1.129 -13.228  -6.668  1.00 92.37           H  
ATOM   1711  CA  THR A 105      -1.712 -12.892  -8.697  1.00 92.37           C  
ATOM   1712  HA  THR A 105      -2.690 -12.884  -9.179  1.00 92.37           H  
ATOM   1713  C   THR A 105      -0.991 -14.135  -9.204  1.00 92.37           C  
ATOM   1714  CB  THR A 105      -1.028 -11.563  -9.031  1.00 92.37           C  
ATOM   1715  HB  THR A 105      -1.357 -10.818  -8.306  1.00 92.37           H  
ATOM   1716  O   THR A 105      -0.664 -15.041  -8.435  1.00 92.37           O  
ATOM   1717  CG2 THR A 105       0.487 -11.591  -8.985  1.00 92.37           C  
ATOM   1718 HG21 THR A 105       0.846 -10.576  -9.157  1.00 92.37           H  
ATOM   1719 HG22 THR A 105       0.889 -12.237  -9.766  1.00 92.37           H  
ATOM   1720 HG23 THR A 105       0.820 -11.935  -8.006  1.00 92.37           H  
ATOM   1721  OG1 THR A 105      -1.445 -11.108 -10.289  1.00 92.37           O  
ATOM   1722  HG1 THR A 105      -1.995 -10.357 -10.056  1.00 92.37           H  
ATOM   1723  N   GLN A 106      -0.770 -14.202 -10.514  1.00 93.54           N  
ATOM   1724  H   GLN A 106      -0.968 -13.374 -11.058  1.00 93.54           H  
ATOM   1725  CA  GLN A 106      -0.164 -15.346 -11.196  1.00 93.54           C  
ATOM   1726  HA  GLN A 106      -0.011 -16.162 -10.489  1.00 93.54           H  
ATOM   1727  C   GLN A 106       1.200 -14.986 -11.786  1.00 93.54           C  
ATOM   1728  CB  GLN A 106      -1.112 -15.842 -12.293  1.00 93.54           C  
ATOM   1729  HB2 GLN A 106      -0.630 -16.654 -12.836  1.00 93.54           H  
ATOM   1730  HB3 GLN A 106      -1.306 -15.029 -12.992  1.00 93.54           H  
ATOM   1731  O   GLN A 106       1.450 -13.825 -12.111  1.00 93.54           O  
ATOM   1732  CG  GLN A 106      -2.445 -16.346 -11.724  1.00 93.54           C  
ATOM   1733  HG2 GLN A 106      -2.251 -17.086 -10.949  1.00 93.54           H  
ATOM   1734  HG3 GLN A 106      -2.995 -15.521 -11.271  1.00 93.54           H  
ATOM   1735  CD  GLN A 106      -3.330 -16.976 -12.789  1.00 93.54           C  
ATOM   1736  NE2 GLN A 106      -4.189 -17.897 -12.412  1.00 93.54           N  
ATOM   1737 HE21 GLN A 106      -4.233 -18.173 -11.441  1.00 93.54           H  
ATOM   1738 HE22 GLN A 106      -4.787 -18.282 -13.129  1.00 93.54           H  
ATOM   1739  OE1 GLN A 106      -3.280 -16.665 -13.969  1.00 93.54           O  
ATOM   1740  N   LEU A 107       2.061 -15.991 -11.987  1.00 96.76           N  
ATOM   1741  H   LEU A 107       1.787 -16.924 -11.712  1.00 96.76           H  
ATOM   1742  CA  LEU A 107       3.447 -15.805 -12.439  1.00 96.76           C  
ATOM   1743  HA  LEU A 107       3.989 -15.279 -11.653  1.00 96.76           H  
ATOM   1744  C   LEU A 107       3.567 -14.967 -13.721  1.00 96.76           C  
ATOM   1745  CB  LEU A 107       4.081 -17.195 -12.646  1.00 96.76           C  
ATOM   1746  HB2 LEU A 107       4.019 -17.754 -11.712  1.00 96.76           H  
ATOM   1747  HB3 LEU A 107       3.507 -17.736 -13.398  1.00 96.76           H  
ATOM   1748  O   LEU A 107       4.460 -14.136 -13.836  1.00 96.76           O  
ATOM   1749  CG  LEU A 107       5.558 -17.179 -13.083  1.00 96.76           C  
ATOM   1750  HG  LEU A 107       5.651 -16.699 -14.057  1.00 96.76           H  
ATOM   1751  CD1 LEU A 107       6.423 -16.437 -12.068  1.00 96.76           C  
ATOM   1752 HD11 LEU A 107       6.211 -15.369 -12.104  1.00 96.76           H  
ATOM   1753 HD12 LEU A 107       7.475 -16.576 -12.319  1.00 96.76           H  
ATOM   1754 HD13 LEU A 107       6.232 -16.815 -11.063  1.00 96.76           H  
ATOM   1755  CD2 LEU A 107       6.067 -18.615 -13.205  1.00 96.76           C  
ATOM   1756 HD21 LEU A 107       5.455 -19.170 -13.916  1.00 96.76           H  
ATOM   1757 HD22 LEU A 107       6.044 -19.111 -12.234  1.00 96.76           H  
ATOM   1758 HD23 LEU A 107       7.094 -18.606 -13.571  1.00 96.76           H  
ATOM   1759  N   ASN A 108       2.639 -15.131 -14.666  1.00 96.27           N  
ATOM   1760  H   ASN A 108       1.857 -15.735 -14.456  1.00 96.27           H  
ATOM   1761  CA  ASN A 108       2.646 -14.424 -15.952  1.00 96.27           C  
ATOM   1762  HA  ASN A 108       3.641 -14.535 -16.385  1.00 96.27           H  
ATOM   1763  C   ASN A 108       2.393 -12.907 -15.856  1.00 96.27           C  
ATOM   1764  CB  ASN A 108       1.629 -15.090 -16.898  1.00 96.27           C  
ATOM   1765  HB2 ASN A 108       1.840 -16.157 -16.970  1.00 96.27           H  
ATOM   1766  HB3 ASN A 108       1.751 -14.655 -17.890  1.00 96.27           H  
ATOM   1767  O   ASN A 108       2.513 -12.214 -16.865  1.00 96.27           O  
ATOM   1768  CG  ASN A 108       0.180 -14.906 -16.469  1.00 96.27           C  
ATOM   1769  ND2 ASN A 108      -0.761 -15.182 -17.338  1.00 96.27           N  
ATOM   1770 HD21 ASN A 108      -0.526 -15.495 -18.270  1.00 96.27           H  
ATOM   1771 HD22 ASN A 108      -1.706 -15.141 -16.983  1.00 96.27           H  
ATOM   1772  OD1 ASN A 108      -0.141 -14.556 -15.349  1.00 96.27           O  
ATOM   1773  N   ARG A 109       2.019 -12.389 -14.679  1.00 97.19           N  
ATOM   1774  H   ARG A 109       1.881 -13.027 -13.909  1.00 97.19           H  
ATOM   1775  CA  ARG A 109       1.884 -10.948 -14.406  1.00 97.19           C  
ATOM   1776  HA  ARG A 109       1.843 -10.403 -15.350  1.00 97.19           H  
ATOM   1777  C   ARG A 109       3.083 -10.376 -13.659  1.00 97.19           C  
ATOM   1778  CB  ARG A 109       0.594 -10.677 -13.622  1.00 97.19           C  
ATOM   1779  HB2 ARG A 109       0.646 -11.166 -12.649  1.00 97.19           H  
ATOM   1780  HB3 ARG A 109       0.511  -9.603 -13.456  1.00 97.19           H  
ATOM   1781  O   ARG A 109       3.108  -9.175 -13.393  1.00 97.19           O  
ATOM   1782  CG  ARG A 109      -0.651 -11.169 -14.371  1.00 97.19           C  
ATOM   1783  HG2 ARG A 109      -0.656 -12.259 -14.374  1.00 97.19           H  
ATOM   1784  HG3 ARG A 109      -0.631 -10.813 -15.401  1.00 97.19           H  
ATOM   1785  CD  ARG A 109      -1.935 -10.693 -13.691  1.00 97.19           C  
ATOM   1786  HD2 ARG A 109      -2.779 -11.238 -14.112  1.00 97.19           H  
ATOM   1787  HD3 ARG A 109      -1.886 -10.949 -12.632  1.00 97.19           H  
ATOM   1788  NE  ARG A 109      -2.123  -9.237 -13.836  1.00 97.19           N  
ATOM   1789  HE  ARG A 109      -1.571  -8.642 -13.235  1.00 97.19           H  
ATOM   1790  NH1 ARG A 109      -3.673  -9.245 -15.535  1.00 97.19           N  
ATOM   1791 HH11 ARG A 109      -3.667 -10.255 -15.517  1.00 97.19           H  
ATOM   1792 HH12 ARG A 109      -4.260  -8.718 -16.165  1.00 97.19           H  
ATOM   1793  NH2 ARG A 109      -2.915  -7.321 -14.739  1.00 97.19           N  
ATOM   1794 HH21 ARG A 109      -2.341  -6.813 -14.082  1.00 97.19           H  
ATOM   1795 HH22 ARG A 109      -3.510  -6.784 -15.353  1.00 97.19           H  
ATOM   1796  CZ  ARG A 109      -2.901  -8.614 -14.696  1.00 97.19           C  
ATOM   1797  N   LEU A 110       4.037 -11.228 -13.297  1.00 98.30           N  
ATOM   1798  H   LEU A 110       3.980 -12.183 -13.620  1.00 98.30           H  
ATOM   1799  CA  LEU A 110       5.216 -10.869 -12.529  1.00 98.30           C  
ATOM   1800  HA  LEU A 110       5.050  -9.910 -12.038  1.00 98.30           H  
ATOM   1801  C   LEU A 110       6.410 -10.729 -13.456  1.00 98.30           C  
ATOM   1802  CB  LEU A 110       5.503 -11.923 -11.454  1.00 98.30           C  
ATOM   1803  HB2 LEU A 110       6.297 -11.539 -10.814  1.00 98.30           H  
ATOM   1804  HB3 LEU A 110       5.858 -12.830 -11.943  1.00 98.30           H  
ATOM   1805  O   LEU A 110       6.601 -11.523 -14.370  1.00 98.30           O  
ATOM   1806  CG  LEU A 110       4.304 -12.294 -10.583  1.00 98.30           C  
ATOM   1807  HG  LEU A 110       3.547 -12.797 -11.186  1.00 98.30           H  
ATOM   1808  CD1 LEU A 110       4.737 -13.237  -9.470  1.00 98.30           C  
ATOM   1809 HD11 LEU A 110       5.276 -14.088  -9.887  1.00 98.30           H  
ATOM   1810 HD12 LEU A 110       5.377 -12.687  -8.779  1.00 98.30           H  
ATOM   1811 HD13 LEU A 110       3.861 -13.606  -8.935  1.00 98.30           H  
ATOM   1812  CD2 LEU A 110       3.702 -11.066  -9.926  1.00 98.30           C  
ATOM   1813 HD21 LEU A 110       4.479 -10.451  -9.473  1.00 98.30           H  
ATOM   1814 HD22 LEU A 110       3.027 -11.432  -9.152  1.00 98.30           H  
ATOM   1815 HD23 LEU A 110       3.137 -10.479 -10.650  1.00 98.30           H  
ATOM   1816  N   TYR A 111       7.237  -9.744 -13.168  1.00 98.75           N  
ATOM   1817  H   TYR A 111       6.994  -9.138 -12.398  1.00 98.75           H  
ATOM   1818  CA  TYR A 111       8.427  -9.380 -13.912  1.00 98.75           C  
ATOM   1819  HA  TYR A 111       8.631 -10.140 -14.665  1.00 98.75           H  
ATOM   1820  C   TYR A 111       9.597  -9.294 -12.926  1.00 98.75           C  
ATOM   1821  CB  TYR A 111       8.192  -8.043 -14.629  1.00 98.75           C  
ATOM   1822  HB2 TYR A 111       9.119  -7.732 -15.111  1.00 98.75           H  
ATOM   1823  HB3 TYR A 111       7.939  -7.289 -13.884  1.00 98.75           H  
ATOM   1824  O   TYR A 111       9.389  -8.980 -11.743  1.00 98.75           O  
ATOM   1825  CG  TYR A 111       7.077  -8.057 -15.656  1.00 98.75           C  
ATOM   1826  CD1 TYR A 111       7.388  -8.098 -17.026  1.00 98.75           C  
ATOM   1827  HD1 TYR A 111       8.418  -8.112 -17.348  1.00 98.75           H  
ATOM   1828  CD2 TYR A 111       5.730  -8.015 -15.244  1.00 98.75           C  
ATOM   1829  HD2 TYR A 111       5.483  -7.967 -14.194  1.00 98.75           H  
ATOM   1830  CE1 TYR A 111       6.358  -8.106 -17.984  1.00 98.75           C  
ATOM   1831  HE1 TYR A 111       6.606  -8.117 -19.035  1.00 98.75           H  
ATOM   1832  CE2 TYR A 111       4.697  -8.054 -16.198  1.00 98.75           C  
ATOM   1833  HE2 TYR A 111       3.663  -8.048 -15.888  1.00 98.75           H  
ATOM   1834  OH  TYR A 111       4.024  -8.100 -18.509  1.00 98.75           O  
ATOM   1835  HH  TYR A 111       4.437  -8.084 -19.375  1.00 98.75           H  
ATOM   1836  CZ  TYR A 111       5.010  -8.085 -17.572  1.00 98.75           C  
ATOM   1837  N   PRO A 112      10.834  -9.565 -13.375  1.00 98.49           N  
ATOM   1838  CA  PRO A 112      12.012  -9.319 -12.556  1.00 98.49           C  
ATOM   1839  HA  PRO A 112      12.014 -10.009 -11.712  1.00 98.49           H  
ATOM   1840  C   PRO A 112      12.011  -7.874 -12.048  1.00 98.49           C  
ATOM   1841  CB  PRO A 112      13.220  -9.593 -13.460  1.00 98.49           C  
ATOM   1842  HB2 PRO A 112      13.607  -8.656 -13.861  1.00 98.49           H  
ATOM   1843  HB3 PRO A 112      14.007 -10.123 -12.924  1.00 98.49           H  
ATOM   1844  O   PRO A 112      11.642  -6.961 -12.778  1.00 98.49           O  
ATOM   1845  CG  PRO A 112      12.665 -10.431 -14.612  1.00 98.49           C  
ATOM   1846  HG2 PRO A 112      13.198 -10.237 -15.543  1.00 98.49           H  
ATOM   1847  HG3 PRO A 112      12.726 -11.489 -14.359  1.00 98.49           H  
ATOM   1848  CD  PRO A 112      11.205 -10.002 -14.712  1.00 98.49           C  
ATOM   1849  HD2 PRO A 112      10.598 -10.841 -15.050  1.00 98.49           H  
ATOM   1850  HD3 PRO A 112      11.113  -9.165 -15.404  1.00 98.49           H  
ATOM   1851  N   CYS A 113      12.435  -7.646 -10.808  1.00 98.59           N  
ATOM   1852  H   CYS A 113      12.744  -8.415 -10.230  1.00 98.59           H  
ATOM   1853  CA  CYS A 113      12.744  -6.295 -10.357  1.00 98.59           C  
ATOM   1854  HA  CYS A 113      12.185  -5.573 -10.952  1.00 98.59           H  
ATOM   1855  C   CYS A 113      14.249  -6.060 -10.533  1.00 98.59           C  
ATOM   1856  CB  CYS A 113      12.294  -6.105  -8.910  1.00 98.59           C  
ATOM   1857  HB2 CYS A 113      12.956  -6.657  -8.243  1.00 98.59           H  
ATOM   1858  HB3 CYS A 113      11.272  -6.464  -8.787  1.00 98.59           H  
ATOM   1859  O   CYS A 113      15.041  -6.808  -9.954  1.00 98.59           O  
ATOM   1860  SG  CYS A 113      12.346  -4.343  -8.501  1.00 98.59           S  
ATOM   1861  HG  CYS A 113      11.365  -3.944  -9.315  1.00 98.59           H  
ATOM   1862  N   PRO A 114      14.678  -5.067 -11.330  1.00 98.06           N  
ATOM   1863  CA  PRO A 114      16.072  -4.652 -11.367  1.00 98.06           C  
ATOM   1864  HA  PRO A 114      16.683  -5.471 -11.749  1.00 98.06           H  
ATOM   1865  C   PRO A 114      16.544  -4.234  -9.976  1.00 98.06           C  
ATOM   1866  CB  PRO A 114      16.118  -3.460 -12.325  1.00 98.06           C  
ATOM   1867  HB2 PRO A 114      17.037  -3.441 -12.910  1.00 98.06           H  
ATOM   1868  HB3 PRO A 114      15.995  -2.535 -11.762  1.00 98.06           H  
ATOM   1869  O   PRO A 114      15.799  -3.576  -9.255  1.00 98.06           O  
ATOM   1870  CG  PRO A 114      14.888  -3.649 -13.202  1.00 98.06           C  
ATOM   1871  HG2 PRO A 114      15.120  -4.362 -13.993  1.00 98.06           H  
ATOM   1872  HG3 PRO A 114      14.532  -2.704 -13.612  1.00 98.06           H  
ATOM   1873  CD  PRO A 114      13.881  -4.263 -12.237  1.00 98.06           C  
ATOM   1874  HD2 PRO A 114      13.370  -3.483 -11.674  1.00 98.06           H  
ATOM   1875  HD3 PRO A 114      13.161  -4.873 -12.782  1.00 98.06           H  
ATOM   1876  N   GLU A 115      17.798  -4.527  -9.626  1.00 97.39           N  
ATOM   1877  H   GLU A 115      18.332  -5.152 -10.212  1.00 97.39           H  
ATOM   1878  CA  GLU A 115      18.317  -4.251  -8.277  1.00 97.39           C  
ATOM   1879  HA  GLU A 115      17.768  -4.869  -7.566  1.00 97.39           H  
ATOM   1880  C   GLU A 115      18.123  -2.788  -7.852  1.00 97.39           C  
ATOM   1881  CB  GLU A 115      19.806  -4.632  -8.215  1.00 97.39           C  
ATOM   1882  HB2 GLU A 115      20.363  -4.009  -8.914  1.00 97.39           H  
ATOM   1883  HB3 GLU A 115      19.918  -5.668  -8.536  1.00 97.39           H  
ATOM   1884  O   GLU A 115      17.716  -2.525  -6.729  1.00 97.39           O  
ATOM   1885  CG  GLU A 115      20.425  -4.473  -6.814  1.00 97.39           C  
ATOM   1886  HG2 GLU A 115      21.449  -4.844  -6.847  1.00 97.39           H  
ATOM   1887  HG3 GLU A 115      20.471  -3.412  -6.567  1.00 97.39           H  
ATOM   1888  CD  GLU A 115      19.644  -5.234  -5.728  1.00 97.39           C  
ATOM   1889  OE1 GLU A 115      19.461  -4.673  -4.621  1.00 97.39           O  
ATOM   1890  OE2 GLU A 115      19.194  -6.359  -6.037  1.00 97.39           O  
ATOM   1891  N   HIS A 116      18.313  -1.832  -8.767  1.00 97.33           N  
ATOM   1892  H   HIS A 116      18.595  -2.111  -9.696  1.00 97.33           H  
ATOM   1893  CA  HIS A 116      18.134  -0.405  -8.479  1.00 97.33           C  
ATOM   1894  HA  HIS A 116      18.723  -0.171  -7.592  1.00 97.33           H  
ATOM   1895  C   HIS A 116      16.683   0.001  -8.156  1.00 97.33           C  
ATOM   1896  CB  HIS A 116      18.684   0.427  -9.646  1.00 97.33           C  
ATOM   1897  HB2 HIS A 116      19.698   0.100  -9.877  1.00 97.33           H  
ATOM   1898  HB3 HIS A 116      18.744   1.466  -9.321  1.00 97.33           H  
ATOM   1899  O   HIS A 116      16.475   1.056  -7.564  1.00 97.33           O  
ATOM   1900  CG  HIS A 116      17.845   0.377 -10.901  1.00 97.33           C  
ATOM   1901  CD2 HIS A 116      16.898   1.293 -11.282  1.00 97.33           C  
ATOM   1902  HD2 HIS A 116      16.597   2.169 -10.728  1.00 97.33           H  
ATOM   1903  ND1 HIS A 116      17.913  -0.571 -11.898  1.00 97.33           N  
ATOM   1904  HD1 HIS A 116      18.566  -1.340 -11.949  1.00 97.33           H  
ATOM   1905  CE1 HIS A 116      17.026  -0.238 -12.851  1.00 97.33           C  
ATOM   1906  HE1 HIS A 116      16.859  -0.778 -13.771  1.00 97.33           H  
ATOM   1907  NE2 HIS A 116      16.394   0.892 -12.523  1.00 97.33           N  
ATOM   1908  N   LEU A 117      15.693  -0.818  -8.528  1.00 97.99           N  
ATOM   1909  H   LEU A 117      15.940  -1.693  -8.968  1.00 97.99           H  
ATOM   1910  CA  LEU A 117      14.280  -0.631  -8.184  1.00 97.99           C  
ATOM   1911  HA  LEU A 117      14.121   0.396  -7.856  1.00 97.99           H  
ATOM   1912  C   LEU A 117      13.844  -1.511  -7.009  1.00 97.99           C  
ATOM   1913  CB  LEU A 117      13.387  -0.902  -9.412  1.00 97.99           C  
ATOM   1914  HB2 LEU A 117      12.344  -0.826  -9.105  1.00 97.99           H  
ATOM   1915  HB3 LEU A 117      13.562  -1.924  -9.747  1.00 97.99           H  
ATOM   1916  O   LEU A 117      12.741  -1.319  -6.503  1.00 97.99           O  
ATOM   1917  CG  LEU A 117      13.602   0.042 -10.603  1.00 97.99           C  
ATOM   1918  HG  LEU A 117      14.622  -0.101 -10.959  1.00 97.99           H  
ATOM   1919  CD1 LEU A 117      12.650  -0.319 -11.744  1.00 97.99           C  
ATOM   1920 HD11 LEU A 117      11.616  -0.188 -11.427  1.00 97.99           H  
ATOM   1921 HD12 LEU A 117      12.842   0.336 -12.594  1.00 97.99           H  
ATOM   1922 HD13 LEU A 117      12.810  -1.350 -12.058  1.00 97.99           H  
ATOM   1923  CD2 LEU A 117      13.382   1.512 -10.240  1.00 97.99           C  
ATOM   1924 HD21 LEU A 117      13.491   2.128 -11.132  1.00 97.99           H  
ATOM   1925 HD22 LEU A 117      12.384   1.659  -9.829  1.00 97.99           H  
ATOM   1926 HD23 LEU A 117      14.129   1.842  -9.518  1.00 97.99           H  
ATOM   1927  N   SER A 118      14.668  -2.456  -6.553  1.00 97.72           N  
ATOM   1928  H   SER A 118      15.581  -2.550  -6.974  1.00 97.72           H  
ATOM   1929  CA  SER A 118      14.339  -3.307  -5.407  1.00 97.72           C  
ATOM   1930  HA  SER A 118      13.429  -3.861  -5.638  1.00 97.72           H  
ATOM   1931  C   SER A 118      14.104  -2.463  -4.153  1.00 97.72           C  
ATOM   1932  CB  SER A 118      15.457  -4.318  -5.150  1.00 97.72           C  
ATOM   1933  HB2 SER A 118      15.590  -4.955  -6.024  1.00 97.72           H  
ATOM   1934  HB3 SER A 118      16.387  -3.784  -4.955  1.00 97.72           H  
ATOM   1935  O   SER A 118      14.749  -1.430  -3.962  1.00 97.72           O  
ATOM   1936  OG  SER A 118      15.139  -5.113  -4.022  1.00 97.72           O  
ATOM   1937  HG  SER A 118      15.970  -5.272  -3.568  1.00 97.72           H  
ATOM   1938  N   VAL A 119      13.227  -2.918  -3.253  1.00 96.77           N  
ATOM   1939  H   VAL A 119      12.769  -3.801  -3.430  1.00 96.77           H  
ATOM   1940  CA  VAL A 119      12.948  -2.215  -1.987  1.00 96.77           C  
ATOM   1941  HA  VAL A 119      12.623  -1.206  -2.241  1.00 96.77           H  
ATOM   1942  C   VAL A 119      14.192  -2.070  -1.096  1.00 96.77           C  
ATOM   1943  CB  VAL A 119      11.793  -2.910  -1.246  1.00 96.77           C  
ATOM   1944  HB  VAL A 119      11.050  -3.203  -1.987  1.00 96.77           H  
ATOM   1945  O   VAL A 119      14.264  -1.165  -0.269  1.00 96.77           O  
ATOM   1946  CG1 VAL A 119      12.217  -4.177  -0.490  1.00 96.77           C  
ATOM   1947 HG11 VAL A 119      11.329  -4.700  -0.135  1.00 96.77           H  
ATOM   1948 HG12 VAL A 119      12.772  -4.842  -1.151  1.00 96.77           H  
ATOM   1949 HG13 VAL A 119      12.838  -3.923   0.369  1.00 96.77           H  
ATOM   1950  CG2 VAL A 119      11.107  -1.943  -0.280  1.00 96.77           C  
ATOM   1951 HG21 VAL A 119      10.747  -1.070  -0.824  1.00 96.77           H  
ATOM   1952 HG22 VAL A 119      11.800  -1.618   0.497  1.00 96.77           H  
ATOM   1953 HG23 VAL A 119      10.256  -2.447   0.179  1.00 96.77           H  
ATOM   1954  N   THR A 120      15.191  -2.936  -1.293  1.00 94.69           N  
ATOM   1955  H   THR A 120      15.073  -3.643  -2.004  1.00 94.69           H  
ATOM   1956  CA  THR A 120      16.500  -2.888  -0.622  1.00 94.69           C  
ATOM   1957  HA  THR A 120      16.350  -2.767   0.451  1.00 94.69           H  
ATOM   1958  C   THR A 120      17.372  -1.722  -1.082  1.00 94.69           C  
ATOM   1959  CB  THR A 120      17.276  -4.194  -0.873  1.00 94.69           C  
ATOM   1960  HB  THR A 120      18.305  -4.084  -0.532  1.00 94.69           H  
ATOM   1961  O   THR A 120      18.150  -1.200  -0.288  1.00 94.69           O  
ATOM   1962  CG2 THR A 120      16.624  -5.359  -0.126  1.00 94.69           C  
ATOM   1963 HG21 THR A 120      17.207  -6.264  -0.296  1.00 94.69           H  
ATOM   1964 HG22 THR A 120      15.607  -5.520  -0.483  1.00 94.69           H  
ATOM   1965 HG23 THR A 120      16.603  -5.147   0.943  1.00 94.69           H  
ATOM   1966  OG1 THR A 120      17.260  -4.536  -2.250  1.00 94.69           O  
ATOM   1967  HG1 THR A 120      18.154  -4.567  -2.599  1.00 94.69           H  
ATOM   1968  N   SER A 121      17.238  -1.306  -2.342  1.00 96.30           N  
ATOM   1969  H   SER A 121      16.565  -1.780  -2.928  1.00 96.30           H  
ATOM   1970  CA  SER A 121      18.025  -0.223  -2.944  1.00 96.30           C  
ATOM   1971  HA  SER A 121      18.924  -0.043  -2.354  1.00 96.30           H  
ATOM   1972  C   SER A 121      17.253   1.096  -3.012  1.00 96.30           C  
ATOM   1973  CB  SER A 121      18.465  -0.648  -4.346  1.00 96.30           C  
ATOM   1974  HB2 SER A 121      18.904   0.208  -4.858  1.00 96.30           H  
ATOM   1975  HB3 SER A 121      17.593  -0.984  -4.906  1.00 96.30           H  
ATOM   1976  O   SER A 121      17.846   2.172  -2.943  1.00 96.30           O  
ATOM   1977  OG  SER A 121      19.442  -1.672  -4.263  1.00 96.30           O  
ATOM   1978  HG  SER A 121      19.082  -2.519  -4.538  1.00 96.30           H  
ATOM   1979  N   LEU A 122      15.925   1.024  -3.116  1.00 97.09           N  
ATOM   1980  H   LEU A 122      15.515   0.105  -3.204  1.00 97.09           H  
ATOM   1981  CA  LEU A 122      15.027   2.163  -3.240  1.00 97.09           C  
ATOM   1982  HA  LEU A 122      15.563   3.078  -2.987  1.00 97.09           H  
ATOM   1983  C   LEU A 122      13.864   1.997  -2.259  1.00 97.09           C  
ATOM   1984  CB  LEU A 122      14.597   2.242  -4.714  1.00 97.09           C  
ATOM   1985  HB2 LEU A 122      14.140   1.294  -5.000  1.00 97.09           H  
ATOM   1986  HB3 LEU A 122      15.499   2.353  -5.316  1.00 97.09           H  
ATOM   1987  O   LEU A 122      12.909   1.268  -2.520  1.00 97.09           O  
ATOM   1988  CG  LEU A 122      13.636   3.389  -5.069  1.00 97.09           C  
ATOM   1989  HG  LEU A 122      12.701   3.278  -4.520  1.00 97.09           H  
ATOM   1990  CD1 LEU A 122      14.233   4.763  -4.756  1.00 97.09           C  
ATOM   1991 HD11 LEU A 122      15.196   4.870  -5.255  1.00 97.09           H  
ATOM   1992 HD12 LEU A 122      13.555   5.539  -5.111  1.00 97.09           H  
ATOM   1993 HD13 LEU A 122      14.356   4.882  -3.679  1.00 97.09           H  
ATOM   1994  CD2 LEU A 122      13.346   3.290  -6.567  1.00 97.09           C  
ATOM   1995 HD21 LEU A 122      14.279   3.230  -7.126  1.00 97.09           H  
ATOM   1996 HD22 LEU A 122      12.803   4.165  -6.924  1.00 97.09           H  
ATOM   1997 HD23 LEU A 122      12.755   2.397  -6.771  1.00 97.09           H  
ATOM   1998  N   ALA A 123      13.939   2.672  -1.115  1.00 95.39           N  
ATOM   1999  H   ALA A 123      14.758   3.235  -0.934  1.00 95.39           H  
ATOM   2000  CA  ALA A 123      12.912   2.572  -0.082  1.00 95.39           C  
ATOM   2001  HA  ALA A 123      12.822   1.523   0.202  1.00 95.39           H  
ATOM   2002  C   ALA A 123      11.536   3.046  -0.583  1.00 95.39           C  
ATOM   2003  CB  ALA A 123      13.369   3.362   1.149  1.00 95.39           C  
ATOM   2004  HB1 ALA A 123      12.632   3.257   1.946  1.00 95.39           H  
ATOM   2005  HB2 ALA A 123      13.467   4.418   0.897  1.00 95.39           H  
ATOM   2006  HB3 ALA A 123      14.326   2.978   1.502  1.00 95.39           H  
ATOM   2007  O   ALA A 123      11.436   3.890  -1.478  1.00 95.39           O  
ATOM   2008  N   SER A 124      10.464   2.521   0.016  1.00 96.99           N  
ATOM   2009  H   SER A 124      10.597   1.858   0.766  1.00 96.99           H  
ATOM   2010  CA  SER A 124       9.140   3.118  -0.157  1.00 96.99           C  
ATOM   2011  HA  SER A 124       8.949   3.239  -1.223  1.00 96.99           H  
ATOM   2012  C   SER A 124       9.092   4.495   0.506  1.00 96.99           C  
ATOM   2013  CB  SER A 124       8.039   2.223   0.413  1.00 96.99           C  
ATOM   2014  HB2 SER A 124       8.129   1.223  -0.012  1.00 96.99           H  
ATOM   2015  HB3 SER A 124       8.128   2.160   1.498  1.00 96.99           H  
ATOM   2016  O   SER A 124       9.749   4.739   1.519  1.00 96.99           O  
ATOM   2017  OG  SER A 124       6.789   2.784   0.060  1.00 96.99           O  
ATOM   2018  HG  SER A 124       6.115   2.101   0.067  1.00 96.99           H  
ATOM   2019  N   LEU A 125       8.280   5.391  -0.049  1.00 96.88           N  
ATOM   2020  H   LEU A 125       7.760   5.102  -0.866  1.00 96.88           H  
ATOM   2021  CA  LEU A 125       7.961   6.683   0.563  1.00 96.88           C  
ATOM   2022  HA  LEU A 125       8.733   6.945   1.287  1.00 96.88           H  
ATOM   2023  C   LEU A 125       6.652   6.644   1.356  1.00 96.88           C  
ATOM   2024  CB  LEU A 125       7.925   7.762  -0.527  1.00 96.88           C  
ATOM   2025  HB2 LEU A 125       7.621   8.709  -0.080  1.00 96.88           H  
ATOM   2026  HB3 LEU A 125       7.171   7.483  -1.262  1.00 96.88           H  
ATOM   2027  O   LEU A 125       6.273   7.654   1.949  1.00 96.88           O  
ATOM   2028  CG  LEU A 125       9.273   7.966  -1.238  1.00 96.88           C  
ATOM   2029  HG  LEU A 125       9.613   7.025  -1.670  1.00 96.88           H  
ATOM   2030  CD1 LEU A 125       9.076   8.960  -2.372  1.00 96.88           C  
ATOM   2031 HD11 LEU A 125      10.006   9.048  -2.935  1.00 96.88           H  
ATOM   2032 HD12 LEU A 125       8.308   8.578  -3.045  1.00 96.88           H  
ATOM   2033 HD13 LEU A 125       8.769   9.932  -1.986  1.00 96.88           H  
ATOM   2034  CD2 LEU A 125      10.359   8.507  -0.306  1.00 96.88           C  
ATOM   2035 HD21 LEU A 125      10.017   9.421   0.180  1.00 96.88           H  
ATOM   2036 HD22 LEU A 125      11.261   8.713  -0.882  1.00 96.88           H  
ATOM   2037 HD23 LEU A 125      10.604   7.759   0.448  1.00 96.88           H  
ATOM   2038  N   THR A 126       5.953   5.507   1.348  1.00 98.02           N  
ATOM   2039  H   THR A 126       6.317   4.697   0.867  1.00 98.02           H  
ATOM   2040  CA  THR A 126       4.641   5.373   1.976  1.00 98.02           C  
ATOM   2041  HA  THR A 126       4.277   6.374   2.208  1.00 98.02           H  
ATOM   2042  C   THR A 126       4.754   4.642   3.304  1.00 98.02           C  
ATOM   2043  CB  THR A 126       3.593   4.789   1.014  1.00 98.02           C  
ATOM   2044  HB  THR A 126       2.606   4.872   1.468  1.00 98.02           H  
ATOM   2045  O   THR A 126       5.361   3.573   3.404  1.00 98.02           O  
ATOM   2046  CG2 THR A 126       3.620   5.562  -0.304  1.00 98.02           C  
ATOM   2047 HG21 THR A 126       2.620   5.601  -0.737  1.00 98.02           H  
ATOM   2048 HG22 THR A 126       3.979   6.581  -0.159  1.00 98.02           H  
ATOM   2049 HG23 THR A 126       4.307   5.086  -1.003  1.00 98.02           H  
ATOM   2050  OG1 THR A 126       3.831   3.460   0.631  1.00 98.02           O  
ATOM   2051  HG1 THR A 126       3.232   3.321  -0.107  1.00 98.02           H  
ATOM   2052  N   SER A 127       4.195   5.247   4.344  1.00 98.25           N  
ATOM   2053  H   SER A 127       3.672   6.092   4.166  1.00 98.25           H  
ATOM   2054  CA  SER A 127       4.161   4.733   5.709  1.00 98.25           C  
ATOM   2055  HA  SER A 127       4.994   4.048   5.870  1.00 98.25           H  
ATOM   2056  C   SER A 127       2.857   3.991   5.962  1.00 98.25           C  
ATOM   2057  CB  SER A 127       4.289   5.872   6.716  1.00 98.25           C  
ATOM   2058  HB2 SER A 127       4.192   5.464   7.722  1.00 98.25           H  
ATOM   2059  HB3 SER A 127       3.485   6.589   6.550  1.00 98.25           H  
ATOM   2060  O   SER A 127       1.807   4.390   5.467  1.00 98.25           O  
ATOM   2061  OG  SER A 127       5.532   6.533   6.603  1.00 98.25           O  
ATOM   2062  HG  SER A 127       6.181   6.090   7.155  1.00 98.25           H  
ATOM   2063  N   HIS A 128       2.926   2.942   6.775  1.00 97.77           N  
ATOM   2064  H   HIS A 128       3.822   2.717   7.184  1.00 97.77           H  
ATOM   2065  CA  HIS A 128       1.779   2.189   7.277  1.00 97.77           C  
ATOM   2066  HA  HIS A 128       0.918   2.349   6.628  1.00 97.77           H  
ATOM   2067  C   HIS A 128       1.426   2.682   8.684  1.00 97.77           C  
ATOM   2068  CB  HIS A 128       2.127   0.694   7.240  1.00 97.77           C  
ATOM   2069  HB2 HIS A 128       2.276   0.390   6.204  1.00 97.77           H  
ATOM   2070  HB3 HIS A 128       3.072   0.537   7.761  1.00 97.77           H  
ATOM   2071  O   HIS A 128       2.282   2.725   9.569  1.00 97.77           O  
ATOM   2072  CG  HIS A 128       1.142  -0.248   7.875  1.00 97.77           C  
ATOM   2073  CD2 HIS A 128      -0.181  -0.030   8.121  1.00 97.77           C  
ATOM   2074  HD2 HIS A 128      -0.766   0.836   7.850  1.00 97.77           H  
ATOM   2075  ND1 HIS A 128       1.499  -1.492   8.392  1.00 97.77           N  
ATOM   2076  CE1 HIS A 128       0.395  -1.984   8.970  1.00 97.77           C  
ATOM   2077  HE1 HIS A 128       0.341  -2.923   9.501  1.00 97.77           H  
ATOM   2078  NE2 HIS A 128      -0.617  -1.118   8.838  1.00 97.77           N  
ATOM   2079  HE2 HIS A 128      -1.530  -1.232   9.254  1.00 97.77           H  
ATOM   2080  N   VAL A 129       0.170   3.057   8.887  1.00 98.34           N  
ATOM   2081  H   VAL A 129      -0.473   2.987   8.111  1.00 98.34           H  
ATOM   2082  CA  VAL A 129      -0.409   3.496  10.159  1.00 98.34           C  
ATOM   2083  HA  VAL A 129       0.264   3.229  10.973  1.00 98.34           H  
ATOM   2084  C   VAL A 129      -1.727   2.769  10.425  1.00 98.34           C  
ATOM   2085  CB  VAL A 129      -0.597   5.027  10.192  1.00 98.34           C  
ATOM   2086  HB  VAL A 129      -0.938   5.308  11.188  1.00 98.34           H  
ATOM   2087  O   VAL A 129      -2.264   2.078   9.557  1.00 98.34           O  
ATOM   2088  CG1 VAL A 129       0.733   5.744   9.946  1.00 98.34           C  
ATOM   2089 HG11 VAL A 129       1.509   5.298  10.569  1.00 98.34           H  
ATOM   2090 HG12 VAL A 129       1.024   5.655   8.900  1.00 98.34           H  
ATOM   2091 HG13 VAL A 129       0.630   6.797  10.206  1.00 98.34           H  
ATOM   2092  CG2 VAL A 129      -1.616   5.557   9.177  1.00 98.34           C  
ATOM   2093 HG21 VAL A 129      -2.613   5.204   9.441  1.00 98.34           H  
ATOM   2094 HG22 VAL A 129      -1.626   6.647   9.188  1.00 98.34           H  
ATOM   2095 HG23 VAL A 129      -1.366   5.219   8.171  1.00 98.34           H  
ATOM   2096  N   GLN A 130      -2.247   2.935  11.633  1.00 97.72           N  
ATOM   2097  H   GLN A 130      -1.749   3.500  12.306  1.00 97.72           H  
ATOM   2098  CA  GLN A 130      -3.547   2.427  12.058  1.00 97.72           C  
ATOM   2099  HA  GLN A 130      -4.048   1.943  11.220  1.00 97.72           H  
ATOM   2100  C   GLN A 130      -4.397   3.606  12.525  1.00 97.72           C  
ATOM   2101  CB  GLN A 130      -3.374   1.397  13.184  1.00 97.72           C  
ATOM   2102  HB2 GLN A 130      -4.345   0.944  13.384  1.00 97.72           H  
ATOM   2103  HB3 GLN A 130      -3.039   1.905  14.089  1.00 97.72           H  
ATOM   2104  O   GLN A 130      -3.888   4.499  13.206  1.00 97.72           O  
ATOM   2105  CG  GLN A 130      -2.354   0.299  12.841  1.00 97.72           C  
ATOM   2106  HG2 GLN A 130      -2.625  -0.161  11.891  1.00 97.72           H  
ATOM   2107  HG3 GLN A 130      -1.364   0.742  12.735  1.00 97.72           H  
ATOM   2108  CD  GLN A 130      -2.264  -0.793  13.899  1.00 97.72           C  
ATOM   2109  NE2 GLN A 130      -1.184  -1.542  13.944  1.00 97.72           N  
ATOM   2110 HE21 GLN A 130      -0.390  -1.380  13.341  1.00 97.72           H  
ATOM   2111 HE22 GLN A 130      -1.197  -2.276  14.638  1.00 97.72           H  
ATOM   2112  OE1 GLN A 130      -3.137  -0.995  14.724  1.00 97.72           O  
ATOM   2113  N   LEU A 131      -5.679   3.637  12.178  1.00 98.49           N  
ATOM   2114  H   LEU A 131      -6.071   2.845  11.688  1.00 98.49           H  
ATOM   2115  CA  LEU A 131      -6.577   4.659  12.706  1.00 98.49           C  
ATOM   2116  HA  LEU A 131      -6.073   5.625  12.663  1.00 98.49           H  
ATOM   2117  C   LEU A 131      -6.880   4.374  14.175  1.00 98.49           C  
ATOM   2118  CB  LEU A 131      -7.871   4.758  11.886  1.00 98.49           C  
ATOM   2119  HB2 LEU A 131      -8.506   5.522  12.335  1.00 98.49           H  
ATOM   2120  HB3 LEU A 131      -8.398   3.806  11.949  1.00 98.49           H  
ATOM   2121  O   LEU A 131      -7.217   3.253  14.544  1.00 98.49           O  
ATOM   2122  CG  LEU A 131      -7.654   5.101  10.408  1.00 98.49           C  
ATOM   2123  HG  LEU A 131      -7.126   4.266   9.946  1.00 98.49           H  
ATOM   2124  CD1 LEU A 131      -9.005   5.266   9.718  1.00 98.49           C  
ATOM   2125 HD11 LEU A 131      -9.539   6.110  10.153  1.00 98.49           H  
ATOM   2126 HD12 LEU A 131      -9.596   4.360   9.851  1.00 98.49           H  
ATOM   2127 HD13 LEU A 131      -8.858   5.433   8.650  1.00 98.49           H  
ATOM   2128  CD2 LEU A 131      -6.854   6.389  10.190  1.00 98.49           C  
ATOM   2129 HD21 LEU A 131      -5.833   6.259  10.550  1.00 98.49           H  
ATOM   2130 HD22 LEU A 131      -7.327   7.218  10.717  1.00 98.49           H  
ATOM   2131 HD23 LEU A 131      -6.812   6.610   9.124  1.00 98.49           H  
ATOM   2132  N   ASP A 132      -6.791   5.410  15.001  1.00 98.28           N  
ATOM   2133  H   ASP A 132      -6.443   6.287  14.639  1.00 98.28           H  
ATOM   2134  CA  ASP A 132      -7.311   5.396  16.363  1.00 98.28           C  
ATOM   2135  HA  ASP A 132      -6.971   4.495  16.874  1.00 98.28           H  
ATOM   2136  C   ASP A 132      -8.836   5.377  16.327  1.00 98.28           C  
ATOM   2137  CB  ASP A 132      -6.794   6.614  17.129  1.00 98.28           C  
ATOM   2138  HB2 ASP A 132      -5.748   6.783  16.876  1.00 98.28           H  
ATOM   2139  HB3 ASP A 132      -7.330   7.508  16.810  1.00 98.28           H  
ATOM   2140  O   ASP A 132      -9.479   6.416  16.159  1.00 98.28           O  
ATOM   2141  CG  ASP A 132      -6.927   6.460  18.646  1.00 98.28           C  
ATOM   2142  OD1 ASP A 132      -7.516   5.468  19.124  1.00 98.28           O  
ATOM   2143  OD2 ASP A 132      -6.367   7.352  19.324  1.00 98.28           O  
ATOM   2144  N   THR A 133      -9.397   4.177  16.363  1.00 97.52           N  
ATOM   2145  H   THR A 133      -8.795   3.367  16.398  1.00 97.52           H  
ATOM   2146  CA  THR A 133     -10.833   3.930  16.357  1.00 97.52           C  
ATOM   2147  HA  THR A 133     -11.315   4.663  17.006  1.00 97.52           H  
ATOM   2148  C   THR A 133     -11.119   2.536  16.910  1.00 97.52           C  
ATOM   2149  CB  THR A 133     -11.413   4.101  14.944  1.00 97.52           C  
ATOM   2150  HB  THR A 133     -11.180   5.104  14.588  1.00 97.52           H  
ATOM   2151  O   THR A 133     -10.247   1.667  16.944  1.00 97.52           O  
ATOM   2152  CG2 THR A 133     -10.899   3.095  13.911  1.00 97.52           C  
ATOM   2153 HG21 THR A 133      -9.814   3.161  13.834  1.00 97.52           H  
ATOM   2154 HG22 THR A 133     -11.337   3.324  12.939  1.00 97.52           H  
ATOM   2155 HG23 THR A 133     -11.169   2.078  14.197  1.00 97.52           H  
ATOM   2156  OG1 THR A 133     -12.809   3.979  15.015  1.00 97.52           O  
ATOM   2157  HG1 THR A 133     -13.113   4.750  15.499  1.00 97.52           H  
ATOM   2158  N   THR A 134     -12.353   2.307  17.347  1.00 95.61           N  
ATOM   2159  H   THR A 134     -13.026   3.058  17.284  1.00 95.61           H  
ATOM   2160  CA  THR A 134     -12.843   0.988  17.772  1.00 95.61           C  
ATOM   2161  HA  THR A 134     -11.995   0.369  18.065  1.00 95.61           H  
ATOM   2162  C   THR A 134     -13.556   0.226  16.654  1.00 95.61           C  
ATOM   2163  CB  THR A 134     -13.765   1.121  18.986  1.00 95.61           C  
ATOM   2164  HB  THR A 134     -14.145   0.138  19.265  1.00 95.61           H  
ATOM   2165  O   THR A 134     -14.014  -0.896  16.881  1.00 95.61           O  
ATOM   2166  CG2 THR A 134     -13.045   1.725  20.192  1.00 95.61           C  
ATOM   2167 HG21 THR A 134     -12.750   2.753  19.981  1.00 95.61           H  
ATOM   2168 HG22 THR A 134     -13.705   1.711  21.059  1.00 95.61           H  
ATOM   2169 HG23 THR A 134     -12.153   1.139  20.413  1.00 95.61           H  
ATOM   2170  OG1 THR A 134     -14.846   1.968  18.672  1.00 95.61           O  
ATOM   2171  HG1 THR A 134     -15.363   2.108  19.469  1.00 95.61           H  
ATOM   2172  N   VAL A 135     -13.665   0.814  15.456  1.00 96.07           N  
ATOM   2173  H   VAL A 135     -13.271   1.736  15.339  1.00 96.07           H  
ATOM   2174  CA  VAL A 135     -14.225   0.149  14.272  1.00 96.07           C  
ATOM   2175  HA  VAL A 135     -15.247  -0.157  14.497  1.00 96.07           H  
ATOM   2176  C   VAL A 135     -13.409  -1.106  13.958  1.00 96.07           C  
ATOM   2177  CB  VAL A 135     -14.262   1.115  13.070  1.00 96.07           C  
ATOM   2178  HB  VAL A 135     -13.280   1.569  12.942  1.00 96.07           H  
ATOM   2179  O   VAL A 135     -12.189  -1.047  13.859  1.00 96.07           O  
ATOM   2180  CG1 VAL A 135     -14.645   0.430  11.752  1.00 96.07           C  
ATOM   2181 HG11 VAL A 135     -14.667   1.175  10.956  1.00 96.07           H  
ATOM   2182 HG12 VAL A 135     -15.619  -0.052  11.835  1.00 96.07           H  
ATOM   2183 HG13 VAL A 135     -13.897  -0.314  11.480  1.00 96.07           H  
ATOM   2184  CG2 VAL A 135     -15.292   2.225  13.319  1.00 96.07           C  
ATOM   2185 HG21 VAL A 135     -16.290   1.799  13.425  1.00 96.07           H  
ATOM   2186 HG22 VAL A 135     -15.042   2.766  14.232  1.00 96.07           H  
ATOM   2187 HG23 VAL A 135     -15.285   2.932  12.490  1.00 96.07           H  
ATOM   2188  N   GLY A 136     -14.087  -2.245  13.808  1.00 88.85           N  
ATOM   2189  H   GLY A 136     -15.088  -2.223  13.942  1.00 88.85           H  
ATOM   2190  CA  GLY A 136     -13.467  -3.496  13.366  1.00 88.85           C  
ATOM   2191  HA2 GLY A 136     -12.443  -3.558  13.735  1.00 88.85           H  
ATOM   2192  HA3 GLY A 136     -14.028  -4.344  13.759  1.00 88.85           H  
ATOM   2193  C   GLY A 136     -13.435  -3.585  11.844  1.00 88.85           C  
ATOM   2194  O   GLY A 136     -12.395  -3.408  11.223  1.00 88.85           O  
ATOM   2195  N   GLU A 137     -14.600  -3.828  11.245  1.00 91.77           N  
ATOM   2196  H   GLU A 137     -15.434  -3.927  11.806  1.00 91.77           H  
ATOM   2197  CA  GLU A 137     -14.769  -3.901   9.792  1.00 91.77           C  
ATOM   2198  HA  GLU A 137     -13.793  -4.020   9.321  1.00 91.77           H  
ATOM   2199  C   GLU A 137     -15.392  -2.611   9.251  1.00 91.77           C  
ATOM   2200  CB  GLU A 137     -15.611  -5.126   9.407  1.00 91.77           C  
ATOM   2201  HB2 GLU A 137     -15.832  -5.071   8.341  1.00 91.77           H  
ATOM   2202  HB3 GLU A 137     -16.550  -5.099   9.961  1.00 91.77           H  
ATOM   2203  O   GLU A 137     -16.334  -2.059   9.827  1.00 91.77           O  
ATOM   2204  CG  GLU A 137     -14.876  -6.448   9.690  1.00 91.77           C  
ATOM   2205  HG2 GLU A 137     -14.617  -6.489  10.748  1.00 91.77           H  
ATOM   2206  HG3 GLU A 137     -13.950  -6.459   9.115  1.00 91.77           H  
ATOM   2207  CD  GLU A 137     -15.704  -7.697   9.340  1.00 91.77           C  
ATOM   2208  OE1 GLU A 137     -15.186  -8.810   9.581  1.00 91.77           O  
ATOM   2209  OE2 GLU A 137     -16.857  -7.549   8.872  1.00 91.77           O  
ATOM   2210  N   LEU A 138     -14.868  -2.127   8.125  1.00 95.49           N  
ATOM   2211  H   LEU A 138     -14.126  -2.644   7.675  1.00 95.49           H  
ATOM   2212  CA  LEU A 138     -15.408  -0.959   7.437  1.00 95.49           C  
ATOM   2213  HA  LEU A 138     -15.660  -0.204   8.180  1.00 95.49           H  
ATOM   2214  C   LEU A 138     -16.693  -1.326   6.692  1.00 95.49           C  
ATOM   2215  CB  LEU A 138     -14.351  -0.385   6.479  1.00 95.49           C  
ATOM   2216  HB2 LEU A 138     -14.823   0.351   5.829  1.00 95.49           H  
ATOM   2217  HB3 LEU A 138     -13.984  -1.194   5.848  1.00 95.49           H  
ATOM   2218  O   LEU A 138     -16.736  -2.289   5.926  1.00 95.49           O  
ATOM   2219  CG  LEU A 138     -13.165   0.282   7.195  1.00 95.49           C  
ATOM   2220  HG  LEU A 138     -12.784  -0.371   7.981  1.00 95.49           H  
ATOM   2221  CD1 LEU A 138     -12.043   0.536   6.198  1.00 95.49           C  
ATOM   2222 HD11 LEU A 138     -11.708  -0.421   5.799  1.00 95.49           H  
ATOM   2223 HD12 LEU A 138     -11.198   1.023   6.685  1.00 95.49           H  
ATOM   2224 HD13 LEU A 138     -12.397   1.157   5.375  1.00 95.49           H  
ATOM   2225  CD2 LEU A 138     -13.563   1.627   7.801  1.00 95.49           C  
ATOM   2226 HD21 LEU A 138     -13.971   2.277   7.027  1.00 95.49           H  
ATOM   2227 HD22 LEU A 138     -12.683   2.106   8.230  1.00 95.49           H  
ATOM   2228 HD23 LEU A 138     -14.300   1.481   8.590  1.00 95.49           H  
ATOM   2229  N   THR A 139     -17.742  -0.523   6.865  1.00 96.64           N  
ATOM   2230  H   THR A 139     -17.667   0.254   7.506  1.00 96.64           H  
ATOM   2231  CA  THR A 139     -18.973  -0.685   6.083  1.00 96.64           C  
ATOM   2232  HA  THR A 139     -19.227  -1.745   6.092  1.00 96.64           H  
ATOM   2233  C   THR A 139     -18.757  -0.249   4.630  1.00 96.64           C  
ATOM   2234  CB  THR A 139     -20.154   0.090   6.687  1.00 96.64           C  
ATOM   2235  HB  THR A 139     -21.044  -0.118   6.094  1.00 96.64           H  
ATOM   2236  O   THR A 139     -17.882   0.580   4.359  1.00 96.64           O  
ATOM   2237  CG2 THR A 139     -20.453  -0.351   8.117  1.00 96.64           C  
ATOM   2238 HG21 THR A 139     -19.584  -0.201   8.758  1.00 96.64           H  
ATOM   2239 HG22 THR A 139     -20.700  -1.412   8.125  1.00 96.64           H  
ATOM   2240 HG23 THR A 139     -21.305   0.206   8.508  1.00 96.64           H  
ATOM   2241  OG1 THR A 139     -19.928   1.483   6.634  1.00 96.64           O  
ATOM   2242  HG1 THR A 139     -20.343   1.891   7.397  1.00 96.64           H  
ATOM   2243  N   PRO A 140     -19.602  -0.696   3.679  1.00 96.52           N  
ATOM   2244  CA  PRO A 140     -19.546  -0.208   2.299  1.00 96.52           C  
ATOM   2245  HA  PRO A 140     -18.622  -0.556   1.838  1.00 96.52           H  
ATOM   2246  C   PRO A 140     -19.601   1.322   2.204  1.00 96.52           C  
ATOM   2247  CB  PRO A 140     -20.741  -0.857   1.594  1.00 96.52           C  
ATOM   2248  HB2 PRO A 140     -20.531  -1.045   0.541  1.00 96.52           H  
ATOM   2249  HB3 PRO A 140     -21.630  -0.235   1.698  1.00 96.52           H  
ATOM   2250  O   PRO A 140     -18.879   1.925   1.420  1.00 96.52           O  
ATOM   2251  CG  PRO A 140     -20.939  -2.157   2.374  1.00 96.52           C  
ATOM   2252  HG2 PRO A 140     -20.228  -2.905   2.023  1.00 96.52           H  
ATOM   2253  HG3 PRO A 140     -21.960  -2.529   2.292  1.00 96.52           H  
ATOM   2254  CD  PRO A 140     -20.593  -1.757   3.806  1.00 96.52           C  
ATOM   2255  HD2 PRO A 140     -20.193  -2.617   4.343  1.00 96.52           H  
ATOM   2256  HD3 PRO A 140     -21.483  -1.374   4.306  1.00 96.52           H  
ATOM   2257  N   ARG A 141     -20.391   1.968   3.070  1.00 97.48           N  
ATOM   2258  H   ARG A 141     -20.907   1.414   3.739  1.00 97.48           H  
ATOM   2259  CA  ARG A 141     -20.511   3.430   3.113  1.00 97.48           C  
ATOM   2260  HA  ARG A 141     -20.671   3.782   2.094  1.00 97.48           H  
ATOM   2261  C   ARG A 141     -19.230   4.112   3.608  1.00 97.48           C  
ATOM   2262  CB  ARG A 141     -21.729   3.789   3.974  1.00 97.48           C  
ATOM   2263  HB2 ARG A 141     -21.484   3.651   5.027  1.00 97.48           H  
ATOM   2264  HB3 ARG A 141     -22.556   3.127   3.717  1.00 97.48           H  
ATOM   2265  O   ARG A 141     -18.895   5.195   3.132  1.00 97.48           O  
ATOM   2266  CG  ARG A 141     -22.174   5.232   3.711  1.00 97.48           C  
ATOM   2267  HG2 ARG A 141     -21.366   5.920   3.958  1.00 97.48           H  
ATOM   2268  HG3 ARG A 141     -22.378   5.341   2.646  1.00 97.48           H  
ATOM   2269  CD  ARG A 141     -23.454   5.605   4.476  1.00 97.48           C  
ATOM   2270  HD2 ARG A 141     -23.703   6.633   4.212  1.00 97.48           H  
ATOM   2271  HD3 ARG A 141     -24.260   4.958   4.131  1.00 97.48           H  
ATOM   2272  NE  ARG A 141     -23.331   5.484   5.949  1.00 97.48           N  
ATOM   2273  HE  ARG A 141     -22.588   4.901   6.307  1.00 97.48           H  
ATOM   2274  NH1 ARG A 141     -25.142   6.774   6.512  1.00 97.48           N  
ATOM   2275 HH11 ARG A 141     -25.341   6.892   5.529  1.00 97.48           H  
ATOM   2276 HH12 ARG A 141     -25.755   7.120   7.237  1.00 97.48           H  
ATOM   2277  NH2 ARG A 141     -23.931   5.815   8.127  1.00 97.48           N  
ATOM   2278 HH21 ARG A 141     -24.504   6.205   8.862  1.00 97.48           H  
ATOM   2279 HH22 ARG A 141     -23.225   5.169   8.449  1.00 97.48           H  
ATOM   2280  CZ  ARG A 141     -24.129   6.025   6.855  1.00 97.48           C  
ATOM   2281  N   ALA A 142     -18.517   3.500   4.555  1.00 97.93           N  
ATOM   2282  H   ALA A 142     -18.821   2.601   4.900  1.00 97.93           H  
ATOM   2283  CA  ALA A 142     -17.212   3.988   4.990  1.00 97.93           C  
ATOM   2284  HA  ALA A 142     -17.287   5.055   5.204  1.00 97.93           H  
ATOM   2285  C   ALA A 142     -16.156   3.819   3.886  1.00 97.93           C  
ATOM   2286  CB  ALA A 142     -16.817   3.279   6.288  1.00 97.93           C  
ATOM   2287  HB1 ALA A 142     -17.591   3.425   7.042  1.00 97.93           H  
ATOM   2288  HB2 ALA A 142     -16.683   2.211   6.114  1.00 97.93           H  
ATOM   2289  HB3 ALA A 142     -15.883   3.698   6.661  1.00 97.93           H  
ATOM   2290  O   ALA A 142     -15.397   4.752   3.636  1.00 97.93           O  
ATOM   2291  N   LEU A 143     -16.159   2.685   3.174  1.00 96.67           N  
ATOM   2292  H   LEU A 143     -16.795   1.950   3.449  1.00 96.67           H  
ATOM   2293  CA  LEU A 143     -15.275   2.444   2.027  1.00 96.67           C  
ATOM   2294  HA  LEU A 143     -14.242   2.603   2.338  1.00 96.67           H  
ATOM   2295  C   LEU A 143     -15.533   3.429   0.875  1.00 96.67           C  
ATOM   2296  CB  LEU A 143     -15.433   0.988   1.548  1.00 96.67           C  
ATOM   2297  HB2 LEU A 143     -16.489   0.799   1.354  1.00 96.67           H  
ATOM   2298  HB3 LEU A 143     -14.901   0.873   0.604  1.00 96.67           H  
ATOM   2299  O   LEU A 143     -14.583   3.962   0.306  1.00 96.67           O  
ATOM   2300  CG  LEU A 143     -14.907  -0.074   2.531  1.00 96.67           C  
ATOM   2301  HG  LEU A 143     -15.350   0.084   3.514  1.00 96.67           H  
ATOM   2302  CD1 LEU A 143     -15.308  -1.465   2.042  1.00 96.67           C  
ATOM   2303 HD11 LEU A 143     -14.872  -1.663   1.063  1.00 96.67           H  
ATOM   2304 HD12 LEU A 143     -14.955  -2.214   2.751  1.00 96.67           H  
ATOM   2305 HD13 LEU A 143     -16.394  -1.536   1.983  1.00 96.67           H  
ATOM   2306  CD2 LEU A 143     -13.382  -0.033   2.660  1.00 96.67           C  
ATOM   2307 HD21 LEU A 143     -12.916  -0.177   1.685  1.00 96.67           H  
ATOM   2308 HD22 LEU A 143     -13.049  -0.826   3.331  1.00 96.67           H  
ATOM   2309 HD23 LEU A 143     -13.059   0.920   3.078  1.00 96.67           H  
ATOM   2310  N   GLU A 144     -16.798   3.739   0.575  1.00 97.48           N  
ATOM   2311  H   GLU A 144     -17.540   3.201   1.000  1.00 97.48           H  
ATOM   2312  CA  GLU A 144     -17.159   4.788  -0.389  1.00 97.48           C  
ATOM   2313  HA  GLU A 144     -16.731   4.552  -1.363  1.00 97.48           H  
ATOM   2314  C   GLU A 144     -16.600   6.153   0.031  1.00 97.48           C  
ATOM   2315  CB  GLU A 144     -18.686   4.897  -0.524  1.00 97.48           C  
ATOM   2316  HB2 GLU A 144     -18.923   5.854  -0.989  1.00 97.48           H  
ATOM   2317  HB3 GLU A 144     -19.132   4.884   0.471  1.00 97.48           H  
ATOM   2318  O   GLU A 144     -15.998   6.847  -0.784  1.00 97.48           O  
ATOM   2319  CG  GLU A 144     -19.313   3.789  -1.383  1.00 97.48           C  
ATOM   2320  HG2 GLU A 144     -18.987   2.817  -1.015  1.00 97.48           H  
ATOM   2321  HG3 GLU A 144     -18.948   3.896  -2.404  1.00 97.48           H  
ATOM   2322  CD  GLU A 144     -20.853   3.844  -1.388  1.00 97.48           C  
ATOM   2323  OE1 GLU A 144     -21.469   2.849  -1.835  1.00 97.48           O  
ATOM   2324  OE2 GLU A 144     -21.430   4.872  -0.952  1.00 97.48           O  
ATOM   2325  N   TYR A 145     -16.750   6.533   1.306  1.00 98.23           N  
ATOM   2326  H   TYR A 145     -17.248   5.922   1.936  1.00 98.23           H  
ATOM   2327  CA  TYR A 145     -16.162   7.771   1.824  1.00 98.23           C  
ATOM   2328  HA  TYR A 145     -16.539   8.605   1.232  1.00 98.23           H  
ATOM   2329  C   TYR A 145     -14.637   7.784   1.682  1.00 98.23           C  
ATOM   2330  CB  TYR A 145     -16.580   7.986   3.282  1.00 98.23           C  
ATOM   2331  HB2 TYR A 145     -17.633   8.266   3.296  1.00 98.23           H  
ATOM   2332  HB3 TYR A 145     -16.482   7.046   3.824  1.00 98.23           H  
ATOM   2333  O   TYR A 145     -14.098   8.781   1.201  1.00 98.23           O  
ATOM   2334  CG  TYR A 145     -15.777   9.051   4.012  1.00 98.23           C  
ATOM   2335  CD1 TYR A 145     -14.922   8.686   5.071  1.00 98.23           C  
ATOM   2336  HD1 TYR A 145     -14.841   7.652   5.370  1.00 98.23           H  
ATOM   2337  CD2 TYR A 145     -15.850  10.397   3.601  1.00 98.23           C  
ATOM   2338  HD2 TYR A 145     -16.460  10.665   2.752  1.00 98.23           H  
ATOM   2339  CE1 TYR A 145     -14.160   9.668   5.732  1.00 98.23           C  
ATOM   2340  HE1 TYR A 145     -13.516   9.394   6.554  1.00 98.23           H  
ATOM   2341  CE2 TYR A 145     -15.080  11.379   4.253  1.00 98.23           C  
ATOM   2342  HE2 TYR A 145     -15.116  12.405   3.918  1.00 98.23           H  
ATOM   2343  OH  TYR A 145     -13.499  11.960   5.966  1.00 98.23           O  
ATOM   2344  HH  TYR A 145     -13.623  12.837   5.595  1.00 98.23           H  
ATOM   2345  CZ  TYR A 145     -14.231  11.014   5.320  1.00 98.23           C  
ATOM   2346  N   ILE A 146     -13.963   6.688   2.040  1.00 98.03           N  
ATOM   2347  H   ILE A 146     -14.487   5.906   2.407  1.00 98.03           H  
ATOM   2348  CA  ILE A 146     -12.508   6.538   1.913  1.00 98.03           C  
ATOM   2349  HA  ILE A 146     -12.023   7.301   2.522  1.00 98.03           H  
ATOM   2350  C   ILE A 146     -12.062   6.768   0.467  1.00 98.03           C  
ATOM   2351  CB  ILE A 146     -12.066   5.168   2.467  1.00 98.03           C  
ATOM   2352  HB  ILE A 146     -12.750   4.403   2.100  1.00 98.03           H  
ATOM   2353  O   ILE A 146     -11.115   7.518   0.242  1.00 98.03           O  
ATOM   2354  CG1 ILE A 146     -12.131   5.206   4.012  1.00 98.03           C  
ATOM   2355 HG12 ILE A 146     -12.980   5.805   4.344  1.00 98.03           H  
ATOM   2356 HG13 ILE A 146     -11.228   5.676   4.399  1.00 98.03           H  
ATOM   2357  CG2 ILE A 146     -10.643   4.793   2.008  1.00 98.03           C  
ATOM   2358 HG21 ILE A 146     -10.628   4.614   0.933  1.00 98.03           H  
ATOM   2359 HG22 ILE A 146     -10.320   3.873   2.496  1.00 98.03           H  
ATOM   2360 HG23 ILE A 146      -9.946   5.595   2.250  1.00 98.03           H  
ATOM   2361  CD1 ILE A 146     -12.282   3.818   4.637  1.00 98.03           C  
ATOM   2362 HD11 ILE A 146     -12.155   3.887   5.718  1.00 98.03           H  
ATOM   2363 HD12 ILE A 146     -11.539   3.133   4.228  1.00 98.03           H  
ATOM   2364 HD13 ILE A 146     -13.272   3.417   4.423  1.00 98.03           H  
ATOM   2365  N   GLU A 147     -12.773   6.213  -0.515  1.00 96.81           N  
ATOM   2366  H   GLU A 147     -13.525   5.582  -0.279  1.00 96.81           H  
ATOM   2367  CA  GLU A 147     -12.462   6.430  -1.932  1.00 96.81           C  
ATOM   2368  HA  GLU A 147     -11.434   6.111  -2.104  1.00 96.81           H  
ATOM   2369  C   GLU A 147     -12.542   7.917  -2.326  1.00 96.81           C  
ATOM   2370  CB  GLU A 147     -13.389   5.554  -2.790  1.00 96.81           C  
ATOM   2371  HB2 GLU A 147     -13.423   4.548  -2.372  1.00 96.81           H  
ATOM   2372  HB3 GLU A 147     -14.400   5.960  -2.757  1.00 96.81           H  
ATOM   2373  O   GLU A 147     -11.697   8.402  -3.072  1.00 96.81           O  
ATOM   2374  CG  GLU A 147     -12.947   5.454  -4.259  1.00 96.81           C  
ATOM   2375  HG2 GLU A 147     -13.678   4.844  -4.791  1.00 96.81           H  
ATOM   2376  HG3 GLU A 147     -12.976   6.450  -4.703  1.00 96.81           H  
ATOM   2377  CD  GLU A 147     -11.550   4.832  -4.458  1.00 96.81           C  
ATOM   2378  OE1 GLU A 147     -10.931   5.120  -5.503  1.00 96.81           O  
ATOM   2379  OE2 GLU A 147     -11.089   4.047  -3.592  1.00 96.81           O  
ATOM   2380  N   THR A 148     -13.487   8.686  -1.765  1.00 97.94           N  
ATOM   2381  H   THR A 148     -14.153   8.241  -1.150  1.00 97.94           H  
ATOM   2382  CA  THR A 148     -13.592  10.139  -2.036  1.00 97.94           C  
ATOM   2383  HA  THR A 148     -13.508  10.276  -3.114  1.00 97.94           H  
ATOM   2384  C   THR A 148     -12.483  10.992  -1.418  1.00 97.94           C  
ATOM   2385  CB  THR A 148     -14.935  10.744  -1.599  1.00 97.94           C  
ATOM   2386  HB  THR A 148     -14.983  11.754  -2.006  1.00 97.94           H  
ATOM   2387  O   THR A 148     -12.373  12.176  -1.748  1.00 97.94           O  
ATOM   2388  CG2 THR A 148     -16.153   9.995  -2.126  1.00 97.94           C  
ATOM   2389 HG21 THR A 148     -16.017   9.763  -3.182  1.00 97.94           H  
ATOM   2390 HG22 THR A 148     -17.039  10.619  -2.006  1.00 97.94           H  
ATOM   2391 HG23 THR A 148     -16.300   9.072  -1.566  1.00 97.94           H  
ATOM   2392  OG1 THR A 148     -15.064  10.847  -0.196  1.00 97.94           O  
ATOM   2393  HG1 THR A 148     -14.684  10.060   0.200  1.00 97.94           H  
ATOM   2394  N   ILE A 149     -11.703  10.430  -0.491  1.00 98.36           N  
ATOM   2395  H   ILE A 149     -11.850   9.455  -0.272  1.00 98.36           H  
ATOM   2396  CA  ILE A 149     -10.622  11.134   0.211  1.00 98.36           C  
ATOM   2397  HA  ILE A 149     -10.581  12.153  -0.173  1.00 98.36           H  
ATOM   2398  C   ILE A 149      -9.236  10.559  -0.097  1.00 98.36           C  
ATOM   2399  CB  ILE A 149     -10.892  11.239   1.728  1.00 98.36           C  
ATOM   2400  HB  ILE A 149     -10.077  11.810   2.173  1.00 98.36           H  
ATOM   2401  O   ILE A 149      -8.250  11.032   0.470  1.00 98.36           O  
ATOM   2402  CG1 ILE A 149     -10.927   9.852   2.392  1.00 98.36           C  
ATOM   2403 HG12 ILE A 149     -10.088   9.253   2.039  1.00 98.36           H  
ATOM   2404 HG13 ILE A 149     -11.848   9.355   2.087  1.00 98.36           H  
ATOM   2405  CG2 ILE A 149     -12.200  12.004   1.997  1.00 98.36           C  
ATOM   2406 HG21 ILE A 149     -13.049  11.440   1.609  1.00 98.36           H  
ATOM   2407 HG22 ILE A 149     -12.164  12.978   1.510  1.00 98.36           H  
ATOM   2408 HG23 ILE A 149     -12.341  12.132   3.070  1.00 98.36           H  
ATOM   2409  CD1 ILE A 149     -10.874   9.862   3.921  1.00 98.36           C  
ATOM   2410 HD11 ILE A 149     -11.769  10.335   4.326  1.00 98.36           H  
ATOM   2411 HD12 ILE A 149      -9.995  10.403   4.269  1.00 98.36           H  
ATOM   2412 HD13 ILE A 149     -10.828   8.836   4.285  1.00 98.36           H  
ATOM   2413  N   LYS A 150      -9.124   9.567  -0.988  1.00 97.44           N  
ATOM   2414  H   LYS A 150      -9.960   9.209  -1.428  1.00 97.44           H  
ATOM   2415  CA  LYS A 150      -7.821   9.170  -1.536  1.00 97.44           C  
ATOM   2416  HA  LYS A 150      -7.155   8.909  -0.714  1.00 97.44           H  
ATOM   2417  C   LYS A 150      -7.190  10.351  -2.265  1.00 97.44           C  
ATOM   2418  CB  LYS A 150      -7.939   7.964  -2.474  1.00 97.44           C  
ATOM   2419  HB2 LYS A 150      -6.977   7.815  -2.965  1.00 97.44           H  
ATOM   2420  HB3 LYS A 150      -8.691   8.156  -3.239  1.00 97.44           H  
ATOM   2421  O   LYS A 150      -7.889  11.166  -2.862  1.00 97.44           O  
ATOM   2422  CG  LYS A 150      -8.291   6.688  -1.705  1.00 97.44           C  
ATOM   2423  HG2 LYS A 150      -7.638   6.590  -0.838  1.00 97.44           H  
ATOM   2424  HG3 LYS A 150      -9.325   6.754  -1.365  1.00 97.44           H  
ATOM   2425  CD  LYS A 150      -8.128   5.451  -2.590  1.00 97.44           C  
ATOM   2426  HD2 LYS A 150      -7.074   5.314  -2.833  1.00 97.44           H  
ATOM   2427  HD3 LYS A 150      -8.704   5.577  -3.506  1.00 97.44           H  
ATOM   2428  CE  LYS A 150      -8.651   4.242  -1.817  1.00 97.44           C  
ATOM   2429  HE2 LYS A 150      -9.714   4.405  -1.638  1.00 97.44           H  
ATOM   2430  HE3 LYS A 150      -8.136   4.163  -0.860  1.00 97.44           H  
ATOM   2431  NZ  LYS A 150      -8.486   2.991  -2.580  1.00 97.44           N  
ATOM   2432  HZ1 LYS A 150      -7.555   2.627  -2.437  1.00 97.44           H  
ATOM   2433  HZ2 LYS A 150      -8.740   3.154  -3.544  1.00 97.44           H  
ATOM   2434  HZ3 LYS A 150      -9.119   2.297  -2.210  1.00 97.44           H  
ATOM   2435  N   GLU A 151      -5.867  10.445  -2.186  1.00 97.60           N  
ATOM   2436  H   GLU A 151      -5.368   9.728  -1.679  1.00 97.60           H  
ATOM   2437  CA  GLU A 151      -5.068  11.554  -2.721  1.00 97.60           C  
ATOM   2438  HA  GLU A 151      -4.033  11.335  -2.456  1.00 97.60           H  
ATOM   2439  C   GLU A 151      -5.345  12.933  -2.082  1.00 97.60           C  
ATOM   2440  CB  GLU A 151      -5.113  11.566  -4.262  1.00 97.60           C  
ATOM   2441  HB2 GLU A 151      -6.136  11.722  -4.607  1.00 97.60           H  
ATOM   2442  HB3 GLU A 151      -4.525  12.406  -4.632  1.00 97.60           H  
ATOM   2443  O   GLU A 151      -4.706  13.923  -2.441  1.00 97.60           O  
ATOM   2444  CG  GLU A 151      -4.570  10.267  -4.890  1.00 97.60           C  
ATOM   2445  HG2 GLU A 151      -5.169   9.418  -4.561  1.00 97.60           H  
ATOM   2446  HG3 GLU A 151      -4.674  10.341  -5.973  1.00 97.60           H  
ATOM   2447  CD  GLU A 151      -3.089  10.035  -4.554  1.00 97.60           C  
ATOM   2448  OE1 GLU A 151      -2.657   8.879  -4.359  1.00 97.60           O  
ATOM   2449  OE2 GLU A 151      -2.336  11.030  -4.477  1.00 97.60           O  
ATOM   2450  N   GLU A 152      -6.228  13.018  -1.080  1.00 98.49           N  
ATOM   2451  H   GLU A 152      -6.745  12.193  -0.812  1.00 98.49           H  
ATOM   2452  CA  GLU A 152      -6.449  14.250  -0.325  1.00 98.49           C  
ATOM   2453  HA  GLU A 152      -6.397  15.088  -1.020  1.00 98.49           H  
ATOM   2454  C   GLU A 152      -5.374  14.472   0.735  1.00 98.49           C  
ATOM   2455  CB  GLU A 152      -7.831  14.282   0.336  1.00 98.49           C  
ATOM   2456  HB2 GLU A 152      -7.963  13.390   0.948  1.00 98.49           H  
ATOM   2457  HB3 GLU A 152      -7.882  15.127   1.023  1.00 98.49           H  
ATOM   2458  O   GLU A 152      -4.843  13.544   1.355  1.00 98.49           O  
ATOM   2459  CG  GLU A 152      -8.979  14.398  -0.675  1.00 98.49           C  
ATOM   2460  HG2 GLU A 152      -9.904  14.206  -0.132  1.00 98.49           H  
ATOM   2461  HG3 GLU A 152      -8.879  13.639  -1.450  1.00 98.49           H  
ATOM   2462  CD  GLU A 152      -9.108  15.792  -1.305  1.00 98.49           C  
ATOM   2463  OE1 GLU A 152     -10.064  15.972  -2.094  1.00 98.49           O  
ATOM   2464  OE2 GLU A 152      -8.482  16.756  -0.811  1.00 98.49           O  
ATOM   2465  N   GLU A 153      -5.099  15.749   0.987  1.00 98.70           N  
ATOM   2466  H   GLU A 153      -5.601  16.455   0.467  1.00 98.70           H  
ATOM   2467  CA  GLU A 153      -4.147  16.162   2.002  1.00 98.70           C  
ATOM   2468  HA  GLU A 153      -3.367  15.402   2.039  1.00 98.70           H  
ATOM   2469  C   GLU A 153      -4.777  16.221   3.395  1.00 98.70           C  
ATOM   2470  CB  GLU A 153      -3.493  17.482   1.590  1.00 98.70           C  
ATOM   2471  HB2 GLU A 153      -4.211  18.296   1.691  1.00 98.70           H  
ATOM   2472  HB3 GLU A 153      -3.183  17.410   0.547  1.00 98.70           H  
ATOM   2473  O   GLU A 153      -5.864  16.771   3.606  1.00 98.70           O  
ATOM   2474  CG  GLU A 153      -2.257  17.763   2.447  1.00 98.70           C  
ATOM   2475  HG2 GLU A 153      -1.604  16.891   2.434  1.00 98.70           H  
ATOM   2476  HG3 GLU A 153      -2.560  17.938   3.479  1.00 98.70           H  
ATOM   2477  CD  GLU A 153      -1.469  18.971   1.949  1.00 98.70           C  
ATOM   2478  OE1 GLU A 153      -0.351  19.193   2.463  1.00 98.70           O  
ATOM   2479  OE2 GLU A 153      -1.993  19.825   1.205  1.00 98.70           O  
ATOM   2480  N   MET A 154      -4.054  15.682   4.373  1.00 98.83           N  
ATOM   2481  H   MET A 154      -3.181  15.243   4.117  1.00 98.83           H  
ATOM   2482  CA  MET A 154      -4.480  15.534   5.757  1.00 98.83           C  
ATOM   2483  HA  MET A 154      -5.344  16.178   5.926  1.00 98.83           H  
ATOM   2484  C   MET A 154      -3.373  15.955   6.724  1.00 98.83           C  
ATOM   2485  CB  MET A 154      -4.902  14.080   6.026  1.00 98.83           C  
ATOM   2486  HB2 MET A 154      -4.048  13.422   5.863  1.00 98.83           H  
ATOM   2487  HB3 MET A 154      -5.221  13.980   7.064  1.00 98.83           H  
ATOM   2488  O   MET A 154      -2.183  15.887   6.416  1.00 98.83           O  
ATOM   2489  CG  MET A 154      -6.049  13.637   5.116  1.00 98.83           C  
ATOM   2490  HG2 MET A 154      -6.914  14.272   5.307  1.00 98.83           H  
ATOM   2491  HG3 MET A 154      -5.747  13.761   4.076  1.00 98.83           H  
ATOM   2492  SD  MET A 154      -6.549  11.918   5.328  1.00 98.83           S  
ATOM   2493  CE  MET A 154      -7.556  11.765   3.831  1.00 98.83           C  
ATOM   2494  HE1 MET A 154      -8.448  12.384   3.926  1.00 98.83           H  
ATOM   2495  HE2 MET A 154      -7.859  10.727   3.695  1.00 98.83           H  
ATOM   2496  HE3 MET A 154      -6.984  12.079   2.958  1.00 98.83           H  
ATOM   2497  N   ILE A 155      -3.766  16.365   7.926  1.00 98.91           N  
ATOM   2498  H   ILE A 155      -4.761  16.395   8.097  1.00 98.91           H  
ATOM   2499  CA  ILE A 155      -2.879  16.417   9.086  1.00 98.91           C  
ATOM   2500  HA  ILE A 155      -1.851  16.546   8.748  1.00 98.91           H  
ATOM   2501  C   ILE A 155      -2.971  15.079   9.805  1.00 98.91           C  
ATOM   2502  CB  ILE A 155      -3.230  17.586  10.029  1.00 98.91           C  
ATOM   2503  HB  ILE A 155      -4.232  17.418  10.425  1.00 98.91           H  
ATOM   2504  O   ILE A 155      -4.061  14.666  10.198  1.00 98.91           O  
ATOM   2505  CG1 ILE A 155      -3.249  18.953   9.312  1.00 98.91           C  
ATOM   2506 HG12 ILE A 155      -3.524  19.725  10.031  1.00 98.91           H  
ATOM   2507 HG13 ILE A 155      -4.025  18.940   8.547  1.00 98.91           H  
ATOM   2508  CG2 ILE A 155      -2.254  17.622  11.221  1.00 98.91           C  
ATOM   2509 HG21 ILE A 155      -2.395  16.737  11.842  1.00 98.91           H  
ATOM   2510 HG22 ILE A 155      -1.222  17.639  10.870  1.00 98.91           H  
ATOM   2511 HG23 ILE A 155      -2.448  18.502  11.835  1.00 98.91           H  
ATOM   2512  CD1 ILE A 155      -1.921  19.346   8.659  1.00 98.91           C  
ATOM   2513 HD11 ILE A 155      -1.144  19.474   9.412  1.00 98.91           H  
ATOM   2514 HD12 ILE A 155      -1.625  18.568   7.955  1.00 98.91           H  
ATOM   2515 HD13 ILE A 155      -2.049  20.286   8.121  1.00 98.91           H  
ATOM   2516  N   LEU A 156      -1.823  14.441  10.002  1.00 98.87           N  
ATOM   2517  H   LEU A 156      -0.979  14.847   9.623  1.00 98.87           H  
ATOM   2518  CA  LEU A 156      -1.688  13.238  10.808  1.00 98.87           C  
ATOM   2519  HA  LEU A 156      -2.665  12.765  10.907  1.00 98.87           H  
ATOM   2520  C   LEU A 156      -1.202  13.606  12.207  1.00 98.87           C  
ATOM   2521  CB  LEU A 156      -0.767  12.262  10.063  1.00 98.87           C  
ATOM   2522  HB2 LEU A 156       0.208  12.720   9.899  1.00 98.87           H  
ATOM   2523  HB3 LEU A 156      -1.221  12.094   9.086  1.00 98.87           H  
ATOM   2524  O   LEU A 156      -0.154  14.240  12.367  1.00 98.87           O  
ATOM   2525  CG  LEU A 156      -0.593  10.898  10.751  1.00 98.87           C  
ATOM   2526  HG  LEU A 156      -1.550  10.567  11.156  1.00 98.87           H  
ATOM   2527  CD1 LEU A 156      -0.136   9.880   9.710  1.00 98.87           C  
ATOM   2528 HD11 LEU A 156       0.827  10.175   9.292  1.00 98.87           H  
ATOM   2529 HD12 LEU A 156      -0.054   8.896  10.171  1.00 98.87           H  
ATOM   2530 HD13 LEU A 156      -0.871   9.814   8.908  1.00 98.87           H  
ATOM   2531  CD2 LEU A 156       0.453  10.926  11.871  1.00 98.87           C  
ATOM   2532 HD21 LEU A 156       0.075  11.448  12.750  1.00 98.87           H  
ATOM   2533 HD22 LEU A 156       1.364  11.412  11.522  1.00 98.87           H  
ATOM   2534 HD23 LEU A 156       0.679   9.907  12.187  1.00 98.87           H  
ATOM   2535  N   THR A 157      -1.931  13.165  13.227  1.00 98.80           N  
ATOM   2536  H   THR A 157      -2.805  12.696  13.036  1.00 98.80           H  
ATOM   2537  CA  THR A 157      -1.517  13.262  14.631  1.00 98.80           C  
ATOM   2538  HA  THR A 157      -0.540  13.742  14.678  1.00 98.80           H  
ATOM   2539  C   THR A 157      -1.355  11.876  15.246  1.00 98.80           C  
ATOM   2540  CB  THR A 157      -2.475  14.130  15.456  1.00 98.80           C  
ATOM   2541  HB  THR A 157      -2.171  14.095  16.502  1.00 98.80           H  
ATOM   2542  O   THR A 157      -2.213  11.013  15.093  1.00 98.80           O  
ATOM   2543  CG2 THR A 157      -2.465  15.582  14.981  1.00 98.80           C  
ATOM   2544 HG21 THR A 157      -2.894  15.646  13.981  1.00 98.80           H  
ATOM   2545 HG22 THR A 157      -1.440  15.951  14.957  1.00 98.80           H  
ATOM   2546 HG23 THR A 157      -3.059  16.193  15.662  1.00 98.80           H  
ATOM   2547  OG1 THR A 157      -3.803  13.695  15.340  1.00 98.80           O  
ATOM   2548  HG1 THR A 157      -4.260  13.851  16.169  1.00 98.80           H  
ATOM   2549  N   LEU A 158      -0.242  11.653  15.947  1.00 98.52           N  
ATOM   2550  H   LEU A 158       0.397  12.422  16.087  1.00 98.52           H  
ATOM   2551  CA  LEU A 158       0.010  10.411  16.679  1.00 98.52           C  
ATOM   2552  HA  LEU A 158      -0.318   9.561  16.080  1.00 98.52           H  
ATOM   2553  C   LEU A 158      -0.794  10.413  17.981  1.00 98.52           C  
ATOM   2554  CB  LEU A 158       1.512  10.257  16.996  1.00 98.52           C  
ATOM   2555  HB2 LEU A 158       1.825  11.098  17.615  1.00 98.52           H  
ATOM   2556  HB3 LEU A 158       1.638   9.352  17.590  1.00 98.52           H  
ATOM   2557  O   LEU A 158      -0.632  11.323  18.801  1.00 98.52           O  
ATOM   2558  CG  LEU A 158       2.456  10.172  15.786  1.00 98.52           C  
ATOM   2559  HG  LEU A 158       2.390  11.094  15.209  1.00 98.52           H  
ATOM   2560  CD1 LEU A 158       3.896  10.002  16.259  1.00 98.52           C  
ATOM   2561 HD11 LEU A 158       4.572  10.043  15.404  1.00 98.52           H  
ATOM   2562 HD12 LEU A 158       4.165  10.788  16.965  1.00 98.52           H  
ATOM   2563 HD13 LEU A 158       4.011   9.045  16.769  1.00 98.52           H  
ATOM   2564  CD2 LEU A 158       2.131   8.997  14.872  1.00 98.52           C  
ATOM   2565 HD21 LEU A 158       2.041   8.078  15.451  1.00 98.52           H  
ATOM   2566 HD22 LEU A 158       2.909   8.880  14.117  1.00 98.52           H  
ATOM   2567 HD23 LEU A 158       1.192   9.206  14.359  1.00 98.52           H  
ATOM   2568  N   SER A 159      -1.587   9.372  18.215  1.00 97.79           N  
ATOM   2569  H   SER A 159      -1.721   8.675  17.496  1.00 97.79           H  
ATOM   2570  CA  SER A 159      -2.377   9.231  19.445  1.00 97.79           C  
ATOM   2571  HA  SER A 159      -2.954  10.142  19.605  1.00 97.79           H  
ATOM   2572  C   SER A 159      -1.516   9.013  20.689  1.00 97.79           C  
ATOM   2573  CB  SER A 159      -3.362   8.078  19.293  1.00 97.79           C  
ATOM   2574  HB2 SER A 159      -2.837   7.155  19.045  1.00 97.79           H  
ATOM   2575  HB3 SER A 159      -3.907   7.941  20.227  1.00 97.79           H  
ATOM   2576  O   SER A 159      -1.907   9.387  21.791  1.00 97.79           O  
ATOM   2577  OG  SER A 159      -4.275   8.401  18.272  1.00 97.79           O  
ATOM   2578  HG  SER A 159      -5.104   8.029  18.579  1.00 97.79           H  
ATOM   2579  N   SER A 160      -0.299   8.486  20.523  1.00 94.48           N  
ATOM   2580  H   SER A 160      -0.019   8.219  19.590  1.00 94.48           H  
ATOM   2581  CA  SER A 160       0.685   8.367  21.607  1.00 94.48           C  
ATOM   2582  HA  SER A 160       0.219   7.849  22.445  1.00 94.48           H  
ATOM   2583  C   SER A 160       1.196   9.717  22.126  1.00 94.48           C  
ATOM   2584  CB  SER A 160       1.879   7.537  21.124  1.00 94.48           C  
ATOM   2585  HB2 SER A 160       2.570   7.385  21.953  1.00 94.48           H  
ATOM   2586  HB3 SER A 160       1.525   6.564  20.781  1.00 94.48           H  
ATOM   2587  O   SER A 160       1.793   9.771  23.200  1.00 94.48           O  
ATOM   2588  OG  SER A 160       2.550   8.201  20.064  1.00 94.48           O  
ATOM   2589  HG  SER A 160       3.243   7.625  19.734  1.00 94.48           H  
ATOM   2590  N   GLY A 161       1.024  10.799  21.358  1.00 93.05           N  
ATOM   2591  H   GLY A 161       0.480  10.699  20.513  1.00 93.05           H  
ATOM   2592  CA  GLY A 161       1.555  12.126  21.673  1.00 93.05           C  
ATOM   2593  HA2 GLY A 161       1.336  12.353  22.716  1.00 93.05           H  
ATOM   2594  HA3 GLY A 161       1.046  12.860  21.047  1.00 93.05           H  
ATOM   2595  C   GLY A 161       3.066  12.292  21.463  1.00 93.05           C  
ATOM   2596  O   GLY A 161       3.559  13.408  21.616  1.00 93.05           O  
ATOM   2597  N   GLY A 162       3.792  11.231  21.091  1.00 94.47           N  
ATOM   2598  H   GLY A 162       3.312  10.352  20.964  1.00 94.47           H  
ATOM   2599  CA  GLY A 162       5.226  11.293  20.788  1.00 94.47           C  
ATOM   2600  HA2 GLY A 162       5.609  10.283  20.640  1.00 94.47           H  
ATOM   2601  HA3 GLY A 162       5.750  11.738  21.635  1.00 94.47           H  
ATOM   2602  C   GLY A 162       5.547  12.119  19.538  1.00 94.47           C  
ATOM   2603  O   GLY A 162       4.648  12.521  18.799  1.00 94.47           O  
ATOM   2604  N   ASP A 163       6.835  12.363  19.285  1.00 97.11           N  
ATOM   2605  H   ASP A 163       7.529  12.090  19.965  1.00 97.11           H  
ATOM   2606  CA  ASP A 163       7.282  13.143  18.120  1.00 97.11           C  
ATOM   2607  HA  ASP A 163       6.592  13.971  17.954  1.00 97.11           H  
ATOM   2608  C   ASP A 163       7.312  12.315  16.830  1.00 97.11           C  
ATOM   2609  CB  ASP A 163       8.675  13.732  18.385  1.00 97.11           C  
ATOM   2610  HB2 ASP A 163       9.052  14.167  17.460  1.00 97.11           H  
ATOM   2611  HB3 ASP A 163       9.353  12.931  18.678  1.00 97.11           H  
ATOM   2612  O   ASP A 163       6.971  12.820  15.755  1.00 97.11           O  
ATOM   2613  CG  ASP A 163       8.675  14.830  19.452  1.00 97.11           C  
ATOM   2614  OD1 ASP A 163       7.671  15.574  19.535  1.00 97.11           O  
ATOM   2615  OD2 ASP A 163       9.702  14.935  20.155  1.00 97.11           O  
ATOM   2616  N   THR A 164       7.691  11.039  16.930  1.00 97.07           N  
ATOM   2617  H   THR A 164       7.945  10.673  17.837  1.00 97.07           H  
ATOM   2618  CA  THR A 164       7.679  10.084  15.819  1.00 97.07           C  
ATOM   2619  HA  THR A 164       6.985  10.472  15.072  1.00 97.07           H  
ATOM   2620  C   THR A 164       7.135   8.727  16.253  1.00 97.07           C  
ATOM   2621  CB  THR A 164       9.049   9.916  15.125  1.00 97.07           C  
ATOM   2622  HB  THR A 164       8.889   9.353  14.205  1.00 97.07           H  
ATOM   2623  O   THR A 164       7.041   8.421  17.444  1.00 97.07           O  
ATOM   2624  CG2 THR A 164       9.704  11.247  14.756  1.00 97.07           C  
ATOM   2625 HG21 THR A 164      10.575  11.052  14.131  1.00 97.07           H  
ATOM   2626 HG22 THR A 164       8.991  11.863  14.208  1.00 97.07           H  
ATOM   2627 HG23 THR A 164      10.019  11.770  15.659  1.00 97.07           H  
ATOM   2628  OG1 THR A 164       9.978   9.207  15.907  1.00 97.07           O  
ATOM   2629  HG1 THR A 164      10.561   8.759  15.290  1.00 97.07           H  
ATOM   2630  N   ALA A 165       6.747   7.914  15.275  1.00 96.94           N  
ATOM   2631  H   ALA A 165       6.798   8.248  14.324  1.00 96.94           H  
ATOM   2632  CA  ALA A 165       6.395   6.517  15.472  1.00 96.94           C  
ATOM   2633  HA  ALA A 165       6.890   6.151  16.371  1.00 96.94           H  
ATOM   2634  C   ALA A 165       6.887   5.670  14.296  1.00 96.94           C  
ATOM   2635  CB  ALA A 165       4.882   6.388  15.671  1.00 96.94           C  
ATOM   2636  HB1 ALA A 165       4.606   5.336  15.735  1.00 96.94           H  
ATOM   2637  HB2 ALA A 165       4.593   6.878  16.601  1.00 96.94           H  
ATOM   2638  HB3 ALA A 165       4.360   6.852  14.834  1.00 96.94           H  
ATOM   2639  O   ALA A 165       6.941   6.132  13.153  1.00 96.94           O  
ATOM   2640  N   GLN A 166       7.220   4.413  14.586  1.00 94.77           N  
ATOM   2641  H   GLN A 166       7.096   4.082  15.532  1.00 94.77           H  
ATOM   2642  CA  GLN A 166       7.571   3.440  13.559  1.00 94.77           C  
ATOM   2643  HA  GLN A 166       8.323   3.878  12.902  1.00 94.77           H  
ATOM   2644  C   GLN A 166       6.352   3.099  12.703  1.00 94.77           C  
ATOM   2645  CB  GLN A 166       8.153   2.161  14.184  1.00 94.77           C  
ATOM   2646  HB2 GLN A 166       8.349   1.439  13.391  1.00 94.77           H  
ATOM   2647  HB3 GLN A 166       7.416   1.723  14.857  1.00 94.77           H  
ATOM   2648  O   GLN A 166       5.224   3.013  13.201  1.00 94.77           O  
ATOM   2649  CG  GLN A 166       9.456   2.395  14.962  1.00 94.77           C  
ATOM   2650  HG2 GLN A 166       9.250   3.035  15.819  1.00 94.77           H  
ATOM   2651  HG3 GLN A 166       9.821   1.441  15.342  1.00 94.77           H  
ATOM   2652  CD  GLN A 166      10.554   3.020  14.111  1.00 94.77           C  
ATOM   2653  NE2 GLN A 166      11.290   3.942  14.679  1.00 94.77           N  
ATOM   2654 HE21 GLN A 166      11.127   4.255  15.625  1.00 94.77           H  
ATOM   2655 HE22 GLN A 166      11.925   4.465  14.093  1.00 94.77           H  
ATOM   2656  OE1 GLN A 166      10.735   2.704  12.947  1.00 94.77           O  
ATOM   2657  N   SER A 167       6.600   2.856  11.419  1.00 93.19           N  
ATOM   2658  H   SER A 167       7.555   2.902  11.094  1.00 93.19           H  
ATOM   2659  CA  SER A 167       5.587   2.315  10.517  1.00 93.19           C  
ATOM   2660  HA  SER A 167       4.747   3.009  10.481  1.00 93.19           H  
ATOM   2661  C   SER A 167       5.066   0.968  11.032  1.00 93.19           C  
ATOM   2662  CB  SER A 167       6.178   2.199   9.113  1.00 93.19           C  
ATOM   2663  HB2 SER A 167       6.605   3.161   8.827  1.00 93.19           H  
ATOM   2664  HB3 SER A 167       6.968   1.447   9.105  1.00 93.19           H  
ATOM   2665  O   SER A 167       5.817   0.177  11.598  1.00 93.19           O  
ATOM   2666  OG  SER A 167       5.186   1.853   8.174  1.00 93.19           O  
ATOM   2667  HG  SER A 167       5.003   0.915   8.270  1.00 93.19           H  
ATOM   2668  N   GLY A 168       3.770   0.721  10.854  1.00 88.71           N  
ATOM   2669  H   GLY A 168       3.221   1.432  10.392  1.00 88.71           H  
ATOM   2670  CA  GLY A 168       3.056  -0.479  11.299  1.00 88.71           C  
ATOM   2671  HA2 GLY A 168       3.702  -1.349  11.187  1.00 88.71           H  
ATOM   2672  HA3 GLY A 168       2.183  -0.615  10.660  1.00 88.71           H  
ATOM   2673  C   GLY A 168       2.550  -0.441  12.745  1.00 88.71           C  
ATOM   2674  O   GLY A 168       1.588  -1.138  13.061  1.00 88.71           O  
ATOM   2675  N   ALA A 169       3.128   0.400  13.610  1.00 82.57           N  
ATOM   2676  H   ALA A 169       3.933   0.920  13.290  1.00 82.57           H  
ATOM   2677  CA  ALA A 169       2.756   0.511  15.028  1.00 82.57           C  
ATOM   2678  HA  ALA A 169       2.076  -0.299  15.292  1.00 82.57           H  
ATOM   2679  C   ALA A 169       2.035   1.825  15.391  1.00 82.57           C  
ATOM   2680  CB  ALA A 169       4.037   0.337  15.854  1.00 82.57           C  
ATOM   2681  HB1 ALA A 169       4.737   1.141  15.629  1.00 82.57           H  
ATOM   2682  HB2 ALA A 169       3.792   0.357  16.916  1.00 82.57           H  
ATOM   2683  HB3 ALA A 169       4.499  -0.621  15.617  1.00 82.57           H  
ATOM   2684  O   ALA A 169       1.520   1.969  16.499  1.00 82.57           O  
ATOM   2685  N   ALA A 170       2.039   2.813  14.494  1.00 92.33           N  
ATOM   2686  H   ALA A 170       2.478   2.649  13.600  1.00 92.33           H  
ATOM   2687  CA  ALA A 170       1.523   4.147  14.773  1.00 92.33           C  
ATOM   2688  HA  ALA A 170       1.857   4.450  15.766  1.00 92.33           H  
ATOM   2689  C   ALA A 170      -0.012   4.187  14.747  1.00 92.33           C  
ATOM   2690  CB  ALA A 170       2.134   5.115  13.755  1.00 92.33           C  
ATOM   2691  HB1 ALA A 170       1.791   4.852  12.754  1.00 92.33           H  
ATOM   2692  HB2 ALA A 170       3.221   5.047  13.777  1.00 92.33           H  
ATOM   2693  HB3 ALA A 170       1.821   6.135  13.979  1.00 92.33           H  
ATOM   2694  O   ALA A 170      -0.611   4.076  13.678  1.00 92.33           O  
ATOM   2695  N   LEU A 171      -0.627   4.414  15.910  1.00 97.83           N  
ATOM   2696  H   LEU A 171      -0.073   4.407  16.754  1.00 97.83           H  
ATOM   2697  CA  LEU A 171      -2.046   4.745  16.032  1.00 97.83           C  
ATOM   2698  HA  LEU A 171      -2.586   4.205  15.255  1.00 97.83           H  
ATOM   2699  C   LEU A 171      -2.246   6.252  15.823  1.00 97.83           C  
ATOM   2700  CB  LEU A 171      -2.550   4.274  17.406  1.00 97.83           C  
ATOM   2701  HB2 LEU A 171      -2.195   4.969  18.167  1.00 97.83           H  
ATOM   2702  HB3 LEU A 171      -2.130   3.293  17.627  1.00 97.83           H  
ATOM   2703  O   LEU A 171      -1.555   7.057  16.463  1.00 97.83           O  
ATOM   2704  CG  LEU A 171      -4.080   4.171  17.485  1.00 97.83           C  
ATOM   2705  HG  LEU A 171      -4.511   5.105  17.127  1.00 97.83           H  
ATOM   2706  CD1 LEU A 171      -4.603   3.013  16.634  1.00 97.83           C  
ATOM   2707 HD11 LEU A 171      -4.527   3.254  15.573  1.00 97.83           H  
ATOM   2708 HD12 LEU A 171      -4.043   2.100  16.839  1.00 97.83           H  
ATOM   2709 HD13 LEU A 171      -5.653   2.818  16.853  1.00 97.83           H  
ATOM   2710  CD2 LEU A 171      -4.498   3.955  18.937  1.00 97.83           C  
ATOM   2711 HD21 LEU A 171      -4.014   3.066  19.342  1.00 97.83           H  
ATOM   2712 HD22 LEU A 171      -5.578   3.818  18.990  1.00 97.83           H  
ATOM   2713 HD23 LEU A 171      -4.241   4.830  19.533  1.00 97.83           H  
ATOM   2714  N   VAL A 172      -3.135   6.636  14.906  1.00 98.73           N  
ATOM   2715  H   VAL A 172      -3.640   5.923  14.400  1.00 98.73           H  
ATOM   2716  CA  VAL A 172      -3.223   8.020  14.420  1.00 98.73           C  
ATOM   2717  HA  VAL A 172      -2.740   8.657  15.161  1.00 98.73           H  
ATOM   2718  C   VAL A 172      -4.647   8.542  14.294  1.00 98.73           C  
ATOM   2719  CB  VAL A 172      -2.463   8.225  13.090  1.00 98.73           C  
ATOM   2720  HB  VAL A 172      -2.382   9.299  12.925  1.00 98.73           H  
ATOM   2721  O   VAL A 172      -5.592   7.800  14.031  1.00 98.73           O  
ATOM   2722  CG1 VAL A 172      -1.040   7.663  13.162  1.00 98.73           C  
ATOM   2723 HG11 VAL A 172      -1.073   6.574  13.188  1.00 98.73           H  
ATOM   2724 HG12 VAL A 172      -0.468   7.967  12.286  1.00 98.73           H  
ATOM   2725 HG13 VAL A 172      -0.561   8.019  14.074  1.00 98.73           H  
ATOM   2726  CG2 VAL A 172      -3.142   7.625  11.853  1.00 98.73           C  
ATOM   2727 HG21 VAL A 172      -4.150   8.023  11.734  1.00 98.73           H  
ATOM   2728 HG22 VAL A 172      -2.571   7.885  10.962  1.00 98.73           H  
ATOM   2729 HG23 VAL A 172      -3.196   6.540  11.938  1.00 98.73           H  
ATOM   2730  N   ASN A 173      -4.777   9.861  14.389  1.00 98.79           N  
ATOM   2731  H   ASN A 173      -3.945  10.396  14.593  1.00 98.79           H  
ATOM   2732  CA  ASN A 173      -5.929  10.600  13.893  1.00 98.79           C  
ATOM   2733  HA  ASN A 173      -6.736   9.907  13.656  1.00 98.79           H  
ATOM   2734  C   ASN A 173      -5.559  11.321  12.592  1.00 98.79           C  
ATOM   2735  CB  ASN A 173      -6.436  11.557  14.977  1.00 98.79           C  
ATOM   2736  HB2 ASN A 173      -5.595  11.976  15.529  1.00 98.79           H  
ATOM   2737  HB3 ASN A 173      -6.984  12.373  14.504  1.00 98.79           H  
ATOM   2738  O   ASN A 173      -4.473  11.899  12.481  1.00 98.79           O  
ATOM   2739  CG  ASN A 173      -7.373  10.885  15.956  1.00 98.79           C  
ATOM   2740  ND2 ASN A 173      -6.859  10.165  16.928  1.00 98.79           N  
ATOM   2741 HD21 ASN A 173      -5.876   9.932  16.949  1.00 98.79           H  
ATOM   2742 HD22 ASN A 173      -7.510   9.646  17.500  1.00 98.79           H  
ATOM   2743  OD1 ASN A 173      -8.577  11.051  15.864  1.00 98.79           O  
ATOM   2744  N   LEU A 174      -6.472  11.302  11.621  1.00 98.91           N  
ATOM   2745  H   LEU A 174      -7.322  10.779  11.774  1.00 98.91           H  
ATOM   2746  CA  LEU A 174      -6.344  12.025  10.359  1.00 98.91           C  
ATOM   2747  HA  LEU A 174      -5.371  12.516  10.316  1.00 98.91           H  
ATOM   2748  C   LEU A 174      -7.410  13.121  10.268  1.00 98.91           C  
ATOM   2749  CB  LEU A 174      -6.434  11.047   9.173  1.00 98.91           C  
ATOM   2750  HB2 LEU A 174      -7.397  10.539   9.226  1.00 98.91           H  
ATOM   2751  HB3 LEU A 174      -6.407  11.623   8.248  1.00 98.91           H  
ATOM   2752  O   LEU A 174      -8.593  12.877  10.510  1.00 98.91           O  
ATOM   2753  CG  LEU A 174      -5.352   9.956   9.107  1.00 98.91           C  
ATOM   2754  HG  LEU A 174      -5.407   9.336  10.002  1.00 98.91           H  
ATOM   2755  CD1 LEU A 174      -5.594   9.065   7.889  1.00 98.91           C  
ATOM   2756 HD11 LEU A 174      -6.605   8.657   7.924  1.00 98.91           H  
ATOM   2757 HD12 LEU A 174      -5.477   9.638   6.969  1.00 98.91           H  
ATOM   2758 HD13 LEU A 174      -4.884   8.238   7.889  1.00 98.91           H  
ATOM   2759  CD2 LEU A 174      -3.942  10.534   8.992  1.00 98.91           C  
ATOM   2760 HD21 LEU A 174      -3.883  11.210   8.140  1.00 98.91           H  
ATOM   2761 HD22 LEU A 174      -3.697  11.067   9.911  1.00 98.91           H  
ATOM   2762 HD23 LEU A 174      -3.231   9.718   8.862  1.00 98.91           H  
ATOM   2763  N   THR A 175      -6.997  14.323   9.875  1.00 98.91           N  
ATOM   2764  H   THR A 175      -6.003  14.467   9.773  1.00 98.91           H  
ATOM   2765  CA  THR A 175      -7.898  15.461   9.647  1.00 98.91           C  
ATOM   2766  HA  THR A 175      -8.934  15.128   9.716  1.00 98.91           H  
ATOM   2767  C   THR A 175      -7.669  16.031   8.257  1.00 98.91           C  
ATOM   2768  CB  THR A 175      -7.690  16.555  10.703  1.00 98.91           C  
ATOM   2769  HB  THR A 175      -6.665  16.920  10.648  1.00 98.91           H  
ATOM   2770  O   THR A 175      -6.552  16.440   7.945  1.00 98.91           O  
ATOM   2771  CG2 THR A 175      -8.648  17.732  10.532  1.00 98.91           C  
ATOM   2772 HG21 THR A 175      -8.459  18.234   9.583  1.00 98.91           H  
ATOM   2773 HG22 THR A 175      -9.678  17.377  10.554  1.00 98.91           H  
ATOM   2774 HG23 THR A 175      -8.502  18.455  11.334  1.00 98.91           H  
ATOM   2775  OG1 THR A 175      -7.922  16.056  12.001  1.00 98.91           O  
ATOM   2776  HG1 THR A 175      -7.775  16.785  12.609  1.00 98.91           H  
ATOM   2777  N   LEU A 176      -8.709  16.108   7.430  1.00 98.88           N  
ATOM   2778  H   LEU A 176      -9.614  15.827   7.780  1.00 98.88           H  
ATOM   2779  CA  LEU A 176      -8.640  16.698   6.092  1.00 98.88           C  
ATOM   2780  HA  LEU A 176      -7.883  16.176   5.507  1.00 98.88           H  
ATOM   2781  C   LEU A 176      -8.238  18.174   6.155  1.00 98.88           C  
ATOM   2782  CB  LEU A 176     -10.009  16.554   5.412  1.00 98.88           C  
ATOM   2783  HB2 LEU A 176     -10.782  16.768   6.151  1.00 98.88           H  
ATOM   2784  HB3 LEU A 176     -10.099  17.305   4.626  1.00 98.88           H  
ATOM   2785  O   LEU A 176      -8.861  18.973   6.851  1.00 98.88           O  
ATOM   2786  CG  LEU A 176     -10.275  15.175   4.792  1.00 98.88           C  
ATOM   2787  HG  LEU A 176     -10.056  14.388   5.513  1.00 98.88           H  
ATOM   2788  CD1 LEU A 176     -11.746  15.089   4.390  1.00 98.88           C  
ATOM   2789 HD11 LEU A 176     -12.362  15.090   5.289  1.00 98.88           H  
ATOM   2790 HD12 LEU A 176     -12.022  15.941   3.768  1.00 98.88           H  
ATOM   2791 HD13 LEU A 176     -11.929  14.160   3.851  1.00 98.88           H  
ATOM   2792  CD2 LEU A 176      -9.438  14.960   3.529  1.00 98.88           C  
ATOM   2793 HD21 LEU A 176      -9.717  14.021   3.052  1.00 98.88           H  
ATOM   2794 HD22 LEU A 176      -8.375  14.914   3.770  1.00 98.88           H  
ATOM   2795 HD23 LEU A 176      -9.595  15.773   2.821  1.00 98.88           H  
ATOM   2796  N   VAL A 177      -7.243  18.575   5.364  1.00 98.66           N  
ATOM   2797  H   VAL A 177      -6.766  17.888   4.797  1.00 98.66           H  
ATOM   2798  CA  VAL A 177      -6.813  19.981   5.297  1.00 98.66           C  
ATOM   2799  HA  VAL A 177      -6.688  20.355   6.313  1.00 98.66           H  
ATOM   2800  C   VAL A 177      -7.883  20.857   4.639  1.00 98.66           C  
ATOM   2801  CB  VAL A 177      -5.460  20.103   4.568  1.00 98.66           C  
ATOM   2802  HB  VAL A 177      -5.522  19.598   3.604  1.00 98.66           H  
ATOM   2803  O   VAL A 177      -8.077  21.996   5.058  1.00 98.66           O  
ATOM   2804  CG1 VAL A 177      -5.040  21.559   4.322  1.00 98.66           C  
ATOM   2805 HG11 VAL A 177      -5.010  22.106   5.264  1.00 98.66           H  
ATOM   2806 HG12 VAL A 177      -4.063  21.572   3.839  1.00 98.66           H  
ATOM   2807 HG13 VAL A 177      -5.745  22.043   3.647  1.00 98.66           H  
ATOM   2808  CG2 VAL A 177      -4.345  19.459   5.402  1.00 98.66           C  
ATOM   2809 HG21 VAL A 177      -4.275  19.944   6.376  1.00 98.66           H  
ATOM   2810 HG22 VAL A 177      -3.391  19.544   4.881  1.00 98.66           H  
ATOM   2811 HG23 VAL A 177      -4.558  18.400   5.547  1.00 98.66           H  
ATOM   2812  N   LYS A 178      -8.594  20.336   3.628  1.00 98.04           N  
ATOM   2813  H   LYS A 178      -8.375  19.393   3.342  1.00 98.04           H  
ATOM   2814  CA  LYS A 178      -9.541  21.119   2.812  1.00 98.04           C  
ATOM   2815  HA  LYS A 178      -9.010  21.994   2.437  1.00 98.04           H  
ATOM   2816  C   LYS A 178     -10.736  21.683   3.587  1.00 98.04           C  
ATOM   2817  CB  LYS A 178     -10.000  20.301   1.588  1.00 98.04           C  
ATOM   2818  HB2 LYS A 178      -9.120  20.023   1.008  1.00 98.04           H  
ATOM   2819  HB3 LYS A 178     -10.615  20.945   0.960  1.00 98.04           H  
ATOM   2820  O   LYS A 178     -11.260  22.727   3.211  1.00 98.04           O  
ATOM   2821  CG  LYS A 178     -10.800  19.022   1.911  1.00 98.04           C  
ATOM   2822  HG2 LYS A 178     -10.162  18.334   2.465  1.00 98.04           H  
ATOM   2823  HG3 LYS A 178     -11.673  19.265   2.515  1.00 98.04           H  
ATOM   2824  CD  LYS A 178     -11.270  18.340   0.617  1.00 98.04           C  
ATOM   2825  HD2 LYS A 178     -12.003  18.974   0.118  1.00 98.04           H  
ATOM   2826  HD3 LYS A 178     -10.412  18.223  -0.046  1.00 98.04           H  
ATOM   2827  CE  LYS A 178     -11.881  16.956   0.884  1.00 98.04           C  
ATOM   2828  HE2 LYS A 178     -12.789  17.059   1.478  1.00 98.04           H  
ATOM   2829  HE3 LYS A 178     -11.158  16.381   1.463  1.00 98.04           H  
ATOM   2830  NZ  LYS A 178     -12.154  16.231  -0.387  1.00 98.04           N  
ATOM   2831  HZ1 LYS A 178     -11.332  16.230  -0.974  1.00 98.04           H  
ATOM   2832  HZ2 LYS A 178     -12.880  16.658  -0.944  1.00 98.04           H  
ATOM   2833  HZ3 LYS A 178     -12.355  15.252  -0.243  1.00 98.04           H  
ATOM   2834  N   ASN A 179     -11.181  20.999   4.638  1.00 98.12           N  
ATOM   2835  H   ASN A 179     -10.735  20.119   4.855  1.00 98.12           H  
ATOM   2836  CA  ASN A 179     -12.399  21.348   5.376  1.00 98.12           C  
ATOM   2837  HA  ASN A 179     -12.568  22.421   5.282  1.00 98.12           H  
ATOM   2838  C   ASN A 179     -12.322  21.082   6.889  1.00 98.12           C  
ATOM   2839  CB  ASN A 179     -13.590  20.626   4.722  1.00 98.12           C  
ATOM   2840  HB2 ASN A 179     -14.507  20.937   5.222  1.00 98.12           H  
ATOM   2841  HB3 ASN A 179     -13.661  20.917   3.674  1.00 98.12           H  
ATOM   2842  O   ASN A 179     -13.288  21.362   7.591  1.00 98.12           O  
ATOM   2843  CG  ASN A 179     -13.508  19.113   4.803  1.00 98.12           C  
ATOM   2844  ND2 ASN A 179     -14.476  18.442   4.233  1.00 98.12           N  
ATOM   2845 HD21 ASN A 179     -15.295  18.959   3.947  1.00 98.12           H  
ATOM   2846 HD22 ASN A 179     -14.671  17.570   4.703  1.00 98.12           H  
ATOM   2847  OD1 ASN A 179     -12.576  18.536   5.341  1.00 98.12           O  
ATOM   2848  N   ASN A 180     -11.179  20.606   7.397  1.00 98.26           N  
ATOM   2849  H   ASN A 180     -10.427  20.367   6.767  1.00 98.26           H  
ATOM   2850  CA  ASN A 180     -10.950  20.281   8.806  1.00 98.26           C  
ATOM   2851  HA  ASN A 180      -9.929  19.905   8.868  1.00 98.26           H  
ATOM   2852  C   ASN A 180     -11.820  19.127   9.349  1.00 98.26           C  
ATOM   2853  CB  ASN A 180     -10.984  21.582   9.627  1.00 98.26           C  
ATOM   2854  HB2 ASN A 180     -12.016  21.915   9.735  1.00 98.26           H  
ATOM   2855  HB3 ASN A 180     -10.426  22.357   9.101  1.00 98.26           H  
ATOM   2856  O   ASN A 180     -11.962  18.982  10.565  1.00 98.26           O  
ATOM   2857  CG  ASN A 180     -10.356  21.431  10.995  1.00 98.26           C  
ATOM   2858  ND2 ASN A 180     -11.107  21.667  12.044  1.00 98.26           N  
ATOM   2859 HD21 ASN A 180     -12.106  21.713  11.901  1.00 98.26           H  
ATOM   2860 HD22 ASN A 180     -10.690  21.437  12.935  1.00 98.26           H  
ATOM   2861  OD1 ASN A 180      -9.183  21.141  11.147  1.00 98.26           O  
ATOM   2862  N   ASP A 181     -12.381  18.289   8.472  1.00 98.32           N  
ATOM   2863  H   ASP A 181     -12.271  18.457   7.482  1.00 98.32           H  
ATOM   2864  CA  ASP A 181     -13.121  17.098   8.886  1.00 98.32           C  
ATOM   2865  HA  ASP A 181     -13.847  17.385   9.647  1.00 98.32           H  
ATOM   2866  C   ASP A 181     -12.168  16.060   9.492  1.00 98.32           C  
ATOM   2867  CB  ASP A 181     -13.886  16.471   7.711  1.00 98.32           C  
ATOM   2868  HB2 ASP A 181     -13.204  16.365   6.868  1.00 98.32           H  
ATOM   2869  HB3 ASP A 181     -14.209  15.473   8.005  1.00 98.32           H  
ATOM   2870  O   ASP A 181     -11.142  15.715   8.902  1.00 98.32           O  
ATOM   2871  CG  ASP A 181     -15.129  17.241   7.261  1.00 98.32           C  
ATOM   2872  OD1 ASP A 181     -15.592  18.141   7.995  1.00 98.32           O  
ATOM   2873  OD2 ASP A 181     -15.624  16.901   6.160  1.00 98.32           O  
ATOM   2874  N   ASN A 182     -12.525  15.533  10.664  1.00 98.82           N  
ATOM   2875  H   ASN A 182     -13.398  15.832  11.075  1.00 98.82           H  
ATOM   2876  CA  ASN A 182     -11.819  14.410  11.274  1.00 98.82           C  
ATOM   2877  HA  ASN A 182     -10.750  14.522  11.092  1.00 98.82           H  
ATOM   2878  C   ASN A 182     -12.276  13.101  10.611  1.00 98.82           C  
ATOM   2879  CB  ASN A 182     -12.034  14.440  12.795  1.00 98.82           C  
ATOM   2880  HB2 ASN A 182     -11.673  15.390  13.190  1.00 98.82           H  
ATOM   2881  HB3 ASN A 182     -13.098  14.346  13.016  1.00 98.82           H  
ATOM   2882  O   ASN A 182     -13.445  12.717  10.701  1.00 98.82           O  
ATOM   2883  CG  ASN A 182     -11.311  13.298  13.488  1.00 98.82           C  
ATOM   2884  ND2 ASN A 182     -10.319  13.557  14.305  1.00 98.82           N  
ATOM   2885 HD21 ASN A 182      -9.934  14.487  14.380  1.00 98.82           H  
ATOM   2886 HD22 ASN A 182      -9.879  12.750  14.724  1.00 98.82           H  
ATOM   2887  OD1 ASN A 182     -11.641  12.146  13.307  1.00 98.82           O  
ATOM   2888  N   VAL A 183     -11.338  12.426   9.952  1.00 98.83           N  
ATOM   2889  H   VAL A 183     -10.389  12.770   9.990  1.00 98.83           H  
ATOM   2890  CA  VAL A 183     -11.580  11.212   9.165  1.00 98.83           C  
ATOM   2891  HA  VAL A 183     -12.420  11.384   8.492  1.00 98.83           H  
ATOM   2892  C   VAL A 183     -11.949  10.036  10.069  1.00 98.83           C  
ATOM   2893  CB  VAL A 183     -10.339  10.890   8.314  1.00 98.83           C  
ATOM   2894  HB  VAL A 183      -9.493  10.776   8.992  1.00 98.83           H  
ATOM   2895  O   VAL A 183     -12.879   9.307   9.737  1.00 98.83           O  
ATOM   2896  CG1 VAL A 183     -10.472   9.592   7.513  1.00 98.83           C  
ATOM   2897 HG11 VAL A 183      -9.569   9.427   6.925  1.00 98.83           H  
ATOM   2898 HG12 VAL A 183     -11.327   9.654   6.840  1.00 98.83           H  
ATOM   2899 HG13 VAL A 183     -10.594   8.741   8.183  1.00 98.83           H  
ATOM   2900  CG2 VAL A 183     -10.026  12.021   7.323  1.00 98.83           C  
ATOM   2901 HG21 VAL A 183      -9.827  12.952   7.853  1.00 98.83           H  
ATOM   2902 HG22 VAL A 183     -10.867  12.164   6.645  1.00 98.83           H  
ATOM   2903 HG23 VAL A 183      -9.140  11.764   6.742  1.00 98.83           H  
ATOM   2904  N   ASN A 184     -11.291   9.876  11.225  1.00 98.77           N  
ATOM   2905  H   ASN A 184     -10.530  10.503  11.442  1.00 98.77           H  
ATOM   2906  CA  ASN A 184     -11.575   8.797  12.182  1.00 98.77           C  
ATOM   2907  HA  ASN A 184     -11.416   7.835  11.695  1.00 98.77           H  
ATOM   2908  C   ASN A 184     -13.038   8.844  12.636  1.00 98.77           C  
ATOM   2909  CB  ASN A 184     -10.651   8.891  13.414  1.00 98.77           C  
ATOM   2910  HB2 ASN A 184     -10.796   9.836  13.938  1.00 98.77           H  
ATOM   2911  HB3 ASN A 184     -10.936   8.099  14.106  1.00 98.77           H  
ATOM   2912  O   ASN A 184     -13.781   7.882  12.459  1.00 98.77           O  
ATOM   2913  CG  ASN A 184      -9.173   8.756  13.116  1.00 98.77           C  
ATOM   2914  ND2 ASN A 184      -8.475   7.969  13.898  1.00 98.77           N  
ATOM   2915 HD21 ASN A 184      -7.479   7.889  13.752  1.00 98.77           H  
ATOM   2916 HD22 ASN A 184      -8.925   7.496  14.668  1.00 98.77           H  
ATOM   2917  OD1 ASN A 184      -8.624   9.382  12.216  1.00 98.77           O  
ATOM   2918  N   LYS A 185     -13.477  10.010  13.120  1.00 98.56           N  
ATOM   2919  H   LYS A 185     -12.798  10.751  13.219  1.00 98.56           H  
ATOM   2920  CA  LYS A 185     -14.856  10.247  13.545  1.00 98.56           C  
ATOM   2921  HA  LYS A 185     -15.107   9.532  14.329  1.00 98.56           H  
ATOM   2922  C   LYS A 185     -15.833  10.022  12.396  1.00 98.56           C  
ATOM   2923  CB  LYS A 185     -14.969  11.673  14.096  1.00 98.56           C  
ATOM   2924  HB2 LYS A 185     -14.772  12.388  13.297  1.00 98.56           H  
ATOM   2925  HB3 LYS A 185     -14.230  11.812  14.886  1.00 98.56           H  
ATOM   2926  O   LYS A 185     -16.900   9.449  12.593  1.00 98.56           O  
ATOM   2927  CG  LYS A 185     -16.369  11.904  14.671  1.00 98.56           C  
ATOM   2928  HG2 LYS A 185     -16.530  11.223  15.508  1.00 98.56           H  
ATOM   2929  HG3 LYS A 185     -17.118  11.702  13.906  1.00 98.56           H  
ATOM   2930  CD  LYS A 185     -16.559  13.344  15.135  1.00 98.56           C  
ATOM   2931  HD2 LYS A 185     -15.864  13.576  15.942  1.00 98.56           H  
ATOM   2932  HD3 LYS A 185     -16.394  14.008  14.287  1.00 98.56           H  
ATOM   2933  CE  LYS A 185     -18.005  13.444  15.618  1.00 98.56           C  
ATOM   2934  HE2 LYS A 185     -18.631  12.899  14.911  1.00 98.56           H  
ATOM   2935  HE3 LYS A 185     -18.097  12.944  16.582  1.00 98.56           H  
ATOM   2936  NZ  LYS A 185     -18.458  14.846  15.679  1.00 98.56           N  
ATOM   2937  HZ1 LYS A 185     -18.398  15.228  14.746  1.00 98.56           H  
ATOM   2938  HZ2 LYS A 185     -17.891  15.379  16.323  1.00 98.56           H  
ATOM   2939  HZ3 LYS A 185     -19.432  14.859  15.948  1.00 98.56           H  
ATOM   2940  N   ARG A 186     -15.484  10.464  11.183  1.00 98.60           N  
ATOM   2941  H   ARG A 186     -14.599  10.939  11.074  1.00 98.60           H  
ATOM   2942  CA  ARG A 186     -16.349  10.258  10.022  1.00 98.60           C  
ATOM   2943  HA  ARG A 186     -17.340  10.604  10.317  1.00 98.60           H  
ATOM   2944  C   ARG A 186     -16.500   8.774   9.689  1.00 98.60           C  
ATOM   2945  CB  ARG A 186     -15.839  11.081   8.829  1.00 98.60           C  
ATOM   2946  HB2 ARG A 186     -14.859  10.714   8.523  1.00 98.60           H  
ATOM   2947  HB3 ARG A 186     -15.726  12.119   9.140  1.00 98.60           H  
ATOM   2948  O   ARG A 186     -17.608   8.345   9.397  1.00 98.60           O  
ATOM   2949  CG  ARG A 186     -16.786  11.034   7.622  1.00 98.60           C  
ATOM   2950  HG2 ARG A 186     -16.414  11.724   6.865  1.00 98.60           H  
ATOM   2951  HG3 ARG A 186     -16.804  10.028   7.204  1.00 98.60           H  
ATOM   2952  CD  ARG A 186     -18.203  11.453   8.016  1.00 98.60           C  
ATOM   2953  HD2 ARG A 186     -18.165  12.418   8.521  1.00 98.60           H  
ATOM   2954  HD3 ARG A 186     -18.613  10.716   8.707  1.00 98.60           H  
ATOM   2955  NE  ARG A 186     -19.094  11.534   6.854  1.00 98.60           N  
ATOM   2956  HE  ARG A 186     -18.670  11.431   5.944  1.00 98.60           H  
ATOM   2957  NH1 ARG A 186     -21.002  11.799   8.108  1.00 98.60           N  
ATOM   2958 HH11 ARG A 186     -20.467  11.773   8.965  1.00 98.60           H  
ATOM   2959 HH12 ARG A 186     -22.004  11.886   8.200  1.00 98.60           H  
ATOM   2960  NH2 ARG A 186     -21.122  11.711   5.864  1.00 98.60           N  
ATOM   2961 HH21 ARG A 186     -20.665  11.612   4.969  1.00 98.60           H  
ATOM   2962 HH22 ARG A 186     -22.121  11.834   5.937  1.00 98.60           H  
ATOM   2963  CZ  ARG A 186     -20.398  11.681   6.952  1.00 98.60           C  
ATOM   2964  N   ILE A 187     -15.428   7.991   9.768  1.00 98.61           N  
ATOM   2965  H   ILE A 187     -14.543   8.411  10.014  1.00 98.61           H  
ATOM   2966  CA  ILE A 187     -15.479   6.535   9.588  1.00 98.61           C  
ATOM   2967  HA  ILE A 187     -15.975   6.316   8.642  1.00 98.61           H  
ATOM   2968  C   ILE A 187     -16.343   5.884  10.678  1.00 98.61           C  
ATOM   2969  CB  ILE A 187     -14.045   5.965   9.512  1.00 98.61           C  
ATOM   2970  HB  ILE A 187     -13.440   6.419  10.297  1.00 98.61           H  
ATOM   2971  O   ILE A 187     -17.219   5.090  10.346  1.00 98.61           O  
ATOM   2972  CG1 ILE A 187     -13.438   6.331   8.136  1.00 98.61           C  
ATOM   2973 HG12 ILE A 187     -13.584   7.395   7.949  1.00 98.61           H  
ATOM   2974 HG13 ILE A 187     -13.959   5.781   7.352  1.00 98.61           H  
ATOM   2975  CG2 ILE A 187     -14.028   4.443   9.726  1.00 98.61           C  
ATOM   2976 HG21 ILE A 187     -14.354   4.200  10.737  1.00 98.61           H  
ATOM   2977 HG22 ILE A 187     -13.016   4.051   9.623  1.00 98.61           H  
ATOM   2978 HG23 ILE A 187     -14.687   3.955   9.008  1.00 98.61           H  
ATOM   2979  CD1 ILE A 187     -11.937   6.053   8.021  1.00 98.61           C  
ATOM   2980 HD11 ILE A 187     -11.735   4.983   8.062  1.00 98.61           H  
ATOM   2981 HD12 ILE A 187     -11.573   6.437   7.069  1.00 98.61           H  
ATOM   2982 HD13 ILE A 187     -11.415   6.561   8.832  1.00 98.61           H  
ATOM   2983  N   GLU A 188     -16.182   6.270  11.946  1.00 98.36           N  
ATOM   2984  H   GLU A 188     -15.420   6.894  12.168  1.00 98.36           H  
ATOM   2985  CA  GLU A 188     -17.017   5.782  13.058  1.00 98.36           C  
ATOM   2986  HA  GLU A 188     -16.895   4.703  13.157  1.00 98.36           H  
ATOM   2987  C   GLU A 188     -18.510   6.046  12.824  1.00 98.36           C  
ATOM   2988  CB  GLU A 188     -16.578   6.448  14.371  1.00 98.36           C  
ATOM   2989  HB2 GLU A 188     -17.320   6.248  15.143  1.00 98.36           H  
ATOM   2990  HB3 GLU A 188     -16.512   7.526  14.223  1.00 98.36           H  
ATOM   2991  O   GLU A 188     -19.328   5.134  12.942  1.00 98.36           O  
ATOM   2992  CG  GLU A 188     -15.230   5.901  14.841  1.00 98.36           C  
ATOM   2993  HG2 GLU A 188     -14.520   5.917  14.015  1.00 98.36           H  
ATOM   2994  HG3 GLU A 188     -15.384   4.861  15.131  1.00 98.36           H  
ATOM   2995  CD  GLU A 188     -14.616   6.652  16.026  1.00 98.36           C  
ATOM   2996  OE1 GLU A 188     -13.596   6.116  16.520  1.00 98.36           O  
ATOM   2997  OE2 GLU A 188     -15.137   7.725  16.421  1.00 98.36           O  
ATOM   2998  N   GLU A 189     -18.871   7.267  12.414  1.00 98.27           N  
ATOM   2999  H   GLU A 189     -18.151   7.975  12.367  1.00 98.27           H  
ATOM   3000  CA  GLU A 189     -20.248   7.643  12.058  1.00 98.27           C  
ATOM   3001  HA  GLU A 189     -20.907   7.481  12.911  1.00 98.27           H  
ATOM   3002  C   GLU A 189     -20.806   6.828  10.882  1.00 98.27           C  
ATOM   3003  CB  GLU A 189     -20.290   9.125  11.642  1.00 98.27           C  
ATOM   3004  HB2 GLU A 189     -19.505   9.297  10.905  1.00 98.27           H  
ATOM   3005  HB3 GLU A 189     -21.245   9.321  11.156  1.00 98.27           H  
ATOM   3006  O   GLU A 189     -22.013   6.601  10.790  1.00 98.27           O  
ATOM   3007  CG  GLU A 189     -20.139  10.143  12.782  1.00 98.27           C  
ATOM   3008  HG2 GLU A 189     -19.272   9.892  13.393  1.00 98.27           H  
ATOM   3009  HG3 GLU A 189     -21.020  10.076  13.421  1.00 98.27           H  
ATOM   3010  CD  GLU A 189     -20.000  11.592  12.265  1.00 98.27           C  
ATOM   3011  OE1 GLU A 189     -19.802  12.495  13.123  1.00 98.27           O  
ATOM   3012  OE2 GLU A 189     -20.127  11.825  11.029  1.00 98.27           O  
ATOM   3013  N   LEU A 190     -19.952   6.423   9.940  1.00 98.33           N  
ATOM   3014  H   LEU A 190     -18.972   6.633  10.065  1.00 98.33           H  
ATOM   3015  CA  LEU A 190     -20.360   5.643   8.772  1.00 98.33           C  
ATOM   3016  HA  LEU A 190     -21.374   5.942   8.505  1.00 98.33           H  
ATOM   3017  C   LEU A 190     -20.435   4.137   9.061  1.00 98.33           C  
ATOM   3018  CB  LEU A 190     -19.444   5.971   7.584  1.00 98.33           C  
ATOM   3019  HB2 LEU A 190     -18.414   5.777   7.884  1.00 98.33           H  
ATOM   3020  HB3 LEU A 190     -19.680   5.298   6.759  1.00 98.33           H  
ATOM   3021  O   LEU A 190     -21.124   3.434   8.313  1.00 98.33           O  
ATOM   3022  CG  LEU A 190     -19.557   7.424   7.083  1.00 98.33           C  
ATOM   3023  HG  LEU A 190     -19.396   8.131   7.896  1.00 98.33           H  
ATOM   3024  CD1 LEU A 190     -18.504   7.663   6.007  1.00 98.33           C  
ATOM   3025 HD11 LEU A 190     -17.516   7.456   6.418  1.00 98.33           H  
ATOM   3026 HD12 LEU A 190     -18.528   8.702   5.679  1.00 98.33           H  
ATOM   3027 HD13 LEU A 190     -18.683   7.004   5.157  1.00 98.33           H  
ATOM   3028  CD2 LEU A 190     -20.924   7.775   6.497  1.00 98.33           C  
ATOM   3029 HD21 LEU A 190     -21.162   7.075   5.696  1.00 98.33           H  
ATOM   3030 HD22 LEU A 190     -20.896   8.788   6.095  1.00 98.33           H  
ATOM   3031 HD23 LEU A 190     -21.679   7.734   7.282  1.00 98.33           H  
ATOM   3032  N   CYS A 191     -19.781   3.670  10.128  1.00 97.29           N  
ATOM   3033  H   CYS A 191     -19.181   4.313  10.624  1.00 97.29           H  
ATOM   3034  CA  CYS A 191     -19.795   2.285  10.599  1.00 97.29           C  
ATOM   3035  HA  CYS A 191     -20.115   1.644   9.777  1.00 97.29           H  
ATOM   3036  C   CYS A 191     -20.791   2.001  11.739  1.00 97.29           C  
ATOM   3037  CB  CYS A 191     -18.369   1.872  10.987  1.00 97.29           C  
ATOM   3038  HB2 CYS A 191     -17.953   2.596  11.688  1.00 97.29           H  
ATOM   3039  HB3 CYS A 191     -18.401   0.895  11.470  1.00 97.29           H  
ATOM   3040  O   CYS A 191     -20.966   0.833  12.085  1.00 97.29           O  
ATOM   3041  SG  CYS A 191     -17.315   1.755   9.512  1.00 97.29           S  
ATOM   3042  HG  CYS A 191     -16.265   1.216  10.137  1.00 97.29           H  
ATOM   3043  N   THR A 192     -21.435   3.032  12.298  1.00 88.99           N  
ATOM   3044  H   THR A 192     -21.252   3.956  11.933  1.00 88.99           H  
ATOM   3045  CA  THR A 192     -22.471   2.921  13.347  1.00 88.99           C  
ATOM   3046  HA  THR A 192     -22.384   1.945  13.825  1.00 88.99           H  
ATOM   3047  C   THR A 192     -23.889   2.980  12.771  1.00 88.99           C  
ATOM   3048  CB  THR A 192     -22.282   3.988  14.432  1.00 88.99           C  
ATOM   3049  HB  THR A 192     -22.535   4.966  14.023  1.00 88.99           H  
ATOM   3050  O   THR A 192     -24.088   3.650  11.728  1.00 88.99           O  
ATOM   3051  CG2 THR A 192     -23.124   3.726  15.683  1.00 88.99           C  
ATOM   3052 HG21 THR A 192     -22.860   4.445  16.458  1.00 88.99           H  
ATOM   3053 HG22 THR A 192     -24.183   3.834  15.448  1.00 88.99           H  
ATOM   3054 HG23 THR A 192     -22.937   2.715  16.045  1.00 88.99           H  
ATOM   3055  OG1 THR A 192     -20.943   4.018  14.872  1.00 88.99           O  
ATOM   3056  HG1 THR A 192     -20.401   4.265  14.120  1.00 88.99           H  
ATOM   3057  OXT THR A 192     -24.775   2.364  13.403  1.00 88.99           O  
TER    3058      THR A 192                                                       
ATOM   3058  N   ILE B   1     -16.822  -3.961 -18.773  1.00 20.96           N  
ATOM   3059  H   ILE B   1     -16.071  -4.173 -19.414  1.00 20.96           H  
ATOM   3060  H2  ILE B   1     -17.708  -4.091 -19.239  1.00 20.96           H  
ATOM   3061  H3  ILE B   1     -16.732  -2.997 -18.484  1.00 20.96           H  
ATOM   3062  CA  ILE B   1     -16.721  -4.857 -17.602  1.00 20.96           C  
ATOM   3063  HA  ILE B   1     -17.497  -4.620 -16.874  1.00 20.96           H  
ATOM   3064  C   ILE B   1     -15.382  -4.540 -16.985  1.00 20.96           C  
ATOM   3065  CB  ILE B   1     -16.858  -6.351 -17.984  1.00 20.96           C  
ATOM   3066  HB  ILE B   1     -16.052  -6.614 -18.669  1.00 20.96           H  
ATOM   3067  O   ILE B   1     -14.374  -5.117 -17.368  1.00 20.96           O  
ATOM   3068  CG1 ILE B   1     -18.206  -6.595 -18.704  1.00 20.96           C  
ATOM   3069 HG12 ILE B   1     -19.021  -6.549 -17.982  1.00 20.96           H  
ATOM   3070 HG13 ILE B   1     -18.384  -5.827 -19.457  1.00 20.96           H  
ATOM   3071  CG2 ILE B   1     -16.755  -7.248 -16.736  1.00 20.96           C  
ATOM   3072 HG21 ILE B   1     -16.825  -8.300 -17.011  1.00 20.96           H  
ATOM   3073 HG22 ILE B   1     -17.548  -7.019 -16.024  1.00 20.96           H  
ATOM   3074 HG23 ILE B   1     -15.794  -7.114 -16.239  1.00 20.96           H  
ATOM   3075  CD1 ILE B   1     -18.264  -7.935 -19.444  1.00 20.96           C  
ATOM   3076 HD11 ILE B   1     -19.208  -8.008 -19.984  1.00 20.96           H  
ATOM   3077 HD12 ILE B   1     -18.206  -8.766 -18.741  1.00 20.96           H  
ATOM   3078 HD13 ILE B   1     -17.443  -8.005 -20.158  1.00 20.96           H  
ATOM   3079  N   ILE B   2     -15.351  -3.506 -16.148  1.00 21.82           N  
ATOM   3080  H   ILE B   2     -16.213  -3.081 -15.837  1.00 21.82           H  
ATOM   3081  CA  ILE B   2     -14.234  -3.369 -15.225  1.00 21.82           C  
ATOM   3082  HA  ILE B   2     -13.283  -3.345 -15.757  1.00 21.82           H  
ATOM   3083  C   ILE B   2     -14.350  -4.654 -14.427  1.00 21.82           C  
ATOM   3084  CB  ILE B   2     -14.387  -2.084 -14.376  1.00 21.82           C  
ATOM   3085  HB  ILE B   2     -15.367  -2.095 -13.899  1.00 21.82           H  
ATOM   3086  O   ILE B   2     -15.409  -4.902 -13.846  1.00 21.82           O  
ATOM   3087  CG1 ILE B   2     -14.302  -0.852 -15.309  1.00 21.82           C  
ATOM   3088 HG12 ILE B   2     -14.950  -0.991 -16.174  1.00 21.82           H  
ATOM   3089 HG13 ILE B   2     -13.280  -0.744 -15.673  1.00 21.82           H  
ATOM   3090  CG2 ILE B   2     -13.317  -2.002 -13.275  1.00 21.82           C  
ATOM   3091 HG21 ILE B   2     -13.424  -1.083 -12.699  1.00 21.82           H  
ATOM   3092 HG22 ILE B   2     -12.316  -2.033 -13.705  1.00 21.82           H  
ATOM   3093 HG23 ILE B   2     -13.428  -2.828 -12.573  1.00 21.82           H  
ATOM   3094  CD1 ILE B   2     -14.735   0.461 -14.649  1.00 21.82           C  
ATOM   3095 HD11 ILE B   2     -15.739   0.358 -14.237  1.00 21.82           H  
ATOM   3096 HD12 ILE B   2     -14.739   1.255 -15.396  1.00 21.82           H  
ATOM   3097 HD13 ILE B   2     -14.043   0.740 -13.855  1.00 21.82           H  
ATOM   3098  N   LEU B   3     -13.353  -5.532 -14.523  1.00 24.37           N  
ATOM   3099  H   LEU B   3     -12.539  -5.291 -15.071  1.00 24.37           H  
ATOM   3100  CA  LEU B   3     -13.183  -6.499 -13.461  1.00 24.37           C  
ATOM   3101  HA  LEU B   3     -14.090  -7.086 -13.313  1.00 24.37           H  
ATOM   3102  C   LEU B   3     -12.985  -5.586 -12.262  1.00 24.37           C  
ATOM   3103  CB  LEU B   3     -11.989  -7.433 -13.747  1.00 24.37           C  
ATOM   3104  HB2 LEU B   3     -11.669  -7.896 -12.813  1.00 24.37           H  
ATOM   3105  HB3 LEU B   3     -11.157  -6.832 -14.113  1.00 24.37           H  
ATOM   3106  O   LEU B   3     -11.895  -5.054 -12.066  1.00 24.37           O  
ATOM   3107  CG  LEU B   3     -12.312  -8.545 -14.766  1.00 24.37           C  
ATOM   3108  HG  LEU B   3     -12.888  -8.125 -15.591  1.00 24.37           H  
ATOM   3109  CD1 LEU B   3     -11.024  -9.135 -15.342  1.00 24.37           C  
ATOM   3110 HD11 LEU B   3     -11.266  -9.914 -16.065  1.00 24.37           H  
ATOM   3111 HD12 LEU B   3     -10.453  -8.353 -15.841  1.00 24.37           H  
ATOM   3112 HD13 LEU B   3     -10.424  -9.563 -14.539  1.00 24.37           H  
ATOM   3113  CD2 LEU B   3     -13.111  -9.687 -14.131  1.00 24.37           C  
ATOM   3114 HD21 LEU B   3     -12.547 -10.130 -13.310  1.00 24.37           H  
ATOM   3115 HD22 LEU B   3     -13.320 -10.455 -14.875  1.00 24.37           H  
ATOM   3116 HD23 LEU B   3     -14.058  -9.313 -13.742  1.00 24.37           H  
ATOM   3117  N   GLN B   4     -14.082  -5.313 -11.543  1.00 28.42           N  
ATOM   3118  H   GLN B   4     -14.965  -5.630 -11.917  1.00 28.42           H  
ATOM   3119  CA  GLN B   4     -14.050  -5.069 -10.122  1.00 28.42           C  
ATOM   3120  HA  GLN B   4     -13.421  -4.214  -9.873  1.00 28.42           H  
ATOM   3121  C   GLN B   4     -13.399  -6.341  -9.643  1.00 28.42           C  
ATOM   3122  CB  GLN B   4     -15.462  -4.894  -9.537  1.00 28.42           C  
ATOM   3123  HB2 GLN B   4     -15.390  -4.975  -8.452  1.00 28.42           H  
ATOM   3124  HB3 GLN B   4     -16.116  -5.689  -9.896  1.00 28.42           H  
ATOM   3125  O   GLN B   4     -14.062  -7.331  -9.345  1.00 28.42           O  
ATOM   3126  CG  GLN B   4     -16.081  -3.533  -9.875  1.00 28.42           C  
ATOM   3127  HG2 GLN B   4     -16.267  -3.467 -10.948  1.00 28.42           H  
ATOM   3128  HG3 GLN B   4     -15.376  -2.749  -9.598  1.00 28.42           H  
ATOM   3129  CD  GLN B   4     -17.392  -3.287  -9.130  1.00 28.42           C  
ATOM   3130  NE2 GLN B   4     -17.823  -2.052  -9.004  1.00 28.42           N  
ATOM   3131 HE21 GLN B   4     -18.635  -1.952  -8.412  1.00 28.42           H  
ATOM   3132 HE22 GLN B   4     -17.234  -1.269  -9.249  1.00 28.42           H  
ATOM   3133  OE1 GLN B   4     -18.071  -4.183  -8.666  1.00 28.42           O  
ATOM   3134  N   LYS B   5     -12.068  -6.368  -9.774  1.00 31.43           N  
ATOM   3135  H   LYS B   5     -11.623  -5.551 -10.168  1.00 31.43           H  
ATOM   3136  CA  LYS B   5     -11.254  -7.270  -9.029  1.00 31.43           C  
ATOM   3137  HA  LYS B   5     -11.537  -8.303  -9.236  1.00 31.43           H  
ATOM   3138  C   LYS B   5     -11.707  -6.852  -7.673  1.00 31.43           C  
ATOM   3139  CB  LYS B   5      -9.763  -7.013  -9.261  1.00 31.43           C  
ATOM   3140  HB2 LYS B   5      -9.398  -6.237  -8.589  1.00 31.43           H  
ATOM   3141  HB3 LYS B   5      -9.617  -6.671 -10.286  1.00 31.43           H  
ATOM   3142  O   LYS B   5     -11.517  -5.692  -7.290  1.00 31.43           O  
ATOM   3143  CG  LYS B   5      -8.982  -8.318  -9.056  1.00 31.43           C  
ATOM   3144  HG2 LYS B   5      -8.820  -8.780 -10.030  1.00 31.43           H  
ATOM   3145  HG3 LYS B   5      -9.560  -9.012  -8.446  1.00 31.43           H  
ATOM   3146  CD  LYS B   5      -7.642  -8.108  -8.352  1.00 31.43           C  
ATOM   3147  HD2 LYS B   5      -7.090  -7.252  -8.740  1.00 31.43           H  
ATOM   3148  HD3 LYS B   5      -7.852  -7.899  -7.304  1.00 31.43           H  
ATOM   3149  CE  LYS B   5      -6.804  -9.387  -8.422  1.00 31.43           C  
ATOM   3150  HE2 LYS B   5      -6.307  -9.509  -7.459  1.00 31.43           H  
ATOM   3151  HE3 LYS B   5      -7.449 -10.257  -8.543  1.00 31.43           H  
ATOM   3152  NZ  LYS B   5      -5.779  -9.314  -9.481  1.00 31.43           N  
ATOM   3153  HZ1 LYS B   5      -5.064 -10.008  -9.314  1.00 31.43           H  
ATOM   3154  HZ2 LYS B   5      -6.161  -9.381 -10.413  1.00 31.43           H  
ATOM   3155  HZ3 LYS B   5      -5.241  -8.466  -9.373  1.00 31.43           H  
ATOM   3156  N   GLU B   6     -12.517  -7.711  -7.079  1.00 32.69           N  
ATOM   3157  H   GLU B   6     -12.779  -8.577  -7.527  1.00 32.69           H  
ATOM   3158  CA  GLU B   6     -12.809  -7.535  -5.702  1.00 32.69           C  
ATOM   3159  HA  GLU B   6     -13.416  -6.644  -5.540  1.00 32.69           H  
ATOM   3160  C   GLU B   6     -11.399  -7.339  -5.141  1.00 32.69           C  
ATOM   3161  CB  GLU B   6     -13.532  -8.764  -5.149  1.00 32.69           C  
ATOM   3162  HB2 GLU B   6     -13.672  -8.567  -4.086  1.00 32.69           H  
ATOM   3163  HB3 GLU B   6     -12.882  -9.623  -5.316  1.00 32.69           H  
ATOM   3164  O   GLU B   6     -10.555  -8.236  -5.203  1.00 32.69           O  
ATOM   3165  CG  GLU B   6     -14.929  -9.084  -5.698  1.00 32.69           C  
ATOM   3166  HG2 GLU B   6     -14.875  -9.142  -6.785  1.00 32.69           H  
ATOM   3167  HG3 GLU B   6     -15.601  -8.264  -5.443  1.00 32.69           H  
ATOM   3168  CD  GLU B   6     -15.479 -10.422  -5.157  1.00 32.69           C  
ATOM   3169  OE1 GLU B   6     -16.594 -10.425  -4.591  1.00 32.69           O  
ATOM   3170  OE2 GLU B   6     -14.804 -11.453  -5.381  1.00 32.69           O  
ATOM   3171  N   TYR B   7     -11.149  -6.154  -4.602  1.00 33.99           N  
ATOM   3172  H   TYR B   7     -11.795  -5.401  -4.791  1.00 33.99           H  
ATOM   3173  CA  TYR B   7     -10.451  -6.095  -3.346  1.00 33.99           C  
ATOM   3174  HA  TYR B   7      -9.475  -6.573  -3.426  1.00 33.99           H  
ATOM   3175  C   TYR B   7     -11.320  -6.905  -2.362  1.00 33.99           C  
ATOM   3176  CB  TYR B   7     -10.273  -4.629  -2.922  1.00 33.99           C  
ATOM   3177  HB2 TYR B   7     -11.130  -4.044  -3.256  1.00 33.99           H  
ATOM   3178  HB3 TYR B   7     -10.285  -4.573  -1.834  1.00 33.99           H  
ATOM   3179  O   TYR B   7     -11.774  -6.396  -1.354  1.00 33.99           O  
ATOM   3180  CG  TYR B   7      -9.000  -3.937  -3.354  1.00 33.99           C  
ATOM   3181  CD1 TYR B   7      -7.961  -3.820  -2.417  1.00 33.99           C  
ATOM   3182  HD1 TYR B   7      -8.045  -4.293  -1.450  1.00 33.99           H  
ATOM   3183  CD2 TYR B   7      -8.937  -3.228  -4.569  1.00 33.99           C  
ATOM   3184  HD2 TYR B   7      -9.760  -3.290  -5.266  1.00 33.99           H  
ATOM   3185  CE1 TYR B   7      -6.888  -2.958  -2.670  1.00 33.99           C  
ATOM   3186  HE1 TYR B   7      -6.216  -2.721  -1.859  1.00 33.99           H  
ATOM   3187  CE2 TYR B   7      -7.838  -2.389  -4.836  1.00 33.99           C  
ATOM   3188  HE2 TYR B   7      -7.823  -1.793  -5.737  1.00 33.99           H  
ATOM   3189  OH  TYR B   7      -5.743  -1.447  -4.134  1.00 33.99           O  
ATOM   3190  HH  TYR B   7      -5.818  -0.962  -4.959  1.00 33.99           H  
ATOM   3191  CZ  TYR B   7      -6.795  -2.270  -3.895  1.00 33.99           C  
ATOM   3192  N   LEU B   8     -11.589  -8.189  -2.641  1.00 34.87           N  
ATOM   3193  H   LEU B   8     -11.324  -8.482  -3.571  1.00 34.87           H  
ATOM   3194  CA  LEU B   8     -11.213  -9.197  -1.714  1.00 34.87           C  
ATOM   3195  HA  LEU B   8     -11.813  -9.156  -0.805  1.00 34.87           H  
ATOM   3196  C   LEU B   8      -9.757  -8.787  -1.470  1.00 34.87           C  
ATOM   3197  CB  LEU B   8     -11.335 -10.600  -2.359  1.00 34.87           C  
ATOM   3198  HB2 LEU B   8     -10.935 -11.310  -1.634  1.00 34.87           H  
ATOM   3199  HB3 LEU B   8     -10.713 -10.629  -3.253  1.00 34.87           H  
ATOM   3200  O   LEU B   8      -8.935  -8.877  -2.391  1.00 34.87           O  
ATOM   3201  CG  LEU B   8     -12.732 -11.131  -2.723  1.00 34.87           C  
ATOM   3202  HG  LEU B   8     -13.231 -10.443  -3.405  1.00 34.87           H  
ATOM   3203  CD1 LEU B   8     -12.598 -12.475  -3.440  1.00 34.87           C  
ATOM   3204 HD11 LEU B   8     -13.591 -12.860  -3.674  1.00 34.87           H  
ATOM   3205 HD12 LEU B   8     -12.073 -13.190  -2.806  1.00 34.87           H  
ATOM   3206 HD13 LEU B   8     -12.059 -12.334  -4.377  1.00 34.87           H  
ATOM   3207  CD2 LEU B   8     -13.657 -11.264  -1.523  1.00 34.87           C  
ATOM   3208 HD21 LEU B   8     -14.623 -11.642  -1.857  1.00 34.87           H  
ATOM   3209 HD22 LEU B   8     -13.227 -11.946  -0.789  1.00 34.87           H  
ATOM   3210 HD23 LEU B   8     -13.814 -10.286  -1.069  1.00 34.87           H  
ATOM   3211  N   PRO B   9      -9.392  -8.301  -0.273  1.00 34.57           N  
ATOM   3212  CA  PRO B   9      -8.281  -8.989   0.359  1.00 34.57           C  
ATOM   3213  HA  PRO B   9      -7.322  -8.621  -0.007  1.00 34.57           H  
ATOM   3214  C   PRO B   9      -8.480 -10.455  -0.027  1.00 34.57           C  
ATOM   3215  CB  PRO B   9      -8.435  -8.728   1.862  1.00 34.57           C  
ATOM   3216  HB2 PRO B   9      -7.805  -7.883   2.141  1.00 34.57           H  
ATOM   3217  HB3 PRO B   9      -8.172  -9.600   2.460  1.00 34.57           H  
ATOM   3218  O   PRO B   9      -9.453 -11.065   0.425  1.00 34.57           O  
ATOM   3219  CG  PRO B   9      -9.900  -8.338   2.051  1.00 34.57           C  
ATOM   3220  HG2 PRO B   9     -10.036  -7.659   2.892  1.00 34.57           H  
ATOM   3221  HG3 PRO B   9     -10.506  -9.235   2.178  1.00 34.57           H  
ATOM   3222  CD  PRO B   9     -10.244  -7.675   0.732  1.00 34.57           C  
ATOM   3223  HD2 PRO B   9     -10.004  -6.613   0.786  1.00 34.57           H  
ATOM   3224  HD3 PRO B   9     -11.313  -7.794   0.553  1.00 34.57           H  
ATOM   3225  N   GLU B  10      -7.763 -10.898  -1.077  1.00 39.97           N  
ATOM   3226  H   GLU B  10      -7.140 -10.254  -1.543  1.00 39.97           H  
ATOM   3227  CA  GLU B  10      -8.106 -12.157  -1.737  1.00 39.97           C  
ATOM   3228  HA  GLU B  10      -9.115 -12.076  -2.141  1.00 39.97           H  
ATOM   3229  C   GLU B  10      -8.107 -13.229  -0.657  1.00 39.97           C  
ATOM   3230  CB  GLU B  10      -7.164 -12.491  -2.908  1.00 39.97           C  
ATOM   3231  HB2 GLU B  10      -6.277 -12.984  -2.511  1.00 39.97           H  
ATOM   3232  HB3 GLU B  10      -6.847 -11.570  -3.397  1.00 39.97           H  
ATOM   3233  O   GLU B  10      -7.539 -12.977   0.408  1.00 39.97           O  
ATOM   3234  CG  GLU B  10      -7.883 -13.368  -3.957  1.00 39.97           C  
ATOM   3235  HG2 GLU B  10      -8.630 -12.749  -4.455  1.00 39.97           H  
ATOM   3236  HG3 GLU B  10      -8.434 -14.163  -3.455  1.00 39.97           H  
ATOM   3237  CD  GLU B  10      -6.986 -14.026  -5.016  1.00 39.97           C  
ATOM   3238  OE1 GLU B  10      -6.798 -13.429  -6.099  1.00 39.97           O  
ATOM   3239  OE2 GLU B  10      -6.497 -15.159  -4.782  1.00 39.97           O  
ATOM   3240  N   THR B  11      -8.746 -14.372  -0.937  1.00 43.97           N  
ATOM   3241  H   THR B  11      -9.123 -14.456  -1.870  1.00 43.97           H  
ATOM   3242  CA  THR B  11      -8.774 -15.588  -0.110  1.00 43.97           C  
ATOM   3243  HA  THR B  11      -9.795 -15.794   0.212  1.00 43.97           H  
ATOM   3244  C   THR B  11      -7.897 -15.422   1.102  1.00 43.97           C  
ATOM   3245  CB  THR B  11      -8.228 -16.798  -0.880  1.00 43.97           C  
ATOM   3246  HB  THR B  11      -8.103 -17.627  -0.184  1.00 43.97           H  
ATOM   3247  O   THR B  11      -6.674 -15.422   0.904  1.00 43.97           O  
ATOM   3248  CG2 THR B  11      -9.147 -17.250  -2.001  1.00 43.97           C  
ATOM   3249 HG21 THR B  11      -9.227 -16.470  -2.758  1.00 43.97           H  
ATOM   3250 HG22 THR B  11      -8.733 -18.150  -2.456  1.00 43.97           H  
ATOM   3251 HG23 THR B  11     -10.135 -17.475  -1.599  1.00 43.97           H  
ATOM   3252  OG1 THR B  11      -7.005 -16.483  -1.489  1.00 43.97           O  
ATOM   3253  HG1 THR B  11      -6.514 -16.007  -0.814  1.00 43.97           H  
ATOM   3254  N   ASP B  12      -8.525 -15.172   2.265  1.00 50.38           N  
ATOM   3255  H   ASP B  12      -9.529 -15.067   2.261  1.00 50.38           H  
ATOM   3256  CA  ASP B  12      -7.824 -14.896   3.520  1.00 50.38           C  
ATOM   3257  HA  ASP B  12      -7.671 -13.821   3.619  1.00 50.38           H  
ATOM   3258  C   ASP B  12      -6.497 -15.633   3.437  1.00 50.38           C  
ATOM   3259  CB  ASP B  12      -8.665 -15.388   4.703  1.00 50.38           C  
ATOM   3260  HB2 ASP B  12      -9.466 -14.672   4.884  1.00 50.38           H  
ATOM   3261  HB3 ASP B  12      -9.128 -16.322   4.385  1.00 50.38           H  
ATOM   3262  O   ASP B  12      -6.518 -16.851   3.235  1.00 50.38           O  
ATOM   3263  CG  ASP B  12      -7.878 -15.600   6.013  1.00 50.38           C  
ATOM   3264  OD1 ASP B  12      -6.734 -15.117   6.135  1.00 50.38           O  
ATOM   3265  OD2 ASP B  12      -8.379 -16.316   6.900  1.00 50.38           O  
ATOM   3266  N   PRO B  13      -5.350 -14.940   3.399  1.00 54.97           N  
ATOM   3267  CA  PRO B  13      -4.099 -15.623   3.138  1.00 54.97           C  
ATOM   3268  HA  PRO B  13      -4.139 -16.046   2.134  1.00 54.97           H  
ATOM   3269  C   PRO B  13      -3.898 -16.777   4.131  1.00 54.97           C  
ATOM   3270  CB  PRO B  13      -3.029 -14.530   3.178  1.00 54.97           C  
ATOM   3271  HB2 PRO B  13      -2.131 -14.847   3.707  1.00 54.97           H  
ATOM   3272  HB3 PRO B  13      -2.791 -14.252   2.151  1.00 54.97           H  
ATOM   3273  O   PRO B  13      -3.147 -17.696   3.843  1.00 54.97           O  
ATOM   3274  CG  PRO B  13      -3.704 -13.341   3.866  1.00 54.97           C  
ATOM   3275  HG2 PRO B  13      -3.308 -12.388   3.514  1.00 54.97           H  
ATOM   3276  HG3 PRO B  13      -3.586 -13.430   4.946  1.00 54.97           H  
ATOM   3277  CD  PRO B  13      -5.173 -13.508   3.505  1.00 54.97           C  
ATOM   3278  HD2 PRO B  13      -5.797 -13.079   4.289  1.00 54.97           H  
ATOM   3279  HD3 PRO B  13      -5.387 -13.042   2.543  1.00 54.97           H  
ATOM   3280  N   ASN B  14      -4.610 -16.812   5.256  1.00 58.59           N  
ATOM   3281  H   ASN B  14      -5.257 -16.059   5.439  1.00 58.59           H  
ATOM   3282  CA  ASN B  14      -4.660 -17.953   6.163  1.00 58.59           C  
ATOM   3283  HA  ASN B  14      -3.657 -18.370   6.242  1.00 58.59           H  
ATOM   3284  C   ASN B  14      -5.565 -19.127   5.705  1.00 58.59           C  
ATOM   3285  CB  ASN B  14      -5.041 -17.413   7.546  1.00 58.59           C  
ATOM   3286  HB2 ASN B  14      -4.861 -18.185   8.295  1.00 58.59           H  
ATOM   3287  HB3 ASN B  14      -6.105 -17.180   7.572  1.00 58.59           H  
ATOM   3288  O   ASN B  14      -5.322 -20.255   6.121  1.00 58.59           O  
ATOM   3289  CG  ASN B  14      -4.234 -16.180   7.927  1.00 58.59           C  
ATOM   3290  ND2 ASN B  14      -4.894 -15.081   8.192  1.00 58.59           N  
ATOM   3291 HD21 ASN B  14      -4.376 -14.234   8.379  1.00 58.59           H  
ATOM   3292 HD22 ASN B  14      -5.842 -15.039   7.847  1.00 58.59           H  
ATOM   3293  OD1 ASN B  14      -3.004 -16.186   7.924  1.00 58.59           O  
ATOM   3294  N   HIS B  15      -6.561 -18.907   4.844  1.00 61.54           N  
ATOM   3295  H   HIS B  15      -6.707 -17.951   4.554  1.00 61.54           H  
ATOM   3296  CA  HIS B  15      -7.332 -19.929   4.116  1.00 61.54           C  
ATOM   3297  HA  HIS B  15      -7.508 -20.776   4.780  1.00 61.54           H  
ATOM   3298  C   HIS B  15      -6.613 -20.476   2.874  1.00 61.54           C  
ATOM   3299  CB  HIS B  15      -8.693 -19.367   3.671  1.00 61.54           C  
ATOM   3300  HB2 HIS B  15      -8.556 -18.406   3.176  1.00 61.54           H  
ATOM   3301  HB3 HIS B  15      -9.125 -20.045   2.935  1.00 61.54           H  
ATOM   3302  O   HIS B  15      -6.920 -21.587   2.433  1.00 61.54           O  
ATOM   3303  CG  HIS B  15      -9.700 -19.218   4.779  1.00 61.54           C  
ATOM   3304  CD2 HIS B  15     -10.767 -20.029   5.042  1.00 61.54           C  
ATOM   3305  HD2 HIS B  15     -11.030 -20.920   4.491  1.00 61.54           H  
ATOM   3306  ND1 HIS B  15      -9.763 -18.218   5.705  1.00 61.54           N  
ATOM   3307  HD1 HIS B  15      -9.061 -17.521   5.908  1.00 61.54           H  
ATOM   3308  CE1 HIS B  15     -10.839 -18.372   6.473  1.00 61.54           C  
ATOM   3309  HE1 HIS B  15     -11.103 -17.730   7.301  1.00 61.54           H  
ATOM   3310  NE2 HIS B  15     -11.484 -19.490   6.118  1.00 61.54           N  
ATOM   3311  N   GLU B  16      -5.676 -19.731   2.284  1.00 65.30           N  
ATOM   3312  H   GLU B  16      -5.487 -18.806   2.643  1.00 65.30           H  
ATOM   3313  CA  GLU B  16      -4.854 -20.284   1.208  1.00 65.30           C  
ATOM   3314  HA  GLU B  16      -5.507 -20.906   0.597  1.00 65.30           H  
ATOM   3315  C   GLU B  16      -3.766 -21.211   1.737  1.00 65.30           C  
ATOM   3316  CB  GLU B  16      -4.264 -19.210   0.290  1.00 65.30           C  
ATOM   3317  HB2 GLU B  16      -3.350 -19.574  -0.181  1.00 65.30           H  
ATOM   3318  HB3 GLU B  16      -4.031 -18.325   0.884  1.00 65.30           H  
ATOM   3319  O   GLU B  16      -3.085 -20.942   2.725  1.00 65.30           O  
ATOM   3320  CG  GLU B  16      -5.252 -18.813  -0.802  1.00 65.30           C  
ATOM   3321  HG2 GLU B  16      -6.168 -18.519  -0.289  1.00 65.30           H  
ATOM   3322  HG3 GLU B  16      -4.834 -17.956  -1.329  1.00 65.30           H  
ATOM   3323  CD  GLU B  16      -5.598 -19.908  -1.834  1.00 65.30           C  
ATOM   3324  OE1 GLU B  16      -6.460 -19.650  -2.705  1.00 65.30           O  
ATOM   3325  OE2 GLU B  16      -5.021 -21.032  -1.819  1.00 65.30           O  
ATOM   3326  N   ILE B  17      -3.574 -22.310   1.008  1.00 76.56           N  
ATOM   3327  H   ILE B  17      -4.126 -22.385   0.166  1.00 76.56           H  
ATOM   3328  CA  ILE B  17      -2.414 -23.175   1.213  1.00 76.56           C  
ATOM   3329  HA  ILE B  17      -2.164 -23.181   2.274  1.00 76.56           H  
ATOM   3330  C   ILE B  17      -1.264 -22.538   0.449  1.00 76.56           C  
ATOM   3331  CB  ILE B  17      -2.653 -24.639   0.792  1.00 76.56           C  
ATOM   3332  HB  ILE B  17      -2.795 -24.679  -0.288  1.00 76.56           H  
ATOM   3333  O   ILE B  17      -1.233 -22.598  -0.782  1.00 76.56           O  
ATOM   3334  CG1 ILE B  17      -3.916 -25.215   1.472  1.00 76.56           C  
ATOM   3335 HG12 ILE B  17      -3.775 -25.225   2.552  1.00 76.56           H  
ATOM   3336 HG13 ILE B  17      -4.772 -24.576   1.253  1.00 76.56           H  
ATOM   3337  CG2 ILE B  17      -1.406 -25.476   1.134  1.00 76.56           C  
ATOM   3338 HG21 ILE B  17      -1.513 -26.500   0.776  1.00 76.56           H  
ATOM   3339 HG22 ILE B  17      -1.244 -25.487   2.212  1.00 76.56           H  
ATOM   3340 HG23 ILE B  17      -0.517 -25.058   0.659  1.00 76.56           H  
ATOM   3341  CD1 ILE B  17      -4.280 -26.628   1.000  1.00 76.56           C  
ATOM   3342 HD11 ILE B  17      -5.247 -26.906   1.419  1.00 76.56           H  
ATOM   3343 HD12 ILE B  17      -3.538 -27.348   1.344  1.00 76.56           H  
ATOM   3344 HD13 ILE B  17      -4.343 -26.655  -0.087  1.00 76.56           H  
ATOM   3345  N   TRP B  18      -0.357 -21.930   1.197  1.00 84.11           N  
ATOM   3346  H   TRP B  18      -0.504 -21.907   2.196  1.00 84.11           H  
ATOM   3347  CA  TRP B  18       0.913 -21.422   0.704  1.00 84.11           C  
ATOM   3348  HA  TRP B  18       0.827 -21.194  -0.359  1.00 84.11           H  
ATOM   3349  C   TRP B  18       1.993 -22.487   0.864  1.00 84.11           C  
ATOM   3350  CB  TRP B  18       1.252 -20.127   1.442  1.00 84.11           C  
ATOM   3351  HB2 TRP B  18       1.390 -20.343   2.502  1.00 84.11           H  
ATOM   3352  HB3 TRP B  18       2.195 -19.737   1.060  1.00 84.11           H  
ATOM   3353  O   TRP B  18       1.898 -23.349   1.737  1.00 84.11           O  
ATOM   3354  CG  TRP B  18       0.201 -19.075   1.287  1.00 84.11           C  
ATOM   3355  CD1 TRP B  18      -0.799 -18.834   2.155  1.00 84.11           C  
ATOM   3356  HD1 TRP B  18      -0.981 -19.396   3.059  1.00 84.11           H  
ATOM   3357  CD2 TRP B  18      -0.084 -18.240   0.128  1.00 84.11           C  
ATOM   3358  CE2 TRP B  18      -1.240 -17.456   0.392  1.00 84.11           C  
ATOM   3359  CE3 TRP B  18       0.495 -18.115  -1.144  1.00 84.11           C  
ATOM   3360  HE3 TRP B  18       1.350 -18.734  -1.370  1.00 84.11           H  
ATOM   3361  NE1 TRP B  18      -1.605 -17.834   1.659  1.00 84.11           N  
ATOM   3362  HE1 TRP B  18      -2.480 -17.609   2.110  1.00 84.11           H  
ATOM   3363  CH2 TRP B  18      -1.199 -16.510  -1.830  1.00 84.11           C  
ATOM   3364  HH2 TRP B  18      -1.625 -15.878  -2.594  1.00 84.11           H  
ATOM   3365  CZ2 TRP B  18      -1.797 -16.594  -0.559  1.00 84.11           C  
ATOM   3366  HZ2 TRP B  18      -2.697 -16.042  -0.329  1.00 84.11           H  
ATOM   3367  CZ3 TRP B  18      -0.045 -17.257  -2.115  1.00 84.11           C  
ATOM   3368  HZ3 TRP B  18       0.408 -17.201  -3.094  1.00 84.11           H  
ATOM   3369  N   ASP B  19       3.031 -22.404   0.043  1.00 79.02           N  
ATOM   3370  H   ASP B  19       3.059 -21.647  -0.624  1.00 79.02           H  
ATOM   3371  CA  ASP B  19       4.208 -23.277   0.085  1.00 79.02           C  
ATOM   3372  HA  ASP B  19       3.874 -24.304   0.233  1.00 79.02           H  
ATOM   3373  C   ASP B  19       5.158 -22.936   1.257  1.00 79.02           C  
ATOM   3374  CB  ASP B  19       4.966 -23.206  -1.256  1.00 79.02           C  
ATOM   3375  HB2 ASP B  19       5.828 -23.871  -1.207  1.00 79.02           H  
ATOM   3376  HB3 ASP B  19       5.340 -22.190  -1.388  1.00 79.02           H  
ATOM   3377  O   ASP B  19       6.349 -23.192   1.141  1.00 79.02           O  
ATOM   3378  CG  ASP B  19       4.191 -23.603  -2.511  1.00 79.02           C  
ATOM   3379  OD1 ASP B  19       3.081 -24.187  -2.459  1.00 79.02           O  
ATOM   3380  OD2 ASP B  19       4.706 -23.268  -3.597  1.00 79.02           O  
ATOM   3381  N   ASP B  20       4.639 -22.316   2.326  1.00 57.31           N  
ATOM   3382  H   ASP B  20       3.630 -22.309   2.368  1.00 57.31           H  
ATOM   3383  CA  ASP B  20       5.342 -21.669   3.453  1.00 57.31           C  
ATOM   3384  HA  ASP B  20       5.448 -20.615   3.197  1.00 57.31           H  
ATOM   3385  C   ASP B  20       6.776 -22.138   3.768  1.00 57.31           C  
ATOM   3386  CB  ASP B  20       4.455 -21.771   4.721  1.00 57.31           C  
ATOM   3387  HB2 ASP B  20       5.072 -22.120   5.549  1.00 57.31           H  
ATOM   3388  HB3 ASP B  20       3.682 -22.527   4.579  1.00 57.31           H  
ATOM   3389  O   ASP B  20       6.988 -23.344   4.034  1.00 57.31           O  
ATOM   3390  CG  ASP B  20       3.790 -20.462   5.176  1.00 57.31           C  
ATOM   3391  OD1 ASP B  20       3.486 -19.567   4.348  1.00 57.31           O  
ATOM   3392  OD2 ASP B  20       3.667 -20.295   6.420  1.00 57.31           O  
ATOM   3393  OXT ASP B  20       7.612 -21.208   3.896  1.00 57.31           O  
TER    3394      ASP B  20                                                       
END   
