# Supplementary material for: An extended Tudor domain within Vreteno interconnects Gtsf1L and Ago3 for piRNA biogenesis in Bombyx mori
Source: EMBO J. 2023 Nov 20;42(24):e114072. doi: 10.15252/embj.2023114072 (PMC10711660; doi:10.15252/embj.2023114072)
Supplement: Supplementary file 4 — Dataset EV1 [file EMBJ-42-e114072-s007.zip › manuscript_pdb/BmVreteno_AF-eTD1_BmGtsf1L_92_101.pdb]

ATOM      1  N   VAL A   1       5.650 -16.491  14.366  1.00 70.22           N  
ATOM      2  H   VAL A   1       5.676 -17.473  14.599  1.00 70.22           H  
ATOM      3  H2  VAL A   1       5.978 -15.935  15.142  1.00 70.22           H  
ATOM      4  H3  VAL A   1       4.695 -16.233  14.163  1.00 70.22           H  
ATOM      5  CA  VAL A   1       6.470 -16.239  13.159  1.00 70.22           C  
ATOM      6  HA  VAL A   1       7.521 -16.419  13.385  1.00 70.22           H  
ATOM      7  C   VAL A   1       6.314 -14.782  12.756  1.00 70.22           C  
ATOM      8  CB  VAL A   1       6.058 -17.196  12.029  1.00 70.22           C  
ATOM      9  HB  VAL A   1       5.003 -17.058  11.793  1.00 70.22           H  
ATOM     10  O   VAL A   1       5.191 -14.293  12.776  1.00 70.22           O  
ATOM     11  CG1 VAL A   1       6.881 -16.994  10.753  1.00 70.22           C  
ATOM     12 HG11 VAL A   1       7.924 -17.250  10.935  1.00 70.22           H  
ATOM     13 HG12 VAL A   1       6.836 -15.962  10.404  1.00 70.22           H  
ATOM     14 HG13 VAL A   1       6.499 -17.652   9.973  1.00 70.22           H  
ATOM     15  CG2 VAL A   1       6.298 -18.625  12.525  1.00 70.22           C  
ATOM     16 HG21 VAL A   1       7.253 -18.716  13.042  1.00 70.22           H  
ATOM     17 HG22 VAL A   1       5.481 -18.964  13.160  1.00 70.22           H  
ATOM     18 HG23 VAL A   1       6.334 -19.303  11.672  1.00 70.22           H  
ATOM     19  N   GLU A   2       7.408 -14.084  12.451  1.00 86.38           N  
ATOM     20  H   GLU A   2       8.312 -14.534  12.410  1.00 86.38           H  
ATOM     21  CA  GLU A   2       7.381 -12.679  12.012  1.00 86.38           C  
ATOM     22  HA  GLU A   2       6.833 -12.085  12.744  1.00 86.38           H  
ATOM     23  C   GLU A   2       6.673 -12.546  10.657  1.00 86.38           C  
ATOM     24  CB  GLU A   2       8.822 -12.157  11.963  1.00 86.38           C  
ATOM     25  HB2 GLU A   2       9.281 -12.367  12.929  1.00 86.38           H  
ATOM     26  HB3 GLU A   2       9.369 -12.701  11.194  1.00 86.38           H  
ATOM     27  O   GLU A   2       6.799 -13.425   9.804  1.00 86.38           O  
ATOM     28  CG  GLU A   2       8.922 -10.647  11.695  1.00 86.38           C  
ATOM     29  HG2 GLU A   2       8.530 -10.442  10.699  1.00 86.38           H  
ATOM     30  HG3 GLU A   2       8.302 -10.125  12.423  1.00 86.38           H  
ATOM     31  CD  GLU A   2      10.369 -10.129  11.785  1.00 86.38           C  
ATOM     32  OE1 GLU A   2      10.547  -8.903  11.634  1.00 86.38           O  
ATOM     33  OE2 GLU A   2      11.276 -10.960  12.027  1.00 86.38           O  
ATOM     34  N   ILE A   3       5.869 -11.499  10.471  1.00 90.67           N  
ATOM     35  H   ILE A   3       5.900 -10.741  11.138  1.00 90.67           H  
ATOM     36  CA  ILE A   3       5.210 -11.219   9.191  1.00 90.67           C  
ATOM     37  HA  ILE A   3       5.032 -12.159   8.670  1.00 90.67           H  
ATOM     38  C   ILE A   3       6.165 -10.344   8.374  1.00 90.67           C  
ATOM     39  CB  ILE A   3       3.846 -10.524   9.378  1.00 90.67           C  
ATOM     40  HB  ILE A   3       4.027  -9.527   9.779  1.00 90.67           H  
ATOM     41  O   ILE A   3       6.624  -9.335   8.899  1.00 90.67           O  
ATOM     42  CG1 ILE A   3       2.932 -11.288  10.360  1.00 90.67           C  
ATOM     43 HG12 ILE A   3       3.446 -11.406  11.313  1.00 90.67           H  
ATOM     44 HG13 ILE A   3       2.696 -12.279   9.970  1.00 90.67           H  
ATOM     45  CG2 ILE A   3       3.141 -10.382   8.018  1.00 90.67           C  
ATOM     46 HG21 ILE A   3       3.801  -9.873   7.316  1.00 90.67           H  
ATOM     47 HG22 ILE A   3       2.243  -9.773   8.123  1.00 90.67           H  
ATOM     48 HG23 ILE A   3       2.878 -11.363   7.621  1.00 90.67           H  
ATOM     49  CD1 ILE A   3       1.637 -10.517  10.641  1.00 90.67           C  
ATOM     50 HD11 ILE A   3       0.898 -10.713   9.864  1.00 90.67           H  
ATOM     51 HD12 ILE A   3       1.841  -9.447  10.680  1.00 90.67           H  
ATOM     52 HD13 ILE A   3       1.248 -10.803  11.618  1.00 90.67           H  
ATOM     53  N   PRO A   4       6.483 -10.699   7.119  1.00 94.43           N  
ATOM     54  CA  PRO A   4       7.358  -9.886   6.296  1.00 94.43           C  
ATOM     55  HA  PRO A   4       8.302  -9.717   6.814  1.00 94.43           H  
ATOM     56  C   PRO A   4       6.695  -8.539   6.003  1.00 94.43           C  
ATOM     57  CB  PRO A   4       7.609 -10.709   5.032  1.00 94.43           C  
ATOM     58  HB2 PRO A   4       8.431 -11.405   5.203  1.00 94.43           H  
ATOM     59  HB3 PRO A   4       7.817 -10.087   4.161  1.00 94.43           H  
ATOM     60  O   PRO A   4       5.502  -8.456   5.686  1.00 94.43           O  
ATOM     61  CG  PRO A   4       6.302 -11.481   4.896  1.00 94.43           C  
ATOM     62  HG2 PRO A   4       6.413 -12.390   4.304  1.00 94.43           H  
ATOM     63  HG3 PRO A   4       5.537 -10.830   4.472  1.00 94.43           H  
ATOM     64  CD  PRO A   4       5.982 -11.815   6.345  1.00 94.43           C  
ATOM     65  HD2 PRO A   4       4.909 -11.958   6.469  1.00 94.43           H  
ATOM     66  HD3 PRO A   4       6.547 -12.703   6.627  1.00 94.43           H  
ATOM     67  N   GLU A   5       7.503  -7.492   6.075  1.00 94.90           N  
ATOM     68  H   GLU A   5       8.465  -7.635   6.346  1.00 94.90           H  
ATOM     69  CA  GLU A   5       7.094  -6.125   5.797  1.00 94.90           C  
ATOM     70  HA  GLU A   5       6.018  -6.099   5.626  1.00 94.90           H  
ATOM     71  C   GLU A   5       7.730  -5.625   4.504  1.00 94.90           C  
ATOM     72  CB  GLU A   5       7.401  -5.218   7.001  1.00 94.90           C  
ATOM     73  HB2 GLU A   5       7.227  -4.181   6.716  1.00 94.90           H  
ATOM     74  HB3 GLU A   5       8.454  -5.317   7.268  1.00 94.90           H  
ATOM     75  O   GLU A   5       8.830  -6.030   4.124  1.00 94.90           O  
ATOM     76  CG  GLU A   5       6.532  -5.544   8.234  1.00 94.90           C  
ATOM     77  HG2 GLU A   5       6.762  -4.827   9.021  1.00 94.90           H  
ATOM     78  HG3 GLU A   5       6.793  -6.537   8.601  1.00 94.90           H  
ATOM     79  CD  GLU A   5       5.027  -5.484   7.920  1.00 94.90           C  
ATOM     80  OE1 GLU A   5       4.236  -6.338   8.384  1.00 94.90           O  
ATOM     81  OE2 GLU A   5       4.618  -4.663   7.069  1.00 94.90           O  
ATOM     82  N   VAL A   6       7.011  -4.747   3.810  1.00 97.23           N  
ATOM     83  H   VAL A   6       6.154  -4.401   4.218  1.00 97.23           H  
ATOM     84  CA  VAL A   6       7.509  -4.105   2.595  1.00 97.23           C  
ATOM     85  HA  VAL A   6       7.941  -4.867   1.945  1.00 97.23           H  
ATOM     86  C   VAL A   6       8.584  -3.089   2.998  1.00 97.23           C  
ATOM     87  CB  VAL A   6       6.354  -3.431   1.831  1.00 97.23           C  
ATOM     88  HB  VAL A   6       5.864  -2.711   2.486  1.00 97.23           H  
ATOM     89  O   VAL A   6       8.286  -2.195   3.792  1.00 97.23           O  
ATOM     90  CG1 VAL A   6       6.834  -2.697   0.577  1.00 97.23           C  
ATOM     91 HG11 VAL A   6       7.560  -1.925   0.833  1.00 97.23           H  
ATOM     92 HG12 VAL A   6       5.984  -2.212   0.097  1.00 97.23           H  
ATOM     93 HG13 VAL A   6       7.283  -3.408  -0.116  1.00 97.23           H  
ATOM     94  CG2 VAL A   6       5.312  -4.464   1.375  1.00 97.23           C  
ATOM     95 HG21 VAL A   6       5.773  -5.202   0.718  1.00 97.23           H  
ATOM     96 HG22 VAL A   6       4.876  -4.966   2.238  1.00 97.23           H  
ATOM     97 HG23 VAL A   6       4.504  -3.962   0.842  1.00 97.23           H  
ATOM     98  N   PRO A   7       9.812  -3.158   2.452  1.00 95.87           N  
ATOM     99  CA  PRO A   7      10.789  -2.091   2.629  1.00 95.87           C  
ATOM    100  HA  PRO A   7      10.956  -1.942   3.696  1.00 95.87           H  
ATOM    101  C   PRO A   7      10.276  -0.797   1.990  1.00 95.87           C  
ATOM    102  CB  PRO A   7      12.086  -2.587   1.979  1.00 95.87           C  
ATOM    103  HB2 PRO A   7      12.962  -2.301   2.561  1.00 95.87           H  
ATOM    104  HB3 PRO A   7      12.170  -2.212   0.959  1.00 95.87           H  
ATOM    105  O   PRO A   7       9.925  -0.771   0.807  1.00 95.87           O  
ATOM    106  CG  PRO A   7      11.911  -4.105   1.938  1.00 95.87           C  
ATOM    107  HG2 PRO A   7      12.195  -4.535   2.898  1.00 95.87           H  
ATOM    108  HG3 PRO A   7      12.482  -4.559   1.127  1.00 95.87           H  
ATOM    109  CD  PRO A   7      10.408  -4.269   1.731  1.00 95.87           C  
ATOM    110  HD2 PRO A   7      10.166  -4.186   0.671  1.00 95.87           H  
ATOM    111  HD3 PRO A   7      10.086  -5.235   2.119  1.00 95.87           H  
ATOM    112  N   ARG A   8      10.224   0.281   2.775  1.00 97.55           N  
ATOM    113  H   ARG A   8      10.547   0.193   3.728  1.00 97.55           H  
ATOM    114  CA  ARG A   8       9.653   1.574   2.376  1.00 97.55           C  
ATOM    115  HA  ARG A   8       9.535   1.591   1.292  1.00 97.55           H  
ATOM    116  C   ARG A   8      10.584   2.724   2.765  1.00 97.55           C  
ATOM    117  CB  ARG A   8       8.271   1.742   3.021  1.00 97.55           C  
ATOM    118  HB2 ARG A   8       8.359   1.541   4.089  1.00 97.55           H  
ATOM    119  HB3 ARG A   8       7.933   2.769   2.884  1.00 97.55           H  
ATOM    120  O   ARG A   8      11.293   2.606   3.765  1.00 97.55           O  
ATOM    121  CG  ARG A   8       7.225   0.794   2.423  1.00 97.55           C  
ATOM    122  HG2 ARG A   8       7.166   0.953   1.346  1.00 97.55           H  
ATOM    123  HG3 ARG A   8       7.530  -0.239   2.590  1.00 97.55           H  
ATOM    124  CD  ARG A   8       5.848   1.002   3.067  1.00 97.55           C  
ATOM    125  HD2 ARG A   8       5.486   2.006   2.845  1.00 97.55           H  
ATOM    126  HD3 ARG A   8       5.955   0.912   4.148  1.00 97.55           H  
ATOM    127  NE  ARG A   8       4.870  -0.004   2.608  1.00 97.55           N  
ATOM    128  HE  ARG A   8       4.609  -0.730   3.260  1.00 97.55           H  
ATOM    129  NH1 ARG A   8       4.558   0.771   0.467  1.00 97.55           N  
ATOM    130 HH11 ARG A   8       5.213   1.524   0.624  1.00 97.55           H  
ATOM    131 HH12 ARG A   8       4.170   0.596  -0.449  1.00 97.55           H  
ATOM    132  NH2 ARG A   8       3.439  -1.017   1.159  1.00 97.55           N  
ATOM    133 HH21 ARG A   8       2.990  -1.049   0.255  1.00 97.55           H  
ATOM    134 HH22 ARG A   8       3.149  -1.673   1.871  1.00 97.55           H  
ATOM    135  CZ  ARG A   8       4.295  -0.073   1.422  1.00 97.55           C  
ATOM    136  N   PRO A   9      10.604   3.826   1.998  1.00 97.08           N  
ATOM    137  CA  PRO A   9      11.508   4.937   2.260  1.00 97.08           C  
ATOM    138  HA  PRO A   9      12.521   4.557   2.393  1.00 97.08           H  
ATOM    139  C   PRO A   9      11.114   5.711   3.522  1.00 97.08           C  
ATOM    140  CB  PRO A   9      11.464   5.804   0.998  1.00 97.08           C  
ATOM    141  HB2 PRO A   9      11.593   6.863   1.219  1.00 97.08           H  
ATOM    142  HB3 PRO A   9      12.236   5.466   0.306  1.00 97.08           H  
ATOM    143  O   PRO A   9       9.940   5.767   3.899  1.00 97.08           O  
ATOM    144  CG  PRO A   9      10.090   5.519   0.390  1.00 97.08           C  
ATOM    145  HG2 PRO A   9      10.102   5.619  -0.695  1.00 97.08           H  
ATOM    146  HG3 PRO A   9       9.350   6.195   0.818  1.00 97.08           H  
ATOM    147  CD  PRO A   9       9.792   4.082   0.815  1.00 97.08           C  
ATOM    148  HD2 PRO A   9      10.093   3.398   0.021  1.00 97.08           H  
ATOM    149  HD3 PRO A   9       8.729   3.970   1.027  1.00 97.08           H  
ATOM    150  N   GLU A  10      12.108   6.349   4.143  1.00 96.60           N  
ATOM    151  H   GLU A  10      13.052   6.229   3.806  1.00 96.60           H  
ATOM    152  CA  GLU A  10      11.889   7.311   5.223  1.00 96.60           C  
ATOM    153  HA  GLU A  10      11.370   6.815   6.043  1.00 96.60           H  
ATOM    154  C   GLU A  10      11.034   8.494   4.771  1.00 96.60           C  
ATOM    155  CB  GLU A  10      13.212   7.881   5.749  1.00 96.60           C  
ATOM    156  HB2 GLU A  10      12.981   8.742   6.377  1.00 96.60           H  
ATOM    157  HB3 GLU A  10      13.818   8.224   4.910  1.00 96.60           H  
ATOM    158  O   GLU A  10      11.076   8.939   3.620  1.00 96.60           O  
ATOM    159  CG  GLU A  10      14.015   6.888   6.590  1.00 96.60           C  
ATOM    160  HG2 GLU A  10      14.288   6.036   5.966  1.00 96.60           H  
ATOM    161  HG3 GLU A  10      13.382   6.533   7.403  1.00 96.60           H  
ATOM    162  CD  GLU A  10      15.283   7.527   7.181  1.00 96.60           C  
ATOM    163  OE1 GLU A  10      16.179   6.751   7.578  1.00 96.60           O  
ATOM    164  OE2 GLU A  10      15.365   8.777   7.268  1.00 96.60           O  
ATOM    165  N   ILE A  11      10.319   9.057   5.735  1.00 96.78           N  
ATOM    166  H   ILE A  11      10.397   8.677   6.668  1.00 96.78           H  
ATOM    167  CA  ILE A  11       9.491  10.236   5.552  1.00 96.78           C  
ATOM    168  HA  ILE A  11       9.263  10.345   4.492  1.00 96.78           H  
ATOM    169  C   ILE A  11      10.265  11.462   6.010  1.00 96.78           C  
ATOM    170  CB  ILE A  11       8.160  10.079   6.302  1.00 96.78           C  
ATOM    171  HB  ILE A  11       8.342  10.023   7.376  1.00 96.78           H  
ATOM    172  O   ILE A  11      10.834  11.473   7.099  1.00 96.78           O  
ATOM    173  CG1 ILE A  11       7.407   8.815   5.839  1.00 96.78           C  
ATOM    174 HG12 ILE A  11       6.337   8.964   5.986  1.00 96.78           H  
ATOM    175 HG13 ILE A  11       7.559   8.679   4.769  1.00 96.78           H  
ATOM    176  CG2 ILE A  11       7.272  11.299   6.037  1.00 96.78           C  
ATOM    177 HG21 ILE A  11       6.310  11.142   6.524  1.00 96.78           H  
ATOM    178 HG22 ILE A  11       7.719  12.200   6.459  1.00 96.78           H  
ATOM    179 HG23 ILE A  11       7.108  11.429   4.968  1.00 96.78           H  
ATOM    180  CD1 ILE A  11       7.798   7.530   6.585  1.00 96.78           C  
ATOM    181 HD11 ILE A  11       8.368   6.876   5.926  1.00 96.78           H  
ATOM    182 HD12 ILE A  11       6.894   7.008   6.901  1.00 96.78           H  
ATOM    183 HD13 ILE A  11       8.393   7.752   7.471  1.00 96.78           H  
ATOM    184  N   LYS A  12      10.256  12.517   5.194  1.00 97.34           N  
ATOM    185  H   LYS A  12       9.718  12.440   4.343  1.00 97.34           H  
ATOM    186  CA  LYS A  12      10.845  13.815   5.541  1.00 97.34           C  
ATOM    187  HA  LYS A  12      11.600  13.674   6.315  1.00 97.34           H  
ATOM    188  C   LYS A  12       9.781  14.734   6.122  1.00 97.34           C  
ATOM    189  CB  LYS A  12      11.525  14.439   4.319  1.00 97.34           C  
ATOM    190  HB2 LYS A  12      10.802  14.526   3.508  1.00 97.34           H  
ATOM    191  HB3 LYS A  12      11.876  15.437   4.583  1.00 97.34           H  
ATOM    192  O   LYS A  12       8.686  14.841   5.570  1.00 97.34           O  
ATOM    193  CG  LYS A  12      12.718  13.594   3.854  1.00 97.34           C  
ATOM    194  HG2 LYS A  12      13.441  13.515   4.666  1.00 97.34           H  
ATOM    195  HG3 LYS A  12      12.379  12.594   3.585  1.00 97.34           H  
ATOM    196  CD  LYS A  12      13.395  14.229   2.641  1.00 97.34           C  
ATOM    197  HD2 LYS A  12      12.673  14.307   1.829  1.00 97.34           H  
ATOM    198  HD3 LYS A  12      13.757  15.223   2.907  1.00 97.34           H  
ATOM    199  CE  LYS A  12      14.563  13.337   2.220  1.00 97.34           C  
ATOM    200  HE2 LYS A  12      14.180  12.333   2.035  1.00 97.34           H  
ATOM    201  HE3 LYS A  12      15.265  13.270   3.051  1.00 97.34           H  
ATOM    202  NZ  LYS A  12      15.235  13.864   1.010  1.00 97.34           N  
ATOM    203  HZ1 LYS A  12      15.592  14.791   1.190  1.00 97.34           H  
ATOM    204  HZ2 LYS A  12      16.001  13.257   0.755  1.00 97.34           H  
ATOM    205  HZ3 LYS A  12      14.579  13.900   0.243  1.00 97.34           H  
ATOM    206  N   ASN A  13      10.110  15.431   7.200  1.00 98.35           N  
ATOM    207  H   ASN A  13      11.030  15.311   7.598  1.00 98.35           H  
ATOM    208  CA  ASN A  13       9.226  16.428   7.784  1.00 98.35           C  
ATOM    209  HA  ASN A  13       8.262  15.955   7.972  1.00 98.35           H  
ATOM    210  C   ASN A  13       8.999  17.601   6.822  1.00 98.35           C  
ATOM    211  CB  ASN A  13       9.829  16.893   9.112  1.00 98.35           C  
ATOM    212  HB2 ASN A  13      10.683  17.545   8.925  1.00 98.35           H  
ATOM    213  HB3 ASN A  13      10.197  16.017   9.645  1.00 98.35           H  
ATOM    214  O   ASN A  13       9.892  17.968   6.056  1.00 98.35           O  
ATOM    215  CG  ASN A  13       8.844  17.604  10.018  1.00 98.35           C  
ATOM    216  ND2 ASN A  13       9.298  18.112  11.134  1.00 98.35           N  
ATOM    217 HD21 ASN A  13       8.606  18.381  11.819  1.00 98.35           H  
ATOM    218 HD22 ASN A  13      10.213  17.809  11.433  1.00 98.35           H  
ATOM    219  OD1 ASN A  13       7.656  17.701   9.750  1.00 98.35           O  
ATOM    220  N   LYS A  14       7.809  18.206   6.888  1.00 98.39           N  
ATOM    221  H   LYS A  14       7.125  17.812   7.518  1.00 98.39           H  
ATOM    222  CA  LYS A  14       7.385  19.336   6.045  1.00 98.39           C  
ATOM    223  HA  LYS A  14       6.313  19.468   6.189  1.00 98.39           H  
ATOM    224  C   LYS A  14       7.552  19.047   4.546  1.00 98.39           C  
ATOM    225  CB  LYS A  14       8.096  20.628   6.485  1.00 98.39           C  
ATOM    226  HB2 LYS A  14       7.728  21.455   5.879  1.00 98.39           H  
ATOM    227  HB3 LYS A  14       9.166  20.525   6.300  1.00 98.39           H  
ATOM    228  O   LYS A  14       7.918  19.935   3.777  1.00 98.39           O  
ATOM    229  CG  LYS A  14       7.869  20.974   7.962  1.00 98.39           C  
ATOM    230  HG2 LYS A  14       6.810  21.167   8.128  1.00 98.39           H  
ATOM    231  HG3 LYS A  14       8.187  20.146   8.595  1.00 98.39           H  
ATOM    232  CD  LYS A  14       8.681  22.213   8.344  1.00 98.39           C  
ATOM    233  HD2 LYS A  14       9.737  22.011   8.165  1.00 98.39           H  
ATOM    234  HD3 LYS A  14       8.364  23.059   7.734  1.00 98.39           H  
ATOM    235  CE  LYS A  14       8.456  22.515   9.826  1.00 98.39           C  
ATOM    236  HE2 LYS A  14       8.685  21.615  10.397  1.00 98.39           H  
ATOM    237  HE3 LYS A  14       7.402  22.746   9.981  1.00 98.39           H  
ATOM    238  NZ  LYS A  14       9.310  23.636  10.285  1.00 98.39           N  
ATOM    239  HZ1 LYS A  14       9.110  24.476   9.761  1.00 98.39           H  
ATOM    240  HZ2 LYS A  14       9.156  23.809  11.268  1.00 98.39           H  
ATOM    241  HZ3 LYS A  14      10.283  23.392  10.162  1.00 98.39           H  
ATOM    242  N   SER A  15       7.320  17.802   4.133  1.00 98.26           N  
ATOM    243  H   SER A  15       6.926  17.150   4.795  1.00 98.26           H  
ATOM    244  CA  SER A  15       7.441  17.383   2.735  1.00 98.26           C  
ATOM    245  HA  SER A  15       8.110  18.077   2.226  1.00 98.26           H  
ATOM    246  C   SER A  15       6.100  17.447   2.007  1.00 98.26           C  
ATOM    247  CB  SER A  15       8.094  16.003   2.620  1.00 98.26           C  
ATOM    248  HB2 SER A  15       9.095  16.048   3.049  1.00 98.26           H  
ATOM    249  HB3 SER A  15       8.180  15.737   1.566  1.00 98.26           H  
ATOM    250  O   SER A  15       5.039  17.341   2.620  1.00 98.26           O  
ATOM    251  OG  SER A  15       7.351  15.007   3.281  1.00 98.26           O  
ATOM    252  HG  SER A  15       7.678  14.931   4.180  1.00 98.26           H  
ATOM    253  N   ARG A  16       6.155  17.641   0.684  1.00 98.78           N  
ATOM    254  H   ARG A  16       7.066  17.683   0.250  1.00 98.78           H  
ATOM    255  CA  ARG A  16       4.996  17.525  -0.210  1.00 98.78           C  
ATOM    256  HA  ARG A  16       4.090  17.808   0.325  1.00 98.78           H  
ATOM    257  C   ARG A  16       4.834  16.066  -0.625  1.00 98.78           C  
ATOM    258  CB  ARG A  16       5.146  18.446  -1.432  1.00 98.78           C  
ATOM    259  HB2 ARG A  16       4.412  18.152  -2.182  1.00 98.78           H  
ATOM    260  HB3 ARG A  16       6.142  18.328  -1.860  1.00 98.78           H  
ATOM    261  O   ARG A  16       5.767  15.476  -1.179  1.00 98.78           O  
ATOM    262  CG  ARG A  16       4.898  19.917  -1.068  1.00 98.78           C  
ATOM    263  HG2 ARG A  16       3.840  20.031  -0.830  1.00 98.78           H  
ATOM    264  HG3 ARG A  16       5.492  20.179  -0.193  1.00 98.78           H  
ATOM    265  CD  ARG A  16       5.233  20.906  -2.191  1.00 98.78           C  
ATOM    266  HD2 ARG A  16       6.250  20.726  -2.538  1.00 98.78           H  
ATOM    267  HD3 ARG A  16       5.171  21.913  -1.779  1.00 98.78           H  
ATOM    268  NE  ARG A  16       4.298  20.779  -3.314  1.00 98.78           N  
ATOM    269  HE  ARG A  16       3.855  19.881  -3.444  1.00 98.78           H  
ATOM    270  NH1 ARG A  16       4.425  22.855  -4.255  1.00 98.78           N  
ATOM    271 HH11 ARG A  16       4.042  23.522  -4.910  1.00 98.78           H  
ATOM    272 HH12 ARG A  16       5.092  23.110  -3.541  1.00 98.78           H  
ATOM    273  NH2 ARG A  16       3.069  21.354  -5.147  1.00 98.78           N  
ATOM    274 HH21 ARG A  16       2.631  20.445  -5.107  1.00 98.78           H  
ATOM    275 HH22 ARG A  16       2.730  21.990  -5.855  1.00 98.78           H  
ATOM    276  CZ  ARG A  16       3.934  21.653  -4.230  1.00 98.78           C  
ATOM    277  N   VAL A  17       3.666  15.502  -0.357  1.00 98.89           N  
ATOM    278  H   VAL A  17       2.942  16.072   0.056  1.00 98.89           H  
ATOM    279  CA  VAL A  17       3.330  14.103  -0.631  1.00 98.89           C  
ATOM    280  HA  VAL A  17       4.069  13.689  -1.317  1.00 98.89           H  
ATOM    281  C   VAL A  17       1.978  13.999  -1.327  1.00 98.89           C  
ATOM    282  CB  VAL A  17       3.354  13.244   0.649  1.00 98.89           C  
ATOM    283  HB  VAL A  17       3.155  12.216   0.347  1.00 98.89           H  
ATOM    284  O   VAL A  17       1.164  14.912  -1.248  1.00 98.89           O  
ATOM    285  CG1 VAL A  17       4.731  13.253   1.325  1.00 98.89           C  
ATOM    286 HG11 VAL A  17       4.948  14.239   1.737  1.00 98.89           H  
ATOM    287 HG12 VAL A  17       4.744  12.524   2.135  1.00 98.89           H  
ATOM    288 HG13 VAL A  17       5.499  12.986   0.599  1.00 98.89           H  
ATOM    289  CG2 VAL A  17       2.293  13.652   1.680  1.00 98.89           C  
ATOM    290 HG21 VAL A  17       2.451  14.682   2.001  1.00 98.89           H  
ATOM    291 HG22 VAL A  17       2.348  12.989   2.543  1.00 98.89           H  
ATOM    292 HG23 VAL A  17       1.296  13.560   1.250  1.00 98.89           H  
ATOM    293  N   ILE A  18       1.744  12.878  -1.995  1.00 98.88           N  
ATOM    294  H   ILE A  18       2.480  12.188  -2.024  1.00 98.88           H  
ATOM    295  CA  ILE A  18       0.445  12.465  -2.521  1.00 98.88           C  
ATOM    296  HA  ILE A  18      -0.250  13.304  -2.502  1.00 98.88           H  
ATOM    297  C   ILE A  18      -0.102  11.364  -1.616  1.00 98.88           C  
ATOM    298  CB  ILE A  18       0.588  11.973  -3.977  1.00 98.88           C  
ATOM    299  HB  ILE A  18       1.248  11.106  -3.981  1.00 98.88           H  
ATOM    300  O   ILE A  18       0.647  10.441  -1.270  1.00 98.88           O  
ATOM    301  CG1 ILE A  18       1.212  13.016  -4.927  1.00 98.88           C  
ATOM    302 HG12 ILE A  18       2.235  13.206  -4.602  1.00 98.88           H  
ATOM    303 HG13 ILE A  18       1.268  12.587  -5.928  1.00 98.88           H  
ATOM    304  CG2 ILE A  18      -0.767  11.520  -4.525  1.00 98.88           C  
ATOM    305 HG21 ILE A  18      -0.713  11.344  -5.600  1.00 98.88           H  
ATOM    306 HG22 ILE A  18      -1.516  12.287  -4.332  1.00 98.88           H  
ATOM    307 HG23 ILE A  18      -1.080  10.590  -4.051  1.00 98.88           H  
ATOM    308  CD1 ILE A  18       0.476  14.357  -5.020  1.00 98.88           C  
ATOM    309 HD11 ILE A  18       0.565  14.878  -4.067  1.00 98.88           H  
ATOM    310 HD12 ILE A  18      -0.575  14.211  -5.271  1.00 98.88           H  
ATOM    311 HD13 ILE A  18       0.941  14.970  -5.791  1.00 98.88           H  
ATOM    312  N   LEU A  19      -1.384  11.437  -1.249  1.00 98.90           N  
ATOM    313  H   LEU A  19      -1.942  12.210  -1.582  1.00 98.90           H  
ATOM    314  CA  LEU A  19      -2.061  10.318  -0.592  1.00 98.90           C  
ATOM    315  HA  LEU A  19      -1.409   9.932   0.192  1.00 98.90           H  
ATOM    316  C   LEU A  19      -2.307   9.198  -1.607  1.00 98.90           C  
ATOM    317  CB  LEU A  19      -3.375  10.788   0.054  1.00 98.90           C  
ATOM    318  HB2 LEU A  19      -3.155  11.573   0.778  1.00 98.90           H  
ATOM    319  HB3 LEU A  19      -4.012  11.208  -0.724  1.00 98.90           H  
ATOM    320  O   LEU A  19      -2.996   9.408  -2.602  1.00 98.90           O  
ATOM    321  CG  LEU A  19      -4.138   9.647   0.761  1.00 98.90           C  
ATOM    322  HG  LEU A  19      -4.261   8.804   0.081  1.00 98.90           H  
ATOM    323  CD1 LEU A  19      -3.412   9.163   2.016  1.00 98.90           C  
ATOM    324 HD11 LEU A  19      -2.440   8.744   1.758  1.00 98.90           H  
ATOM    325 HD12 LEU A  19      -3.999   8.372   2.484  1.00 98.90           H  
ATOM    326 HD13 LEU A  19      -3.283   9.985   2.720  1.00 98.90           H  
ATOM    327  CD2 LEU A  19      -5.530  10.101   1.176  1.00 98.90           C  
ATOM    328 HD21 LEU A  19      -6.072  10.423   0.287  1.00 98.90           H  
ATOM    329 HD22 LEU A  19      -6.069   9.264   1.620  1.00 98.90           H  
ATOM    330 HD23 LEU A  19      -5.471  10.915   1.899  1.00 98.90           H  
ATOM    331  N   VAL A  20      -1.769   8.010  -1.335  1.00 98.59           N  
ATOM    332  H   VAL A  20      -1.263   7.893  -0.469  1.00 98.59           H  
ATOM    333  CA  VAL A  20      -1.989   6.821  -2.167  1.00 98.59           C  
ATOM    334  HA  VAL A  20      -2.181   7.130  -3.194  1.00 98.59           H  
ATOM    335  C   VAL A  20      -3.231   6.076  -1.691  1.00 98.59           C  
ATOM    336  CB  VAL A  20      -0.754   5.902  -2.172  1.00 98.59           C  
ATOM    337  HB  VAL A  20      -0.553   5.536  -1.165  1.00 98.59           H  
ATOM    338  O   VAL A  20      -4.172   5.882  -2.456  1.00 98.59           O  
ATOM    339  CG1 VAL A  20      -0.983   4.699  -3.088  1.00 98.59           C  
ATOM    340 HG11 VAL A  20      -1.287   5.034  -4.080  1.00 98.59           H  
ATOM    341 HG12 VAL A  20      -0.063   4.121  -3.175  1.00 98.59           H  
ATOM    342 HG13 VAL A  20      -1.762   4.059  -2.673  1.00 98.59           H  
ATOM    343  CG2 VAL A  20       0.491   6.646  -2.669  1.00 98.59           C  
ATOM    344 HG21 VAL A  20       0.748   7.443  -1.972  1.00 98.59           H  
ATOM    345 HG22 VAL A  20       0.283   7.075  -3.649  1.00 98.59           H  
ATOM    346 HG23 VAL A  20       1.334   5.958  -2.741  1.00 98.59           H  
ATOM    347  N   ASP A  21      -3.244   5.680  -0.419  1.00 97.07           N  
ATOM    348  H   ASP A  21      -2.462   5.904   0.180  1.00 97.07           H  
ATOM    349  CA  ASP A  21      -4.371   4.979   0.191  1.00 97.07           C  
ATOM    350  HA  ASP A  21      -5.288   5.428  -0.192  1.00 97.07           H  
ATOM    351  C   ASP A  21      -4.363   5.137   1.716  1.00 97.07           C  
ATOM    352  CB  ASP A  21      -4.341   3.488  -0.203  1.00 97.07           C  
ATOM    353  HB2 ASP A  21      -4.096   3.391  -1.261  1.00 97.07           H  
ATOM    354  HB3 ASP A  21      -3.564   2.984   0.372  1.00 97.07           H  
ATOM    355  O   ASP A  21      -3.319   5.383   2.325  1.00 97.07           O  
ATOM    356  CG  ASP A  21      -5.685   2.790   0.028  1.00 97.07           C  
ATOM    357  OD1 ASP A  21      -6.722   3.493   0.045  1.00 97.07           O  
ATOM    358  OD2 ASP A  21      -5.698   1.553   0.177  1.00 97.07           O  
ATOM    359  N   ALA A  22      -5.528   4.989   2.342  1.00 97.44           N  
ATOM    360  H   ALA A  22      -6.327   4.721   1.786  1.00 97.44           H  
ATOM    361  CA  ALA A  22      -5.671   4.975   3.794  1.00 97.44           C  
ATOM    362  HA  ALA A  22      -4.782   4.525   4.237  1.00 97.44           H  
ATOM    363  C   ALA A  22      -6.879   4.124   4.194  1.00 97.44           C  
ATOM    364  CB  ALA A  22      -5.787   6.413   4.317  1.00 97.44           C  
ATOM    365  HB1 ALA A  22      -6.035   6.399   5.378  1.00 97.44           H  
ATOM    366  HB2 ALA A  22      -4.840   6.933   4.173  1.00 97.44           H  
ATOM    367  HB3 ALA A  22      -6.569   6.950   3.781  1.00 97.44           H  
ATOM    368  O   ALA A  22      -8.021   4.569   4.118  1.00 97.44           O  
ATOM    369  N   THR A  23      -6.627   2.896   4.641  1.00 92.98           N  
ATOM    370  H   THR A  23      -5.674   2.563   4.641  1.00 92.98           H  
ATOM    371  CA  THR A  23      -7.693   1.982   5.092  1.00 92.98           C  
ATOM    372  HA  THR A  23      -8.635   2.263   4.621  1.00 92.98           H  
ATOM    373  C   THR A  23      -7.930   2.038   6.600  1.00 92.98           C  
ATOM    374  CB  THR A  23      -7.387   0.537   4.680  1.00 92.98           C  
ATOM    375  HB  THR A  23      -8.181  -0.109   5.056  1.00 92.98           H  
ATOM    376  O   THR A  23      -8.949   1.556   7.079  1.00 92.98           O  
ATOM    377  CG2 THR A  23      -7.318   0.373   3.162  1.00 92.98           C  
ATOM    378 HG21 THR A  23      -8.240   0.736   2.708  1.00 92.98           H  
ATOM    379 HG22 THR A  23      -7.188  -0.680   2.913  1.00 92.98           H  
ATOM    380 HG23 THR A  23      -6.480   0.938   2.754  1.00 92.98           H  
ATOM    381  OG1 THR A  23      -6.154   0.111   5.234  1.00 92.98           O  
ATOM    382  HG1 THR A  23      -6.237   0.225   6.184  1.00 92.98           H  
ATOM    383  N   ASP A  24      -6.967   2.576   7.348  1.00 94.78           N  
ATOM    384  H   ASP A  24      -6.186   3.005   6.873  1.00 94.78           H  
ATOM    385  CA  ASP A  24      -6.970   2.721   8.805  1.00 94.78           C  
ATOM    386  HA  ASP A  24      -7.985   2.898   9.162  1.00 94.78           H  
ATOM    387  C   ASP A  24      -6.085   3.923   9.172  1.00 94.78           C  
ATOM    388  CB  ASP A  24      -6.441   1.427   9.440  1.00 94.78           C  
ATOM    389  HB2 ASP A  24      -6.998   0.576   9.048  1.00 94.78           H  
ATOM    390  HB3 ASP A  24      -5.392   1.293   9.177  1.00 94.78           H  
ATOM    391  O   ASP A  24      -5.157   4.250   8.424  1.00 94.78           O  
ATOM    392  CG  ASP A  24      -6.573   1.452  10.959  1.00 94.78           C  
ATOM    393  OD1 ASP A  24      -5.650   2.005  11.594  1.00 94.78           O  
ATOM    394  OD2 ASP A  24      -7.593   0.945  11.455  1.00 94.78           O  
ATOM    395  N   VAL A  25      -6.314   4.570  10.319  1.00 97.30           N  
ATOM    396  H   VAL A  25      -6.992   4.191  10.964  1.00 97.30           H  
ATOM    397  CA  VAL A  25      -5.467   5.691  10.769  1.00 97.30           C  
ATOM    398  HA  VAL A  25      -5.439   6.434   9.972  1.00 97.30           H  
ATOM    399  C   VAL A  25      -4.015   5.269  11.014  1.00 97.30           C  
ATOM    400  CB  VAL A  25      -6.030   6.381  12.024  1.00 97.30           C  
ATOM    401  HB  VAL A  25      -5.365   7.205  12.282  1.00 97.30           H  
ATOM    402  O   VAL A  25      -3.112   6.085  10.870  1.00 97.30           O  
ATOM    403  CG1 VAL A  25      -7.414   6.976  11.749  1.00 97.30           C  
ATOM    404 HG11 VAL A  25      -7.740   7.543  12.620  1.00 97.30           H  
ATOM    405 HG12 VAL A  25      -7.365   7.646  10.890  1.00 97.30           H  
ATOM    406 HG13 VAL A  25      -8.138   6.183  11.561  1.00 97.30           H  
ATOM    407  CG2 VAL A  25      -6.116   5.451  13.235  1.00 97.30           C  
ATOM    408 HG21 VAL A  25      -6.486   6.020  14.089  1.00 97.30           H  
ATOM    409 HG22 VAL A  25      -6.788   4.613  13.049  1.00 97.30           H  
ATOM    410 HG23 VAL A  25      -5.127   5.079  13.500  1.00 97.30           H  
ATOM    411  N   GLN A  26      -3.770   3.992  11.312  1.00 96.05           N  
ATOM    412  H   GLN A  26      -4.563   3.383  11.458  1.00 96.05           H  
ATOM    413  CA  GLN A  26      -2.445   3.392  11.453  1.00 96.05           C  
ATOM    414  HA  GLN A  26      -1.752   4.158  11.802  1.00 96.05           H  
ATOM    415  C   GLN A  26      -1.897   2.833  10.135  1.00 96.05           C  
ATOM    416  CB  GLN A  26      -2.476   2.268  12.500  1.00 96.05           C  
ATOM    417  HB2 GLN A  26      -3.127   1.467  12.148  1.00 96.05           H  
ATOM    418  HB3 GLN A  26      -1.470   1.862  12.606  1.00 96.05           H  
ATOM    419  O   GLN A  26      -0.768   2.349  10.115  1.00 96.05           O  
ATOM    420  CG  GLN A  26      -2.950   2.728  13.881  1.00 96.05           C  
ATOM    421  HG2 GLN A  26      -2.279   3.494  14.270  1.00 96.05           H  
ATOM    422  HG3 GLN A  26      -3.951   3.152  13.796  1.00 96.05           H  
ATOM    423  CD  GLN A  26      -3.005   1.571  14.870  1.00 96.05           C  
ATOM    424  NE2 GLN A  26      -4.074   1.454  15.626  1.00 96.05           N  
ATOM    425 HE21 GLN A  26      -4.869   2.052  15.450  1.00 96.05           H  
ATOM    426 HE22 GLN A  26      -4.126   0.636  16.215  1.00 96.05           H  
ATOM    427  OE1 GLN A  26      -2.107   0.748  14.982  1.00 96.05           O  
ATOM    428  N   ARG A  27      -2.661   2.848   9.034  1.00 95.98           N  
ATOM    429  H   ARG A  27      -3.567   3.287   9.110  1.00 95.98           H  
ATOM    430  CA  ARG A  27      -2.259   2.339   7.709  1.00 95.98           C  
ATOM    431  HA  ARG A  27      -1.180   2.189   7.684  1.00 95.98           H  
ATOM    432  C   ARG A  27      -2.541   3.371   6.625  1.00 95.98           C  
ATOM    433  CB  ARG A  27      -2.927   0.994   7.387  1.00 95.98           C  
ATOM    434  HB2 ARG A  27      -4.010   1.097   7.445  1.00 95.98           H  
ATOM    435  HB3 ARG A  27      -2.677   0.739   6.357  1.00 95.98           H  
ATOM    436  O   ARG A  27      -3.385   3.161   5.754  1.00 95.98           O  
ATOM    437  CG  ARG A  27      -2.464  -0.154   8.292  1.00 95.98           C  
ATOM    438  HG2 ARG A  27      -1.375  -0.185   8.317  1.00 95.98           H  
ATOM    439  HG3 ARG A  27      -2.832   0.017   9.303  1.00 95.98           H  
ATOM    440  CD  ARG A  27      -3.009  -1.498   7.781  1.00 95.98           C  
ATOM    441  HD2 ARG A  27      -2.791  -2.270   8.519  1.00 95.98           H  
ATOM    442  HD3 ARG A  27      -4.094  -1.423   7.701  1.00 95.98           H  
ATOM    443  NE  ARG A  27      -2.448  -1.887   6.460  1.00 95.98           N  
ATOM    444  HE  ARG A  27      -3.012  -1.674   5.649  1.00 95.98           H  
ATOM    445  NH1 ARG A  27      -0.440  -2.733   7.189  1.00 95.98           N  
ATOM    446 HH11 ARG A  27      -0.666  -2.440   8.129  1.00 95.98           H  
ATOM    447 HH12 ARG A  27       0.483  -3.074   6.958  1.00 95.98           H  
ATOM    448  NH2 ARG A  27      -0.880  -2.784   5.033  1.00 95.98           N  
ATOM    449 HH21 ARG A  27      -1.373  -2.470   4.210  1.00 95.98           H  
ATOM    450 HH22 ARG A  27       0.009  -3.240   4.884  1.00 95.98           H  
ATOM    451  CZ  ARG A  27      -1.276  -2.461   6.230  1.00 95.98           C  
ATOM    452  N   VAL A  28      -1.798   4.471   6.682  1.00 98.41           N  
ATOM    453  H   VAL A  28      -1.148   4.580   7.447  1.00 98.41           H  
ATOM    454  CA  VAL A  28      -1.831   5.526   5.668  1.00 98.41           C  
ATOM    455  HA  VAL A  28      -2.690   5.373   5.015  1.00 98.41           H  
ATOM    456  C   VAL A  28      -0.582   5.442   4.803  1.00 98.41           C  
ATOM    457  CB  VAL A  28      -2.004   6.902   6.326  1.00 98.41           C  
ATOM    458  HB  VAL A  28      -1.175   7.089   7.008  1.00 98.41           H  
ATOM    459  O   VAL A  28       0.536   5.349   5.309  1.00 98.41           O  
ATOM    460  CG1 VAL A  28      -2.036   8.030   5.288  1.00 98.41           C  
ATOM    461 HG11 VAL A  28      -2.822   7.843   4.556  1.00 98.41           H  
ATOM    462 HG12 VAL A  28      -2.226   8.982   5.783  1.00 98.41           H  
ATOM    463 HG13 VAL A  28      -1.078   8.098   4.773  1.00 98.41           H  
ATOM    464  CG2 VAL A  28      -3.305   6.923   7.134  1.00 98.41           C  
ATOM    465 HG21 VAL A  28      -4.090   6.379   6.609  1.00 98.41           H  
ATOM    466 HG22 VAL A  28      -3.641   7.949   7.283  1.00 98.41           H  
ATOM    467 HG23 VAL A  28      -3.147   6.447   8.102  1.00 98.41           H  
ATOM    468  N   PHE A  29      -0.767   5.475   3.490  1.00 98.78           N  
ATOM    469  H   PHE A  29      -1.711   5.539   3.136  1.00 98.78           H  
ATOM    470  CA  PHE A  29       0.295   5.328   2.509  1.00 98.78           C  
ATOM    471  HA  PHE A  29       1.242   5.189   3.030  1.00 98.78           H  
ATOM    472  C   PHE A  29       0.409   6.586   1.662  1.00 98.78           C  
ATOM    473  CB  PHE A  29       0.054   4.069   1.676  1.00 98.78           C  
ATOM    474  HB2 PHE A  29       0.761   4.047   0.846  1.00 98.78           H  
ATOM    475  HB3 PHE A  29      -0.945   4.106   1.242  1.00 98.78           H  
ATOM    476  O   PHE A  29      -0.565   7.065   1.083  1.00 98.78           O  
ATOM    477  CG  PHE A  29       0.210   2.800   2.484  1.00 98.78           C  
ATOM    478  CD1 PHE A  29       1.473   2.198   2.650  1.00 98.78           C  
ATOM    479  HD1 PHE A  29       2.345   2.633   2.184  1.00 98.78           H  
ATOM    480  CD2 PHE A  29      -0.918   2.239   3.108  1.00 98.78           C  
ATOM    481  HD2 PHE A  29      -1.888   2.695   2.976  1.00 98.78           H  
ATOM    482  CE1 PHE A  29       1.593   1.034   3.432  1.00 98.78           C  
ATOM    483  HE1 PHE A  29       2.551   0.554   3.570  1.00 98.78           H  
ATOM    484  CE2 PHE A  29      -0.790   1.085   3.897  1.00 98.78           C  
ATOM    485  HE2 PHE A  29      -1.670   0.656   4.354  1.00 98.78           H  
ATOM    486  CZ  PHE A  29       0.468   0.483   4.063  1.00 98.78           C  
ATOM    487  HZ  PHE A  29       0.573  -0.407   4.667  1.00 98.78           H  
ATOM    488  N   VAL A  30       1.621   7.127   1.590  1.00 98.84           N  
ATOM    489  H   VAL A  30       2.383   6.646   2.047  1.00 98.84           H  
ATOM    490  CA  VAL A  30       1.925   8.363   0.866  1.00 98.84           C  
ATOM    491  HA  VAL A  30       1.093   8.591   0.201  1.00 98.84           H  
ATOM    492  C   VAL A  30       3.157   8.178  -0.004  1.00 98.84           C  
ATOM    493  CB  VAL A  30       2.105   9.565   1.814  1.00 98.84           C  
ATOM    494  HB  VAL A  30       2.293  10.443   1.196  1.00 98.84           H  
ATOM    495  O   VAL A  30       4.028   7.367   0.302  1.00 98.84           O  
ATOM    496  CG1 VAL A  30       0.843   9.857   2.632  1.00 98.84           C  
ATOM    497 HG11 VAL A  30       0.969  10.781   3.197  1.00 98.84           H  
ATOM    498 HG12 VAL A  30      -0.010   9.973   1.963  1.00 98.84           H  
ATOM    499 HG13 VAL A  30       0.642   9.041   3.326  1.00 98.84           H  
ATOM    500  CG2 VAL A  30       3.290   9.406   2.778  1.00 98.84           C  
ATOM    501 HG21 VAL A  30       3.369  10.292   3.409  1.00 98.84           H  
ATOM    502 HG22 VAL A  30       3.145   8.532   3.412  1.00 98.84           H  
ATOM    503 HG23 VAL A  30       4.221   9.298   2.221  1.00 98.84           H  
ATOM    504  N   ARG A  31       3.275   8.961  -1.071  1.00 98.71           N  
ATOM    505  H   ARG A  31       2.517   9.599  -1.270  1.00 98.71           H  
ATOM    506  CA  ARG A  31       4.473   8.998  -1.925  1.00 98.71           C  
ATOM    507  HA  ARG A  31       5.290   8.510  -1.393  1.00 98.71           H  
ATOM    508  C   ARG A  31       4.903  10.440  -2.190  1.00 98.71           C  
ATOM    509  CB  ARG A  31       4.229   8.187  -3.208  1.00 98.71           C  
ATOM    510  HB2 ARG A  31       5.140   8.174  -3.806  1.00 98.71           H  
ATOM    511  HB3 ARG A  31       4.004   7.160  -2.924  1.00 98.71           H  
ATOM    512  O   ARG A  31       4.053  11.326  -2.125  1.00 98.71           O  
ATOM    513  CG  ARG A  31       3.075   8.731  -4.062  1.00 98.71           C  
ATOM    514  HG2 ARG A  31       3.327   9.724  -4.434  1.00 98.71           H  
ATOM    515  HG3 ARG A  31       2.169   8.801  -3.462  1.00 98.71           H  
ATOM    516  CD  ARG A  31       2.817   7.791  -5.243  1.00 98.71           C  
ATOM    517  HD2 ARG A  31       3.661   7.816  -5.933  1.00 98.71           H  
ATOM    518  HD3 ARG A  31       2.720   6.772  -4.870  1.00 98.71           H  
ATOM    519  NE  ARG A  31       1.575   8.137  -5.946  1.00 98.71           N  
ATOM    520  HE  ARG A  31       0.779   7.531  -5.808  1.00 98.71           H  
ATOM    521  NH1 ARG A  31       2.289   9.973  -7.145  1.00 98.71           N  
ATOM    522 HH11 ARG A  31       2.038  10.696  -7.804  1.00 98.71           H  
ATOM    523 HH12 ARG A  31       3.208   9.899  -6.733  1.00 98.71           H  
ATOM    524  NH2 ARG A  31       0.193   9.227  -7.315  1.00 98.71           N  
ATOM    525 HH21 ARG A  31      -0.590   8.659  -7.023  1.00 98.71           H  
ATOM    526 HH22 ARG A  31      -0.149   9.977  -7.898  1.00 98.71           H  
ATOM    527  CZ  ARG A  31       1.368   9.113  -6.802  1.00 98.71           C  
ATOM    528  N   PRO A  32       6.184  10.724  -2.478  1.00 98.59           N  
ATOM    529  CA  PRO A  32       6.617  12.090  -2.762  1.00 98.59           C  
ATOM    530  HA  PRO A  32       6.438  12.703  -1.878  1.00 98.59           H  
ATOM    531  C   PRO A  32       5.866  12.687  -3.960  1.00 98.59           C  
ATOM    532  CB  PRO A  32       8.122  12.007  -3.021  1.00 98.59           C  
ATOM    533  HB2 PRO A  32       8.651  12.862  -2.600  1.00 98.59           H  
ATOM    534  HB3 PRO A  32       8.305  11.945  -4.093  1.00 98.59           H  
ATOM    535  O   PRO A  32       5.628  12.000  -4.954  1.00 98.59           O  
ATOM    536  CG  PRO A  32       8.545  10.696  -2.359  1.00 98.59           C  
ATOM    537  HG2 PRO A  32       9.417  10.260  -2.847  1.00 98.59           H  
ATOM    538  HG3 PRO A  32       8.743  10.869  -1.301  1.00 98.59           H  
ATOM    539  CD  PRO A  32       7.314   9.808  -2.506  1.00 98.59           C  
ATOM    540  HD2 PRO A  32       7.283   9.087  -1.689  1.00 98.59           H  
ATOM    541  HD3 PRO A  32       7.340   9.290  -3.465  1.00 98.59           H  
ATOM    542  N   ALA A  33       5.513  13.971  -3.871  1.00 98.48           N  
ATOM    543  H   ALA A  33       5.695  14.469  -3.012  1.00 98.48           H  
ATOM    544  CA  ALA A  33       4.746  14.663  -4.912  1.00 98.48           C  
ATOM    545  HA  ALA A  33       4.082  13.945  -5.394  1.00 98.48           H  
ATOM    546  C   ALA A  33       5.606  15.259  -6.040  1.00 98.48           C  
ATOM    547  CB  ALA A  33       3.882  15.729  -4.237  1.00 98.48           C  
ATOM    548  HB1 ALA A  33       3.236  16.195  -4.980  1.00 98.48           H  
ATOM    549  HB2 ALA A  33       4.517  16.496  -3.792  1.00 98.48           H  
ATOM    550  HB3 ALA A  33       3.254  15.279  -3.468  1.00 98.48           H  
ATOM    551  O   ALA A  33       5.079  15.823  -6.997  1.00 98.48           O  
ATOM    552  N   ASP A  34       6.935  15.173  -5.947  1.00 98.02           N  
ATOM    553  H   ASP A  34       7.341  14.622  -5.204  1.00 98.02           H  
ATOM    554  CA  ASP A  34       7.805  15.716  -6.983  1.00 98.02           C  
ATOM    555  HA  ASP A  34       7.466  16.731  -7.186  1.00 98.02           H  
ATOM    556  C   ASP A  34       7.698  14.923  -8.298  1.00 98.02           C  
ATOM    557  CB  ASP A  34       9.248  15.815  -6.477  1.00 98.02           C  
ATOM    558  HB2 ASP A  34       9.808  16.463  -7.151  1.00 98.02           H  
ATOM    559  HB3 ASP A  34       9.262  16.272  -5.488  1.00 98.02           H  
ATOM    560  O   ASP A  34       7.498  13.707  -8.320  1.00 98.02           O  
ATOM    561  CG  ASP A  34       9.924  14.448  -6.431  1.00 98.02           C  
ATOM    562  OD1 ASP A  34       9.842  13.774  -5.382  1.00 98.02           O  
ATOM    563  OD2 ASP A  34      10.524  14.072  -7.464  1.00 98.02           O  
ATOM    564  N   THR A  35       7.893  15.618  -9.419  1.00 97.99           N  
ATOM    565  H   THR A  35       7.981  16.622  -9.349  1.00 97.99           H  
ATOM    566  CA  THR A  35       7.724  15.055 -10.766  1.00 97.99           C  
ATOM    567  HA  THR A  35       6.688  14.742 -10.889  1.00 97.99           H  
ATOM    568  C   THR A  35       8.611  13.837 -11.037  1.00 97.99           C  
ATOM    569  CB  THR A  35       8.052  16.137 -11.805  1.00 97.99           C  
ATOM    570  HB  THR A  35       9.111  16.386 -11.733  1.00 97.99           H  
ATOM    571  O   THR A  35       8.219  12.947 -11.792  1.00 97.99           O  
ATOM    572  CG2 THR A  35       7.750  15.732 -13.246  1.00 97.99           C  
ATOM    573 HG21 THR A  35       8.427  14.939 -13.565  1.00 97.99           H  
ATOM    574 HG22 THR A  35       7.887  16.592 -13.903  1.00 97.99           H  
ATOM    575 HG23 THR A  35       6.722  15.379 -13.325  1.00 97.99           H  
ATOM    576  OG1 THR A  35       7.314  17.306 -11.535  1.00 97.99           O  
ATOM    577  HG1 THR A  35       6.384  17.068 -11.516  1.00 97.99           H  
ATOM    578  N   ARG A  36       9.813  13.770 -10.446  1.00 98.08           N  
ATOM    579  H   ARG A  36       9.999  14.395  -9.674  1.00 98.08           H  
ATOM    580  CA  ARG A  36      10.715  12.631 -10.655  1.00 98.08           C  
ATOM    581  HA  ARG A  36      10.743  12.395 -11.719  1.00 98.08           H  
ATOM    582  C   ARG A  36      10.160  11.390  -9.964  1.00 98.08           C  
ATOM    583  CB  ARG A  36      12.130  12.981 -10.175  1.00 98.08           C  
ATOM    584  HB2 ARG A  36      12.103  13.255  -9.120  1.00 98.08           H  
ATOM    585  HB3 ARG A  36      12.496  13.836 -10.742  1.00 98.08           H  
ATOM    586  O   ARG A  36      10.156  10.326 -10.580  1.00 98.08           O  
ATOM    587  CG  ARG A  36      13.101  11.806 -10.341  1.00 98.08           C  
ATOM    588  HG2 ARG A  36      13.188  11.552 -11.398  1.00 98.08           H  
ATOM    589  HG3 ARG A  36      12.735  10.938  -9.793  1.00 98.08           H  
ATOM    590  CD  ARG A  36      14.473  12.178  -9.783  1.00 98.08           C  
ATOM    591  HD2 ARG A  36      14.858  13.033 -10.339  1.00 98.08           H  
ATOM    592  HD3 ARG A  36      14.359  12.455  -8.735  1.00 98.08           H  
ATOM    593  NE  ARG A  36      15.406  11.044  -9.891  1.00 98.08           N  
ATOM    594  HE  ARG A  36      15.006  10.161 -10.173  1.00 98.08           H  
ATOM    595  NH1 ARG A  36      17.278  12.138  -9.145  1.00 98.08           N  
ATOM    596 HH11 ARG A  36      16.710  12.958  -8.988  1.00 98.08           H  
ATOM    597 HH12 ARG A  36      18.259  12.132  -8.906  1.00 98.08           H  
ATOM    598  NH2 ARG A  36      17.410   9.981  -9.716  1.00 98.08           N  
ATOM    599 HH21 ARG A  36      18.383   9.978  -9.445  1.00 98.08           H  
ATOM    600 HH22 ARG A  36      16.974   9.120 -10.012  1.00 98.08           H  
ATOM    601  CZ  ARG A  36      16.690  11.059  -9.586  1.00 98.08           C  
ATOM    602  N   SER A  37       9.696  11.533  -8.727  1.00 97.86           N  
ATOM    603  H   SER A  37       9.790  12.430  -8.273  1.00 97.86           H  
ATOM    604  CA  SER A  37       9.072  10.448  -7.969  1.00 97.86           C  
ATOM    605  HA  SER A  37       9.743   9.588  -7.957  1.00 97.86           H  
ATOM    606  C   SER A  37       7.756   9.996  -8.598  1.00 97.86           C  
ATOM    607  CB  SER A  37       8.845  10.879  -6.522  1.00 97.86           C  
ATOM    608  HB2 SER A  37       8.183  11.745  -6.495  1.00 97.86           H  
ATOM    609  HB3 SER A  37       8.381  10.062  -5.968  1.00 97.86           H  
ATOM    610  O   SER A  37       7.541   8.794  -8.716  1.00 97.86           O  
ATOM    611  OG  SER A  37      10.087  11.204  -5.926  1.00 97.86           O  
ATOM    612  HG  SER A  37      10.055  12.140  -5.713  1.00 97.86           H  
ATOM    613  N   GLN A  38       6.927  10.927  -9.088  1.00 97.48           N  
ATOM    614  H   GLN A  38       7.125  11.899  -8.901  1.00 97.48           H  
ATOM    615  CA  GLN A  38       5.698  10.592  -9.818  1.00 97.48           C  
ATOM    616  HA  GLN A  38       5.064   9.988  -9.168  1.00 97.48           H  
ATOM    617  C   GLN A  38       5.998   9.747 -11.061  1.00 97.48           C  
ATOM    618  CB  GLN A  38       4.939  11.877 -10.172  1.00 97.48           C  
ATOM    619  HB2 GLN A  38       4.744  12.430  -9.253  1.00 97.48           H  
ATOM    620  HB3 GLN A  38       5.551  12.500 -10.825  1.00 97.48           H  
ATOM    621  O   GLN A  38       5.489   8.640 -11.185  1.00 97.48           O  
ATOM    622  CG  GLN A  38       3.598  11.580 -10.862  1.00 97.48           C  
ATOM    623  HG2 GLN A  38       3.043  10.853 -10.269  1.00 97.48           H  
ATOM    624  HG3 GLN A  38       3.765  11.150 -11.850  1.00 97.48           H  
ATOM    625  CD  GLN A  38       2.761  12.843 -11.024  1.00 97.48           C  
ATOM    626  NE2 GLN A  38       1.496  12.807 -10.663  1.00 97.48           N  
ATOM    627 HE21 GLN A  38       0.967  13.661 -10.774  1.00 97.48           H  
ATOM    628 HE22 GLN A  38       1.046  11.926 -10.462  1.00 97.48           H  
ATOM    629  OE1 GLN A  38       3.237  13.887 -11.447  1.00 97.48           O  
ATOM    630  N   LYS A  39       6.920  10.196 -11.923  1.00 98.32           N  
ATOM    631  H   LYS A  39       7.304  11.118 -11.776  1.00 98.32           H  
ATOM    632  CA  LYS A  39       7.310   9.428 -13.114  1.00 98.32           C  
ATOM    633  HA  LYS A  39       6.410   9.233 -13.697  1.00 98.32           H  
ATOM    634  C   LYS A  39       7.893   8.056 -12.761  1.00 98.32           C  
ATOM    635  CB  LYS A  39       8.293  10.260 -13.945  1.00 98.32           C  
ATOM    636  HB2 LYS A  39       7.830  11.221 -14.174  1.00 98.32           H  
ATOM    637  HB3 LYS A  39       9.201  10.437 -13.369  1.00 98.32           H  
ATOM    638  O   LYS A  39       7.649   7.084 -13.465  1.00 98.32           O  
ATOM    639  CG  LYS A  39       8.642   9.547 -15.257  1.00 98.32           C  
ATOM    640  HG2 LYS A  39       9.149   8.606 -15.043  1.00 98.32           H  
ATOM    641  HG3 LYS A  39       7.723   9.336 -15.803  1.00 98.32           H  
ATOM    642  CD  LYS A  39       9.563  10.400 -16.129  1.00 98.32           C  
ATOM    643  HD2 LYS A  39      10.494  10.589 -15.594  1.00 98.32           H  
ATOM    644  HD3 LYS A  39       9.068  11.343 -16.358  1.00 98.32           H  
ATOM    645  CE  LYS A  39       9.833   9.617 -17.415  1.00 98.32           C  
ATOM    646  HE2 LYS A  39      10.283   8.659 -17.151  1.00 98.32           H  
ATOM    647  HE3 LYS A  39       8.875   9.399 -17.888  1.00 98.32           H  
ATOM    648  NZ  LYS A  39      10.709  10.369 -18.342  1.00 98.32           N  
ATOM    649  HZ1 LYS A  39      10.846   9.831 -19.185  1.00 98.32           H  
ATOM    650  HZ2 LYS A  39      11.604  10.551 -17.912  1.00 98.32           H  
ATOM    651  HZ3 LYS A  39      10.267  11.243 -18.589  1.00 98.32           H  
ATOM    652  N   ALA A  40       8.697   7.971 -11.701  1.00 98.35           N  
ATOM    653  H   ALA A  40       8.869   8.800 -11.152  1.00 98.35           H  
ATOM    654  CA  ALA A  40       9.264   6.700 -11.264  1.00 98.35           C  
ATOM    655  HA  ALA A  40       9.738   6.217 -12.119  1.00 98.35           H  
ATOM    656  C   ALA A  40       8.178   5.734 -10.758  1.00 98.35           C  
ATOM    657  CB  ALA A  40      10.344   6.980 -10.215  1.00 98.35           C  
ATOM    658  HB1 ALA A  40      11.107   7.633 -10.638  1.00 98.35           H  
ATOM    659  HB2 ALA A  40       9.901   7.467  -9.346  1.00 98.35           H  
ATOM    660  HB3 ALA A  40      10.806   6.041  -9.911  1.00 98.35           H  
ATOM    661  O   ALA A  40       8.244   4.548 -11.064  1.00 98.35           O  
ATOM    662  N   PHE A  41       7.169   6.239 -10.046  1.00 98.40           N  
ATOM    663  H   PHE A  41       7.169   7.226  -9.829  1.00 98.40           H  
ATOM    664  CA  PHE A  41       6.011   5.461  -9.609  1.00 98.40           C  
ATOM    665  HA  PHE A  41       6.354   4.582  -9.063  1.00 98.40           H  
ATOM    666  C   PHE A  41       5.196   4.951 -10.805  1.00 98.40           C  
ATOM    667  CB  PHE A  41       5.178   6.332  -8.661  1.00 98.40           C  
ATOM    668  HB2 PHE A  41       5.816   6.679  -7.848  1.00 98.40           H  
ATOM    669  HB3 PHE A  41       4.823   7.215  -9.192  1.00 98.40           H  
ATOM    670  O   PHE A  41       4.953   3.749 -10.909  1.00 98.40           O  
ATOM    671  CG  PHE A  41       3.986   5.624  -8.062  1.00 98.40           C  
ATOM    672  CD1 PHE A  41       2.722   5.729  -8.673  1.00 98.40           C  
ATOM    673  HD1 PHE A  41       2.598   6.296  -9.584  1.00 98.40           H  
ATOM    674  CD2 PHE A  41       4.135   4.874  -6.881  1.00 98.40           C  
ATOM    675  HD2 PHE A  41       5.103   4.786  -6.410  1.00 98.40           H  
ATOM    676  CE1 PHE A  41       1.611   5.096  -8.092  1.00 98.40           C  
ATOM    677  HE1 PHE A  41       0.639   5.194  -8.553  1.00 98.40           H  
ATOM    678  CE2 PHE A  41       3.024   4.233  -6.309  1.00 98.40           C  
ATOM    679  HE2 PHE A  41       3.134   3.659  -5.401  1.00 98.40           H  
ATOM    680  CZ  PHE A  41       1.761   4.340  -6.916  1.00 98.40           C  
ATOM    681  HZ  PHE A  41       0.905   3.849  -6.477  1.00 98.40           H  
ATOM    682  N   ASP A  42       4.877   5.833 -11.754  1.00 98.19           N  
ATOM    683  H   ASP A  42       5.031   6.815 -11.572  1.00 98.19           H  
ATOM    684  CA  ASP A  42       4.140   5.481 -12.973  1.00 98.19           C  
ATOM    685  HA  ASP A  42       3.171   5.067 -12.695  1.00 98.19           H  
ATOM    686  C   ASP A  42       4.884   4.427 -13.808  1.00 98.19           C  
ATOM    687  CB  ASP A  42       3.907   6.740 -13.825  1.00 98.19           C  
ATOM    688  HB2 ASP A  42       4.873   7.171 -14.091  1.00 98.19           H  
ATOM    689  HB3 ASP A  42       3.411   6.444 -14.750  1.00 98.19           H  
ATOM    690  O   ASP A  42       4.270   3.500 -14.337  1.00 98.19           O  
ATOM    691  CG  ASP A  42       3.048   7.819 -13.153  1.00 98.19           C  
ATOM    692  OD1 ASP A  42       2.291   7.487 -12.215  1.00 98.19           O  
ATOM    693  OD2 ASP A  42       3.166   8.986 -13.599  1.00 98.19           O  
ATOM    694  N   ASN A  43       6.217   4.523 -13.884  1.00 98.39           N  
ATOM    695  H   ASN A  43       6.654   5.339 -13.480  1.00 98.39           H  
ATOM    696  CA  ASN A  43       7.049   3.538 -14.573  1.00 98.39           C  
ATOM    697  HA  ASN A  43       6.688   3.418 -15.594  1.00 98.39           H  
ATOM    698  C   ASN A  43       6.979   2.154 -13.908  1.00 98.39           C  
ATOM    699  CB  ASN A  43       8.504   4.018 -14.613  1.00 98.39           C  
ATOM    700  HB2 ASN A  43       9.124   3.178 -14.926  1.00 98.39           H  
ATOM    701  HB3 ASN A  43       8.816   4.305 -13.608  1.00 98.39           H  
ATOM    702  O   ASN A  43       6.843   1.163 -14.616  1.00 98.39           O  
ATOM    703  CG  ASN A  43       8.797   5.160 -15.567  1.00 98.39           C  
ATOM    704  ND2 ASN A  43      10.019   5.640 -15.528  1.00 98.39           N  
ATOM    705 HD21 ASN A  43      10.253   6.239 -16.307  1.00 98.39           H  
ATOM    706 HD22 ASN A  43      10.684   5.170 -14.930  1.00 98.39           H  
ATOM    707  OD1 ASN A  43       8.029   5.614 -16.398  1.00 98.39           O  
ATOM    708  N   ILE A  44       7.031   2.071 -12.569  1.00 98.50           N  
ATOM    709  H   ILE A  44       7.099   2.925 -12.033  1.00 98.50           H  
ATOM    710  CA  ILE A  44       6.901   0.787 -11.853  1.00 98.50           C  
ATOM    711  HA  ILE A  44       7.683   0.112 -12.198  1.00 98.50           H  
ATOM    712  C   ILE A  44       5.560   0.134 -12.198  1.00 98.50           C  
ATOM    713  CB  ILE A  44       7.039   0.972 -10.320  1.00 98.50           C  
ATOM    714  HB  ILE A  44       6.348   1.752 -10.001  1.00 98.50           H  
ATOM    715  O   ILE A  44       5.519  -1.049 -12.538  1.00 98.50           O  
ATOM    716  CG1 ILE A  44       8.474   1.399  -9.943  1.00 98.50           C  
ATOM    717 HG12 ILE A  44       9.142   0.547 -10.064  1.00 98.50           H  
ATOM    718 HG13 ILE A  44       8.820   2.177 -10.624  1.00 98.50           H  
ATOM    719  CG2 ILE A  44       6.678  -0.324  -9.563  1.00 98.50           C  
ATOM    720 HG21 ILE A  44       5.636  -0.594  -9.730  1.00 98.50           H  
ATOM    721 HG22 ILE A  44       6.791  -0.178  -8.488  1.00 98.50           H  
ATOM    722 HG23 ILE A  44       7.318  -1.143  -9.891  1.00 98.50           H  
ATOM    723  CD1 ILE A  44       8.622   1.928  -8.509  1.00 98.50           C  
ATOM    724 HD11 ILE A  44       8.449   1.133  -7.783  1.00 98.50           H  
ATOM    725 HD12 ILE A  44       7.915   2.740  -8.339  1.00 98.50           H  
ATOM    726 HD13 ILE A  44       9.635   2.305  -8.370  1.00 98.50           H  
ATOM    727  N   LEU A  45       4.469   0.905 -12.137  1.00 98.42           N  
ATOM    728  H   LEU A  45       4.572   1.872 -11.865  1.00 98.42           H  
ATOM    729  CA  LEU A  45       3.143   0.404 -12.488  1.00 98.42           C  
ATOM    730  HA  LEU A  45       2.921  -0.472 -11.878  1.00 98.42           H  
ATOM    731  C   LEU A  45       3.102  -0.068 -13.946  1.00 98.42           C  
ATOM    732  CB  LEU A  45       2.081   1.486 -12.225  1.00 98.42           C  
ATOM    733  HB2 LEU A  45       1.127   1.113 -12.598  1.00 98.42           H  
ATOM    734  HB3 LEU A  45       2.334   2.378 -12.799  1.00 98.42           H  
ATOM    735  O   LEU A  45       2.649  -1.177 -14.216  1.00 98.42           O  
ATOM    736  CG  LEU A  45       1.897   1.891 -10.751  1.00 98.42           C  
ATOM    737  HG  LEU A  45       2.811   2.346 -10.370  1.00 98.42           H  
ATOM    738  CD1 LEU A  45       0.764   2.912 -10.668  1.00 98.42           C  
ATOM    739 HD11 LEU A  45       0.559   3.143  -9.622  1.00 98.42           H  
ATOM    740 HD12 LEU A  45       1.055   3.827 -11.183  1.00 98.42           H  
ATOM    741 HD13 LEU A  45      -0.144   2.509 -11.115  1.00 98.42           H  
ATOM    742  CD2 LEU A  45       1.534   0.706  -9.853  1.00 98.42           C  
ATOM    743 HD21 LEU A  45       2.367   0.005  -9.798  1.00 98.42           H  
ATOM    744 HD22 LEU A  45       1.324   1.065  -8.845  1.00 98.42           H  
ATOM    745 HD23 LEU A  45       0.649   0.204 -10.244  1.00 98.42           H  
ATOM    746  N   GLN A  46       3.619   0.729 -14.883  1.00 98.42           N  
ATOM    747  H   GLN A  46       3.993   1.624 -14.601  1.00 98.42           H  
ATOM    748  CA  GLN A  46       3.635   0.383 -16.303  1.00 98.42           C  
ATOM    749  HA  GLN A  46       2.610   0.176 -16.609  1.00 98.42           H  
ATOM    750  C   GLN A  46       4.452  -0.885 -16.601  1.00 98.42           C  
ATOM    751  CB  GLN A  46       4.134   1.593 -17.105  1.00 98.42           C  
ATOM    752  HB2 GLN A  46       3.465   2.432 -16.917  1.00 98.42           H  
ATOM    753  HB3 GLN A  46       5.136   1.870 -16.774  1.00 98.42           H  
ATOM    754  O   GLN A  46       3.975  -1.741 -17.348  1.00 98.42           O  
ATOM    755  CG  GLN A  46       4.167   1.306 -18.612  1.00 98.42           C  
ATOM    756  HG2 GLN A  46       4.999   0.640 -18.840  1.00 98.42           H  
ATOM    757  HG3 GLN A  46       3.241   0.812 -18.905  1.00 98.42           H  
ATOM    758  CD  GLN A  46       4.331   2.580 -19.430  1.00 98.42           C  
ATOM    759  NE2 GLN A  46       3.282   3.062 -20.061  1.00 98.42           N  
ATOM    760 HE21 GLN A  46       3.430   3.949 -20.522  1.00 98.42           H  
ATOM    761 HE22 GLN A  46       2.376   2.635 -19.932  1.00 98.42           H  
ATOM    762  OE1 GLN A  46       5.387   3.179 -19.533  1.00 98.42           O  
ATOM    763  N   ASP A  47       5.636  -1.036 -16.006  1.00 98.36           N  
ATOM    764  H   ASP A  47       5.997  -0.278 -15.445  1.00 98.36           H  
ATOM    765  CA  ASP A  47       6.507  -2.198 -16.214  1.00 98.36           C  
ATOM    766  HA  ASP A  47       6.697  -2.319 -17.280  1.00 98.36           H  
ATOM    767  C   ASP A  47       5.843  -3.491 -15.716  1.00 98.36           C  
ATOM    768  CB  ASP A  47       7.853  -1.978 -15.496  1.00 98.36           C  
ATOM    769  HB2 ASP A  47       8.383  -2.931 -15.469  1.00 98.36           H  
ATOM    770  HB3 ASP A  47       7.668  -1.675 -14.466  1.00 98.36           H  
ATOM    771  O   ASP A  47       5.870  -4.525 -16.390  1.00 98.36           O  
ATOM    772  CG  ASP A  47       8.781  -0.958 -16.176  1.00 98.36           C  
ATOM    773  OD1 ASP A  47       8.560  -0.650 -17.370  1.00 98.36           O  
ATOM    774  OD2 ASP A  47       9.764  -0.545 -15.516  1.00 98.36           O  
ATOM    775  N   VAL A  48       5.182  -3.429 -14.558  1.00 98.70           N  
ATOM    776  H   VAL A  48       5.191  -2.549 -14.061  1.00 98.70           H  
ATOM    777  CA  VAL A  48       4.492  -4.576 -13.951  1.00 98.70           C  
ATOM    778  HA  VAL A  48       5.150  -5.444 -13.990  1.00 98.70           H  
ATOM    779  C   VAL A  48       3.224  -4.930 -14.723  1.00 98.70           C  
ATOM    780  CB  VAL A  48       4.172  -4.276 -12.481  1.00 98.70           C  
ATOM    781  HB  VAL A  48       3.577  -3.364 -12.426  1.00 98.70           H  
ATOM    782  O   VAL A  48       2.960  -6.112 -14.960  1.00 98.70           O  
ATOM    783  CG1 VAL A  48       3.388  -5.417 -11.820  1.00 98.70           C  
ATOM    784 HG11 VAL A  48       2.384  -5.474 -12.242  1.00 98.70           H  
ATOM    785 HG12 VAL A  48       3.902  -6.365 -11.977  1.00 98.70           H  
ATOM    786 HG13 VAL A  48       3.302  -5.218 -10.752  1.00 98.70           H  
ATOM    787  CG2 VAL A  48       5.468  -4.065 -11.683  1.00 98.70           C  
ATOM    788 HG21 VAL A  48       5.884  -5.019 -11.359  1.00 98.70           H  
ATOM    789 HG22 VAL A  48       5.250  -3.415 -10.836  1.00 98.70           H  
ATOM    790 HG23 VAL A  48       6.224  -3.547 -12.273  1.00 98.70           H  
ATOM    791  N   LEU A  49       2.467  -3.920 -15.165  1.00 98.11           N  
ATOM    792  H   LEU A  49       2.726  -2.979 -14.905  1.00 98.11           H  
ATOM    793  CA  LEU A  49       1.313  -4.105 -16.039  1.00 98.11           C  
ATOM    794  HA  LEU A  49       0.597  -4.760 -15.544  1.00 98.11           H  
ATOM    795  C   LEU A  49       1.721  -4.799 -17.337  1.00 98.11           C  
ATOM    796  CB  LEU A  49       0.661  -2.745 -16.348  1.00 98.11           C  
ATOM    797  HB2 LEU A  49       1.442  -2.036 -16.623  1.00 98.11           H  
ATOM    798  HB3 LEU A  49       0.002  -2.856 -17.209  1.00 98.11           H  
ATOM    799  O   LEU A  49       1.116  -5.809 -17.697  1.00 98.11           O  
ATOM    800  CG  LEU A  49      -0.159  -2.157 -15.191  1.00 98.11           C  
ATOM    801  HG  LEU A  49       0.420  -2.154 -14.268  1.00 98.11           H  
ATOM    802  CD1 LEU A  49      -0.585  -0.726 -15.526  1.00 98.11           C  
ATOM    803 HD11 LEU A  49      -1.195  -0.710 -16.429  1.00 98.11           H  
ATOM    804 HD12 LEU A  49       0.303  -0.111 -15.670  1.00 98.11           H  
ATOM    805 HD13 LEU A  49      -1.153  -0.310 -14.694  1.00 98.11           H  
ATOM    806  CD2 LEU A  49      -1.419  -2.969 -14.943  1.00 98.11           C  
ATOM    807 HD21 LEU A  49      -1.955  -2.456 -14.145  1.00 98.11           H  
ATOM    808 HD22 LEU A  49      -1.145  -3.965 -14.594  1.00 98.11           H  
ATOM    809 HD23 LEU A  49      -2.024  -3.024 -15.847  1.00 98.11           H  
ATOM    810  N   LEU A  50       2.761  -4.296 -18.011  1.00 97.94           N  
ATOM    811  H   LEU A  50       3.222  -3.478 -17.639  1.00 97.94           H  
ATOM    812  CA  LEU A  50       3.258  -4.859 -19.264  1.00 97.94           C  
ATOM    813  HA  LEU A  50       2.431  -4.876 -19.974  1.00 97.94           H  
ATOM    814  C   LEU A  50       3.732  -6.301 -19.070  1.00 97.94           C  
ATOM    815  CB  LEU A  50       4.377  -3.958 -19.814  1.00 97.94           C  
ATOM    816  HB2 LEU A  50       3.984  -2.949 -19.943  1.00 97.94           H  
ATOM    817  HB3 LEU A  50       5.179  -3.908 -19.079  1.00 97.94           H  
ATOM    818  O   LEU A  50       3.322  -7.181 -19.828  1.00 97.94           O  
ATOM    819  CG  LEU A  50       4.964  -4.440 -21.155  1.00 97.94           C  
ATOM    820  HG  LEU A  50       5.369  -5.445 -21.039  1.00 97.94           H  
ATOM    821  CD1 LEU A  50       3.921  -4.453 -22.276  1.00 97.94           C  
ATOM    822 HD11 LEU A  50       4.400  -4.716 -23.219  1.00 97.94           H  
ATOM    823 HD12 LEU A  50       3.158  -5.204 -22.066  1.00 97.94           H  
ATOM    824 HD13 LEU A  50       3.454  -3.472 -22.364  1.00 97.94           H  
ATOM    825  CD2 LEU A  50       6.108  -3.519 -21.577  1.00 97.94           C  
ATOM    826 HD21 LEU A  50       6.555  -3.881 -22.503  1.00 97.94           H  
ATOM    827 HD22 LEU A  50       5.739  -2.503 -21.719  1.00 97.94           H  
ATOM    828 HD23 LEU A  50       6.872  -3.509 -20.799  1.00 97.94           H  
ATOM    829  N   TYR A  51       4.523  -6.568 -18.029  1.00 98.37           N  
ATOM    830  H   TYR A  51       4.837  -5.804 -17.448  1.00 98.37           H  
ATOM    831  CA  TYR A  51       4.945  -7.924 -17.685  1.00 98.37           C  
ATOM    832  HA  TYR A  51       5.549  -8.323 -18.499  1.00 98.37           H  
ATOM    833  C   TYR A  51       3.743  -8.865 -17.501  1.00 98.37           C  
ATOM    834  CB  TYR A  51       5.804  -7.876 -16.416  1.00 98.37           C  
ATOM    835  HB2 TYR A  51       5.291  -7.293 -15.651  1.00 98.37           H  
ATOM    836  HB3 TYR A  51       6.745  -7.373 -16.637  1.00 98.37           H  
ATOM    837  O   TYR A  51       3.677  -9.923 -18.136  1.00 98.37           O  
ATOM    838  CG  TYR A  51       6.090  -9.257 -15.871  1.00 98.37           C  
ATOM    839  CD1 TYR A  51       5.367  -9.742 -14.765  1.00 98.37           C  
ATOM    840  HD1 TYR A  51       4.642  -9.107 -14.277  1.00 98.37           H  
ATOM    841  CD2 TYR A  51       6.994 -10.092 -16.550  1.00 98.37           C  
ATOM    842  HD2 TYR A  51       7.515  -9.722 -17.420  1.00 98.37           H  
ATOM    843  CE1 TYR A  51       5.559 -11.065 -14.329  1.00 98.37           C  
ATOM    844  HE1 TYR A  51       4.998 -11.457 -13.493  1.00 98.37           H  
ATOM    845  CE2 TYR A  51       7.179 -11.418 -16.126  1.00 98.37           C  
ATOM    846  HE2 TYR A  51       7.855 -12.065 -16.666  1.00 98.37           H  
ATOM    847  OH  TYR A  51       6.665 -13.184 -14.617  1.00 98.37           O  
ATOM    848  HH  TYR A  51       7.260 -13.647 -15.210  1.00 98.37           H  
ATOM    849  CZ  TYR A  51       6.467 -11.902 -15.010  1.00 98.37           C  
ATOM    850  N   GLY A  52       2.756  -8.449 -16.702  1.00 97.29           N  
ATOM    851  H   GLY A  52       2.859  -7.554 -16.245  1.00 97.29           H  
ATOM    852  CA  GLY A  52       1.566  -9.240 -16.390  1.00 97.29           C  
ATOM    853  HA2 GLY A  52       0.943  -8.663 -15.706  1.00 97.29           H  
ATOM    854  HA3 GLY A  52       1.865 -10.161 -15.890  1.00 97.29           H  
ATOM    855  C   GLY A  52       0.713  -9.609 -17.608  1.00 97.29           C  
ATOM    856  O   GLY A  52       0.007 -10.611 -17.571  1.00 97.29           O  
ATOM    857  N   THR A  53       0.800  -8.868 -18.721  1.00 95.39           N  
ATOM    858  H   THR A  53       1.371  -8.035 -18.698  1.00 95.39           H  
ATOM    859  CA  THR A  53       0.093  -9.234 -19.968  1.00 95.39           C  
ATOM    860  HA  THR A  53      -0.936  -9.484 -19.710  1.00 95.39           H  
ATOM    861  C   THR A  53       0.659 -10.469 -20.673  1.00 95.39           C  
ATOM    862  CB  THR A  53       0.040  -8.092 -20.994  1.00 95.39           C  
ATOM    863  HB  THR A  53      -0.541  -8.446 -21.846  1.00 95.39           H  
ATOM    864  O   THR A  53      -0.022 -11.048 -21.516  1.00 95.39           O  
ATOM    865  CG2 THR A  53      -0.663  -6.841 -20.480  1.00 95.39           C  
ATOM    866 HG21 THR A  53      -0.669  -6.083 -21.263  1.00 95.39           H  
ATOM    867 HG22 THR A  53      -1.691  -7.082 -20.210  1.00 95.39           H  
ATOM    868 HG23 THR A  53      -0.145  -6.440 -19.608  1.00 95.39           H  
ATOM    869  OG1 THR A  53       1.309  -7.731 -21.487  1.00 95.39           O  
ATOM    870  HG1 THR A  53       1.913  -7.531 -20.768  1.00 95.39           H  
ATOM    871  N   THR A  54       1.890 -10.871 -20.344  1.00 96.35           N  
ATOM    872  H   THR A  54       2.370 -10.356 -19.621  1.00 96.35           H  
ATOM    873  CA  THR A  54       2.606 -11.979 -21.007  1.00 96.35           C  
ATOM    874  HA  THR A  54       1.954 -12.442 -21.748  1.00 96.35           H  
ATOM    875  C   THR A  54       3.015 -13.098 -20.055  1.00 96.35           C  
ATOM    876  CB  THR A  54       3.855 -11.468 -21.739  1.00 96.35           C  
ATOM    877  HB  THR A  54       4.334 -12.310 -22.239  1.00 96.35           H  
ATOM    878  O   THR A  54       3.490 -14.143 -20.498  1.00 96.35           O  
ATOM    879  CG2 THR A  54       3.529 -10.420 -22.801  1.00 96.35           C  
ATOM    880 HG21 THR A  54       3.142  -9.513 -22.336  1.00 96.35           H  
ATOM    881 HG22 THR A  54       2.784 -10.817 -23.492  1.00 96.35           H  
ATOM    882 HG23 THR A  54       4.435 -10.173 -23.354  1.00 96.35           H  
ATOM    883  OG1 THR A  54       4.783 -10.897 -20.840  1.00 96.35           O  
ATOM    884  HG1 THR A  54       4.307 -10.360 -20.202  1.00 96.35           H  
ATOM    885  N   ALA A  55       2.863 -12.879 -18.750  1.00 97.79           N  
ATOM    886  H   ALA A  55       2.439 -12.013 -18.448  1.00 97.79           H  
ATOM    887  CA  ALA A  55       3.223 -13.843 -17.730  1.00 97.79           C  
ATOM    888  HA  ALA A  55       4.155 -14.324 -18.026  1.00 97.79           H  
ATOM    889  C   ALA A  55       2.149 -14.928 -17.588  1.00 97.79           C  
ATOM    890  CB  ALA A  55       3.470 -13.095 -16.418  1.00 97.79           C  
ATOM    891  HB1 ALA A  55       3.832 -13.786 -15.656  1.00 97.79           H  
ATOM    892  HB2 ALA A  55       2.543 -12.637 -16.073  1.00 97.79           H  
ATOM    893  HB3 ALA A  55       4.212 -12.313 -16.580  1.00 97.79           H  
ATOM    894  O   ALA A  55       0.952 -14.662 -17.668  1.00 97.79           O  
ATOM    895  N   GLU A  56       2.591 -16.145 -17.290  1.00 97.61           N  
ATOM    896  H   GLU A  56       3.587 -16.291 -17.203  1.00 97.61           H  
ATOM    897  CA  GLU A  56       1.707 -17.236 -16.886  1.00 97.61           C  
ATOM    898  HA  GLU A  56       0.718 -17.055 -17.309  1.00 97.61           H  
ATOM    899  C   GLU A  56       1.594 -17.290 -15.355  1.00 97.61           C  
ATOM    900  CB  GLU A  56       2.218 -18.568 -17.450  1.00 97.61           C  
ATOM    901  HB2 GLU A  56       1.668 -19.389 -16.991  1.00 97.61           H  
ATOM    902  HB3 GLU A  56       3.268 -18.689 -17.186  1.00 97.61           H  
ATOM    903  O   GLU A  56       2.576 -16.978 -14.667  1.00 97.61           O  
ATOM    904  CG  GLU A  56       2.073 -18.658 -18.979  1.00 97.61           C  
ATOM    905  HG2 GLU A  56       2.662 -17.866 -19.441  1.00 97.61           H  
ATOM    906  HG3 GLU A  56       2.498 -19.608 -19.302  1.00 97.61           H  
ATOM    907  CD  GLU A  56       0.612 -18.581 -19.454  1.00 97.61           C  
ATOM    908  OE1 GLU A  56       0.386 -18.036 -20.555  1.00 97.61           O  
ATOM    909  OE2 GLU A  56      -0.263 -19.112 -18.730  1.00 97.61           O  
ATOM    910  N   PRO A  57       0.436 -17.693 -14.797  1.00 97.94           N  
ATOM    911  CA  PRO A  57       0.266 -17.819 -13.355  1.00 97.94           C  
ATOM    912  HA  PRO A  57       0.372 -16.826 -12.919  1.00 97.94           H  
ATOM    913  C   PRO A  57       1.279 -18.768 -12.701  1.00 97.94           C  
ATOM    914  CB  PRO A  57      -1.172 -18.302 -13.139  1.00 97.94           C  
ATOM    915  HB2 PRO A  57      -1.607 -17.881 -12.232  1.00 97.94           H  
ATOM    916  HB3 PRO A  57      -1.200 -19.391 -13.106  1.00 97.94           H  
ATOM    917  O   PRO A  57       1.821 -19.687 -13.326  1.00 97.94           O  
ATOM    918  CG  PRO A  57      -1.899 -17.816 -14.391  1.00 97.94           C  
ATOM    919  HG2 PRO A  57      -2.181 -16.771 -14.265  1.00 97.94           H  
ATOM    920  HG3 PRO A  57      -2.773 -18.427 -14.616  1.00 97.94           H  
ATOM    921  CD  PRO A  57      -0.831 -17.935 -15.476  1.00 97.94           C  
ATOM    922  HD2 PRO A  57      -0.832 -18.940 -15.898  1.00 97.94           H  
ATOM    923  HD3 PRO A  57      -1.030 -17.200 -16.255  1.00 97.94           H  
ATOM    924  N   LEU A  58       1.501 -18.574 -11.402  1.00 98.43           N  
ATOM    925  H   LEU A  58       0.968 -17.848 -10.945  1.00 98.43           H  
ATOM    926  CA  LEU A  58       2.285 -19.481 -10.576  1.00 98.43           C  
ATOM    927  HA  LEU A  58       3.294 -19.531 -10.987  1.00 98.43           H  
ATOM    928  C   LEU A  58       1.694 -20.893 -10.619  1.00 98.43           C  
ATOM    929  CB  LEU A  58       2.338 -18.980  -9.123  1.00 98.43           C  
ATOM    930  HB2 LEU A  58       2.632 -19.813  -8.483  1.00 98.43           H  
ATOM    931  HB3 LEU A  58       1.333 -18.681  -8.826  1.00 98.43           H  
ATOM    932  O   LEU A  58       0.489 -21.098 -10.475  1.00 98.43           O  
ATOM    933  CG  LEU A  58       3.309 -17.822  -8.856  1.00 98.43           C  
ATOM    934  HG  LEU A  58       3.049 -16.979  -9.497  1.00 98.43           H  
ATOM    935  CD1 LEU A  58       3.198 -17.381  -7.397  1.00 98.43           C  
ATOM    936 HD11 LEU A  58       3.540 -18.181  -6.740  1.00 98.43           H  
ATOM    937 HD12 LEU A  58       3.801 -16.488  -7.233  1.00 98.43           H  
ATOM    938 HD13 LEU A  58       2.159 -17.158  -7.155  1.00 98.43           H  
ATOM    939  CD2 LEU A  58       4.771 -18.217  -9.095  1.00 98.43           C  
ATOM    940 HD21 LEU A  58       5.009 -19.113  -8.522  1.00 98.43           H  
ATOM    941 HD22 LEU A  58       4.944 -18.398 -10.155  1.00 98.43           H  
ATOM    942 HD23 LEU A  58       5.424 -17.405  -8.773  1.00 98.43           H  
ATOM    943  N   LYS A  59       2.581 -21.876 -10.775  1.00 96.82           N  
ATOM    944  H   LYS A  59       3.545 -21.615 -10.926  1.00 96.82           H  
ATOM    945  CA  LYS A  59       2.230 -23.300 -10.699  1.00 96.82           C  
ATOM    946  HA  LYS A  59       1.200 -23.437 -11.030  1.00 96.82           H  
ATOM    947  C   LYS A  59       2.276 -23.831  -9.272  1.00 96.82           C  
ATOM    948  CB  LYS A  59       3.155 -24.116 -11.607  1.00 96.82           C  
ATOM    949  HB2 LYS A  59       4.190 -23.972 -11.298  1.00 96.82           H  
ATOM    950  HB3 LYS A  59       2.906 -25.172 -11.497  1.00 96.82           H  
ATOM    951  O   LYS A  59       1.531 -24.743  -8.945  1.00 96.82           O  
ATOM    952  CG  LYS A  59       2.987 -23.712 -13.077  1.00 96.82           C  
ATOM    953  HG2 LYS A  59       1.942 -23.831 -13.366  1.00 96.82           H  
ATOM    954  HG3 LYS A  59       3.272 -22.669 -13.209  1.00 96.82           H  
ATOM    955  CD  LYS A  59       3.864 -24.583 -13.977  1.00 96.82           C  
ATOM    956  HD2 LYS A  59       3.561 -25.625 -13.876  1.00 96.82           H  
ATOM    957  HD3 LYS A  59       4.905 -24.475 -13.675  1.00 96.82           H  
ATOM    958  CE  LYS A  59       3.683 -24.117 -15.422  1.00 96.82           C  
ATOM    959  HE2 LYS A  59       3.940 -23.059 -15.479  1.00 96.82           H  
ATOM    960  HE3 LYS A  59       2.630 -24.208 -15.688  1.00 96.82           H  
ATOM    961  NZ  LYS A  59       4.524 -24.903 -16.353  1.00 96.82           N  
ATOM    962  HZ1 LYS A  59       4.271 -25.880 -16.308  1.00 96.82           H  
ATOM    963  HZ2 LYS A  59       5.499 -24.801 -16.108  1.00 96.82           H  
ATOM    964  HZ3 LYS A  59       4.390 -24.570 -17.297  1.00 96.82           H  
ATOM    965  N   GLU A  60       3.131 -23.238  -8.445  1.00 97.78           N  
ATOM    966  H   GLU A  60       3.619 -22.415  -8.767  1.00 97.78           H  
ATOM    967  CA  GLU A  60       3.342 -23.617  -7.053  1.00 97.78           C  
ATOM    968  HA  GLU A  60       2.691 -24.457  -6.814  1.00 97.78           H  
ATOM    969  C   GLU A  60       3.009 -22.440  -6.129  1.00 97.78           C  
ATOM    970  CB  GLU A  60       4.796 -24.062  -6.831  1.00 97.78           C  
ATOM    971  HB2 GLU A  60       4.961 -24.234  -5.767  1.00 97.78           H  
ATOM    972  HB3 GLU A  60       5.463 -23.257  -7.141  1.00 97.78           H  
ATOM    973  O   GLU A  60       3.216 -21.285  -6.521  1.00 97.78           O  
ATOM    974  CG  GLU A  60       5.171 -25.335  -7.605  1.00 97.78           C  
ATOM    975  HG2 GLU A  60       6.213 -25.569  -7.389  1.00 97.78           H  
ATOM    976  HG3 GLU A  60       5.102 -25.131  -8.673  1.00 97.78           H  
ATOM    977  CD  GLU A  60       4.302 -26.551  -7.247  1.00 97.78           C  
ATOM    978  OE1 GLU A  60       4.122 -27.400  -8.150  1.00 97.78           O  
ATOM    979  OE2 GLU A  60       3.845 -26.627  -6.083  1.00 97.78           O  
ATOM    980  N   PRO A  61       2.521 -22.708  -4.906  1.00 97.91           N  
ATOM    981  CA  PRO A  61       2.293 -21.687  -3.892  1.00 97.91           C  
ATOM    982  HA  PRO A  61       1.403 -21.123  -4.173  1.00 97.91           H  
ATOM    983  C   PRO A  61       3.500 -20.758  -3.699  1.00 97.91           C  
ATOM    984  CB  PRO A  61       2.016 -22.468  -2.608  1.00 97.91           C  
ATOM    985  HB2 PRO A  61       1.364 -21.914  -1.933  1.00 97.91           H  
ATOM    986  HB3 PRO A  61       2.951 -22.707  -2.101  1.00 97.91           H  
ATOM    987  O   PRO A  61       4.626 -21.249  -3.578  1.00 97.91           O  
ATOM    988  CG  PRO A  61       1.385 -23.764  -3.111  1.00 97.91           C  
ATOM    989  HG2 PRO A  61       1.520 -24.579  -2.401  1.00 97.91           H  
ATOM    990  HG3 PRO A  61       0.331 -23.610  -3.342  1.00 97.91           H  
ATOM    991  CD  PRO A  61       2.159 -24.025  -4.395  1.00 97.91           C  
ATOM    992  HD2 PRO A  61       3.063 -24.593  -4.177  1.00 97.91           H  
ATOM    993  HD3 PRO A  61       1.528 -24.575  -5.093  1.00 97.91           H  
ATOM    994  N   PRO A  62       3.303 -19.429  -3.612  1.00 98.10           N  
ATOM    995  CA  PRO A  62       4.378 -18.546  -3.194  1.00 98.10           C  
ATOM    996  HA  PRO A  62       5.246 -18.694  -3.837  1.00 98.10           H  
ATOM    997  C   PRO A  62       4.769 -18.814  -1.740  1.00 98.10           C  
ATOM    998  CB  PRO A  62       3.840 -17.129  -3.363  1.00 98.10           C  
ATOM    999  HB2 PRO A  62       4.306 -16.418  -2.681  1.00 98.10           H  
ATOM   1000  HB3 PRO A  62       3.973 -16.819  -4.399  1.00 98.10           H  
ATOM   1001  O   PRO A  62       3.956 -19.252  -0.923  1.00 98.10           O  
ATOM   1002  CG  PRO A  62       2.358 -17.328  -3.063  1.00 98.10           C  
ATOM   1003  HG2 PRO A  62       2.204 -17.413  -1.987  1.00 98.10           H  
ATOM   1004  HG3 PRO A  62       1.758 -16.513  -3.465  1.00 98.10           H  
ATOM   1005  CD  PRO A  62       2.066 -18.670  -3.738  1.00 98.10           C  
ATOM   1006  HD2 PRO A  62       1.846 -18.515  -4.795  1.00 98.10           H  
ATOM   1007  HD3 PRO A  62       1.229 -19.167  -3.248  1.00 98.10           H  
ATOM   1008  N   SER A  63       6.011 -18.481  -1.408  1.00 96.17           N  
ATOM   1009  H   SER A  63       6.601 -18.093  -2.130  1.00 96.17           H  
ATOM   1010  CA  SER A  63       6.483 -18.466  -0.025  1.00 96.17           C  
ATOM   1011  HA  SER A  63       6.006 -19.280   0.522  1.00 96.17           H  
ATOM   1012  C   SER A  63       6.127 -17.155   0.669  1.00 96.17           C  
ATOM   1013  CB  SER A  63       7.992 -18.699   0.020  1.00 96.17           C  
ATOM   1014  HB2 SER A  63       8.499 -17.947  -0.584  1.00 96.17           H  
ATOM   1015  HB3 SER A  63       8.347 -18.627   1.048  1.00 96.17           H  
ATOM   1016  O   SER A  63       6.070 -16.091   0.049  1.00 96.17           O  
ATOM   1017  OG  SER A  63       8.275 -19.988  -0.482  1.00 96.17           O  
ATOM   1018  HG  SER A  63       7.796 -20.102  -1.306  1.00 96.17           H  
ATOM   1019  N   LYS A  64       5.969 -17.203   1.991  1.00 96.20           N  
ATOM   1020  H   LYS A  64       6.015 -18.103   2.447  1.00 96.20           H  
ATOM   1021  CA  LYS A  64       5.929 -15.996   2.819  1.00 96.20           C  
ATOM   1022  HA  LYS A  64       5.065 -15.400   2.525  1.00 96.20           H  
ATOM   1023  C   LYS A  64       7.195 -15.157   2.591  1.00 96.20           C  
ATOM   1024  CB  LYS A  64       5.764 -16.432   4.275  1.00 96.20           C  
ATOM   1025  HB2 LYS A  64       4.841 -17.008   4.352  1.00 96.20           H  
ATOM   1026  HB3 LYS A  64       6.596 -17.076   4.560  1.00 96.20           H  
ATOM   1027  O   LYS A  64       8.304 -15.678   2.629  1.00 96.20           O  
ATOM   1028  CG  LYS A  64       5.696 -15.248   5.239  1.00 96.20           C  
ATOM   1029  HG2 LYS A  64       6.672 -14.767   5.304  1.00 96.20           H  
ATOM   1030  HG3 LYS A  64       4.959 -14.530   4.880  1.00 96.20           H  
ATOM   1031  CD  LYS A  64       5.292 -15.779   6.615  1.00 96.20           C  
ATOM   1032  HD2 LYS A  64       6.023 -16.515   6.950  1.00 96.20           H  
ATOM   1033  HD3 LYS A  64       4.317 -16.261   6.541  1.00 96.20           H  
ATOM   1034  CE  LYS A  64       5.206 -14.652   7.628  1.00 96.20           C  
ATOM   1035  HE2 LYS A  64       4.511 -13.897   7.260  1.00 96.20           H  
ATOM   1036  HE3 LYS A  64       6.195 -14.207   7.741  1.00 96.20           H  
ATOM   1037  NZ  LYS A  64       4.748 -15.168   8.928  1.00 96.20           N  
ATOM   1038  HZ1 LYS A  64       4.771 -14.441   9.629  1.00 96.20           H  
ATOM   1039  HZ2 LYS A  64       5.344 -15.928   9.224  1.00 96.20           H  
ATOM   1040  HZ3 LYS A  64       3.829 -15.580   8.856  1.00 96.20           H  
ATOM   1041  N   GLY A  65       7.018 -13.864   2.340  1.00 96.70           N  
ATOM   1042  H   GLY A  65       6.066 -13.528   2.301  1.00 96.70           H  
ATOM   1043  CA  GLY A  65       8.078 -12.906   2.020  1.00 96.70           C  
ATOM   1044  HA2 GLY A  65       7.754 -11.907   2.312  1.00 96.70           H  
ATOM   1045  HA3 GLY A  65       8.978 -13.155   2.583  1.00 96.70           H  
ATOM   1046  C   GLY A  65       8.450 -12.851   0.538  1.00 96.70           C  
ATOM   1047  O   GLY A  65       9.246 -12.004   0.148  1.00 96.70           O  
ATOM   1048  N   GLN A  66       7.870 -13.709  -0.305  1.00 97.98           N  
ATOM   1049  H   GLN A  66       7.218 -14.394   0.047  1.00 97.98           H  
ATOM   1050  CA  GLN A  66       8.100 -13.664  -1.744  1.00 97.98           C  
ATOM   1051  HA  GLN A  66       9.169 -13.541  -1.917  1.00 97.98           H  
ATOM   1052  C   GLN A  66       7.365 -12.473  -2.370  1.00 97.98           C  
ATOM   1053  CB  GLN A  66       7.668 -15.001  -2.359  1.00 97.98           C  
ATOM   1054  HB2 GLN A  66       6.593 -15.125  -2.229  1.00 97.98           H  
ATOM   1055  HB3 GLN A  66       8.185 -15.806  -1.837  1.00 97.98           H  
ATOM   1056  O   GLN A  66       6.159 -12.299  -2.164  1.00 97.98           O  
ATOM   1057  CG  GLN A  66       7.980 -15.100  -3.856  1.00 97.98           C  
ATOM   1058  HG2 GLN A  66       7.406 -14.338  -4.383  1.00 97.98           H  
ATOM   1059  HG3 GLN A  66       9.042 -14.926  -4.028  1.00 97.98           H  
ATOM   1060  CD  GLN A  66       7.601 -16.451  -4.446  1.00 97.98           C  
ATOM   1061  NE2 GLN A  66       7.517 -16.552  -5.753  1.00 97.98           N  
ATOM   1062 HE21 GLN A  66       7.268 -17.461  -6.116  1.00 97.98           H  
ATOM   1063 HE22 GLN A  66       7.712 -15.747  -6.331  1.00 97.98           H  
ATOM   1064  OE1 GLN A  66       7.369 -17.433  -3.758  1.00 97.98           O  
ATOM   1065  N   THR A  67       8.075 -11.691  -3.188  1.00 98.82           N  
ATOM   1066  H   THR A  67       9.074 -11.819  -3.254  1.00 98.82           H  
ATOM   1067  CA  THR A  67       7.429 -10.761  -4.119  1.00 98.82           C  
ATOM   1068  HA  THR A  67       6.662 -10.212  -3.574  1.00 98.82           H  
ATOM   1069  C   THR A  67       6.771 -11.559  -5.241  1.00 98.82           C  
ATOM   1070  CB  THR A  67       8.393  -9.734  -4.740  1.00 98.82           C  
ATOM   1071  HB  THR A  67       9.011 -10.217  -5.497  1.00 98.82           H  
ATOM   1072  O   THR A  67       7.415 -12.376  -5.902  1.00 98.82           O  
ATOM   1073  CG2 THR A  67       7.595  -8.597  -5.382  1.00 98.82           C  
ATOM   1074 HG21 THR A  67       8.256  -7.794  -5.707  1.00 98.82           H  
ATOM   1075 HG22 THR A  67       6.884  -8.197  -4.660  1.00 98.82           H  
ATOM   1076 HG23 THR A  67       7.042  -8.966  -6.246  1.00 98.82           H  
ATOM   1077  OG1 THR A  67       9.246  -9.147  -3.784  1.00 98.82           O  
ATOM   1078  HG1 THR A  67      10.146  -9.338  -4.057  1.00 98.82           H  
ATOM   1079  N   VAL A  68       5.491 -11.310  -5.480  1.00 98.86           N  
ATOM   1080  H   VAL A  68       5.032 -10.616  -4.908  1.00 98.86           H  
ATOM   1081  CA  VAL A  68       4.719 -11.849  -6.603  1.00 98.86           C  
ATOM   1082  HA  VAL A  68       5.376 -12.409  -7.268  1.00 98.86           H  
ATOM   1083  C   VAL A  68       4.140 -10.697  -7.416  1.00 98.86           C  
ATOM   1084  CB  VAL A  68       3.621 -12.825  -6.134  1.00 98.86           C  
ATOM   1085  HB  VAL A  68       3.088 -13.189  -7.012  1.00 98.86           H  
ATOM   1086  O   VAL A  68       4.069  -9.559  -6.950  1.00 98.86           O  
ATOM   1087  CG1 VAL A  68       4.234 -14.043  -5.435  1.00 98.86           C  
ATOM   1088 HG11 VAL A  68       4.974 -14.509  -6.086  1.00 98.86           H  
ATOM   1089 HG12 VAL A  68       4.710 -13.748  -4.500  1.00 98.86           H  
ATOM   1090 HG13 VAL A  68       3.443 -14.762  -5.222  1.00 98.86           H  
ATOM   1091  CG2 VAL A  68       2.589 -12.187  -5.196  1.00 98.86           C  
ATOM   1092 HG21 VAL A  68       1.841 -12.928  -4.913  1.00 98.86           H  
ATOM   1093 HG22 VAL A  68       3.074 -11.812  -4.294  1.00 98.86           H  
ATOM   1094 HG23 VAL A  68       2.086 -11.365  -5.704  1.00 98.86           H  
ATOM   1095  N   VAL A  69       3.706 -10.990  -8.635  1.00 98.85           N  
ATOM   1096  H   VAL A  69       3.784 -11.943  -8.961  1.00 98.85           H  
ATOM   1097  CA  VAL A  69       2.772 -10.120  -9.351  1.00 98.85           C  
ATOM   1098  HA  VAL A  69       2.794  -9.119  -8.919  1.00 98.85           H  
ATOM   1099  C   VAL A  69       1.371 -10.683  -9.125  1.00 98.85           C  
ATOM   1100  CB  VAL A  69       3.178  -9.975 -10.827  1.00 98.85           C  
ATOM   1101  HB  VAL A  69       3.331 -10.961 -11.267  1.00 98.85           H  
ATOM   1102  O   VAL A  69       1.160 -11.883  -9.262  1.00 98.85           O  
ATOM   1103  CG1 VAL A  69       2.122  -9.222 -11.639  1.00 98.85           C  
ATOM   1104 HG11 VAL A  69       2.474  -9.081 -12.661  1.00 98.85           H  
ATOM   1105 HG12 VAL A  69       1.197  -9.798 -11.675  1.00 98.85           H  
ATOM   1106 HG13 VAL A  69       1.931  -8.248 -11.189  1.00 98.85           H  
ATOM   1107  CG2 VAL A  69       4.507  -9.216 -10.925  1.00 98.85           C  
ATOM   1108 HG21 VAL A  69       5.295  -9.783 -10.428  1.00 98.85           H  
ATOM   1109 HG22 VAL A  69       4.415  -8.238 -10.453  1.00 98.85           H  
ATOM   1110 HG23 VAL A  69       4.787  -9.086 -11.970  1.00 98.85           H  
ATOM   1111  N   SER A  70       0.417  -9.850  -8.726  1.00 98.70           N  
ATOM   1112  H   SER A  70       0.643  -8.870  -8.637  1.00 98.70           H  
ATOM   1113  CA  SER A  70      -0.963 -10.259  -8.454  1.00 98.70           C  
ATOM   1114  HA  SER A  70      -1.084 -11.323  -8.659  1.00 98.70           H  
ATOM   1115  C   SER A  70      -1.921  -9.495  -9.349  1.00 98.70           C  
ATOM   1116  CB  SER A  70      -1.321 -10.041  -6.983  1.00 98.70           C  
ATOM   1117  HB2 SER A  70      -1.167  -8.994  -6.723  1.00 98.70           H  
ATOM   1118  HB3 SER A  70      -0.666 -10.656  -6.365  1.00 98.70           H  
ATOM   1119  O   SER A  70      -1.776  -8.285  -9.533  1.00 98.70           O  
ATOM   1120  OG  SER A  70      -2.671 -10.401  -6.743  1.00 98.70           O  
ATOM   1121  HG  SER A  70      -3.108  -9.682  -6.281  1.00 98.70           H  
ATOM   1122  N   LYS A  71      -2.915 -10.199  -9.889  1.00 97.99           N  
ATOM   1123  H   LYS A  71      -2.951 -11.188  -9.688  1.00 97.99           H  
ATOM   1124  CA  LYS A  71      -4.020  -9.578 -10.614  1.00 97.99           C  
ATOM   1125  HA  LYS A  71      -3.637  -8.698 -11.130  1.00 97.99           H  
ATOM   1126  C   LYS A  71      -5.093  -9.121  -9.628  1.00 97.99           C  
ATOM   1127  CB  LYS A  71      -4.534 -10.551 -11.676  1.00 97.99           C  
ATOM   1128  HB2 LYS A  71      -3.680 -10.909 -12.250  1.00 97.99           H  
ATOM   1129  HB3 LYS A  71      -5.021 -11.405 -11.203  1.00 97.99           H  
ATOM   1130  O   LYS A  71      -5.825  -9.957  -9.090  1.00 97.99           O  
ATOM   1131  CG  LYS A  71      -5.499  -9.853 -12.637  1.00 97.99           C  
ATOM   1132  HG2 LYS A  71      -6.394  -9.534 -12.104  1.00 97.99           H  
ATOM   1133  HG3 LYS A  71      -5.006  -8.980 -13.065  1.00 97.99           H  
ATOM   1134  CD  LYS A  71      -5.882 -10.817 -13.761  1.00 97.99           C  
ATOM   1135  HD2 LYS A  71      -4.971 -11.194 -14.226  1.00 97.99           H  
ATOM   1136  HD3 LYS A  71      -6.450 -11.652 -13.351  1.00 97.99           H  
ATOM   1137  CE  LYS A  71      -6.710 -10.069 -14.803  1.00 97.99           C  
ATOM   1138  HE2 LYS A  71      -6.147  -9.186 -15.104  1.00 97.99           H  
ATOM   1139  HE3 LYS A  71      -7.644  -9.737 -14.348  1.00 97.99           H  
ATOM   1140  NZ  LYS A  71      -6.971 -10.917 -15.985  1.00 97.99           N  
ATOM   1141  HZ1 LYS A  71      -6.090 -11.231 -16.367  1.00 97.99           H  
ATOM   1142  HZ2 LYS A  71      -7.459 -10.382 -16.690  1.00 97.99           H  
ATOM   1143  HZ3 LYS A  71      -7.520 -11.724 -15.725  1.00 97.99           H  
ATOM   1144  N   TYR A  72      -5.232  -7.815  -9.429  1.00 95.90           N  
ATOM   1145  H   TYR A  72      -4.669  -7.183  -9.979  1.00 95.90           H  
ATOM   1146  CA  TYR A  72      -6.214  -7.238  -8.507  1.00 95.90           C  
ATOM   1147  HA  TYR A  72      -6.220  -7.846  -7.603  1.00 95.90           H  
ATOM   1148  C   TYR A  72      -7.639  -7.270  -9.083  1.00 95.90           C  
ATOM   1149  CB  TYR A  72      -5.763  -5.827  -8.114  1.00 95.90           C  
ATOM   1150  HB2 TYR A  72      -4.728  -5.879  -7.774  1.00 95.90           H  
ATOM   1151  HB3 TYR A  72      -5.804  -5.198  -9.003  1.00 95.90           H  
ATOM   1152  O   TYR A  72      -7.862  -7.701 -10.220  1.00 95.90           O  
ATOM   1153  CG  TYR A  72      -6.558  -5.177  -7.000  1.00 95.90           C  
ATOM   1154  CD1 TYR A  72      -7.146  -3.909  -7.168  1.00 95.90           C  
ATOM   1155  HD1 TYR A  72      -7.012  -3.368  -8.093  1.00 95.90           H  
ATOM   1156  CD2 TYR A  72      -6.708  -5.854  -5.779  1.00 95.90           C  
ATOM   1157  HD2 TYR A  72      -6.289  -6.841  -5.650  1.00 95.90           H  
ATOM   1158  CE1 TYR A  72      -7.858  -3.320  -6.102  1.00 95.90           C  
ATOM   1159  HE1 TYR A  72      -8.280  -2.333  -6.221  1.00 95.90           H  
ATOM   1160  CE2 TYR A  72      -7.405  -5.273  -4.711  1.00 95.90           C  
ATOM   1161  HE2 TYR A  72      -7.510  -5.801  -3.775  1.00 95.90           H  
ATOM   1162  OH  TYR A  72      -8.623  -3.430  -3.816  1.00 95.90           O  
ATOM   1163  HH  TYR A  72      -8.930  -2.545  -4.027  1.00 95.90           H  
ATOM   1164  CZ  TYR A  72      -7.978  -3.999  -4.867  1.00 95.90           C  
ATOM   1165  N   THR A  73      -8.639  -6.887  -8.287  1.00 91.88           N  
ATOM   1166  H   THR A  73      -8.410  -6.512  -7.377  1.00 91.88           H  
ATOM   1167  CA  THR A  73     -10.067  -6.952  -8.647  1.00 91.88           C  
ATOM   1168  HA  THR A  73     -10.315  -7.981  -8.905  1.00 91.88           H  
ATOM   1169  C   THR A  73     -10.442  -6.093  -9.855  1.00 91.88           C  
ATOM   1170  CB  THR A  73     -10.946  -6.540  -7.458  1.00 91.88           C  
ATOM   1171  HB  THR A  73     -11.982  -6.451  -7.788  1.00 91.88           H  
ATOM   1172  O   THR A  73     -11.400  -6.414 -10.553  1.00 91.88           O  
ATOM   1173  CG2 THR A  73     -10.884  -7.572  -6.334  1.00 91.88           C  
ATOM   1174 HG21 THR A  73     -11.211  -8.546  -6.697  1.00 91.88           H  
ATOM   1175 HG22 THR A  73     -11.537  -7.258  -5.519  1.00 91.88           H  
ATOM   1176 HG23 THR A  73      -9.868  -7.655  -5.947  1.00 91.88           H  
ATOM   1177  OG1 THR A  73     -10.524  -5.311  -6.916  1.00 91.88           O  
ATOM   1178  HG1 THR A  73     -10.628  -4.611  -7.564  1.00 91.88           H  
ATOM   1179  N   ASP A  74      -9.667  -5.049 -10.147  1.00 93.32           N  
ATOM   1180  H   ASP A  74      -8.836  -4.901  -9.592  1.00 93.32           H  
ATOM   1181  CA  ASP A  74      -9.776  -4.220 -11.358  1.00 93.32           C  
ATOM   1182  HA  ASP A  74     -10.829  -3.997 -11.531  1.00 93.32           H  
ATOM   1183  C   ASP A  74      -9.248  -4.913 -12.635  1.00 93.32           C  
ATOM   1184  CB  ASP A  74      -9.052  -2.887 -11.111  1.00 93.32           C  
ATOM   1185  HB2 ASP A  74      -9.481  -2.412 -10.229  1.00 93.32           H  
ATOM   1186  HB3 ASP A  74      -9.222  -2.228 -11.962  1.00 93.32           H  
ATOM   1187  O   ASP A  74      -9.355  -4.367 -13.731  1.00 93.32           O  
ATOM   1188  CG  ASP A  74      -7.544  -3.050 -10.908  1.00 93.32           C  
ATOM   1189  OD1 ASP A  74      -7.055  -4.203 -10.947  1.00 93.32           O  
ATOM   1190  OD2 ASP A  74      -6.875  -2.028 -10.674  1.00 93.32           O  
ATOM   1191  N   ASN A  75      -8.734  -6.142 -12.507  1.00 93.74           N  
ATOM   1192  H   ASN A  75      -8.609  -6.454 -11.554  1.00 93.74           H  
ATOM   1193  CA  ASN A  75      -8.091  -6.952 -13.543  1.00 93.74           C  
ATOM   1194  HA  ASN A  75      -7.868  -7.902 -13.055  1.00 93.74           H  
ATOM   1195  C   ASN A  75      -6.725  -6.454 -14.024  1.00 93.74           C  
ATOM   1196  CB  ASN A  75      -9.055  -7.256 -14.702  1.00 93.74           C  
ATOM   1197  HB2 ASN A  75      -8.560  -7.883 -15.444  1.00 93.74           H  
ATOM   1198  HB3 ASN A  75      -9.342  -6.334 -15.208  1.00 93.74           H  
ATOM   1199  O   ASN A  75      -6.210  -6.980 -15.017  1.00 93.74           O  
ATOM   1200  CG  ASN A  75     -10.276  -7.997 -14.227  1.00 93.74           C  
ATOM   1201  ND2 ASN A  75     -11.428  -7.375 -14.281  1.00 93.74           N  
ATOM   1202 HD21 ASN A  75     -11.417  -6.384 -14.476  1.00 93.74           H  
ATOM   1203 HD22 ASN A  75     -12.210  -7.814 -13.818  1.00 93.74           H  
ATOM   1204  OD1 ASN A  75     -10.188  -9.147 -13.815  1.00 93.74           O  
ATOM   1205  N   LEU A  76      -6.119  -5.512 -13.314  1.00 97.03           N  
ATOM   1206  H   LEU A  76      -6.576  -5.144 -12.492  1.00 97.03           H  
ATOM   1207  CA  LEU A  76      -4.765  -5.047 -13.557  1.00 97.03           C  
ATOM   1208  HA  LEU A  76      -4.488  -5.253 -14.591  1.00 97.03           H  
ATOM   1209  C   LEU A  76      -3.762  -5.811 -12.684  1.00 97.03           C  
ATOM   1210  CB  LEU A  76      -4.740  -3.529 -13.347  1.00 97.03           C  
ATOM   1211  HB2 LEU A  76      -5.077  -3.313 -12.333  1.00 97.03           H  
ATOM   1212  HB3 LEU A  76      -3.709  -3.180 -13.407  1.00 97.03           H  
ATOM   1213  O   LEU A  76      -4.121  -6.446 -11.691  1.00 97.03           O  
ATOM   1214  CG  LEU A  76      -5.619  -2.720 -14.321  1.00 97.03           C  
ATOM   1215  HG  LEU A  76      -6.668  -2.947 -14.132  1.00 97.03           H  
ATOM   1216  CD1 LEU A  76      -5.405  -1.226 -14.088  1.00 97.03           C  
ATOM   1217 HD11 LEU A  76      -6.035  -0.646 -14.763  1.00 97.03           H  
ATOM   1218 HD12 LEU A  76      -5.688  -0.980 -13.065  1.00 97.03           H  
ATOM   1219 HD13 LEU A  76      -4.359  -0.961 -14.238  1.00 97.03           H  
ATOM   1220  CD2 LEU A  76      -5.327  -3.006 -15.799  1.00 97.03           C  
ATOM   1221 HD21 LEU A  76      -5.942  -2.354 -16.419  1.00 97.03           H  
ATOM   1222 HD22 LEU A  76      -4.275  -2.818 -16.015  1.00 97.03           H  
ATOM   1223 HD23 LEU A  76      -5.584  -4.038 -16.038  1.00 97.03           H  
ATOM   1224  N   HIS A  77      -2.502  -5.808 -13.109  1.00 98.47           N  
ATOM   1225  H   HIS A  77      -2.254  -5.169 -13.851  1.00 98.47           H  
ATOM   1226  CA  HIS A  77      -1.413  -6.508 -12.434  1.00 98.47           C  
ATOM   1227  HA  HIS A  77      -1.830  -7.250 -11.753  1.00 98.47           H  
ATOM   1228  C   HIS A  77      -0.578  -5.533 -11.612  1.00 98.47           C  
ATOM   1229  CB  HIS A  77      -0.537  -7.254 -13.445  1.00 98.47           C  
ATOM   1230  HB2 HIS A  77      -0.154  -6.550 -14.184  1.00 98.47           H  
ATOM   1231  HB3 HIS A  77       0.321  -7.677 -12.923  1.00 98.47           H  
ATOM   1232  O   HIS A  77      -0.183  -4.482 -12.108  1.00 98.47           O  
ATOM   1233  CG  HIS A  77      -1.262  -8.367 -14.148  1.00 98.47           C  
ATOM   1234  CD2 HIS A  77      -1.399  -9.664 -13.729  1.00 98.47           C  
ATOM   1235  HD2 HIS A  77      -1.007 -10.084 -12.815  1.00 98.47           H  
ATOM   1236  ND1 HIS A  77      -1.904  -8.260 -15.358  1.00 98.47           N  
ATOM   1237  HD1 HIS A  77      -1.909  -7.443 -15.951  1.00 98.47           H  
ATOM   1238  CE1 HIS A  77      -2.406  -9.464 -15.667  1.00 98.47           C  
ATOM   1239  HE1 HIS A  77      -2.903  -9.708 -16.595  1.00 98.47           H  
ATOM   1240  NE2 HIS A  77      -2.156 -10.344 -14.689  1.00 98.47           N  
ATOM   1241  N   TYR A  78      -0.261  -5.928 -10.384  1.00 98.71           N  
ATOM   1242  H   TYR A  78      -0.654  -6.794 -10.044  1.00 98.71           H  
ATOM   1243  CA  TYR A  78       0.484  -5.116  -9.428  1.00 98.71           C  
ATOM   1244  HA  TYR A  78       1.000  -4.306  -9.943  1.00 98.71           H  
ATOM   1245  C   TYR A  78       1.516  -5.962  -8.694  1.00 98.71           C  
ATOM   1246  CB  TYR A  78      -0.499  -4.515  -8.427  1.00 98.71           C  
ATOM   1247  HB2 TYR A  78      -1.001  -5.335  -7.914  1.00 98.71           H  
ATOM   1248  HB3 TYR A  78       0.049  -3.931  -7.687  1.00 98.71           H  
ATOM   1249  O   TYR A  78       1.350  -7.179  -8.566  1.00 98.71           O  
ATOM   1250  CG  TYR A  78      -1.547  -3.631  -9.058  1.00 98.71           C  
ATOM   1251  CD1 TYR A  78      -1.220  -2.315  -9.426  1.00 98.71           C  
ATOM   1252  HD1 TYR A  78      -0.218  -1.943  -9.272  1.00 98.71           H  
ATOM   1253  CD2 TYR A  78      -2.838  -4.133  -9.304  1.00 98.71           C  
ATOM   1254  HD2 TYR A  78      -3.075  -5.159  -9.067  1.00 98.71           H  
ATOM   1255  CE1 TYR A  78      -2.200  -1.479  -9.993  1.00 98.71           C  
ATOM   1256  HE1 TYR A  78      -1.970  -0.457 -10.258  1.00 98.71           H  
ATOM   1257  CE2 TYR A  78      -3.818  -3.294  -9.866  1.00 98.71           C  
ATOM   1258  HE2 TYR A  78      -4.818  -3.654 -10.057  1.00 98.71           H  
ATOM   1259  OH  TYR A  78      -4.448  -1.135 -10.718  1.00 98.71           O  
ATOM   1260  HH  TYR A  78      -5.332  -1.509 -10.689  1.00 98.71           H  
ATOM   1261  CZ  TYR A  78      -3.507  -1.961 -10.196  1.00 98.71           C  
ATOM   1262  N   ARG A  79       2.573  -5.333  -8.170  1.00 98.83           N  
ATOM   1263  H   ARG A  79       2.624  -4.325  -8.210  1.00 98.83           H  
ATOM   1264  CA  ARG A  79       3.500  -6.043  -7.287  1.00 98.83           C  
ATOM   1265  HA  ARG A  79       3.696  -7.031  -7.703  1.00 98.83           H  
ATOM   1266  C   ARG A  79       2.848  -6.228  -5.934  1.00 98.83           C  
ATOM   1267  CB  ARG A  79       4.836  -5.324  -7.119  1.00 98.83           C  
ATOM   1268  HB2 ARG A  79       5.509  -5.983  -6.571  1.00 98.83           H  
ATOM   1269  HB3 ARG A  79       4.693  -4.409  -6.545  1.00 98.83           H  
ATOM   1270  O   ARG A  79       2.219  -5.318  -5.395  1.00 98.83           O  
ATOM   1271  CG  ARG A  79       5.477  -4.990  -8.456  1.00 98.83           C  
ATOM   1272  HG2 ARG A  79       5.469  -5.871  -9.098  1.00 98.83           H  
ATOM   1273  HG3 ARG A  79       4.900  -4.186  -8.914  1.00 98.83           H  
ATOM   1274  CD  ARG A  79       6.915  -4.537  -8.255  1.00 98.83           C  
ATOM   1275  HD2 ARG A  79       7.426  -5.322  -7.697  1.00 98.83           H  
ATOM   1276  HD3 ARG A  79       7.390  -4.429  -9.230  1.00 98.83           H  
ATOM   1277  NE  ARG A  79       7.020  -3.264  -7.520  1.00 98.83           N  
ATOM   1278  HE  ARG A  79       6.187  -2.730  -7.317  1.00 98.83           H  
ATOM   1279  NH1 ARG A  79       9.263  -3.414  -7.166  1.00 98.83           N  
ATOM   1280 HH11 ARG A  79      10.093  -3.054  -6.717  1.00 98.83           H  
ATOM   1281 HH12 ARG A  79       9.279  -4.320  -7.613  1.00 98.83           H  
ATOM   1282  NH2 ARG A  79       8.191  -1.617  -6.465  1.00 98.83           N  
ATOM   1283 HH21 ARG A  79       9.067  -1.223  -6.152  1.00 98.83           H  
ATOM   1284 HH22 ARG A  79       7.299  -1.173  -6.299  1.00 98.83           H  
ATOM   1285  CZ  ARG A  79       8.148  -2.765  -7.061  1.00 98.83           C  
ATOM   1286  N   ALA A  80       3.043  -7.402  -5.362  1.00 98.82           N  
ATOM   1287  H   ALA A  80       3.548  -8.119  -5.863  1.00 98.82           H  
ATOM   1288  CA  ALA A  80       2.552  -7.712  -4.040  1.00 98.82           C  
ATOM   1289  HA  ALA A  80       2.393  -6.784  -3.491  1.00 98.82           H  
ATOM   1290  C   ALA A  80       3.569  -8.536  -3.257  1.00 98.82           C  
ATOM   1291  CB  ALA A  80       1.208  -8.419  -4.176  1.00 98.82           C  
ATOM   1292  HB1 ALA A  80       1.325  -9.339  -4.749  1.00 98.82           H  
ATOM   1293  HB2 ALA A  80       0.489  -7.767  -4.672  1.00 98.82           H  
ATOM   1294  HB3 ALA A  80       0.844  -8.652  -3.175  1.00 98.82           H  
ATOM   1295  O   ALA A  80       4.279  -9.373  -3.814  1.00 98.82           O  
ATOM   1296  N   LEU A  81       3.617  -8.314  -1.949  1.00 98.72           N  
ATOM   1297  H   LEU A  81       2.996  -7.618  -1.564  1.00 98.72           H  
ATOM   1298  CA  LEU A  81       4.382  -9.138  -1.026  1.00 98.72           C  
ATOM   1299  HA  LEU A  81       5.178  -9.645  -1.571  1.00 98.72           H  
ATOM   1300  C   LEU A  81       3.454 -10.189  -0.418  1.00 98.72           C  
ATOM   1301  CB  LEU A  81       5.013  -8.226   0.037  1.00 98.72           C  
ATOM   1302  HB2 LEU A  81       5.524  -7.401  -0.460  1.00 98.72           H  
ATOM   1303  HB3 LEU A  81       4.216  -7.803   0.647  1.00 98.72           H  
ATOM   1304  O   LEU A  81       2.415  -9.845   0.149  1.00 98.72           O  
ATOM   1305  CG  LEU A  81       6.018  -8.949   0.949  1.00 98.72           C  
ATOM   1306  HG  LEU A  81       5.569  -9.854   1.359  1.00 98.72           H  
ATOM   1307  CD1 LEU A  81       7.296  -9.317   0.193  1.00 98.72           C  
ATOM   1308 HD11 LEU A  81       7.720  -8.436  -0.288  1.00 98.72           H  
ATOM   1309 HD12 LEU A  81       8.033  -9.722   0.887  1.00 98.72           H  
ATOM   1310 HD13 LEU A  81       7.091 -10.074  -0.564  1.00 98.72           H  
ATOM   1311  CD2 LEU A  81       6.393  -8.031   2.110  1.00 98.72           C  
ATOM   1312 HD21 LEU A  81       5.508  -7.793   2.701  1.00 98.72           H  
ATOM   1313 HD22 LEU A  81       6.837  -7.110   1.732  1.00 98.72           H  
ATOM   1314 HD23 LEU A  81       7.122  -8.519   2.756  1.00 98.72           H  
ATOM   1315  N   CYS A  82       3.823 -11.467  -0.503  1.00 98.36           N  
ATOM   1316  H   CYS A  82       4.664 -11.708  -1.009  1.00 98.36           H  
ATOM   1317  CA  CYS A  82       3.079 -12.524   0.174  1.00 98.36           C  
ATOM   1318  HA  CYS A  82       2.014 -12.340   0.036  1.00 98.36           H  
ATOM   1319  C   CYS A  82       3.362 -12.487   1.683  1.00 98.36           C  
ATOM   1320  CB  CYS A  82       3.414 -13.873  -0.470  1.00 98.36           C  
ATOM   1321  HB2 CYS A  82       3.278 -13.813  -1.549  1.00 98.36           H  
ATOM   1322  HB3 CYS A  82       4.451 -14.137  -0.262  1.00 98.36           H  
ATOM   1323  O   CYS A  82       4.448 -12.847   2.131  1.00 98.36           O  
ATOM   1324  SG  CYS A  82       2.305 -15.135   0.214  1.00 98.36           S  
ATOM   1325  HG  CYS A  82       1.154 -14.586  -0.184  1.00 98.36           H  
ATOM   1326  N   LYS A  83       2.392 -12.040   2.485  1.00 97.51           N  
ATOM   1327  H   LYS A  83       1.519 -11.765   2.058  1.00 97.51           H  
ATOM   1328  CA  LYS A  83       2.542 -11.875   3.940  1.00 97.51           C  
ATOM   1329  HA  LYS A  83       3.586 -11.653   4.158  1.00 97.51           H  
ATOM   1330  C   LYS A  83       2.227 -13.141   4.722  1.00 97.51           C  
ATOM   1331  CB  LYS A  83       1.701 -10.687   4.436  1.00 97.51           C  
ATOM   1332  HB2 LYS A  83       0.654 -10.829   4.170  1.00 97.51           H  
ATOM   1333  HB3 LYS A  83       1.780 -10.632   5.522  1.00 97.51           H  
ATOM   1334  O   LYS A  83       2.881 -13.405   5.729  1.00 97.51           O  
ATOM   1335  CG  LYS A  83       2.213  -9.372   3.831  1.00 97.51           C  
ATOM   1336  HG2 LYS A  83       3.300  -9.337   3.905  1.00 97.51           H  
ATOM   1337  HG3 LYS A  83       1.947  -9.351   2.774  1.00 97.51           H  
ATOM   1338  CD  LYS A  83       1.650  -8.105   4.486  1.00 97.51           C  
ATOM   1339  HD2 LYS A  83       1.953  -7.281   3.841  1.00 97.51           H  
ATOM   1340  HD3 LYS A  83       0.561  -8.143   4.508  1.00 97.51           H  
ATOM   1341  CE  LYS A  83       2.200  -7.807   5.889  1.00 97.51           C  
ATOM   1342  HE2 LYS A  83       2.960  -8.546   6.141  1.00 97.51           H  
ATOM   1343  HE3 LYS A  83       1.390  -7.871   6.615  1.00 97.51           H  
ATOM   1344  NZ  LYS A  83       2.826  -6.462   5.959  1.00 97.51           N  
ATOM   1345  HZ1 LYS A  83       3.716  -6.450   5.483  1.00 97.51           H  
ATOM   1346  HZ2 LYS A  83       2.280  -5.722   5.540  1.00 97.51           H  
ATOM   1347  HZ3 LYS A  83       3.102  -6.199   6.894  1.00 97.51           H  
ATOM   1348  N   ARG A  84       1.233 -13.914   4.278  1.00 97.06           N  
ATOM   1349  H   ARG A  84       0.775 -13.630   3.424  1.00 97.06           H  
ATOM   1350  CA  ARG A  84       0.835 -15.199   4.877  1.00 97.06           C  
ATOM   1351  HA  ARG A  84       1.710 -15.669   5.325  1.00 97.06           H  
ATOM   1352  C   ARG A  84       0.307 -16.149   3.808  1.00 97.06           C  
ATOM   1353  CB  ARG A  84      -0.227 -15.014   5.976  1.00 97.06           C  
ATOM   1354  HB2 ARG A  84      -1.142 -14.608   5.545  1.00 97.06           H  
ATOM   1355  HB3 ARG A  84      -0.460 -16.000   6.379  1.00 97.06           H  
ATOM   1356  O   ARG A  84      -0.235 -15.710   2.794  1.00 97.06           O  
ATOM   1357  CG  ARG A  84       0.222 -14.125   7.145  1.00 97.06           C  
ATOM   1358  HG2 ARG A  84       0.363 -13.100   6.804  1.00 97.06           H  
ATOM   1359  HG3 ARG A  84       1.157 -14.509   7.553  1.00 97.06           H  
ATOM   1360  CD  ARG A  84      -0.840 -14.142   8.241  1.00 97.06           C  
ATOM   1361  HD2 ARG A  84      -1.785 -13.791   7.826  1.00 97.06           H  
ATOM   1362  HD3 ARG A  84      -0.973 -15.175   8.560  1.00 97.06           H  
ATOM   1363  NE  ARG A  84      -0.474 -13.295   9.393  1.00 97.06           N  
ATOM   1364  HE  ARG A  84      -0.454 -12.298   9.236  1.00 97.06           H  
ATOM   1365  NH1 ARG A  84      -0.314 -14.950  10.999  1.00 97.06           N  
ATOM   1366 HH11 ARG A  84      -0.232 -15.248  11.961  1.00 97.06           H  
ATOM   1367 HH12 ARG A  84      -0.213 -15.662  10.289  1.00 97.06           H  
ATOM   1368  NH2 ARG A  84      -0.225 -12.859  11.616  1.00 97.06           N  
ATOM   1369 HH21 ARG A  84      -0.319 -11.870  11.434  1.00 97.06           H  
ATOM   1370 HH22 ARG A  84      -0.207 -13.195  12.568  1.00 97.06           H  
ATOM   1371  CZ  ARG A  84      -0.332 -13.709  10.642  1.00 97.06           C  
ATOM   1372  N   THR A  85       0.431 -17.444   4.061  1.00 97.04           N  
ATOM   1373  H   THR A  85       0.869 -17.737   4.923  1.00 97.04           H  
ATOM   1374  CA  THR A  85       0.027 -18.515   3.145  1.00 97.04           C  
ATOM   1375  HA  THR A  85      -0.505 -18.099   2.289  1.00 97.04           H  
ATOM   1376  C   THR A  85      -0.909 -19.477   3.864  1.00 97.04           C  
ATOM   1377  CB  THR A  85       1.257 -19.276   2.614  1.00 97.04           C  
ATOM   1378  HB  THR A  85       0.934 -20.070   1.941  1.00 97.04           H  
ATOM   1379  O   THR A  85      -0.708 -19.767   5.035  1.00 97.04           O  
ATOM   1380  CG2 THR A  85       2.249 -18.369   1.883  1.00 97.04           C  
ATOM   1381 HG21 THR A  85       2.644 -17.607   2.555  1.00 97.04           H  
ATOM   1382 HG22 THR A  85       3.080 -18.974   1.521  1.00 97.04           H  
ATOM   1383 HG23 THR A  85       1.775 -17.887   1.028  1.00 97.04           H  
ATOM   1384  OG1 THR A  85       2.000 -19.833   3.672  1.00 97.04           O  
ATOM   1385  HG1 THR A  85       1.539 -20.598   4.024  1.00 97.04           H  
ATOM   1386  N   SER A  86      -1.941 -19.966   3.186  1.00 96.82           N  
ATOM   1387  H   SER A  86      -2.150 -19.570   2.280  1.00 96.82           H  
ATOM   1388  CA  SER A  86      -2.679 -21.170   3.559  1.00 96.82           C  
ATOM   1389  HA  SER A  86      -2.073 -21.726   4.275  1.00 96.82           H  
ATOM   1390  C   SER A  86      -2.859 -22.036   2.321  1.00 96.82           C  
ATOM   1391  CB  SER A  86      -4.003 -20.887   4.261  1.00 96.82           C  
ATOM   1392  HB2 SER A  86      -3.838 -20.213   5.102  1.00 96.82           H  
ATOM   1393  HB3 SER A  86      -4.709 -20.432   3.567  1.00 96.82           H  
ATOM   1394  O   SER A  86      -3.853 -21.930   1.598  1.00 96.82           O  
ATOM   1395  OG  SER A  86      -4.504 -22.126   4.734  1.00 96.82           O  
ATOM   1396  HG  SER A  86      -3.825 -22.499   5.301  1.00 96.82           H  
ATOM   1397  N   VAL A  87      -1.859 -22.870   2.049  1.00 96.83           N  
ATOM   1398  H   VAL A  87      -1.116 -22.930   2.731  1.00 96.83           H  
ATOM   1399  CA  VAL A  87      -1.752 -23.724   0.865  1.00 96.83           C  
ATOM   1400  HA  VAL A  87      -1.781 -23.099  -0.027  1.00 96.83           H  
ATOM   1401  C   VAL A  87      -2.937 -24.679   0.794  1.00 96.83           C  
ATOM   1402  CB  VAL A  87      -0.418 -24.499   0.884  1.00 96.83           C  
ATOM   1403  HB  VAL A  87      -0.356 -25.097   1.793  1.00 96.83           H  
ATOM   1404  O   VAL A  87      -3.617 -24.736  -0.227  1.00 96.83           O  
ATOM   1405  CG1 VAL A  87      -0.318 -25.443  -0.320  1.00 96.83           C  
ATOM   1406 HG11 VAL A  87       0.677 -25.885  -0.367  1.00 96.83           H  
ATOM   1407 HG12 VAL A  87      -1.038 -26.256  -0.223  1.00 96.83           H  
ATOM   1408 HG13 VAL A  87      -0.521 -24.899  -1.243  1.00 96.83           H  
ATOM   1409  CG2 VAL A  87       0.778 -23.538   0.845  1.00 96.83           C  
ATOM   1410 HG21 VAL A  87       1.709 -24.101   0.785  1.00 96.83           H  
ATOM   1411 HG22 VAL A  87       0.696 -22.871  -0.013  1.00 96.83           H  
ATOM   1412 HG23 VAL A  87       0.812 -22.940   1.757  1.00 96.83           H  
ATOM   1413  N   ASN A  88      -3.264 -25.348   1.905  1.00 95.84           N  
ATOM   1414  H   ASN A  88      -2.670 -25.229   2.714  1.00 95.84           H  
ATOM   1415  CA  ASN A  88      -4.384 -26.296   1.968  1.00 95.84           C  
ATOM   1416  HA  ASN A  88      -4.242 -27.063   1.207  1.00 95.84           H  
ATOM   1417  C   ASN A  88      -5.744 -25.641   1.683  1.00 95.84           C  
ATOM   1418  CB  ASN A  88      -4.395 -26.956   3.356  1.00 95.84           C  
ATOM   1419  HB2 ASN A  88      -4.345 -26.189   4.129  1.00 95.84           H  
ATOM   1420  HB3 ASN A  88      -5.325 -27.510   3.483  1.00 95.84           H  
ATOM   1421  O   ASN A  88      -6.662 -26.303   1.203  1.00 95.84           O  
ATOM   1422  CG  ASN A  88      -3.264 -27.949   3.542  1.00 95.84           C  
ATOM   1423  ND2 ASN A  88      -2.727 -28.056   4.733  1.00 95.84           N  
ATOM   1424 HD21 ASN A  88      -1.925 -28.668   4.794  1.00 95.84           H  
ATOM   1425 HD22 ASN A  88      -2.949 -27.394   5.463  1.00 95.84           H  
ATOM   1426  OD1 ASN A  88      -2.857 -28.647   2.632  1.00 95.84           O  
ATOM   1427  N   LYS A  89      -5.886 -24.343   1.973  1.00 96.41           N  
ATOM   1428  H   LYS A  89      -5.084 -23.850   2.341  1.00 96.41           H  
ATOM   1429  CA  LYS A  89      -7.105 -23.572   1.697  1.00 96.41           C  
ATOM   1430  HA  LYS A  89      -7.942 -24.256   1.560  1.00 96.41           H  
ATOM   1431  C   LYS A  89      -7.030 -22.754   0.408  1.00 96.41           C  
ATOM   1432  CB  LYS A  89      -7.413 -22.663   2.887  1.00 96.41           C  
ATOM   1433  HB2 LYS A  89      -8.268 -22.037   2.630  1.00 96.41           H  
ATOM   1434  HB3 LYS A  89      -6.561 -22.007   3.059  1.00 96.41           H  
ATOM   1435  O   LYS A  89      -8.009 -22.084   0.085  1.00 96.41           O  
ATOM   1436  CG  LYS A  89      -7.753 -23.437   4.168  1.00 96.41           C  
ATOM   1437  HG2 LYS A  89      -8.635 -24.055   4.004  1.00 96.41           H  
ATOM   1438  HG3 LYS A  89      -6.914 -24.059   4.481  1.00 96.41           H  
ATOM   1439  CD  LYS A  89      -8.040 -22.386   5.236  1.00 96.41           C  
ATOM   1440  HD2 LYS A  89      -8.776 -21.685   4.844  1.00 96.41           H  
ATOM   1441  HD3 LYS A  89      -7.120 -21.834   5.432  1.00 96.41           H  
ATOM   1442  CE  LYS A  89      -8.571 -22.948   6.545  1.00 96.41           C  
ATOM   1443  HE2 LYS A  89      -7.862 -23.672   6.946  1.00 96.41           H  
ATOM   1444  HE3 LYS A  89      -9.527 -23.439   6.363  1.00 96.41           H  
ATOM   1445  NZ  LYS A  89      -8.729 -21.800   7.463  1.00 96.41           N  
ATOM   1446  HZ1 LYS A  89      -9.265 -22.015   8.292  1.00 96.41           H  
ATOM   1447  HZ2 LYS A  89      -9.113 -21.004   6.974  1.00 96.41           H  
ATOM   1448  HZ3 LYS A  89      -7.809 -21.475   7.721  1.00 96.41           H  
ATOM   1449  N   ASN A  90      -5.900 -22.785  -0.304  1.00 96.90           N  
ATOM   1450  H   ASN A  90      -5.155 -23.386   0.017  1.00 96.90           H  
ATOM   1451  CA  ASN A  90      -5.609 -21.924  -1.450  1.00 96.90           C  
ATOM   1452  HA  ASN A  90      -4.540 -21.999  -1.649  1.00 96.90           H  
ATOM   1453  C   ASN A  90      -5.884 -20.437  -1.147  1.00 96.90           C  
ATOM   1454  CB  ASN A  90      -6.352 -22.479  -2.678  1.00 96.90           C  
ATOM   1455  HB2 ASN A  90      -6.088 -23.527  -2.818  1.00 96.90           H  
ATOM   1456  HB3 ASN A  90      -7.426 -22.411  -2.505  1.00 96.90           H  
ATOM   1457  O   ASN A  90      -6.605 -19.760  -1.881  1.00 96.90           O  
ATOM   1458  CG  ASN A  90      -6.021 -21.741  -3.961  1.00 96.90           C  
ATOM   1459  ND2 ASN A  90      -6.930 -21.725  -4.906  1.00 96.90           N  
ATOM   1460 HD21 ASN A  90      -6.695 -21.238  -5.759  1.00 96.90           H  
ATOM   1461 HD22 ASN A  90      -7.822 -22.176  -4.757  1.00 96.90           H  
ATOM   1462  OD1 ASN A  90      -4.959 -21.177  -4.152  1.00 96.90           O  
ATOM   1463  N   LYS A  91      -5.362 -19.942  -0.020  1.00 97.23           N  
ATOM   1464  H   LYS A  91      -4.777 -20.551   0.534  1.00 97.23           H  
ATOM   1465  CA  LYS A  91      -5.496 -18.542   0.401  1.00 97.23           C  
ATOM   1466  HA  LYS A  91      -5.963 -17.966  -0.399  1.00 97.23           H  
ATOM   1467  C   LYS A  91      -4.131 -17.931   0.647  1.00 97.23           C  
ATOM   1468  CB  LYS A  91      -6.371 -18.426   1.653  1.00 97.23           C  
ATOM   1469  HB2 LYS A  91      -6.027 -19.139   2.402  1.00 97.23           H  
ATOM   1470  HB3 LYS A  91      -6.264 -17.423   2.067  1.00 97.23           H  
ATOM   1471  O   LYS A  91      -3.294 -18.530   1.312  1.00 97.23           O  
ATOM   1472  CG  LYS A  91      -7.852 -18.670   1.345  1.00 97.23           C  
ATOM   1473  HG2 LYS A  91      -8.204 -17.922   0.634  1.00 97.23           H  
ATOM   1474  HG3 LYS A  91      -7.985 -19.663   0.917  1.00 97.23           H  
ATOM   1475  CD  LYS A  91      -8.655 -18.567   2.639  1.00 97.23           C  
ATOM   1476  HD2 LYS A  91      -8.280 -19.313   3.341  1.00 97.23           H  
ATOM   1477  HD3 LYS A  91      -8.514 -17.576   3.069  1.00 97.23           H  
ATOM   1478  CE  LYS A  91     -10.143 -18.808   2.388  1.00 97.23           C  
ATOM   1479  HE2 LYS A  91     -10.263 -19.775   1.901  1.00 97.23           H  
ATOM   1480  HE3 LYS A  91     -10.514 -18.032   1.719  1.00 97.23           H  
ATOM   1481  NZ  LYS A  91     -10.875 -18.779   3.674  1.00 97.23           N  
ATOM   1482  HZ1 LYS A  91     -10.661 -17.932   4.181  1.00 97.23           H  
ATOM   1483  HZ2 LYS A  91     -11.875 -18.887   3.585  1.00 97.23           H  
ATOM   1484  HZ3 LYS A  91     -10.487 -19.451   4.321  1.00 97.23           H  
ATOM   1485  N   TYR A  92      -3.934 -16.712   0.170  1.00 97.39           N  
ATOM   1486  H   TYR A  92      -4.640 -16.315  -0.433  1.00 97.39           H  
ATOM   1487  CA  TYR A  92      -2.682 -15.977   0.323  1.00 97.39           C  
ATOM   1488  HA  TYR A  92      -2.072 -16.429   1.105  1.00 97.39           H  
ATOM   1489  C   TYR A  92      -3.003 -14.548   0.727  1.00 97.39           C  
ATOM   1490  CB  TYR A  92      -1.893 -16.037  -0.992  1.00 97.39           C  
ATOM   1491  HB2 TYR A  92      -0.939 -15.528  -0.858  1.00 97.39           H  
ATOM   1492  HB3 TYR A  92      -2.444 -15.507  -1.769  1.00 97.39           H  
ATOM   1493  O   TYR A  92      -3.744 -13.870   0.017  1.00 97.39           O  
ATOM   1494  CG  TYR A  92      -1.640 -17.458  -1.451  1.00 97.39           C  
ATOM   1495  CD1 TYR A  92      -0.544 -18.173  -0.942  1.00 97.39           C  
ATOM   1496  HD1 TYR A  92       0.151 -17.672  -0.284  1.00 97.39           H  
ATOM   1497  CD2 TYR A  92      -2.556 -18.090  -2.310  1.00 97.39           C  
ATOM   1498  HD2 TYR A  92      -3.412 -17.548  -2.683  1.00 97.39           H  
ATOM   1499  CE1 TYR A  92      -0.355 -19.526  -1.280  1.00 97.39           C  
ATOM   1500  HE1 TYR A  92       0.494 -20.064  -0.884  1.00 97.39           H  
ATOM   1501  CE2 TYR A  92      -2.373 -19.440  -2.649  1.00 97.39           C  
ATOM   1502  HE2 TYR A  92      -3.083 -19.947  -3.285  1.00 97.39           H  
ATOM   1503  OH  TYR A  92      -1.120 -21.460  -2.499  1.00 97.39           O  
ATOM   1504  HH  TYR A  92      -0.337 -21.850  -2.103  1.00 97.39           H  
ATOM   1505  CZ  TYR A  92      -1.273 -20.159  -2.147  1.00 97.39           C  
ATOM   1506  N   LEU A  93      -2.472 -14.105   1.867  1.00 97.48           N  
ATOM   1507  H   LEU A  93      -1.827 -14.705   2.362  1.00 97.48           H  
ATOM   1508  CA  LEU A  93      -2.562 -12.710   2.280  1.00 97.48           C  
ATOM   1509  HA  LEU A  93      -3.532 -12.315   1.978  1.00 97.48           H  
ATOM   1510  C   LEU A  93      -1.463 -11.932   1.575  1.00 97.48           C  
ATOM   1511  CB  LEU A  93      -2.420 -12.577   3.802  1.00 97.48           C  
ATOM   1512  HB2 LEU A  93      -1.423 -12.916   4.084  1.00 97.48           H  
ATOM   1513  HB3 LEU A  93      -3.149 -13.223   4.292  1.00 97.48           H  
ATOM   1514  O   LEU A  93      -0.279 -12.199   1.787  1.00 97.48           O  
ATOM   1515  CG  LEU A  93      -2.616 -11.144   4.327  1.00 97.48           C  
ATOM   1516  HG  LEU A  93      -1.918 -10.467   3.833  1.00 97.48           H  
ATOM   1517  CD1 LEU A  93      -4.041 -10.637   4.101  1.00 97.48           C  
ATOM   1518 HD11 LEU A  93      -4.166  -9.666   4.581  1.00 97.48           H  
ATOM   1519 HD12 LEU A  93      -4.225 -10.501   3.035  1.00 97.48           H  
ATOM   1520 HD13 LEU A  93      -4.761 -11.345   4.510  1.00 97.48           H  
ATOM   1521  CD2 LEU A  93      -2.312 -11.130   5.825  1.00 97.48           C  
ATOM   1522 HD21 LEU A  93      -1.262 -11.374   5.983  1.00 97.48           H  
ATOM   1523 HD22 LEU A  93      -2.932 -11.863   6.341  1.00 97.48           H  
ATOM   1524 HD23 LEU A  93      -2.505 -10.137   6.231  1.00 97.48           H  
ATOM   1525  N   LEU A  94      -1.859 -10.964   0.768  1.00 97.84           N  
ATOM   1526  H   LEU A  94      -2.850 -10.808   0.650  1.00 97.84           H  
ATOM   1527  CA  LEU A  94      -0.964 -10.074   0.058  1.00 97.84           C  
ATOM   1528  HA  LEU A  94       0.065 -10.420   0.150  1.00 97.84           H  
ATOM   1529  C   LEU A  94      -1.041  -8.663   0.627  1.00 97.84           C  
ATOM   1530  CB  LEU A  94      -1.352 -10.055  -1.418  1.00 97.84           C  
ATOM   1531  HB2 LEU A  94      -2.372  -9.681  -1.506  1.00 97.84           H  
ATOM   1532  HB3 LEU A  94      -0.704  -9.330  -1.912  1.00 97.84           H  
ATOM   1533  O   LEU A  94      -2.105  -8.232   1.062  1.00 97.84           O  
ATOM   1534  CG  LEU A  94      -1.267 -11.399  -2.153  1.00 97.84           C  
ATOM   1535  HG  LEU A  94      -2.076 -12.047  -1.819  1.00 97.84           H  
ATOM   1536  CD1 LEU A  94      -1.454 -11.080  -3.629  1.00 97.84           C  
ATOM   1537 HD11 LEU A  94      -0.689 -10.381  -3.967  1.00 97.84           H  
ATOM   1538 HD12 LEU A  94      -2.435 -10.634  -3.791  1.00 97.84           H  
ATOM   1539 HD13 LEU A  94      -1.365 -11.989  -4.223  1.00 97.84           H  
ATOM   1540  CD2 LEU A  94       0.055 -12.148  -1.970  1.00 97.84           C  
ATOM   1541 HD21 LEU A  94       0.109 -12.516  -0.945  1.00 97.84           H  
ATOM   1542 HD22 LEU A  94       0.091 -13.003  -2.645  1.00 97.84           H  
ATOM   1543 HD23 LEU A  94       0.893 -11.483  -2.177  1.00 97.84           H  
ATOM   1544  N   GLU A  95       0.067  -7.935   0.546  1.00 97.55           N  
ATOM   1545  H   GLU A  95       0.909  -8.389   0.222  1.00 97.55           H  
ATOM   1546  CA  GLU A  95       0.071  -6.471   0.565  1.00 97.55           C  
ATOM   1547  HA  GLU A  95      -0.941  -6.097   0.721  1.00 97.55           H  
ATOM   1548  C   GLU A  95       0.552  -5.966  -0.793  1.00 97.55           C  
ATOM   1549  CB  GLU A  95       0.937  -5.965   1.724  1.00 97.55           C  
ATOM   1550  HB2 GLU A  95       1.944  -6.374   1.636  1.00 97.55           H  
ATOM   1551  HB3 GLU A  95       0.472  -6.335   2.637  1.00 97.55           H  
ATOM   1552  O   GLU A  95       1.635  -6.347  -1.245  1.00 97.55           O  
ATOM   1553  CG  GLU A  95       1.019  -4.436   1.818  1.00 97.55           C  
ATOM   1554  HG2 GLU A  95       1.512  -4.052   0.925  1.00 97.55           H  
ATOM   1555  HG3 GLU A  95       0.006  -4.036   1.844  1.00 97.55           H  
ATOM   1556  CD  GLU A  95       1.777  -3.950   3.067  1.00 97.55           C  
ATOM   1557  OE1 GLU A  95       2.483  -2.920   2.944  1.00 97.55           O  
ATOM   1558  OE2 GLU A  95       1.622  -4.565   4.157  1.00 97.55           O  
ATOM   1559  N   TYR A  96      -0.247  -5.124  -1.445  1.00 98.41           N  
ATOM   1560  H   TYR A  96      -1.104  -4.820  -1.007  1.00 98.41           H  
ATOM   1561  CA  TYR A  96       0.127  -4.495  -2.709  1.00 98.41           C  
ATOM   1562  HA  TYR A  96       0.546  -5.249  -3.374  1.00 98.41           H  
ATOM   1563  C   TYR A  96       1.201  -3.438  -2.445  1.00 98.41           C  
ATOM   1564  CB  TYR A  96      -1.123  -3.921  -3.379  1.00 98.41           C  
ATOM   1565  HB2 TYR A  96      -0.820  -3.264  -4.195  1.00 98.41           H  
ATOM   1566  HB3 TYR A  96      -1.669  -3.317  -2.654  1.00 98.41           H  
ATOM   1567  O   TYR A  96       0.993  -2.501  -1.681  1.00 98.41           O  
ATOM   1568  CG  TYR A  96      -2.025  -5.001  -3.944  1.00 98.41           C  
ATOM   1569  CD1 TYR A  96      -1.700  -5.569  -5.187  1.00 98.41           C  
ATOM   1570  HD1 TYR A  96      -0.832  -5.207  -5.717  1.00 98.41           H  
ATOM   1571  CD2 TYR A  96      -3.143  -5.472  -3.229  1.00 98.41           C  
ATOM   1572  HD2 TYR A  96      -3.394  -5.034  -2.274  1.00 98.41           H  
ATOM   1573  CE1 TYR A  96      -2.482  -6.610  -5.723  1.00 98.41           C  
ATOM   1574  HE1 TYR A  96      -2.238  -7.034  -6.685  1.00 98.41           H  
ATOM   1575  CE2 TYR A  96      -3.924  -6.521  -3.759  1.00 98.41           C  
ATOM   1576  HE2 TYR A  96      -4.784  -6.886  -3.218  1.00 98.41           H  
ATOM   1577  OH  TYR A  96      -4.259  -8.178  -5.493  1.00 98.41           O  
ATOM   1578  HH  TYR A  96      -5.032  -8.377  -4.959  1.00 98.41           H  
ATOM   1579  CZ  TYR A  96      -3.581  -7.107  -4.998  1.00 98.41           C  
ATOM   1580  N   ILE A  97       2.383  -3.594  -3.038  1.00 98.62           N  
ATOM   1581  H   ILE A  97       2.464  -4.303  -3.752  1.00 98.62           H  
ATOM   1582  CA  ILE A  97       3.600  -2.887  -2.602  1.00 98.62           C  
ATOM   1583  HA  ILE A  97       3.721  -3.037  -1.529  1.00 98.62           H  
ATOM   1584  C   ILE A  97       3.491  -1.372  -2.818  1.00 98.62           C  
ATOM   1585  CB  ILE A  97       4.820  -3.509  -3.316  1.00 98.62           C  
ATOM   1586  HB  ILE A  97       4.577  -3.631  -4.372  1.00 98.62           H  
ATOM   1587  O   ILE A  97       3.901  -0.585  -1.956  1.00 98.62           O  
ATOM   1588  CG1 ILE A  97       5.110  -4.892  -2.690  1.00 98.62           C  
ATOM   1589 HG12 ILE A  97       5.594  -4.748  -1.724  1.00 98.62           H  
ATOM   1590 HG13 ILE A  97       4.178  -5.428  -2.509  1.00 98.62           H  
ATOM   1591  CG2 ILE A  97       6.080  -2.630  -3.214  1.00 98.62           C  
ATOM   1592 HG21 ILE A  97       5.910  -1.663  -3.687  1.00 98.62           H  
ATOM   1593 HG22 ILE A  97       6.914  -3.091  -3.743  1.00 98.62           H  
ATOM   1594 HG23 ILE A  97       6.351  -2.483  -2.168  1.00 98.62           H  
ATOM   1595  CD1 ILE A  97       5.993  -5.797  -3.551  1.00 98.62           C  
ATOM   1596 HD11 ILE A  97       6.853  -5.259  -3.949  1.00 98.62           H  
ATOM   1597 HD12 ILE A  97       6.340  -6.634  -2.946  1.00 98.62           H  
ATOM   1598 HD13 ILE A  97       5.400  -6.188  -4.378  1.00 98.62           H  
ATOM   1599  N   GLU A  98       2.914  -0.959  -3.943  1.00 98.38           N  
ATOM   1600  H   GLU A  98       2.710  -1.648  -4.653  1.00 98.38           H  
ATOM   1601  CA  GLU A  98       2.754   0.451  -4.304  1.00 98.38           C  
ATOM   1602  HA  GLU A  98       3.673   0.991  -4.074  1.00 98.38           H  
ATOM   1603  C   GLU A  98       1.635   1.151  -3.519  1.00 98.38           C  
ATOM   1604  CB  GLU A  98       2.512   0.559  -5.819  1.00 98.38           C  
ATOM   1605  HB2 GLU A  98       2.115   1.549  -6.043  1.00 98.38           H  
ATOM   1606  HB3 GLU A  98       1.763  -0.171  -6.126  1.00 98.38           H  
ATOM   1607  O   GLU A  98       1.733   2.355  -3.298  1.00 98.38           O  
ATOM   1608  CG  GLU A  98       3.795   0.371  -6.643  1.00 98.38           C  
ATOM   1609  HG2 GLU A  98       3.566   0.547  -7.695  1.00 98.38           H  
ATOM   1610  HG3 GLU A  98       4.518   1.127  -6.337  1.00 98.38           H  
ATOM   1611  CD  GLU A  98       4.409  -1.025  -6.499  1.00 98.38           C  
ATOM   1612  OE1 GLU A  98       5.607  -1.102  -6.149  1.00 98.38           O  
ATOM   1613  OE2 GLU A  98       3.709  -2.040  -6.704  1.00 98.38           O  
ATOM   1614  N   TYR A  99       0.625   0.410  -3.053  1.00 97.44           N  
ATOM   1615  H   TYR A  99       0.649  -0.583  -3.239  1.00 97.44           H  
ATOM   1616  CA  TYR A  99      -0.612   0.965  -2.482  1.00 97.44           C  
ATOM   1617  HA  TYR A  99      -0.635   2.044  -2.633  1.00 97.44           H  
ATOM   1618  C   TYR A  99      -0.761   0.734  -0.975  1.00 97.44           C  
ATOM   1619  CB  TYR A  99      -1.800   0.368  -3.239  1.00 97.44           C  
ATOM   1620  HB2 TYR A  99      -2.725   0.685  -2.757  1.00 97.44           H  
ATOM   1621  HB3 TYR A  99      -1.737  -0.718  -3.175  1.00 97.44           H  
ATOM   1622  O   TYR A  99      -1.371   1.536  -0.281  1.00 97.44           O  
ATOM   1623  CG  TYR A  99      -1.858   0.762  -4.700  1.00 97.44           C  
ATOM   1624  CD1 TYR A  99      -2.498   1.956  -5.082  1.00 97.44           C  
ATOM   1625  HD1 TYR A  99      -2.968   2.580  -4.336  1.00 97.44           H  
ATOM   1626  CD2 TYR A  99      -1.253  -0.057  -5.672  1.00 97.44           C  
ATOM   1627  HD2 TYR A  99      -0.773  -0.981  -5.385  1.00 97.44           H  
ATOM   1628  CE1 TYR A  99      -2.536   2.336  -6.438  1.00 97.44           C  
ATOM   1629  HE1 TYR A  99      -3.031   3.251  -6.727  1.00 97.44           H  
ATOM   1630  CE2 TYR A  99      -1.274   0.330  -7.023  1.00 97.44           C  
ATOM   1631  HE2 TYR A  99      -0.800  -0.280  -7.778  1.00 97.44           H  
ATOM   1632  OH  TYR A  99      -1.946   1.873  -8.722  1.00 97.44           O  
ATOM   1633  HH  TYR A  99      -2.446   2.681  -8.860  1.00 97.44           H  
ATOM   1634  CZ  TYR A  99      -1.922   1.518  -7.412  1.00 97.44           C  
ATOM   1635  N   GLY A 100      -0.184  -0.348  -0.454  1.00 96.88           N  
ATOM   1636  H   GLY A 100       0.261  -0.995  -1.089  1.00 96.88           H  
ATOM   1637  CA  GLY A 100      -0.225  -0.719   0.958  1.00 96.88           C  
ATOM   1638  HA2 GLY A 100      -0.099   0.194   1.540  1.00 96.88           H  
ATOM   1639  HA3 GLY A 100       0.602  -1.394   1.179  1.00 96.88           H  
ATOM   1640  C   GLY A 100      -1.522  -1.390   1.420  1.00 96.88           C  
ATOM   1641  O   GLY A 100      -1.569  -1.925   2.532  1.00 96.88           O  
ATOM   1642  N   ASN A 101      -2.563  -1.435   0.588  1.00 94.62           N  
ATOM   1643  H   ASN A 101      -2.501  -0.974  -0.309  1.00 94.62           H  
ATOM   1644  CA  ASN A 101      -3.762  -2.215   0.872  1.00 94.62           C  
ATOM   1645  HA  ASN A 101      -4.102  -1.935   1.869  1.00 94.62           H  
ATOM   1646  C   ASN A 101      -3.453  -3.720   0.884  1.00 94.62           C  
ATOM   1647  CB  ASN A 101      -4.892  -1.856  -0.105  1.00 94.62           C  
ATOM   1648  HB2 ASN A 101      -5.822  -2.313   0.232  1.00 94.62           H  
ATOM   1649  HB3 ASN A 101      -5.038  -0.775  -0.106  1.00 94.62           H  
ATOM   1650  O   ASN A 101      -2.544  -4.209   0.205  1.00 94.62           O  
ATOM   1651  CG  ASN A 101      -4.607  -2.283  -1.531  1.00 94.62           C  
ATOM   1652  ND2 ASN A 101      -5.427  -3.123  -2.120  1.00 94.62           N  
ATOM   1653 HD21 ASN A 101      -6.297  -3.393  -1.685  1.00 94.62           H  
ATOM   1654 HD22 ASN A 101      -5.214  -3.344  -3.083  1.00 94.62           H  
ATOM   1655  OD1 ASN A 101      -3.622  -1.897  -2.125  1.00 94.62           O  
ATOM   1656  N   ILE A 102      -4.238  -4.457   1.668  1.00 95.04           N  
ATOM   1657  H   ILE A 102      -5.015  -4.007   2.130  1.00 95.04           H  
ATOM   1658  CA  ILE A 102      -4.096  -5.903   1.830  1.00 95.04           C  
ATOM   1659  HA  ILE A 102      -3.222  -6.214   1.257  1.00 95.04           H  
ATOM   1660  C   ILE A 102      -5.285  -6.646   1.227  1.00 95.04           C  
ATOM   1661  CB  ILE A 102      -3.840  -6.301   3.299  1.00 95.04           C  
ATOM   1662  HB  ILE A 102      -3.690  -7.381   3.322  1.00 95.04           H  
ATOM   1663  O   ILE A 102      -6.417  -6.168   1.271  1.00 95.04           O  
ATOM   1664  CG1 ILE A 102      -5.046  -5.969   4.207  1.00 95.04           C  
ATOM   1665 HG12 ILE A 102      -5.922  -6.507   3.845  1.00 95.04           H  
ATOM   1666 HG13 ILE A 102      -5.262  -4.901   4.166  1.00 95.04           H  
ATOM   1667  CG2 ILE A 102      -2.540  -5.648   3.801  1.00 95.04           C  
ATOM   1668 HG21 ILE A 102      -2.236  -6.081   4.754  1.00 95.04           H  
ATOM   1669 HG22 ILE A 102      -1.744  -5.818   3.076  1.00 95.04           H  
ATOM   1670 HG23 ILE A 102      -2.683  -4.574   3.919  1.00 95.04           H  
ATOM   1671  CD1 ILE A 102      -4.844  -6.368   5.671  1.00 95.04           C  
ATOM   1672 HD11 ILE A 102      -4.472  -7.391   5.727  1.00 95.04           H  
ATOM   1673 HD12 ILE A 102      -5.793  -6.295   6.201  1.00 95.04           H  
ATOM   1674 HD13 ILE A 102      -4.128  -5.698   6.147  1.00 95.04           H  
ATOM   1675  N   GLU A 103      -5.040  -7.843   0.706  1.00 94.84           N  
ATOM   1676  H   GLU A 103      -4.086  -8.174   0.694  1.00 94.84           H  
ATOM   1677  CA  GLU A 103      -6.079  -8.697   0.128  1.00 94.84           C  
ATOM   1678  HA  GLU A 103      -7.037  -8.446   0.582  1.00 94.84           H  
ATOM   1679  C   GLU A 103      -5.786 -10.174   0.405  1.00 94.84           C  
ATOM   1680  CB  GLU A 103      -6.188  -8.435  -1.382  1.00 94.84           C  
ATOM   1681  HB2 GLU A 103      -6.306  -7.365  -1.548  1.00 94.84           H  
ATOM   1682  HB3 GLU A 103      -5.259  -8.766  -1.847  1.00 94.84           H  
ATOM   1683  O   GLU A 103      -4.634 -10.605   0.397  1.00 94.84           O  
ATOM   1684  CG  GLU A 103      -7.380  -9.160  -2.035  1.00 94.84           C  
ATOM   1685  HG2 GLU A 103      -8.305  -8.765  -1.613  1.00 94.84           H  
ATOM   1686  HG3 GLU A 103      -7.327 -10.223  -1.801  1.00 94.84           H  
ATOM   1687  CD  GLU A 103      -7.412  -9.049  -3.565  1.00 94.84           C  
ATOM   1688  OE1 GLU A 103      -8.458  -9.389  -4.157  1.00 94.84           O  
ATOM   1689  OE2 GLU A 103      -6.364  -8.706  -4.155  1.00 94.84           O  
ATOM   1690  N   ILE A 104      -6.840 -10.967   0.615  1.00 96.72           N  
ATOM   1691  H   ILE A 104      -7.757 -10.556   0.519  1.00 96.72           H  
ATOM   1692  CA  ILE A 104      -6.750 -12.427   0.559  1.00 96.72           C  
ATOM   1693  HA  ILE A 104      -5.720 -12.727   0.750  1.00 96.72           H  
ATOM   1694  C   ILE A 104      -7.132 -12.875  -0.848  1.00 96.72           C  
ATOM   1695  CB  ILE A 104      -7.628 -13.112   1.624  1.00 96.72           C  
ATOM   1696  HB  ILE A 104      -8.670 -12.847   1.445  1.00 96.72           H  
ATOM   1697  O   ILE A 104      -8.271 -12.685  -1.267  1.00 96.72           O  
ATOM   1698  CG1 ILE A 104      -7.239 -12.614   3.033  1.00 96.72           C  
ATOM   1699 HG12 ILE A 104      -6.179 -12.799   3.207  1.00 96.72           H  
ATOM   1700 HG13 ILE A 104      -7.404 -11.538   3.088  1.00 96.72           H  
ATOM   1701  CG2 ILE A 104      -7.487 -14.645   1.499  1.00 96.72           C  
ATOM   1702 HG21 ILE A 104      -7.848 -14.983   0.528  1.00 96.72           H  
ATOM   1703 HG22 ILE A 104      -8.079 -15.149   2.263  1.00 96.72           H  
ATOM   1704 HG23 ILE A 104      -6.441 -14.931   1.604  1.00 96.72           H  
ATOM   1705  CD1 ILE A 104      -8.051 -13.252   4.163  1.00 96.72           C  
ATOM   1706 HD11 ILE A 104      -7.939 -12.651   5.066  1.00 96.72           H  
ATOM   1707 HD12 ILE A 104      -7.694 -14.262   4.366  1.00 96.72           H  
ATOM   1708 HD13 ILE A 104      -9.106 -13.289   3.893  1.00 96.72           H  
ATOM   1709  N   THR A 105      -6.202 -13.521  -1.542  1.00 96.76           N  
ATOM   1710  H   THR A 105      -5.292 -13.635  -1.119  1.00 96.76           H  
ATOM   1711  CA  THR A 105      -6.394 -14.001  -2.914  1.00 96.76           C  
ATOM   1712  HA  THR A 105      -7.446 -13.906  -3.183  1.00 96.76           H  
ATOM   1713  C   THR A 105      -6.040 -15.485  -3.051  1.00 96.76           C  
ATOM   1714  CB  THR A 105      -5.623 -13.086  -3.872  1.00 96.76           C  
ATOM   1715  HB  THR A 105      -5.834 -12.049  -3.611  1.00 96.76           H  
ATOM   1716  O   THR A 105      -5.727 -16.157  -2.065  1.00 96.76           O  
ATOM   1717  CG2 THR A 105      -4.122 -13.313  -3.827  1.00 96.76           C  
ATOM   1718 HG21 THR A 105      -3.878 -14.319  -4.165  1.00 96.76           H  
ATOM   1719 HG22 THR A 105      -3.757 -13.170  -2.810  1.00 96.76           H  
ATOM   1720 HG23 THR A 105      -3.650 -12.585  -4.487  1.00 96.76           H  
ATOM   1721  OG1 THR A 105      -6.025 -13.291  -5.201  1.00 96.76           O  
ATOM   1722  HG1 THR A 105      -5.747 -12.498  -5.666  1.00 96.76           H  
ATOM   1723  N   GLN A 106      -6.126 -16.012  -4.271  1.00 97.35           N  
ATOM   1724  H   GLN A 106      -6.262 -15.361  -5.031  1.00 97.35           H  
ATOM   1725  CA  GLN A 106      -5.912 -17.418  -4.618  1.00 97.35           C  
ATOM   1726  HA  GLN A 106      -5.671 -17.991  -3.723  1.00 97.35           H  
ATOM   1727  C   GLN A 106      -4.752 -17.572  -5.603  1.00 97.35           C  
ATOM   1728  CB  GLN A 106      -7.195 -17.993  -5.229  1.00 97.35           C  
ATOM   1729  HB2 GLN A 106      -7.451 -17.423  -6.122  1.00 97.35           H  
ATOM   1730  HB3 GLN A 106      -7.014 -19.027  -5.521  1.00 97.35           H  
ATOM   1731  O   GLN A 106      -4.448 -16.648  -6.357  1.00 97.35           O  
ATOM   1732  CG  GLN A 106      -8.383 -17.954  -4.260  1.00 97.35           C  
ATOM   1733  HG2 GLN A 106      -8.095 -18.421  -3.318  1.00 97.35           H  
ATOM   1734  HG3 GLN A 106      -8.662 -16.921  -4.052  1.00 97.35           H  
ATOM   1735  CD  GLN A 106      -9.606 -18.672  -4.811  1.00 97.35           C  
ATOM   1736  NE2 GLN A 106     -10.430 -19.236  -3.956  1.00 97.35           N  
ATOM   1737 HE21 GLN A 106     -11.234 -19.700  -4.355  1.00 97.35           H  
ATOM   1738 HE22 GLN A 106     -10.204 -19.237  -2.972  1.00 97.35           H  
ATOM   1739  OE1 GLN A 106      -9.860 -18.746  -6.003  1.00 97.35           O  
ATOM   1740  N   LEU A 107      -4.142 -18.762  -5.643  1.00 98.32           N  
ATOM   1741  H   LEU A 107      -4.452 -19.487  -5.011  1.00 98.32           H  
ATOM   1742  CA  LEU A 107      -2.942 -19.046  -6.441  1.00 98.32           C  
ATOM   1743  HA  LEU A 107      -2.121 -18.455  -6.036  1.00 98.32           H  
ATOM   1744  C   LEU A 107      -3.088 -18.676  -7.926  1.00 98.32           C  
ATOM   1745  CB  LEU A 107      -2.609 -20.544  -6.292  1.00 98.32           C  
ATOM   1746  HB2 LEU A 107      -3.454 -21.131  -6.649  1.00 98.32           H  
ATOM   1747  HB3 LEU A 107      -2.468 -20.772  -5.235  1.00 98.32           H  
ATOM   1748  O   LEU A 107      -2.161 -18.145  -8.525  1.00 98.32           O  
ATOM   1749  CG  LEU A 107      -1.347 -21.005  -7.045  1.00 98.32           C  
ATOM   1750  HG  LEU A 107      -1.488 -20.875  -8.118  1.00 98.32           H  
ATOM   1751  CD1 LEU A 107      -0.117 -20.218  -6.598  1.00 98.32           C  
ATOM   1752 HD11 LEU A 107       0.775 -20.664  -7.038  1.00 98.32           H  
ATOM   1753 HD12 LEU A 107      -0.040 -20.231  -5.511  1.00 98.32           H  
ATOM   1754 HD13 LEU A 107      -0.183 -19.189  -6.949  1.00 98.32           H  
ATOM   1755  CD2 LEU A 107      -1.106 -22.489  -6.769  1.00 98.32           C  
ATOM   1756 HD21 LEU A 107      -1.972 -23.072  -7.084  1.00 98.32           H  
ATOM   1757 HD22 LEU A 107      -0.924 -22.651  -5.707  1.00 98.32           H  
ATOM   1758 HD23 LEU A 107      -0.239 -22.829  -7.335  1.00 98.32           H  
ATOM   1759  N   ASN A 108      -4.265 -18.897  -8.514  1.00 97.14           N  
ATOM   1760  H   ASN A 108      -5.029 -19.213  -7.933  1.00 97.14           H  
ATOM   1761  CA  ASN A 108      -4.534 -18.634  -9.932  1.00 97.14           C  
ATOM   1762  HA  ASN A 108      -3.737 -19.099 -10.513  1.00 97.14           H  
ATOM   1763  C   ASN A 108      -4.528 -17.144 -10.323  1.00 97.14           C  
ATOM   1764  CB  ASN A 108      -5.869 -19.295 -10.322  1.00 97.14           C  
ATOM   1765  HB2 ASN A 108      -5.982 -19.219 -11.404  1.00 97.14           H  
ATOM   1766  HB3 ASN A 108      -5.847 -20.352 -10.059  1.00 97.14           H  
ATOM   1767  O   ASN A 108      -4.609 -16.838 -11.511  1.00 97.14           O  
ATOM   1768  CG  ASN A 108      -7.084 -18.652  -9.670  1.00 97.14           C  
ATOM   1769  ND2 ASN A 108      -8.266 -18.913 -10.172  1.00 97.14           N  
ATOM   1770 HD21 ASN A 108      -8.359 -19.499 -10.989  1.00 97.14           H  
ATOM   1771 HD22 ASN A 108      -9.050 -18.529  -9.664  1.00 97.14           H  
ATOM   1772  OD1 ASN A 108      -7.009 -17.945  -8.681  1.00 97.14           O  
ATOM   1773  N   ARG A 109      -4.467 -16.222  -9.354  1.00 98.14           N  
ATOM   1774  H   ARG A 109      -4.463 -16.546  -8.397  1.00 98.14           H  
ATOM   1775  CA  ARG A 109      -4.313 -14.776  -9.588  1.00 98.14           C  
ATOM   1776  HA  ARG A 109      -4.552 -14.550 -10.627  1.00 98.14           H  
ATOM   1777  C   ARG A 109      -2.878 -14.296  -9.393  1.00 98.14           C  
ATOM   1778  CB  ARG A 109      -5.267 -13.988  -8.680  1.00 98.14           C  
ATOM   1779  HB2 ARG A 109      -4.999 -14.159  -7.638  1.00 98.14           H  
ATOM   1780  HB3 ARG A 109      -5.144 -12.926  -8.894  1.00 98.14           H  
ATOM   1781  O   ARG A 109      -2.613 -13.108  -9.571  1.00 98.14           O  
ATOM   1782  CG  ARG A 109      -6.734 -14.382  -8.900  1.00 98.14           C  
ATOM   1783  HG2 ARG A 109      -6.955 -14.403  -9.967  1.00 98.14           H  
ATOM   1784  HG3 ARG A 109      -6.898 -15.378  -8.488  1.00 98.14           H  
ATOM   1785  CD  ARG A 109      -7.696 -13.415  -8.204  1.00 98.14           C  
ATOM   1786  HD2 ARG A 109      -8.696 -13.847  -8.222  1.00 98.14           H  
ATOM   1787  HD3 ARG A 109      -7.414 -13.315  -7.155  1.00 98.14           H  
ATOM   1788  NE  ARG A 109      -7.688 -12.084  -8.837  1.00 98.14           N  
ATOM   1789  HE  ARG A 109      -6.908 -11.476  -8.632  1.00 98.14           H  
ATOM   1790  NH1 ARG A 109      -9.668 -12.222 -10.000  1.00 98.14           N  
ATOM   1791 HH11 ARG A 109     -10.343 -11.772 -10.601  1.00 98.14           H  
ATOM   1792 HH12 ARG A 109      -9.839 -13.123  -9.576  1.00 98.14           H  
ATOM   1793  NH2 ARG A 109      -8.412 -10.402 -10.160  1.00 98.14           N  
ATOM   1794 HH21 ARG A 109      -7.610  -9.869  -9.856  1.00 98.14           H  
ATOM   1795 HH22 ARG A 109      -9.103  -9.926 -10.723  1.00 98.14           H  
ATOM   1796  CZ  ARG A 109      -8.588 -11.580  -9.655  1.00 98.14           C  
ATOM   1797  N   LEU A 110      -1.984 -15.196  -8.995  1.00 98.74           N  
ATOM   1798  H   LEU A 110      -2.262 -16.166  -8.947  1.00 98.74           H  
ATOM   1799  CA  LEU A 110      -0.596 -14.899  -8.687  1.00 98.74           C  
ATOM   1800  HA  LEU A 110      -0.480 -13.826  -8.538  1.00 98.74           H  
ATOM   1801  C   LEU A 110       0.291 -15.314  -9.846  1.00 98.74           C  
ATOM   1802  CB  LEU A 110      -0.162 -15.616  -7.403  1.00 98.74           C  
ATOM   1803  HB2 LEU A 110       0.831 -15.255  -7.134  1.00 98.74           H  
ATOM   1804  HB3 LEU A 110      -0.099 -16.686  -7.603  1.00 98.74           H  
ATOM   1805  O   LEU A 110       0.107 -16.368 -10.443  1.00 98.74           O  
ATOM   1806  CG  LEU A 110      -1.103 -15.411  -6.214  1.00 98.74           C  
ATOM   1807  HG  LEU A 110      -2.062 -15.889  -6.414  1.00 98.74           H  
ATOM   1808  CD1 LEU A 110      -0.510 -16.037  -4.959  1.00 98.74           C  
ATOM   1809 HD11 LEU A 110      -0.251 -17.079  -5.148  1.00 98.74           H  
ATOM   1810 HD12 LEU A 110       0.379 -15.471  -4.680  1.00 98.74           H  
ATOM   1811 HD13 LEU A 110      -1.236 -15.997  -4.147  1.00 98.74           H  
ATOM   1812  CD2 LEU A 110      -1.321 -13.935  -5.929  1.00 98.74           C  
ATOM   1813 HD21 LEU A 110      -1.826 -13.866  -4.966  1.00 98.74           H  
ATOM   1814 HD22 LEU A 110      -1.956 -13.482  -6.691  1.00 98.74           H  
ATOM   1815 HD23 LEU A 110      -0.367 -13.408  -5.886  1.00 98.74           H  
ATOM   1816  N   TYR A 111       1.291 -14.496 -10.112  1.00 98.80           N  
ATOM   1817  H   TYR A 111       1.355 -13.644  -9.572  1.00 98.80           H  
ATOM   1818  CA  TYR A 111       2.261 -14.642 -11.179  1.00 98.80           C  
ATOM   1819  HA  TYR A 111       2.147 -15.621 -11.645  1.00 98.80           H  
ATOM   1820  C   TYR A 111       3.660 -14.524 -10.567  1.00 98.80           C  
ATOM   1821  CB  TYR A 111       2.013 -13.563 -12.242  1.00 98.80           C  
ATOM   1822  HB2 TYR A 111       2.795 -13.615 -12.999  1.00 98.80           H  
ATOM   1823  HB3 TYR A 111       2.082 -12.585 -11.766  1.00 98.80           H  
ATOM   1824  O   TYR A 111       3.843 -13.822  -9.561  1.00 98.80           O  
ATOM   1825  CG  TYR A 111       0.659 -13.640 -12.918  1.00 98.80           C  
ATOM   1826  CD1 TYR A 111       0.549 -14.182 -14.210  1.00 98.80           C  
ATOM   1827  HD1 TYR A 111       1.429 -14.538 -14.725  1.00 98.80           H  
ATOM   1828  CD2 TYR A 111      -0.490 -13.157 -12.260  1.00 98.80           C  
ATOM   1829  HD2 TYR A 111      -0.411 -12.725 -11.273  1.00 98.80           H  
ATOM   1830  CE1 TYR A 111      -0.703 -14.243 -14.845  1.00 98.80           C  
ATOM   1831  HE1 TYR A 111      -0.774 -14.637 -15.849  1.00 98.80           H  
ATOM   1832  CE2 TYR A 111      -1.749 -13.248 -12.878  1.00 98.80           C  
ATOM   1833  HE2 TYR A 111      -2.636 -12.900 -12.370  1.00 98.80           H  
ATOM   1834  OH  TYR A 111      -3.063 -13.847 -14.803  1.00 98.80           O  
ATOM   1835  HH  TYR A 111      -2.923 -14.187 -15.690  1.00 98.80           H  
ATOM   1836  CZ  TYR A 111      -1.856 -13.777 -14.180  1.00 98.80           C  
ATOM   1837  N   PRO A 112       4.667 -15.207 -11.137  1.00 98.60           N  
ATOM   1838  CA  PRO A 112       6.040 -15.031 -10.691  1.00 98.60           C  
ATOM   1839  HA  PRO A 112       6.128 -15.327  -9.646  1.00 98.60           H  
ATOM   1840  C   PRO A 112       6.442 -13.557 -10.821  1.00 98.60           C  
ATOM   1841  CB  PRO A 112       6.881 -15.970 -11.561  1.00 98.60           C  
ATOM   1842  HB2 PRO A 112       7.012 -16.918 -11.039  1.00 98.60           H  
ATOM   1843  HB3 PRO A 112       7.851 -15.540 -11.809  1.00 98.60           H  
ATOM   1844  O   PRO A 112       6.046 -12.880 -11.762  1.00 98.60           O  
ATOM   1845  CG  PRO A 112       6.031 -16.201 -12.814  1.00 98.60           C  
ATOM   1846  HG2 PRO A 112       6.197 -17.192 -13.236  1.00 98.60           H  
ATOM   1847  HG3 PRO A 112       6.256 -15.435 -13.556  1.00 98.60           H  
ATOM   1848  CD  PRO A 112       4.594 -16.032 -12.334  1.00 98.60           C  
ATOM   1849  HD2 PRO A 112       4.165 -17.004 -12.086  1.00 98.60           H  
ATOM   1850  HD3 PRO A 112       4.006 -15.551 -13.115  1.00 98.60           H  
ATOM   1851  N   CYS A 113       7.222 -13.044  -9.873  1.00 98.68           N  
ATOM   1852  H   CYS A 113       7.536 -13.627  -9.110  1.00 98.68           H  
ATOM   1853  CA  CYS A 113       7.834 -11.728 -10.014  1.00 98.68           C  
ATOM   1854  HA  CYS A 113       7.247 -11.124 -10.706  1.00 98.68           H  
ATOM   1855  C   CYS A 113       9.258 -11.912 -10.557  1.00 98.68           C  
ATOM   1856  CB  CYS A 113       7.816 -11.001  -8.670  1.00 98.68           C  
ATOM   1857  HB2 CYS A 113       8.529 -11.469  -7.992  1.00 98.68           H  
ATOM   1858  HB3 CYS A 113       6.817 -11.050  -8.236  1.00 98.68           H  
ATOM   1859  O   CYS A 113      10.055 -12.601  -9.915  1.00 98.68           O  
ATOM   1860  SG  CYS A 113       8.262  -9.263  -8.912  1.00 98.68           S  
ATOM   1861  HG  CYS A 113       7.203  -8.905  -9.645  1.00 98.68           H  
ATOM   1862  N   PRO A 114       9.603 -11.343 -11.723  1.00 98.22           N  
ATOM   1863  CA  PRO A 114      10.982 -11.304 -12.188  1.00 98.22           C  
ATOM   1864  HA  PRO A 114      11.334 -12.322 -12.358  1.00 98.22           H  
ATOM   1865  C   PRO A 114      11.870 -10.593 -11.168  1.00 98.22           C  
ATOM   1866  CB  PRO A 114      10.949 -10.524 -13.503  1.00 98.22           C  
ATOM   1867  HB2 PRO A 114      11.129  -9.467 -13.305  1.00 98.22           H  
ATOM   1868  HB3 PRO A 114      11.666 -10.913 -14.226  1.00 98.22           H  
ATOM   1869  O   PRO A 114      11.457  -9.587 -10.598  1.00 98.22           O  
ATOM   1870  CG  PRO A 114       9.513 -10.679 -13.985  1.00 98.22           C  
ATOM   1871  HG2 PRO A 114       9.210  -9.854 -14.629  1.00 98.22           H  
ATOM   1872  HG3 PRO A 114       9.407 -11.638 -14.494  1.00 98.22           H  
ATOM   1873  CD  PRO A 114       8.724 -10.700 -12.681  1.00 98.22           C  
ATOM   1874  HD2 PRO A 114       8.511  -9.683 -12.351  1.00 98.22           H  
ATOM   1875  HD3 PRO A 114       7.799 -11.261 -12.809  1.00 98.22           H  
ATOM   1876  N   GLU A 115      13.113 -11.050 -10.999  1.00 97.76           N  
ATOM   1877  H   GLU A 115      13.368 -11.932 -11.418  1.00 97.76           H  
ATOM   1878  CA  GLU A 115      14.012 -10.499  -9.972  1.00 97.76           C  
ATOM   1879  HA  GLU A 115      13.584 -10.715  -8.993  1.00 97.76           H  
ATOM   1880  C   GLU A 115      14.166  -8.975 -10.073  1.00 97.76           C  
ATOM   1881  CB  GLU A 115      15.383 -11.191 -10.071  1.00 97.76           C  
ATOM   1882  HB2 GLU A 115      15.818 -10.984 -11.049  1.00 97.76           H  
ATOM   1883  HB3 GLU A 115      15.240 -12.268  -9.994  1.00 97.76           H  
ATOM   1884  O   GLU A 115      14.107  -8.285  -9.064  1.00 97.76           O  
ATOM   1885  CG  GLU A 115      16.376 -10.739  -8.984  1.00 97.76           C  
ATOM   1886  HG2 GLU A 115      17.280 -11.341  -9.073  1.00 97.76           H  
ATOM   1887  HG3 GLU A 115      16.655  -9.702  -9.172  1.00 97.76           H  
ATOM   1888  CD  GLU A 115      15.807 -10.883  -7.562  1.00 97.76           C  
ATOM   1889  OE1 GLU A 115      16.008  -9.954  -6.742  1.00 97.76           O  
ATOM   1890  OE2 GLU A 115      15.126 -11.904  -7.323  1.00 97.76           O  
ATOM   1891  N   HIS A 116      14.254  -8.428 -11.290  1.00 97.69           N  
ATOM   1892  H   HIS A 116      14.231  -9.042 -12.091  1.00 97.69           H  
ATOM   1893  CA  HIS A 116      14.381  -6.983 -11.510  1.00 97.69           C  
ATOM   1894  HA  HIS A 116      15.215  -6.627 -10.906  1.00 97.69           H  
ATOM   1895  C   HIS A 116      13.150  -6.163 -11.077  1.00 97.69           C  
ATOM   1896  CB  HIS A 116      14.718  -6.718 -12.985  1.00 97.69           C  
ATOM   1897  HB2 HIS A 116      15.571  -7.331 -13.276  1.00 97.69           H  
ATOM   1898  HB3 HIS A 116      15.020  -5.675 -13.081  1.00 97.69           H  
ATOM   1899  O   HIS A 116      13.272  -4.956 -10.891  1.00 97.69           O  
ATOM   1900  CG  HIS A 116      13.576  -6.967 -13.941  1.00 97.69           C  
ATOM   1901  CD2 HIS A 116      12.704  -6.029 -14.429  1.00 97.69           C  
ATOM   1902  HD2 HIS A 116      12.692  -4.978 -14.183  1.00 97.69           H  
ATOM   1903  ND1 HIS A 116      13.237  -8.172 -14.518  1.00 97.69           N  
ATOM   1904  HD1 HIS A 116      13.737  -9.044 -14.420  1.00 97.69           H  
ATOM   1905  CE1 HIS A 116      12.185  -7.964 -15.328  1.00 97.69           C  
ATOM   1906  HE1 HIS A 116      11.703  -8.714 -15.937  1.00 97.69           H  
ATOM   1907  NE2 HIS A 116      11.833  -6.675 -15.312  1.00 97.69           N  
ATOM   1908  N   LEU A 117      11.984  -6.799 -10.911  1.00 98.28           N  
ATOM   1909  H   LEU A 117      11.967  -7.801 -11.038  1.00 98.28           H  
ATOM   1910  CA  LEU A 117      10.764  -6.181 -10.384  1.00 98.28           C  
ATOM   1911  HA  LEU A 117      10.861  -5.096 -10.429  1.00 98.28           H  
ATOM   1912  C   LEU A 117      10.528  -6.514  -8.908  1.00 98.28           C  
ATOM   1913  CB  LEU A 117       9.539  -6.599 -11.222  1.00 98.28           C  
ATOM   1914  HB2 LEU A 117       8.646  -6.173 -10.765  1.00 98.28           H  
ATOM   1915  HB3 LEU A 117       9.448  -7.685 -11.184  1.00 98.28           H  
ATOM   1916  O   LEU A 117       9.634  -5.923  -8.304  1.00 98.28           O  
ATOM   1917  CG  LEU A 117       9.567  -6.166 -12.695  1.00 98.28           C  
ATOM   1918  HG  LEU A 117      10.402  -6.677 -13.175  1.00 98.28           H  
ATOM   1919  CD1 LEU A 117       8.280  -6.599 -13.399  1.00 98.28           C  
ATOM   1920 HD11 LEU A 117       8.153  -7.679 -13.324  1.00 98.28           H  
ATOM   1921 HD12 LEU A 117       8.337  -6.328 -14.453  1.00 98.28           H  
ATOM   1922 HD13 LEU A 117       7.421  -6.097 -12.954  1.00 98.28           H  
ATOM   1923  CD2 LEU A 117       9.721  -4.653 -12.865  1.00 98.28           C  
ATOM   1924 HD21 LEU A 117       9.685  -4.400 -13.924  1.00 98.28           H  
ATOM   1925 HD22 LEU A 117      10.684  -4.321 -12.479  1.00 98.28           H  
ATOM   1926 HD23 LEU A 117       8.917  -4.127 -12.349  1.00 98.28           H  
ATOM   1927  N   SER A 118      11.294  -7.427  -8.304  1.00 98.26           N  
ATOM   1928  H   SER A 118      12.040  -7.861  -8.828  1.00 98.26           H  
ATOM   1929  CA  SER A 118      11.150  -7.755  -6.884  1.00 98.26           C  
ATOM   1930  HA  SER A 118      10.134  -8.114  -6.721  1.00 98.26           H  
ATOM   1931  C   SER A 118      11.388  -6.518  -6.016  1.00 98.26           C  
ATOM   1932  CB  SER A 118      12.115  -8.868  -6.473  1.00 98.26           C  
ATOM   1933  HB2 SER A 118      11.919  -9.765  -7.061  1.00 98.26           H  
ATOM   1934  HB3 SER A 118      13.140  -8.544  -6.654  1.00 98.26           H  
ATOM   1935  O   SER A 118      12.226  -5.678  -6.345  1.00 98.26           O  
ATOM   1936  OG  SER A 118      11.955  -9.152  -5.091  1.00 98.26           O  
ATOM   1937  HG  SER A 118      12.834  -9.353  -4.763  1.00 98.26           H  
ATOM   1938  N   VAL A 119      10.708  -6.415  -4.869  1.00 97.84           N  
ATOM   1939  H   VAL A 119      10.066  -7.153  -4.619  1.00 97.84           H  
ATOM   1940  CA  VAL A 119      10.889  -5.288  -3.936  1.00 97.84           C  
ATOM   1941  HA  VAL A 119      10.675  -4.372  -4.487  1.00 97.84           H  
ATOM   1942  C   VAL A 119      12.327  -5.165  -3.411  1.00 97.84           C  
ATOM   1943  CB  VAL A 119       9.874  -5.390  -2.785  1.00 97.84           C  
ATOM   1944  HB  VAL A 119       8.917  -5.685  -3.214  1.00 97.84           H  
ATOM   1945  O   VAL A 119      12.756  -4.085  -3.016  1.00 97.84           O  
ATOM   1946  CG1 VAL A 119      10.241  -6.434  -1.722  1.00 97.84           C  
ATOM   1947 HG11 VAL A 119       9.412  -6.547  -1.023  1.00 97.84           H  
ATOM   1948 HG12 VAL A 119      10.431  -7.399  -2.190  1.00 97.84           H  
ATOM   1949 HG13 VAL A 119      11.126  -6.124  -1.166  1.00 97.84           H  
ATOM   1950  CG2 VAL A 119       9.668  -4.030  -2.115  1.00 97.84           C  
ATOM   1951 HG21 VAL A 119       9.357  -3.295  -2.857  1.00 97.84           H  
ATOM   1952 HG22 VAL A 119       8.886  -4.124  -1.361  1.00 97.84           H  
ATOM   1953 HG23 VAL A 119      10.586  -3.691  -1.636  1.00 97.84           H  
ATOM   1954  N   THR A 120      13.088  -6.263  -3.446  1.00 95.88           N  
ATOM   1955  H   THR A 120      12.679  -7.114  -3.804  1.00 95.88           H  
ATOM   1956  CA  THR A 120      14.515  -6.317  -3.093  1.00 95.88           C  
ATOM   1957  HA  THR A 120      14.670  -5.814  -2.139  1.00 95.88           H  
ATOM   1958  C   THR A 120      15.413  -5.621  -4.113  1.00 95.88           C  
ATOM   1959  CB  THR A 120      14.973  -7.781  -2.963  1.00 95.88           C  
ATOM   1960  HB  THR A 120      16.060  -7.825  -2.890  1.00 95.88           H  
ATOM   1961  O   THR A 120      16.431  -5.051  -3.732  1.00 95.88           O  
ATOM   1962  CG2 THR A 120      14.366  -8.417  -1.711  1.00 95.88           C  
ATOM   1963 HG21 THR A 120      14.671  -7.856  -0.827  1.00 95.88           H  
ATOM   1964 HG22 THR A 120      14.725  -9.442  -1.618  1.00 95.88           H  
ATOM   1965 HG23 THR A 120      13.278  -8.427  -1.776  1.00 95.88           H  
ATOM   1966  OG1 THR A 120      14.535  -8.551  -4.071  1.00 95.88           O  
ATOM   1967  HG1 THR A 120      15.290  -8.855  -4.580  1.00 95.88           H  
ATOM   1968  N   SER A 121      15.036  -5.652  -5.392  1.00 97.17           N  
ATOM   1969  H   SER A 121      14.174  -6.127  -5.619  1.00 97.17           H  
ATOM   1970  CA  SER A 121      15.798  -5.061  -6.500  1.00 97.17           C  
ATOM   1971  HA  SER A 121      16.837  -4.923  -6.202  1.00 97.17           H  
ATOM   1972  C   SER A 121      15.255  -3.692  -6.922  1.00 97.17           C  
ATOM   1973  CB  SER A 121      15.778  -6.026  -7.687  1.00 97.17           C  
ATOM   1974  HB2 SER A 121      16.174  -5.519  -8.567  1.00 97.17           H  
ATOM   1975  HB3 SER A 121      14.749  -6.324  -7.885  1.00 97.17           H  
ATOM   1976  O   SER A 121      16.012  -2.828  -7.361  1.00 97.17           O  
ATOM   1977  OG  SER A 121      16.591  -7.156  -7.410  1.00 97.17           O  
ATOM   1978  HG  SER A 121      16.066  -7.945  -7.258  1.00 97.17           H  
ATOM   1979  N   LEU A 122      13.949  -3.473  -6.760  1.00 97.74           N  
ATOM   1980  H   LEU A 122      13.389  -4.244  -6.426  1.00 97.74           H  
ATOM   1981  CA  LEU A 122      13.242  -2.246  -7.104  1.00 97.74           C  
ATOM   1982  HA  LEU A 122      13.966  -1.457  -7.308  1.00 97.74           H  
ATOM   1983  C   LEU A 122      12.385  -1.817  -5.911  1.00 97.74           C  
ATOM   1984  CB  LEU A 122      12.441  -2.518  -8.390  1.00 97.74           C  
ATOM   1985  HB2 LEU A 122      13.149  -2.819  -9.162  1.00 97.74           H  
ATOM   1986  HB3 LEU A 122      11.776  -3.365  -8.220  1.00 97.74           H  
ATOM   1987  O   LEU A 122      11.264  -2.290  -5.731  1.00 97.74           O  
ATOM   1988  CG  LEU A 122      11.616  -1.335  -8.929  1.00 97.74           C  
ATOM   1989  HG  LEU A 122      10.861  -1.040  -8.200  1.00 97.74           H  
ATOM   1990  CD1 LEU A 122      12.492  -0.121  -9.248  1.00 97.74           C  
ATOM   1991 HD11 LEU A 122      11.880   0.654  -9.711  1.00 97.74           H  
ATOM   1992 HD12 LEU A 122      13.287  -0.410  -9.936  1.00 97.74           H  
ATOM   1993 HD13 LEU A 122      12.921   0.284  -8.332  1.00 97.74           H  
ATOM   1994  CD2 LEU A 122      10.914  -1.801 -10.205  1.00 97.74           C  
ATOM   1995 HD21 LEU A 122      11.633  -2.259 -10.884  1.00 97.74           H  
ATOM   1996 HD22 LEU A 122      10.145  -2.534  -9.958  1.00 97.74           H  
ATOM   1997 HD23 LEU A 122      10.451  -0.966 -10.731  1.00 97.74           H  
ATOM   1998  N   ALA A 123      12.915  -0.931  -5.074  1.00 96.73           N  
ATOM   1999  H   ALA A 123      13.854  -0.602  -5.247  1.00 96.73           H  
ATOM   2000  CA  ALA A 123      12.233  -0.496  -3.857  1.00 96.73           C  
ATOM   2001  HA  ALA A 123      12.053  -1.378  -3.242  1.00 96.73           H  
ATOM   2002  C   ALA A 123      10.869   0.163  -4.144  1.00 96.73           C  
ATOM   2003  CB  ALA A 123      13.161   0.445  -3.081  1.00 96.73           C  
ATOM   2004  HB1 ALA A 123      13.363   1.337  -3.672  1.00 96.73           H  
ATOM   2005  HB2 ALA A 123      12.683   0.741  -2.147  1.00 96.73           H  
ATOM   2006  HB3 ALA A 123      14.097  -0.064  -2.851  1.00 96.73           H  
ATOM   2007  O   ALA A 123      10.655   0.755  -5.205  1.00 96.73           O  
ATOM   2008  N   SER A 124       9.947   0.082  -3.181  1.00 97.86           N  
ATOM   2009  H   SER A 124      10.189  -0.378  -2.315  1.00 97.86           H  
ATOM   2010  CA  SER A 124       8.730   0.898  -3.215  1.00 97.86           C  
ATOM   2011  HA  SER A 124       8.242   0.758  -4.180  1.00 97.86           H  
ATOM   2012  C   SER A 124       9.083   2.378  -3.052  1.00 97.86           C  
ATOM   2013  CB  SER A 124       7.747   0.471  -2.121  1.00 97.86           C  
ATOM   2014  HB2 SER A 124       7.596  -0.607  -2.176  1.00 97.86           H  
ATOM   2015  HB3 SER A 124       8.157   0.716  -1.141  1.00 97.86           H  
ATOM   2016  O   SER A 124      10.019   2.728  -2.333  1.00 97.86           O  
ATOM   2017  OG  SER A 124       6.506   1.134  -2.301  1.00 97.86           O  
ATOM   2018  HG  SER A 124       5.804   0.479  -2.302  1.00 97.86           H  
ATOM   2019  N   LEU A 125       8.308   3.252  -3.691  1.00 97.68           N  
ATOM   2020  H   LEU A 125       7.559   2.888  -4.262  1.00 97.68           H  
ATOM   2021  CA  LEU A 125       8.383   4.705  -3.490  1.00 97.68           C  
ATOM   2022  HA  LEU A 125       9.359   4.968  -3.082  1.00 97.68           H  
ATOM   2023  C   LEU A 125       7.355   5.206  -2.468  1.00 97.68           C  
ATOM   2024  CB  LEU A 125       8.214   5.407  -4.845  1.00 97.68           C  
ATOM   2025  HB2 LEU A 125       7.238   5.140  -5.250  1.00 97.68           H  
ATOM   2026  HB3 LEU A 125       8.225   6.486  -4.688  1.00 97.68           H  
ATOM   2027  O   LEU A 125       7.351   6.388  -2.128  1.00 97.68           O  
ATOM   2028  CG  LEU A 125       9.301   5.048  -5.872  1.00 97.68           C  
ATOM   2029  HG  LEU A 125       9.328   3.969  -6.024  1.00 97.68           H  
ATOM   2030  CD1 LEU A 125       8.953   5.696  -7.204  1.00 97.68           C  
ATOM   2031 HD11 LEU A 125       8.955   6.783  -7.116  1.00 97.68           H  
ATOM   2032 HD12 LEU A 125       7.962   5.362  -7.513  1.00 97.68           H  
ATOM   2033 HD13 LEU A 125       9.671   5.373  -7.957  1.00 97.68           H  
ATOM   2034  CD2 LEU A 125      10.692   5.527  -5.452  1.00 97.68           C  
ATOM   2035 HD21 LEU A 125      10.672   6.598  -5.246  1.00 97.68           H  
ATOM   2036 HD22 LEU A 125      11.405   5.319  -6.250  1.00 97.68           H  
ATOM   2037 HD23 LEU A 125      11.013   4.987  -4.561  1.00 97.68           H  
ATOM   2038  N   THR A 126       6.489   4.314  -1.989  1.00 98.46           N  
ATOM   2039  H   THR A 126       6.555   3.357  -2.305  1.00 98.46           H  
ATOM   2040  CA  THR A 126       5.397   4.634  -1.075  1.00 98.46           C  
ATOM   2041  HA  THR A 126       5.137   5.687  -1.184  1.00 98.46           H  
ATOM   2042  C   THR A 126       5.832   4.371   0.362  1.00 98.46           C  
ATOM   2043  CB  THR A 126       4.149   3.816  -1.429  1.00 98.46           C  
ATOM   2044  HB  THR A 126       4.350   2.757  -1.267  1.00 98.46           H  
ATOM   2045  O   THR A 126       6.195   3.245   0.711  1.00 98.46           O  
ATOM   2046  CG2 THR A 126       2.935   4.233  -0.614  1.00 98.46           C  
ATOM   2047 HG21 THR A 126       2.710   5.285  -0.791  1.00 98.46           H  
ATOM   2048 HG22 THR A 126       3.120   4.079   0.449  1.00 98.46           H  
ATOM   2049 HG23 THR A 126       2.078   3.632  -0.917  1.00 98.46           H  
ATOM   2050  OG1 THR A 126       3.816   4.001  -2.783  1.00 98.46           O  
ATOM   2051  HG1 THR A 126       3.002   3.519  -2.945  1.00 98.46           H  
ATOM   2052  N   SER A 127       5.757   5.393   1.206  1.00 98.48           N  
ATOM   2053  H   SER A 127       5.389   6.263   0.847  1.00 98.48           H  
ATOM   2054  CA  SER A 127       5.976   5.321   2.650  1.00 98.48           C  
ATOM   2055  HA  SER A 127       6.714   4.551   2.871  1.00 98.48           H  
ATOM   2056  C   SER A 127       4.684   4.987   3.391  1.00 98.48           C  
ATOM   2057  CB  SER A 127       6.515   6.649   3.175  1.00 98.48           C  
ATOM   2058  HB2 SER A 127       5.815   7.444   2.920  1.00 98.48           H  
ATOM   2059  HB3 SER A 127       6.602   6.591   4.260  1.00 98.48           H  
ATOM   2060  O   SER A 127       3.595   5.364   2.966  1.00 98.48           O  
ATOM   2061  OG  SER A 127       7.780   6.943   2.621  1.00 98.48           O  
ATOM   2062  HG  SER A 127       8.466   6.503   3.128  1.00 98.48           H  
ATOM   2063  N   HIS A 128       4.818   4.315   4.532  1.00 98.49           N  
ATOM   2064  H   HIS A 128       5.749   4.072   4.837  1.00 98.49           H  
ATOM   2065  CA  HIS A 128       3.732   4.015   5.466  1.00 98.49           C  
ATOM   2066  HA  HIS A 128       2.768   4.193   4.989  1.00 98.49           H  
ATOM   2067  C   HIS A 128       3.840   4.937   6.685  1.00 98.49           C  
ATOM   2068  CB  HIS A 128       3.809   2.527   5.832  1.00 98.49           C  
ATOM   2069  HB2 HIS A 128       3.628   1.934   4.935  1.00 98.49           H  
ATOM   2070  HB3 HIS A 128       4.818   2.295   6.173  1.00 98.49           H  
ATOM   2071  O   HIS A 128       4.893   5.018   7.317  1.00 98.49           O  
ATOM   2072  CG  HIS A 128       2.889   2.048   6.919  1.00 98.49           C  
ATOM   2073  CD2 HIS A 128       1.714   2.612   7.318  1.00 98.49           C  
ATOM   2074  HD2 HIS A 128       1.220   3.473   6.892  1.00 98.49           H  
ATOM   2075  ND1 HIS A 128       3.184   0.972   7.754  1.00 98.49           N  
ATOM   2076  CE1 HIS A 128       2.205   0.934   8.666  1.00 98.49           C  
ATOM   2077  HE1 HIS A 128       2.161   0.246   9.498  1.00 98.49           H  
ATOM   2078  NE2 HIS A 128       1.321   1.910   8.429  1.00 98.49           N  
ATOM   2079  HE2 HIS A 128       0.550   2.144   9.038  1.00 98.49           H  
ATOM   2080  N   VAL A 129       2.756   5.634   7.005  1.00 98.64           N  
ATOM   2081  H   VAL A 129       1.925   5.502   6.447  1.00 98.64           H  
ATOM   2082  CA  VAL A 129       2.626   6.552   8.141  1.00 98.64           C  
ATOM   2083  HA  VAL A 129       3.455   6.392   8.830  1.00 98.64           H  
ATOM   2084  C   VAL A 129       1.348   6.262   8.927  1.00 98.64           C  
ATOM   2085  CB  VAL A 129       2.679   8.026   7.686  1.00 98.64           C  
ATOM   2086  HB  VAL A 129       2.663   8.659   8.573  1.00 98.64           H  
ATOM   2087  O   VAL A 129       0.491   5.488   8.494  1.00 98.64           O  
ATOM   2088  CG1 VAL A 129       3.985   8.314   6.947  1.00 98.64           C  
ATOM   2089 HG11 VAL A 129       3.992   7.823   5.974  1.00 98.64           H  
ATOM   2090 HG12 VAL A 129       4.822   7.949   7.542  1.00 98.64           H  
ATOM   2091 HG13 VAL A 129       4.095   9.389   6.809  1.00 98.64           H  
ATOM   2092  CG2 VAL A 129       1.515   8.451   6.783  1.00 98.64           C  
ATOM   2093 HG21 VAL A 129       1.671   9.469   6.426  1.00 98.64           H  
ATOM   2094 HG22 VAL A 129       1.433   7.787   5.923  1.00 98.64           H  
ATOM   2095 HG23 VAL A 129       0.586   8.430   7.353  1.00 98.64           H  
ATOM   2096  N   GLN A 130       1.231   6.896  10.088  1.00 98.25           N  
ATOM   2097  H   GLN A 130       1.980   7.501  10.392  1.00 98.25           H  
ATOM   2098  CA  GLN A 130       0.049   6.862  10.939  1.00 98.25           C  
ATOM   2099  HA  GLN A 130      -0.742   6.301  10.442  1.00 98.25           H  
ATOM   2100  C   GLN A 130      -0.434   8.293  11.169  1.00 98.25           C  
ATOM   2101  CB  GLN A 130       0.370   6.174  12.274  1.00 98.25           C  
ATOM   2102  HB2 GLN A 130      -0.564   6.040  12.818  1.00 98.25           H  
ATOM   2103  HB3 GLN A 130       1.019   6.822  12.864  1.00 98.25           H  
ATOM   2104  O   GLN A 130       0.383   9.194  11.364  1.00 98.25           O  
ATOM   2105  CG  GLN A 130       1.073   4.815  12.110  1.00 98.25           C  
ATOM   2106  HG2 GLN A 130       2.060   4.968  11.674  1.00 98.25           H  
ATOM   2107  HG3 GLN A 130       0.501   4.180  11.433  1.00 98.25           H  
ATOM   2108  CD  GLN A 130       1.256   4.080  13.432  1.00 98.25           C  
ATOM   2109  NE2 GLN A 130       2.164   3.134  13.511  1.00 98.25           N  
ATOM   2110 HE21 GLN A 130       2.775   2.907  12.739  1.00 98.25           H  
ATOM   2111 HE22 GLN A 130       2.201   2.649  14.396  1.00 98.25           H  
ATOM   2112  OE1 GLN A 130       0.606   4.332  14.430  1.00 98.25           O  
ATOM   2113  N   LEU A 131      -1.741   8.529  11.150  1.00 98.69           N  
ATOM   2114  H   LEU A 131      -2.373   7.746  11.063  1.00 98.69           H  
ATOM   2115  CA  LEU A 131      -2.284   9.841  11.487  1.00 98.69           C  
ATOM   2116  HA  LEU A 131      -1.690  10.607  10.988  1.00 98.69           H  
ATOM   2117  C   LEU A 131      -2.169  10.081  12.990  1.00 98.69           C  
ATOM   2118  CB  LEU A 131      -3.740   9.979  11.022  1.00 98.69           C  
ATOM   2119  HB2 LEU A 131      -4.103  10.965  11.311  1.00 98.69           H  
ATOM   2120  HB3 LEU A 131      -4.344   9.235  11.542  1.00 98.69           H  
ATOM   2121  O   LEU A 131      -2.549   9.233  13.792  1.00 98.69           O  
ATOM   2122  CG  LEU A 131      -3.936   9.800   9.512  1.00 98.69           C  
ATOM   2123  HG  LEU A 131      -3.671   8.774   9.258  1.00 98.69           H  
ATOM   2124  CD1 LEU A 131      -5.403  10.021   9.163  1.00 98.69           C  
ATOM   2125 HD11 LEU A 131      -5.562   9.842   8.100  1.00 98.69           H  
ATOM   2126 HD12 LEU A 131      -6.023   9.327   9.731  1.00 98.69           H  
ATOM   2127 HD13 LEU A 131      -5.688  11.043   9.413  1.00 98.69           H  
ATOM   2128  CD2 LEU A 131      -3.096  10.764   8.669  1.00 98.69           C  
ATOM   2129 HD21 LEU A 131      -3.347  10.635   7.617  1.00 98.69           H  
ATOM   2130 HD22 LEU A 131      -3.295  11.793   8.968  1.00 98.69           H  
ATOM   2131 HD23 LEU A 131      -2.035  10.545   8.795  1.00 98.69           H  
ATOM   2132  N   ASP A 132      -1.677  11.259  13.362  1.00 98.51           N  
ATOM   2133  H   ASP A 132      -1.325  11.881  12.649  1.00 98.51           H  
ATOM   2134  CA  ASP A 132      -1.767  11.769  14.726  1.00 98.51           C  
ATOM   2135  HA  ASP A 132      -1.433  11.002  15.426  1.00 98.51           H  
ATOM   2136  C   ASP A 132      -3.216  12.110  15.053  1.00 98.51           C  
ATOM   2137  CB  ASP A 132      -0.871  12.999  14.887  1.00 98.51           C  
ATOM   2138  HB2 ASP A 132       0.067  12.841  14.355  1.00 98.51           H  
ATOM   2139  HB3 ASP A 132      -1.340  13.864  14.418  1.00 98.51           H  
ATOM   2140  O   ASP A 132      -3.720  13.165  14.663  1.00 98.51           O  
ATOM   2141  CG  ASP A 132      -0.574  13.320  16.355  1.00 98.51           C  
ATOM   2142  OD1 ASP A 132      -1.156  12.693  17.263  1.00 98.51           O  
ATOM   2143  OD2 ASP A 132       0.303  14.194  16.545  1.00 98.51           O  
ATOM   2144  N   THR A 133      -3.909  11.160  15.667  1.00 97.96           N  
ATOM   2145  H   THR A 133      -3.447  10.285  15.872  1.00 97.96           H  
ATOM   2146  CA  THR A 133      -5.302  11.281  16.076  1.00 97.96           C  
ATOM   2147  HA  THR A 133      -5.454  12.269  16.512  1.00 97.96           H  
ATOM   2148  C   THR A 133      -5.623  10.231  17.138  1.00 97.96           C  
ATOM   2149  CB  THR A 133      -6.237  11.153  14.864  1.00 97.96           C  
ATOM   2150  HB  THR A 133      -5.973  11.915  14.131  1.00 97.96           H  
ATOM   2151  O   THR A 133      -4.908   9.242  17.300  1.00 97.96           O  
ATOM   2152  CG2 THR A 133      -6.208   9.791  14.168  1.00 97.96           C  
ATOM   2153 HG21 THR A 133      -6.878   9.813  13.309  1.00 97.96           H  
ATOM   2154 HG22 THR A 133      -6.523   9.002  14.851  1.00 97.96           H  
ATOM   2155 HG23 THR A 133      -5.197   9.573  13.822  1.00 97.96           H  
ATOM   2156  OG1 THR A 133      -7.551  11.399  15.287  1.00 97.96           O  
ATOM   2157  HG1 THR A 133      -7.583  12.333  15.505  1.00 97.96           H  
ATOM   2158  N   THR A 134      -6.713  10.434  17.873  1.00 96.21           N  
ATOM   2159  H   THR A 134      -7.267  11.256  17.679  1.00 96.21           H  
ATOM   2160  CA  THR A 134      -7.251   9.466  18.840  1.00 96.21           C  
ATOM   2161  HA  THR A 134      -6.455   8.788  19.146  1.00 96.21           H  
ATOM   2162  C   THR A 134      -8.357   8.584  18.257  1.00 96.21           C  
ATOM   2163  CB  THR A 134      -7.757  10.185  20.093  1.00 96.21           C  
ATOM   2164  HB  THR A 134      -8.184   9.458  20.784  1.00 96.21           H  
ATOM   2165  O   THR A 134      -8.900   7.741  18.974  1.00 96.21           O  
ATOM   2166  CG2 THR A 134      -6.641  10.942  20.815  1.00 96.21           C  
ATOM   2167 HG21 THR A 134      -5.823  10.256  21.037  1.00 96.21           H  
ATOM   2168 HG22 THR A 134      -6.265  11.751  20.189  1.00 96.21           H  
ATOM   2169 HG23 THR A 134      -7.022  11.356  21.748  1.00 96.21           H  
ATOM   2170  OG1 THR A 134      -8.743  11.126  19.737  1.00 96.21           O  
ATOM   2171  HG1 THR A 134      -8.980  11.630  20.519  1.00 96.21           H  
ATOM   2172  N   VAL A 135      -8.704   8.764  16.976  1.00 97.04           N  
ATOM   2173  H   VAL A 135      -8.224   9.479  16.448  1.00 97.04           H  
ATOM   2174  CA  VAL A 135      -9.679   7.920  16.269  1.00 97.04           C  
ATOM   2175  HA  VAL A 135     -10.633   7.982  16.794  1.00 97.04           H  
ATOM   2176  C   VAL A 135      -9.217   6.461  16.292  1.00 97.04           C  
ATOM   2177  CB  VAL A 135      -9.891   8.420  14.826  1.00 97.04           C  
ATOM   2178  HB  VAL A 135      -8.921   8.551  14.346  1.00 97.04           H  
ATOM   2179  O   VAL A 135      -8.085   6.162  15.932  1.00 97.04           O  
ATOM   2180  CG1 VAL A 135     -10.724   7.457  13.969  1.00 97.04           C  
ATOM   2181 HG11 VAL A 135     -10.878   7.890  12.980  1.00 97.04           H  
ATOM   2182 HG12 VAL A 135     -11.694   7.270  14.431  1.00 97.04           H  
ATOM   2183 HG13 VAL A 135     -10.198   6.512  13.834  1.00 97.04           H  
ATOM   2184  CG2 VAL A 135     -10.617   9.770  14.838  1.00 97.04           C  
ATOM   2185 HG21 VAL A 135     -10.732  10.138  13.818  1.00 97.04           H  
ATOM   2186 HG22 VAL A 135     -10.036  10.499  15.404  1.00 97.04           H  
ATOM   2187 HG23 VAL A 135     -11.598   9.666  15.300  1.00 97.04           H  
ATOM   2188  N   GLY A 136     -10.100   5.555  16.719  1.00 92.88           N  
ATOM   2189  H   GLY A 136     -11.003   5.882  17.031  1.00 92.88           H  
ATOM   2190  CA  GLY A 136      -9.834   4.114  16.722  1.00 92.88           C  
ATOM   2191  HA2 GLY A 136     -10.459   3.630  17.473  1.00 92.88           H  
ATOM   2192  HA3 GLY A 136      -8.789   3.931  16.972  1.00 92.88           H  
ATOM   2193  C   GLY A 136     -10.121   3.475  15.366  1.00 92.88           C  
ATOM   2194  O   GLY A 136      -9.208   3.029  14.684  1.00 92.88           O  
ATOM   2195  N   GLU A 137     -11.395   3.456  14.972  1.00 95.38           N  
ATOM   2196  H   GLU A 137     -12.096   3.894  15.552  1.00 95.38           H  
ATOM   2197  CA  GLU A 137     -11.852   2.916  13.688  1.00 95.38           C  
ATOM   2198  HA  GLU A 137     -11.012   2.470  13.156  1.00 95.38           H  
ATOM   2199  C   GLU A 137     -12.422   4.039  12.816  1.00 95.38           C  
ATOM   2200  CB  GLU A 137     -12.906   1.816  13.901  1.00 95.38           C  
ATOM   2201  HB2 GLU A 137     -13.709   2.209  14.524  1.00 95.38           H  
ATOM   2202  HB3 GLU A 137     -13.321   1.549  12.929  1.00 95.38           H  
ATOM   2203  O   GLU A 137     -13.162   4.902  13.294  1.00 95.38           O  
ATOM   2204  CG  GLU A 137     -12.328   0.545  14.548  1.00 95.38           C  
ATOM   2205  HG2 GLU A 137     -11.894   0.807  15.513  1.00 95.38           H  
ATOM   2206  HG3 GLU A 137     -11.531   0.164  13.911  1.00 95.38           H  
ATOM   2207  CD  GLU A 137     -13.375  -0.566  14.764  1.00 95.38           C  
ATOM   2208  OE1 GLU A 137     -12.998  -1.603  15.356  1.00 95.38           O  
ATOM   2209  OE2 GLU A 137     -14.550  -0.384  14.367  1.00 95.38           O  
ATOM   2210  N   LEU A 138     -12.094   4.019  11.523  1.00 97.89           N  
ATOM   2211  H   LEU A 138     -11.515   3.266  11.182  1.00 97.89           H  
ATOM   2212  CA  LEU A 138     -12.640   4.970  10.557  1.00 97.89           C  
ATOM   2213  HA  LEU A 138     -12.576   5.972  10.981  1.00 97.89           H  
ATOM   2214  C   LEU A 138     -14.119   4.671  10.292  1.00 97.89           C  
ATOM   2215  CB  LEU A 138     -11.830   4.921   9.251  1.00 97.89           C  
ATOM   2216  HB2 LEU A 138     -12.351   5.509   8.495  1.00 97.89           H  
ATOM   2217  HB3 LEU A 138     -11.804   3.888   8.903  1.00 97.89           H  
ATOM   2218  O   LEU A 138     -14.493   3.553   9.931  1.00 97.89           O  
ATOM   2219  CG  LEU A 138     -10.391   5.449   9.370  1.00 97.89           C  
ATOM   2220  HG  LEU A 138      -9.877   4.955  10.194  1.00 97.89           H  
ATOM   2221  CD1 LEU A 138      -9.633   5.146   8.081  1.00 97.89           C  
ATOM   2222 HD11 LEU A 138      -9.621   4.069   7.910  1.00 97.89           H  
ATOM   2223 HD12 LEU A 138     -10.126   5.625   7.235  1.00 97.89           H  
ATOM   2224 HD13 LEU A 138      -8.606   5.504   8.153  1.00 97.89           H  
ATOM   2225  CD2 LEU A 138     -10.362   6.963   9.587  1.00 97.89           C  
ATOM   2226 HD21 LEU A 138      -9.330   7.315   9.566  1.00 97.89           H  
ATOM   2227 HD22 LEU A 138     -10.920   7.465   8.797  1.00 97.89           H  
ATOM   2228 HD23 LEU A 138     -10.791   7.211  10.558  1.00 97.89           H  
ATOM   2229  N   THR A 139     -14.972   5.688  10.406  1.00 98.19           N  
ATOM   2230  H   THR A 139     -14.626   6.583  10.723  1.00 98.19           H  
ATOM   2231  CA  THR A 139     -16.384   5.560  10.024  1.00 98.19           C  
ATOM   2232  HA  THR A 139     -16.755   4.634  10.462  1.00 98.19           H  
ATOM   2233  C   THR A 139     -16.537   5.476   8.501  1.00 98.19           C  
ATOM   2234  CB  THR A 139     -17.239   6.717  10.563  1.00 98.19           C  
ATOM   2235  HB  THR A 139     -18.282   6.522  10.313  1.00 98.19           H  
ATOM   2236  O   THR A 139     -15.672   5.958   7.763  1.00 98.19           O  
ATOM   2237  CG2 THR A 139     -17.156   6.827  12.082  1.00 98.19           C  
ATOM   2238 HG21 THR A 139     -17.802   7.633  12.430  1.00 98.19           H  
ATOM   2239 HG22 THR A 139     -17.491   5.894  12.534  1.00 98.19           H  
ATOM   2240 HG23 THR A 139     -16.129   7.009  12.399  1.00 98.19           H  
ATOM   2241  OG1 THR A 139     -16.877   7.931   9.940  1.00 98.19           O  
ATOM   2242  HG1 THR A 139     -17.015   8.655  10.555  1.00 98.19           H  
ATOM   2243  N   PRO A 140     -17.677   4.971   7.985  1.00 98.10           N  
ATOM   2244  CA  PRO A 140     -17.959   5.006   6.549  1.00 98.10           C  
ATOM   2245  HA  PRO A 140     -17.261   4.344   6.038  1.00 98.10           H  
ATOM   2246  C   PRO A 140     -17.839   6.410   5.941  1.00 98.10           C  
ATOM   2247  CB  PRO A 140     -19.379   4.451   6.406  1.00 98.10           C  
ATOM   2248  HB2 PRO A 140     -19.509   3.922   5.461  1.00 98.10           H  
ATOM   2249  HB3 PRO A 140     -20.112   5.253   6.496  1.00 98.10           H  
ATOM   2250  O   PRO A 140     -17.324   6.561   4.842  1.00 98.10           O  
ATOM   2251  CG  PRO A 140     -19.506   3.512   7.605  1.00 98.10           C  
ATOM   2252  HG2 PRO A 140     -19.025   2.561   7.376  1.00 98.10           H  
ATOM   2253  HG3 PRO A 140     -20.546   3.358   7.892  1.00 98.10           H  
ATOM   2254  CD  PRO A 140     -18.717   4.237   8.693  1.00 98.10           C  
ATOM   2255  HD2 PRO A 140     -18.294   3.512   9.388  1.00 98.10           H  
ATOM   2256  HD3 PRO A 140     -19.371   4.933   9.218  1.00 98.10           H  
ATOM   2257  N   ARG A 141     -18.231   7.455   6.684  1.00 98.20           N  
ATOM   2258  H   ARG A 141     -18.553   7.269   7.623  1.00 98.20           H  
ATOM   2259  CA  ARG A 141     -18.111   8.852   6.237  1.00 98.20           C  
ATOM   2260  HA  ARG A 141     -18.509   8.938   5.226  1.00 98.20           H  
ATOM   2261  C   ARG A 141     -16.657   9.318   6.151  1.00 98.20           C  
ATOM   2262  CB  ARG A 141     -18.892   9.776   7.177  1.00 98.20           C  
ATOM   2263  HB2 ARG A 141     -18.659  10.807   6.908  1.00 98.20           H  
ATOM   2264  HB3 ARG A 141     -18.567   9.609   8.204  1.00 98.20           H  
ATOM   2265  O   ARG A 141     -16.323  10.088   5.254  1.00 98.20           O  
ATOM   2266  CG  ARG A 141     -20.409   9.572   7.070  1.00 98.20           C  
ATOM   2267  HG2 ARG A 141     -20.653   8.535   7.301  1.00 98.20           H  
ATOM   2268  HG3 ARG A 141     -20.737   9.785   6.052  1.00 98.20           H  
ATOM   2269  CD  ARG A 141     -21.160  10.475   8.056  1.00 98.20           C  
ATOM   2270  HD2 ARG A 141     -20.790  10.270   9.061  1.00 98.20           H  
ATOM   2271  HD3 ARG A 141     -22.219  10.220   8.015  1.00 98.20           H  
ATOM   2272  NE  ARG A 141     -20.989  11.906   7.738  1.00 98.20           N  
ATOM   2273  HE  ARG A 141     -20.504  12.113   6.877  1.00 98.20           H  
ATOM   2274  NH1 ARG A 141     -21.998  12.743   9.622  1.00 98.20           N  
ATOM   2275 HH11 ARG A 141     -22.095  11.797   9.961  1.00 98.20           H  
ATOM   2276 HH12 ARG A 141     -22.116  13.503  10.276  1.00 98.20           H  
ATOM   2277  NH2 ARG A 141     -21.093  14.143   8.138  1.00 98.20           N  
ATOM   2278 HH21 ARG A 141     -21.307  14.899   8.773  1.00 98.20           H  
ATOM   2279 HH22 ARG A 141     -20.536  14.300   7.311  1.00 98.20           H  
ATOM   2280  CZ  ARG A 141     -21.364  12.920   8.496  1.00 98.20           C  
ATOM   2281  N   ALA A 142     -15.801   8.882   7.075  1.00 98.60           N  
ATOM   2282  H   ALA A 142     -16.124   8.248   7.792  1.00 98.60           H  
ATOM   2283  CA  ALA A 142     -14.372   9.172   7.015  1.00 98.60           C  
ATOM   2284  HA  ALA A 142     -14.234  10.241   6.852  1.00 98.60           H  
ATOM   2285  C   ALA A 142     -13.704   8.443   5.838  1.00 98.60           C  
ATOM   2286  CB  ALA A 142     -13.735   8.818   8.359  1.00 98.60           C  
ATOM   2287  HB1 ALA A 142     -14.236   9.368   9.156  1.00 98.60           H  
ATOM   2288  HB2 ALA A 142     -13.819   7.748   8.552  1.00 98.60           H  
ATOM   2289  HB3 ALA A 142     -12.681   9.096   8.347  1.00 98.60           H  
ATOM   2290  O   ALA A 142     -12.912   9.055   5.127  1.00 98.60           O  
ATOM   2291  N   LEU A 143     -14.081   7.186   5.581  1.00 98.32           N  
ATOM   2292  H   LEU A 143     -14.713   6.733   6.225  1.00 98.32           H  
ATOM   2293  CA  LEU A 143     -13.619   6.427   4.413  1.00 98.32           C  
ATOM   2294  HA  LEU A 143     -12.529   6.435   4.395  1.00 98.32           H  
ATOM   2295  C   LEU A 143     -14.072   7.072   3.093  1.00 98.32           C  
ATOM   2296  CB  LEU A 143     -14.102   4.969   4.517  1.00 98.32           C  
ATOM   2297  HB2 LEU A 143     -13.892   4.466   3.573  1.00 98.32           H  
ATOM   2298  HB3 LEU A 143     -15.183   4.972   4.656  1.00 98.32           H  
ATOM   2299  O   LEU A 143     -13.258   7.243   2.193  1.00 98.32           O  
ATOM   2300  CG  LEU A 143     -13.449   4.160   5.654  1.00 98.32           C  
ATOM   2301  HG  LEU A 143     -13.547   4.704   6.594  1.00 98.32           H  
ATOM   2302  CD1 LEU A 143     -14.164   2.817   5.803  1.00 98.32           C  
ATOM   2303 HD11 LEU A 143     -15.218   2.985   6.024  1.00 98.32           H  
ATOM   2304 HD12 LEU A 143     -13.722   2.265   6.633  1.00 98.32           H  
ATOM   2305 HD13 LEU A 143     -14.065   2.236   4.886  1.00 98.32           H  
ATOM   2306  CD2 LEU A 143     -11.967   3.883   5.392  1.00 98.32           C  
ATOM   2307 HD21 LEU A 143     -11.842   3.358   4.445  1.00 98.32           H  
ATOM   2308 HD22 LEU A 143     -11.556   3.272   6.195  1.00 98.32           H  
ATOM   2309 HD23 LEU A 143     -11.404   4.815   5.352  1.00 98.32           H  
ATOM   2310  N   GLU A 144     -15.328   7.518   2.993  1.00 98.44           N  
ATOM   2311  H   GLU A 144     -15.986   7.285   3.724  1.00 98.44           H  
ATOM   2312  CA  GLU A 144     -15.810   8.287   1.836  1.00 98.44           C  
ATOM   2313  HA  GLU A 144     -15.701   7.690   0.930  1.00 98.44           H  
ATOM   2314  C   GLU A 144     -14.999   9.571   1.626  1.00 98.44           C  
ATOM   2315  CB  GLU A 144     -17.290   8.663   2.015  1.00 98.44           C  
ATOM   2316  HB2 GLU A 144     -17.440   9.031   3.030  1.00 98.44           H  
ATOM   2317  HB3 GLU A 144     -17.527   9.472   1.324  1.00 98.44           H  
ATOM   2318  O   GLU A 144     -14.617   9.878   0.500  1.00 98.44           O  
ATOM   2319  CG  GLU A 144     -18.264   7.510   1.735  1.00 98.44           C  
ATOM   2320  HG2 GLU A 144     -17.974   6.640   2.323  1.00 98.44           H  
ATOM   2321  HG3 GLU A 144     -18.186   7.239   0.682  1.00 98.44           H  
ATOM   2322  CD  GLU A 144     -19.726   7.879   2.057  1.00 98.44           C  
ATOM   2323  OE1 GLU A 144     -20.567   6.950   2.081  1.00 98.44           O  
ATOM   2324  OE2 GLU A 144     -20.020   9.078   2.289  1.00 98.44           O  
ATOM   2325  N   TYR A 145     -14.692  10.314   2.696  1.00 98.68           N  
ATOM   2326  H   TYR A 145     -15.030  10.021   3.602  1.00 98.68           H  
ATOM   2327  CA  TYR A 145     -13.836  11.497   2.596  1.00 98.68           C  
ATOM   2328  HA  TYR A 145     -14.275  12.177   1.867  1.00 98.68           H  
ATOM   2329  C   TYR A 145     -12.435  11.142   2.087  1.00 98.68           C  
ATOM   2330  CB  TYR A 145     -13.771  12.218   3.946  1.00 98.68           C  
ATOM   2331  HB2 TYR A 145     -14.734  12.697   4.123  1.00 98.68           H  
ATOM   2332  HB3 TYR A 145     -13.619  11.485   4.737  1.00 98.68           H  
ATOM   2333  O   TYR A 145     -11.947  11.807   1.172  1.00 98.68           O  
ATOM   2334  CG  TYR A 145     -12.678  13.269   4.041  1.00 98.68           C  
ATOM   2335  CD1 TYR A 145     -11.610  13.092   4.943  1.00 98.68           C  
ATOM   2336  HD1 TYR A 145     -11.570  12.213   5.570  1.00 98.68           H  
ATOM   2337  CD2 TYR A 145     -12.709  14.401   3.204  1.00 98.68           C  
ATOM   2338  HD2 TYR A 145     -13.499  14.508   2.475  1.00 98.68           H  
ATOM   2339  CE1 TYR A 145     -10.588  14.055   5.022  1.00 98.68           C  
ATOM   2340  HE1 TYR A 145      -9.780  13.933   5.728  1.00 98.68           H  
ATOM   2341  CE2 TYR A 145     -11.678  15.360   3.269  1.00 98.68           C  
ATOM   2342  HE2 TYR A 145     -11.689  16.211   2.605  1.00 98.68           H  
ATOM   2343  OH  TYR A 145      -9.622  16.111   4.259  1.00 98.68           O  
ATOM   2344  HH  TYR A 145      -9.737  16.829   3.631  1.00 98.68           H  
ATOM   2345  CZ  TYR A 145     -10.613  15.185   4.180  1.00 98.68           C  
ATOM   2346  N   ILE A 146     -11.823  10.082   2.623  1.00 98.73           N  
ATOM   2347  H   ILE A 146     -12.301   9.577   3.356  1.00 98.73           H  
ATOM   2348  CA  ILE A 146     -10.513   9.582   2.190  1.00 98.73           C  
ATOM   2349  HA  ILE A 146      -9.769  10.359   2.364  1.00 98.73           H  
ATOM   2350  C   ILE A 146     -10.507   9.292   0.684  1.00 98.73           C  
ATOM   2351  CB  ILE A 146     -10.095   8.364   3.040  1.00 98.73           C  
ATOM   2352  HB  ILE A 146     -10.948   7.692   3.135  1.00 98.73           H  
ATOM   2353  O   ILE A 146      -9.597   9.746  -0.005  1.00 98.73           O  
ATOM   2354  CG1 ILE A 146      -9.676   8.844   4.449  1.00 98.73           C  
ATOM   2355 HG12 ILE A 146      -8.697   9.320   4.394  1.00 98.73           H  
ATOM   2356 HG13 ILE A 146     -10.382   9.591   4.811  1.00 98.73           H  
ATOM   2357  CG2 ILE A 146      -8.949   7.577   2.381  1.00 98.73           C  
ATOM   2358 HG21 ILE A 146      -9.268   7.158   1.426  1.00 98.73           H  
ATOM   2359 HG22 ILE A 146      -8.083   8.220   2.228  1.00 98.73           H  
ATOM   2360 HG23 ILE A 146      -8.677   6.729   3.009  1.00 98.73           H  
ATOM   2361  CD1 ILE A 146      -9.626   7.721   5.491  1.00 98.73           C  
ATOM   2362 HD11 ILE A 146      -9.394   8.146   6.468  1.00 98.73           H  
ATOM   2363 HD12 ILE A 146      -8.857   6.991   5.238  1.00 98.73           H  
ATOM   2364 HD13 ILE A 146     -10.597   7.227   5.543  1.00 98.73           H  
ATOM   2365  N   GLU A 147     -11.538   8.632   0.145  1.00 98.42           N  
ATOM   2366  H   GLU A 147     -12.247   8.257   0.759  1.00 98.42           H  
ATOM   2367  CA  GLU A 147     -11.650   8.381  -1.302  1.00 98.42           C  
ATOM   2368  HA  GLU A 147     -10.792   7.797  -1.632  1.00 98.42           H  
ATOM   2369  C   GLU A 147     -11.631   9.675  -2.132  1.00 98.42           C  
ATOM   2370  CB  GLU A 147     -12.931   7.590  -1.624  1.00 98.42           C  
ATOM   2371  HB2 GLU A 147     -13.792   8.106  -1.199  1.00 98.42           H  
ATOM   2372  HB3 GLU A 147     -13.069   7.577  -2.705  1.00 98.42           H  
ATOM   2373  O   GLU A 147     -11.042   9.708  -3.210  1.00 98.42           O  
ATOM   2374  CG  GLU A 147     -12.931   6.137  -1.127  1.00 98.42           C  
ATOM   2375  HG2 GLU A 147     -12.892   6.134  -0.037  1.00 98.42           H  
ATOM   2376  HG3 GLU A 147     -13.873   5.674  -1.422  1.00 98.42           H  
ATOM   2377  CD  GLU A 147     -11.769   5.298  -1.677  1.00 98.42           C  
ATOM   2378  OE1 GLU A 147     -11.232   4.452  -0.929  1.00 98.42           O  
ATOM   2379  OE2 GLU A 147     -11.359   5.487  -2.842  1.00 98.42           O  
ATOM   2380  N   THR A 148     -12.210  10.774  -1.631  1.00 98.61           N  
ATOM   2381  H   THR A 148     -12.659  10.699  -0.729  1.00 98.61           H  
ATOM   2382  CA  THR A 148     -12.220  12.065  -2.350  1.00 98.61           C  
ATOM   2383  HA  THR A 148     -12.419  11.856  -3.401  1.00 98.61           H  
ATOM   2384  C   THR A 148     -10.891  12.822  -2.319  1.00 98.61           C  
ATOM   2385  CB  THR A 148     -13.323  13.010  -1.855  1.00 98.61           C  
ATOM   2386  HB  THR A 148     -13.359  13.860  -2.537  1.00 98.61           H  
ATOM   2387  O   THR A 148     -10.741  13.818  -3.030  1.00 98.61           O  
ATOM   2388  CG2 THR A 148     -14.713  12.374  -1.868  1.00 98.61           C  
ATOM   2389 HG21 THR A 148     -14.848  11.721  -1.006  1.00 98.61           H  
ATOM   2390 HG22 THR A 148     -15.470  13.157  -1.834  1.00 98.61           H  
ATOM   2391 HG23 THR A 148     -14.847  11.792  -2.779  1.00 98.61           H  
ATOM   2392  OG1 THR A 148     -13.059  13.510  -0.561  1.00 98.61           O  
ATOM   2393  HG1 THR A 148     -12.611  12.826  -0.057  1.00 98.61           H  
ATOM   2394  N   ILE A 149      -9.950  12.393  -1.474  1.00 98.75           N  
ATOM   2395  H   ILE A 149     -10.152  11.575  -0.916  1.00 98.75           H  
ATOM   2396  CA  ILE A 149      -8.628  13.014  -1.319  1.00 98.75           C  
ATOM   2397  HA  ILE A 149      -8.564  13.846  -2.021  1.00 98.75           H  
ATOM   2398  C   ILE A 149      -7.478  12.084  -1.726  1.00 98.75           C  
ATOM   2399  CB  ILE A 149      -8.432  13.605   0.094  1.00 98.75           C  
ATOM   2400  HB  ILE A 149      -7.456  14.091   0.120  1.00 98.75           H  
ATOM   2401  O   ILE A 149      -6.316  12.464  -1.588  1.00 98.75           O  
ATOM   2402  CG1 ILE A 149      -8.449  12.504   1.168  1.00 98.75           C  
ATOM   2403 HG12 ILE A 149      -7.795  11.687   0.864  1.00 98.75           H  
ATOM   2404 HG13 ILE A 149      -9.465  12.115   1.239  1.00 98.75           H  
ATOM   2405  CG2 ILE A 149      -9.495  14.677   0.391  1.00 98.75           C  
ATOM   2406 HG21 ILE A 149     -10.485  14.222   0.433  1.00 98.75           H  
ATOM   2407 HG22 ILE A 149      -9.481  15.436  -0.392  1.00 98.75           H  
ATOM   2408 HG23 ILE A 149      -9.292  15.142   1.355  1.00 98.75           H  
ATOM   2409  CD1 ILE A 149      -8.011  12.947   2.566  1.00 98.75           C  
ATOM   2410 HD11 ILE A 149      -7.042  13.444   2.527  1.00 98.75           H  
ATOM   2411 HD12 ILE A 149      -7.939  12.073   3.214  1.00 98.75           H  
ATOM   2412 HD13 ILE A 149      -8.746  13.632   2.986  1.00 98.75           H  
ATOM   2413  N   LYS A 150      -7.765  10.881  -2.235  1.00 98.30           N  
ATOM   2414  H   LYS A 150      -8.733  10.604  -2.311  1.00 98.30           H  
ATOM   2415  CA  LYS A 150      -6.748  10.066  -2.911  1.00 98.30           C  
ATOM   2416  HA  LYS A 150      -5.919   9.885  -2.227  1.00 98.30           H  
ATOM   2417  C   LYS A 150      -6.192  10.826  -4.106  1.00 98.30           C  
ATOM   2418  CB  LYS A 150      -7.321   8.721  -3.369  1.00 98.30           C  
ATOM   2419  HB2 LYS A 150      -8.240   8.879  -3.933  1.00 98.30           H  
ATOM   2420  HB3 LYS A 150      -6.593   8.235  -4.019  1.00 98.30           H  
ATOM   2421  O   LYS A 150      -6.915  11.573  -4.760  1.00 98.30           O  
ATOM   2422  CG  LYS A 150      -7.589   7.805  -2.176  1.00 98.30           C  
ATOM   2423  HG2 LYS A 150      -6.690   7.732  -1.564  1.00 98.30           H  
ATOM   2424  HG3 LYS A 150      -8.396   8.224  -1.574  1.00 98.30           H  
ATOM   2425  CD  LYS A 150      -7.992   6.408  -2.645  1.00 98.30           C  
ATOM   2426  HD2 LYS A 150      -7.172   5.961  -3.208  1.00 98.30           H  
ATOM   2427  HD3 LYS A 150      -8.886   6.466  -3.266  1.00 98.30           H  
ATOM   2428  CE  LYS A 150      -8.272   5.583  -1.395  1.00 98.30           C  
ATOM   2429  HE2 LYS A 150      -7.377   5.574  -0.773  1.00 98.30           H  
ATOM   2430  HE3 LYS A 150      -9.076   6.054  -0.829  1.00 98.30           H  
ATOM   2431  NZ  LYS A 150      -8.660   4.198  -1.707  1.00 98.30           N  
ATOM   2432  HZ1 LYS A 150      -8.149   3.594  -1.079  1.00 98.30           H  
ATOM   2433  HZ2 LYS A 150      -8.481   3.967  -2.674  1.00 98.30           H  
ATOM   2434  HZ3 LYS A 150      -9.648   4.104  -1.520  1.00 98.30           H  
ATOM   2435  N   GLU A 151      -4.903  10.639  -4.373  1.00 98.13           N  
ATOM   2436  H   GLU A 151      -4.380  10.011  -3.780  1.00 98.13           H  
ATOM   2437  CA  GLU A 151      -4.159  11.341  -5.426  1.00 98.13           C  
ATOM   2438  HA  GLU A 151      -3.132  10.982  -5.367  1.00 98.13           H  
ATOM   2439  C   GLU A 151      -4.045  12.870  -5.237  1.00 98.13           C  
ATOM   2440  CB  GLU A 151      -4.674  10.920  -6.817  1.00 98.13           C  
ATOM   2441  HB2 GLU A 151      -5.744  11.108  -6.903  1.00 98.13           H  
ATOM   2442  HB3 GLU A 151      -4.191  11.526  -7.584  1.00 98.13           H  
ATOM   2443  O   GLU A 151      -3.402  13.546  -6.041  1.00 98.13           O  
ATOM   2444  CG  GLU A 151      -4.408   9.430  -7.111  1.00 98.13           C  
ATOM   2445  HG2 GLU A 151      -4.834   8.808  -6.324  1.00 98.13           H  
ATOM   2446  HG3 GLU A 151      -4.905   9.168  -8.045  1.00 98.13           H  
ATOM   2447  CD  GLU A 151      -2.906   9.158  -7.260  1.00 98.13           C  
ATOM   2448  OE1 GLU A 151      -2.357   8.198  -6.666  1.00 98.13           O  
ATOM   2449  OE2 GLU A 151      -2.239   9.950  -7.964  1.00 98.13           O  
ATOM   2450  N   GLU A 152      -4.581  13.428  -4.146  1.00 98.69           N  
ATOM   2451  H   GLU A 152      -5.108  12.848  -3.509  1.00 98.69           H  
ATOM   2452  CA  GLU A 152      -4.402  14.838  -3.806  1.00 98.69           C  
ATOM   2453  HA  GLU A 152      -4.423  15.416  -4.730  1.00 98.69           H  
ATOM   2454  C   GLU A 152      -3.057  15.098  -3.138  1.00 98.69           C  
ATOM   2455  CB  GLU A 152      -5.526  15.363  -2.906  1.00 98.69           C  
ATOM   2456  HB2 GLU A 152      -5.611  14.732  -2.022  1.00 98.69           H  
ATOM   2457  HB3 GLU A 152      -5.261  16.355  -2.540  1.00 98.69           H  
ATOM   2458  O   GLU A 152      -2.514  14.283  -2.383  1.00 98.69           O  
ATOM   2459  CG  GLU A 152      -6.879  15.447  -3.621  1.00 98.69           C  
ATOM   2460  HG2 GLU A 152      -7.636  15.628  -2.858  1.00 98.69           H  
ATOM   2461  HG3 GLU A 152      -7.112  14.499  -4.106  1.00 98.69           H  
ATOM   2462  CD  GLU A 152      -6.973  16.601  -4.629  1.00 98.69           C  
ATOM   2463  OE1 GLU A 152      -8.079  16.769  -5.194  1.00 98.69           O  
ATOM   2464  OE2 GLU A 152      -6.094  17.490  -4.638  1.00 98.69           O  
ATOM   2465  N   GLU A 153      -2.548  16.300  -3.382  1.00 98.77           N  
ATOM   2466  H   GLU A 153      -3.073  16.930  -3.971  1.00 98.77           H  
ATOM   2467  CA  GLU A 153      -1.300  16.757  -2.802  1.00 98.77           C  
ATOM   2468  HA  GLU A 153      -0.656  15.885  -2.693  1.00 98.77           H  
ATOM   2469  C   GLU A 153      -1.491  17.345  -1.402  1.00 98.77           C  
ATOM   2470  CB  GLU A 153      -0.618  17.725  -3.765  1.00 98.77           C  
ATOM   2471  HB2 GLU A 153      -1.171  18.664  -3.804  1.00 98.77           H  
ATOM   2472  HB3 GLU A 153      -0.595  17.281  -4.760  1.00 98.77           H  
ATOM   2473  O   GLU A 153      -2.387  18.155  -1.145  1.00 98.77           O  
ATOM   2474  CG  GLU A 153       0.813  17.976  -3.305  1.00 98.77           C  
ATOM   2475  HG2 GLU A 153       0.806  18.515  -2.357  1.00 98.77           H  
ATOM   2476  HG3 GLU A 153       1.309  17.019  -3.141  1.00 98.77           H  
ATOM   2477  CD  GLU A 153       1.612  18.772  -4.319  1.00 98.77           C  
ATOM   2478  OE1 GLU A 153       2.850  18.774  -4.182  1.00 98.77           O  
ATOM   2479  OE2 GLU A 153       1.070  19.520  -5.158  1.00 98.77           O  
ATOM   2480  N   MET A 154      -0.599  16.959  -0.492  1.00 98.87           N  
ATOM   2481  H   MET A 154       0.098  16.286  -0.778  1.00 98.87           H  
ATOM   2482  CA  MET A 154      -0.624  17.321   0.918  1.00 98.87           C  
ATOM   2483  HA  MET A 154      -1.296  18.170   1.045  1.00 98.87           H  
ATOM   2484  C   MET A 154       0.763  17.734   1.410  1.00 98.87           C  
ATOM   2485  CB  MET A 154      -1.160  16.149   1.755  1.00 98.87           C  
ATOM   2486  HB2 MET A 154      -1.181  16.435   2.807  1.00 98.87           H  
ATOM   2487  HB3 MET A 154      -0.492  15.294   1.644  1.00 98.87           H  
ATOM   2488  O   MET A 154       1.792  17.277   0.911  1.00 98.87           O  
ATOM   2489  CG  MET A 154      -2.570  15.730   1.334  1.00 98.87           C  
ATOM   2490  HG2 MET A 154      -2.566  15.473   0.275  1.00 98.87           H  
ATOM   2491  HG3 MET A 154      -3.246  16.571   1.489  1.00 98.87           H  
ATOM   2492  SD  MET A 154      -3.219  14.305   2.231  1.00 98.87           S  
ATOM   2493  CE  MET A 154      -4.655  13.969   1.181  1.00 98.87           C  
ATOM   2494  HE1 MET A 154      -5.116  13.028   1.483  1.00 98.87           H  
ATOM   2495  HE2 MET A 154      -4.347  13.887   0.139  1.00 98.87           H  
ATOM   2496  HE3 MET A 154      -5.382  14.775   1.288  1.00 98.87           H  
ATOM   2497  N   ILE A 155       0.796  18.578   2.438  1.00 98.93           N  
ATOM   2498  H   ILE A 155      -0.091  18.910   2.788  1.00 98.93           H  
ATOM   2499  CA  ILE A 155       1.973  18.768   3.282  1.00 98.93           C  
ATOM   2500  HA  ILE A 155       2.869  18.550   2.701  1.00 98.93           H  
ATOM   2501  C   ILE A 155       1.899  17.764   4.423  1.00 98.93           C  
ATOM   2502  CB  ILE A 155       2.078  20.213   3.811  1.00 98.93           C  
ATOM   2503  HB  ILE A 155       1.211  20.411   4.441  1.00 98.93           H  
ATOM   2504  O   ILE A 155       0.920  17.745   5.167  1.00 98.93           O  
ATOM   2505  CG1 ILE A 155       2.069  21.265   2.681  1.00 98.93           C  
ATOM   2506 HG12 ILE A 155       1.125  21.195   2.142  1.00 98.93           H  
ATOM   2507 HG13 ILE A 155       2.109  22.260   3.126  1.00 98.93           H  
ATOM   2508  CG2 ILE A 155       3.340  20.375   4.682  1.00 98.93           C  
ATOM   2509 HG21 ILE A 155       4.225  20.042   4.139  1.00 98.93           H  
ATOM   2510 HG22 ILE A 155       3.242  19.778   5.589  1.00 98.93           H  
ATOM   2511 HG23 ILE A 155       3.459  21.419   4.972  1.00 98.93           H  
ATOM   2512  CD1 ILE A 155       3.219  21.135   1.677  1.00 98.93           C  
ATOM   2513 HD11 ILE A 155       3.213  20.134   1.246  1.00 98.93           H  
ATOM   2514 HD12 ILE A 155       4.177  21.318   2.164  1.00 98.93           H  
ATOM   2515 HD13 ILE A 155       3.084  21.867   0.880  1.00 98.93           H  
ATOM   2516  N   LEU A 156       2.954  16.970   4.570  1.00 98.89           N  
ATOM   2517  H   LEU A 156       3.700  17.036   3.892  1.00 98.89           H  
ATOM   2518  CA  LEU A 156       3.137  16.059   5.687  1.00 98.89           C  
ATOM   2519  HA  LEU A 156       2.171  15.872   6.156  1.00 98.89           H  
ATOM   2520  C   LEU A 156       4.048  16.697   6.731  1.00 98.89           C  
ATOM   2521  CB  LEU A 156       3.658  14.726   5.135  1.00 98.89           C  
ATOM   2522  HB2 LEU A 156       4.605  14.879   4.618  1.00 98.89           H  
ATOM   2523  HB3 LEU A 156       2.929  14.390   4.398  1.00 98.89           H  
ATOM   2524  O   LEU A 156       5.182  17.083   6.432  1.00 98.89           O  
ATOM   2525  CG  LEU A 156       3.815  13.620   6.192  1.00 98.89           C  
ATOM   2526  HG  LEU A 156       2.974  13.653   6.885  1.00 98.89           H  
ATOM   2527  CD1 LEU A 156       3.797  12.267   5.485  1.00 98.89           C  
ATOM   2528 HD11 LEU A 156       4.630  12.196   4.785  1.00 98.89           H  
ATOM   2529 HD12 LEU A 156       3.864  11.470   6.225  1.00 98.89           H  
ATOM   2530 HD13 LEU A 156       2.859  12.145   4.943  1.00 98.89           H  
ATOM   2531  CD2 LEU A 156       5.129  13.727   6.975  1.00 98.89           C  
ATOM   2532 HD21 LEU A 156       5.278  12.825   7.568  1.00 98.89           H  
ATOM   2533 HD22 LEU A 156       5.099  14.560   7.678  1.00 98.89           H  
ATOM   2534 HD23 LEU A 156       5.965  13.860   6.288  1.00 98.89           H  
ATOM   2535  N   THR A 157       3.580  16.759   7.974  1.00 98.83           N  
ATOM   2536  H   THR A 157       2.626  16.479   8.151  1.00 98.83           H  
ATOM   2537  CA  THR A 157       4.386  17.157   9.133  1.00 98.83           C  
ATOM   2538  HA  THR A 157       5.397  17.390   8.798  1.00 98.83           H  
ATOM   2539  C   THR A 157       4.509  16.010  10.129  1.00 98.83           C  
ATOM   2540  CB  THR A 157       3.843  18.422   9.808  1.00 98.83           C  
ATOM   2541  HB  THR A 157       4.410  18.608  10.720  1.00 98.83           H  
ATOM   2542  O   THR A 157       3.526  15.362  10.473  1.00 98.83           O  
ATOM   2543  CG2 THR A 157       3.958  19.640   8.893  1.00 98.83           C  
ATOM   2544 HG21 THR A 157       3.659  20.536   9.437  1.00 98.83           H  
ATOM   2545 HG22 THR A 157       4.989  19.745   8.556  1.00 98.83           H  
ATOM   2546 HG23 THR A 157       3.308  19.513   8.027  1.00 98.83           H  
ATOM   2547  OG1 THR A 157       2.483  18.294  10.122  1.00 98.83           O  
ATOM   2548  HG1 THR A 157       2.263  18.907  10.828  1.00 98.83           H  
ATOM   2549  N   LEU A 158       5.730  15.748  10.598  1.00 98.58           N  
ATOM   2550  H   LEU A 158       6.489  16.354  10.319  1.00 98.58           H  
ATOM   2551  CA  LEU A 158       5.996  14.751  11.634  1.00 98.58           C  
ATOM   2552  HA  LEU A 158       5.383  13.867  11.456  1.00 98.58           H  
ATOM   2553  C   LEU A 158       5.620  15.321  13.002  1.00 98.58           C  
ATOM   2554  CB  LEU A 158       7.484  14.344  11.631  1.00 98.58           C  
ATOM   2555  HB2 LEU A 158       7.645  13.655  12.460  1.00 98.58           H  
ATOM   2556  HB3 LEU A 158       8.088  15.230  11.825  1.00 98.58           H  
ATOM   2557  O   LEU A 158       6.151  16.361  13.401  1.00 98.58           O  
ATOM   2558  CG  LEU A 158       8.001  13.677  10.347  1.00 98.58           C  
ATOM   2559  HG  LEU A 158       7.900  14.370   9.511  1.00 98.58           H  
ATOM   2560  CD1 LEU A 158       9.477  13.322  10.504  1.00 98.58           C  
ATOM   2561 HD11 LEU A 158      10.053  14.198  10.803  1.00 98.58           H  
ATOM   2562 HD12 LEU A 158       9.867  12.943   9.559  1.00 98.58           H  
ATOM   2563 HD13 LEU A 158       9.599  12.567  11.280  1.00 98.58           H  
ATOM   2564  CD2 LEU A 158       7.254  12.391  10.013  1.00 98.58           C  
ATOM   2565 HD21 LEU A 158       6.249  12.651   9.683  1.00 98.58           H  
ATOM   2566 HD22 LEU A 158       7.202  11.742  10.887  1.00 98.58           H  
ATOM   2567 HD23 LEU A 158       7.753  11.868   9.196  1.00 98.58           H  
ATOM   2568  N   SER A 159       4.784  14.610  13.754  1.00 97.86           N  
ATOM   2569  H   SER A 159       4.335  13.792  13.367  1.00 97.86           H  
ATOM   2570  CA  SER A 159       4.383  15.023  15.105  1.00 97.86           C  
ATOM   2571  HA  SER A 159       4.027  16.053  15.072  1.00 97.86           H  
ATOM   2572  C   SER A 159       5.530  14.968  16.115  1.00 97.86           C  
ATOM   2573  CB  SER A 159       3.233  14.149  15.590  1.00 97.86           C  
ATOM   2574  HB2 SER A 159       2.979  14.424  16.614  1.00 97.86           H  
ATOM   2575  HB3 SER A 159       3.514  13.096  15.558  1.00 97.86           H  
ATOM   2576  O   SER A 159       5.540  15.718  17.087  1.00 97.86           O  
ATOM   2577  OG  SER A 159       2.119  14.376  14.762  1.00 97.86           O  
ATOM   2578  HG  SER A 159       1.372  14.317  15.363  1.00 97.86           H  
ATOM   2579  N   SER A 160       6.549  14.141  15.859  1.00 94.88           N  
ATOM   2580  H   SER A 160       6.498  13.565  15.031  1.00 94.88           H  
ATOM   2581  CA  SER A 160       7.777  14.100  16.664  1.00 94.88           C  
ATOM   2582  HA  SER A 160       7.504  13.969  17.711  1.00 94.88           H  
ATOM   2583  C   SER A 160       8.618  15.379  16.565  1.00 94.88           C  
ATOM   2584  CB  SER A 160       8.635  12.908  16.229  1.00 94.88           C  
ATOM   2585  HB2 SER A 160       9.507  12.837  16.879  1.00 94.88           H  
ATOM   2586  HB3 SER A 160       8.052  11.992  16.325  1.00 94.88           H  
ATOM   2587  O   SER A 160       9.504  15.591  17.389  1.00 94.88           O  
ATOM   2588  OG  SER A 160       9.059  13.064  14.883  1.00 94.88           O  
ATOM   2589  HG  SER A 160       9.546  12.279  14.622  1.00 94.88           H  
ATOM   2590  N   GLY A 161       8.395  16.207  15.537  1.00 93.45           N  
ATOM   2591  H   GLY A 161       7.620  16.003  14.923  1.00 93.45           H  
ATOM   2592  CA  GLY A 161       9.192  17.401  15.254  1.00 93.45           C  
ATOM   2593  HA2 GLY A 161       8.642  18.026  14.550  1.00 93.45           H  
ATOM   2594  HA3 GLY A 161       9.326  17.962  16.179  1.00 93.45           H  
ATOM   2595  C   GLY A 161      10.582  17.134  14.663  1.00 93.45           C  
ATOM   2596  O   GLY A 161      11.264  18.094  14.310  1.00 93.45           O  
ATOM   2597  N   GLY A 162      10.997  15.870  14.520  1.00 94.76           N  
ATOM   2598  H   GLY A 162      10.373  15.132  14.812  1.00 94.76           H  
ATOM   2599  CA  GLY A 162      12.273  15.499  13.896  1.00 94.76           C  
ATOM   2600  HA2 GLY A 162      13.082  16.031  14.397  1.00 94.76           H  
ATOM   2601  HA3 GLY A 162      12.439  14.428  14.017  1.00 94.76           H  
ATOM   2602  C   GLY A 162      12.334  15.829  12.400  1.00 94.76           C  
ATOM   2603  O   GLY A 162      11.325  16.188  11.794  1.00 94.76           O  
ATOM   2604  N   ASP A 163      13.515  15.693  11.794  1.00 97.23           N  
ATOM   2605  H   ASP A 163      14.331  15.482  12.350  1.00 97.23           H  
ATOM   2606  CA  ASP A 163      13.711  15.967  10.361  1.00 97.23           C  
ATOM   2607  HA  ASP A 163      13.136  16.850  10.082  1.00 97.23           H  
ATOM   2608  C   ASP A 163      13.234  14.815   9.470  1.00 97.23           C  
ATOM   2609  CB  ASP A 163      15.192  16.254  10.079  1.00 97.23           C  
ATOM   2610  HB2 ASP A 163      15.797  15.438  10.474  1.00 97.23           H  
ATOM   2611  HB3 ASP A 163      15.341  16.289   9.000  1.00 97.23           H  
ATOM   2612  O   ASP A 163      12.671  15.047   8.397  1.00 97.23           O  
ATOM   2613  CG  ASP A 163      15.675  17.586  10.659  1.00 97.23           C  
ATOM   2614  OD1 ASP A 163      14.863  18.539  10.707  1.00 97.23           O  
ATOM   2615  OD2 ASP A 163      16.870  17.645  11.021  1.00 97.23           O  
ATOM   2616  N   THR A 164      13.429  13.572   9.920  1.00 97.19           N  
ATOM   2617  H   THR A 164      13.884  13.441  10.812  1.00 97.19           H  
ATOM   2618  CA  THR A 164      12.934  12.366   9.251  1.00 97.19           C  
ATOM   2619  HA  THR A 164      12.117  12.678   8.601  1.00 97.19           H  
ATOM   2620  C   THR A 164      12.338  11.374  10.247  1.00 97.19           C  
ATOM   2621  CB  THR A 164      13.986  11.670   8.358  1.00 97.19           C  
ATOM   2622  HB  THR A 164      13.466  10.925   7.756  1.00 97.19           H  
ATOM   2623  O   THR A 164      12.550  11.471  11.458  1.00 97.19           O  
ATOM   2624  CG2 THR A 164      14.699  12.630   7.406  1.00 97.19           C  
ATOM   2625 HG21 THR A 164      15.363  13.288   7.967  1.00 97.19           H  
ATOM   2626 HG22 THR A 164      15.286  12.051   6.693  1.00 97.19           H  
ATOM   2627 HG23 THR A 164      13.962  13.229   6.871  1.00 97.19           H  
ATOM   2628  OG1 THR A 164      14.984  11.004   9.093  1.00 97.19           O  
ATOM   2629  HG1 THR A 164      15.259  10.259   8.555  1.00 97.19           H  
ATOM   2630  N   ALA A 165      11.560  10.423   9.736  1.00 96.98           N  
ATOM   2631  H   ALA A 165      11.384  10.435   8.741  1.00 96.98           H  
ATOM   2632  CA  ALA A 165      11.070   9.278  10.488  1.00 96.98           C  
ATOM   2633  HA  ALA A 165      11.735   9.100  11.332  1.00 96.98           H  
ATOM   2634  C   ALA A 165      11.078   8.018   9.618  1.00 96.98           C  
ATOM   2635  CB  ALA A 165       9.670   9.574  11.035  1.00 96.98           C  
ATOM   2636  HB1 ALA A 165       9.006   9.852  10.217  1.00 96.98           H  
ATOM   2637  HB2 ALA A 165       9.277   8.690  11.537  1.00 96.98           H  
ATOM   2638  HB3 ALA A 165       9.723  10.387  11.759  1.00 96.98           H  
ATOM   2639  O   ALA A 165      10.889   8.079   8.400  1.00 96.98           O  
ATOM   2640  N   GLN A 166      11.266   6.869  10.266  1.00 94.54           N  
ATOM   2641  H   GLN A 166      11.363   6.886  11.271  1.00 94.54           H  
ATOM   2642  CA  GLN A 166      11.146   5.571   9.610  1.00 94.54           C  
ATOM   2643  HA  GLN A 166      11.738   5.587   8.695  1.00 94.54           H  
ATOM   2644  C   GLN A 166       9.694   5.299   9.218  1.00 94.54           C  
ATOM   2645  CB  GLN A 166      11.669   4.442  10.513  1.00 94.54           C  
ATOM   2646  HB2 GLN A 166      11.099   4.433  11.442  1.00 94.54           H  
ATOM   2647  HB3 GLN A 166      11.502   3.487  10.013  1.00 94.54           H  
ATOM   2648  O   GLN A 166       8.756   5.639   9.946  1.00 94.54           O  
ATOM   2649  CG  GLN A 166      13.162   4.562  10.847  1.00 94.54           C  
ATOM   2650  HG2 GLN A 166      13.323   5.462  11.440  1.00 94.54           H  
ATOM   2651  HG3 GLN A 166      13.460   3.706  11.454  1.00 94.54           H  
ATOM   2652  CD  GLN A 166      14.049   4.599   9.610  1.00 94.54           C  
ATOM   2653  NE2 GLN A 166      15.040   5.455   9.616  1.00 94.54           N  
ATOM   2654 HE21 GLN A 166      15.546   5.608   8.755  1.00 94.54           H  
ATOM   2655 HE22 GLN A 166      15.196   6.096  10.381  1.00 94.54           H  
ATOM   2656  OE1 GLN A 166      13.843   3.886   8.642  1.00 94.54           O  
ATOM   2657  N   SER A 167       9.524   4.633   8.079  1.00 93.13           N  
ATOM   2658  H   SER A 167      10.344   4.355   7.558  1.00 93.13           H  
ATOM   2659  CA  SER A 167       8.227   4.116   7.656  1.00 93.13           C  
ATOM   2660  HA  SER A 167       7.536   4.953   7.546  1.00 93.13           H  
ATOM   2661  C   SER A 167       7.650   3.154   8.704  1.00 93.13           C  
ATOM   2662  CB  SER A 167       8.385   3.445   6.293  1.00 93.13           C  
ATOM   2663  HB2 SER A 167       9.021   2.564   6.385  1.00 93.13           H  
ATOM   2664  HB3 SER A 167       8.854   4.145   5.601  1.00 93.13           H  
ATOM   2665  O   SER A 167       8.383   2.409   9.349  1.00 93.13           O  
ATOM   2666  OG  SER A 167       7.128   3.074   5.776  1.00 93.13           O  
ATOM   2667  HG  SER A 167       6.801   2.341   6.302  1.00 93.13           H  
ATOM   2668  N   GLY A 168       6.329   3.174   8.876  1.00 89.26           N  
ATOM   2669  H   GLY A 168       5.798   3.830   8.322  1.00 89.26           H  
ATOM   2670  CA  GLY A 168       5.573   2.325   9.800  1.00 89.26           C  
ATOM   2671  HA2 GLY A 168       6.048   1.347   9.870  1.00 89.26           H  
ATOM   2672  HA3 GLY A 168       4.569   2.190   9.397  1.00 89.26           H  
ATOM   2673  C   GLY A 168       5.404   2.877  11.218  1.00 89.26           C  
ATOM   2674  O   GLY A 168       4.419   2.545  11.871  1.00 89.26           O  
ATOM   2675  N   ALA A 169       6.297   3.757  11.681  1.00 83.79           N  
ATOM   2676  H   ALA A 169       7.102   3.955  11.103  1.00 83.79           H  
ATOM   2677  CA  ALA A 169       6.248   4.341  13.031  1.00 83.79           C  
ATOM   2678  HA  ALA A 169       5.443   3.878  13.601  1.00 83.79           H  
ATOM   2679  C   ALA A 169       5.972   5.857  13.052  1.00 83.79           C  
ATOM   2680  CB  ALA A 169       7.569   4.002  13.732  1.00 83.79           C  
ATOM   2681  HB1 ALA A 169       8.402   4.464  13.201  1.00 83.79           H  
ATOM   2682  HB2 ALA A 169       7.545   4.374  14.756  1.00 83.79           H  
ATOM   2683  HB3 ALA A 169       7.708   2.921  13.753  1.00 83.79           H  
ATOM   2684  O   ALA A 169       5.779   6.441  14.117  1.00 83.79           O  
ATOM   2685  N   ALA A 170       5.999   6.518  11.893  1.00 92.88           N  
ATOM   2686  H   ALA A 170       6.167   5.998  11.043  1.00 92.88           H  
ATOM   2687  CA  ALA A 170       5.860   7.964  11.794  1.00 92.88           C  
ATOM   2688  HA  ALA A 170       6.504   8.429  12.541  1.00 92.88           H  
ATOM   2689  C   ALA A 170       4.413   8.413  12.054  1.00 92.88           C  
ATOM   2690  CB  ALA A 170       6.350   8.398  10.408  1.00 92.88           C  
ATOM   2691  HB1 ALA A 170       6.314   9.484  10.326  1.00 92.88           H  
ATOM   2692  HB2 ALA A 170       7.369   8.049  10.243  1.00 92.88           H  
ATOM   2693  HB3 ALA A 170       5.708   7.964   9.641  1.00 92.88           H  
ATOM   2694  O   ALA A 170       3.536   8.172  11.225  1.00 92.88           O  
ATOM   2695  N   LEU A 171       4.195   9.108  13.172  1.00 98.04           N  
ATOM   2696  H   LEU A 171       4.946   9.188  13.842  1.00 98.04           H  
ATOM   2697  CA  LEU A 171       2.948   9.809  13.468  1.00 98.04           C  
ATOM   2698  HA  LEU A 171       2.126   9.217  13.065  1.00 98.04           H  
ATOM   2699  C   LEU A 171       2.952  11.184  12.786  1.00 98.04           C  
ATOM   2700  CB  LEU A 171       2.786   9.911  14.992  1.00 98.04           C  
ATOM   2701  HB2 LEU A 171       3.113   8.980  15.454  1.00 98.04           H  
ATOM   2702  HB3 LEU A 171       3.430  10.710  15.361  1.00 98.04           H  
ATOM   2703  O   LEU A 171       3.919  11.943  12.938  1.00 98.04           O  
ATOM   2704  CG  LEU A 171       1.339  10.179  15.426  1.00 98.04           C  
ATOM   2705  HG  LEU A 171       0.951  11.011  14.839  1.00 98.04           H  
ATOM   2706  CD1 LEU A 171       0.454   8.951  15.207  1.00 98.04           C  
ATOM   2707 HD11 LEU A 171       0.275   8.796  14.143  1.00 98.04           H  
ATOM   2708 HD12 LEU A 171       0.920   8.061  15.630  1.00 98.04           H  
ATOM   2709 HD13 LEU A 171      -0.515   9.084  15.687  1.00 98.04           H  
ATOM   2710  CD2 LEU A 171       1.320  10.552  16.906  1.00 98.04           C  
ATOM   2711 HD21 LEU A 171       1.812   9.780  17.497  1.00 98.04           H  
ATOM   2712 HD22 LEU A 171       0.289  10.644  17.249  1.00 98.04           H  
ATOM   2713 HD23 LEU A 171       1.813  11.513  17.055  1.00 98.04           H  
ATOM   2714  N   VAL A 172       1.914  11.487  12.006  1.00 98.79           N  
ATOM   2715  H   VAL A 172       1.177  10.804  11.903  1.00 98.79           H  
ATOM   2716  CA  VAL A 172       1.909  12.647  11.107  1.00 98.79           C  
ATOM   2717  HA  VAL A 172       2.679  13.334  11.455  1.00 98.79           H  
ATOM   2718  C   VAL A 172       0.609  13.436  11.133  1.00 98.79           C  
ATOM   2719  CB  VAL A 172       2.270  12.268   9.652  1.00 98.79           C  
ATOM   2720  HB  VAL A 172       2.460  13.196   9.113  1.00 98.79           H  
ATOM   2721  O   VAL A 172      -0.474  12.899  11.360  1.00 98.79           O  
ATOM   2722  CG1 VAL A 172       3.552  11.431   9.593  1.00 98.79           C  
ATOM   2723 HG11 VAL A 172       3.889  11.331   8.561  1.00 98.79           H  
ATOM   2724 HG12 VAL A 172       3.364  10.435   9.993  1.00 98.79           H  
ATOM   2725 HG13 VAL A 172       4.319  11.911  10.200  1.00 98.79           H  
ATOM   2726  CG2 VAL A 172       1.180  11.510   8.886  1.00 98.79           C  
ATOM   2727 HG21 VAL A 172       0.995  10.540   9.349  1.00 98.79           H  
ATOM   2728 HG22 VAL A 172       1.498  11.358   7.855  1.00 98.79           H  
ATOM   2729 HG23 VAL A 172       0.251  12.080   8.873  1.00 98.79           H  
ATOM   2730  N   ASN A 173       0.718  14.718  10.800  1.00 98.81           N  
ATOM   2731  H   ASN A 173       1.645  15.074  10.619  1.00 98.81           H  
ATOM   2732  CA  ASN A 173      -0.400  15.534  10.350  1.00 98.81           C  
ATOM   2733  HA  ASN A 173      -1.339  15.019  10.555  1.00 98.81           H  
ATOM   2734  C   ASN A 173      -0.319  15.730   8.832  1.00 98.81           C  
ATOM   2735  CB  ASN A 173      -0.418  16.859  11.121  1.00 98.81           C  
ATOM   2736  HB2 ASN A 173      -0.937  17.612  10.528  1.00 98.81           H  
ATOM   2737  HB3 ASN A 173       0.602  17.199  11.304  1.00 98.81           H  
ATOM   2738  O   ASN A 173       0.761  15.982   8.289  1.00 98.81           O  
ATOM   2739  CG  ASN A 173      -1.135  16.747  12.447  1.00 98.81           C  
ATOM   2740  ND2 ASN A 173      -0.484  16.257  13.478  1.00 98.81           N  
ATOM   2741 HD21 ASN A 173      -1.025  16.098  14.316  1.00 98.81           H  
ATOM   2742 HD22 ASN A 173       0.423  15.825  13.374  1.00 98.81           H  
ATOM   2743  OD1 ASN A 173      -2.283  17.142  12.557  1.00 98.81           O  
ATOM   2744  N   LEU A 174      -1.463  15.626   8.157  1.00 98.93           N  
ATOM   2745  H   LEU A 174      -2.300  15.383   8.667  1.00 98.93           H  
ATOM   2746  CA  LEU A 174      -1.598  15.884   6.726  1.00 98.93           C  
ATOM   2747  HA  LEU A 174      -0.619  16.102   6.299  1.00 98.93           H  
ATOM   2748  C   LEU A 174      -2.478  17.116   6.495  1.00 98.93           C  
ATOM   2749  CB  LEU A 174      -2.161  14.642   6.011  1.00 98.93           C  
ATOM   2750  HB2 LEU A 174      -3.128  14.405   6.455  1.00 98.93           H  
ATOM   2751  HB3 LEU A 174      -2.322  14.891   4.962  1.00 98.93           H  
ATOM   2752  O   LEU A 174      -3.566  17.234   7.059  1.00 98.93           O  
ATOM   2753  CG  LEU A 174      -1.305  13.367   6.091  1.00 98.93           C  
ATOM   2754  HG  LEU A 174      -1.182  13.078   7.135  1.00 98.93           H  
ATOM   2755  CD1 LEU A 174      -2.009  12.227   5.357  1.00 98.93           C  
ATOM   2756 HD11 LEU A 174      -1.448  11.302   5.488  1.00 98.93           H  
ATOM   2757 HD12 LEU A 174      -3.011  12.090   5.764  1.00 98.93           H  
ATOM   2758 HD13 LEU A 174      -2.088  12.452   4.294  1.00 98.93           H  
ATOM   2759  CD2 LEU A 174       0.077  13.546   5.463  1.00 98.93           C  
ATOM   2760 HD21 LEU A 174      -0.021  13.901   4.437  1.00 98.93           H  
ATOM   2761 HD22 LEU A 174       0.601  12.590   5.472  1.00 98.93           H  
ATOM   2762 HD23 LEU A 174       0.649  14.262   6.052  1.00 98.93           H  
ATOM   2763  N   THR A 175      -2.022  18.018   5.629  1.00 98.93           N  
ATOM   2764  H   THR A 175      -1.088  17.892   5.266  1.00 98.93           H  
ATOM   2765  CA  THR A 175      -2.775  19.214   5.226  1.00 98.93           C  
ATOM   2766  HA  THR A 175      -3.786  19.165   5.630  1.00 98.93           H  
ATOM   2767  C   THR A 175      -2.865  19.278   3.710  1.00 98.93           C  
ATOM   2768  CB  THR A 175      -2.120  20.492   5.768  1.00 98.93           C  
ATOM   2769  HB  THR A 175      -1.110  20.578   5.365  1.00 98.93           H  
ATOM   2770  O   THR A 175      -1.834  19.307   3.043  1.00 98.93           O  
ATOM   2771  CG2 THR A 175      -2.905  21.753   5.416  1.00 98.93           C  
ATOM   2772 HG21 THR A 175      -2.924  21.895   4.335  1.00 98.93           H  
ATOM   2773 HG22 THR A 175      -3.926  21.670   5.787  1.00 98.93           H  
ATOM   2774 HG23 THR A 175      -2.431  22.627   5.864  1.00 98.93           H  
ATOM   2775  OG1 THR A 175      -2.044  20.466   7.176  1.00 98.93           O  
ATOM   2776  HG1 THR A 175      -1.612  21.281   7.442  1.00 98.93           H  
ATOM   2777  N   LEU A 176      -4.073  19.340   3.155  1.00 98.91           N  
ATOM   2778  H   LEU A 176      -4.875  19.395   3.768  1.00 98.91           H  
ATOM   2779  CA  LEU A 176      -4.298  19.472   1.715  1.00 98.91           C  
ATOM   2780  HA  LEU A 176      -3.814  18.644   1.196  1.00 98.91           H  
ATOM   2781  C   LEU A 176      -3.694  20.771   1.173  1.00 98.91           C  
ATOM   2782  CB  LEU A 176      -5.810  19.441   1.441  1.00 98.91           C  
ATOM   2783  HB2 LEU A 176      -6.306  20.040   2.205  1.00 98.91           H  
ATOM   2784  HB3 LEU A 176      -6.009  19.915   0.480  1.00 98.91           H  
ATOM   2785  O   LEU A 176      -3.982  21.857   1.671  1.00 98.91           O  
ATOM   2786  CG  LEU A 176      -6.429  18.036   1.423  1.00 98.91           C  
ATOM   2787  HG  LEU A 176      -6.123  17.477   2.307  1.00 98.91           H  
ATOM   2788  CD1 LEU A 176      -7.952  18.164   1.416  1.00 98.91           C  
ATOM   2789 HD11 LEU A 176      -8.405  17.178   1.308  1.00 98.91           H  
ATOM   2790 HD12 LEU A 176      -8.278  18.589   2.365  1.00 98.91           H  
ATOM   2791 HD13 LEU A 176      -8.276  18.815   0.604  1.00 98.91           H  
ATOM   2792  CD2 LEU A 176      -6.025  17.264   0.165  1.00 98.91           C  
ATOM   2793 HD21 LEU A 176      -6.270  17.835  -0.730  1.00 98.91           H  
ATOM   2794 HD22 LEU A 176      -4.954  17.063   0.161  1.00 98.91           H  
ATOM   2795 HD23 LEU A 176      -6.550  16.310   0.127  1.00 98.91           H  
ATOM   2796  N   VAL A 177      -2.913  20.689   0.096  1.00 98.74           N  
ATOM   2797  H   VAL A 177      -2.711  19.777  -0.288  1.00 98.74           H  
ATOM   2798  CA  VAL A 177      -2.321  21.878  -0.541  1.00 98.74           C  
ATOM   2799  HA  VAL A 177      -1.866  22.496   0.233  1.00 98.74           H  
ATOM   2800  C   VAL A 177      -3.393  22.739  -1.213  1.00 98.74           C  
ATOM   2801  CB  VAL A 177      -1.216  21.469  -1.537  1.00 98.74           C  
ATOM   2802  HB  VAL A 177      -1.611  20.729  -2.233  1.00 98.74           H  
ATOM   2803  O   VAL A 177      -3.309  23.965  -1.166  1.00 98.74           O  
ATOM   2804  CG1 VAL A 177      -0.673  22.653  -2.350  1.00 98.74           C  
ATOM   2805 HG11 VAL A 177      -1.451  23.050  -3.001  1.00 98.74           H  
ATOM   2806 HG12 VAL A 177      -0.324  23.439  -1.680  1.00 98.74           H  
ATOM   2807 HG13 VAL A 177       0.148  22.315  -2.982  1.00 98.74           H  
ATOM   2808  CG2 VAL A 177      -0.025  20.865  -0.782  1.00 98.74           C  
ATOM   2809 HG21 VAL A 177      -0.335  19.960  -0.260  1.00 98.74           H  
ATOM   2810 HG22 VAL A 177       0.361  21.584  -0.059  1.00 98.74           H  
ATOM   2811 HG23 VAL A 177       0.767  20.603  -1.484  1.00 98.74           H  
ATOM   2812  N   LYS A 178      -4.423  22.120  -1.808  1.00 98.14           N  
ATOM   2813  H   LYS A 178      -4.420  21.110  -1.806  1.00 98.14           H  
ATOM   2814  CA  LYS A 178      -5.442  22.821  -2.611  1.00 98.14           C  
ATOM   2815  HA  LYS A 178      -4.921  23.401  -3.373  1.00 98.14           H  
ATOM   2816  C   LYS A 178      -6.275  23.845  -1.834  1.00 98.14           C  
ATOM   2817  CB  LYS A 178      -6.343  21.805  -3.340  1.00 98.14           C  
ATOM   2818  HB2 LYS A 178      -7.008  22.357  -4.004  1.00 98.14           H  
ATOM   2819  HB3 LYS A 178      -5.714  21.167  -3.962  1.00 98.14           H  
ATOM   2820  O   LYS A 178      -6.746  24.813  -2.424  1.00 98.14           O  
ATOM   2821  CG  LYS A 178      -7.200  20.909  -2.423  1.00 98.14           C  
ATOM   2822  HG2 LYS A 178      -6.544  20.287  -1.814  1.00 98.14           H  
ATOM   2823  HG3 LYS A 178      -7.821  21.522  -1.769  1.00 98.14           H  
ATOM   2824  CD  LYS A 178      -8.117  20.004  -3.260  1.00 98.14           C  
ATOM   2825  HD2 LYS A 178      -8.857  20.616  -3.776  1.00 98.14           H  
ATOM   2826  HD3 LYS A 178      -7.511  19.496  -4.010  1.00 98.14           H  
ATOM   2827  CE  LYS A 178      -8.825  18.948  -2.401  1.00 98.14           C  
ATOM   2828  HE2 LYS A 178      -8.062  18.422  -1.828  1.00 98.14           H  
ATOM   2829  HE3 LYS A 178      -9.503  19.434  -1.699  1.00 98.14           H  
ATOM   2830  NZ  LYS A 178      -9.547  17.961  -3.248  1.00 98.14           N  
ATOM   2831  HZ1 LYS A 178      -8.933  17.602  -3.966  1.00 98.14           H  
ATOM   2832  HZ2 LYS A 178     -10.332  18.359  -3.744  1.00 98.14           H  
ATOM   2833  HZ3 LYS A 178      -9.838  17.142  -2.735  1.00 98.14           H  
ATOM   2834  N   ASN A 179      -6.486  23.628  -0.538  1.00 98.25           N  
ATOM   2835  H   ASN A 179      -6.109  22.784  -0.131  1.00 98.25           H  
ATOM   2836  CA  ASN A 179      -7.382  24.447   0.283  1.00 98.25           C  
ATOM   2837  HA  ASN A 179      -7.416  25.453  -0.135  1.00 98.25           H  
ATOM   2838  C   ASN A 179      -6.921  24.631   1.740  1.00 98.25           C  
ATOM   2839  CB  ASN A 179      -8.801  23.855   0.197  1.00 98.25           C  
ATOM   2840  HB2 ASN A 179      -9.120  23.829  -0.845  1.00 98.25           H  
ATOM   2841  HB3 ASN A 179      -9.485  24.503   0.746  1.00 98.25           H  
ATOM   2842  O   ASN A 179      -7.602  25.317   2.495  1.00 98.25           O  
ATOM   2843  CG  ASN A 179      -8.920  22.458   0.779  1.00 98.25           C  
ATOM   2844  ND2 ASN A 179     -10.097  21.892   0.707  1.00 98.25           N  
ATOM   2845 HD21 ASN A 179     -10.272  21.277   1.489  1.00 98.25           H  
ATOM   2846 HD22 ASN A 179     -10.883  22.469   0.441  1.00 98.25           H  
ATOM   2847  OD1 ASN A 179      -7.968  21.868   1.265  1.00 98.25           O  
ATOM   2848  N   ASN A 180      -5.760  24.083   2.118  1.00 98.35           N  
ATOM   2849  H   ASN A 180      -5.255  23.507   1.460  1.00 98.35           H  
ATOM   2850  CA  ASN A 180      -5.195  24.143   3.467  1.00 98.35           C  
ATOM   2851  HA  ASN A 180      -4.262  23.580   3.431  1.00 98.35           H  
ATOM   2852  C   ASN A 180      -6.035  23.430   4.549  1.00 98.35           C  
ATOM   2853  CB  ASN A 180      -4.813  25.601   3.778  1.00 98.35           C  
ATOM   2854  HB2 ASN A 180      -5.717  26.175   3.981  1.00 98.35           H  
ATOM   2855  HB3 ASN A 180      -4.316  26.038   2.912  1.00 98.35           H  
ATOM   2856  O   ASN A 180      -5.850  23.685   5.741  1.00 98.35           O  
ATOM   2857  CG  ASN A 180      -3.863  25.728   4.949  1.00 98.35           C  
ATOM   2858  ND2 ASN A 180      -4.240  26.463   5.968  1.00 98.35           N  
ATOM   2859 HD21 ASN A 180      -5.214  26.724   6.022  1.00 98.35           H  
ATOM   2860 HD22 ASN A 180      -3.631  26.426   6.773  1.00 98.35           H  
ATOM   2861  OD1 ASN A 180      -2.758  25.212   4.955  1.00 98.35           O  
ATOM   2862  N   ASP A 181      -6.936  22.523   4.158  1.00 98.47           N  
ATOM   2863  H   ASP A 181      -7.082  22.358   3.172  1.00 98.47           H  
ATOM   2864  CA  ASP A 181      -7.698  21.711   5.108  1.00 98.47           C  
ATOM   2865  HA  ASP A 181      -8.130  22.369   5.861  1.00 98.47           H  
ATOM   2866  C   ASP A 181      -6.779  20.706   5.811  1.00 98.47           C  
ATOM   2867  CB  ASP A 181      -8.845  20.959   4.418  1.00 98.47           C  
ATOM   2868  HB2 ASP A 181      -9.210  20.190   5.098  1.00 98.47           H  
ATOM   2869  HB3 ASP A 181      -8.453  20.458   3.532  1.00 98.47           H  
ATOM   2870  O   ASP A 181      -6.022  19.973   5.169  1.00 98.47           O  
ATOM   2871  CG  ASP A 181     -10.043  21.823   4.020  1.00 98.47           C  
ATOM   2872  OD1 ASP A 181     -10.148  22.978   4.486  1.00 98.47           O  
ATOM   2873  OD2 ASP A 181     -10.875  21.295   3.244  1.00 98.47           O  
ATOM   2874  N   ASN A 182      -6.869  20.642   7.140  1.00 98.87           N  
ATOM   2875  H   ASN A 182      -7.536  21.245   7.601  1.00 98.87           H  
ATOM   2876  CA  ASN A 182      -6.191  19.620   7.931  1.00 98.87           C  
ATOM   2877  HA  ASN A 182      -5.212  19.425   7.492  1.00 98.87           H  
ATOM   2878  C   ASN A 182      -6.999  18.312   7.881  1.00 98.87           C  
ATOM   2879  CB  ASN A 182      -5.963  20.150   9.354  1.00 98.87           C  
ATOM   2880  HB2 ASN A 182      -5.377  21.067   9.308  1.00 98.87           H  
ATOM   2881  HB3 ASN A 182      -6.924  20.367   9.821  1.00 98.87           H  
ATOM   2882  O   ASN A 182      -8.136  18.248   8.354  1.00 98.87           O  
ATOM   2883  CG  ASN A 182      -5.242  19.132  10.220  1.00 98.87           C  
ATOM   2884  ND2 ASN A 182      -4.011  19.363  10.606  1.00 98.87           N  
ATOM   2885 HD21 ASN A 182      -3.479  20.129  10.218  1.00 98.87           H  
ATOM   2886 HD22 ASN A 182      -3.592  18.644  11.177  1.00 98.87           H  
ATOM   2887  OD1 ASN A 182      -5.789  18.108  10.568  1.00 98.87           O  
ATOM   2888  N   VAL A 183      -6.392  17.276   7.309  1.00 98.88           N  
ATOM   2889  H   VAL A 183      -5.433  17.393   7.013  1.00 98.88           H  
ATOM   2890  CA  VAL A 183      -7.015  15.972   7.063  1.00 98.88           C  
ATOM   2891  HA  VAL A 183      -7.975  16.120   6.569  1.00 98.88           H  
ATOM   2892  C   VAL A 183      -7.280  15.232   8.375  1.00 98.88           C  
ATOM   2893  CB  VAL A 183      -6.114  15.140   6.131  1.00 98.88           C  
ATOM   2894  HB  VAL A 183      -5.139  15.050   6.610  1.00 98.88           H  
ATOM   2895  O   VAL A 183      -8.354  14.657   8.523  1.00 98.88           O  
ATOM   2896  CG1 VAL A 183      -6.635  13.724   5.872  1.00 98.88           C  
ATOM   2897 HG11 VAL A 183      -7.615  13.767   5.397  1.00 98.88           H  
ATOM   2898 HG12 VAL A 183      -5.947  13.193   5.214  1.00 98.88           H  
ATOM   2899 HG13 VAL A 183      -6.703  13.166   6.806  1.00 98.88           H  
ATOM   2900  CG2 VAL A 183      -5.929  15.824   4.767  1.00 98.88           C  
ATOM   2901 HG21 VAL A 183      -5.463  16.802   4.888  1.00 98.88           H  
ATOM   2902 HG22 VAL A 183      -5.281  15.215   4.137  1.00 98.88           H  
ATOM   2903 HG23 VAL A 183      -6.895  15.942   4.276  1.00 98.88           H  
ATOM   2904  N   ASN A 184      -6.358  15.288   9.345  1.00 98.83           N  
ATOM   2905  H   ASN A 184      -5.490  15.770   9.163  1.00 98.83           H  
ATOM   2906  CA  ASN A 184      -6.512  14.638  10.654  1.00 98.83           C  
ATOM   2907  HA  ASN A 184      -6.630  13.564  10.510  1.00 98.83           H  
ATOM   2908  C   ASN A 184      -7.768  15.145  11.369  1.00 98.83           C  
ATOM   2909  CB  ASN A 184      -5.276  14.885  11.544  1.00 98.83           C  
ATOM   2910  HB2 ASN A 184      -5.132  15.951  11.722  1.00 98.83           H  
ATOM   2911  HB3 ASN A 184      -5.464  14.425  12.514  1.00 98.83           H  
ATOM   2912  O   ASN A 184      -8.656  14.365  11.702  1.00 98.83           O  
ATOM   2913  CG  ASN A 184      -3.976  14.334  10.997  1.00 98.83           C  
ATOM   2914  ND2 ASN A 184      -3.205  13.683  11.832  1.00 98.83           N  
ATOM   2915 HD21 ASN A 184      -3.479  13.582  12.799  1.00 98.83           H  
ATOM   2916 HD22 ASN A 184      -2.308  13.346  11.511  1.00 98.83           H  
ATOM   2917  OD1 ASN A 184      -3.619  14.517   9.839  1.00 98.83           O  
ATOM   2918  N   LYS A 185      -7.889  16.470  11.500  1.00 98.65           N  
ATOM   2919  H   LYS A 185      -7.113  17.036  11.191  1.00 98.65           H  
ATOM   2920  CA  LYS A 185      -9.051  17.127  12.098  1.00 98.65           C  
ATOM   2921  HA  LYS A 185      -9.169  16.763  13.119  1.00 98.65           H  
ATOM   2922  C   LYS A 185     -10.331  16.781  11.342  1.00 98.65           C  
ATOM   2923  CB  LYS A 185      -8.810  18.640  12.119  1.00 98.65           C  
ATOM   2924  HB2 LYS A 185      -7.872  18.846  12.635  1.00 98.65           H  
ATOM   2925  HB3 LYS A 185      -8.740  19.012  11.096  1.00 98.65           H  
ATOM   2926  O   LYS A 185     -11.369  16.547  11.954  1.00 98.65           O  
ATOM   2927  CG  LYS A 185      -9.953  19.346  12.853  1.00 98.65           C  
ATOM   2928  HG2 LYS A 185      -9.985  18.999  13.885  1.00 98.65           H  
ATOM   2929  HG3 LYS A 185     -10.901  19.105  12.372  1.00 98.65           H  
ATOM   2930  CD  LYS A 185      -9.790  20.861  12.824  1.00 98.65           C  
ATOM   2931  HD2 LYS A 185      -9.743  21.191  11.786  1.00 98.65           H  
ATOM   2932  HD3 LYS A 185      -8.882  21.151  13.355  1.00 98.65           H  
ATOM   2933  CE  LYS A 185     -11.027  21.435  13.509  1.00 98.65           C  
ATOM   2934  HE2 LYS A 185     -11.900  20.917  13.112  1.00 98.65           H  
ATOM   2935  HE3 LYS A 185     -10.979  21.214  14.576  1.00 98.65           H  
ATOM   2936  NZ  LYS A 185     -11.163  22.882  13.258  1.00 98.65           N  
ATOM   2937  HZ1 LYS A 185     -12.019  23.205  13.686  1.00 98.65           H  
ATOM   2938  HZ2 LYS A 185     -11.246  23.018  12.260  1.00 98.65           H  
ATOM   2939  HZ3 LYS A 185     -10.363  23.382  13.620  1.00 98.65           H  
ATOM   2940  N   ARG A 186     -10.276  16.732  10.008  1.00 98.70           N  
ATOM   2941  H   ARG A 186      -9.401  16.944   9.550  1.00 98.70           H  
ATOM   2942  CA  ARG A 186     -11.450  16.375   9.208  1.00 98.70           C  
ATOM   2943  HA  ARG A 186     -12.264  17.003   9.570  1.00 98.70           H  
ATOM   2944  C   ARG A 186     -11.890  14.930   9.448  1.00 98.70           C  
ATOM   2945  CB  ARG A 186     -11.181  16.666   7.723  1.00 98.70           C  
ATOM   2946  HB2 ARG A 186     -10.846  17.699   7.623  1.00 98.70           H  
ATOM   2947  HB3 ARG A 186     -10.383  16.018   7.360  1.00 98.70           H  
ATOM   2948  O   ARG A 186     -13.087  14.676   9.524  1.00 98.70           O  
ATOM   2949  CG  ARG A 186     -12.421  16.470   6.840  1.00 98.70           C  
ATOM   2950  HG2 ARG A 186     -12.686  15.414   6.799  1.00 98.70           H  
ATOM   2951  HG3 ARG A 186     -12.184  16.813   5.833  1.00 98.70           H  
ATOM   2952  CD  ARG A 186     -13.603  17.279   7.376  1.00 98.70           C  
ATOM   2953  HD2 ARG A 186     -13.294  18.315   7.512  1.00 98.70           H  
ATOM   2954  HD3 ARG A 186     -13.907  16.876   8.342  1.00 98.70           H  
ATOM   2955  NE  ARG A 186     -14.759  17.222   6.480  1.00 98.70           N  
ATOM   2956  HE  ARG A 186     -14.639  16.736   5.603  1.00 98.70           H  
ATOM   2957  NH1 ARG A 186     -16.144  18.377   7.908  1.00 98.70           N  
ATOM   2958 HH11 ARG A 186     -17.038  18.775   8.157  1.00 98.70           H  
ATOM   2959 HH12 ARG A 186     -15.414  18.446   8.602  1.00 98.70           H  
ATOM   2960  NH2 ARG A 186     -16.907  17.652   5.920  1.00 98.70           N  
ATOM   2961 HH21 ARG A 186     -16.741  17.184   5.040  1.00 98.70           H  
ATOM   2962 HH22 ARG A 186     -17.785  18.109   6.121  1.00 98.70           H  
ATOM   2963  CZ  ARG A 186     -15.928  17.750   6.778  1.00 98.70           C  
ATOM   2964  N   ILE A 187     -10.950  14.000   9.594  1.00 98.75           N  
ATOM   2965  H   ILE A 187      -9.984  14.278   9.504  1.00 98.75           H  
ATOM   2966  CA  ILE A 187     -11.240  12.604   9.942  1.00 98.75           C  
ATOM   2967  HA  ILE A 187     -12.013  12.232   9.270  1.00 98.75           H  
ATOM   2968  C   ILE A 187     -11.828  12.506  11.355  1.00 98.75           C  
ATOM   2969  CB  ILE A 187      -9.978  11.734   9.737  1.00 98.75           C  
ATOM   2970  HB  ILE A 187      -9.116  12.257  10.150  1.00 98.75           H  
ATOM   2971  O   ILE A 187     -12.831  11.818  11.529  1.00 98.75           O  
ATOM   2972  CG1 ILE A 187      -9.767  11.535   8.218  1.00 98.75           C  
ATOM   2973 HG12 ILE A 187      -9.822  12.501   7.716  1.00 98.75           H  
ATOM   2974 HG13 ILE A 187     -10.565  10.907   7.819  1.00 98.75           H  
ATOM   2975  CG2 ILE A 187     -10.093  10.375  10.450  1.00 98.75           C  
ATOM   2976 HG21 ILE A 187     -10.153  10.515  11.529  1.00 98.75           H  
ATOM   2977 HG22 ILE A 187      -9.207   9.768  10.265  1.00 98.75           H  
ATOM   2978 HG23 ILE A 187     -10.978   9.838  10.107  1.00 98.75           H  
ATOM   2979  CD1 ILE A 187      -8.420  10.911   7.848  1.00 98.75           C  
ATOM   2980 HD11 ILE A 187      -8.347   9.889   8.220  1.00 98.75           H  
ATOM   2981 HD12 ILE A 187      -8.319  10.892   6.763  1.00 98.75           H  
ATOM   2982 HD13 ILE A 187      -7.619  11.521   8.267  1.00 98.75           H  
ATOM   2983  N   GLU A 188     -11.286  13.235  12.334  1.00 98.53           N  
ATOM   2984  H   GLU A 188     -10.430  13.736  12.145  1.00 98.53           H  
ATOM   2985  CA  GLU A 188     -11.834  13.312  13.699  1.00 98.53           C  
ATOM   2986  HA  GLU A 188     -11.825  12.321  14.154  1.00 98.53           H  
ATOM   2987  C   GLU A 188     -13.287  13.798  13.709  1.00 98.53           C  
ATOM   2988  CB  GLU A 188     -10.976  14.255  14.557  1.00 98.53           C  
ATOM   2989  HB2 GLU A 188     -10.817  15.189  14.017  1.00 98.53           H  
ATOM   2990  HB3 GLU A 188     -11.500  14.476  15.486  1.00 98.53           H  
ATOM   2991  O   GLU A 188     -14.153  13.157  14.305  1.00 98.53           O  
ATOM   2992  CG  GLU A 188      -9.633  13.613  14.898  1.00 98.53           C  
ATOM   2993  HG2 GLU A 188      -9.182  13.206  13.993  1.00 98.53           H  
ATOM   2994  HG3 GLU A 188      -9.834  12.783  15.576  1.00 98.53           H  
ATOM   2995  CD  GLU A 188      -8.623  14.555  15.563  1.00 98.53           C  
ATOM   2996  OE1 GLU A 188      -7.581  14.002  15.987  1.00 98.53           O  
ATOM   2997  OE2 GLU A 188      -8.873  15.783  15.639  1.00 98.53           O  
ATOM   2998  N   GLU A 189     -13.582  14.880  12.982  1.00 98.39           N  
ATOM   2999  H   GLU A 189     -12.815  15.375  12.548  1.00 98.39           H  
ATOM   3000  CA  GLU A 189     -14.941  15.415  12.818  1.00 98.39           C  
ATOM   3001  HA  GLU A 189     -15.351  15.681  13.792  1.00 98.39           H  
ATOM   3002  C   GLU A 189     -15.907  14.410  12.173  1.00 98.39           C  
ATOM   3003  CB  GLU A 189     -14.903  16.661  11.915  1.00 98.39           C  
ATOM   3004  HB2 GLU A 189     -14.326  16.421  11.022  1.00 98.39           H  
ATOM   3005  HB3 GLU A 189     -15.920  16.892  11.598  1.00 98.39           H  
ATOM   3006  O   GLU A 189     -17.102  14.436  12.456  1.00 98.39           O  
ATOM   3007  CG  GLU A 189     -14.325  17.929  12.561  1.00 98.39           C  
ATOM   3008  HG2 GLU A 189     -13.367  17.703  13.030  1.00 98.39           H  
ATOM   3009  HG3 GLU A 189     -15.005  18.254  13.348  1.00 98.39           H  
ATOM   3010  CD  GLU A 189     -14.140  19.078  11.546  1.00 98.39           C  
ATOM   3011  OE1 GLU A 189     -13.591  20.133  11.964  1.00 98.39           O  
ATOM   3012  OE2 GLU A 189     -14.571  18.941  10.365  1.00 98.39           O  
ATOM   3013  N   LEU A 190     -15.418  13.550  11.276  1.00 98.51           N  
ATOM   3014  H   LEU A 190     -14.426  13.581  11.088  1.00 98.51           H  
ATOM   3015  CA  LEU A 190     -16.229  12.537  10.593  1.00 98.51           C  
ATOM   3016  HA  LEU A 190     -17.245  12.917  10.485  1.00 98.51           H  
ATOM   3017  C   LEU A 190     -16.367  11.235  11.397  1.00 98.51           C  
ATOM   3018  CB  LEU A 190     -15.639  12.280   9.196  1.00 98.51           C  
ATOM   3019  HB2 LEU A 190     -16.142  11.422   8.749  1.00 98.51           H  
ATOM   3020  HB3 LEU A 190     -14.588  12.019   9.315  1.00 98.51           H  
ATOM   3021  O   LEU A 190     -17.225  10.412  11.063  1.00 98.51           O  
ATOM   3022  CG  LEU A 190     -15.757  13.474   8.230  1.00 98.51           C  
ATOM   3023  HG  LEU A 190     -15.388  14.387   8.698  1.00 98.51           H  
ATOM   3024  CD1 LEU A 190     -14.930  13.195   6.979  1.00 98.51           C  
ATOM   3025 HD11 LEU A 190     -13.891  13.026   7.262  1.00 98.51           H  
ATOM   3026 HD12 LEU A 190     -14.968  14.050   6.304  1.00 98.51           H  
ATOM   3027 HD13 LEU A 190     -15.311  12.308   6.472  1.00 98.51           H  
ATOM   3028  CD2 LEU A 190     -17.201  13.739   7.788  1.00 98.51           C  
ATOM   3029 HD21 LEU A 190     -17.213  14.571   7.084  1.00 98.51           H  
ATOM   3030 HD22 LEU A 190     -17.601  12.845   7.309  1.00 98.51           H  
ATOM   3031 HD23 LEU A 190     -17.803  14.000   8.658  1.00 98.51           H  
ATOM   3032  N   CYS A 191     -15.544  11.045  12.431  1.00 97.81           N  
ATOM   3033  H   CYS A 191     -14.838  11.745  12.611  1.00 97.81           H  
ATOM   3034  CA  CYS A 191     -15.587   9.890  13.330  1.00 97.81           C  
ATOM   3035  HA  CYS A 191     -16.207   9.120  12.871  1.00 97.81           H  
ATOM   3036  C   CYS A 191     -16.256  10.173  14.686  1.00 97.81           C  
ATOM   3037  CB  CYS A 191     -14.178   9.303  13.500  1.00 97.81           C  
ATOM   3038  HB2 CYS A 191     -13.514  10.060  13.917  1.00 97.81           H  
ATOM   3039  HB3 CYS A 191     -14.225   8.460  14.189  1.00 97.81           H  
ATOM   3040  O   CYS A 191     -16.424   9.237  15.466  1.00 97.81           O  
ATOM   3041  SG  CYS A 191     -13.531   8.724  11.905  1.00 97.81           S  
ATOM   3042  HG  CYS A 191     -13.258   9.950  11.452  1.00 97.81           H  
ATOM   3043  N   THR A 192     -16.640  11.427  14.952  1.00 89.46           N  
ATOM   3044  H   THR A 192     -16.529  12.119  14.225  1.00 89.46           H  
ATOM   3045  CA  THR A 192     -17.335  11.866  16.178  1.00 89.46           C  
ATOM   3046  HA  THR A 192     -17.215  11.101  16.946  1.00 89.46           H  
ATOM   3047  C   THR A 192     -18.843  12.016  15.966  1.00 89.46           C  
ATOM   3048  CB  THR A 192     -16.727  13.166  16.718  1.00 89.46           C  
ATOM   3049  HB  THR A 192     -16.975  13.988  16.046  1.00 89.46           H  
ATOM   3050  O   THR A 192     -19.263  12.327  14.827  1.00 89.46           O  
ATOM   3051  CG2 THR A 192     -17.207  13.505  18.131  1.00 89.46           C  
ATOM   3052 HG21 THR A 192     -16.654  14.366  18.506  1.00 89.46           H  
ATOM   3053 HG22 THR A 192     -18.269  13.750  18.112  1.00 89.46           H  
ATOM   3054 HG23 THR A 192     -17.045  12.651  18.788  1.00 89.46           H  
ATOM   3055  OG1 THR A 192     -15.323  13.061  16.802  1.00 89.46           O  
ATOM   3056  HG1 THR A 192     -14.991  12.949  15.909  1.00 89.46           H  
ATOM   3057  OXT THR A 192     -19.571  11.827  16.964  1.00 89.46           O  
TER    3058      THR A 192                                                       
ATOM   3058  N   THR B   1     -12.520 -10.248   3.653  1.00 70.95           N  
ATOM   3059  H   THR B   1     -13.133 -10.630   2.946  1.00 70.95           H  
ATOM   3060  H2  THR B   1     -11.598 -10.114   3.264  1.00 70.95           H  
ATOM   3061  H3  THR B   1     -12.863  -9.351   3.966  1.00 70.95           H  
ATOM   3062  CA  THR B   1     -12.426 -11.190   4.788  1.00 70.95           C  
ATOM   3063  HA  THR B   1     -13.379 -11.242   5.314  1.00 70.95           H  
ATOM   3064  C   THR B   1     -11.359 -10.696   5.724  1.00 70.95           C  
ATOM   3065  CB  THR B   1     -12.058 -12.586   4.296  1.00 70.95           C  
ATOM   3066  HB  THR B   1     -11.095 -12.553   3.786  1.00 70.95           H  
ATOM   3067  O   THR B   1     -10.314 -10.306   5.223  1.00 70.95           O  
ATOM   3068  CG2 THR B   1     -12.039 -13.655   5.386  1.00 70.95           C  
ATOM   3069 HG21 THR B   1     -12.994 -13.682   5.910  1.00 70.95           H  
ATOM   3070 HG22 THR B   1     -11.243 -13.447   6.101  1.00 70.95           H  
ATOM   3071 HG23 THR B   1     -11.840 -14.632   4.945  1.00 70.95           H  
ATOM   3072  OG1 THR B   1     -13.038 -12.945   3.358  1.00 70.95           O  
ATOM   3073  HG1 THR B   1     -12.843 -13.839   3.068  1.00 70.95           H  
ATOM   3074  N   ASP B   2     -11.619 -10.688   7.030  1.00 82.70           N  
ATOM   3075  H   ASP B   2     -12.494 -11.036   7.396  1.00 82.70           H  
ATOM   3076  CA  ASP B   2     -10.615 -10.306   8.027  1.00 82.70           C  
ATOM   3077  HA  ASP B   2     -10.236  -9.313   7.787  1.00 82.70           H  
ATOM   3078  C   ASP B   2      -9.466 -11.335   8.041  1.00 82.70           C  
ATOM   3079  CB  ASP B   2     -11.277 -10.192   9.406  1.00 82.70           C  
ATOM   3080  HB2 ASP B   2     -12.094  -9.473   9.343  1.00 82.70           H  
ATOM   3081  HB3 ASP B   2     -11.699 -11.160   9.674  1.00 82.70           H  
ATOM   3082  O   ASP B   2      -9.720 -12.515   8.310  1.00 82.70           O  
ATOM   3083  CG  ASP B   2     -10.312  -9.742  10.514  1.00 82.70           C  
ATOM   3084  OD1 ASP B   2      -9.094  -9.617  10.250  1.00 82.70           O  
ATOM   3085  OD2 ASP B   2     -10.796  -9.559  11.641  1.00 82.70           O  
ATOM   3086  N   PRO B   3      -8.217 -10.927   7.750  1.00 86.15           N  
ATOM   3087  CA  PRO B   3      -7.054 -11.805   7.826  1.00 86.15           C  
ATOM   3088  HA  PRO B   3      -7.166 -12.605   7.093  1.00 86.15           H  
ATOM   3089  C   PRO B   3      -6.834 -12.443   9.199  1.00 86.15           C  
ATOM   3090  CB  PRO B   3      -5.858 -10.927   7.452  1.00 86.15           C  
ATOM   3091  HB2 PRO B   3      -5.120 -11.491   6.881  1.00 86.15           H  
ATOM   3092  HB3 PRO B   3      -5.403 -10.507   8.349  1.00 86.15           H  
ATOM   3093  O   PRO B   3      -6.258 -13.528   9.263  1.00 86.15           O  
ATOM   3094  CG  PRO B   3      -6.470  -9.798   6.631  1.00 86.15           C  
ATOM   3095  HG2 PRO B   3      -5.865  -8.893   6.680  1.00 86.15           H  
ATOM   3096  HG3 PRO B   3      -6.615 -10.120   5.599  1.00 86.15           H  
ATOM   3097  CD  PRO B   3      -7.821  -9.601   7.296  1.00 86.15           C  
ATOM   3098  HD2 PRO B   3      -8.520  -9.178   6.574  1.00 86.15           H  
ATOM   3099  HD3 PRO B   3      -7.717  -8.937   8.153  1.00 86.15           H  
ATOM   3100  N   ASN B   4      -7.291 -11.809  10.281  1.00 83.42           N  
ATOM   3101  H   ASN B   4      -7.783 -10.934  10.167  1.00 83.42           H  
ATOM   3102  CA  ASN B   4      -7.159 -12.329  11.643  1.00 83.42           C  
ATOM   3103  HA  ASN B   4      -6.143 -12.698  11.787  1.00 83.42           H  
ATOM   3104  C   ASN B   4      -8.108 -13.501  11.927  1.00 83.42           C  
ATOM   3105  CB  ASN B   4      -7.406 -11.189  12.638  1.00 83.42           C  
ATOM   3106  HB2 ASN B   4      -8.428 -10.825  12.534  1.00 83.42           H  
ATOM   3107  HB3 ASN B   4      -7.293 -11.564  13.655  1.00 83.42           H  
ATOM   3108  O   ASN B   4      -7.869 -14.279  12.847  1.00 83.42           O  
ATOM   3109  CG  ASN B   4      -6.432 -10.044  12.461  1.00 83.42           C  
ATOM   3110  ND2 ASN B   4      -6.937  -8.855  12.245  1.00 83.42           N  
ATOM   3111 HD21 ASN B   4      -6.306  -8.074  12.132  1.00 83.42           H  
ATOM   3112 HD22 ASN B   4      -7.922  -8.785  12.035  1.00 83.42           H  
ATOM   3113  OD1 ASN B   4      -5.221 -10.218  12.486  1.00 83.42           O  
ATOM   3114  N   HIS B   5      -9.169 -13.653  11.131  1.00 85.51           N  
ATOM   3115  H   HIS B   5      -9.321 -12.968  10.404  1.00 85.51           H  
ATOM   3116  CA  HIS B   5     -10.102 -14.779  11.223  1.00 85.51           C  
ATOM   3117  HA  HIS B   5     -10.098 -15.167  12.241  1.00 85.51           H  
ATOM   3118  C   HIS B   5      -9.709 -15.959  10.327  1.00 85.51           C  
ATOM   3119  CB  HIS B   5     -11.518 -14.285  10.905  1.00 85.51           C  
ATOM   3120  HB2 HIS B   5     -11.527 -13.844   9.908  1.00 85.51           H  
ATOM   3121  HB3 HIS B   5     -12.195 -15.140  10.900  1.00 85.51           H  
ATOM   3122  O   HIS B   5     -10.369 -17.000  10.341  1.00 85.51           O  
ATOM   3123  CG  HIS B   5     -12.062 -13.284  11.892  1.00 85.51           C  
ATOM   3124  CD2 HIS B   5     -11.663 -13.094  13.190  1.00 85.51           C  
ATOM   3125  HD2 HIS B   5     -10.875 -13.624  13.704  1.00 85.51           H  
ATOM   3126  ND1 HIS B   5     -13.087 -12.397  11.656  1.00 85.51           N  
ATOM   3127  HD1 HIS B   5     -13.511 -12.197  10.762  1.00 85.51           H  
ATOM   3128  CE1 HIS B   5     -13.279 -11.676  12.773  1.00 85.51           C  
ATOM   3129  HE1 HIS B   5     -13.962 -10.846  12.874  1.00 85.51           H  
ATOM   3130  NE2 HIS B   5     -12.465 -12.099  13.748  1.00 85.51           N  
ATOM   3131  N   GLU B   6      -8.652 -15.814   9.529  1.00 86.63           N  
ATOM   3132  H   GLU B   6      -8.094 -14.976   9.609  1.00 86.63           H  
ATOM   3133  CA  GLU B   6      -8.151 -16.893   8.693  1.00 86.63           C  
ATOM   3134  HA  GLU B   6      -8.995 -17.542   8.459  1.00 86.63           H  
ATOM   3135  C   GLU B   6      -7.114 -17.738   9.442  1.00 86.63           C  
ATOM   3136  CB  GLU B   6      -7.625 -16.328   7.368  1.00 86.63           C  
ATOM   3137  HB2 GLU B   6      -8.335 -15.597   6.980  1.00 86.63           H  
ATOM   3138  HB3 GLU B   6      -6.686 -15.807   7.555  1.00 86.63           H  
ATOM   3139  O   GLU B   6      -6.322 -17.236  10.237  1.00 86.63           O  
ATOM   3140  CG  GLU B   6      -7.413 -17.415   6.303  1.00 86.63           C  
ATOM   3141  HG2 GLU B   6      -7.022 -16.948   5.399  1.00 86.63           H  
ATOM   3142  HG3 GLU B   6      -6.674 -18.138   6.648  1.00 86.63           H  
ATOM   3143  CD  GLU B   6      -8.731 -18.121   5.959  1.00 86.63           C  
ATOM   3144  OE1 GLU B   6      -8.842 -19.373   6.060  1.00 86.63           O  
ATOM   3145  OE2 GLU B   6      -9.689 -17.429   5.550  1.00 86.63           O  
ATOM   3146  N   ILE B   7      -7.105 -19.043   9.155  1.00 89.86           N  
ATOM   3147  H   ILE B   7      -7.693 -19.343   8.391  1.00 89.86           H  
ATOM   3148  CA  ILE B   7      -6.036 -19.934   9.623  1.00 89.86           C  
ATOM   3149  HA  ILE B   7      -5.586 -19.507  10.519  1.00 89.86           H  
ATOM   3150  C   ILE B   7      -4.983 -19.979   8.528  1.00 89.86           C  
ATOM   3151  CB  ILE B   7      -6.521 -21.350   9.995  1.00 89.86           C  
ATOM   3152  HB  ILE B   7      -6.833 -21.863   9.085  1.00 89.86           H  
ATOM   3153  O   ILE B   7      -5.272 -20.448   7.425  1.00 89.86           O  
ATOM   3154  CG1 ILE B   7      -7.717 -21.300  10.973  1.00 89.86           C  
ATOM   3155 HG12 ILE B   7      -8.492 -20.642  10.577  1.00 89.86           H  
ATOM   3156 HG13 ILE B   7      -7.387 -20.890  11.927  1.00 89.86           H  
ATOM   3157  CG2 ILE B   7      -5.356 -22.170  10.572  1.00 89.86           C  
ATOM   3158 HG21 ILE B   7      -5.662 -23.197  10.775  1.00 89.86           H  
ATOM   3159 HG22 ILE B   7      -4.998 -21.717  11.497  1.00 89.86           H  
ATOM   3160 HG23 ILE B   7      -4.524 -22.215   9.870  1.00 89.86           H  
ATOM   3161  CD1 ILE B   7      -8.376 -22.663  11.212  1.00 89.86           C  
ATOM   3162 HD11 ILE B   7      -7.698 -23.327  11.749  1.00 89.86           H  
ATOM   3163 HD12 ILE B   7      -8.656 -23.118  10.261  1.00 89.86           H  
ATOM   3164 HD13 ILE B   7      -9.272 -22.526  11.817  1.00 89.86           H  
ATOM   3165  N   TRP B   8      -3.797 -19.503   8.866  1.00 94.23           N  
ATOM   3166  H   TRP B   8      -3.676 -19.158   9.808  1.00 94.23           H  
ATOM   3167  CA  TRP B   8      -2.612 -19.495   8.025  1.00 94.23           C  
ATOM   3168  HA  TRP B   8      -2.894 -19.608   6.978  1.00 94.23           H  
ATOM   3169  C   TRP B   8      -1.694 -20.665   8.396  1.00 94.23           C  
ATOM   3170  CB  TRP B   8      -1.940 -18.134   8.206  1.00 94.23           C  
ATOM   3171  HB2 TRP B   8      -1.630 -18.059   9.248  1.00 94.23           H  
ATOM   3172  HB3 TRP B   8      -1.050 -18.089   7.579  1.00 94.23           H  
ATOM   3173  O   TRP B   8      -1.771 -21.180   9.509  1.00 94.23           O  
ATOM   3174  CG  TRP B   8      -2.819 -16.956   7.891  1.00 94.23           C  
ATOM   3175  CD1 TRP B   8      -3.403 -16.132   8.791  1.00 94.23           C  
ATOM   3176  HD1 TRP B   8      -3.314 -16.226   9.863  1.00 94.23           H  
ATOM   3177  CD2 TRP B   8      -3.305 -16.520   6.590  1.00 94.23           C  
ATOM   3178  CE2 TRP B   8      -4.158 -15.393   6.772  1.00 94.23           C  
ATOM   3179  CE3 TRP B   8      -3.133 -16.994   5.275  1.00 94.23           C  
ATOM   3180  HE3 TRP B   8      -2.503 -17.857   5.119  1.00 94.23           H  
ATOM   3181  NE1 TRP B   8      -4.175 -15.192   8.136  1.00 94.23           N  
ATOM   3182  HE1 TRP B   8      -4.815 -14.579   8.622  1.00 94.23           H  
ATOM   3183  CH2 TRP B   8      -4.634 -15.285   4.401  1.00 94.23           C  
ATOM   3184  HH2 TRP B   8      -5.134 -14.824   3.562  1.00 94.23           H  
ATOM   3185  CZ2 TRP B   8      -4.818 -14.776   5.700  1.00 94.23           C  
ATOM   3186  HZ2 TRP B   8      -5.475 -13.939   5.880  1.00 94.23           H  
ATOM   3187  CZ3 TRP B   8      -3.783 -16.382   4.190  1.00 94.23           C  
ATOM   3188  HZ3 TRP B   8      -3.635 -16.768   3.192  1.00 94.23           H  
ATOM   3189  N   ASP B   9      -0.822 -21.067   7.477  1.00 91.21           N  
ATOM   3190  H   ASP B   9      -0.797 -20.583   6.591  1.00 91.21           H  
ATOM   3191  CA  ASP B   9       0.166 -22.139   7.662  1.00 91.21           C  
ATOM   3192  HA  ASP B   9      -0.302 -22.957   8.210  1.00 91.21           H  
ATOM   3193  C   ASP B   9       1.398 -21.690   8.480  1.00 91.21           C  
ATOM   3194  CB  ASP B   9       0.637 -22.676   6.294  1.00 91.21           C  
ATOM   3195  HB2 ASP B   9       1.328 -23.502   6.461  1.00 91.21           H  
ATOM   3196  HB3 ASP B   9       1.189 -21.883   5.792  1.00 91.21           H  
ATOM   3197  O   ASP B   9       2.414 -22.380   8.456  1.00 91.21           O  
ATOM   3198  CG  ASP B   9      -0.439 -23.193   5.339  1.00 91.21           C  
ATOM   3199  OD1 ASP B   9      -1.572 -23.556   5.743  1.00 91.21           O  
ATOM   3200  OD2 ASP B   9      -0.141 -23.184   4.124  1.00 91.21           O  
ATOM   3201  N   ASP B  10       1.340 -20.515   9.127  1.00 68.65           N  
ATOM   3202  H   ASP B  10       0.427 -20.096   9.225  1.00 68.65           H  
ATOM   3203  CA  ASP B  10       2.469 -19.892   9.842  1.00 68.65           C  
ATOM   3204  HA  ASP B  10       3.241 -19.645   9.113  1.00 68.65           H  
ATOM   3205  C   ASP B  10       3.156 -20.795  10.878  1.00 68.65           C  
ATOM   3206  CB  ASP B  10       2.019 -18.596  10.543  1.00 68.65           C  
ATOM   3207  HB2 ASP B  10       1.154 -18.814  11.169  1.00 68.65           H  
ATOM   3208  HB3 ASP B  10       2.817 -18.260  11.206  1.00 68.65           H  
ATOM   3209  O   ASP B  10       2.468 -21.582  11.568  1.00 68.65           O  
ATOM   3210  CG  ASP B  10       1.695 -17.433   9.606  1.00 68.65           C  
ATOM   3211  OD1 ASP B  10       2.615 -16.838   8.993  1.00 68.65           O  
ATOM   3212  OD2 ASP B  10       0.536 -16.977   9.615  1.00 68.65           O  
ATOM   3213  OXT ASP B  10       4.371 -20.557  11.058  1.00 68.65           O  
TER    3214      ASP B  10                                                       
END   
