# Supplementary material for: An extended Tudor domain within Vreteno interconnects Gtsf1L and Ago3 for piRNA biogenesis in Bombyx mori
Source: EMBO J. 2023 Nov 20;42(24):e114072. doi: 10.15252/embj.2023114072 (PMC10711660; doi:10.15252/embj.2023114072)
Supplement: Supplementary file 4 — Dataset EV1 [file EMBJ-42-e114072-s007.zip › manuscript_pdb/BmVreteno_AF-eTD0_BmGtsf1L_71_95.pdb]

ATOM      1  N   GLN A   1      20.272  20.778  19.570  1.00 54.44           N  
ATOM      2  H   GLN A   1      20.554  19.863  19.249  1.00 54.44           H  
ATOM      3  H2  GLN A   1      20.529  20.852  20.544  1.00 54.44           H  
ATOM      4  H3  GLN A   1      20.762  21.459  19.009  1.00 54.44           H  
ATOM      5  CA  GLN A   1      18.804  20.902  19.397  1.00 54.44           C  
ATOM      6  HA  GLN A   1      18.448  21.806  19.890  1.00 54.44           H  
ATOM      7  C   GLN A   1      18.121  19.698  20.046  1.00 54.44           C  
ATOM      8  CB  GLN A   1      18.439  20.970  17.904  1.00 54.44           C  
ATOM      9  HB2 GLN A   1      17.357  20.868  17.820  1.00 54.44           H  
ATOM     10  HB3 GLN A   1      18.880  20.128  17.371  1.00 54.44           H  
ATOM     11  O   GLN A   1      18.832  18.787  20.449  1.00 54.44           O  
ATOM     12  CG  GLN A   1      18.807  22.298  17.215  1.00 54.44           C  
ATOM     13  HG2 GLN A   1      18.922  23.096  17.947  1.00 54.44           H  
ATOM     14  HG3 GLN A   1      17.982  22.574  16.557  1.00 54.44           H  
ATOM     15  CD  GLN A   1      20.068  22.195  16.375  1.00 54.44           C  
ATOM     16  NE2 GLN A   1      20.077  22.692  15.162  1.00 54.44           N  
ATOM     17 HE21 GLN A   1      19.248  23.089  14.742  1.00 54.44           H  
ATOM     18 HE22 GLN A   1      20.923  22.544  14.631  1.00 54.44           H  
ATOM     19  OE1 GLN A   1      21.064  21.673  16.840  1.00 54.44           O  
ATOM     20  N   ARG A   2      16.784  19.660  20.149  1.00 64.45           N  
ATOM     21  H   ARG A   2      16.238  20.422  19.772  1.00 64.45           H  
ATOM     22  CA  ARG A   2      16.079  18.375  20.290  1.00 64.45           C  
ATOM     23  HA  ARG A   2      16.656  17.686  20.906  1.00 64.45           H  
ATOM     24  C   ARG A   2      15.978  17.772  18.886  1.00 64.45           C  
ATOM     25  CB  ARG A   2      14.690  18.558  20.929  1.00 64.45           C  
ATOM     26  HB2 ARG A   2      14.113  19.256  20.324  1.00 64.45           H  
ATOM     27  HB3 ARG A   2      14.195  17.587  20.914  1.00 64.45           H  
ATOM     28  O   ARG A   2      15.446  18.433  17.999  1.00 64.45           O  
ATOM     29  CG  ARG A   2      14.699  19.051  22.386  1.00 64.45           C  
ATOM     30  HG2 ARG A   2      15.263  18.350  23.001  1.00 64.45           H  
ATOM     31  HG3 ARG A   2      15.165  20.034  22.439  1.00 64.45           H  
ATOM     32  CD  ARG A   2      13.255  19.142  22.906  1.00 64.45           C  
ATOM     33  HD2 ARG A   2      12.785  18.161  22.831  1.00 64.45           H  
ATOM     34  HD3 ARG A   2      12.705  19.824  22.257  1.00 64.45           H  
ATOM     35  NE  ARG A   2      13.172  19.608  24.310  1.00 64.45           N  
ATOM     36  HE  ARG A   2      13.957  19.430  24.919  1.00 64.45           H  
ATOM     37  NH1 ARG A   2      11.040  20.413  24.164  1.00 64.45           N  
ATOM     38 HH11 ARG A   2      10.883  19.931  23.290  1.00 64.45           H  
ATOM     39 HH12 ARG A   2      10.217  20.825  24.578  1.00 64.45           H  
ATOM     40  NH2 ARG A   2      12.059  20.568  26.090  1.00 64.45           N  
ATOM     41 HH21 ARG A   2      12.815  20.395  26.737  1.00 64.45           H  
ATOM     42 HH22 ARG A   2      11.172  20.938  26.399  1.00 64.45           H  
ATOM     43  CZ  ARG A   2      12.106  20.187  24.847  1.00 64.45           C  
ATOM     44  N   GLU A   3      16.563  16.602  18.674  1.00 77.32           N  
ATOM     45  H   GLU A   3      16.985  16.103  19.444  1.00 77.32           H  
ATOM     46  CA  GLU A   3      16.565  15.926  17.370  1.00 77.32           C  
ATOM     47  HA  GLU A   3      16.593  16.675  16.579  1.00 77.32           H  
ATOM     48  C   GLU A   3      15.269  15.130  17.169  1.00 77.32           C  
ATOM     49  CB  GLU A   3      17.827  15.058  17.220  1.00 77.32           C  
ATOM     50  HB2 GLU A   3      17.901  14.382  18.072  1.00 77.32           H  
ATOM     51  HB3 GLU A   3      17.751  14.471  16.305  1.00 77.32           H  
ATOM     52  O   GLU A   3      14.629  14.710  18.138  1.00 77.32           O  
ATOM     53  CG  GLU A   3      19.081  15.948  17.136  1.00 77.32           C  
ATOM     54  HG2 GLU A   3      18.960  16.629  16.293  1.00 77.32           H  
ATOM     55  HG3 GLU A   3      19.148  16.557  18.038  1.00 77.32           H  
ATOM     56  CD  GLU A   3      20.400  15.177  16.980  1.00 77.32           C  
ATOM     57  OE1 GLU A   3      21.371  15.835  16.543  1.00 77.32           O  
ATOM     58  OE2 GLU A   3      20.449  13.988  17.363  1.00 77.32           O  
ATOM     59  N   SER A   4      14.859  14.955  15.912  1.00 79.31           N  
ATOM     60  H   SER A   4      15.456  15.230  15.145  1.00 79.31           H  
ATOM     61  CA  SER A   4      13.732  14.092  15.564  1.00 79.31           C  
ATOM     62  HA  SER A   4      12.904  14.314  16.238  1.00 79.31           H  
ATOM     63  C   SER A   4      14.113  12.620  15.762  1.00 79.31           C  
ATOM     64  CB  SER A   4      13.254  14.392  14.141  1.00 79.31           C  
ATOM     65  HB2 SER A   4      12.975  15.443  14.073  1.00 79.31           H  
ATOM     66  HB3 SER A   4      12.375  13.790  13.910  1.00 79.31           H  
ATOM     67  O   SER A   4      15.286  12.249  15.711  1.00 79.31           O  
ATOM     68  OG  SER A   4      14.265  14.125  13.197  1.00 79.31           O  
ATOM     69  HG  SER A   4      13.983  13.323  12.752  1.00 79.31           H  
ATOM     70  N   THR A   5      13.132  11.767  16.060  1.00 85.01           N  
ATOM     71  H   THR A   5      12.181  12.100  15.997  1.00 85.01           H  
ATOM     72  CA  THR A   5      13.382  10.345  16.342  1.00 85.01           C  
ATOM     73  HA  THR A   5      14.454  10.150  16.338  1.00 85.01           H  
ATOM     74  C   THR A   5      12.756   9.479  15.263  1.00 85.01           C  
ATOM     75  CB  THR A   5      12.873   9.942  17.732  1.00 85.01           C  
ATOM     76  HB  THR A   5      11.792  10.068  17.778  1.00 85.01           H  
ATOM     77  O   THR A   5      11.542   9.270  15.255  1.00 85.01           O  
ATOM     78  CG2 THR A   5      13.241   8.501  18.097  1.00 85.01           C  
ATOM     79 HG21 THR A   5      12.874   8.281  19.100  1.00 85.01           H  
ATOM     80 HG22 THR A   5      14.324   8.381  18.079  1.00 85.01           H  
ATOM     81 HG23 THR A   5      12.793   7.804  17.388  1.00 85.01           H  
ATOM     82  OG1 THR A   5      13.470  10.743  18.724  1.00 85.01           O  
ATOM     83  HG1 THR A   5      13.680  11.588  18.319  1.00 85.01           H  
ATOM     84  N   ARG A   6      13.595   8.904  14.397  1.00 84.75           N  
ATOM     85  H   ARG A   6      14.570   9.165  14.429  1.00 84.75           H  
ATOM     86  CA  ARG A   6      13.154   7.918  13.406  1.00 84.75           C  
ATOM     87  HA  ARG A   6      12.252   8.306  12.933  1.00 84.75           H  
ATOM     88  C   ARG A   6      12.777   6.600  14.060  1.00 84.75           C  
ATOM     89  CB  ARG A   6      14.198   7.705  12.307  1.00 84.75           C  
ATOM     90  HB2 ARG A   6      13.883   6.880  11.668  1.00 84.75           H  
ATOM     91  HB3 ARG A   6      15.168   7.469  12.744  1.00 84.75           H  
ATOM     92  O   ARG A   6      13.550   6.036  14.836  1.00 84.75           O  
ATOM     93  CG  ARG A   6      14.285   8.975  11.468  1.00 84.75           C  
ATOM     94  HG2 ARG A   6      13.289   9.229  11.106  1.00 84.75           H  
ATOM     95  HG3 ARG A   6      14.663   9.792  12.082  1.00 84.75           H  
ATOM     96  CD  ARG A   6      15.198   8.797  10.263  1.00 84.75           C  
ATOM     97  HD2 ARG A   6      16.190   8.494  10.598  1.00 84.75           H  
ATOM     98  HD3 ARG A   6      14.783   8.035   9.604  1.00 84.75           H  
ATOM     99  NE  ARG A   6      15.277  10.084   9.571  1.00 84.75           N  
ATOM    100  HE  ARG A   6      14.780  10.853   9.997  1.00 84.75           H  
ATOM    101  NH1 ARG A   6      16.409   9.445   7.686  1.00 84.75           N  
ATOM    102 HH11 ARG A   6      16.763   9.676   6.769  1.00 84.75           H  
ATOM    103 HH12 ARG A   6      16.284   8.480   7.957  1.00 84.75           H  
ATOM    104  NH2 ARG A   6      15.768  11.588   8.011  1.00 84.75           N  
ATOM    105 HH21 ARG A   6      16.130  11.877   7.114  1.00 84.75           H  
ATOM    106 HH22 ARG A   6      15.206  12.207   8.579  1.00 84.75           H  
ATOM    107  CZ  ARG A   6      15.832  10.358   8.420  1.00 84.75           C  
ATOM    108  N   ARG A   7      11.591   6.100  13.721  1.00 88.37           N  
ATOM    109  H   ARG A   7      11.001   6.669  13.131  1.00 88.37           H  
ATOM    110  CA  ARG A   7      11.089   4.784  14.120  1.00 88.37           C  
ATOM    111  HA  ARG A   7      11.929   4.153  14.409  1.00 88.37           H  
ATOM    112  C   ARG A   7      10.386   4.128  12.945  1.00 88.37           C  
ATOM    113  CB  ARG A   7      10.120   4.904  15.302  1.00 88.37           C  
ATOM    114  HB2 ARG A   7       9.271   5.516  14.998  1.00 88.37           H  
ATOM    115  HB3 ARG A   7       9.752   3.909  15.556  1.00 88.37           H  
ATOM    116  O   ARG A   7       9.606   4.754  12.239  1.00 88.37           O  
ATOM    117  CG  ARG A   7      10.771   5.528  16.540  1.00 88.37           C  
ATOM    118  HG2 ARG A   7      11.077   6.550  16.315  1.00 88.37           H  
ATOM    119  HG3 ARG A   7      11.644   4.943  16.829  1.00 88.37           H  
ATOM    120  CD  ARG A   7       9.775   5.570  17.697  1.00 88.37           C  
ATOM    121  HD2 ARG A   7       8.908   6.153  17.385  1.00 88.37           H  
ATOM    122  HD3 ARG A   7       9.455   4.554  17.928  1.00 88.37           H  
ATOM    123  NE  ARG A   7      10.386   6.184  18.888  1.00 88.37           N  
ATOM    124  HE  ARG A   7      11.363   6.430  18.815  1.00 88.37           H  
ATOM    125  NH1 ARG A   7       8.492   6.237  20.177  1.00 88.37           N  
ATOM    126 HH11 ARG A   7       7.975   5.846  19.402  1.00 88.37           H  
ATOM    127 HH12 ARG A   7       8.006   6.501  21.022  1.00 88.37           H  
ATOM    128  NH2 ARG A   7      10.407   7.049  20.990  1.00 88.37           N  
ATOM    129 HH21 ARG A   7       9.918   7.299  21.837  1.00 88.37           H  
ATOM    130 HH22 ARG A   7      11.379   7.299  20.874  1.00 88.37           H  
ATOM    131  CZ  ARG A   7       9.761   6.485  20.010  1.00 88.37           C  
ATOM    132  N   THR A   8      10.635   2.844  12.774  1.00 85.42           N  
ATOM    133  H   THR A   8      11.332   2.400  13.354  1.00 85.42           H  
ATOM    134  CA  THR A   8       9.936   1.998  11.812  1.00 85.42           C  
ATOM    135  HA  THR A   8       9.815   2.518  10.862  1.00 85.42           H  
ATOM    136  C   THR A   8       8.551   1.655  12.373  1.00 85.42           C  
ATOM    137  CB  THR A   8      10.813   0.758  11.594  1.00 85.42           C  
ATOM    138  HB  THR A   8      10.935   0.236  12.543  1.00 85.42           H  
ATOM    139  O   THR A   8       8.468   1.021  13.426  1.00 85.42           O  
ATOM    140  CG2 THR A   8      10.272  -0.217  10.573  1.00 85.42           C  
ATOM    141 HG21 THR A   8      10.047   0.299   9.640  1.00 85.42           H  
ATOM    142 HG22 THR A   8       9.375  -0.670  10.996  1.00 85.42           H  
ATOM    143 HG23 THR A   8      11.001  -1.005  10.387  1.00 85.42           H  
ATOM    144  OG1 THR A   8      12.089   1.155  11.143  1.00 85.42           O  
ATOM    145  HG1 THR A   8      11.997   1.433  10.228  1.00 85.42           H  
ATOM    146  N   LEU A   9       7.468   2.087  11.713  1.00 84.12           N  
ATOM    147  H   LEU A   9       7.590   2.592  10.847  1.00 84.12           H  
ATOM    148  CA  LEU A   9       6.097   1.748  12.125  1.00 84.12           C  
ATOM    149  HA  LEU A   9       6.097   1.434  13.169  1.00 84.12           H  
ATOM    150  C   LEU A   9       5.568   0.568  11.319  1.00 84.12           C  
ATOM    151  CB  LEU A   9       5.133   2.938  11.987  1.00 84.12           C  
ATOM    152  HB2 LEU A   9       5.296   3.411  11.019  1.00 84.12           H  
ATOM    153  HB3 LEU A   9       4.119   2.537  11.989  1.00 84.12           H  
ATOM    154  O   LEU A   9       5.178   0.718  10.163  1.00 84.12           O  
ATOM    155  CG  LEU A   9       5.184   4.006  13.087  1.00 84.12           C  
ATOM    156  HG  LEU A   9       6.130   4.545  13.027  1.00 84.12           H  
ATOM    157  CD1 LEU A   9       4.027   4.972  12.833  1.00 84.12           C  
ATOM    158 HD11 LEU A   9       3.093   4.572  13.227  1.00 84.12           H  
ATOM    159 HD12 LEU A   9       4.235   5.935  13.300  1.00 84.12           H  
ATOM    160 HD13 LEU A   9       3.888   5.141  11.765  1.00 84.12           H  
ATOM    161  CD2 LEU A   9       5.011   3.423  14.495  1.00 84.12           C  
ATOM    162 HD21 LEU A   9       4.875   4.232  15.213  1.00 84.12           H  
ATOM    163 HD22 LEU A   9       4.137   2.773  14.526  1.00 84.12           H  
ATOM    164 HD23 LEU A   9       5.901   2.862  14.779  1.00 84.12           H  
ATOM    165  N   VAL A  10       5.504  -0.588  11.969  1.00 82.04           N  
ATOM    166  H   VAL A  10       5.826  -0.609  12.927  1.00 82.04           H  
ATOM    167  CA  VAL A  10       4.907  -1.811  11.428  1.00 82.04           C  
ATOM    168  HA  VAL A  10       5.375  -2.044  10.472  1.00 82.04           H  
ATOM    169  C   VAL A  10       3.395  -1.605  11.210  1.00 82.04           C  
ATOM    170  CB  VAL A  10       5.216  -2.991  12.368  1.00 82.04           C  
ATOM    171  HB  VAL A  10       4.796  -2.793  13.354  1.00 82.04           H  
ATOM    172  O   VAL A  10       2.712  -1.204  12.153  1.00 82.04           O  
ATOM    173  CG1 VAL A  10       4.637  -4.299  11.841  1.00 82.04           C  
ATOM    174 HG11 VAL A  10       4.964  -4.470  10.815  1.00 82.04           H  
ATOM    175 HG12 VAL A  10       4.956  -5.133  12.466  1.00 82.04           H  
ATOM    176 HG13 VAL A  10       3.549  -4.249  11.887  1.00 82.04           H  
ATOM    177  CG2 VAL A  10       6.733  -3.198  12.516  1.00 82.04           C  
ATOM    178 HG21 VAL A  10       7.202  -2.319  12.958  1.00 82.04           H  
ATOM    179 HG22 VAL A  10       7.181  -3.393  11.542  1.00 82.04           H  
ATOM    180 HG23 VAL A  10       6.926  -4.047  13.171  1.00 82.04           H  
ATOM    181  N   PRO A  11       2.852  -1.847  10.000  1.00 81.43           N  
ATOM    182  CA  PRO A  11       1.408  -1.954   9.766  1.00 81.43           C  
ATOM    183  HA  PRO A  11       0.942  -0.974   9.868  1.00 81.43           H  
ATOM    184  C   PRO A  11       0.742  -2.956  10.714  1.00 81.43           C  
ATOM    185  CB  PRO A  11       1.284  -2.439   8.316  1.00 81.43           C  
ATOM    186  HB2 PRO A  11       0.346  -2.125   7.856  1.00 81.43           H  
ATOM    187  HB3 PRO A  11       1.363  -3.525   8.267  1.00 81.43           H  
ATOM    188  O   PRO A  11       1.264  -4.058  10.870  1.00 81.43           O  
ATOM    189  CG  PRO A  11       2.511  -1.827   7.647  1.00 81.43           C  
ATOM    190  HG2 PRO A  11       2.347  -0.767   7.450  1.00 81.43           H  
ATOM    191  HG3 PRO A  11       2.784  -2.355   6.734  1.00 81.43           H  
ATOM    192  CD  PRO A  11       3.568  -1.970   8.735  1.00 81.43           C  
ATOM    193  HD2 PRO A  11       4.043  -2.949   8.670  1.00 81.43           H  
ATOM    194  HD3 PRO A  11       4.311  -1.181   8.617  1.00 81.43           H  
ATOM    195  N   ASP A  12      -0.414  -2.630  11.301  1.00 83.02           N  
ATOM    196  H   ASP A  12      -0.799  -1.707  11.165  1.00 83.02           H  
ATOM    197  CA  ASP A  12      -1.188  -3.612  12.091  1.00 83.02           C  
ATOM    198  HA  ASP A  12      -0.548  -4.048  12.857  1.00 83.02           H  
ATOM    199  C   ASP A  12      -1.689  -4.756  11.193  1.00 83.02           C  
ATOM    200  CB  ASP A  12      -2.367  -2.910  12.790  1.00 83.02           C  
ATOM    201  HB2 ASP A  12      -1.984  -2.077  13.378  1.00 83.02           H  
ATOM    202  HB3 ASP A  12      -3.044  -2.507  12.036  1.00 83.02           H  
ATOM    203  O   ASP A  12      -1.659  -5.929  11.563  1.00 83.02           O  
ATOM    204  CG  ASP A  12      -3.138  -3.856  13.727  1.00 83.02           C  
ATOM    205  OD1 ASP A  12      -2.498  -4.361  14.675  1.00 83.02           O  
ATOM    206  OD2 ASP A  12      -4.361  -4.052  13.507  1.00 83.02           O  
ATOM    207  N   ARG A  13      -2.089  -4.408   9.963  1.00 92.12           N  
ATOM    208  H   ARG A  13      -2.049  -3.428   9.723  1.00 92.12           H  
ATOM    209  CA  ARG A  13      -2.600  -5.328   8.946  1.00 92.12           C  
ATOM    210  HA  ARG A  13      -2.304  -6.349   9.189  1.00 92.12           H  
ATOM    211  C   ARG A  13      -2.013  -4.953   7.593  1.00 92.12           C  
ATOM    212  CB  ARG A  13      -4.137  -5.239   8.903  1.00 92.12           C  
ATOM    213  HB2 ARG A  13      -4.512  -5.946   8.163  1.00 92.12           H  
ATOM    214  HB3 ARG A  13      -4.427  -4.233   8.600  1.00 92.12           H  
ATOM    215  O   ARG A  13      -2.270  -3.857   7.113  1.00 92.12           O  
ATOM    216  CG  ARG A  13      -4.788  -5.540  10.255  1.00 92.12           C  
ATOM    217  HG2 ARG A  13      -4.412  -4.847  11.008  1.00 92.12           H  
ATOM    218  HG3 ARG A  13      -4.552  -6.560  10.558  1.00 92.12           H  
ATOM    219  CD  ARG A  13      -6.302  -5.358  10.182  1.00 92.12           C  
ATOM    220  HD2 ARG A  13      -6.525  -4.352   9.826  1.00 92.12           H  
ATOM    221  HD3 ARG A  13      -6.712  -6.084   9.480  1.00 92.12           H  
ATOM    222  NE  ARG A  13      -6.871  -5.537  11.524  1.00 92.12           N  
ATOM    223  HE  ARG A  13      -6.253  -5.290  12.284  1.00 92.12           H  
ATOM    224  NH1 ARG A  13      -8.984  -6.177  10.888  1.00 92.12           N  
ATOM    225 HH11 ARG A  13      -8.776  -5.873   9.947  1.00 92.12           H  
ATOM    226 HH12 ARG A  13      -9.909  -6.516  11.108  1.00 92.12           H  
ATOM    227  NH2 ARG A  13      -8.399  -6.208  13.046  1.00 92.12           N  
ATOM    228 HH21 ARG A  13      -9.324  -6.536  13.287  1.00 92.12           H  
ATOM    229 HH22 ARG A  13      -7.700  -6.024  13.751  1.00 92.12           H  
ATOM    230  CZ  ARG A  13      -8.080  -5.973  11.807  1.00 92.12           C  
ATOM    231  N   CYS A  14      -1.286  -5.862   6.959  1.00 94.97           N  
ATOM    232  H   CYS A  14      -1.082  -6.738   7.419  1.00 94.97           H  
ATOM    233  CA  CYS A  14      -0.941  -5.792   5.540  1.00 94.97           C  
ATOM    234  HA  CYS A  14      -1.479  -4.970   5.069  1.00 94.97           H  
ATOM    235  C   CYS A  14      -1.421  -7.085   4.870  1.00 94.97           C  
ATOM    236  CB  CYS A  14       0.562  -5.504   5.393  1.00 94.97           C  
ATOM    237  HB2 CYS A  14       0.756  -4.470   5.681  1.00 94.97           H  
ATOM    238  HB3 CYS A  14       1.123  -6.155   6.064  1.00 94.97           H  
ATOM    239  O   CYS A  14      -1.489  -8.137   5.514  1.00 94.97           O  
ATOM    240  SG  CYS A  14       1.170  -5.776   3.700  1.00 94.97           S  
ATOM    241  HG  CYS A  14       0.535  -4.762   3.105  1.00 94.97           H  
ATOM    242  N   LEU A  15      -1.804  -7.000   3.593  1.00 94.78           N  
ATOM    243  H   LEU A  15      -1.736  -6.102   3.136  1.00 94.78           H  
ATOM    244  CA  LEU A  15      -2.397  -8.110   2.848  1.00 94.78           C  
ATOM    245  HA  LEU A  15      -3.338  -8.382   3.324  1.00 94.78           H  
ATOM    246  C   LEU A  15      -1.493  -9.348   2.894  1.00 94.78           C  
ATOM    247  CB  LEU A  15      -2.710  -7.614   1.423  1.00 94.78           C  
ATOM    248  HB2 LEU A  15      -1.812  -7.200   0.966  1.00 94.78           H  
ATOM    249  HB3 LEU A  15      -3.424  -6.796   1.519  1.00 94.78           H  
ATOM    250  O   LEU A  15      -1.968 -10.427   3.247  1.00 94.78           O  
ATOM    251  CG  LEU A  15      -3.308  -8.695   0.499  1.00 94.78           C  
ATOM    252  HG  LEU A  15      -3.838  -9.440   1.092  1.00 94.78           H  
ATOM    253  CD1 LEU A  15      -4.300  -8.071  -0.474  1.00 94.78           C  
ATOM    254 HD11 LEU A  15      -5.087  -7.565   0.085  1.00 94.78           H  
ATOM    255 HD12 LEU A  15      -4.751  -8.840  -1.101  1.00 94.78           H  
ATOM    256 HD13 LEU A  15      -3.781  -7.346  -1.101  1.00 94.78           H  
ATOM    257  CD2 LEU A  15      -2.235  -9.383  -0.345  1.00 94.78           C  
ATOM    258 HD21 LEU A  15      -2.702 -10.066  -1.055  1.00 94.78           H  
ATOM    259 HD22 LEU A  15      -1.668  -8.640  -0.905  1.00 94.78           H  
ATOM    260 HD23 LEU A  15      -1.555  -9.952   0.289  1.00 94.78           H  
ATOM    261  N   ILE A  16      -0.189  -9.172   2.658  1.00 96.50           N  
ATOM    262  H   ILE A  16       0.110  -8.239   2.413  1.00 96.50           H  
ATOM    263  CA  ILE A  16       0.814 -10.249   2.637  1.00 96.50           C  
ATOM    264  HA  ILE A  16       0.572 -10.932   1.824  1.00 96.50           H  
ATOM    265  C   ILE A  16       0.807 -11.089   3.922  1.00 96.50           C  
ATOM    266  CB  ILE A  16       2.217  -9.643   2.378  1.00 96.50           C  
ATOM    267  HB  ILE A  16       2.439  -8.949   3.188  1.00 96.50           H  
ATOM    268  O   ILE A  16       0.868 -12.312   3.856  1.00 96.50           O  
ATOM    269  CG1 ILE A  16       2.287  -8.838   1.059  1.00 96.50           C  
ATOM    270 HG12 ILE A  16       1.651  -7.956   1.139  1.00 96.50           H  
ATOM    271 HG13 ILE A  16       3.307  -8.480   0.926  1.00 96.50           H  
ATOM    272  CG2 ILE A  16       3.322 -10.718   2.388  1.00 96.50           C  
ATOM    273 HG21 ILE A  16       3.074 -11.522   1.694  1.00 96.50           H  
ATOM    274 HG22 ILE A  16       4.277 -10.278   2.103  1.00 96.50           H  
ATOM    275 HG23 ILE A  16       3.428 -11.140   3.387  1.00 96.50           H  
ATOM    276  CD1 ILE A  16       1.877  -9.613  -0.200  1.00 96.50           C  
ATOM    277 HD11 ILE A  16       2.066  -8.989  -1.073  1.00 96.50           H  
ATOM    278 HD12 ILE A  16       2.455 -10.531  -0.294  1.00 96.50           H  
ATOM    279 HD13 ILE A  16       0.814  -9.853  -0.172  1.00 96.50           H  
ATOM    280  N   ASP A  17       0.679 -10.473   5.100  1.00 94.46           N  
ATOM    281  H   ASP A  17       0.542  -9.472   5.114  1.00 94.46           H  
ATOM    282  CA  ASP A  17       0.758 -11.191   6.383  1.00 94.46           C  
ATOM    283  HA  ASP A  17       1.676 -11.779   6.405  1.00 94.46           H  
ATOM    284  C   ASP A  17      -0.419 -12.137   6.643  1.00 94.46           C  
ATOM    285  CB  ASP A  17       0.792 -10.182   7.525  1.00 94.46           C  
ATOM    286  HB2 ASP A  17      -0.143  -9.623   7.543  1.00 94.46           H  
ATOM    287  HB3 ASP A  17       0.885 -10.713   8.472  1.00 94.46           H  
ATOM    288  O   ASP A  17      -0.335 -13.028   7.493  1.00 94.46           O  
ATOM    289  CG  ASP A  17       1.959  -9.225   7.394  1.00 94.46           C  
ATOM    290  OD1 ASP A  17       3.119  -9.657   7.594  1.00 94.46           O  
ATOM    291  OD2 ASP A  17       1.699  -8.015   7.267  1.00 94.46           O  
ATOM    292  N   SER A  18      -1.525 -11.913   5.934  1.00 94.97           N  
ATOM    293  H   SER A  18      -1.479 -11.184   5.237  1.00 94.97           H  
ATOM    294  CA  SER A  18      -2.778 -12.650   6.079  1.00 94.97           C  
ATOM    295  HA  SER A  18      -2.837 -13.031   7.099  1.00 94.97           H  
ATOM    296  C   SER A  18      -2.897 -13.858   5.141  1.00 94.97           C  
ATOM    297  CB  SER A  18      -3.937 -11.677   5.876  1.00 94.97           C  
ATOM    298  HB2 SER A  18      -4.855 -12.131   6.249  1.00 94.97           H  
ATOM    299  HB3 SER A  18      -3.753 -10.754   6.426  1.00 94.97           H  
ATOM    300  O   SER A  18      -3.924 -14.544   5.167  1.00 94.97           O  
ATOM    301  OG  SER A  18      -4.100 -11.397   4.507  1.00 94.97           O  
ATOM    302  HG  SER A  18      -3.295 -11.029   4.135  1.00 94.97           H  
ATOM    303  N   LEU A  19      -1.884 -14.095   4.307  1.00 96.76           N  
ATOM    304  H   LEU A  19      -1.073 -13.495   4.366  1.00 96.76           H  
ATOM    305  CA  LEU A  19      -1.831 -15.156   3.303  1.00 96.76           C  
ATOM    306  HA  LEU A  19      -2.834 -15.537   3.109  1.00 96.76           H  
ATOM    307  C   LEU A  19      -1.011 -16.365   3.778  1.00 96.76           C  
ATOM    308  CB  LEU A  19      -1.299 -14.557   1.991  1.00 96.76           C  
ATOM    309  HB2 LEU A  19      -0.295 -14.170   2.162  1.00 96.76           H  
ATOM    310  HB3 LEU A  19      -1.224 -15.348   1.244  1.00 96.76           H  
ATOM    311  O   LEU A  19      -0.440 -16.369   4.874  1.00 96.76           O  
ATOM    312  CG  LEU A  19      -2.181 -13.436   1.417  1.00 96.76           C  
ATOM    313  HG  LEU A  19      -2.195 -12.592   2.107  1.00 96.76           H  
ATOM    314  CD1 LEU A  19      -1.561 -12.977   0.115  1.00 96.76           C  
ATOM    315 HD11 LEU A  19      -0.565 -12.576   0.306  1.00 96.76           H  
ATOM    316 HD12 LEU A  19      -1.493 -13.834  -0.555  1.00 96.76           H  
ATOM    317 HD13 LEU A  19      -2.184 -12.211  -0.347  1.00 96.76           H  
ATOM    318  CD2 LEU A  19      -3.627 -13.844   1.130  1.00 96.76           C  
ATOM    319 HD21 LEU A  19      -4.155 -13.025   0.643  1.00 96.76           H  
ATOM    320 HD22 LEU A  19      -3.636 -14.716   0.475  1.00 96.76           H  
ATOM    321 HD23 LEU A  19      -4.135 -14.090   2.063  1.00 96.76           H  
ATOM    322  N   SER A  20      -1.004 -17.409   2.955  1.00 97.33           N  
ATOM    323  H   SER A  20      -1.502 -17.316   2.082  1.00 97.33           H  
ATOM    324  CA  SER A  20      -0.418 -18.723   3.224  1.00 97.33           C  
ATOM    325  HA  SER A  20       0.155 -18.683   4.151  1.00 97.33           H  
ATOM    326  C   SER A  20       0.528 -19.168   2.107  1.00 97.33           C  
ATOM    327  CB  SER A  20      -1.532 -19.763   3.394  1.00 97.33           C  
ATOM    328  HB2 SER A  20      -2.047 -19.901   2.443  1.00 97.33           H  
ATOM    329  HB3 SER A  20      -1.100 -20.715   3.702  1.00 97.33           H  
ATOM    330  O   SER A  20       0.513 -18.647   0.996  1.00 97.33           O  
ATOM    331  OG  SER A  20      -2.458 -19.325   4.371  1.00 97.33           O  
ATOM    332  HG  SER A  20      -2.939 -18.618   3.935  1.00 97.33           H  
ATOM    333  N   GLU A  21       1.355 -20.170   2.399  1.00 97.77           N  
ATOM    334  H   GLU A  21       1.289 -20.615   3.303  1.00 97.77           H  
ATOM    335  CA  GLU A  21       2.136 -20.866   1.371  1.00 97.77           C  
ATOM    336  HA  GLU A  21       2.741 -20.140   0.827  1.00 97.77           H  
ATOM    337  C   GLU A  21       1.182 -21.543   0.371  1.00 97.77           C  
ATOM    338  CB  GLU A  21       3.074 -21.895   2.028  1.00 97.77           C  
ATOM    339  HB2 GLU A  21       2.470 -22.633   2.555  1.00 97.77           H  
ATOM    340  HB3 GLU A  21       3.645 -22.399   1.248  1.00 97.77           H  
ATOM    341  O   GLU A  21       0.200 -22.168   0.773  1.00 97.77           O  
ATOM    342  CG  GLU A  21       4.050 -21.238   3.021  1.00 97.77           C  
ATOM    343  HG2 GLU A  21       3.482 -20.694   3.776  1.00 97.77           H  
ATOM    344  HG3 GLU A  21       4.656 -20.510   2.481  1.00 97.77           H  
ATOM    345  CD  GLU A  21       4.968 -22.222   3.765  1.00 97.77           C  
ATOM    346  OE1 GLU A  21       5.873 -21.706   4.466  1.00 97.77           O  
ATOM    347  OE2 GLU A  21       4.760 -23.451   3.690  1.00 97.77           O  
ATOM    348  N   GLY A  22       1.462 -21.401  -0.924  1.00 97.31           N  
ATOM    349  H   GLY A  22       2.291 -20.881  -1.175  1.00 97.31           H  
ATOM    350  CA  GLY A  22       0.597 -21.830  -2.024  1.00 97.31           C  
ATOM    351  HA2 GLY A  22      -0.013 -22.672  -1.697  1.00 97.31           H  
ATOM    352  HA3 GLY A  22       1.223 -22.161  -2.852  1.00 97.31           H  
ATOM    353  C   GLY A  22      -0.355 -20.752  -2.561  1.00 97.31           C  
ATOM    354  O   GLY A  22      -0.829 -20.909  -3.686  1.00 97.31           O  
ATOM    355  N   ASP A  23      -0.598 -19.659  -1.826  1.00 95.98           N  
ATOM    356  H   ASP A  23      -0.191 -19.575  -0.905  1.00 95.98           H  
ATOM    357  CA  ASP A  23      -1.381 -18.526  -2.341  1.00 95.98           C  
ATOM    358  HA  ASP A  23      -2.321 -18.913  -2.736  1.00 95.98           H  
ATOM    359  C   ASP A  23      -0.638 -17.837  -3.505  1.00 95.98           C  
ATOM    360  CB  ASP A  23      -1.727 -17.507  -1.233  1.00 95.98           C  
ATOM    361  HB2 ASP A  23      -0.809 -17.216  -0.724  1.00 95.98           H  
ATOM    362  HB3 ASP A  23      -2.121 -16.607  -1.706  1.00 95.98           H  
ATOM    363  O   ASP A  23       0.596 -17.849  -3.591  1.00 95.98           O  
ATOM    364  CG  ASP A  23      -2.766 -17.970  -0.194  1.00 95.98           C  
ATOM    365  OD1 ASP A  23      -3.502 -18.946  -0.446  1.00 95.98           O  
ATOM    366  OD2 ASP A  23      -2.834 -17.332   0.889  1.00 95.98           O  
ATOM    367  N   VAL A  24      -1.395 -17.200  -4.401  1.00 92.50           N  
ATOM    368  H   VAL A  24      -2.394 -17.181  -4.253  1.00 92.50           H  
ATOM    369  CA  VAL A  24      -0.853 -16.441  -5.536  1.00 92.50           C  
ATOM    370  HA  VAL A  24       0.236 -16.475  -5.510  1.00 92.50           H  
ATOM    371  C   VAL A  24      -1.266 -14.985  -5.403  1.00 92.50           C  
ATOM    372  CB  VAL A  24      -1.285 -17.039  -6.886  1.00 92.50           C  
ATOM    373  HB  VAL A  24      -2.372 -17.102  -6.931  1.00 92.50           H  
ATOM    374  O   VAL A  24      -2.431 -14.629  -5.557  1.00 92.50           O  
ATOM    375  CG1 VAL A  24      -0.790 -16.181  -8.056  1.00 92.50           C  
ATOM    376 HG11 VAL A  24      -1.054 -16.665  -8.996  1.00 92.50           H  
ATOM    377 HG12 VAL A  24      -1.267 -15.202  -8.035  1.00 92.50           H  
ATOM    378 HG13 VAL A  24       0.292 -16.059  -7.993  1.00 92.50           H  
ATOM    379  CG2 VAL A  24      -0.697 -18.444  -7.078  1.00 92.50           C  
ATOM    380 HG21 VAL A  24      -1.018 -18.856  -8.035  1.00 92.50           H  
ATOM    381 HG22 VAL A  24       0.391 -18.405  -7.045  1.00 92.50           H  
ATOM    382 HG23 VAL A  24      -1.048 -19.104  -6.285  1.00 92.50           H  
ATOM    383  N   VAL A  25      -0.283 -14.132  -5.137  1.00 92.61           N  
ATOM    384  H   VAL A  25       0.659 -14.495  -5.097  1.00 92.61           H  
ATOM    385  CA  VAL A  25      -0.454 -12.682  -5.045  1.00 92.61           C  
ATOM    386  HA  VAL A  25      -1.501 -12.439  -4.863  1.00 92.61           H  
ATOM    387  C   VAL A  25      -0.032 -12.084  -6.366  1.00 92.61           C  
ATOM    388  CB  VAL A  25       0.391 -12.103  -3.903  1.00 92.61           C  
ATOM    389  HB  VAL A  25       1.451 -12.262  -4.101  1.00 92.61           H  
ATOM    390  O   VAL A  25       1.087 -12.311  -6.814  1.00 92.61           O  
ATOM    391  CG1 VAL A  25       0.141 -10.611  -3.690  1.00 92.61           C  
ATOM    392 HG11 VAL A  25       0.759 -10.263  -2.863  1.00 92.61           H  
ATOM    393 HG12 VAL A  25      -0.910 -10.427  -3.470  1.00 92.61           H  
ATOM    394 HG13 VAL A  25       0.424 -10.056  -4.585  1.00 92.61           H  
ATOM    395  CG2 VAL A  25       0.035 -12.787  -2.591  1.00 92.61           C  
ATOM    396 HG21 VAL A  25       0.580 -12.325  -1.768  1.00 92.61           H  
ATOM    397 HG22 VAL A  25       0.296 -13.844  -2.626  1.00 92.61           H  
ATOM    398 HG23 VAL A  25      -1.040 -12.687  -2.441  1.00 92.61           H  
ATOM    399  N   LEU A  26      -0.886 -11.293  -6.992  1.00 90.72           N  
ATOM    400  H   LEU A  26      -1.762 -11.065  -6.544  1.00 90.72           H  
ATOM    401  CA  LEU A  26      -0.446 -10.483  -8.119  1.00 90.72           C  
ATOM    402  HA  LEU A  26       0.354 -10.999  -8.651  1.00 90.72           H  
ATOM    403  C   LEU A  26       0.168  -9.174  -7.544  1.00 90.72           C  
ATOM    404  CB  LEU A  26      -1.624 -10.365  -9.104  1.00 90.72           C  
ATOM    405  HB2 LEU A  26      -2.495 -10.068  -8.519  1.00 90.72           H  
ATOM    406  HB3 LEU A  26      -1.380  -9.604  -9.845  1.00 90.72           H  
ATOM    407  O   LEU A  26      -0.280  -8.671  -6.506  1.00 90.72           O  
ATOM    408  CG  LEU A  26      -2.063 -11.635  -9.853  1.00 90.72           C  
ATOM    409  HG  LEU A  26      -1.980 -12.503  -9.199  1.00 90.72           H  
ATOM    410  CD1 LEU A  26      -3.519 -11.499 -10.314  1.00 90.72           C  
ATOM    411 HD11 LEU A  26      -3.633 -10.640 -10.975  1.00 90.72           H  
ATOM    412 HD12 LEU A  26      -4.171 -11.377  -9.449  1.00 90.72           H  
ATOM    413 HD13 LEU A  26      -3.821 -12.400 -10.847  1.00 90.72           H  
ATOM    414  CD2 LEU A  26      -1.227 -11.863 -11.108  1.00 90.72           C  
ATOM    415 HD21 LEU A  26      -1.459 -12.839 -11.536  1.00 90.72           H  
ATOM    416 HD22 LEU A  26      -0.167 -11.811 -10.859  1.00 90.72           H  
ATOM    417 HD23 LEU A  26      -1.443 -11.090 -11.844  1.00 90.72           H  
ATOM    418  N   VAL A  27       1.208  -8.624  -8.182  1.00 91.89           N  
ATOM    419  H   VAL A  27       1.524  -9.078  -9.027  1.00 91.89           H  
ATOM    420  CA  VAL A  27       2.032  -7.495  -7.690  1.00 91.89           C  
ATOM    421  HA  VAL A  27       1.423  -6.854  -7.053  1.00 91.89           H  
ATOM    422  C   VAL A  27       2.580  -6.663  -8.856  1.00 91.89           C  
ATOM    423  CB  VAL A  27       3.231  -8.036  -6.884  1.00 91.89           C  
ATOM    424  HB  VAL A  27       3.842  -8.659  -7.538  1.00 91.89           H  
ATOM    425  O   VAL A  27       3.033  -7.244  -9.831  1.00 91.89           O  
ATOM    426  CG1 VAL A  27       4.129  -6.940  -6.308  1.00 91.89           C  
ATOM    427 HG11 VAL A  27       4.537  -6.316  -7.103  1.00 91.89           H  
ATOM    428 HG12 VAL A  27       4.970  -7.384  -5.775  1.00 91.89           H  
ATOM    429 HG13 VAL A  27       3.549  -6.333  -5.613  1.00 91.89           H  
ATOM    430  CG2 VAL A  27       2.791  -8.882  -5.685  1.00 91.89           C  
ATOM    431 HG21 VAL A  27       3.665  -9.158  -5.095  1.00 91.89           H  
ATOM    432 HG22 VAL A  27       2.099  -8.314  -5.063  1.00 91.89           H  
ATOM    433 HG23 VAL A  27       2.314  -9.800  -6.028  1.00 91.89           H  
ATOM    434  N   SER A  28       2.577  -5.325  -8.783  1.00 90.35           N  
ATOM    435  H   SER A  28       2.191  -4.889  -7.958  1.00 90.35           H  
ATOM    436  CA  SER A  28       3.320  -4.460  -9.729  1.00 90.35           C  
ATOM    437  HA  SER A  28       3.948  -5.139 -10.306  1.00 90.35           H  
ATOM    438  C   SER A  28       4.297  -3.570  -9.005  1.00 90.35           C  
ATOM    439  CB  SER A  28       2.523  -3.664 -10.799  1.00 90.35           C  
ATOM    440  HB2 SER A  28       2.589  -4.212 -11.739  1.00 90.35           H  
ATOM    441  HB3 SER A  28       1.462  -3.601 -10.557  1.00 90.35           H  
ATOM    442  O   SER A  28       4.100  -3.126  -7.873  1.00 90.35           O  
ATOM    443  OG  SER A  28       2.995  -2.349 -11.053  1.00 90.35           O  
ATOM    444  HG  SER A  28       2.755  -1.750 -10.343  1.00 90.35           H  
ATOM    445  N   VAL A  29       5.401  -3.376  -9.698  1.00 92.65           N  
ATOM    446  H   VAL A  29       5.403  -3.734 -10.643  1.00 92.65           H  
ATOM    447  CA  VAL A  29       6.602  -2.737  -9.216  1.00 92.65           C  
ATOM    448  HA  VAL A  29       6.735  -2.954  -8.156  1.00 92.65           H  
ATOM    449  C   VAL A  29       6.448  -1.227  -9.398  1.00 92.65           C  
ATOM    450  CB  VAL A  29       7.780  -3.347  -9.995  1.00 92.65           C  
ATOM    451  HB  VAL A  29       7.725  -3.017 -11.033  1.00 92.65           H  
ATOM    452  O   VAL A  29       6.680  -0.717 -10.487  1.00 92.65           O  
ATOM    453  CG1 VAL A  29       9.099  -2.905  -9.377  1.00 92.65           C  
ATOM    454 HG11 VAL A  29       9.128  -1.822  -9.259  1.00 92.65           H  
ATOM    455 HG12 VAL A  29       9.927  -3.213 -10.015  1.00 92.65           H  
ATOM    456 HG13 VAL A  29       9.205  -3.393  -8.408  1.00 92.65           H  
ATOM    457  CG2 VAL A  29       7.783  -4.888  -9.980  1.00 92.65           C  
ATOM    458 HG21 VAL A  29       7.761  -5.260  -8.955  1.00 92.65           H  
ATOM    459 HG22 VAL A  29       8.681  -5.250 -10.482  1.00 92.65           H  
ATOM    460 HG23 VAL A  29       6.927  -5.282 -10.526  1.00 92.65           H  
ATOM    461  N   GLU A  30       6.047  -0.495  -8.360  1.00 91.05           N  
ATOM    462  H   GLU A  30       5.846  -0.944  -7.478  1.00 91.05           H  
ATOM    463  CA  GLU A  30       5.728   0.936  -8.499  1.00 91.05           C  
ATOM    464  HA  GLU A  30       5.259   1.108  -9.468  1.00 91.05           H  
ATOM    465  C   GLU A  30       6.964   1.827  -8.477  1.00 91.05           C  
ATOM    466  CB  GLU A  30       4.757   1.394  -7.395  1.00 91.05           C  
ATOM    467  HB2 GLU A  30       5.218   1.270  -6.415  1.00 91.05           H  
ATOM    468  HB3 GLU A  30       4.553   2.456  -7.530  1.00 91.05           H  
ATOM    469  O   GLU A  30       7.162   2.660  -9.357  1.00 91.05           O  
ATOM    470  CG  GLU A  30       3.431   0.636  -7.411  1.00 91.05           C  
ATOM    471  HG2 GLU A  30       2.728   1.142  -6.749  1.00 91.05           H  
ATOM    472  HG3 GLU A  30       3.590  -0.369  -7.020  1.00 91.05           H  
ATOM    473  CD  GLU A  30       2.848   0.561  -8.820  1.00 91.05           C  
ATOM    474  OE1 GLU A  30       2.415  -0.546  -9.208  1.00 91.05           O  
ATOM    475  OE2 GLU A  30       2.802   1.603  -9.505  1.00 91.05           O  
ATOM    476  N   LEU A  31       7.795   1.670  -7.448  1.00 94.73           N  
ATOM    477  H   LEU A  31       7.577   0.946  -6.778  1.00 94.73           H  
ATOM    478  CA  LEU A  31       8.922   2.555  -7.161  1.00 94.73           C  
ATOM    479  HA  LEU A  31       9.325   2.957  -8.091  1.00 94.73           H  
ATOM    480  C   LEU A  31      10.038   1.780  -6.467  1.00 94.73           C  
ATOM    481  CB  LEU A  31       8.444   3.708  -6.257  1.00 94.73           C  
ATOM    482  HB2 LEU A  31       9.317   4.228  -5.863  1.00 94.73           H  
ATOM    483  HB3 LEU A  31       7.908   3.271  -5.414  1.00 94.73           H  
ATOM    484  O   LEU A  31       9.796   0.748  -5.835  1.00 94.73           O  
ATOM    485  CG  LEU A  31       7.532   4.756  -6.925  1.00 94.73           C  
ATOM    486  HG  LEU A  31       6.642   4.278  -7.334  1.00 94.73           H  
ATOM    487  CD1 LEU A  31       7.070   5.761  -5.871  1.00 94.73           C  
ATOM    488 HD11 LEU A  31       6.395   6.484  -6.328  1.00 94.73           H  
ATOM    489 HD12 LEU A  31       6.537   5.224  -5.086  1.00 94.73           H  
ATOM    490 HD13 LEU A  31       7.930   6.277  -5.442  1.00 94.73           H  
ATOM    491  CD2 LEU A  31       8.254   5.532  -8.030  1.00 94.73           C  
ATOM    492 HD21 LEU A  31       7.602   6.318  -8.412  1.00 94.73           H  
ATOM    493 HD22 LEU A  31       9.175   5.971  -7.646  1.00 94.73           H  
ATOM    494 HD23 LEU A  31       8.492   4.863  -8.857  1.00 94.73           H  
ATOM    495  N   LYS A  32      11.276   2.283  -6.517  1.00 97.33           N  
ATOM    496  H   LYS A  32      11.426   3.188  -6.940  1.00 97.33           H  
ATOM    497  CA  LYS A  32      12.354   1.685  -5.718  1.00 97.33           C  
ATOM    498  HA  LYS A  32      12.338   0.605  -5.863  1.00 97.33           H  
ATOM    499  C   LYS A  32      12.084   1.944  -4.241  1.00 97.33           C  
ATOM    500  CB  LYS A  32      13.726   2.205  -6.164  1.00 97.33           C  
ATOM    501  HB2 LYS A  32      14.486   1.848  -5.469  1.00 97.33           H  
ATOM    502  HB3 LYS A  32      13.734   3.295  -6.162  1.00 97.33           H  
ATOM    503  O   LYS A  32      11.701   3.044  -3.845  1.00 97.33           O  
ATOM    504  CG  LYS A  32      14.048   1.666  -7.560  1.00 97.33           C  
ATOM    505  HG2 LYS A  32      13.232   1.896  -8.244  1.00 97.33           H  
ATOM    506  HG3 LYS A  32      14.154   0.584  -7.481  1.00 97.33           H  
ATOM    507  CD  LYS A  32      15.340   2.239  -8.140  1.00 97.33           C  
ATOM    508  HD2 LYS A  32      16.171   2.023  -7.469  1.00 97.33           H  
ATOM    509  HD3 LYS A  32      15.229   3.316  -8.268  1.00 97.33           H  
ATOM    510  CE  LYS A  32      15.550   1.554  -9.496  1.00 97.33           C  
ATOM    511  HE2 LYS A  32      14.673   1.746 -10.114  1.00 97.33           H  
ATOM    512  HE3 LYS A  32      15.605   0.477  -9.338  1.00 97.33           H  
ATOM    513  NZ  LYS A  32      16.770   2.035 -10.181  1.00 97.33           N  
ATOM    514  HZ1 LYS A  32      16.861   1.559 -11.068  1.00 97.33           H  
ATOM    515  HZ2 LYS A  32      17.585   1.837  -9.619  1.00 97.33           H  
ATOM    516  HZ3 LYS A  32      16.696   3.029 -10.348  1.00 97.33           H  
ATOM    517  N   ALA A  33      12.343   0.953  -3.391  1.00 96.95           N  
ATOM    518  H   ALA A  33      12.671   0.070  -3.756  1.00 96.95           H  
ATOM    519  CA  ALA A  33      12.133   1.084  -1.950  1.00 96.95           C  
ATOM    520  HA  ALA A  33      11.086   1.337  -1.780  1.00 96.95           H  
ATOM    521  C   ALA A  33      12.974   2.229  -1.341  1.00 96.95           C  
ATOM    522  CB  ALA A  33      12.413  -0.280  -1.313  1.00 96.95           C  
ATOM    523  HB1 ALA A  33      12.231  -0.234  -0.239  1.00 96.95           H  
ATOM    524  HB2 ALA A  33      13.450  -0.570  -1.486  1.00 96.95           H  
ATOM    525  HB3 ALA A  33      11.756  -1.036  -1.743  1.00 96.95           H  
ATOM    526  O   ALA A  33      12.521   2.919  -0.427  1.00 96.95           O  
ATOM    527  N   SER A  34      14.137   2.525  -1.936  1.00 95.14           N  
ATOM    528  H   SER A  34      14.427   1.944  -2.710  1.00 95.14           H  
ATOM    529  CA  SER A  34      14.986   3.682  -1.613  1.00 95.14           C  
ATOM    530  HA  SER A  34      15.272   3.618  -0.563  1.00 95.14           H  
ATOM    531  C   SER A  34      14.320   5.050  -1.819  1.00 95.14           C  
ATOM    532  CB  SER A  34      16.256   3.627  -2.469  1.00 95.14           C  
ATOM    533  HB2 SER A  34      16.831   2.744  -2.188  1.00 95.14           H  
ATOM    534  HB3 SER A  34      16.865   4.510  -2.278  1.00 95.14           H  
ATOM    535  O   SER A  34      14.756   6.031  -1.223  1.00 95.14           O  
ATOM    536  OG  SER A  34      15.950   3.547  -3.853  1.00 95.14           O  
ATOM    537  HG  SER A  34      15.500   4.350  -4.125  1.00 95.14           H  
ATOM    538  N   GLU A  35      13.286   5.134  -2.657  1.00 94.13           N  
ATOM    539  H   GLU A  35      12.960   4.295  -3.115  1.00 94.13           H  
ATOM    540  CA  GLU A  35      12.511   6.356  -2.929  1.00 94.13           C  
ATOM    541  HA  GLU A  35      13.131   7.233  -2.742  1.00 94.13           H  
ATOM    542  C   GLU A  35      11.290   6.468  -1.994  1.00 94.13           C  
ATOM    543  CB  GLU A  35      12.106   6.375  -4.418  1.00 94.13           C  
ATOM    544  HB2 GLU A  35      11.470   5.514  -4.627  1.00 94.13           H  
ATOM    545  HB3 GLU A  35      11.534   7.280  -4.623  1.00 94.13           H  
ATOM    546  O   GLU A  35      10.671   7.523  -1.884  1.00 94.13           O  
ATOM    547  CG  GLU A  35      13.340   6.350  -5.341  1.00 94.13           C  
ATOM    548  HG2 GLU A  35      13.897   7.275  -5.193  1.00 94.13           H  
ATOM    549  HG3 GLU A  35      14.002   5.530  -5.060  1.00 94.13           H  
ATOM    550  CD  GLU A  35      12.993   6.170  -6.825  1.00 94.13           C  
ATOM    551  OE1 GLU A  35      13.479   7.001  -7.624  1.00 94.13           O  
ATOM    552  OE2 GLU A  35      12.360   5.138  -7.157  1.00 94.13           O  
ATOM    553  N   CYS A  36      10.977   5.395  -1.260  1.00 95.02           N  
ATOM    554  H   CYS A  36      11.568   4.581  -1.359  1.00 95.02           H  
ATOM    555  CA  CYS A  36       9.755   5.227  -0.475  1.00 95.02           C  
ATOM    556  HA  CYS A  36       9.101   6.076  -0.676  1.00 95.02           H  
ATOM    557  C   CYS A  36      10.015   5.225   1.042  1.00 95.02           C  
ATOM    558  CB  CYS A  36       9.034   3.971  -0.969  1.00 95.02           C  
ATOM    559  HB2 CYS A  36       8.126   3.817  -0.385  1.00 95.02           H  
ATOM    560  HB3 CYS A  36       9.682   3.102  -0.855  1.00 95.02           H  
ATOM    561  O   CYS A  36       9.421   4.444   1.788  1.00 95.02           O  
ATOM    562  SG  CYS A  36       8.561   4.168  -2.707  1.00 95.02           S  
ATOM    563  HG  CYS A  36       9.779   4.064  -3.244  1.00 95.02           H  
ATOM    564  N   CYS A  37      10.932   6.080   1.508  1.00 93.71           N  
ATOM    565  H   CYS A  37      11.365   6.685   0.825  1.00 93.71           H  
ATOM    566  CA  CYS A  37      11.219   6.324   2.931  1.00 93.71           C  
ATOM    567  HA  CYS A  37      12.182   6.833   2.979  1.00 93.71           H  
ATOM    568  C   CYS A  37      11.402   5.058   3.800  1.00 93.71           C  
ATOM    569  CB  CYS A  37      10.162   7.283   3.504  1.00 93.71           C  
ATOM    570  HB2 CYS A  37       9.173   6.854   3.346  1.00 93.71           H  
ATOM    571  HB3 CYS A  37      10.315   7.406   4.577  1.00 93.71           H  
ATOM    572  O   CYS A  37      11.080   5.077   4.986  1.00 93.71           O  
ATOM    573  SG  CYS A  37      10.262   8.910   2.706  1.00 93.71           S  
ATOM    574  HG  CYS A  37      11.518   9.199   3.060  1.00 93.71           H  
ATOM    575  N   THR A  38      11.916   3.959   3.243  1.00 94.60           N  
ATOM    576  H   THR A  38      12.165   3.985   2.265  1.00 94.60           H  
ATOM    577  CA  THR A  38      12.197   2.716   3.976  1.00 94.60           C  
ATOM    578  HA  THR A  38      12.002   2.880   5.036  1.00 94.60           H  
ATOM    579  C   THR A  38      13.674   2.339   3.869  1.00 94.60           C  
ATOM    580  CB  THR A  38      11.253   1.572   3.553  1.00 94.60           C  
ATOM    581  HB  THR A  38      10.231   1.855   3.803  1.00 94.60           H  
ATOM    582  O   THR A  38      14.382   2.754   2.954  1.00 94.60           O  
ATOM    583  CG2 THR A  38      11.309   1.226   2.068  1.00 94.60           C  
ATOM    584 HG21 THR A  38      12.337   1.018   1.769  1.00 94.60           H  
ATOM    585 HG22 THR A  38      10.927   2.062   1.482  1.00 94.60           H  
ATOM    586 HG23 THR A  38      10.689   0.353   1.864  1.00 94.60           H  
ATOM    587  OG1 THR A  38      11.577   0.399   4.268  1.00 94.60           O  
ATOM    588  HG1 THR A  38      10.807  -0.174   4.264  1.00 94.60           H  
ATOM    589  N   LYS A  39      14.146   1.541   4.831  1.00 93.74           N  
ATOM    590  H   LYS A  39      13.468   1.223   5.508  1.00 93.74           H  
ATOM    591  CA  LYS A  39      15.465   0.886   4.806  1.00 93.74           C  
ATOM    592  HA  LYS A  39      16.157   1.499   4.227  1.00 93.74           H  
ATOM    593  C   LYS A  39      15.442  -0.470   4.091  1.00 93.74           C  
ATOM    594  CB  LYS A  39      15.993   0.754   6.241  1.00 93.74           C  
ATOM    595  HB2 LYS A  39      15.206   0.356   6.881  1.00 93.74           H  
ATOM    596  HB3 LYS A  39      16.835   0.061   6.261  1.00 93.74           H  
ATOM    597  O   LYS A  39      16.486  -1.107   3.973  1.00 93.74           O  
ATOM    598  CG  LYS A  39      16.479   2.106   6.774  1.00 93.74           C  
ATOM    599  HG2 LYS A  39      15.708   2.863   6.631  1.00 93.74           H  
ATOM    600  HG3 LYS A  39      17.373   2.403   6.226  1.00 93.74           H  
ATOM    601  CD  LYS A  39      16.796   2.005   8.267  1.00 93.74           C  
ATOM    602  HD2 LYS A  39      15.861   1.834   8.802  1.00 93.74           H  
ATOM    603  HD3 LYS A  39      17.480   1.178   8.456  1.00 93.74           H  
ATOM    604  CE  LYS A  39      17.432   3.319   8.725  1.00 93.74           C  
ATOM    605  HE2 LYS A  39      16.963   4.130   8.169  1.00 93.74           H  
ATOM    606  HE3 LYS A  39      18.496   3.309   8.490  1.00 93.74           H  
ATOM    607  NZ  LYS A  39      17.193   3.547  10.166  1.00 93.74           N  
ATOM    608  HZ1 LYS A  39      17.623   4.407  10.475  1.00 93.74           H  
ATOM    609  HZ2 LYS A  39      17.456   2.754  10.734  1.00 93.74           H  
ATOM    610  HZ3 LYS A  39      16.199   3.700  10.263  1.00 93.74           H  
ATOM    611  N   GLN A  40      14.270  -0.934   3.658  1.00 94.37           N  
ATOM    612  H   GLN A  40      13.454  -0.348   3.763  1.00 94.37           H  
ATOM    613  CA  GLN A  40      14.137  -2.146   2.853  1.00 94.37           C  
ATOM    614  HA  GLN A  40      14.685  -2.951   3.343  1.00 94.37           H  
ATOM    615  C   GLN A  40      14.755  -1.934   1.460  1.00 94.37           C  
ATOM    616  CB  GLN A  40      12.659  -2.557   2.755  1.00 94.37           C  
ATOM    617  HB2 GLN A  40      12.585  -3.414   2.086  1.00 94.37           H  
ATOM    618  HB3 GLN A  40      12.091  -1.733   2.324  1.00 94.37           H  
ATOM    619  O   GLN A  40      14.705  -0.836   0.909  1.00 94.37           O  
ATOM    620  CG  GLN A  40      12.046  -2.958   4.109  1.00 94.37           C  
ATOM    621  HG2 GLN A  40      12.420  -3.941   4.396  1.00 94.37           H  
ATOM    622  HG3 GLN A  40      12.340  -2.249   4.882  1.00 94.37           H  
ATOM    623  CD  GLN A  40      10.521  -2.979   4.066  1.00 94.37           C  
ATOM    624  NE2 GLN A  40       9.896  -4.128   3.917  1.00 94.37           N  
ATOM    625 HE21 GLN A  40      10.377  -4.997   3.733  1.00 94.37           H  
ATOM    626 HE22 GLN A  40       8.887  -4.144   3.958  1.00 94.37           H  
ATOM    627  OE1 GLN A  40       9.878  -1.940   4.169  1.00 94.37           O  
ATOM    628  N   GLY A  41      15.343  -2.993   0.901  1.00 96.19           N  
ATOM    629  H   GLY A  41      15.310  -3.872   1.396  1.00 96.19           H  
ATOM    630  CA  GLY A  41      15.792  -3.027  -0.494  1.00 96.19           C  
ATOM    631  HA2 GLY A  41      16.155  -2.043  -0.792  1.00 96.19           H  
ATOM    632  HA3 GLY A  41      16.612  -3.737  -0.594  1.00 96.19           H  
ATOM    633  C   GLY A  41      14.674  -3.441  -1.455  1.00 96.19           C  
ATOM    634  O   GLY A  41      13.562  -3.743  -1.026  1.00 96.19           O  
ATOM    635  N   GLY A  42      14.989  -3.491  -2.749  1.00 97.85           N  
ATOM    636  H   GLY A  42      15.920  -3.232  -3.043  1.00 97.85           H  
ATOM    637  CA  GLY A  42      14.029  -3.849  -3.793  1.00 97.85           C  
ATOM    638  HA2 GLY A  42      14.554  -4.127  -4.707  1.00 97.85           H  
ATOM    639  HA3 GLY A  42      13.449  -4.710  -3.460  1.00 97.85           H  
ATOM    640  C   GLY A  42      13.069  -2.707  -4.119  1.00 97.85           C  
ATOM    641  O   GLY A  42      13.479  -1.547  -4.231  1.00 97.85           O  
ATOM    642  N   TYR A  43      11.792  -3.041  -4.269  1.00 97.81           N  
ATOM    643  H   TYR A  43      11.532  -4.009  -4.141  1.00 97.81           H  
ATOM    644  CA  TYR A  43      10.757  -2.157  -4.792  1.00 97.81           C  
ATOM    645  HA  TYR A  43      11.143  -1.141  -4.876  1.00 97.81           H  
ATOM    646  C   TYR A  43       9.533  -2.129  -3.885  1.00 97.81           C  
ATOM    647  CB  TYR A  43      10.374  -2.634  -6.191  1.00 97.81           C  
ATOM    648  HB2 TYR A  43       9.981  -3.648  -6.127  1.00 97.81           H  
ATOM    649  HB3 TYR A  43       9.576  -1.992  -6.564  1.00 97.81           H  
ATOM    650  O   TYR A  43       9.130  -3.165  -3.363  1.00 97.81           O  
ATOM    651  CG  TYR A  43      11.530  -2.604  -7.172  1.00 97.81           C  
ATOM    652  CD1 TYR A  43      11.805  -1.419  -7.876  1.00 97.81           C  
ATOM    653  HD1 TYR A  43      11.170  -0.556  -7.742  1.00 97.81           H  
ATOM    654  CD2 TYR A  43      12.324  -3.751  -7.379  1.00 97.81           C  
ATOM    655  HD2 TYR A  43      12.097  -4.669  -6.858  1.00 97.81           H  
ATOM    656  CE1 TYR A  43      12.881  -1.372  -8.778  1.00 97.81           C  
ATOM    657  HE1 TYR A  43      13.077  -0.479  -9.353  1.00 97.81           H  
ATOM    658  CE2 TYR A  43      13.399  -3.708  -8.290  1.00 97.81           C  
ATOM    659  HE2 TYR A  43      13.993  -4.591  -8.472  1.00 97.81           H  
ATOM    660  OH  TYR A  43      14.689  -2.441  -9.890  1.00 97.81           O  
ATOM    661  HH  TYR A  43      14.795  -3.307 -10.293  1.00 97.81           H  
ATOM    662  CZ  TYR A  43      13.680  -2.511  -8.986  1.00 97.81           C  
ATOM    663  N   VAL A  44       8.933  -0.950  -3.716  1.00 96.52           N  
ATOM    664  H   VAL A  44       9.249  -0.188  -4.298  1.00 96.52           H  
ATOM    665  CA  VAL A  44       7.586  -0.830  -3.152  1.00 96.52           C  
ATOM    666  HA  VAL A  44       7.451  -1.612  -2.405  1.00 96.52           H  
ATOM    667  C   VAL A  44       6.583  -1.094  -4.270  1.00 96.52           C  
ATOM    668  CB  VAL A  44       7.369   0.517  -2.438  1.00 96.52           C  
ATOM    669  HB  VAL A  44       7.716   1.327  -3.079  1.00 96.52           H  
ATOM    670  O   VAL A  44       6.741  -0.643  -5.406  1.00 96.52           O  
ATOM    671  CG1 VAL A  44       5.910   0.774  -2.053  1.00 96.52           C  
ATOM    672 HG11 VAL A  44       5.324   0.898  -2.964  1.00 96.52           H  
ATOM    673 HG12 VAL A  44       5.511  -0.055  -1.468  1.00 96.52           H  
ATOM    674 HG13 VAL A  44       5.829   1.697  -1.480  1.00 96.52           H  
ATOM    675  CG2 VAL A  44       8.156   0.525  -1.124  1.00 96.52           C  
ATOM    676 HG21 VAL A  44       8.045   1.494  -0.637  1.00 96.52           H  
ATOM    677 HG22 VAL A  44       7.753  -0.235  -0.456  1.00 96.52           H  
ATOM    678 HG23 VAL A  44       9.211   0.325  -1.312  1.00 96.52           H  
ATOM    679  N   CYS A  45       5.573  -1.885  -3.940  1.00 93.97           N  
ATOM    680  H   CYS A  45       5.519  -2.204  -2.983  1.00 93.97           H  
ATOM    681  CA  CYS A  45       4.605  -2.449  -4.866  1.00 93.97           C  
ATOM    682  HA  CYS A  45       4.614  -1.902  -5.809  1.00 93.97           H  
ATOM    683  C   CYS A  45       3.207  -2.360  -4.251  1.00 93.97           C  
ATOM    684  CB  CYS A  45       4.977  -3.917  -5.110  1.00 93.97           C  
ATOM    685  HB2 CYS A  45       4.846  -4.478  -4.184  1.00 93.97           H  
ATOM    686  HB3 CYS A  45       4.291  -4.323  -5.853  1.00 93.97           H  
ATOM    687  O   CYS A  45       3.090  -2.296  -3.024  1.00 93.97           O  
ATOM    688  SG  CYS A  45       6.689  -4.136  -5.676  1.00 93.97           S  
ATOM    689  HG  CYS A  45       6.669  -3.103  -6.523  1.00 93.97           H  
ATOM    690  N   LEU A  46       2.131  -2.389  -5.040  1.00 91.44           N  
ATOM    691  H   LEU A  46       2.267  -2.443  -6.039  1.00 91.44           H  
ATOM    692  CA  LEU A  46       0.846  -2.860  -4.497  1.00 91.44           C  
ATOM    693  HA  LEU A  46       0.792  -2.630  -3.432  1.00 91.44           H  
ATOM    694  C   LEU A  46       0.795  -4.379  -4.653  1.00 91.44           C  
ATOM    695  CB  LEU A  46      -0.366  -2.193  -5.163  1.00 91.44           C  
ATOM    696  HB2 LEU A  46      -0.620  -2.806  -6.028  1.00 91.44           H  
ATOM    697  HB3 LEU A  46      -0.093  -1.187  -5.480  1.00 91.44           H  
ATOM    698  O   LEU A  46       1.320  -4.935  -5.616  1.00 91.44           O  
ATOM    699  CG  LEU A  46      -1.652  -2.124  -4.331  1.00 91.44           C  
ATOM    700  HG  LEU A  46      -1.804  -3.077  -3.825  1.00 91.44           H  
ATOM    701  CD1 LEU A  46      -1.569  -1.004  -3.299  1.00 91.44           C  
ATOM    702 HD11 LEU A  46      -1.326  -0.063  -3.793  1.00 91.44           H  
ATOM    703 HD12 LEU A  46      -0.803  -1.223  -2.554  1.00 91.44           H  
ATOM    704 HD13 LEU A  46      -2.536  -0.890  -2.809  1.00 91.44           H  
ATOM    705  CD2 LEU A  46      -2.865  -1.861  -5.225  1.00 91.44           C  
ATOM    706 HD21 LEU A  46      -2.883  -0.822  -5.552  1.00 91.44           H  
ATOM    707 HD22 LEU A  46      -2.868  -2.523  -6.091  1.00 91.44           H  
ATOM    708 HD23 LEU A  46      -3.776  -2.053  -4.658  1.00 91.44           H  
ATOM    709  N   SER A  47       0.142  -5.028  -3.703  1.00 92.23           N  
ATOM    710  H   SER A  47      -0.281  -4.480  -2.968  1.00 92.23           H  
ATOM    711  CA  SER A  47      -0.170  -6.449  -3.706  1.00 92.23           C  
ATOM    712  HA  SER A  47       0.188  -6.905  -4.629  1.00 92.23           H  
ATOM    713  C   SER A  47      -1.675  -6.629  -3.639  1.00 92.23           C  
ATOM    714  CB  SER A  47       0.507  -7.152  -2.529  1.00 92.23           C  
ATOM    715  HB2 SER A  47       0.208  -8.200  -2.532  1.00 92.23           H  
ATOM    716  HB3 SER A  47       1.587  -7.107  -2.670  1.00 92.23           H  
ATOM    717  O   SER A  47      -2.353  -5.898  -2.916  1.00 92.23           O  
ATOM    718  OG  SER A  47       0.171  -6.605  -1.263  1.00 92.23           O  
ATOM    719  HG  SER A  47       0.006  -5.665  -1.363  1.00 92.23           H  
ATOM    720  N   MET A  48      -2.205  -7.605  -4.370  1.00 89.95           N  
ATOM    721  H   MET A  48      -1.615  -8.140  -4.991  1.00 89.95           H  
ATOM    722  CA  MET A  48      -3.632  -7.906  -4.337  1.00 89.95           C  
ATOM    723  HA  MET A  48      -4.027  -7.611  -3.365  1.00 89.95           H  
ATOM    724  C   MET A  48      -3.889  -9.404  -4.495  1.00 89.95           C  
ATOM    725  CB  MET A  48      -4.348  -7.061  -5.395  1.00 89.95           C  
ATOM    726  HB2 MET A  48      -4.061  -6.015  -5.288  1.00 89.95           H  
ATOM    727  HB3 MET A  48      -4.013  -7.386  -6.380  1.00 89.95           H  
ATOM    728  O   MET A  48      -3.123 -10.142  -5.119  1.00 89.95           O  
ATOM    729  CG  MET A  48      -5.867  -7.196  -5.414  1.00 89.95           C  
ATOM    730  HG2 MET A  48      -6.245  -6.631  -6.266  1.00 89.95           H  
ATOM    731  HG3 MET A  48      -6.113  -8.247  -5.564  1.00 89.95           H  
ATOM    732  SD  MET A  48      -6.735  -6.614  -3.957  1.00 89.95           S  
ATOM    733  CE  MET A  48      -6.405  -4.853  -4.190  1.00 89.95           C  
ATOM    734  HE1 MET A  48      -7.026  -4.456  -4.994  1.00 89.95           H  
ATOM    735  HE2 MET A  48      -6.632  -4.348  -3.251  1.00 89.95           H  
ATOM    736  HE3 MET A  48      -5.355  -4.660  -4.411  1.00 89.95           H  
ATOM    737  N   HIS A  49      -4.982  -9.838  -3.879  1.00 89.91           N  
ATOM    738  H   HIS A  49      -5.590  -9.150  -3.457  1.00 89.91           H  
ATOM    739  CA  HIS A  49      -5.408 -11.223  -3.769  1.00 89.91           C  
ATOM    740  HA  HIS A  49      -5.088 -11.783  -4.648  1.00 89.91           H  
ATOM    741  C   HIS A  49      -6.939 -11.252  -3.666  1.00 89.91           C  
ATOM    742  CB  HIS A  49      -4.742 -11.808  -2.512  1.00 89.91           C  
ATOM    743  HB2 HIS A  49      -5.146 -11.326  -1.622  1.00 89.91           H  
ATOM    744  HB3 HIS A  49      -3.673 -11.597  -2.555  1.00 89.91           H  
ATOM    745  O   HIS A  49      -7.505 -10.418  -2.956  1.00 89.91           O  
ATOM    746  CG  HIS A  49      -4.900 -13.294  -2.385  1.00 89.91           C  
ATOM    747  CD2 HIS A  49      -3.994 -14.231  -2.793  1.00 89.91           C  
ATOM    748  HD2 HIS A  49      -3.032 -14.034  -3.243  1.00 89.91           H  
ATOM    749  ND1 HIS A  49      -5.978 -13.970  -1.864  1.00 89.91           N  
ATOM    750  HD1 HIS A  49      -6.792 -13.555  -1.432  1.00 89.91           H  
ATOM    751  CE1 HIS A  49      -5.741 -15.288  -1.989  1.00 89.91           C  
ATOM    752  HE1 HIS A  49      -6.408 -16.085  -1.695  1.00 89.91           H  
ATOM    753  NE2 HIS A  49      -4.537 -15.488  -2.537  1.00 89.91           N  
ATOM    754  N   GLU A  50      -7.604 -12.222  -4.303  1.00 85.33           N  
ATOM    755  H   GLU A  50      -7.074 -12.883  -4.852  1.00 85.33           H  
ATOM    756  CA  GLU A  50      -9.081 -12.353  -4.357  1.00 85.33           C  
ATOM    757  HA  GLU A  50      -9.488 -11.566  -4.991  1.00 85.33           H  
ATOM    758  C   GLU A  50      -9.757 -12.206  -2.977  1.00 85.33           C  
ATOM    759  CB  GLU A  50      -9.451 -13.703  -5.010  1.00 85.33           C  
ATOM    760  HB2 GLU A  50     -10.534 -13.814  -4.969  1.00 85.33           H  
ATOM    761  HB3 GLU A  50      -9.152 -13.669  -6.058  1.00 85.33           H  
ATOM    762  O   GLU A  50     -10.769 -11.528  -2.817  1.00 85.33           O  
ATOM    763  CG  GLU A  50      -8.790 -14.935  -4.353  1.00 85.33           C  
ATOM    764  HG2 GLU A  50      -8.995 -14.923  -3.283  1.00 85.33           H  
ATOM    765  HG3 GLU A  50      -7.710 -14.866  -4.482  1.00 85.33           H  
ATOM    766  CD  GLU A  50      -9.267 -16.290  -4.905  1.00 85.33           C  
ATOM    767  OE1 GLU A  50      -8.876 -17.304  -4.284  1.00 85.33           O  
ATOM    768  OE2 GLU A  50     -10.033 -16.320  -5.894  1.00 85.33           O  
ATOM    769  N   LYS A  51      -9.113 -12.744  -1.934  1.00 88.08           N  
ATOM    770  H   LYS A  51      -8.349 -13.349  -2.198  1.00 88.08           H  
ATOM    771  CA  LYS A  51      -9.499 -12.640  -0.515  1.00 88.08           C  
ATOM    772  HA  LYS A  51     -10.411 -13.220  -0.369  1.00 88.08           H  
ATOM    773  C   LYS A  51      -9.821 -11.214  -0.029  1.00 88.08           C  
ATOM    774  CB  LYS A  51      -8.364 -13.259   0.313  1.00 88.08           C  
ATOM    775  HB2 LYS A  51      -7.462 -12.664   0.171  1.00 88.08           H  
ATOM    776  HB3 LYS A  51      -8.182 -14.268  -0.057  1.00 88.08           H  
ATOM    777  O   LYS A  51     -10.607 -11.077   0.905  1.00 88.08           O  
ATOM    778  CG  LYS A  51      -8.655 -13.348   1.816  1.00 88.08           C  
ATOM    779  HG2 LYS A  51      -8.762 -12.348   2.237  1.00 88.08           H  
ATOM    780  HG3 LYS A  51      -9.575 -13.910   1.982  1.00 88.08           H  
ATOM    781  CD  LYS A  51      -7.486 -14.057   2.504  1.00 88.08           C  
ATOM    782  HD2 LYS A  51      -6.556 -13.548   2.252  1.00 88.08           H  
ATOM    783  HD3 LYS A  51      -7.431 -15.085   2.147  1.00 88.08           H  
ATOM    784  CE  LYS A  51      -7.674 -14.042   4.020  1.00 88.08           C  
ATOM    785  HE2 LYS A  51      -7.707 -13.005   4.355  1.00 88.08           H  
ATOM    786  HE3 LYS A  51      -8.627 -14.514   4.258  1.00 88.08           H  
ATOM    787  NZ  LYS A  51      -6.559 -14.760   4.677  1.00 88.08           N  
ATOM    788  HZ1 LYS A  51      -6.666 -14.801   5.680  1.00 88.08           H  
ATOM    789  HZ2 LYS A  51      -6.450 -15.693   4.306  1.00 88.08           H  
ATOM    790  HZ3 LYS A  51      -5.674 -14.303   4.510  1.00 88.08           H  
ATOM    791  N   TYR A  52      -9.226 -10.181  -0.630  1.00 89.96           N  
ATOM    792  H   TYR A  52      -8.636 -10.378  -1.426  1.00 89.96           H  
ATOM    793  CA  TYR A  52      -9.421  -8.769  -0.270  1.00 89.96           C  
ATOM    794  HA  TYR A  52     -10.217  -8.706   0.472  1.00 89.96           H  
ATOM    795  C   TYR A  52      -9.892  -7.891  -1.435  1.00 89.96           C  
ATOM    796  CB  TYR A  52      -8.150  -8.221   0.385  1.00 89.96           C  
ATOM    797  HB2 TYR A  52      -7.313  -8.348  -0.301  1.00 89.96           H  
ATOM    798  HB3 TYR A  52      -8.274  -7.156   0.579  1.00 89.96           H  
ATOM    799  O   TYR A  52      -9.976  -6.674  -1.280  1.00 89.96           O  
ATOM    800  CG  TYR A  52      -7.852  -8.890   1.704  1.00 89.96           C  
ATOM    801  CD1 TYR A  52      -8.619  -8.558   2.837  1.00 89.96           C  
ATOM    802  HD1 TYR A  52      -9.393  -7.809   2.766  1.00 89.96           H  
ATOM    803  CD2 TYR A  52      -6.874  -9.895   1.777  1.00 89.96           C  
ATOM    804  HD2 TYR A  52      -6.302 -10.156   0.899  1.00 89.96           H  
ATOM    805  CE1 TYR A  52      -8.401  -9.224   4.055  1.00 89.96           C  
ATOM    806  HE1 TYR A  52      -9.010  -8.967   4.910  1.00 89.96           H  
ATOM    807  CE2 TYR A  52      -6.672 -10.580   2.986  1.00 89.96           C  
ATOM    808  HE2 TYR A  52      -5.944 -11.377   3.028  1.00 89.96           H  
ATOM    809  OH  TYR A  52      -7.249 -10.903   5.306  1.00 89.96           O  
ATOM    810  HH  TYR A  52      -7.796 -10.499   5.984  1.00 89.96           H  
ATOM    811  CZ  TYR A  52      -7.424 -10.239   4.132  1.00 89.96           C  
ATOM    812  N   GLU A  53     -10.276  -8.495  -2.561  1.00 84.58           N  
ATOM    813  H   GLU A  53     -10.211  -9.502  -2.616  1.00 84.58           H  
ATOM    814  CA  GLU A  53     -10.846  -7.812  -3.726  1.00 84.58           C  
ATOM    815  HA  GLU A  53     -10.077  -7.218  -4.220  1.00 84.58           H  
ATOM    816  C   GLU A  53     -11.987  -6.863  -3.332  1.00 84.58           C  
ATOM    817  CB  GLU A  53     -11.340  -8.906  -4.684  1.00 84.58           C  
ATOM    818  HB2 GLU A  53     -10.473  -9.471  -5.025  1.00 84.58           H  
ATOM    819  HB3 GLU A  53     -12.005  -9.584  -4.149  1.00 84.58           H  
ATOM    820  O   GLU A  53     -11.923  -5.657  -3.571  1.00 84.58           O  
ATOM    821  CG  GLU A  53     -12.106  -8.339  -5.880  1.00 84.58           C  
ATOM    822  HG2 GLU A  53     -13.046  -7.925  -5.513  1.00 84.58           H  
ATOM    823  HG3 GLU A  53     -11.519  -7.529  -6.312  1.00 84.58           H  
ATOM    824  CD  GLU A  53     -12.431  -9.376  -6.962  1.00 84.58           C  
ATOM    825  OE1 GLU A  53     -13.154  -8.976  -7.903  1.00 84.58           O  
ATOM    826  OE2 GLU A  53     -11.935 -10.522  -6.873  1.00 84.58           O  
ATOM    827  N   SER A  54     -12.990  -7.398  -2.627  1.00 85.56           N  
ATOM    828  H   SER A  54     -12.995  -8.403  -2.526  1.00 85.56           H  
ATOM    829  CA  SER A  54     -14.150  -6.616  -2.184  1.00 85.56           C  
ATOM    830  HA  SER A  54     -14.571  -6.119  -3.058  1.00 85.56           H  
ATOM    831  C   SER A  54     -13.804  -5.524  -1.166  1.00 85.56           C  
ATOM    832  CB  SER A  54     -15.232  -7.532  -1.605  1.00 85.56           C  
ATOM    833  HB2 SER A  54     -15.433  -8.341  -2.307  1.00 85.56           H  
ATOM    834  HB3 SER A  54     -16.146  -6.952  -1.482  1.00 85.56           H  
ATOM    835  O   SER A  54     -14.530  -4.541  -1.053  1.00 85.56           O  
ATOM    836  OG  SER A  54     -14.864  -8.072  -0.342  1.00 85.56           O  
ATOM    837  HG  SER A  54     -14.067  -8.594  -0.453  1.00 85.56           H  
ATOM    838  N   ASP A  55     -12.712  -5.673  -0.411  1.00 89.91           N  
ATOM    839  H   ASP A  55     -12.075  -6.426  -0.629  1.00 89.91           H  
ATOM    840  CA  ASP A  55     -12.273  -4.652   0.539  1.00 89.91           C  
ATOM    841  HA  ASP A  55     -13.147  -4.183   0.992  1.00 89.91           H  
ATOM    842  C   ASP A  55     -11.528  -3.517  -0.169  1.00 89.91           C  
ATOM    843  CB  ASP A  55     -11.438  -5.275   1.668  1.00 89.91           C  
ATOM    844  HB2 ASP A  55     -10.719  -5.981   1.252  1.00 89.91           H  
ATOM    845  HB3 ASP A  55     -10.879  -4.469   2.142  1.00 89.91           H  
ATOM    846  O   ASP A  55     -11.705  -2.359   0.202  1.00 89.91           O  
ATOM    847  CG  ASP A  55     -12.263  -5.955   2.770  1.00 89.91           C  
ATOM    848  OD1 ASP A  55     -13.499  -5.731   2.839  1.00 89.91           O  
ATOM    849  OD2 ASP A  55     -11.643  -6.666   3.590  1.00 89.91           O  
ATOM    850  N   TYR A  56     -10.773  -3.802  -1.233  1.00 86.20           N  
ATOM    851  H   TYR A  56     -10.650  -4.764  -1.517  1.00 86.20           H  
ATOM    852  CA  TYR A  56     -10.196  -2.741  -2.057  1.00 86.20           C  
ATOM    853  HA  TYR A  56      -9.748  -1.999  -1.395  1.00 86.20           H  
ATOM    854  C   TYR A  56     -11.250  -2.025  -2.905  1.00 86.20           C  
ATOM    855  CB  TYR A  56      -9.085  -3.298  -2.932  1.00 86.20           C  
ATOM    856  HB2 TYR A  56      -8.481  -3.970  -2.321  1.00 86.20           H  
ATOM    857  HB3 TYR A  56      -9.513  -3.887  -3.743  1.00 86.20           H  
ATOM    858  O   TYR A  56     -11.196  -0.806  -3.039  1.00 86.20           O  
ATOM    859  CG  TYR A  56      -8.200  -2.206  -3.506  1.00 86.20           C  
ATOM    860  CD1 TYR A  56      -8.628  -1.460  -4.612  1.00 86.20           C  
ATOM    861  HD1 TYR A  56      -9.611  -1.626  -5.026  1.00 86.20           H  
ATOM    862  CD2 TYR A  56      -6.948  -1.918  -2.933  1.00 86.20           C  
ATOM    863  HD2 TYR A  56      -6.634  -2.448  -2.047  1.00 86.20           H  
ATOM    864  CE1 TYR A  56      -7.772  -0.509  -5.199  1.00 86.20           C  
ATOM    865  HE1 TYR A  56      -8.094   0.076  -6.048  1.00 86.20           H  
ATOM    866  CE2 TYR A  56      -6.074  -0.997  -3.542  1.00 86.20           C  
ATOM    867  HE2 TYR A  56      -5.093  -0.805  -3.132  1.00 86.20           H  
ATOM    868  OH  TYR A  56      -5.619   0.505  -5.362  1.00 86.20           O  
ATOM    869  HH  TYR A  56      -6.010   0.876  -6.156  1.00 86.20           H  
ATOM    870  CZ  TYR A  56      -6.471  -0.324  -4.711  1.00 86.20           C  
ATOM    871  N   GLN A  57     -12.256  -2.734  -3.422  1.00 83.78           N  
ATOM    872  H   GLN A  57     -12.226  -3.742  -3.355  1.00 83.78           H  
ATOM    873  CA  GLN A  57     -13.385  -2.104  -4.120  1.00 83.78           C  
ATOM    874  HA  GLN A  57     -13.003  -1.527  -4.962  1.00 83.78           H  
ATOM    875  C   GLN A  57     -14.115  -1.106  -3.203  1.00 83.78           C  
ATOM    876  CB  GLN A  57     -14.314  -3.194  -4.673  1.00 83.78           C  
ATOM    877  HB2 GLN A  57     -15.262  -2.752  -4.980  1.00 83.78           H  
ATOM    878  HB3 GLN A  57     -14.507  -3.926  -3.889  1.00 83.78           H  
ATOM    879  O   GLN A  57     -14.335   0.035  -3.601  1.00 83.78           O  
ATOM    880  CG  GLN A  57     -13.666  -3.870  -5.897  1.00 83.78           C  
ATOM    881  HG2 GLN A  57     -13.785  -3.220  -6.764  1.00 83.78           H  
ATOM    882  HG3 GLN A  57     -12.597  -3.997  -5.728  1.00 83.78           H  
ATOM    883  CD  GLN A  57     -14.226  -5.248  -6.237  1.00 83.78           C  
ATOM    884  NE2 GLN A  57     -13.628  -5.890  -7.220  1.00 83.78           N  
ATOM    885 HE21 GLN A  57     -12.864  -5.455  -7.716  1.00 83.78           H  
ATOM    886 HE22 GLN A  57     -13.912  -6.833  -7.443  1.00 83.78           H  
ATOM    887  OE1 GLN A  57     -15.147  -5.769  -5.619  1.00 83.78           O  
ATOM    888  N   LYS A  58     -14.334  -1.443  -1.921  1.00 88.46           N  
ATOM    889  H   LYS A  58     -14.149  -2.395  -1.641  1.00 88.46           H  
ATOM    890  CA  LYS A  58     -14.825  -0.476  -0.913  1.00 88.46           C  
ATOM    891  HA  LYS A  58     -15.781  -0.072  -1.247  1.00 88.46           H  
ATOM    892  C   LYS A  58     -13.892   0.724  -0.717  1.00 88.46           C  
ATOM    893  CB  LYS A  58     -15.024  -1.157   0.445  1.00 88.46           C  
ATOM    894  HB2 LYS A  58     -14.086  -1.642   0.717  1.00 88.46           H  
ATOM    895  HB3 LYS A  58     -15.242  -0.400   1.197  1.00 88.46           H  
ATOM    896  O   LYS A  58     -14.383   1.818  -0.457  1.00 88.46           O  
ATOM    897  CG  LYS A  58     -16.170  -2.174   0.456  1.00 88.46           C  
ATOM    898  HG2 LYS A  58     -16.136  -2.769  -0.457  1.00 88.46           H  
ATOM    899  HG3 LYS A  58     -17.128  -1.656   0.479  1.00 88.46           H  
ATOM    900  CD  LYS A  58     -16.039  -3.085   1.686  1.00 88.46           C  
ATOM    901  HD2 LYS A  58     -16.515  -2.618   2.548  1.00 88.46           H  
ATOM    902  HD3 LYS A  58     -14.983  -3.241   1.911  1.00 88.46           H  
ATOM    903  CE  LYS A  58     -16.668  -4.447   1.388  1.00 88.46           C  
ATOM    904  HE2 LYS A  58     -16.443  -4.689   0.350  1.00 88.46           H  
ATOM    905  HE3 LYS A  58     -17.751  -4.381   1.492  1.00 88.46           H  
ATOM    906  NZ  LYS A  58     -16.088  -5.501   2.253  1.00 88.46           N  
ATOM    907  HZ1 LYS A  58     -16.317  -5.378   3.229  1.00 88.46           H  
ATOM    908  HZ2 LYS A  58     -16.324  -6.427   1.924  1.00 88.46           H  
ATOM    909  HZ3 LYS A  58     -15.079  -5.470   2.218  1.00 88.46           H  
ATOM    910  N   LEU A  59     -12.571   0.554  -0.833  1.00 88.80           N  
ATOM    911  H   LEU A  59     -12.222  -0.371  -1.041  1.00 88.80           H  
ATOM    912  CA  LEU A  59     -11.619   1.677  -0.811  1.00 88.80           C  
ATOM    913  HA  LEU A  59     -11.895   2.342   0.007  1.00 88.80           H  
ATOM    914  C   LEU A  59     -11.676   2.536  -2.088  1.00 88.80           C  
ATOM    915  CB  LEU A  59     -10.183   1.191  -0.544  1.00 88.80           C  
ATOM    916  HB2 LEU A  59      -9.906   0.459  -1.302  1.00 88.80           H  
ATOM    917  HB3 LEU A  59      -9.513   2.042  -0.666  1.00 88.80           H  
ATOM    918  O   LEU A  59     -11.328   3.710  -2.042  1.00 88.80           O  
ATOM    919  CG  LEU A  59      -9.935   0.592   0.850  1.00 88.80           C  
ATOM    920  HG  LEU A  59     -10.596  -0.258   1.015  1.00 88.80           H  
ATOM    921  CD1 LEU A  59      -8.489   0.107   0.917  1.00 88.80           C  
ATOM    922 HD11 LEU A  59      -8.290  -0.352   1.886  1.00 88.80           H  
ATOM    923 HD12 LEU A  59      -8.312  -0.626   0.131  1.00 88.80           H  
ATOM    924 HD13 LEU A  59      -7.812   0.948   0.767  1.00 88.80           H  
ATOM    925  CD2 LEU A  59     -10.148   1.595   1.987  1.00 88.80           C  
ATOM    926 HD21 LEU A  59      -9.871   1.135   2.936  1.00 88.80           H  
ATOM    927 HD22 LEU A  59     -11.197   1.888   2.033  1.00 88.80           H  
ATOM    928 HD23 LEU A  59      -9.538   2.482   1.815  1.00 88.80           H  
ATOM    929  N   CYS A  60     -12.145   1.991  -3.209  1.00 82.81           N  
ATOM    930  H   CYS A  60     -12.395   1.012  -3.199  1.00 82.81           H  
ATOM    931  CA  CYS A  60     -12.322   2.731  -4.462  1.00 82.81           C  
ATOM    932  HA  CYS A  60     -11.538   3.481  -4.561  1.00 82.81           H  
ATOM    933  C   CYS A  60     -13.663   3.464  -4.560  1.00 82.81           C  
ATOM    934  CB  CYS A  60     -12.217   1.744  -5.623  1.00 82.81           C  
ATOM    935  HB2 CYS A  60     -12.391   2.279  -6.557  1.00 82.81           H  
ATOM    936  HB3 CYS A  60     -12.979   0.971  -5.525  1.00 82.81           H  
ATOM    937  O   CYS A  60     -13.763   4.450  -5.283  1.00 82.81           O  
ATOM    938  SG  CYS A  60     -10.571   1.008  -5.600  1.00 82.81           S  
ATOM    939  HG  CYS A  60     -10.663   0.439  -4.395  1.00 82.81           H  
ATOM    940  N   GLU A  61     -14.686   2.958  -3.871  1.00 85.87           N  
ATOM    941  H   GLU A  61     -14.529   2.079  -3.399  1.00 85.87           H  
ATOM    942  CA  GLU A  61     -16.078   3.389  -4.019  1.00 85.87           C  
ATOM    943  HA  GLU A  61     -16.138   4.175  -4.772  1.00 85.87           H  
ATOM    944  C   GLU A  61     -16.600   4.013  -2.714  1.00 85.87           C  
ATOM    945  CB  GLU A  61     -16.934   2.210  -4.526  1.00 85.87           C  
ATOM    946  HB2 GLU A  61     -16.850   1.380  -3.825  1.00 85.87           H  
ATOM    947  HB3 GLU A  61     -17.975   2.532  -4.563  1.00 85.87           H  
ATOM    948  O   GLU A  61     -16.574   5.236  -2.560  1.00 85.87           O  
ATOM    949  CG  GLU A  61     -16.511   1.731  -5.929  1.00 85.87           C  
ATOM    950  HG2 GLU A  61     -16.656   2.551  -6.632  1.00 85.87           H  
ATOM    951  HG3 GLU A  61     -15.448   1.487  -5.921  1.00 85.87           H  
ATOM    952  CD  GLU A  61     -17.285   0.497  -6.425  1.00 85.87           C  
ATOM    953  OE1 GLU A  61     -16.797  -0.123  -7.398  1.00 85.87           O  
ATOM    954  OE2 GLU A  61     -18.355   0.183  -5.855  1.00 85.87           O  
ATOM    955  N   ASP A  62     -17.017   3.191  -1.743  1.00 90.81           N  
ATOM    956  H   ASP A  62     -17.070   2.205  -1.955  1.00 90.81           H  
ATOM    957  CA  ASP A  62     -17.609   3.647  -0.474  1.00 90.81           C  
ATOM    958  HA  ASP A  62     -18.559   4.138  -0.681  1.00 90.81           H  
ATOM    959  C   ASP A  62     -16.711   4.648   0.284  1.00 90.81           C  
ATOM    960  CB  ASP A  62     -17.864   2.445   0.459  1.00 90.81           C  
ATOM    961  HB2 ASP A  62     -16.930   1.907   0.616  1.00 90.81           H  
ATOM    962  HB3 ASP A  62     -18.188   2.842   1.421  1.00 90.81           H  
ATOM    963  O   ASP A  62     -17.190   5.639   0.838  1.00 90.81           O  
ATOM    964  CG  ASP A  62     -18.949   1.453   0.040  1.00 90.81           C  
ATOM    965  OD1 ASP A  62     -19.796   1.810  -0.804  1.00 90.81           O  
ATOM    966  OD2 ASP A  62     -18.970   0.368   0.671  1.00 90.81           O  
ATOM    967  N   TYR A  63     -15.398   4.403   0.307  1.00 92.53           N  
ATOM    968  H   TYR A  63     -15.078   3.563  -0.154  1.00 92.53           H  
ATOM    969  CA  TYR A  63     -14.415   5.234   1.006  1.00 92.53           C  
ATOM    970  HA  TYR A  63     -14.728   5.361   2.042  1.00 92.53           H  
ATOM    971  C   TYR A  63     -14.277   6.630   0.396  1.00 92.53           C  
ATOM    972  CB  TYR A  63     -13.071   4.507   0.964  1.00 92.53           C  
ATOM    973  HB2 TYR A  63     -13.166   3.562   1.498  1.00 92.53           H  
ATOM    974  HB3 TYR A  63     -12.860   4.286  -0.083  1.00 92.53           H  
ATOM    975  O   TYR A  63     -14.203   7.615   1.134  1.00 92.53           O  
ATOM    976  CG  TYR A  63     -11.890   5.265   1.539  1.00 92.53           C  
ATOM    977  CD1 TYR A  63     -10.762   5.537   0.741  1.00 92.53           C  
ATOM    978  HD1 TYR A  63     -10.735   5.236  -0.296  1.00 92.53           H  
ATOM    979  CD2 TYR A  63     -11.919   5.698   2.876  1.00 92.53           C  
ATOM    980  HD2 TYR A  63     -12.809   5.534   3.465  1.00 92.53           H  
ATOM    981  CE1 TYR A  63      -9.657   6.210   1.285  1.00 92.53           C  
ATOM    982  HE1 TYR A  63      -8.793   6.412   0.669  1.00 92.53           H  
ATOM    983  CE2 TYR A  63     -10.819   6.378   3.424  1.00 92.53           C  
ATOM    984  HE2 TYR A  63     -10.849   6.729   4.445  1.00 92.53           H  
ATOM    985  OH  TYR A  63      -8.628   7.291   3.153  1.00 92.53           O  
ATOM    986  HH  TYR A  63      -8.865   7.701   3.988  1.00 92.53           H  
ATOM    987  CZ  TYR A  63      -9.686   6.632   2.625  1.00 92.53           C  
ATOM    988  N   VAL A  64     -14.283   6.715  -0.938  1.00 90.11           N  
ATOM    989  H   VAL A  64     -14.421   5.863  -1.461  1.00 90.11           H  
ATOM    990  CA  VAL A  64     -14.248   7.980  -1.687  1.00 90.11           C  
ATOM    991  HA  VAL A  64     -13.382   8.562  -1.373  1.00 90.11           H  
ATOM    992  C   VAL A  64     -15.493   8.806  -1.365  1.00 90.11           C  
ATOM    993  CB  VAL A  64     -14.132   7.691  -3.200  1.00 90.11           C  
ATOM    994  HB  VAL A  64     -14.895   6.966  -3.485  1.00 90.11           H  
ATOM    995  O   VAL A  64     -15.381   9.994  -1.057  1.00 90.11           O  
ATOM    996  CG1 VAL A  64     -14.331   8.934  -4.077  1.00 90.11           C  
ATOM    997 HG11 VAL A  64     -14.176   8.670  -5.123  1.00 90.11           H  
ATOM    998 HG12 VAL A  64     -13.628   9.718  -3.796  1.00 90.11           H  
ATOM    999 HG13 VAL A  64     -15.349   9.309  -3.973  1.00 90.11           H  
ATOM   1000  CG2 VAL A  64     -12.757   7.095  -3.531  1.00 90.11           C  
ATOM   1001 HG21 VAL A  64     -12.714   6.845  -4.591  1.00 90.11           H  
ATOM   1002 HG22 VAL A  64     -12.593   6.178  -2.966  1.00 90.11           H  
ATOM   1003 HG23 VAL A  64     -11.967   7.810  -3.301  1.00 90.11           H  
ATOM   1004  N   LEU A  65     -16.669   8.168  -1.364  1.00 93.58           N  
ATOM   1005  H   LEU A  65     -16.679   7.187  -1.601  1.00 93.58           H  
ATOM   1006  CA  LEU A  65     -17.937   8.827  -1.046  1.00 93.58           C  
ATOM   1007  HA  LEU A  65     -18.039   9.709  -1.678  1.00 93.58           H  
ATOM   1008  C   LEU A  65     -17.981   9.339   0.400  1.00 93.58           C  
ATOM   1009  CB  LEU A  65     -19.105   7.865  -1.328  1.00 93.58           C  
ATOM   1010  HB2 LEU A  65     -20.026   8.330  -0.976  1.00 93.58           H  
ATOM   1011  HB3 LEU A  65     -18.953   6.954  -0.749  1.00 93.58           H  
ATOM   1012  O   LEU A  65     -18.380  10.481   0.621  1.00 93.58           O  
ATOM   1013  CG  LEU A  65     -19.285   7.484  -2.810  1.00 93.58           C  
ATOM   1014  HG  LEU A  65     -18.374   7.020  -3.188  1.00 93.58           H  
ATOM   1015  CD1 LEU A  65     -20.431   6.480  -2.938  1.00 93.58           C  
ATOM   1016 HD11 LEU A  65     -20.538   6.177  -3.979  1.00 93.58           H  
ATOM   1017 HD12 LEU A  65     -21.363   6.918  -2.581  1.00 93.58           H  
ATOM   1018 HD13 LEU A  65     -20.198   5.592  -2.351  1.00 93.58           H  
ATOM   1019  CD2 LEU A  65     -19.614   8.694  -3.690  1.00 93.58           C  
ATOM   1020 HD21 LEU A  65     -18.761   9.372  -3.721  1.00 93.58           H  
ATOM   1021 HD22 LEU A  65     -19.815   8.358  -4.707  1.00 93.58           H  
ATOM   1022 HD23 LEU A  65     -20.486   9.218  -3.297  1.00 93.58           H  
ATOM   1023  N   ASP A  66     -17.531   8.546   1.376  1.00 96.54           N  
ATOM   1024  H   ASP A  66     -17.257   7.601   1.147  1.00 96.54           H  
ATOM   1025  CA  ASP A  66     -17.486   8.993   2.774  1.00 96.54           C  
ATOM   1026  HA  ASP A  66     -18.475   9.341   3.074  1.00 96.54           H  
ATOM   1027  C   ASP A  66     -16.492  10.139   2.995  1.00 96.54           C  
ATOM   1028  CB  ASP A  66     -17.067   7.857   3.701  1.00 96.54           C  
ATOM   1029  HB2 ASP A  66     -16.136   7.427   3.332  1.00 96.54           H  
ATOM   1030  HB3 ASP A  66     -16.862   8.272   4.688  1.00 96.54           H  
ATOM   1031  O   ASP A  66     -16.758  11.026   3.801  1.00 96.54           O  
ATOM   1032  CG  ASP A  66     -18.095   6.753   3.889  1.00 96.54           C  
ATOM   1033  OD1 ASP A  66     -19.320   6.966   3.974  1.00 96.54           O  
ATOM   1034  OD2 ASP A  66     -17.619   5.626   4.125  1.00 96.54           O  
ATOM   1035  N   CYS A  67     -15.347  10.137   2.305  1.00 95.50           N  
ATOM   1036  H   CYS A  67     -15.174   9.387   1.651  1.00 95.50           H  
ATOM   1037  CA  CYS A  67     -14.320  11.165   2.488  1.00 95.50           C  
ATOM   1038  HA  CYS A  67     -14.230  11.377   3.554  1.00 95.50           H  
ATOM   1039  C   CYS A  67     -14.689  12.509   1.834  1.00 95.50           C  
ATOM   1040  CB  CYS A  67     -12.968  10.634   2.000  1.00 95.50           C  
ATOM   1041  HB2 CYS A  67     -13.059  10.249   0.984  1.00 95.50           H  
ATOM   1042  HB3 CYS A  67     -12.250  11.455   2.005  1.00 95.50           H  
ATOM   1043  O   CYS A  67     -14.318  13.552   2.371  1.00 95.50           O  
ATOM   1044  SG  CYS A  67     -12.366   9.333   3.118  1.00 95.50           S  
ATOM   1045  HG  CYS A  67     -13.224   8.410   2.673  1.00 95.50           H  
ATOM   1046  N   GLU A  68     -15.450  12.517   0.732  1.00 94.22           N  
ATOM   1047  H   GLU A  68     -15.668  11.640   0.282  1.00 94.22           H  
ATOM   1048  CA  GLU A  68     -16.064  13.755   0.214  1.00 94.22           C  
ATOM   1049  HA  GLU A  68     -15.347  14.571   0.298  1.00 94.22           H  
ATOM   1050  C   GLU A  68     -17.293  14.196   1.035  1.00 94.22           C  
ATOM   1051  CB  GLU A  68     -16.439  13.614  -1.274  1.00 94.22           C  
ATOM   1052  HB2 GLU A  68     -17.089  14.443  -1.553  1.00 94.22           H  
ATOM   1053  HB3 GLU A  68     -17.009  12.695  -1.408  1.00 94.22           H  
ATOM   1054  O   GLU A  68     -17.580  15.391   1.099  1.00 94.22           O  
ATOM   1055  CG  GLU A  68     -15.245  13.606  -2.251  1.00 94.22           C  
ATOM   1056  HG2 GLU A  68     -15.637  13.429  -3.252  1.00 94.22           H  
ATOM   1057  HG3 GLU A  68     -14.608  12.756  -2.005  1.00 94.22           H  
ATOM   1058  CD  GLU A  68     -14.390  14.901  -2.292  1.00 94.22           C  
ATOM   1059  OE1 GLU A  68     -13.187  14.825  -2.633  1.00 94.22           O  
ATOM   1060  OE2 GLU A  68     -14.863  16.028  -2.013  1.00 94.22           O  
ATOM   1061  N   ALA A  69     -18.009  13.268   1.685  1.00 96.28           N  
ATOM   1062  H   ALA A  69     -17.780  12.294   1.549  1.00 96.28           H  
ATOM   1063  CA  ALA A  69     -19.134  13.592   2.570  1.00 96.28           C  
ATOM   1064  HA  ALA A  69     -19.712  14.394   2.111  1.00 96.28           H  
ATOM   1065  C   ALA A  69     -18.703  14.097   3.963  1.00 96.28           C  
ATOM   1066  CB  ALA A  69     -20.040  12.361   2.682  1.00 96.28           C  
ATOM   1067  HB1 ALA A  69     -20.374  12.056   1.690  1.00 96.28           H  
ATOM   1068  HB2 ALA A  69     -20.909  12.600   3.295  1.00 96.28           H  
ATOM   1069  HB3 ALA A  69     -19.492  11.539   3.144  1.00 96.28           H  
ATOM   1070  O   ALA A  69     -19.463  14.819   4.612  1.00 96.28           O  
ATOM   1071  N   ASP A  70     -17.505  13.735   4.431  1.00 95.52           N  
ATOM   1072  H   ASP A  70     -16.971  13.062   3.900  1.00 95.52           H  
ATOM   1073  CA  ASP A  70     -16.949  14.201   5.700  1.00 95.52           C  
ATOM   1074  HA  ASP A  70     -17.698  14.049   6.477  1.00 95.52           H  
ATOM   1075  C   ASP A  70     -16.637  15.706   5.632  1.00 95.52           C  
ATOM   1076  CB  ASP A  70     -15.717  13.354   6.085  1.00 95.52           C  
ATOM   1077  HB2 ASP A  70     -16.012  12.305   6.124  1.00 95.52           H  
ATOM   1078  HB3 ASP A  70     -14.952  13.461   5.316  1.00 95.52           H  
ATOM   1079  O   ASP A  70     -15.714  16.150   4.946  1.00 95.52           O  
ATOM   1080  CG  ASP A  70     -15.120  13.732   7.449  1.00 95.52           C  
ATOM   1081  OD1 ASP A  70     -15.710  14.608   8.121  1.00 95.52           O  
ATOM   1082  OD2 ASP A  70     -14.057  13.170   7.807  1.00 95.52           O  
ATOM   1083  N   SER A  71     -17.393  16.520   6.370  1.00 93.37           N  
ATOM   1084  H   SER A  71     -18.147  16.114   6.906  1.00 93.37           H  
ATOM   1085  CA  SER A  71     -17.167  17.964   6.475  1.00 93.37           C  
ATOM   1086  HA  SER A  71     -16.869  18.338   5.496  1.00 93.37           H  
ATOM   1087  C   SER A  71     -16.062  18.352   7.458  1.00 93.37           C  
ATOM   1088  CB  SER A  71     -18.465  18.680   6.855  1.00 93.37           C  
ATOM   1089  HB2 SER A  71     -19.184  18.557   6.045  1.00 93.37           H  
ATOM   1090  HB3 SER A  71     -18.267  19.745   6.979  1.00 93.37           H  
ATOM   1091  O   SER A  71     -15.584  19.484   7.390  1.00 93.37           O  
ATOM   1092  OG  SER A  71     -19.038  18.167   8.046  1.00 93.37           O  
ATOM   1093  HG  SER A  71     -18.365  18.059   8.722  1.00 93.37           H  
ATOM   1094  N   ASP A  72     -15.631  17.453   8.346  1.00 94.65           N  
ATOM   1095  H   ASP A  72     -15.941  16.494   8.291  1.00 94.65           H  
ATOM   1096  CA  ASP A  72     -14.772  17.805   9.477  1.00 94.65           C  
ATOM   1097  HA  ASP A  72     -15.188  18.700   9.940  1.00 94.65           H  
ATOM   1098  C   ASP A  72     -13.345  18.157   9.029  1.00 94.65           C  
ATOM   1099  CB  ASP A  72     -14.772  16.699  10.554  1.00 94.65           C  
ATOM   1100  HB2 ASP A  72     -14.517  15.741  10.099  1.00 94.65           H  
ATOM   1101  HB3 ASP A  72     -13.985  16.931  11.271  1.00 94.65           H  
ATOM   1102  O   ASP A  72     -12.793  17.604   8.072  1.00 94.65           O  
ATOM   1103  CG  ASP A  72     -16.085  16.570  11.348  1.00 94.65           C  
ATOM   1104  OD1 ASP A  72     -16.980  17.433  11.172  1.00 94.65           O  
ATOM   1105  OD2 ASP A  72     -16.143  15.668  12.220  1.00 94.65           O  
ATOM   1106  N   GLU A  73     -12.719  19.100   9.730  1.00 94.35           N  
ATOM   1107  H   GLU A  73     -13.202  19.527  10.507  1.00 94.35           H  
ATOM   1108  CA  GLU A  73     -11.297  19.385   9.555  1.00 94.35           C  
ATOM   1109  HA  GLU A  73     -11.044  19.303   8.498  1.00 94.35           H  
ATOM   1110  C   GLU A  73     -10.457  18.360  10.325  1.00 94.35           C  
ATOM   1111  CB  GLU A  73     -10.947  20.810  10.006  1.00 94.35           C  
ATOM   1112  HB2 GLU A  73     -11.290  20.959  11.030  1.00 94.35           H  
ATOM   1113  HB3 GLU A  73      -9.861  20.908   9.986  1.00 94.35           H  
ATOM   1114  O   GLU A  73     -10.711  18.072  11.497  1.00 94.35           O  
ATOM   1115  CG  GLU A  73     -11.550  21.891   9.095  1.00 94.35           C  
ATOM   1116  HG2 GLU A  73     -11.257  21.678   8.067  1.00 94.35           H  
ATOM   1117  HG3 GLU A  73     -12.637  21.840   9.156  1.00 94.35           H  
ATOM   1118  CD  GLU A  73     -11.090  23.315   9.461  1.00 94.35           C  
ATOM   1119  OE1 GLU A  73     -11.486  24.251   8.729  1.00 94.35           O  
ATOM   1120  OE2 GLU A  73     -10.339  23.475  10.454  1.00 94.35           O  
ATOM   1121  N   TYR A  74      -9.402  17.845   9.692  1.00 96.08           N  
ATOM   1122  H   TYR A  74      -9.234  18.099   8.729  1.00 96.08           H  
ATOM   1123  CA  TYR A  74      -8.447  16.955  10.343  1.00 96.08           C  
ATOM   1124  HA  TYR A  74      -8.723  16.842  11.391  1.00 96.08           H  
ATOM   1125  C   TYR A  74      -7.036  17.541  10.312  1.00 96.08           C  
ATOM   1126  CB  TYR A  74      -8.517  15.557   9.725  1.00 96.08           C  
ATOM   1127  HB2 TYR A  74      -9.530  15.173   9.845  1.00 96.08           H  
ATOM   1128  HB3 TYR A  74      -8.309  15.629   8.657  1.00 96.08           H  
ATOM   1129  O   TYR A  74      -6.502  17.888   9.260  1.00 96.08           O  
ATOM   1130  CG  TYR A  74      -7.544  14.588  10.368  1.00 96.08           C  
ATOM   1131  CD1 TYR A  74      -6.366  14.234   9.686  1.00 96.08           C  
ATOM   1132  HD1 TYR A  74      -6.182  14.612   8.691  1.00 96.08           H  
ATOM   1133  CD2 TYR A  74      -7.779  14.097  11.669  1.00 96.08           C  
ATOM   1134  HD2 TYR A  74      -8.680  14.385  12.191  1.00 96.08           H  
ATOM   1135  CE1 TYR A  74      -5.423  13.397  10.305  1.00 96.08           C  
ATOM   1136  HE1 TYR A  74      -4.515  13.124   9.787  1.00 96.08           H  
ATOM   1137  CE2 TYR A  74      -6.834  13.252  12.291  1.00 96.08           C  
ATOM   1138  HE2 TYR A  74      -6.998  12.886  13.294  1.00 96.08           H  
ATOM   1139  OH  TYR A  74      -4.694  12.113  12.173  1.00 96.08           O  
ATOM   1140  HH  TYR A  74      -4.878  11.825  13.071  1.00 96.08           H  
ATOM   1141  CZ  TYR A  74      -5.645  12.905  11.607  1.00 96.08           C  
ATOM   1142  N   LYS A  75      -6.402  17.613  11.486  1.00 95.06           N  
ATOM   1143  H   LYS A  75      -6.887  17.268  12.302  1.00 95.06           H  
ATOM   1144  CA  LYS A  75      -4.994  17.986  11.614  1.00 95.06           C  
ATOM   1145  HA  LYS A  75      -4.714  18.582  10.745  1.00 95.06           H  
ATOM   1146  C   LYS A  75      -4.136  16.727  11.624  1.00 95.06           C  
ATOM   1147  CB  LYS A  75      -4.796  18.851  12.863  1.00 95.06           C  
ATOM   1148  HB2 LYS A  75      -5.452  19.719  12.797  1.00 95.06           H  
ATOM   1149  HB3 LYS A  75      -5.058  18.278  13.752  1.00 95.06           H  
ATOM   1150  O   LYS A  75      -4.231  15.930  12.552  1.00 95.06           O  
ATOM   1151  CG  LYS A  75      -3.339  19.320  12.959  1.00 95.06           C  
ATOM   1152  HG2 LYS A  75      -2.682  18.459  13.076  1.00 95.06           H  
ATOM   1153  HG3 LYS A  75      -3.071  19.850  12.045  1.00 95.06           H  
ATOM   1154  CD  LYS A  75      -3.148  20.251  14.155  1.00 95.06           C  
ATOM   1155  HD2 LYS A  75      -3.790  21.125  14.035  1.00 95.06           H  
ATOM   1156  HD3 LYS A  75      -3.418  19.722  15.069  1.00 95.06           H  
ATOM   1157  CE  LYS A  75      -1.680  20.677  14.205  1.00 95.06           C  
ATOM   1158  HE2 LYS A  75      -1.065  19.783  14.308  1.00 95.06           H  
ATOM   1159  HE3 LYS A  75      -1.425  21.148  13.256  1.00 95.06           H  
ATOM   1160  NZ  LYS A  75      -1.437  21.612  15.328  1.00 95.06           N  
ATOM   1161  HZ1 LYS A  75      -0.466  21.887  15.349  1.00 95.06           H  
ATOM   1162  HZ2 LYS A  75      -1.674  21.166  16.203  1.00 95.06           H  
ATOM   1163  HZ3 LYS A  75      -2.011  22.435  15.217  1.00 95.06           H  
ATOM   1164  N   ILE A  76      -3.264  16.603  10.627  1.00 95.79           N  
ATOM   1165  H   ILE A  76      -3.300  17.287   9.885  1.00 95.79           H  
ATOM   1166  CA  ILE A  76      -2.321  15.488  10.490  1.00 95.79           C  
ATOM   1167  HA  ILE A  76      -2.900  14.566  10.431  1.00 95.79           H  
ATOM   1168  C   ILE A  76      -1.411  15.398  11.726  1.00 95.79           C  
ATOM   1169  CB  ILE A  76      -1.494  15.620   9.188  1.00 95.79           C  
ATOM   1170  HB  ILE A  76      -0.843  16.489   9.286  1.00 95.79           H  
ATOM   1171  O   ILE A  76      -0.814  16.393  12.149  1.00 95.79           O  
ATOM   1172  CG1 ILE A  76      -2.398  15.832   7.949  1.00 95.79           C  
ATOM   1173 HG12 ILE A  76      -3.058  14.974   7.818  1.00 95.79           H  
ATOM   1174 HG13 ILE A  76      -3.016  16.717   8.101  1.00 95.79           H  
ATOM   1175  CG2 ILE A  76      -0.610  14.376   8.995  1.00 95.79           C  
ATOM   1176 HG21 ILE A  76       0.013  14.483   8.107  1.00 95.79           H  
ATOM   1177 HG22 ILE A  76       0.060  14.237   9.843  1.00 95.79           H  
ATOM   1178 HG23 ILE A  76      -1.238  13.492   8.880  1.00 95.79           H  
ATOM   1179  CD1 ILE A  76      -1.616  16.068   6.652  1.00 95.79           C  
ATOM   1180 HD11 ILE A  76      -1.222  15.125   6.273  1.00 95.79           H  
ATOM   1181 HD12 ILE A  76      -0.800  16.769   6.831  1.00 95.79           H  
ATOM   1182 HD13 ILE A  76      -2.276  16.502   5.902  1.00 95.79           H  
ATOM   1183  N   ILE A  77      -1.284  14.190  12.275  1.00 93.76           N  
ATOM   1184  H   ILE A  77      -1.825  13.431  11.886  1.00 93.76           H  
ATOM   1185  CA  ILE A  77      -0.366  13.842  13.364  1.00 93.76           C  
ATOM   1186  HA  ILE A  77       0.156  14.737  13.702  1.00 93.76           H  
ATOM   1187  C   ILE A  77       0.672  12.863  12.805  1.00 93.76           C  
ATOM   1188  CB  ILE A  77      -1.154  13.264  14.564  1.00 93.76           C  
ATOM   1189  HB  ILE A  77      -1.722  12.404  14.208  1.00 93.76           H  
ATOM   1190  O   ILE A  77       0.322  11.879  12.161  1.00 93.76           O  
ATOM   1191  CG1 ILE A  77      -2.153  14.310  15.118  1.00 93.76           C  
ATOM   1192 HG12 ILE A  77      -1.603  15.171  15.497  1.00 93.76           H  
ATOM   1193 HG13 ILE A  77      -2.796  14.653  14.308  1.00 93.76           H  
ATOM   1194  CG2 ILE A  77      -0.196  12.786  15.673  1.00 93.76           C  
ATOM   1195 HG21 ILE A  77       0.481  12.023  15.289  1.00 93.76           H  
ATOM   1196 HG22 ILE A  77       0.376  13.622  16.078  1.00 93.76           H  
ATOM   1197 HG23 ILE A  77      -0.765  12.306  16.468  1.00 93.76           H  
ATOM   1198  CD1 ILE A  77      -3.084  13.788  16.219  1.00 93.76           C  
ATOM   1199 HD11 ILE A  77      -2.522  13.562  17.125  1.00 93.76           H  
ATOM   1200 HD12 ILE A  77      -3.826  14.553  16.454  1.00 93.76           H  
ATOM   1201 HD13 ILE A  77      -3.599  12.892  15.874  1.00 93.76           H  
ATOM   1202  N   THR A  78       1.961  13.127  13.022  1.00 94.36           N  
ATOM   1203  H   THR A  78       2.214  13.962  13.532  1.00 94.36           H  
ATOM   1204  CA  THR A  78       3.041  12.249  12.544  1.00 94.36           C  
ATOM   1205  HA  THR A  78       2.948  12.144  11.463  1.00 94.36           H  
ATOM   1206  C   THR A  78       2.932  10.853  13.165  1.00 94.36           C  
ATOM   1207  CB  THR A  78       4.413  12.867  12.840  1.00 94.36           C  
ATOM   1208  HB  THR A  78       4.520  13.009  13.916  1.00 94.36           H  
ATOM   1209  O   THR A  78       2.861  10.717  14.385  1.00 94.36           O  
ATOM   1210  CG2 THR A  78       5.573  12.011  12.344  1.00 94.36           C  
ATOM   1211 HG21 THR A  78       5.665  11.125  12.972  1.00 94.36           H  
ATOM   1212 HG22 THR A  78       6.504  12.574  12.411  1.00 94.36           H  
ATOM   1213 HG23 THR A  78       5.404  11.706  11.311  1.00 94.36           H  
ATOM   1214  OG1 THR A  78       4.515  14.128  12.212  1.00 94.36           O  
ATOM   1215  HG1 THR A  78       4.344  14.010  11.275  1.00 94.36           H  
ATOM   1216  N   GLY A  79       2.949   9.822  12.319  1.00 94.63           N  
ATOM   1217  H   GLY A  79       3.060  10.014  11.334  1.00 94.63           H  
ATOM   1218  CA  GLY A  79       2.737   8.418  12.668  1.00 94.63           C  
ATOM   1219  HA2 GLY A  79       3.362   7.803  12.021  1.00 94.63           H  
ATOM   1220  HA3 GLY A  79       3.035   8.252  13.703  1.00 94.63           H  
ATOM   1221  C   GLY A  79       1.294   7.928  12.514  1.00 94.63           C  
ATOM   1222  O   GLY A  79       1.101   6.728  12.317  1.00 94.63           O  
ATOM   1223  N   ASP A  80       0.301   8.821  12.537  1.00 93.50           N  
ATOM   1224  H   ASP A  80       0.508   9.802  12.661  1.00 93.50           H  
ATOM   1225  CA  ASP A  80      -1.108   8.441  12.407  1.00 93.50           C  
ATOM   1226  HA  ASP A  80      -1.269   7.540  12.998  1.00 93.50           H  
ATOM   1227  C   ASP A  80      -1.480   8.093  10.958  1.00 93.50           C  
ATOM   1228  CB  ASP A  80      -2.050   9.527  12.968  1.00 93.50           C  
ATOM   1229  HB2 ASP A  80      -1.753  10.505  12.591  1.00 93.50           H  
ATOM   1230  HB3 ASP A  80      -3.056   9.338  12.591  1.00 93.50           H  
ATOM   1231  O   ASP A  80      -0.820   8.496   9.989  1.00 93.50           O  
ATOM   1232  CG  ASP A  80      -2.155   9.568  14.498  1.00 93.50           C  
ATOM   1233  OD1 ASP A  80      -1.406   8.833  15.180  1.00 93.50           O  
ATOM   1234  OD2 ASP A  80      -3.029  10.327  14.979  1.00 93.50           O  
ATOM   1235  N   THR A  81      -2.581   7.349  10.824  1.00 96.08           N  
ATOM   1236  H   THR A  81      -3.121   7.168  11.658  1.00 96.08           H  
ATOM   1237  CA  THR A  81      -3.241   7.092   9.541  1.00 96.08           C  
ATOM   1238  HA  THR A  81      -2.524   7.332   8.755  1.00 96.08           H  
ATOM   1239  C   THR A  81      -4.438   8.016   9.346  1.00 96.08           C  
ATOM   1240  CB  THR A  81      -3.634   5.623   9.334  1.00 96.08           C  
ATOM   1241  HB  THR A  81      -4.195   5.537   8.403  1.00 96.08           H  
ATOM   1242  O   THR A  81      -5.197   8.294  10.276  1.00 96.08           O  
ATOM   1243  CG2 THR A  81      -2.403   4.722   9.245  1.00 96.08           C  
ATOM   1244 HG21 THR A  81      -1.858   4.726  10.189  1.00 96.08           H  
ATOM   1245 HG22 THR A  81      -1.752   5.092   8.452  1.00 96.08           H  
ATOM   1246 HG23 THR A  81      -2.718   3.707   9.004  1.00 96.08           H  
ATOM   1247  OG1 THR A  81      -4.421   5.139  10.395  1.00 96.08           O  
ATOM   1248  HG1 THR A  81      -3.857   5.080  11.170  1.00 96.08           H  
ATOM   1249  N   PHE A  82      -4.594   8.517   8.126  1.00 97.36           N  
ATOM   1250  H   PHE A  82      -3.946   8.235   7.405  1.00 97.36           H  
ATOM   1251  CA  PHE A  82      -5.588   9.516   7.750  1.00 97.36           C  
ATOM   1252  HA  PHE A  82      -6.475   9.395   8.372  1.00 97.36           H  
ATOM   1253  C   PHE A  82      -6.014   9.315   6.290  1.00 97.36           C  
ATOM   1254  CB  PHE A  82      -5.008  10.913   8.021  1.00 97.36           C  
ATOM   1255  HB2 PHE A  82      -4.666  10.943   9.056  1.00 97.36           H  
ATOM   1256  HB3 PHE A  82      -5.810  11.645   7.933  1.00 97.36           H  
ATOM   1257  O   PHE A  82      -5.418   8.514   5.572  1.00 97.36           O  
ATOM   1258  CG  PHE A  82      -3.861  11.341   7.123  1.00 97.36           C  
ATOM   1259  CD1 PHE A  82      -2.545  10.905   7.375  1.00 97.36           C  
ATOM   1260  HD1 PHE A  82      -2.340  10.259   8.216  1.00 97.36           H  
ATOM   1261  CD2 PHE A  82      -4.116  12.184   6.028  1.00 97.36           C  
ATOM   1262  HD2 PHE A  82      -5.122  12.525   5.832  1.00 97.36           H  
ATOM   1263  CE1 PHE A  82      -1.502  11.291   6.516  1.00 97.36           C  
ATOM   1264  HE1 PHE A  82      -0.496  10.937   6.687  1.00 97.36           H  
ATOM   1265  CE2 PHE A  82      -3.070  12.571   5.176  1.00 97.36           C  
ATOM   1266  HE2 PHE A  82      -3.276  13.198   4.321  1.00 97.36           H  
ATOM   1267  CZ  PHE A  82      -1.765  12.120   5.416  1.00 97.36           C  
ATOM   1268  HZ  PHE A  82      -0.968  12.396   4.741  1.00 97.36           H  
ATOM   1269  N   SER A  83      -7.049  10.024   5.851  1.00 97.22           N  
ATOM   1270  H   SER A  83      -7.491  10.685   6.472  1.00 97.22           H  
ATOM   1271  CA  SER A  83      -7.484  10.026   4.453  1.00 97.22           C  
ATOM   1272  HA  SER A  83      -7.156   9.111   3.960  1.00 97.22           H  
ATOM   1273  C   SER A  83      -6.868  11.210   3.715  1.00 97.22           C  
ATOM   1274  CB  SER A  83      -9.006  10.109   4.365  1.00 97.22           C  
ATOM   1275  HB2 SER A  83      -9.315  11.064   4.792  1.00 97.22           H  
ATOM   1276  HB3 SER A  83      -9.310  10.075   3.319  1.00 97.22           H  
ATOM   1277  O   SER A  83      -6.975  12.344   4.184  1.00 97.22           O  
ATOM   1278  OG  SER A  83      -9.646   9.057   5.067  1.00 97.22           O  
ATOM   1279  HG  SER A  83     -10.584   9.178   4.907  1.00 97.22           H  
ATOM   1280  N   TYR A  84      -6.247  10.959   2.565  1.00 96.26           N  
ATOM   1281  H   TYR A  84      -6.200  10.001   2.247  1.00 96.26           H  
ATOM   1282  CA  TYR A  84      -5.589  11.961   1.724  1.00 96.26           C  
ATOM   1283  HA  TYR A  84      -5.669  12.950   2.176  1.00 96.26           H  
ATOM   1284  C   TYR A  84      -6.236  12.011   0.341  1.00 96.26           C  
ATOM   1285  CB  TYR A  84      -4.102  11.595   1.602  1.00 96.26           C  
ATOM   1286  HB2 TYR A  84      -3.666  11.559   2.600  1.00 96.26           H  
ATOM   1287  HB3 TYR A  84      -4.020  10.593   1.179  1.00 96.26           H  
ATOM   1288  O   TYR A  84      -6.274  10.986  -0.339  1.00 96.26           O  
ATOM   1289  CG  TYR A  84      -3.284  12.553   0.754  1.00 96.26           C  
ATOM   1290  CD1 TYR A  84      -2.899  12.210  -0.559  1.00 96.26           C  
ATOM   1291  HD1 TYR A  84      -3.204  11.264  -0.981  1.00 96.26           H  
ATOM   1292  CD2 TYR A  84      -2.901  13.795   1.288  1.00 96.26           C  
ATOM   1293  HD2 TYR A  84      -3.192  14.071   2.291  1.00 96.26           H  
ATOM   1294  CE1 TYR A  84      -2.126  13.109  -1.325  1.00 96.26           C  
ATOM   1295  HE1 TYR A  84      -1.808  12.851  -2.324  1.00 96.26           H  
ATOM   1296  CE2 TYR A  84      -2.146  14.698   0.522  1.00 96.26           C  
ATOM   1297  HE2 TYR A  84      -1.853  15.648   0.944  1.00 96.26           H  
ATOM   1298  OH  TYR A  84      -1.028  15.253  -1.517  1.00 96.26           O  
ATOM   1299  HH  TYR A  84      -0.880  16.064  -1.027  1.00 96.26           H  
ATOM   1300  CZ  TYR A  84      -1.764  14.367  -0.792  1.00 96.26           C  
ATOM   1301  N   LEU A  85      -6.700  13.187  -0.091  1.00 93.53           N  
ATOM   1302  H   LEU A  85      -6.650  13.996   0.511  1.00 93.53           H  
ATOM   1303  CA  LEU A  85      -7.076  13.407  -1.486  1.00 93.53           C  
ATOM   1304  HA  LEU A  85      -7.545  12.503  -1.876  1.00 93.53           H  
ATOM   1305  C   LEU A  85      -5.815  13.708  -2.292  1.00 93.53           C  
ATOM   1306  CB  LEU A  85      -8.080  14.560  -1.597  1.00 93.53           C  
ATOM   1307  HB2 LEU A  85      -7.594  15.449  -1.194  1.00 93.53           H  
ATOM   1308  HB3 LEU A  85      -8.954  14.326  -0.991  1.00 93.53           H  
ATOM   1309  O   LEU A  85      -5.193  14.757  -2.119  1.00 93.53           O  
ATOM   1310  CG  LEU A  85      -8.528  14.872  -3.039  1.00 93.53           C  
ATOM   1311  HG  LEU A  85      -7.667  15.180  -3.631  1.00 93.53           H  
ATOM   1312  CD1 LEU A  85      -9.197  13.690  -3.728  1.00 93.53           C  
ATOM   1313 HD11 LEU A  85     -10.005  13.295  -3.111  1.00 93.53           H  
ATOM   1314 HD12 LEU A  85      -9.609  13.995  -4.690  1.00 93.53           H  
ATOM   1315 HD13 LEU A  85      -8.469  12.900  -3.913  1.00 93.53           H  
ATOM   1316  CD2 LEU A  85      -9.527  16.028  -3.029  1.00 93.53           C  
ATOM   1317 HD21 LEU A  85      -9.063  16.898  -2.563  1.00 93.53           H  
ATOM   1318 HD22 LEU A  85      -9.803  16.271  -4.055  1.00 93.53           H  
ATOM   1319 HD23 LEU A  85     -10.417  15.717  -2.483  1.00 93.53           H  
ATOM   1320  N   SER A  86      -5.467  12.806  -3.200  1.00 90.65           N  
ATOM   1321  H   SER A  86      -6.060  11.998  -3.322  1.00 90.65           H  
ATOM   1322  CA  SER A  86      -4.367  12.992  -4.133  1.00 90.65           C  
ATOM   1323  HA  SER A  86      -3.501  13.352  -3.577  1.00 90.65           H  
ATOM   1324  C   SER A  86      -4.753  14.015  -5.212  1.00 90.65           C  
ATOM   1325  CB  SER A  86      -4.002  11.629  -4.711  1.00 90.65           C  
ATOM   1326  HB2 SER A  86      -4.924  11.101  -4.953  1.00 90.65           H  
ATOM   1327  HB3 SER A  86      -3.467  11.047  -3.960  1.00 90.65           H  
ATOM   1328  O   SER A  86      -5.695  13.787  -5.972  1.00 90.65           O  
ATOM   1329  OG  SER A  86      -3.216  11.733  -5.876  1.00 90.65           O  
ATOM   1330  HG  SER A  86      -3.705  11.199  -6.506  1.00 90.65           H  
ATOM   1331  N   PRO A  87      -4.040  15.153  -5.329  1.00 89.72           N  
ATOM   1332  CA  PRO A  87      -4.314  16.148  -6.365  1.00 89.72           C  
ATOM   1333  HA  PRO A  87      -5.388  16.317  -6.442  1.00 89.72           H  
ATOM   1334  C   PRO A  87      -3.803  15.729  -7.756  1.00 89.72           C  
ATOM   1335  CB  PRO A  87      -3.635  17.425  -5.860  1.00 89.72           C  
ATOM   1336  HB2 PRO A  87      -4.300  17.937  -5.164  1.00 89.72           H  
ATOM   1337  HB3 PRO A  87      -3.346  18.095  -6.670  1.00 89.72           H  
ATOM   1338  O   PRO A  87      -3.996  16.471  -8.715  1.00 89.72           O  
ATOM   1339  CG  PRO A  87      -2.421  16.890  -5.101  1.00 89.72           C  
ATOM   1340  HG2 PRO A  87      -2.069  17.594  -4.346  1.00 89.72           H  
ATOM   1341  HG3 PRO A  87      -1.624  16.647  -5.804  1.00 89.72           H  
ATOM   1342  CD  PRO A  87      -2.953  15.606  -4.467  1.00 89.72           C  
ATOM   1343  HD2 PRO A  87      -3.339  15.826  -3.472  1.00 89.72           H  
ATOM   1344  HD3 PRO A  87      -2.157  14.865  -4.406  1.00 89.72           H  
ATOM   1345  N   GLU A  88      -3.115  14.587  -7.869  1.00 80.97           N  
ATOM   1346  H   GLU A  88      -3.010  14.006  -7.050  1.00 80.97           H  
ATOM   1347  CA  GLU A  88      -2.558  14.072  -9.130  1.00 80.97           C  
ATOM   1348  HA  GLU A  88      -2.198  14.902  -9.738  1.00 80.97           H  
ATOM   1349  C   GLU A  88      -3.604  13.324  -9.971  1.00 80.97           C  
ATOM   1350  CB  GLU A  88      -1.372  13.134  -8.826  1.00 80.97           C  
ATOM   1351  HB2 GLU A  88      -0.991  12.735  -9.766  1.00 80.97           H  
ATOM   1352  HB3 GLU A  88      -1.727  12.302  -8.218  1.00 80.97           H  
ATOM   1353  O   GLU A  88      -3.575  13.395 -11.197  1.00 80.97           O  
ATOM   1354  CG  GLU A  88      -0.218  13.844  -8.096  1.00 80.97           C  
ATOM   1355  HG2 GLU A  88      -0.586  14.253  -7.154  1.00 80.97           H  
ATOM   1356  HG3 GLU A  88       0.114  14.680  -8.711  1.00 80.97           H  
ATOM   1357  CD  GLU A  88       0.981  12.931  -7.784  1.00 80.97           C  
ATOM   1358  OE1 GLU A  88       2.077  13.502  -7.577  1.00 80.97           O  
ATOM   1359  OE2 GLU A  88       0.808  11.689  -7.690  1.00 80.97           O  
ATOM   1360  N   ASP A  89      -4.525  12.625  -9.305  1.00 77.69           N  
ATOM   1361  H   ASP A  89      -4.455  12.603  -8.297  1.00 77.69           H  
ATOM   1362  CA  ASP A  89      -5.521  11.716  -9.892  1.00 77.69           C  
ATOM   1363  HA  ASP A  89      -5.564  11.876 -10.969  1.00 77.69           H  
ATOM   1364  C   ASP A  89      -6.952  11.962  -9.364  1.00 77.69           C  
ATOM   1365  CB  ASP A  89      -5.065  10.258  -9.651  1.00 77.69           C  
ATOM   1366  HB2 ASP A  89      -5.868   9.573  -9.922  1.00 77.69           H  
ATOM   1367  HB3 ASP A  89      -4.220  10.055 -10.309  1.00 77.69           H  
ATOM   1368  O   ASP A  89      -7.913  11.472  -9.953  1.00 77.69           O  
ATOM   1369  CG  ASP A  89      -4.632   9.987  -8.203  1.00 77.69           C  
ATOM   1370  OD1 ASP A  89      -5.211  10.617  -7.291  1.00 77.69           O  
ATOM   1371  OD2 ASP A  89      -3.612   9.297  -7.981  1.00 77.69           O  
ATOM   1372  N   GLY A  90      -7.117  12.747  -8.292  1.00 82.83           N  
ATOM   1373  H   GLY A  90      -6.292  13.056  -7.798  1.00 82.83           H  
ATOM   1374  CA  GLY A  90      -8.405  12.982  -7.635  1.00 82.83           C  
ATOM   1375  HA2 GLY A  90      -8.318  13.870  -7.008  1.00 82.83           H  
ATOM   1376  HA3 GLY A  90      -9.170  13.157  -8.391  1.00 82.83           H  
ATOM   1377  C   GLY A  90      -8.874  11.827  -6.743  1.00 82.83           C  
ATOM   1378  O   GLY A  90     -10.018  11.846  -6.293  1.00 82.83           O  
ATOM   1379  N   GLY A  91      -8.025  10.826  -6.485  1.00 86.45           N  
ATOM   1380  H   GLY A  91      -7.087  10.880  -6.857  1.00 86.45           H  
ATOM   1381  CA  GLY A  91      -8.351   9.674  -5.646  1.00 86.45           C  
ATOM   1382  HA2 GLY A  91      -7.702   8.841  -5.917  1.00 86.45           H  
ATOM   1383  HA3 GLY A  91      -9.382   9.373  -5.833  1.00 86.45           H  
ATOM   1384  C   GLY A  91      -8.170   9.952  -4.153  1.00 86.45           C  
ATOM   1385  O   GLY A  91      -7.217  10.620  -3.742  1.00 86.45           O  
ATOM   1386  N   TRP A  92      -9.055   9.399  -3.321  1.00 92.50           N  
ATOM   1387  H   TRP A  92      -9.795   8.832  -3.711  1.00 92.50           H  
ATOM   1388  CA  TRP A  92      -8.827   9.318  -1.877  1.00 92.50           C  
ATOM   1389  HA  TRP A  92      -8.233  10.178  -1.567  1.00 92.50           H  
ATOM   1390  C   TRP A  92      -8.035   8.057  -1.538  1.00 92.50           C  
ATOM   1391  CB  TRP A  92     -10.137   9.378  -1.087  1.00 92.50           C  
ATOM   1392  HB2 TRP A  92      -9.938   9.057  -0.065  1.00 92.50           H  
ATOM   1393  HB3 TRP A  92     -10.854   8.672  -1.507  1.00 92.50           H  
ATOM   1394  O   TRP A  92      -8.396   6.956  -1.943  1.00 92.50           O  
ATOM   1395  CG  TRP A  92     -10.749  10.739  -1.012  1.00 92.50           C  
ATOM   1396  CD1 TRP A  92     -11.657  11.248  -1.873  1.00 92.50           C  
ATOM   1397  HD1 TRP A  92     -12.046  10.735  -2.740  1.00 92.50           H  
ATOM   1398  CD2 TRP A  92     -10.474  11.806  -0.052  1.00 92.50           C  
ATOM   1399  CE2 TRP A  92     -11.307  12.919  -0.364  1.00 92.50           C  
ATOM   1400  CE3 TRP A  92      -9.603  11.951   1.049  1.00 92.50           C  
ATOM   1401  HE3 TRP A  92      -8.945  11.129   1.293  1.00 92.50           H  
ATOM   1402  NE1 TRP A  92     -11.983  12.535  -1.495  1.00 92.50           N  
ATOM   1403  HE1 TRP A  92     -12.566  13.153  -2.042  1.00 92.50           H  
ATOM   1404  CH2 TRP A  92     -10.418  14.218   1.468  1.00 92.50           C  
ATOM   1405  HH2 TRP A  92     -10.388  15.130   2.044  1.00 92.50           H  
ATOM   1406  CZ2 TRP A  92     -11.301  14.104   0.382  1.00 92.50           C  
ATOM   1407  HZ2 TRP A  92     -11.972  14.906   0.110  1.00 92.50           H  
ATOM   1408  CZ3 TRP A  92      -9.569  13.145   1.798  1.00 92.50           C  
ATOM   1409  HZ3 TRP A  92      -8.884  13.242   2.627  1.00 92.50           H  
ATOM   1410  N   TYR A  93      -6.981   8.219  -0.745  1.00 93.17           N  
ATOM   1411  H   TYR A  93      -6.732   9.162  -0.481  1.00 93.17           H  
ATOM   1412  CA  TYR A  93      -6.103   7.139  -0.303  1.00 93.17           C  
ATOM   1413  HA  TYR A  93      -6.504   6.177  -0.623  1.00 93.17           H  
ATOM   1414  C   TYR A  93      -5.988   7.130   1.215  1.00 93.17           C  
ATOM   1415  CB  TYR A  93      -4.717   7.320  -0.933  1.00 93.17           C  
ATOM   1416  HB2 TYR A  93      -4.032   6.595  -0.493  1.00 93.17           H  
ATOM   1417  HB3 TYR A  93      -4.345   8.315  -0.691  1.00 93.17           H  
ATOM   1418  O   TYR A  93      -5.898   8.193   1.841  1.00 93.17           O  
ATOM   1419  CG  TYR A  93      -4.706   7.138  -2.435  1.00 93.17           C  
ATOM   1420  CD1 TYR A  93      -4.549   5.847  -2.976  1.00 93.17           C  
ATOM   1421  HD1 TYR A  93      -4.437   4.992  -2.327  1.00 93.17           H  
ATOM   1422  CD2 TYR A  93      -4.895   8.244  -3.288  1.00 93.17           C  
ATOM   1423  HD2 TYR A  93      -5.053   9.230  -2.876  1.00 93.17           H  
ATOM   1424  CE1 TYR A  93      -4.590   5.656  -4.369  1.00 93.17           C  
ATOM   1425  HE1 TYR A  93      -4.499   4.660  -4.777  1.00 93.17           H  
ATOM   1426  CE2 TYR A  93      -4.932   8.055  -4.683  1.00 93.17           C  
ATOM   1427  HE2 TYR A  93      -5.098   8.882  -5.357  1.00 93.17           H  
ATOM   1428  OH  TYR A  93      -4.861   6.573  -6.564  1.00 93.17           O  
ATOM   1429  HH  TYR A  93      -4.794   5.648  -6.810  1.00 93.17           H  
ATOM   1430  CZ  TYR A  93      -4.790   6.761  -5.224  1.00 93.17           C  
ATOM   1431  N   ARG A  94      -5.879   5.938   1.816  1.00 95.53           N  
ATOM   1432  H   ARG A  94      -5.954   5.092   1.271  1.00 95.53           H  
ATOM   1433  CA  ARG A  94      -5.406   5.842   3.198  1.00 95.53           C  
ATOM   1434  HA  ARG A  94      -5.917   6.604   3.787  1.00 95.53           H  
ATOM   1435  C   ARG A  94      -3.916   6.155   3.198  1.00 95.53           C  
ATOM   1436  CB  ARG A  94      -5.711   4.476   3.821  1.00 95.53           C  
ATOM   1437  HB2 ARG A  94      -5.093   3.718   3.339  1.00 95.53           H  
ATOM   1438  HB3 ARG A  94      -5.437   4.508   4.876  1.00 95.53           H  
ATOM   1439  O   ARG A  94      -3.135   5.552   2.460  1.00 95.53           O  
ATOM   1440  CG  ARG A  94      -7.200   4.106   3.703  1.00 95.53           C  
ATOM   1441  HG2 ARG A  94      -7.803   4.888   4.166  1.00 95.53           H  
ATOM   1442  HG3 ARG A  94      -7.490   4.033   2.655  1.00 95.53           H  
ATOM   1443  CD  ARG A  94      -7.507   2.773   4.385  1.00 95.53           C  
ATOM   1444  HD2 ARG A  94      -7.190   2.820   5.427  1.00 95.53           H  
ATOM   1445  HD3 ARG A  94      -8.583   2.598   4.345  1.00 95.53           H  
ATOM   1446  NE  ARG A  94      -6.814   1.679   3.695  1.00 95.53           N  
ATOM   1447  HE  ARG A  94      -6.412   1.897   2.794  1.00 95.53           H  
ATOM   1448  NH1 ARG A  94      -7.094   0.026   5.252  1.00 95.53           N  
ATOM   1449 HH11 ARG A  94      -6.842  -0.895   5.581  1.00 95.53           H  
ATOM   1450 HH12 ARG A  94      -7.804   0.558   5.734  1.00 95.53           H  
ATOM   1451  NH2 ARG A  94      -5.884  -0.351   3.424  1.00 95.53           N  
ATOM   1452 HH21 ARG A  94      -5.496  -0.016   2.554  1.00 95.53           H  
ATOM   1453 HH22 ARG A  94      -5.798  -1.336   3.629  1.00 95.53           H  
ATOM   1454  CZ  ARG A  94      -6.602   0.459   4.128  1.00 95.53           C  
ATOM   1455  N   ALA A  95      -3.524   7.118   4.015  1.00 95.94           N  
ATOM   1456  H   ALA A  95      -4.230   7.589   4.563  1.00 95.94           H  
ATOM   1457  CA  ALA A  95      -2.168   7.625   4.093  1.00 95.94           C  
ATOM   1458  HA  ALA A  95      -1.532   7.017   3.450  1.00 95.94           H  
ATOM   1459  C   ALA A  95      -1.632   7.529   5.525  1.00 95.94           C  
ATOM   1460  CB  ALA A  95      -2.155   9.058   3.553  1.00 95.94           C  
ATOM   1461  HB1 ALA A  95      -2.545   9.068   2.536  1.00 95.94           H  
ATOM   1462  HB2 ALA A  95      -2.783   9.692   4.178  1.00 95.94           H  
ATOM   1463  HB3 ALA A  95      -1.136   9.446   3.547  1.00 95.94           H  
ATOM   1464  O   ALA A  95      -2.392   7.639   6.486  1.00 95.94           O  
ATOM   1465  N   ARG A  96      -0.317   7.355   5.681  1.00 96.59           N  
ATOM   1466  H   ARG A  96       0.225   7.219   4.840  1.00 96.59           H  
ATOM   1467  CA  ARG A  96       0.390   7.422   6.970  1.00 96.59           C  
ATOM   1468  HA  ARG A  96      -0.335   7.605   7.763  1.00 96.59           H  
ATOM   1469  C   ARG A  96       1.370   8.581   6.968  1.00 96.59           C  
ATOM   1470  CB  ARG A  96       1.079   6.084   7.259  1.00 96.59           C  
ATOM   1471  HB2 ARG A  96       0.315   5.308   7.234  1.00 96.59           H  
ATOM   1472  HB3 ARG A  96       1.811   5.874   6.479  1.00 96.59           H  
ATOM   1473  O   ARG A  96       2.240   8.650   6.101  1.00 96.59           O  
ATOM   1474  CG  ARG A  96       1.781   6.062   8.630  1.00 96.59           C  
ATOM   1475  HG2 ARG A  96       1.079   6.364   9.407  1.00 96.59           H  
ATOM   1476  HG3 ARG A  96       2.614   6.765   8.625  1.00 96.59           H  
ATOM   1477  CD  ARG A  96       2.324   4.665   8.959  1.00 96.59           C  
ATOM   1478  HD2 ARG A  96       2.993   4.342   8.162  1.00 96.59           H  
ATOM   1479  HD3 ARG A  96       2.887   4.721   9.891  1.00 96.59           H  
ATOM   1480  NE  ARG A  96       1.224   3.700   9.111  1.00 96.59           N  
ATOM   1481  HE  ARG A  96       0.303   4.029   8.861  1.00 96.59           H  
ATOM   1482  NH1 ARG A  96       2.386   1.835   9.830  1.00 96.59           N  
ATOM   1483 HH11 ARG A  96       3.286   2.271   9.687  1.00 96.59           H  
ATOM   1484 HH12 ARG A  96       2.336   0.862  10.095  1.00 96.59           H  
ATOM   1485  NH2 ARG A  96       0.195   1.743   9.504  1.00 96.59           N  
ATOM   1486 HH21 ARG A  96       0.214   0.843   9.045  1.00 96.59           H  
ATOM   1487 HH22 ARG A  96      -0.675   2.176   9.229  1.00 96.59           H  
ATOM   1488  CZ  ARG A  96       1.286   2.438   9.481  1.00 96.59           C  
ATOM   1489  N   ALA A  97       1.257   9.475   7.945  1.00 96.97           N  
ATOM   1490  H   ALA A  97       0.553   9.331   8.654  1.00 96.97           H  
ATOM   1491  CA  ALA A  97       2.130  10.639   8.042  1.00 96.97           C  
ATOM   1492  HA  ALA A  97       2.202  11.117   7.065  1.00 96.97           H  
ATOM   1493  C   ALA A  97       3.537  10.211   8.482  1.00 96.97           C  
ATOM   1494  CB  ALA A  97       1.495  11.632   9.013  1.00 96.97           C  
ATOM   1495  HB1 ALA A  97       0.503  11.905   8.653  1.00 96.97           H  
ATOM   1496  HB2 ALA A  97       1.394  11.166   9.993  1.00 96.97           H  
ATOM   1497  HB3 ALA A  97       2.112  12.527   9.089  1.00 96.97           H  
ATOM   1498  O   ALA A  97       3.723   9.757   9.611  1.00 96.97           O  
ATOM   1499  N   LEU A  98       4.532  10.355   7.606  1.00 96.79           N  
ATOM   1500  H   LEU A  98       4.340  10.790   6.716  1.00 96.79           H  
ATOM   1501  CA  LEU A  98       5.907   9.934   7.892  1.00 96.79           C  
ATOM   1502  HA  LEU A  98       5.885   9.055   8.535  1.00 96.79           H  
ATOM   1503  C   LEU A  98       6.687  11.005   8.656  1.00 96.79           C  
ATOM   1504  CB  LEU A  98       6.631   9.559   6.589  1.00 96.79           C  
ATOM   1505  HB2 LEU A  98       6.741  10.452   5.975  1.00 96.79           H  
ATOM   1506  HB3 LEU A  98       7.630   9.213   6.853  1.00 96.79           H  
ATOM   1507  O   LEU A  98       7.569  10.687   9.442  1.00 96.79           O  
ATOM   1508  CG  LEU A  98       5.944   8.469   5.747  1.00 96.79           C  
ATOM   1509  HG  LEU A  98       5.017   8.867   5.332  1.00 96.79           H  
ATOM   1510  CD1 LEU A  98       6.867   8.096   4.591  1.00 96.79           C  
ATOM   1511 HD11 LEU A  98       7.784   7.663   4.991  1.00 96.79           H  
ATOM   1512 HD12 LEU A  98       7.109   8.982   4.005  1.00 96.79           H  
ATOM   1513 HD13 LEU A  98       6.382   7.370   3.939  1.00 96.79           H  
ATOM   1514  CD2 LEU A  98       5.620   7.209   6.552  1.00 96.79           C  
ATOM   1515 HD21 LEU A  98       4.840   7.427   7.282  1.00 96.79           H  
ATOM   1516 HD22 LEU A  98       5.250   6.432   5.884  1.00 96.79           H  
ATOM   1517 HD23 LEU A  98       6.516   6.858   7.064  1.00 96.79           H  
ATOM   1518  N   ASN A  99       6.364  12.275   8.438  1.00 95.06           N  
ATOM   1519  H   ASN A  99       5.626  12.459   7.774  1.00 95.06           H  
ATOM   1520  CA  ASN A  99       6.905  13.419   9.170  1.00 95.06           C  
ATOM   1521  HA  ASN A  99       6.963  13.174  10.231  1.00 95.06           H  
ATOM   1522  C   ASN A  99       5.910  14.592   9.035  1.00 95.06           C  
ATOM   1523  CB  ASN A  99       8.349  13.682   8.684  1.00 95.06           C  
ATOM   1524  HB2 ASN A  99       8.962  12.828   8.972  1.00 95.06           H  
ATOM   1525  HB3 ASN A  99       8.769  14.555   9.184  1.00 95.06           H  
ATOM   1526  O   ASN A  99       4.702  14.359   8.971  1.00 95.06           O  
ATOM   1527  CG  ASN A  99       8.465  13.869   7.187  1.00 95.06           C  
ATOM   1528  ND2 ASN A  99       9.460  13.302   6.549  1.00 95.06           N  
ATOM   1529 HD21 ASN A  99       9.490  13.433   5.548  1.00 95.06           H  
ATOM   1530 HD22 ASN A  99      10.110  12.705   7.041  1.00 95.06           H  
ATOM   1531  OD1 ASN A  99       7.651  14.531   6.577  1.00 95.06           O  
ATOM   1532  N   THR A 100       6.374  15.842   9.028  1.00 92.34           N  
ATOM   1533  H   THR A 100       7.370  15.999   9.088  1.00 92.34           H  
ATOM   1534  CA  THR A 100       5.526  17.035   8.845  1.00 92.34           C  
ATOM   1535  HA  THR A 100       4.539  16.838   9.264  1.00 92.34           H  
ATOM   1536  C   THR A 100       5.294  17.431   7.382  1.00 92.34           C  
ATOM   1537  CB  THR A 100       6.121  18.236   9.593  1.00 92.34           C  
ATOM   1538  HB  THR A 100       5.565  19.138   9.337  1.00 92.34           H  
ATOM   1539  O   THR A 100       4.481  18.315   7.128  1.00 92.34           O  
ATOM   1540  CG2 THR A 100       6.075  18.050  11.110  1.00 92.34           C  
ATOM   1541 HG21 THR A 100       6.455  18.946  11.601  1.00 92.34           H  
ATOM   1542 HG22 THR A 100       5.045  17.885  11.426  1.00 92.34           H  
ATOM   1543 HG23 THR A 100       6.680  17.192  11.406  1.00 92.34           H  
ATOM   1544  OG1 THR A 100       7.477  18.405   9.242  1.00 92.34           O  
ATOM   1545  HG1 THR A 100       7.733  19.296   9.492  1.00 92.34           H  
ATOM   1546  N   THR A 101       5.997  16.818   6.424  1.00 95.62           N  
ATOM   1547  H   THR A 101       6.677  16.123   6.698  1.00 95.62           H  
ATOM   1548  CA  THR A 101       5.987  17.190   4.997  1.00 95.62           C  
ATOM   1549  HA  THR A 101       5.156  17.870   4.808  1.00 95.62           H  
ATOM   1550  C   THR A 101       5.789  16.010   4.041  1.00 95.62           C  
ATOM   1551  CB  THR A 101       7.282  17.920   4.602  1.00 95.62           C  
ATOM   1552  HB  THR A 101       7.242  18.163   3.540  1.00 95.62           H  
ATOM   1553  O   THR A 101       5.702  16.233   2.837  1.00 95.62           O  
ATOM   1554  CG2 THR A 101       7.496  19.220   5.376  1.00 95.62           C  
ATOM   1555 HG21 THR A 101       7.667  19.006   6.432  1.00 95.62           H  
ATOM   1556 HG22 THR A 101       6.612  19.850   5.277  1.00 95.62           H  
ATOM   1557 HG23 THR A 101       8.358  19.751   4.971  1.00 95.62           H  
ATOM   1558  OG1 THR A 101       8.415  17.115   4.844  1.00 95.62           O  
ATOM   1559  HG1 THR A 101       9.164  17.530   4.411  1.00 95.62           H  
ATOM   1560  N   MET A 102       5.723  14.767   4.528  1.00 97.02           N  
ATOM   1561  H   MET A 102       5.888  14.640   5.517  1.00 97.02           H  
ATOM   1562  CA  MET A 102       5.642  13.555   3.703  1.00 97.02           C  
ATOM   1563  HA  MET A 102       5.266  13.832   2.718  1.00 97.02           H  
ATOM   1564  C   MET A 102       4.680  12.518   4.294  1.00 97.02           C  
ATOM   1565  CB  MET A 102       7.037  12.926   3.521  1.00 97.02           C  
ATOM   1566  HB2 MET A 102       6.941  12.043   2.890  1.00 97.02           H  
ATOM   1567  HB3 MET A 102       7.420  12.612   4.492  1.00 97.02           H  
ATOM   1568  O   MET A 102       4.634  12.327   5.514  1.00 97.02           O  
ATOM   1569  CG  MET A 102       8.044  13.888   2.873  1.00 97.02           C  
ATOM   1570  HG2 MET A 102       7.659  14.195   1.901  1.00 97.02           H  
ATOM   1571  HG3 MET A 102       8.123  14.777   3.498  1.00 97.02           H  
ATOM   1572  SD  MET A 102       9.731  13.251   2.661  1.00 97.02           S  
ATOM   1573  CE  MET A 102       9.464  12.120   1.271  1.00 97.02           C  
ATOM   1574  HE1 MET A 102       9.016  12.654   0.434  1.00 97.02           H  
ATOM   1575  HE2 MET A 102      10.414  11.688   0.957  1.00 97.02           H  
ATOM   1576  HE3 MET A 102       8.798  11.319   1.591  1.00 97.02           H  
ATOM   1577  N   ALA A 103       3.960  11.804   3.426  1.00 97.34           N  
ATOM   1578  H   ALA A 103       4.042  12.019   2.443  1.00 97.34           H  
ATOM   1579  CA  ALA A 103       3.092  10.686   3.794  1.00 97.34           C  
ATOM   1580  HA  ALA A 103       3.383  10.333   4.783  1.00 97.34           H  
ATOM   1581  C   ALA A 103       3.225   9.501   2.826  1.00 97.34           C  
ATOM   1582  CB  ALA A 103       1.641  11.167   3.877  1.00 97.34           C  
ATOM   1583  HB1 ALA A 103       1.555  11.946   4.635  1.00 97.34           H  
ATOM   1584  HB2 ALA A 103       0.995  10.335   4.156  1.00 97.34           H  
ATOM   1585  HB3 ALA A 103       1.321  11.556   2.910  1.00 97.34           H  
ATOM   1586  O   ALA A 103       3.383   9.687   1.622  1.00 97.34           O  
ATOM   1587  N   ALA A 104       3.129   8.283   3.354  1.00 96.84           N  
ATOM   1588  H   ALA A 104       2.938   8.219   4.344  1.00 96.84           H  
ATOM   1589  CA  ALA A 104       3.032   7.047   2.581  1.00 96.84           C  
ATOM   1590  HA  ALA A 104       3.616   7.122   1.664  1.00 96.84           H  
ATOM   1591  C   ALA A 104       1.569   6.775   2.210  1.00 96.84           C  
ATOM   1592  CB  ALA A 104       3.588   5.907   3.444  1.00 96.84           C  
ATOM   1593  HB1 ALA A 104       3.305   4.946   3.014  1.00 96.84           H  
ATOM   1594  HB2 ALA A 104       3.170   5.956   4.450  1.00 96.84           H  
ATOM   1595  HB3 ALA A 104       4.676   5.966   3.493  1.00 96.84           H  
ATOM   1596  O   ALA A 104       0.732   6.754   3.111  1.00 96.84           O  
ATOM   1597  N   LEU A 105       1.257   6.535   0.933  1.00 93.80           N  
ATOM   1598  H   LEU A 105       1.989   6.556   0.238  1.00 93.80           H  
ATOM   1599  CA  LEU A 105      -0.067   6.071   0.503  1.00 93.80           C  
ATOM   1600  HA  LEU A 105      -0.825   6.467   1.178  1.00 93.80           H  
ATOM   1601  C   LEU A 105      -0.121   4.541   0.590  1.00 93.80           C  
ATOM   1602  CB  LEU A 105      -0.400   6.569  -0.915  1.00 93.80           C  
ATOM   1603  HB2 LEU A 105      -1.406   6.224  -1.154  1.00 93.80           H  
ATOM   1604  HB3 LEU A 105       0.285   6.104  -1.624  1.00 93.80           H  
ATOM   1605  O   LEU A 105       0.533   3.845  -0.183  1.00 93.80           O  
ATOM   1606  CG  LEU A 105      -0.343   8.093  -1.126  1.00 93.80           C  
ATOM   1607  HG  LEU A 105       0.700   8.408  -1.152  1.00 93.80           H  
ATOM   1608  CD1 LEU A 105      -0.988   8.422  -2.470  1.00 93.80           C  
ATOM   1609 HD11 LEU A 105      -2.058   8.216  -2.434  1.00 93.80           H  
ATOM   1610 HD12 LEU A 105      -0.842   9.475  -2.710  1.00 93.80           H  
ATOM   1611 HD13 LEU A 105      -0.545   7.798  -3.247  1.00 93.80           H  
ATOM   1612  CD2 LEU A 105      -1.068   8.897  -0.046  1.00 93.80           C  
ATOM   1613 HD21 LEU A 105      -1.081   9.952  -0.319  1.00 93.80           H  
ATOM   1614 HD22 LEU A 105      -0.546   8.797   0.905  1.00 93.80           H  
ATOM   1615 HD23 LEU A 105      -2.093   8.542   0.060  1.00 93.80           H  
ATOM   1616  N   LEU A 106      -0.907   4.027   1.532  1.00 91.11           N  
ATOM   1617  H   LEU A 106      -1.503   4.660   2.046  1.00 91.11           H  
ATOM   1618  CA  LEU A 106      -0.933   2.612   1.934  1.00 91.11           C  
ATOM   1619  HA  LEU A 106       0.090   2.250   2.036  1.00 91.11           H  
ATOM   1620  C   LEU A 106      -1.621   1.705   0.899  1.00 91.11           C  
ATOM   1621  CB  LEU A 106      -1.634   2.516   3.302  1.00 91.11           C  
ATOM   1622  HB2 LEU A 106      -1.541   1.489   3.655  1.00 91.11           H  
ATOM   1623  HB3 LEU A 106      -2.695   2.726   3.160  1.00 91.11           H  
ATOM   1624  O   LEU A 106      -1.394   0.497   0.862  1.00 91.11           O  
ATOM   1625  CG  LEU A 106      -1.084   3.469   4.383  1.00 91.11           C  
ATOM   1626  HG  LEU A 106      -1.189   4.502   4.052  1.00 91.11           H  
ATOM   1627  CD1 LEU A 106      -1.893   3.342   5.672  1.00 91.11           C  
ATOM   1628 HD11 LEU A 106      -1.752   2.351   6.103  1.00 91.11           H  
ATOM   1629 HD12 LEU A 106      -2.950   3.490   5.453  1.00 91.11           H  
ATOM   1630 HD13 LEU A 106      -1.566   4.104   6.379  1.00 91.11           H  
ATOM   1631  CD2 LEU A 106       0.395   3.218   4.680  1.00 91.11           C  
ATOM   1632 HD21 LEU A 106       0.994   3.453   3.800  1.00 91.11           H  
ATOM   1633 HD22 LEU A 106       0.730   3.843   5.508  1.00 91.11           H  
ATOM   1634 HD23 LEU A 106       0.548   2.169   4.934  1.00 91.11           H  
ATOM   1635  N   ASP A 107      -2.430   2.320   0.037  1.00 86.06           N  
ATOM   1636  H   ASP A 107      -2.638   3.290   0.228  1.00 86.06           H  
ATOM   1637  CA  ASP A 107      -3.177   1.672  -1.048  1.00 86.06           C  
ATOM   1638  HA  ASP A 107      -2.988   0.599  -1.025  1.00 86.06           H  
ATOM   1639  C   ASP A 107      -2.746   2.185  -2.435  1.00 86.06           C  
ATOM   1640  CB  ASP A 107      -4.679   1.885  -0.814  1.00 86.06           C  
ATOM   1641  HB2 ASP A 107      -4.928   2.921  -1.043  1.00 86.06           H  
ATOM   1642  HB3 ASP A 107      -5.245   1.239  -1.486  1.00 86.06           H  
ATOM   1643  O   ASP A 107      -3.311   1.802  -3.450  1.00 86.06           O  
ATOM   1644  CG  ASP A 107      -5.080   1.582   0.627  1.00 86.06           C  
ATOM   1645  OD1 ASP A 107      -4.747   0.491   1.141  1.00 86.06           O  
ATOM   1646  OD2 ASP A 107      -5.688   2.460   1.278  1.00 86.06           O  
ATOM   1647  N   GLY A 108      -1.748   3.076  -2.479  1.00 84.25           N  
ATOM   1648  H   GLY A 108      -1.314   3.318  -1.600  1.00 84.25           H  
ATOM   1649  CA  GLY A 108      -1.198   3.655  -3.711  1.00 84.25           C  
ATOM   1650  HA2 GLY A 108      -1.698   3.229  -4.581  1.00 84.25           H  
ATOM   1651  HA3 GLY A 108      -1.383   4.729  -3.708  1.00 84.25           H  
ATOM   1652  C   GLY A 108       0.305   3.428  -3.888  1.00 84.25           C  
ATOM   1653  O   GLY A 108       0.856   3.836  -4.905  1.00 84.25           O  
ATOM   1654  N   SER A 109       0.972   2.813  -2.904  1.00 88.19           N  
ATOM   1655  H   SER A 109       0.442   2.510  -2.100  1.00 88.19           H  
ATOM   1656  CA  SER A 109       2.372   2.365  -2.963  1.00 88.19           C  
ATOM   1657  HA  SER A 109       2.662   2.135  -1.938  1.00 88.19           H  
ATOM   1658  C   SER A 109       3.386   3.430  -3.411  1.00 88.19           C  
ATOM   1659  CB  SER A 109       2.436   1.044  -3.729  1.00 88.19           C  
ATOM   1660  HB2 SER A 109       3.468   0.743  -3.910  1.00 88.19           H  
ATOM   1661  HB3 SER A 109       1.917   1.134  -4.683  1.00 88.19           H  
ATOM   1662  O   SER A 109       4.414   3.129  -4.014  1.00 88.19           O  
ATOM   1663  OG  SER A 109       1.794   0.080  -2.915  1.00 88.19           O  
ATOM   1664  HG  SER A 109       2.199  -0.775  -3.076  1.00 88.19           H  
ATOM   1665  N   LYS A 110       3.108   4.691  -3.056  1.00 90.60           N  
ATOM   1666  H   LYS A 110       2.248   4.831  -2.545  1.00 90.60           H  
ATOM   1667  CA  LYS A 110       3.962   5.865  -3.290  1.00 90.60           C  
ATOM   1668  HA  LYS A 110       4.967   5.501  -3.499  1.00 90.60           H  
ATOM   1669  C   LYS A 110       4.071   6.731  -2.036  1.00 90.60           C  
ATOM   1670  CB  LYS A 110       3.486   6.645  -4.542  1.00 90.60           C  
ATOM   1671  HB2 LYS A 110       4.213   7.428  -4.756  1.00 90.60           H  
ATOM   1672  HB3 LYS A 110       3.494   5.957  -5.388  1.00 90.60           H  
ATOM   1673  O   LYS A 110       3.231   6.654  -1.136  1.00 90.60           O  
ATOM   1674  CG  LYS A 110       2.085   7.293  -4.455  1.00 90.60           C  
ATOM   1675  HG2 LYS A 110       2.072   8.009  -3.634  1.00 90.60           H  
ATOM   1676  HG3 LYS A 110       1.348   6.517  -4.250  1.00 90.60           H  
ATOM   1677  CD  LYS A 110       1.688   8.023  -5.763  1.00 90.60           C  
ATOM   1678  HD2 LYS A 110       2.389   8.836  -5.949  1.00 90.60           H  
ATOM   1679  HD3 LYS A 110       1.747   7.315  -6.590  1.00 90.60           H  
ATOM   1680  CE  LYS A 110       0.253   8.596  -5.698  1.00 90.60           C  
ATOM   1681  HE2 LYS A 110      -0.431   7.773  -5.487  1.00 90.60           H  
ATOM   1682  HE3 LYS A 110       0.194   9.301  -4.868  1.00 90.60           H  
ATOM   1683  NZ  LYS A 110      -0.195   9.278  -6.948  1.00 90.60           N  
ATOM   1684  HZ1 LYS A 110      -1.171   9.534  -6.906  1.00 90.60           H  
ATOM   1685  HZ2 LYS A 110      -0.090   8.694  -7.765  1.00 90.60           H  
ATOM   1686  HZ3 LYS A 110       0.307  10.138  -7.122  1.00 90.60           H  
ATOM   1687  N   VAL A 111       5.098   7.576  -1.978  1.00 95.57           N  
ATOM   1688  H   VAL A 111       5.729   7.607  -2.766  1.00 95.57           H  
ATOM   1689  CA  VAL A 111       5.234   8.622  -0.953  1.00 95.57           C  
ATOM   1690  HA  VAL A 111       4.489   8.456  -0.175  1.00 95.57           H  
ATOM   1691  C   VAL A 111       4.938   9.978  -1.586  1.00 95.57           C  
ATOM   1692  CB  VAL A 111       6.613   8.579  -0.268  1.00 95.57           C  
ATOM   1693  HB  VAL A 111       7.398   8.694  -1.015  1.00 95.57           H  
ATOM   1694  O   VAL A 111       5.485  10.307  -2.635  1.00 95.57           O  
ATOM   1695  CG1 VAL A 111       6.764   9.681   0.786  1.00 95.57           C  
ATOM   1696 HG11 VAL A 111       6.765  10.661   0.308  1.00 95.57           H  
ATOM   1697 HG12 VAL A 111       7.710   9.540   1.310  1.00 95.57           H  
ATOM   1698 HG13 VAL A 111       5.952   9.627   1.511  1.00 95.57           H  
ATOM   1699  CG2 VAL A 111       6.815   7.247   0.466  1.00 95.57           C  
ATOM   1700 HG21 VAL A 111       6.039   7.113   1.219  1.00 95.57           H  
ATOM   1701 HG22 VAL A 111       7.790   7.238   0.955  1.00 95.57           H  
ATOM   1702 HG23 VAL A 111       6.775   6.421  -0.243  1.00 95.57           H  
ATOM   1703  N   VAL A 112       4.075  10.764  -0.945  1.00 95.73           N  
ATOM   1704  H   VAL A 112       3.694  10.431  -0.071  1.00 95.73           H  
ATOM   1705  CA  VAL A 112       3.647  12.094  -1.403  1.00 95.73           C  
ATOM   1706  HA  VAL A 112       4.085  12.282  -2.384  1.00 95.73           H  
ATOM   1707  C   VAL A 112       4.157  13.193  -0.475  1.00 95.73           C  
ATOM   1708  CB  VAL A 112       2.117  12.186  -1.576  1.00 95.73           C  
ATOM   1709  HB  VAL A 112       1.872  13.204  -1.877  1.00 95.73           H  
ATOM   1710  O   VAL A 112       4.351  12.973   0.723  1.00 95.73           O  
ATOM   1711  CG1 VAL A 112       1.637  11.249  -2.690  1.00 95.73           C  
ATOM   1712 HG11 VAL A 112       2.175  11.466  -3.613  1.00 95.73           H  
ATOM   1713 HG12 VAL A 112       0.574  11.410  -2.865  1.00 95.73           H  
ATOM   1714 HG13 VAL A 112       1.806  10.208  -2.413  1.00 95.73           H  
ATOM   1715  CG2 VAL A 112       1.343  11.876  -0.287  1.00 95.73           C  
ATOM   1716 HG21 VAL A 112       0.277  12.021  -0.462  1.00 95.73           H  
ATOM   1717 HG22 VAL A 112       1.650  12.552   0.511  1.00 95.73           H  
ATOM   1718 HG23 VAL A 112       1.510  10.844   0.023  1.00 95.73           H  
ATOM   1719  N   TYR A 113       4.346  14.393  -1.026  1.00 96.22           N  
ATOM   1720  H   TYR A 113       4.124  14.507  -2.005  1.00 96.22           H  
ATOM   1721  CA  TYR A 113       4.653  15.594  -0.250  1.00 96.22           C  
ATOM   1722  HA  TYR A 113       5.215  15.304   0.638  1.00 96.22           H  
ATOM   1723  C   TYR A 113       3.371  16.292   0.195  1.00 96.22           C  
ATOM   1724  CB  TYR A 113       5.526  16.559  -1.057  1.00 96.22           C  
ATOM   1725  HB2 TYR A 113       5.569  17.511  -0.528  1.00 96.22           H  
ATOM   1726  HB3 TYR A 113       5.062  16.745  -2.026  1.00 96.22           H  
ATOM   1727  O   TYR A 113       2.588  16.732  -0.644  1.00 96.22           O  
ATOM   1728  CG  TYR A 113       6.945  16.075  -1.252  1.00 96.22           C  
ATOM   1729  CD1 TYR A 113       7.858  16.160  -0.183  1.00 96.22           C  
ATOM   1730  HD1 TYR A 113       7.534  16.560   0.767  1.00 96.22           H  
ATOM   1731  CD2 TYR A 113       7.344  15.523  -2.484  1.00 96.22           C  
ATOM   1732  HD2 TYR A 113       6.639  15.428  -3.296  1.00 96.22           H  
ATOM   1733  CE1 TYR A 113       9.177  15.697  -0.344  1.00 96.22           C  
ATOM   1734  HE1 TYR A 113       9.871  15.744   0.482  1.00 96.22           H  
ATOM   1735  CE2 TYR A 113       8.666  15.068  -2.651  1.00 96.22           C  
ATOM   1736  HE2 TYR A 113       8.982  14.628  -3.585  1.00 96.22           H  
ATOM   1737  OH  TYR A 113      10.853  14.708  -1.748  1.00 96.22           O  
ATOM   1738  HH  TYR A 113      11.357  14.744  -0.931  1.00 96.22           H  
ATOM   1739  CZ  TYR A 113       9.582  15.155  -1.584  1.00 96.22           C  
ATOM   1740  N   LEU A 114       3.209  16.447   1.507  1.00 96.35           N  
ATOM   1741  H   LEU A 114       3.969  16.151   2.104  1.00 96.35           H  
ATOM   1742  CA  LEU A 114       2.085  17.140   2.128  1.00 96.35           C  
ATOM   1743  HA  LEU A 114       1.167  16.844   1.621  1.00 96.35           H  
ATOM   1744  C   LEU A 114       2.229  18.657   1.975  1.00 96.35           C  
ATOM   1745  CB  LEU A 114       1.993  16.753   3.615  1.00 96.35           C  
ATOM   1746  HB2 LEU A 114       2.919  17.053   4.107  1.00 96.35           H  
ATOM   1747  HB3 LEU A 114       1.180  17.320   4.068  1.00 96.35           H  
ATOM   1748  O   LEU A 114       3.281  19.231   2.273  1.00 96.35           O  
ATOM   1749  CG  LEU A 114       1.754  15.257   3.879  1.00 96.35           C  
ATOM   1750  HG  LEU A 114       2.530  14.665   3.394  1.00 96.35           H  
ATOM   1751  CD1 LEU A 114       1.838  15.002   5.386  1.00 96.35           C  
ATOM   1752 HD11 LEU A 114       2.849  15.212   5.737  1.00 96.35           H  
ATOM   1753 HD12 LEU A 114       1.602  13.961   5.608  1.00 96.35           H  
ATOM   1754 HD13 LEU A 114       1.138  15.649   5.913  1.00 96.35           H  
ATOM   1755  CD2 LEU A 114       0.390  14.805   3.358  1.00 96.35           C  
ATOM   1756 HD21 LEU A 114       0.336  14.938   2.277  1.00 96.35           H  
ATOM   1757 HD22 LEU A 114      -0.410  15.378   3.827  1.00 96.35           H  
ATOM   1758 HD23 LEU A 114       0.252  13.743   3.560  1.00 96.35           H  
ATOM   1759  N   ARG A 115       1.151  19.313   1.545  1.00 94.18           N  
ATOM   1760  H   ARG A 115       0.362  18.754   1.253  1.00 94.18           H  
ATOM   1761  CA  ARG A 115       1.071  20.764   1.334  1.00 94.18           C  
ATOM   1762  HA  ARG A 115       2.010  21.214   1.656  1.00 94.18           H  
ATOM   1763  C   ARG A 115      -0.048  21.363   2.182  1.00 94.18           C  
ATOM   1764  CB  ARG A 115       0.861  21.069  -0.160  1.00 94.18           C  
ATOM   1765  HB2 ARG A 115      -0.151  20.771  -0.433  1.00 94.18           H  
ATOM   1766  HB3 ARG A 115       0.941  22.144  -0.318  1.00 94.18           H  
ATOM   1767  O   ARG A 115      -1.008  20.697   2.546  1.00 94.18           O  
ATOM   1768  CG  ARG A 115       1.861  20.355  -1.084  1.00 94.18           C  
ATOM   1769  HG2 ARG A 115       1.870  19.284  -0.879  1.00 94.18           H  
ATOM   1770  HG3 ARG A 115       2.861  20.757  -0.920  1.00 94.18           H  
ATOM   1771  CD  ARG A 115       1.459  20.527  -2.549  1.00 94.18           C  
ATOM   1772  HD2 ARG A 115       1.417  21.589  -2.790  1.00 94.18           H  
ATOM   1773  HD3 ARG A 115       0.467  20.092  -2.674  1.00 94.18           H  
ATOM   1774  NE  ARG A 115       2.418  19.846  -3.439  1.00 94.18           N  
ATOM   1775  HE  ARG A 115       3.198  19.393  -2.984  1.00 94.18           H  
ATOM   1776  NH1 ARG A 115       1.176  19.977  -5.361  1.00 94.18           N  
ATOM   1777 HH11 ARG A 115       1.010  19.669  -6.309  1.00 94.18           H  
ATOM   1778 HH12 ARG A 115       0.411  20.340  -4.811  1.00 94.18           H  
ATOM   1779  NH2 ARG A 115       3.147  18.934  -5.395  1.00 94.18           N  
ATOM   1780 HH21 ARG A 115       2.947  18.636  -6.338  1.00 94.18           H  
ATOM   1781 HH22 ARG A 115       3.930  18.521  -4.909  1.00 94.18           H  
ATOM   1782  CZ  ARG A 115       2.247  19.595  -4.724  1.00 94.18           C  
ATOM   1783  N   MET A 116       0.056  22.662   2.459  1.00 90.66           N  
ATOM   1784  H   MET A 116       0.874  23.150   2.122  1.00 90.66           H  
ATOM   1785  CA  MET A 116      -0.871  23.384   3.346  1.00 90.66           C  
ATOM   1786  HA  MET A 116      -0.837  22.920   4.331  1.00 90.66           H  
ATOM   1787  C   MET A 116      -2.343  23.358   2.886  1.00 90.66           C  
ATOM   1788  CB  MET A 116      -0.372  24.832   3.462  1.00 90.66           C  
ATOM   1789  HB2 MET A 116       0.696  24.824   3.683  1.00 90.66           H  
ATOM   1790  HB3 MET A 116      -0.519  25.333   2.505  1.00 90.66           H  
ATOM   1791  O   MET A 116      -3.231  23.491   3.719  1.00 90.66           O  
ATOM   1792  CG  MET A 116      -1.071  25.631   4.567  1.00 90.66           C  
ATOM   1793  HG2 MET A 116      -2.146  25.647   4.387  1.00 90.66           H  
ATOM   1794  HG3 MET A 116      -0.894  25.132   5.519  1.00 90.66           H  
ATOM   1795  SD  MET A 116      -0.497  27.347   4.700  1.00 90.66           S  
ATOM   1796  CE  MET A 116      -1.324  28.046   3.245  1.00 90.66           C  
ATOM   1797  HE1 MET A 116      -0.941  27.583   2.336  1.00 90.66           H  
ATOM   1798  HE2 MET A 116      -1.146  29.121   3.206  1.00 90.66           H  
ATOM   1799  HE3 MET A 116      -2.397  27.862   3.311  1.00 90.66           H  
ATOM   1800  N   ASN A 117      -2.589  23.188   1.583  1.00 91.58           N  
ATOM   1801  H   ASN A 117      -1.807  22.995   0.973  1.00 91.58           H  
ATOM   1802  CA  ASN A 117      -3.927  23.207   0.981  1.00 91.58           C  
ATOM   1803  HA  ASN A 117      -4.645  23.561   1.720  1.00 91.58           H  
ATOM   1804  C   ASN A 117      -4.418  21.808   0.553  1.00 91.58           C  
ATOM   1805  CB  ASN A 117      -3.940  24.190  -0.208  1.00 91.58           C  
ATOM   1806  HB2 ASN A 117      -3.215  23.856  -0.951  1.00 91.58           H  
ATOM   1807  HB3 ASN A 117      -4.926  24.155  -0.671  1.00 91.58           H  
ATOM   1808  O   ASN A 117      -5.423  21.719  -0.154  1.00 91.58           O  
ATOM   1809  CG  ASN A 117      -3.666  25.645   0.127  1.00 91.58           C  
ATOM   1810  ND2 ASN A 117      -3.621  26.485  -0.879  1.00 91.58           N  
ATOM   1811 HD21 ASN A 117      -3.833  26.162  -1.812  1.00 91.58           H  
ATOM   1812 HD22 ASN A 117      -3.496  27.457  -0.635  1.00 91.58           H  
ATOM   1813  OD1 ASN A 117      -3.470  26.071   1.251  1.00 91.58           O  
ATOM   1814  N   ASP A 118      -3.713  20.732   0.913  1.00 94.86           N  
ATOM   1815  H   ASP A 118      -2.930  20.826   1.544  1.00 94.86           H  
ATOM   1816  CA  ASP A 118      -4.153  19.374   0.580  1.00 94.86           C  
ATOM   1817  HA  ASP A 118      -4.389  19.327  -0.483  1.00 94.86           H  
ATOM   1818  C   ASP A 118      -5.425  19.033   1.373  1.00 94.86           C  
ATOM   1819  CB  ASP A 118      -3.043  18.346   0.863  1.00 94.86           C  
ATOM   1820  HB2 ASP A 118      -2.712  18.452   1.896  1.00 94.86           H  
ATOM   1821  HB3 ASP A 118      -3.476  17.352   0.754  1.00 94.86           H  
ATOM   1822  O   ASP A 118      -5.486  19.268   2.584  1.00 94.86           O  
ATOM   1823  CG  ASP A 118      -1.826  18.433  -0.071  1.00 94.86           C  
ATOM   1824  OD1 ASP A 118      -1.866  19.159  -1.091  1.00 94.86           O  
ATOM   1825  OD2 ASP A 118      -0.815  17.762   0.245  1.00 94.86           O  
ATOM   1826  N   LYS A 119      -6.450  18.463   0.718  1.00 95.72           N  
ATOM   1827  H   LYS A 119      -6.341  18.225  -0.257  1.00 95.72           H  
ATOM   1828  CA  LYS A 119      -7.624  17.986   1.459  1.00 95.72           C  
ATOM   1829  HA  LYS A 119      -7.887  18.744   2.197  1.00 95.72           H  
ATOM   1830  C   LYS A 119      -7.253  16.707   2.206  1.00 95.72           C  
ATOM   1831  CB  LYS A 119      -8.869  17.714   0.606  1.00 95.72           C  
ATOM   1832  HB2 LYS A 119      -8.667  16.859  -0.038  1.00 95.72           H  
ATOM   1833  HB3 LYS A 119      -9.641  17.398   1.307  1.00 95.72           H  
ATOM   1834  O   LYS A 119      -6.857  15.710   1.600  1.00 95.72           O  
ATOM   1835  CG  LYS A 119      -9.468  18.829  -0.271  1.00 95.72           C  
ATOM   1836  HG2 LYS A 119      -9.540  19.764   0.286  1.00 95.72           H  
ATOM   1837  HG3 LYS A 119      -8.848  18.969  -1.156  1.00 95.72           H  
ATOM   1838  CD  LYS A 119     -10.882  18.336  -0.664  1.00 95.72           C  
ATOM   1839  HD2 LYS A 119     -11.566  18.549   0.157  1.00 95.72           H  
ATOM   1840  HD3 LYS A 119     -10.848  17.251  -0.761  1.00 95.72           H  
ATOM   1841  CE  LYS A 119     -11.494  18.868  -1.968  1.00 95.72           C  
ATOM   1842  HE2 LYS A 119     -11.834  19.893  -1.817  1.00 95.72           H  
ATOM   1843  HE3 LYS A 119     -10.722  18.862  -2.737  1.00 95.72           H  
ATOM   1844  NZ  LYS A 119     -12.630  17.983  -2.402  1.00 95.72           N  
ATOM   1845  HZ1 LYS A 119     -13.371  17.881  -1.724  1.00 95.72           H  
ATOM   1846  HZ2 LYS A 119     -12.357  17.019  -2.533  1.00 95.72           H  
ATOM   1847  HZ3 LYS A 119     -13.061  18.261  -3.272  1.00 95.72           H  
ATOM   1848  N   VAL A 120      -7.451  16.725   3.518  1.00 97.55           N  
ATOM   1849  H   VAL A 120      -7.752  17.588   3.948  1.00 97.55           H  
ATOM   1850  CA  VAL A 120      -7.267  15.564   4.389  1.00 97.55           C  
ATOM   1851  HA  VAL A 120      -7.226  14.674   3.761  1.00 97.55           H  
ATOM   1852  C   VAL A 120      -8.458  15.391   5.315  1.00 97.55           C  
ATOM   1853  CB  VAL A 120      -5.948  15.629   5.179  1.00 97.55           C  
ATOM   1854  HB  VAL A 120      -5.888  14.741   5.809  1.00 97.55           H  
ATOM   1855  O   VAL A 120      -9.093  16.370   5.712  1.00 97.55           O  
ATOM   1856  CG1 VAL A 120      -4.759  15.605   4.217  1.00 97.55           C  
ATOM   1857 HG11 VAL A 120      -3.838  15.433   4.773  1.00 97.55           H  
ATOM   1858 HG12 VAL A 120      -4.682  16.548   3.676  1.00 97.55           H  
ATOM   1859 HG13 VAL A 120      -4.901  14.797   3.499  1.00 97.55           H  
ATOM   1860  CG2 VAL A 120      -5.831  16.859   6.084  1.00 97.55           C  
ATOM   1861 HG21 VAL A 120      -4.895  16.819   6.641  1.00 97.55           H  
ATOM   1862 HG22 VAL A 120      -5.846  17.772   5.489  1.00 97.55           H  
ATOM   1863 HG23 VAL A 120      -6.657  16.884   6.795  1.00 97.55           H  
ATOM   1864  N   LYS A 121      -8.753  14.139   5.661  1.00 97.75           N  
ATOM   1865  H   LYS A 121      -8.173  13.403   5.285  1.00 97.75           H  
ATOM   1866  CA  LYS A 121      -9.826  13.758   6.586  1.00 97.75           C  
ATOM   1867  HA  LYS A 121     -10.123  14.630   7.167  1.00 97.75           H  
ATOM   1868  C   LYS A 121      -9.319  12.746   7.595  1.00 97.75           C  
ATOM   1869  CB  LYS A 121     -11.063  13.233   5.821  1.00 97.75           C  
ATOM   1870  HB2 LYS A 121     -10.798  12.351   5.238  1.00 97.75           H  
ATOM   1871  HB3 LYS A 121     -11.827  12.925   6.534  1.00 97.75           H  
ATOM   1872  O   LYS A 121      -8.294  12.091   7.387  1.00 97.75           O  
ATOM   1873  CG  LYS A 121     -11.677  14.256   4.858  1.00 97.75           C  
ATOM   1874  HG2 LYS A 121     -10.906  14.639   4.190  1.00 97.75           H  
ATOM   1875  HG3 LYS A 121     -12.435  13.758   4.253  1.00 97.75           H  
ATOM   1876  CD  LYS A 121     -12.329  15.416   5.609  1.00 97.75           C  
ATOM   1877  HD2 LYS A 121     -11.670  15.800   6.388  1.00 97.75           H  
ATOM   1878  HD3 LYS A 121     -13.244  15.057   6.081  1.00 97.75           H  
ATOM   1879  CE  LYS A 121     -12.657  16.565   4.665  1.00 97.75           C  
ATOM   1880  HE2 LYS A 121     -11.724  17.005   4.313  1.00 97.75           H  
ATOM   1881  HE3 LYS A 121     -13.225  16.173   3.821  1.00 97.75           H  
ATOM   1882  NZ  LYS A 121     -13.470  17.555   5.400  1.00 97.75           N  
ATOM   1883  HZ1 LYS A 121     -14.387  17.147   5.514  1.00 97.75           H  
ATOM   1884  HZ2 LYS A 121     -13.120  17.688   6.338  1.00 97.75           H  
ATOM   1885  HZ3 LYS A 121     -13.575  18.435   4.916  1.00 97.75           H  
ATOM   1886  N   LYS A 122     -10.036  12.608   8.705  1.00 97.27           N  
ATOM   1887  H   LYS A 122     -10.928  13.080   8.742  1.00 97.27           H  
ATOM   1888  CA  LYS A 122      -9.770  11.533   9.659  1.00 97.27           C  
ATOM   1889  HA  LYS A 122      -8.710  11.530   9.912  1.00 97.27           H  
ATOM   1890  C   LYS A 122     -10.133  10.212   8.983  1.00 97.27           C  
ATOM   1891  CB  LYS A 122     -10.608  11.788  10.913  1.00 97.27           C  
ATOM   1892  HB2 LYS A 122     -11.664  11.757  10.648  1.00 97.27           H  
ATOM   1893  HB3 LYS A 122     -10.380  12.783  11.296  1.00 97.27           H  
ATOM   1894  O   LYS A 122     -11.206  10.115   8.403  1.00 97.27           O  
ATOM   1895  CG  LYS A 122     -10.320  10.751  12.002  1.00 97.27           C  
ATOM   1896  HG2 LYS A 122      -9.266  10.791  12.278  1.00 97.27           H  
ATOM   1897  HG3 LYS A 122     -10.562   9.752  11.638  1.00 97.27           H  
ATOM   1898  CD  LYS A 122     -11.187  11.060  13.220  1.00 97.27           C  
ATOM   1899  HD2 LYS A 122     -12.234  11.053  12.919  1.00 97.27           H  
ATOM   1900  HD3 LYS A 122     -10.932  12.050  13.601  1.00 97.27           H  
ATOM   1901  CE  LYS A 122     -10.951  10.005  14.299  1.00 97.27           C  
ATOM   1902  HE2 LYS A 122      -9.899  10.023  14.583  1.00 97.27           H  
ATOM   1903  HE3 LYS A 122     -11.171   9.025  13.876  1.00 97.27           H  
ATOM   1904  NZ  LYS A 122     -11.818  10.275  15.470  1.00 97.27           N  
ATOM   1905  HZ1 LYS A 122     -11.614  11.191  15.844  1.00 97.27           H  
ATOM   1906  HZ2 LYS A 122     -11.679   9.578  16.187  1.00 97.27           H  
ATOM   1907  HZ3 LYS A 122     -12.786  10.270  15.180  1.00 97.27           H  
ATOM   1908  N   LEU A 123      -9.283   9.187   9.081  1.00 96.70           N  
ATOM   1909  H   LEU A 123      -8.407   9.311   9.568  1.00 96.70           H  
ATOM   1910  CA  LEU A 123      -9.609   7.872   8.521  1.00 96.70           C  
ATOM   1911  HA  LEU A 123      -9.756   7.997   7.448  1.00 96.70           H  
ATOM   1912  C   LEU A 123     -10.910   7.338   9.167  1.00 96.70           C  
ATOM   1913  CB  LEU A 123      -8.417   6.918   8.730  1.00 96.70           C  
ATOM   1914  HB2 LEU A 123      -8.200   6.851   9.796  1.00 96.70           H  
ATOM   1915  HB3 LEU A 123      -7.541   7.336   8.234  1.00 96.70           H  
ATOM   1916  O   LEU A 123     -10.916   7.124  10.387  1.00 96.70           O  
ATOM   1917  CG  LEU A 123      -8.651   5.494   8.187  1.00 96.70           C  
ATOM   1918  HG  LEU A 123      -9.506   5.043   8.690  1.00 96.70           H  
ATOM   1919  CD1 LEU A 123      -8.899   5.489   6.681  1.00 96.70           C  
ATOM   1920 HD11 LEU A 123      -9.837   5.993   6.448  1.00 96.70           H  
ATOM   1921 HD12 LEU A 123      -8.084   6.001   6.169  1.00 96.70           H  
ATOM   1922 HD13 LEU A 123      -8.972   4.463   6.321  1.00 96.70           H  
ATOM   1923  CD2 LEU A 123      -7.425   4.623   8.454  1.00 96.70           C  
ATOM   1924 HD21 LEU A 123      -6.560   5.025   7.927  1.00 96.70           H  
ATOM   1925 HD22 LEU A 123      -7.207   4.606   9.522  1.00 96.70           H  
ATOM   1926 HD23 LEU A 123      -7.610   3.605   8.113  1.00 96.70           H  
ATOM   1927  N   PRO A 124     -12.008   7.111   8.412  1.00 95.63           N  
ATOM   1928  CA  PRO A 124     -13.247   6.629   9.007  1.00 95.63           C  
ATOM   1929  HA  PRO A 124     -13.508   7.296   9.829  1.00 95.63           H  
ATOM   1930  C   PRO A 124     -13.055   5.207   9.540  1.00 95.63           C  
ATOM   1931  CB  PRO A 124     -14.337   6.738   7.932  1.00 95.63           C  
ATOM   1932  HB2 PRO A 124     -14.511   5.771   7.460  1.00 95.63           H  
ATOM   1933  HB3 PRO A 124     -15.270   7.118   8.348  1.00 95.63           H  
ATOM   1934  O   PRO A 124     -12.512   4.335   8.860  1.00 95.63           O  
ATOM   1935  CG  PRO A 124     -13.749   7.720   6.916  1.00 95.63           C  
ATOM   1936  HG2 PRO A 124     -14.123   7.537   5.908  1.00 95.63           H  
ATOM   1937  HG3 PRO A 124     -13.966   8.742   7.224  1.00 95.63           H  
ATOM   1938  CD  PRO A 124     -12.248   7.465   7.019  1.00 95.63           C  
ATOM   1939  HD2 PRO A 124     -11.979   6.624   6.380  1.00 95.63           H  
ATOM   1940  HD3 PRO A 124     -11.707   8.361   6.712  1.00 95.63           H  
ATOM   1941  N   ALA A 125     -13.517   4.954  10.767  1.00 93.63           N  
ATOM   1942  H   ALA A 125     -13.947   5.718  11.268  1.00 93.63           H  
ATOM   1943  CA  ALA A 125     -13.151   3.756  11.527  1.00 93.63           C  
ATOM   1944  HA  ALA A 125     -12.064   3.734  11.611  1.00 93.63           H  
ATOM   1945  C   ALA A 125     -13.562   2.416  10.878  1.00 93.63           C  
ATOM   1946  CB  ALA A 125     -13.733   3.893  12.939  1.00 93.63           C  
ATOM   1947  HB1 ALA A 125     -13.368   4.808  13.405  1.00 93.63           H  
ATOM   1948  HB2 ALA A 125     -14.822   3.914  12.895  1.00 93.63           H  
ATOM   1949  HB3 ALA A 125     -13.420   3.042  13.544  1.00 93.63           H  
ATOM   1950  O   ALA A 125     -12.997   1.384  11.227  1.00 93.63           O  
ATOM   1951  N   LYS A 126     -14.502   2.406   9.920  1.00 95.53           N  
ATOM   1952  H   LYS A 126     -14.903   3.289   9.637  1.00 95.53           H  
ATOM   1953  CA  LYS A 126     -14.844   1.191   9.158  1.00 95.53           C  
ATOM   1954  HA  LYS A 126     -14.889   0.363   9.865  1.00 95.53           H  
ATOM   1955  C   LYS A 126     -13.758   0.755   8.158  1.00 95.53           C  
ATOM   1956  CB  LYS A 126     -16.245   1.288   8.520  1.00 95.53           C  
ATOM   1957  HB2 LYS A 126     -16.424   0.366   7.967  1.00 95.53           H  
ATOM   1958  HB3 LYS A 126     -16.988   1.338   9.317  1.00 95.53           H  
ATOM   1959  O   LYS A 126     -13.723  -0.418   7.806  1.00 95.53           O  
ATOM   1960  CG  LYS A 126     -16.468   2.479   7.574  1.00 95.53           C  
ATOM   1961  HG2 LYS A 126     -15.628   2.554   6.883  1.00 95.53           H  
ATOM   1962  HG3 LYS A 126     -16.520   3.395   8.164  1.00 95.53           H  
ATOM   1963  CD  LYS A 126     -17.765   2.313   6.758  1.00 95.53           C  
ATOM   1964  HD2 LYS A 126     -17.608   1.533   6.013  1.00 95.53           H  
ATOM   1965  HD3 LYS A 126     -18.593   2.029   7.408  1.00 95.53           H  
ATOM   1966  CE  LYS A 126     -18.104   3.633   6.059  1.00 95.53           C  
ATOM   1967  HE2 LYS A 126     -17.169   4.089   5.736  1.00 95.53           H  
ATOM   1968  HE3 LYS A 126     -18.562   4.325   6.766  1.00 95.53           H  
ATOM   1969  NZ  LYS A 126     -18.966   3.498   4.852  1.00 95.53           N  
ATOM   1970  HZ1 LYS A 126     -18.514   2.940   4.142  1.00 95.53           H  
ATOM   1971  HZ2 LYS A 126     -18.985   4.412   4.422  1.00 95.53           H  
ATOM   1972  HZ3 LYS A 126     -19.914   3.196   5.027  1.00 95.53           H  
ATOM   1973  N   TYR A 127     -12.837   1.643   7.768  1.00 95.65           N  
ATOM   1974  H   TYR A 127     -12.918   2.595   8.097  1.00 95.65           H  
ATOM   1975  CA  TYR A 127     -11.756   1.351   6.811  1.00 95.65           C  
ATOM   1976  HA  TYR A 127     -12.026   0.465   6.236  1.00 95.65           H  
ATOM   1977  C   TYR A 127     -10.399   1.048   7.457  1.00 95.65           C  
ATOM   1978  CB  TYR A 127     -11.623   2.509   5.816  1.00 95.65           C  
ATOM   1979  HB2 TYR A 127     -11.283   3.399   6.347  1.00 95.65           H  
ATOM   1980  HB3 TYR A 127     -10.867   2.257   5.073  1.00 95.65           H  
ATOM   1981  O   TYR A 127      -9.472   0.629   6.764  1.00 95.65           O  
ATOM   1982  CG  TYR A 127     -12.913   2.810   5.093  1.00 95.65           C  
ATOM   1983  CD1 TYR A 127     -13.428   1.884   4.168  1.00 95.65           C  
ATOM   1984  HD1 TYR A 127     -12.883   0.983   3.929  1.00 95.65           H  
ATOM   1985  CD2 TYR A 127     -13.606   3.999   5.370  1.00 95.65           C  
ATOM   1986  HD2 TYR A 127     -13.182   4.717   6.056  1.00 95.65           H  
ATOM   1987  CE1 TYR A 127     -14.652   2.135   3.532  1.00 95.65           C  
ATOM   1988  HE1 TYR A 127     -15.057   1.447   2.804  1.00 95.65           H  
ATOM   1989  CE2 TYR A 127     -14.821   4.270   4.714  1.00 95.65           C  
ATOM   1990  HE2 TYR A 127     -15.341   5.200   4.887  1.00 95.65           H  
ATOM   1991  OH  TYR A 127     -16.538   3.524   3.209  1.00 95.65           O  
ATOM   1992  HH  TYR A 127     -16.869   4.411   3.369  1.00 95.65           H  
ATOM   1993  CZ  TYR A 127     -15.345   3.325   3.805  1.00 95.65           C  
ATOM   1994  N   SER A 128     -10.250   1.221   8.776  1.00 93.95           N  
ATOM   1995  H   SER A 128     -11.030   1.553   9.326  1.00 93.95           H  
ATOM   1996  CA  SER A 128      -9.002   0.881   9.480  1.00 93.95           C  
ATOM   1997  HA  SER A 128      -8.158   1.232   8.885  1.00 93.95           H  
ATOM   1998  C   SER A 128      -8.806  -0.629   9.673  1.00 93.95           C  
ATOM   1999  CB  SER A 128      -8.937   1.594  10.830  1.00 93.95           C  
ATOM   2000  HB2 SER A 128      -7.987   1.363  11.312  1.00 93.95           H  
ATOM   2001  HB3 SER A 128      -9.000   2.671  10.675  1.00 93.95           H  
ATOM   2002  O   SER A 128      -7.689  -1.077   9.908  1.00 93.95           O  
ATOM   2003  OG  SER A 128     -10.003   1.172  11.658  1.00 93.95           O  
ATOM   2004  HG  SER A 128      -9.860   1.510  12.544  1.00 93.95           H  
ATOM   2005  N   GLY A 129      -9.877  -1.425   9.565  1.00 94.01           N  
ATOM   2006  H   GLY A 129     -10.774  -0.983   9.425  1.00 94.01           H  
ATOM   2007  CA  GLY A 129      -9.817  -2.887   9.663  1.00 94.01           C  
ATOM   2008  HA2 GLY A 129      -9.124  -3.163  10.457  1.00 94.01           H  
ATOM   2009  HA3 GLY A 129     -10.809  -3.256   9.924  1.00 94.01           H  
ATOM   2010  C   GLY A 129      -9.379  -3.602   8.378  1.00 94.01           C  
ATOM   2011  O   GLY A 129      -8.985  -4.768   8.452  1.00 94.01           O  
ATOM   2012  N   ILE A 130      -9.441  -2.920   7.231  1.00 95.21           N  
ATOM   2013  H   ILE A 130      -9.705  -1.946   7.276  1.00 95.21           H  
ATOM   2014  CA  ILE A 130      -9.001  -3.422   5.922  1.00 95.21           C  
ATOM   2015  HA  ILE A 130      -9.388  -4.431   5.783  1.00 95.21           H  
ATOM   2016  C   ILE A 130      -7.459  -3.465   5.909  1.00 95.21           C  
ATOM   2017  CB  ILE A 130      -9.590  -2.515   4.811  1.00 95.21           C  
ATOM   2018  HB  ILE A 130      -9.352  -1.479   5.055  1.00 95.21           H  
ATOM   2019  O   ILE A 130      -6.845  -2.494   6.362  1.00 95.21           O  
ATOM   2020  CG1 ILE A 130     -11.131  -2.643   4.773  1.00 95.21           C  
ATOM   2021 HG12 ILE A 130     -11.534  -2.439   5.765  1.00 95.21           H  
ATOM   2022 HG13 ILE A 130     -11.408  -3.663   4.504  1.00 95.21           H  
ATOM   2023  CG2 ILE A 130      -8.968  -2.812   3.441  1.00 95.21           C  
ATOM   2024 HG21 ILE A 130      -9.076  -3.866   3.187  1.00 95.21           H  
ATOM   2025 HG22 ILE A 130      -9.445  -2.218   2.661  1.00 95.21           H  
ATOM   2026 HG23 ILE A 130      -7.909  -2.553   3.444  1.00 95.21           H  
ATOM   2027  CD1 ILE A 130     -11.815  -1.670   3.806  1.00 95.21           C  
ATOM   2028 HD11 ILE A 130     -11.665  -1.990   2.775  1.00 95.21           H  
ATOM   2029 HD12 ILE A 130     -12.886  -1.651   4.006  1.00 95.21           H  
ATOM   2030 HD13 ILE A 130     -11.401  -0.671   3.941  1.00 95.21           H  
ATOM   2031  N   PRO A 131      -6.798  -4.535   5.428  1.00 95.88           N  
ATOM   2032  CA  PRO A 131      -5.335  -4.575   5.360  1.00 95.88           C  
ATOM   2033  HA  PRO A 131      -4.912  -4.444   6.356  1.00 95.88           H  
ATOM   2034  C   PRO A 131      -4.759  -3.487   4.448  1.00 95.88           C  
ATOM   2035  CB  PRO A 131      -4.986  -5.966   4.830  1.00 95.88           C  
ATOM   2036  HB2 PRO A 131      -4.859  -6.660   5.661  1.00 95.88           H  
ATOM   2037  HB3 PRO A 131      -4.095  -5.945   4.202  1.00 95.88           H  
ATOM   2038  O   PRO A 131      -5.400  -3.069   3.492  1.00 95.88           O  
ATOM   2039  CG  PRO A 131      -6.218  -6.352   4.018  1.00 95.88           C  
ATOM   2040  HG2 PRO A 131      -6.304  -7.435   3.924  1.00 95.88           H  
ATOM   2041  HG3 PRO A 131      -6.178  -5.882   3.035  1.00 95.88           H  
ATOM   2042  CD  PRO A 131      -7.356  -5.745   4.837  1.00 95.88           C  
ATOM   2043  HD2 PRO A 131      -8.210  -5.541   4.190  1.00 95.88           H  
ATOM   2044  HD3 PRO A 131      -7.648  -6.433   5.630  1.00 95.88           H  
ATOM   2045  N   GLU A 132      -3.541  -3.035   4.727  1.00 94.21           N  
ATOM   2046  H   GLU A 132      -3.091  -3.335   5.580  1.00 94.21           H  
ATOM   2047  CA  GLU A 132      -2.737  -2.225   3.807  1.00 94.21           C  
ATOM   2048  HA  GLU A 132      -3.333  -1.392   3.433  1.00 94.21           H  
ATOM   2049  C   GLU A 132      -2.310  -3.084   2.606  1.00 94.21           C  
ATOM   2050  CB  GLU A 132      -1.515  -1.645   4.544  1.00 94.21           C  
ATOM   2051  HB2 GLU A 132      -0.913  -2.462   4.942  1.00 94.21           H  
ATOM   2052  HB3 GLU A 132      -0.914  -1.088   3.825  1.00 94.21           H  
ATOM   2053  O   GLU A 132      -1.808  -4.202   2.778  1.00 94.21           O  
ATOM   2054  CG  GLU A 132      -1.915  -0.701   5.696  1.00 94.21           C  
ATOM   2055  HG2 GLU A 132      -2.476   0.138   5.286  1.00 94.21           H  
ATOM   2056  HG3 GLU A 132      -2.580  -1.229   6.380  1.00 94.21           H  
ATOM   2057  CD  GLU A 132      -0.719  -0.170   6.506  1.00 94.21           C  
ATOM   2058  OE1 GLU A 132      -0.915   0.194   7.693  1.00 94.21           O  
ATOM   2059  OE2 GLU A 132       0.415  -0.116   5.992  1.00 94.21           O  
ATOM   2060  N   PHE A 133      -2.525  -2.578   1.391  1.00 91.86           N  
ATOM   2061  H   PHE A 133      -2.931  -1.658   1.306  1.00 91.86           H  
ATOM   2062  CA  PHE A 133      -2.264  -3.322   0.153  1.00 91.86           C  
ATOM   2063  HA  PHE A 133      -2.366  -4.390   0.347  1.00 91.86           H  
ATOM   2064  C   PHE A 133      -0.837  -3.122  -0.371  1.00 91.86           C  
ATOM   2065  CB  PHE A 133      -3.333  -2.951  -0.878  1.00 91.86           C  
ATOM   2066  HB2 PHE A 133      -3.392  -1.866  -0.962  1.00 91.86           H  
ATOM   2067  HB3 PHE A 133      -3.043  -3.350  -1.849  1.00 91.86           H  
ATOM   2068  O   PHE A 133      -0.359  -3.901  -1.196  1.00 91.86           O  
ATOM   2069  CG  PHE A 133      -4.704  -3.495  -0.533  1.00 91.86           C  
ATOM   2070  CD1 PHE A 133      -5.122  -4.733  -1.049  1.00 91.86           C  
ATOM   2071  HD1 PHE A 133      -4.470  -5.288  -1.708  1.00 91.86           H  
ATOM   2072  CD2 PHE A 133      -5.577  -2.760   0.288  1.00 91.86           C  
ATOM   2073  HD2 PHE A 133      -5.271  -1.802   0.681  1.00 91.86           H  
ATOM   2074  CE1 PHE A 133      -6.403  -5.230  -0.748  1.00 91.86           C  
ATOM   2075  HE1 PHE A 133      -6.732  -6.167  -1.173  1.00 91.86           H  
ATOM   2076  CE2 PHE A 133      -6.863  -3.248   0.571  1.00 91.86           C  
ATOM   2077  HE2 PHE A 133      -7.540  -2.655   1.169  1.00 91.86           H  
ATOM   2078  CZ  PHE A 133      -7.277  -4.486   0.058  1.00 91.86           C  
ATOM   2079  HZ  PHE A 133      -8.276  -4.847   0.256  1.00 91.86           H  
ATOM   2080  N   CYS A 134      -0.115  -2.121   0.130  1.00 93.62           N  
ATOM   2081  H   CYS A 134      -0.564  -1.457   0.744  1.00 93.62           H  
ATOM   2082  CA  CYS A 134       1.294  -1.918  -0.172  1.00 93.62           C  
ATOM   2083  HA  CYS A 134       1.404  -1.928  -1.256  1.00 93.62           H  
ATOM   2084  C   CYS A 134       2.205  -3.020   0.405  1.00 93.62           C  
ATOM   2085  CB  CYS A 134       1.707  -0.533   0.329  1.00 93.62           C  
ATOM   2086  HB2 CYS A 134       1.109   0.229  -0.170  1.00 93.62           H  
ATOM   2087  HB3 CYS A 134       2.755  -0.372   0.079  1.00 93.62           H  
ATOM   2088  O   CYS A 134       2.093  -3.416   1.569  1.00 93.62           O  
ATOM   2089  SG  CYS A 134       1.454  -0.420   2.132  1.00 93.62           S  
ATOM   2090  HG  CYS A 134       1.702  -1.703   2.412  1.00 93.62           H  
ATOM   2091  N   CYS A 135       3.183  -3.456  -0.384  1.00 95.75           N  
ATOM   2092  H   CYS A 135       3.240  -3.088  -1.323  1.00 95.75           H  
ATOM   2093  CA  CYS A 135       4.223  -4.397   0.021  1.00 95.75           C  
ATOM   2094  HA  CYS A 135       4.286  -4.417   1.109  1.00 95.75           H  
ATOM   2095  C   CYS A 135       5.600  -3.956  -0.502  1.00 95.75           C  
ATOM   2096  CB  CYS A 135       3.819  -5.807  -0.444  1.00 95.75           C  
ATOM   2097  HB2 CYS A 135       2.788  -6.003  -0.148  1.00 95.75           H  
ATOM   2098  HB3 CYS A 135       4.458  -6.553   0.028  1.00 95.75           H  
ATOM   2099  O   CYS A 135       5.716  -2.994  -1.260  1.00 95.75           O  
ATOM   2100  SG  CYS A 135       3.965  -5.975  -2.241  1.00 95.75           S  
ATOM   2101  HG  CYS A 135       5.263  -5.682  -2.356  1.00 95.75           H  
ATOM   2102  N   VAL A 136       6.650  -4.678  -0.114  1.00 97.67           N  
ATOM   2103  H   VAL A 136       6.483  -5.451   0.514  1.00 97.67           H  
ATOM   2104  CA  VAL A 136       7.986  -4.590  -0.711  1.00 97.67           C  
ATOM   2105  HA  VAL A 136       7.958  -3.848  -1.509  1.00 97.67           H  
ATOM   2106  C   VAL A 136       8.354  -5.931  -1.329  1.00 97.67           C  
ATOM   2107  CB  VAL A 136       9.044  -4.135   0.310  1.00 97.67           C  
ATOM   2108  HB  VAL A 136       8.938  -4.716   1.226  1.00 97.67           H  
ATOM   2109  O   VAL A 136       8.337  -6.951  -0.636  1.00 97.67           O  
ATOM   2110  CG1 VAL A 136      10.476  -4.302  -0.216  1.00 97.67           C  
ATOM   2111 HG11 VAL A 136      10.581  -3.824  -1.190  1.00 97.67           H  
ATOM   2112 HG12 VAL A 136      10.732  -5.357  -0.307  1.00 97.67           H  
ATOM   2113 HG13 VAL A 136      11.184  -3.839   0.472  1.00 97.67           H  
ATOM   2114  CG2 VAL A 136       8.863  -2.651   0.638  1.00 97.67           C  
ATOM   2115 HG21 VAL A 136       9.543  -2.357   1.437  1.00 97.67           H  
ATOM   2116 HG22 VAL A 136       7.835  -2.457   0.946  1.00 97.67           H  
ATOM   2117 HG23 VAL A 136       9.083  -2.063  -0.253  1.00 97.67           H  
ATOM   2118  N   LEU A 137       8.730  -5.913  -2.608  1.00 98.22           N  
ATOM   2119  H   LEU A 137       8.737  -5.020  -3.080  1.00 98.22           H  
ATOM   2120  CA  LEU A 137       9.308  -7.043  -3.329  1.00 98.22           C  
ATOM   2121  HA  LEU A 137       9.147  -7.952  -2.749  1.00 98.22           H  
ATOM   2122  C   LEU A 137      10.818  -6.832  -3.492  1.00 98.22           C  
ATOM   2123  CB  LEU A 137       8.589  -7.201  -4.682  1.00 98.22           C  
ATOM   2124  HB2 LEU A 137       8.689  -6.265  -5.233  1.00 98.22           H  
ATOM   2125  HB3 LEU A 137       7.528  -7.373  -4.501  1.00 98.22           H  
ATOM   2126  O   LEU A 137      11.264  -5.880  -4.134  1.00 98.22           O  
ATOM   2127  CG  LEU A 137       9.140  -8.336  -5.566  1.00 98.22           C  
ATOM   2128  HG  LEU A 137      10.195  -8.155  -5.771  1.00 98.22           H  
ATOM   2129  CD1 LEU A 137       8.996  -9.712  -4.911  1.00 98.22           C  
ATOM   2130 HD11 LEU A 137       9.376 -10.476  -5.590  1.00 98.22           H  
ATOM   2131 HD12 LEU A 137       7.948  -9.915  -4.693  1.00 98.22           H  
ATOM   2132 HD13 LEU A 137       9.580  -9.762  -3.992  1.00 98.22           H  
ATOM   2133  CD2 LEU A 137       8.396  -8.358  -6.899  1.00 98.22           C  
ATOM   2134 HD21 LEU A 137       8.493  -7.391  -7.393  1.00 98.22           H  
ATOM   2135 HD22 LEU A 137       7.339  -8.572  -6.742  1.00 98.22           H  
ATOM   2136 HD23 LEU A 137       8.823  -9.122  -7.548  1.00 98.22           H  
ATOM   2137  N   ASN A 138      11.612  -7.743  -2.935  1.00 98.30           N  
ATOM   2138  H   ASN A 138      11.182  -8.490  -2.408  1.00 98.30           H  
ATOM   2139  CA  ASN A 138      13.053  -7.804  -3.147  1.00 98.30           C  
ATOM   2140  HA  ASN A 138      13.402  -6.859  -3.563  1.00 98.30           H  
ATOM   2141  C   ASN A 138      13.371  -8.902  -4.173  1.00 98.30           C  
ATOM   2142  CB  ASN A 138      13.740  -7.994  -1.786  1.00 98.30           C  
ATOM   2143  HB2 ASN A 138      13.371  -7.239  -1.092  1.00 98.30           H  
ATOM   2144  HB3 ASN A 138      13.492  -8.979  -1.391  1.00 98.30           H  
ATOM   2145  O   ASN A 138      13.395 -10.086  -3.829  1.00 98.30           O  
ATOM   2146  CG  ASN A 138      15.247  -7.851  -1.870  1.00 98.30           C  
ATOM   2147  ND2 ASN A 138      15.953  -8.216  -0.827  1.00 98.30           N  
ATOM   2148 HD21 ASN A 138      15.493  -8.652  -0.040  1.00 98.30           H  
ATOM   2149 HD22 ASN A 138      16.955  -8.162  -0.941  1.00 98.30           H  
ATOM   2150  OD1 ASN A 138      15.822  -7.379  -2.833  1.00 98.30           O  
ATOM   2151  N   ALA A 139      13.555  -8.490  -5.428  1.00 98.40           N  
ATOM   2152  H   ALA A 139      13.522  -7.499  -5.619  1.00 98.40           H  
ATOM   2153  CA  ALA A 139      13.832  -9.330  -6.590  1.00 98.40           C  
ATOM   2154  HA  ALA A 139      14.468 -10.167  -6.302  1.00 98.40           H  
ATOM   2155  C   ALA A 139      14.549  -8.511  -7.682  1.00 98.40           C  
ATOM   2156  CB  ALA A 139      12.503  -9.868  -7.123  1.00 98.40           C  
ATOM   2157  HB1 ALA A 139      12.693 -10.559  -7.945  1.00 98.40           H  
ATOM   2158  HB2 ALA A 139      11.882  -9.047  -7.481  1.00 98.40           H  
ATOM   2159  HB3 ALA A 139      11.972 -10.398  -6.332  1.00 98.40           H  
ATOM   2160  O   ALA A 139      14.531  -7.277  -7.636  1.00 98.40           O  
ATOM   2161  N   ASP A 140      15.143  -9.188  -8.668  1.00 97.69           N  
ATOM   2162  H   ASP A 140      15.070 -10.195  -8.687  1.00 97.69           H  
ATOM   2163  CA  ASP A 140      15.737  -8.549  -9.850  1.00 97.69           C  
ATOM   2164  HA  ASP A 140      16.140  -7.582  -9.549  1.00 97.69           H  
ATOM   2165  C   ASP A 140      14.648  -8.284 -10.905  1.00 97.69           C  
ATOM   2166  CB  ASP A 140      16.919  -9.389 -10.368  1.00 97.69           C  
ATOM   2167  HB2 ASP A 140      16.547 -10.295 -10.847  1.00 97.69           H  
ATOM   2168  HB3 ASP A 140      17.527  -9.692  -9.516  1.00 97.69           H  
ATOM   2169  O   ASP A 140      14.377  -9.099 -11.784  1.00 97.69           O  
ATOM   2170  CG  ASP A 140      17.831  -8.619 -11.335  1.00 97.69           C  
ATOM   2171  OD1 ASP A 140      17.822  -7.366 -11.279  1.00 97.69           O  
ATOM   2172  OD2 ASP A 140      18.625  -9.288 -12.035  1.00 97.69           O  
ATOM   2173  N   VAL A 141      13.935  -7.172 -10.724  1.00 97.07           N  
ATOM   2174  H   VAL A 141      14.224  -6.559  -9.975  1.00 97.07           H  
ATOM   2175  CA  VAL A 141      12.777  -6.751 -11.531  1.00 97.07           C  
ATOM   2176  HA  VAL A 141      12.792  -7.296 -12.475  1.00 97.07           H  
ATOM   2177  C   VAL A 141      12.877  -5.264 -11.875  1.00 97.07           C  
ATOM   2178  CB  VAL A 141      11.440  -7.069 -10.821  1.00 97.07           C  
ATOM   2179  HB  VAL A 141      10.625  -6.735 -11.463  1.00 97.07           H  
ATOM   2180  O   VAL A 141      13.691  -4.542 -11.299  1.00 97.07           O  
ATOM   2181  CG1 VAL A 141      11.255  -8.573 -10.610  1.00 97.07           C  
ATOM   2182 HG11 VAL A 141      11.349  -9.087 -11.566  1.00 97.07           H  
ATOM   2183 HG12 VAL A 141      12.017  -8.962  -9.934  1.00 97.07           H  
ATOM   2184 HG13 VAL A 141      10.268  -8.772 -10.192  1.00 97.07           H  
ATOM   2185  CG2 VAL A 141      11.277  -6.370  -9.465  1.00 97.07           C  
ATOM   2186 HG21 VAL A 141      10.310  -6.625  -9.033  1.00 97.07           H  
ATOM   2187 HG22 VAL A 141      11.319  -5.289  -9.602  1.00 97.07           H  
ATOM   2188 HG23 VAL A 141      12.067  -6.680  -8.781  1.00 97.07           H  
ATOM   2189  N   GLU A 142      12.030  -4.786 -12.788  1.00 94.15           N  
ATOM   2190  H   GLU A 142      11.374  -5.419 -13.223  1.00 94.15           H  
ATOM   2191  CA  GLU A 142      11.949  -3.375 -13.185  1.00 94.15           C  
ATOM   2192  HA  GLU A 142      12.718  -2.813 -12.656  1.00 94.15           H  
ATOM   2193  C   GLU A 142      10.601  -2.742 -12.810  1.00 94.15           C  
ATOM   2194  CB  GLU A 142      12.225  -3.212 -14.688  1.00 94.15           C  
ATOM   2195  HB2 GLU A 142      11.489  -3.781 -15.256  1.00 94.15           H  
ATOM   2196  HB3 GLU A 142      12.118  -2.156 -14.936  1.00 94.15           H  
ATOM   2197  O   GLU A 142       9.582  -3.423 -12.697  1.00 94.15           O  
ATOM   2198  CG  GLU A 142      13.643  -3.662 -15.081  1.00 94.15           C  
ATOM   2199  HG2 GLU A 142      13.711  -4.747 -14.999  1.00 94.15           H  
ATOM   2200  HG3 GLU A 142      14.348  -3.224 -14.373  1.00 94.15           H  
ATOM   2201  CD  GLU A 142      14.038  -3.233 -16.505  1.00 94.15           C  
ATOM   2202  OE1 GLU A 142      15.261  -3.117 -16.751  1.00 94.15           O  
ATOM   2203  OE2 GLU A 142      13.133  -2.974 -17.330  1.00 94.15           O  
ATOM   2204  N   VAL A 143      10.600  -1.417 -12.629  1.00 93.79           N  
ATOM   2205  H   VAL A 143      11.456  -0.917 -12.823  1.00 93.79           H  
ATOM   2206  CA  VAL A 143       9.391  -0.625 -12.348  1.00 93.79           C  
ATOM   2207  HA  VAL A 143       8.887  -1.072 -11.491  1.00 93.79           H  
ATOM   2208  C   VAL A 143       8.413  -0.677 -13.525  1.00 93.79           C  
ATOM   2209  CB  VAL A 143       9.759   0.826 -11.971  1.00 93.79           C  
ATOM   2210  HB  VAL A 143      10.543   1.175 -12.643  1.00 93.79           H  
ATOM   2211  O   VAL A 143       8.796  -0.501 -14.679  1.00 93.79           O  
ATOM   2212  CG1 VAL A 143       8.594   1.818 -12.066  1.00 93.79           C  
ATOM   2213 HG11 VAL A 143       8.307   1.964 -13.108  1.00 93.79           H  
ATOM   2214 HG12 VAL A 143       7.737   1.442 -11.509  1.00 93.79           H  
ATOM   2215 HG13 VAL A 143       8.884   2.783 -11.651  1.00 93.79           H  
ATOM   2216  CG2 VAL A 143      10.304   0.871 -10.537  1.00 93.79           C  
ATOM   2217 HG21 VAL A 143      11.135   0.173 -10.436  1.00 93.79           H  
ATOM   2218 HG22 VAL A 143       9.515   0.593  -9.839  1.00 93.79           H  
ATOM   2219 HG23 VAL A 143      10.645   1.879 -10.300  1.00 93.79           H  
ATOM   2220  N   GLY A 144       7.129  -0.857 -13.217  1.00 87.67           N  
ATOM   2221  H   GLY A 144       6.894  -0.923 -12.237  1.00 87.67           H  
ATOM   2222  CA  GLY A 144       6.025  -0.945 -14.167  1.00 87.67           C  
ATOM   2223  HA2 GLY A 144       6.251  -0.331 -15.039  1.00 87.67           H  
ATOM   2224  HA3 GLY A 144       5.130  -0.555 -13.684  1.00 87.67           H  
ATOM   2225  C   GLY A 144       5.703  -2.358 -14.656  1.00 87.67           C  
ATOM   2226  O   GLY A 144       4.782  -2.488 -15.459  1.00 87.67           O  
ATOM   2227  N   LEU A 145       6.422  -3.392 -14.199  1.00 89.87           N  
ATOM   2228  H   LEU A 145       7.187  -3.207 -13.566  1.00 89.87           H  
ATOM   2229  CA  LEU A 145       6.075  -4.791 -14.466  1.00 89.87           C  
ATOM   2230  HA  LEU A 145       5.775  -4.894 -15.509  1.00 89.87           H  
ATOM   2231  C   LEU A 145       4.905  -5.249 -13.597  1.00 89.87           C  
ATOM   2232  CB  LEU A 145       7.273  -5.718 -14.182  1.00 89.87           C  
ATOM   2233  HB2 LEU A 145       6.925  -6.748 -14.253  1.00 89.87           H  
ATOM   2234  HB3 LEU A 145       7.602  -5.553 -13.156  1.00 89.87           H  
ATOM   2235  O   LEU A 145       4.958  -5.089 -12.378  1.00 89.87           O  
ATOM   2236  CG  LEU A 145       8.485  -5.563 -15.112  1.00 89.87           C  
ATOM   2237  HG  LEU A 145       8.904  -4.562 -15.010  1.00 89.87           H  
ATOM   2238  CD1 LEU A 145       9.545  -6.591 -14.709  1.00 89.87           C  
ATOM   2239 HD11 LEU A 145       9.175  -7.602 -14.881  1.00 89.87           H  
ATOM   2240 HD12 LEU A 145      10.448  -6.434 -15.299  1.00 89.87           H  
ATOM   2241 HD13 LEU A 145       9.782  -6.471 -13.652  1.00 89.87           H  
ATOM   2242  CD2 LEU A 145       8.126  -5.799 -16.580  1.00 89.87           C  
ATOM   2243 HD21 LEU A 145       9.033  -5.775 -17.184  1.00 89.87           H  
ATOM   2244 HD22 LEU A 145       7.638  -6.766 -16.700  1.00 89.87           H  
ATOM   2245 HD23 LEU A 145       7.464  -5.009 -16.934  1.00 89.87           H  
ATOM   2246  N   ASN A 146       3.931  -5.928 -14.207  1.00 89.26           N  
ATOM   2247  H   ASN A 146       3.931  -5.987 -15.215  1.00 89.26           H  
ATOM   2248  CA  ASN A 146       2.966  -6.762 -13.499  1.00 89.26           C  
ATOM   2249  HA  ASN A 146       2.790  -6.347 -12.506  1.00 89.26           H  
ATOM   2250  C   ASN A 146       3.510  -8.177 -13.320  1.00 89.26           C  
ATOM   2251  CB  ASN A 146       1.637  -6.776 -14.255  1.00 89.26           C  
ATOM   2252  HB2 ASN A 146       0.981  -7.532 -13.825  1.00 89.26           H  
ATOM   2253  HB3 ASN A 146       1.802  -7.012 -15.307  1.00 89.26           H  
ATOM   2254  O   ASN A 146       4.034  -8.788 -14.253  1.00 89.26           O  
ATOM   2255  CG  ASN A 146       0.936  -5.455 -14.106  1.00 89.26           C  
ATOM   2256  ND2 ASN A 146       0.744  -4.674 -15.132  1.00 89.26           N  
ATOM   2257 HD21 ASN A 146       1.037  -4.979 -16.049  1.00 89.26           H  
ATOM   2258 HD22 ASN A 146       0.322  -3.782 -14.915  1.00 89.26           H  
ATOM   2259  OD1 ASN A 146       0.549  -5.117 -13.014  1.00 89.26           O  
ATOM   2260  N   LEU A 147       3.373  -8.709 -12.113  1.00 92.21           N  
ATOM   2261  H   LEU A 147       2.954  -8.140 -11.391  1.00 92.21           H  
ATOM   2262  CA  LEU A 147       3.941  -9.975 -11.681  1.00 92.21           C  
ATOM   2263  HA  LEU A 147       4.279 -10.533 -12.554  1.00 92.21           H  
ATOM   2264  C   LEU A 147       2.890 -10.815 -10.960  1.00 92.21           C  
ATOM   2265  CB  LEU A 147       5.148  -9.726 -10.757  1.00 92.21           C  
ATOM   2266  HB2 LEU A 147       4.791  -9.218  -9.861  1.00 92.21           H  
ATOM   2267  HB3 LEU A 147       5.553 -10.689 -10.445  1.00 92.21           H  
ATOM   2268  O   LEU A 147       2.046 -10.312 -10.224  1.00 92.21           O  
ATOM   2269  CG  LEU A 147       6.284  -8.889 -11.374  1.00 92.21           C  
ATOM   2270  HG  LEU A 147       5.896  -7.940 -11.745  1.00 92.21           H  
ATOM   2271  CD1 LEU A 147       7.325  -8.581 -10.302  1.00 92.21           C  
ATOM   2272 HD11 LEU A 147       7.763  -9.505  -9.925  1.00 92.21           H  
ATOM   2273 HD12 LEU A 147       8.103  -7.947 -10.726  1.00 92.21           H  
ATOM   2274 HD13 LEU A 147       6.849  -8.040  -9.483  1.00 92.21           H  
ATOM   2275  CD2 LEU A 147       6.991  -9.622 -12.515  1.00 92.21           C  
ATOM   2276 HD21 LEU A 147       7.823  -9.018 -12.878  1.00 92.21           H  
ATOM   2277 HD22 LEU A 147       6.297  -9.780 -13.341  1.00 92.21           H  
ATOM   2278 HD23 LEU A 147       7.367 -10.585 -12.171  1.00 92.21           H  
ATOM   2279  N   LYS A 148       2.992 -12.122 -11.135  1.00 91.11           N  
ATOM   2280  H   LYS A 148       3.656 -12.433 -11.829  1.00 91.11           H  
ATOM   2281  CA  LYS A 148       2.287 -13.153 -10.391  1.00 91.11           C  
ATOM   2282  HA  LYS A 148       1.494 -12.712  -9.788  1.00 91.11           H  
ATOM   2283  C   LYS A 148       3.294 -13.805  -9.452  1.00 91.11           C  
ATOM   2284  CB  LYS A 148       1.669 -14.081 -11.435  1.00 91.11           C  
ATOM   2285  HB2 LYS A 148       2.468 -14.508 -12.042  1.00 91.11           H  
ATOM   2286  HB3 LYS A 148       1.041 -13.484 -12.097  1.00 91.11           H  
ATOM   2287  O   LYS A 148       4.190 -14.527  -9.883  1.00 91.11           O  
ATOM   2288  CG  LYS A 148       0.823 -15.213 -10.854  1.00 91.11           C  
ATOM   2289  HG2 LYS A 148       0.057 -14.797 -10.200  1.00 91.11           H  
ATOM   2290  HG3 LYS A 148       1.467 -15.895 -10.299  1.00 91.11           H  
ATOM   2291  CD  LYS A 148       0.158 -15.939 -12.029  1.00 91.11           C  
ATOM   2292  HD2 LYS A 148      -0.791 -15.459 -12.267  1.00 91.11           H  
ATOM   2293  HD3 LYS A 148       0.799 -15.822 -12.903  1.00 91.11           H  
ATOM   2294  CE  LYS A 148      -0.056 -17.433 -11.789  1.00 91.11           C  
ATOM   2295  HE2 LYS A 148       0.742 -17.792 -11.140  1.00 91.11           H  
ATOM   2296  HE3 LYS A 148      -1.016 -17.600 -11.301  1.00 91.11           H  
ATOM   2297  NZ  LYS A 148       0.030 -18.136 -13.095  1.00 91.11           N  
ATOM   2298  HZ1 LYS A 148       0.870 -17.848 -13.576  1.00 91.11           H  
ATOM   2299  HZ2 LYS A 148      -0.701 -17.858 -13.733  1.00 91.11           H  
ATOM   2300  HZ3 LYS A 148       0.089 -19.140 -13.009  1.00 91.11           H  
ATOM   2301  N   CYS A 149       3.161 -13.490  -8.170  1.00 94.68           N  
ATOM   2302  H   CYS A 149       2.405 -12.873  -7.912  1.00 94.68           H  
ATOM   2303  CA  CYS A 149       4.026 -13.925  -7.084  1.00 94.68           C  
ATOM   2304  HA  CYS A 149       5.005 -14.193  -7.483  1.00 94.68           H  
ATOM   2305  C   CYS A 149       3.404 -15.147  -6.403  1.00 94.68           C  
ATOM   2306  CB  CYS A 149       4.210 -12.763  -6.094  1.00 94.68           C  
ATOM   2307  HB2 CYS A 149       4.881 -13.072  -5.292  1.00 94.68           H  
ATOM   2308  HB3 CYS A 149       3.245 -12.507  -5.657  1.00 94.68           H  
ATOM   2309  O   CYS A 149       2.458 -15.020  -5.622  1.00 94.68           O  
ATOM   2310  SG  CYS A 149       4.895 -11.309  -6.934  1.00 94.68           S  
ATOM   2311  HG  CYS A 149       4.551 -10.406  -6.012  1.00 94.68           H  
ATOM   2312  N   SER A 150       3.936 -16.336  -6.681  1.00 97.25           N  
ATOM   2313  H   SER A 150       4.758 -16.368  -7.267  1.00 97.25           H  
ATOM   2314  CA  SER A 150       3.496 -17.562  -6.001  1.00 97.25           C  
ATOM   2315  HA  SER A 150       2.424 -17.512  -5.808  1.00 97.25           H  
ATOM   2316  C   SER A 150       4.222 -17.682  -4.660  1.00 97.25           C  
ATOM   2317  CB  SER A 150       3.749 -18.793  -6.873  1.00 97.25           C  
ATOM   2318  HB2 SER A 150       4.822 -18.925  -7.014  1.00 97.25           H  
ATOM   2319  HB3 SER A 150       3.347 -19.675  -6.375  1.00 97.25           H  
ATOM   2320  O   SER A 150       5.453 -17.708  -4.639  1.00 97.25           O  
ATOM   2321  OG  SER A 150       3.124 -18.640  -8.135  1.00 97.25           O  
ATOM   2322  HG  SER A 150       3.552 -17.911  -8.589  1.00 97.25           H  
ATOM   2323  N   LEU A 151       3.489 -17.727  -3.543  1.00 98.21           N  
ATOM   2324  H   LEU A 151       2.482 -17.735  -3.619  1.00 98.21           H  
ATOM   2325  CA  LEU A 151       4.072 -17.746  -2.197  1.00 98.21           C  
ATOM   2326  HA  LEU A 151       4.920 -17.061  -2.171  1.00 98.21           H  
ATOM   2327  C   LEU A 151       4.610 -19.149  -1.871  1.00 98.21           C  
ATOM   2328  CB  LEU A 151       3.042 -17.255  -1.156  1.00 98.21           C  
ATOM   2329  HB2 LEU A 151       2.241 -17.990  -1.084  1.00 98.21           H  
ATOM   2330  HB3 LEU A 151       3.544 -17.227  -0.189  1.00 98.21           H  
ATOM   2331  O   LEU A 151       3.840 -20.071  -1.620  1.00 98.21           O  
ATOM   2332  CG  LEU A 151       2.383 -15.879  -1.405  1.00 98.21           C  
ATOM   2333  HG  LEU A 151       1.637 -15.971  -2.194  1.00 98.21           H  
ATOM   2334  CD1 LEU A 151       1.678 -15.408  -0.133  1.00 98.21           C  
ATOM   2335 HD11 LEU A 151       1.121 -14.492  -0.330  1.00 98.21           H  
ATOM   2336 HD12 LEU A 151       0.979 -16.175   0.199  1.00 98.21           H  
ATOM   2337 HD13 LEU A 151       2.404 -15.232   0.661  1.00 98.21           H  
ATOM   2338  CD2 LEU A 151       3.363 -14.779  -1.816  1.00 98.21           C  
ATOM   2339 HD21 LEU A 151       4.192 -14.733  -1.109  1.00 98.21           H  
ATOM   2340 HD22 LEU A 151       2.849 -13.818  -1.843  1.00 98.21           H  
ATOM   2341 HD23 LEU A 151       3.731 -14.988  -2.820  1.00 98.21           H  
ATOM   2342  N   LEU A 152       5.934 -19.328  -1.875  1.00 98.38           N  
ATOM   2343  H   LEU A 152       6.521 -18.530  -2.070  1.00 98.38           H  
ATOM   2344  CA  LEU A 152       6.566 -20.647  -1.743  1.00 98.38           C  
ATOM   2345  HA  LEU A 152       5.919 -21.399  -2.194  1.00 98.38           H  
ATOM   2346  C   LEU A 152       6.781 -21.085  -0.294  1.00 98.38           C  
ATOM   2347  CB  LEU A 152       7.924 -20.665  -2.466  1.00 98.38           C  
ATOM   2348  HB2 LEU A 152       8.376 -21.639  -2.280  1.00 98.38           H  
ATOM   2349  HB3 LEU A 152       8.573 -19.910  -2.022  1.00 98.38           H  
ATOM   2350  O   LEU A 152       6.473 -22.217   0.060  1.00 98.38           O  
ATOM   2351  CG  LEU A 152       7.891 -20.439  -3.983  1.00 98.38           C  
ATOM   2352  HG  LEU A 152       7.566 -19.422  -4.200  1.00 98.38           H  
ATOM   2353  CD1 LEU A 152       9.316 -20.623  -4.501  1.00 98.38           C  
ATOM   2354 HD11 LEU A 152       9.718 -21.589  -4.197  1.00 98.38           H  
ATOM   2355 HD12 LEU A 152       9.958 -19.824  -4.129  1.00 98.38           H  
ATOM   2356 HD13 LEU A 152       9.309 -20.589  -5.590  1.00 98.38           H  
ATOM   2357  CD2 LEU A 152       6.980 -21.425  -4.714  1.00 98.38           C  
ATOM   2358 HD21 LEU A 152       5.942 -21.247  -4.433  1.00 98.38           H  
ATOM   2359 HD22 LEU A 152       7.064 -21.267  -5.790  1.00 98.38           H  
ATOM   2360 HD23 LEU A 152       7.259 -22.451  -4.473  1.00 98.38           H  
ATOM   2361  N   SER A 153       7.383 -20.220   0.523  1.00 98.31           N  
ATOM   2362  H   SER A 153       7.583 -19.292   0.177  1.00 98.31           H  
ATOM   2363  CA  SER A 153       7.686 -20.523   1.926  1.00 98.31           C  
ATOM   2364  HA  SER A 153       6.886 -21.154   2.312  1.00 98.31           H  
ATOM   2365  C   SER A 153       7.735 -19.260   2.774  1.00 98.31           C  
ATOM   2366  CB  SER A 153       8.985 -21.324   2.078  1.00 98.31           C  
ATOM   2367  HB2 SER A 153       8.866 -22.287   1.581  1.00 98.31           H  
ATOM   2368  HB3 SER A 153       9.168 -21.510   3.136  1.00 98.31           H  
ATOM   2369  O   SER A 153       8.177 -18.203   2.313  1.00 98.31           O  
ATOM   2370  OG  SER A 153      10.099 -20.650   1.517  1.00 98.31           O  
ATOM   2371  HG  SER A 153       9.992 -20.686   0.563  1.00 98.31           H  
ATOM   2372  N   LYS A 154       7.265 -19.353   4.017  1.00 97.22           N  
ATOM   2373  H   LYS A 154       6.888 -20.243   4.309  1.00 97.22           H  
ATOM   2374  CA  LYS A 154       7.168 -18.222   4.938  1.00 97.22           C  
ATOM   2375  HA  LYS A 154       6.775 -17.375   4.377  1.00 97.22           H  
ATOM   2376  C   LYS A 154       8.540 -17.819   5.482  1.00 97.22           C  
ATOM   2377  CB  LYS A 154       6.151 -18.570   6.034  1.00 97.22           C  
ATOM   2378  HB2 LYS A 154       5.256 -18.958   5.547  1.00 97.22           H  
ATOM   2379  HB3 LYS A 154       6.550 -19.348   6.684  1.00 97.22           H  
ATOM   2380  O   LYS A 154       9.303 -18.642   5.986  1.00 97.22           O  
ATOM   2381  CG  LYS A 154       5.773 -17.334   6.861  1.00 97.22           C  
ATOM   2382  HG2 LYS A 154       6.569 -17.108   7.570  1.00 97.22           H  
ATOM   2383  HG3 LYS A 154       5.646 -16.487   6.187  1.00 97.22           H  
ATOM   2384  CD  LYS A 154       4.453 -17.548   7.608  1.00 97.22           C  
ATOM   2385  HD2 LYS A 154       4.570 -18.318   8.371  1.00 97.22           H  
ATOM   2386  HD3 LYS A 154       3.702 -17.868   6.886  1.00 97.22           H  
ATOM   2387  CE  LYS A 154       4.016 -16.220   8.239  1.00 97.22           C  
ATOM   2388  HE2 LYS A 154       4.566 -16.066   9.168  1.00 97.22           H  
ATOM   2389  HE3 LYS A 154       4.294 -15.418   7.555  1.00 97.22           H  
ATOM   2390  NZ  LYS A 154       2.548 -16.178   8.461  1.00 97.22           N  
ATOM   2391  HZ1 LYS A 154       2.243 -16.916   9.080  1.00 97.22           H  
ATOM   2392  HZ2 LYS A 154       2.265 -15.279   8.824  1.00 97.22           H  
ATOM   2393  HZ3 LYS A 154       2.069 -16.286   7.578  1.00 97.22           H  
ATOM   2394  N   THR A 155       8.833 -16.524   5.432  1.00 96.47           N  
ATOM   2395  H   THR A 155       8.126 -15.905   5.062  1.00 96.47           H  
ATOM   2396  CA  THR A 155       9.986 -15.894   6.091  1.00 96.47           C  
ATOM   2397  HA  THR A 155      10.667 -16.682   6.414  1.00 96.47           H  
ATOM   2398  C   THR A 155       9.517 -15.147   7.349  1.00 96.47           C  
ATOM   2399  CB  THR A 155      10.784 -14.984   5.134  1.00 96.47           C  
ATOM   2400  HB  THR A 155      11.785 -14.857   5.545  1.00 96.47           H  
ATOM   2401  O   THR A 155       8.311 -15.002   7.566  1.00 96.47           O  
ATOM   2402  CG2 THR A 155      10.949 -15.592   3.741  1.00 96.47           C  
ATOM   2403 HG21 THR A 155       9.999 -15.557   3.209  1.00 96.47           H  
ATOM   2404 HG22 THR A 155      11.276 -16.628   3.830  1.00 96.47           H  
ATOM   2405 HG23 THR A 155      11.697 -15.032   3.179  1.00 96.47           H  
ATOM   2406  OG1 THR A 155      10.210 -13.703   5.021  1.00 96.47           O  
ATOM   2407  HG1 THR A 155      10.821 -13.187   4.491  1.00 96.47           H  
ATOM   2408  N   PRO A 156      10.423 -14.645   8.212  1.00 91.58           N  
ATOM   2409  CA  PRO A 156      10.024 -13.917   9.419  1.00 91.58           C  
ATOM   2410  HA  PRO A 156       9.482 -14.603  10.069  1.00 91.58           H  
ATOM   2411  C   PRO A 156       9.133 -12.685   9.176  1.00 91.58           C  
ATOM   2412  CB  PRO A 156      11.339 -13.519  10.099  1.00 91.58           C  
ATOM   2413  HB2 PRO A 156      11.677 -12.552   9.725  1.00 91.58           H  
ATOM   2414  HB3 PRO A 156      11.239 -13.494  11.184  1.00 91.58           H  
ATOM   2415  O   PRO A 156       8.419 -12.285  10.090  1.00 91.58           O  
ATOM   2416  CG  PRO A 156      12.312 -14.606   9.643  1.00 91.58           C  
ATOM   2417  HG2 PRO A 156      12.167 -15.506  10.240  1.00 91.58           H  
ATOM   2418  HG3 PRO A 156      13.348 -14.271   9.690  1.00 91.58           H  
ATOM   2419  CD  PRO A 156      11.862 -14.861   8.207  1.00 91.58           C  
ATOM   2420  HD2 PRO A 156      12.122 -15.877   7.909  1.00 91.58           H  
ATOM   2421  HD3 PRO A 156      12.336 -14.136   7.545  1.00 91.58           H  
ATOM   2422  N   ASN A 157       9.170 -12.093   7.972  1.00 90.60           N  
ATOM   2423  H   ASN A 157       9.719 -12.532   7.247  1.00 90.60           H  
ATOM   2424  CA  ASN A 157       8.486 -10.835   7.635  1.00 90.60           C  
ATOM   2425  HA  ASN A 157       7.826 -10.555   8.455  1.00 90.60           H  
ATOM   2426  C   ASN A 157       7.596 -10.926   6.374  1.00 90.60           C  
ATOM   2427  CB  ASN A 157       9.547  -9.729   7.470  1.00 90.60           C  
ATOM   2428  HB2 ASN A 157      10.179  -9.975   6.616  1.00 90.60           H  
ATOM   2429  HB3 ASN A 157       9.050  -8.784   7.255  1.00 90.60           H  
ATOM   2430  O   ASN A 157       7.150  -9.893   5.868  1.00 90.60           O  
ATOM   2431  CG  ASN A 157      10.409  -9.512   8.699  1.00 90.60           C  
ATOM   2432  ND2 ASN A 157      11.712  -9.512   8.542  1.00 90.60           N  
ATOM   2433 HD21 ASN A 157      12.111  -9.667   7.627  1.00 90.60           H  
ATOM   2434 HD22 ASN A 157      12.257  -9.348   9.376  1.00 90.60           H  
ATOM   2435  OD1 ASN A 157       9.949  -9.320   9.808  1.00 90.60           O  
ATOM   2436  N   GLY A 158       7.390 -12.127   5.823  1.00 96.57           N  
ATOM   2437  H   GLY A 158       7.756 -12.952   6.276  1.00 96.57           H  
ATOM   2438  CA  GLY A 158       6.744 -12.309   4.524  1.00 96.57           C  
ATOM   2439  HA2 GLY A 158       5.671 -12.147   4.619  1.00 96.57           H  
ATOM   2440  HA3 GLY A 158       7.142 -11.559   3.840  1.00 96.57           H  
ATOM   2441  C   GLY A 158       6.973 -13.701   3.935  1.00 96.57           C  
ATOM   2442  O   GLY A 158       6.861 -14.689   4.657  1.00 96.57           O  
ATOM   2443  N   PHE A 159       7.266 -13.790   2.635  1.00 98.58           N  
ATOM   2444  H   PHE A 159       7.374 -12.935   2.109  1.00 98.58           H  
ATOM   2445  CA  PHE A 159       7.392 -15.058   1.904  1.00 98.58           C  
ATOM   2446  HA  PHE A 159       7.639 -15.852   2.609  1.00 98.58           H  
ATOM   2447  C   PHE A 159       8.491 -15.019   0.836  1.00 98.58           C  
ATOM   2448  CB  PHE A 159       6.058 -15.415   1.230  1.00 98.58           C  
ATOM   2449  HB2 PHE A 159       6.201 -16.300   0.610  1.00 98.58           H  
ATOM   2450  HB3 PHE A 159       5.768 -14.600   0.567  1.00 98.58           H  
ATOM   2451  O   PHE A 159       8.671 -14.009   0.156  1.00 98.58           O  
ATOM   2452  CG  PHE A 159       4.922 -15.687   2.193  1.00 98.58           C  
ATOM   2453  CD1 PHE A 159       4.630 -17.007   2.584  1.00 98.58           C  
ATOM   2454  HD1 PHE A 159       5.197 -17.832   2.179  1.00 98.58           H  
ATOM   2455  CD2 PHE A 159       4.156 -14.621   2.702  1.00 98.58           C  
ATOM   2456  HD2 PHE A 159       4.359 -13.609   2.385  1.00 98.58           H  
ATOM   2457  CE1 PHE A 159       3.584 -17.259   3.488  1.00 98.58           C  
ATOM   2458  HE1 PHE A 159       3.344 -18.276   3.759  1.00 98.58           H  
ATOM   2459  CE2 PHE A 159       3.124 -14.873   3.619  1.00 98.58           C  
ATOM   2460  HE2 PHE A 159       2.530 -14.057   4.003  1.00 98.58           H  
ATOM   2461  CZ  PHE A 159       2.835 -16.191   4.008  1.00 98.58           C  
ATOM   2462  HZ  PHE A 159       2.014 -16.385   4.682  1.00 98.58           H  
ATOM   2463  N   LYS A 160       9.175 -16.149   0.623  1.00 98.77           N  
ATOM   2464  H   LYS A 160       8.939 -16.943   1.202  1.00 98.77           H  
ATOM   2465  CA  LYS A 160       9.897 -16.409  -0.630  1.00 98.77           C  
ATOM   2466  HA  LYS A 160      10.463 -15.521  -0.912  1.00 98.77           H  
ATOM   2467  C   LYS A 160       8.894 -16.648  -1.750  1.00 98.77           C  
ATOM   2468  CB  LYS A 160      10.842 -17.615  -0.498  1.00 98.77           C  
ATOM   2469  HB2 LYS A 160      11.254 -17.838  -1.482  1.00 98.77           H  
ATOM   2470  HB3 LYS A 160      10.270 -18.485  -0.176  1.00 98.77           H  
ATOM   2471  O   LYS A 160       7.880 -17.307  -1.524  1.00 98.77           O  
ATOM   2472  CG  LYS A 160      12.014 -17.402   0.469  1.00 98.77           C  
ATOM   2473  HG2 LYS A 160      12.682 -18.259   0.389  1.00 98.77           H  
ATOM   2474  HG3 LYS A 160      11.639 -17.353   1.492  1.00 98.77           H  
ATOM   2475  CD  LYS A 160      12.792 -16.118   0.149  1.00 98.77           C  
ATOM   2476  HD2 LYS A 160      12.188 -15.257   0.436  1.00 98.77           H  
ATOM   2477  HD3 LYS A 160      12.992 -16.073  -0.922  1.00 98.77           H  
ATOM   2478  CE  LYS A 160      14.116 -16.069   0.910  1.00 98.77           C  
ATOM   2479  HE2 LYS A 160      13.915 -16.208   1.973  1.00 98.77           H  
ATOM   2480  HE3 LYS A 160      14.743 -16.889   0.560  1.00 98.77           H  
ATOM   2481  NZ  LYS A 160      14.788 -14.769   0.688  1.00 98.77           N  
ATOM   2482  HZ1 LYS A 160      15.720 -14.753   1.077  1.00 98.77           H  
ATOM   2483  HZ2 LYS A 160      14.807 -14.530  -0.293  1.00 98.77           H  
ATOM   2484  HZ3 LYS A 160      14.280 -14.037   1.164  1.00 98.77           H  
ATOM   2485  N   VAL A 161       9.184 -16.126  -2.937  1.00 98.60           N  
ATOM   2486  H   VAL A 161      10.057 -15.630  -3.051  1.00 98.60           H  
ATOM   2487  CA  VAL A 161       8.272 -16.166  -4.086  1.00 98.60           C  
ATOM   2488  HA  VAL A 161       7.526 -16.939  -3.901  1.00 98.60           H  
ATOM   2489  C   VAL A 161       8.985 -16.554  -5.372  1.00 98.60           C  
ATOM   2490  CB  VAL A 161       7.522 -14.829  -4.282  1.00 98.60           C  
ATOM   2491  HB  VAL A 161       6.864 -14.929  -5.145  1.00 98.60           H  
ATOM   2492  O   VAL A 161      10.141 -16.183  -5.566  1.00 98.60           O  
ATOM   2493  CG1 VAL A 161       6.651 -14.509  -3.068  1.00 98.60           C  
ATOM   2494 HG11 VAL A 161       6.016 -15.369  -2.852  1.00 98.60           H  
ATOM   2495 HG12 VAL A 161       6.019 -13.648  -3.285  1.00 98.60           H  
ATOM   2496 HG13 VAL A 161       7.270 -14.294  -2.197  1.00 98.60           H  
ATOM   2497  CG2 VAL A 161       8.436 -13.617  -4.512  1.00 98.60           C  
ATOM   2498 HG21 VAL A 161       9.078 -13.455  -3.646  1.00 98.60           H  
ATOM   2499 HG22 VAL A 161       7.826 -12.727  -4.670  1.00 98.60           H  
ATOM   2500 HG23 VAL A 161       9.051 -13.772  -5.398  1.00 98.60           H  
ATOM   2501  N   THR A 162       8.271 -17.232  -6.268  1.00 98.60           N  
ATOM   2502  H   THR A 162       7.347 -17.549  -6.010  1.00 98.60           H  
ATOM   2503  CA  THR A 162       8.572 -17.235  -7.708  1.00 98.60           C  
ATOM   2504  HA  THR A 162       9.619 -16.971  -7.860  1.00 98.60           H  
ATOM   2505  C   THR A 162       7.732 -16.182  -8.416  1.00 98.60           C  
ATOM   2506  CB  THR A 162       8.338 -18.597  -8.374  1.00 98.60           C  
ATOM   2507  HB  THR A 162       8.176 -18.452  -9.442  1.00 98.60           H  
ATOM   2508  O   THR A 162       6.598 -15.908  -8.016  1.00 98.60           O  
ATOM   2509  CG2 THR A 162       9.554 -19.503  -8.213  1.00 98.60           C  
ATOM   2510 HG21 THR A 162      10.321 -19.200  -8.925  1.00 98.60           H  
ATOM   2511 HG22 THR A 162       9.290 -20.544  -8.402  1.00 98.60           H  
ATOM   2512 HG23 THR A 162       9.973 -19.399  -7.212  1.00 98.60           H  
ATOM   2513  OG1 THR A 162       7.208 -19.250  -7.843  1.00 98.60           O  
ATOM   2514  HG1 THR A 162       7.064 -20.044  -8.363  1.00 98.60           H  
ATOM   2515  N   LEU A 163       8.307 -15.596  -9.465  1.00 97.74           N  
ATOM   2516  H   LEU A 163       9.242 -15.881  -9.719  1.00 97.74           H  
ATOM   2517  CA  LEU A 163       7.755 -14.469 -10.208  1.00 97.74           C  
ATOM   2518  HA  LEU A 163       6.801 -14.171  -9.773  1.00 97.74           H  
ATOM   2519  C   LEU A 163       7.506 -14.859 -11.666  1.00 97.74           C  
ATOM   2520  CB  LEU A 163       8.735 -13.285 -10.115  1.00 97.74           C  
ATOM   2521  HB2 LEU A 163       8.311 -12.441 -10.658  1.00 97.74           H  
ATOM   2522  HB3 LEU A 163       9.663 -13.570 -10.610  1.00 97.74           H  
ATOM   2523  O   LEU A 163       8.385 -15.392 -12.342  1.00 97.74           O  
ATOM   2524  CG  LEU A 163       9.076 -12.838  -8.683  1.00 97.74           C  
ATOM   2525  HG  LEU A 163       9.514 -13.664  -8.122  1.00 97.74           H  
ATOM   2526  CD1 LEU A 163      10.096 -11.709  -8.726  1.00 97.74           C  
ATOM   2527 HD11 LEU A 163       9.696 -10.861  -9.282  1.00 97.74           H  
ATOM   2528 HD12 LEU A 163      11.007 -12.057  -9.213  1.00 97.74           H  
ATOM   2529 HD13 LEU A 163      10.333 -11.405  -7.707  1.00 97.74           H  
ATOM   2530  CD2 LEU A 163       7.847 -12.330  -7.938  1.00 97.74           C  
ATOM   2531 HD21 LEU A 163       7.147 -13.150  -7.778  1.00 97.74           H  
ATOM   2532 HD22 LEU A 163       8.134 -11.928  -6.966  1.00 97.74           H  
ATOM   2533 HD23 LEU A 163       7.359 -11.546  -8.518  1.00 97.74           H  
ATOM   2534  N   GLU A 164       6.317 -14.548 -12.162  1.00 93.63           N  
ATOM   2535  H   GLU A 164       5.617 -14.198 -11.524  1.00 93.63           H  
ATOM   2536  CA  GLU A 164       5.900 -14.717 -13.557  1.00 93.63           C  
ATOM   2537  HA  GLU A 164       6.753 -14.967 -14.187  1.00 93.63           H  
ATOM   2538  C   GLU A 164       5.313 -13.385 -14.035  1.00 93.63           C  
ATOM   2539  CB  GLU A 164       4.901 -15.886 -13.598  1.00 93.63           C  
ATOM   2540  HB2 GLU A 164       4.102 -15.682 -12.885  1.00 93.63           H  
ATOM   2541  HB3 GLU A 164       5.424 -16.776 -13.247  1.00 93.63           H  
ATOM   2542  O   GLU A 164       4.494 -12.797 -13.333  1.00 93.63           O  
ATOM   2543  CG  GLU A 164       4.261 -16.216 -14.952  1.00 93.63           C  
ATOM   2544  HG2 GLU A 164       3.770 -15.329 -15.351  1.00 93.63           H  
ATOM   2545  HG3 GLU A 164       5.038 -16.533 -15.647  1.00 93.63           H  
ATOM   2546  CD  GLU A 164       3.229 -17.342 -14.742  1.00 93.63           C  
ATOM   2547  OE1 GLU A 164       2.005 -17.060 -14.679  1.00 93.63           O  
ATOM   2548  OE2 GLU A 164       3.637 -18.490 -14.460  1.00 93.63           O  
ATOM   2549  N   ASN A 165       5.747 -12.855 -15.178  1.00 90.00           N  
ATOM   2550  H   ASN A 165       6.391 -13.380 -15.752  1.00 90.00           H  
ATOM   2551  CA  ASN A 165       5.205 -11.604 -15.701  1.00 90.00           C  
ATOM   2552  HA  ASN A 165       5.106 -10.904 -14.870  1.00 90.00           H  
ATOM   2553  C   ASN A 165       3.797 -11.835 -16.265  1.00 90.00           C  
ATOM   2554  CB  ASN A 165       6.171 -10.983 -16.720  1.00 90.00           C  
ATOM   2555  HB2 ASN A 165       6.472 -11.744 -17.440  1.00 90.00           H  
ATOM   2556  HB3 ASN A 165       7.058 -10.606 -16.212  1.00 90.00           H  
ATOM   2557  O   ASN A 165       3.588 -12.747 -17.061  1.00 90.00           O  
ATOM   2558  CG  ASN A 165       5.506  -9.845 -17.470  1.00 90.00           C  
ATOM   2559  ND2 ASN A 165       5.255  -8.731 -16.834  1.00 90.00           N  
ATOM   2560 HD21 ASN A 165       4.556  -8.150 -17.274  1.00 90.00           H  
ATOM   2561 HD22 ASN A 165       5.308  -8.695 -15.826  1.00 90.00           H  
ATOM   2562  OD1 ASN A 165       5.134  -9.987 -18.621  1.00 90.00           O  
ATOM   2563  N   VAL A 166       2.842 -10.992 -15.869  1.00 85.91           N  
ATOM   2564  H   VAL A 166       3.104 -10.214 -15.281  1.00 85.91           H  
ATOM   2565  CA  VAL A 166       1.416 -11.189 -16.177  1.00 85.91           C  
ATOM   2566  HA  VAL A 166       1.148 -12.217 -15.933  1.00 85.91           H  
ATOM   2567  C   VAL A 166       1.115 -11.008 -17.667  1.00 85.91           C  
ATOM   2568  CB  VAL A 166       0.551 -10.250 -15.313  1.00 85.91           C  
ATOM   2569  HB  VAL A 166       0.870  -9.223 -15.491  1.00 85.91           H  
ATOM   2570  O   VAL A 166       0.271 -11.720 -18.199  1.00 85.91           O  
ATOM   2571  CG1 VAL A 166      -0.950 -10.344 -15.612  1.00 85.91           C  
ATOM   2572 HG11 VAL A 166      -1.152  -9.997 -16.625  1.00 85.91           H  
ATOM   2573 HG12 VAL A 166      -1.287 -11.376 -15.518  1.00 85.91           H  
ATOM   2574 HG13 VAL A 166      -1.510  -9.713 -14.921  1.00 85.91           H  
ATOM   2575  CG2 VAL A 166       0.729 -10.576 -13.824  1.00 85.91           C  
ATOM   2576 HG21 VAL A 166       0.167  -9.865 -13.217  1.00 85.91           H  
ATOM   2577 HG22 VAL A 166       0.377 -11.588 -13.623  1.00 85.91           H  
ATOM   2578 HG23 VAL A 166       1.781 -10.510 -13.546  1.00 85.91           H  
ATOM   2579  N   GLU A 167       1.799 -10.092 -18.358  1.00 81.95           N  
ATOM   2580  H   GLU A 167       2.435  -9.477 -17.871  1.00 81.95           H  
ATOM   2581  CA  GLU A 167       1.549  -9.823 -19.781  1.00 81.95           C  
ATOM   2582  HA  GLU A 167       0.475  -9.856 -19.962  1.00 81.95           H  
ATOM   2583  C   GLU A 167       2.182 -10.844 -20.738  1.00 81.95           C  
ATOM   2584  CB  GLU A 167       2.060  -8.422 -20.159  1.00 81.95           C  
ATOM   2585  HB2 GLU A 167       1.872  -8.285 -21.224  1.00 81.95           H  
ATOM   2586  HB3 GLU A 167       3.139  -8.361 -20.017  1.00 81.95           H  
ATOM   2587  O   GLU A 167       1.696 -11.012 -21.856  1.00 81.95           O  
ATOM   2588  CG  GLU A 167       1.359  -7.264 -19.431  1.00 81.95           C  
ATOM   2589  HG2 GLU A 167       0.301  -7.499 -19.321  1.00 81.95           H  
ATOM   2590  HG3 GLU A 167       1.428  -6.388 -20.075  1.00 81.95           H  
ATOM   2591  CD  GLU A 167       1.954  -6.886 -18.064  1.00 81.95           C  
ATOM   2592  OE1 GLU A 167       1.475  -5.875 -17.505  1.00 81.95           O  
ATOM   2593  OE2 GLU A 167       2.882  -7.568 -17.569  1.00 81.95           O  
ATOM   2594  N   THR A 168       3.283 -11.487 -20.339  1.00 88.26           N  
ATOM   2595  H   THR A 168       3.645 -11.260 -19.424  1.00 88.26           H  
ATOM   2596  CA  THR A 168       4.073 -12.382 -21.210  1.00 88.26           C  
ATOM   2597  HA  THR A 168       3.629 -12.390 -22.206  1.00 88.26           H  
ATOM   2598  C   THR A 168       4.088 -13.842 -20.766  1.00 88.26           C  
ATOM   2599  CB  THR A 168       5.524 -11.896 -21.369  1.00 88.26           C  
ATOM   2600  HB  THR A 168       6.051 -12.580 -22.034  1.00 88.26           H  
ATOM   2601  O   THR A 168       4.635 -14.675 -21.486  1.00 88.26           O  
ATOM   2602  CG2 THR A 168       5.631 -10.491 -21.961  1.00 88.26           C  
ATOM   2603 HG21 THR A 168       6.682 -10.232 -22.091  1.00 88.26           H  
ATOM   2604 HG22 THR A 168       5.161  -9.761 -21.302  1.00 88.26           H  
ATOM   2605 HG23 THR A 168       5.132 -10.468 -22.930  1.00 88.26           H  
ATOM   2606  OG1 THR A 168       6.194 -11.881 -20.134  1.00 88.26           O  
ATOM   2607  HG1 THR A 168       5.812 -11.157 -19.634  1.00 88.26           H  
ATOM   2608  N   GLU A 169       3.542 -14.149 -19.584  1.00 88.19           N  
ATOM   2609  H   GLU A 169       3.112 -13.403 -19.055  1.00 88.19           H  
ATOM   2610  CA  GLU A 169       3.611 -15.459 -18.911  1.00 88.19           C  
ATOM   2611  HA  GLU A 169       3.208 -15.314 -17.909  1.00 88.19           H  
ATOM   2612  C   GLU A 169       5.058 -15.964 -18.688  1.00 88.19           C  
ATOM   2613  CB  GLU A 169       2.686 -16.485 -19.602  1.00 88.19           C  
ATOM   2614  HB2 GLU A 169       3.074 -16.699 -20.597  1.00 88.19           H  
ATOM   2615  HB3 GLU A 169       2.700 -17.408 -19.023  1.00 88.19           H  
ATOM   2616  O   GLU A 169       5.296 -17.128 -18.363  1.00 88.19           O  
ATOM   2617  CG  GLU A 169       1.222 -16.006 -19.716  1.00 88.19           C  
ATOM   2618  HG2 GLU A 169       0.853 -15.792 -18.713  1.00 88.19           H  
ATOM   2619  HG3 GLU A 169       1.190 -15.081 -20.291  1.00 88.19           H  
ATOM   2620  CD  GLU A 169       0.280 -17.022 -20.394  1.00 88.19           C  
ATOM   2621  OE1 GLU A 169      -0.947 -16.767 -20.387  1.00 88.19           O  
ATOM   2622  OE2 GLU A 169       0.762 -18.051 -20.927  1.00 88.19           O  
ATOM   2623  N   ALA A 170       6.058 -15.090 -18.847  1.00 95.32           N  
ATOM   2624  H   ALA A 170       5.821 -14.146 -19.119  1.00 95.32           H  
ATOM   2625  CA  ALA A 170       7.465 -15.436 -18.716  1.00 95.32           C  
ATOM   2626  HA  ALA A 170       7.609 -16.431 -19.138  1.00 95.32           H  
ATOM   2627  C   ALA A 170       7.894 -15.471 -17.245  1.00 95.32           C  
ATOM   2628  CB  ALA A 170       8.308 -14.452 -19.534  1.00 95.32           C  
ATOM   2629  HB1 ALA A 170       8.208 -13.449 -19.119  1.00 95.32           H  
ATOM   2630  HB2 ALA A 170       9.357 -14.746 -19.499  1.00 95.32           H  
ATOM   2631  HB3 ALA A 170       7.967 -14.446 -20.569  1.00 95.32           H  
ATOM   2632  O   ALA A 170       7.588 -14.564 -16.470  1.00 95.32           O  
ATOM   2633  N   ASN A 171       8.672 -16.484 -16.859  1.00 96.74           N  
ATOM   2634  H   ASN A 171       8.903 -17.203 -17.531  1.00 96.74           H  
ATOM   2635  CA  ASN A 171       9.296 -16.517 -15.540  1.00 96.74           C  
ATOM   2636  HA  ASN A 171       8.519 -16.344 -14.796  1.00 96.74           H  
ATOM   2637  C   ASN A 171      10.339 -15.389 -15.408  1.00 96.74           C  
ATOM   2638  CB  ASN A 171       9.895 -17.909 -15.291  1.00 96.74           C  
ATOM   2639  HB2 ASN A 171       9.132 -18.671 -15.446  1.00 96.74           H  
ATOM   2640  HB3 ASN A 171      10.717 -18.082 -15.986  1.00 96.74           H  
ATOM   2641  O   ASN A 171      11.220 -15.251 -16.256  1.00 96.74           O  
ATOM   2642  CG  ASN A 171      10.427 -18.024 -13.877  1.00 96.74           C  
ATOM   2643  ND2 ASN A 171       9.589 -18.320 -12.916  1.00 96.74           N  
ATOM   2644 HD21 ASN A 171       9.961 -18.254 -11.979  1.00 96.74           H  
ATOM   2645 HD22 ASN A 171       8.597 -18.369 -13.100  1.00 96.74           H  
ATOM   2646  OD1 ASN A 171      11.591 -17.802 -13.607  1.00 96.74           O  
ATOM   2647  N   VAL A 172      10.239 -14.613 -14.328  1.00 96.07           N  
ATOM   2648  H   VAL A 172       9.484 -14.808 -13.687  1.00 96.07           H  
ATOM   2649  CA  VAL A 172      11.121 -13.476 -13.989  1.00 96.07           C  
ATOM   2650  HA  VAL A 172      11.738 -13.253 -14.859  1.00 96.07           H  
ATOM   2651  C   VAL A 172      12.092 -13.849 -12.852  1.00 96.07           C  
ATOM   2652  CB  VAL A 172      10.292 -12.203 -13.672  1.00 96.07           C  
ATOM   2653  HB  VAL A 172       9.894 -12.280 -12.660  1.00 96.07           H  
ATOM   2654  O   VAL A 172      12.887 -13.033 -12.402  1.00 96.07           O  
ATOM   2655  CG1 VAL A 172      11.107 -10.908 -13.784  1.00 96.07           C  
ATOM   2656 HG11 VAL A 172      11.537 -10.820 -14.782  1.00 96.07           H  
ATOM   2657 HG12 VAL A 172      11.916 -10.892 -13.053  1.00 96.07           H  
ATOM   2658 HG13 VAL A 172      10.470 -10.044 -13.594  1.00 96.07           H  
ATOM   2659  CG2 VAL A 172       9.104 -12.024 -14.631  1.00 96.07           C  
ATOM   2660 HG21 VAL A 172       8.381 -12.825 -14.479  1.00 96.07           H  
ATOM   2661 HG22 VAL A 172       8.600 -11.079 -14.434  1.00 96.07           H  
ATOM   2662 HG23 VAL A 172       9.449 -12.042 -15.665  1.00 96.07           H  
ATOM   2663  N   GLY A 173      12.058 -15.100 -12.382  1.00 97.40           N  
ATOM   2664  H   GLY A 173      11.430 -15.755 -12.825  1.00 97.40           H  
ATOM   2665  CA  GLY A 173      12.932 -15.627 -11.336  1.00 97.40           C  
ATOM   2666  HA2 GLY A 173      13.822 -15.004 -11.255  1.00 97.40           H  
ATOM   2667  HA3 GLY A 173      13.255 -16.628 -11.621  1.00 97.40           H  
ATOM   2668  C   GLY A 173      12.263 -15.724  -9.965  1.00 97.40           C  
ATOM   2669  O   GLY A 173      11.103 -16.126  -9.841  1.00 97.40           O  
ATOM   2670  N   GLU A 174      13.027 -15.396  -8.925  1.00 98.43           N  
ATOM   2671  H   GLU A 174      13.928 -14.977  -9.108  1.00 98.43           H  
ATOM   2672  CA  GLU A 174      12.653 -15.551  -7.517  1.00 98.43           C  
ATOM   2673  HA  GLU A 174      11.590 -15.783  -7.452  1.00 98.43           H  
ATOM   2674  C   GLU A 174      12.889 -14.260  -6.723  1.00 98.43           C  
ATOM   2675  CB  GLU A 174      13.440 -16.703  -6.865  1.00 98.43           C  
ATOM   2676  HB2 GLU A 174      14.507 -16.525  -6.996  1.00 98.43           H  
ATOM   2677  HB3 GLU A 174      13.221 -16.703  -5.797  1.00 98.43           H  
ATOM   2678  O   GLU A 174      13.663 -13.387  -7.120  1.00 98.43           O  
ATOM   2679  CG  GLU A 174      13.080 -18.089  -7.422  1.00 98.43           C  
ATOM   2680  HG2 GLU A 174      13.331 -18.123  -8.482  1.00 98.43           H  
ATOM   2681  HG3 GLU A 174      12.003 -18.223  -7.322  1.00 98.43           H  
ATOM   2682  CD  GLU A 174      13.798 -19.245  -6.697  1.00 98.43           C  
ATOM   2683  OE1 GLU A 174      13.620 -20.398  -7.150  1.00 98.43           O  
ATOM   2684  OE2 GLU A 174      14.511 -18.990  -5.696  1.00 98.43           O  
ATOM   2685  N   GLY A 175      12.251 -14.156  -5.558  1.00 98.40           N  
ATOM   2686  H   GLY A 175      11.625 -14.901  -5.288  1.00 98.40           H  
ATOM   2687  CA  GLY A 175      12.435 -13.028  -4.654  1.00 98.40           C  
ATOM   2688  HA2 GLY A 175      13.492 -12.772  -4.593  1.00 98.40           H  
ATOM   2689  HA3 GLY A 175      11.904 -12.169  -5.064  1.00 98.40           H  
ATOM   2690  C   GLY A 175      11.916 -13.275  -3.243  1.00 98.40           C  
ATOM   2691  O   GLY A 175      11.608 -14.399  -2.837  1.00 98.40           O  
ATOM   2692  N   GLU A 176      11.799 -12.192  -2.482  1.00 98.63           N  
ATOM   2693  H   GLU A 176      12.116 -11.314  -2.866  1.00 98.63           H  
ATOM   2694  CA  GLU A 176      11.104 -12.172  -1.196  1.00 98.63           C  
ATOM   2695  HA  GLU A 176      10.532 -13.094  -1.094  1.00 98.63           H  
ATOM   2696  C   GLU A 176      10.114 -11.007  -1.150  1.00 98.63           C  
ATOM   2697  CB  GLU A 176      12.126 -12.124  -0.051  1.00 98.63           C  
ATOM   2698  HB2 GLU A 176      12.650 -11.168  -0.059  1.00 98.63           H  
ATOM   2699  HB3 GLU A 176      12.853 -12.917  -0.228  1.00 98.63           H  
ATOM   2700  O   GLU A 176      10.493  -9.857  -1.374  1.00 98.63           O  
ATOM   2701  CG  GLU A 176      11.474 -12.344   1.325  1.00 98.63           C  
ATOM   2702  HG2 GLU A 176      10.878 -13.256   1.284  1.00 98.63           H  
ATOM   2703  HG3 GLU A 176      10.806 -11.510   1.541  1.00 98.63           H  
ATOM   2704  CD  GLU A 176      12.489 -12.504   2.467  1.00 98.63           C  
ATOM   2705  OE1 GLU A 176      12.070 -12.411   3.644  1.00 98.63           O  
ATOM   2706  OE2 GLU A 176      13.665 -12.843   2.181  1.00 98.63           O  
ATOM   2707  N   ILE A 177       8.851 -11.310  -0.849  1.00 98.41           N  
ATOM   2708  H   ILE A 177       8.633 -12.270  -0.621  1.00 98.41           H  
ATOM   2709  CA  ILE A 177       7.795 -10.320  -0.643  1.00 98.41           C  
ATOM   2710  HA  ILE A 177       8.144  -9.372  -1.051  1.00 98.41           H  
ATOM   2711  C   ILE A 177       7.565 -10.129   0.855  1.00 98.41           C  
ATOM   2712  CB  ILE A 177       6.525 -10.703  -1.430  1.00 98.41           C  
ATOM   2713  HB  ILE A 177       6.847 -10.982  -2.433  1.00 98.41           H  
ATOM   2714  O   ILE A 177       7.464 -11.098   1.604  1.00 98.41           O  
ATOM   2715  CG1 ILE A 177       5.592  -9.484  -1.563  1.00 98.41           C  
ATOM   2716 HG12 ILE A 177       6.172  -8.624  -1.899  1.00 98.41           H  
ATOM   2717 HG13 ILE A 177       5.146  -9.243  -0.598  1.00 98.41           H  
ATOM   2718  CG2 ILE A 177       5.784 -11.909  -0.823  1.00 98.41           C  
ATOM   2719 HG21 ILE A 177       5.028 -12.277  -1.517  1.00 98.41           H  
ATOM   2720 HG22 ILE A 177       5.295 -11.631   0.112  1.00 98.41           H  
ATOM   2721 HG23 ILE A 177       6.488 -12.717  -0.628  1.00 98.41           H  
ATOM   2722  CD1 ILE A 177       4.487  -9.733  -2.591  1.00 98.41           C  
ATOM   2723 HD11 ILE A 177       3.915  -8.818  -2.742  1.00 98.41           H  
ATOM   2724 HD12 ILE A 177       3.807 -10.516  -2.253  1.00 98.41           H  
ATOM   2725 HD13 ILE A 177       4.939 -10.038  -3.534  1.00 98.41           H  
ATOM   2726  N   THR A 178       7.497  -8.880   1.306  1.00 97.42           N  
ATOM   2727  H   THR A 178       7.571  -8.136   0.626  1.00 97.42           H  
ATOM   2728  CA  THR A 178       7.299  -8.496   2.714  1.00 97.42           C  
ATOM   2729  HA  THR A 178       6.842  -9.323   3.259  1.00 97.42           H  
ATOM   2730  C   THR A 178       6.343  -7.309   2.802  1.00 97.42           C  
ATOM   2731  CB  THR A 178       8.634  -8.150   3.405  1.00 97.42           C  
ATOM   2732  HB  THR A 178       8.429  -7.847   4.431  1.00 97.42           H  
ATOM   2733  O   THR A 178       6.125  -6.618   1.809  1.00 97.42           O  
ATOM   2734  CG2 THR A 178       9.616  -9.320   3.443  1.00 97.42           C  
ATOM   2735 HG21 THR A 178       9.948  -9.565   2.435  1.00 97.42           H  
ATOM   2736 HG22 THR A 178       9.136 -10.196   3.882  1.00 97.42           H  
ATOM   2737 HG23 THR A 178      10.483  -9.051   4.047  1.00 97.42           H  
ATOM   2738  OG1 THR A 178       9.300  -7.092   2.748  1.00 97.42           O  
ATOM   2739  HG1 THR A 178       9.253  -7.278   1.807  1.00 97.42           H  
ATOM   2740  N   ARG A 179       5.770  -7.024   3.974  1.00 95.50           N  
ATOM   2741  H   ARG A 179       5.939  -7.637   4.759  1.00 95.50           H  
ATOM   2742  CA  ARG A 179       5.021  -5.768   4.184  1.00 95.50           C  
ATOM   2743  HA  ARG A 179       4.238  -5.711   3.428  1.00 95.50           H  
ATOM   2744  C   ARG A 179       5.929  -4.539   3.979  1.00 95.50           C  
ATOM   2745  CB  ARG A 179       4.329  -5.787   5.559  1.00 95.50           C  
ATOM   2746  HB2 ARG A 179       3.637  -6.628   5.597  1.00 95.50           H  
ATOM   2747  HB3 ARG A 179       3.748  -4.870   5.663  1.00 95.50           H  
ATOM   2748  O   ARG A 179       7.112  -4.587   4.325  1.00 95.50           O  
ATOM   2749  CG  ARG A 179       5.311  -5.896   6.736  1.00 95.50           C  
ATOM   2750  HG2 ARG A 179       6.041  -5.090   6.653  1.00 95.50           H  
ATOM   2751  HG3 ARG A 179       5.850  -6.843   6.698  1.00 95.50           H  
ATOM   2752  CD  ARG A 179       4.608  -5.759   8.091  1.00 95.50           C  
ATOM   2753  HD2 ARG A 179       5.341  -5.398   8.812  1.00 95.50           H  
ATOM   2754  HD3 ARG A 179       3.803  -5.028   8.007  1.00 95.50           H  
ATOM   2755  NE  ARG A 179       4.075  -7.041   8.574  1.00 95.50           N  
ATOM   2756  HE  ARG A 179       4.130  -7.841   7.959  1.00 95.50           H  
ATOM   2757  NH1 ARG A 179       2.756  -6.300  10.316  1.00 95.50           N  
ATOM   2758 HH11 ARG A 179       2.739  -5.359   9.950  1.00 95.50           H  
ATOM   2759 HH12 ARG A 179       2.068  -6.502  11.028  1.00 95.50           H  
ATOM   2760  NH2 ARG A 179       3.075  -8.462  10.022  1.00 95.50           N  
ATOM   2761 HH21 ARG A 179       2.374  -8.636  10.727  1.00 95.50           H  
ATOM   2762 HH22 ARG A 179       3.283  -9.159   9.321  1.00 95.50           H  
ATOM   2763  CZ  ARG A 179       3.311  -7.250   9.628  1.00 95.50           C  
ATOM   2764  N   TRP A 180       5.408  -3.428   3.450  1.00 95.68           N  
ATOM   2765  H   TRP A 180       4.424  -3.403   3.226  1.00 95.68           H  
ATOM   2766  CA  TRP A 180       6.163  -2.163   3.433  1.00 95.68           C  
ATOM   2767  HA  TRP A 180       7.190  -2.373   3.134  1.00 95.68           H  
ATOM   2768  C   TRP A 180       6.200  -1.572   4.845  1.00 95.68           C  
ATOM   2769  CB  TRP A 180       5.578  -1.173   2.413  1.00 95.68           C  
ATOM   2770  HB2 TRP A 180       5.600  -1.635   1.426  1.00 95.68           H  
ATOM   2771  HB3 TRP A 180       4.530  -1.012   2.666  1.00 95.68           H  
ATOM   2772  O   TRP A 180       5.182  -1.525   5.533  1.00 95.68           O  
ATOM   2773  CG  TRP A 180       6.232   0.185   2.299  1.00 95.68           C  
ATOM   2774  CD1 TRP A 180       7.542   0.493   2.474  1.00 95.68           C  
ATOM   2775  HD1 TRP A 180       8.316  -0.219   2.722  1.00 95.68           H  
ATOM   2776  CD2 TRP A 180       5.597   1.442   1.900  1.00 95.68           C  
ATOM   2777  CE2 TRP A 180       6.573   2.478   1.886  1.00 95.68           C  
ATOM   2778  CE3 TRP A 180       4.293   1.810   1.518  1.00 95.68           C  
ATOM   2779  HE3 TRP A 180       3.517   1.058   1.532  1.00 95.68           H  
ATOM   2780  NE1 TRP A 180       7.739   1.851   2.265  1.00 95.68           N  
ATOM   2781  HE1 TRP A 180       8.634   2.317   2.287  1.00 95.68           H  
ATOM   2782  CH2 TRP A 180       4.971   4.104   1.071  1.00 95.68           C  
ATOM   2783  HH2 TRP A 180       4.727   5.097   0.724  1.00 95.68           H  
ATOM   2784  CZ2 TRP A 180       6.267   3.796   1.512  1.00 95.68           C  
ATOM   2785  HZ2 TRP A 180       7.028   4.563   1.522  1.00 95.68           H  
ATOM   2786  CZ3 TRP A 180       3.980   3.111   1.087  1.00 95.68           C  
ATOM   2787  HZ3 TRP A 180       2.977   3.342   0.761  1.00 95.68           H  
ATOM   2788  N   ILE A 181       7.382  -1.152   5.301  1.00 94.55           N  
ATOM   2789  H   ILE A 181       8.204  -1.309   4.735  1.00 94.55           H  
ATOM   2790  CA  ILE A 181       7.567  -0.573   6.633  1.00 94.55           C  
ATOM   2791  HA  ILE A 181       6.577  -0.317   7.009  1.00 94.55           H  
ATOM   2792  C   ILE A 181       8.352   0.743   6.535  1.00 94.55           C  
ATOM   2793  CB  ILE A 181       8.178  -1.577   7.645  1.00 94.55           C  
ATOM   2794  HB  ILE A 181       9.264  -1.493   7.662  1.00 94.55           H  
ATOM   2795  O   ILE A 181       9.574   0.754   6.717  1.00 94.55           O  
ATOM   2796  CG1 ILE A 181       7.829  -3.055   7.374  1.00 94.55           C  
ATOM   2797 HG12 ILE A 181       6.744  -3.161   7.374  1.00 94.55           H  
ATOM   2798 HG13 ILE A 181       8.210  -3.329   6.390  1.00 94.55           H  
ATOM   2799  CG2 ILE A 181       7.602  -1.161   9.003  1.00 94.55           C  
ATOM   2800 HG21 ILE A 181       6.517  -1.260   8.960  1.00 94.55           H  
ATOM   2801 HG22 ILE A 181       7.985  -1.796   9.802  1.00 94.55           H  
ATOM   2802 HG23 ILE A 181       7.831  -0.116   9.210  1.00 94.55           H  
ATOM   2803  CD1 ILE A 181       8.432  -4.058   8.367  1.00 94.55           C  
ATOM   2804 HD11 ILE A 181       9.502  -3.878   8.476  1.00 94.55           H  
ATOM   2805 HD12 ILE A 181       8.281  -5.070   7.990  1.00 94.55           H  
ATOM   2806 HD13 ILE A 181       7.943  -3.980   9.338  1.00 94.55           H  
ATOM   2807  N   PRO A 182       7.682   1.866   6.216  1.00 94.13           N  
ATOM   2808  CA  PRO A 182       8.345   3.157   6.120  1.00 94.13           C  
ATOM   2809  HA  PRO A 182       9.202   3.076   5.452  1.00 94.13           H  
ATOM   2810  C   PRO A 182       8.849   3.645   7.489  1.00 94.13           C  
ATOM   2811  CB  PRO A 182       7.321   4.095   5.477  1.00 94.13           C  
ATOM   2812  HB2 PRO A 182       7.409   4.038   4.392  1.00 94.13           H  
ATOM   2813  HB3 PRO A 182       7.448   5.126   5.808  1.00 94.13           H  
ATOM   2814  O   PRO A 182       8.291   3.344   8.551  1.00 94.13           O  
ATOM   2815  CG  PRO A 182       5.978   3.504   5.909  1.00 94.13           C  
ATOM   2816  HG2 PRO A 182       5.180   3.755   5.210  1.00 94.13           H  
ATOM   2817  HG3 PRO A 182       5.734   3.845   6.915  1.00 94.13           H  
ATOM   2818  CD  PRO A 182       6.257   2.001   5.929  1.00 94.13           C  
ATOM   2819  HD2 PRO A 182       6.040   1.573   4.950  1.00 94.13           H  
ATOM   2820  HD3 PRO A 182       5.639   1.527   6.691  1.00 94.13           H  
ATOM   2821  N   GLU A 183       9.927   4.426   7.461  1.00 95.27           N  
ATOM   2822  H   GLU A 183      10.317   4.667   6.561  1.00 95.27           H  
ATOM   2823  CA  GLU A 183      10.423   5.155   8.621  1.00 95.27           C  
ATOM   2824  HA  GLU A 183      10.349   4.511   9.497  1.00 95.27           H  
ATOM   2825  C   GLU A 183       9.564   6.397   8.871  1.00 95.27           C  
ATOM   2826  CB  GLU A 183      11.899   5.563   8.461  1.00 95.27           C  
ATOM   2827  HB2 GLU A 183      12.186   6.101   9.365  1.00 95.27           H  
ATOM   2828  HB3 GLU A 183      12.010   6.243   7.616  1.00 95.27           H  
ATOM   2829  O   GLU A 183       9.363   7.227   7.984  1.00 95.27           O  
ATOM   2830  CG  GLU A 183      12.856   4.378   8.278  1.00 95.27           C  
ATOM   2831  HG2 GLU A 183      12.876   4.077   7.231  1.00 95.27           H  
ATOM   2832  HG3 GLU A 183      12.490   3.533   8.862  1.00 95.27           H  
ATOM   2833  CD  GLU A 183      14.272   4.734   8.756  1.00 95.27           C  
ATOM   2834  OE1 GLU A 183      14.660   4.244   9.843  1.00 95.27           O  
ATOM   2835  OE2 GLU A 183      15.019   5.476   8.078  1.00 95.27           O  
ATOM   2836  N   VAL A 184       9.105   6.544  10.111  1.00 95.65           N  
ATOM   2837  H   VAL A 184       9.280   5.811  10.783  1.00 95.65           H  
ATOM   2838  CA  VAL A 184       8.427   7.741  10.605  1.00 95.65           C  
ATOM   2839  HA  VAL A 184       8.120   8.347   9.754  1.00 95.65           H  
ATOM   2840  C   VAL A 184       9.417   8.551  11.436  1.00 95.65           C  
ATOM   2841  CB  VAL A 184       7.156   7.364  11.382  1.00 95.65           C  
ATOM   2842  HB  VAL A 184       7.416   6.725  12.226  1.00 95.65           H  
ATOM   2843  O   VAL A 184       9.961   8.062  12.428  1.00 95.65           O  
ATOM   2844  CG1 VAL A 184       6.427   8.597  11.921  1.00 95.65           C  
ATOM   2845 HG11 VAL A 184       7.091   9.186  12.554  1.00 95.65           H  
ATOM   2846 HG12 VAL A 184       5.579   8.282  12.528  1.00 95.65           H  
ATOM   2847 HG13 VAL A 184       6.070   9.213  11.096  1.00 95.65           H  
ATOM   2848  CG2 VAL A 184       6.198   6.603  10.456  1.00 95.65           C  
ATOM   2849 HG21 VAL A 184       6.142   7.097   9.486  1.00 95.65           H  
ATOM   2850 HG22 VAL A 184       5.195   6.590  10.884  1.00 95.65           H  
ATOM   2851 HG23 VAL A 184       6.551   5.582  10.311  1.00 95.65           H  
ATOM   2852  N   ASP A 185       9.672   9.786  11.015  1.00 94.37           N  
ATOM   2853  H   ASP A 185       9.112  10.130  10.248  1.00 94.37           H  
ATOM   2854  CA  ASP A 185      10.576  10.738  11.655  1.00 94.37           C  
ATOM   2855  HA  ASP A 185      11.291  10.182  12.262  1.00 94.37           H  
ATOM   2856  C   ASP A 185       9.765  11.635  12.600  1.00 94.37           C  
ATOM   2857  CB  ASP A 185      11.376  11.500  10.575  1.00 94.37           C  
ATOM   2858  HB2 ASP A 185      10.809  12.356  10.209  1.00 94.37           H  
ATOM   2859  HB3 ASP A 185      11.542  10.832   9.731  1.00 94.37           H  
ATOM   2860  O   ASP A 185       9.236  12.682  12.215  1.00 94.37           O  
ATOM   2861  CG  ASP A 185      12.754  11.973  11.053  1.00 94.37           C  
ATOM   2862  OD1 ASP A 185      13.003  11.985  12.279  1.00 94.37           O  
ATOM   2863  OD2 ASP A 185      13.628  12.220  10.185  1.00 94.37           O  
ATOM   2864  N   TYR A 186       9.595  11.172  13.841  1.00 92.47           N  
ATOM   2865  H   TYR A 186      10.054  10.313  14.107  1.00 92.47           H  
ATOM   2866  CA  TYR A 186       8.775  11.870  14.826  1.00 92.47           C  
ATOM   2867  HA  TYR A 186       7.803  12.054  14.367  1.00 92.47           H  
ATOM   2868  C   TYR A 186       9.415  13.204  15.221  1.00 92.47           C  
ATOM   2869  CB  TYR A 186       8.559  11.001  16.065  1.00 92.47           C  
ATOM   2870  HB2 TYR A 186       8.183  11.633  16.870  1.00 92.47           H  
ATOM   2871  HB3 TYR A 186       9.512  10.591  16.400  1.00 92.47           H  
ATOM   2872  O   TYR A 186      10.605  13.221  15.562  1.00 92.47           O  
ATOM   2873  CG  TYR A 186       7.565   9.882  15.851  1.00 92.47           C  
ATOM   2874  CD1 TYR A 186       6.195  10.137  16.051  1.00 92.47           C  
ATOM   2875  HD1 TYR A 186       5.857  11.125  16.326  1.00 92.47           H  
ATOM   2876  CD2 TYR A 186       7.999   8.603  15.449  1.00 92.47           C  
ATOM   2877  HD2 TYR A 186       9.043   8.427  15.234  1.00 92.47           H  
ATOM   2878  CE1 TYR A 186       5.257   9.103  15.903  1.00 92.47           C  
ATOM   2879  HE1 TYR A 186       4.207   9.297  16.067  1.00 92.47           H  
ATOM   2880  CE2 TYR A 186       7.059   7.566  15.302  1.00 92.47           C  
ATOM   2881  HE2 TYR A 186       7.356   6.580  14.974  1.00 92.47           H  
ATOM   2882  OH  TYR A 186       4.805   6.795  15.504  1.00 92.47           O  
ATOM   2883  HH  TYR A 186       3.903   7.099  15.630  1.00 92.47           H  
ATOM   2884  CZ  TYR A 186       5.695   7.812  15.554  1.00 92.47           C  
ATOM   2885  N   PRO A 187       8.649  14.314  15.245  1.00 88.19           N  
ATOM   2886  CA  PRO A 187       9.176  15.596  15.682  1.00 88.19           C  
ATOM   2887  HA  PRO A 187      10.003  15.873  15.028  1.00 88.19           H  
ATOM   2888  C   PRO A 187       9.669  15.509  17.135  1.00 88.19           C  
ATOM   2889  CB  PRO A 187       8.031  16.601  15.516  1.00 88.19           C  
ATOM   2890  HB2 PRO A 187       8.069  17.032  14.516  1.00 88.19           H  
ATOM   2891  HB3 PRO A 187       8.057  17.388  16.271  1.00 88.19           H  
ATOM   2892  O   PRO A 187       9.136  14.724  17.927  1.00 88.19           O  
ATOM   2893  CG  PRO A 187       6.782  15.732  15.648  1.00 88.19           C  
ATOM   2894  HG2 PRO A 187       5.925  16.170  15.137  1.00 88.19           H  
ATOM   2895  HG3 PRO A 187       6.559  15.565  16.702  1.00 88.19           H  
ATOM   2896  CD  PRO A 187       7.216  14.418  15.000  1.00 88.19           C  
ATOM   2897  HD2 PRO A 187       6.667  13.588  15.446  1.00 88.19           H  
ATOM   2898  HD3 PRO A 187       7.036  14.457  13.926  1.00 88.19           H  
ATOM   2899  N   PRO A 188      10.678  16.314  17.511  1.00 85.91           N  
ATOM   2900  CA  PRO A 188      11.131  16.374  18.892  1.00 85.91           C  
ATOM   2901  HA  PRO A 188      11.566  15.411  19.160  1.00 85.91           H  
ATOM   2902  C   PRO A 188       9.974  16.739  19.839  1.00 85.91           C  
ATOM   2903  CB  PRO A 188      12.218  17.447  18.916  1.00 85.91           C  
ATOM   2904  HB2 PRO A 188      13.190  16.972  18.784  1.00 85.91           H  
ATOM   2905  HB3 PRO A 188      12.180  18.027  19.838  1.00 85.91           H  
ATOM   2906  O   PRO A 188       9.139  17.571  19.473  1.00 85.91           O  
ATOM   2907  CG  PRO A 188      11.912  18.325  17.704  1.00 85.91           C  
ATOM   2908  HG2 PRO A 188      12.803  18.822  17.322  1.00 85.91           H  
ATOM   2909  HG3 PRO A 188      11.142  19.052  17.962  1.00 85.91           H  
ATOM   2910  CD  PRO A 188      11.352  17.320  16.704  1.00 85.91           C  
ATOM   2911  HD2 PRO A 188      10.668  17.823  16.020  1.00 85.91           H  
ATOM   2912  HD3 PRO A 188      12.167  16.852  16.152  1.00 85.91           H  
ATOM   2913  N   PRO A 189       9.941  16.194  21.072  1.00 76.12           N  
ATOM   2914  CA  PRO A 189       8.986  16.625  22.087  1.00 76.12           C  
ATOM   2915  HA  PRO A 189       7.983  16.348  21.763  1.00 76.12           H  
ATOM   2916  C   PRO A 189       9.058  18.140  22.307  1.00 76.12           C  
ATOM   2917  CB  PRO A 189       9.349  15.854  23.362  1.00 76.12           C  
ATOM   2918  HB2 PRO A 189       8.461  15.584  23.935  1.00 76.12           H  
ATOM   2919  HB3 PRO A 189      10.030  16.442  23.977  1.00 76.12           H  
ATOM   2920  O   PRO A 189      10.152  18.718  22.247  1.00 76.12           O  
ATOM   2921  CG  PRO A 189      10.083  14.620  22.839  1.00 76.12           C  
ATOM   2922  HG2 PRO A 189      10.785  14.222  23.572  1.00 76.12           H  
ATOM   2923  HG3 PRO A 189       9.358  13.860  22.549  1.00 76.12           H  
ATOM   2924  CD  PRO A 189      10.798  15.142  21.594  1.00 76.12           C  
ATOM   2925  HD2 PRO A 189      10.921  14.330  20.877  1.00 76.12           H  
ATOM   2926  HD3 PRO A 189      11.767  15.561  21.866  1.00 76.12           H  
ATOM   2927  N   VAL A 190       7.911  18.763  22.591  1.00 67.15           N  
ATOM   2928  H   VAL A 190       7.085  18.191  22.694  1.00 67.15           H  
ATOM   2929  CA  VAL A 190       7.772  20.183  22.977  1.00 67.15           C  
ATOM   2930  HA  VAL A 190       8.576  20.758  22.519  1.00 67.15           H  
ATOM   2931  C   VAL A 190       7.941  20.338  24.489  1.00 67.15           C  
ATOM   2932  CB  VAL A 190       6.438  20.767  22.477  1.00 67.15           C  
ATOM   2933  HB  VAL A 190       5.615  20.301  23.018  1.00 67.15           H  
ATOM   2934  O   VAL A 190       7.520  19.419  25.217  1.00 67.15           O  
ATOM   2935  CG1 VAL A 190       6.391  22.283  22.701  1.00 67.15           C  
ATOM   2936 HG11 VAL A 190       7.222  22.765  22.185  1.00 67.15           H  
ATOM   2937 HG12 VAL A 190       5.448  22.686  22.332  1.00 67.15           H  
ATOM   2938 HG13 VAL A 190       6.463  22.502  23.766  1.00 67.15           H  
ATOM   2939  CG2 VAL A 190       6.248  20.526  20.971  1.00 67.15           C  
ATOM   2940 HG21 VAL A 190       5.335  21.013  20.627  1.00 67.15           H  
ATOM   2941 HG22 VAL A 190       6.160  19.459  20.767  1.00 67.15           H  
ATOM   2942 HG23 VAL A 190       7.101  20.921  20.420  1.00 67.15           H  
ATOM   2943  OXT VAL A 190       8.636  21.299  24.893  1.00 67.15           O  
TER    2944      VAL A 190                                                       
ATOM   2944  N   PRO B   1     -17.710 -13.454 -20.454  1.00 20.19           N  
ATOM   2945  H2  PRO B   1     -17.486 -13.754 -21.392  1.00 20.19           H  
ATOM   2946  H3  PRO B   1     -17.746 -14.227 -19.805  1.00 20.19           H  
ATOM   2947  CA  PRO B   1     -16.719 -12.436 -20.042  1.00 20.19           C  
ATOM   2948  HA  PRO B   1     -15.703 -12.711 -20.324  1.00 20.19           H  
ATOM   2949  C   PRO B   1     -16.771 -12.257 -18.523  1.00 20.19           C  
ATOM   2950  CB  PRO B   1     -17.127 -11.166 -20.792  1.00 20.19           C  
ATOM   2951  HB2 PRO B   1     -16.935 -10.272 -20.198  1.00 20.19           H  
ATOM   2952  HB3 PRO B   1     -16.579 -11.063 -21.729  1.00 20.19           H  
ATOM   2953  O   PRO B   1     -17.690 -11.628 -18.009  1.00 20.19           O  
ATOM   2954  CG  PRO B   1     -18.629 -11.324 -21.072  1.00 20.19           C  
ATOM   2955  HG2 PRO B   1     -18.809 -11.288 -22.147  1.00 20.19           H  
ATOM   2956  HG3 PRO B   1     -19.189 -10.523 -20.590  1.00 20.19           H  
ATOM   2957  CD  PRO B   1     -18.975 -12.689 -20.479  1.00 20.19           C  
ATOM   2958  HD2 PRO B   1     -19.750 -13.179 -21.069  1.00 20.19           H  
ATOM   2959  HD3 PRO B   1     -19.334 -12.530 -19.462  1.00 20.19           H  
ATOM   2960  N   LYS B   2     -15.889 -12.937 -17.781  1.00 21.82           N  
ATOM   2961  H   LYS B   2     -15.052 -13.304 -18.211  1.00 21.82           H  
ATOM   2962  CA  LYS B   2     -15.857 -12.712 -16.335  1.00 21.82           C  
ATOM   2963  HA  LYS B   2     -16.867 -12.620 -15.934  1.00 21.82           H  
ATOM   2964  C   LYS B   2     -15.173 -11.372 -16.125  1.00 21.82           C  
ATOM   2965  CB  LYS B   2     -15.137 -13.839 -15.583  1.00 21.82           C  
ATOM   2966  HB2 LYS B   2     -14.178 -14.046 -16.055  1.00 21.82           H  
ATOM   2967  HB3 LYS B   2     -14.947 -13.498 -14.565  1.00 21.82           H  
ATOM   2968  O   LYS B   2     -13.977 -11.285 -16.352  1.00 21.82           O  
ATOM   2969  CG  LYS B   2     -15.989 -15.115 -15.526  1.00 21.82           C  
ATOM   2970  HG2 LYS B   2     -16.965 -14.879 -15.102  1.00 21.82           H  
ATOM   2971  HG3 LYS B   2     -16.120 -15.515 -16.531  1.00 21.82           H  
ATOM   2972  CD  LYS B   2     -15.294 -16.155 -14.642  1.00 21.82           C  
ATOM   2973  HD2 LYS B   2     -14.322 -16.395 -15.072  1.00 21.82           H  
ATOM   2974  HD3 LYS B   2     -15.140 -15.725 -13.653  1.00 21.82           H  
ATOM   2975  CE  LYS B   2     -16.136 -17.428 -14.517  1.00 21.82           C  
ATOM   2976  HE2 LYS B   2     -16.255 -17.870 -15.507  1.00 21.82           H  
ATOM   2977  HE3 LYS B   2     -17.121 -17.154 -14.140  1.00 21.82           H  
ATOM   2978  NZ  LYS B   2     -15.481 -18.386 -13.591  1.00 21.82           N  
ATOM   2979  HZ1 LYS B   2     -14.559 -18.627 -13.925  1.00 21.82           H  
ATOM   2980  HZ2 LYS B   2     -16.027 -19.229 -13.482  1.00 21.82           H  
ATOM   2981  HZ3 LYS B   2     -15.363 -17.960 -12.683  1.00 21.82           H  
ATOM   2982  N   THR B   3     -15.943 -10.381 -15.704  1.00 18.58           N  
ATOM   2983  H   THR B   3     -16.945 -10.505 -15.678  1.00 18.58           H  
ATOM   2984  CA  THR B   3     -15.481  -9.123 -15.121  1.00 18.58           C  
ATOM   2985  HA  THR B   3     -14.722  -8.672 -15.760  1.00 18.58           H  
ATOM   2986  C   THR B   3     -14.804  -9.438 -13.777  1.00 18.58           C  
ATOM   2987  CB  THR B   3     -16.674  -8.132 -14.998  1.00 18.58           C  
ATOM   2988  HB  THR B   3     -16.600  -7.560 -14.073  1.00 18.58           H  
ATOM   2989  O   THR B   3     -15.331  -9.138 -12.717  1.00 18.58           O  
ATOM   2990  CG2 THR B   3     -16.778  -7.141 -16.159  1.00 18.58           C  
ATOM   2991 HG21 THR B   3     -15.833  -6.621 -16.318  1.00 18.58           H  
ATOM   2992 HG22 THR B   3     -17.024  -7.670 -17.080  1.00 18.58           H  
ATOM   2993 HG23 THR B   3     -17.546  -6.398 -15.945  1.00 18.58           H  
ATOM   2994  OG1 THR B   3     -17.927  -8.801 -15.045  1.00 18.58           O  
ATOM   2995  HG1 THR B   3     -18.568  -8.138 -14.778  1.00 18.58           H  
ATOM   2996  N   VAL B   4     -13.686 -10.179 -13.808  1.00 24.38           N  
ATOM   2997  H   VAL B   4     -13.325 -10.395 -14.726  1.00 24.38           H  
ATOM   2998  CA  VAL B   4     -12.688 -10.212 -12.727  1.00 24.38           C  
ATOM   2999  HA  VAL B   4     -13.161 -10.304 -11.749  1.00 24.38           H  
ATOM   3000  C   VAL B   4     -11.983  -8.884 -12.809  1.00 24.38           C  
ATOM   3001  CB  VAL B   4     -11.600 -11.300 -12.916  1.00 24.38           C  
ATOM   3002  HB  VAL B   4     -10.683 -10.958 -12.436  1.00 24.38           H  
ATOM   3003  O   VAL B   4     -11.445  -8.597 -13.857  1.00 24.38           O  
ATOM   3004  CG1 VAL B   4     -12.007 -12.582 -12.193  1.00 24.38           C  
ATOM   3005 HG11 VAL B   4     -12.156 -12.366 -11.135  1.00 24.38           H  
ATOM   3006 HG12 VAL B   4     -12.934 -12.968 -12.616  1.00 24.38           H  
ATOM   3007 HG13 VAL B   4     -11.214 -13.324 -12.286  1.00 24.38           H  
ATOM   3008  CG2 VAL B   4     -11.262 -11.672 -14.372  1.00 24.38           C  
ATOM   3009 HG21 VAL B   4     -10.396 -12.334 -14.385  1.00 24.38           H  
ATOM   3010 HG22 VAL B   4     -11.000 -10.783 -14.945  1.00 24.38           H  
ATOM   3011 HG23 VAL B   4     -12.103 -12.173 -14.850  1.00 24.38           H  
ATOM   3012  N   ALA B   5     -11.991  -8.054 -11.779  1.00 25.53           N  
ATOM   3013  H   ALA B   5     -12.438  -8.323 -10.915  1.00 25.53           H  
ATOM   3014  CA  ALA B   5     -11.542  -6.682 -11.959  1.00 25.53           C  
ATOM   3015  HA  ALA B   5     -12.103  -6.295 -12.810  1.00 25.53           H  
ATOM   3016  C   ALA B   5     -10.036  -6.497 -12.315  1.00 25.53           C  
ATOM   3017  CB  ALA B   5     -12.008  -5.905 -10.739  1.00 25.53           C  
ATOM   3018  HB1 ALA B   5     -13.014  -6.204 -10.444  1.00 25.53           H  
ATOM   3019  HB2 ALA B   5     -12.009  -4.838 -10.962  1.00 25.53           H  
ATOM   3020  HB3 ALA B   5     -11.442  -6.146  -9.840  1.00 25.53           H  
ATOM   3021  O   ALA B   5      -9.188  -7.351 -12.069  1.00 25.53           O  
ATOM   3022  N   SER B   6      -9.650  -5.286 -12.749  1.00 26.36           N  
ATOM   3023  H   SER B   6     -10.386  -4.612 -12.907  1.00 26.36           H  
ATOM   3024  CA  SER B   6      -8.244  -4.909 -13.054  1.00 26.36           C  
ATOM   3025  HA  SER B   6      -7.556  -5.614 -12.587  1.00 26.36           H  
ATOM   3026  C   SER B   6      -7.829  -3.481 -12.588  1.00 26.36           C  
ATOM   3027  CB  SER B   6      -8.047  -5.109 -14.568  1.00 26.36           C  
ATOM   3028  HB2 SER B   6      -8.822  -4.576 -15.119  1.00 26.36           H  
ATOM   3029  HB3 SER B   6      -8.146  -6.172 -14.787  1.00 26.36           H  
ATOM   3030  O   SER B   6      -7.841  -2.584 -13.410  1.00 26.36           O  
ATOM   3031  OG  SER B   6      -6.779  -4.670 -15.014  1.00 26.36           O  
ATOM   3032  HG  SER B   6      -6.431  -5.386 -15.550  1.00 26.36           H  
ATOM   3033  N   ILE B   7      -7.557  -3.122 -11.306  1.00 31.24           N  
ATOM   3034  H   ILE B   7      -7.511  -3.816 -10.574  1.00 31.24           H  
ATOM   3035  CA  ILE B   7      -7.104  -1.769 -10.920  1.00 31.24           C  
ATOM   3036  HA  ILE B   7      -7.712  -1.021 -11.429  1.00 31.24           H  
ATOM   3037  C   ILE B   7      -5.829  -1.769 -11.647  1.00 31.24           C  
ATOM   3038  CB  ILE B   7      -6.949  -1.325  -9.416  1.00 31.24           C  
ATOM   3039  HB  ILE B   7      -6.968  -0.245  -9.559  1.00 31.24           H  
ATOM   3040  O   ILE B   7      -5.012  -2.627 -11.447  1.00 31.24           O  
ATOM   3041  CG1 ILE B   7      -8.127  -1.556  -8.461  1.00 31.24           C  
ATOM   3042 HG12 ILE B   7      -8.343  -0.602  -7.982  1.00 31.24           H  
ATOM   3043 HG13 ILE B   7      -9.005  -1.786  -9.064  1.00 31.24           H  
ATOM   3044  CG2 ILE B   7      -5.634  -1.479  -8.632  1.00 31.24           C  
ATOM   3045 HG21 ILE B   7      -4.771  -1.438  -9.296  1.00 31.24           H  
ATOM   3046 HG22 ILE B   7      -5.547  -2.409  -8.069  1.00 31.24           H  
ATOM   3047 HG23 ILE B   7      -5.550  -0.674  -7.903  1.00 31.24           H  
ATOM   3048  CD1 ILE B   7      -8.081  -2.636  -7.377  1.00 31.24           C  
ATOM   3049 HD11 ILE B   7      -9.028  -2.622  -6.838  1.00 31.24           H  
ATOM   3050 HD12 ILE B   7      -8.019  -3.638  -7.804  1.00 31.24           H  
ATOM   3051 HD13 ILE B   7      -7.242  -2.505  -6.693  1.00 31.24           H  
ATOM   3052  N   THR B   8      -5.717  -1.025 -12.711  1.00 32.39           N  
ATOM   3053  H   THR B   8      -6.415  -0.336 -12.952  1.00 32.39           H  
ATOM   3054  CA  THR B   8      -4.693  -1.400 -13.686  1.00 32.39           C  
ATOM   3055  HA  THR B   8      -4.632  -2.485 -13.768  1.00 32.39           H  
ATOM   3056  C   THR B   8      -3.342  -0.892 -13.202  1.00 32.39           C  
ATOM   3057  CB  THR B   8      -5.077  -0.850 -15.042  1.00 32.39           C  
ATOM   3058  HB  THR B   8      -4.726   0.177 -15.144  1.00 32.39           H  
ATOM   3059  O   THR B   8      -2.422  -0.721 -13.987  1.00 32.39           O  
ATOM   3060  CG2 THR B   8      -4.519  -1.709 -16.166  1.00 32.39           C  
ATOM   3061 HG21 THR B   8      -3.457  -1.892 -16.005  1.00 32.39           H  
ATOM   3062 HG22 THR B   8      -4.629  -1.184 -17.115  1.00 32.39           H  
ATOM   3063 HG23 THR B   8      -5.034  -2.669 -16.198  1.00 32.39           H  
ATOM   3064  OG1 THR B   8      -6.475  -0.872 -15.183  1.00 32.39           O  
ATOM   3065  HG1 THR B   8      -6.801  -1.590 -14.636  1.00 32.39           H  
ATOM   3066  N   THR B   9      -3.324  -0.480 -11.934  1.00 31.93           N  
ATOM   3067  H   THR B   9      -4.004  -0.927 -11.336  1.00 31.93           H  
ATOM   3068  CA  THR B   9      -2.787   0.753 -11.405  1.00 31.93           C  
ATOM   3069  HA  THR B   9      -1.748   0.817 -11.729  1.00 31.93           H  
ATOM   3070  C   THR B   9      -2.898   0.736  -9.881  1.00 31.93           C  
ATOM   3071  CB  THR B   9      -3.400   2.022 -11.991  1.00 31.93           C  
ATOM   3072  HB  THR B   9      -3.186   2.853 -11.319  1.00 31.93           H  
ATOM   3073  O   THR B   9      -4.013   0.762  -9.376  1.00 31.93           O  
ATOM   3074  CG2 THR B   9      -2.807   2.366 -13.362  1.00 31.93           C  
ATOM   3075 HG21 THR B   9      -1.718   2.328 -13.332  1.00 31.93           H  
ATOM   3076 HG22 THR B   9      -3.179   1.686 -14.129  1.00 31.93           H  
ATOM   3077 HG23 THR B   9      -3.109   3.380 -13.626  1.00 31.93           H  
ATOM   3078  OG1 THR B   9      -4.790   1.898 -12.142  1.00 31.93           O  
ATOM   3079  HG1 THR B   9      -5.145   1.781 -11.258  1.00 31.93           H  
ATOM   3080  N   PRO B  10      -1.773   0.746  -9.156  1.00 31.86           N  
ATOM   3081  CA  PRO B  10      -0.784   1.795  -9.377  1.00 31.86           C  
ATOM   3082  HA  PRO B  10      -1.318   2.715  -9.615  1.00 31.86           H  
ATOM   3083  C   PRO B  10       0.095   1.504 -10.606  1.00 31.86           C  
ATOM   3084  CB  PRO B  10      -0.124   2.046  -8.020  1.00 31.86           C  
ATOM   3085  HB2 PRO B  10       0.925   2.332  -8.095  1.00 31.86           H  
ATOM   3086  HB3 PRO B  10      -0.667   2.840  -7.508  1.00 31.86           H  
ATOM   3087  O   PRO B  10       0.118   2.374 -11.480  1.00 31.86           O  
ATOM   3088  CG  PRO B  10      -0.335   0.749  -7.256  1.00 31.86           C  
ATOM   3089  HG2 PRO B  10       0.492   0.074  -7.476  1.00 31.86           H  
ATOM   3090  HG3 PRO B  10      -0.405   0.937  -6.185  1.00 31.86           H  
ATOM   3091  CD  PRO B  10      -1.646   0.200  -7.821  1.00 31.86           C  
ATOM   3092  HD2 PRO B  10      -2.476   0.563  -7.215  1.00 31.86           H  
ATOM   3093  HD3 PRO B  10      -1.645  -0.890  -7.839  1.00 31.86           H  
ATOM   3094  N   LYS B  11       0.380   0.206 -10.866  1.00 35.03           N  
ATOM   3095  H   LYS B  11       0.760  -0.313 -10.088  1.00 35.03           H  
ATOM   3096  CA  LYS B  11       0.260  -0.505 -12.173  1.00 35.03           C  
ATOM   3097  HA  LYS B  11      -0.482   0.013 -12.780  1.00 35.03           H  
ATOM   3098  C   LYS B  11      -0.356  -1.951 -12.183  1.00 35.03           C  
ATOM   3099  CB  LYS B  11       1.536  -0.295 -13.019  1.00 35.03           C  
ATOM   3100  HB2 LYS B  11       2.348   0.058 -12.383  1.00 35.03           H  
ATOM   3101  HB3 LYS B  11       1.849  -1.237 -13.471  1.00 35.03           H  
ATOM   3102  O   LYS B  11      -0.301  -2.554 -13.249  1.00 35.03           O  
ATOM   3103  CG  LYS B  11       1.265   0.738 -14.137  1.00 35.03           C  
ATOM   3104  HG2 LYS B  11       0.488   0.353 -14.797  1.00 35.03           H  
ATOM   3105  HG3 LYS B  11       0.920   1.677 -13.703  1.00 35.03           H  
ATOM   3106  CD  LYS B  11       2.514   1.025 -14.965  1.00 35.03           C  
ATOM   3107  HD2 LYS B  11       3.304   1.375 -14.301  1.00 35.03           H  
ATOM   3108  HD3 LYS B  11       2.834   0.102 -15.447  1.00 35.03           H  
ATOM   3109  CE  LYS B  11       2.197   2.096 -16.013  1.00 35.03           C  
ATOM   3110  HE2 LYS B  11       1.909   3.009 -15.493  1.00 35.03           H  
ATOM   3111  HE3 LYS B  11       1.349   1.753 -16.606  1.00 35.03           H  
ATOM   3112  NZ  LYS B  11       3.380   2.324 -16.875  1.00 35.03           N  
ATOM   3113  HZ1 LYS B  11       3.185   3.020 -17.580  1.00 35.03           H  
ATOM   3114  HZ2 LYS B  11       3.643   1.453 -17.315  1.00 35.03           H  
ATOM   3115  HZ3 LYS B  11       4.156   2.623 -16.303  1.00 35.03           H  
ATOM   3116  N   ILE B  12      -1.036  -2.454 -11.111  1.00 35.01           N  
ATOM   3117  H   ILE B  12      -1.093  -1.847 -10.305  1.00 35.01           H  
ATOM   3118  CA  ILE B  12      -1.589  -3.852 -10.905  1.00 35.01           C  
ATOM   3119  HA  ILE B  12      -1.485  -4.399 -11.841  1.00 35.01           H  
ATOM   3120  C   ILE B  12      -3.073  -4.034 -10.432  1.00 35.01           C  
ATOM   3121  CB  ILE B  12      -0.835  -4.615  -9.772  1.00 35.01           C  
ATOM   3122  HB  ILE B  12      -1.612  -5.221  -9.305  1.00 35.01           H  
ATOM   3123  O   ILE B  12      -3.406  -3.405  -9.440  1.00 35.01           O  
ATOM   3124  CG1 ILE B  12      -0.428  -3.871  -8.471  1.00 35.01           C  
ATOM   3125 HG12 ILE B  12      -0.116  -4.625  -7.748  1.00 35.01           H  
ATOM   3126 HG13 ILE B  12      -1.345  -3.445  -8.064  1.00 35.01           H  
ATOM   3127  CG2 ILE B  12      -0.036  -5.815 -10.271  1.00 35.01           C  
ATOM   3128 HG21 ILE B  12      -0.605  -6.371 -11.015  1.00 35.01           H  
ATOM   3129 HG22 ILE B  12       0.910  -5.550 -10.744  1.00 35.01           H  
ATOM   3130 HG23 ILE B  12       0.172  -6.478  -9.431  1.00 35.01           H  
ATOM   3131  CD1 ILE B  12       0.600  -2.739  -8.430  1.00 35.01           C  
ATOM   3132 HD11 ILE B  12       1.597  -3.111  -8.191  1.00 35.01           H  
ATOM   3133 HD12 ILE B  12       0.608  -2.161  -9.354  1.00 35.01           H  
ATOM   3134 HD13 ILE B  12       0.352  -2.023  -7.646  1.00 35.01           H  
ATOM   3135  N   ILE B  13      -3.850  -5.026 -10.968  1.00 34.60           N  
ATOM   3136  H   ILE B  13      -3.471  -5.394 -11.829  1.00 34.60           H  
ATOM   3137  CA  ILE B  13      -5.016  -5.844 -10.412  1.00 34.60           C  
ATOM   3138  HA  ILE B  13      -5.356  -6.481 -11.229  1.00 34.60           H  
ATOM   3139  C   ILE B  13      -6.303  -5.211  -9.781  1.00 34.60           C  
ATOM   3140  CB  ILE B  13      -4.483  -6.773  -9.305  1.00 34.60           C  
ATOM   3141  HB  ILE B  13      -4.339  -6.131  -8.436  1.00 34.60           H  
ATOM   3142  O   ILE B  13      -6.174  -4.446  -8.860  1.00 34.60           O  
ATOM   3143  CG1 ILE B  13      -3.164  -7.471  -9.614  1.00 34.60           C  
ATOM   3144 HG12 ILE B  13      -2.601  -6.989 -10.413  1.00 34.60           H  
ATOM   3145 HG13 ILE B  13      -3.347  -8.488  -9.961  1.00 34.60           H  
ATOM   3146  CG2 ILE B  13      -5.459  -7.877  -8.886  1.00 34.60           C  
ATOM   3147 HG21 ILE B  13      -4.970  -8.615  -8.249  1.00 34.60           H  
ATOM   3148 HG22 ILE B  13      -6.250  -7.417  -8.293  1.00 34.60           H  
ATOM   3149 HG23 ILE B  13      -5.870  -8.382  -9.760  1.00 34.60           H  
ATOM   3150  CD1 ILE B  13      -2.325  -7.453  -8.341  1.00 34.60           C  
ATOM   3151 HD11 ILE B  13      -2.646  -8.225  -7.641  1.00 34.60           H  
ATOM   3152 HD12 ILE B  13      -2.344  -6.495  -7.820  1.00 34.60           H  
ATOM   3153 HD13 ILE B  13      -1.299  -7.644  -8.654  1.00 34.60           H  
ATOM   3154  N   LEU B  14      -7.558  -5.644 -10.105  1.00 32.04           N  
ATOM   3155  H   LEU B  14      -7.588  -6.370 -10.807  1.00 32.04           H  
ATOM   3156  CA  LEU B  14      -8.901  -5.420  -9.426  1.00 32.04           C  
ATOM   3157  HA  LEU B  14      -9.489  -6.087 -10.057  1.00 32.04           H  
ATOM   3158  C   LEU B  14      -9.900  -4.135  -9.492  1.00 32.04           C  
ATOM   3159  CB  LEU B  14      -8.934  -6.246  -8.110  1.00 32.04           C  
ATOM   3160  HB2 LEU B  14      -8.082  -5.955  -7.496  1.00 32.04           H  
ATOM   3161  HB3 LEU B  14      -9.830  -6.002  -7.540  1.00 32.04           H  
ATOM   3162  O   LEU B  14     -10.640  -3.903  -8.542  1.00 32.04           O  
ATOM   3163  CG  LEU B  14      -8.916  -7.790  -8.309  1.00 32.04           C  
ATOM   3164  HG  LEU B  14      -8.122  -8.066  -9.003  1.00 32.04           H  
ATOM   3165  CD1 LEU B  14      -8.652  -8.517  -6.990  1.00 32.04           C  
ATOM   3166 HD11 LEU B  14      -7.585  -8.726  -6.914  1.00 32.04           H  
ATOM   3167 HD12 LEU B  14      -9.162  -9.480  -6.956  1.00 32.04           H  
ATOM   3168 HD13 LEU B  14      -8.980  -7.910  -6.146  1.00 32.04           H  
ATOM   3169  CD2 LEU B  14     -10.178  -8.346  -8.944  1.00 32.04           C  
ATOM   3170 HD21 LEU B  14     -11.056  -7.835  -8.548  1.00 32.04           H  
ATOM   3171 HD22 LEU B  14     -10.126  -8.217 -10.025  1.00 32.04           H  
ATOM   3172 HD23 LEU B  14     -10.276  -9.419  -8.779  1.00 32.04           H  
ATOM   3173  N   GLN B  15     -10.060  -3.364 -10.608  1.00 31.40           N  
ATOM   3174  H   GLN B  15      -9.430  -3.642 -11.347  1.00 31.40           H  
ATOM   3175  CA  GLN B  15     -11.006  -2.251 -11.006  1.00 31.40           C  
ATOM   3176  HA  GLN B  15     -11.958  -2.421 -10.503  1.00 31.40           H  
ATOM   3177  C   GLN B  15     -11.301  -2.161 -12.534  1.00 31.40           C  
ATOM   3178  CB  GLN B  15     -10.587  -0.787 -10.714  1.00 31.40           C  
ATOM   3179  HB2 GLN B  15      -9.508  -0.708 -10.850  1.00 31.40           H  
ATOM   3180  HB3 GLN B  15     -11.003  -0.152 -11.495  1.00 31.40           H  
ATOM   3181  O   GLN B  15     -12.464  -2.197 -12.829  1.00 31.40           O  
ATOM   3182  CG  GLN B  15     -10.980  -0.023  -9.441  1.00 31.40           C  
ATOM   3183  HG2 GLN B  15     -10.712  -0.574  -8.539  1.00 31.40           H  
ATOM   3184  HG3 GLN B  15     -12.059   0.127  -9.429  1.00 31.40           H  
ATOM   3185  CD  GLN B  15     -10.283   1.349  -9.456  1.00 31.40           C  
ATOM   3186  NE2 GLN B  15     -10.413   2.159  -8.439  1.00 31.40           N  
ATOM   3187 HE21 GLN B  15     -10.871   1.849  -7.594  1.00 31.40           H  
ATOM   3188 HE22 GLN B  15      -9.936   3.048  -8.502  1.00 31.40           H  
ATOM   3189  OE1 GLN B  15      -9.587   1.732 -10.386  1.00 31.40           O  
ATOM   3190  N   LYS B  16     -10.393  -1.963 -13.526  1.00 32.36           N  
ATOM   3191  H   LYS B  16      -9.427  -1.835 -13.261  1.00 32.36           H  
ATOM   3192  CA  LYS B  16     -10.718  -1.801 -14.990  1.00 32.36           C  
ATOM   3193  HA  LYS B  16     -11.208  -0.837 -15.131  1.00 32.36           H  
ATOM   3194  C   LYS B  16     -11.700  -2.837 -15.522  1.00 32.36           C  
ATOM   3195  CB  LYS B  16      -9.517  -1.909 -15.976  1.00 32.36           C  
ATOM   3196  HB2 LYS B  16      -9.773  -2.616 -16.765  1.00 32.36           H  
ATOM   3197  HB3 LYS B  16      -8.645  -2.363 -15.506  1.00 32.36           H  
ATOM   3198  O   LYS B  16     -12.518  -2.496 -16.351  1.00 32.36           O  
ATOM   3199  CG  LYS B  16      -9.084  -0.635 -16.714  1.00 32.36           C  
ATOM   3200  HG2 LYS B  16      -8.661   0.076 -16.005  1.00 32.36           H  
ATOM   3201  HG3 LYS B  16      -9.945  -0.173 -17.198  1.00 32.36           H  
ATOM   3202  CD  LYS B  16      -8.054  -1.051 -17.788  1.00 32.36           C  
ATOM   3203  HD2 LYS B  16      -7.425  -1.851 -17.396  1.00 32.36           H  
ATOM   3204  HD3 LYS B  16      -8.591  -1.442 -18.651  1.00 32.36           H  
ATOM   3205  CE  LYS B  16      -7.148   0.104 -18.217  1.00 32.36           C  
ATOM   3206  HE2 LYS B  16      -6.685   0.512 -17.318  1.00 32.36           H  
ATOM   3207  HE3 LYS B  16      -7.759   0.883 -18.674  1.00 32.36           H  
ATOM   3208  NZ  LYS B  16      -6.106  -0.383 -19.155  1.00 32.36           N  
ATOM   3209  HZ1 LYS B  16      -6.536  -0.763 -19.986  1.00 32.36           H  
ATOM   3210  HZ2 LYS B  16      -5.474   0.364 -19.404  1.00 32.36           H  
ATOM   3211  HZ3 LYS B  16      -5.581  -1.121 -18.708  1.00 32.36           H  
ATOM   3212  N   GLU B  17     -11.566  -4.092 -15.114  1.00 34.29           N  
ATOM   3213  H   GLU B  17     -10.729  -4.345 -14.610  1.00 34.29           H  
ATOM   3214  CA  GLU B  17     -12.501  -5.166 -15.474  1.00 34.29           C  
ATOM   3215  HA  GLU B  17     -12.992  -4.928 -16.418  1.00 34.29           H  
ATOM   3216  C   GLU B  17     -13.652  -5.330 -14.432  1.00 34.29           C  
ATOM   3217  CB  GLU B  17     -11.701  -6.464 -15.680  1.00 34.29           C  
ATOM   3218  HB2 GLU B  17     -11.045  -6.529 -14.812  1.00 34.29           H  
ATOM   3219  HB3 GLU B  17     -12.406  -7.296 -15.704  1.00 34.29           H  
ATOM   3220  O   GLU B  17     -14.348  -6.333 -14.437  1.00 34.29           O  
ATOM   3221  CG  GLU B  17     -10.787  -6.644 -16.896  1.00 34.29           C  
ATOM   3222  HG2 GLU B  17     -10.071  -5.823 -16.928  1.00 34.29           H  
ATOM   3223  HG3 GLU B  17     -11.390  -6.599 -17.803  1.00 34.29           H  
ATOM   3224  CD  GLU B  17     -10.031  -7.993 -16.812  1.00 34.29           C  
ATOM   3225  OE1 GLU B  17     -10.314  -8.887 -17.642  1.00 34.29           O  
ATOM   3226  OE2 GLU B  17      -9.115  -8.080 -15.962  1.00 34.29           O  
ATOM   3227  N   TYR B  18     -13.835  -4.397 -13.486  1.00 30.56           N  
ATOM   3228  H   TYR B  18     -13.178  -3.629 -13.504  1.00 30.56           H  
ATOM   3229  CA  TYR B  18     -15.088  -4.122 -12.736  1.00 30.56           C  
ATOM   3230  HA  TYR B  18     -15.838  -4.865 -13.009  1.00 30.56           H  
ATOM   3231  C   TYR B  18     -15.694  -2.756 -13.096  1.00 30.56           C  
ATOM   3232  CB  TYR B  18     -14.930  -4.139 -11.204  1.00 30.56           C  
ATOM   3233  HB2 TYR B  18     -13.890  -3.961 -10.931  1.00 30.56           H  
ATOM   3234  HB3 TYR B  18     -15.456  -3.276 -10.797  1.00 30.56           H  
ATOM   3235  O   TYR B  18     -16.895  -2.564 -12.918  1.00 30.56           O  
ATOM   3236  CG  TYR B  18     -15.474  -5.347 -10.455  1.00 30.56           C  
ATOM   3237  CD1 TYR B  18     -16.132  -5.143  -9.227  1.00 30.56           C  
ATOM   3238  HD1 TYR B  18     -16.344  -4.141  -8.883  1.00 30.56           H  
ATOM   3239  CD2 TYR B  18     -15.241  -6.663 -10.901  1.00 30.56           C  
ATOM   3240  HD2 TYR B  18     -14.766  -6.835 -11.855  1.00 30.56           H  
ATOM   3241  CE1 TYR B  18     -16.453  -6.237  -8.404  1.00 30.56           C  
ATOM   3242  HE1 TYR B  18     -16.920  -6.065  -7.445  1.00 30.56           H  
ATOM   3243  CE2 TYR B  18     -15.467  -7.750 -10.032  1.00 30.56           C  
ATOM   3244  HE2 TYR B  18     -15.168  -8.753 -10.299  1.00 30.56           H  
ATOM   3245  OH  TYR B  18     -16.228  -8.563  -7.903  1.00 30.56           O  
ATOM   3246  HH  TYR B  18     -16.347  -8.220  -7.014  1.00 30.56           H  
ATOM   3247  CZ  TYR B  18     -16.055  -7.537  -8.773  1.00 30.56           C  
ATOM   3248  N   LEU B  19     -14.929  -1.826 -13.682  1.00 28.84           N  
ATOM   3249  H   LEU B  19     -13.937  -2.005 -13.745  1.00 28.84           H  
ATOM   3250  CA  LEU B  19     -15.503  -0.975 -14.702  1.00 28.84           C  
ATOM   3251  HA  LEU B  19     -16.290  -0.388 -14.228  1.00 28.84           H  
ATOM   3252  C   LEU B  19     -16.092  -1.958 -15.725  1.00 28.84           C  
ATOM   3253  CB  LEU B  19     -14.499   0.002 -15.346  1.00 28.84           C  
ATOM   3254  HB2 LEU B  19     -15.055   0.638 -16.035  1.00 28.84           H  
ATOM   3255  HB3 LEU B  19     -13.788  -0.559 -15.954  1.00 28.84           H  
ATOM   3256  O   LEU B  19     -15.440  -2.953 -16.066  1.00 28.84           O  
ATOM   3257  CG  LEU B  19     -13.712   0.902 -14.379  1.00 28.84           C  
ATOM   3258  HG  LEU B  19     -13.121   0.286 -13.701  1.00 28.84           H  
ATOM   3259  CD1 LEU B  19     -12.754   1.797 -15.171  1.00 28.84           C  
ATOM   3260 HD11 LEU B  19     -12.097   1.182 -15.785  1.00 28.84           H  
ATOM   3261 HD12 LEU B  19     -12.149   2.383 -14.479  1.00 28.84           H  
ATOM   3262 HD13 LEU B  19     -13.321   2.468 -15.816  1.00 28.84           H  
ATOM   3263  CD2 LEU B  19     -14.636   1.804 -13.561  1.00 28.84           C  
ATOM   3264 HD21 LEU B  19     -15.270   2.397 -14.220  1.00 28.84           H  
ATOM   3265 HD22 LEU B  19     -14.041   2.467 -12.932  1.00 28.84           H  
ATOM   3266 HD23 LEU B  19     -15.261   1.195 -12.908  1.00 28.84           H  
ATOM   3267  N   PRO B  20     -17.345  -1.754 -16.149  1.00 27.42           N  
ATOM   3268  CA  PRO B  20     -17.965  -2.642 -17.115  1.00 27.42           C  
ATOM   3269  HA  PRO B  20     -18.122  -3.616 -16.651  1.00 27.42           H  
ATOM   3270  C   PRO B  20     -17.087  -2.790 -18.359  1.00 27.42           C  
ATOM   3271  CB  PRO B  20     -19.312  -1.990 -17.445  1.00 27.42           C  
ATOM   3272  HB2 PRO B  20     -20.077  -2.735 -17.661  1.00 27.42           H  
ATOM   3273  HB3 PRO B  20     -19.200  -1.308 -18.288  1.00 27.42           H  
ATOM   3274  O   PRO B  20     -16.418  -1.832 -18.758  1.00 27.42           O  
ATOM   3275  CG  PRO B  20     -19.639  -1.184 -16.187  1.00 27.42           C  
ATOM   3276  HG2 PRO B  20     -20.086  -1.840 -15.440  1.00 27.42           H  
ATOM   3277  HG3 PRO B  20     -20.296  -0.341 -16.404  1.00 27.42           H  
ATOM   3278  CD  PRO B  20     -18.269  -0.725 -15.706  1.00 27.42           C  
ATOM   3279  HD2 PRO B  20     -18.007   0.226 -16.171  1.00 27.42           H  
ATOM   3280  HD3 PRO B  20     -18.288  -0.633 -14.620  1.00 27.42           H  
ATOM   3281  N   GLU B  21     -17.168  -3.941 -19.035  1.00 32.58           N  
ATOM   3282  H   GLU B  21     -17.708  -4.703 -18.653  1.00 32.58           H  
ATOM   3283  CA  GLU B  21     -16.903  -3.948 -20.475  1.00 32.58           C  
ATOM   3284  HA  GLU B  21     -15.854  -3.719 -20.663  1.00 32.58           H  
ATOM   3285  C   GLU B  21     -17.775  -2.835 -21.076  1.00 32.58           C  
ATOM   3286  CB  GLU B  21     -17.251  -5.311 -21.121  1.00 32.58           C  
ATOM   3287  HB2 GLU B  21     -18.238  -5.621 -20.778  1.00 32.58           H  
ATOM   3288  HB3 GLU B  21     -17.294  -5.176 -22.201  1.00 32.58           H  
ATOM   3289  O   GLU B  21     -19.005  -2.914 -21.035  1.00 32.58           O  
ATOM   3290  CG  GLU B  21     -16.232  -6.428 -20.828  1.00 32.58           C  
ATOM   3291  HG2 GLU B  21     -15.254  -6.102 -21.185  1.00 32.58           H  
ATOM   3292  HG3 GLU B  21     -16.165  -6.566 -19.749  1.00 32.58           H  
ATOM   3293  CD  GLU B  21     -16.591  -7.786 -21.478  1.00 32.58           C  
ATOM   3294  OE1 GLU B  21     -15.662  -8.562 -21.805  1.00 32.58           O  
ATOM   3295  OE2 GLU B  21     -17.794  -8.123 -21.585  1.00 32.58           O  
ATOM   3296  N   THR B  22     -17.155  -1.756 -21.566  1.00 27.74           N  
ATOM   3297  H   THR B  22     -16.151  -1.680 -21.492  1.00 27.74           H  
ATOM   3298  CA  THR B  22     -17.874  -0.770 -22.374  1.00 27.74           C  
ATOM   3299  HA  THR B  22     -18.689  -0.340 -21.791  1.00 27.74           H  
ATOM   3300  C   THR B  22     -18.449  -1.523 -23.557  1.00 27.74           C  
ATOM   3301  CB  THR B  22     -16.966   0.351 -22.897  1.00 27.74           C  
ATOM   3302  HB  THR B  22     -17.503   0.912 -23.661  1.00 27.74           H  
ATOM   3303  O   THR B  22     -17.686  -2.213 -24.238  1.00 27.74           O  
ATOM   3304  CG2 THR B  22     -16.554   1.317 -21.788  1.00 27.74           C  
ATOM   3305 HG21 THR B  22     -17.442   1.778 -21.355  1.00 27.74           H  
ATOM   3306 HG22 THR B  22     -16.011   0.781 -21.011  1.00 27.74           H  
ATOM   3307 HG23 THR B  22     -15.914   2.094 -22.206  1.00 27.74           H  
ATOM   3308  OG1 THR B  22     -15.791  -0.186 -23.462  1.00 27.74           O  
ATOM   3309  HG1 THR B  22     -16.086  -0.904 -24.028  1.00 27.74           H  
ATOM   3310  N   ASP B  23     -19.759  -1.408 -23.779  1.00 26.61           N  
ATOM   3311  H   ASP B  23     -20.330  -0.851 -23.159  1.00 26.61           H  
ATOM   3312  CA  ASP B  23     -20.417  -2.081 -24.895  1.00 26.61           C  
ATOM   3313  HA  ASP B  23     -20.396  -3.152 -24.694  1.00 26.61           H  
ATOM   3314  C   ASP B  23     -19.638  -1.761 -26.187  1.00 26.61           C  
ATOM   3315  CB  ASP B  23     -21.895  -1.648 -24.975  1.00 26.61           C  
ATOM   3316  HB2 ASP B  23     -21.960  -0.631 -25.362  1.00 26.61           H  
ATOM   3317  HB3 ASP B  23     -22.308  -1.648 -23.966  1.00 26.61           H  
ATOM   3318  O   ASP B  23     -19.408  -0.584 -26.476  1.00 26.61           O  
ATOM   3319  CG  ASP B  23     -22.762  -2.579 -25.837  1.00 26.61           C  
ATOM   3320  OD1 ASP B  23     -22.201  -3.347 -26.652  1.00 26.61           O  
ATOM   3321  OD2 ASP B  23     -24.000  -2.575 -25.652  1.00 26.61           O  
ATOM   3322  N   PRO B  24     -19.148  -2.766 -26.937  1.00 30.80           N  
ATOM   3323  CA  PRO B  24     -18.494  -2.527 -28.219  1.00 30.80           C  
ATOM   3324  HA  PRO B  24     -17.769  -1.721 -28.100  1.00 30.80           H  
ATOM   3325  C   PRO B  24     -19.474  -2.083 -29.327  1.00 30.80           C  
ATOM   3326  CB  PRO B  24     -17.736  -3.824 -28.528  1.00 30.80           C  
ATOM   3327  HB2 PRO B  24     -17.657  -4.020 -29.597  1.00 30.80           H  
ATOM   3328  HB3 PRO B  24     -16.744  -3.774 -28.079  1.00 30.80           H  
ATOM   3329  O   PRO B  24     -19.049  -1.976 -30.480  1.00 30.80           O  
ATOM   3330  CG  PRO B  24     -18.559  -4.896 -27.815  1.00 30.80           C  
ATOM   3331  HG2 PRO B  24     -19.404  -5.181 -28.441  1.00 30.80           H  
ATOM   3332  HG3 PRO B  24     -17.957  -5.767 -27.557  1.00 30.80           H  
ATOM   3333  CD  PRO B  24     -19.072  -4.174 -26.573  1.00 30.80           C  
ATOM   3334  HD2 PRO B  24     -20.046  -4.575 -26.291  1.00 30.80           H  
ATOM   3335  HD3 PRO B  24     -18.363  -4.297 -25.754  1.00 30.80           H  
ATOM   3336  N   ASN B  25     -20.754  -1.843 -28.995  1.00 28.33           N  
ATOM   3337  H   ASN B  25     -21.012  -1.978 -28.028  1.00 28.33           H  
ATOM   3338  CA  ASN B  25     -21.746  -1.133 -29.814  1.00 28.33           C  
ATOM   3339  HA  ASN B  25     -21.472  -1.221 -30.865  1.00 28.33           H  
ATOM   3340  C   ASN B  25     -21.779   0.379 -29.515  1.00 28.33           C  
ATOM   3341  CB  ASN B  25     -23.143  -1.761 -29.607  1.00 28.33           C  
ATOM   3342  HB2 ASN B  25     -23.424  -1.650 -28.560  1.00 28.33           H  
ATOM   3343  HB3 ASN B  25     -23.865  -1.197 -30.199  1.00 28.33           H  
ATOM   3344  O   ASN B  25     -22.068   0.745 -28.355  1.00 28.33           O  
ATOM   3345  CG  ASN B  25     -23.262  -3.220 -30.006  1.00 28.33           C  
ATOM   3346  ND2 ASN B  25     -23.299  -4.117 -29.053  1.00 28.33           N  
ATOM   3347 HD21 ASN B  25     -23.274  -5.091 -29.320  1.00 28.33           H  
ATOM   3348 HD22 ASN B  25     -23.070  -3.810 -28.119  1.00 28.33           H  
ATOM   3349  OD1 ASN B  25     -23.360  -3.582 -31.171  1.00 28.33           O  
ATOM   3350  OXT ASN B  25     -21.612   1.149 -30.489  1.00 28.33           O  
TER    3351      ASN B  25                                                       
END   
