# Supplementary material for: An extended Tudor domain within Vreteno interconnects Gtsf1L and Ago3 for piRNA biogenesis in Bombyx mori
Source: EMBO J. 2023 Nov 20;42(24):e114072. doi: 10.15252/embj.2023114072 (PMC10711660; doi:10.15252/embj.2023114072)
Supplement: Supplementary file 4 — Dataset EV1 [file EMBJ-42-e114072-s007.zip › manuscript_pdb/BmVreteno_AF-eTD0_BmGtsf1L_92_101.pdb]

ATOM      1  N   GLN A   1     -12.272 -23.435  16.514  1.00 31.32           N  
ATOM      2  H   GLN A   1     -11.697 -23.256  17.325  1.00 31.32           H  
ATOM      3  H2  GLN A   1     -12.129 -24.393  16.228  1.00 31.32           H  
ATOM      4  H3  GLN A   1     -13.240 -23.282  16.758  1.00 31.32           H  
ATOM      5  CA  GLN A   1     -11.854 -22.505  15.448  1.00 31.32           C  
ATOM      6  HA  GLN A   1     -12.391 -22.707  14.521  1.00 31.32           H  
ATOM      7  C   GLN A   1     -10.375 -22.756  15.227  1.00 31.32           C  
ATOM      8  CB  GLN A   1     -12.121 -21.054  15.879  1.00 31.32           C  
ATOM      9  HB2 GLN A   1     -11.746 -20.918  16.894  1.00 31.32           H  
ATOM     10  HB3 GLN A   1     -11.577 -20.379  15.218  1.00 31.32           H  
ATOM     11  O   GLN A   1      -9.622 -22.619  16.178  1.00 31.32           O  
ATOM     12  CG  GLN A   1     -13.618 -20.696  15.818  1.00 31.32           C  
ATOM     13  HG2 GLN A   1     -14.209 -21.459  16.325  1.00 31.32           H  
ATOM     14  HG3 GLN A   1     -13.934 -20.651  14.776  1.00 31.32           H  
ATOM     15  CD  GLN A   1     -13.928 -19.357  16.483  1.00 31.32           C  
ATOM     16  NE2 GLN A   1     -15.143 -18.873  16.405  1.00 31.32           N  
ATOM     17 HE21 GLN A   1     -15.264 -17.976  16.853  1.00 31.32           H  
ATOM     18 HE22 GLN A   1     -15.869 -19.299  15.845  1.00 31.32           H  
ATOM     19  OE1 GLN A   1     -13.098 -18.749  17.123  1.00 31.32           O  
ATOM     20  N   ARG A   2      -9.974 -23.272  14.060  1.00 32.55           N  
ATOM     21  H   ARG A   2     -10.611 -23.295  13.277  1.00 32.55           H  
ATOM     22  CA  ARG A   2      -8.547 -23.406  13.742  1.00 32.55           C  
ATOM     23  HA  ARG A   2      -7.983 -23.790  14.592  1.00 32.55           H  
ATOM     24  C   ARG A   2      -8.065 -21.983  13.475  1.00 32.55           C  
ATOM     25  CB  ARG A   2      -8.335 -24.333  12.521  1.00 32.55           C  
ATOM     26  HB2 ARG A   2      -7.298 -24.239  12.199  1.00 32.55           H  
ATOM     27  HB3 ARG A   2      -8.968 -23.998  11.698  1.00 32.55           H  
ATOM     28  O   ARG A   2      -8.506 -21.403  12.488  1.00 32.55           O  
ATOM     29  CG  ARG A   2      -8.618 -25.822  12.809  1.00 32.55           C  
ATOM     30  HG2 ARG A   2      -7.941 -26.163  13.592  1.00 32.55           H  
ATOM     31  HG3 ARG A   2      -9.645 -25.937  13.156  1.00 32.55           H  
ATOM     32  CD  ARG A   2      -8.417 -26.691  11.552  1.00 32.55           C  
ATOM     33  HD2 ARG A   2      -7.407 -26.519  11.178  1.00 32.55           H  
ATOM     34  HD3 ARG A   2      -9.126 -26.375  10.787  1.00 32.55           H  
ATOM     35  NE  ARG A   2      -8.585 -28.138  11.825  1.00 32.55           N  
ATOM     36  HE  ARG A   2      -8.668 -28.415  12.793  1.00 32.55           H  
ATOM     37  NH1 ARG A   2      -8.355 -28.921   9.660  1.00 32.55           N  
ATOM     38 HH11 ARG A   2      -8.144 -29.672   9.019  1.00 32.55           H  
ATOM     39 HH12 ARG A   2      -8.270 -27.981   9.298  1.00 32.55           H  
ATOM     40  NH2 ARG A   2      -8.554 -30.368  11.326  1.00 32.55           N  
ATOM     41 HH21 ARG A   2      -8.599 -30.615  12.304  1.00 32.55           H  
ATOM     42 HH22 ARG A   2      -8.420 -31.090  10.632  1.00 32.55           H  
ATOM     43  CZ  ARG A   2      -8.502 -29.125  10.939  1.00 32.55           C  
ATOM     44  N   GLU A   3      -7.286 -21.392  14.378  1.00 40.00           N  
ATOM     45  H   GLU A   3      -7.012 -21.880  15.219  1.00 40.00           H  
ATOM     46  CA  GLU A   3      -6.572 -20.154  14.061  1.00 40.00           C  
ATOM     47  HA  GLU A   3      -7.273 -19.362  13.799  1.00 40.00           H  
ATOM     48  C   GLU A   3      -5.716 -20.469  12.839  1.00 40.00           C  
ATOM     49  CB  GLU A   3      -5.698 -19.675  15.236  1.00 40.00           C  
ATOM     50  HB2 GLU A   3      -4.846 -19.124  14.839  1.00 40.00           H  
ATOM     51  HB3 GLU A   3      -5.325 -20.542  15.781  1.00 40.00           H  
ATOM     52  O   GLU A   3      -4.730 -21.198  12.935  1.00 40.00           O  
ATOM     53  CG  GLU A   3      -6.461 -18.732  16.177  1.00 40.00           C  
ATOM     54  HG2 GLU A   3      -7.338 -19.254  16.560  1.00 40.00           H  
ATOM     55  HG3 GLU A   3      -6.808 -17.876  15.598  1.00 40.00           H  
ATOM     56  CD  GLU A   3      -5.602 -18.249  17.357  1.00 40.00           C  
ATOM     57  OE1 GLU A   3      -5.817 -17.095  17.786  1.00 40.00           O  
ATOM     58  OE2 GLU A   3      -4.774 -19.055  17.839  1.00 40.00           O  
ATOM     59  N   SER A   4      -6.142 -20.000  11.663  1.00 46.05           N  
ATOM     60  H   SER A   4      -7.025 -19.511  11.625  1.00 46.05           H  
ATOM     61  CA  SER A   4      -5.242 -19.912  10.521  1.00 46.05           C  
ATOM     62  HA  SER A   4      -4.923 -20.910  10.220  1.00 46.05           H  
ATOM     63  C   SER A   4      -4.054 -19.133  11.062  1.00 46.05           C  
ATOM     64  CB  SER A   4      -5.932 -19.216   9.330  1.00 46.05           C  
ATOM     65  HB2 SER A   4      -5.991 -19.914   8.494  1.00 46.05           H  
ATOM     66  HB3 SER A   4      -6.949 -18.937   9.605  1.00 46.05           H  
ATOM     67  O   SER A   4      -4.244 -17.992  11.492  1.00 46.05           O  
ATOM     68  OG  SER A   4      -5.253 -18.053   8.906  1.00 46.05           O  
ATOM     69  HG  SER A   4      -4.982 -17.568   9.689  1.00 46.05           H  
ATOM     70  N   THR A   5      -2.882 -19.758  11.132  1.00 49.13           N  
ATOM     71  H   THR A   5      -2.811 -20.722  10.840  1.00 49.13           H  
ATOM     72  CA  THR A   5      -1.658 -19.095  11.568  1.00 49.13           C  
ATOM     73  HA  THR A   5      -1.784 -18.694  12.573  1.00 49.13           H  
ATOM     74  C   THR A   5      -1.424 -17.947  10.601  1.00 49.13           C  
ATOM     75  CB  THR A   5      -0.470 -20.071  11.568  1.00 49.13           C  
ATOM     76  HB  THR A   5       0.456 -19.506  11.674  1.00 49.13           H  
ATOM     77  O   THR A   5      -0.878 -18.156   9.515  1.00 49.13           O  
ATOM     78  CG2 THR A   5      -0.565 -21.077  12.713  1.00 49.13           C  
ATOM     79 HG21 THR A   5      -1.479 -21.663  12.625  1.00 49.13           H  
ATOM     80 HG22 THR A   5      -0.569 -20.547  13.666  1.00 49.13           H  
ATOM     81 HG23 THR A   5       0.296 -21.744  12.681  1.00 49.13           H  
ATOM     82  OG1 THR A   5      -0.440 -20.798  10.360  1.00 49.13           O  
ATOM     83  HG1 THR A   5      -0.415 -20.135   9.666  1.00 49.13           H  
ATOM     84  N   ARG A   6      -1.937 -16.757  10.944  1.00 56.42           N  
ATOM     85  H   ARG A   6      -2.486 -16.711  11.790  1.00 56.42           H  
ATOM     86  CA  ARG A   6      -1.774 -15.552  10.140  1.00 56.42           C  
ATOM     87  HA  ARG A   6      -2.203 -15.704   9.149  1.00 56.42           H  
ATOM     88  C   ARG A   6      -0.273 -15.386   9.984  1.00 56.42           C  
ATOM     89  CB  ARG A   6      -2.416 -14.327  10.822  1.00 56.42           C  
ATOM     90  HB2 ARG A   6      -1.886 -13.437  10.482  1.00 56.42           H  
ATOM     91  HB3 ARG A   6      -2.293 -14.394  11.903  1.00 56.42           H  
ATOM     92  O   ARG A   6       0.428 -15.251  10.988  1.00 56.42           O  
ATOM     93  CG  ARG A   6      -3.903 -14.152  10.468  1.00 56.42           C  
ATOM     94  HG2 ARG A   6      -4.472 -15.011  10.821  1.00 56.42           H  
ATOM     95  HG3 ARG A   6      -3.994 -14.086   9.384  1.00 56.42           H  
ATOM     96  CD  ARG A   6      -4.460 -12.863  11.098  1.00 56.42           C  
ATOM     97  HD2 ARG A   6      -3.730 -12.068  10.949  1.00 56.42           H  
ATOM     98  HD3 ARG A   6      -4.587 -13.018  12.169  1.00 56.42           H  
ATOM     99  NE  ARG A   6      -5.744 -12.450  10.491  1.00 56.42           N  
ATOM    100  HE  ARG A   6      -6.172 -13.093   9.840  1.00 56.42           H  
ATOM    101  NH1 ARG A   6      -5.888 -10.376  11.477  1.00 56.42           N  
ATOM    102 HH11 ARG A   6      -6.326  -9.469  11.543  1.00 56.42           H  
ATOM    103 HH12 ARG A   6      -5.048 -10.568  12.004  1.00 56.42           H  
ATOM    104  NH2 ARG A   6      -7.414 -10.980   9.970  1.00 56.42           N  
ATOM    105 HH21 ARG A   6      -7.765 -11.606   9.259  1.00 56.42           H  
ATOM    106 HH22 ARG A   6      -7.822 -10.059  10.042  1.00 56.42           H  
ATOM    107  CZ  ARG A   6      -6.342 -11.279  10.651  1.00 56.42           C  
ATOM    108  N   ARG A   7       0.219 -15.487   8.746  1.00 67.03           N  
ATOM    109  H   ARG A   7      -0.410 -15.631   7.969  1.00 67.03           H  
ATOM    110  CA  ARG A   7       1.631 -15.227   8.480  1.00 67.03           C  
ATOM    111  HA  ARG A   7       2.234 -15.896   9.093  1.00 67.03           H  
ATOM    112  C   ARG A   7       1.930 -13.807   8.930  1.00 67.03           C  
ATOM    113  CB  ARG A   7       1.999 -15.426   7.000  1.00 67.03           C  
ATOM    114  HB2 ARG A   7       1.337 -14.835   6.368  1.00 67.03           H  
ATOM    115  HB3 ARG A   7       3.017 -15.066   6.847  1.00 67.03           H  
ATOM    116  O   ARG A   7       1.082 -12.920   8.811  1.00 67.03           O  
ATOM    117  CG  ARG A   7       1.940 -16.901   6.583  1.00 67.03           C  
ATOM    118  HG2 ARG A   7       0.903 -17.236   6.612  1.00 67.03           H  
ATOM    119  HG3 ARG A   7       2.524 -17.500   7.281  1.00 67.03           H  
ATOM    120  CD  ARG A   7       2.502 -17.101   5.167  1.00 67.03           C  
ATOM    121  HD2 ARG A   7       3.561 -16.846   5.164  1.00 67.03           H  
ATOM    122  HD3 ARG A   7       1.990 -16.430   4.477  1.00 67.03           H  
ATOM    123  NE  ARG A   7       2.301 -18.494   4.727  1.00 67.03           N  
ATOM    124  HE  ARG A   7       1.459 -18.943   5.055  1.00 67.03           H  
ATOM    125  NH1 ARG A   7       4.112 -18.719   3.303  1.00 67.03           N  
ATOM    126 HH11 ARG A   7       4.568 -19.189   2.535  1.00 67.03           H  
ATOM    127 HH12 ARG A   7       4.245 -17.720   3.243  1.00 67.03           H  
ATOM    128  NH2 ARG A   7       2.758 -20.425   3.629  1.00 67.03           N  
ATOM    129 HH21 ARG A   7       3.344 -20.926   2.976  1.00 67.03           H  
ATOM    130 HH22 ARG A   7       1.908 -20.825   4.000  1.00 67.03           H  
ATOM    131  CZ  ARG A   7       3.056 -19.186   3.891  1.00 67.03           C  
ATOM    132  N   THR A   8       3.130 -13.616   9.458  1.00 79.44           N  
ATOM    133  H   THR A   8       3.754 -14.398   9.599  1.00 79.44           H  
ATOM    134  CA  THR A   8       3.649 -12.281   9.727  1.00 79.44           C  
ATOM    135  HA  THR A   8       3.040 -11.811  10.499  1.00 79.44           H  
ATOM    136  C   THR A   8       3.561 -11.466   8.445  1.00 79.44           C  
ATOM    137  CB  THR A   8       5.100 -12.347  10.209  1.00 79.44           C  
ATOM    138  HB  THR A   8       5.747 -12.674   9.395  1.00 79.44           H  
ATOM    139  O   THR A   8       3.941 -11.949   7.377  1.00 79.44           O  
ATOM    140  CG2 THR A   8       5.594 -11.008  10.745  1.00 79.44           C  
ATOM    141 HG21 THR A   8       4.948 -10.658  11.550  1.00 79.44           H  
ATOM    142 HG22 THR A   8       6.614 -11.109  11.117  1.00 79.44           H  
ATOM    143 HG23 THR A   8       5.604 -10.266   9.946  1.00 79.44           H  
ATOM    144  OG1 THR A   8       5.197 -13.273  11.269  1.00 79.44           O  
ATOM    145  HG1 THR A   8       6.033 -13.101  11.709  1.00 79.44           H  
ATOM    146  N   LEU A   9       3.025 -10.252   8.547  1.00 87.44           N  
ATOM    147  H   LEU A   9       2.758  -9.897   9.453  1.00 87.44           H  
ATOM    148  CA  LEU A   9       2.969  -9.353   7.405  1.00 87.44           C  
ATOM    149  HA  LEU A   9       2.518  -9.883   6.566  1.00 87.44           H  
ATOM    150  C   LEU A   9       4.395  -8.979   6.997  1.00 87.44           C  
ATOM    151  CB  LEU A   9       2.112  -8.118   7.729  1.00 87.44           C  
ATOM    152  HB2 LEU A   9       2.120  -7.461   6.859  1.00 87.44           H  
ATOM    153  HB3 LEU A   9       2.577  -7.579   8.555  1.00 87.44           H  
ATOM    154  O   LEU A   9       5.251  -8.739   7.847  1.00 87.44           O  
ATOM    155  CG  LEU A   9       0.647  -8.430   8.093  1.00 87.44           C  
ATOM    156  HG  LEU A   9       0.623  -9.095   8.956  1.00 87.44           H  
ATOM    157  CD1 LEU A   9      -0.086  -7.145   8.473  1.00 87.44           C  
ATOM    158 HD11 LEU A   9      -1.106  -7.372   8.784  1.00 87.44           H  
ATOM    159 HD12 LEU A   9      -0.118  -6.466   7.620  1.00 87.44           H  
ATOM    160 HD13 LEU A   9       0.432  -6.653   9.297  1.00 87.44           H  
ATOM    161  CD2 LEU A   9      -0.122  -9.087   6.945  1.00 87.44           C  
ATOM    162 HD21 LEU A   9      -0.107  -8.433   6.073  1.00 87.44           H  
ATOM    163 HD22 LEU A   9       0.321 -10.050   6.695  1.00 87.44           H  
ATOM    164 HD23 LEU A   9      -1.157  -9.251   7.245  1.00 87.44           H  
ATOM    165  N   VAL A  10       4.634  -8.953   5.691  1.00 90.56           N  
ATOM    166  H   VAL A  10       3.876  -9.172   5.060  1.00 90.56           H  
ATOM    167  CA  VAL A  10       5.864  -8.440   5.092  1.00 90.56           C  
ATOM    168  HA  VAL A  10       6.496  -8.011   5.870  1.00 90.56           H  
ATOM    169  C   VAL A  10       5.458  -7.364   4.088  1.00 90.56           C  
ATOM    170  CB  VAL A  10       6.687  -9.551   4.419  1.00 90.56           C  
ATOM    171  HB  VAL A  10       6.093 -10.032   3.642  1.00 90.56           H  
ATOM    172  O   VAL A  10       4.670  -7.672   3.197  1.00 90.56           O  
ATOM    173  CG1 VAL A  10       7.960  -8.973   3.785  1.00 90.56           C  
ATOM    174 HG11 VAL A  10       8.537  -8.429   4.533  1.00 90.56           H  
ATOM    175 HG12 VAL A  10       7.702  -8.296   2.970  1.00 90.56           H  
ATOM    176 HG13 VAL A  10       8.570  -9.777   3.374  1.00 90.56           H  
ATOM    177  CG2 VAL A  10       7.107 -10.618   5.439  1.00 90.56           C  
ATOM    178 HG21 VAL A  10       7.666 -10.155   6.252  1.00 90.56           H  
ATOM    179 HG22 VAL A  10       6.225 -11.109   5.850  1.00 90.56           H  
ATOM    180 HG23 VAL A  10       7.726 -11.372   4.953  1.00 90.56           H  
ATOM    181  N   PRO A  11       5.951  -6.125   4.199  1.00 94.01           N  
ATOM    182  CA  PRO A  11       6.624  -5.541   5.363  1.00 94.01           C  
ATOM    183  HA  PRO A  11       7.594  -6.021   5.492  1.00 94.01           H  
ATOM    184  C   PRO A  11       5.809  -5.670   6.660  1.00 94.01           C  
ATOM    185  CB  PRO A  11       6.841  -4.067   5.011  1.00 94.01           C  
ATOM    186  HB2 PRO A  11       6.028  -3.462   5.413  1.00 94.01           H  
ATOM    187  HB3 PRO A  11       7.801  -3.702   5.374  1.00 94.01           H  
ATOM    188  O   PRO A  11       4.588  -5.833   6.639  1.00 94.01           O  
ATOM    189  CG  PRO A  11       6.763  -4.045   3.487  1.00 94.01           C  
ATOM    190  HG2 PRO A  11       6.419  -3.080   3.113  1.00 94.01           H  
ATOM    191  HG3 PRO A  11       7.737  -4.310   3.075  1.00 94.01           H  
ATOM    192  CD  PRO A  11       5.769  -5.141   3.158  1.00 94.01           C  
ATOM    193  HD2 PRO A  11       4.747  -4.763   3.202  1.00 94.01           H  
ATOM    194  HD3 PRO A  11       5.973  -5.555   2.171  1.00 94.01           H  
ATOM    195  N   ASP A  12       6.469  -5.598   7.811  1.00 91.30           N  
ATOM    196  H   ASP A  12       7.453  -5.372   7.821  1.00 91.30           H  
ATOM    197  CA  ASP A  12       5.806  -5.709   9.119  1.00 91.30           C  
ATOM    198  HA  ASP A  12       5.046  -6.487   9.049  1.00 91.30           H  
ATOM    199  C   ASP A  12       5.076  -4.425   9.538  1.00 91.30           C  
ATOM    200  CB  ASP A  12       6.810  -6.173  10.184  1.00 91.30           C  
ATOM    201  HB2 ASP A  12       6.265  -6.370  11.107  1.00 91.30           H  
ATOM    202  HB3 ASP A  12       7.253  -7.114   9.858  1.00 91.30           H  
ATOM    203  O   ASP A  12       4.221  -4.471  10.422  1.00 91.30           O  
ATOM    204  CG  ASP A  12       7.939  -5.177  10.482  1.00 91.30           C  
ATOM    205  OD1 ASP A  12       8.142  -4.234   9.681  1.00 91.30           O  
ATOM    206  OD2 ASP A  12       8.629  -5.397  11.500  1.00 91.30           O  
ATOM    207  N   ARG A  13       5.326  -3.314   8.842  1.00 91.61           N  
ATOM    208  H   ARG A  13       6.053  -3.390   8.145  1.00 91.61           H  
ATOM    209  CA  ARG A  13       4.785  -1.972   9.094  1.00 91.61           C  
ATOM    210  HA  ARG A  13       3.917  -2.039   9.750  1.00 91.61           H  
ATOM    211  C   ARG A  13       4.327  -1.290   7.805  1.00 91.61           C  
ATOM    212  CB  ARG A  13       5.856  -1.141   9.822  1.00 91.61           C  
ATOM    213  HB2 ARG A  13       6.106  -1.647  10.755  1.00 91.61           H  
ATOM    214  HB3 ARG A  13       5.447  -0.161  10.068  1.00 91.61           H  
ATOM    215  O   ARG A  13       4.894  -1.530   6.737  1.00 91.61           O  
ATOM    216  CG  ARG A  13       7.136  -0.957   8.988  1.00 91.61           C  
ATOM    217  HG2 ARG A  13       6.919  -0.313   8.136  1.00 91.61           H  
ATOM    218  HG3 ARG A  13       7.485  -1.920   8.614  1.00 91.61           H  
ATOM    219  CD  ARG A  13       8.259  -0.336   9.814  1.00 91.61           C  
ATOM    220  HD2 ARG A  13       8.425  -0.967  10.687  1.00 91.61           H  
ATOM    221  HD3 ARG A  13       7.955   0.659  10.138  1.00 91.61           H  
ATOM    222  NE  ARG A  13       9.496  -0.257   9.018  1.00 91.61           N  
ATOM    223  HE  ARG A  13       9.421  -0.505   8.042  1.00 91.61           H  
ATOM    224  NH1 ARG A  13      10.917   0.270  10.730  1.00 91.61           N  
ATOM    225 HH11 ARG A  13      10.109   0.277  11.335  1.00 91.61           H  
ATOM    226 HH12 ARG A  13      11.852   0.424  11.078  1.00 91.61           H  
ATOM    227  NH2 ARG A  13      11.716  -0.021   8.654  1.00 91.61           N  
ATOM    228 HH21 ARG A  13      12.651   0.216   8.956  1.00 91.61           H  
ATOM    229 HH22 ARG A  13      11.560  -0.333   7.706  1.00 91.61           H  
ATOM    230  CZ  ARG A  13      10.703  -0.003   9.472  1.00 91.61           C  
ATOM    231  N   CYS A  14       3.351  -0.401   7.919  1.00 95.98           N  
ATOM    232  H   CYS A  14       2.945  -0.258   8.833  1.00 95.98           H  
ATOM    233  CA  CYS A  14       3.086   0.621   6.910  1.00 95.98           C  
ATOM    234  HA  CYS A  14       3.521   0.315   5.958  1.00 95.98           H  
ATOM    235  C   CYS A  14       3.761   1.948   7.284  1.00 95.98           C  
ATOM    236  CB  CYS A  14       1.579   0.754   6.675  1.00 95.98           C  
ATOM    237  HB2 CYS A  14       1.153  -0.238   6.523  1.00 95.98           H  
ATOM    238  HB3 CYS A  14       1.405   1.330   5.767  1.00 95.98           H  
ATOM    239  O   CYS A  14       4.296   2.104   8.387  1.00 95.98           O  
ATOM    240  SG  CYS A  14       0.779   1.602   8.066  1.00 95.98           S  
ATOM    241  HG  CYS A  14       1.123   0.757   9.041  1.00 95.98           H  
ATOM    242  N   LEU A  15       3.745   2.903   6.357  1.00 96.62           N  
ATOM    243  H   LEU A  15       3.365   2.682   5.447  1.00 96.62           H  
ATOM    244  CA  LEU A  15       4.322   4.230   6.542  1.00 96.62           C  
ATOM    245  HA  LEU A  15       5.391   4.128   6.728  1.00 96.62           H  
ATOM    246  C   LEU A  15       3.713   4.925   7.768  1.00 96.62           C  
ATOM    247  CB  LEU A  15       4.137   4.997   5.219  1.00 96.62           C  
ATOM    248  HB2 LEU A  15       3.088   4.986   4.922  1.00 96.62           H  
ATOM    249  HB3 LEU A  15       4.689   4.453   4.453  1.00 96.62           H  
ATOM    250  O   LEU A  15       4.455   5.403   8.625  1.00 96.62           O  
ATOM    251  CG  LEU A  15       4.642   6.450   5.263  1.00 96.62           C  
ATOM    252  HG  LEU A  15       5.441   6.536   6.000  1.00 96.62           H  
ATOM    253  CD1 LEU A  15       5.194   6.865   3.906  1.00 96.62           C  
ATOM    254 HD11 LEU A  15       4.397   6.837   3.163  1.00 96.62           H  
ATOM    255 HD12 LEU A  15       5.595   7.878   3.951  1.00 96.62           H  
ATOM    256 HD13 LEU A  15       5.991   6.180   3.619  1.00 96.62           H  
ATOM    257  CD2 LEU A  15       3.528   7.429   5.621  1.00 96.62           C  
ATOM    258 HD21 LEU A  15       3.888   8.453   5.520  1.00 96.62           H  
ATOM    259 HD22 LEU A  15       2.685   7.300   4.943  1.00 96.62           H  
ATOM    260 HD23 LEU A  15       3.197   7.275   6.649  1.00 96.62           H  
ATOM    261  N   ILE A  16       2.382   4.871   7.905  1.00 96.92           N  
ATOM    262  H   ILE A  16       1.861   4.443   7.153  1.00 96.92           H  
ATOM    263  CA  ILE A  16       1.618   5.494   9.000  1.00 96.92           C  
ATOM    264  HA  ILE A  16       1.799   6.569   8.980  1.00 96.92           H  
ATOM    265  C   ILE A  16       2.068   4.996  10.378  1.00 96.92           C  
ATOM    266  CB  ILE A  16       0.103   5.244   8.799  1.00 96.92           C  
ATOM    267  HB  ILE A  16      -0.074   4.170   8.870  1.00 96.92           H  
ATOM    268  O   ILE A  16       2.182   5.790  11.309  1.00 96.92           O  
ATOM    269  CG1 ILE A  16      -0.410   5.692   7.411  1.00 96.92           C  
ATOM    270 HG12 ILE A  16      -1.480   5.493   7.353  1.00 96.92           H  
ATOM    271 HG13 ILE A  16       0.061   5.086   6.638  1.00 96.92           H  
ATOM    272  CG2 ILE A  16      -0.737   5.899   9.910  1.00 96.92           C  
ATOM    273 HG21 ILE A  16      -1.797   5.748   9.707  1.00 96.92           H  
ATOM    274 HG22 ILE A  16      -0.512   5.442  10.873  1.00 96.92           H  
ATOM    275 HG23 ILE A  16      -0.525   6.967   9.966  1.00 96.92           H  
ATOM    276  CD1 ILE A  16      -0.171   7.169   7.074  1.00 96.92           C  
ATOM    277 HD11 ILE A  16      -0.591   7.376   6.090  1.00 96.92           H  
ATOM    278 HD12 ILE A  16       0.895   7.391   7.047  1.00 96.92           H  
ATOM    279 HD13 ILE A  16      -0.658   7.814   7.805  1.00 96.92           H  
ATOM    280  N   ASP A  17       2.399   3.707  10.514  1.00 93.88           N  
ATOM    281  H   ASP A  17       2.320   3.107   9.705  1.00 93.88           H  
ATOM    282  CA  ASP A  17       2.826   3.113  11.793  1.00 93.88           C  
ATOM    283  HA  ASP A  17       2.030   3.246  12.526  1.00 93.88           H  
ATOM    284  C   ASP A  17       4.102   3.766  12.356  1.00 93.88           C  
ATOM    285  CB  ASP A  17       3.096   1.606  11.622  1.00 93.88           C  
ATOM    286  HB2 ASP A  17       3.887   1.470  10.885  1.00 93.88           H  
ATOM    287  HB3 ASP A  17       3.463   1.211  12.569  1.00 93.88           H  
ATOM    288  O   ASP A  17       4.388   3.666  13.553  1.00 93.88           O  
ATOM    289  CG  ASP A  17       1.873   0.778  11.220  1.00 93.88           C  
ATOM    290  OD1 ASP A  17       0.771   1.059  11.729  1.00 93.88           O  
ATOM    291  OD2 ASP A  17       2.047  -0.164  10.405  1.00 93.88           O  
ATOM    292  N   SER A  18       4.885   4.412  11.488  1.00 93.69           N  
ATOM    293  H   SER A  18       4.536   4.529  10.548  1.00 93.69           H  
ATOM    294  CA  SER A  18       6.201   4.968  11.805  1.00 93.69           C  
ATOM    295  HA  SER A  18       6.537   4.555  12.756  1.00 93.69           H  
ATOM    296  C   SER A  18       6.216   6.494  11.959  1.00 93.69           C  
ATOM    297  CB  SER A  18       7.200   4.533  10.739  1.00 93.69           C  
ATOM    298  HB2 SER A  18       8.195   4.839  11.061  1.00 93.69           H  
ATOM    299  HB3 SER A  18       6.954   5.023   9.796  1.00 93.69           H  
ATOM    300  O   SER A  18       7.302   7.075  12.100  1.00 93.69           O  
ATOM    301  OG  SER A  18       7.191   3.128  10.552  1.00 93.69           O  
ATOM    302  HG  SER A  18       6.334   2.918  10.172  1.00 93.69           H  
ATOM    303  N   LEU A  19       5.045   7.133  11.911  1.00 97.18           N  
ATOM    304  H   LEU A  19       4.206   6.582  11.805  1.00 97.18           H  
ATOM    305  CA  LEU A  19       4.861   8.578  12.061  1.00 97.18           C  
ATOM    306  HA  LEU A  19       5.808   9.095  11.907  1.00 97.18           H  
ATOM    307  C   LEU A  19       4.404   8.960  13.476  1.00 97.18           C  
ATOM    308  CB  LEU A  19       3.886   9.075  10.984  1.00 97.18           C  
ATOM    309  HB2 LEU A  19       3.732  10.145  11.123  1.00 97.18           H  
ATOM    310  HB3 LEU A  19       2.924   8.580  11.120  1.00 97.18           H  
ATOM    311  O   LEU A  19       4.154   8.098  14.328  1.00 97.18           O  
ATOM    312  CG  LEU A  19       4.367   8.847   9.542  1.00 97.18           C  
ATOM    313  HG  LEU A  19       4.400   7.777   9.334  1.00 97.18           H  
ATOM    314  CD1 LEU A  19       3.355   9.483   8.612  1.00 97.18           C  
ATOM    315 HD11 LEU A  19       3.697   9.408   7.579  1.00 97.18           H  
ATOM    316 HD12 LEU A  19       3.250  10.538   8.866  1.00 97.18           H  
ATOM    317 HD13 LEU A  19       2.393   8.981   8.717  1.00 97.18           H  
ATOM    318  CD2 LEU A  19       5.744   9.440   9.234  1.00 97.18           C  
ATOM    319 HD21 LEU A  19       5.748  10.500   9.491  1.00 97.18           H  
ATOM    320 HD22 LEU A  19       5.962   9.337   8.171  1.00 97.18           H  
ATOM    321 HD23 LEU A  19       6.512   8.923   9.808  1.00 97.18           H  
ATOM    322  N   SER A  20       4.358  10.263  13.738  1.00 97.38           N  
ATOM    323  H   SER A  20       4.574  10.905  12.989  1.00 97.38           H  
ATOM    324  CA  SER A  20       4.028  10.865  15.032  1.00 97.38           C  
ATOM    325  HA  SER A  20       3.698  10.086  15.719  1.00 97.38           H  
ATOM    326  C   SER A  20       2.896  11.887  14.917  1.00 97.38           C  
ATOM    327  CB  SER A  20       5.272  11.530  15.631  1.00 97.38           C  
ATOM    328  HB2 SER A  20       5.041  11.923  16.621  1.00 97.38           H  
ATOM    329  HB3 SER A  20       5.588  12.352  14.989  1.00 97.38           H  
ATOM    330  O   SER A  20       2.586  12.392  13.843  1.00 97.38           O  
ATOM    331  OG  SER A  20       6.311  10.573  15.730  1.00 97.38           O  
ATOM    332  HG  SER A  20       6.508  10.358  14.816  1.00 97.38           H  
ATOM    333  N   GLU A  21       2.274  12.207  16.053  1.00 97.71           N  
ATOM    334  H   GLU A  21       2.604  11.815  16.923  1.00 97.71           H  
ATOM    335  CA  GLU A  21       1.333  13.330  16.132  1.00 97.71           C  
ATOM    336  HA  GLU A  21       0.508  13.153  15.442  1.00 97.71           H  
ATOM    337  C   GLU A  21       2.037  14.630  15.709  1.00 97.71           C  
ATOM    338  CB  GLU A  21       0.768  13.465  17.558  1.00 97.71           C  
ATOM    339  HB2 GLU A  21       1.593  13.639  18.249  1.00 97.71           H  
ATOM    340  HB3 GLU A  21       0.098  14.324  17.589  1.00 97.71           H  
ATOM    341  O   GLU A  21       3.157  14.902  16.145  1.00 97.71           O  
ATOM    342  CG  GLU A  21      -0.007  12.214  18.005  1.00 97.71           C  
ATOM    343  HG2 GLU A  21       0.654  11.350  17.948  1.00 97.71           H  
ATOM    344  HG3 GLU A  21      -0.827  12.045  17.307  1.00 97.71           H  
ATOM    345  CD  GLU A  21      -0.561  12.281  19.439  1.00 97.71           C  
ATOM    346  OE1 GLU A  21      -1.246  11.293  19.811  1.00 97.71           O  
ATOM    347  OE2 GLU A  21      -0.289  13.254  20.176  1.00 97.71           O  
ATOM    348  N   GLY A  22       1.376  15.421  14.867  1.00 97.86           N  
ATOM    349  H   GLY A  22       0.460  15.128  14.559  1.00 97.86           H  
ATOM    350  CA  GLY A  22       1.910  16.635  14.252  1.00 97.86           C  
ATOM    351  HA2 GLY A  22       2.691  17.050  14.889  1.00 97.86           H  
ATOM    352  HA3 GLY A  22       1.106  17.367  14.171  1.00 97.86           H  
ATOM    353  C   GLY A  22       2.505  16.441  12.855  1.00 97.86           C  
ATOM    354  O   GLY A  22       2.630  17.434  12.141  1.00 97.86           O  
ATOM    355  N   ASP A  23       2.821  15.208  12.442  1.00 97.90           N  
ATOM    356  H   ASP A  23       2.714  14.423  13.068  1.00 97.90           H  
ATOM    357  CA  ASP A  23       3.270  14.938  11.070  1.00 97.90           C  
ATOM    358  HA  ASP A  23       4.079  15.629  10.833  1.00 97.90           H  
ATOM    359  C   ASP A  23       2.128  15.198  10.068  1.00 97.90           C  
ATOM    360  CB  ASP A  23       3.825  13.504  10.918  1.00 97.90           C  
ATOM    361  HB2 ASP A  23       3.067  12.796  11.252  1.00 97.90           H  
ATOM    362  HB3 ASP A  23       3.995  13.314   9.858  1.00 97.90           H  
ATOM    363  O   ASP A  23       0.941  15.064  10.393  1.00 97.90           O  
ATOM    364  CG  ASP A  23       5.149  13.221  11.655  1.00 97.90           C  
ATOM    365  OD1 ASP A  23       5.873  14.174  12.014  1.00 97.90           O  
ATOM    366  OD2 ASP A  23       5.447  12.019  11.886  1.00 97.90           O  
ATOM    367  N   VAL A  24       2.489  15.549   8.831  1.00 97.12           N  
ATOM    368  H   VAL A  24       3.474  15.597   8.614  1.00 97.12           H  
ATOM    369  CA  VAL A  24       1.547  15.723   7.717  1.00 97.12           C  
ATOM    370  HA  VAL A  24       0.534  15.526   8.068  1.00 97.12           H  
ATOM    371  C   VAL A  24       1.874  14.703   6.639  1.00 97.12           C  
ATOM    372  CB  VAL A  24       1.559  17.155   7.149  1.00 97.12           C  
ATOM    373  HB  VAL A  24       2.558  17.393   6.784  1.00 97.12           H  
ATOM    374  O   VAL A  24       3.001  14.630   6.159  1.00 97.12           O  
ATOM    375  CG1 VAL A  24       0.560  17.305   5.990  1.00 97.12           C  
ATOM    376 HG11 VAL A  24      -0.443  17.032   6.321  1.00 97.12           H  
ATOM    377 HG12 VAL A  24       0.851  16.672   5.152  1.00 97.12           H  
ATOM    378 HG13 VAL A  24       0.552  18.338   5.642  1.00 97.12           H  
ATOM    379  CG2 VAL A  24       1.177  18.176   8.228  1.00 97.12           C  
ATOM    380 HG21 VAL A  24       1.173  19.180   7.802  1.00 97.12           H  
ATOM    381 HG22 VAL A  24       0.187  17.949   8.623  1.00 97.12           H  
ATOM    382 HG23 VAL A  24       1.900  18.150   9.043  1.00 97.12           H  
ATOM    383  N   VAL A  25       0.878  13.911   6.259  1.00 96.97           N  
ATOM    384  H   VAL A  25      -0.025  14.049   6.689  1.00 96.97           H  
ATOM    385  CA  VAL A  25       0.995  12.868   5.236  1.00 96.97           C  
ATOM    386  HA  VAL A  25       2.039  12.735   4.952  1.00 96.97           H  
ATOM    387  C   VAL A  25       0.216  13.297   4.009  1.00 96.97           C  
ATOM    388  CB  VAL A  25       0.463  11.530   5.769  1.00 96.97           C  
ATOM    389  HB  VAL A  25      -0.597  11.624   6.002  1.00 96.97           H  
ATOM    390  O   VAL A  25      -0.948  13.678   4.133  1.00 96.97           O  
ATOM    391  CG1 VAL A  25       0.642  10.378   4.779  1.00 96.97           C  
ATOM    392 HG11 VAL A  25       0.143  10.603   3.836  1.00 96.97           H  
ATOM    393 HG12 VAL A  25       0.190   9.480   5.201  1.00 96.97           H  
ATOM    394 HG13 VAL A  25       1.701  10.200   4.590  1.00 96.97           H  
ATOM    395  CG2 VAL A  25       1.202  11.132   7.043  1.00 96.97           C  
ATOM    396 HG21 VAL A  25       2.271  11.125   6.830  1.00 96.97           H  
ATOM    397 HG22 VAL A  25       0.999  11.846   7.841  1.00 96.97           H  
ATOM    398 HG23 VAL A  25       0.867  10.148   7.370  1.00 96.97           H  
ATOM    399  N   LEU A  26       0.826  13.199   2.832  1.00 96.60           N  
ATOM    400  H   LEU A  26       1.757  12.811   2.790  1.00 96.60           H  
ATOM    401  CA  LEU A  26       0.108  13.380   1.576  1.00 96.60           C  
ATOM    402  HA  LEU A  26      -0.685  14.115   1.718  1.00 96.60           H  
ATOM    403  C   LEU A  26      -0.556  12.065   1.185  1.00 96.60           C  
ATOM    404  CB  LEU A  26       1.039  13.908   0.481  1.00 96.60           C  
ATOM    405  HB2 LEU A  26       0.441  14.033  -0.421  1.00 96.60           H  
ATOM    406  HB3 LEU A  26       1.817  13.170   0.285  1.00 96.60           H  
ATOM    407  O   LEU A  26       0.066  11.004   1.248  1.00 96.60           O  
ATOM    408  CG  LEU A  26       1.702  15.256   0.804  1.00 96.60           C  
ATOM    409  HG  LEU A  26       2.292  15.166   1.715  1.00 96.60           H  
ATOM    410  CD1 LEU A  26       2.630  15.669  -0.325  1.00 96.60           C  
ATOM    411 HD11 LEU A  26       3.188  16.566  -0.056  1.00 96.60           H  
ATOM    412 HD12 LEU A  26       3.342  14.877  -0.556  1.00 96.60           H  
ATOM    413 HD13 LEU A  26       2.054  15.893  -1.223  1.00 96.60           H  
ATOM    414  CD2 LEU A  26       0.665  16.364   0.988  1.00 96.60           C  
ATOM    415 HD21 LEU A  26       1.181  17.315   1.122  1.00 96.60           H  
ATOM    416 HD22 LEU A  26       0.034  16.429   0.102  1.00 96.60           H  
ATOM    417 HD23 LEU A  26       0.055  16.157   1.867  1.00 96.60           H  
ATOM    418  N   VAL A  27      -1.834  12.121   0.837  1.00 96.41           N  
ATOM    419  H   VAL A  27      -2.290  13.022   0.827  1.00 96.41           H  
ATOM    420  CA  VAL A  27      -2.654  10.936   0.596  1.00 96.41           C  
ATOM    421  HA  VAL A  27      -1.994  10.077   0.481  1.00 96.41           H  
ATOM    422  C   VAL A  27      -3.440  11.099  -0.694  1.00 96.41           C  
ATOM    423  CB  VAL A  27      -3.583  10.668   1.796  1.00 96.41           C  
ATOM    424  HB  VAL A  27      -4.199  11.547   1.985  1.00 96.41           H  
ATOM    425  O   VAL A  27      -4.188  12.063  -0.817  1.00 96.41           O  
ATOM    426  CG1 VAL A  27      -4.503   9.471   1.566  1.00 96.41           C  
ATOM    427 HG11 VAL A  27      -3.880   8.588   1.422  1.00 96.41           H  
ATOM    428 HG12 VAL A  27      -5.136   9.635   0.695  1.00 96.41           H  
ATOM    429 HG13 VAL A  27      -5.148   9.323   2.432  1.00 96.41           H  
ATOM    430  CG2 VAL A  27      -2.774  10.344   3.061  1.00 96.41           C  
ATOM    431 HG21 VAL A  27      -2.092   9.517   2.865  1.00 96.41           H  
ATOM    432 HG22 VAL A  27      -3.446  10.077   3.876  1.00 96.41           H  
ATOM    433 HG23 VAL A  27      -2.201  11.221   3.365  1.00 96.41           H  
ATOM    434  N   SER A  28      -3.329  10.135  -1.608  1.00 96.38           N  
ATOM    435  H   SER A  28      -2.709   9.360  -1.421  1.00 96.38           H  
ATOM    436  CA  SER A  28      -4.218  10.043  -2.773  1.00 96.38           C  
ATOM    437  HA  SER A  28      -4.706  11.006  -2.920  1.00 96.38           H  
ATOM    438  C   SER A  28      -5.304   8.998  -2.534  1.00 96.38           C  
ATOM    439  CB  SER A  28      -3.454   9.749  -4.060  1.00 96.38           C  
ATOM    440  HB2 SER A  28      -2.565  10.378  -4.116  1.00 96.38           H  
ATOM    441  HB3 SER A  28      -3.171   8.698  -4.110  1.00 96.38           H  
ATOM    442  O   SER A  28      -5.018   7.873  -2.105  1.00 96.38           O  
ATOM    443  OG  SER A  28      -4.309  10.088  -5.125  1.00 96.38           O  
ATOM    444  HG  SER A  28      -4.099  10.991  -5.374  1.00 96.38           H  
ATOM    445  N   VAL A  29      -6.567   9.379  -2.731  1.00 96.68           N  
ATOM    446  H   VAL A  29      -6.719  10.311  -3.090  1.00 96.68           H  
ATOM    447  CA  VAL A  29      -7.731   8.519  -2.483  1.00 96.68           C  
ATOM    448  HA  VAL A  29      -7.480   7.838  -1.670  1.00 96.68           H  
ATOM    449  C   VAL A  29      -8.027   7.665  -3.714  1.00 96.68           C  
ATOM    450  CB  VAL A  29      -8.964   9.338  -2.049  1.00 96.68           C  
ATOM    451  HB  VAL A  29      -9.290   9.975  -2.871  1.00 96.68           H  
ATOM    452  O   VAL A  29      -8.599   8.148  -4.682  1.00 96.68           O  
ATOM    453  CG1 VAL A  29     -10.109   8.401  -1.643  1.00 96.68           C  
ATOM    454 HG11 VAL A  29     -10.995   8.990  -1.406  1.00 96.68           H  
ATOM    455 HG12 VAL A  29     -10.359   7.716  -2.453  1.00 96.68           H  
ATOM    456 HG13 VAL A  29      -9.812   7.832  -0.762  1.00 96.68           H  
ATOM    457  CG2 VAL A  29      -8.678  10.221  -0.824  1.00 96.68           C  
ATOM    458 HG21 VAL A  29      -9.582  10.763  -0.547  1.00 96.68           H  
ATOM    459 HG22 VAL A  29      -7.909  10.956  -1.063  1.00 96.68           H  
ATOM    460 HG23 VAL A  29      -8.338   9.615   0.016  1.00 96.68           H  
ATOM    461  N   GLU A  30      -7.706   6.373  -3.661  1.00 96.01           N  
ATOM    462  H   GLU A  30      -7.231   6.027  -2.839  1.00 96.01           H  
ATOM    463  CA  GLU A  30      -7.660   5.530  -4.865  1.00 96.01           C  
ATOM    464  HA  GLU A  30      -7.495   6.153  -5.745  1.00 96.01           H  
ATOM    465  C   GLU A  30      -8.955   4.753  -5.108  1.00 96.01           C  
ATOM    466  CB  GLU A  30      -6.476   4.556  -4.752  1.00 96.01           C  
ATOM    467  HB2 GLU A  30      -6.459   3.895  -5.619  1.00 96.01           H  
ATOM    468  HB3 GLU A  30      -6.608   3.925  -3.873  1.00 96.01           H  
ATOM    469  O   GLU A  30      -9.540   4.808  -6.187  1.00 96.01           O  
ATOM    470  CG  GLU A  30      -5.131   5.282  -4.626  1.00 96.01           C  
ATOM    471  HG2 GLU A  30      -5.155   5.951  -3.766  1.00 96.01           H  
ATOM    472  HG3 GLU A  30      -4.348   4.555  -4.414  1.00 96.01           H  
ATOM    473  CD  GLU A  30      -4.727   6.047  -5.884  1.00 96.01           C  
ATOM    474  OE1 GLU A  30      -3.795   6.855  -5.728  1.00 96.01           O  
ATOM    475  OE2 GLU A  30      -5.285   5.746  -6.966  1.00 96.01           O  
ATOM    476  N   LEU A  31      -9.422   3.997  -4.110  1.00 97.63           N  
ATOM    477  H   LEU A  31      -8.918   4.015  -3.235  1.00 97.63           H  
ATOM    478  CA  LEU A  31     -10.551   3.071  -4.263  1.00 97.63           C  
ATOM    479  HA  LEU A  31     -11.239   3.459  -5.014  1.00 97.63           H  
ATOM    480  C   LEU A  31     -11.337   2.931  -2.963  1.00 97.63           C  
ATOM    481  CB  LEU A  31     -10.032   1.688  -4.707  1.00 97.63           C  
ATOM    482  HB2 LEU A  31     -10.834   0.958  -4.598  1.00 97.63           H  
ATOM    483  HB3 LEU A  31      -9.227   1.397  -4.032  1.00 97.63           H  
ATOM    484  O   LEU A  31     -10.797   3.121  -1.872  1.00 97.63           O  
ATOM    485  CG  LEU A  31      -9.511   1.605  -6.155  1.00 97.63           C  
ATOM    486  HG  LEU A  31      -8.704   2.322  -6.311  1.00 97.63           H  
ATOM    487  CD1 LEU A  31      -8.937   0.210  -6.404  1.00 97.63           C  
ATOM    488 HD11 LEU A  31      -8.531   0.161  -7.414  1.00 97.63           H  
ATOM    489 HD12 LEU A  31      -8.129   0.030  -5.694  1.00 97.63           H  
ATOM    490 HD13 LEU A  31      -9.714  -0.544  -6.277  1.00 97.63           H  
ATOM    491  CD2 LEU A  31     -10.621   1.844  -7.185  1.00 97.63           C  
ATOM    492 HD21 LEU A  31     -11.457   1.166  -7.009  1.00 97.63           H  
ATOM    493 HD22 LEU A  31     -10.969   2.875  -7.124  1.00 97.63           H  
ATOM    494 HD23 LEU A  31     -10.225   1.690  -8.189  1.00 97.63           H  
ATOM    495  N   LYS A  32     -12.611   2.529  -3.040  1.00 97.80           N  
ATOM    496  H   LYS A  32     -12.993   2.278  -3.941  1.00 97.80           H  
ATOM    497  CA  LYS A  32     -13.369   2.201  -1.824  1.00 97.80           C  
ATOM    498  HA  LYS A  32     -13.275   3.031  -1.123  1.00 97.80           H  
ATOM    499  C   LYS A  32     -12.767   0.968  -1.163  1.00 97.80           C  
ATOM    500  CB  LYS A  32     -14.855   1.986  -2.125  1.00 97.80           C  
ATOM    501  HB2 LYS A  32     -14.973   1.207  -2.879  1.00 97.80           H  
ATOM    502  HB3 LYS A  32     -15.353   1.661  -1.212  1.00 97.80           H  
ATOM    503  O   LYS A  32     -12.493  -0.033  -1.820  1.00 97.80           O  
ATOM    504  CG  LYS A  32     -15.502   3.287  -2.599  1.00 97.80           C  
ATOM    505  HG2 LYS A  32     -15.373   4.038  -1.819  1.00 97.80           H  
ATOM    506  HG3 LYS A  32     -15.017   3.630  -3.513  1.00 97.80           H  
ATOM    507  CD  LYS A  32     -16.995   3.106  -2.865  1.00 97.80           C  
ATOM    508  HD2 LYS A  32     -17.131   2.377  -3.664  1.00 97.80           H  
ATOM    509  HD3 LYS A  32     -17.488   2.765  -1.955  1.00 97.80           H  
ATOM    510  CE  LYS A  32     -17.538   4.473  -3.287  1.00 97.80           C  
ATOM    511  HE2 LYS A  32     -17.004   4.787  -4.184  1.00 97.80           H  
ATOM    512  HE3 LYS A  32     -17.309   5.197  -2.505  1.00 97.80           H  
ATOM    513  NZ  LYS A  32     -18.993   4.432  -3.543  1.00 97.80           N  
ATOM    514  HZ1 LYS A  32     -19.187   3.766  -4.277  1.00 97.80           H  
ATOM    515  HZ2 LYS A  32     -19.482   4.181  -2.696  1.00 97.80           H  
ATOM    516  HZ3 LYS A  32     -19.296   5.350  -3.837  1.00 97.80           H  
ATOM    517  N   ALA A  33     -12.654   0.982   0.163  1.00 97.15           N  
ATOM    518  H   ALA A  33     -12.911   1.823   0.659  1.00 97.15           H  
ATOM    519  CA  ALA A  33     -12.107  -0.141   0.925  1.00 97.15           C  
ATOM    520  HA  ALA A  33     -11.085  -0.320   0.591  1.00 97.15           H  
ATOM    521  C   ALA A  33     -12.872  -1.457   0.681  1.00 97.15           C  
ATOM    522  CB  ALA A  33     -12.074   0.264   2.401  1.00 97.15           C  
ATOM    523  HB1 ALA A  33     -13.083   0.469   2.758  1.00 97.15           H  
ATOM    524  HB2 ALA A  33     -11.463   1.158   2.527  1.00 97.15           H  
ATOM    525  HB3 ALA A  33     -11.641  -0.537   3.000  1.00 97.15           H  
ATOM    526  O   ALA A  33     -12.270  -2.531   0.622  1.00 97.15           O  
ATOM    527  N   SER A  34     -14.180  -1.366   0.421  1.00 95.20           N  
ATOM    528  H   SER A  34     -14.599  -0.447   0.433  1.00 95.20           H  
ATOM    529  CA  SER A  34     -15.033  -2.501   0.045  1.00 95.20           C  
ATOM    530  HA  SER A  34     -14.976  -3.250   0.835  1.00 95.20           H  
ATOM    531  C   SER A  34     -14.633  -3.195  -1.264  1.00 95.20           C  
ATOM    532  CB  SER A  34     -16.483  -2.024  -0.068  1.00 95.20           C  
ATOM    533  HB2 SER A  34     -17.115  -2.859  -0.372  1.00 95.20           H  
ATOM    534  HB3 SER A  34     -16.815  -1.672   0.908  1.00 95.20           H  
ATOM    535  O   SER A  34     -15.028  -4.337  -1.486  1.00 95.20           O  
ATOM    536  OG  SER A  34     -16.613  -0.962  -1.000  1.00 95.20           O  
ATOM    537  HG  SER A  34     -16.256  -1.239  -1.846  1.00 95.20           H  
ATOM    538  N   GLU A  35     -13.873  -2.526  -2.132  1.00 95.24           N  
ATOM    539  H   GLU A  35     -13.557  -1.596  -1.895  1.00 95.24           H  
ATOM    540  CA  GLU A  35     -13.367  -3.060  -3.405  1.00 95.24           C  
ATOM    541  HA  GLU A  35     -14.015  -3.869  -3.742  1.00 95.24           H  
ATOM    542  C   GLU A  35     -11.958  -3.665  -3.257  1.00 95.24           C  
ATOM    543  CB  GLU A  35     -13.411  -1.955  -4.479  1.00 95.24           C  
ATOM    544  HB2 GLU A  35     -13.032  -2.357  -5.419  1.00 95.24           H  
ATOM    545  HB3 GLU A  35     -12.772  -1.126  -4.177  1.00 95.24           H  
ATOM    546  O   GLU A  35     -11.469  -4.342  -4.159  1.00 95.24           O  
ATOM    547  CG  GLU A  35     -14.846  -1.448  -4.705  1.00 95.24           C  
ATOM    548  HG2 GLU A  35     -15.273  -1.102  -3.763  1.00 95.24           H  
ATOM    549  HG3 GLU A  35     -15.460  -2.281  -5.047  1.00 95.24           H  
ATOM    550  CD  GLU A  35     -14.913  -0.296  -5.714  1.00 95.24           C  
ATOM    551  OE1 GLU A  35     -15.425  -0.545  -6.828  1.00 95.24           O  
ATOM    552  OE2 GLU A  35     -14.557   0.839  -5.319  1.00 95.24           O  
ATOM    553  N   CYS A  36     -11.326  -3.495  -2.091  1.00 96.41           N  
ATOM    554  H   CYS A  36     -11.792  -2.933  -1.393  1.00 96.41           H  
ATOM    555  CA  CYS A  36      -9.929  -3.847  -1.833  1.00 96.41           C  
ATOM    556  HA  CYS A  36      -9.495  -4.229  -2.757  1.00 96.41           H  
ATOM    557  C   CYS A  36      -9.775  -4.971  -0.793  1.00 96.41           C  
ATOM    558  CB  CYS A  36      -9.166  -2.571  -1.471  1.00 96.41           C  
ATOM    559  HB2 CYS A  36      -8.145  -2.818  -1.182  1.00 96.41           H  
ATOM    560  HB3 CYS A  36      -9.665  -2.068  -0.642  1.00 96.41           H  
ATOM    561  O   CYS A  36      -8.855  -4.961   0.028  1.00 96.41           O  
ATOM    562  SG  CYS A  36      -9.101  -1.475  -2.914  1.00 96.41           S  
ATOM    563  HG  CYS A  36      -8.307  -0.519  -2.426  1.00 96.41           H  
ATOM    564  N   CYS A  37     -10.693  -5.943  -0.813  1.00 94.84           N  
ATOM    565  H   CYS A  37     -11.407  -5.871  -1.524  1.00 94.84           H  
ATOM    566  CA  CYS A  37     -10.648  -7.161   0.009  1.00 94.84           C  
ATOM    567  HA  CYS A  37     -11.632  -7.628  -0.048  1.00 94.84           H  
ATOM    568  C   CYS A  37     -10.405  -6.914   1.508  1.00 94.84           C  
ATOM    569  CB  CYS A  37      -9.628  -8.149  -0.581  1.00 94.84           C  
ATOM    570  HB2 CYS A  37      -9.560  -9.031   0.056  1.00 94.84           H  
ATOM    571  HB3 CYS A  37      -8.647  -7.674  -0.615  1.00 94.84           H  
ATOM    572  O   CYS A  37      -9.746  -7.716   2.164  1.00 94.84           O  
ATOM    573  SG  CYS A  37     -10.117  -8.667  -2.246  1.00 94.84           S  
ATOM    574  HG  CYS A  37     -11.298  -9.201  -1.922  1.00 94.84           H  
ATOM    575  N   THR A  38     -10.907  -5.816   2.069  1.00 94.25           N  
ATOM    576  H   THR A  38     -11.438  -5.173   1.500  1.00 94.25           H  
ATOM    577  CA  THR A  38     -10.802  -5.524   3.501  1.00 94.25           C  
ATOM    578  HA  THR A  38     -10.371  -6.386   4.010  1.00 94.25           H  
ATOM    579  C   THR A  38     -12.185  -5.317   4.106  1.00 94.25           C  
ATOM    580  CB  THR A  38      -9.842  -4.355   3.781  1.00 94.25           C  
ATOM    581  HB  THR A  38      -8.850  -4.623   3.416  1.00 94.25           H  
ATOM    582  O   THR A  38     -13.132  -4.918   3.432  1.00 94.25           O  
ATOM    583  CG2 THR A  38     -10.261  -3.041   3.132  1.00 94.25           C  
ATOM    584 HG21 THR A  38      -9.596  -2.238   3.449  1.00 94.25           H  
ATOM    585 HG22 THR A  38     -10.194  -3.131   2.048  1.00 94.25           H  
ATOM    586 HG23 THR A  38     -11.285  -2.790   3.410  1.00 94.25           H  
ATOM    587  OG1 THR A  38      -9.762  -4.146   5.174  1.00 94.25           O  
ATOM    588  HG1 THR A  38      -8.952  -3.665   5.358  1.00 94.25           H  
ATOM    589  N   LYS A  39     -12.301  -5.598   5.406  1.00 92.57           N  
ATOM    590  H   LYS A  39     -11.458  -5.892   5.877  1.00 92.57           H  
ATOM    591  CA  LYS A  39     -13.488  -5.267   6.211  1.00 92.57           C  
ATOM    592  HA  LYS A  39     -14.372  -5.302   5.576  1.00 92.57           H  
ATOM    593  C   LYS A  39     -13.448  -3.844   6.762  1.00 92.57           C  
ATOM    594  CB  LYS A  39     -13.642  -6.286   7.344  1.00 92.57           C  
ATOM    595  HB2 LYS A  39     -14.379  -5.928   8.064  1.00 92.57           H  
ATOM    596  HB3 LYS A  39     -12.688  -6.411   7.856  1.00 92.57           H  
ATOM    597  O   LYS A  39     -14.401  -3.424   7.415  1.00 92.57           O  
ATOM    598  CG  LYS A  39     -14.128  -7.624   6.790  1.00 92.57           C  
ATOM    599  HG2 LYS A  39     -15.124  -7.495   6.367  1.00 92.57           H  
ATOM    600  HG3 LYS A  39     -13.452  -7.961   6.004  1.00 92.57           H  
ATOM    601  CD  LYS A  39     -14.174  -8.674   7.898  1.00 92.57           C  
ATOM    602  HD2 LYS A  39     -13.157  -8.834   8.257  1.00 92.57           H  
ATOM    603  HD3 LYS A  39     -14.806  -8.338   8.720  1.00 92.57           H  
ATOM    604  CE  LYS A  39     -14.739  -9.958   7.291  1.00 92.57           C  
ATOM    605  HE2 LYS A  39     -14.473  -9.967   6.234  1.00 92.57           H  
ATOM    606  HE3 LYS A  39     -15.826  -9.955   7.368  1.00 92.57           H  
ATOM    607  NZ  LYS A  39     -14.142 -11.150   7.918  1.00 92.57           N  
ATOM    608  HZ1 LYS A  39     -14.250 -11.161   8.922  1.00 92.57           H  
ATOM    609  HZ2 LYS A  39     -13.161 -11.098   7.682  1.00 92.57           H  
ATOM    610  HZ3 LYS A  39     -14.471 -11.990   7.464  1.00 92.57           H  
ATOM    611  N   GLN A  40     -12.341  -3.130   6.560  1.00 93.57           N  
ATOM    612  H   GLN A  40     -11.614  -3.521   5.978  1.00 93.57           H  
ATOM    613  CA  GLN A  40     -12.240  -1.720   6.915  1.00 93.57           C  
ATOM    614  HA  GLN A  40     -12.525  -1.601   7.961  1.00 93.57           H  
ATOM    615  C   GLN A  40     -13.222  -0.900   6.063  1.00 93.57           C  
ATOM    616  CB  GLN A  40     -10.792  -1.235   6.749  1.00 93.57           C  
ATOM    617  HB2 GLN A  40     -10.761  -0.168   6.967  1.00 93.57           H  
ATOM    618  HB3 GLN A  40     -10.481  -1.389   5.716  1.00 93.57           H  
ATOM    619  O   GLN A  40     -13.501  -1.245   4.916  1.00 93.57           O  
ATOM    620  CG  GLN A  40      -9.809  -1.943   7.698  1.00 93.57           C  
ATOM    621  HG2 GLN A  40      -9.973  -1.586   8.715  1.00 93.57           H  
ATOM    622  HG3 GLN A  40      -9.978  -3.019   7.688  1.00 93.57           H  
ATOM    623  CD  GLN A  40      -8.355  -1.706   7.304  1.00 93.57           C  
ATOM    624  NE2 GLN A  40      -7.697  -0.715   7.861  1.00 93.57           N  
ATOM    625 HE21 GLN A  40      -6.714  -0.622   7.646  1.00 93.57           H  
ATOM    626 HE22 GLN A  40      -8.122  -0.020   8.458  1.00 93.57           H  
ATOM    627  OE1 GLN A  40      -7.797  -2.432   6.488  1.00 93.57           O  
ATOM    628  N   GLY A  41     -13.765   0.170   6.644  1.00 95.51           N  
ATOM    629  H   GLY A  41     -13.448   0.426   7.568  1.00 95.51           H  
ATOM    630  CA  GLY A  41     -14.561   1.157   5.912  1.00 95.51           C  
ATOM    631  HA2 GLY A  41     -15.145   0.665   5.135  1.00 95.51           H  
ATOM    632  HA3 GLY A  41     -15.250   1.651   6.598  1.00 95.51           H  
ATOM    633  C   GLY A  41     -13.686   2.227   5.259  1.00 95.51           C  
ATOM    634  O   GLY A  41     -12.474   2.244   5.460  1.00 95.51           O  
ATOM    635  N   GLY A  42     -14.314   3.138   4.515  1.00 97.83           N  
ATOM    636  H   GLY A  42     -15.312   3.066   4.378  1.00 97.83           H  
ATOM    637  CA  GLY A  42     -13.629   4.260   3.874  1.00 97.83           C  
ATOM    638  HA2 GLY A  42     -14.330   5.074   3.691  1.00 97.83           H  
ATOM    639  HA3 GLY A  42     -12.855   4.631   4.546  1.00 97.83           H  
ATOM    640  C   GLY A  42     -12.979   3.882   2.546  1.00 97.83           C  
ATOM    641  O   GLY A  42     -13.581   3.174   1.732  1.00 97.83           O  
ATOM    642  N   TYR A  43     -11.753   4.354   2.342  1.00 98.45           N  
ATOM    643  H   TYR A  43     -11.333   4.925   3.061  1.00 98.45           H  
ATOM    644  CA  TYR A  43     -11.024   4.269   1.081  1.00 98.45           C  
ATOM    645  HA  TYR A  43     -11.557   3.611   0.394  1.00 98.45           H  
ATOM    646  C   TYR A  43      -9.623   3.701   1.295  1.00 98.45           C  
ATOM    647  CB  TYR A  43     -10.967   5.661   0.448  1.00 98.45           C  
ATOM    648  HB2 TYR A  43     -10.423   6.334   1.111  1.00 98.45           H  
ATOM    649  HB3 TYR A  43     -10.408   5.591  -0.486  1.00 98.45           H  
ATOM    650  O   TYR A  43      -8.983   4.020   2.293  1.00 98.45           O  
ATOM    651  CG  TYR A  43     -12.338   6.244   0.162  1.00 98.45           C  
ATOM    652  CD1 TYR A  43     -12.965   5.966  -1.066  1.00 98.45           C  
ATOM    653  HD1 TYR A  43     -12.440   5.394  -1.816  1.00 98.45           H  
ATOM    654  CD2 TYR A  43     -12.997   7.031   1.128  1.00 98.45           C  
ATOM    655  HD2 TYR A  43     -12.502   7.269   2.058  1.00 98.45           H  
ATOM    656  CE1 TYR A  43     -14.256   6.459  -1.322  1.00 98.45           C  
ATOM    657  HE1 TYR A  43     -14.733   6.283  -2.276  1.00 98.45           H  
ATOM    658  CE2 TYR A  43     -14.285   7.540   0.867  1.00 98.45           C  
ATOM    659  HE2 TYR A  43     -14.778   8.171   1.591  1.00 98.45           H  
ATOM    660  OH  TYR A  43     -16.147   7.739  -0.653  1.00 98.45           O  
ATOM    661  HH  TYR A  43     -16.214   8.618  -0.273  1.00 98.45           H  
ATOM    662  CZ  TYR A  43     -14.918   7.245  -0.361  1.00 98.45           C  
ATOM    663  N   VAL A  44      -9.150   2.859   0.374  1.00 98.15           N  
ATOM    664  H   VAL A  44      -9.693   2.760  -0.471  1.00 98.15           H  
ATOM    665  CA  VAL A  44      -7.722   2.536   0.277  1.00 98.15           C  
ATOM    666  HA  VAL A  44      -7.306   2.492   1.284  1.00 98.15           H  
ATOM    667  C   VAL A  44      -7.046   3.671  -0.467  1.00 98.15           C  
ATOM    668  CB  VAL A  44      -7.426   1.190  -0.405  1.00 98.15           C  
ATOM    669  HB  VAL A  44      -7.823   1.191  -1.420  1.00 98.15           H  
ATOM    670  O   VAL A  44      -7.534   4.132  -1.499  1.00 98.15           O  
ATOM    671  CG1 VAL A  44      -5.926   0.867  -0.451  1.00 98.15           C  
ATOM    672 HG11 VAL A  44      -5.390   1.633  -1.011  1.00 98.15           H  
ATOM    673 HG12 VAL A  44      -5.763  -0.088  -0.949  1.00 98.15           H  
ATOM    674 HG13 VAL A  44      -5.518   0.825   0.559  1.00 98.15           H  
ATOM    675  CG2 VAL A  44      -8.073   0.055   0.387  1.00 98.15           C  
ATOM    676 HG21 VAL A  44      -9.155   0.128   0.272  1.00 98.15           H  
ATOM    677 HG22 VAL A  44      -7.799   0.130   1.439  1.00 98.15           H  
ATOM    678 HG23 VAL A  44      -7.723  -0.904   0.007  1.00 98.15           H  
ATOM    679  N   CYS A  45      -5.928   4.111   0.083  1.00 97.54           N  
ATOM    680  H   CYS A  45      -5.592   3.665   0.924  1.00 97.54           H  
ATOM    681  CA  CYS A  45      -5.205   5.276  -0.377  1.00 97.54           C  
ATOM    682  HA  CYS A  45      -5.547   5.572  -1.369  1.00 97.54           H  
ATOM    683  C   CYS A  45      -3.717   4.959  -0.453  1.00 97.54           C  
ATOM    684  CB  CYS A  45      -5.448   6.422   0.610  1.00 97.54           C  
ATOM    685  HB2 CYS A  45      -4.990   7.321   0.196  1.00 97.54           H  
ATOM    686  HB3 CYS A  45      -4.963   6.189   1.558  1.00 97.54           H  
ATOM    687  O   CYS A  45      -3.216   4.126   0.313  1.00 97.54           O  
ATOM    688  SG  CYS A  45      -7.204   6.745   0.932  1.00 97.54           S  
ATOM    689  HG  CYS A  45      -7.485   7.228  -0.282  1.00 97.54           H  
ATOM    690  N   LEU A  46      -2.995   5.665  -1.314  1.00 96.23           N  
ATOM    691  H   LEU A  46      -3.454   6.373  -1.870  1.00 96.23           H  
ATOM    692  CA  LEU A  46      -1.547   5.744  -1.179  1.00 96.23           C  
ATOM    693  HA  LEU A  46      -1.166   4.807  -0.774  1.00 96.23           H  
ATOM    694  C   LEU A  46      -1.195   6.880  -0.213  1.00 96.23           C  
ATOM    695  CB  LEU A  46      -0.916   5.962  -2.547  1.00 96.23           C  
ATOM    696  HB2 LEU A  46      -1.141   6.983  -2.854  1.00 96.23           H  
ATOM    697  HB3 LEU A  46      -1.350   5.291  -3.288  1.00 96.23           H  
ATOM    698  O   LEU A  46      -1.798   7.944  -0.276  1.00 96.23           O  
ATOM    699  CG  LEU A  46       0.605   5.730  -2.460  1.00 96.23           C  
ATOM    700  HG  LEU A  46       0.966   5.888  -1.444  1.00 96.23           H  
ATOM    701  CD1 LEU A  46       0.980   4.295  -2.820  1.00 96.23           C  
ATOM    702 HD11 LEU A  46       2.058   4.166  -2.730  1.00 96.23           H  
ATOM    703 HD12 LEU A  46       0.472   3.597  -2.154  1.00 96.23           H  
ATOM    704 HD13 LEU A  46       0.694   4.089  -3.852  1.00 96.23           H  
ATOM    705  CD2 LEU A  46       1.308   6.746  -3.323  1.00 96.23           C  
ATOM    706 HD21 LEU A  46       1.509   7.640  -2.732  1.00 96.23           H  
ATOM    707 HD22 LEU A  46       2.254   6.366  -3.709  1.00 96.23           H  
ATOM    708 HD23 LEU A  46       0.623   7.065  -4.109  1.00 96.23           H  
ATOM    709  N   SER A  47      -0.231   6.652   0.675  1.00 96.38           N  
ATOM    710  H   SER A  47       0.250   5.766   0.629  1.00 96.38           H  
ATOM    711  CA  SER A  47       0.278   7.632   1.636  1.00 96.38           C  
ATOM    712  HA  SER A  47      -0.248   8.576   1.496  1.00 96.38           H  
ATOM    713  C   SER A  47       1.764   7.891   1.424  1.00 96.38           C  
ATOM    714  CB  SER A  47       0.016   7.171   3.073  1.00 96.38           C  
ATOM    715  HB2 SER A  47       0.463   7.894   3.756  1.00 96.38           H  
ATOM    716  HB3 SER A  47      -1.061   7.158   3.246  1.00 96.38           H  
ATOM    717  O   SER A  47       2.544   6.943   1.387  1.00 96.38           O  
ATOM    718  OG  SER A  47       0.553   5.892   3.374  1.00 96.38           O  
ATOM    719  HG  SER A  47       0.676   5.416   2.549  1.00 96.38           H  
ATOM    720  N   MET A  48       2.153   9.160   1.340  1.00 95.33           N  
ATOM    721  H   MET A  48       1.436   9.871   1.371  1.00 95.33           H  
ATOM    722  CA  MET A  48       3.515   9.645   1.117  1.00 95.33           C  
ATOM    723  HA  MET A  48       4.212   8.806   1.110  1.00 95.33           H  
ATOM    724  C   MET A  48       3.933  10.594   2.244  1.00 95.33           C  
ATOM    725  CB  MET A  48       3.606  10.367  -0.236  1.00 95.33           C  
ATOM    726  HB2 MET A  48       4.606  10.785  -0.358  1.00 95.33           H  
ATOM    727  HB3 MET A  48       2.908  11.205  -0.221  1.00 95.33           H  
ATOM    728  O   MET A  48       3.127  11.357   2.777  1.00 95.33           O  
ATOM    729  CG  MET A  48       3.274   9.517  -1.468  1.00 95.33           C  
ATOM    730  HG2 MET A  48       3.124  10.215  -2.291  1.00 95.33           H  
ATOM    731  HG3 MET A  48       2.324   9.009  -1.305  1.00 95.33           H  
ATOM    732  SD  MET A  48       4.516   8.324  -2.043  1.00 95.33           S  
ATOM    733  CE  MET A  48       4.165   6.885  -1.051  1.00 95.33           C  
ATOM    734  HE1 MET A  48       3.098   6.663  -1.076  1.00 95.33           H  
ATOM    735  HE2 MET A  48       4.725   6.035  -1.441  1.00 95.33           H  
ATOM    736  HE3 MET A  48       4.497   7.114  -0.038  1.00 95.33           H  
ATOM    737  N   HIS A  49       5.206  10.535   2.625  1.00 95.56           N  
ATOM    738  H   HIS A  49       5.835   9.943   2.101  1.00 95.56           H  
ATOM    739  CA  HIS A  49       5.793  11.414   3.636  1.00 95.56           C  
ATOM    740  HA  HIS A  49       5.367  12.412   3.543  1.00 95.56           H  
ATOM    741  C   HIS A  49       7.308  11.496   3.428  1.00 95.56           C  
ATOM    742  CB  HIS A  49       5.471  10.856   5.034  1.00 95.56           C  
ATOM    743  HB2 HIS A  49       4.390  10.753   5.130  1.00 95.56           H  
ATOM    744  HB3 HIS A  49       5.921   9.869   5.147  1.00 95.56           H  
ATOM    745  O   HIS A  49       7.944  10.448   3.306  1.00 95.56           O  
ATOM    746  CG  HIS A  49       5.955  11.733   6.155  1.00 95.56           C  
ATOM    747  CD2 HIS A  49       5.188  12.511   6.975  1.00 95.56           C  
ATOM    748  HD2 HIS A  49       4.111  12.592   6.956  1.00 95.56           H  
ATOM    749  ND1 HIS A  49       7.265  11.946   6.506  1.00 95.56           N  
ATOM    750  HD1 HIS A  49       8.060  11.542   6.032  1.00 95.56           H  
ATOM    751  CE1 HIS A  49       7.294  12.871   7.481  1.00 95.56           C  
ATOM    752  HE1 HIS A  49       8.180  13.309   7.917  1.00 95.56           H  
ATOM    753  NE2 HIS A  49       6.047  13.210   7.824  1.00 95.56           N  
ATOM    754  N   GLU A  50       7.896  12.698   3.476  1.00 93.67           N  
ATOM    755  H   GLU A  50       7.298  13.505   3.581  1.00 93.67           H  
ATOM    756  CA  GLU A  50       9.322  12.987   3.187  1.00 93.67           C  
ATOM    757  HA  GLU A  50       9.490  12.939   2.111  1.00 93.67           H  
ATOM    758  C   GLU A  50      10.311  11.988   3.816  1.00 93.67           C  
ATOM    759  CB  GLU A  50       9.656  14.430   3.621  1.00 93.67           C  
ATOM    760  HB2 GLU A  50      10.717  14.595   3.437  1.00 93.67           H  
ATOM    761  HB3 GLU A  50       9.090  15.119   2.995  1.00 93.67           H  
ATOM    762  O   GLU A  50      11.225  11.485   3.167  1.00 93.67           O  
ATOM    763  CG  GLU A  50       9.343  14.745   5.100  1.00 93.67           C  
ATOM    764  HG2 GLU A  50       8.264  14.711   5.248  1.00 93.67           H  
ATOM    765  HG3 GLU A  50       9.784  13.978   5.737  1.00 93.67           H  
ATOM    766  CD  GLU A  50       9.877  16.096   5.599  1.00 93.67           C  
ATOM    767  OE1 GLU A  50       9.751  16.311   6.826  1.00 93.67           O  
ATOM    768  OE2 GLU A  50      10.484  16.851   4.810  1.00 93.67           O  
ATOM    769  N   LYS A  51      10.063  11.592   5.070  1.00 93.98           N  
ATOM    770  H   LYS A  51       9.434  12.202   5.572  1.00 93.98           H  
ATOM    771  CA  LYS A  51      10.803  10.550   5.804  1.00 93.98           C  
ATOM    772  HA  LYS A  51      11.787  10.948   6.050  1.00 93.98           H  
ATOM    773  C   LYS A  51      11.049   9.254   5.012  1.00 93.98           C  
ATOM    774  CB  LYS A  51      10.031  10.249   7.096  1.00 93.98           C  
ATOM    775  HB2 LYS A  51       9.889  11.185   7.637  1.00 93.98           H  
ATOM    776  HB3 LYS A  51       9.053   9.843   6.839  1.00 93.98           H  
ATOM    777  O   LYS A  51      12.045   8.581   5.270  1.00 93.98           O  
ATOM    778  CG  LYS A  51      10.748   9.254   8.017  1.00 93.98           C  
ATOM    779  HG2 LYS A  51      10.803   8.274   7.542  1.00 93.98           H  
ATOM    780  HG3 LYS A  51      11.754   9.612   8.235  1.00 93.98           H  
ATOM    781  CD  LYS A  51       9.956   9.125   9.317  1.00 93.98           C  
ATOM    782  HD2 LYS A  51       8.939   8.807   9.083  1.00 93.98           H  
ATOM    783  HD3 LYS A  51       9.913  10.099   9.803  1.00 93.98           H  
ATOM    784  CE  LYS A  51      10.605   8.107  10.253  1.00 93.98           C  
ATOM    785  HE2 LYS A  51      10.594   7.133   9.764  1.00 93.98           H  
ATOM    786  HE3 LYS A  51      11.639   8.406  10.424  1.00 93.98           H  
ATOM    787  NZ  LYS A  51       9.853   8.060  11.530  1.00 93.98           N  
ATOM    788  HZ1 LYS A  51      10.273   7.436  12.204  1.00 93.98           H  
ATOM    789  HZ2 LYS A  51       8.905   7.745  11.384  1.00 93.98           H  
ATOM    790  HZ3 LYS A  51       9.764   8.986  11.924  1.00 93.98           H  
ATOM    791  N   TYR A  52      10.152   8.892   4.098  1.00 94.35           N  
ATOM    792  H   TYR A  52       9.401   9.538   3.902  1.00 94.35           H  
ATOM    793  CA  TYR A  52      10.207   7.672   3.292  1.00 94.35           C  
ATOM    794  HA  TYR A  52      11.114   7.123   3.543  1.00 94.35           H  
ATOM    795  C   TYR A  52      10.300   7.931   1.787  1.00 94.35           C  
ATOM    796  CB  TYR A  52       9.014   6.778   3.642  1.00 94.35           C  
ATOM    797  HB2 TYR A  52       8.093   7.342   3.490  1.00 94.35           H  
ATOM    798  HB3 TYR A  52       8.998   5.917   2.974  1.00 94.35           H  
ATOM    799  O   TYR A  52      10.231   6.976   1.019  1.00 94.35           O  
ATOM    800  CG  TYR A  52       9.080   6.249   5.053  1.00 94.35           C  
ATOM    801  CD1 TYR A  52      10.051   5.282   5.372  1.00 94.35           C  
ATOM    802  HD1 TYR A  52      10.719   4.915   4.607  1.00 94.35           H  
ATOM    803  CD2 TYR A  52       8.223   6.756   6.047  1.00 94.35           C  
ATOM    804  HD2 TYR A  52       7.498   7.515   5.790  1.00 94.35           H  
ATOM    805  CE1 TYR A  52      10.175   4.826   6.692  1.00 94.35           C  
ATOM    806  HE1 TYR A  52      10.947   4.108   6.927  1.00 94.35           H  
ATOM    807  CE2 TYR A  52       8.330   6.290   7.370  1.00 94.35           C  
ATOM    808  HE2 TYR A  52       7.667   6.670   8.134  1.00 94.35           H  
ATOM    809  OH  TYR A  52       9.504   4.924   8.966  1.00 94.35           O  
ATOM    810  HH  TYR A  52      10.128   4.195   8.981  1.00 94.35           H  
ATOM    811  CZ  TYR A  52       9.320   5.336   7.689  1.00 94.35           C  
ATOM    812  N   GLU A  53      10.522   9.175   1.359  1.00 92.49           N  
ATOM    813  H   GLU A  53      10.594   9.930   2.026  1.00 92.49           H  
ATOM    814  CA  GLU A  53      10.661   9.530  -0.058  1.00 92.49           C  
ATOM    815  HA  GLU A  53       9.723   9.345  -0.581  1.00 92.49           H  
ATOM    816  C   GLU A  53      11.758   8.703  -0.739  1.00 92.49           C  
ATOM    817  CB  GLU A  53      10.990  11.021  -0.146  1.00 92.49           C  
ATOM    818  HB2 GLU A  53      10.287  11.582   0.470  1.00 92.49           H  
ATOM    819  HB3 GLU A  53      11.993  11.187   0.247  1.00 92.49           H  
ATOM    820  O   GLU A  53      11.515   8.025  -1.733  1.00 92.49           O  
ATOM    821  CG  GLU A  53      10.912  11.527  -1.589  1.00 92.49           C  
ATOM    822  HG2 GLU A  53      11.557  10.905  -2.210  1.00 92.49           H  
ATOM    823  HG3 GLU A  53       9.892  11.419  -1.958  1.00 92.49           H  
ATOM    824  CD  GLU A  53      11.367  12.984  -1.716  1.00 92.49           C  
ATOM    825  OE1 GLU A  53      11.682  13.362  -2.865  1.00 92.49           O  
ATOM    826  OE2 GLU A  53      11.527  13.650  -0.665  1.00 92.49           O  
ATOM    827  N   SER A  54      12.950   8.650  -0.135  1.00 93.77           N  
ATOM    828  H   SER A  54      13.106   9.304   0.619  1.00 93.77           H  
ATOM    829  CA  SER A  54      14.069   7.867  -0.680  1.00 93.77           C  
ATOM    830  HA  SER A  54      14.239   8.196  -1.705  1.00 93.77           H  
ATOM    831  C   SER A  54      13.798   6.359  -0.726  1.00 93.77           C  
ATOM    832  CB  SER A  54      15.349   8.129   0.117  1.00 93.77           C  
ATOM    833  HB2 SER A  54      16.187   7.675  -0.413  1.00 93.77           H  
ATOM    834  HB3 SER A  54      15.523   9.204   0.171  1.00 93.77           H  
ATOM    835  O   SER A  54      14.340   5.655  -1.575  1.00 93.77           O  
ATOM    836  OG  SER A  54      15.289   7.588   1.430  1.00 93.77           O  
ATOM    837  HG  SER A  54      14.556   8.007   1.887  1.00 93.77           H  
ATOM    838  N   ASP A  55      12.976   5.834   0.185  1.00 94.32           N  
ATOM    839  H   ASP A  55      12.446   6.467   0.766  1.00 94.32           H  
ATOM    840  CA  ASP A  55      12.599   4.422   0.170  1.00 94.32           C  
ATOM    841  HA  ASP A  55      13.462   3.818  -0.109  1.00 94.32           H  
ATOM    842  C   ASP A  55      11.535   4.146  -0.896  1.00 94.32           C  
ATOM    843  CB  ASP A  55      12.131   3.979   1.562  1.00 94.32           C  
ATOM    844  HB2 ASP A  55      11.481   4.739   1.995  1.00 94.32           H  
ATOM    845  HB3 ASP A  55      11.540   3.072   1.430  1.00 94.32           H  
ATOM    846  O   ASP A  55      11.572   3.090  -1.527  1.00 94.32           O  
ATOM    847  CG  ASP A  55      13.260   3.637   2.544  1.00 94.32           C  
ATOM    848  OD1 ASP A  55      14.440   3.479   2.119  1.00 94.32           O  
ATOM    849  OD2 ASP A  55      12.922   3.457   3.739  1.00 94.32           O  
ATOM    850  N   TYR A  56      10.640   5.101  -1.144  1.00 92.80           N  
ATOM    851  H   TYR A  56      10.664   5.952  -0.600  1.00 92.80           H  
ATOM    852  CA  TYR A  56       9.684   5.032  -2.241  1.00 92.80           C  
ATOM    853  HA  TYR A  56       9.168   4.073  -2.191  1.00 92.80           H  
ATOM    854  C   TYR A  56      10.394   5.101  -3.601  1.00 92.80           C  
ATOM    855  CB  TYR A  56       8.646   6.143  -2.066  1.00 92.80           C  
ATOM    856  HB2 TYR A  56       9.121   7.111  -2.224  1.00 92.80           H  
ATOM    857  HB3 TYR A  56       8.266   6.133  -1.045  1.00 92.80           H  
ATOM    858  O   TYR A  56      10.204   4.218  -4.434  1.00 92.80           O  
ATOM    859  CG  TYR A  56       7.474   5.994  -3.003  1.00 92.80           C  
ATOM    860  CD1 TYR A  56       7.227   6.985  -3.963  1.00 92.80           C  
ATOM    861  HD1 TYR A  56       7.844   7.869  -4.026  1.00 92.80           H  
ATOM    862  CD2 TYR A  56       6.625   4.871  -2.915  1.00 92.80           C  
ATOM    863  HD2 TYR A  56       6.803   4.120  -2.159  1.00 92.80           H  
ATOM    864  CE1 TYR A  56       6.136   6.837  -4.829  1.00 92.80           C  
ATOM    865  HE1 TYR A  56       5.848   7.653  -5.475  1.00 92.80           H  
ATOM    866  CE2 TYR A  56       5.574   4.697  -3.837  1.00 92.80           C  
ATOM    867  HE2 TYR A  56       4.953   3.814  -3.820  1.00 92.80           H  
ATOM    868  OH  TYR A  56       4.438   5.475  -5.810  1.00 92.80           O  
ATOM    869  HH  TYR A  56       4.663   6.048  -6.547  1.00 92.80           H  
ATOM    870  CZ  TYR A  56       5.360   5.668  -4.833  1.00 92.80           C  
ATOM    871  N   GLN A  57      11.333   6.036  -3.779  1.00 92.05           N  
ATOM    872  H   GLN A  57      11.424   6.755  -3.076  1.00 92.05           H  
ATOM    873  CA  GLN A  57      12.176   6.131  -4.980  1.00 92.05           C  
ATOM    874  HA  GLN A  57      11.539   6.317  -5.845  1.00 92.05           H  
ATOM    875  C   GLN A  57      12.946   4.827  -5.250  1.00 92.05           C  
ATOM    876  CB  GLN A  57      13.154   7.305  -4.831  1.00 92.05           C  
ATOM    877  HB2 GLN A  57      13.914   7.237  -5.610  1.00 92.05           H  
ATOM    878  HB3 GLN A  57      13.650   7.230  -3.863  1.00 92.05           H  
ATOM    879  O   GLN A  57      12.954   4.333  -6.377  1.00 92.05           O  
ATOM    880  CG  GLN A  57      12.464   8.675  -4.957  1.00 92.05           C  
ATOM    881  HG2 GLN A  57      12.118   8.806  -5.983  1.00 92.05           H  
ATOM    882  HG3 GLN A  57      11.592   8.714  -4.304  1.00 92.05           H  
ATOM    883  CD  GLN A  57      13.376   9.847  -4.593  1.00 92.05           C  
ATOM    884  NE2 GLN A  57      12.868  11.058  -4.657  1.00 92.05           N  
ATOM    885 HE21 GLN A  57      11.890  11.210  -4.858  1.00 92.05           H  
ATOM    886 HE22 GLN A  57      13.371  11.831  -4.245  1.00 92.05           H  
ATOM    887  OE1 GLN A  57      14.529   9.688  -4.206  1.00 92.05           O  
ATOM    888  N   LYS A  58      13.510   4.181  -4.217  1.00 94.51           N  
ATOM    889  H   LYS A  58      13.504   4.637  -3.316  1.00 94.51           H  
ATOM    890  CA  LYS A  58      14.139   2.851  -4.366  1.00 94.51           C  
ATOM    891  HA  LYS A  58      14.939   2.918  -5.103  1.00 94.51           H  
ATOM    892  C   LYS A  58      13.172   1.777  -4.867  1.00 94.51           C  
ATOM    893  CB  LYS A  58      14.714   2.371  -3.033  1.00 94.51           C  
ATOM    894  HB2 LYS A  58      13.952   2.515  -2.267  1.00 94.51           H  
ATOM    895  HB3 LYS A  58      14.924   1.304  -3.100  1.00 94.51           H  
ATOM    896  O   LYS A  58      13.616   0.851  -5.546  1.00 94.51           O  
ATOM    897  CG  LYS A  58      16.013   3.073  -2.630  1.00 94.51           C  
ATOM    898  HG2 LYS A  58      16.827   2.761  -3.284  1.00 94.51           H  
ATOM    899  HG3 LYS A  58      15.895   4.153  -2.718  1.00 94.51           H  
ATOM    900  CD  LYS A  58      16.322   2.679  -1.181  1.00 94.51           C  
ATOM    901  HD2 LYS A  58      16.766   1.684  -1.153  1.00 94.51           H  
ATOM    902  HD3 LYS A  58      15.387   2.659  -0.621  1.00 94.51           H  
ATOM    903  CE  LYS A  58      17.241   3.700  -0.521  1.00 94.51           C  
ATOM    904  HE2 LYS A  58      16.975   4.680  -0.915  1.00 94.51           H  
ATOM    905  HE3 LYS A  58      18.278   3.491  -0.783  1.00 94.51           H  
ATOM    906  NZ  LYS A  58      17.012   3.689   0.946  1.00 94.51           N  
ATOM    907  HZ1 LYS A  58      17.438   4.487   1.396  1.00 94.51           H  
ATOM    908  HZ2 LYS A  58      17.285   2.817   1.376  1.00 94.51           H  
ATOM    909  HZ3 LYS A  58      16.026   3.777   1.144  1.00 94.51           H  
ATOM    910  N   LEU A  59      11.885   1.846  -4.518  1.00 94.19           N  
ATOM    911  H   LEU A  59      11.571   2.649  -3.992  1.00 94.19           H  
ATOM    912  CA  LEU A  59      10.870   0.928  -5.049  1.00 94.19           C  
ATOM    913  HA  LEU A  59      11.281  -0.082  -5.052  1.00 94.19           H  
ATOM    914  C   LEU A  59      10.508   1.246  -6.507  1.00 94.19           C  
ATOM    915  CB  LEU A  59       9.609   0.922  -4.172  1.00 94.19           C  
ATOM    916  HB2 LEU A  59       9.239   1.943  -4.075  1.00 94.19           H  
ATOM    917  HB3 LEU A  59       8.838   0.354  -4.693  1.00 94.19           H  
ATOM    918  O   LEU A  59      10.184   0.333  -7.262  1.00 94.19           O  
ATOM    919  CG  LEU A  59       9.783   0.315  -2.773  1.00 94.19           C  
ATOM    920  HG  LEU A  59      10.551   0.859  -2.222  1.00 94.19           H  
ATOM    921  CD1 LEU A  59       8.458   0.443  -2.028  1.00 94.19           C  
ATOM    922 HD11 LEU A  59       8.145   1.488  -2.032  1.00 94.19           H  
ATOM    923 HD12 LEU A  59       7.687  -0.145  -2.526  1.00 94.19           H  
ATOM    924 HD13 LEU A  59       8.575   0.110  -0.997  1.00 94.19           H  
ATOM    925  CD2 LEU A  59      10.163  -1.171  -2.800  1.00 94.19           C  
ATOM    926 HD21 LEU A  59      10.169  -1.563  -1.782  1.00 94.19           H  
ATOM    927 HD22 LEU A  59       9.441  -1.721  -3.403  1.00 94.19           H  
ATOM    928 HD23 LEU A  59      11.156  -1.291  -3.232  1.00 94.19           H  
ATOM    929  N   CYS A  60      10.600   2.505  -6.923  1.00 91.96           N  
ATOM    930  H   CYS A  60      10.759   3.233  -6.241  1.00 91.96           H  
ATOM    931  CA  CYS A  60      10.348   2.911  -8.305  1.00 91.96           C  
ATOM    932  HA  CYS A  60       9.523   2.319  -8.702  1.00 91.96           H  
ATOM    933  C   CYS A  60      11.546   2.673  -9.243  1.00 91.96           C  
ATOM    934  CB  CYS A  60       9.916   4.380  -8.302  1.00 91.96           C  
ATOM    935  HB2 CYS A  60      10.700   4.994  -7.858  1.00 91.96           H  
ATOM    936  HB3 CYS A  60       9.751   4.718  -9.325  1.00 91.96           H  
ATOM    937  O   CYS A  60      11.351   2.549 -10.452  1.00 91.96           O  
ATOM    938  SG  CYS A  60       8.382   4.575  -7.347  1.00 91.96           S  
ATOM    939  HG  CYS A  60       7.569   3.837  -8.108  1.00 91.96           H  
ATOM    940  N   GLU A  61      12.768   2.593  -8.707  1.00 93.61           N  
ATOM    941  H   GLU A  61      12.852   2.863  -7.738  1.00 93.61           H  
ATOM    942  CA  GLU A  61      14.007   2.501  -9.492  1.00 93.61           C  
ATOM    943  HA  GLU A  61      13.766   2.514 -10.555  1.00 93.61           H  
ATOM    944  C   GLU A  61      14.762   1.188  -9.244  1.00 93.61           C  
ATOM    945  CB  GLU A  61      14.898   3.724  -9.221  1.00 93.61           C  
ATOM    946  HB2 GLU A  61      15.144   3.764  -8.160  1.00 93.61           H  
ATOM    947  HB3 GLU A  61      15.821   3.599  -9.788  1.00 93.61           H  
ATOM    948  O   GLU A  61      14.666   0.249 -10.038  1.00 93.61           O  
ATOM    949  CG  GLU A  61      14.242   5.051  -9.632  1.00 93.61           C  
ATOM    950  HG2 GLU A  61      13.333   5.203  -9.050  1.00 93.61           H  
ATOM    951  HG3 GLU A  61      13.962   4.984 -10.683  1.00 93.61           H  
ATOM    952  CD  GLU A  61      15.169   6.261  -9.435  1.00 93.61           C  
ATOM    953  OE1 GLU A  61      14.727   7.372  -9.801  1.00 93.61           O  
ATOM    954  OE2 GLU A  61      16.324   6.077  -8.984  1.00 93.61           O  
ATOM    955  N   ASP A  62      15.493   1.091  -8.129  1.00 96.36           N  
ATOM    956  H   ASP A  62      15.590   1.921  -7.561  1.00 96.36           H  
ATOM    957  CA  ASP A  62      16.354  -0.058  -7.823  1.00 96.36           C  
ATOM    958  HA  ASP A  62      17.140  -0.128  -8.575  1.00 96.36           H  
ATOM    959  C   ASP A  62      15.569  -1.374  -7.831  1.00 96.36           C  
ATOM    960  CB  ASP A  62      16.997   0.108  -6.434  1.00 96.36           C  
ATOM    961  HB2 ASP A  62      17.452  -0.844  -6.158  1.00 96.36           H  
ATOM    962  HB3 ASP A  62      16.223   0.323  -5.697  1.00 96.36           H  
ATOM    963  O   ASP A  62      16.039  -2.387  -8.343  1.00 96.36           O  
ATOM    964  CG  ASP A  62      18.098   1.163  -6.328  1.00 96.36           C  
ATOM    965  OD1 ASP A  62      18.564   1.652  -7.376  1.00 96.36           O  
ATOM    966  OD2 ASP A  62      18.527   1.380  -5.169  1.00 96.36           O  
ATOM    967  N   TYR A  63      14.372  -1.377  -7.242  1.00 96.92           N  
ATOM    968  H   TYR A  63      14.036  -0.504  -6.861  1.00 96.92           H  
ATOM    969  CA  TYR A  63      13.512  -2.558  -7.161  1.00 96.92           C  
ATOM    970  HA  TYR A  63      14.050  -3.380  -6.688  1.00 96.92           H  
ATOM    971  C   TYR A  63      13.075  -3.066  -8.532  1.00 96.92           C  
ATOM    972  CB  TYR A  63      12.297  -2.200  -6.316  1.00 96.92           C  
ATOM    973  HB2 TYR A  63      12.622  -1.944  -5.307  1.00 96.92           H  
ATOM    974  HB3 TYR A  63      11.858  -1.307  -6.762  1.00 96.92           H  
ATOM    975  O   TYR A  63      13.047  -4.279  -8.748  1.00 96.92           O  
ATOM    976  CG  TYR A  63      11.232  -3.268  -6.223  1.00 96.92           C  
ATOM    977  CD1 TYR A  63       9.951  -3.032  -6.755  1.00 96.92           C  
ATOM    978  HD1 TYR A  63       9.728  -2.099  -7.251  1.00 96.92           H  
ATOM    979  CD2 TYR A  63      11.519  -4.493  -5.597  1.00 96.92           C  
ATOM    980  HD2 TYR A  63      12.520  -4.681  -5.238  1.00 96.92           H  
ATOM    981  CE1 TYR A  63       8.946  -4.001  -6.621  1.00 96.92           C  
ATOM    982  HE1 TYR A  63       7.958  -3.791  -7.004  1.00 96.92           H  
ATOM    983  CE2 TYR A  63      10.514  -5.465  -5.456  1.00 96.92           C  
ATOM    984  HE2 TYR A  63      10.716  -6.410  -4.972  1.00 96.92           H  
ATOM    985  OH  TYR A  63       8.233  -6.112  -5.772  1.00 96.92           O  
ATOM    986  HH  TYR A  63       7.409  -5.825  -6.171  1.00 96.92           H  
ATOM    987  CZ  TYR A  63       9.224  -5.210  -5.961  1.00 96.92           C  
ATOM    988  N   VAL A  64      12.785  -2.157  -9.464  1.00 95.05           N  
ATOM    989  H   VAL A  64      12.903  -1.181  -9.235  1.00 95.05           H  
ATOM    990  CA  VAL A  64      12.433  -2.503 -10.845  1.00 95.05           C  
ATOM    991  HA  VAL A  64      11.605  -3.211 -10.837  1.00 95.05           H  
ATOM    992  C   VAL A  64      13.613  -3.196 -11.523  1.00 95.05           C  
ATOM    993  CB  VAL A  64      11.992  -1.240 -11.614  1.00 95.05           C  
ATOM    994  HB  VAL A  64      12.747  -0.462 -11.499  1.00 95.05           H  
ATOM    995  O   VAL A  64      13.442  -4.266 -12.107  1.00 95.05           O  
ATOM    996  CG1 VAL A  64      11.824  -1.489 -13.119  1.00 95.05           C  
ATOM    997 HG11 VAL A  64      11.147  -2.324 -13.299  1.00 95.05           H  
ATOM    998 HG12 VAL A  64      12.789  -1.710 -13.573  1.00 95.05           H  
ATOM    999 HG13 VAL A  64      11.425  -0.593 -13.595  1.00 95.05           H  
ATOM   1000  CG2 VAL A  64      10.666  -0.710 -11.056  1.00 95.05           C  
ATOM   1001 HG21 VAL A  64       9.875  -1.448 -11.188  1.00 95.05           H  
ATOM   1002 HG22 VAL A  64      10.767  -0.473  -9.997  1.00 95.05           H  
ATOM   1003 HG23 VAL A  64      10.391   0.208 -11.576  1.00 95.05           H  
ATOM   1004  N   LEU A  65      14.819  -2.634 -11.394  1.00 96.46           N  
ATOM   1005  H   LEU A  65      14.893  -1.778 -10.863  1.00 96.46           H  
ATOM   1006  CA  LEU A  65      16.033  -3.212 -11.979  1.00 96.46           C  
ATOM   1007  HA  LEU A  65      15.870  -3.366 -13.046  1.00 96.46           H  
ATOM   1008  C   LEU A  65      16.356  -4.590 -11.392  1.00 96.46           C  
ATOM   1009  CB  LEU A  65      17.216  -2.251 -11.772  1.00 96.46           C  
ATOM   1010  HB2 LEU A  65      18.122  -2.743 -12.126  1.00 96.46           H  
ATOM   1011  HB3 LEU A  65      17.335  -2.071 -10.704  1.00 96.46           H  
ATOM   1012  O   LEU A  65      16.661  -5.521 -12.137  1.00 96.46           O  
ATOM   1013  CG  LEU A  65      17.083  -0.895 -12.487  1.00 96.46           C  
ATOM   1014  HG  LEU A  65      16.194  -0.373 -12.135  1.00 96.46           H  
ATOM   1015  CD1 LEU A  65      18.308  -0.038 -12.168  1.00 96.46           C  
ATOM   1016 HD11 LEU A  65      19.217  -0.522 -12.525  1.00 96.46           H  
ATOM   1017 HD12 LEU A  65      18.202   0.942 -12.632  1.00 96.46           H  
ATOM   1018 HD13 LEU A  65      18.373   0.107 -11.090  1.00 96.46           H  
ATOM   1019  CD2 LEU A  65      16.991  -1.049 -14.009  1.00 96.46           C  
ATOM   1020 HD21 LEU A  65      17.835  -1.632 -14.379  1.00 96.46           H  
ATOM   1021 HD22 LEU A  65      16.056  -1.543 -14.272  1.00 96.46           H  
ATOM   1022 HD23 LEU A  65      16.993  -0.063 -14.472  1.00 96.46           H  
ATOM   1023  N   ASP A  66      16.250  -4.734 -10.073  1.00 97.70           N  
ATOM   1024  H   ASP A  66      16.060  -3.912  -9.517  1.00 97.70           H  
ATOM   1025  CA  ASP A  66      16.461  -6.002  -9.379  1.00 97.70           C  
ATOM   1026  HA  ASP A  66      17.461  -6.375  -9.598  1.00 97.70           H  
ATOM   1027  C   ASP A  66      15.454  -7.077  -9.819  1.00 97.70           C  
ATOM   1028  CB  ASP A  66      16.329  -5.771  -7.870  1.00 97.70           C  
ATOM   1029  HB2 ASP A  66      15.588  -4.997  -7.669  1.00 97.70           H  
ATOM   1030  HB3 ASP A  66      15.947  -6.688  -7.422  1.00 97.70           H  
ATOM   1031  O   ASP A  66      15.842  -8.226 -10.030  1.00 97.70           O  
ATOM   1032  CG  ASP A  66      17.630  -5.430  -7.146  1.00 97.70           C  
ATOM   1033  OD1 ASP A  66      18.569  -4.781  -7.654  1.00 97.70           O  
ATOM   1034  OD2 ASP A  66      17.716  -5.835  -5.967  1.00 97.70           O  
ATOM   1035  N   CYS A  67      14.173  -6.724  -9.980  1.00 97.23           N  
ATOM   1036  H   CYS A  67      13.907  -5.767  -9.797  1.00 97.23           H  
ATOM   1037  CA  CYS A  67      13.142  -7.675 -10.404  1.00 97.23           C  
ATOM   1038  HA  CYS A  67      13.235  -8.582  -9.806  1.00 97.23           H  
ATOM   1039  C   CYS A  67      13.301  -8.105 -11.870  1.00 97.23           C  
ATOM   1040  CB  CYS A  67      11.746  -7.084 -10.175  1.00 97.23           C  
ATOM   1041  HB2 CYS A  67      11.667  -6.110 -10.659  1.00 97.23           H  
ATOM   1042  HB3 CYS A  67      11.011  -7.753 -10.623  1.00 97.23           H  
ATOM   1043  O   CYS A  67      13.092  -9.277 -12.182  1.00 97.23           O  
ATOM   1044  SG  CYS A  67      11.388  -6.932  -8.402  1.00 97.23           S  
ATOM   1045  HG  CYS A  67      12.097  -5.811  -8.240  1.00 97.23           H  
ATOM   1046  N   GLU A  68      13.686  -7.191 -12.766  1.00 95.95           N  
ATOM   1047  H   GLU A  68      13.791  -6.231 -12.467  1.00 95.95           H  
ATOM   1048  CA  GLU A  68      13.971  -7.524 -14.170  1.00 95.95           C  
ATOM   1049  HA  GLU A  68      13.156  -8.125 -14.573  1.00 95.95           H  
ATOM   1050  C   GLU A  68      15.248  -8.366 -14.324  1.00 95.95           C  
ATOM   1051  CB  GLU A  68      14.095  -6.238 -15.007  1.00 95.95           C  
ATOM   1052  HB2 GLU A  68      14.540  -6.482 -15.971  1.00 95.95           H  
ATOM   1053  HB3 GLU A  68      14.775  -5.551 -14.503  1.00 95.95           H  
ATOM   1054  O   GLU A  68      15.328  -9.213 -15.217  1.00 95.95           O  
ATOM   1055  CG  GLU A  68      12.759  -5.520 -15.261  1.00 95.95           C  
ATOM   1056  HG2 GLU A  68      12.312  -5.254 -14.303  1.00 95.95           H  
ATOM   1057  HG3 GLU A  68      12.972  -4.592 -15.791  1.00 95.95           H  
ATOM   1058  CD  GLU A  68      11.741  -6.333 -16.088  1.00 95.95           C  
ATOM   1059  OE1 GLU A  68      10.530  -6.044 -15.968  1.00 95.95           O  
ATOM   1060  OE2 GLU A  68      12.125  -7.254 -16.847  1.00 95.95           O  
ATOM   1061  N   ALA A  69      16.243  -8.161 -13.455  1.00 97.07           N  
ATOM   1062  H   ALA A  69      16.145  -7.417 -12.778  1.00 97.07           H  
ATOM   1063  CA  ALA A  69      17.476  -8.946 -13.443  1.00 97.07           C  
ATOM   1064  HA  ALA A  69      17.798  -9.099 -14.473  1.00 97.07           H  
ATOM   1065  C   ALA A  69      17.305 -10.343 -12.815  1.00 97.07           C  
ATOM   1066  CB  ALA A  69      18.556  -8.133 -12.719  1.00 97.07           C  
ATOM   1067  HB1 ALA A  69      18.244  -7.938 -11.693  1.00 97.07           H  
ATOM   1068  HB2 ALA A  69      18.706  -7.182 -13.231  1.00 97.07           H  
ATOM   1069  HB3 ALA A  69      19.491  -8.692 -12.710  1.00 97.07           H  
ATOM   1070  O   ALA A  69      18.115 -11.233 -13.090  1.00 97.07           O  
ATOM   1071  N   ASP A  70      16.278 -10.550 -11.986  1.00 96.19           N  
ATOM   1072  H   ASP A  70      15.679  -9.770 -11.756  1.00 96.19           H  
ATOM   1073  CA  ASP A  70      15.996 -11.839 -11.357  1.00 96.19           C  
ATOM   1074  HA  ASP A  70      16.931 -12.225 -10.952  1.00 96.19           H  
ATOM   1075  C   ASP A  70      15.476 -12.853 -12.392  1.00 96.19           C  
ATOM   1076  CB  ASP A  70      15.037 -11.662 -10.163  1.00 96.19           C  
ATOM   1077  HB2 ASP A  70      14.075 -11.292 -10.519  1.00 96.19           H  
ATOM   1078  HB3 ASP A  70      15.455 -10.920  -9.483  1.00 96.19           H  
ATOM   1079  O   ASP A  70      14.353 -12.767 -12.894  1.00 96.19           O  
ATOM   1080  CG  ASP A  70      14.819 -12.963  -9.377  1.00 96.19           C  
ATOM   1081  OD1 ASP A  70      15.405 -13.992  -9.779  1.00 96.19           O  
ATOM   1082  OD2 ASP A  70      14.042 -12.939  -8.394  1.00 96.19           O  
ATOM   1083  N   SER A  71      16.290 -13.860 -12.710  1.00 94.18           N  
ATOM   1084  H   SER A  71      17.204 -13.878 -12.280  1.00 94.18           H  
ATOM   1085  CA  SER A  71      15.924 -14.946 -13.624  1.00 94.18           C  
ATOM   1086  HA  SER A  71      15.265 -14.543 -14.392  1.00 94.18           H  
ATOM   1087  C   SER A  71      15.174 -16.095 -12.952  1.00 94.18           C  
ATOM   1088  CB  SER A  71      17.169 -15.474 -14.336  1.00 94.18           C  
ATOM   1089  HB2 SER A  71      17.610 -14.666 -14.920  1.00 94.18           H  
ATOM   1090  HB3 SER A  71      16.881 -16.276 -15.017  1.00 94.18           H  
ATOM   1091  O   SER A  71      14.661 -16.963 -13.660  1.00 94.18           O  
ATOM   1092  OG  SER A  71      18.141 -15.959 -13.425  1.00 94.18           O  
ATOM   1093  HG  SER A  71      17.710 -16.444 -12.717  1.00 94.18           H  
ATOM   1094  N   ASP A  72      15.094 -16.118 -11.623  1.00 95.02           N  
ATOM   1095  H   ASP A  72      15.432 -15.341 -11.073  1.00 95.02           H  
ATOM   1096  CA  ASP A  72      14.511 -17.236 -10.894  1.00 95.02           C  
ATOM   1097  HA  ASP A  72      14.915 -18.153 -11.323  1.00 95.02           H  
ATOM   1098  C   ASP A  72      12.992 -17.280 -11.084  1.00 95.02           C  
ATOM   1099  CB  ASP A  72      14.908 -17.223  -9.404  1.00 95.02           C  
ATOM   1100  HB2 ASP A  72      14.638 -16.267  -8.955  1.00 95.02           H  
ATOM   1101  HB3 ASP A  72      14.323 -17.990  -8.897  1.00 95.02           H  
ATOM   1102  O   ASP A  72      12.292 -16.263 -11.194  1.00 95.02           O  
ATOM   1103  CG  ASP A  72      16.392 -17.533  -9.139  1.00 95.02           C  
ATOM   1104  OD1 ASP A  72      17.065 -18.060 -10.059  1.00 95.02           O  
ATOM   1105  OD2 ASP A  72      16.821 -17.372  -7.971  1.00 95.02           O  
ATOM   1106  N   GLU A  73      12.459 -18.495 -11.141  1.00 94.40           N  
ATOM   1107  H   GLU A  73      13.072 -19.293 -11.048  1.00 94.40           H  
ATOM   1108  CA  GLU A  73      11.022 -18.714 -11.093  1.00 94.40           C  
ATOM   1109  HA  GLU A  73      10.522 -17.916 -11.642  1.00 94.40           H  
ATOM   1110  C   GLU A  73      10.541 -18.666  -9.644  1.00 94.40           C  
ATOM   1111  CB  GLU A  73      10.633 -20.044 -11.745  1.00 94.40           C  
ATOM   1112  HB2 GLU A  73       9.572 -20.212 -11.558  1.00 94.40           H  
ATOM   1113  HB3 GLU A  73      11.200 -20.852 -11.283  1.00 94.40           H  
ATOM   1114  O   GLU A  73      11.179 -19.191  -8.727  1.00 94.40           O  
ATOM   1115  CG  GLU A  73      10.866 -20.048 -13.264  1.00 94.40           C  
ATOM   1116  HG2 GLU A  73      11.931 -19.928 -13.461  1.00 94.40           H  
ATOM   1117  HG3 GLU A  73      10.341 -19.197 -13.697  1.00 94.40           H  
ATOM   1118  CD  GLU A  73      10.373 -21.341 -13.938  1.00 94.40           C  
ATOM   1119  OE1 GLU A  73      10.459 -21.405 -15.185  1.00 94.40           O  
ATOM   1120  OE2 GLU A  73       9.905 -22.259 -13.222  1.00 94.40           O  
ATOM   1121  N   TYR A  74       9.364 -18.082  -9.434  1.00 95.83           N  
ATOM   1122  H   TYR A  74       8.876 -17.658 -10.210  1.00 95.83           H  
ATOM   1123  CA  TYR A  74       8.733 -18.051  -8.127  1.00 95.83           C  
ATOM   1124  HA  TYR A  74       9.275 -18.713  -7.452  1.00 95.83           H  
ATOM   1125  C   TYR A  74       7.301 -18.566  -8.206  1.00 95.83           C  
ATOM   1126  CB  TYR A  74       8.827 -16.644  -7.536  1.00 95.83           C  
ATOM   1127  HB2 TYR A  74       9.878 -16.363  -7.464  1.00 95.83           H  
ATOM   1128  HB3 TYR A  74       8.339 -15.940  -8.211  1.00 95.83           H  
ATOM   1129  O   TYR A  74       6.499 -18.132  -9.030  1.00 95.83           O  
ATOM   1130  CG  TYR A  74       8.202 -16.549  -6.160  1.00 95.83           C  
ATOM   1131  CD1 TYR A  74       6.977 -15.880  -6.002  1.00 95.83           C  
ATOM   1132  HD1 TYR A  74       6.506 -15.401  -6.848  1.00 95.83           H  
ATOM   1133  CD2 TYR A  74       8.815 -17.172  -5.052  1.00 95.83           C  
ATOM   1134  HD2 TYR A  74       9.755 -17.687  -5.187  1.00 95.83           H  
ATOM   1135  CE1 TYR A  74       6.365 -15.829  -4.739  1.00 95.83           C  
ATOM   1136  HE1 TYR A  74       5.421 -15.320  -4.613  1.00 95.83           H  
ATOM   1137  CE2 TYR A  74       8.200 -17.124  -3.782  1.00 95.83           C  
ATOM   1138  HE2 TYR A  74       8.657 -17.607  -2.930  1.00 95.83           H  
ATOM   1139  OH  TYR A  74       6.323 -16.380  -2.431  1.00 95.83           O  
ATOM   1140  HH  TYR A  74       6.672 -16.919  -1.717  1.00 95.83           H  
ATOM   1141  CZ  TYR A  74       6.968 -16.448  -3.626  1.00 95.83           C  
ATOM   1142  N   LYS A  75       6.970 -19.497  -7.307  1.00 94.50           N  
ATOM   1143  H   LYS A  75       7.670 -19.764  -6.630  1.00 94.50           H  
ATOM   1144  CA  LYS A  75       5.608 -19.995  -7.139  1.00 94.50           C  
ATOM   1145  HA  LYS A  75       5.046 -19.789  -8.050  1.00 94.50           H  
ATOM   1146  C   LYS A  75       4.942 -19.250  -5.992  1.00 94.50           C  
ATOM   1147  CB  LYS A  75       5.627 -21.512  -6.930  1.00 94.50           C  
ATOM   1148  HB2 LYS A  75       6.146 -21.749  -6.001  1.00 94.50           H  
ATOM   1149  HB3 LYS A  75       6.162 -21.974  -7.760  1.00 94.50           H  
ATOM   1150  O   LYS A  75       5.358 -19.390  -4.846  1.00 94.50           O  
ATOM   1151  CG  LYS A  75       4.196 -22.060  -6.882  1.00 94.50           C  
ATOM   1152  HG2 LYS A  75       3.663 -21.632  -6.034  1.00 94.50           H  
ATOM   1153  HG3 LYS A  75       3.677 -21.789  -7.802  1.00 94.50           H  
ATOM   1154  CD  LYS A  75       4.209 -23.582  -6.741  1.00 94.50           C  
ATOM   1155  HD2 LYS A  75       4.745 -24.014  -7.585  1.00 94.50           H  
ATOM   1156  HD3 LYS A  75       4.712 -23.852  -5.812  1.00 94.50           H  
ATOM   1157  CE  LYS A  75       2.764 -24.085  -6.724  1.00 94.50           C  
ATOM   1158  HE2 LYS A  75       2.248 -23.628  -5.879  1.00 94.50           H  
ATOM   1159  HE3 LYS A  75       2.272 -23.744  -7.635  1.00 94.50           H  
ATOM   1160  NZ  LYS A  75       2.715 -25.562  -6.634  1.00 94.50           N  
ATOM   1161  HZ1 LYS A  75       3.164 -25.872  -5.784  1.00 94.50           H  
ATOM   1162  HZ2 LYS A  75       3.195 -25.968  -7.425  1.00 94.50           H  
ATOM   1163  HZ3 LYS A  75       1.756 -25.878  -6.638  1.00 94.50           H  
ATOM   1164  N   ILE A  76       3.878 -18.521  -6.312  1.00 94.67           N  
ATOM   1165  H   ILE A  76       3.645 -18.426  -7.290  1.00 94.67           H  
ATOM   1166  CA  ILE A  76       3.086 -17.769  -5.337  1.00 94.67           C  
ATOM   1167  HA  ILE A  76       3.751 -17.073  -4.826  1.00 94.67           H  
ATOM   1168  C   ILE A  76       2.494 -18.724  -4.296  1.00 94.67           C  
ATOM   1169  CB  ILE A  76       1.977 -16.953  -6.036  1.00 94.67           C  
ATOM   1170  HB  ILE A  76       1.281 -17.653  -6.498  1.00 94.67           H  
ATOM   1171  O   ILE A  76       1.910 -19.759  -4.633  1.00 94.67           O  
ATOM   1172  CG1 ILE A  76       2.557 -16.045  -7.146  1.00 94.67           C  
ATOM   1173 HG12 ILE A  76       3.214 -15.291  -6.713  1.00 94.67           H  
ATOM   1174 HG13 ILE A  76       3.143 -16.648  -7.840  1.00 94.67           H  
ATOM   1175  CG2 ILE A  76       1.202 -16.110  -5.009  1.00 94.67           C  
ATOM   1176 HG21 ILE A  76       0.414 -15.540  -5.501  1.00 94.67           H  
ATOM   1177 HG22 ILE A  76       1.882 -15.414  -4.518  1.00 94.67           H  
ATOM   1178 HG23 ILE A  76       0.722 -16.744  -4.263  1.00 94.67           H  
ATOM   1179  CD1 ILE A  76       1.471 -15.359  -7.979  1.00 94.67           C  
ATOM   1180 HD11 ILE A  76       1.084 -14.488  -7.452  1.00 94.67           H  
ATOM   1181 HD12 ILE A  76       1.887 -15.044  -8.936  1.00 94.67           H  
ATOM   1182 HD13 ILE A  76       0.660 -16.058  -8.187  1.00 94.67           H  
ATOM   1183  N   ILE A  77       2.618 -18.349  -3.026  1.00 91.52           N  
ATOM   1184  H   ILE A  77       3.125 -17.500  -2.822  1.00 91.52           H  
ATOM   1185  CA  ILE A  77       1.987 -19.031  -1.898  1.00 91.52           C  
ATOM   1186  HA  ILE A  77       1.383 -19.861  -2.266  1.00 91.52           H  
ATOM   1187  C   ILE A  77       1.058 -18.031  -1.213  1.00 91.52           C  
ATOM   1188  CB  ILE A  77       3.048 -19.600  -0.933  1.00 91.52           C  
ATOM   1189  HB  ILE A  77       3.612 -18.756  -0.535  1.00 91.52           H  
ATOM   1190  O   ILE A  77       1.441 -16.898  -0.945  1.00 91.52           O  
ATOM   1191  CG1 ILE A  77       4.035 -20.551  -1.653  1.00 91.52           C  
ATOM   1192 HG12 ILE A  77       4.449 -20.047  -2.526  1.00 91.52           H  
ATOM   1193 HG13 ILE A  77       3.501 -21.436  -2.000  1.00 91.52           H  
ATOM   1194  CG2 ILE A  77       2.364 -20.316   0.246  1.00 91.52           C  
ATOM   1195 HG21 ILE A  77       1.774 -19.604   0.822  1.00 91.52           H  
ATOM   1196 HG22 ILE A  77       3.117 -20.738   0.911  1.00 91.52           H  
ATOM   1197 HG23 ILE A  77       1.718 -21.112  -0.123  1.00 91.52           H  
ATOM   1198  CD1 ILE A  77       5.238 -20.986  -0.806  1.00 91.52           C  
ATOM   1199 HD11 ILE A  77       5.739 -20.109  -0.398  1.00 91.52           H  
ATOM   1200 HD12 ILE A  77       4.926 -21.644   0.005  1.00 91.52           H  
ATOM   1201 HD13 ILE A  77       5.941 -21.529  -1.438  1.00 91.52           H  
ATOM   1202  N   THR A  78      -0.173 -18.441  -0.913  1.00 93.11           N  
ATOM   1203  H   THR A  78      -0.478 -19.360  -1.203  1.00 93.11           H  
ATOM   1204  CA  THR A  78      -1.145 -17.583  -0.225  1.00 93.11           C  
ATOM   1205  HA  THR A  78      -1.364 -16.731  -0.868  1.00 93.11           H  
ATOM   1206  C   THR A  78      -0.589 -17.046   1.099  1.00 93.11           C  
ATOM   1207  CB  THR A  78      -2.449 -18.349   0.010  1.00 93.11           C  
ATOM   1208  HB  THR A  78      -2.259 -19.201   0.662  1.00 93.11           H  
ATOM   1209  O   THR A  78      -0.055 -17.800   1.918  1.00 93.11           O  
ATOM   1210  CG2 THR A  78      -3.533 -17.481   0.634  1.00 93.11           C  
ATOM   1211 HG21 THR A  78      -3.619 -16.532   0.103  1.00 93.11           H  
ATOM   1212 HG22 THR A  78      -4.487 -18.005   0.588  1.00 93.11           H  
ATOM   1213 HG23 THR A  78      -3.297 -17.288   1.680  1.00 93.11           H  
ATOM   1214  OG1 THR A  78      -2.930 -18.827  -1.227  1.00 93.11           O  
ATOM   1215  HG1 THR A  78      -3.141 -18.063  -1.768  1.00 93.11           H  
ATOM   1216  N   GLY A  79      -0.727 -15.735   1.297  1.00 92.78           N  
ATOM   1217  H   GLY A  79      -1.212 -15.191   0.597  1.00 92.78           H  
ATOM   1218  CA  GLY A  79      -0.178 -14.969   2.413  1.00 92.78           C  
ATOM   1219  HA2 GLY A  79      -0.815 -14.101   2.583  1.00 92.78           H  
ATOM   1220  HA3 GLY A  79      -0.182 -15.580   3.315  1.00 92.78           H  
ATOM   1221  C   GLY A  79       1.247 -14.453   2.206  1.00 92.78           C  
ATOM   1222  O   GLY A  79       1.665 -13.582   2.967  1.00 92.78           O  
ATOM   1223  N   ASP A  80       1.985 -14.934   1.200  1.00 92.67           N  
ATOM   1224  H   ASP A  80       1.602 -15.620   0.565  1.00 92.67           H  
ATOM   1225  CA  ASP A  80       3.318 -14.404   0.909  1.00 92.67           C  
ATOM   1226  HA  ASP A  80       3.830 -14.259   1.860  1.00 92.67           H  
ATOM   1227  C   ASP A  80       3.252 -13.028   0.265  1.00 92.67           C  
ATOM   1228  CB  ASP A  80       4.182 -15.360   0.060  1.00 92.67           C  
ATOM   1229  HB2 ASP A  80       5.021 -14.796  -0.349  1.00 92.67           H  
ATOM   1230  HB3 ASP A  80       3.614 -15.746  -0.787  1.00 92.67           H  
ATOM   1231  O   ASP A  80       2.292 -12.665  -0.421  1.00 92.67           O  
ATOM   1232  CG  ASP A  80       4.778 -16.504   0.880  1.00 92.67           C  
ATOM   1233  OD1 ASP A  80       4.649 -16.470   2.126  1.00 92.67           O  
ATOM   1234  OD2 ASP A  80       5.402 -17.419   0.296  1.00 92.67           O  
ATOM   1235  N   THR A  81       4.325 -12.274   0.491  1.00 96.73           N  
ATOM   1236  H   THR A  81       5.096 -12.688   0.996  1.00 96.73           H  
ATOM   1237  CA  THR A  81       4.603 -11.043  -0.241  1.00 96.73           C  
ATOM   1238  HA  THR A  81       3.694 -10.747  -0.764  1.00 96.73           H  
ATOM   1239  C   THR A  81       5.680 -11.320  -1.276  1.00 96.73           C  
ATOM   1240  CB  THR A  81       4.952  -9.893   0.698  1.00 96.73           C  
ATOM   1241  HB  THR A  81       5.897 -10.099   1.202  1.00 96.73           H  
ATOM   1242  O   THR A  81       6.707 -11.932  -0.975  1.00 96.73           O  
ATOM   1243  CG2 THR A  81       5.030  -8.553  -0.033  1.00 96.73           C  
ATOM   1244 HG21 THR A  81       5.760  -8.595  -0.841  1.00 96.73           H  
ATOM   1245 HG22 THR A  81       4.055  -8.305  -0.454  1.00 96.73           H  
ATOM   1246 HG23 THR A  81       5.325  -7.772   0.667  1.00 96.73           H  
ATOM   1247  OG1 THR A  81       3.901  -9.858   1.643  1.00 96.73           O  
ATOM   1248  HG1 THR A  81       3.709 -10.779   1.834  1.00 96.73           H  
ATOM   1249  N   PHE A  82       5.415 -10.911  -2.506  1.00 97.84           N  
ATOM   1250  H   PHE A  82       4.570 -10.381  -2.663  1.00 97.84           H  
ATOM   1251  CA  PHE A  82       6.201 -11.224  -3.689  1.00 97.84           C  
ATOM   1252  HA  PHE A  82       7.222 -11.473  -3.400  1.00 97.84           H  
ATOM   1253  C   PHE A  82       6.267 -10.000  -4.604  1.00 97.84           C  
ATOM   1254  CB  PHE A  82       5.580 -12.457  -4.367  1.00 97.84           C  
ATOM   1255  HB2 PHE A  82       6.254 -12.809  -5.148  1.00 97.84           H  
ATOM   1256  HB3 PHE A  82       5.514 -13.252  -3.625  1.00 97.84           H  
ATOM   1257  O   PHE A  82       5.556  -9.019  -4.384  1.00 97.84           O  
ATOM   1258  CG  PHE A  82       4.205 -12.251  -4.976  1.00 97.84           C  
ATOM   1259  CD1 PHE A  82       3.049 -12.302  -4.174  1.00 97.84           C  
ATOM   1260  HD1 PHE A  82       3.133 -12.483  -3.112  1.00 97.84           H  
ATOM   1261  CD2 PHE A  82       4.081 -12.004  -6.354  1.00 97.84           C  
ATOM   1262  HD2 PHE A  82       4.965 -11.960  -6.973  1.00 97.84           H  
ATOM   1263  CE1 PHE A  82       1.785 -12.076  -4.745  1.00 97.84           C  
ATOM   1264  HE1 PHE A  82       0.900 -12.076  -4.126  1.00 97.84           H  
ATOM   1265  CE2 PHE A  82       2.816 -11.792  -6.924  1.00 97.84           C  
ATOM   1266  HE2 PHE A  82       2.726 -11.577  -7.979  1.00 97.84           H  
ATOM   1267  CZ  PHE A  82       1.669 -11.821  -6.119  1.00 97.84           C  
ATOM   1268  HZ  PHE A  82       0.700 -11.623  -6.554  1.00 97.84           H  
ATOM   1269  N   SER A  83       7.121 -10.048  -5.618  1.00 98.19           N  
ATOM   1270  H   SER A  83       7.681 -10.875  -5.767  1.00 98.19           H  
ATOM   1271  CA  SER A  83       7.189  -9.001  -6.634  1.00 98.19           C  
ATOM   1272  HA  SER A  83       6.857  -8.058  -6.198  1.00 98.19           H  
ATOM   1273  C   SER A  83       6.267  -9.346  -7.793  1.00 98.19           C  
ATOM   1274  CB  SER A  83       8.613  -8.809  -7.153  1.00 98.19           C  
ATOM   1275  HB2 SER A  83       8.652  -7.891  -7.739  1.00 98.19           H  
ATOM   1276  HB3 SER A  83       8.854  -9.642  -7.814  1.00 98.19           H  
ATOM   1277  O   SER A  83       6.350 -10.451  -8.331  1.00 98.19           O  
ATOM   1278  OG  SER A  83       9.572  -8.745  -6.114  1.00 98.19           O  
ATOM   1279  HG  SER A  83      10.333  -8.301  -6.495  1.00 98.19           H  
ATOM   1280  N   TYR A  84       5.408  -8.415  -8.192  1.00 97.44           N  
ATOM   1281  H   TYR A  84       5.389  -7.535  -7.696  1.00 97.44           H  
ATOM   1282  CA  TYR A  84       4.444  -8.582  -9.278  1.00 97.44           C  
ATOM   1283  HA  TYR A  84       4.546  -9.566  -9.736  1.00 97.44           H  
ATOM   1284  C   TYR A  84       4.672  -7.528 -10.357  1.00 97.44           C  
ATOM   1285  CB  TYR A  84       3.032  -8.461  -8.695  1.00 97.44           C  
ATOM   1286  HB2 TYR A  84       2.865  -9.273  -7.988  1.00 97.44           H  
ATOM   1287  HB3 TYR A  84       2.969  -7.528  -8.134  1.00 97.44           H  
ATOM   1288  O   TYR A  84       4.650  -6.336 -10.048  1.00 97.44           O  
ATOM   1289  CG  TYR A  84       1.926  -8.473  -9.731  1.00 97.44           C  
ATOM   1290  CD1 TYR A  84       1.317  -7.262 -10.112  1.00 97.44           C  
ATOM   1291  HD1 TYR A  84       1.653  -6.330  -9.681  1.00 97.44           H  
ATOM   1292  CD2 TYR A  84       1.504  -9.684 -10.314  1.00 97.44           C  
ATOM   1293  HD2 TYR A  84       1.964 -10.619 -10.029  1.00 97.44           H  
ATOM   1294  CE1 TYR A  84       0.276  -7.261 -11.056  1.00 97.44           C  
ATOM   1295  HE1 TYR A  84      -0.205  -6.331 -11.323  1.00 97.44           H  
ATOM   1296  CE2 TYR A  84       0.477  -9.682 -11.276  1.00 97.44           C  
ATOM   1297  HE2 TYR A  84       0.134 -10.602 -11.725  1.00 97.44           H  
ATOM   1298  OH  TYR A  84      -1.139  -8.467 -12.567  1.00 97.44           O  
ATOM   1299  HH  TYR A  84      -1.474  -7.581 -12.721  1.00 97.44           H  
ATOM   1300  CZ  TYR A  84      -0.133  -8.471 -11.656  1.00 97.44           C  
ATOM   1301  N   LEU A  85       4.855  -7.958 -11.606  1.00 97.08           N  
ATOM   1302  H   LEU A  85       4.875  -8.950 -11.795  1.00 97.08           H  
ATOM   1303  CA  LEU A  85       4.846  -7.054 -12.750  1.00 97.08           C  
ATOM   1304  HA  LEU A  85       5.299  -6.106 -12.460  1.00 97.08           H  
ATOM   1305  C   LEU A  85       3.401  -6.815 -13.176  1.00 97.08           C  
ATOM   1306  CB  LEU A  85       5.658  -7.650 -13.903  1.00 97.08           C  
ATOM   1307  HB2 LEU A  85       6.674  -7.848 -13.560  1.00 97.08           H  
ATOM   1308  HB3 LEU A  85       5.182  -8.593 -14.172  1.00 97.08           H  
ATOM   1309  O   LEU A  85       2.734  -7.720 -13.682  1.00 97.08           O  
ATOM   1310  CG  LEU A  85       5.709  -6.758 -15.157  1.00 97.08           C  
ATOM   1311  HG  LEU A  85       4.697  -6.553 -15.505  1.00 97.08           H  
ATOM   1312  CD1 LEU A  85       6.423  -5.435 -14.922  1.00 97.08           C  
ATOM   1313 HD11 LEU A  85       6.477  -4.868 -15.851  1.00 97.08           H  
ATOM   1314 HD12 LEU A  85       5.882  -4.831 -14.193  1.00 97.08           H  
ATOM   1315 HD13 LEU A  85       7.438  -5.606 -14.564  1.00 97.08           H  
ATOM   1316  CD2 LEU A  85       6.448  -7.484 -16.280  1.00 97.08           C  
ATOM   1317 HD21 LEU A  85       6.462  -6.847 -17.164  1.00 97.08           H  
ATOM   1318 HD22 LEU A  85       7.473  -7.671 -15.960  1.00 97.08           H  
ATOM   1319 HD23 LEU A  85       5.921  -8.411 -16.508  1.00 97.08           H  
ATOM   1320  N   SER A  86       2.940  -5.585 -13.012  1.00 95.22           N  
ATOM   1321  H   SER A  86       3.567  -4.877 -12.657  1.00 95.22           H  
ATOM   1322  CA  SER A  86       1.631  -5.162 -13.478  1.00 95.22           C  
ATOM   1323  HA  SER A  86       0.895  -5.899 -13.158  1.00 95.22           H  
ATOM   1324  C   SER A  86       1.629  -5.056 -15.006  1.00 95.22           C  
ATOM   1325  CB  SER A  86       1.282  -3.843 -12.806  1.00 95.22           C  
ATOM   1326  HB2 SER A  86       2.145  -3.183 -12.896  1.00 95.22           H  
ATOM   1327  HB3 SER A  86       1.097  -4.009 -11.745  1.00 95.22           H  
ATOM   1328  O   SER A  86       2.379  -4.265 -15.575  1.00 95.22           O  
ATOM   1329  OG  SER A  86       0.150  -3.236 -13.390  1.00 95.22           O  
ATOM   1330  HG  SER A  86       0.373  -2.302 -13.389  1.00 95.22           H  
ATOM   1331  N   PRO A  87       0.786  -5.829 -15.714  1.00 93.53           N  
ATOM   1332  CA  PRO A  87       0.671  -5.712 -17.164  1.00 93.53           C  
ATOM   1333  HA  PRO A  87       1.662  -5.692 -17.617  1.00 93.53           H  
ATOM   1334  C   PRO A  87      -0.076  -4.441 -17.602  1.00 93.53           C  
ATOM   1335  CB  PRO A  87      -0.062  -6.986 -17.594  1.00 93.53           C  
ATOM   1336  HB2 PRO A  87       0.662  -7.791 -17.725  1.00 93.53           H  
ATOM   1337  HB3 PRO A  87      -0.640  -6.845 -18.507  1.00 93.53           H  
ATOM   1338  O   PRO A  87      -0.108  -4.156 -18.795  1.00 93.53           O  
ATOM   1339  CG  PRO A  87      -0.955  -7.301 -16.395  1.00 93.53           C  
ATOM   1340  HG2 PRO A  87      -1.205  -8.360 -16.340  1.00 93.53           H  
ATOM   1341  HG3 PRO A  87      -1.858  -6.691 -16.439  1.00 93.53           H  
ATOM   1342  CD  PRO A  87      -0.103  -6.865 -15.208  1.00 93.53           C  
ATOM   1343  HD2 PRO A  87       0.482  -7.710 -14.846  1.00 93.53           H  
ATOM   1344  HD3 PRO A  87      -0.748  -6.478 -14.418  1.00 93.53           H  
ATOM   1345  N   GLU A  88      -0.709  -3.714 -16.675  1.00 89.02           N  
ATOM   1346  H   GLU A  88      -0.597  -3.960 -15.702  1.00 89.02           H  
ATOM   1347  CA  GLU A  88      -1.475  -2.495 -16.973  1.00 89.02           C  
ATOM   1348  HA  GLU A  88      -2.064  -2.644 -17.878  1.00 89.02           H  
ATOM   1349  C   GLU A  88      -0.563  -1.290 -17.237  1.00 89.02           C  
ATOM   1350  CB  GLU A  88      -2.436  -2.180 -15.811  1.00 89.02           C  
ATOM   1351  HB2 GLU A  88      -1.863  -2.093 -14.888  1.00 89.02           H  
ATOM   1352  HB3 GLU A  88      -2.918  -1.223 -16.008  1.00 89.02           H  
ATOM   1353  O   GLU A  88      -0.831  -0.508 -18.144  1.00 89.02           O  
ATOM   1354  CG  GLU A  88      -3.528  -3.248 -15.642  1.00 89.02           C  
ATOM   1355  HG2 GLU A  88      -4.100  -3.307 -16.569  1.00 89.02           H  
ATOM   1356  HG3 GLU A  88      -3.057  -4.218 -15.483  1.00 89.02           H  
ATOM   1357  CD  GLU A  88      -4.489  -2.983 -14.468  1.00 89.02           C  
ATOM   1358  OE1 GLU A  88      -5.501  -3.718 -14.409  1.00 89.02           O  
ATOM   1359  OE2 GLU A  88      -4.188  -2.127 -13.598  1.00 89.02           O  
ATOM   1360  N   ASP A  89       0.520  -1.167 -16.469  1.00 89.59           N  
ATOM   1361  H   ASP A  89       0.660  -1.841 -15.730  1.00 89.59           H  
ATOM   1362  CA  ASP A  89       1.446  -0.024 -16.479  1.00 89.59           C  
ATOM   1363  HA  ASP A  89       1.192   0.642 -17.304  1.00 89.59           H  
ATOM   1364  C   ASP A  89       2.916  -0.438 -16.698  1.00 89.59           C  
ATOM   1365  CB  ASP A  89       1.264   0.772 -15.169  1.00 89.59           C  
ATOM   1366  HB2 ASP A  89       2.036   1.538 -15.093  1.00 89.59           H  
ATOM   1367  HB3 ASP A  89       0.297   1.274 -15.204  1.00 89.59           H  
ATOM   1368  O   ASP A  89       3.766   0.414 -16.956  1.00 89.59           O  
ATOM   1369  CG  ASP A  89       1.311  -0.125 -13.927  1.00 89.59           C  
ATOM   1370  OD1 ASP A  89       2.070  -1.117 -13.955  1.00 89.59           O  
ATOM   1371  OD2 ASP A  89       0.457   0.018 -13.028  1.00 89.59           O  
ATOM   1372  N   GLY A  90       3.231  -1.737 -16.640  1.00 91.12           N  
ATOM   1373  H   GLY A  90       2.517  -2.383 -16.335  1.00 91.12           H  
ATOM   1374  CA  GLY A  90       4.597  -2.254 -16.737  1.00 91.12           C  
ATOM   1375  HA2 GLY A  90       5.106  -1.775 -17.573  1.00 91.12           H  
ATOM   1376  HA3 GLY A  90       4.551  -3.328 -16.920  1.00 91.12           H  
ATOM   1377  C   GLY A  90       5.439  -2.030 -15.477  1.00 91.12           C  
ATOM   1378  O   GLY A  90       6.652  -2.229 -15.526  1.00 91.12           O  
ATOM   1379  N   GLY A  91       4.829  -1.611 -14.366  1.00 93.46           N  
ATOM   1380  H   GLY A  91       3.829  -1.474 -14.388  1.00 93.46           H  
ATOM   1381  CA  GLY A  91       5.497  -1.385 -13.090  1.00 93.46           C  
ATOM   1382  HA2 GLY A  91       6.488  -0.968 -13.268  1.00 93.46           H  
ATOM   1383  HA3 GLY A  91       4.922  -0.662 -12.511  1.00 93.46           H  
ATOM   1384  C   GLY A  91       5.628  -2.661 -12.260  1.00 93.46           C  
ATOM   1385  O   GLY A  91       4.750  -3.529 -12.267  1.00 93.46           O  
ATOM   1386  N   TRP A  92       6.721  -2.768 -11.504  1.00 96.54           N  
ATOM   1387  H   TRP A  92       7.381  -2.003 -11.501  1.00 96.54           H  
ATOM   1388  CA  TRP A  92       6.862  -3.790 -10.470  1.00 96.54           C  
ATOM   1389  HA  TRP A  92       6.279  -4.666 -10.756  1.00 96.54           H  
ATOM   1390  C   TRP A  92       6.321  -3.275  -9.143  1.00 96.54           C  
ATOM   1391  CB  TRP A  92       8.313  -4.246 -10.325  1.00 96.54           C  
ATOM   1392  HB2 TRP A  92       8.409  -4.810  -9.397  1.00 96.54           H  
ATOM   1393  HB3 TRP A  92       8.969  -3.379 -10.244  1.00 96.54           H  
ATOM   1394  O   TRP A  92       6.693  -2.201  -8.684  1.00 96.54           O  
ATOM   1395  CG  TRP A  92       8.785  -5.135 -11.426  1.00 96.54           C  
ATOM   1396  CD1 TRP A  92       9.396  -4.732 -12.560  1.00 96.54           C  
ATOM   1397  HD1 TRP A  92       9.602  -3.705 -12.822  1.00 96.54           H  
ATOM   1398  CD2 TRP A  92       8.651  -6.584 -11.541  1.00 96.54           C  
ATOM   1399  CE2 TRP A  92       9.258  -6.996 -12.762  1.00 96.54           C  
ATOM   1400  CE3 TRP A  92       8.073  -7.591 -10.739  1.00 96.54           C  
ATOM   1401  HE3 TRP A  92       7.598  -7.300  -9.813  1.00 96.54           H  
ATOM   1402  NE1 TRP A  92       9.692  -5.828 -13.341  1.00 96.54           N  
ATOM   1403  HE1 TRP A  92      10.073  -5.760 -14.274  1.00 96.54           H  
ATOM   1404  CH2 TRP A  92       8.716  -9.314 -12.349  1.00 96.54           C  
ATOM   1405  HH2 TRP A  92       8.738 -10.352 -12.648  1.00 96.54           H  
ATOM   1406  CZ2 TRP A  92       9.306  -8.336 -13.168  1.00 96.54           C  
ATOM   1407  HZ2 TRP A  92       9.797  -8.591 -14.095  1.00 96.54           H  
ATOM   1408  CZ3 TRP A  92       8.099  -8.941 -11.140  1.00 96.54           C  
ATOM   1409  HZ3 TRP A  92       7.642  -9.696 -10.518  1.00 96.54           H  
ATOM   1410  N   TYR A  93       5.506  -4.090  -8.483  1.00 96.76           N  
ATOM   1411  H   TYR A  93       5.211  -4.937  -8.947  1.00 96.76           H  
ATOM   1412  CA  TYR A  93       4.904  -3.772  -7.191  1.00 96.76           C  
ATOM   1413  HA  TYR A  93       5.317  -2.839  -6.808  1.00 96.76           H  
ATOM   1414  C   TYR A  93       5.204  -4.871  -6.187  1.00 96.76           C  
ATOM   1415  CB  TYR A  93       3.394  -3.581  -7.362  1.00 96.76           C  
ATOM   1416  HB2 TYR A  93       2.938  -3.441  -6.382  1.00 96.76           H  
ATOM   1417  HB3 TYR A  93       2.971  -4.483  -7.803  1.00 96.76           H  
ATOM   1418  O   TYR A  93       5.315  -6.048  -6.550  1.00 96.76           O  
ATOM   1419  CG  TYR A  93       3.051  -2.392  -8.232  1.00 96.76           C  
ATOM   1420  CD1 TYR A  93       2.887  -1.121  -7.648  1.00 96.76           C  
ATOM   1421  HD1 TYR A  93       2.980  -0.986  -6.581  1.00 96.76           H  
ATOM   1422  CD2 TYR A  93       2.965  -2.544  -9.630  1.00 96.76           C  
ATOM   1423  HD2 TYR A  93       3.122  -3.509 -10.089  1.00 96.76           H  
ATOM   1424  CE1 TYR A  93       2.646   0.002  -8.461  1.00 96.76           C  
ATOM   1425  HE1 TYR A  93       2.547   0.980  -8.013  1.00 96.76           H  
ATOM   1426  CE2 TYR A  93       2.732  -1.420 -10.443  1.00 96.76           C  
ATOM   1427  HE2 TYR A  93       2.688  -1.503 -11.519  1.00 96.76           H  
ATOM   1428  OH  TYR A  93       2.400   0.940 -10.655  1.00 96.76           O  
ATOM   1429  HH  TYR A  93       2.285   1.750 -10.152  1.00 96.76           H  
ATOM   1430  CZ  TYR A  93       2.582  -0.145  -9.863  1.00 96.76           C  
ATOM   1431  N   ARG A  94       5.316  -4.518  -4.906  1.00 97.56           N  
ATOM   1432  H   ARG A  94       5.238  -3.544  -4.650  1.00 97.56           H  
ATOM   1433  CA  ARG A  94       5.232  -5.524  -3.845  1.00 97.56           C  
ATOM   1434  HA  ARG A  94       5.792  -6.411  -4.142  1.00 97.56           H  
ATOM   1435  C   ARG A  94       3.767  -5.908  -3.700  1.00 97.56           C  
ATOM   1436  CB  ARG A  94       5.826  -5.004  -2.535  1.00 97.56           C  
ATOM   1437  HB2 ARG A  94       5.764  -5.790  -1.782  1.00 97.56           H  
ATOM   1438  HB3 ARG A  94       5.237  -4.154  -2.191  1.00 97.56           H  
ATOM   1439  O   ARG A  94       2.905  -5.056  -3.493  1.00 97.56           O  
ATOM   1440  CG  ARG A  94       7.298  -4.598  -2.720  1.00 97.56           C  
ATOM   1441  HG2 ARG A  94       7.871  -5.458  -3.068  1.00 97.56           H  
ATOM   1442  HG3 ARG A  94       7.382  -3.810  -3.468  1.00 97.56           H  
ATOM   1443  CD  ARG A  94       7.905  -4.085  -1.418  1.00 97.56           C  
ATOM   1444  HD2 ARG A  94       7.807  -4.850  -0.648  1.00 97.56           H  
ATOM   1445  HD3 ARG A  94       8.962  -3.877  -1.587  1.00 97.56           H  
ATOM   1446  NE  ARG A  94       7.232  -2.853  -0.995  1.00 97.56           N  
ATOM   1447  HE  ARG A  94       6.567  -2.435  -1.631  1.00 97.56           H  
ATOM   1448  NH1 ARG A  94       8.247  -2.608   1.022  1.00 97.56           N  
ATOM   1449 HH11 ARG A  94       8.936  -3.309   0.787  1.00 97.56           H  
ATOM   1450 HH12 ARG A  94       8.267  -2.143   1.918  1.00 97.56           H  
ATOM   1451  NH2 ARG A  94       6.644  -1.195   0.419  1.00 97.56           N  
ATOM   1452 HH21 ARG A  94       6.783  -0.614   1.233  1.00 97.56           H  
ATOM   1453 HH22 ARG A  94       5.960  -0.880  -0.254  1.00 97.56           H  
ATOM   1454  CZ  ARG A  94       7.376  -2.220   0.142  1.00 97.56           C  
ATOM   1455  N   ALA A  95       3.479  -7.192  -3.837  1.00 97.67           N  
ATOM   1456  H   ALA A  95       4.233  -7.832  -4.041  1.00 97.67           H  
ATOM   1457  CA  ALA A  95       2.128  -7.720  -3.828  1.00 97.67           C  
ATOM   1458  HA  ALA A  95       1.433  -6.908  -3.612  1.00 97.67           H  
ATOM   1459  C   ALA A  95       1.977  -8.787  -2.747  1.00 97.67           C  
ATOM   1460  CB  ALA A  95       1.799  -8.253  -5.224  1.00 97.67           C  
ATOM   1461  HB1 ALA A  95       1.927  -7.457  -5.957  1.00 97.67           H  
ATOM   1462  HB2 ALA A  95       2.469  -9.076  -5.472  1.00 97.67           H  
ATOM   1463  HB3 ALA A  95       0.766  -8.600  -5.257  1.00 97.67           H  
ATOM   1464  O   ALA A  95       2.867  -9.612  -2.557  1.00 97.67           O  
ATOM   1465  N   ARG A  96       0.837  -8.804  -2.054  1.00 97.09           N  
ATOM   1466  H   ARG A  96       0.169  -8.074  -2.254  1.00 97.09           H  
ATOM   1467  CA  ARG A  96       0.482  -9.846  -1.083  1.00 97.09           C  
ATOM   1468  HA  ARG A  96       1.370 -10.436  -0.855  1.00 97.09           H  
ATOM   1469  C   ARG A  96      -0.559 -10.780  -1.669  1.00 97.09           C  
ATOM   1470  CB  ARG A  96       0.015  -9.196   0.219  1.00 97.09           C  
ATOM   1471  HB2 ARG A  96       0.833  -8.575   0.584  1.00 97.09           H  
ATOM   1472  HB3 ARG A  96      -0.845  -8.554   0.023  1.00 97.09           H  
ATOM   1473  O   ARG A  96      -1.651 -10.338  -2.020  1.00 97.09           O  
ATOM   1474  CG  ARG A  96      -0.364 -10.241   1.284  1.00 97.09           C  
ATOM   1475  HG2 ARG A  96       0.449 -10.957   1.404  1.00 97.09           H  
ATOM   1476  HG3 ARG A  96      -1.259 -10.779   0.971  1.00 97.09           H  
ATOM   1477  CD  ARG A  96      -0.646  -9.563   2.628  1.00 97.09           C  
ATOM   1478  HD2 ARG A  96      -1.429  -8.818   2.493  1.00 97.09           H  
ATOM   1479  HD3 ARG A  96      -0.997 -10.313   3.336  1.00 97.09           H  
ATOM   1480  NE  ARG A  96       0.586  -8.949   3.144  1.00 97.09           N  
ATOM   1481  HE  ARG A  96       1.437  -9.480   3.027  1.00 97.09           H  
ATOM   1482  NH1 ARG A  96      -0.165  -6.841   3.787  1.00 97.09           N  
ATOM   1483 HH11 ARG A  96       0.134  -5.905   4.016  1.00 97.09           H  
ATOM   1484 HH12 ARG A  96      -1.122  -7.021   3.517  1.00 97.09           H  
ATOM   1485  NH2 ARG A  96       1.983  -7.370   3.867  1.00 97.09           N  
ATOM   1486 HH21 ARG A  96       2.781  -7.817   3.438  1.00 97.09           H  
ATOM   1487 HH22 ARG A  96       2.141  -6.402   4.105  1.00 97.09           H  
ATOM   1488  CZ  ARG A  96       0.774  -7.725   3.595  1.00 97.09           C  
ATOM   1489  N   ALA A  97      -0.250 -12.071  -1.727  1.00 96.70           N  
ATOM   1490  H   ALA A  97       0.653 -12.365  -1.384  1.00 96.70           H  
ATOM   1491  CA  ALA A  97      -1.177 -13.082  -2.223  1.00 96.70           C  
ATOM   1492  HA  ALA A  97      -1.580 -12.758  -3.183  1.00 96.70           H  
ATOM   1493  C   ALA A  97      -2.341 -13.265  -1.239  1.00 96.70           C  
ATOM   1494  CB  ALA A  97      -0.400 -14.381  -2.444  1.00 96.70           C  
ATOM   1495  HB1 ALA A  97       0.031 -14.722  -1.502  1.00 96.70           H  
ATOM   1496  HB2 ALA A  97       0.410 -14.202  -3.152  1.00 96.70           H  
ATOM   1497  HB3 ALA A  97      -1.065 -15.147  -2.844  1.00 96.70           H  
ATOM   1498  O   ALA A  97      -2.148 -13.773  -0.134  1.00 96.70           O  
ATOM   1499  N   LEU A  98      -3.551 -12.872  -1.637  1.00 96.48           N  
ATOM   1500  H   LEU A  98      -3.659 -12.504  -2.571  1.00 96.48           H  
ATOM   1501  CA  LEU A  98      -4.744 -12.964  -0.789  1.00 96.48           C  
ATOM   1502  HA  LEU A  98      -4.464 -12.802   0.252  1.00 96.48           H  
ATOM   1503  C   LEU A  98      -5.381 -14.351  -0.866  1.00 96.48           C  
ATOM   1504  CB  LEU A  98      -5.758 -11.880  -1.190  1.00 96.48           C  
ATOM   1505  HB2 LEU A  98      -6.134 -12.100  -2.190  1.00 96.48           H  
ATOM   1506  HB3 LEU A  98      -6.600 -11.939  -0.500  1.00 96.48           H  
ATOM   1507  O   LEU A  98      -5.879 -14.862   0.129  1.00 96.48           O  
ATOM   1508  CG  LEU A  98      -5.218 -10.440  -1.183  1.00 96.48           C  
ATOM   1509  HG  LEU A  98      -4.478 -10.332  -1.976  1.00 96.48           H  
ATOM   1510  CD1 LEU A  98      -6.367  -9.481  -1.480  1.00 96.48           C  
ATOM   1511 HD11 LEU A  98      -6.832  -9.735  -2.433  1.00 96.48           H  
ATOM   1512 HD12 LEU A  98      -6.000  -8.456  -1.538  1.00 96.48           H  
ATOM   1513 HD13 LEU A  98      -7.112  -9.551  -0.688  1.00 96.48           H  
ATOM   1514  CD2 LEU A  98      -4.564 -10.055   0.145  1.00 96.48           C  
ATOM   1515 HD21 LEU A  98      -4.267  -9.007   0.112  1.00 96.48           H  
ATOM   1516 HD22 LEU A  98      -5.266 -10.211   0.964  1.00 96.48           H  
ATOM   1517 HD23 LEU A  98      -3.669 -10.655   0.307  1.00 96.48           H  
ATOM   1518  N   ASN A  99      -5.334 -14.971  -2.044  1.00 94.56           N  
ATOM   1519  H   ASN A  99      -4.887 -14.476  -2.802  1.00 94.56           H  
ATOM   1520  CA  ASN A  99      -5.760 -16.344  -2.313  1.00 94.56           C  
ATOM   1521  HA  ASN A  99      -5.461 -16.984  -1.483  1.00 94.56           H  
ATOM   1522  C   ASN A  99      -5.032 -16.846  -3.576  1.00 94.56           C  
ATOM   1523  CB  ASN A  99      -7.302 -16.381  -2.393  1.00 94.56           C  
ATOM   1524  HB2 ASN A  99      -7.655 -17.394  -2.585  1.00 94.56           H  
ATOM   1525  HB3 ASN A  99      -7.691 -16.097  -1.415  1.00 94.56           H  
ATOM   1526  O   ASN A  99      -3.980 -16.319  -3.935  1.00 94.56           O  
ATOM   1527  CG  ASN A  99      -7.904 -15.452  -3.429  1.00 94.56           C  
ATOM   1528  ND2 ASN A  99      -8.932 -14.718  -3.083  1.00 94.56           N  
ATOM   1529 HD21 ASN A  99      -9.314 -14.789  -2.151  1.00 94.56           H  
ATOM   1530 HD22 ASN A  99      -9.329 -14.096  -3.772  1.00 94.56           H  
ATOM   1531  OD1 ASN A  99      -7.462 -15.388  -4.564  1.00 94.56           O  
ATOM   1532  N   THR A 100      -5.544 -17.875  -4.253  1.00 92.33           N  
ATOM   1533  H   THR A 100      -6.404 -18.299  -3.936  1.00 92.33           H  
ATOM   1534  CA  THR A 100      -4.929 -18.418  -5.480  1.00 92.33           C  
ATOM   1535  HA  THR A 100      -3.850 -18.482  -5.337  1.00 92.33           H  
ATOM   1536  C   THR A 100      -5.144 -17.561  -6.729  1.00 92.33           C  
ATOM   1537  CB  THR A 100      -5.457 -19.831  -5.760  1.00 92.33           C  
ATOM   1538  HB  THR A 100      -5.095 -20.176  -6.729  1.00 92.33           H  
ATOM   1539  O   THR A 100      -4.540 -17.834  -7.760  1.00 92.33           O  
ATOM   1540  CG2 THR A 100      -4.997 -20.820  -4.690  1.00 92.33           C  
ATOM   1541 HG21 THR A 100      -5.352 -21.818  -4.946  1.00 92.33           H  
ATOM   1542 HG22 THR A 100      -3.908 -20.829  -4.642  1.00 92.33           H  
ATOM   1543 HG23 THR A 100      -5.398 -20.540  -3.716  1.00 92.33           H  
ATOM   1544  OG1 THR A 100      -6.868 -19.842  -5.753  1.00 92.33           O  
ATOM   1545  HG1 THR A 100      -7.184 -19.391  -6.539  1.00 92.33           H  
ATOM   1546  N   THR A 101      -6.029 -16.567  -6.666  1.00 95.72           N  
ATOM   1547  H   THR A 101      -6.490 -16.404  -5.782  1.00 95.72           H  
ATOM   1548  CA  THR A 101      -6.494 -15.780  -7.820  1.00 95.72           C  
ATOM   1549  HA  THR A 101      -5.890 -16.021  -8.695  1.00 95.72           H  
ATOM   1550  C   THR A 101      -6.372 -14.272  -7.637  1.00 95.72           C  
ATOM   1551  CB  THR A 101      -7.958 -16.111  -8.158  1.00 95.72           C  
ATOM   1552  HB  THR A 101      -8.318 -15.421  -8.922  1.00 95.72           H  
ATOM   1553  O   THR A 101      -6.603 -13.546  -8.594  1.00 95.72           O  
ATOM   1554  CG2 THR A 101      -8.112 -17.534  -8.693  1.00 95.72           C  
ATOM   1555 HG21 THR A 101      -7.468 -17.668  -9.562  1.00 95.72           H  
ATOM   1556 HG22 THR A 101      -7.845 -18.261  -7.925  1.00 95.72           H  
ATOM   1557 HG23 THR A 101      -9.148 -17.692  -8.991  1.00 95.72           H  
ATOM   1558  OG1 THR A 101      -8.797 -16.023  -7.026  1.00 95.72           O  
ATOM   1559  HG1 THR A 101      -8.357 -15.530  -6.329  1.00 95.72           H  
ATOM   1560  N   MET A 102      -6.044 -13.778  -6.441  1.00 97.39           N  
ATOM   1561  H   MET A 102      -5.877 -14.419  -5.678  1.00 97.39           H  
ATOM   1562  CA  MET A 102      -6.040 -12.347  -6.128  1.00 97.39           C  
ATOM   1563  HA  MET A 102      -5.985 -11.784  -7.059  1.00 97.39           H  
ATOM   1564  C   MET A 102      -4.827 -11.957  -5.285  1.00 97.39           C  
ATOM   1565  CB  MET A 102      -7.338 -11.939  -5.408  1.00 97.39           C  
ATOM   1566  HB2 MET A 102      -7.281 -10.880  -5.156  1.00 97.39           H  
ATOM   1567  HB3 MET A 102      -7.433 -12.506  -4.482  1.00 97.39           H  
ATOM   1568  O   MET A 102      -4.412 -12.705  -4.392  1.00 97.39           O  
ATOM   1569  CG  MET A 102      -8.585 -12.170  -6.272  1.00 97.39           C  
ATOM   1570  HG2 MET A 102      -8.628 -13.222  -6.551  1.00 97.39           H  
ATOM   1571  HG3 MET A 102      -8.493 -11.586  -7.188  1.00 97.39           H  
ATOM   1572  SD  MET A 102     -10.167 -11.774  -5.481  1.00 97.39           S  
ATOM   1573  CE  MET A 102     -10.092  -9.969  -5.525  1.00 97.39           C  
ATOM   1574  HE1 MET A 102      -9.845  -9.623  -6.528  1.00 97.39           H  
ATOM   1575  HE2 MET A 102     -11.052  -9.553  -5.222  1.00 97.39           H  
ATOM   1576  HE3 MET A 102      -9.324  -9.654  -4.817  1.00 97.39           H  
ATOM   1577  N   ALA A 103      -4.299 -10.760  -5.538  1.00 97.89           N  
ATOM   1578  H   ALA A 103      -4.684 -10.212  -6.293  1.00 97.89           H  
ATOM   1579  CA  ALA A 103      -3.232 -10.152  -4.753  1.00 97.89           C  
ATOM   1580  HA  ALA A 103      -3.203 -10.643  -3.780  1.00 97.89           H  
ATOM   1581  C   ALA A 103      -3.479  -8.658  -4.512  1.00 97.89           C  
ATOM   1582  CB  ALA A 103      -1.886 -10.389  -5.443  1.00 97.89           C  
ATOM   1583  HB1 ALA A 103      -1.880  -9.915  -6.424  1.00 97.89           H  
ATOM   1584  HB2 ALA A 103      -1.086  -9.964  -4.836  1.00 97.89           H  
ATOM   1585  HB3 ALA A 103      -1.713 -11.460  -5.551  1.00 97.89           H  
ATOM   1586  O   ALA A 103      -3.996  -7.961  -5.379  1.00 97.89           O  
ATOM   1587  N   ALA A 104      -3.085  -8.169  -3.340  1.00 97.99           N  
ATOM   1588  H   ALA A 104      -2.627  -8.801  -2.699  1.00 97.99           H  
ATOM   1589  CA  ALA A 104      -3.100  -6.751  -2.987  1.00 97.99           C  
ATOM   1590  HA  ALA A 104      -3.890  -6.228  -3.525  1.00 97.99           H  
ATOM   1591  C   ALA A 104      -1.757  -6.102  -3.338  1.00 97.99           C  
ATOM   1592  CB  ALA A 104      -3.374  -6.655  -1.483  1.00 97.99           C  
ATOM   1593  HB1 ALA A 104      -4.431  -6.828  -1.282  1.00 97.99           H  
ATOM   1594  HB2 ALA A 104      -2.768  -7.381  -0.942  1.00 97.99           H  
ATOM   1595  HB3 ALA A 104      -3.097  -5.664  -1.122  1.00 97.99           H  
ATOM   1596  O   ALA A 104      -0.728  -6.592  -2.872  1.00 97.99           O  
ATOM   1597  N   LEU A 105      -1.751  -5.011  -4.108  1.00 97.08           N  
ATOM   1598  H   LEU A 105      -2.629  -4.632  -4.432  1.00 97.08           H  
ATOM   1599  CA  LEU A 105      -0.538  -4.236  -4.394  1.00 97.08           C  
ATOM   1600  HA  LEU A 105       0.316  -4.910  -4.462  1.00 97.08           H  
ATOM   1601  C   LEU A 105      -0.272  -3.257  -3.245  1.00 97.08           C  
ATOM   1602  CB  LEU A 105      -0.665  -3.500  -5.741  1.00 97.08           C  
ATOM   1603  HB2 LEU A 105      -1.442  -2.740  -5.659  1.00 97.08           H  
ATOM   1604  HB3 LEU A 105       0.278  -2.985  -5.923  1.00 97.08           H  
ATOM   1605  O   LEU A 105      -0.972  -2.259  -3.108  1.00 97.08           O  
ATOM   1606  CG  LEU A 105      -0.990  -4.376  -6.964  1.00 97.08           C  
ATOM   1607  HG  LEU A 105      -2.034  -4.685  -6.913  1.00 97.08           H  
ATOM   1608  CD1 LEU A 105      -0.785  -3.549  -8.231  1.00 97.08           C  
ATOM   1609 HD11 LEU A 105       0.271  -3.312  -8.360  1.00 97.08           H  
ATOM   1610 HD12 LEU A 105      -1.333  -2.610  -8.141  1.00 97.08           H  
ATOM   1611 HD13 LEU A 105      -1.134  -4.100  -9.104  1.00 97.08           H  
ATOM   1612  CD2 LEU A 105      -0.118  -5.629  -7.069  1.00 97.08           C  
ATOM   1613 HD21 LEU A 105       0.936  -5.353  -7.034  1.00 97.08           H  
ATOM   1614 HD22 LEU A 105      -0.348  -6.310  -6.249  1.00 97.08           H  
ATOM   1615 HD23 LEU A 105      -0.327  -6.141  -8.008  1.00 97.08           H  
ATOM   1616  N   LEU A 106       0.741  -3.546  -2.426  1.00 95.02           N  
ATOM   1617  H   LEU A 106       1.352  -4.305  -2.688  1.00 95.02           H  
ATOM   1618  CA  LEU A 106       1.035  -2.853  -1.159  1.00 95.02           C  
ATOM   1619  HA  LEU A 106       0.114  -2.766  -0.582  1.00 95.02           H  
ATOM   1620  C   LEU A 106       1.565  -1.421  -1.327  1.00 95.02           C  
ATOM   1621  CB  LEU A 106       2.062  -3.680  -0.367  1.00 95.02           C  
ATOM   1622  HB2 LEU A 106       2.244  -3.168   0.579  1.00 95.02           H  
ATOM   1623  HB3 LEU A 106       2.999  -3.682  -0.923  1.00 95.02           H  
ATOM   1624  O   LEU A 106       1.649  -0.681  -0.346  1.00 95.02           O  
ATOM   1625  CG  LEU A 106       1.661  -5.133  -0.066  1.00 95.02           C  
ATOM   1626  HG  LEU A 106       1.530  -5.682  -0.998  1.00 95.02           H  
ATOM   1627  CD1 LEU A 106       2.779  -5.814   0.724  1.00 95.02           C  
ATOM   1628 HD11 LEU A 106       3.713  -5.741   0.166  1.00 95.02           H  
ATOM   1629 HD12 LEU A 106       2.542  -6.866   0.881  1.00 95.02           H  
ATOM   1630 HD13 LEU A 106       2.907  -5.323   1.689  1.00 95.02           H  
ATOM   1631  CD2 LEU A 106       0.366  -5.226   0.744  1.00 95.02           C  
ATOM   1632 HD21 LEU A 106      -0.462  -4.831   0.156  1.00 95.02           H  
ATOM   1633 HD22 LEU A 106       0.154  -6.268   0.982  1.00 95.02           H  
ATOM   1634 HD23 LEU A 106       0.463  -4.644   1.661  1.00 95.02           H  
ATOM   1635  N   ASP A 107       1.915  -1.069  -2.564  1.00 92.08           N  
ATOM   1636  H   ASP A 107       1.866  -1.790  -3.270  1.00 92.08           H  
ATOM   1637  CA  ASP A 107       2.421   0.240  -2.987  1.00 92.08           C  
ATOM   1638  HA  ASP A 107       2.328   0.947  -2.163  1.00 92.08           H  
ATOM   1639  C   ASP A 107       1.614   0.803  -4.173  1.00 92.08           C  
ATOM   1640  CB  ASP A 107       3.909   0.113  -3.349  1.00 92.08           C  
ATOM   1641  HB2 ASP A 107       3.998  -0.428  -4.291  1.00 92.08           H  
ATOM   1642  HB3 ASP A 107       4.334   1.108  -3.484  1.00 92.08           H  
ATOM   1643  O   ASP A 107       2.068   1.701  -4.869  1.00 92.08           O  
ATOM   1644  CG  ASP A 107       4.707  -0.623  -2.279  1.00 92.08           C  
ATOM   1645  OD1 ASP A 107       4.673  -0.212  -1.098  1.00 92.08           O  
ATOM   1646  OD2 ASP A 107       5.348  -1.652  -2.599  1.00 92.08           O  
ATOM   1647  N   GLY A 108       0.443   0.221  -4.460  1.00 91.28           N  
ATOM   1648  H   GLY A 108       0.113  -0.497  -3.832  1.00 91.28           H  
ATOM   1649  CA  GLY A 108      -0.401   0.602  -5.601  1.00 91.28           C  
ATOM   1650  HA2 GLY A 108      -0.236  -0.101  -6.418  1.00 91.28           H  
ATOM   1651  HA3 GLY A 108      -0.122   1.596  -5.950  1.00 91.28           H  
ATOM   1652  C   GLY A 108      -1.896   0.646  -5.292  1.00 91.28           C  
ATOM   1653  O   GLY A 108      -2.694   0.825  -6.203  1.00 91.28           O  
ATOM   1654  N   SER A 109      -2.285   0.434  -4.031  1.00 92.02           N  
ATOM   1655  H   SER A 109      -1.553   0.311  -3.346  1.00 92.02           H  
ATOM   1656  CA  SER A 109      -3.632   0.683  -3.487  1.00 92.02           C  
ATOM   1657  HA  SER A 109      -3.644   0.306  -2.464  1.00 92.02           H  
ATOM   1658  C   SER A 109      -4.786  -0.026  -4.199  1.00 92.02           C  
ATOM   1659  CB  SER A 109      -3.867   2.187  -3.407  1.00 92.02           C  
ATOM   1660  HB2 SER A 109      -4.866   2.405  -3.029  1.00 92.02           H  
ATOM   1661  HB3 SER A 109      -3.773   2.590  -4.415  1.00 92.02           H  
ATOM   1662  O   SER A 109      -5.941   0.377  -4.086  1.00 92.02           O  
ATOM   1663  OG  SER A 109      -2.903   2.780  -2.559  1.00 92.02           O  
ATOM   1664  HG  SER A 109      -2.868   3.713  -2.782  1.00 92.02           H  
ATOM   1665  N   LYS A 110      -4.492  -1.124  -4.899  1.00 94.65           N  
ATOM   1666  H   LYS A 110      -3.516  -1.377  -4.956  1.00 94.65           H  
ATOM   1667  CA  LYS A 110      -5.471  -1.905  -5.657  1.00 94.65           C  
ATOM   1668  HA  LYS A 110      -6.462  -1.657  -5.274  1.00 94.65           H  
ATOM   1669  C   LYS A 110      -5.294  -3.398  -5.441  1.00 94.65           C  
ATOM   1670  CB  LYS A 110      -5.452  -1.490  -7.144  1.00 94.65           C  
ATOM   1671  HB2 LYS A 110      -5.602  -0.412  -7.193  1.00 94.65           H  
ATOM   1672  HB3 LYS A 110      -6.297  -1.958  -7.649  1.00 94.65           H  
ATOM   1673  O   LYS A 110      -4.230  -3.881  -5.043  1.00 94.65           O  
ATOM   1674  CG  LYS A 110      -4.165  -1.844  -7.917  1.00 94.65           C  
ATOM   1675  HG2 LYS A 110      -3.305  -1.422  -7.397  1.00 94.65           H  
ATOM   1676  HG3 LYS A 110      -4.051  -2.927  -7.956  1.00 94.65           H  
ATOM   1677  CD  LYS A 110      -4.203  -1.287  -9.357  1.00 94.65           C  
ATOM   1678  HD2 LYS A 110      -5.018  -1.760  -9.905  1.00 94.65           H  
ATOM   1679  HD3 LYS A 110      -4.393  -0.215  -9.309  1.00 94.65           H  
ATOM   1680  CE  LYS A 110      -2.877  -1.520 -10.107  1.00 94.65           C  
ATOM   1681  HE2 LYS A 110      -2.082  -1.039  -9.537  1.00 94.65           H  
ATOM   1682  HE3 LYS A 110      -2.670  -2.589 -10.144  1.00 94.65           H  
ATOM   1683  NZ  LYS A 110      -2.875  -0.964 -11.491  1.00 94.65           N  
ATOM   1684  HZ1 LYS A 110      -3.164   0.003 -11.503  1.00 94.65           H  
ATOM   1685  HZ2 LYS A 110      -1.953  -0.990 -11.903  1.00 94.65           H  
ATOM   1686  HZ3 LYS A 110      -3.482  -1.465 -12.123  1.00 94.65           H  
ATOM   1687  N   VAL A 111      -6.354  -4.139  -5.732  1.00 96.96           N  
ATOM   1688  H   VAL A 111      -7.176  -3.668  -6.082  1.00 96.96           H  
ATOM   1689  CA  VAL A 111      -6.326  -5.599  -5.791  1.00 96.96           C  
ATOM   1690  HA  VAL A 111      -5.390  -5.954  -5.361  1.00 96.96           H  
ATOM   1691  C   VAL A 111      -6.355  -6.032  -7.250  1.00 96.96           C  
ATOM   1692  CB  VAL A 111      -7.463  -6.213  -4.962  1.00 96.96           C  
ATOM   1693  HB  VAL A 111      -8.425  -5.844  -5.318  1.00 96.96           H  
ATOM   1694  O   VAL A 111      -7.169  -5.551  -8.033  1.00 96.96           O  
ATOM   1695  CG1 VAL A 111      -7.448  -7.739  -5.051  1.00 96.96           C  
ATOM   1696 HG11 VAL A 111      -7.769  -8.063  -6.041  1.00 96.96           H  
ATOM   1697 HG12 VAL A 111      -8.129  -8.128  -4.294  1.00 96.96           H  
ATOM   1698 HG13 VAL A 111      -6.451  -8.124  -4.839  1.00 96.96           H  
ATOM   1699  CG2 VAL A 111      -7.305  -5.850  -3.478  1.00 96.96           C  
ATOM   1700 HG21 VAL A 111      -6.356  -6.226  -3.097  1.00 96.96           H  
ATOM   1701 HG22 VAL A 111      -8.123  -6.283  -2.902  1.00 96.96           H  
ATOM   1702 HG23 VAL A 111      -7.333  -4.768  -3.354  1.00 96.96           H  
ATOM   1703  N   VAL A 112      -5.463  -6.949  -7.613  1.00 97.09           N  
ATOM   1704  H   VAL A 112      -4.843  -7.312  -6.904  1.00 97.09           H  
ATOM   1705  CA  VAL A 112      -5.329  -7.482  -8.972  1.00 97.09           C  
ATOM   1706  HA  VAL A 112      -6.031  -6.961  -9.624  1.00 97.09           H  
ATOM   1707  C   VAL A 112      -5.700  -8.959  -9.017  1.00 97.09           C  
ATOM   1708  CB  VAL A 112      -3.923  -7.240  -9.554  1.00 97.09           C  
ATOM   1709  HB  VAL A 112      -3.894  -7.669 -10.555  1.00 97.09           H  
ATOM   1710  O   VAL A 112      -5.542  -9.686  -8.031  1.00 97.09           O  
ATOM   1711  CG1 VAL A 112      -3.640  -5.739  -9.687  1.00 97.09           C  
ATOM   1712 HG11 VAL A 112      -2.687  -5.592 -10.197  1.00 97.09           H  
ATOM   1713 HG12 VAL A 112      -3.598  -5.270  -8.704  1.00 97.09           H  
ATOM   1714 HG13 VAL A 112      -4.425  -5.264 -10.275  1.00 97.09           H  
ATOM   1715  CG2 VAL A 112      -2.806  -7.892  -8.728  1.00 97.09           C  
ATOM   1716 HG21 VAL A 112      -2.761  -7.453  -7.731  1.00 97.09           H  
ATOM   1717 HG22 VAL A 112      -2.972  -8.966  -8.647  1.00 97.09           H  
ATOM   1718 HG23 VAL A 112      -1.848  -7.734  -9.223  1.00 97.09           H  
ATOM   1719  N   TYR A 113      -6.169  -9.411 -10.180  1.00 96.54           N  
ATOM   1720  H   TYR A 113      -6.229  -8.764 -10.953  1.00 96.54           H  
ATOM   1721  CA  TYR A 113      -6.392 -10.827 -10.453  1.00 96.54           C  
ATOM   1722  HA  TYR A 113      -6.651 -11.327  -9.520  1.00 96.54           H  
ATOM   1723  C   TYR A 113      -5.128 -11.466 -11.017  1.00 96.54           C  
ATOM   1724  CB  TYR A 113      -7.558 -11.025 -11.423  1.00 96.54           C  
ATOM   1725  HB2 TYR A 113      -7.393 -10.423 -12.317  1.00 96.54           H  
ATOM   1726  HB3 TYR A 113      -7.578 -12.070 -11.732  1.00 96.54           H  
ATOM   1727  O   TYR A 113      -4.641 -11.044 -12.063  1.00 96.54           O  
ATOM   1728  CG  TYR A 113      -8.904 -10.690 -10.824  1.00 96.54           C  
ATOM   1729  CD1 TYR A 113      -9.572 -11.644 -10.032  1.00 96.54           C  
ATOM   1730  HD1 TYR A 113      -9.116 -12.605  -9.844  1.00 96.54           H  
ATOM   1731  CD2 TYR A 113      -9.473  -9.420 -11.036  1.00 96.54           C  
ATOM   1732  HD2 TYR A 113      -8.946  -8.676 -11.616  1.00 96.54           H  
ATOM   1733  CE1 TYR A 113     -10.822 -11.333  -9.467  1.00 96.54           C  
ATOM   1734  HE1 TYR A 113     -11.340 -12.047  -8.844  1.00 96.54           H  
ATOM   1735  CE2 TYR A 113     -10.719  -9.104 -10.466  1.00 96.54           C  
ATOM   1736  HE2 TYR A 113     -11.145  -8.122 -10.613  1.00 96.54           H  
ATOM   1737  OH  TYR A 113     -12.601  -9.764  -9.132  1.00 96.54           O  
ATOM   1738  HH  TYR A 113     -12.835  -8.844  -9.271  1.00 96.54           H  
ATOM   1739  CZ  TYR A 113     -11.397 -10.063  -9.684  1.00 96.54           C  
ATOM   1740  N   LEU A 114      -4.658 -12.518 -10.355  1.00 96.45           N  
ATOM   1741  H   LEU A 114      -5.191 -12.842  -9.561  1.00 96.45           H  
ATOM   1742  CA  LEU A 114      -3.503 -13.301 -10.772  1.00 96.45           C  
ATOM   1743  HA  LEU A 114      -2.737 -12.619 -11.142  1.00 96.45           H  
ATOM   1744  C   LEU A 114      -3.872 -14.243 -11.920  1.00 96.45           C  
ATOM   1745  CB  LEU A 114      -2.941 -14.088  -9.577  1.00 96.45           C  
ATOM   1746  HB2 LEU A 114      -2.108 -14.697  -9.928  1.00 96.45           H  
ATOM   1747  HB3 LEU A 114      -3.718 -14.762  -9.215  1.00 96.45           H  
ATOM   1748  O   LEU A 114      -4.883 -14.953 -11.875  1.00 96.45           O  
ATOM   1749  CG  LEU A 114      -2.453 -13.217  -8.407  1.00 96.45           C  
ATOM   1750  HG  LEU A 114      -3.254 -12.555  -8.077  1.00 96.45           H  
ATOM   1751  CD1 LEU A 114      -2.084 -14.130  -7.236  1.00 96.45           C  
ATOM   1752 HD11 LEU A 114      -2.976 -14.644  -6.876  1.00 96.45           H  
ATOM   1753 HD12 LEU A 114      -1.664 -13.544  -6.419  1.00 96.45           H  
ATOM   1754 HD13 LEU A 114      -1.352 -14.871  -7.560  1.00 96.45           H  
ATOM   1755  CD2 LEU A 114      -1.240 -12.370  -8.792  1.00 96.45           C  
ATOM   1756 HD21 LEU A 114      -0.952 -11.736  -7.953  1.00 96.45           H  
ATOM   1757 HD22 LEU A 114      -1.486 -11.709  -9.623  1.00 96.45           H  
ATOM   1758 HD23 LEU A 114      -0.405 -13.006  -9.085  1.00 96.45           H  
ATOM   1759  N   ARG A 115      -3.021 -14.281 -12.938  1.00 94.24           N  
ATOM   1760  H   ARG A 115      -2.253 -13.626 -12.904  1.00 94.24           H  
ATOM   1761  CA  ARG A 115      -3.155 -15.091 -14.148  1.00 94.24           C  
ATOM   1762  HA  ARG A 115      -4.031 -15.732 -14.045  1.00 94.24           H  
ATOM   1763  C   ARG A 115      -1.930 -15.980 -14.313  1.00 94.24           C  
ATOM   1764  CB  ARG A 115      -3.338 -14.174 -15.368  1.00 94.24           C  
ATOM   1765  HB2 ARG A 115      -2.415 -13.616 -15.524  1.00 94.24           H  
ATOM   1766  HB3 ARG A 115      -3.510 -14.788 -16.253  1.00 94.24           H  
ATOM   1767  O   ARG A 115      -0.846 -15.703 -13.815  1.00 94.24           O  
ATOM   1768  CG  ARG A 115      -4.500 -13.180 -15.221  1.00 94.24           C  
ATOM   1769  HG2 ARG A 115      -5.443 -13.725 -15.179  1.00 94.24           H  
ATOM   1770  HG3 ARG A 115      -4.384 -12.595 -14.308  1.00 94.24           H  
ATOM   1771  CD  ARG A 115      -4.506 -12.205 -16.398  1.00 94.24           C  
ATOM   1772  HD2 ARG A 115      -4.571 -12.768 -17.330  1.00 94.24           H  
ATOM   1773  HD3 ARG A 115      -3.567 -11.653 -16.378  1.00 94.24           H  
ATOM   1774  NE  ARG A 115      -5.638 -11.266 -16.300  1.00 94.24           N  
ATOM   1775  HE  ARG A 115      -6.209 -11.347 -15.471  1.00 94.24           H  
ATOM   1776  NH1 ARG A 115      -5.047  -9.928 -18.064  1.00 94.24           N  
ATOM   1777 HH11 ARG A 115      -4.175 -10.435 -18.115  1.00 94.24           H  
ATOM   1778 HH12 ARG A 115      -5.148  -9.055 -18.563  1.00 94.24           H  
ATOM   1779  NH2 ARG A 115      -6.862  -9.430 -16.865  1.00 94.24           N  
ATOM   1780 HH21 ARG A 115      -7.425  -9.556 -16.036  1.00 94.24           H  
ATOM   1781 HH22 ARG A 115      -6.941  -8.563 -17.378  1.00 94.24           H  
ATOM   1782  CZ  ARG A 115      -5.847 -10.220 -17.077  1.00 94.24           C  
ATOM   1783  N   MET A 116      -2.095 -17.059 -15.075  1.00 90.64           N  
ATOM   1784  H   MET A 116      -3.015 -17.232 -15.453  1.00 90.64           H  
ATOM   1785  CA  MET A 116      -1.054 -18.080 -15.250  1.00 90.64           C  
ATOM   1786  HA  MET A 116      -0.800 -18.481 -14.269  1.00 90.64           H  
ATOM   1787  C   MET A 116       0.252 -17.548 -15.869  1.00 90.64           C  
ATOM   1788  CB  MET A 116      -1.639 -19.208 -16.112  1.00 90.64           C  
ATOM   1789  HB2 MET A 116      -1.743 -18.859 -17.139  1.00 90.64           H  
ATOM   1790  HB3 MET A 116      -2.628 -19.469 -15.735  1.00 90.64           H  
ATOM   1791  O   MET A 116       1.309 -18.105 -15.604  1.00 90.64           O  
ATOM   1792  CG  MET A 116      -0.780 -20.476 -16.088  1.00 90.64           C  
ATOM   1793  HG2 MET A 116      -0.695 -20.816 -15.056  1.00 90.64           H  
ATOM   1794  HG3 MET A 116       0.222 -20.251 -16.454  1.00 90.64           H  
ATOM   1795  SD  MET A 116      -1.462 -21.834 -17.078  1.00 90.64           S  
ATOM   1796  CE  MET A 116      -0.930 -21.291 -18.725  1.00 90.64           C  
ATOM   1797  HE1 MET A 116      -1.385 -20.330 -18.966  1.00 90.64           H  
ATOM   1798  HE2 MET A 116       0.154 -21.182 -18.742  1.00 90.64           H  
ATOM   1799  HE3 MET A 116      -1.231 -22.031 -19.467  1.00 90.64           H  
ATOM   1800  N   ASN A 117       0.176 -16.491 -16.684  1.00 91.41           N  
ATOM   1801  H   ASN A 117      -0.712 -16.017 -16.769  1.00 91.41           H  
ATOM   1802  CA  ASN A 117       1.322 -15.925 -17.405  1.00 91.41           C  
ATOM   1803  HA  ASN A 117       2.154 -16.627 -17.362  1.00 91.41           H  
ATOM   1804  C   ASN A 117       1.848 -14.624 -16.780  1.00 91.41           C  
ATOM   1805  CB  ASN A 117       0.942 -15.722 -18.883  1.00 91.41           C  
ATOM   1806  HB2 ASN A 117       0.076 -15.064 -18.940  1.00 91.41           H  
ATOM   1807  HB3 ASN A 117       1.769 -15.231 -19.395  1.00 91.41           H  
ATOM   1808  O   ASN A 117       2.650 -13.935 -17.412  1.00 91.41           O  
ATOM   1809  CG  ASN A 117       0.656 -17.001 -19.645  1.00 91.41           C  
ATOM   1810  ND2 ASN A 117       0.076 -16.879 -20.815  1.00 91.41           N  
ATOM   1811 HD21 ASN A 117      -0.107 -15.959 -21.191  1.00 91.41           H  
ATOM   1812 HD22 ASN A 117      -0.050 -17.737 -21.332  1.00 91.41           H  
ATOM   1813  OD1 ASN A 117       0.925 -18.117 -19.240  1.00 91.41           O  
ATOM   1814  N   ASP A 118       1.380 -14.257 -15.586  1.00 95.06           N  
ATOM   1815  H   ASP A 118       0.766 -14.866 -15.063  1.00 95.06           H  
ATOM   1816  CA  ASP A 118       1.882 -13.063 -14.913  1.00 95.06           C  
ATOM   1817  HA  ASP A 118       1.820 -12.221 -15.603  1.00 95.06           H  
ATOM   1818  C   ASP A 118       3.350 -13.259 -14.536  1.00 95.06           C  
ATOM   1819  CB  ASP A 118       1.047 -12.719 -13.677  1.00 95.06           C  
ATOM   1820  HB2 ASP A 118       1.555 -11.924 -13.131  1.00 95.06           H  
ATOM   1821  HB3 ASP A 118       0.992 -13.591 -13.027  1.00 95.06           H  
ATOM   1822  O   ASP A 118       3.757 -14.328 -14.069  1.00 95.06           O  
ATOM   1823  CG  ASP A 118      -0.367 -12.237 -14.011  1.00 95.06           C  
ATOM   1824  OD1 ASP A 118      -0.650 -11.897 -15.185  1.00 95.06           O  
ATOM   1825  OD2 ASP A 118      -1.194 -12.269 -13.076  1.00 95.06           O  
ATOM   1826  N   LYS A 119       4.161 -12.214 -14.727  1.00 96.48           N  
ATOM   1827  H   LYS A 119       3.763 -11.337 -15.030  1.00 96.48           H  
ATOM   1828  CA  LYS A 119       5.547 -12.252 -14.269  1.00 96.48           C  
ATOM   1829  HA  LYS A 119       5.923 -13.268 -14.396  1.00 96.48           H  
ATOM   1830  C   LYS A 119       5.583 -11.923 -12.787  1.00 96.48           C  
ATOM   1831  CB  LYS A 119       6.469 -11.326 -15.057  1.00 96.48           C  
ATOM   1832  HB2 LYS A 119       7.469 -11.433 -14.637  1.00 96.48           H  
ATOM   1833  HB3 LYS A 119       6.159 -10.292 -14.909  1.00 96.48           H  
ATOM   1834  O   LYS A 119       5.191 -10.837 -12.363  1.00 96.48           O  
ATOM   1835  CG  LYS A 119       6.531 -11.607 -16.563  1.00 96.48           C  
ATOM   1836  HG2 LYS A 119       5.610 -11.265 -17.035  1.00 96.48           H  
ATOM   1837  HG3 LYS A 119       6.670 -12.672 -16.750  1.00 96.48           H  
ATOM   1838  CD  LYS A 119       7.733 -10.825 -17.109  1.00 96.48           C  
ATOM   1839  HD2 LYS A 119       7.736  -9.831 -16.663  1.00 96.48           H  
ATOM   1840  HD3 LYS A 119       8.649 -11.321 -16.790  1.00 96.48           H  
ATOM   1841  CE  LYS A 119       7.746 -10.674 -18.629  1.00 96.48           C  
ATOM   1842  HE2 LYS A 119       7.964 -11.640 -19.083  1.00 96.48           H  
ATOM   1843  HE3 LYS A 119       6.759 -10.347 -18.953  1.00 96.48           H  
ATOM   1844  NZ  LYS A 119       8.768  -9.659 -19.004  1.00 96.48           N  
ATOM   1845  HZ1 LYS A 119       9.683  -9.909 -18.659  1.00 96.48           H  
ATOM   1846  HZ2 LYS A 119       8.565  -8.774 -18.560  1.00 96.48           H  
ATOM   1847  HZ3 LYS A 119       8.817  -9.506 -20.001  1.00 96.48           H  
ATOM   1848  N   VAL A 120       6.090 -12.872 -12.015  1.00 97.60           N  
ATOM   1849  H   VAL A 120       6.361 -13.747 -12.440  1.00 97.60           H  
ATOM   1850  CA  VAL A 120       6.249 -12.746 -10.571  1.00 97.60           C  
ATOM   1851  HA  VAL A 120       6.156 -11.691 -10.312  1.00 97.60           H  
ATOM   1852  C   VAL A 120       7.640 -13.186 -10.155  1.00 97.60           C  
ATOM   1853  CB  VAL A 120       5.159 -13.511  -9.803  1.00 97.60           C  
ATOM   1854  HB  VAL A 120       5.315 -13.344  -8.737  1.00 97.60           H  
ATOM   1855  O   VAL A 120       8.229 -14.067 -10.784  1.00 97.60           O  
ATOM   1856  CG1 VAL A 120       3.779 -12.962 -10.175  1.00 97.60           C  
ATOM   1857 HG11 VAL A 120       3.495 -13.276 -11.180  1.00 97.60           H  
ATOM   1858 HG12 VAL A 120       3.807 -11.873 -10.142  1.00 97.60           H  
ATOM   1859 HG13 VAL A 120       3.032 -13.316  -9.465  1.00 97.60           H  
ATOM   1860  CG2 VAL A 120       5.181 -15.024 -10.049  1.00 97.60           C  
ATOM   1861 HG21 VAL A 120       5.032 -15.239 -11.108  1.00 97.60           H  
ATOM   1862 HG22 VAL A 120       4.380 -15.499  -9.482  1.00 97.60           H  
ATOM   1863 HG23 VAL A 120       6.132 -15.449  -9.729  1.00 97.60           H  
ATOM   1864  N   LYS A 121       8.156 -12.578  -9.090  1.00 98.04           N  
ATOM   1865  H   LYS A 121       7.604 -11.857  -8.647  1.00 98.04           H  
ATOM   1866  CA  LYS A 121       9.454 -12.905  -8.495  1.00 98.04           C  
ATOM   1867  HA  LYS A 121       9.769 -13.890  -8.839  1.00 98.04           H  
ATOM   1868  C   LYS A 121       9.333 -13.009  -6.989  1.00 98.04           C  
ATOM   1869  CB  LYS A 121      10.533 -11.875  -8.898  1.00 98.04           C  
ATOM   1870  HB2 LYS A 121      11.488 -12.163  -8.458  1.00 98.04           H  
ATOM   1871  HB3 LYS A 121      10.285 -10.895  -8.492  1.00 98.04           H  
ATOM   1872  O   LYS A 121       8.388 -12.501  -6.384  1.00 98.04           O  
ATOM   1873  CG  LYS A 121      10.723 -11.730 -10.413  1.00 98.04           C  
ATOM   1874  HG2 LYS A 121      11.393 -10.892 -10.607  1.00 98.04           H  
ATOM   1875  HG3 LYS A 121       9.768 -11.517 -10.892  1.00 98.04           H  
ATOM   1876  CD  LYS A 121      11.336 -12.999 -11.006  1.00 98.04           C  
ATOM   1877  HD2 LYS A 121      12.370 -13.076 -10.668  1.00 98.04           H  
ATOM   1878  HD3 LYS A 121      10.805 -13.889 -10.668  1.00 98.04           H  
ATOM   1879  CE  LYS A 121      11.292 -12.977 -12.526  1.00 98.04           C  
ATOM   1880  HE2 LYS A 121      10.251 -13.007 -12.847  1.00 98.04           H  
ATOM   1881  HE3 LYS A 121      11.763 -12.059 -12.877  1.00 98.04           H  
ATOM   1882  NZ  LYS A 121      12.041 -14.149 -13.023  1.00 98.04           N  
ATOM   1883  HZ1 LYS A 121      13.019 -13.908 -12.947  1.00 98.04           H  
ATOM   1884  HZ2 LYS A 121      11.843 -14.378 -13.986  1.00 98.04           H  
ATOM   1885  HZ3 LYS A 121      11.927 -14.944 -12.411  1.00 98.04           H  
ATOM   1886  N   LYS A 122      10.297 -13.681  -6.369  1.00 97.40           N  
ATOM   1887  H   LYS A 122      11.102 -13.947  -6.919  1.00 97.40           H  
ATOM   1888  CA  LYS A 122      10.423 -13.642  -4.916  1.00 97.40           C  
ATOM   1889  HA  LYS A 122       9.468 -13.916  -4.467  1.00 97.40           H  
ATOM   1890  C   LYS A 122      10.775 -12.209  -4.518  1.00 97.40           C  
ATOM   1891  CB  LYS A 122      11.506 -14.633  -4.494  1.00 97.40           C  
ATOM   1892  HB2 LYS A 122      12.461 -14.323  -4.919  1.00 97.40           H  
ATOM   1893  HB3 LYS A 122      11.259 -15.619  -4.889  1.00 97.40           H  
ATOM   1894  O   LYS A 122      11.644 -11.614  -5.138  1.00 97.40           O  
ATOM   1895  CG  LYS A 122      11.622 -14.713  -2.970  1.00 97.40           C  
ATOM   1896  HG2 LYS A 122      11.899 -13.739  -2.565  1.00 97.40           H  
ATOM   1897  HG3 LYS A 122      10.667 -15.024  -2.547  1.00 97.40           H  
ATOM   1898  CD  LYS A 122      12.703 -15.726  -2.603  1.00 97.40           C  
ATOM   1899  HD2 LYS A 122      12.427 -16.704  -2.996  1.00 97.40           H  
ATOM   1900  HD3 LYS A 122      13.645 -15.413  -3.053  1.00 97.40           H  
ATOM   1901  CE  LYS A 122      12.846 -15.788  -1.084  1.00 97.40           C  
ATOM   1902  HE2 LYS A 122      11.892 -16.092  -0.653  1.00 97.40           H  
ATOM   1903  HE3 LYS A 122      13.077 -14.786  -0.721  1.00 97.40           H  
ATOM   1904  NZ  LYS A 122      13.920 -16.736  -0.715  1.00 97.40           N  
ATOM   1905  HZ1 LYS A 122      14.786 -16.438  -1.141  1.00 97.40           H  
ATOM   1906  HZ2 LYS A 122      14.037 -16.771   0.287  1.00 97.40           H  
ATOM   1907  HZ3 LYS A 122      13.705 -17.657  -1.070  1.00 97.40           H  
ATOM   1908  N   LEU A 123      10.155 -11.679  -3.463  1.00 97.36           N  
ATOM   1909  H   LEU A 123       9.430 -12.201  -2.992  1.00 97.36           H  
ATOM   1910  CA  LEU A 123      10.526 -10.357  -2.957  1.00 97.36           C  
ATOM   1911  HA  LEU A 123      10.375  -9.638  -3.762  1.00 97.36           H  
ATOM   1912  C   LEU A 123      12.008 -10.363  -2.529  1.00 97.36           C  
ATOM   1913  CB  LEU A 123       9.598  -9.974  -1.790  1.00 97.36           C  
ATOM   1914  HB2 LEU A 123       9.682 -10.732  -1.011  1.00 97.36           H  
ATOM   1915  HB3 LEU A 123       8.567  -9.968  -2.145  1.00 97.36           H  
ATOM   1916  O   LEU A 123      12.358 -11.121  -1.612  1.00 97.36           O  
ATOM   1917  CG  LEU A 123       9.915  -8.598  -1.174  1.00 97.36           C  
ATOM   1918  HG  LEU A 123      10.952  -8.567  -0.839  1.00 97.36           H  
ATOM   1919  CD1 LEU A 123       9.678  -7.464  -2.168  1.00 97.36           C  
ATOM   1920 HD11 LEU A 123      10.387  -7.530  -2.993  1.00 97.36           H  
ATOM   1921 HD12 LEU A 123       9.812  -6.499  -1.680  1.00 97.36           H  
ATOM   1922 HD13 LEU A 123       8.668  -7.532  -2.574  1.00 97.36           H  
ATOM   1923  CD2 LEU A 123       9.025  -8.351   0.040  1.00 97.36           C  
ATOM   1924 HD21 LEU A 123       9.192  -9.131   0.783  1.00 97.36           H  
ATOM   1925 HD22 LEU A 123       9.261  -7.382   0.481  1.00 97.36           H  
ATOM   1926 HD23 LEU A 123       7.978  -8.357  -0.261  1.00 97.36           H  
ATOM   1927  N   PRO A 124      12.887  -9.534  -3.127  1.00 96.04           N  
ATOM   1928  CA  PRO A 124      14.269  -9.470  -2.683  1.00 96.04           C  
ATOM   1929  HA  PRO A 124      14.677 -10.480  -2.708  1.00 96.04           H  
ATOM   1930  C   PRO A 124      14.325  -8.927  -1.252  1.00 96.04           C  
ATOM   1931  CB  PRO A 124      15.030  -8.617  -3.705  1.00 96.04           C  
ATOM   1932  HB2 PRO A 124      15.986  -9.071  -3.963  1.00 96.04           H  
ATOM   1933  HB3 PRO A 124      15.203  -7.612  -3.320  1.00 96.04           H  
ATOM   1934  O   PRO A 124      13.680  -7.932  -0.909  1.00 96.04           O  
ATOM   1935  CG  PRO A 124      14.103  -8.578  -4.924  1.00 96.04           C  
ATOM   1936  HG2 PRO A 124      14.209  -7.654  -5.491  1.00 96.04           H  
ATOM   1937  HG3 PRO A 124      14.304  -9.439  -5.562  1.00 96.04           H  
ATOM   1938  CD  PRO A 124      12.708  -8.716  -4.321  1.00 96.04           C  
ATOM   1939  HD2 PRO A 124      12.039  -9.174  -5.050  1.00 96.04           H  
ATOM   1940  HD3 PRO A 124      12.339  -7.731  -4.036  1.00 96.04           H  
ATOM   1941  N   ALA A 125      15.111  -9.581  -0.395  1.00 94.24           N  
ATOM   1942  H   ALA A 125      15.594 -10.400  -0.736  1.00 94.24           H  
ATOM   1943  CA  ALA A 125      15.083  -9.343   1.051  1.00 94.24           C  
ATOM   1944  HA  ALA A 125      14.089  -9.595   1.421  1.00 94.24           H  
ATOM   1945  C   ALA A 125      15.354  -7.878   1.442  1.00 94.24           C  
ATOM   1946  CB  ALA A 125      16.098 -10.286   1.708  1.00 94.24           C  
ATOM   1947  HB1 ALA A 125      16.065 -10.154   2.790  1.00 94.24           H  
ATOM   1948  HB2 ALA A 125      15.848 -11.321   1.473  1.00 94.24           H  
ATOM   1949  HB3 ALA A 125      17.104 -10.065   1.352  1.00 94.24           H  
ATOM   1950  O   ALA A 125      14.796  -7.390   2.424  1.00 94.24           O  
ATOM   1951  N   LYS A 126      16.159  -7.150   0.654  1.00 96.14           N  
ATOM   1952  H   LYS A 126      16.534  -7.588  -0.175  1.00 96.14           H  
ATOM   1953  CA  LYS A 126      16.494  -5.742   0.922  1.00 96.14           C  
ATOM   1954  HA  LYS A 126      16.814  -5.677   1.962  1.00 96.14           H  
ATOM   1955  C   LYS A 126      15.292  -4.787   0.834  1.00 96.14           C  
ATOM   1956  CB  LYS A 126      17.692  -5.295   0.060  1.00 96.14           C  
ATOM   1957  HB2 LYS A 126      18.048  -4.341   0.449  1.00 96.14           H  
ATOM   1958  HB3 LYS A 126      18.499  -6.018   0.171  1.00 96.14           H  
ATOM   1959  O   LYS A 126      15.328  -3.739   1.466  1.00 96.14           O  
ATOM   1960  CG  LYS A 126      17.380  -5.113  -1.433  1.00 96.14           C  
ATOM   1961  HG2 LYS A 126      16.619  -4.339  -1.536  1.00 96.14           H  
ATOM   1962  HG3 LYS A 126      16.987  -6.043  -1.842  1.00 96.14           H  
ATOM   1963  CD  LYS A 126      18.627  -4.694  -2.240  1.00 96.14           C  
ATOM   1964  HD2 LYS A 126      19.119  -3.843  -1.768  1.00 96.14           H  
ATOM   1965  HD3 LYS A 126      19.319  -5.533  -2.318  1.00 96.14           H  
ATOM   1966  CE  LYS A 126      18.132  -4.286  -3.623  1.00 96.14           C  
ATOM   1967  HE2 LYS A 126      17.470  -5.076  -3.977  1.00 96.14           H  
ATOM   1968  HE3 LYS A 126      17.518  -3.391  -3.514  1.00 96.14           H  
ATOM   1969  NZ  LYS A 126      19.151  -4.040  -4.678  1.00 96.14           N  
ATOM   1970  HZ1 LYS A 126      19.858  -4.759  -4.723  1.00 96.14           H  
ATOM   1971  HZ2 LYS A 126      19.510  -3.096  -4.700  1.00 96.14           H  
ATOM   1972  HZ3 LYS A 126      18.675  -4.186  -5.557  1.00 96.14           H  
ATOM   1973  N   TYR A 127      14.209  -5.170   0.151  1.00 97.16           N  
ATOM   1974  H   TYR A 127      14.241  -6.043  -0.356  1.00 97.16           H  
ATOM   1975  CA  TYR A 127      12.972  -4.376   0.053  1.00 97.16           C  
ATOM   1976  HA  TYR A 127      13.205  -3.330   0.252  1.00 97.16           H  
ATOM   1977  C   TYR A 127      11.893  -4.790   1.064  1.00 97.16           C  
ATOM   1978  CB  TYR A 127      12.426  -4.452  -1.375  1.00 97.16           C  
ATOM   1979  HB2 TYR A 127      12.070  -5.465  -1.564  1.00 97.16           H  
ATOM   1980  HB3 TYR A 127      11.571  -3.781  -1.468  1.00 97.16           H  
ATOM   1981  O   TYR A 127      10.833  -4.167   1.138  1.00 97.16           O  
ATOM   1982  CG  TYR A 127      13.442  -4.075  -2.428  1.00 97.16           C  
ATOM   1983  CD1 TYR A 127      13.797  -2.728  -2.624  1.00 97.16           C  
ATOM   1984  HD1 TYR A 127      13.328  -1.947  -2.043  1.00 97.16           H  
ATOM   1985  CD2 TYR A 127      14.028  -5.082  -3.211  1.00 97.16           C  
ATOM   1986  HD2 TYR A 127      13.713  -6.106  -3.079  1.00 97.16           H  
ATOM   1987  CE1 TYR A 127      14.723  -2.379  -3.622  1.00 97.16           C  
ATOM   1988  HE1 TYR A 127      14.963  -1.343  -3.807  1.00 97.16           H  
ATOM   1989  CE2 TYR A 127      14.962  -4.742  -4.206  1.00 97.16           C  
ATOM   1990  HE2 TYR A 127      15.397  -5.494  -4.848  1.00 97.16           H  
ATOM   1991  OH  TYR A 127      16.196  -3.070  -5.375  1.00 97.16           O  
ATOM   1992  HH  TYR A 127      16.150  -2.151  -5.647  1.00 97.16           H  
ATOM   1993  CZ  TYR A 127      15.295  -3.389  -4.419  1.00 97.16           C  
ATOM   1994  N   SER A 128      12.142  -5.836   1.861  1.00 96.08           N  
ATOM   1995  H   SER A 128      13.042  -6.289   1.795  1.00 96.08           H  
ATOM   1996  CA  SER A 128      11.174  -6.345   2.847  1.00 96.08           C  
ATOM   1997  HA  SER A 128      10.189  -6.406   2.384  1.00 96.08           H  
ATOM   1998  C   SER A 128      11.027  -5.442   4.079  1.00 96.08           C  
ATOM   1999  CB  SER A 128      11.579  -7.754   3.292  1.00 96.08           C  
ATOM   2000  HB2 SER A 128      10.854  -8.131   4.014  1.00 96.08           H  
ATOM   2001  HB3 SER A 128      12.556  -7.713   3.772  1.00 96.08           H  
ATOM   2002  O   SER A 128      10.027  -5.544   4.781  1.00 96.08           O  
ATOM   2003  OG  SER A 128      11.635  -8.639   2.188  1.00 96.08           O  
ATOM   2004  HG  SER A 128      11.811  -8.130   1.393  1.00 96.08           H  
ATOM   2005  N   GLY A 129      12.015  -4.578   4.355  1.00 95.41           N  
ATOM   2006  H   GLY A 129      12.811  -4.560   3.734  1.00 95.41           H  
ATOM   2007  CA  GLY A 129      12.012  -3.656   5.503  1.00 95.41           C  
ATOM   2008  HA2 GLY A 129      11.386  -4.062   6.297  1.00 95.41           H  
ATOM   2009  HA3 GLY A 129      13.030  -3.576   5.884  1.00 95.41           H  
ATOM   2010  C   GLY A 129      11.518  -2.234   5.200  1.00 95.41           C  
ATOM   2011  O   GLY A 129      11.307  -1.452   6.135  1.00 95.41           O  
ATOM   2012  N   ILE A 130      11.343  -1.898   3.918  1.00 97.02           N  
ATOM   2013  H   ILE A 130      11.472  -2.609   3.212  1.00 97.02           H  
ATOM   2014  CA  ILE A 130      10.707  -0.646   3.487  1.00 97.02           C  
ATOM   2015  HA  ILE A 130      11.177   0.189   4.008  1.00 97.02           H  
ATOM   2016  C   ILE A 130       9.226  -0.731   3.883  1.00 97.02           C  
ATOM   2017  CB  ILE A 130      10.901  -0.439   1.965  1.00 97.02           C  
ATOM   2018  HB  ILE A 130      10.595  -1.348   1.447  1.00 97.02           H  
ATOM   2019  O   ILE A 130       8.617  -1.760   3.593  1.00 97.02           O  
ATOM   2020  CG1 ILE A 130      12.396  -0.202   1.649  1.00 97.02           C  
ATOM   2021 HG12 ILE A 130      12.732   0.712   2.140  1.00 97.02           H  
ATOM   2022 HG13 ILE A 130      12.981  -1.031   2.047  1.00 97.02           H  
ATOM   2023  CG2 ILE A 130      10.018   0.709   1.451  1.00 97.02           C  
ATOM   2024 HG21 ILE A 130       8.965   0.429   1.485  1.00 97.02           H  
ATOM   2025 HG22 ILE A 130      10.252   0.957   0.416  1.00 97.02           H  
ATOM   2026 HG23 ILE A 130      10.155   1.603   2.060  1.00 97.02           H  
ATOM   2027  CD1 ILE A 130      12.711  -0.105   0.152  1.00 97.02           C  
ATOM   2028 HD11 ILE A 130      12.370   0.849  -0.249  1.00 97.02           H  
ATOM   2029 HD12 ILE A 130      12.220  -0.920  -0.379  1.00 97.02           H  
ATOM   2030 HD13 ILE A 130      13.789  -0.170   0.003  1.00 97.02           H  
ATOM   2031  N   PRO A 131       8.628   0.264   4.559  1.00 97.03           N  
ATOM   2032  CA  PRO A 131       7.213   0.208   4.936  1.00 97.03           C  
ATOM   2033  HA  PRO A 131       7.039  -0.633   5.608  1.00 97.03           H  
ATOM   2034  C   PRO A 131       6.282   0.074   3.725  1.00 97.03           C  
ATOM   2035  CB  PRO A 131       6.940   1.520   5.670  1.00 97.03           C  
ATOM   2036  HB2 PRO A 131       5.937   1.895   5.461  1.00 97.03           H  
ATOM   2037  HB3 PRO A 131       7.093   1.400   6.742  1.00 97.03           H  
ATOM   2038  O   PRO A 131       6.642   0.457   2.617  1.00 97.03           O  
ATOM   2039  CG  PRO A 131       7.992   2.470   5.113  1.00 97.03           C  
ATOM   2040  HG2 PRO A 131       7.667   2.862   4.150  1.00 97.03           H  
ATOM   2041  HG3 PRO A 131       8.192   3.283   5.812  1.00 97.03           H  
ATOM   2042  CD  PRO A 131       9.197   1.556   4.917  1.00 97.03           C  
ATOM   2043  HD2 PRO A 131       9.843   1.964   4.140  1.00 97.03           H  
ATOM   2044  HD3 PRO A 131       9.750   1.465   5.851  1.00 97.03           H  
ATOM   2045  N   GLU A 132       5.080  -0.462   3.932  1.00 96.12           N  
ATOM   2046  H   GLU A 132       4.863  -0.816   4.853  1.00 96.12           H  
ATOM   2047  CA  GLU A 132       3.986  -0.370   2.949  1.00 96.12           C  
ATOM   2048  HA  GLU A 132       4.330  -0.713   1.973  1.00 96.12           H  
ATOM   2049  C   GLU A 132       3.513   1.078   2.814  1.00 96.12           C  
ATOM   2050  CB  GLU A 132       2.783  -1.221   3.380  1.00 96.12           C  
ATOM   2051  HB2 GLU A 132       2.413  -0.853   4.336  1.00 96.12           H  
ATOM   2052  HB3 GLU A 132       1.989  -1.119   2.640  1.00 96.12           H  
ATOM   2053  O   GLU A 132       3.327   1.757   3.828  1.00 96.12           O  
ATOM   2054  CG  GLU A 132       3.137  -2.700   3.523  1.00 96.12           C  
ATOM   2055  HG2 GLU A 132       3.418  -3.089   2.544  1.00 96.12           H  
ATOM   2056  HG3 GLU A 132       3.996  -2.800   4.186  1.00 96.12           H  
ATOM   2057  CD  GLU A 132       2.005  -3.543   4.116  1.00 96.12           C  
ATOM   2058  OE1 GLU A 132       2.185  -4.771   4.240  1.00 96.12           O  
ATOM   2059  OE2 GLU A 132       0.991  -3.050   4.646  1.00 96.12           O  
ATOM   2060  N   PHE A 133       3.273   1.527   1.586  1.00 96.07           N  
ATOM   2061  H   PHE A 133       3.464   0.936   0.789  1.00 96.07           H  
ATOM   2062  CA  PHE A 133       2.812   2.891   1.323  1.00 96.07           C  
ATOM   2063  HA  PHE A 133       3.094   3.535   2.156  1.00 96.07           H  
ATOM   2064  C   PHE A 133       1.287   3.006   1.220  1.00 96.07           C  
ATOM   2065  CB  PHE A 133       3.550   3.420   0.096  1.00 96.07           C  
ATOM   2066  HB2 PHE A 133       3.463   2.709  -0.726  1.00 96.07           H  
ATOM   2067  HB3 PHE A 133       3.079   4.350  -0.223  1.00 96.07           H  
ATOM   2068  O   PHE A 133       0.749   4.110   1.279  1.00 96.07           O  
ATOM   2069  CG  PHE A 133       5.013   3.699   0.388  1.00 96.07           C  
ATOM   2070  CD1 PHE A 133       5.378   4.915   0.984  1.00 96.07           C  
ATOM   2071  HD1 PHE A 133       4.603   5.603   1.289  1.00 96.07           H  
ATOM   2072  CD2 PHE A 133       6.014   2.759   0.090  1.00 96.07           C  
ATOM   2073  HD2 PHE A 133       5.749   1.811  -0.354  1.00 96.07           H  
ATOM   2074  CE1 PHE A 133       6.728   5.254   1.158  1.00 96.07           C  
ATOM   2075  HE1 PHE A 133       6.998   6.234   1.524  1.00 96.07           H  
ATOM   2076  CE2 PHE A 133       7.365   3.061   0.343  1.00 96.07           C  
ATOM   2077  HE2 PHE A 133       8.136   2.344   0.100  1.00 96.07           H  
ATOM   2078  CZ  PHE A 133       7.725   4.318   0.850  1.00 96.07           C  
ATOM   2079  HZ  PHE A 133       8.766   4.574   0.985  1.00 96.07           H  
ATOM   2080  N   CYS A 134       0.565   1.886   1.141  1.00 96.54           N  
ATOM   2081  H   CYS A 134       1.043   1.009   0.988  1.00 96.54           H  
ATOM   2082  CA  CYS A 134      -0.893   1.888   1.199  1.00 96.54           C  
ATOM   2083  HA  CYS A 134      -1.250   2.744   0.627  1.00 96.54           H  
ATOM   2084  C   CYS A 134      -1.439   2.020   2.628  1.00 96.54           C  
ATOM   2085  CB  CYS A 134      -1.443   0.631   0.535  1.00 96.54           C  
ATOM   2086  HB2 CYS A 134      -1.012  -0.250   1.011  1.00 96.54           H  
ATOM   2087  HB3 CYS A 134      -2.529   0.617   0.633  1.00 96.54           H  
ATOM   2088  O   CYS A 134      -0.962   1.392   3.578  1.00 96.54           O  
ATOM   2089  SG  CYS A 134      -1.016   0.650  -1.217  1.00 96.54           S  
ATOM   2090  HG  CYS A 134      -1.695   1.752  -1.546  1.00 96.54           H  
ATOM   2091  N   CYS A 135      -2.529   2.767   2.755  1.00 97.28           N  
ATOM   2092  H   CYS A 135      -2.890   3.220   1.927  1.00 97.28           H  
ATOM   2093  CA  CYS A 135      -3.283   2.952   3.989  1.00 97.28           C  
ATOM   2094  HA  CYS A 135      -3.048   2.145   4.682  1.00 97.28           H  
ATOM   2095  C   CYS A 135      -4.794   2.887   3.716  1.00 97.28           C  
ATOM   2096  CB  CYS A 135      -2.833   4.268   4.642  1.00 97.28           C  
ATOM   2097  HB2 CYS A 135      -3.276   4.367   5.633  1.00 97.28           H  
ATOM   2098  HB3 CYS A 135      -1.748   4.278   4.742  1.00 97.28           H  
ATOM   2099  O   CYS A 135      -5.232   2.752   2.574  1.00 97.28           O  
ATOM   2100  SG  CYS A 135      -3.348   5.681   3.636  1.00 97.28           S  
ATOM   2101  HG  CYS A 135      -2.634   5.388   2.546  1.00 97.28           H  
ATOM   2102  N   VAL A 136      -5.593   2.946   4.778  1.00 98.10           N  
ATOM   2103  H   VAL A 136      -5.160   3.053   5.684  1.00 98.10           H  
ATOM   2104  CA  VAL A 136      -7.039   3.155   4.708  1.00 98.10           C  
ATOM   2105  HA  VAL A 136      -7.325   3.237   3.659  1.00 98.10           H  
ATOM   2106  C   VAL A 136      -7.384   4.466   5.395  1.00 98.10           C  
ATOM   2107  CB  VAL A 136      -7.826   1.985   5.321  1.00 98.10           C  
ATOM   2108  HB  VAL A 136      -7.427   1.756   6.308  1.00 98.10           H  
ATOM   2109  O   VAL A 136      -7.060   4.635   6.573  1.00 98.10           O  
ATOM   2110  CG1 VAL A 136      -9.321   2.300   5.452  1.00 98.10           C  
ATOM   2111 HG11 VAL A 136      -9.718   2.648   4.499  1.00 98.10           H  
ATOM   2112 HG12 VAL A 136      -9.870   1.406   5.748  1.00 98.10           H  
ATOM   2113 HG13 VAL A 136      -9.487   3.068   6.207  1.00 98.10           H  
ATOM   2114  CG2 VAL A 136      -7.712   0.741   4.438  1.00 98.10           C  
ATOM   2115 HG21 VAL A 136      -6.661   0.520   4.250  1.00 98.10           H  
ATOM   2116 HG22 VAL A 136      -8.186  -0.112   4.924  1.00 98.10           H  
ATOM   2117 HG23 VAL A 136      -8.204   0.935   3.485  1.00 98.10           H  
ATOM   2118  N   LEU A 137      -8.087   5.345   4.681  1.00 98.50           N  
ATOM   2119  H   LEU A 137      -8.302   5.106   3.723  1.00 98.50           H  
ATOM   2120  CA  LEU A 137      -8.677   6.571   5.206  1.00 98.50           C  
ATOM   2121  HA  LEU A 137      -8.241   6.782   6.182  1.00 98.50           H  
ATOM   2122  C   LEU A 137     -10.189   6.388   5.374  1.00 98.50           C  
ATOM   2123  CB  LEU A 137      -8.337   7.739   4.264  1.00 98.50           C  
ATOM   2124  HB2 LEU A 137      -8.719   7.500   3.272  1.00 98.50           H  
ATOM   2125  HB3 LEU A 137      -7.253   7.837   4.195  1.00 98.50           H  
ATOM   2126  O   LEU A 137     -10.926   6.209   4.403  1.00 98.50           O  
ATOM   2127  CG  LEU A 137      -8.938   9.091   4.692  1.00 98.50           C  
ATOM   2128  HG  LEU A 137     -10.022   9.002   4.750  1.00 98.50           H  
ATOM   2129  CD1 LEU A 137      -8.413   9.557   6.053  1.00 98.50           C  
ATOM   2130 HD11 LEU A 137      -7.329   9.668   6.015  1.00 98.50           H  
ATOM   2131 HD12 LEU A 137      -8.863  10.519   6.300  1.00 98.50           H  
ATOM   2132 HD13 LEU A 137      -8.684   8.849   6.836  1.00 98.50           H  
ATOM   2133  CD2 LEU A 137      -8.607  10.154   3.648  1.00 98.50           C  
ATOM   2134 HD21 LEU A 137      -9.079  11.099   3.915  1.00 98.50           H  
ATOM   2135 HD22 LEU A 137      -7.529  10.300   3.583  1.00 98.50           H  
ATOM   2136 HD23 LEU A 137      -8.979   9.843   2.671  1.00 98.50           H  
ATOM   2137  N   ASN A 138     -10.661   6.458   6.615  1.00 98.30           N  
ATOM   2138  H   ASN A 138     -10.003   6.605   7.367  1.00 98.30           H  
ATOM   2139  CA  ASN A 138     -12.083   6.495   6.933  1.00 98.30           C  
ATOM   2140  HA  ASN A 138     -12.656   6.115   6.087  1.00 98.30           H  
ATOM   2141  C   ASN A 138     -12.519   7.947   7.164  1.00 98.30           C  
ATOM   2142  CB  ASN A 138     -12.348   5.568   8.125  1.00 98.30           C  
ATOM   2143  HB2 ASN A 138     -11.920   4.587   7.917  1.00 98.30           H  
ATOM   2144  HB3 ASN A 138     -11.868   5.975   9.014  1.00 98.30           H  
ATOM   2145  O   ASN A 138     -12.329   8.487   8.255  1.00 98.30           O  
ATOM   2146  CG  ASN A 138     -13.830   5.382   8.392  1.00 98.30           C  
ATOM   2147  ND2 ASN A 138     -14.172   4.802   9.517  1.00 98.30           N  
ATOM   2148 HD21 ASN A 138     -13.461   4.636  10.215  1.00 98.30           H  
ATOM   2149 HD22 ASN A 138     -15.163   4.783   9.707  1.00 98.30           H  
ATOM   2150  OD1 ASN A 138     -14.702   5.701   7.604  1.00 98.30           O  
ATOM   2151  N   ALA A 139     -13.062   8.565   6.117  1.00 98.43           N  
ATOM   2152  H   ALA A 139     -13.171   8.054   5.253  1.00 98.43           H  
ATOM   2153  CA  ALA A 139     -13.543   9.943   6.092  1.00 98.43           C  
ATOM   2154  HA  ALA A 139     -13.968  10.203   7.062  1.00 98.43           H  
ATOM   2155  C   ALA A 139     -14.628  10.117   5.015  1.00 98.43           C  
ATOM   2156  CB  ALA A 139     -12.354  10.863   5.809  1.00 98.43           C  
ATOM   2157  HB1 ALA A 139     -11.957  10.667   4.814  1.00 98.43           H  
ATOM   2158  HB2 ALA A 139     -12.674  11.903   5.870  1.00 98.43           H  
ATOM   2159  HB3 ALA A 139     -11.569  10.691   6.545  1.00 98.43           H  
ATOM   2160  O   ALA A 139     -14.771   9.265   4.133  1.00 98.43           O  
ATOM   2161  N   ASP A 140     -15.373  11.222   5.078  1.00 97.72           N  
ATOM   2162  H   ASP A 140     -15.160  11.916   5.780  1.00 97.72           H  
ATOM   2163  CA  ASP A 140     -16.350  11.604   4.050  1.00 97.72           C  
ATOM   2164  HA  ASP A 140     -16.792  10.697   3.639  1.00 97.72           H  
ATOM   2165  C   ASP A 140     -15.646  12.332   2.895  1.00 97.72           C  
ATOM   2166  CB  ASP A 140     -17.492  12.418   4.683  1.00 97.72           C  
ATOM   2167  HB2 ASP A 140     -17.125  13.399   4.985  1.00 97.72           H  
ATOM   2168  HB3 ASP A 140     -17.828  11.900   5.581  1.00 97.72           H  
ATOM   2169  O   ASP A 140     -15.603  13.558   2.830  1.00 97.72           O  
ATOM   2170  CG  ASP A 140     -18.706  12.573   3.754  1.00 97.72           C  
ATOM   2171  OD1 ASP A 140     -18.881  11.704   2.868  1.00 97.72           O  
ATOM   2172  OD2 ASP A 140     -19.534  13.471   4.033  1.00 97.72           O  
ATOM   2173  N   VAL A 141     -14.998  11.546   2.037  1.00 97.57           N  
ATOM   2174  H   VAL A 141     -15.078  10.549   2.174  1.00 97.57           H  
ATOM   2175  CA  VAL A 141     -14.209  12.008   0.885  1.00 97.57           C  
ATOM   2176  HA  VAL A 141     -14.428  13.061   0.705  1.00 97.57           H  
ATOM   2177  C   VAL A 141     -14.616  11.257  -0.380  1.00 97.57           C  
ATOM   2178  CB  VAL A 141     -12.691  11.884   1.146  1.00 97.57           C  
ATOM   2179  HB  VAL A 141     -12.158  12.248   0.268  1.00 97.57           H  
ATOM   2180  O   VAL A 141     -15.389  10.298  -0.322  1.00 97.57           O  
ATOM   2181  CG1 VAL A 141     -12.256  12.756   2.324  1.00 97.57           C  
ATOM   2182 HG11 VAL A 141     -11.170  12.736   2.414  1.00 97.57           H  
ATOM   2183 HG12 VAL A 141     -12.581  13.782   2.150  1.00 97.57           H  
ATOM   2184 HG13 VAL A 141     -12.706  12.402   3.252  1.00 97.57           H  
ATOM   2185  CG2 VAL A 141     -12.228  10.445   1.406  1.00 97.57           C  
ATOM   2186 HG21 VAL A 141     -12.457   9.824   0.540  1.00 97.57           H  
ATOM   2187 HG22 VAL A 141     -12.721  10.038   2.289  1.00 97.57           H  
ATOM   2188 HG23 VAL A 141     -11.149  10.431   1.557  1.00 97.57           H  
ATOM   2189  N   GLU A 142     -14.076  11.668  -1.524  1.00 95.89           N  
ATOM   2190  H   GLU A 142     -13.421  12.436  -1.511  1.00 95.89           H  
ATOM   2191  CA  GLU A 142     -14.300  11.026  -2.819  1.00 95.89           C  
ATOM   2192  HA  GLU A 142     -14.967  10.174  -2.686  1.00 95.89           H  
ATOM   2193  C   GLU A 142     -12.991  10.475  -3.399  1.00 95.89           C  
ATOM   2194  CB  GLU A 142     -14.994  11.997  -3.789  1.00 95.89           C  
ATOM   2195  HB2 GLU A 142     -14.366  12.877  -3.930  1.00 95.89           H  
ATOM   2196  HB3 GLU A 142     -15.115  11.494  -4.748  1.00 95.89           H  
ATOM   2197  O   GLU A 142     -11.899  10.942  -3.078  1.00 95.89           O  
ATOM   2198  CG  GLU A 142     -16.384  12.429  -3.280  1.00 95.89           C  
ATOM   2199  HG2 GLU A 142     -16.954  11.530  -3.047  1.00 95.89           H  
ATOM   2200  HG3 GLU A 142     -16.267  13.001  -2.360  1.00 95.89           H  
ATOM   2201  CD  GLU A 142     -17.184  13.274  -4.287  1.00 95.89           C  
ATOM   2202  OE1 GLU A 142     -18.403  13.449  -4.048  1.00 95.89           O  
ATOM   2203  OE2 GLU A 142     -16.614  13.702  -5.314  1.00 95.89           O  
ATOM   2204  N   VAL A 143     -13.113   9.460  -4.257  1.00 96.78           N  
ATOM   2205  H   VAL A 143     -14.045   9.199  -4.544  1.00 96.78           H  
ATOM   2206  CA  VAL A 143     -11.986   8.905  -5.020  1.00 96.78           C  
ATOM   2207  HA  VAL A 143     -11.184   8.638  -4.331  1.00 96.78           H  
ATOM   2208  C   VAL A 143     -11.427   9.961  -5.976  1.00 96.78           C  
ATOM   2209  CB  VAL A 143     -12.422   7.636  -5.779  1.00 96.78           C  
ATOM   2210  HB  VAL A 143     -13.370   7.833  -6.280  1.00 96.78           H  
ATOM   2211  O   VAL A 143     -12.189  10.685  -6.612  1.00 96.78           O  
ATOM   2212  CG1 VAL A 143     -11.419   7.188  -6.843  1.00 96.78           C  
ATOM   2213 HG11 VAL A 143     -11.411   7.891  -7.676  1.00 96.78           H  
ATOM   2214 HG12 VAL A 143     -11.682   6.203  -7.230  1.00 96.78           H  
ATOM   2215 HG13 VAL A 143     -10.417   7.144  -6.416  1.00 96.78           H  
ATOM   2216  CG2 VAL A 143     -12.636   6.477  -4.796  1.00 96.78           C  
ATOM   2217 HG21 VAL A 143     -13.372   6.763  -4.045  1.00 96.78           H  
ATOM   2218 HG22 VAL A 143     -11.691   6.241  -4.307  1.00 96.78           H  
ATOM   2219 HG23 VAL A 143     -12.986   5.596  -5.333  1.00 96.78           H  
ATOM   2220  N   GLY A 144     -10.102  10.002  -6.102  1.00 94.70           N  
ATOM   2221  H   GLY A 144      -9.553   9.336  -5.577  1.00 94.70           H  
ATOM   2222  CA  GLY A 144      -9.351  10.922  -6.951  1.00 94.70           C  
ATOM   2223  HA2 GLY A 144      -8.458  10.411  -7.312  1.00 94.70           H  
ATOM   2224  HA3 GLY A 144      -9.955  11.208  -7.812  1.00 94.70           H  
ATOM   2225  C   GLY A 144      -8.894  12.200  -6.249  1.00 94.70           C  
ATOM   2226  O   GLY A 144      -8.216  13.005  -6.876  1.00 94.70           O  
ATOM   2227  N   LEU A 145      -9.249  12.411  -4.976  1.00 95.46           N  
ATOM   2228  H   LEU A 145      -9.803  11.712  -4.501  1.00 95.46           H  
ATOM   2229  CA  LEU A 145      -8.745  13.552  -4.211  1.00 95.46           C  
ATOM   2230  HA  LEU A 145      -8.705  14.424  -4.864  1.00 95.46           H  
ATOM   2231  C   LEU A 145      -7.318  13.302  -3.716  1.00 95.46           C  
ATOM   2232  CB  LEU A 145      -9.671  13.869  -3.022  1.00 95.46           C  
ATOM   2233  HB2 LEU A 145      -9.211  14.671  -2.445  1.00 95.46           H  
ATOM   2234  HB3 LEU A 145      -9.725  12.988  -2.381  1.00 95.46           H  
ATOM   2235  O   LEU A 145      -7.043  12.246  -3.140  1.00 95.46           O  
ATOM   2236  CG  LEU A 145     -11.102  14.298  -3.392  1.00 95.46           C  
ATOM   2237  HG  LEU A 145     -11.618  13.470  -3.879  1.00 95.46           H  
ATOM   2238  CD1 LEU A 145     -11.861  14.661  -2.112  1.00 95.46           C  
ATOM   2239 HD11 LEU A 145     -12.901  14.876  -2.355  1.00 95.46           H  
ATOM   2240 HD12 LEU A 145     -11.410  15.537  -1.646  1.00 95.46           H  
ATOM   2241 HD13 LEU A 145     -11.820  13.821  -1.418  1.00 95.46           H  
ATOM   2242  CD2 LEU A 145     -11.141  15.510  -4.323  1.00 95.46           C  
ATOM   2243 HD21 LEU A 145     -12.175  15.813  -4.487  1.00 95.46           H  
ATOM   2244 HD22 LEU A 145     -10.709  15.251  -5.289  1.00 95.46           H  
ATOM   2245 HD23 LEU A 145     -10.583  16.341  -3.891  1.00 95.46           H  
ATOM   2246  N   ASN A 146      -6.461  14.318  -3.833  1.00 96.43           N  
ATOM   2247  H   ASN A 146      -6.714  15.122  -4.389  1.00 96.43           H  
ATOM   2248  CA  ASN A 146      -5.203  14.397  -3.097  1.00 96.43           C  
ATOM   2249  HA  ASN A 146      -4.910  13.393  -2.789  1.00 96.43           H  
ATOM   2250  C   ASN A 146      -5.398  15.249  -1.839  1.00 96.43           C  
ATOM   2251  CB  ASN A 146      -4.090  14.930  -4.001  1.00 96.43           C  
ATOM   2252  HB2 ASN A 146      -3.148  14.961  -3.452  1.00 96.43           H  
ATOM   2253  HB3 ASN A 146      -4.330  15.947  -4.312  1.00 96.43           H  
ATOM   2254  O   ASN A 146      -6.007  16.324  -1.871  1.00 96.43           O  
ATOM   2255  CG  ASN A 146      -3.884  14.051  -5.220  1.00 96.43           C  
ATOM   2256  ND2 ASN A 146      -4.034  14.604  -6.396  1.00 96.43           N  
ATOM   2257 HD21 ASN A 146      -3.832  14.056  -7.220  1.00 96.43           H  
ATOM   2258 HD22 ASN A 146      -4.332  15.568  -6.453  1.00 96.43           H  
ATOM   2259  OD1 ASN A 146      -3.622  12.859  -5.108  1.00 96.43           O  
ATOM   2260  N   LEU A 147      -4.916  14.750  -0.705  1.00 97.15           N  
ATOM   2261  H   LEU A 147      -4.447  13.857  -0.751  1.00 97.15           H  
ATOM   2262  CA  LEU A 147      -5.194  15.304   0.615  1.00 97.15           C  
ATOM   2263  HA  LEU A 147      -5.648  16.288   0.499  1.00 97.15           H  
ATOM   2264  C   LEU A 147      -3.913  15.469   1.435  1.00 97.15           C  
ATOM   2265  CB  LEU A 147      -6.186  14.393   1.365  1.00 97.15           C  
ATOM   2266  HB2 LEU A 147      -5.705  13.425   1.505  1.00 97.15           H  
ATOM   2267  HB3 LEU A 147      -6.365  14.818   2.353  1.00 97.15           H  
ATOM   2268  O   LEU A 147      -3.114  14.540   1.549  1.00 97.15           O  
ATOM   2269  CG  LEU A 147      -7.543  14.157   0.675  1.00 97.15           C  
ATOM   2270  HG  LEU A 147      -7.392  13.756  -0.327  1.00 97.15           H  
ATOM   2271  CD1 LEU A 147      -8.343  13.128   1.472  1.00 97.15           C  
ATOM   2272 HD11 LEU A 147      -8.560  13.512   2.469  1.00 97.15           H  
ATOM   2273 HD12 LEU A 147      -7.766  12.206   1.549  1.00 97.15           H  
ATOM   2274 HD13 LEU A 147      -9.273  12.910   0.947  1.00 97.15           H  
ATOM   2275  CD2 LEU A 147      -8.389  15.427   0.583  1.00 97.15           C  
ATOM   2276 HD21 LEU A 147      -7.922  16.104  -0.133  1.00 97.15           H  
ATOM   2277 HD22 LEU A 147      -8.456  15.912   1.557  1.00 97.15           H  
ATOM   2278 HD23 LEU A 147      -9.387  15.185   0.220  1.00 97.15           H  
ATOM   2279  N   LYS A 148      -3.779  16.609   2.111  1.00 97.13           N  
ATOM   2280  H   LYS A 148      -4.480  17.319   1.953  1.00 97.13           H  
ATOM   2281  CA  LYS A 148      -2.901  16.774   3.274  1.00 97.13           C  
ATOM   2282  HA  LYS A 148      -1.997  16.181   3.136  1.00 97.13           H  
ATOM   2283  C   LYS A 148      -3.631  16.248   4.506  1.00 97.13           C  
ATOM   2284  CB  LYS A 148      -2.507  18.251   3.436  1.00 97.13           C  
ATOM   2285  HB2 LYS A 148      -3.388  18.873   3.277  1.00 97.13           H  
ATOM   2286  HB3 LYS A 148      -2.142  18.424   4.448  1.00 97.13           H  
ATOM   2287  O   LYS A 148      -4.648  16.802   4.927  1.00 97.13           O  
ATOM   2288  CG  LYS A 148      -1.408  18.658   2.448  1.00 97.13           C  
ATOM   2289  HG2 LYS A 148      -0.467  18.210   2.768  1.00 97.13           H  
ATOM   2290  HG3 LYS A 148      -1.665  18.282   1.458  1.00 97.13           H  
ATOM   2291  CD  LYS A 148      -1.225  20.178   2.369  1.00 97.13           C  
ATOM   2292  HD2 LYS A 148      -2.191  20.638   2.156  1.00 97.13           H  
ATOM   2293  HD3 LYS A 148      -0.856  20.560   3.320  1.00 97.13           H  
ATOM   2294  CE  LYS A 148      -0.244  20.520   1.238  1.00 97.13           C  
ATOM   2295  HE2 LYS A 148       0.753  20.164   1.494  1.00 97.13           H  
ATOM   2296  HE3 LYS A 148      -0.558  19.987   0.340  1.00 97.13           H  
ATOM   2297  NZ  LYS A 148      -0.225  21.976   0.950  1.00 97.13           N  
ATOM   2298  HZ1 LYS A 148       0.343  22.160   0.135  1.00 97.13           H  
ATOM   2299  HZ2 LYS A 148       0.113  22.513   1.735  1.00 97.13           H  
ATOM   2300  HZ3 LYS A 148      -1.158  22.297   0.733  1.00 97.13           H  
ATOM   2301  N   CYS A 149      -3.109  15.174   5.083  1.00 97.69           N  
ATOM   2302  H   CYS A 149      -2.311  14.745   4.638  1.00 97.69           H  
ATOM   2303  CA  CYS A 149      -3.610  14.560   6.306  1.00 97.69           C  
ATOM   2304  HA  CYS A 149      -4.623  14.909   6.510  1.00 97.69           H  
ATOM   2305  C   CYS A 149      -2.714  14.942   7.488  1.00 97.69           C  
ATOM   2306  CB  CYS A 149      -3.654  13.034   6.135  1.00 97.69           C  
ATOM   2307  HB2 CYS A 149      -3.989  12.582   7.069  1.00 97.69           H  
ATOM   2308  HB3 CYS A 149      -2.653  12.666   5.911  1.00 97.69           H  
ATOM   2309  O   CYS A 149      -1.637  14.369   7.657  1.00 97.69           O  
ATOM   2310  SG  CYS A 149      -4.779  12.546   4.802  1.00 97.69           S  
ATOM   2311  HG  CYS A 149      -3.988  12.914   3.789  1.00 97.69           H  
ATOM   2312  N   SER A 150      -3.164  15.867   8.334  1.00 98.47           N  
ATOM   2313  H   SER A 150      -4.044  16.320   8.133  1.00 98.47           H  
ATOM   2314  CA  SER A 150      -2.438  16.228   9.560  1.00 98.47           C  
ATOM   2315  HA  SER A 150      -1.366  16.188   9.367  1.00 98.47           H  
ATOM   2316  C   SER A 150      -2.768  15.242  10.678  1.00 98.47           C  
ATOM   2317  CB  SER A 150      -2.765  17.653  10.007  1.00 98.47           C  
ATOM   2318  HB2 SER A 150      -2.139  17.915  10.860  1.00 98.47           H  
ATOM   2319  HB3 SER A 150      -3.812  17.706  10.307  1.00 98.47           H  
ATOM   2320  O   SER A 150      -3.933  15.111  11.064  1.00 98.47           O  
ATOM   2321  OG  SER A 150      -2.523  18.561   8.951  1.00 98.47           O  
ATOM   2322  HG  SER A 150      -2.834  19.437   9.192  1.00 98.47           H  
ATOM   2323  N   LEU A 151      -1.760  14.553  11.217  1.00 98.53           N  
ATOM   2324  H   LEU A 151      -0.826  14.723  10.874  1.00 98.53           H  
ATOM   2325  CA  LEU A 151      -1.935  13.535  12.255  1.00 98.53           C  
ATOM   2326  HA  LEU A 151      -2.822  12.945  12.021  1.00 98.53           H  
ATOM   2327  C   LEU A 151      -2.171  14.192  13.622  1.00 98.53           C  
ATOM   2328  CB  LEU A 151      -0.725  12.578  12.273  1.00 98.53           C  
ATOM   2329  HB2 LEU A 151       0.151  13.128  12.618  1.00 98.53           H  
ATOM   2330  HB3 LEU A 151      -0.933  11.799  13.006  1.00 98.53           H  
ATOM   2331  O   LEU A 151      -1.256  14.745  14.222  1.00 98.53           O  
ATOM   2332  CG  LEU A 151      -0.349  11.908  10.934  1.00 98.53           C  
ATOM   2333  HG  LEU A 151       0.127  12.637  10.278  1.00 98.53           H  
ATOM   2334  CD1 LEU A 151       0.649  10.781  11.196  1.00 98.53           C  
ATOM   2335 HD11 LEU A 151       0.973  10.352  10.248  1.00 98.53           H  
ATOM   2336 HD12 LEU A 151       0.196  10.006  11.815  1.00 98.53           H  
ATOM   2337 HD13 LEU A 151       1.519  11.184  11.713  1.00 98.53           H  
ATOM   2338  CD2 LEU A 151      -1.538  11.307  10.184  1.00 98.53           C  
ATOM   2339 HD21 LEU A 151      -1.180  10.752   9.316  1.00 98.53           H  
ATOM   2340 HD22 LEU A 151      -2.106  10.644  10.837  1.00 98.53           H  
ATOM   2341 HD23 LEU A 151      -2.167  12.116   9.814  1.00 98.53           H  
ATOM   2342  N   LEU A 152      -3.397  14.127  14.142  1.00 98.36           N  
ATOM   2343  H   LEU A 152      -4.114  13.658  13.607  1.00 98.36           H  
ATOM   2344  CA  LEU A 152      -3.779  14.832  15.371  1.00 98.36           C  
ATOM   2345  HA  LEU A 152      -3.211  15.759  15.449  1.00 98.36           H  
ATOM   2346  C   LEU A 152      -3.490  14.039  16.642  1.00 98.36           C  
ATOM   2347  CB  LEU A 152      -5.279  15.157  15.347  1.00 98.36           C  
ATOM   2348  HB2 LEU A 152      -5.842  14.230  15.243  1.00 98.36           H  
ATOM   2349  HB3 LEU A 152      -5.526  15.587  16.317  1.00 98.36           H  
ATOM   2350  O   LEU A 152      -2.943  14.569  17.602  1.00 98.36           O  
ATOM   2351  CG  LEU A 152      -5.763  16.131  14.264  1.00 98.36           C  
ATOM   2352  HG  LEU A 152      -5.595  15.704  13.274  1.00 98.36           H  
ATOM   2353  CD1 LEU A 152      -7.273  16.309  14.481  1.00 98.36           C  
ATOM   2354 HD11 LEU A 152      -7.818  15.614  13.843  1.00 98.36           H  
ATOM   2355 HD12 LEU A 152      -7.589  17.325  14.244  1.00 98.36           H  
ATOM   2356 HD13 LEU A 152      -7.556  16.137  15.519  1.00 98.36           H  
ATOM   2357  CD2 LEU A 152      -5.043  17.478  14.347  1.00 98.36           C  
ATOM   2358 HD21 LEU A 152      -5.453  18.157  13.599  1.00 98.36           H  
ATOM   2359 HD22 LEU A 152      -5.164  17.913  15.339  1.00 98.36           H  
ATOM   2360 HD23 LEU A 152      -3.984  17.348  14.123  1.00 98.36           H  
ATOM   2361  N   SER A 153      -3.957  12.792  16.687  1.00 98.24           N  
ATOM   2362  H   SER A 153      -4.329  12.394  15.836  1.00 98.24           H  
ATOM   2363  CA  SER A 153      -3.840  11.949  17.878  1.00 98.24           C  
ATOM   2364  HA  SER A 153      -2.900  12.198  18.371  1.00 98.24           H  
ATOM   2365  C   SER A 153      -3.808  10.479  17.509  1.00 98.24           C  
ATOM   2366  CB  SER A 153      -4.955  12.221  18.893  1.00 98.24           C  
ATOM   2367  HB2 SER A 153      -4.860  13.247  19.250  1.00 98.24           H  
ATOM   2368  HB3 SER A 153      -4.847  11.547  19.743  1.00 98.24           H  
ATOM   2369  O   SER A 153      -4.527  10.042  16.604  1.00 98.24           O  
ATOM   2370  OG  SER A 153      -6.234  12.050  18.309  1.00 98.24           O  
ATOM   2371  HG  SER A 153      -6.184  12.505  17.465  1.00 98.24           H  
ATOM   2372  N   LYS A 154      -2.985   9.711  18.217  1.00 96.91           N  
ATOM   2373  H   LYS A 154      -2.404  10.158  18.912  1.00 96.91           H  
ATOM   2374  CA  LYS A 154      -2.834   8.279  17.975  1.00 96.91           C  
ATOM   2375  HA  LYS A 154      -2.696   8.142  16.903  1.00 96.91           H  
ATOM   2376  C   LYS A 154      -4.092   7.504  18.381  1.00 96.91           C  
ATOM   2377  CB  LYS A 154      -1.561   7.800  18.681  1.00 96.91           C  
ATOM   2378  HB2 LYS A 154      -0.760   8.501  18.446  1.00 96.91           H  
ATOM   2379  HB3 LYS A 154      -1.708   7.796  19.761  1.00 96.91           H  
ATOM   2380  O   LYS A 154      -4.657   7.708  19.456  1.00 96.91           O  
ATOM   2381  CG  LYS A 154      -1.151   6.405  18.198  1.00 96.91           C  
ATOM   2382  HG2 LYS A 154      -1.222   6.372  17.111  1.00 96.91           H  
ATOM   2383  HG3 LYS A 154      -1.823   5.661  18.625  1.00 96.91           H  
ATOM   2384  CD  LYS A 154       0.289   6.082  18.601  1.00 96.91           C  
ATOM   2385  HD2 LYS A 154       0.936   6.883  18.244  1.00 96.91           H  
ATOM   2386  HD3 LYS A 154       0.367   6.004  19.685  1.00 96.91           H  
ATOM   2387  CE  LYS A 154       0.690   4.765  17.932  1.00 96.91           C  
ATOM   2388  HE2 LYS A 154       0.346   4.799  16.898  1.00 96.91           H  
ATOM   2389  HE3 LYS A 154       0.171   3.940  18.420  1.00 96.91           H  
ATOM   2390  NZ  LYS A 154       2.160   4.571  17.948  1.00 96.91           N  
ATOM   2391  HZ1 LYS A 154       2.518   4.539  18.892  1.00 96.91           H  
ATOM   2392  HZ2 LYS A 154       2.597   5.334  17.451  1.00 96.91           H  
ATOM   2393  HZ3 LYS A 154       2.401   3.728  17.448  1.00 96.91           H  
ATOM   2394  N   THR A 155      -4.501   6.565  17.538  1.00 96.18           N  
ATOM   2395  H   THR A 155      -3.974   6.447  16.685  1.00 96.18           H  
ATOM   2396  CA  THR A 155      -5.520   5.547  17.829  1.00 96.18           C  
ATOM   2397  HA  THR A 155      -5.998   5.795  18.777  1.00 96.18           H  
ATOM   2398  C   THR A 155      -4.844   4.180  17.993  1.00 96.18           C  
ATOM   2399  CB  THR A 155      -6.634   5.516  16.761  1.00 96.18           C  
ATOM   2400  HB  THR A 155      -7.498   5.003  17.183  1.00 96.18           H  
ATOM   2401  O   THR A 155      -3.643   4.049  17.739  1.00 96.18           O  
ATOM   2402  CG2 THR A 155      -7.101   6.913  16.359  1.00 96.18           C  
ATOM   2403 HG21 THR A 155      -7.308   7.504  17.251  1.00 96.18           H  
ATOM   2404 HG22 THR A 155      -6.328   7.405  15.769  1.00 96.18           H  
ATOM   2405 HG23 THR A 155      -8.009   6.839  15.760  1.00 96.18           H  
ATOM   2406  OG1 THR A 155      -6.234   4.803  15.619  1.00 96.18           O  
ATOM   2407  HG1 THR A 155      -7.003   4.780  15.044  1.00 96.18           H  
ATOM   2408  N   PRO A 156      -5.559   3.121  18.418  1.00 91.15           N  
ATOM   2409  CA  PRO A 156      -4.963   1.790  18.529  1.00 91.15           C  
ATOM   2410  HA  PRO A 156      -4.186   1.822  19.293  1.00 91.15           H  
ATOM   2411  C   PRO A 156      -4.335   1.256  17.230  1.00 91.15           C  
ATOM   2412  CB  PRO A 156      -6.101   0.883  19.007  1.00 91.15           C  
ATOM   2413  HB2 PRO A 156      -6.647   0.484  18.152  1.00 91.15           H  
ATOM   2414  HB3 PRO A 156      -5.731   0.071  19.634  1.00 91.15           H  
ATOM   2415  O   PRO A 156      -3.432   0.430  17.314  1.00 91.15           O  
ATOM   2416  CG  PRO A 156      -7.004   1.838  19.785  1.00 91.15           C  
ATOM   2417  HG2 PRO A 156      -8.028   1.470  19.845  1.00 91.15           H  
ATOM   2418  HG3 PRO A 156      -6.592   2.007  20.781  1.00 91.15           H  
ATOM   2419  CD  PRO A 156      -6.910   3.120  18.963  1.00 91.15           C  
ATOM   2420  HD2 PRO A 156      -7.630   3.077  18.146  1.00 91.15           H  
ATOM   2421  HD3 PRO A 156      -7.095   3.989  19.594  1.00 91.15           H  
ATOM   2422  N   ASN A 157      -4.794   1.720  16.058  1.00 90.57           N  
ATOM   2423  H   ASN A 157      -5.473   2.468  16.069  1.00 90.57           H  
ATOM   2424  CA  ASN A 157      -4.397   1.192  14.745  1.00 90.57           C  
ATOM   2425  HA  ASN A 157      -3.577   0.485  14.873  1.00 90.57           H  
ATOM   2426  C   ASN A 157      -3.884   2.266  13.764  1.00 90.57           C  
ATOM   2427  CB  ASN A 157      -5.591   0.438  14.134  1.00 90.57           C  
ATOM   2428  HB2 ASN A 157      -5.290   0.002  13.181  1.00 90.57           H  
ATOM   2429  HB3 ASN A 157      -6.388   1.154  13.933  1.00 90.57           H  
ATOM   2430  O   ASN A 157      -3.698   1.967  12.584  1.00 90.57           O  
ATOM   2431  CG  ASN A 157      -6.121  -0.690  14.996  1.00 90.57           C  
ATOM   2432  ND2 ASN A 157      -7.418  -0.745  15.191  1.00 90.57           N  
ATOM   2433 HD21 ASN A 157      -8.013  -0.039  14.782  1.00 90.57           H  
ATOM   2434 HD22 ASN A 157      -7.754  -1.511  15.758  1.00 90.57           H  
ATOM   2435  OD1 ASN A 157      -5.413  -1.544  15.498  1.00 90.57           O  
ATOM   2436  N   GLY A 158      -3.719   3.514  14.210  1.00 96.27           N  
ATOM   2437  H   GLY A 158      -3.886   3.727  15.183  1.00 96.27           H  
ATOM   2438  CA  GLY A 158      -3.392   4.628  13.327  1.00 96.27           C  
ATOM   2439  HA2 GLY A 158      -2.364   4.535  12.976  1.00 96.27           H  
ATOM   2440  HA3 GLY A 158      -4.052   4.579  12.462  1.00 96.27           H  
ATOM   2441  C   GLY A 158      -3.550   5.983  14.008  1.00 96.27           C  
ATOM   2442  O   GLY A 158      -3.107   6.151  15.145  1.00 96.27           O  
ATOM   2443  N   PHE A 159      -4.161   6.948  13.321  1.00 98.51           N  
ATOM   2444  H   PHE A 159      -4.519   6.733  12.401  1.00 98.51           H  
ATOM   2445  CA  PHE A 159      -4.308   8.322  13.805  1.00 98.51           C  
ATOM   2446  HA  PHE A 159      -4.244   8.325  14.893  1.00 98.51           H  
ATOM   2447  C   PHE A 159      -5.654   8.929  13.415  1.00 98.51           C  
ATOM   2448  CB  PHE A 159      -3.174   9.201  13.258  1.00 98.51           C  
ATOM   2449  HB2 PHE A 159      -3.378  10.241  13.512  1.00 98.51           H  
ATOM   2450  HB3 PHE A 159      -3.167   9.128  12.171  1.00 98.51           H  
ATOM   2451  O   PHE A 159      -6.153   8.701  12.314  1.00 98.51           O  
ATOM   2452  CG  PHE A 159      -1.801   8.841  13.786  1.00 98.51           C  
ATOM   2453  CD1 PHE A 159      -1.272   9.518  14.901  1.00 98.51           C  
ATOM   2454  HD1 PHE A 159      -1.832  10.315  15.366  1.00 98.51           H  
ATOM   2455  CD2 PHE A 159      -1.048   7.831  13.161  1.00 98.51           C  
ATOM   2456  HD2 PHE A 159      -1.440   7.329  12.289  1.00 98.51           H  
ATOM   2457  CE1 PHE A 159      -0.000   9.179  15.392  1.00 98.51           C  
ATOM   2458  HE1 PHE A 159       0.416   9.725  16.226  1.00 98.51           H  
ATOM   2459  CE2 PHE A 159       0.219   7.485  13.658  1.00 98.51           C  
ATOM   2460  HE2 PHE A 159       0.805   6.726  13.161  1.00 98.51           H  
ATOM   2461  CZ  PHE A 159       0.745   8.161  14.772  1.00 98.51           C  
ATOM   2462  HZ  PHE A 159       1.739   7.925  15.121  1.00 98.51           H  
ATOM   2463  N   LYS A 160      -6.205   9.772  14.291  1.00 98.76           N  
ATOM   2464  H   LYS A 160      -5.705   9.925  15.156  1.00 98.76           H  
ATOM   2465  CA  LYS A 160      -7.203  10.766  13.884  1.00 98.76           C  
ATOM   2466  HA  LYS A 160      -7.948  10.295  13.242  1.00 98.76           H  
ATOM   2467  C   LYS A 160      -6.519  11.860  13.080  1.00 98.76           C  
ATOM   2468  CB  LYS A 160      -7.895  11.396  15.089  1.00 98.76           C  
ATOM   2469  HB2 LYS A 160      -8.525  12.208  14.727  1.00 98.76           H  
ATOM   2470  HB3 LYS A 160      -7.146  11.813  15.762  1.00 98.76           H  
ATOM   2471  O   LYS A 160      -5.417  12.272  13.449  1.00 98.76           O  
ATOM   2472  CG  LYS A 160      -8.766  10.387  15.836  1.00 98.76           C  
ATOM   2473  HG2 LYS A 160      -9.441   9.900  15.133  1.00 98.76           H  
ATOM   2474  HG3 LYS A 160      -8.139   9.639  16.321  1.00 98.76           H  
ATOM   2475  CD  LYS A 160      -9.579  11.141  16.886  1.00 98.76           C  
ATOM   2476  HD2 LYS A 160     -10.145  11.930  16.390  1.00 98.76           H  
ATOM   2477  HD3 LYS A 160      -8.904  11.589  17.615  1.00 98.76           H  
ATOM   2478  CE  LYS A 160     -10.541  10.185  17.581  1.00 98.76           C  
ATOM   2479  HE2 LYS A 160      -9.964   9.455  18.148  1.00 98.76           H  
ATOM   2480  HE3 LYS A 160     -11.109   9.656  16.816  1.00 98.76           H  
ATOM   2481  NZ  LYS A 160     -11.451  10.955  18.458  1.00 98.76           N  
ATOM   2482  HZ1 LYS A 160     -11.943  11.636  17.898  1.00 98.76           H  
ATOM   2483  HZ2 LYS A 160     -12.123  10.345  18.900  1.00 98.76           H  
ATOM   2484  HZ3 LYS A 160     -10.914  11.454  19.153  1.00 98.76           H  
ATOM   2485  N   VAL A 161      -7.181  12.352  12.042  1.00 98.67           N  
ATOM   2486  H   VAL A 161      -8.094  11.979  11.823  1.00 98.67           H  
ATOM   2487  CA  VAL A 161      -6.611  13.339  11.120  1.00 98.67           C  
ATOM   2488  HA  VAL A 161      -5.754  13.803  11.607  1.00 98.67           H  
ATOM   2489  C   VAL A 161      -7.586  14.462  10.803  1.00 98.67           C  
ATOM   2490  CB  VAL A 161      -6.108  12.680   9.817  1.00 98.67           C  
ATOM   2491  HB  VAL A 161      -5.665  13.454   9.190  1.00 98.67           H  
ATOM   2492  O   VAL A 161      -8.797  14.246  10.813  1.00 98.67           O  
ATOM   2493  CG1 VAL A 161      -5.027  11.640  10.113  1.00 98.67           C  
ATOM   2494 HG11 VAL A 161      -5.456  10.770  10.611  1.00 98.67           H  
ATOM   2495 HG12 VAL A 161      -4.562  11.327   9.178  1.00 98.67           H  
ATOM   2496 HG13 VAL A 161      -4.268  12.085  10.756  1.00 98.67           H  
ATOM   2497  CG2 VAL A 161      -7.206  11.975   9.012  1.00 98.67           C  
ATOM   2498 HG21 VAL A 161      -7.991  12.682   8.741  1.00 98.67           H  
ATOM   2499 HG22 VAL A 161      -6.778  11.571   8.095  1.00 98.67           H  
ATOM   2500 HG23 VAL A 161      -7.637  11.155   9.587  1.00 98.67           H  
ATOM   2501  N   THR A 162      -7.051  15.638  10.476  1.00 98.74           N  
ATOM   2502  H   THR A 162      -6.047  15.733  10.525  1.00 98.74           H  
ATOM   2503  CA  THR A 162      -7.765  16.642   9.671  1.00 98.74           C  
ATOM   2504  HA  THR A 162      -8.837  16.448   9.706  1.00 98.74           H  
ATOM   2505  C   THR A 162      -7.313  16.546   8.225  1.00 98.74           C  
ATOM   2506  CB  THR A 162      -7.543  18.084  10.138  1.00 98.74           C  
ATOM   2507  HB  THR A 162      -8.078  18.757   9.468  1.00 98.74           H  
ATOM   2508  O   THR A 162      -6.139  16.273   7.967  1.00 98.74           O  
ATOM   2509  CG2 THR A 162      -8.036  18.316  11.555  1.00 98.74           C  
ATOM   2510 HG21 THR A 162      -9.043  17.920  11.681  1.00 98.74           H  
ATOM   2511 HG22 THR A 162      -7.343  17.815  12.232  1.00 98.74           H  
ATOM   2512 HG23 THR A 162      -8.041  19.384  11.769  1.00 98.74           H  
ATOM   2513  OG1 THR A 162      -6.173  18.409  10.132  1.00 98.74           O  
ATOM   2514  HG1 THR A 162      -5.832  18.230   9.253  1.00 98.74           H  
ATOM   2515  N   LEU A 163      -8.230  16.814   7.303  1.00 98.57           N  
ATOM   2516  H   LEU A 163      -9.163  17.056   7.603  1.00 98.57           H  
ATOM   2517  CA  LEU A 163      -8.023  16.683   5.869  1.00 98.57           C  
ATOM   2518  HA  LEU A 163      -7.026  16.289   5.668  1.00 98.57           H  
ATOM   2519  C   LEU A 163      -8.135  18.047   5.195  1.00 98.57           C  
ATOM   2520  CB  LEU A 163      -9.063  15.701   5.306  1.00 98.57           C  
ATOM   2521  HB2 LEU A 163      -8.885  15.575   4.238  1.00 98.57           H  
ATOM   2522  HB3 LEU A 163     -10.051  16.143   5.433  1.00 98.57           H  
ATOM   2523  O   LEU A 163      -9.104  18.780   5.410  1.00 98.57           O  
ATOM   2524  CG  LEU A 163      -9.065  14.322   5.986  1.00 98.57           C  
ATOM   2525  HG  LEU A 163      -9.234  14.426   7.058  1.00 98.57           H  
ATOM   2526  CD1 LEU A 163     -10.201  13.481   5.426  1.00 98.57           C  
ATOM   2527 HD11 LEU A 163     -11.153  13.979   5.611  1.00 98.57           H  
ATOM   2528 HD12 LEU A 163     -10.202  12.511   5.922  1.00 98.57           H  
ATOM   2529 HD13 LEU A 163     -10.069  13.346   4.352  1.00 98.57           H  
ATOM   2530  CD2 LEU A 163      -7.754  13.576   5.765  1.00 98.57           C  
ATOM   2531 HD21 LEU A 163      -7.537  13.517   4.699  1.00 98.57           H  
ATOM   2532 HD22 LEU A 163      -6.939  14.099   6.266  1.00 98.57           H  
ATOM   2533 HD23 LEU A 163      -7.818  12.566   6.170  1.00 98.57           H  
ATOM   2534  N   GLU A 164      -7.167  18.360   4.349  1.00 97.57           N  
ATOM   2535  H   GLU A 164      -6.367  17.748   4.278  1.00 97.57           H  
ATOM   2536  CA  GLU A 164      -7.182  19.516   3.458  1.00 97.57           C  
ATOM   2537  HA  GLU A 164      -8.156  20.003   3.489  1.00 97.57           H  
ATOM   2538  C   GLU A 164      -6.933  19.029   2.033  1.00 97.57           C  
ATOM   2539  CB  GLU A 164      -6.130  20.524   3.929  1.00 97.57           C  
ATOM   2540  HB2 GLU A 164      -5.144  20.062   3.879  1.00 97.57           H  
ATOM   2541  HB3 GLU A 164      -6.334  20.771   4.971  1.00 97.57           H  
ATOM   2542  O   GLU A 164      -6.041  18.214   1.807  1.00 97.57           O  
ATOM   2543  CG  GLU A 164      -6.121  21.820   3.113  1.00 97.57           C  
ATOM   2544  HG2 GLU A 164      -7.078  22.324   3.248  1.00 97.57           H  
ATOM   2545  HG3 GLU A 164      -5.996  21.587   2.056  1.00 97.57           H  
ATOM   2546  CD  GLU A 164      -4.975  22.718   3.591  1.00 97.57           C  
ATOM   2547  OE1 GLU A 164      -3.968  22.829   2.852  1.00 97.57           O  
ATOM   2548  OE2 GLU A 164      -5.073  23.204   4.744  1.00 97.57           O  
ATOM   2549  N   ASN A 165      -7.736  19.483   1.076  1.00 96.77           N  
ATOM   2550  H   ASN A 165      -8.408  20.202   1.302  1.00 96.77           H  
ATOM   2551  CA  ASN A 165      -7.528  19.150  -0.325  1.00 96.77           C  
ATOM   2552  HA  ASN A 165      -7.315  18.085  -0.413  1.00 96.77           H  
ATOM   2553  C   ASN A 165      -6.293  19.890  -0.852  1.00 96.77           C  
ATOM   2554  CB  ASN A 165      -8.813  19.455  -1.102  1.00 96.77           C  
ATOM   2555  HB2 ASN A 165      -9.603  18.766  -0.803  1.00 96.77           H  
ATOM   2556  HB3 ASN A 165      -9.132  20.474  -0.887  1.00 96.77           H  
ATOM   2557  O   ASN A 165      -6.190  21.102  -0.682  1.00 96.77           O  
ATOM   2558  CG  ASN A 165      -8.584  19.318  -2.588  1.00 96.77           C  
ATOM   2559  ND2 ASN A 165      -8.609  18.133  -3.131  1.00 96.77           N  
ATOM   2560 HD21 ASN A 165      -8.076  18.117  -3.988  1.00 96.77           H  
ATOM   2561 HD22 ASN A 165      -8.577  17.307  -2.551  1.00 96.77           H  
ATOM   2562  OD1 ASN A 165      -8.333  20.293  -3.265  1.00 96.77           O  
ATOM   2563  N   VAL A 166      -5.374  19.159  -1.484  1.00 94.15           N  
ATOM   2564  H   VAL A 166      -5.562  18.183  -1.664  1.00 94.15           H  
ATOM   2565  CA  VAL A 166      -4.080  19.697  -1.932  1.00 94.15           C  
ATOM   2566  HA  VAL A 166      -3.577  20.162  -1.084  1.00 94.15           H  
ATOM   2567  C   VAL A 166      -4.272  20.790  -2.980  1.00 94.15           C  
ATOM   2568  CB  VAL A 166      -3.183  18.564  -2.472  1.00 94.15           C  
ATOM   2569  HB  VAL A 166      -3.739  17.994  -3.216  1.00 94.15           H  
ATOM   2570  O   VAL A 166      -3.634  21.833  -2.883  1.00 94.15           O  
ATOM   2571  CG1 VAL A 166      -1.888  19.074  -3.113  1.00 94.15           C  
ATOM   2572 HG11 VAL A 166      -1.252  18.236  -3.399  1.00 94.15           H  
ATOM   2573 HG12 VAL A 166      -1.340  19.719  -2.426  1.00 94.15           H  
ATOM   2574 HG13 VAL A 166      -2.108  19.634  -4.022  1.00 94.15           H  
ATOM   2575  CG2 VAL A 166      -2.769  17.621  -1.334  1.00 94.15           C  
ATOM   2576 HG21 VAL A 166      -2.073  18.136  -0.673  1.00 94.15           H  
ATOM   2577 HG22 VAL A 166      -3.644  17.299  -0.769  1.00 94.15           H  
ATOM   2578 HG23 VAL A 166      -2.272  16.745  -1.753  1.00 94.15           H  
ATOM   2579  N   GLU A 167      -5.181  20.593  -3.936  1.00 91.64           N  
ATOM   2580  H   GLU A 167      -5.674  19.713  -3.973  1.00 91.64           H  
ATOM   2581  CA  GLU A 167      -5.341  21.503  -5.073  1.00 91.64           C  
ATOM   2582  HA  GLU A 167      -4.355  21.782  -5.444  1.00 91.64           H  
ATOM   2583  C   GLU A 167      -6.078  22.803  -4.717  1.00 91.64           C  
ATOM   2584  CB  GLU A 167      -6.104  20.793  -6.207  1.00 91.64           C  
ATOM   2585  HB2 GLU A 167      -6.160  21.492  -7.041  1.00 91.64           H  
ATOM   2586  HB3 GLU A 167      -7.129  20.587  -5.899  1.00 91.64           H  
ATOM   2587  O   GLU A 167      -5.845  23.849  -5.321  1.00 91.64           O  
ATOM   2588  CG  GLU A 167      -5.444  19.505  -6.737  1.00 91.64           C  
ATOM   2589  HG2 GLU A 167      -5.808  19.350  -7.752  1.00 91.64           H  
ATOM   2590  HG3 GLU A 167      -4.366  19.660  -6.798  1.00 91.64           H  
ATOM   2591  CD  GLU A 167      -5.744  18.224  -5.931  1.00 91.64           C  
ATOM   2592  OE1 GLU A 167      -5.211  17.159  -6.307  1.00 91.64           O  
ATOM   2593  OE2 GLU A 167      -6.537  18.274  -4.957  1.00 91.64           O  
ATOM   2594  N   THR A 168      -7.016  22.741  -3.770  1.00 94.89           N  
ATOM   2595  H   THR A 168      -7.170  21.837  -3.346  1.00 94.89           H  
ATOM   2596  CA  THR A 168      -7.891  23.871  -3.410  1.00 94.89           C  
ATOM   2597  HA  THR A 168      -7.758  24.666  -4.143  1.00 94.89           H  
ATOM   2598  C   THR A 168      -7.560  24.501  -2.064  1.00 94.89           C  
ATOM   2599  CB  THR A 168      -9.376  23.482  -3.431  1.00 94.89           C  
ATOM   2600  HB  THR A 168      -9.973  24.361  -3.188  1.00 94.89           H  
ATOM   2601  O   THR A 168      -8.142  25.537  -1.739  1.00 94.89           O  
ATOM   2602  CG2 THR A 168      -9.840  22.958  -4.790  1.00 94.89           C  
ATOM   2603 HG21 THR A 168     -10.908  22.745  -4.750  1.00 94.89           H  
ATOM   2604 HG22 THR A 168      -9.646  23.710  -5.555  1.00 94.89           H  
ATOM   2605 HG23 THR A 168      -9.301  22.047  -5.052  1.00 94.89           H  
ATOM   2606  OG1 THR A 168      -9.659  22.485  -2.484  1.00 94.89           O  
ATOM   2607  HG1 THR A 168      -9.191  21.706  -2.794  1.00 94.89           H  
ATOM   2608  N   GLU A 169      -6.691  23.868  -1.270  1.00 94.02           N  
ATOM   2609  H   GLU A 169      -6.233  23.042  -1.627  1.00 94.02           H  
ATOM   2610  CA  GLU A 169      -6.385  24.221   0.127  1.00 94.02           C  
ATOM   2611  HA  GLU A 169      -5.745  23.434   0.526  1.00 94.02           H  
ATOM   2612  C   GLU A 169      -7.637  24.247   1.032  1.00 94.02           C  
ATOM   2613  CB  GLU A 169      -5.569  25.523   0.195  1.00 94.02           C  
ATOM   2614  HB2 GLU A 169      -6.200  26.351  -0.128  1.00 94.02           H  
ATOM   2615  HB3 GLU A 169      -5.285  25.699   1.233  1.00 94.02           H  
ATOM   2616  O   GLU A 169      -7.642  24.798   2.135  1.00 94.02           O  
ATOM   2617  CG  GLU A 169      -4.287  25.497  -0.658  1.00 94.02           C  
ATOM   2618  HG2 GLU A 169      -3.656  24.678  -0.313  1.00 94.02           H  
ATOM   2619  HG3 GLU A 169      -4.546  25.311  -1.700  1.00 94.02           H  
ATOM   2620  CD  GLU A 169      -3.498  26.817  -0.590  1.00 94.02           C  
ATOM   2621  OE1 GLU A 169      -2.337  26.829  -1.061  1.00 94.02           O  
ATOM   2622  OE2 GLU A 169      -4.033  27.835  -0.082  1.00 94.02           O  
ATOM   2623  N   ALA A 170      -8.747  23.664   0.569  1.00 96.94           N  
ATOM   2624  H   ALA A 170      -8.707  23.226  -0.340  1.00 96.94           H  
ATOM   2625  CA  ALA A 170      -9.999  23.653   1.302  1.00 96.94           C  
ATOM   2626  HA  ALA A 170     -10.101  24.612   1.810  1.00 96.94           H  
ATOM   2627  C   ALA A 170      -9.988  22.546   2.357  1.00 96.94           C  
ATOM   2628  CB  ALA A 170     -11.171  23.515   0.327  1.00 96.94           C  
ATOM   2629  HB1 ALA A 170     -12.114  23.575   0.870  1.00 96.94           H  
ATOM   2630  HB2 ALA A 170     -11.116  22.551  -0.180  1.00 96.94           H  
ATOM   2631  HB3 ALA A 170     -11.125  24.311  -0.417  1.00 96.94           H  
ATOM   2632  O   ALA A 170      -9.623  21.402   2.084  1.00 96.94           O  
ATOM   2633  N   ASN A 171     -10.471  22.860   3.560  1.00 97.26           N  
ATOM   2634  H   ASN A 171     -10.737  23.817   3.742  1.00 97.26           H  
ATOM   2635  CA  ASN A 171     -10.704  21.841   4.575  1.00 97.26           C  
ATOM   2636  HA  ASN A 171      -9.782  21.272   4.696  1.00 97.26           H  
ATOM   2637  C   ASN A 171     -11.810  20.875   4.114  1.00 97.26           C  
ATOM   2638  CB  ASN A 171     -11.038  22.513   5.912  1.00 97.26           C  
ATOM   2639  HB2 ASN A 171     -12.000  23.020   5.839  1.00 97.26           H  
ATOM   2640  HB3 ASN A 171     -10.267  23.244   6.158  1.00 97.26           H  
ATOM   2641  O   ASN A 171     -12.910  21.306   3.763  1.00 97.26           O  
ATOM   2642  CG  ASN A 171     -11.116  21.484   7.022  1.00 97.26           C  
ATOM   2643  ND2 ASN A 171     -10.008  21.158   7.641  1.00 97.26           N  
ATOM   2644 HD21 ASN A 171      -9.121  21.501   7.300  1.00 97.26           H  
ATOM   2645 HD22 ASN A 171     -10.071  20.378   8.279  1.00 97.26           H  
ATOM   2646  OD1 ASN A 171     -12.158  20.936   7.327  1.00 97.26           O  
ATOM   2647  N   VAL A 172     -11.515  19.575   4.151  1.00 96.48           N  
ATOM   2648  H   VAL A 172     -10.580  19.318   4.434  1.00 96.48           H  
ATOM   2649  CA  VAL A 172     -12.422  18.482   3.750  1.00 96.48           C  
ATOM   2650  HA  VAL A 172     -13.268  18.915   3.216  1.00 96.48           H  
ATOM   2651  C   VAL A 172     -13.003  17.762   4.977  1.00 96.48           C  
ATOM   2652  CB  VAL A 172     -11.717  17.508   2.777  1.00 96.48           C  
ATOM   2653  HB  VAL A 172     -11.012  16.891   3.335  1.00 96.48           H  
ATOM   2654  O   VAL A 172     -13.885  16.920   4.857  1.00 96.48           O  
ATOM   2655  CG1 VAL A 172     -12.702  16.591   2.041  1.00 96.48           C  
ATOM   2656 HG11 VAL A 172     -12.171  15.975   1.315  1.00 96.48           H  
ATOM   2657 HG12 VAL A 172     -13.453  17.185   1.521  1.00 96.48           H  
ATOM   2658 HG13 VAL A 172     -13.204  15.923   2.740  1.00 96.48           H  
ATOM   2659  CG2 VAL A 172     -10.936  18.247   1.682  1.00 96.48           C  
ATOM   2660 HG21 VAL A 172     -10.112  18.805   2.126  1.00 96.48           H  
ATOM   2661 HG22 VAL A 172     -11.592  18.933   1.146  1.00 96.48           H  
ATOM   2662 HG23 VAL A 172     -10.510  17.530   0.981  1.00 96.48           H  
ATOM   2663  N   GLY A 173     -12.554  18.116   6.184  1.00 97.53           N  
ATOM   2664  H   GLY A 173     -11.852  18.841   6.232  1.00 97.53           H  
ATOM   2665  CA  GLY A 173     -13.085  17.611   7.447  1.00 97.53           C  
ATOM   2666  HA2 GLY A 173     -13.378  18.458   8.067  1.00 97.53           H  
ATOM   2667  HA3 GLY A 173     -13.975  17.009   7.266  1.00 97.53           H  
ATOM   2668  C   GLY A 173     -12.077  16.782   8.234  1.00 97.53           C  
ATOM   2669  O   GLY A 173     -10.886  17.093   8.284  1.00 97.53           O  
ATOM   2670  N   GLU A 174     -12.575  15.742   8.897  1.00 98.45           N  
ATOM   2671  H   GLU A 174     -13.535  15.478   8.723  1.00 98.45           H  
ATOM   2672  CA  GLU A 174     -11.802  14.867   9.778  1.00 98.45           C  
ATOM   2673  HA  GLU A 174     -10.742  15.102   9.677  1.00 98.45           H  
ATOM   2674  C   GLU A 174     -11.982  13.399   9.389  1.00 98.45           C  
ATOM   2675  CB  GLU A 174     -12.201  15.065  11.252  1.00 98.45           C  
ATOM   2676  HB2 GLU A 174     -13.262  14.842  11.366  1.00 98.45           H  
ATOM   2677  HB3 GLU A 174     -11.635  14.354  11.854  1.00 98.45           H  
ATOM   2678  O   GLU A 174     -12.958  13.018   8.738  1.00 98.45           O  
ATOM   2679  CG  GLU A 174     -11.921  16.476  11.791  1.00 98.45           C  
ATOM   2680  HG2 GLU A 174     -10.873  16.708  11.601  1.00 98.45           H  
ATOM   2681  HG3 GLU A 174     -12.534  17.193  11.245  1.00 98.45           H  
ATOM   2682  CD  GLU A 174     -12.206  16.626  13.300  1.00 98.45           C  
ATOM   2683  OE1 GLU A 174     -11.991  17.745  13.819  1.00 98.45           O  
ATOM   2684  OE2 GLU A 174     -12.638  15.641  13.951  1.00 98.45           O  
ATOM   2685  N   GLY A 175     -11.056  12.558   9.836  1.00 98.43           N  
ATOM   2686  H   GLY A 175     -10.278  12.929  10.362  1.00 98.43           H  
ATOM   2687  CA  GLY A 175     -11.137  11.121   9.625  1.00 98.43           C  
ATOM   2688  HA2 GLY A 175     -10.866  10.904   8.592  1.00 98.43           H  
ATOM   2689  HA3 GLY A 175     -12.159  10.777   9.787  1.00 98.43           H  
ATOM   2690  C   GLY A 175     -10.213  10.328  10.534  1.00 98.43           C  
ATOM   2691  O   GLY A 175      -9.618  10.849  11.482  1.00 98.43           O  
ATOM   2692  N   GLU A 176     -10.076   9.047  10.216  1.00 98.50           N  
ATOM   2693  H   GLU A 176     -10.628   8.692   9.448  1.00 98.50           H  
ATOM   2694  CA  GLU A 176      -9.072   8.166  10.805  1.00 98.50           C  
ATOM   2695  HA  GLU A 176      -8.377   8.770  11.389  1.00 98.50           H  
ATOM   2696  C   GLU A 176      -8.276   7.479   9.695  1.00 98.50           C  
ATOM   2697  CB  GLU A 176      -9.739   7.165  11.764  1.00 98.50           C  
ATOM   2698  HB2 GLU A 176     -10.388   7.717  12.443  1.00 98.50           H  
ATOM   2699  HB3 GLU A 176     -10.347   6.462  11.194  1.00 98.50           H  
ATOM   2700  O   GLU A 176      -8.857   6.876   8.790  1.00 98.50           O  
ATOM   2701  CG  GLU A 176      -8.704   6.393  12.601  1.00 98.50           C  
ATOM   2702  HG2 GLU A 176      -8.038   5.849  11.931  1.00 98.50           H  
ATOM   2703  HG3 GLU A 176      -8.105   7.115  13.155  1.00 98.50           H  
ATOM   2704  CD  GLU A 176      -9.316   5.405  13.612  1.00 98.50           C  
ATOM   2705  OE1 GLU A 176      -8.519   4.686  14.267  1.00 98.50           O  
ATOM   2706  OE2 GLU A 176     -10.556   5.390  13.793  1.00 98.50           O  
ATOM   2707  N   ILE A 177      -6.949   7.562   9.776  1.00 98.55           N  
ATOM   2708  H   ILE A 177      -6.548   8.039  10.571  1.00 98.55           H  
ATOM   2709  CA  ILE A 177      -6.026   6.886   8.865  1.00 98.55           C  
ATOM   2710  HA  ILE A 177      -6.606   6.510   8.023  1.00 98.55           H  
ATOM   2711  C   ILE A 177      -5.399   5.687   9.577  1.00 98.55           C  
ATOM   2712  CB  ILE A 177      -5.002   7.881   8.281  1.00 98.55           C  
ATOM   2713  HB  ILE A 177      -5.561   8.757   7.951  1.00 98.55           H  
ATOM   2714  O   ILE A 177      -4.930   5.801  10.709  1.00 98.55           O  
ATOM   2715  CG1 ILE A 177      -4.315   7.278   7.039  1.00 98.55           C  
ATOM   2716 HG12 ILE A 177      -3.654   6.464   7.338  1.00 98.55           H  
ATOM   2717 HG13 ILE A 177      -5.074   6.873   6.369  1.00 98.55           H  
ATOM   2718  CG2 ILE A 177      -3.972   8.347   9.326  1.00 98.55           C  
ATOM   2719 HG21 ILE A 177      -3.271   7.546   9.561  1.00 98.55           H  
ATOM   2720 HG22 ILE A 177      -4.480   8.657  10.240  1.00 98.55           H  
ATOM   2721 HG23 ILE A 177      -3.411   9.200   8.945  1.00 98.55           H  
ATOM   2722  CD1 ILE A 177      -3.513   8.323   6.254  1.00 98.55           C  
ATOM   2723 HD11 ILE A 177      -4.171   9.138   5.951  1.00 98.55           H  
ATOM   2724 HD12 ILE A 177      -3.081   7.869   5.362  1.00 98.55           H  
ATOM   2725 HD13 ILE A 177      -2.701   8.725   6.859  1.00 98.55           H  
ATOM   2726  N   THR A 178      -5.411   4.523   8.933  1.00 97.32           N  
ATOM   2727  H   THR A 178      -5.790   4.515   7.997  1.00 97.32           H  
ATOM   2728  CA  THR A 178      -4.903   3.254   9.484  1.00 97.32           C  
ATOM   2729  HA  THR A 178      -4.188   3.463  10.279  1.00 97.32           H  
ATOM   2730  C   THR A 178      -4.167   2.457   8.413  1.00 97.32           C  
ATOM   2731  CB  THR A 178      -6.036   2.394  10.080  1.00 97.32           C  
ATOM   2732  HB  THR A 178      -5.608   1.466  10.461  1.00 97.32           H  
ATOM   2733  O   THR A 178      -4.290   2.742   7.223  1.00 97.32           O  
ATOM   2734  CG2 THR A 178      -6.774   3.077  11.229  1.00 97.32           C  
ATOM   2735 HG21 THR A 178      -7.327   3.940  10.860  1.00 97.32           H  
ATOM   2736 HG22 THR A 178      -6.064   3.407  11.987  1.00 97.32           H  
ATOM   2737 HG23 THR A 178      -7.476   2.377  11.682  1.00 97.32           H  
ATOM   2738  OG1 THR A 178      -7.007   2.072   9.107  1.00 97.32           O  
ATOM   2739  HG1 THR A 178      -7.219   2.893   8.656  1.00 97.32           H  
ATOM   2740  N   ARG A 179      -3.413   1.426   8.799  1.00 96.06           N  
ATOM   2741  H   ARG A 179      -3.286   1.258   9.786  1.00 96.06           H  
ATOM   2742  CA  ARG A 179      -2.828   0.486   7.831  1.00 96.06           C  
ATOM   2743  HA  ARG A 179      -2.200   1.049   7.141  1.00 96.06           H  
ATOM   2744  C   ARG A 179      -3.912  -0.231   7.022  1.00 96.06           C  
ATOM   2745  CB  ARG A 179      -1.960  -0.523   8.585  1.00 96.06           C  
ATOM   2746  HB2 ARG A 179      -2.577  -1.094   9.279  1.00 96.06           H  
ATOM   2747  HB3 ARG A 179      -1.213   0.015   9.167  1.00 96.06           H  
ATOM   2748  O   ARG A 179      -4.898  -0.693   7.596  1.00 96.06           O  
ATOM   2749  CG  ARG A 179      -1.275  -1.487   7.610  1.00 96.06           C  
ATOM   2750  HG2 ARG A 179      -0.861  -0.939   6.764  1.00 96.06           H  
ATOM   2751  HG3 ARG A 179      -1.998  -2.215   7.243  1.00 96.06           H  
ATOM   2752  CD  ARG A 179      -0.165  -2.222   8.343  1.00 96.06           C  
ATOM   2753  HD2 ARG A 179      -0.602  -2.769   9.178  1.00 96.06           H  
ATOM   2754  HD3 ARG A 179       0.540  -1.489   8.734  1.00 96.06           H  
ATOM   2755  NE  ARG A 179       0.545  -3.153   7.454  1.00 96.06           N  
ATOM   2756  HE  ARG A 179       0.427  -3.058   6.455  1.00 96.06           H  
ATOM   2757  NH1 ARG A 179       1.835  -4.023   9.109  1.00 96.06           N  
ATOM   2758 HH11 ARG A 179       1.452  -3.314   9.717  1.00 96.06           H  
ATOM   2759 HH12 ARG A 179       2.686  -4.480   9.404  1.00 96.06           H  
ATOM   2760  NH2 ARG A 179       2.102  -4.717   6.990  1.00 96.06           N  
ATOM   2761 HH21 ARG A 179       1.898  -4.569   6.012  1.00 96.06           H  
ATOM   2762 HH22 ARG A 179       2.976  -5.181   7.192  1.00 96.06           H  
ATOM   2763  CZ  ARG A 179       1.493  -3.970   7.853  1.00 96.06           C  
ATOM   2764  N   TRP A 180      -3.706  -0.418   5.717  1.00 96.56           N  
ATOM   2765  H   TRP A 180      -2.866  -0.054   5.291  1.00 96.56           H  
ATOM   2766  CA  TRP A 180      -4.549  -1.326   4.936  1.00 96.56           C  
ATOM   2767  HA  TRP A 180      -5.590  -1.161   5.214  1.00 96.56           H  
ATOM   2768  C   TRP A 180      -4.206  -2.785   5.252  1.00 96.56           C  
ATOM   2769  CB  TRP A 180      -4.415  -1.042   3.439  1.00 96.56           C  
ATOM   2770  HB2 TRP A 180      -4.712  -0.013   3.234  1.00 96.56           H  
ATOM   2771  HB3 TRP A 180      -3.363  -1.129   3.166  1.00 96.56           H  
ATOM   2772  O   TRP A 180      -3.075  -3.231   5.063  1.00 96.56           O  
ATOM   2773  CG  TRP A 180      -5.206  -1.951   2.542  1.00 96.56           C  
ATOM   2774  CD1 TRP A 180      -6.453  -2.439   2.760  1.00 96.56           C  
ATOM   2775  HD1 TRP A 180      -7.060  -2.216   3.624  1.00 96.56           H  
ATOM   2776  CD2 TRP A 180      -4.806  -2.463   1.237  1.00 96.56           C  
ATOM   2777  CE2 TRP A 180      -5.861  -3.269   0.719  1.00 96.56           C  
ATOM   2778  CE3 TRP A 180      -3.662  -2.308   0.429  1.00 96.56           C  
ATOM   2779  HE3 TRP A 180      -2.837  -1.712   0.789  1.00 96.56           H  
ATOM   2780  NE1 TRP A 180      -6.831  -3.241   1.695  1.00 96.56           N  
ATOM   2781  HE1 TRP A 180      -7.738  -3.673   1.588  1.00 96.56           H  
ATOM   2782  CH2 TRP A 180      -4.675  -3.630  -1.355  1.00 96.56           C  
ATOM   2783  HH2 TRP A 180      -4.632  -4.025  -2.359  1.00 96.56           H  
ATOM   2784  CZ2 TRP A 180      -5.794  -3.870  -0.545  1.00 96.56           C  
ATOM   2785  HZ2 TRP A 180      -6.613  -4.470  -0.914  1.00 96.56           H  
ATOM   2786  CZ3 TRP A 180      -3.605  -2.868  -0.858  1.00 96.56           C  
ATOM   2787  HZ3 TRP A 180      -2.742  -2.682  -1.481  1.00 96.56           H  
ATOM   2788  N   ILE A 181      -5.190  -3.545   5.739  1.00 92.90           N  
ATOM   2789  H   ILE A 181      -6.081  -3.109   5.929  1.00 92.90           H  
ATOM   2790  CA  ILE A 181      -5.027  -4.962   6.081  1.00 92.90           C  
ATOM   2791  HA  ILE A 181      -4.019  -5.281   5.816  1.00 92.90           H  
ATOM   2792  C   ILE A 181      -6.014  -5.790   5.245  1.00 92.90           C  
ATOM   2793  CB  ILE A 181      -5.156  -5.198   7.604  1.00 92.90           C  
ATOM   2794  HB  ILE A 181      -6.183  -4.998   7.909  1.00 92.90           H  
ATOM   2795  O   ILE A 181      -7.098  -6.126   5.731  1.00 92.90           O  
ATOM   2796  CG1 ILE A 181      -4.223  -4.255   8.401  1.00 92.90           C  
ATOM   2797 HG12 ILE A 181      -4.479  -3.220   8.173  1.00 92.90           H  
ATOM   2798 HG13 ILE A 181      -3.189  -4.419   8.098  1.00 92.90           H  
ATOM   2799  CG2 ILE A 181      -4.816  -6.673   7.917  1.00 92.90           C  
ATOM   2800 HG21 ILE A 181      -4.976  -6.880   8.975  1.00 92.90           H  
ATOM   2801 HG22 ILE A 181      -5.459  -7.342   7.345  1.00 92.90           H  
ATOM   2802 HG23 ILE A 181      -3.777  -6.874   7.657  1.00 92.90           H  
ATOM   2803  CD1 ILE A 181      -4.326  -4.398   9.924  1.00 92.90           C  
ATOM   2804 HD11 ILE A 181      -3.771  -3.587  10.396  1.00 92.90           H  
ATOM   2805 HD12 ILE A 181      -3.894  -5.344  10.250  1.00 92.90           H  
ATOM   2806 HD13 ILE A 181      -5.369  -4.338  10.234  1.00 92.90           H  
ATOM   2807  N   PRO A 182      -5.673  -6.122   3.986  1.00 94.69           N  
ATOM   2808  CA  PRO A 182      -6.516  -6.977   3.164  1.00 94.69           C  
ATOM   2809  HA  PRO A 182      -7.518  -6.552   3.106  1.00 94.69           H  
ATOM   2810  C   PRO A 182      -6.612  -8.384   3.767  1.00 94.69           C  
ATOM   2811  CB  PRO A 182      -5.895  -6.958   1.768  1.00 94.69           C  
ATOM   2812  HB2 PRO A 182      -6.328  -6.139   1.193  1.00 94.69           H  
ATOM   2813  HB3 PRO A 182      -6.047  -7.901   1.241  1.00 94.69           H  
ATOM   2814  O   PRO A 182      -5.651  -8.927   4.324  1.00 94.69           O  
ATOM   2815  CG  PRO A 182      -4.419  -6.665   2.039  1.00 94.69           C  
ATOM   2816  HG2 PRO A 182      -3.944  -6.158   1.199  1.00 94.69           H  
ATOM   2817  HG3 PRO A 182      -3.899  -7.594   2.275  1.00 94.69           H  
ATOM   2818  CD  PRO A 182      -4.452  -5.768   3.273  1.00 94.69           C  
ATOM   2819  HD2 PRO A 182      -3.561  -5.940   3.877  1.00 94.69           H  
ATOM   2820  HD3 PRO A 182      -4.501  -4.723   2.968  1.00 94.69           H  
ATOM   2821  N   GLU A 183      -7.794  -8.980   3.670  1.00 93.33           N  
ATOM   2822  H   GLU A 183      -8.528  -8.511   3.158  1.00 93.33           H  
ATOM   2823  CA  GLU A 183      -8.062 -10.324   4.154  1.00 93.33           C  
ATOM   2824  HA  GLU A 183      -7.644 -10.403   5.158  1.00 93.33           H  
ATOM   2825  C   GLU A 183      -7.360 -11.358   3.272  1.00 93.33           C  
ATOM   2826  CB  GLU A 183      -9.572 -10.605   4.255  1.00 93.33           C  
ATOM   2827  HB2 GLU A 183      -9.696 -11.629   4.607  1.00 93.33           H  
ATOM   2828  HB3 GLU A 183     -10.036 -10.519   3.272  1.00 93.33           H  
ATOM   2829  O   GLU A 183      -7.472 -11.348   2.048  1.00 93.33           O  
ATOM   2830  CG  GLU A 183     -10.279  -9.663   5.241  1.00 93.33           C  
ATOM   2831  HG2 GLU A 183      -9.645  -9.532   6.117  1.00 93.33           H  
ATOM   2832  HG3 GLU A 183     -10.416  -8.684   4.782  1.00 93.33           H  
ATOM   2833  CD  GLU A 183     -11.635 -10.219   5.694  1.00 93.33           C  
ATOM   2834  OE1 GLU A 183     -11.738 -10.627   6.880  1.00 93.33           O  
ATOM   2835  OE2 GLU A 183     -12.611 -10.228   4.917  1.00 93.33           O  
ATOM   2836  N   VAL A 184      -6.644 -12.276   3.918  1.00 93.64           N  
ATOM   2837  H   VAL A 184      -6.602 -12.232   4.926  1.00 93.64           H  
ATOM   2838  CA  VAL A 184      -6.011 -13.419   3.260  1.00 93.64           C  
ATOM   2839  HA  VAL A 184      -5.996 -13.253   2.183  1.00 93.64           H  
ATOM   2840  C   VAL A 184      -6.856 -14.657   3.539  1.00 93.64           C  
ATOM   2841  CB  VAL A 184      -4.554 -13.594   3.718  1.00 93.64           C  
ATOM   2842  HB  VAL A 184      -4.542 -13.795   4.790  1.00 93.64           H  
ATOM   2843  O   VAL A 184      -7.039 -15.039   4.699  1.00 93.64           O  
ATOM   2844  CG1 VAL A 184      -3.886 -14.762   2.987  1.00 93.64           C  
ATOM   2845 HG11 VAL A 184      -4.416 -15.692   3.192  1.00 93.64           H  
ATOM   2846 HG12 VAL A 184      -3.887 -14.579   1.912  1.00 93.64           H  
ATOM   2847 HG13 VAL A 184      -2.856 -14.872   3.327  1.00 93.64           H  
ATOM   2848  CG2 VAL A 184      -3.708 -12.337   3.466  1.00 93.64           C  
ATOM   2849 HG21 VAL A 184      -2.681 -12.508   3.790  1.00 93.64           H  
ATOM   2850 HG22 VAL A 184      -3.712 -12.097   2.403  1.00 93.64           H  
ATOM   2851 HG23 VAL A 184      -4.112 -11.488   4.017  1.00 93.64           H  
ATOM   2852  N   ASP A 185      -7.354 -15.281   2.477  1.00 91.25           N  
ATOM   2853  H   ASP A 185      -7.088 -14.945   1.563  1.00 91.25           H  
ATOM   2854  CA  ASP A 185      -8.125 -16.521   2.516  1.00 91.25           C  
ATOM   2855  HA  ASP A 185      -8.629 -16.593   3.479  1.00 91.25           H  
ATOM   2856  C   ASP A 185      -7.175 -17.716   2.395  1.00 91.25           C  
ATOM   2857  CB  ASP A 185      -9.219 -16.501   1.441  1.00 91.25           C  
ATOM   2858  HB2 ASP A 185      -9.805 -15.589   1.554  1.00 91.25           H  
ATOM   2859  HB3 ASP A 185      -8.761 -16.489   0.452  1.00 91.25           H  
ATOM   2860  O   ASP A 185      -6.888 -18.236   1.313  1.00 91.25           O  
ATOM   2861  CG  ASP A 185     -10.170 -17.699   1.549  1.00 91.25           C  
ATOM   2862  OD1 ASP A 185     -10.190 -18.348   2.621  1.00 91.25           O  
ATOM   2863  OD2 ASP A 185     -10.911 -17.926   0.567  1.00 91.25           O  
ATOM   2864  N   TYR A 186      -6.597 -18.094   3.535  1.00 87.73           N  
ATOM   2865  H   TYR A 186      -6.859 -17.606   4.380  1.00 87.73           H  
ATOM   2866  CA  TYR A 186      -5.674 -19.217   3.605  1.00 87.73           C  
ATOM   2867  HA  TYR A 186      -4.899 -19.037   2.861  1.00 87.73           H  
ATOM   2868  C   TYR A 186      -6.391 -20.535   3.284  1.00 87.73           C  
ATOM   2869  CB  TYR A 186      -5.013 -19.294   4.983  1.00 87.73           C  
ATOM   2870  HB2 TYR A 186      -5.786 -19.314   5.751  1.00 87.73           H  
ATOM   2871  HB3 TYR A 186      -4.461 -20.231   5.054  1.00 87.73           H  
ATOM   2872  O   TYR A 186      -7.466 -20.798   3.832  1.00 87.73           O  
ATOM   2873  CG  TYR A 186      -4.053 -18.158   5.257  1.00 87.73           C  
ATOM   2874  CD1 TYR A 186      -2.730 -18.229   4.779  1.00 87.73           C  
ATOM   2875  HD1 TYR A 186      -2.409 -19.084   4.203  1.00 87.73           H  
ATOM   2876  CD2 TYR A 186      -4.484 -17.026   5.973  1.00 87.73           C  
ATOM   2877  HD2 TYR A 186      -5.508 -16.963   6.313  1.00 87.73           H  
ATOM   2878  CE1 TYR A 186      -1.831 -17.180   5.044  1.00 87.73           C  
ATOM   2879  HE1 TYR A 186      -0.820 -17.222   4.668  1.00 87.73           H  
ATOM   2880  CE2 TYR A 186      -3.591 -15.972   6.235  1.00 87.73           C  
ATOM   2881  HE2 TYR A 186      -3.934 -15.100   6.772  1.00 87.73           H  
ATOM   2882  OH  TYR A 186      -1.391 -15.036   6.010  1.00 87.73           O  
ATOM   2883  HH  TYR A 186      -1.829 -14.234   6.306  1.00 87.73           H  
ATOM   2884  CZ  TYR A 186      -2.261 -16.051   5.771  1.00 87.73           C  
ATOM   2885  N   PRO A 187      -5.777 -21.417   2.473  1.00 82.62           N  
ATOM   2886  CA  PRO A 187      -6.365 -22.714   2.184  1.00 82.62           C  
ATOM   2887  HA  PRO A 187      -7.323 -22.545   1.692  1.00 82.62           H  
ATOM   2888  C   PRO A 187      -6.564 -23.524   3.477  1.00 82.62           C  
ATOM   2889  CB  PRO A 187      -5.408 -23.401   1.207  1.00 82.62           C  
ATOM   2890  HB2 PRO A 187      -5.370 -24.480   1.354  1.00 82.62           H  
ATOM   2891  HB3 PRO A 187      -5.709 -23.167   0.185  1.00 82.62           H  
ATOM   2892  O   PRO A 187      -5.770 -23.394   4.419  1.00 82.62           O  
ATOM   2893  CG  PRO A 187      -4.063 -22.739   1.504  1.00 82.62           C  
ATOM   2894  HG2 PRO A 187      -3.399 -22.763   0.639  1.00 82.62           H  
ATOM   2895  HG3 PRO A 187      -3.598 -23.224   2.361  1.00 82.62           H  
ATOM   2896  CD  PRO A 187      -4.454 -21.310   1.876  1.00 82.62           C  
ATOM   2897  HD2 PRO A 187      -4.514 -20.694   0.979  1.00 82.62           H  
ATOM   2898  HD3 PRO A 187      -3.727 -20.897   2.574  1.00 82.62           H  
ATOM   2899  N   PRO A 188      -7.590 -24.396   3.534  1.00 79.38           N  
ATOM   2900  CA  PRO A 188      -7.802 -25.265   4.680  1.00 79.38           C  
ATOM   2901  HA  PRO A 188      -8.056 -24.630   5.529  1.00 79.38           H  
ATOM   2902  C   PRO A 188      -6.545 -26.103   4.956  1.00 79.38           C  
ATOM   2903  CB  PRO A 188      -8.995 -26.160   4.328  1.00 79.38           C  
ATOM   2904  HB2 PRO A 188      -8.649 -27.111   3.923  1.00 79.38           H  
ATOM   2905  HB3 PRO A 188      -9.639 -26.329   5.191  1.00 79.38           H  
ATOM   2906  O   PRO A 188      -5.958 -26.634   4.010  1.00 79.38           O  
ATOM   2907  CG  PRO A 188      -9.718 -25.389   3.226  1.00 79.38           C  
ATOM   2908  HG2 PRO A 188     -10.252 -26.053   2.546  1.00 79.38           H  
ATOM   2909  HG3 PRO A 188     -10.404 -24.671   3.676  1.00 79.38           H  
ATOM   2910  CD  PRO A 188      -8.599 -24.635   2.516  1.00 79.38           C  
ATOM   2911  HD2 PRO A 188      -8.176 -25.254   1.725  1.00 79.38           H  
ATOM   2912  HD3 PRO A 188      -8.993 -23.706   2.106  1.00 79.38           H  
ATOM   2913  N   PRO A 189      -6.132 -26.260   6.226  1.00 71.85           N  
ATOM   2914  CA  PRO A 189      -5.020 -27.140   6.550  1.00 71.85           C  
ATOM   2915  HA  PRO A 189      -4.139 -26.825   5.990  1.00 71.85           H  
ATOM   2916  C   PRO A 189      -5.369 -28.579   6.154  1.00 71.85           C  
ATOM   2917  CB  PRO A 189      -4.746 -26.958   8.045  1.00 71.85           C  
ATOM   2918  HB2 PRO A 189      -3.906 -26.276   8.170  1.00 71.85           H  
ATOM   2919  HB3 PRO A 189      -4.533 -27.906   8.539  1.00 71.85           H  
ATOM   2920  O   PRO A 189      -6.438 -29.075   6.534  1.00 71.85           O  
ATOM   2921  CG  PRO A 189      -6.012 -26.305   8.600  1.00 71.85           C  
ATOM   2922  HG2 PRO A 189      -6.674 -27.086   8.973  1.00 71.85           H  
ATOM   2923  HG3 PRO A 189      -5.779 -25.593   9.392  1.00 71.85           H  
ATOM   2924  CD  PRO A 189      -6.671 -25.617   7.408  1.00 71.85           C  
ATOM   2925  HD2 PRO A 189      -6.401 -24.561   7.392  1.00 71.85           H  
ATOM   2926  HD3 PRO A 189      -7.754 -25.730   7.461  1.00 71.85           H  
ATOM   2927  N   VAL A 190      -4.464 -29.191   5.382  1.00 62.51           N  
ATOM   2928  H   VAL A 190      -3.626 -28.677   5.152  1.00 62.51           H  
ATOM   2929  CA  VAL A 190      -4.505 -30.600   4.951  1.00 62.51           C  
ATOM   2930  HA  VAL A 190      -5.521 -30.848   4.645  1.00 62.51           H  
ATOM   2931  C   VAL A 190      -4.190 -31.519   6.125  1.00 62.51           C  
ATOM   2932  CB  VAL A 190      -3.554 -30.854   3.766  1.00 62.51           C  
ATOM   2933  HB  VAL A 190      -2.524 -30.728   4.102  1.00 62.51           H  
ATOM   2934  O   VAL A 190      -3.279 -31.169   6.909  1.00 62.51           O  
ATOM   2935  CG1 VAL A 190      -3.725 -32.273   3.211  1.00 62.51           C  
ATOM   2936 HG11 VAL A 190      -3.058 -32.428   2.363  1.00 62.51           H  
ATOM   2937 HG12 VAL A 190      -3.478 -33.003   3.982  1.00 62.51           H  
ATOM   2938 HG13 VAL A 190      -4.758 -32.428   2.900  1.00 62.51           H  
ATOM   2939  CG2 VAL A 190      -3.818 -29.879   2.607  1.00 62.51           C  
ATOM   2940 HG21 VAL A 190      -3.621 -28.854   2.920  1.00 62.51           H  
ATOM   2941 HG22 VAL A 190      -3.166 -30.114   1.766  1.00 62.51           H  
ATOM   2942 HG23 VAL A 190      -4.859 -29.955   2.293  1.00 62.51           H  
ATOM   2943  OXT VAL A 190      -4.896 -32.543   6.226  1.00 62.51           O  
TER    2944      VAL A 190                                                       
ATOM   2944  N   THR B   1       7.564   6.225 -14.874  1.00 27.40           N  
ATOM   2945  H   THR B   1       6.748   5.639 -14.972  1.00 27.40           H  
ATOM   2946  H2  THR B   1       8.245   5.747 -14.300  1.00 27.40           H  
ATOM   2947  H3  THR B   1       7.935   6.433 -15.790  1.00 27.40           H  
ATOM   2948  CA  THR B   1       7.145   7.479 -14.232  1.00 27.40           C  
ATOM   2949  HA  THR B   1       8.014   8.055 -13.913  1.00 27.40           H  
ATOM   2950  C   THR B   1       6.350   7.055 -13.043  1.00 27.40           C  
ATOM   2951  CB  THR B   1       6.283   8.337 -15.159  1.00 27.40           C  
ATOM   2952  HB  THR B   1       5.222   8.134 -15.012  1.00 27.40           H  
ATOM   2953  O   THR B   1       5.418   6.281 -13.227  1.00 27.40           O  
ATOM   2954  CG2 THR B   1       6.567   9.820 -14.954  1.00 27.40           C  
ATOM   2955 HG21 THR B   1       5.934  10.414 -15.613  1.00 27.40           H  
ATOM   2956 HG22 THR B   1       7.614  10.045 -15.153  1.00 27.40           H  
ATOM   2957 HG23 THR B   1       6.332  10.097 -13.927  1.00 27.40           H  
ATOM   2958  OG1 THR B   1       6.613   8.040 -16.498  1.00 27.40           O  
ATOM   2959  HG1 THR B   1       6.070   8.628 -17.028  1.00 27.40           H  
ATOM   2960  N   ASP B   2       6.814   7.387 -11.852  1.00 31.94           N  
ATOM   2961  H   ASP B   2       7.541   8.079 -11.737  1.00 31.94           H  
ATOM   2962  CA  ASP B   2       6.098   7.021 -10.641  1.00 31.94           C  
ATOM   2963  HA  ASP B   2       5.987   5.938 -10.591  1.00 31.94           H  
ATOM   2964  C   ASP B   2       4.705   7.684 -10.701  1.00 31.94           C  
ATOM   2965  CB  ASP B   2       6.984   7.441  -9.472  1.00 31.94           C  
ATOM   2966  HB2 ASP B   2       7.446   8.404  -9.691  1.00 31.94           H  
ATOM   2967  HB3 ASP B   2       7.792   6.715  -9.375  1.00 31.94           H  
ATOM   2968  O   ASP B   2       4.629   8.898 -10.873  1.00 31.94           O  
ATOM   2969  CG  ASP B   2       6.251   7.536  -8.149  1.00 31.94           C  
ATOM   2970  OD1 ASP B   2       5.241   6.809  -7.954  1.00 31.94           O  
ATOM   2971  OD2 ASP B   2       6.722   8.370  -7.358  1.00 31.94           O  
ATOM   2972  N   PRO B   3       3.600   6.920 -10.714  1.00 34.67           N  
ATOM   2973  CA  PRO B   3       2.267   7.494 -10.906  1.00 34.67           C  
ATOM   2974  HA  PRO B   3       2.222   8.043 -11.847  1.00 34.67           H  
ATOM   2975  C   PRO B   3       1.896   8.459  -9.778  1.00 34.67           C  
ATOM   2976  CB  PRO B   3       1.317   6.295 -10.960  1.00 34.67           C  
ATOM   2977  HB2 PRO B   3       1.193   5.981 -11.997  1.00 34.67           H  
ATOM   2978  HB3 PRO B   3       0.348   6.517 -10.516  1.00 34.67           H  
ATOM   2979  O   PRO B   3       1.117   9.378  -9.988  1.00 34.67           O  
ATOM   2980  CG  PRO B   3       2.059   5.205 -10.186  1.00 34.67           C  
ATOM   2981  HG2 PRO B   3       1.883   5.332  -9.118  1.00 34.67           H  
ATOM   2982  HG3 PRO B   3       1.762   4.207 -10.507  1.00 34.67           H  
ATOM   2983  CD  PRO B   3       3.524   5.487 -10.497  1.00 34.67           C  
ATOM   2984  HD2 PRO B   3       4.145   5.174  -9.657  1.00 34.67           H  
ATOM   2985  HD3 PRO B   3       3.818   4.965 -11.408  1.00 34.67           H  
ATOM   2986  N   ASN B   4       2.502   8.271  -8.608  1.00 38.22           N  
ATOM   2987  H   ASN B   4       3.201   7.546  -8.536  1.00 38.22           H  
ATOM   2988  CA  ASN B   4       2.290   9.091  -7.428  1.00 38.22           C  
ATOM   2989  HA  ASN B   4       1.320   9.584  -7.500  1.00 38.22           H  
ATOM   2990  C   ASN B   4       3.349  10.189  -7.294  1.00 38.22           C  
ATOM   2991  CB  ASN B   4       2.268   8.138  -6.243  1.00 38.22           C  
ATOM   2992  HB2 ASN B   4       2.085   8.692  -5.322  1.00 38.22           H  
ATOM   2993  HB3 ASN B   4       3.246   7.666  -6.153  1.00 38.22           H  
ATOM   2994  O   ASN B   4       3.427  10.856  -6.265  1.00 38.22           O  
ATOM   2995  CG  ASN B   4       1.181   7.099  -6.420  1.00 38.22           C  
ATOM   2996  ND2 ASN B   4       1.485   5.838  -6.227  1.00 38.22           N  
ATOM   2997 HD21 ASN B   4       2.427   5.582  -5.964  1.00 38.22           H  
ATOM   2998 HD22 ASN B   4       0.712   5.192  -6.302  1.00 38.22           H  
ATOM   2999  OD1 ASN B   4       0.040   7.387  -6.709  1.00 38.22           O  
ATOM   3000  N   HIS B   5       4.169  10.383  -8.328  1.00 41.72           N  
ATOM   3001  H   HIS B   5       4.074   9.797  -9.146  1.00 41.72           H  
ATOM   3002  CA  HIS B   5       5.167  11.442  -8.368  1.00 41.72           C  
ATOM   3003  HA  HIS B   5       5.826  11.338  -7.507  1.00 41.72           H  
ATOM   3004  C   HIS B   5       4.521  12.823  -8.310  1.00 41.72           C  
ATOM   3005  CB  HIS B   5       5.993  11.301  -9.642  1.00 41.72           C  
ATOM   3006  HB2 HIS B   5       5.394  11.582 -10.508  1.00 41.72           H  
ATOM   3007  HB3 HIS B   5       6.295  10.258  -9.740  1.00 41.72           H  
ATOM   3008  O   HIS B   5       5.061  13.715  -7.672  1.00 41.72           O  
ATOM   3009  CG  HIS B   5       7.265  12.088  -9.623  1.00 41.72           C  
ATOM   3010  CD2 HIS B   5       7.740  12.911 -10.606  1.00 41.72           C  
ATOM   3011  HD2 HIS B   5       7.222  13.189 -11.513  1.00 41.72           H  
ATOM   3012  ND1 HIS B   5       8.222  12.030  -8.640  1.00 41.72           N  
ATOM   3013  HD1 HIS B   5       8.103  11.624  -7.722  1.00 41.72           H  
ATOM   3014  CE1 HIS B   5       9.244  12.810  -9.021  1.00 41.72           C  
ATOM   3015  HE1 HIS B   5      10.111  13.038  -8.417  1.00 41.72           H  
ATOM   3016  NE2 HIS B   5       9.039  13.287 -10.257  1.00 41.72           N  
ATOM   3017  N   GLU B   6       3.324  12.973  -8.888  1.00 39.72           N  
ATOM   3018  H   GLU B   6       2.919  12.201  -9.398  1.00 39.72           H  
ATOM   3019  CA  GLU B   6       2.553  14.218  -8.794  1.00 39.72           C  
ATOM   3020  HA  GLU B   6       3.151  15.046  -9.176  1.00 39.72           H  
ATOM   3021  C   GLU B   6       2.196  14.575  -7.346  1.00 39.72           C  
ATOM   3022  CB  GLU B   6       1.265  14.116  -9.630  1.00 39.72           C  
ATOM   3023  HB2 GLU B   6       0.686  13.254  -9.299  1.00 39.72           H  
ATOM   3024  HB3 GLU B   6       0.674  15.017  -9.460  1.00 39.72           H  
ATOM   3025  O   GLU B   6       2.017  15.744  -7.037  1.00 39.72           O  
ATOM   3026  CG  GLU B   6       1.546  13.998 -11.138  1.00 39.72           C  
ATOM   3027  HG2 GLU B   6       2.043  13.048 -11.331  1.00 39.72           H  
ATOM   3028  HG3 GLU B   6       2.232  14.795 -11.424  1.00 39.72           H  
ATOM   3029  CD  GLU B   6       0.286  14.089 -12.023  1.00 39.72           C  
ATOM   3030  OE1 GLU B   6       0.466  14.200 -13.263  1.00 39.72           O  
ATOM   3031  OE2 GLU B   6      -0.848  14.009 -11.500  1.00 39.72           O  
ATOM   3032  N   ILE B   7       2.142  13.595  -6.438  1.00 40.53           N  
ATOM   3033  H   ILE B   7       2.369  12.652  -6.719  1.00 40.53           H  
ATOM   3034  CA  ILE B   7       1.930  13.871  -5.014  1.00 40.53           C  
ATOM   3035  HA  ILE B   7       1.150  14.628  -4.936  1.00 40.53           H  
ATOM   3036  C   ILE B   7       3.200  14.464  -4.373  1.00 40.53           C  
ATOM   3037  CB  ILE B   7       1.469  12.608  -4.243  1.00 40.53           C  
ATOM   3038  HB  ILE B   7       2.360  12.043  -3.967  1.00 40.53           H  
ATOM   3039  O   ILE B   7       3.111  15.112  -3.338  1.00 40.53           O  
ATOM   3040  CG1 ILE B   7       0.531  11.658  -5.026  1.00 40.53           C  
ATOM   3041 HG12 ILE B   7       0.983  11.375  -5.977  1.00 40.53           H  
ATOM   3042 HG13 ILE B   7      -0.406  12.168  -5.251  1.00 40.53           H  
ATOM   3043  CG2 ILE B   7       0.742  13.040  -2.956  1.00 40.53           C  
ATOM   3044 HG21 ILE B   7       0.558  12.185  -2.305  1.00 40.53           H  
ATOM   3045 HG22 ILE B   7       1.361  13.747  -2.405  1.00 40.53           H  
ATOM   3046 HG23 ILE B   7      -0.201  13.526  -3.208  1.00 40.53           H  
ATOM   3047  CD1 ILE B   7       0.232  10.363  -4.258  1.00 40.53           C  
ATOM   3048 HD11 ILE B   7      -0.466  10.556  -3.443  1.00 40.53           H  
ATOM   3049 HD12 ILE B   7      -0.221   9.637  -4.933  1.00 40.53           H  
ATOM   3050 HD13 ILE B   7       1.150   9.956  -3.835  1.00 40.53           H  
ATOM   3051  N   TRP B   8       4.386  14.213  -4.936  1.00 36.31           N  
ATOM   3052  H   TRP B   8       4.400  13.750  -5.833  1.00 36.31           H  
ATOM   3053  CA  TRP B   8       5.660  14.730  -4.421  1.00 36.31           C  
ATOM   3054  HA  TRP B   8       5.593  14.877  -3.343  1.00 36.31           H  
ATOM   3055  C   TRP B   8       6.067  16.070  -5.019  1.00 36.31           C  
ATOM   3056  CB  TRP B   8       6.784  13.737  -4.720  1.00 36.31           C  
ATOM   3057  HB2 TRP B   8       6.801  13.507  -5.785  1.00 36.31           H  
ATOM   3058  HB3 TRP B   8       7.735  14.215  -4.485  1.00 36.31           H  
ATOM   3059  O   TRP B   8       6.728  16.849  -4.339  1.00 36.31           O  
ATOM   3060  CG  TRP B   8       6.735  12.470  -3.943  1.00 36.31           C  
ATOM   3061  CD1 TRP B   8       6.352  11.262  -4.407  1.00 36.31           C  
ATOM   3062  HD1 TRP B   8       5.997  11.064  -5.408  1.00 36.31           H  
ATOM   3063  CD2 TRP B   8       7.069  12.281  -2.542  1.00 36.31           C  
ATOM   3064  CE2 TRP B   8       6.921  10.898  -2.233  1.00 36.31           C  
ATOM   3065  CE3 TRP B   8       7.482  13.140  -1.505  1.00 36.31           C  
ATOM   3066  HE3 TRP B   8       7.607  14.191  -1.717  1.00 36.31           H  
ATOM   3067  NE1 TRP B   8       6.474  10.328  -3.404  1.00 36.31           N  
ATOM   3068  HE1 TRP B   8       6.169   9.372  -3.513  1.00 36.31           H  
ATOM   3069  CH2 TRP B   8       7.638  11.258   0.036  1.00 36.31           C  
ATOM   3070  HH2 TRP B   8       7.935  10.860   0.995  1.00 36.31           H  
ATOM   3071  CZ2 TRP B   8       7.206  10.378  -0.966  1.00 36.31           C  
ATOM   3072  HZ2 TRP B   8       7.111   9.317  -0.785  1.00 36.31           H  
ATOM   3073  CZ3 TRP B   8       7.755  12.636  -0.223  1.00 36.31           C  
ATOM   3074  HZ3 TRP B   8       8.098  13.324   0.536  1.00 36.31           H  
ATOM   3075  N   ASP B   9       5.765  16.284  -6.299  1.00 33.97           N  
ATOM   3076  H   ASP B   9       5.273  15.568  -6.813  1.00 33.97           H  
ATOM   3077  CA  ASP B   9       6.283  17.435  -7.038  1.00 33.97           C  
ATOM   3078  HA  ASP B   9       7.344  17.542  -6.810  1.00 33.97           H  
ATOM   3079  C   ASP B   9       5.642  18.778  -6.626  1.00 33.97           C  
ATOM   3080  CB  ASP B   9       6.138  17.190  -8.555  1.00 33.97           C  
ATOM   3081  HB2 ASP B   9       6.095  18.155  -9.059  1.00 33.97           H  
ATOM   3082  HB3 ASP B   9       5.191  16.687  -8.750  1.00 33.97           H  
ATOM   3083  O   ASP B   9       6.250  19.816  -6.902  1.00 33.97           O  
ATOM   3084  CG  ASP B   9       7.283  16.402  -9.217  1.00 33.97           C  
ATOM   3085  OD1 ASP B   9       8.395  16.318  -8.641  1.00 33.97           O  
ATOM   3086  OD2 ASP B   9       7.065  15.965 -10.375  1.00 33.97           O  
ATOM   3087  N   ASP B  10       4.465  18.778  -5.980  1.00 31.60           N  
ATOM   3088  H   ASP B  10       4.059  17.889  -5.726  1.00 31.60           H  
ATOM   3089  CA  ASP B  10       3.773  19.994  -5.492  1.00 31.60           C  
ATOM   3090  HA  ASP B  10       4.223  20.853  -5.989  1.00 31.60           H  
ATOM   3091  C   ASP B  10       3.989  20.283  -3.987  1.00 31.60           C  
ATOM   3092  CB  ASP B  10       2.269  19.974  -5.892  1.00 31.60           C  
ATOM   3093  HB2 ASP B  10       1.672  20.187  -5.005  1.00 31.60           H  
ATOM   3094  HB3 ASP B  10       1.998  18.967  -6.209  1.00 31.60           H  
ATOM   3095  O   ASP B  10       3.680  19.415  -3.134  1.00 31.60           O  
ATOM   3096  CG  ASP B  10       1.827  20.979  -6.989  1.00 31.60           C  
ATOM   3097  OD1 ASP B  10       2.541  21.970  -7.288  1.00 31.60           O  
ATOM   3098  OD2 ASP B  10       0.705  20.798  -7.524  1.00 31.60           O  
ATOM   3099  OXT ASP B  10       4.427  21.420  -3.679  1.00 31.60           O  
TER    3100      ASP B  10                                                       
END   
