# Supplementary material for: An extended Tudor domain within Vreteno interconnects Gtsf1L and Ago3 for piRNA biogenesis in Bombyx mori
Source: EMBO J. 2023 Nov 20;42(24):e114072. doi: 10.15252/embj.2023114072 (PMC10711660; doi:10.15252/embj.2023114072)
Supplement: Supplementary file 4 — Dataset EV1 [file EMBJ-42-e114072-s007.zip › manuscript_pdb/BmVreteno_AF-eTD0_BmGtsf1L_82_101.pdb]

ATOM      1  N   GLN A   1      -6.102 -24.737  25.734  1.00 27.27           N  
ATOM      2  H   GLN A   1      -6.428 -25.550  25.230  1.00 27.27           H  
ATOM      3  H2  GLN A   1      -6.490 -24.724  26.667  1.00 27.27           H  
ATOM      4  H3  GLN A   1      -5.096 -24.794  25.799  1.00 27.27           H  
ATOM      5  CA  GLN A   1      -6.442 -23.497  25.006  1.00 27.27           C  
ATOM      6  HA  GLN A   1      -7.516 -23.435  24.830  1.00 27.27           H  
ATOM      7  C   GLN A   1      -5.729 -23.578  23.669  1.00 27.27           C  
ATOM      8  CB  GLN A   1      -5.993 -22.271  25.813  1.00 27.27           C  
ATOM      9  HB2 GLN A   1      -4.972 -22.435  26.158  1.00 27.27           H  
ATOM     10  HB3 GLN A   1      -6.000 -21.394  25.166  1.00 27.27           H  
ATOM     11  O   GLN A   1      -4.549 -23.894  23.676  1.00 27.27           O  
ATOM     12  CG  GLN A   1      -6.923 -21.997  27.011  1.00 27.27           C  
ATOM     13  HG2 GLN A   1      -7.070 -22.906  27.594  1.00 27.27           H  
ATOM     14  HG3 GLN A   1      -7.892 -21.663  26.641  1.00 27.27           H  
ATOM     15  CD  GLN A   1      -6.361 -20.934  27.953  1.00 27.27           C  
ATOM     16  NE2 GLN A   1      -7.145 -20.404  28.860  1.00 27.27           N  
ATOM     17 HE21 GLN A   1      -8.127 -20.628  28.938  1.00 27.27           H  
ATOM     18 HE22 GLN A   1      -6.705 -19.699  29.435  1.00 27.27           H  
ATOM     19  OE1 GLN A   1      -5.199 -20.594  27.912  1.00 27.27           O  
ATOM     20  N   ARG A   2      -6.441 -23.470  22.541  1.00 23.66           N  
ATOM     21  H   ARG A   2      -7.382 -23.103  22.570  1.00 23.66           H  
ATOM     22  CA  ARG A   2      -5.812 -23.603  21.219  1.00 23.66           C  
ATOM     23  HA  ARG A   2      -5.076 -24.407  21.224  1.00 23.66           H  
ATOM     24  C   ARG A   2      -5.055 -22.314  20.946  1.00 23.66           C  
ATOM     25  CB  ARG A   2      -6.853 -23.895  20.122  1.00 23.66           C  
ATOM     26  HB2 ARG A   2      -7.672 -23.179  20.192  1.00 23.66           H  
ATOM     27  HB3 ARG A   2      -6.377 -23.772  19.150  1.00 23.66           H  
ATOM     28  O   ARG A   2      -5.680 -21.263  20.850  1.00 23.66           O  
ATOM     29  CG  ARG A   2      -7.401 -25.328  20.218  1.00 23.66           C  
ATOM     30  HG2 ARG A   2      -6.575 -26.031  20.110  1.00 23.66           H  
ATOM     31  HG3 ARG A   2      -7.868 -25.476  21.192  1.00 23.66           H  
ATOM     32  CD  ARG A   2      -8.438 -25.597  19.120  1.00 23.66           C  
ATOM     33  HD2 ARG A   2      -7.975 -25.409  18.151  1.00 23.66           H  
ATOM     34  HD3 ARG A   2      -9.272 -24.908  19.249  1.00 23.66           H  
ATOM     35  NE  ARG A   2      -8.927 -26.991  19.164  1.00 23.66           N  
ATOM     36  HE  ARG A   2      -8.441 -27.628  19.779  1.00 23.66           H  
ATOM     37  NH1 ARG A   2     -10.532 -26.797  17.529  1.00 23.66           N  
ATOM     38 HH11 ARG A   2     -11.239 -27.215  16.941  1.00 23.66           H  
ATOM     39 HH12 ARG A   2     -10.272 -25.832  17.388  1.00 23.66           H  
ATOM     40  NH2 ARG A   2     -10.202 -28.768  18.518  1.00 23.66           N  
ATOM     41 HH21 ARG A   2     -10.912 -29.159  17.915  1.00 23.66           H  
ATOM     42 HH22 ARG A   2      -9.697 -29.376  19.147  1.00 23.66           H  
ATOM     43  CZ  ARG A   2      -9.882 -27.509  18.408  1.00 23.66           C  
ATOM     44  N   GLU A   3      -3.735 -22.400  20.904  1.00 28.99           N  
ATOM     45  H   GLU A   3      -3.279 -23.289  21.052  1.00 28.99           H  
ATOM     46  CA  GLU A   3      -2.888 -21.302  20.464  1.00 28.99           C  
ATOM     47  HA  GLU A   3      -3.071 -20.431  21.092  1.00 28.99           H  
ATOM     48  C   GLU A   3      -3.308 -20.993  19.027  1.00 28.99           C  
ATOM     49  CB  GLU A   3      -1.416 -21.726  20.612  1.00 28.99           C  
ATOM     50  HB2 GLU A   3      -1.366 -22.516  21.362  1.00 28.99           H  
ATOM     51  HB3 GLU A   3      -1.039 -22.131  19.672  1.00 28.99           H  
ATOM     52  O   GLU A   3      -3.127 -21.808  18.122  1.00 28.99           O  
ATOM     53  CG  GLU A   3      -0.514 -20.580  21.088  1.00 28.99           C  
ATOM     54  HG2 GLU A   3      -0.452 -19.829  20.300  1.00 28.99           H  
ATOM     55  HG3 GLU A   3      -0.979 -20.118  21.959  1.00 28.99           H  
ATOM     56  CD  GLU A   3       0.895 -21.060  21.478  1.00 28.99           C  
ATOM     57  OE1 GLU A   3       1.664 -20.202  21.962  1.00 28.99           O  
ATOM     58  OE2 GLU A   3       1.172 -22.272  21.333  1.00 28.99           O  
ATOM     59  N   SER A   4      -4.016 -19.878  18.839  1.00 33.74           N  
ATOM     60  H   SER A   4      -4.212 -19.289  19.636  1.00 33.74           H  
ATOM     61  CA  SER A   4      -4.312 -19.380  17.505  1.00 33.74           C  
ATOM     62  HA  SER A   4      -4.904 -20.104  16.945  1.00 33.74           H  
ATOM     63  C   SER A   4      -2.960 -19.193  16.849  1.00 33.74           C  
ATOM     64  CB  SER A   4      -5.069 -18.049  17.590  1.00 33.74           C  
ATOM     65  HB2 SER A   4      -6.089 -18.239  17.925  1.00 33.74           H  
ATOM     66  HB3 SER A   4      -4.580 -17.397  18.314  1.00 33.74           H  
ATOM     67  O   SER A   4      -2.204 -18.325  17.284  1.00 33.74           O  
ATOM     68  OG  SER A   4      -5.100 -17.390  16.341  1.00 33.74           O  
ATOM     69  HG  SER A   4      -4.214 -17.089  16.126  1.00 33.74           H  
ATOM     70  N   THR A   5      -2.647 -19.993  15.831  1.00 33.18           N  
ATOM     71  H   THR A   5      -3.261 -20.758  15.592  1.00 33.18           H  
ATOM     72  CA  THR A   5      -1.551 -19.691  14.920  1.00 33.18           C  
ATOM     73  HA  THR A   5      -0.601 -19.689  15.454  1.00 33.18           H  
ATOM     74  C   THR A   5      -1.852 -18.296  14.400  1.00 33.18           C  
ATOM     75  CB  THR A   5      -1.485 -20.706  13.763  1.00 33.18           C  
ATOM     76  HB  THR A   5      -0.775 -20.350  13.017  1.00 33.18           H  
ATOM     77  O   THR A   5      -2.734 -18.134  13.553  1.00 33.18           O  
ATOM     78  CG2 THR A   5      -1.046 -22.088  14.240  1.00 33.18           C  
ATOM     79 HG21 THR A   5      -0.056 -22.022  14.693  1.00 33.18           H  
ATOM     80 HG22 THR A   5      -1.750 -22.482  14.973  1.00 33.18           H  
ATOM     81 HG23 THR A   5      -0.998 -22.766  13.388  1.00 33.18           H  
ATOM     82  OG1 THR A   5      -2.757 -20.847  13.165  1.00 33.18           O  
ATOM     83  HG1 THR A   5      -3.047 -19.955  12.961  1.00 33.18           H  
ATOM     84  N   ARG A   6      -1.231 -17.264  14.986  1.00 37.73           N  
ATOM     85  H   ARG A   6      -0.633 -17.458  15.777  1.00 37.73           H  
ATOM     86  CA  ARG A   6      -1.243 -15.924  14.418  1.00 37.73           C  
ATOM     87  HA  ARG A   6      -2.259 -15.553  14.283  1.00 37.73           H  
ATOM     88  C   ARG A   6      -0.629 -16.140  13.050  1.00 37.73           C  
ATOM     89  CB  ARG A   6      -0.415 -14.937  15.270  1.00 37.73           C  
ATOM     90  HB2 ARG A   6       0.045 -14.214  14.598  1.00 37.73           H  
ATOM     91  HB3 ARG A   6       0.388 -15.469  15.781  1.00 37.73           H  
ATOM     92  O   ARG A   6       0.583 -16.302  12.958  1.00 37.73           O  
ATOM     93  CG  ARG A   6      -1.254 -14.146  16.286  1.00 37.73           C  
ATOM     94  HG2 ARG A   6      -1.739 -14.827  16.986  1.00 37.73           H  
ATOM     95  HG3 ARG A   6      -2.018 -13.593  15.740  1.00 37.73           H  
ATOM     96  CD  ARG A   6      -0.364 -13.157  17.058  1.00 37.73           C  
ATOM     97  HD2 ARG A   6       0.149 -13.693  17.857  1.00 37.73           H  
ATOM     98  HD3 ARG A   6       0.386 -12.761  16.373  1.00 37.73           H  
ATOM     99  NE  ARG A   6      -1.130 -12.021  17.614  1.00 37.73           N  
ATOM    100  HE  ARG A   6      -2.126 -12.015  17.448  1.00 37.73           H  
ATOM    101  NH1 ARG A   6       0.657 -10.847  18.463  1.00 37.73           N  
ATOM    102 HH11 ARG A   6       1.274 -11.600  18.194  1.00 37.73           H  
ATOM    103 HH12 ARG A   6       1.037  -9.999  18.857  1.00 37.73           H  
ATOM    104  NH2 ARG A   6      -1.377  -9.939  18.521  1.00 37.73           N  
ATOM    105 HH21 ARG A   6      -0.965  -9.098  18.899  1.00 37.73           H  
ATOM    106 HH22 ARG A   6      -2.357  -9.934  18.275  1.00 37.73           H  
ATOM    107  CZ  ARG A   6      -0.617 -10.948  18.199  1.00 37.73           C  
ATOM    108  N   ARG A   7      -1.473 -16.254  12.014  1.00 43.14           N  
ATOM    109  H   ARG A   7      -2.465 -16.240  12.205  1.00 43.14           H  
ATOM    110  CA  ARG A   7      -1.008 -16.084  10.643  1.00 43.14           C  
ATOM    111  HA  ARG A   7      -0.330 -16.890  10.360  1.00 43.14           H  
ATOM    112  C   ARG A   7      -0.226 -14.792  10.713  1.00 43.14           C  
ATOM    113  CB  ARG A   7      -2.162 -15.974   9.638  1.00 43.14           C  
ATOM    114  HB2 ARG A   7      -1.760 -15.595   8.698  1.00 43.14           H  
ATOM    115  HB3 ARG A   7      -2.903 -15.262  10.002  1.00 43.14           H  
ATOM    116  O   ARG A   7      -0.770 -13.802  11.214  1.00 43.14           O  
ATOM    117  CG  ARG A   7      -2.828 -17.329   9.368  1.00 43.14           C  
ATOM    118  HG2 ARG A   7      -2.076 -18.053   9.056  1.00 43.14           H  
ATOM    119  HG3 ARG A   7      -3.308 -17.681  10.282  1.00 43.14           H  
ATOM    120  CD  ARG A   7      -3.878 -17.180   8.260  1.00 43.14           C  
ATOM    121  HD2 ARG A   7      -3.368 -16.935   7.328  1.00 43.14           H  
ATOM    122  HD3 ARG A   7      -4.546 -16.357   8.515  1.00 43.14           H  
ATOM    123  NE  ARG A   7      -4.672 -18.411   8.086  1.00 43.14           N  
ATOM    124  HE  ARG A   7      -4.463 -19.183   8.702  1.00 43.14           H  
ATOM    125  NH1 ARG A   7      -5.910 -17.705   6.275  1.00 43.14           N  
ATOM    126 HH11 ARG A   7      -5.368 -16.856   6.205  1.00 43.14           H  
ATOM    127 HH12 ARG A   7      -6.521 -17.908   5.496  1.00 43.14           H  
ATOM    128  NH2 ARG A   7      -6.242 -19.742   7.109  1.00 43.14           N  
ATOM    129 HH21 ARG A   7      -5.979 -20.514   7.705  1.00 43.14           H  
ATOM    130 HH22 ARG A   7      -6.882 -19.894   6.342  1.00 43.14           H  
ATOM    131  CZ  ARG A   7      -5.604 -18.607   7.166  1.00 43.14           C  
ATOM    132  N   THR A   8       1.064 -14.886  10.414  1.00 47.05           N  
ATOM    133  H   THR A   8       1.458 -15.769  10.121  1.00 47.05           H  
ATOM    134  CA  THR A   8       1.984 -13.761  10.485  1.00 47.05           C  
ATOM    135  HA  THR A   8       2.219 -13.542  11.526  1.00 47.05           H  
ATOM    136  C   THR A   8       1.249 -12.600   9.851  1.00 47.05           C  
ATOM    137  CB  THR A   8       3.273 -14.079   9.714  1.00 47.05           C  
ATOM    138  HB  THR A   8       3.105 -13.967   8.643  1.00 47.05           H  
ATOM    139  O   THR A   8       0.726 -12.760   8.747  1.00 47.05           O  
ATOM    140  CG2 THR A   8       4.429 -13.184  10.149  1.00 47.05           C  
ATOM    141 HG21 THR A   8       4.631 -13.312  11.212  1.00 47.05           H  
ATOM    142 HG22 THR A   8       5.324 -13.432   9.578  1.00 47.05           H  
ATOM    143 HG23 THR A   8       4.182 -12.140   9.952  1.00 47.05           H  
ATOM    144  OG1 THR A   8       3.665 -15.413   9.972  1.00 47.05           O  
ATOM    145  HG1 THR A   8       4.473 -15.560   9.476  1.00 47.05           H  
ATOM    146  N   LEU A   9       1.068 -11.504  10.594  1.00 54.48           N  
ATOM    147  H   LEU A   9       1.536 -11.420  11.485  1.00 54.48           H  
ATOM    148  CA  LEU A   9       0.548 -10.305   9.960  1.00 54.48           C  
ATOM    149  HA  LEU A   9      -0.446 -10.501   9.558  1.00 54.48           H  
ATOM    150  C   LEU A   9       1.504 -10.055   8.798  1.00 54.48           C  
ATOM    151  CB  LEU A   9       0.498  -9.125  10.945  1.00 54.48           C  
ATOM    152  HB2 LEU A   9       0.390  -8.200  10.378  1.00 54.48           H  
ATOM    153  HB3 LEU A   9       1.454  -9.072  11.466  1.00 54.48           H  
ATOM    154  O   LEU A   9       2.710  -9.947   8.998  1.00 54.48           O  
ATOM    155  CG  LEU A   9      -0.646  -9.211  11.971  1.00 54.48           C  
ATOM    156  HG  LEU A   9      -0.649 -10.197  12.435  1.00 54.48           H  
ATOM    157  CD1 LEU A   9      -0.435  -8.170  13.070  1.00 54.48           C  
ATOM    158 HD11 LEU A   9      -1.239  -8.230  13.804  1.00 54.48           H  
ATOM    159 HD12 LEU A   9      -0.423  -7.170  12.636  1.00 54.48           H  
ATOM    160 HD13 LEU A   9       0.520  -8.346  13.567  1.00 54.48           H  
ATOM    161  CD2 LEU A   9      -2.016  -8.953  11.336  1.00 54.48           C  
ATOM    162 HD21 LEU A   9      -2.019  -7.980  10.844  1.00 54.48           H  
ATOM    163 HD22 LEU A   9      -2.792  -8.968  12.102  1.00 54.48           H  
ATOM    164 HD23 LEU A   9      -2.242  -9.724  10.600  1.00 54.48           H  
ATOM    165  N   VAL A  10       0.969 -10.118   7.592  1.00 55.98           N  
ATOM    166  H   VAL A  10      -0.011 -10.348   7.503  1.00 55.98           H  
ATOM    167  CA  VAL A  10       1.650  -9.684   6.389  1.00 55.98           C  
ATOM    168  HA  VAL A  10       2.656  -9.360   6.654  1.00 55.98           H  
ATOM    169  C   VAL A  10       0.805  -8.490   5.950  1.00 55.98           C  
ATOM    170  CB  VAL A  10       1.782 -10.803   5.327  1.00 55.98           C  
ATOM    171  HB  VAL A  10       1.096 -10.602   4.504  1.00 55.98           H  
ATOM    172  O   VAL A  10      -0.371  -8.710   5.645  1.00 55.98           O  
ATOM    173  CG1 VAL A  10       3.223 -10.818   4.818  1.00 55.98           C  
ATOM    174 HG11 VAL A  10       3.301 -11.401   3.900  1.00 55.98           H  
ATOM    175 HG12 VAL A  10       3.598  -9.805   4.679  1.00 55.98           H  
ATOM    176 HG13 VAL A  10       3.873 -11.273   5.565  1.00 55.98           H  
ATOM    177  CG2 VAL A  10       1.551 -12.246   5.785  1.00 55.98           C  
ATOM    178 HG21 VAL A  10       0.516 -12.362   6.105  1.00 55.98           H  
ATOM    179 HG22 VAL A  10       2.218 -12.496   6.610  1.00 55.98           H  
ATOM    180 HG23 VAL A  10       1.729 -12.932   4.956  1.00 55.98           H  
ATOM    181  N   PRO A  11       1.292  -7.233   6.011  1.00 57.77           N  
ATOM    182  CA  PRO A  11       2.686  -6.775   6.142  1.00 57.77           C  
ATOM    183  HA  PRO A  11       3.240  -7.087   5.258  1.00 57.77           H  
ATOM    184  C   PRO A  11       3.467  -7.182   7.386  1.00 57.77           C  
ATOM    185  CB  PRO A  11       2.612  -5.240   6.216  1.00 57.77           C  
ATOM    186  HB2 PRO A  11       3.339  -4.739   5.576  1.00 57.77           H  
ATOM    187  HB3 PRO A  11       2.852  -4.886   7.219  1.00 57.77           H  
ATOM    188  O   PRO A  11       2.916  -7.153   8.482  1.00 57.77           O  
ATOM    189  CG  PRO A  11       1.171  -4.825   5.940  1.00 57.77           C  
ATOM    190  HG2 PRO A  11       1.082  -4.133   5.103  1.00 57.77           H  
ATOM    191  HG3 PRO A  11       0.759  -4.328   6.819  1.00 57.77           H  
ATOM    192  CD  PRO A  11       0.409  -6.117   5.696  1.00 57.77           C  
ATOM    193  HD2 PRO A  11      -0.482  -6.142   6.323  1.00 57.77           H  
ATOM    194  HD3 PRO A  11       0.107  -6.156   4.649  1.00 57.77           H  
ATOM    195  N   ASP A  12       4.784  -7.353   7.251  1.00 65.68           N  
ATOM    196  H   ASP A  12       5.189  -7.344   6.326  1.00 65.68           H  
ATOM    197  CA  ASP A  12       5.684  -7.285   8.414  1.00 65.68           C  
ATOM    198  HA  ASP A  12       5.259  -7.880   9.223  1.00 65.68           H  
ATOM    199  C   ASP A  12       5.805  -5.829   8.913  1.00 65.68           C  
ATOM    200  CB  ASP A  12       7.050  -7.892   8.043  1.00 65.68           C  
ATOM    201  HB2 ASP A  12       7.558  -7.228   7.344  1.00 65.68           H  
ATOM    202  HB3 ASP A  12       6.884  -8.844   7.539  1.00 65.68           H  
ATOM    203  O   ASP A  12       5.719  -5.541  10.107  1.00 65.68           O  
ATOM    204  CG  ASP A  12       7.956  -8.157   9.258  1.00 65.68           C  
ATOM    205  OD1 ASP A  12       7.422  -8.385  10.364  1.00 65.68           O  
ATOM    206  OD2 ASP A  12       9.193  -8.142   9.069  1.00 65.68           O  
ATOM    207  N   ARG A  13       5.881  -4.862   7.986  1.00 85.61           N  
ATOM    208  H   ARG A  13       5.879  -5.138   7.014  1.00 85.61           H  
ATOM    209  CA  ARG A  13       6.015  -3.428   8.285  1.00 85.61           C  
ATOM    210  HA  ARG A  13       5.802  -3.250   9.339  1.00 85.61           H  
ATOM    211  C   ARG A  13       5.029  -2.607   7.465  1.00 85.61           C  
ATOM    212  CB  ARG A  13       7.458  -2.985   8.000  1.00 85.61           C  
ATOM    213  HB2 ARG A  13       7.704  -3.196   6.959  1.00 85.61           H  
ATOM    214  HB3 ARG A  13       7.535  -1.910   8.162  1.00 85.61           H  
ATOM    215  O   ARG A  13       4.992  -2.746   6.254  1.00 85.61           O  
ATOM    216  CG  ARG A  13       8.462  -3.702   8.911  1.00 85.61           C  
ATOM    217  HG2 ARG A  13       8.210  -3.492   9.951  1.00 85.61           H  
ATOM    218  HG3 ARG A  13       8.427  -4.779   8.747  1.00 85.61           H  
ATOM    219  CD  ARG A  13       9.876  -3.213   8.620  1.00 85.61           C  
ATOM    220  HD2 ARG A  13      10.164  -3.530   7.617  1.00 85.61           H  
ATOM    221  HD3 ARG A  13       9.881  -2.124   8.655  1.00 85.61           H  
ATOM    222  NE  ARG A  13      10.816  -3.760   9.610  1.00 85.61           N  
ATOM    223  HE  ARG A  13      10.545  -4.630  10.044  1.00 85.61           H  
ATOM    224  NH1 ARG A  13      12.438  -2.167   9.333  1.00 85.61           N  
ATOM    225 HH11 ARG A  13      11.967  -1.864   8.492  1.00 85.61           H  
ATOM    226 HH12 ARG A  13      13.327  -1.752   9.574  1.00 85.61           H  
ATOM    227  NH2 ARG A  13      12.663  -3.730  10.928  1.00 85.61           N  
ATOM    228 HH21 ARG A  13      12.316  -4.560  11.385  1.00 85.61           H  
ATOM    229 HH22 ARG A  13      13.555  -3.326  11.177  1.00 85.61           H  
ATOM    230  CZ  ARG A  13      11.966  -3.215   9.954  1.00 85.61           C  
ATOM    231  N   CYS A  14       4.265  -1.738   8.117  1.00 92.39           N  
ATOM    232  H   CYS A  14       4.401  -1.629   9.112  1.00 92.39           H  
ATOM    233  CA  CYS A  14       3.379  -0.757   7.485  1.00 92.39           C  
ATOM    234  HA  CYS A  14       3.495  -0.776   6.402  1.00 92.39           H  
ATOM    235  C   CYS A  14       3.774   0.636   7.980  1.00 92.39           C  
ATOM    236  CB  CYS A  14       1.923  -1.106   7.827  1.00 92.39           C  
ATOM    237  HB2 CYS A  14       1.670  -2.071   7.387  1.00 92.39           H  
ATOM    238  HB3 CYS A  14       1.809  -1.165   8.909  1.00 92.39           H  
ATOM    239  O   CYS A  14       4.153   0.775   9.146  1.00 92.39           O  
ATOM    240  SG  CYS A  14       0.775   0.156   7.197  1.00 92.39           S  
ATOM    241  HG  CYS A  14       1.018   0.040   5.888  1.00 92.39           H  
ATOM    242  N   LEU A  15       3.689   1.648   7.114  1.00 94.86           N  
ATOM    243  H   LEU A  15       3.390   1.455   6.168  1.00 94.86           H  
ATOM    244  CA  LEU A  15       4.063   3.023   7.440  1.00 94.86           C  
ATOM    245  HA  LEU A  15       5.126   3.047   7.680  1.00 94.86           H  
ATOM    246  C   LEU A  15       3.311   3.514   8.683  1.00 94.86           C  
ATOM    247  CB  LEU A  15       3.842   3.891   6.187  1.00 94.86           C  
ATOM    248  HB2 LEU A  15       2.814   3.796   5.838  1.00 94.86           H  
ATOM    249  HB3 LEU A  15       4.483   3.490   5.402  1.00 94.86           H  
ATOM    250  O   LEU A  15       3.947   3.984   9.623  1.00 94.86           O  
ATOM    251  CG  LEU A  15       4.180   5.383   6.387  1.00 94.86           C  
ATOM    252  HG  LEU A  15       4.963   5.484   7.139  1.00 94.86           H  
ATOM    253  CD1 LEU A  15       4.681   6.001   5.088  1.00 94.86           C  
ATOM    254 HD11 LEU A  15       4.962   7.043   5.245  1.00 94.86           H  
ATOM    255 HD12 LEU A  15       3.898   5.954   4.331  1.00 94.86           H  
ATOM    256 HD13 LEU A  15       5.553   5.452   4.731  1.00 94.86           H  
ATOM    257  CD2 LEU A  15       2.955   6.190   6.817  1.00 94.86           C  
ATOM    258 HD21 LEU A  15       2.615   5.883   7.806  1.00 94.86           H  
ATOM    259 HD22 LEU A  15       2.149   6.053   6.097  1.00 94.86           H  
ATOM    260 HD23 LEU A  15       3.208   7.250   6.848  1.00 94.86           H  
ATOM    261  N   ILE A  16       1.993   3.294   8.741  1.00 95.81           N  
ATOM    262  H   ILE A  16       1.558   2.886   7.926  1.00 95.81           H  
ATOM    263  CA  ILE A  16       1.122   3.730   9.846  1.00 95.81           C  
ATOM    264  HA  ILE A  16       1.147   4.819   9.898  1.00 95.81           H  
ATOM    265  C   ILE A  16       1.611   3.227  11.207  1.00 95.81           C  
ATOM    266  CB  ILE A  16      -0.333   3.274   9.577  1.00 95.81           C  
ATOM    267  HB  ILE A  16      -0.341   2.187   9.500  1.00 95.81           H  
ATOM    268  O   ILE A  16       1.643   3.982  12.174  1.00 95.81           O  
ATOM    269  CG1 ILE A  16      -0.885   3.832   8.246  1.00 95.81           C  
ATOM    270 HG12 ILE A  16      -0.343   3.382   7.414  1.00 95.81           H  
ATOM    271 HG13 ILE A  16      -1.927   3.527   8.146  1.00 95.81           H  
ATOM    272  CG2 ILE A  16      -1.277   3.652  10.735  1.00 95.81           C  
ATOM    273 HG21 ILE A  16      -1.026   3.078  11.627  1.00 95.81           H  
ATOM    274 HG22 ILE A  16      -1.188   4.714  10.962  1.00 95.81           H  
ATOM    275 HG23 ILE A  16      -2.309   3.426  10.468  1.00 95.81           H  
ATOM    276  CD1 ILE A  16      -0.809   5.358   8.097  1.00 95.81           C  
ATOM    277 HD11 ILE A  16       0.229   5.689   8.053  1.00 95.81           H  
ATOM    278 HD12 ILE A  16      -1.313   5.851   8.928  1.00 95.81           H  
ATOM    279 HD13 ILE A  16      -1.295   5.645   7.164  1.00 95.81           H  
ATOM    280  N   ASP A  17       2.063   1.978  11.291  1.00 92.42           N  
ATOM    281  H   ASP A  17       2.036   1.402  10.462  1.00 92.42           H  
ATOM    282  CA  ASP A  17       2.487   1.369  12.558  1.00 92.42           C  
ATOM    283  HA  ASP A  17       1.682   1.467  13.286  1.00 92.42           H  
ATOM    284  C   ASP A  17       3.744   2.011  13.162  1.00 92.42           C  
ATOM    285  CB  ASP A  17       2.776  -0.114  12.331  1.00 92.42           C  
ATOM    286  HB2 ASP A  17       3.437  -0.235  11.473  1.00 92.42           H  
ATOM    287  HB3 ASP A  17       3.304  -0.500  13.203  1.00 92.42           H  
ATOM    288  O   ASP A  17       4.040   1.821  14.344  1.00 92.42           O  
ATOM    289  CG  ASP A  17       1.538  -0.976  12.136  1.00 92.42           C  
ATOM    290  OD1 ASP A  17       0.432  -0.502  11.822  1.00 92.42           O  
ATOM    291  OD2 ASP A  17       1.719  -2.201  12.252  1.00 92.42           O  
ATOM    292  N   SER A  18       4.505   2.738  12.345  1.00 93.94           N  
ATOM    293  H   SER A  18       4.161   2.882  11.406  1.00 93.94           H  
ATOM    294  CA  SER A  18       5.768   3.368  12.726  1.00 93.94           C  
ATOM    295  HA  SER A  18       6.180   2.836  13.583  1.00 93.94           H  
ATOM    296  C   SER A  18       5.637   4.841  13.135  1.00 93.94           C  
ATOM    297  CB  SER A  18       6.745   3.214  11.568  1.00 93.94           C  
ATOM    298  HB2 SER A  18       6.708   2.198  11.176  1.00 93.94           H  
ATOM    299  HB3 SER A  18       7.756   3.422  11.921  1.00 93.94           H  
ATOM    300  O   SER A  18       6.653   5.469  13.461  1.00 93.94           O  
ATOM    301  OG  SER A  18       6.417   4.132  10.558  1.00 93.94           O  
ATOM    302  HG  SER A  18       5.514   4.012  10.258  1.00 93.94           H  
ATOM    303  N   LEU A  19       4.419   5.383  13.084  1.00 96.69           N  
ATOM    304  H   LEU A  19       3.643   4.789  12.826  1.00 96.69           H  
ATOM    305  CA  LEU A  19       4.094   6.773  13.396  1.00 96.69           C  
ATOM    306  HA  LEU A  19       4.985   7.393  13.306  1.00 96.69           H  
ATOM    307  C   LEU A  19       3.604   6.939  14.839  1.00 96.69           C  
ATOM    308  CB  LEU A  19       3.065   7.288  12.380  1.00 96.69           C  
ATOM    309  HB2 LEU A  19       2.826   8.324  12.621  1.00 96.69           H  
ATOM    310  HB3 LEU A  19       2.149   6.706  12.478  1.00 96.69           H  
ATOM    311  O   LEU A  19       3.424   5.964  15.577  1.00 96.69           O  
ATOM    312  CG  LEU A  19       3.540   7.234  10.921  1.00 96.69           C  
ATOM    313  HG  LEU A  19       3.670   6.194  10.620  1.00 96.69           H  
ATOM    314  CD1 LEU A  19       2.456   7.844  10.061  1.00 96.69           C  
ATOM    315 HD11 LEU A  19       2.271   8.862  10.405  1.00 96.69           H  
ATOM    316 HD12 LEU A  19       1.545   7.251  10.144  1.00 96.69           H  
ATOM    317 HD13 LEU A  19       2.779   7.878   9.020  1.00 96.69           H  
ATOM    318  CD2 LEU A  19       4.848   7.982  10.653  1.00 96.69           C  
ATOM    319 HD21 LEU A  19       5.670   7.492  11.174  1.00 96.69           H  
ATOM    320 HD22 LEU A  19       4.758   9.011  11.003  1.00 96.69           H  
ATOM    321 HD23 LEU A  19       5.061   7.986   9.584  1.00 96.69           H  
ATOM    322  N   SER A  20       3.433   8.192  15.247  1.00 97.40           N  
ATOM    323  H   SER A  20       3.605   8.932  14.582  1.00 97.40           H  
ATOM    324  CA  SER A  20       3.047   8.608  16.594  1.00 97.40           C  
ATOM    325  HA  SER A  20       2.774   7.731  17.182  1.00 97.40           H  
ATOM    326  C   SER A  20       1.838   9.544  16.580  1.00 97.40           C  
ATOM    327  CB  SER A  20       4.232   9.290  17.284  1.00 97.40           C  
ATOM    328  HB2 SER A  20       4.503  10.191  16.734  1.00 97.40           H  
ATOM    329  HB3 SER A  20       3.958   9.567  18.302  1.00 97.40           H  
ATOM    330  O   SER A  20       1.499  10.150  15.568  1.00 97.40           O  
ATOM    331  OG  SER A  20       5.333   8.398  17.313  1.00 97.40           O  
ATOM    332  HG  SER A  20       5.587   8.309  16.392  1.00 97.40           H  
ATOM    333  N   GLU A  21       1.176   9.674  17.730  1.00 97.82           N  
ATOM    334  H   GLU A  21       1.526   9.208  18.555  1.00 97.82           H  
ATOM    335  CA  GLU A  21       0.158  10.712  17.926  1.00 97.82           C  
ATOM    336  HA  GLU A  21      -0.647  10.568  17.206  1.00 97.82           H  
ATOM    337  C   GLU A  21       0.775  12.100  17.684  1.00 97.82           C  
ATOM    338  CB  GLU A  21      -0.425  10.632  19.347  1.00 97.82           C  
ATOM    339  HB2 GLU A  21       0.382  10.770  20.066  1.00 97.82           H  
ATOM    340  HB3 GLU A  21      -1.148  11.438  19.473  1.00 97.82           H  
ATOM    341  O   GLU A  21       1.887  12.375  18.136  1.00 97.82           O  
ATOM    342  CG  GLU A  21      -1.123   9.291  19.625  1.00 97.82           C  
ATOM    343  HG2 GLU A  21      -0.414   8.480  19.460  1.00 97.82           H  
ATOM    344  HG3 GLU A  21      -1.935   9.165  18.909  1.00 97.82           H  
ATOM    345  CD  GLU A  21      -1.670   9.149  21.057  1.00 97.82           C  
ATOM    346  OE1 GLU A  21      -2.271   8.075  21.312  1.00 97.82           O  
ATOM    347  OE2 GLU A  21      -1.470  10.049  21.900  1.00 97.82           O  
ATOM    348  N   GLY A  22       0.053  12.961  16.971  1.00 97.73           N  
ATOM    349  H   GLY A  22      -0.853  12.663  16.640  1.00 97.73           H  
ATOM    350  CA  GLY A  22       0.514  14.271  16.515  1.00 97.73           C  
ATOM    351  HA2 GLY A  22      -0.330  14.961  16.518  1.00 97.73           H  
ATOM    352  HA3 GLY A  22       1.271  14.650  17.202  1.00 97.73           H  
ATOM    353  C   GLY A  22       1.120  14.281  15.109  1.00 97.73           C  
ATOM    354  O   GLY A  22       1.160  15.352  14.505  1.00 97.73           O  
ATOM    355  N   ASP A  23       1.533  13.129  14.566  1.00 97.28           N  
ATOM    356  H   ASP A  23       1.498  12.275  15.104  1.00 97.28           H  
ATOM    357  CA  ASP A  23       2.006  13.051  13.179  1.00 97.28           C  
ATOM    358  HA  ASP A  23       2.772  13.813  13.037  1.00 97.28           H  
ATOM    359  C   ASP A  23       0.863  13.357  12.200  1.00 97.28           C  
ATOM    360  CB  ASP A  23       2.643  11.685  12.849  1.00 97.28           C  
ATOM    361  HB2 ASP A  23       1.940  10.894  13.110  1.00 97.28           H  
ATOM    362  HB3 ASP A  23       2.799  11.627  11.772  1.00 97.28           H  
ATOM    363  O   ASP A  23      -0.325  13.167  12.491  1.00 97.28           O  
ATOM    364  CG  ASP A  23       3.999  11.412  13.521  1.00 97.28           C  
ATOM    365  OD1 ASP A  23       4.665  12.369  13.969  1.00 97.28           O  
ATOM    366  OD2 ASP A  23       4.379  10.215  13.602  1.00 97.28           O  
ATOM    367  N   VAL A  24       1.234  13.811  11.005  1.00 95.01           N  
ATOM    368  H   VAL A  24       2.222  13.898  10.811  1.00 95.01           H  
ATOM    369  CA  VAL A  24       0.301  14.075   9.913  1.00 95.01           C  
ATOM    370  HA  VAL A  24      -0.711  13.814  10.221  1.00 95.01           H  
ATOM    371  C   VAL A  24       0.668  13.204   8.725  1.00 95.01           C  
ATOM    372  CB  VAL A  24       0.296  15.558   9.535  1.00 95.01           C  
ATOM    373  HB  VAL A  24       1.310  15.882   9.299  1.00 95.01           H  
ATOM    374  O   VAL A  24       1.760  13.309   8.175  1.00 95.01           O  
ATOM    375  CG1 VAL A  24      -0.588  15.779   8.313  1.00 95.01           C  
ATOM    376 HG11 VAL A  24      -1.604  15.446   8.525  1.00 95.01           H  
ATOM    377 HG12 VAL A  24      -0.565  16.842   8.074  1.00 95.01           H  
ATOM    378 HG13 VAL A  24      -0.200  15.247   7.445  1.00 95.01           H  
ATOM    379  CG2 VAL A  24      -0.254  16.430  10.672  1.00 95.01           C  
ATOM    380 HG21 VAL A  24       0.364  16.313  11.562  1.00 95.01           H  
ATOM    381 HG22 VAL A  24      -1.275  16.132  10.913  1.00 95.01           H  
ATOM    382 HG23 VAL A  24      -0.239  17.480  10.379  1.00 95.01           H  
ATOM    383  N   VAL A  25      -0.275  12.369   8.303  1.00 94.92           N  
ATOM    384  H   VAL A  25      -1.164  12.376   8.783  1.00 94.92           H  
ATOM    385  CA  VAL A  25      -0.121  11.477   7.153  1.00 94.92           C  
ATOM    386  HA  VAL A  25       0.923  11.459   6.842  1.00 94.92           H  
ATOM    387  C   VAL A  25      -0.949  12.001   6.003  1.00 94.92           C  
ATOM    388  CB  VAL A  25      -0.536  10.042   7.496  1.00 94.92           C  
ATOM    389  HB  VAL A  25      -1.596  10.013   7.751  1.00 94.92           H  
ATOM    390  O   VAL A  25      -2.116  12.341   6.169  1.00 94.92           O  
ATOM    391  CG1 VAL A  25      -0.275   9.056   6.352  1.00 94.92           C  
ATOM    392 HG11 VAL A  25      -0.601   8.061   6.655  1.00 94.92           H  
ATOM    393 HG12 VAL A  25       0.789   9.025   6.118  1.00 94.92           H  
ATOM    394 HG13 VAL A  25      -0.835   9.342   5.462  1.00 94.92           H  
ATOM    395  CG2 VAL A  25       0.267   9.549   8.691  1.00 94.92           C  
ATOM    396 HG21 VAL A  25       0.031  10.134   9.581  1.00 94.92           H  
ATOM    397 HG22 VAL A  25       0.019   8.507   8.892  1.00 94.92           H  
ATOM    398 HG23 VAL A  25       1.327   9.655   8.461  1.00 94.92           H  
ATOM    399  N   LEU A  26      -0.365  12.022   4.820  1.00 93.44           N  
ATOM    400  H   LEU A  26       0.582  11.680   4.745  1.00 93.44           H  
ATOM    401  CA  LEU A  26      -1.075  12.336   3.595  1.00 93.44           C  
ATOM    402  HA  LEU A  26      -1.894  13.023   3.805  1.00 93.44           H  
ATOM    403  C   LEU A  26      -1.664  11.030   3.065  1.00 93.44           C  
ATOM    404  CB  LEU A  26      -0.094  13.027   2.642  1.00 93.44           C  
ATOM    405  HB2 LEU A  26       0.696  12.322   2.384  1.00 93.44           H  
ATOM    406  HB3 LEU A  26      -0.619  13.306   1.728  1.00 93.44           H  
ATOM    407  O   LEU A  26      -0.930  10.058   2.889  1.00 93.44           O  
ATOM    408  CG  LEU A  26       0.552  14.278   3.271  1.00 93.44           C  
ATOM    409  HG  LEU A  26       1.022  14.020   4.220  1.00 93.44           H  
ATOM    410  CD1 LEU A  26       1.718  14.722   2.384  1.00 93.44           C  
ATOM    411 HD11 LEU A  26       1.974  15.762   2.584  1.00 93.44           H  
ATOM    412 HD12 LEU A  26       2.586  14.112   2.634  1.00 93.44           H  
ATOM    413 HD13 LEU A  26       1.498  14.543   1.332  1.00 93.44           H  
ATOM    414  CD2 LEU A  26      -0.499  15.354   3.597  1.00 93.44           C  
ATOM    415 HD21 LEU A  26      -1.302  15.374   2.860  1.00 93.44           H  
ATOM    416 HD22 LEU A  26      -0.030  16.334   3.674  1.00 93.44           H  
ATOM    417 HD23 LEU A  26      -0.953  15.114   4.560  1.00 93.44           H  
ATOM    418  N   VAL A  27      -2.979  10.980   2.840  1.00 93.85           N  
ATOM    419  H   VAL A  27      -3.519  11.821   2.983  1.00 93.85           H  
ATOM    420  CA  VAL A  27      -3.695   9.775   2.375  1.00 93.85           C  
ATOM    421  HA  VAL A  27      -2.965   8.992   2.167  1.00 93.85           H  
ATOM    422  C   VAL A  27      -4.475  10.016   1.075  1.00 93.85           C  
ATOM    423  CB  VAL A  27      -4.605   9.261   3.487  1.00 93.85           C  
ATOM    424  HB  VAL A  27      -5.317  10.036   3.770  1.00 93.85           H  
ATOM    425  O   VAL A  27      -5.225  10.982   0.999  1.00 93.85           O  
ATOM    426  CG1 VAL A  27      -5.378   8.015   3.072  1.00 93.85           C  
ATOM    427 HG11 VAL A  27      -4.655   7.235   2.831  1.00 93.85           H  
ATOM    428 HG12 VAL A  27      -6.011   7.679   3.893  1.00 93.85           H  
ATOM    429 HG13 VAL A  27      -6.016   8.225   2.213  1.00 93.85           H  
ATOM    430  CG2 VAL A  27      -3.764   8.865   4.708  1.00 93.85           C  
ATOM    431 HG21 VAL A  27      -4.415   8.410   5.455  1.00 93.85           H  
ATOM    432 HG22 VAL A  27      -2.994   8.150   4.418  1.00 93.85           H  
ATOM    433 HG23 VAL A  27      -3.294   9.746   5.145  1.00 93.85           H  
ATOM    434  N   SER A  28      -4.298   9.157   0.062  1.00 93.16           N  
ATOM    435  H   SER A  28      -3.670   8.378   0.194  1.00 93.16           H  
ATOM    436  CA  SER A  28      -5.084   9.197  -1.184  1.00 93.16           C  
ATOM    437  HA  SER A  28      -5.643  10.132  -1.231  1.00 93.16           H  
ATOM    438  C   SER A  28      -6.061   8.047  -1.159  1.00 93.16           C  
ATOM    439  CB  SER A  28      -4.255   9.104  -2.464  1.00 93.16           C  
ATOM    440  HB2 SER A  28      -3.387   9.761  -2.394  1.00 93.16           H  
ATOM    441  HB3 SER A  28      -3.921   8.080  -2.630  1.00 93.16           H  
ATOM    442  O   SER A  28      -5.664   6.903  -0.930  1.00 93.16           O  
ATOM    443  OG  SER A  28      -5.043   9.553  -3.541  1.00 93.16           O  
ATOM    444  HG  SER A  28      -4.962  10.507  -3.604  1.00 93.16           H  
ATOM    445  N   VAL A  29      -7.344   8.353  -1.307  1.00 93.99           N  
ATOM    446  H   VAL A  29      -7.583   9.311  -1.522  1.00 93.99           H  
ATOM    447  CA  VAL A  29      -8.416   7.367  -1.205  1.00 93.99           C  
ATOM    448  HA  VAL A  29      -8.140   6.620  -0.460  1.00 93.99           H  
ATOM    449  C   VAL A  29      -8.567   6.654  -2.545  1.00 93.99           C  
ATOM    450  CB  VAL A  29      -9.727   8.032  -0.747  1.00 93.99           C  
ATOM    451  HB  VAL A  29     -10.088   8.708  -1.521  1.00 93.99           H  
ATOM    452  O   VAL A  29      -9.146   7.206  -3.472  1.00 93.99           O  
ATOM    453  CG1 VAL A  29     -10.783   6.960  -0.466  1.00 93.99           C  
ATOM    454 HG11 VAL A  29     -11.732   7.436  -0.218  1.00 93.99           H  
ATOM    455 HG12 VAL A  29     -10.933   6.323  -1.338  1.00 93.99           H  
ATOM    456 HG13 VAL A  29     -10.455   6.353   0.378  1.00 93.99           H  
ATOM    457  CG2 VAL A  29      -9.552   8.825   0.559  1.00 93.99           C  
ATOM    458 HG21 VAL A  29      -9.167   8.178   1.348  1.00 93.99           H  
ATOM    459 HG22 VAL A  29     -10.514   9.241   0.859  1.00 93.99           H  
ATOM    460 HG23 VAL A  29      -8.863   9.655   0.407  1.00 93.99           H  
ATOM    461  N   GLU A  30      -8.075   5.421  -2.652  1.00 93.25           N  
ATOM    462  H   GLU A  30      -7.600   5.014  -1.859  1.00 93.25           H  
ATOM    463  CA  GLU A  30      -7.931   4.750  -3.953  1.00 93.25           C  
ATOM    464  HA  GLU A  30      -7.853   5.495  -4.745  1.00 93.25           H  
ATOM    465  C   GLU A  30      -9.140   3.874  -4.297  1.00 93.25           C  
ATOM    466  CB  GLU A  30      -6.635   3.922  -3.972  1.00 93.25           C  
ATOM    467  HB2 GLU A  30      -6.682   3.169  -3.185  1.00 93.25           H  
ATOM    468  HB3 GLU A  30      -6.555   3.391  -4.921  1.00 93.25           H  
ATOM    469  O   GLU A  30      -9.735   4.012  -5.361  1.00 93.25           O  
ATOM    470  CG  GLU A  30      -5.370   4.770  -3.752  1.00 93.25           C  
ATOM    471  HG2 GLU A  30      -4.515   4.104  -3.637  1.00 93.25           H  
ATOM    472  HG3 GLU A  30      -5.456   5.305  -2.806  1.00 93.25           H  
ATOM    473  CD  GLU A  30      -5.043   5.749  -4.885  1.00 93.25           C  
ATOM    474  OE1 GLU A  30      -4.142   6.579  -4.644  1.00 93.25           O  
ATOM    475  OE2 GLU A  30      -5.629   5.615  -5.982  1.00 93.25           O  
ATOM    476  N   LEU A  31      -9.533   2.960  -3.402  1.00 96.43           N  
ATOM    477  H   LEU A  31      -9.025   2.903  -2.531  1.00 96.43           H  
ATOM    478  CA  LEU A  31     -10.598   1.982  -3.667  1.00 96.43           C  
ATOM    479  HA  LEU A  31     -11.318   2.413  -4.363  1.00 96.43           H  
ATOM    480  C   LEU A  31     -11.366   1.626  -2.397  1.00 96.43           C  
ATOM    481  CB  LEU A  31      -9.992   0.707  -4.288  1.00 96.43           C  
ATOM    482  HB2 LEU A  31      -9.180   0.370  -3.643  1.00 96.43           H  
ATOM    483  HB3 LEU A  31     -10.750  -0.076  -4.301  1.00 96.43           H  
ATOM    484  O   LEU A  31     -10.841   1.726  -1.288  1.00 96.43           O  
ATOM    485  CG  LEU A  31      -9.451   0.862  -5.724  1.00 96.43           C  
ATOM    486  HG  LEU A  31      -8.725   1.674  -5.772  1.00 96.43           H  
ATOM    487  CD1 LEU A  31      -8.717  -0.414  -6.134  1.00 96.43           C  
ATOM    488 HD11 LEU A  31      -9.389  -1.271  -6.082  1.00 96.43           H  
ATOM    489 HD12 LEU A  31      -8.335  -0.301  -7.149  1.00 96.43           H  
ATOM    490 HD13 LEU A  31      -7.873  -0.562  -5.461  1.00 96.43           H  
ATOM    491  CD2 LEU A  31     -10.571   1.112  -6.738  1.00 96.43           C  
ATOM    492 HD21 LEU A  31     -11.309   0.311  -6.696  1.00 96.43           H  
ATOM    493 HD22 LEU A  31     -11.054   2.067  -6.531  1.00 96.43           H  
ATOM    494 HD23 LEU A  31     -10.145   1.168  -7.740  1.00 96.43           H  
ATOM    495  N   LYS A  32     -12.608   1.142  -2.528  1.00 97.69           N  
ATOM    496  H   LYS A  32     -12.972   0.972  -3.454  1.00 97.69           H  
ATOM    497  CA  LYS A  32     -13.326   0.598  -1.365  1.00 97.69           C  
ATOM    498  HA  LYS A  32     -13.305   1.336  -0.563  1.00 97.69           H  
ATOM    499  C   LYS A  32     -12.611  -0.650  -0.868  1.00 97.69           C  
ATOM    500  CB  LYS A  32     -14.786   0.281  -1.697  1.00 97.69           C  
ATOM    501  HB2 LYS A  32     -14.833  -0.390  -2.555  1.00 97.69           H  
ATOM    502  HB3 LYS A  32     -15.239  -0.222  -0.843  1.00 97.69           H  
ATOM    503  O   LYS A  32     -12.253  -1.529  -1.647  1.00 97.69           O  
ATOM    504  CG  LYS A  32     -15.572   1.561  -1.978  1.00 97.69           C  
ATOM    505  HG2 LYS A  32     -15.105   2.112  -2.795  1.00 97.69           H  
ATOM    506  HG3 LYS A  32     -15.561   2.176  -1.078  1.00 97.69           H  
ATOM    507  CD  LYS A  32     -17.019   1.250  -2.350  1.00 97.69           C  
ATOM    508  HD2 LYS A  32     -17.489   0.679  -1.550  1.00 97.69           H  
ATOM    509  HD3 LYS A  32     -17.031   0.674  -3.276  1.00 97.69           H  
ATOM    510  CE  LYS A  32     -17.733   2.588  -2.543  1.00 97.69           C  
ATOM    511  HE2 LYS A  32     -17.671   3.156  -1.614  1.00 97.69           H  
ATOM    512  HE3 LYS A  32     -17.195   3.153  -3.304  1.00 97.69           H  
ATOM    513  NZ  LYS A  32     -19.143   2.404  -2.948  1.00 97.69           N  
ATOM    514  HZ1 LYS A  32     -19.569   3.311  -3.076  1.00 97.69           H  
ATOM    515  HZ2 LYS A  32     -19.174   1.900  -3.822  1.00 97.69           H  
ATOM    516  HZ3 LYS A  32     -19.644   1.896  -2.234  1.00 97.69           H  
ATOM    517  N   ALA A  33     -12.487  -0.797   0.448  1.00 96.82           N  
ATOM    518  H   ALA A  33     -12.820  -0.057   1.050  1.00 96.82           H  
ATOM    519  CA  ALA A  33     -11.825  -1.953   1.049  1.00 96.82           C  
ATOM    520  HA  ALA A  33     -10.807  -1.997   0.663  1.00 96.82           H  
ATOM    521  C   ALA A  33     -12.488  -3.289   0.659  1.00 96.82           C  
ATOM    522  CB  ALA A  33     -11.775  -1.732   2.564  1.00 96.82           C  
ATOM    523  HB1 ALA A  33     -12.786  -1.670   2.968  1.00 96.82           H  
ATOM    524  HB2 ALA A  33     -11.251  -2.559   3.044  1.00 96.82           H  
ATOM    525  HB3 ALA A  33     -11.242  -0.808   2.788  1.00 96.82           H  
ATOM    526  O   ALA A  33     -11.802  -4.298   0.490  1.00 96.82           O  
ATOM    527  N   SER A  34     -13.801  -3.279   0.396  1.00 95.19           N  
ATOM    528  H   SER A  34     -14.296  -2.404   0.497  1.00 95.19           H  
ATOM    529  CA  SER A  34     -14.552  -4.427  -0.130  1.00 95.19           C  
ATOM    530  HA  SER A  34     -14.440  -5.259   0.565  1.00 95.19           H  
ATOM    531  C   SER A  34     -14.079  -4.924  -1.503  1.00 95.19           C  
ATOM    532  CB  SER A  34     -16.039  -4.068  -0.223  1.00 95.19           C  
ATOM    533  HB2 SER A  34     -16.428  -3.911   0.783  1.00 95.19           H  
ATOM    534  HB3 SER A  34     -16.584  -4.895  -0.677  1.00 95.19           H  
ATOM    535  O   SER A  34     -14.394  -6.050  -1.875  1.00 95.19           O  
ATOM    536  OG  SER A  34     -16.248  -2.888  -0.984  1.00 95.19           O  
ATOM    537  HG  SER A  34     -15.867  -3.001  -1.857  1.00 95.19           H  
ATOM    538  N   GLU A  35     -13.348  -4.105  -2.259  1.00 94.92           N  
ATOM    539  H   GLU A  35     -13.111  -3.189  -1.906  1.00 94.92           H  
ATOM    540  CA  GLU A  35     -12.792  -4.437  -3.579  1.00 94.92           C  
ATOM    541  HA  GLU A  35     -13.356  -5.261  -4.015  1.00 94.92           H  
ATOM    542  C   GLU A  35     -11.330  -4.916  -3.483  1.00 94.92           C  
ATOM    543  CB  GLU A  35     -12.952  -3.224  -4.518  1.00 94.92           C  
ATOM    544  HB2 GLU A  35     -12.386  -2.379  -4.124  1.00 94.92           H  
ATOM    545  HB3 GLU A  35     -12.551  -3.477  -5.499  1.00 94.92           H  
ATOM    546  O   GLU A  35     -10.772  -5.430  -4.450  1.00 94.92           O  
ATOM    547  CG  GLU A  35     -14.430  -2.826  -4.677  1.00 94.92           C  
ATOM    548  HG2 GLU A  35     -14.872  -2.627  -3.701  1.00 94.92           H  
ATOM    549  HG3 GLU A  35     -14.974  -3.667  -5.108  1.00 94.92           H  
ATOM    550  CD  GLU A  35     -14.618  -1.579  -5.549  1.00 94.92           C  
ATOM    551  OE1 GLU A  35     -15.033  -1.755  -6.716  1.00 94.92           O  
ATOM    552  OE2 GLU A  35     -14.457  -0.463  -5.001  1.00 94.92           O  
ATOM    553  N   CYS A  36     -10.720  -4.833  -2.295  1.00 94.65           N  
ATOM    554  H   CYS A  36     -11.242  -4.415  -1.539  1.00 94.65           H  
ATOM    555  CA  CYS A  36      -9.295  -5.076  -2.066  1.00 94.65           C  
ATOM    556  HA  CYS A  36      -8.823  -5.285  -3.026  1.00 94.65           H  
ATOM    557  C   CYS A  36      -9.028  -6.308  -1.185  1.00 94.65           C  
ATOM    558  CB  CYS A  36      -8.657  -3.791  -1.528  1.00 94.65           C  
ATOM    559  HB2 CYS A  36      -9.197  -3.456  -0.643  1.00 94.65           H  
ATOM    560  HB3 CYS A  36      -7.614  -3.974  -1.269  1.00 94.65           H  
ATOM    561  O   CYS A  36      -8.119  -6.307  -0.353  1.00 94.65           O  
ATOM    562  SG  CYS A  36      -8.709  -2.509  -2.809  1.00 94.65           S  
ATOM    563  HG  CYS A  36      -7.942  -1.582  -2.229  1.00 94.65           H  
ATOM    564  N   CYS A  37      -9.827  -7.369  -1.349  1.00 92.02           N  
ATOM    565  H   CYS A  37     -10.568  -7.280  -2.030  1.00 92.02           H  
ATOM    566  CA  CYS A  37      -9.639  -8.670  -0.686  1.00 92.02           C  
ATOM    567  HA  CYS A  37     -10.564  -9.235  -0.801  1.00 92.02           H  
ATOM    568  C   CYS A  37      -9.401  -8.578   0.832  1.00 92.02           C  
ATOM    569  CB  CYS A  37      -8.526  -9.460  -1.391  1.00 92.02           C  
ATOM    570  HB2 CYS A  37      -8.352 -10.396  -0.859  1.00 92.02           H  
ATOM    571  HB3 CYS A  37      -7.603  -8.881  -1.379  1.00 92.02           H  
ATOM    572  O   CYS A  37      -8.579  -9.304   1.380  1.00 92.02           O  
ATOM    573  SG  CYS A  37      -9.007  -9.847  -3.091  1.00 92.02           S  
ATOM    574  HG  CYS A  37      -9.122  -8.589  -3.526  1.00 92.02           H  
ATOM    575  N   THR A  38     -10.090  -7.674   1.525  1.00 92.57           N  
ATOM    576  H   THR A  38     -10.745  -7.078   1.040  1.00 92.57           H  
ATOM    577  CA  THR A  38     -10.003  -7.539   2.980  1.00 92.57           C  
ATOM    578  HA  THR A  38      -9.481  -8.406   3.386  1.00 92.57           H  
ATOM    579  C   THR A  38     -11.394  -7.544   3.599  1.00 92.57           C  
ATOM    580  CB  THR A  38      -9.177  -6.311   3.391  1.00 92.57           C  
ATOM    581  HB  THR A  38      -8.161  -6.433   3.016  1.00 92.57           H  
ATOM    582  O   THR A  38     -12.383  -7.171   2.971  1.00 92.57           O  
ATOM    583  CG2 THR A  38      -9.729  -4.986   2.872  1.00 92.57           C  
ATOM    584 HG21 THR A  38      -9.606  -4.938   1.790  1.00 92.57           H  
ATOM    585 HG22 THR A  38      -9.181  -4.155   3.317  1.00 92.57           H  
ATOM    586 HG23 THR A  38     -10.787  -4.890   3.117  1.00 92.57           H  
ATOM    587  OG1 THR A  38      -9.121  -6.237   4.799  1.00 92.57           O  
ATOM    588  HG1 THR A  38      -8.194  -6.184   5.043  1.00 92.57           H  
ATOM    589  N   LYS A  39     -11.470  -7.967   4.862  1.00 92.34           N  
ATOM    590  H   LYS A  39     -10.599  -8.235   5.298  1.00 92.34           H  
ATOM    591  CA  LYS A  39     -12.678  -7.857   5.693  1.00 92.34           C  
ATOM    592  HA  LYS A  39     -13.557  -7.944   5.054  1.00 92.34           H  
ATOM    593  C   LYS A  39     -12.809  -6.495   6.371  1.00 92.34           C  
ATOM    594  CB  LYS A  39     -12.690  -8.987   6.727  1.00 92.34           C  
ATOM    595  HB2 LYS A  39     -11.715  -9.051   7.209  1.00 92.34           H  
ATOM    596  HB3 LYS A  39     -13.444  -8.786   7.489  1.00 92.34           H  
ATOM    597  O   LYS A  39     -13.800  -6.256   7.058  1.00 92.34           O  
ATOM    598  CG  LYS A  39     -13.037 -10.310   6.048  1.00 92.34           C  
ATOM    599  HG2 LYS A  39     -14.065 -10.267   5.689  1.00 92.34           H  
ATOM    600  HG3 LYS A  39     -12.375 -10.468   5.197  1.00 92.34           H  
ATOM    601  CD  LYS A  39     -12.884 -11.475   7.022  1.00 92.34           C  
ATOM    602  HD2 LYS A  39     -13.494 -11.315   7.911  1.00 92.34           H  
ATOM    603  HD3 LYS A  39     -11.832 -11.549   7.302  1.00 92.34           H  
ATOM    604  CE  LYS A  39     -13.332 -12.739   6.292  1.00 92.34           C  
ATOM    605  HE2 LYS A  39     -13.081 -12.617   5.238  1.00 92.34           H  
ATOM    606  HE3 LYS A  39     -14.414 -12.848   6.372  1.00 92.34           H  
ATOM    607  NZ  LYS A  39     -12.615 -13.924   6.791  1.00 92.34           N  
ATOM    608  HZ1 LYS A  39     -12.888 -14.746   6.271  1.00 92.34           H  
ATOM    609  HZ2 LYS A  39     -11.653 -13.763   6.529  1.00 92.34           H  
ATOM    610  HZ3 LYS A  39     -12.684 -14.034   7.793  1.00 92.34           H  
ATOM    611  N   GLN A  40     -11.802  -5.633   6.241  1.00 92.91           N  
ATOM    612  H   GLN A  40     -11.036  -5.873   5.628  1.00 92.91           H  
ATOM    613  CA  GLN A  40     -11.864  -4.270   6.752  1.00 92.91           C  
ATOM    614  HA  GLN A  40     -12.172  -4.303   7.797  1.00 92.91           H  
ATOM    615  C   GLN A  40     -12.920  -3.465   5.979  1.00 92.91           C  
ATOM    616  CB  GLN A  40     -10.475  -3.616   6.682  1.00 92.91           C  
ATOM    617  HB2 GLN A  40     -10.123  -3.635   5.650  1.00 92.91           H  
ATOM    618  HB3 GLN A  40     -10.565  -2.577   6.999  1.00 92.91           H  
ATOM    619  O   GLN A  40     -13.152  -3.698   4.795  1.00 92.91           O  
ATOM    620  CG  GLN A  40      -9.446  -4.307   7.593  1.00 92.91           C  
ATOM    621  HG2 GLN A  40      -9.694  -4.100   8.635  1.00 92.91           H  
ATOM    622  HG3 GLN A  40      -9.479  -5.387   7.447  1.00 92.91           H  
ATOM    623  CD  GLN A  40      -8.020  -3.850   7.308  1.00 92.91           C  
ATOM    624  NE2 GLN A  40      -7.510  -2.852   7.996  1.00 92.91           N  
ATOM    625 HE21 GLN A  40      -8.046  -2.282   8.634  1.00 92.91           H  
ATOM    626 HE22 GLN A  40      -6.545  -2.610   7.820  1.00 92.91           H  
ATOM    627  OE1 GLN A  40      -7.335  -4.407   6.462  1.00 92.91           O  
ATOM    628  N   GLY A  41     -13.576  -2.530   6.666  1.00 95.89           N  
ATOM    629  H   GLY A  41     -13.294  -2.356   7.620  1.00 95.89           H  
ATOM    630  CA  GLY A  41     -14.457  -1.544   6.037  1.00 95.89           C  
ATOM    631  HA2 GLY A  41     -14.936  -1.976   5.158  1.00 95.89           H  
ATOM    632  HA3 GLY A  41     -15.235  -1.249   6.740  1.00 95.89           H  
ATOM    633  C   GLY A  41     -13.695  -0.289   5.607  1.00 95.89           C  
ATOM    634  O   GLY A  41     -12.511  -0.148   5.907  1.00 95.89           O  
ATOM    635  N   GLY A  42     -14.396   0.638   4.954  1.00 97.92           N  
ATOM    636  H   GLY A  42     -15.359   0.452   4.713  1.00 97.92           H  
ATOM    637  CA  GLY A  42     -13.824   1.902   4.490  1.00 97.92           C  
ATOM    638  HA2 GLY A  42     -14.606   2.656   4.397  1.00 97.92           H  
ATOM    639  HA3 GLY A  42     -13.101   2.258   5.224  1.00 97.92           H  
ATOM    640  C   GLY A  42     -13.129   1.765   3.140  1.00 97.92           C  
ATOM    641  O   GLY A  42     -13.644   1.101   2.236  1.00 97.92           O  
ATOM    642  N   TYR A  43     -11.960   2.386   3.019  1.00 98.21           N  
ATOM    643  H   TYR A  43     -11.610   2.912   3.806  1.00 98.21           H  
ATOM    644  CA  TYR A  43     -11.216   2.517   1.772  1.00 98.21           C  
ATOM    645  HA  TYR A  43     -11.674   1.895   1.003  1.00 98.21           H  
ATOM    646  C   TYR A  43      -9.771   2.064   1.950  1.00 98.21           C  
ATOM    647  CB  TYR A  43     -11.287   3.971   1.304  1.00 98.21           C  
ATOM    648  HB2 TYR A  43     -10.719   4.059   0.378  1.00 98.21           H  
ATOM    649  HB3 TYR A  43     -10.813   4.611   2.048  1.00 98.21           H  
ATOM    650  O   TYR A  43      -9.161   2.359   2.976  1.00 98.21           O  
ATOM    651  CG  TYR A  43     -12.705   4.452   1.063  1.00 98.21           C  
ATOM    652  CD1 TYR A  43     -13.294   4.261  -0.199  1.00 98.21           C  
ATOM    653  HD1 TYR A  43     -12.715   3.828  -1.001  1.00 98.21           H  
ATOM    654  CD2 TYR A  43     -13.441   5.058   2.101  1.00 98.21           C  
ATOM    655  HD2 TYR A  43     -12.979   5.230   3.062  1.00 98.21           H  
ATOM    656  CE1 TYR A  43     -14.625   4.657  -0.420  1.00 98.21           C  
ATOM    657  HE1 TYR A  43     -15.077   4.544  -1.395  1.00 98.21           H  
ATOM    658  CE2 TYR A  43     -14.769   5.471   1.877  1.00 98.21           C  
ATOM    659  HE2 TYR A  43     -15.327   5.965   2.659  1.00 98.21           H  
ATOM    660  OH  TYR A  43     -16.634   5.668   0.361  1.00 98.21           O  
ATOM    661  HH  TYR A  43     -16.788   6.491   0.832  1.00 98.21           H  
ATOM    662  CZ  TYR A  43     -15.364   5.262   0.614  1.00 98.21           C  
ATOM    663  N   VAL A  44      -9.229   1.344   0.968  1.00 96.79           N  
ATOM    664  H   VAL A  44      -9.758   1.273   0.111  1.00 96.79           H  
ATOM    665  CA  VAL A  44      -7.782   1.143   0.856  1.00 96.79           C  
ATOM    666  HA  VAL A  44      -7.363   1.051   1.858  1.00 96.79           H  
ATOM    667  C   VAL A  44      -7.198   2.388   0.215  1.00 96.79           C  
ATOM    668  CB  VAL A  44      -7.400  -0.129   0.081  1.00 96.79           C  
ATOM    669  HB  VAL A  44      -7.899  -0.139  -0.888  1.00 96.79           H  
ATOM    670  O   VAL A  44      -7.713   2.895  -0.782  1.00 96.79           O  
ATOM    671  CG1 VAL A  44      -5.886  -0.272  -0.122  1.00 96.79           C  
ATOM    672 HG11 VAL A  44      -5.514   0.549  -0.736  1.00 96.79           H  
ATOM    673 HG12 VAL A  44      -5.662  -1.204  -0.641  1.00 96.79           H  
ATOM    674 HG13 VAL A  44      -5.366  -0.256   0.836  1.00 96.79           H  
ATOM    675  CG2 VAL A  44      -7.820  -1.358   0.890  1.00 96.79           C  
ATOM    676 HG21 VAL A  44      -8.891  -1.332   1.086  1.00 96.79           H  
ATOM    677 HG22 VAL A  44      -7.280  -1.371   1.836  1.00 96.79           H  
ATOM    678 HG23 VAL A  44      -7.555  -2.264   0.343  1.00 96.79           H  
ATOM    679  N   CYS A  45      -6.134   2.877   0.828  1.00 95.12           N  
ATOM    680  H   CYS A  45      -5.746   2.371   1.611  1.00 95.12           H  
ATOM    681  CA  CYS A  45      -5.534   4.149   0.497  1.00 95.12           C  
ATOM    682  HA  CYS A  45      -5.904   4.501  -0.466  1.00 95.12           H  
ATOM    683  C   CYS A  45      -4.024   4.007   0.409  1.00 95.12           C  
ATOM    684  CB  CYS A  45      -5.888   5.170   1.579  1.00 95.12           C  
ATOM    685  HB2 CYS A  45      -5.395   4.894   2.511  1.00 95.12           H  
ATOM    686  HB3 CYS A  45      -5.492   6.132   1.255  1.00 95.12           H  
ATOM    687  O   CYS A  45      -3.426   3.204   1.133  1.00 95.12           O  
ATOM    688  SG  CYS A  45      -7.672   5.333   1.874  1.00 95.12           S  
ATOM    689  HG  CYS A  45      -7.626   6.576   2.361  1.00 95.12           H  
ATOM    690  N   LEU A  46      -3.401   4.841  -0.415  1.00 93.16           N  
ATOM    691  H   LEU A  46      -3.954   5.511  -0.931  1.00 93.16           H  
ATOM    692  CA  LEU A  46      -1.967   5.070  -0.319  1.00 93.16           C  
ATOM    693  HA  LEU A  46      -1.483   4.128  -0.062  1.00 93.16           H  
ATOM    694  C   LEU A  46      -1.724   6.064   0.829  1.00 93.16           C  
ATOM    695  CB  LEU A  46      -1.467   5.517  -1.703  1.00 93.16           C  
ATOM    696  HB2 LEU A  46      -1.907   6.485  -1.943  1.00 93.16           H  
ATOM    697  HB3 LEU A  46      -1.823   4.815  -2.457  1.00 93.16           H  
ATOM    698  O   LEU A  46      -2.503   7.002   1.001  1.00 93.16           O  
ATOM    699  CG  LEU A  46       0.058   5.605  -1.820  1.00 93.16           C  
ATOM    700  HG  LEU A  46       0.422   6.282  -1.047  1.00 93.16           H  
ATOM    701  CD1 LEU A  46       0.720   4.233  -1.651  1.00 93.16           C  
ATOM    702 HD11 LEU A  46       0.617   3.877  -0.626  1.00 93.16           H  
ATOM    703 HD12 LEU A  46       1.780   4.304  -1.895  1.00 93.16           H  
ATOM    704 HD13 LEU A  46       0.266   3.519  -2.338  1.00 93.16           H  
ATOM    705  CD2 LEU A  46       0.442   6.174  -3.181  1.00 93.16           C  
ATOM    706 HD21 LEU A  46      -0.040   7.138  -3.341  1.00 93.16           H  
ATOM    707 HD22 LEU A  46       0.128   5.495  -3.974  1.00 93.16           H  
ATOM    708 HD23 LEU A  46       1.522   6.306  -3.245  1.00 93.16           H  
ATOM    709  N   SER A  47      -0.701   5.843   1.654  1.00 93.74           N  
ATOM    710  H   SER A  47      -0.107   5.043   1.487  1.00 93.74           H  
ATOM    711  CA  SER A  47      -0.415   6.652   2.847  1.00 93.74           C  
ATOM    712  HA  SER A  47      -1.023   7.556   2.811  1.00 93.74           H  
ATOM    713  C   SER A  47       1.035   7.075   2.903  1.00 93.74           C  
ATOM    714  CB  SER A  47      -0.783   5.917   4.133  1.00 93.74           C  
ATOM    715  HB2 SER A  47      -0.729   6.613   4.970  1.00 93.74           H  
ATOM    716  HB3 SER A  47      -1.816   5.580   4.036  1.00 93.74           H  
ATOM    717  O   SER A  47       1.928   6.270   2.654  1.00 93.74           O  
ATOM    718  OG  SER A  47       0.052   4.806   4.410  1.00 93.74           O  
ATOM    719  HG  SER A  47       0.228   4.362   3.577  1.00 93.74           H  
ATOM    720  N   MET A  48       1.255   8.342   3.234  1.00 92.16           N  
ATOM    721  H   MET A  48       0.454   8.940   3.385  1.00 92.16           H  
ATOM    722  CA  MET A  48       2.517   9.006   2.982  1.00 92.16           C  
ATOM    723  HA  MET A  48       3.305   8.256   2.916  1.00 92.16           H  
ATOM    724  C   MET A  48       2.942   9.944   4.089  1.00 92.16           C  
ATOM    725  CB  MET A  48       2.394   9.773   1.669  1.00 92.16           C  
ATOM    726  HB2 MET A  48       3.277  10.408   1.597  1.00 92.16           H  
ATOM    727  HB3 MET A  48       1.503  10.400   1.676  1.00 92.16           H  
ATOM    728  O   MET A  48       2.141  10.695   4.639  1.00 92.16           O  
ATOM    729  CG  MET A  48       2.315   8.798   0.497  1.00 92.16           C  
ATOM    730  HG2 MET A  48       2.237   9.330  -0.451  1.00 92.16           H  
ATOM    731  HG3 MET A  48       1.414   8.193   0.594  1.00 92.16           H  
ATOM    732  SD  MET A  48       3.749   7.711   0.498  1.00 92.16           S  
ATOM    733  CE  MET A  48       3.045   6.320  -0.361  1.00 92.16           C  
ATOM    734  HE1 MET A  48       2.175   5.960   0.188  1.00 92.16           H  
ATOM    735  HE2 MET A  48       3.795   5.534  -0.454  1.00 92.16           H  
ATOM    736  HE3 MET A  48       2.748   6.635  -1.361  1.00 92.16           H  
ATOM    737  N   HIS A  49       4.232   9.899   4.400  1.00 91.94           N  
ATOM    738  H   HIS A  49       4.847   9.312   3.854  1.00 91.94           H  
ATOM    739  CA  HIS A  49       4.825  10.667   5.480  1.00 91.94           C  
ATOM    740  HA  HIS A  49       4.294  11.612   5.589  1.00 91.94           H  
ATOM    741  C   HIS A  49       6.292  10.961   5.163  1.00 91.94           C  
ATOM    742  CB  HIS A  49       4.672   9.857   6.776  1.00 91.94           C  
ATOM    743  HB2 HIS A  49       3.635   9.538   6.872  1.00 91.94           H  
ATOM    744  HB3 HIS A  49       5.303   8.970   6.735  1.00 91.94           H  
ATOM    745  O   HIS A  49       7.007  10.066   4.706  1.00 91.94           O  
ATOM    746  CG  HIS A  49       5.014  10.651   8.003  1.00 91.94           C  
ATOM    747  CD2 HIS A  49       4.130  11.295   8.822  1.00 91.94           C  
ATOM    748  HD2 HIS A  49       3.055  11.302   8.722  1.00 91.94           H  
ATOM    749  ND1 HIS A  49       6.274  10.909   8.482  1.00 91.94           N  
ATOM    750  HD1 HIS A  49       7.134  10.538   8.105  1.00 91.94           H  
ATOM    751  CE1 HIS A  49       6.159  11.728   9.543  1.00 91.94           C  
ATOM    752  HE1 HIS A  49       6.973  12.149  10.115  1.00 91.94           H  
ATOM    753  NE2 HIS A  49       4.867  11.964   9.798  1.00 91.94           N  
ATOM    754  N   GLU A  50       6.756  12.173   5.478  1.00 88.57           N  
ATOM    755  H   GLU A  50       6.111  12.848   5.863  1.00 88.57           H  
ATOM    756  CA  GLU A  50       8.127  12.656   5.212  1.00 88.57           C  
ATOM    757  HA  GLU A  50       8.262  12.792   4.139  1.00 88.57           H  
ATOM    758  C   GLU A  50       9.211  11.667   5.684  1.00 88.57           C  
ATOM    759  CB  GLU A  50       8.317  14.037   5.873  1.00 88.57           C  
ATOM    760  HB2 GLU A  50       9.337  14.367   5.676  1.00 88.57           H  
ATOM    761  HB3 GLU A  50       7.633  14.741   5.400  1.00 88.57           H  
ATOM    762  O   GLU A  50      10.180  11.383   4.986  1.00 88.57           O  
ATOM    763  CG  GLU A  50       8.067  14.053   7.396  1.00 88.57           C  
ATOM    764  HG2 GLU A  50       8.713  13.319   7.878  1.00 88.57           H  
ATOM    765  HG3 GLU A  50       7.034  13.762   7.587  1.00 88.57           H  
ATOM    766  CD  GLU A  50       8.335  15.403   8.077  1.00 88.57           C  
ATOM    767  OE1 GLU A  50       8.112  15.447   9.307  1.00 88.57           O  
ATOM    768  OE2 GLU A  50       8.806  16.345   7.406  1.00 88.57           O  
ATOM    769  N   LYS A  51       8.984  11.032   6.841  1.00 90.60           N  
ATOM    770  H   LYS A  51       8.255  11.457   7.396  1.00 90.60           H  
ATOM    771  CA  LYS A  51       9.843   9.987   7.427  1.00 90.60           C  
ATOM    772  HA  LYS A  51      10.780  10.456   7.728  1.00 90.60           H  
ATOM    773  C   LYS A  51      10.227   8.862   6.452  1.00 90.60           C  
ATOM    774  CB  LYS A  51       9.137   9.414   8.665  1.00 90.60           C  
ATOM    775  HB2 LYS A  51       8.208   8.938   8.350  1.00 90.60           H  
ATOM    776  HB3 LYS A  51       8.902  10.239   9.337  1.00 90.60           H  
ATOM    777  O   LYS A  51      11.295   8.279   6.622  1.00 90.60           O  
ATOM    778  CG  LYS A  51       9.972   8.382   9.436  1.00 90.60           C  
ATOM    779  HG2 LYS A  51      10.932   8.817   9.715  1.00 90.60           H  
ATOM    780  HG3 LYS A  51      10.139   7.500   8.818  1.00 90.60           H  
ATOM    781  CD  LYS A  51       9.207   7.967  10.692  1.00 90.60           C  
ATOM    782  HD2 LYS A  51       9.095   8.834  11.344  1.00 90.60           H  
ATOM    783  HD3 LYS A  51       8.215   7.618  10.406  1.00 90.60           H  
ATOM    784  CE  LYS A  51       9.939   6.852  11.434  1.00 90.60           C  
ATOM    785  HE2 LYS A  51      10.931   7.208  11.710  1.00 90.60           H  
ATOM    786  HE3 LYS A  51      10.047   6.003  10.758  1.00 90.60           H  
ATOM    787  NZ  LYS A  51       9.163   6.460  12.635  1.00 90.60           N  
ATOM    788  HZ1 LYS A  51       9.617   5.732  13.167  1.00 90.60           H  
ATOM    789  HZ2 LYS A  51       8.985   7.259  13.227  1.00 90.60           H  
ATOM    790  HZ3 LYS A  51       8.247   6.117  12.384  1.00 90.60           H  
ATOM    791  N   TYR A  52       9.376   8.546   5.476  1.00 91.46           N  
ATOM    792  H   TYR A  52       8.563   9.131   5.350  1.00 91.46           H  
ATOM    793  CA  TYR A  52       9.595   7.483   4.487  1.00 91.46           C  
ATOM    794  HA  TYR A  52      10.592   7.066   4.630  1.00 91.46           H  
ATOM    795  C   TYR A  52       9.574   7.985   3.043  1.00 91.46           C  
ATOM    796  CB  TYR A  52       8.589   6.351   4.705  1.00 91.46           C  
ATOM    797  HB2 TYR A  52       8.719   5.595   3.931  1.00 91.46           H  
ATOM    798  HB3 TYR A  52       7.578   6.751   4.621  1.00 91.46           H  
ATOM    799  O   TYR A  52       9.513   7.180   2.116  1.00 91.46           O  
ATOM    800  CG  TYR A  52       8.771   5.666   6.032  1.00 91.46           C  
ATOM    801  CD1 TYR A  52       9.858   4.792   6.218  1.00 91.46           C  
ATOM    802  HD1 TYR A  52      10.541   4.602   5.403  1.00 91.46           H  
ATOM    803  CD2 TYR A  52       7.904   5.959   7.095  1.00 91.46           C  
ATOM    804  HD2 TYR A  52       7.096   6.661   6.952  1.00 91.46           H  
ATOM    805  CE1 TYR A  52      10.064   4.179   7.465  1.00 91.46           C  
ATOM    806  HE1 TYR A  52      10.910   3.519   7.588  1.00 91.46           H  
ATOM    807  CE2 TYR A  52       8.124   5.372   8.349  1.00 91.46           C  
ATOM    808  HE2 TYR A  52       7.484   5.653   9.172  1.00 91.46           H  
ATOM    809  OH  TYR A  52       9.425   3.879   9.740  1.00 91.46           O  
ATOM    810  HH  TYR A  52      10.152   3.260   9.644  1.00 91.46           H  
ATOM    811  CZ  TYR A  52       9.188   4.461   8.533  1.00 91.46           C  
ATOM    812  N   GLU A  53       9.670   9.297   2.834  1.00 87.49           N  
ATOM    813  H   GLU A  53       9.726   9.930   3.619  1.00 87.49           H  
ATOM    814  CA  GLU A  53       9.695   9.886   1.497  1.00 87.49           C  
ATOM    815  HA  GLU A  53       8.753   9.664   0.995  1.00 87.49           H  
ATOM    816  C   GLU A  53      10.845   9.302   0.662  1.00 87.49           C  
ATOM    817  CB  GLU A  53       9.805  11.400   1.645  1.00 87.49           C  
ATOM    818  HB2 GLU A  53      10.757  11.649   2.112  1.00 87.49           H  
ATOM    819  HB3 GLU A  53       8.995  11.735   2.293  1.00 87.49           H  
ATOM    820  O   GLU A  53      10.616   8.690  -0.380  1.00 87.49           O  
ATOM    821  CG  GLU A  53       9.686  12.114   0.296  1.00 87.49           C  
ATOM    822  HG2 GLU A  53      10.492  11.777  -0.356  1.00 87.49           H  
ATOM    823  HG3 GLU A  53       8.735  11.842  -0.162  1.00 87.49           H  
ATOM    824  CD  GLU A  53       9.758  13.637   0.444  1.00 87.49           C  
ATOM    825  OE1 GLU A  53       9.747  14.296  -0.613  1.00 87.49           O  
ATOM    826  OE2 GLU A  53       9.832  14.114   1.600  1.00 87.49           O  
ATOM    827  N   SER A  54      12.069   9.353   1.198  1.00 88.56           N  
ATOM    828  H   SER A  54      12.190   9.937   2.013  1.00 88.56           H  
ATOM    829  CA  SER A  54      13.246   8.786   0.526  1.00 88.56           C  
ATOM    830  HA  SER A  54      13.342   9.268  -0.447  1.00 88.56           H  
ATOM    831  C   SER A  54      13.153   7.276   0.281  1.00 88.56           C  
ATOM    832  CB  SER A  54      14.517   9.086   1.326  1.00 88.56           C  
ATOM    833  HB2 SER A  54      14.576  10.157   1.517  1.00 88.56           H  
ATOM    834  HB3 SER A  54      15.380   8.801   0.724  1.00 88.56           H  
ATOM    835  O   SER A  54      13.748   6.767  -0.665  1.00 88.56           O  
ATOM    836  OG  SER A  54      14.561   8.376   2.558  1.00 88.56           O  
ATOM    837  HG  SER A  54      13.825   8.669   3.099  1.00 88.56           H  
ATOM    838  N   ASP A  55      12.430   6.532   1.121  1.00 91.30           N  
ATOM    839  H   ASP A  55      11.847   6.996   1.803  1.00 91.30           H  
ATOM    840  CA  ASP A  55      12.318   5.083   0.960  1.00 91.30           C  
ATOM    841  HA  ASP A  55      13.289   4.683   0.671  1.00 91.30           H  
ATOM    842  C   ASP A  55      11.383   4.701  -0.182  1.00 91.30           C  
ATOM    843  CB  ASP A  55      11.893   4.418   2.274  1.00 91.30           C  
ATOM    844  HB2 ASP A  55      11.428   3.464   2.027  1.00 91.30           H  
ATOM    845  HB3 ASP A  55      11.148   5.030   2.782  1.00 91.30           H  
ATOM    846  O   ASP A  55      11.638   3.719  -0.870  1.00 91.30           O  
ATOM    847  CG  ASP A  55      13.062   4.112   3.219  1.00 91.30           C  
ATOM    848  OD1 ASP A  55      14.247   4.135   2.778  1.00 91.30           O  
ATOM    849  OD2 ASP A  55      12.760   3.788   4.390  1.00 91.30           O  
ATOM    850  N   TYR A  56      10.343   5.478  -0.443  1.00 89.23           N  
ATOM    851  H   TYR A  56      10.164   6.294   0.124  1.00 89.23           H  
ATOM    852  CA  TYR A  56       9.528   5.233  -1.626  1.00 89.23           C  
ATOM    853  HA  TYR A  56       9.377   4.164  -1.781  1.00 89.23           H  
ATOM    854  C   TYR A  56      10.106   5.855  -2.886  1.00 89.23           C  
ATOM    855  CB  TYR A  56       8.218   5.869  -1.406  1.00 89.23           C  
ATOM    856  HB2 TYR A  56       7.844   5.580  -0.424  1.00 89.23           H  
ATOM    857  HB3 TYR A  56       8.528   6.914  -1.417  1.00 89.23           H  
ATOM    858  O   TYR A  56       9.932   5.267  -3.940  1.00 89.23           O  
ATOM    859  CG  TYR A  56       7.120   5.674  -2.429  1.00 89.23           C  
ATOM    860  CD1 TYR A  56       7.101   6.437  -3.616  1.00 89.23           C  
ATOM    861  HD1 TYR A  56       7.920   7.093  -3.874  1.00 89.23           H  
ATOM    862  CD2 TYR A  56       6.007   4.881  -2.091  1.00 89.23           C  
ATOM    863  HD2 TYR A  56       6.009   4.314  -1.172  1.00 89.23           H  
ATOM    864  CE1 TYR A  56       5.946   6.465  -4.418  1.00 89.23           C  
ATOM    865  HE1 TYR A  56       5.906   7.123  -5.273  1.00 89.23           H  
ATOM    866  CE2 TYR A  56       4.862   4.886  -2.911  1.00 89.23           C  
ATOM    867  HE2 TYR A  56       3.994   4.295  -2.660  1.00 89.23           H  
ATOM    868  OH  TYR A  56       3.673   5.829  -4.768  1.00 89.23           O  
ATOM    869  HH  TYR A  56       3.776   6.476  -5.470  1.00 89.23           H  
ATOM    870  CZ  TYR A  56       4.816   5.715  -4.050  1.00 89.23           C  
ATOM    871  N   GLN A  57      10.829   6.979  -2.814  1.00 86.83           N  
ATOM    872  H   GLN A  57      10.867   7.503  -1.952  1.00 86.83           H  
ATOM    873  CA  GLN A  57      11.591   7.449  -3.978  1.00 86.83           C  
ATOM    874  HA  GLN A  57      10.904   7.687  -4.790  1.00 86.83           H  
ATOM    875  C   GLN A  57      12.514   6.325  -4.478  1.00 86.83           C  
ATOM    876  CB  GLN A  57      12.389   8.708  -3.623  1.00 86.83           C  
ATOM    877  HB2 GLN A  57      12.896   8.551  -2.671  1.00 86.83           H  
ATOM    878  HB3 GLN A  57      13.146   8.880  -4.389  1.00 86.83           H  
ATOM    879  O   GLN A  57      12.511   5.992  -5.660  1.00 86.83           O  
ATOM    880  CG  GLN A  57      11.499   9.959  -3.545  1.00 86.83           C  
ATOM    881  HG2 GLN A  57      10.652   9.769  -2.886  1.00 86.83           H  
ATOM    882  HG3 GLN A  57      11.113  10.183  -4.540  1.00 86.83           H  
ATOM    883  CD  GLN A  57      12.246  11.186  -3.022  1.00 86.83           C  
ATOM    884  NE2 GLN A  57      11.616  12.340  -3.020  1.00 86.83           N  
ATOM    885 HE21 GLN A  57      10.683  12.436  -3.396  1.00 86.83           H  
ATOM    886 HE22 GLN A  57      12.073  13.136  -2.598  1.00 86.83           H  
ATOM    887  OE1 GLN A  57      13.375  11.117  -2.549  1.00 86.83           O  
ATOM    888  N   LYS A  58      13.172   5.596  -3.561  1.00 91.43           N  
ATOM    889  H   LYS A  58      13.165   5.922  -2.605  1.00 91.43           H  
ATOM    890  CA  LYS A  58      13.902   4.360  -3.906  1.00 91.43           C  
ATOM    891  HA  LYS A  58      14.651   4.599  -4.660  1.00 91.43           H  
ATOM    892  C   LYS A  58      13.017   3.262  -4.509  1.00 91.43           C  
ATOM    893  CB  LYS A  58      14.598   3.776  -2.674  1.00 91.43           C  
ATOM    894  HB2 LYS A  58      15.002   2.796  -2.928  1.00 91.43           H  
ATOM    895  HB3 LYS A  58      13.845   3.632  -1.899  1.00 91.43           H  
ATOM    896  O   LYS A  58      13.523   2.472  -5.301  1.00 91.43           O  
ATOM    897  CG  LYS A  58      15.749   4.626  -2.132  1.00 91.43           C  
ATOM    898  HG2 LYS A  58      16.600   4.581  -2.811  1.00 91.43           H  
ATOM    899  HG3 LYS A  58      15.435   5.667  -2.046  1.00 91.43           H  
ATOM    900  CD  LYS A  58      16.145   4.070  -0.758  1.00 91.43           C  
ATOM    901  HD2 LYS A  58      16.780   3.194  -0.885  1.00 91.43           H  
ATOM    902  HD3 LYS A  58      15.242   3.772  -0.226  1.00 91.43           H  
ATOM    903  CE  LYS A  58      16.850   5.134   0.074  1.00 91.43           C  
ATOM    904  HE2 LYS A  58      17.896   5.205  -0.226  1.00 91.43           H  
ATOM    905  HE3 LYS A  58      16.369   6.088  -0.140  1.00 91.43           H  
ATOM    906  NZ  LYS A  58      16.693   4.832   1.518  1.00 91.43           N  
ATOM    907  HZ1 LYS A  58      15.718   4.703   1.751  1.00 91.43           H  
ATOM    908  HZ2 LYS A  58      16.992   5.609   2.090  1.00 91.43           H  
ATOM    909  HZ3 LYS A  58      17.152   3.972   1.784  1.00 91.43           H  
ATOM    910  N   LEU A  59      11.741   3.152  -4.130  1.00 91.09           N  
ATOM    911  H   LEU A  59      11.366   3.866  -3.522  1.00 91.09           H  
ATOM    912  CA  LEU A  59      10.791   2.221  -4.760  1.00 91.09           C  
ATOM    913  HA  LEU A  59      11.295   1.265  -4.905  1.00 91.09           H  
ATOM    914  C   LEU A  59      10.346   2.682  -6.159  1.00 91.09           C  
ATOM    915  CB  LEU A  59       9.561   1.964  -3.870  1.00 91.09           C  
ATOM    916  HB2 LEU A  59       8.842   1.388  -4.453  1.00 91.09           H  
ATOM    917  HB3 LEU A  59       9.081   2.915  -3.639  1.00 91.09           H  
ATOM    918  O   LEU A  59      10.071   1.841  -7.008  1.00 91.09           O  
ATOM    919  CG  LEU A  59       9.826   1.194  -2.567  1.00 91.09           C  
ATOM    920  HG  LEU A  59      10.566   1.723  -1.966  1.00 91.09           H  
ATOM    921  CD1 LEU A  59       8.525   1.101  -1.773  1.00 91.09           C  
ATOM    922 HD11 LEU A  59       7.774   0.565  -2.353  1.00 91.09           H  
ATOM    923 HD12 LEU A  59       8.150   2.104  -1.569  1.00 91.09           H  
ATOM    924 HD13 LEU A  59       8.695   0.584  -0.828  1.00 91.09           H  
ATOM    925  CD2 LEU A  59      10.329  -0.235  -2.807  1.00 91.09           C  
ATOM    926 HD21 LEU A  59      11.306  -0.206  -3.290  1.00 91.09           H  
ATOM    927 HD22 LEU A  59      10.420  -0.755  -1.854  1.00 91.09           H  
ATOM    928 HD23 LEU A  59       9.628  -0.765  -3.453  1.00 91.09           H  
ATOM    929  N   CYS A  60      10.311   3.984  -6.428  1.00 87.16           N  
ATOM    930  H   CYS A  60      10.441   4.639  -5.670  1.00 87.16           H  
ATOM    931  CA  CYS A  60       9.989   4.526  -7.748  1.00 87.16           C  
ATOM    932  HA  CYS A  60       9.219   3.910  -8.214  1.00 87.16           H  
ATOM    933  C   CYS A  60      11.177   4.524  -8.714  1.00 87.16           C  
ATOM    934  CB  CYS A  60       9.439   5.942  -7.576  1.00 87.16           C  
ATOM    935  HB2 CYS A  60       9.396   6.439  -8.546  1.00 87.16           H  
ATOM    936  HB3 CYS A  60      10.081   6.524  -6.915  1.00 87.16           H  
ATOM    937  O   CYS A  60      10.969   4.480  -9.923  1.00 87.16           O  
ATOM    938  SG  CYS A  60       7.771   5.823  -6.898  1.00 87.16           S  
ATOM    939  HG  CYS A  60       7.220   5.160  -7.920  1.00 87.16           H  
ATOM    940  N   GLU A  61      12.406   4.558  -8.200  1.00 89.41           N  
ATOM    941  H   GLU A  61      12.479   4.757  -7.212  1.00 89.41           H  
ATOM    942  CA  GLU A  61      13.617   4.714  -9.009  1.00 89.41           C  
ATOM    943  HA  GLU A  61      13.350   4.848 -10.057  1.00 89.41           H  
ATOM    944  C   GLU A  61      14.506   3.467  -8.945  1.00 89.41           C  
ATOM    945  CB  GLU A  61      14.372   5.978  -8.571  1.00 89.41           C  
ATOM    946  HB2 GLU A  61      15.303   6.031  -9.136  1.00 89.41           H  
ATOM    947  HB3 GLU A  61      14.613   5.899  -7.511  1.00 89.41           H  
ATOM    948  O   GLU A  61      14.472   2.620  -9.842  1.00 89.41           O  
ATOM    949  CG  GLU A  61      13.577   7.270  -8.806  1.00 89.41           C  
ATOM    950  HG2 GLU A  61      12.608   7.196  -8.313  1.00 89.41           H  
ATOM    951  HG3 GLU A  61      13.403   7.383  -9.876  1.00 89.41           H  
ATOM    952  CD  GLU A  61      14.310   8.510  -8.272  1.00 89.41           C  
ATOM    953  OE1 GLU A  61      13.641   9.558  -8.162  1.00 89.41           O  
ATOM    954  OE2 GLU A  61      15.524   8.408  -7.975  1.00 89.41           O  
ATOM    955  N   ASP A  62      15.277   3.313  -7.863  1.00 94.44           N  
ATOM    956  H   ASP A  62      15.319   4.084  -7.212  1.00 94.44           H  
ATOM    957  CA  ASP A  62      16.254   2.230  -7.716  1.00 94.44           C  
ATOM    958  HA  ASP A  62      17.026   2.339  -8.477  1.00 94.44           H  
ATOM    959  C   ASP A  62      15.608   0.851  -7.885  1.00 94.44           C  
ATOM    960  CB  ASP A  62      16.909   2.282  -6.322  1.00 94.44           C  
ATOM    961  HB2 ASP A  62      17.481   1.364  -6.185  1.00 94.44           H  
ATOM    962  HB3 ASP A  62      16.134   2.297  -5.556  1.00 94.44           H  
ATOM    963  O   ASP A  62      16.182  -0.043  -8.499  1.00 94.44           O  
ATOM    964  CG  ASP A  62      17.876   3.440  -6.077  1.00 94.44           C  
ATOM    965  OD1 ASP A  62      18.292   4.091  -7.055  1.00 94.44           O  
ATOM    966  OD2 ASP A  62      18.270   3.572  -4.893  1.00 94.44           O  
ATOM    967  N   TYR A  63      14.422   0.651  -7.306  1.00 95.39           N  
ATOM    968  H   TYR A  63      14.000   1.435  -6.830  1.00 95.39           H  
ATOM    969  CA  TYR A  63      13.696  -0.619  -7.349  1.00 95.39           C  
ATOM    970  HA  TYR A  63      14.333  -1.427  -6.987  1.00 95.39           H  
ATOM    971  C   TYR A  63      13.274  -1.016  -8.758  1.00 95.39           C  
ATOM    972  CB  TYR A  63      12.477  -0.498  -6.444  1.00 95.39           C  
ATOM    973  HB2 TYR A  63      11.925   0.377  -6.788  1.00 95.39           H  
ATOM    974  HB3 TYR A  63      12.806  -0.312  -5.421  1.00 95.39           H  
ATOM    975  O   TYR A  63      13.375  -2.193  -9.109  1.00 95.39           O  
ATOM    976  CG  TYR A  63      11.546  -1.688  -6.442  1.00 95.39           C  
ATOM    977  CD1 TYR A  63      10.208  -1.544  -6.855  1.00 95.39           C  
ATOM    978  HD1 TYR A  63       9.837  -0.589  -7.196  1.00 95.39           H  
ATOM    979  CD2 TYR A  63      12.025  -2.943  -6.031  1.00 95.39           C  
ATOM    980  HD2 TYR A  63      13.066  -3.051  -5.767  1.00 95.39           H  
ATOM    981  CE1 TYR A  63       9.342  -2.647  -6.821  1.00 95.39           C  
ATOM    982  HE1 TYR A  63       8.312  -2.532  -7.123  1.00 95.39           H  
ATOM    983  CE2 TYR A  63      11.165  -4.052  -6.005  1.00 95.39           C  
ATOM    984  HE2 TYR A  63      11.537  -5.021  -5.708  1.00 95.39           H  
ATOM    985  OH  TYR A  63       8.981  -4.955  -6.352  1.00 95.39           O  
ATOM    986  HH  TYR A  63       9.474  -5.775  -6.273  1.00 95.39           H  
ATOM    987  CZ  TYR A  63       9.820  -3.897  -6.396  1.00 95.39           C  
ATOM    988  N   VAL A  64      12.856  -0.046  -9.570  1.00 93.53           N  
ATOM    989  H   VAL A  64      12.865   0.905  -9.228  1.00 93.53           H  
ATOM    990  CA  VAL A  64      12.510  -0.265 -10.977  1.00 93.53           C  
ATOM    991  HA  VAL A  64      11.761  -1.054 -11.045  1.00 93.53           H  
ATOM    992  C   VAL A  64      13.744  -0.742 -11.740  1.00 93.53           C  
ATOM    993  CB  VAL A  64      11.919   1.027 -11.580  1.00 93.53           C  
ATOM    994  HB  VAL A  64      12.594   1.860 -11.381  1.00 93.53           H  
ATOM    995  O   VAL A  64      13.684  -1.760 -12.429  1.00 93.53           O  
ATOM    996  CG1 VAL A  64      11.733   0.943 -13.100  1.00 93.53           C  
ATOM    997 HG11 VAL A  64      11.122   0.081 -13.369  1.00 93.53           H  
ATOM    998 HG12 VAL A  64      11.247   1.851 -13.456  1.00 93.53           H  
ATOM    999 HG13 VAL A  64      12.701   0.864 -13.594  1.00 93.53           H  
ATOM   1000  CG2 VAL A  64      10.562   1.343 -10.939  1.00 93.53           C  
ATOM   1001 HG21 VAL A  64      10.667   1.468  -9.862  1.00 93.53           H  
ATOM   1002 HG22 VAL A  64      10.178   2.280 -11.343  1.00 93.53           H  
ATOM   1003 HG23 VAL A  64       9.847   0.546 -11.145  1.00 93.53           H  
ATOM   1004  N   LEU A  65      14.884  -0.066 -11.560  1.00 95.84           N  
ATOM   1005  H   LEU A  65      14.868   0.739 -10.949  1.00 95.84           H  
ATOM   1006  CA  LEU A  65      16.145  -0.435 -12.211  1.00 95.84           C  
ATOM   1007  HA  LEU A  65      15.980  -0.491 -13.288  1.00 95.84           H  
ATOM   1008  C   LEU A  65      16.637  -1.821 -11.781  1.00 95.84           C  
ATOM   1009  CB  LEU A  65      17.212   0.632 -11.910  1.00 95.84           C  
ATOM   1010  HB2 LEU A  65      17.323   0.715 -10.829  1.00 95.84           H  
ATOM   1011  HB3 LEU A  65      18.165   0.293 -12.315  1.00 95.84           H  
ATOM   1012  O   LEU A  65      17.034  -2.623 -12.626  1.00 95.84           O  
ATOM   1013  CG  LEU A  65      16.906   2.028 -12.480  1.00 95.84           C  
ATOM   1014  HG  LEU A  65      15.956   2.390 -12.086  1.00 95.84           H  
ATOM   1015  CD1 LEU A  65      18.008   3.002 -12.062  1.00 95.84           C  
ATOM   1016 HD11 LEU A  65      18.118   2.982 -10.978  1.00 95.84           H  
ATOM   1017 HD12 LEU A  65      18.956   2.736 -12.531  1.00 95.84           H  
ATOM   1018 HD13 LEU A  65      17.722   4.014 -12.349  1.00 95.84           H  
ATOM   1019  CD2 LEU A  65      16.834   2.021 -14.011  1.00 95.84           C  
ATOM   1020 HD21 LEU A  65      17.744   1.589 -14.427  1.00 95.84           H  
ATOM   1021 HD22 LEU A  65      15.969   1.444 -14.338  1.00 95.84           H  
ATOM   1022 HD23 LEU A  65      16.716   3.043 -14.372  1.00 95.84           H  
ATOM   1023  N   ASP A  66      16.578  -2.123 -10.485  1.00 97.58           N  
ATOM   1024  H   ASP A  66      16.307  -1.395  -9.839  1.00 97.58           H  
ATOM   1025  CA  ASP A  66      16.950  -3.428  -9.941  1.00 97.58           C  
ATOM   1026  HA  ASP A  66      17.980  -3.655 -10.218  1.00 97.58           H  
ATOM   1027  C   ASP A  66      16.063  -4.557 -10.492  1.00 97.58           C  
ATOM   1028  CB  ASP A  66      16.839  -3.392  -8.411  1.00 97.58           C  
ATOM   1029  HB2 ASP A  66      16.550  -4.386  -8.070  1.00 97.58           H  
ATOM   1030  HB3 ASP A  66      16.037  -2.719  -8.108  1.00 97.58           H  
ATOM   1031  O   ASP A  66      16.573  -5.628 -10.818  1.00 97.58           O  
ATOM   1032  CG  ASP A  66      18.125  -3.024  -7.668  1.00 97.58           C  
ATOM   1033  OD1 ASP A  66      18.965  -2.203  -8.096  1.00 97.58           O  
ATOM   1034  OD2 ASP A  66      18.304  -3.583  -6.562  1.00 97.58           O  
ATOM   1035  N   CYS A  67      14.749  -4.334 -10.616  1.00 97.03           N  
ATOM   1036  H   CYS A  67      14.380  -3.435 -10.340  1.00 97.03           H  
ATOM   1037  CA  CYS A  67      13.825  -5.344 -11.141  1.00 97.03           C  
ATOM   1038  HA  CYS A  67      14.036  -6.297 -10.655  1.00 97.03           H  
ATOM   1039  C   CYS A  67      14.001  -5.581 -12.646  1.00 97.03           C  
ATOM   1040  CB  CYS A  67      12.375  -4.953 -10.833  1.00 97.03           C  
ATOM   1041  HB2 CYS A  67      12.173  -3.945 -11.195  1.00 97.03           H  
ATOM   1042  HB3 CYS A  67      11.714  -5.646 -11.353  1.00 97.03           H  
ATOM   1043  O   CYS A  67      13.931  -6.728 -13.086  1.00 97.03           O  
ATOM   1044  SG  CYS A  67      12.047  -5.058  -9.052  1.00 97.03           S  
ATOM   1045  HG  CYS A  67      12.587  -3.868  -8.775  1.00 97.03           H  
ATOM   1046  N   GLU A  68      14.249  -4.531 -13.435  1.00 95.49           N  
ATOM   1047  H   GLU A  68      14.240  -3.605 -13.032  1.00 95.49           H  
ATOM   1048  CA  GLU A  68      14.539  -4.669 -14.871  1.00 95.49           C  
ATOM   1049  HA  GLU A  68      13.788  -5.309 -15.333  1.00 95.49           H  
ATOM   1050  C   GLU A  68      15.897  -5.341 -15.129  1.00 95.49           C  
ATOM   1051  CB  GLU A  68      14.503  -3.291 -15.555  1.00 95.49           C  
ATOM   1052  HB2 GLU A  68      14.958  -3.372 -16.542  1.00 95.49           H  
ATOM   1053  HB3 GLU A  68      15.105  -2.590 -14.977  1.00 95.49           H  
ATOM   1054  O   GLU A  68      16.051  -6.077 -16.106  1.00 95.49           O  
ATOM   1055  CG  GLU A  68      13.089  -2.711 -15.726  1.00 95.49           C  
ATOM   1056  HG2 GLU A  68      13.182  -1.714 -16.156  1.00 95.49           H  
ATOM   1057  HG3 GLU A  68      12.631  -2.601 -14.743  1.00 95.49           H  
ATOM   1058  CD  GLU A  68      12.159  -3.548 -16.629  1.00 95.49           C  
ATOM   1059  OE1 GLU A  68      10.924  -3.421 -16.475  1.00 95.49           O  
ATOM   1060  OE2 GLU A  68      12.635  -4.340 -17.477  1.00 95.49           O  
ATOM   1061  N   ALA A  69      16.884  -5.119 -14.253  1.00 96.75           N  
ATOM   1062  H   ALA A  69      16.721  -4.465 -13.501  1.00 96.75           H  
ATOM   1063  CA  ALA A  69      18.196  -5.756 -14.344  1.00 96.75           C  
ATOM   1064  HA  ALA A  69      18.512  -5.747 -15.387  1.00 96.75           H  
ATOM   1065  C   ALA A  69      18.196  -7.227 -13.888  1.00 96.75           C  
ATOM   1066  CB  ALA A  69      19.193  -4.918 -13.536  1.00 96.75           C  
ATOM   1067  HB1 ALA A  69      18.896  -4.904 -12.487  1.00 96.75           H  
ATOM   1068  HB2 ALA A  69      19.207  -3.895 -13.914  1.00 96.75           H  
ATOM   1069  HB3 ALA A  69      20.191  -5.348 -13.621  1.00 96.75           H  
ATOM   1070  O   ALA A  69      19.099  -7.981 -14.264  1.00 96.75           O  
ATOM   1071  N   ASP A  70      17.211  -7.648 -13.089  1.00 95.69           N  
ATOM   1072  H   ASP A  70      16.525  -6.975 -12.776  1.00 95.69           H  
ATOM   1073  CA  ASP A  70      17.092  -9.022 -12.608  1.00 95.69           C  
ATOM   1074  HA  ASP A  70      18.077  -9.343 -12.269  1.00 95.69           H  
ATOM   1075  C   ASP A  70      16.660  -9.971 -13.741  1.00 95.69           C  
ATOM   1076  CB  ASP A  70      16.165  -9.082 -11.377  1.00 95.69           C  
ATOM   1077  HB2 ASP A  70      15.157  -8.778 -11.660  1.00 95.69           H  
ATOM   1078  HB3 ASP A  70      16.531  -8.379 -10.629  1.00 95.69           H  
ATOM   1079  O   ASP A  70      15.515  -9.972 -14.201  1.00 95.69           O  
ATOM   1080  CG  ASP A  70      16.115 -10.476 -10.736  1.00 95.69           C  
ATOM   1081  OD1 ASP A  70      16.801 -11.382 -11.258  1.00 95.69           O  
ATOM   1082  OD2 ASP A  70      15.373 -10.645  -9.740  1.00 95.69           O  
ATOM   1083  N   SER A  71      17.577 -10.825 -14.198  1.00 93.72           N  
ATOM   1084  H   SER A  71      18.504 -10.777 -13.799  1.00 93.72           H  
ATOM   1085  CA  SER A  71      17.302 -11.846 -15.214  1.00 93.72           C  
ATOM   1086  HA  SER A  71      16.599 -11.431 -15.936  1.00 93.72           H  
ATOM   1087  C   SER A  71      16.669 -13.119 -14.658  1.00 93.72           C  
ATOM   1088  CB  SER A  71      18.575 -12.200 -15.986  1.00 93.72           C  
ATOM   1089  HB2 SER A  71      18.934 -11.309 -16.501  1.00 93.72           H  
ATOM   1090  HB3 SER A  71      18.340 -12.956 -16.735  1.00 93.72           H  
ATOM   1091  O   SER A  71      16.203 -13.942 -15.446  1.00 93.72           O  
ATOM   1092  OG  SER A  71      19.608 -12.687 -15.145  1.00 93.72           O  
ATOM   1093  HG  SER A  71      19.254 -13.324 -14.520  1.00 93.72           H  
ATOM   1094  N   ASP A  72      16.639 -13.298 -13.338  1.00 94.84           N  
ATOM   1095  H   ASP A  72      16.924 -12.559 -12.711  1.00 94.84           H  
ATOM   1096  CA  ASP A  72      16.208 -14.549 -12.734  1.00 94.84           C  
ATOM   1097  HA  ASP A  72      16.698 -15.358 -13.276  1.00 94.84           H  
ATOM   1098  C   ASP A  72      14.699 -14.748 -12.907  1.00 94.84           C  
ATOM   1099  CB  ASP A  72      16.650 -14.664 -11.262  1.00 94.84           C  
ATOM   1100  HB2 ASP A  72      16.294 -13.802 -10.699  1.00 94.84           H  
ATOM   1101  HB3 ASP A  72      16.167 -15.544 -10.837  1.00 94.84           H  
ATOM   1102  O   ASP A  72      13.885 -13.814 -12.895  1.00 94.84           O  
ATOM   1103  CG  ASP A  72      18.167 -14.838 -11.066  1.00 94.84           C  
ATOM   1104  OD1 ASP A  72      18.869 -15.140 -12.062  1.00 94.84           O  
ATOM   1105  OD2 ASP A  72      18.609 -14.804  -9.891  1.00 94.84           O  
ATOM   1106  N   GLU A  73      14.309 -16.003 -13.098  1.00 94.49           N  
ATOM   1107  H   GLU A  73      15.010 -16.730 -13.100  1.00 94.49           H  
ATOM   1108  CA  GLU A  73      12.908 -16.391 -13.067  1.00 94.49           C  
ATOM   1109  HA  GLU A  73      12.310 -15.601 -13.522  1.00 94.49           H  
ATOM   1110  C   GLU A  73      12.453 -16.553 -11.618  1.00 94.49           C  
ATOM   1111  CB  GLU A  73      12.661 -17.677 -13.861  1.00 94.49           C  
ATOM   1112  HB2 GLU A  73      13.332 -18.457 -13.501  1.00 94.49           H  
ATOM   1113  HB3 GLU A  73      11.633 -17.991 -13.680  1.00 94.49           H  
ATOM   1114  O   GLU A  73      13.162 -17.103 -10.770  1.00 94.49           O  
ATOM   1115  CG  GLU A  73      12.852 -17.483 -15.373  1.00 94.49           C  
ATOM   1116  HG2 GLU A  73      12.214 -16.663 -15.701  1.00 94.49           H  
ATOM   1117  HG3 GLU A  73      13.888 -17.206 -15.568  1.00 94.49           H  
ATOM   1118  CD  GLU A  73      12.508 -18.744 -16.187  1.00 94.49           C  
ATOM   1119  OE1 GLU A  73      12.598 -18.666 -17.433  1.00 94.49           O  
ATOM   1120  OE2 GLU A  73      12.149 -19.781 -15.577  1.00 94.49           O  
ATOM   1121  N   TYR A  74      11.227 -16.124 -11.337  1.00 95.87           N  
ATOM   1122  H   TYR A  74      10.682 -15.675 -12.059  1.00 95.87           H  
ATOM   1123  CA  TYR A  74      10.612 -16.314 -10.035  1.00 95.87           C  
ATOM   1124  HA  TYR A  74      11.231 -16.985  -9.439  1.00 95.87           H  
ATOM   1125  C   TYR A  74       9.247 -16.973 -10.183  1.00 95.87           C  
ATOM   1126  CB  TYR A  74      10.554 -14.983  -9.286  1.00 95.87           C  
ATOM   1127  HB2 TYR A  74       9.989 -14.264  -9.880  1.00 95.87           H  
ATOM   1128  HB3 TYR A  74      11.569 -14.600  -9.176  1.00 95.87           H  
ATOM   1129  O   TYR A  74       8.406 -16.551 -10.975  1.00 95.87           O  
ATOM   1130  CG  TYR A  74       9.929 -15.110  -7.912  1.00 95.87           C  
ATOM   1131  CD1 TYR A  74       8.620 -14.641  -7.703  1.00 95.87           C  
ATOM   1132  HD1 TYR A  74       8.080 -14.160  -8.505  1.00 95.87           H  
ATOM   1133  CD2 TYR A  74      10.629 -15.737  -6.861  1.00 95.87           C  
ATOM   1134  HD2 TYR A  74      11.630 -16.103  -7.034  1.00 95.87           H  
ATOM   1135  CE1 TYR A  74       8.014 -14.798  -6.445  1.00 95.87           C  
ATOM   1136  HE1 TYR A  74       7.007 -14.444  -6.280  1.00 95.87           H  
ATOM   1137  CE2 TYR A  74      10.020 -15.894  -5.595  1.00 95.87           C  
ATOM   1138  HE2 TYR A  74      10.542 -16.385  -4.787  1.00 95.87           H  
ATOM   1139  OH  TYR A  74       8.061 -15.553  -4.193  1.00 95.87           O  
ATOM   1140  HH  TYR A  74       8.496 -16.064  -3.507  1.00 95.87           H  
ATOM   1141  CZ  TYR A  74       8.704 -15.422  -5.387  1.00 95.87           C  
ATOM   1142  N   LYS A  75       9.019 -18.018  -9.387  1.00 94.48           N  
ATOM   1143  H   LYS A  75       9.736 -18.265  -8.720  1.00 94.48           H  
ATOM   1144  CA  LYS A  75       7.718 -18.670  -9.282  1.00 94.48           C  
ATOM   1145  HA  LYS A  75       7.131 -18.427 -10.168  1.00 94.48           H  
ATOM   1146  C   LYS A  75       6.990 -18.121  -8.066  1.00 94.48           C  
ATOM   1147  CB  LYS A  75       7.896 -20.189  -9.233  1.00 94.48           C  
ATOM   1148  HB2 LYS A  75       8.458 -20.464  -8.340  1.00 94.48           H  
ATOM   1149  HB3 LYS A  75       8.456 -20.505 -10.113  1.00 94.48           H  
ATOM   1150  O   LYS A  75       7.458 -18.293  -6.945  1.00 94.48           O  
ATOM   1151  CG  LYS A  75       6.531 -20.885  -9.223  1.00 94.48           C  
ATOM   1152  HG2 LYS A  75       5.958 -20.570 -10.095  1.00 94.48           H  
ATOM   1153  HG3 LYS A  75       5.984 -20.611  -8.321  1.00 94.48           H  
ATOM   1154  CD  LYS A  75       6.704 -22.402  -9.254  1.00 94.48           C  
ATOM   1155  HD2 LYS A  75       7.232 -22.684 -10.165  1.00 94.48           H  
ATOM   1156  HD3 LYS A  75       7.282 -22.715  -8.385  1.00 94.48           H  
ATOM   1157  CE  LYS A  75       5.320 -23.051  -9.226  1.00 94.48           C  
ATOM   1158  HE2 LYS A  75       4.745 -22.677 -10.073  1.00 94.48           H  
ATOM   1159  HE3 LYS A  75       4.810 -22.734  -8.316  1.00 94.48           H  
ATOM   1160  NZ  LYS A  75       5.424 -24.527  -9.280  1.00 94.48           N  
ATOM   1161  HZ1 LYS A  75       5.894 -24.806 -10.129  1.00 94.48           H  
ATOM   1162  HZ2 LYS A  75       5.952 -24.862  -8.487  1.00 94.48           H  
ATOM   1163  HZ3 LYS A  75       4.503 -24.940  -9.259  1.00 94.48           H  
ATOM   1164  N   ILE A  76       5.827 -17.526  -8.304  1.00 94.08           N  
ATOM   1165  H   ILE A  76       5.550 -17.390  -9.265  1.00 94.08           H  
ATOM   1166  CA  ILE A  76       4.971 -16.971  -7.255  1.00 94.08           C  
ATOM   1167  HA  ILE A  76       5.551 -16.232  -6.702  1.00 94.08           H  
ATOM   1168  C   ILE A  76       4.553 -18.077  -6.280  1.00 94.08           C  
ATOM   1169  CB  ILE A  76       3.743 -16.260  -7.865  1.00 94.08           C  
ATOM   1170  HB  ILE A  76       3.137 -17.005  -8.380  1.00 94.08           H  
ATOM   1171  O   ILE A  76       4.071 -19.139  -6.688  1.00 94.08           O  
ATOM   1172  CG1 ILE A  76       4.175 -15.188  -8.893  1.00 94.08           C  
ATOM   1173 HG12 ILE A  76       4.790 -15.654  -9.663  1.00 94.08           H  
ATOM   1174 HG13 ILE A  76       4.768 -14.415  -8.405  1.00 94.08           H  
ATOM   1175  CG2 ILE A  76       2.889 -15.627  -6.755  1.00 94.08           C  
ATOM   1176 HG21 ILE A  76       3.478 -14.879  -6.225  1.00 94.08           H  
ATOM   1177 HG22 ILE A  76       2.008 -15.145  -7.179  1.00 94.08           H  
ATOM   1178 HG23 ILE A  76       2.537 -16.381  -6.051  1.00 94.08           H  
ATOM   1179  CD1 ILE A  76       2.995 -14.537  -9.620  1.00 94.08           C  
ATOM   1180 HD11 ILE A  76       2.541 -13.775  -8.987  1.00 94.08           H  
ATOM   1181 HD12 ILE A  76       3.343 -14.073 -10.543  1.00 94.08           H  
ATOM   1182 HD13 ILE A  76       2.256 -15.293  -9.885  1.00 94.08           H  
ATOM   1183  N   ILE A  77       4.717 -17.802  -4.989  1.00 90.65           N  
ATOM   1184  H   ILE A  77       5.141 -16.921  -4.735  1.00 90.65           H  
ATOM   1185  CA  ILE A  77       4.262 -18.647  -3.886  1.00 90.65           C  
ATOM   1186  HA  ILE A  77       3.793 -19.549  -4.281  1.00 90.65           H  
ATOM   1187  C   ILE A  77       3.209 -17.858  -3.109  1.00 90.65           C  
ATOM   1188  CB  ILE A  77       5.457 -19.073  -3.006  1.00 90.65           C  
ATOM   1189  HB  ILE A  77       5.950 -18.164  -2.661  1.00 90.65           H  
ATOM   1190  O   ILE A  77       3.418 -16.699  -2.763  1.00 90.65           O  
ATOM   1191  CG1 ILE A  77       6.477 -19.909  -3.816  1.00 90.65           C  
ATOM   1192 HG12 ILE A  77       6.038 -20.876  -4.063  1.00 90.65           H  
ATOM   1193 HG13 ILE A  77       6.706 -19.400  -4.752  1.00 90.65           H  
ATOM   1194  CG2 ILE A  77       4.977 -19.868  -1.776  1.00 90.65           C  
ATOM   1195 HG21 ILE A  77       4.491 -20.795  -2.079  1.00 90.65           H  
ATOM   1196 HG22 ILE A  77       5.825 -20.090  -1.128  1.00 90.65           H  
ATOM   1197 HG23 ILE A  77       4.292 -19.267  -1.177  1.00 90.65           H  
ATOM   1198  CD1 ILE A  77       7.816 -20.132  -3.103  1.00 90.65           C  
ATOM   1199 HD11 ILE A  77       7.681 -20.723  -2.197  1.00 90.65           H  
ATOM   1200 HD12 ILE A  77       8.261 -19.170  -2.847  1.00 90.65           H  
ATOM   1201 HD13 ILE A  77       8.493 -20.666  -3.769  1.00 90.65           H  
ATOM   1202  N   THR A  78       2.055 -18.468  -2.842  1.00 90.90           N  
ATOM   1203  H   THR A  78       1.909 -19.416  -3.160  1.00 90.90           H  
ATOM   1204  CA  THR A  78       0.980 -17.816  -2.084  1.00 90.90           C  
ATOM   1205  HA  THR A  78       0.668 -16.924  -2.628  1.00 90.90           H  
ATOM   1206  C   THR A  78       1.462 -17.378  -0.699  1.00 90.90           C  
ATOM   1207  CB  THR A  78      -0.231 -18.744  -1.960  1.00 90.90           C  
ATOM   1208  HB  THR A  78       0.060 -19.657  -1.441  1.00 90.90           H  
ATOM   1209  O   THR A  78       2.015 -18.176   0.054  1.00 90.90           O  
ATOM   1210  CG2 THR A  78      -1.389 -18.096  -1.211  1.00 90.90           C  
ATOM   1211 HG21 THR A  78      -1.590 -17.100  -1.607  1.00 90.90           H  
ATOM   1212 HG22 THR A  78      -2.281 -18.713  -1.319  1.00 90.90           H  
ATOM   1213 HG23 THR A  78      -1.152 -18.019  -0.150  1.00 90.90           H  
ATOM   1214  OG1 THR A  78      -0.689 -19.083  -3.252  1.00 90.90           O  
ATOM   1215  HG1 THR A  78      -0.862 -18.265  -3.723  1.00 90.90           H  
ATOM   1216  N   GLY A  79       1.212 -16.114  -0.363  1.00 89.91           N  
ATOM   1217  H   GLY A  79       0.711 -15.532  -1.019  1.00 89.91           H  
ATOM   1218  CA  GLY A  79       1.657 -15.446   0.856  1.00 89.91           C  
ATOM   1219  HA2 GLY A  79       1.751 -16.178   1.658  1.00 89.91           H  
ATOM   1220  HA3 GLY A  79       0.908 -14.707   1.142  1.00 89.91           H  
ATOM   1221  C   GLY A  79       2.995 -14.718   0.742  1.00 89.91           C  
ATOM   1222  O   GLY A  79       3.241 -13.829   1.559  1.00 89.91           O  
ATOM   1223  N   ASP A  80       3.823 -15.029  -0.258  1.00 89.12           N  
ATOM   1224  H   ASP A  80       3.575 -15.750  -0.920  1.00 89.12           H  
ATOM   1225  CA  ASP A  80       5.100 -14.343  -0.450  1.00 89.12           C  
ATOM   1226  HA  ASP A  80       5.586 -14.256   0.522  1.00 89.12           H  
ATOM   1227  C   ASP A  80       4.894 -12.922  -0.984  1.00 89.12           C  
ATOM   1228  CB  ASP A  80       6.056 -15.128  -1.371  1.00 89.12           C  
ATOM   1229  HB2 ASP A  80       6.834 -14.442  -1.708  1.00 89.12           H  
ATOM   1230  HB3 ASP A  80       5.528 -15.464  -2.262  1.00 89.12           H  
ATOM   1231  O   ASP A  80       3.953 -12.634  -1.736  1.00 89.12           O  
ATOM   1232  CG  ASP A  80       6.772 -16.312  -0.706  1.00 89.12           C  
ATOM   1233  OD1 ASP A  80       6.477 -16.617   0.472  1.00 89.12           O  
ATOM   1234  OD2 ASP A  80       7.666 -16.879  -1.379  1.00 89.12           O  
ATOM   1235  N   THR A  81       5.824 -12.040  -0.611  1.00 93.19           N  
ATOM   1236  H   THR A  81       6.566 -12.364  -0.006  1.00 93.19           H  
ATOM   1237  CA  THR A  81       6.005 -10.745  -1.267  1.00 93.19           C  
ATOM   1238  HA  THR A  81       5.043 -10.443  -1.681  1.00 93.19           H  
ATOM   1239  C   THR A  81       7.020 -10.890  -2.402  1.00 93.19           C  
ATOM   1240  CB  THR A  81       6.454  -9.635  -0.307  1.00 93.19           C  
ATOM   1241  HB  THR A  81       7.481  -9.825   0.004  1.00 93.19           H  
ATOM   1242  O   THR A  81       8.117 -11.415  -2.203  1.00 93.19           O  
ATOM   1243  CG2 THR A  81       6.381  -8.265  -0.980  1.00 93.19           C  
ATOM   1244 HG21 THR A  81       5.367  -8.082  -1.335  1.00 93.19           H  
ATOM   1245 HG22 THR A  81       6.664  -7.481  -0.277  1.00 93.19           H  
ATOM   1246 HG23 THR A  81       7.051  -8.222  -1.839  1.00 93.19           H  
ATOM   1247  OG1 THR A  81       5.650  -9.529   0.856  1.00 93.19           O  
ATOM   1248  HG1 THR A  81       6.079  -8.839   1.368  1.00 93.19           H  
ATOM   1249  N   PHE A  82       6.678 -10.387  -3.579  1.00 95.45           N  
ATOM   1250  H   PHE A  82       5.778  -9.935  -3.661  1.00 95.45           H  
ATOM   1251  CA  PHE A  82       7.482 -10.445  -4.795  1.00 95.45           C  
ATOM   1252  HA  PHE A  82       8.527 -10.618  -4.537  1.00 95.45           H  
ATOM   1253  C   PHE A  82       7.414  -9.108  -5.543  1.00 95.45           C  
ATOM   1254  CB  PHE A  82       6.999 -11.638  -5.632  1.00 95.45           C  
ATOM   1255  HB2 PHE A  82       7.045 -12.528  -5.004  1.00 95.45           H  
ATOM   1256  HB3 PHE A  82       7.692 -11.799  -6.459  1.00 95.45           H  
ATOM   1257  O   PHE A  82       6.661  -8.216  -5.153  1.00 95.45           O  
ATOM   1258  CG  PHE A  82       5.595 -11.519  -6.193  1.00 95.45           C  
ATOM   1259  CD1 PHE A  82       4.476 -11.803  -5.386  1.00 95.45           C  
ATOM   1260  HD1 PHE A  82       4.610 -12.108  -4.359  1.00 95.45           H  
ATOM   1261  CD2 PHE A  82       5.404 -11.122  -7.527  1.00 95.45           C  
ATOM   1262  HD2 PHE A  82       6.259 -10.906  -8.151  1.00 95.45           H  
ATOM   1263  CE1 PHE A  82       3.180 -11.659  -5.908  1.00 95.45           C  
ATOM   1264  HE1 PHE A  82       2.317 -11.844  -5.286  1.00 95.45           H  
ATOM   1265  CE2 PHE A  82       4.107 -10.991  -8.049  1.00 95.45           C  
ATOM   1266  HE2 PHE A  82       3.963 -10.664  -9.068  1.00 95.45           H  
ATOM   1267  CZ  PHE A  82       2.995 -11.252  -7.237  1.00 95.45           C  
ATOM   1268  HZ  PHE A  82       1.998 -11.121  -7.630  1.00 95.45           H  
ATOM   1269  N   SER A  83       8.211  -8.951  -6.594  1.00 97.07           N  
ATOM   1270  H   SER A  83       8.803  -9.716  -6.884  1.00 97.07           H  
ATOM   1271  CA  SER A  83       8.138  -7.791  -7.484  1.00 97.07           C  
ATOM   1272  HA  SER A  83       7.707  -6.942  -6.953  1.00 97.07           H  
ATOM   1273  C   SER A  83       7.244  -8.105  -8.674  1.00 97.07           C  
ATOM   1274  CB  SER A  83       9.523  -7.402  -7.994  1.00 97.07           C  
ATOM   1275  HB2 SER A  83       9.441  -6.495  -8.594  1.00 97.07           H  
ATOM   1276  HB3 SER A  83       9.883  -8.207  -8.635  1.00 97.07           H  
ATOM   1277  O   SER A  83       7.443  -9.125  -9.334  1.00 97.07           O  
ATOM   1278  OG  SER A  83      10.456  -7.190  -6.946  1.00 97.07           O  
ATOM   1279  HG  SER A  83      11.260  -6.895  -7.380  1.00 97.07           H  
ATOM   1280  N   TYR A  84       6.286  -7.234  -8.966  1.00 96.75           N  
ATOM   1281  H   TYR A  84       6.177  -6.423  -8.374  1.00 96.75           H  
ATOM   1282  CA  TYR A  84       5.321  -7.386 -10.052  1.00 96.75           C  
ATOM   1283  HA  TYR A  84       5.519  -8.294 -10.620  1.00 96.75           H  
ATOM   1284  C   TYR A  84       5.405  -6.197 -11.006  1.00 96.75           C  
ATOM   1285  CB  TYR A  84       3.921  -7.487  -9.438  1.00 96.75           C  
ATOM   1286  HB2 TYR A  84       3.862  -8.387  -8.827  1.00 96.75           H  
ATOM   1287  HB3 TYR A  84       3.774  -6.637  -8.771  1.00 96.75           H  
ATOM   1288  O   TYR A  84       5.253  -5.059 -10.566  1.00 96.75           O  
ATOM   1289  CG  TYR A  84       2.794  -7.502 -10.450  1.00 96.75           C  
ATOM   1290  CD1 TYR A  84       2.058  -6.325 -10.685  1.00 96.75           C  
ATOM   1291  HD1 TYR A  84       2.312  -5.416 -10.161  1.00 96.75           H  
ATOM   1292  CD2 TYR A  84       2.480  -8.679 -11.155  1.00 96.75           C  
ATOM   1293  HD2 TYR A  84       3.038  -9.588 -10.983  1.00 96.75           H  
ATOM   1294  CE1 TYR A  84       0.999  -6.327 -11.609  1.00 96.75           C  
ATOM   1295  HE1 TYR A  84       0.423  -5.427 -11.766  1.00 96.75           H  
ATOM   1296  CE2 TYR A  84       1.434  -8.678 -12.095  1.00 96.75           C  
ATOM   1297  HE2 TYR A  84       1.172  -9.574 -12.639  1.00 96.75           H  
ATOM   1298  OH  TYR A  84      -0.325  -7.501 -13.224  1.00 96.75           O  
ATOM   1299  HH  TYR A  84      -0.745  -6.639 -13.279  1.00 96.75           H  
ATOM   1300  CZ  TYR A  84       0.698  -7.500 -12.332  1.00 96.75           C  
ATOM   1301  N   LEU A  85       5.610  -6.460 -12.298  1.00 96.44           N  
ATOM   1302  H   LEU A  85       5.741  -7.414 -12.600  1.00 96.44           H  
ATOM   1303  CA  LEU A  85       5.471  -5.439 -13.330  1.00 96.44           C  
ATOM   1304  HA  LEU A  85       5.821  -4.484 -12.937  1.00 96.44           H  
ATOM   1305  C   LEU A  85       4.000  -5.322 -13.709  1.00 96.44           C  
ATOM   1306  CB  LEU A  85       6.315  -5.802 -14.554  1.00 96.44           C  
ATOM   1307  HB2 LEU A  85       5.936  -6.753 -14.928  1.00 96.44           H  
ATOM   1308  HB3 LEU A  85       7.355  -5.925 -14.250  1.00 96.44           H  
ATOM   1309  O   LEU A  85       3.425  -6.238 -14.301  1.00 96.44           O  
ATOM   1310  CG  LEU A  85       6.237  -4.767 -15.693  1.00 96.44           C  
ATOM   1311  HG  LEU A  85       5.198  -4.621 -15.989  1.00 96.44           H  
ATOM   1312  CD1 LEU A  85       6.835  -3.420 -15.314  1.00 96.44           C  
ATOM   1313 HD11 LEU A  85       7.878  -3.533 -15.021  1.00 96.44           H  
ATOM   1314 HD12 LEU A  85       6.278  -2.966 -14.494  1.00 96.44           H  
ATOM   1315 HD13 LEU A  85       6.789  -2.738 -16.163  1.00 96.44           H  
ATOM   1316  CD2 LEU A  85       7.002  -5.277 -16.913  1.00 96.44           C  
ATOM   1317 HD21 LEU A  85       6.918  -4.541 -17.712  1.00 96.44           H  
ATOM   1318 HD22 LEU A  85       8.052  -5.392 -16.644  1.00 96.44           H  
ATOM   1319 HD23 LEU A  85       6.561  -6.219 -17.238  1.00 96.44           H  
ATOM   1320  N   SER A  86       3.409  -4.176 -13.406  1.00 93.69           N  
ATOM   1321  H   SER A  86       3.963  -3.445 -12.986  1.00 93.69           H  
ATOM   1322  CA  SER A  86       2.049  -3.858 -13.805  1.00 93.69           C  
ATOM   1323  HA  SER A  86       1.413  -4.711 -13.568  1.00 93.69           H  
ATOM   1324  C   SER A  86       1.996  -3.575 -15.309  1.00 93.69           C  
ATOM   1325  CB  SER A  86       1.567  -2.680 -12.972  1.00 93.69           C  
ATOM   1326  HB2 SER A  86       1.422  -2.997 -11.939  1.00 93.69           H  
ATOM   1327  HB3 SER A  86       2.352  -1.924 -12.983  1.00 93.69           H  
ATOM   1328  O   SER A  86       2.630  -2.637 -15.788  1.00 93.69           O  
ATOM   1329  OG  SER A  86       0.367  -2.129 -13.472  1.00 93.69           O  
ATOM   1330  HG  SER A  86       0.524  -1.184 -13.411  1.00 93.69           H  
ATOM   1331  N   PRO A  87       1.235  -4.358 -16.095  1.00 92.50           N  
ATOM   1332  CA  PRO A  87       1.074  -4.090 -17.520  1.00 92.50           C  
ATOM   1333  HA  PRO A  87       2.044  -3.897 -17.976  1.00 92.50           H  
ATOM   1334  C   PRO A  87       0.170  -2.878 -17.799  1.00 92.50           C  
ATOM   1335  CB  PRO A  87       0.489  -5.386 -18.089  1.00 92.50           C  
ATOM   1336  HB2 PRO A  87      -0.121  -5.215 -18.975  1.00 92.50           H  
ATOM   1337  HB3 PRO A  87       1.301  -6.077 -18.316  1.00 92.50           H  
ATOM   1338  O   PRO A  87       0.051  -2.483 -18.956  1.00 92.50           O  
ATOM   1339  CG  PRO A  87      -0.336  -5.940 -16.928  1.00 92.50           C  
ATOM   1340  HG2 PRO A  87      -1.306  -5.443 -16.896  1.00 92.50           H  
ATOM   1341  HG3 PRO A  87      -0.457  -7.021 -16.993  1.00 92.50           H  
ATOM   1342  CD  PRO A  87       0.482  -5.541 -15.704  1.00 92.50           C  
ATOM   1343  HD2 PRO A  87      -0.187  -5.323 -14.872  1.00 92.50           H  
ATOM   1344  HD3 PRO A  87       1.168  -6.347 -15.443  1.00 92.50           H  
ATOM   1345  N   GLU A  88      -0.505  -2.328 -16.783  1.00 86.24           N  
ATOM   1346  H   GLU A  88      -0.317  -2.650 -15.844  1.00 86.24           H  
ATOM   1347  CA  GLU A  88      -1.417  -1.184 -16.928  1.00 86.24           C  
ATOM   1348  HA  GLU A  88      -2.009  -1.299 -17.835  1.00 86.24           H  
ATOM   1349  C   GLU A  88      -0.661   0.143 -17.063  1.00 86.24           C  
ATOM   1350  CB  GLU A  88      -2.373  -1.116 -15.722  1.00 86.24           C  
ATOM   1351  HB2 GLU A  88      -2.976  -0.211 -15.805  1.00 86.24           H  
ATOM   1352  HB3 GLU A  88      -1.787  -1.055 -14.806  1.00 86.24           H  
ATOM   1353  O   GLU A  88      -1.040   0.978 -17.879  1.00 86.24           O  
ATOM   1354  CG  GLU A  88      -3.322  -2.322 -15.646  1.00 86.24           C  
ATOM   1355  HG2 GLU A  88      -3.907  -2.359 -16.566  1.00 86.24           H  
ATOM   1356  HG3 GLU A  88      -2.732  -3.237 -15.593  1.00 86.24           H  
ATOM   1357  CD  GLU A  88      -4.277  -2.294 -14.438  1.00 86.24           C  
ATOM   1358  OE1 GLU A  88      -5.216  -3.124 -14.461  1.00 86.24           O  
ATOM   1359  OE2 GLU A  88      -4.040  -1.526 -13.469  1.00 86.24           O  
ATOM   1360  N   ASP A  89       0.411   0.312 -16.289  1.00 84.75           N  
ATOM   1361  H   ASP A  89       0.648  -0.419 -15.634  1.00 84.75           H  
ATOM   1362  CA  ASP A  89       1.197   1.549 -16.168  1.00 84.75           C  
ATOM   1363  HA  ASP A  89       0.852   2.275 -16.904  1.00 84.75           H  
ATOM   1364  C   ASP A  89       2.699   1.334 -16.447  1.00 84.75           C  
ATOM   1365  CB  ASP A  89       0.956   2.157 -14.768  1.00 84.75           C  
ATOM   1366  HB2 ASP A  89       1.651   2.980 -14.599  1.00 84.75           H  
ATOM   1367  HB3 ASP A  89      -0.055   2.562 -14.741  1.00 84.75           H  
ATOM   1368  O   ASP A  89       3.441   2.298 -16.612  1.00 84.75           O  
ATOM   1369  CG  ASP A  89       1.104   1.126 -13.642  1.00 84.75           C  
ATOM   1370  OD1 ASP A  89       1.945   0.213 -13.796  1.00 84.75           O  
ATOM   1371  OD2 ASP A  89       0.248   1.070 -12.732  1.00 84.75           O  
ATOM   1372  N   GLY A  90       3.160   0.082 -16.547  1.00 88.42           N  
ATOM   1373  H   GLY A  90       2.534  -0.674 -16.312  1.00 88.42           H  
ATOM   1374  CA  GLY A  90       4.574  -0.252 -16.724  1.00 88.42           C  
ATOM   1375  HA2 GLY A  90       4.650  -1.288 -17.052  1.00 88.42           H  
ATOM   1376  HA3 GLY A  90       5.005   0.394 -17.489  1.00 88.42           H  
ATOM   1377  C   GLY A  90       5.414  -0.101 -15.452  1.00 88.42           C  
ATOM   1378  O   GLY A  90       6.638  -0.182 -15.533  1.00 88.42           O  
ATOM   1379  N   GLY A  91       4.787   0.115 -14.292  1.00 90.93           N  
ATOM   1380  H   GLY A  91       3.778   0.165 -14.289  1.00 90.93           H  
ATOM   1381  CA  GLY A  91       5.465   0.263 -13.009  1.00 90.93           C  
ATOM   1382  HA2 GLY A  91       6.393   0.816 -13.153  1.00 90.93           H  
ATOM   1383  HA3 GLY A  91       4.832   0.841 -12.336  1.00 90.93           H  
ATOM   1384  C   GLY A  91       5.775  -1.076 -12.341  1.00 90.93           C  
ATOM   1385  O   GLY A  91       5.009  -2.039 -12.442  1.00 90.93           O  
ATOM   1386  N   TRP A  92       6.891  -1.134 -11.614  1.00 95.19           N  
ATOM   1387  H   TRP A  92       7.456  -0.300 -11.533  1.00 95.19           H  
ATOM   1388  CA  TRP A  92       7.185  -2.244 -10.708  1.00 95.19           C  
ATOM   1389  HA  TRP A  92       6.704  -3.145 -11.086  1.00 95.19           H  
ATOM   1390  C   TRP A  92       6.626  -1.960  -9.320  1.00 95.19           C  
ATOM   1391  CB  TRP A  92       8.685  -2.533 -10.639  1.00 95.19           C  
ATOM   1392  HB2 TRP A  92       9.233  -1.605 -10.479  1.00 95.19           H  
ATOM   1393  HB3 TRP A  92       8.876  -3.172  -9.777  1.00 95.19           H  
ATOM   1394  O   TRP A  92       6.866  -0.904  -8.744  1.00 95.19           O  
ATOM   1395  CG  TRP A  92       9.224  -3.239 -11.839  1.00 95.19           C  
ATOM   1396  CD1 TRP A  92       9.766  -2.649 -12.923  1.00 95.19           C  
ATOM   1397  HD1 TRP A  92       9.857  -1.582 -13.067  1.00 95.19           H  
ATOM   1398  CD2 TRP A  92       9.233  -4.671 -12.120  1.00 95.19           C  
ATOM   1399  CE2 TRP A  92       9.857  -4.876 -13.385  1.00 95.19           C  
ATOM   1400  CE3 TRP A  92       8.773  -5.817 -11.436  1.00 95.19           C  
ATOM   1401  HE3 TRP A  92       8.283  -5.682 -10.483  1.00 95.19           H  
ATOM   1402  NE1 TRP A  92      10.157  -3.611 -13.828  1.00 95.19           N  
ATOM   1403  HE1 TRP A  92      10.503  -3.395 -14.752  1.00 95.19           H  
ATOM   1404  CH2 TRP A  92       9.557  -7.270 -13.239  1.00 95.19           C  
ATOM   1405  HH2 TRP A  92       9.675  -8.258 -13.659  1.00 95.19           H  
ATOM   1406  CZ2 TRP A  92      10.031  -6.149 -13.942  1.00 95.19           C  
ATOM   1407  HZ2 TRP A  92      10.526  -6.243 -14.897  1.00 95.19           H  
ATOM   1408  CZ3 TRP A  92       8.928  -7.103 -11.991  1.00 95.19           C  
ATOM   1409  HZ3 TRP A  92       8.556  -7.967 -11.459  1.00 95.19           H  
ATOM   1410  N   TYR A  93       5.936  -2.944  -8.753  1.00 94.35           N  
ATOM   1411  H   TYR A  93       5.745  -3.767  -9.307  1.00 94.35           H  
ATOM   1412  CA  TYR A  93       5.328  -2.851  -7.431  1.00 94.35           C  
ATOM   1413  HA  TYR A  93       5.660  -1.940  -6.933  1.00 94.35           H  
ATOM   1414  C   TYR A  93       5.730  -4.037  -6.573  1.00 94.35           C  
ATOM   1415  CB  TYR A  93       3.803  -2.790  -7.564  1.00 94.35           C  
ATOM   1416  HB2 TYR A  93       3.358  -2.807  -6.569  1.00 94.35           H  
ATOM   1417  HB3 TYR A  93       3.459  -3.676  -8.098  1.00 94.35           H  
ATOM   1418  O   TYR A  93       5.765  -5.179  -7.045  1.00 94.35           O  
ATOM   1419  CG  TYR A  93       3.314  -1.558  -8.291  1.00 94.35           C  
ATOM   1420  CD1 TYR A  93       3.030  -0.381  -7.569  1.00 94.35           C  
ATOM   1421  HD1 TYR A  93       3.152  -0.350  -6.497  1.00 94.35           H  
ATOM   1422  CD2 TYR A  93       3.196  -1.572  -9.695  1.00 94.35           C  
ATOM   1423  HD2 TYR A  93       3.449  -2.458 -10.258  1.00 94.35           H  
ATOM   1424  CE1 TYR A  93       2.637   0.786  -8.250  1.00 94.35           C  
ATOM   1425  HE1 TYR A  93       2.451   1.697  -7.701  1.00 94.35           H  
ATOM   1426  CE2 TYR A  93       2.807  -0.404 -10.375  1.00 94.35           C  
ATOM   1427  HE2 TYR A  93       2.739  -0.376 -11.453  1.00 94.35           H  
ATOM   1428  OH  TYR A  93       2.203   1.905 -10.330  1.00 94.35           O  
ATOM   1429  HH  TYR A  93       2.067   2.665  -9.759  1.00 94.35           H  
ATOM   1430  CZ  TYR A  93       2.536   0.777  -9.658  1.00 94.35           C  
ATOM   1431  N   ARG A  94       5.931  -3.793  -5.275  1.00 94.90           N  
ATOM   1432  H   ARG A  94       5.876  -2.845  -4.933  1.00 94.90           H  
ATOM   1433  CA  ARG A  94       5.944  -4.892  -4.313  1.00 94.90           C  
ATOM   1434  HA  ARG A  94       6.587  -5.681  -4.703  1.00 94.90           H  
ATOM   1435  C   ARG A  94       4.525  -5.430  -4.214  1.00 94.90           C  
ATOM   1436  CB  ARG A  94       6.488  -4.452  -2.954  1.00 94.90           C  
ATOM   1437  HB2 ARG A  94       5.806  -3.723  -2.515  1.00 94.90           H  
ATOM   1438  HB3 ARG A  94       6.527  -5.321  -2.296  1.00 94.90           H  
ATOM   1439  O   ARG A  94       3.583  -4.695  -3.921  1.00 94.90           O  
ATOM   1440  CG  ARG A  94       7.899  -3.854  -3.082  1.00 94.90           C  
ATOM   1441  HG2 ARG A  94       8.552  -4.574  -3.575  1.00 94.90           H  
ATOM   1442  HG3 ARG A  94       7.870  -2.952  -3.694  1.00 94.90           H  
ATOM   1443  CD  ARG A  94       8.481  -3.494  -1.718  1.00 94.90           C  
ATOM   1444  HD2 ARG A  94       8.487  -4.380  -1.083  1.00 94.90           H  
ATOM   1445  HD3 ARG A  94       9.506  -3.148  -1.859  1.00 94.90           H  
ATOM   1446  NE  ARG A  94       7.694  -2.425  -1.095  1.00 94.90           N  
ATOM   1447  HE  ARG A  94       7.014  -1.955  -1.676  1.00 94.90           H  
ATOM   1448  NH1 ARG A  94       8.615  -2.493   0.986  1.00 94.90           N  
ATOM   1449 HH11 ARG A  94       9.383  -3.057   0.649  1.00 94.90           H  
ATOM   1450 HH12 ARG A  94       8.583  -2.203   1.953  1.00 94.90           H  
ATOM   1451  NH2 ARG A  94       6.934  -1.093   0.555  1.00 94.90           N  
ATOM   1452 HH21 ARG A  94       7.008  -0.643   1.456  1.00 94.90           H  
ATOM   1453 HH22 ARG A  94       6.248  -0.730  -0.091  1.00 94.90           H  
ATOM   1454  CZ  ARG A  94       7.751  -2.007   0.145  1.00 94.90           C  
ATOM   1455  N   ALA A  95       4.371  -6.718  -4.471  1.00 94.79           N  
ATOM   1456  H   ALA A  95       5.186  -7.245  -4.751  1.00 94.79           H  
ATOM   1457  CA  ALA A  95       3.088  -7.389  -4.503  1.00 94.79           C  
ATOM   1458  HA  ALA A  95       2.317  -6.687  -4.186  1.00 94.79           H  
ATOM   1459  C   ALA A  95       3.081  -8.577  -3.545  1.00 94.79           C  
ATOM   1460  CB  ALA A  95       2.781  -7.798  -5.944  1.00 94.79           C  
ATOM   1461  HB1 ALA A  95       2.800  -6.916  -6.584  1.00 94.79           H  
ATOM   1462  HB2 ALA A  95       1.792  -8.254  -6.001  1.00 94.79           H  
ATOM   1463  HB3 ALA A  95       3.530  -8.508  -6.295  1.00 94.79           H  
ATOM   1464  O   ALA A  95       4.079  -9.282  -3.416  1.00 94.79           O  
ATOM   1465  N   ARG A  96       1.950  -8.831  -2.888  1.00 94.13           N  
ATOM   1466  H   ARG A  96       1.187  -8.183  -3.021  1.00 94.13           H  
ATOM   1467  CA  ARG A  96       1.729 -10.028  -2.070  1.00 94.13           C  
ATOM   1468  HA  ARG A  96       2.676 -10.550  -1.931  1.00 94.13           H  
ATOM   1469  C   ARG A  96       0.780 -10.976  -2.764  1.00 94.13           C  
ATOM   1470  CB  ARG A  96       1.210  -9.630  -0.692  1.00 94.13           C  
ATOM   1471  HB2 ARG A  96       0.301  -9.037  -0.793  1.00 94.13           H  
ATOM   1472  HB3 ARG A  96       1.981  -9.011  -0.234  1.00 94.13           H  
ATOM   1473  O   ARG A  96      -0.357 -10.604  -3.041  1.00 94.13           O  
ATOM   1474  CG  ARG A  96       0.916 -10.857   0.191  1.00 94.13           C  
ATOM   1475  HG2 ARG A  96       0.005 -11.348  -0.150  1.00 94.13           H  
ATOM   1476  HG3 ARG A  96       1.740 -11.567   0.125  1.00 94.13           H  
ATOM   1477  CD  ARG A  96       0.740 -10.433   1.648  1.00 94.13           C  
ATOM   1478  HD2 ARG A  96       0.456 -11.305   2.238  1.00 94.13           H  
ATOM   1479  HD3 ARG A  96      -0.054  -9.690   1.715  1.00 94.13           H  
ATOM   1480  NE  ARG A  96       2.017  -9.899   2.139  1.00 94.13           N  
ATOM   1481  HE  ARG A  96       2.833 -10.456   1.927  1.00 94.13           H  
ATOM   1482  NH1 ARG A  96       1.359  -7.866   3.033  1.00 94.13           N  
ATOM   1483 HH11 ARG A  96       0.378  -8.105   3.004  1.00 94.13           H  
ATOM   1484 HH12 ARG A  96       1.630  -6.904   3.177  1.00 94.13           H  
ATOM   1485  NH2 ARG A  96       3.500  -8.337   2.716  1.00 94.13           N  
ATOM   1486 HH21 ARG A  96       3.690  -7.384   2.992  1.00 94.13           H  
ATOM   1487 HH22 ARG A  96       4.205  -8.860   2.215  1.00 94.13           H  
ATOM   1488  CZ  ARG A  96       2.266  -8.706   2.637  1.00 94.13           C  
ATOM   1489  N   ALA A  97       1.213 -12.212  -2.981  1.00 94.41           N  
ATOM   1490  H   ALA A  97       2.146 -12.461  -2.685  1.00 94.41           H  
ATOM   1491  CA  ALA A  97       0.358 -13.237  -3.563  1.00 94.41           C  
ATOM   1492  HA  ALA A  97      -0.110 -12.845  -4.466  1.00 94.41           H  
ATOM   1493  C   ALA A  97      -0.743 -13.622  -2.566  1.00 94.41           C  
ATOM   1494  CB  ALA A  97       1.230 -14.427  -3.952  1.00 94.41           C  
ATOM   1495  HB1 ALA A  97       0.620 -15.199  -4.421  1.00 94.41           H  
ATOM   1496  HB2 ALA A  97       1.720 -14.827  -3.064  1.00 94.41           H  
ATOM   1497  HB3 ALA A  97       1.999 -14.098  -4.652  1.00 94.41           H  
ATOM   1498  O   ALA A  97      -0.459 -14.191  -1.513  1.00 94.41           O  
ATOM   1499  N   LEU A  98      -2.000 -13.324  -2.889  1.00 93.93           N  
ATOM   1500  H   LEU A  98      -2.182 -12.895  -3.785  1.00 93.93           H  
ATOM   1501  CA  LEU A  98      -3.141 -13.632  -2.021  1.00 93.93           C  
ATOM   1502  HA  LEU A  98      -2.839 -13.553  -0.976  1.00 93.93           H  
ATOM   1503  C   LEU A  98      -3.630 -15.063  -2.232  1.00 93.93           C  
ATOM   1504  CB  LEU A  98      -4.277 -12.628  -2.277  1.00 93.93           C  
ATOM   1505  HB2 LEU A  98      -4.652 -12.769  -3.291  1.00 93.93           H  
ATOM   1506  HB3 LEU A  98      -5.089 -12.859  -1.588  1.00 93.93           H  
ATOM   1507  O   LEU A  98      -4.045 -15.726  -1.290  1.00 93.93           O  
ATOM   1508  CG  LEU A  98      -3.890 -11.150  -2.103  1.00 93.93           C  
ATOM   1509  HG  LEU A  98      -3.186 -10.869  -2.885  1.00 93.93           H  
ATOM   1510  CD1 LEU A  98      -5.140 -10.289  -2.261  1.00 93.93           C  
ATOM   1511 HD11 LEU A  98      -5.599 -10.473  -3.233  1.00 93.93           H  
ATOM   1512 HD12 LEU A  98      -4.879  -9.232  -2.194  1.00 93.93           H  
ATOM   1513 HD13 LEU A  98      -5.852 -10.535  -1.474  1.00 93.93           H  
ATOM   1514  CD2 LEU A  98      -3.246 -10.869  -0.745  1.00 93.93           C  
ATOM   1515 HD21 LEU A  98      -3.053  -9.801  -0.647  1.00 93.93           H  
ATOM   1516 HD22 LEU A  98      -2.291 -11.389  -0.674  1.00 93.93           H  
ATOM   1517 HD23 LEU A  98      -3.906 -11.202   0.056  1.00 93.93           H  
ATOM   1518  N   ASN A  99      -3.555 -15.540  -3.472  1.00 93.12           N  
ATOM   1519  H   ASN A  99      -3.176 -14.922  -4.176  1.00 93.12           H  
ATOM   1520  CA  ASN A  99      -3.838 -16.910  -3.886  1.00 93.12           C  
ATOM   1521  HA  ASN A  99      -3.453 -17.601  -3.136  1.00 93.12           H  
ATOM   1522  C   ASN A  99      -3.085 -17.189  -5.202  1.00 93.12           C  
ATOM   1523  CB  ASN A  99      -5.369 -17.103  -3.951  1.00 93.12           C  
ATOM   1524  HB2 ASN A  99      -5.614 -18.125  -4.240  1.00 93.12           H  
ATOM   1525  HB3 ASN A  99      -5.765 -16.961  -2.946  1.00 93.12           H  
ATOM   1526  O   ASN A  99      -2.099 -16.520  -5.507  1.00 93.12           O  
ATOM   1527  CG  ASN A  99      -6.088 -16.148  -4.884  1.00 93.12           C  
ATOM   1528  ND2 ASN A  99      -7.148 -15.520  -4.441  1.00 93.12           N  
ATOM   1529 HD21 ASN A  99      -7.473 -15.673  -3.497  1.00 93.12           H  
ATOM   1530 HD22 ASN A  99      -7.622 -14.886  -5.070  1.00 93.12           H  
ATOM   1531  OD1 ASN A  99      -5.712 -15.971  -6.032  1.00 93.12           O  
ATOM   1532  N   THR A 100      -3.508 -18.180  -5.985  1.00 91.80           N  
ATOM   1533  H   THR A 100      -4.330 -18.705  -5.721  1.00 91.80           H  
ATOM   1534  CA  THR A 100      -2.874 -18.529  -7.270  1.00 91.80           C  
ATOM   1535  HA  THR A 100      -1.790 -18.495  -7.153  1.00 91.80           H  
ATOM   1536  C   THR A 100      -3.212 -17.578  -8.422  1.00 91.80           C  
ATOM   1537  CB  THR A 100      -3.268 -19.952  -7.683  1.00 91.80           C  
ATOM   1538  HB  THR A 100      -2.902 -20.158  -8.689  1.00 91.80           H  
ATOM   1539  O   THR A 100      -2.597 -17.668  -9.480  1.00 91.80           O  
ATOM   1540  CG2 THR A 100      -2.698 -21.000  -6.729  1.00 91.80           C  
ATOM   1541 HG21 THR A 100      -1.613 -20.900  -6.683  1.00 91.80           H  
ATOM   1542 HG22 THR A 100      -2.946 -21.999  -7.089  1.00 91.80           H  
ATOM   1543 HG23 THR A 100      -3.109 -20.869  -5.728  1.00 91.80           H  
ATOM   1544  OG1 THR A 100      -4.671 -20.088  -7.653  1.00 91.80           O  
ATOM   1545  HG1 THR A 100      -4.899 -20.924  -8.067  1.00 91.80           H  
ATOM   1546  N   THR A 101      -4.191 -16.692  -8.242  1.00 95.54           N  
ATOM   1547  H   THR A 101      -4.639 -16.679  -7.337  1.00 95.54           H  
ATOM   1548  CA  THR A 101      -4.766 -15.842  -9.298  1.00 95.54           C  
ATOM   1549  HA  THR A 101      -4.160 -15.924 -10.201  1.00 95.54           H  
ATOM   1550  C   THR A 101      -4.803 -14.357  -8.956  1.00 95.54           C  
ATOM   1551  CB  THR A 101      -6.192 -16.292  -9.656  1.00 95.54           C  
ATOM   1552  HB  THR A 101      -6.582 -15.637 -10.435  1.00 95.54           H  
ATOM   1553  O   THR A 101      -5.127 -13.559  -9.827  1.00 95.54           O  
ATOM   1554  CG2 THR A 101      -6.239 -17.724 -10.188  1.00 95.54           C  
ATOM   1555 HG21 THR A 101      -5.973 -18.429  -9.400  1.00 95.54           H  
ATOM   1556 HG22 THR A 101      -5.543 -17.827 -11.021  1.00 95.54           H  
ATOM   1557 HG23 THR A 101      -7.249 -17.943 -10.535  1.00 95.54           H  
ATOM   1558  OG1 THR A 101      -7.061 -16.232  -8.543  1.00 95.54           O  
ATOM   1559  HG1 THR A 101      -6.547 -16.190  -7.733  1.00 95.54           H  
ATOM   1560  N   MET A 102      -4.499 -13.961  -7.718  1.00 96.31           N  
ATOM   1561  H   MET A 102      -4.251 -14.659  -7.031  1.00 96.31           H  
ATOM   1562  CA  MET A 102      -4.630 -12.577  -7.255  1.00 96.31           C  
ATOM   1563  HA  MET A 102      -4.649 -11.917  -8.122  1.00 96.31           H  
ATOM   1564  C   MET A 102      -3.448 -12.156  -6.385  1.00 96.31           C  
ATOM   1565  CB  MET A 102      -5.948 -12.379  -6.485  1.00 96.31           C  
ATOM   1566  HB2 MET A 102      -5.994 -11.349  -6.133  1.00 96.31           H  
ATOM   1567  HB3 MET A 102      -5.963 -13.039  -5.618  1.00 96.31           H  
ATOM   1568  O   MET A 102      -2.946 -12.949  -5.580  1.00 96.31           O  
ATOM   1569  CG  MET A 102      -7.183 -12.657  -7.352  1.00 96.31           C  
ATOM   1570  HG2 MET A 102      -7.165 -11.998  -8.220  1.00 96.31           H  
ATOM   1571  HG3 MET A 102      -7.132 -13.685  -7.712  1.00 96.31           H  
ATOM   1572  SD  MET A 102      -8.778 -12.475  -6.509  1.00 96.31           S  
ATOM   1573  CE  MET A 102      -8.886 -10.673  -6.457  1.00 96.31           C  
ATOM   1574  HE1 MET A 102      -8.097 -10.313  -5.797  1.00 96.31           H  
ATOM   1575  HE2 MET A 102      -9.856 -10.373  -6.059  1.00 96.31           H  
ATOM   1576  HE3 MET A 102      -8.757 -10.259  -7.457  1.00 96.31           H  
ATOM   1577  N   ALA A 103      -3.049 -10.890  -6.507  1.00 96.01           N  
ATOM   1578  H   ALA A 103      -3.501 -10.306  -7.196  1.00 96.01           H  
ATOM   1579  CA  ALA A 103      -2.036 -10.266  -5.666  1.00 96.01           C  
ATOM   1580  HA  ALA A 103      -1.934 -10.867  -4.762  1.00 96.01           H  
ATOM   1581  C   ALA A 103      -2.433  -8.849  -5.235  1.00 96.01           C  
ATOM   1582  CB  ALA A 103      -0.687 -10.268  -6.390  1.00 96.01           C  
ATOM   1583  HB1 ALA A 103      -0.759  -9.697  -7.315  1.00 96.01           H  
ATOM   1584  HB2 ALA A 103      -0.392 -11.294  -6.612  1.00 96.01           H  
ATOM   1585  HB3 ALA A 103       0.072  -9.819  -5.750  1.00 96.01           H  
ATOM   1586  O   ALA A 103      -3.031  -8.101  -6.001  1.00 96.01           O  
ATOM   1587  N   ALA A 104      -2.071  -8.479  -4.011  1.00 95.52           N  
ATOM   1588  H   ALA A 104      -1.533  -9.138  -3.465  1.00 95.52           H  
ATOM   1589  CA  ALA A 104      -2.206  -7.126  -3.479  1.00 95.52           C  
ATOM   1590  HA  ALA A 104      -3.074  -6.627  -3.910  1.00 95.52           H  
ATOM   1591  C   ALA A 104      -0.956  -6.303  -3.809  1.00 95.52           C  
ATOM   1592  CB  ALA A 104      -2.396  -7.247  -1.962  1.00 95.52           C  
ATOM   1593  HB1 ALA A 104      -2.168  -6.294  -1.484  1.00 95.52           H  
ATOM   1594  HB2 ALA A 104      -1.708  -7.987  -1.555  1.00 95.52           H  
ATOM   1595  HB3 ALA A 104      -3.423  -7.530  -1.732  1.00 95.52           H  
ATOM   1596  O   ALA A 104       0.138  -6.732  -3.448  1.00 95.52           O  
ATOM   1597  N   LEU A 105      -1.097  -5.134  -4.440  1.00 93.90           N  
ATOM   1598  H   LEU A 105      -2.024  -4.814  -4.682  1.00 93.90           H  
ATOM   1599  CA  LEU A 105       0.012  -4.199  -4.656  1.00 93.90           C  
ATOM   1600  HA  LEU A 105       0.932  -4.760  -4.820  1.00 93.90           H  
ATOM   1601  C   LEU A 105       0.206  -3.344  -3.401  1.00 93.90           C  
ATOM   1602  CB  LEU A 105      -0.230  -3.323  -5.897  1.00 93.90           C  
ATOM   1603  HB2 LEU A 105       0.646  -2.686  -6.023  1.00 93.90           H  
ATOM   1604  HB3 LEU A 105      -1.085  -2.672  -5.713  1.00 93.90           H  
ATOM   1605  O   LEU A 105      -0.614  -2.483  -3.097  1.00 93.90           O  
ATOM   1606  CG  LEU A 105      -0.481  -4.077  -7.214  1.00 93.90           C  
ATOM   1607  HG  LEU A 105      -1.487  -4.496  -7.197  1.00 93.90           H  
ATOM   1608  CD1 LEU A 105      -0.381  -3.085  -8.369  1.00 93.90           C  
ATOM   1609 HD11 LEU A 105      -1.006  -2.217  -8.156  1.00 93.90           H  
ATOM   1610 HD12 LEU A 105      -0.698  -3.555  -9.300  1.00 93.90           H  
ATOM   1611 HD13 LEU A 105       0.646  -2.740  -8.482  1.00 93.90           H  
ATOM   1612  CD2 LEU A 105       0.513  -5.209  -7.476  1.00 93.90           C  
ATOM   1613 HD21 LEU A 105       0.345  -5.621  -8.471  1.00 93.90           H  
ATOM   1614 HD22 LEU A 105       0.371  -6.007  -6.747  1.00 93.90           H  
ATOM   1615 HD23 LEU A 105       1.534  -4.832  -7.412  1.00 93.90           H  
ATOM   1616  N   LEU A 106       1.290  -3.594  -2.672  1.00 89.68           N  
ATOM   1617  H   LEU A 106       1.981  -4.219  -3.061  1.00 89.68           H  
ATOM   1618  CA  LEU A 106       1.540  -3.086  -1.314  1.00 89.68           C  
ATOM   1619  HA  LEU A 106       0.626  -3.183  -0.728  1.00 89.68           H  
ATOM   1620  C   LEU A 106       1.936  -1.605  -1.268  1.00 89.68           C  
ATOM   1621  CB  LEU A 106       2.641  -3.942  -0.673  1.00 89.68           C  
ATOM   1622  HB2 LEU A 106       3.581  -3.728  -1.181  1.00 89.68           H  
ATOM   1623  HB3 LEU A 106       2.741  -3.633   0.367  1.00 89.68           H  
ATOM   1624  O   LEU A 106       1.917  -0.985  -0.202  1.00 89.68           O  
ATOM   1625  CG  LEU A 106       2.386  -5.458  -0.717  1.00 89.68           C  
ATOM   1626  HG  LEU A 106       2.311  -5.792  -1.752  1.00 89.68           H  
ATOM   1627  CD1 LEU A 106       3.576  -6.199  -0.115  1.00 89.68           C  
ATOM   1628 HD11 LEU A 106       4.486  -5.889  -0.628  1.00 89.68           H  
ATOM   1629 HD12 LEU A 106       3.667  -5.962   0.945  1.00 89.68           H  
ATOM   1630 HD13 LEU A 106       3.440  -7.274  -0.240  1.00 89.68           H  
ATOM   1631  CD2 LEU A 106       1.086  -5.841  -0.004  1.00 89.68           C  
ATOM   1632 HD21 LEU A 106       0.239  -5.538  -0.619  1.00 89.68           H  
ATOM   1633 HD22 LEU A 106       1.040  -6.919   0.152  1.00 89.68           H  
ATOM   1634 HD23 LEU A 106       1.015  -5.328   0.954  1.00 89.68           H  
ATOM   1635  N   ASP A 107       2.251  -1.054  -2.438  1.00 87.10           N  
ATOM   1636  H   ASP A 107       2.323  -1.680  -3.228  1.00 87.10           H  
ATOM   1637  CA  ASP A 107       2.592   0.351  -2.673  1.00 87.10           C  
ATOM   1638  HA  ASP A 107       2.472   0.915  -1.748  1.00 87.10           H  
ATOM   1639  C   ASP A 107       1.667   0.994  -3.721  1.00 87.10           C  
ATOM   1640  CB  ASP A 107       4.066   0.442  -3.096  1.00 87.10           C  
ATOM   1641  HB2 ASP A 107       4.173   0.033  -4.100  1.00 87.10           H  
ATOM   1642  HB3 ASP A 107       4.373   1.488  -3.116  1.00 87.10           H  
ATOM   1643  O   ASP A 107       1.922   2.103  -4.167  1.00 87.10           O  
ATOM   1644  CG  ASP A 107       4.980  -0.323  -2.142  1.00 87.10           C  
ATOM   1645  OD1 ASP A 107       4.916  -0.092  -0.914  1.00 87.10           O  
ATOM   1646  OD2 ASP A 107       5.732  -1.212  -2.601  1.00 87.10           O  
ATOM   1647  N   GLY A 108       0.611   0.288  -4.145  1.00 86.71           N  
ATOM   1648  H   GLY A 108       0.427  -0.598  -3.696  1.00 86.71           H  
ATOM   1649  CA  GLY A 108      -0.307   0.739  -5.199  1.00 86.71           C  
ATOM   1650  HA2 GLY A 108      -0.117   0.166  -6.106  1.00 86.71           H  
ATOM   1651  HA3 GLY A 108      -0.126   1.790  -5.424  1.00 86.71           H  
ATOM   1652  C   GLY A 108      -1.789   0.608  -4.847  1.00 86.71           C  
ATOM   1653  O   GLY A 108      -2.633   0.860  -5.698  1.00 86.71           O  
ATOM   1654  N   SER A 109      -2.118   0.180  -3.623  1.00 88.38           N  
ATOM   1655  H   SER A 109      -1.365   0.026  -2.968  1.00 88.38           H  
ATOM   1656  CA  SER A 109      -3.471   0.223  -3.041  1.00 88.38           C  
ATOM   1657  HA  SER A 109      -3.429  -0.289  -2.079  1.00 88.38           H  
ATOM   1658  C   SER A 109      -4.567  -0.488  -3.837  1.00 88.38           C  
ATOM   1659  CB  SER A 109      -3.832   1.676  -2.757  1.00 88.38           C  
ATOM   1660  HB2 SER A 109      -4.854   1.768  -2.389  1.00 88.38           H  
ATOM   1661  HB3 SER A 109      -3.739   2.226  -3.694  1.00 88.38           H  
ATOM   1662  O   SER A 109      -5.753  -0.207  -3.671  1.00 88.38           O  
ATOM   1663  OG  SER A 109      -2.934   2.198  -1.803  1.00 88.38           O  
ATOM   1664  HG  SER A 109      -2.937   3.154  -1.893  1.00 88.38           H  
ATOM   1665  N   LYS A 110      -4.186  -1.453  -4.676  1.00 92.17           N  
ATOM   1666  H   LYS A 110      -3.193  -1.618  -4.757  1.00 92.17           H  
ATOM   1667  CA  LYS A 110      -5.099  -2.225  -5.522  1.00 92.17           C  
ATOM   1668  HA  LYS A 110      -6.103  -2.118  -5.111  1.00 92.17           H  
ATOM   1669  C   LYS A 110      -4.782  -3.710  -5.480  1.00 92.17           C  
ATOM   1670  CB  LYS A 110      -5.141  -1.633  -6.950  1.00 92.17           C  
ATOM   1671  HB2 LYS A 110      -5.939  -2.124  -7.506  1.00 92.17           H  
ATOM   1672  HB3 LYS A 110      -5.406  -0.579  -6.868  1.00 92.17           H  
ATOM   1673  O   LYS A 110      -3.686  -4.132  -5.106  1.00 92.17           O  
ATOM   1674  CG  LYS A 110      -3.837  -1.744  -7.771  1.00 92.17           C  
ATOM   1675  HG2 LYS A 110      -3.025  -1.273  -7.217  1.00 92.17           H  
ATOM   1676  HG3 LYS A 110      -3.593  -2.795  -7.920  1.00 92.17           H  
ATOM   1677  CD  LYS A 110      -3.966  -1.053  -9.150  1.00 92.17           C  
ATOM   1678  HD2 LYS A 110      -4.738  -1.557  -9.731  1.00 92.17           H  
ATOM   1679  HD3 LYS A 110      -4.272  -0.018  -8.993  1.00 92.17           H  
ATOM   1680  CE  LYS A 110      -2.645  -1.060  -9.948  1.00 92.17           C  
ATOM   1681  HE2 LYS A 110      -1.891  -0.543  -9.355  1.00 92.17           H  
ATOM   1682  HE3 LYS A 110      -2.317  -2.091 -10.081  1.00 92.17           H  
ATOM   1683  NZ  LYS A 110      -2.735  -0.400 -11.285  1.00 92.17           N  
ATOM   1684  HZ1 LYS A 110      -3.119   0.532 -11.219  1.00 92.17           H  
ATOM   1685  HZ2 LYS A 110      -1.825  -0.288 -11.709  1.00 92.17           H  
ATOM   1686  HZ3 LYS A 110      -3.297  -0.909 -11.952  1.00 92.17           H  
ATOM   1687  N   VAL A 111      -5.758  -4.513  -5.882  1.00 95.67           N  
ATOM   1688  H   VAL A 111      -6.613  -4.087  -6.211  1.00 95.67           H  
ATOM   1689  CA  VAL A 111      -5.580  -5.947  -6.110  1.00 95.67           C  
ATOM   1690  HA  VAL A 111      -4.599  -6.247  -5.743  1.00 95.67           H  
ATOM   1691  C   VAL A 111      -5.605  -6.210  -7.608  1.00 95.67           C  
ATOM   1692  CB  VAL A 111      -6.621  -6.772  -5.341  1.00 95.67           C  
ATOM   1693  HB  VAL A 111      -7.627  -6.461  -5.624  1.00 95.67           H  
ATOM   1694  O   VAL A 111      -6.482  -5.722  -8.315  1.00 95.67           O  
ATOM   1695  CG1 VAL A 111      -6.461  -8.266  -5.622  1.00 95.67           C  
ATOM   1696 HG11 VAL A 111      -7.072  -8.819  -4.909  1.00 95.67           H  
ATOM   1697 HG12 VAL A 111      -5.425  -8.573  -5.483  1.00 95.67           H  
ATOM   1698 HG13 VAL A 111      -6.777  -8.495  -6.640  1.00 95.67           H  
ATOM   1699  CG2 VAL A 111      -6.448  -6.584  -3.827  1.00 95.67           C  
ATOM   1700 HG21 VAL A 111      -5.453  -6.906  -3.521  1.00 95.67           H  
ATOM   1701 HG22 VAL A 111      -6.576  -5.534  -3.564  1.00 95.67           H  
ATOM   1702 HG23 VAL A 111      -7.195  -7.168  -3.290  1.00 95.67           H  
ATOM   1703  N   VAL A 112      -4.641  -6.989  -8.087  1.00 96.52           N  
ATOM   1704  H   VAL A 112      -3.971  -7.370  -7.434  1.00 96.52           H  
ATOM   1705  CA  VAL A 112      -4.491  -7.352  -9.499  1.00 96.52           C  
ATOM   1706  HA  VAL A 112      -5.258  -6.836 -10.077  1.00 96.52           H  
ATOM   1707  C   VAL A 112      -4.713  -8.845  -9.702  1.00 96.52           C  
ATOM   1708  CB  VAL A 112      -3.131  -6.903 -10.069  1.00 96.52           C  
ATOM   1709  HB  VAL A 112      -3.082  -7.220 -11.111  1.00 96.52           H  
ATOM   1710  O   VAL A 112      -4.465  -9.655  -8.803  1.00 96.52           O  
ATOM   1711  CG1 VAL A 112      -3.009  -5.376 -10.046  1.00 96.52           C  
ATOM   1712 HG11 VAL A 112      -3.004  -5.007  -9.020  1.00 96.52           H  
ATOM   1713 HG12 VAL A 112      -2.084  -5.077 -10.540  1.00 96.52           H  
ATOM   1714 HG13 VAL A 112      -3.846  -4.928 -10.581  1.00 96.52           H  
ATOM   1715  CG2 VAL A 112      -1.935  -7.520  -9.332  1.00 96.52           C  
ATOM   1716 HG21 VAL A 112      -1.989  -8.608  -9.365  1.00 96.52           H  
ATOM   1717 HG22 VAL A 112      -1.011  -7.214  -9.820  1.00 96.52           H  
ATOM   1718 HG23 VAL A 112      -1.910  -7.185  -8.295  1.00 96.52           H  
ATOM   1719  N   TYR A 113      -5.161  -9.213 -10.901  1.00 96.23           N  
ATOM   1720  H   TYR A 113      -5.294  -8.496 -11.601  1.00 96.23           H  
ATOM   1721  CA  TYR A 113      -5.238 -10.607 -11.329  1.00 96.23           C  
ATOM   1722  HA  TYR A 113      -5.427 -11.234 -10.458  1.00 96.23           H  
ATOM   1723  C   TYR A 113      -3.922 -11.036 -11.966  1.00 96.23           C  
ATOM   1724  CB  TYR A 113      -6.389 -10.820 -12.313  1.00 96.23           C  
ATOM   1725  HB2 TYR A 113      -6.302 -10.107 -13.133  1.00 96.23           H  
ATOM   1726  HB3 TYR A 113      -6.300 -11.820 -12.737  1.00 96.23           H  
ATOM   1727  O   TYR A 113      -3.494 -10.440 -12.951  1.00 96.23           O  
ATOM   1728  CG  TYR A 113      -7.753 -10.701 -11.675  1.00 96.23           C  
ATOM   1729  CD1 TYR A 113      -8.302 -11.804 -10.994  1.00 96.23           C  
ATOM   1730  HD1 TYR A 113      -7.743 -12.725 -10.916  1.00 96.23           H  
ATOM   1731  CD2 TYR A 113      -8.458  -9.485 -11.740  1.00 96.23           C  
ATOM   1732  HD2 TYR A 113      -8.023  -8.629 -12.234  1.00 96.23           H  
ATOM   1733  CE1 TYR A 113      -9.570 -11.696 -10.392  1.00 96.23           C  
ATOM   1734  HE1 TYR A 113      -9.997 -12.529  -9.852  1.00 96.23           H  
ATOM   1735  CE2 TYR A 113      -9.723  -9.372 -11.134  1.00 96.23           C  
ATOM   1736  HE2 TYR A 113     -10.255  -8.433 -11.170  1.00 96.23           H  
ATOM   1737  OH  TYR A 113     -11.503 -10.378  -9.880  1.00 96.23           O  
ATOM   1738  HH  TYR A 113     -11.838  -9.479  -9.920  1.00 96.23           H  
ATOM   1739  CZ  TYR A 113     -10.282 -10.481 -10.464  1.00 96.23           C  
ATOM   1740  N   LEU A 114      -3.340 -12.106 -11.436  1.00 96.18           N  
ATOM   1741  H   LEU A 114      -3.832 -12.581 -10.693  1.00 96.18           H  
ATOM   1742  CA  LEU A 114      -2.121 -12.714 -11.946  1.00 96.18           C  
ATOM   1743  HA  LEU A 114      -1.435 -11.921 -12.245  1.00 96.18           H  
ATOM   1744  C   LEU A 114      -2.416 -13.557 -13.187  1.00 96.18           C  
ATOM   1745  CB  LEU A 114      -1.461 -13.565 -10.850  1.00 96.18           C  
ATOM   1746  HB2 LEU A 114      -0.581 -14.049 -11.272  1.00 96.18           H  
ATOM   1747  HB3 LEU A 114      -2.161 -14.346 -10.553  1.00 96.18           H  
ATOM   1748  O   LEU A 114      -3.355 -14.358 -13.220  1.00 96.18           O  
ATOM   1749  CG  LEU A 114      -1.034 -12.777  -9.600  1.00 96.18           C  
ATOM   1750  HG  LEU A 114      -1.886 -12.233  -9.192  1.00 96.18           H  
ATOM   1751  CD1 LEU A 114      -0.560 -13.771  -8.537  1.00 96.18           C  
ATOM   1752 HD11 LEU A 114       0.210 -14.421  -8.953  1.00 96.18           H  
ATOM   1753 HD12 LEU A 114      -1.400 -14.383  -8.207  1.00 96.18           H  
ATOM   1754 HD13 LEU A 114      -0.154 -13.241  -7.675  1.00 96.18           H  
ATOM   1755  CD2 LEU A 114       0.083 -11.781  -9.911  1.00 96.18           C  
ATOM   1756 HD21 LEU A 114       0.339 -11.220  -9.012  1.00 96.18           H  
ATOM   1757 HD22 LEU A 114       0.964 -12.297 -10.293  1.00 96.18           H  
ATOM   1758 HD23 LEU A 114      -0.249 -11.058 -10.656  1.00 96.18           H  
ATOM   1759  N   ARG A 115      -1.579 -13.402 -14.206  1.00 94.02           N  
ATOM   1760  H   ARG A 115      -0.875 -12.685 -14.101  1.00 94.02           H  
ATOM   1761  CA  ARG A 115      -1.654 -14.080 -15.498  1.00 94.02           C  
ATOM   1762  HA  ARG A 115      -2.454 -14.820 -15.461  1.00 94.02           H  
ATOM   1763  C   ARG A 115      -0.344 -14.807 -15.770  1.00 94.02           C  
ATOM   1764  CB  ARG A 115      -1.956 -13.059 -16.606  1.00 94.02           C  
ATOM   1765  HB2 ARG A 115      -1.095 -12.399 -16.711  1.00 94.02           H  
ATOM   1766  HB3 ARG A 115      -2.089 -13.586 -17.551  1.00 94.02           H  
ATOM   1767  O   ARG A 115       0.716 -14.462 -15.265  1.00 94.02           O  
ATOM   1768  CG  ARG A 115      -3.205 -12.207 -16.333  1.00 94.02           C  
ATOM   1769  HG2 ARG A 115      -4.090 -12.843 -16.347  1.00 94.02           H  
ATOM   1770  HG3 ARG A 115      -3.129 -11.721 -15.361  1.00 94.02           H  
ATOM   1771  CD  ARG A 115      -3.327 -11.109 -17.390  1.00 94.02           C  
ATOM   1772  HD2 ARG A 115      -3.356 -11.563 -18.380  1.00 94.02           H  
ATOM   1773  HD3 ARG A 115      -2.445 -10.473 -17.312  1.00 94.02           H  
ATOM   1774  NE  ARG A 115      -4.542 -10.302 -17.174  1.00 94.02           N  
ATOM   1775  HE  ARG A 115      -5.094 -10.540 -16.362  1.00 94.02           H  
ATOM   1776  NH1 ARG A 115      -4.092  -8.697 -18.747  1.00 94.02           N  
ATOM   1777 HH11 ARG A 115      -4.278  -7.777 -19.121  1.00 94.02           H  
ATOM   1778 HH12 ARG A 115      -3.176  -9.108 -18.860  1.00 94.02           H  
ATOM   1779  NH2 ARG A 115      -5.934  -8.528 -17.497  1.00 94.02           N  
ATOM   1780 HH21 ARG A 115      -6.091  -7.611 -17.891  1.00 94.02           H  
ATOM   1781 HH22 ARG A 115      -6.474  -8.810 -16.691  1.00 94.02           H  
ATOM   1782  CZ  ARG A 115      -4.853  -9.187 -17.808  1.00 94.02           C  
ATOM   1783  N   MET A 116      -0.413 -15.814 -16.636  1.00 90.74           N  
ATOM   1784  H   MET A 116      -1.320 -16.051 -17.012  1.00 90.74           H  
ATOM   1785  CA  MET A 116       0.727 -16.688 -16.933  1.00 90.74           C  
ATOM   1786  HA  MET A 116       1.052 -17.155 -16.003  1.00 90.74           H  
ATOM   1787  C   MET A 116       1.947 -15.954 -17.520  1.00 90.74           C  
ATOM   1788  CB  MET A 116       0.238 -17.780 -17.893  1.00 90.74           C  
ATOM   1789  HB2 MET A 116      -0.696 -18.194 -17.515  1.00 90.74           H  
ATOM   1790  HB3 MET A 116       0.049 -17.338 -18.871  1.00 90.74           H  
ATOM   1791  O   MET A 116       3.066 -16.417 -17.338  1.00 90.74           O  
ATOM   1792  CG  MET A 116       1.234 -18.935 -18.038  1.00 90.74           C  
ATOM   1793  HG2 MET A 116       1.419 -19.356 -17.050  1.00 90.74           H  
ATOM   1794  HG3 MET A 116       2.180 -18.560 -18.428  1.00 90.74           H  
ATOM   1795  SD  MET A 116       0.649 -20.264 -19.124  1.00 90.74           S  
ATOM   1796  CE  MET A 116       0.910 -19.468 -20.732  1.00 90.74           C  
ATOM   1797  HE1 MET A 116       1.952 -19.160 -20.822  1.00 90.74           H  
ATOM   1798  HE2 MET A 116       0.671 -20.170 -21.531  1.00 90.74           H  
ATOM   1799  HE3 MET A 116       0.272 -18.589 -20.821  1.00 90.74           H  
ATOM   1800  N   ASN A 117       1.734 -14.832 -18.215  1.00 91.71           N  
ATOM   1801  H   ASN A 117       0.799 -14.450 -18.227  1.00 91.71           H  
ATOM   1802  CA  ASN A 117       2.790 -14.069 -18.888  1.00 91.71           C  
ATOM   1803  HA  ASN A 117       3.693 -14.677 -18.941  1.00 91.71           H  
ATOM   1804  C   ASN A 117       3.194 -12.795 -18.129  1.00 91.71           C  
ATOM   1805  CB  ASN A 117       2.347 -13.744 -20.326  1.00 91.71           C  
ATOM   1806  HB2 ASN A 117       1.410 -13.187 -20.292  1.00 91.71           H  
ATOM   1807  HB3 ASN A 117       3.097 -13.106 -20.792  1.00 91.71           H  
ATOM   1808  O   ASN A 117       3.900 -11.959 -18.695  1.00 91.71           O  
ATOM   1809  CG  ASN A 117       2.184 -14.952 -21.227  1.00 91.71           C  
ATOM   1810  ND2 ASN A 117       1.575 -14.760 -22.373  1.00 91.71           N  
ATOM   1811 HD21 ASN A 117       1.292 -13.828 -22.640  1.00 91.71           H  
ATOM   1812 HD22 ASN A 117       1.532 -15.563 -22.985  1.00 91.71           H  
ATOM   1813  OD1 ASN A 117       2.578 -16.071 -20.953  1.00 91.71           O  
ATOM   1814  N   ASP A 118       2.725 -12.613 -16.894  1.00 95.29           N  
ATOM   1815  H   ASP A 118       2.195 -13.336 -16.429  1.00 95.29           H  
ATOM   1816  CA  ASP A 118       3.118 -11.451 -16.103  1.00 95.29           C  
ATOM   1817  HA  ASP A 118       2.945 -10.551 -16.693  1.00 95.29           H  
ATOM   1818  C   ASP A 118       4.609 -11.525 -15.777  1.00 95.29           C  
ATOM   1819  CB  ASP A 118       2.288 -11.334 -14.822  1.00 95.29           C  
ATOM   1820  HB2 ASP A 118       2.724 -10.550 -14.202  1.00 95.29           H  
ATOM   1821  HB3 ASP A 118       2.348 -12.271 -14.268  1.00 95.29           H  
ATOM   1822  O   ASP A 118       5.141 -12.587 -15.437  1.00 95.29           O  
ATOM   1823  CG  ASP A 118       0.821 -10.978 -15.076  1.00 95.29           C  
ATOM   1824  OD1 ASP A 118       0.470 -10.538 -16.197  1.00 95.29           O  
ATOM   1825  OD2 ASP A 118       0.027 -11.212 -14.141  1.00 95.29           O  
ATOM   1826  N   LYS A 119       5.299 -10.384 -15.871  1.00 96.47           N  
ATOM   1827  H   LYS A 119       4.801  -9.529 -16.071  1.00 96.47           H  
ATOM   1828  CA  LYS A 119       6.694 -10.318 -15.444  1.00 96.47           C  
ATOM   1829  HA  LYS A 119       7.175 -11.264 -15.691  1.00 96.47           H  
ATOM   1830  C   LYS A 119       6.732 -10.153 -13.934  1.00 96.47           C  
ATOM   1831  CB  LYS A 119       7.483  -9.210 -16.136  1.00 96.47           C  
ATOM   1832  HB2 LYS A 119       8.497  -9.236 -15.737  1.00 96.47           H  
ATOM   1833  HB3 LYS A 119       7.052  -8.243 -15.877  1.00 96.47           H  
ATOM   1834  O   LYS A 119       6.249  -9.165 -13.384  1.00 96.47           O  
ATOM   1835  CG  LYS A 119       7.548  -9.320 -17.664  1.00 96.47           C  
ATOM   1836  HG2 LYS A 119       6.580  -9.057 -18.090  1.00 96.47           H  
ATOM   1837  HG3 LYS A 119       7.821 -10.332 -17.963  1.00 96.47           H  
ATOM   1838  CD  LYS A 119       8.624  -8.333 -18.134  1.00 96.47           C  
ATOM   1839  HD2 LYS A 119       9.605  -8.739 -17.889  1.00 96.47           H  
ATOM   1840  HD3 LYS A 119       8.516  -7.405 -17.573  1.00 96.47           H  
ATOM   1841  CE  LYS A 119       8.573  -8.003 -19.624  1.00 96.47           C  
ATOM   1842  HE2 LYS A 119       7.541  -7.781 -19.895  1.00 96.47           H  
ATOM   1843  HE3 LYS A 119       8.908  -8.869 -20.194  1.00 96.47           H  
ATOM   1844  NZ  LYS A 119       9.433  -6.818 -19.887  1.00 96.47           N  
ATOM   1845  HZ1 LYS A 119       9.119  -6.025 -19.345  1.00 96.47           H  
ATOM   1846  HZ2 LYS A 119      10.383  -6.971 -19.578  1.00 96.47           H  
ATOM   1847  HZ3 LYS A 119       9.441  -6.547 -20.860  1.00 96.47           H  
ATOM   1848  N   VAL A 120       7.344 -11.129 -13.281  1.00 97.57           N  
ATOM   1849  H   VAL A 120       7.683 -11.922 -13.805  1.00 97.57           H  
ATOM   1850  CA  VAL A 120       7.537 -11.143 -11.835  1.00 97.57           C  
ATOM   1851  HA  VAL A 120       7.332 -10.142 -11.456  1.00 97.57           H  
ATOM   1852  C   VAL A 120       8.981 -11.458 -11.501  1.00 97.57           C  
ATOM   1853  CB  VAL A 120       6.570 -12.110 -11.134  1.00 97.57           C  
ATOM   1854  HB  VAL A 120       6.746 -12.044 -10.060  1.00 97.57           H  
ATOM   1855  O   VAL A 120       9.654 -12.177 -12.241  1.00 97.57           O  
ATOM   1856  CG1 VAL A 120       5.122 -11.694 -11.407  1.00 97.57           C  
ATOM   1857 HG11 VAL A 120       5.021 -10.621 -11.242  1.00 97.57           H  
ATOM   1858 HG12 VAL A 120       4.841 -11.921 -12.435  1.00 97.57           H  
ATOM   1859 HG13 VAL A 120       4.453 -12.220 -10.726  1.00 97.57           H  
ATOM   1860  CG2 VAL A 120       6.757 -13.573 -11.551  1.00 97.57           C  
ATOM   1861 HG21 VAL A 120       6.576 -13.689 -12.619  1.00 97.57           H  
ATOM   1862 HG22 VAL A 120       6.052 -14.202 -11.007  1.00 97.57           H  
ATOM   1863 HG23 VAL A 120       7.769 -13.908 -11.321  1.00 97.57           H  
ATOM   1864  N   LYS A 121       9.452 -10.922 -10.378  1.00 97.76           N  
ATOM   1865  H   LYS A 121       8.830 -10.331  -9.843  1.00 97.76           H  
ATOM   1866  CA  LYS A 121      10.796 -11.157  -9.848  1.00 97.76           C  
ATOM   1867  HA  LYS A 121      11.212 -12.053 -10.309  1.00 97.76           H  
ATOM   1868  C   LYS A 121      10.730 -11.447  -8.364  1.00 97.76           C  
ATOM   1869  CB  LYS A 121      11.738  -9.970 -10.147  1.00 97.76           C  
ATOM   1870  HB2 LYS A 121      12.733 -10.191  -9.761  1.00 97.76           H  
ATOM   1871  HB3 LYS A 121      11.393  -9.075  -9.628  1.00 97.76           H  
ATOM   1872  O   LYS A 121       9.763 -11.096  -7.684  1.00 97.76           O  
ATOM   1873  CG  LYS A 121      11.859  -9.629 -11.637  1.00 97.76           C  
ATOM   1874  HG2 LYS A 121      10.869  -9.494 -12.073  1.00 97.76           H  
ATOM   1875  HG3 LYS A 121      12.407  -8.693 -11.744  1.00 97.76           H  
ATOM   1876  CD  LYS A 121      12.614 -10.729 -12.380  1.00 97.76           C  
ATOM   1877  HD2 LYS A 121      13.665 -10.679 -12.098  1.00 97.76           H  
ATOM   1878  HD3 LYS A 121      12.240 -11.716 -12.108  1.00 97.76           H  
ATOM   1879  CE  LYS A 121      12.479 -10.577 -13.886  1.00 97.76           C  
ATOM   1880  HE2 LYS A 121      12.783  -9.568 -14.167  1.00 97.76           H  
ATOM   1881  HE3 LYS A 121      11.437 -10.741 -14.161  1.00 97.76           H  
ATOM   1882  NZ  LYS A 121      13.364 -11.571 -14.524  1.00 97.76           N  
ATOM   1883  HZ1 LYS A 121      13.350 -12.449 -14.024  1.00 97.76           H  
ATOM   1884  HZ2 LYS A 121      13.190 -11.693 -15.511  1.00 97.76           H  
ATOM   1885  HZ3 LYS A 121      14.306 -11.226 -14.409  1.00 97.76           H  
ATOM   1886  N   LYS A 122      11.771 -12.089  -7.847  1.00 96.31           N  
ATOM   1887  H   LYS A 122      12.577 -12.217  -8.442  1.00 96.31           H  
ATOM   1888  CA  LYS A 122      11.940 -12.196  -6.402  1.00 96.31           C  
ATOM   1889  HA  LYS A 122      11.039 -12.630  -5.969  1.00 96.31           H  
ATOM   1890  C   LYS A 122      12.134 -10.784  -5.854  1.00 96.31           C  
ATOM   1891  CB  LYS A 122      13.146 -13.090  -6.117  1.00 96.31           C  
ATOM   1892  HB2 LYS A 122      14.045 -12.620  -6.516  1.00 96.31           H  
ATOM   1893  HB3 LYS A 122      13.005 -14.046  -6.622  1.00 96.31           H  
ATOM   1894  O   LYS A 122      12.883 -10.010  -6.437  1.00 96.31           O  
ATOM   1895  CG  LYS A 122      13.310 -13.330  -4.615  1.00 96.31           C  
ATOM   1896  HG2 LYS A 122      13.496 -12.385  -4.104  1.00 96.31           H  
ATOM   1897  HG3 LYS A 122      12.403 -13.785  -4.216  1.00 96.31           H  
ATOM   1898  CD  LYS A 122      14.496 -14.260  -4.383  1.00 96.31           C  
ATOM   1899  HD2 LYS A 122      14.312 -15.208  -4.889  1.00 96.31           H  
ATOM   1900  HD3 LYS A 122      15.393 -13.801  -4.798  1.00 96.31           H  
ATOM   1901  CE  LYS A 122      14.672 -14.490  -2.884  1.00 96.31           C  
ATOM   1902  HE2 LYS A 122      13.753 -14.917  -2.486  1.00 96.31           H  
ATOM   1903  HE3 LYS A 122      14.832 -13.524  -2.405  1.00 96.31           H  
ATOM   1904  NZ  LYS A 122      15.820 -15.393  -2.643  1.00 96.31           N  
ATOM   1905  HZ1 LYS A 122      15.953 -15.543  -1.653  1.00 96.31           H  
ATOM   1906  HZ2 LYS A 122      15.660 -16.278  -3.103  1.00 96.31           H  
ATOM   1907  HZ3 LYS A 122      16.655 -14.985  -3.038  1.00 96.31           H  
ATOM   1908  N   LEU A 123      11.507 -10.453  -4.726  1.00 95.43           N  
ATOM   1909  H   LEU A 123      10.879 -11.112  -4.287  1.00 95.43           H  
ATOM   1910  CA  LEU A 123      11.747  -9.157  -4.094  1.00 95.43           C  
ATOM   1911  HA  LEU A 123      11.496  -8.385  -4.821  1.00 95.43           H  
ATOM   1912  C   LEU A 123      13.236  -9.045  -3.702  1.00 95.43           C  
ATOM   1913  CB  LEU A 123      10.824  -8.991  -2.874  1.00 95.43           C  
ATOM   1914  HB2 LEU A 123       9.786  -9.085  -3.194  1.00 95.43           H  
ATOM   1915  HB3 LEU A 123      11.033  -9.792  -2.165  1.00 95.43           H  
ATOM   1916  O   LEU A 123      13.691  -9.850  -2.875  1.00 95.43           O  
ATOM   1917  CG  LEU A 123      11.007  -7.636  -2.164  1.00 95.43           C  
ATOM   1918  HG  LEU A 123      12.055  -7.489  -1.900  1.00 95.43           H  
ATOM   1919  CD1 LEU A 123      10.545  -6.476  -3.042  1.00 95.43           C  
ATOM   1920 HD11 LEU A 123      10.610  -5.539  -2.490  1.00 95.43           H  
ATOM   1921 HD12 LEU A 123       9.518  -6.641  -3.365  1.00 95.43           H  
ATOM   1922 HD13 LEU A 123      11.180  -6.393  -3.924  1.00 95.43           H  
ATOM   1923  CD2 LEU A 123      10.196  -7.602  -0.871  1.00 95.43           C  
ATOM   1924 HD21 LEU A 123       9.136  -7.714  -1.101  1.00 95.43           H  
ATOM   1925 HD22 LEU A 123      10.352  -6.648  -0.369  1.00 95.43           H  
ATOM   1926 HD23 LEU A 123      10.513  -8.412  -0.214  1.00 95.43           H  
ATOM   1927  N   PRO A 124      14.003  -8.070  -4.232  1.00 94.45           N  
ATOM   1928  CA  PRO A 124      15.388  -7.906  -3.825  1.00 94.45           C  
ATOM   1929  HA  PRO A 124      15.903  -8.852  -3.995  1.00 94.45           H  
ATOM   1930  C   PRO A 124      15.447  -7.544  -2.339  1.00 94.45           C  
ATOM   1931  CB  PRO A 124      16.007  -6.847  -4.744  1.00 94.45           C  
ATOM   1932  HB2 PRO A 124      16.997  -7.151  -5.085  1.00 94.45           H  
ATOM   1933  HB3 PRO A 124      16.082  -5.886  -4.235  1.00 94.45           H  
ATOM   1934  O   PRO A 124      14.711  -6.682  -1.853  1.00 94.45           O  
ATOM   1935  CG  PRO A 124      15.033  -6.760  -5.921  1.00 94.45           C  
ATOM   1936  HG2 PRO A 124      15.302  -7.502  -6.673  1.00 94.45           H  
ATOM   1937  HG3 PRO A 124      15.012  -5.764  -6.363  1.00 94.45           H  
ATOM   1938  CD  PRO A 124      13.688  -7.134  -5.305  1.00 94.45           C  
ATOM   1939  HD2 PRO A 124      13.045  -7.570  -6.070  1.00 94.45           H  
ATOM   1940  HD3 PRO A 124      13.224  -6.244  -4.882  1.00 94.45           H  
ATOM   1941  N   ALA A 125      16.335  -8.206  -1.595  1.00 91.62           N  
ATOM   1942  H   ALA A 125      16.901  -8.906  -2.053  1.00 91.62           H  
ATOM   1943  CA  ALA A 125      16.331  -8.160  -0.131  1.00 91.62           C  
ATOM   1944  HA  ALA A 125      15.366  -8.530   0.215  1.00 91.62           H  
ATOM   1945  C   ALA A 125      16.505  -6.744   0.448  1.00 91.62           C  
ATOM   1946  CB  ALA A 125      17.427  -9.100   0.385  1.00 91.62           C  
ATOM   1947  HB1 ALA A 125      18.410  -8.701   0.135  1.00 91.62           H  
ATOM   1948  HB2 ALA A 125      17.312 -10.089  -0.059  1.00 91.62           H  
ATOM   1949  HB3 ALA A 125      17.345  -9.188   1.468  1.00 91.62           H  
ATOM   1950  O   ALA A 125      16.068  -6.488   1.564  1.00 91.62           O  
ATOM   1951  N   LYS A 126      17.112  -5.814  -0.300  1.00 94.69           N  
ATOM   1952  H   LYS A 126      17.398  -6.066  -1.235  1.00 94.69           H  
ATOM   1953  CA  LYS A 126      17.301  -4.427   0.147  1.00 94.69           C  
ATOM   1954  HA  LYS A 126      17.668  -4.462   1.173  1.00 94.69           H  
ATOM   1955  C   LYS A 126      15.991  -3.624   0.240  1.00 94.69           C  
ATOM   1956  CB  LYS A 126      18.399  -3.743  -0.693  1.00 94.69           C  
ATOM   1957  HB2 LYS A 126      18.695  -2.828  -0.180  1.00 94.69           H  
ATOM   1958  HB3 LYS A 126      19.271  -4.396  -0.732  1.00 94.69           H  
ATOM   1959  O   LYS A 126      15.954  -2.645   0.975  1.00 94.69           O  
ATOM   1960  CG  LYS A 126      17.984  -3.372  -2.125  1.00 94.69           C  
ATOM   1961  HG2 LYS A 126      17.193  -2.624  -2.066  1.00 94.69           H  
ATOM   1962  HG3 LYS A 126      17.592  -4.250  -2.638  1.00 94.69           H  
ATOM   1963  CD  LYS A 126      19.162  -2.798  -2.946  1.00 94.69           C  
ATOM   1964  HD2 LYS A 126      19.789  -3.613  -3.305  1.00 94.69           H  
ATOM   1965  HD3 LYS A 126      19.752  -2.112  -2.339  1.00 94.69           H  
ATOM   1966  CE  LYS A 126      18.568  -2.029  -4.126  1.00 94.69           C  
ATOM   1967  HE2 LYS A 126      17.801  -2.667  -4.566  1.00 94.69           H  
ATOM   1968  HE3 LYS A 126      18.067  -1.137  -3.751  1.00 94.69           H  
ATOM   1969  NZ  LYS A 126      19.477  -1.654  -5.239  1.00 94.69           N  
ATOM   1970  HZ1 LYS A 126      19.603  -2.457  -5.838  1.00 94.69           H  
ATOM   1971  HZ2 LYS A 126      20.340  -1.198  -4.980  1.00 94.69           H  
ATOM   1972  HZ3 LYS A 126      18.972  -1.080  -5.899  1.00 94.69           H  
ATOM   1973  N   TYR A 127      14.913  -4.069  -0.415  1.00 94.79           N  
ATOM   1974  H   TYR A 127      15.013  -4.876  -1.014  1.00 94.79           H  
ATOM   1975  CA  TYR A 127      13.597  -3.409  -0.388  1.00 94.79           C  
ATOM   1976  HA  TYR A 127      13.727  -2.376  -0.065  1.00 94.79           H  
ATOM   1977  C   TYR A 127      12.593  -4.052   0.581  1.00 94.79           C  
ATOM   1978  CB  TYR A 127      13.011  -3.368  -1.802  1.00 94.79           C  
ATOM   1979  HB2 TYR A 127      12.762  -4.383  -2.111  1.00 94.79           H  
ATOM   1980  HB3 TYR A 127      12.085  -2.794  -1.788  1.00 94.79           H  
ATOM   1981  O   TYR A 127      11.488  -3.539   0.759  1.00 94.79           O  
ATOM   1982  CG  TYR A 127      13.935  -2.748  -2.824  1.00 94.79           C  
ATOM   1983  CD1 TYR A 127      14.118  -1.353  -2.862  1.00 94.79           C  
ATOM   1984  HD1 TYR A 127      13.581  -0.710  -2.180  1.00 94.79           H  
ATOM   1985  CD2 TYR A 127      14.603  -3.576  -3.740  1.00 94.79           C  
ATOM   1986  HD2 TYR A 127      14.422  -4.640  -3.722  1.00 94.79           H  
ATOM   1987  CE1 TYR A 127      14.956  -0.779  -3.832  1.00 94.79           C  
ATOM   1988  HE1 TYR A 127      15.063   0.294  -3.897  1.00 94.79           H  
ATOM   1989  CE2 TYR A 127      15.452  -3.008  -4.706  1.00 94.79           C  
ATOM   1990  HE2 TYR A 127      15.953  -3.619  -5.443  1.00 94.79           H  
ATOM   1991  OH  TYR A 127      16.425  -1.067  -5.693  1.00 94.79           O  
ATOM   1992  HH  TYR A 127      16.231  -0.142  -5.866  1.00 94.79           H  
ATOM   1993  CZ  TYR A 127      15.612  -1.608  -4.759  1.00 94.79           C  
ATOM   1994  N   SER A 128      12.946  -5.169   1.227  1.00 91.32           N  
ATOM   1995  H   SER A 128      13.871  -5.551   1.088  1.00 91.32           H  
ATOM   1996  CA  SER A 128      12.043  -5.858   2.163  1.00 91.32           C  
ATOM   1997  HA  SER A 128      11.049  -5.905   1.719  1.00 91.32           H  
ATOM   1998  C   SER A 128      11.889  -5.133   3.504  1.00 91.32           C  
ATOM   1999  CB  SER A 128      12.516  -7.294   2.395  1.00 91.32           C  
ATOM   2000  HB2 SER A 128      11.775  -7.825   2.992  1.00 91.32           H  
ATOM   2001  HB3 SER A 128      12.623  -7.797   1.434  1.00 91.32           H  
ATOM   2002  O   SER A 128      10.894  -5.327   4.195  1.00 91.32           O  
ATOM   2003  OG  SER A 128      13.754  -7.294   3.077  1.00 91.32           O  
ATOM   2004  HG  SER A 128      14.118  -8.183   3.074  1.00 91.32           H  
ATOM   2005  N   GLY A 129      12.861  -4.291   3.876  1.00 91.40           N  
ATOM   2006  H   GLY A 129      13.669  -4.222   3.274  1.00 91.40           H  
ATOM   2007  CA  GLY A 129      12.845  -3.523   5.125  1.00 91.40           C  
ATOM   2008  HA2 GLY A 129      13.872  -3.272   5.388  1.00 91.40           H  
ATOM   2009  HA3 GLY A 129      12.425  -4.140   5.919  1.00 91.40           H  
ATOM   2010  C   GLY A 129      12.048  -2.215   5.069  1.00 91.40           C  
ATOM   2011  O   GLY A 129      11.737  -1.667   6.133  1.00 91.40           O  
ATOM   2012  N   ILE A 130      11.732  -1.738   3.859  1.00 94.34           N  
ATOM   2013  H   ILE A 130      11.972  -2.298   3.054  1.00 94.34           H  
ATOM   2014  CA  ILE A 130      10.923  -0.539   3.608  1.00 94.34           C  
ATOM   2015  HA  ILE A 130      11.307   0.276   4.222  1.00 94.34           H  
ATOM   2016  C   ILE A 130       9.473  -0.847   4.016  1.00 94.34           C  
ATOM   2017  CB  ILE A 130      11.047  -0.122   2.120  1.00 94.34           C  
ATOM   2018  HB  ILE A 130      10.821  -0.990   1.500  1.00 94.34           H  
ATOM   2019  O   ILE A 130       8.966  -1.909   3.644  1.00 94.34           O  
ATOM   2020  CG1 ILE A 130      12.493   0.323   1.801  1.00 94.34           C  
ATOM   2021 HG12 ILE A 130      12.717   1.248   2.333  1.00 94.34           H  
ATOM   2022 HG13 ILE A 130      13.191  -0.440   2.146  1.00 94.34           H  
ATOM   2023  CG2 ILE A 130      10.038   0.979   1.762  1.00 94.34           C  
ATOM   2024 HG21 ILE A 130      10.118   1.819   2.451  1.00 94.34           H  
ATOM   2025 HG22 ILE A 130      10.204   1.350   0.751  1.00 94.34           H  
ATOM   2026 HG23 ILE A 130       9.021   0.586   1.800  1.00 94.34           H  
ATOM   2027  CD1 ILE A 130      12.763   0.527   0.306  1.00 94.34           C  
ATOM   2028 HD11 ILE A 130      12.249   1.415  -0.061  1.00 94.34           H  
ATOM   2029 HD12 ILE A 130      12.420  -0.346  -0.250  1.00 94.34           H  
ATOM   2030 HD13 ILE A 130      13.833   0.660   0.146  1.00 94.34           H  
ATOM   2031  N   PRO A 131       8.784   0.012   4.786  1.00 94.68           N  
ATOM   2032  CA  PRO A 131       7.395  -0.243   5.162  1.00 94.68           C  
ATOM   2033  HA  PRO A 131       7.320  -1.193   5.691  1.00 94.68           H  
ATOM   2034  C   PRO A 131       6.464  -0.289   3.947  1.00 94.68           C  
ATOM   2035  CB  PRO A 131       7.011   0.899   6.099  1.00 94.68           C  
ATOM   2036  HB2 PRO A 131       7.239   0.629   7.130  1.00 94.68           H  
ATOM   2037  HB3 PRO A 131       5.961   1.172   5.991  1.00 94.68           H  
ATOM   2038  O   PRO A 131       6.733   0.330   2.925  1.00 94.68           O  
ATOM   2039  CG  PRO A 131       7.917   2.038   5.647  1.00 94.68           C  
ATOM   2040  HG2 PRO A 131       8.051   2.765   6.449  1.00 94.68           H  
ATOM   2041  HG3 PRO A 131       7.500   2.517   4.761  1.00 94.68           H  
ATOM   2042  CD  PRO A 131       9.211   1.314   5.282  1.00 94.68           C  
ATOM   2043  HD2 PRO A 131       9.825   1.180   6.173  1.00 94.68           H  
ATOM   2044  HD3 PRO A 131       9.759   1.892   4.538  1.00 94.68           H  
ATOM   2045  N   GLU A 132       5.360  -1.020   4.058  1.00 92.86           N  
ATOM   2046  H   GLU A 132       5.231  -1.594   4.879  1.00 92.86           H  
ATOM   2047  CA  GLU A 132       4.254  -0.975   3.100  1.00 92.86           C  
ATOM   2048  HA  GLU A 132       4.649  -1.006   2.084  1.00 92.86           H  
ATOM   2049  C   GLU A 132       3.497   0.344   3.261  1.00 92.86           C  
ATOM   2050  CB  GLU A 132       3.327  -2.192   3.284  1.00 92.86           C  
ATOM   2051  HB2 GLU A 132       2.469  -2.094   2.619  1.00 92.86           H  
ATOM   2052  HB3 GLU A 132       2.974  -2.236   4.314  1.00 92.86           H  
ATOM   2053  O   GLU A 132       3.175   0.753   4.385  1.00 92.86           O  
ATOM   2054  CG  GLU A 132       4.087  -3.483   2.940  1.00 92.86           C  
ATOM   2055  HG2 GLU A 132       4.991  -3.533   3.547  1.00 92.86           H  
ATOM   2056  HG3 GLU A 132       4.410  -3.437   1.900  1.00 92.86           H  
ATOM   2057  CD  GLU A 132       3.311  -4.788   3.164  1.00 92.86           C  
ATOM   2058  OE1 GLU A 132       3.976  -5.809   3.454  1.00 92.86           O  
ATOM   2059  OE2 GLU A 132       2.069  -4.871   3.072  1.00 92.86           O  
ATOM   2060  N   PHE A 133       3.228   1.000   2.136  1.00 92.15           N  
ATOM   2061  H   PHE A 133       3.533   0.612   1.255  1.00 92.15           H  
ATOM   2062  CA  PHE A 133       2.633   2.334   2.108  1.00 92.15           C  
ATOM   2063  HA  PHE A 133       2.863   2.855   3.037  1.00 92.15           H  
ATOM   2064  C   PHE A 133       1.107   2.312   1.997  1.00 92.15           C  
ATOM   2065  CB  PHE A 133       3.278   3.126   0.977  1.00 92.15           C  
ATOM   2066  HB2 PHE A 133       2.682   4.029   0.842  1.00 92.15           H  
ATOM   2067  HB3 PHE A 133       3.227   2.559   0.047  1.00 92.15           H  
ATOM   2068  O   PHE A 133       0.462   3.342   2.179  1.00 92.15           O  
ATOM   2069  CG  PHE A 133       4.714   3.529   1.257  1.00 92.15           C  
ATOM   2070  CD1 PHE A 133       5.003   4.780   1.831  1.00 92.15           C  
ATOM   2071  HD1 PHE A 133       4.199   5.457   2.077  1.00 92.15           H  
ATOM   2072  CD2 PHE A 133       5.773   2.669   0.924  1.00 92.15           C  
ATOM   2073  HD2 PHE A 133       5.568   1.713   0.466  1.00 92.15           H  
ATOM   2074  CE1 PHE A 133       6.333   5.179   2.040  1.00 92.15           C  
ATOM   2075  HE1 PHE A 133       6.545   6.171   2.412  1.00 92.15           H  
ATOM   2076  CE2 PHE A 133       7.103   3.058   1.150  1.00 92.15           C  
ATOM   2077  HE2 PHE A 133       7.910   2.407   0.848  1.00 92.15           H  
ATOM   2078  CZ  PHE A 133       7.385   4.310   1.716  1.00 92.15           C  
ATOM   2079  HZ  PHE A 133       8.410   4.628   1.839  1.00 92.15           H  
ATOM   2080  N   CYS A 134       0.505   1.149   1.750  1.00 93.57           N  
ATOM   2081  H   CYS A 134       1.076   0.343   1.539  1.00 93.57           H  
ATOM   2082  CA  CYS A 134      -0.946   1.002   1.770  1.00 93.57           C  
ATOM   2083  HA  CYS A 134      -1.385   1.855   1.252  1.00 93.57           H  
ATOM   2084  C   CYS A 134      -1.506   0.965   3.199  1.00 93.57           C  
ATOM   2085  CB  CYS A 134      -1.356  -0.255   1.010  1.00 93.57           C  
ATOM   2086  HB2 CYS A 134      -2.437  -0.374   1.075  1.00 93.57           H  
ATOM   2087  HB3 CYS A 134      -0.859  -1.123   1.443  1.00 93.57           H  
ATOM   2088  O   CYS A 134      -1.000   0.262   4.082  1.00 93.57           O  
ATOM   2089  SG  CYS A 134      -0.901  -0.088  -0.726  1.00 93.57           S  
ATOM   2090  HG  CYS A 134       0.412   0.068  -0.532  1.00 93.57           H  
ATOM   2091  N   CYS A 135      -2.627   1.646   3.400  1.00 95.51           N  
ATOM   2092  H   CYS A 135      -2.992   2.192   2.632  1.00 95.51           H  
ATOM   2093  CA  CYS A 135      -3.409   1.618   4.628  1.00 95.51           C  
ATOM   2094  HA  CYS A 135      -3.091   0.772   5.237  1.00 95.51           H  
ATOM   2095  C   CYS A 135      -4.899   1.418   4.325  1.00 95.51           C  
ATOM   2096  CB  CYS A 135      -3.122   2.899   5.427  1.00 95.51           C  
ATOM   2097  HB2 CYS A 135      -3.465   2.781   6.455  1.00 95.51           H  
ATOM   2098  HB3 CYS A 135      -2.049   3.089   5.443  1.00 95.51           H  
ATOM   2099  O   CYS A 135      -5.323   1.385   3.173  1.00 95.51           O  
ATOM   2100  SG  CYS A 135      -3.972   4.327   4.706  1.00 95.51           S  
ATOM   2101  HG  CYS A 135      -5.177   3.777   4.530  1.00 95.51           H  
ATOM   2102  N   VAL A 136      -5.707   1.306   5.375  1.00 97.00           N  
ATOM   2103  H   VAL A 136      -5.289   1.339   6.294  1.00 97.00           H  
ATOM   2104  CA  VAL A 136      -7.165   1.393   5.307  1.00 97.00           C  
ATOM   2105  HA  VAL A 136      -7.455   1.553   4.269  1.00 97.00           H  
ATOM   2106  C   VAL A 136      -7.631   2.592   6.118  1.00 97.00           C  
ATOM   2107  CB  VAL A 136      -7.839   0.096   5.783  1.00 97.00           C  
ATOM   2108  HB  VAL A 136      -7.420  -0.199   6.745  1.00 97.00           H  
ATOM   2109  O   VAL A 136      -7.307   2.690   7.304  1.00 97.00           O  
ATOM   2110  CG1 VAL A 136      -9.355   0.258   5.933  1.00 97.00           C  
ATOM   2111 HG11 VAL A 136      -9.785   0.656   5.014  1.00 97.00           H  
ATOM   2112 HG12 VAL A 136      -9.591   0.931   6.758  1.00 97.00           H  
ATOM   2113 HG13 VAL A 136      -9.816  -0.708   6.139  1.00 97.00           H  
ATOM   2114  CG2 VAL A 136      -7.604  -1.029   4.773  1.00 97.00           C  
ATOM   2115 HG21 VAL A 136      -8.117  -0.785   3.842  1.00 97.00           H  
ATOM   2116 HG22 VAL A 136      -6.539  -1.134   4.569  1.00 97.00           H  
ATOM   2117 HG23 VAL A 136      -7.995  -1.971   5.159  1.00 97.00           H  
ATOM   2118  N   LEU A 137      -8.419   3.464   5.492  1.00 98.32           N  
ATOM   2119  H   LEU A 137      -8.634   3.287   4.521  1.00 98.32           H  
ATOM   2120  CA  LEU A 137      -9.124   4.566   6.135  1.00 98.32           C  
ATOM   2121  HA  LEU A 137      -8.717   4.711   7.135  1.00 98.32           H  
ATOM   2122  C   LEU A 137     -10.612   4.224   6.259  1.00 98.32           C  
ATOM   2123  CB  LEU A 137      -8.892   5.855   5.328  1.00 98.32           C  
ATOM   2124  HB2 LEU A 137      -7.822   6.061   5.287  1.00 98.32           H  
ATOM   2125  HB3 LEU A 137      -9.245   5.688   4.311  1.00 98.32           H  
ATOM   2126  O   LEU A 137     -11.320   4.076   5.263  1.00 98.32           O  
ATOM   2127  CG  LEU A 137      -9.623   7.089   5.890  1.00 98.32           C  
ATOM   2128  HG  LEU A 137     -10.695   6.891   5.923  1.00 98.32           H  
ATOM   2129  CD1 LEU A 137      -9.150   7.455   7.300  1.00 98.32           C  
ATOM   2130 HD11 LEU A 137      -9.365   6.647   8.000  1.00 98.32           H  
ATOM   2131 HD12 LEU A 137      -8.080   7.663   7.293  1.00 98.32           H  
ATOM   2132 HD13 LEU A 137      -9.686   8.342   7.637  1.00 98.32           H  
ATOM   2133  CD2 LEU A 137      -9.392   8.287   4.973  1.00 98.32           C  
ATOM   2134 HD21 LEU A 137      -9.958   9.144   5.336  1.00 98.32           H  
ATOM   2135 HD22 LEU A 137      -9.731   8.053   3.964  1.00 98.32           H  
ATOM   2136 HD23 LEU A 137      -8.333   8.546   4.943  1.00 98.32           H  
ATOM   2137  N   ASN A 138     -11.099   4.127   7.491  1.00 98.33           N  
ATOM   2138  H   ASN A 138     -10.463   4.257   8.266  1.00 98.33           H  
ATOM   2139  CA  ASN A 138     -12.521   4.011   7.785  1.00 98.33           C  
ATOM   2140  HA  ASN A 138     -13.056   3.692   6.891  1.00 98.33           H  
ATOM   2141  C   ASN A 138     -13.073   5.386   8.180  1.00 98.33           C  
ATOM   2142  CB  ASN A 138     -12.718   2.928   8.852  1.00 98.33           C  
ATOM   2143  HB2 ASN A 138     -12.281   3.261   9.794  1.00 98.33           H  
ATOM   2144  HB3 ASN A 138     -12.208   2.019   8.532  1.00 98.33           H  
ATOM   2145  O   ASN A 138     -12.902   5.820   9.322  1.00 98.33           O  
ATOM   2146  CG  ASN A 138     -14.181   2.592   9.069  1.00 98.33           C  
ATOM   2147  ND2 ASN A 138     -14.469   1.718  10.003  1.00 98.33           N  
ATOM   2148 HD21 ASN A 138     -15.455   1.557  10.149  1.00 98.33           H  
ATOM   2149 HD22 ASN A 138     -13.733   1.362  10.597  1.00 98.33           H  
ATOM   2150  OD1 ASN A 138     -15.087   3.060   8.404  1.00 98.33           O  
ATOM   2151  N   ALA A 139     -13.683   6.066   7.212  1.00 98.50           N  
ATOM   2152  H   ALA A 139     -13.777   5.640   6.302  1.00 98.50           H  
ATOM   2153  CA  ALA A 139     -14.281   7.390   7.338  1.00 98.50           C  
ATOM   2154  HA  ALA A 139     -14.732   7.502   8.324  1.00 98.50           H  
ATOM   2155  C   ALA A 139     -15.371   7.586   6.271  1.00 98.50           C  
ATOM   2156  CB  ALA A 139     -13.177   8.436   7.172  1.00 98.50           C  
ATOM   2157  HB1 ALA A 139     -12.381   8.253   7.894  1.00 98.50           H  
ATOM   2158  HB2 ALA A 139     -12.763   8.388   6.165  1.00 98.50           H  
ATOM   2159  HB3 ALA A 139     -13.589   9.431   7.343  1.00 98.50           H  
ATOM   2160  O   ALA A 139     -15.427   6.828   5.298  1.00 98.50           O  
ATOM   2161  N   ASP A 140     -16.211   8.606   6.445  1.00 97.83           N  
ATOM   2162  H   ASP A 140     -16.071   9.232   7.225  1.00 97.83           H  
ATOM   2163  CA  ASP A 140     -17.208   9.012   5.448  1.00 97.83           C  
ATOM   2164  HA  ASP A 140     -17.571   8.120   4.937  1.00 97.83           H  
ATOM   2165  C   ASP A 140     -16.557   9.915   4.389  1.00 97.83           C  
ATOM   2166  CB  ASP A 140     -18.416   9.659   6.145  1.00 97.83           C  
ATOM   2167  HB2 ASP A 140     -18.133  10.629   6.554  1.00 97.83           H  
ATOM   2168  HB3 ASP A 140     -18.717   9.023   6.977  1.00 97.83           H  
ATOM   2169  O   ASP A 140     -16.582  11.139   4.473  1.00 97.83           O  
ATOM   2170  CG  ASP A 140     -19.628   9.814   5.216  1.00 97.83           C  
ATOM   2171  OD1 ASP A 140     -19.713   9.043   4.232  1.00 97.83           O  
ATOM   2172  OD2 ASP A 140     -20.533  10.601   5.577  1.00 97.83           O  
ATOM   2173  N   VAL A 141     -15.864   9.277   3.446  1.00 97.51           N  
ATOM   2174  H   VAL A 141     -15.899   8.267   3.453  1.00 97.51           H  
ATOM   2175  CA  VAL A 141     -15.101   9.918   2.366  1.00 97.51           C  
ATOM   2176  HA  VAL A 141     -15.411  10.960   2.284  1.00 97.51           H  
ATOM   2177  C   VAL A 141     -15.422   9.259   1.029  1.00 97.51           C  
ATOM   2178  CB  VAL A 141     -13.582   9.897   2.649  1.00 97.51           C  
ATOM   2179  HB  VAL A 141     -13.070  10.393   1.824  1.00 97.51           H  
ATOM   2180  O   VAL A 141     -16.097   8.228   0.982  1.00 97.51           O  
ATOM   2181  CG1 VAL A 141     -13.242  10.677   3.920  1.00 97.51           C  
ATOM   2182 HG11 VAL A 141     -12.160  10.728   4.045  1.00 97.51           H  
ATOM   2183 HG12 VAL A 141     -13.641  11.687   3.835  1.00 97.51           H  
ATOM   2184 HG13 VAL A 141     -13.686  10.201   4.794  1.00 97.51           H  
ATOM   2185  CG2 VAL A 141     -12.998   8.484   2.771  1.00 97.51           C  
ATOM   2186 HG21 VAL A 141     -13.161   7.938   1.842  1.00 97.51           H  
ATOM   2187 HG22 VAL A 141     -13.467   7.949   3.597  1.00 97.51           H  
ATOM   2188 HG23 VAL A 141     -11.924   8.547   2.945  1.00 97.51           H  
ATOM   2189  N   GLU A 142     -14.914   9.828  -0.059  1.00 95.29           N  
ATOM   2190  H   GLU A 142     -14.344  10.656   0.037  1.00 95.29           H  
ATOM   2191  CA  GLU A 142     -15.073   9.301  -1.413  1.00 95.29           C  
ATOM   2192  HA  GLU A 142     -15.642   8.372  -1.374  1.00 95.29           H  
ATOM   2193  C   GLU A 142     -13.714   8.963  -2.037  1.00 95.29           C  
ATOM   2194  CB  GLU A 142     -15.873  10.285  -2.281  1.00 95.29           C  
ATOM   2195  HB2 GLU A 142     -15.340  11.235  -2.328  1.00 95.29           H  
ATOM   2196  HB3 GLU A 142     -15.948   9.873  -3.287  1.00 95.29           H  
ATOM   2197  O   GLU A 142     -12.678   9.512  -1.657  1.00 95.29           O  
ATOM   2198  CG  GLU A 142     -17.295  10.515  -1.734  1.00 95.29           C  
ATOM   2199  HG2 GLU A 142     -17.232  10.989  -0.754  1.00 95.29           H  
ATOM   2200  HG3 GLU A 142     -17.772   9.543  -1.607  1.00 95.29           H  
ATOM   2201  CD  GLU A 142     -18.176  11.388  -2.644  1.00 95.29           C  
ATOM   2202  OE1 GLU A 142     -19.411  11.371  -2.433  1.00 95.29           O  
ATOM   2203  OE2 GLU A 142     -17.637  12.036  -3.568  1.00 95.29           O  
ATOM   2204  N   VAL A 143     -13.727   8.039  -2.998  1.00 95.18           N  
ATOM   2205  H   VAL A 143     -14.626   7.705  -3.317  1.00 95.18           H  
ATOM   2206  CA  VAL A 143     -12.549   7.691  -3.805  1.00 95.18           C  
ATOM   2207  HA  VAL A 143     -11.729   7.422  -3.140  1.00 95.18           H  
ATOM   2208  C   VAL A 143     -12.091   8.905  -4.618  1.00 95.18           C  
ATOM   2209  CB  VAL A 143     -12.855   6.484  -4.714  1.00 95.18           C  
ATOM   2210  HB  VAL A 143     -13.817   6.644  -5.202  1.00 95.18           H  
ATOM   2211  O   VAL A 143     -12.915   9.643  -5.153  1.00 95.18           O  
ATOM   2212  CG1 VAL A 143     -11.808   6.267  -5.807  1.00 95.18           C  
ATOM   2213 HG11 VAL A 143     -11.869   7.060  -6.553  1.00 95.18           H  
ATOM   2214 HG12 VAL A 143     -11.971   5.314  -6.310  1.00 95.18           H  
ATOM   2215 HG13 VAL A 143     -10.808   6.272  -5.373  1.00 95.18           H  
ATOM   2216  CG2 VAL A 143     -12.956   5.203  -3.874  1.00 95.18           C  
ATOM   2217 HG21 VAL A 143     -13.721   5.321  -3.107  1.00 95.18           H  
ATOM   2218 HG22 VAL A 143     -13.213   4.360  -4.516  1.00 95.18           H  
ATOM   2219 HG23 VAL A 143     -11.994   5.005  -3.399  1.00 95.18           H  
ATOM   2220  N   GLY A 144     -10.777   9.080  -4.730  1.00 90.85           N  
ATOM   2221  H   GLY A 144     -10.170   8.398  -4.298  1.00 90.85           H  
ATOM   2222  CA  GLY A 144     -10.119  10.171  -5.445  1.00 90.85           C  
ATOM   2223  HA2 GLY A 144     -10.761  10.520  -6.254  1.00 90.85           H  
ATOM   2224  HA3 GLY A 144      -9.193   9.794  -5.880  1.00 90.85           H  
ATOM   2225  C   GLY A 144      -9.762  11.375  -4.573  1.00 90.85           C  
ATOM   2226  O   GLY A 144      -9.081  12.275  -5.052  1.00 90.85           O  
ATOM   2227  N   LEU A 145     -10.184  11.412  -3.303  1.00 92.01           N  
ATOM   2228  H   LEU A 145     -10.742  10.648  -2.949  1.00 92.01           H  
ATOM   2229  CA  LEU A 145      -9.790  12.488  -2.392  1.00 92.01           C  
ATOM   2230  HA  LEU A 145      -9.829  13.433  -2.935  1.00 92.01           H  
ATOM   2231  C   LEU A 145      -8.345  12.313  -1.914  1.00 92.01           C  
ATOM   2232  CB  LEU A 145     -10.749  12.574  -1.191  1.00 92.01           C  
ATOM   2233  HB2 LEU A 145     -10.367  13.336  -0.512  1.00 92.01           H  
ATOM   2234  HB3 LEU A 145     -10.731  11.619  -0.665  1.00 92.01           H  
ATOM   2235  O   LEU A 145      -7.964  11.227  -1.470  1.00 92.01           O  
ATOM   2236  CG  LEU A 145     -12.209  12.920  -1.534  1.00 92.01           C  
ATOM   2237  HG  LEU A 145     -12.650  12.110  -2.115  1.00 92.01           H  
ATOM   2238  CD1 LEU A 145     -13.002  13.078  -0.233  1.00 92.01           C  
ATOM   2239 HD11 LEU A 145     -12.895  12.174   0.367  1.00 92.01           H  
ATOM   2240 HD12 LEU A 145     -14.056  13.228  -0.467  1.00 92.01           H  
ATOM   2241 HD13 LEU A 145     -12.632  13.933   0.332  1.00 92.01           H  
ATOM   2242  CD2 LEU A 145     -12.349  14.219  -2.329  1.00 92.01           C  
ATOM   2243 HD21 LEU A 145     -11.899  14.103  -3.314  1.00 92.01           H  
ATOM   2244 HD22 LEU A 145     -13.406  14.445  -2.472  1.00 92.01           H  
ATOM   2245 HD23 LEU A 145     -11.870  15.046  -1.803  1.00 92.01           H  
ATOM   2246  N   ASN A 146      -7.585  13.410  -1.898  1.00 92.10           N  
ATOM   2247  H   ASN A 146      -7.931  14.259  -2.321  1.00 92.10           H  
ATOM   2248  CA  ASN A 146      -6.342  13.506  -1.140  1.00 92.10           C  
ATOM   2249  HA  ASN A 146      -5.976  12.501  -0.931  1.00 92.10           H  
ATOM   2250  C   ASN A 146      -6.620  14.196   0.196  1.00 92.10           C  
ATOM   2251  CB  ASN A 146      -5.259  14.219  -1.952  1.00 92.10           C  
ATOM   2252  HB2 ASN A 146      -5.578  15.242  -2.149  1.00 92.10           H  
ATOM   2253  HB3 ASN A 146      -4.334  14.258  -1.376  1.00 92.10           H  
ATOM   2254  O   ASN A 146      -7.258  15.248   0.268  1.00 92.10           O  
ATOM   2255  CG  ASN A 146      -4.971  13.502  -3.256  1.00 92.10           C  
ATOM   2256  ND2 ASN A 146      -5.230  14.140  -4.370  1.00 92.10           N  
ATOM   2257 HD21 ASN A 146      -5.648  15.058  -4.316  1.00 92.10           H  
ATOM   2258 HD22 ASN A 146      -5.181  13.629  -5.240  1.00 92.10           H  
ATOM   2259  OD1 ASN A 146      -4.515  12.365  -3.271  1.00 92.10           O  
ATOM   2260  N   LEU A 147      -6.155  13.579   1.274  1.00 94.38           N  
ATOM   2261  H   LEU A 147      -5.655  12.712   1.141  1.00 94.38           H  
ATOM   2262  CA  LEU A 147      -6.489  13.954   2.637  1.00 94.38           C  
ATOM   2263  HA  LEU A 147      -7.030  14.901   2.628  1.00 94.38           H  
ATOM   2264  C   LEU A 147      -5.229  14.147   3.466  1.00 94.38           C  
ATOM   2265  CB  LEU A 147      -7.394  12.884   3.271  1.00 94.38           C  
ATOM   2266  HB2 LEU A 147      -7.603  13.167   4.303  1.00 94.38           H  
ATOM   2267  HB3 LEU A 147      -6.840  11.945   3.289  1.00 94.38           H  
ATOM   2268  O   LEU A 147      -4.280  13.370   3.395  1.00 94.38           O  
ATOM   2269  CG  LEU A 147      -8.728  12.647   2.540  1.00 94.38           C  
ATOM   2270  HG  LEU A 147      -8.544  12.389   1.497  1.00 94.38           H  
ATOM   2271  CD1 LEU A 147      -9.453  11.471   3.188  1.00 94.38           C  
ATOM   2272 HD11 LEU A 147      -9.704  11.709   4.222  1.00 94.38           H  
ATOM   2273 HD12 LEU A 147      -8.813  10.590   3.154  1.00 94.38           H  
ATOM   2274 HD13 LEU A 147     -10.362  11.259   2.624  1.00 94.38           H  
ATOM   2275  CD2 LEU A 147      -9.654  13.863   2.596  1.00 94.38           C  
ATOM   2276 HD21 LEU A 147      -9.228  14.659   1.984  1.00 94.38           H  
ATOM   2277 HD22 LEU A 147      -9.767  14.211   3.622  1.00 94.38           H  
ATOM   2278 HD23 LEU A 147     -10.630  13.605   2.185  1.00 94.38           H  
ATOM   2279  N   LYS A 148      -5.261  15.152   4.326  1.00 93.34           N  
ATOM   2280  H   LYS A 148      -6.062  15.766   4.287  1.00 93.34           H  
ATOM   2281  CA  LYS A 148      -4.344  15.311   5.440  1.00 93.34           C  
ATOM   2282  HA  LYS A 148      -3.407  14.800   5.220  1.00 93.34           H  
ATOM   2283  C   LYS A 148      -4.983  14.670   6.670  1.00 93.34           C  
ATOM   2284  CB  LYS A 148      -4.073  16.807   5.576  1.00 93.34           C  
ATOM   2285  HB2 LYS A 148      -3.770  17.197   4.605  1.00 93.34           H  
ATOM   2286  HB3 LYS A 148      -4.993  17.314   5.869  1.00 93.34           H  
ATOM   2287  O   LYS A 148      -6.011  15.130   7.164  1.00 93.34           O  
ATOM   2288  CG  LYS A 148      -2.974  17.115   6.586  1.00 93.34           C  
ATOM   2289  HG2 LYS A 148      -3.256  16.733   7.567  1.00 93.34           H  
ATOM   2290  HG3 LYS A 148      -2.047  16.658   6.241  1.00 93.34           H  
ATOM   2291  CD  LYS A 148      -2.806  18.632   6.657  1.00 93.34           C  
ATOM   2292  HD2 LYS A 148      -3.751  19.072   6.975  1.00 93.34           H  
ATOM   2293  HD3 LYS A 148      -2.581  19.010   5.659  1.00 93.34           H  
ATOM   2294  CE  LYS A 148      -1.702  19.064   7.618  1.00 93.34           C  
ATOM   2295  HE2 LYS A 148      -0.750  18.665   7.267  1.00 93.34           H  
ATOM   2296  HE3 LYS A 148      -1.919  18.659   8.606  1.00 93.34           H  
ATOM   2297  NZ  LYS A 148      -1.652  20.541   7.655  1.00 93.34           N  
ATOM   2298  HZ1 LYS A 148      -2.567  20.904   7.880  1.00 93.34           H  
ATOM   2299  HZ2 LYS A 148      -0.970  20.886   8.315  1.00 93.34           H  
ATOM   2300  HZ3 LYS A 148      -1.447  20.904   6.735  1.00 93.34           H  
ATOM   2301  N   CYS A 149      -4.383  13.587   7.144  1.00 96.91           N  
ATOM   2302  H   CYS A 149      -3.579  13.241   6.640  1.00 96.91           H  
ATOM   2303  CA  CYS A 149      -4.837  12.802   8.284  1.00 96.91           C  
ATOM   2304  HA  CYS A 149      -5.873  13.049   8.518  1.00 96.91           H  
ATOM   2305  C   CYS A 149      -3.965  13.110   9.502  1.00 96.91           C  
ATOM   2306  CB  CYS A 149      -4.762  11.310   7.928  1.00 96.91           C  
ATOM   2307  HB2 CYS A 149      -3.736  11.063   7.656  1.00 96.91           H  
ATOM   2308  HB3 CYS A 149      -5.047  10.713   8.793  1.00 96.91           H  
ATOM   2309  O   CYS A 149      -2.846  12.606   9.609  1.00 96.91           O  
ATOM   2310  SG  CYS A 149      -5.858  10.925   6.539  1.00 96.91           S  
ATOM   2311  HG  CYS A 149      -5.091   9.988   5.976  1.00 96.91           H  
ATOM   2312  N   SER A 150      -4.477  13.902  10.441  1.00 98.03           N  
ATOM   2313  H   SER A 150      -5.395  14.296  10.293  1.00 98.03           H  
ATOM   2314  CA  SER A 150      -3.785  14.157  11.711  1.00 98.03           C  
ATOM   2315  HA  SER A 150      -2.712  14.224  11.531  1.00 98.03           H  
ATOM   2316  C   SER A 150      -4.043  13.009  12.683  1.00 98.03           C  
ATOM   2317  CB  SER A 150      -4.228  15.482  12.332  1.00 98.03           C  
ATOM   2318  HB2 SER A 150      -5.275  15.407  12.628  1.00 98.03           H  
ATOM   2319  HB3 SER A 150      -3.628  15.681  13.220  1.00 98.03           H  
ATOM   2320  O   SER A 150      -5.199  12.724  13.003  1.00 98.03           O  
ATOM   2321  OG  SER A 150      -4.070  16.544  11.410  1.00 98.03           O  
ATOM   2322  HG  SER A 150      -4.502  17.327  11.760  1.00 98.03           H  
ATOM   2323  N   LEU A 151      -2.987  12.348  13.160  1.00 98.52           N  
ATOM   2324  H   LEU A 151      -2.064  12.647  12.881  1.00 98.52           H  
ATOM   2325  CA  LEU A 151      -3.087  11.199  14.061  1.00 98.52           C  
ATOM   2326  HA  LEU A 151      -3.924  10.575  13.748  1.00 98.52           H  
ATOM   2327  C   LEU A 151      -3.380  11.669  15.491  1.00 98.52           C  
ATOM   2328  CB  LEU A 151      -1.806  10.343  13.979  1.00 98.52           C  
ATOM   2329  HB2 LEU A 151      -0.980  10.907  14.411  1.00 98.52           H  
ATOM   2330  HB3 LEU A 151      -1.960   9.460  14.600  1.00 98.52           H  
ATOM   2331  O   LEU A 151      -2.518  12.238  16.152  1.00 98.52           O  
ATOM   2332  CG  LEU A 151      -1.365   9.886  12.571  1.00 98.52           C  
ATOM   2333  HG  LEU A 151      -0.937  10.729  12.029  1.00 98.52           H  
ATOM   2334  CD1 LEU A 151      -0.292   8.806  12.700  1.00 98.52           C  
ATOM   2335 HD11 LEU A 151       0.523   9.175  13.322  1.00 98.52           H  
ATOM   2336 HD12 LEU A 151       0.104   8.564  11.714  1.00 98.52           H  
ATOM   2337 HD13 LEU A 151      -0.706   7.910  13.161  1.00 98.52           H  
ATOM   2338  CD2 LEU A 151      -2.496   9.307  11.720  1.00 98.52           C  
ATOM   2339 HD21 LEU A 151      -2.086   8.893  10.799  1.00 98.52           H  
ATOM   2340 HD22 LEU A 151      -3.181  10.109  11.445  1.00 98.52           H  
ATOM   2341 HD23 LEU A 151      -3.022   8.528  12.273  1.00 98.52           H  
ATOM   2342  N   LEU A 152      -4.595  11.435  15.991  1.00 98.43           N  
ATOM   2343  H   LEU A 152      -5.264  10.953  15.407  1.00 98.43           H  
ATOM   2344  CA  LEU A 152      -5.042  11.962  17.285  1.00 98.43           C  
ATOM   2345  HA  LEU A 152      -4.540  12.909  17.481  1.00 98.43           H  
ATOM   2346  C   LEU A 152      -4.705  11.049  18.459  1.00 98.43           C  
ATOM   2347  CB  LEU A 152      -6.559  12.201  17.266  1.00 98.43           C  
ATOM   2348  HB2 LEU A 152      -7.069  11.259  17.061  1.00 98.43           H  
ATOM   2349  HB3 LEU A 152      -6.847  12.521  18.268  1.00 98.43           H  
ATOM   2350  O   LEU A 152      -4.146  11.492  19.454  1.00 98.43           O  
ATOM   2351  CG  LEU A 152      -7.070  13.247  16.267  1.00 98.43           C  
ATOM   2352  HG  LEU A 152      -6.897  12.908  15.246  1.00 98.43           H  
ATOM   2353  CD1 LEU A 152      -8.575  13.377  16.500  1.00 98.43           C  
ATOM   2354 HD11 LEU A 152      -9.096  12.515  16.085  1.00 98.43           H  
ATOM   2355 HD12 LEU A 152      -8.943  14.284  16.021  1.00 98.43           H  
ATOM   2356 HD13 LEU A 152      -8.800  13.466  17.563  1.00 98.43           H  
ATOM   2357  CD2 LEU A 152      -6.415  14.614  16.460  1.00 98.43           C  
ATOM   2358 HD21 LEU A 152      -5.352  14.554  16.223  1.00 98.43           H  
ATOM   2359 HD22 LEU A 152      -6.866  15.332  15.774  1.00 98.43           H  
ATOM   2360 HD23 LEU A 152      -6.548  14.957  17.486  1.00 98.43           H  
ATOM   2361  N   SER A 153      -5.117   9.784  18.373  1.00 98.30           N  
ATOM   2362  H   SER A 153      -5.530   9.471  17.506  1.00 98.30           H  
ATOM   2363  CA  SER A 153      -4.905   8.809  19.444  1.00 98.30           C  
ATOM   2364  HA  SER A 153      -3.984   9.077  19.961  1.00 98.30           H  
ATOM   2365  C   SER A 153      -4.738   7.406  18.892  1.00 98.30           C  
ATOM   2366  CB  SER A 153      -6.015   8.846  20.497  1.00 98.30           C  
ATOM   2367  HB2 SER A 153      -5.837   8.062  21.233  1.00 98.30           H  
ATOM   2368  HB3 SER A 153      -5.985   9.809  21.007  1.00 98.30           H  
ATOM   2369  O   SER A 153      -5.400   7.020  17.924  1.00 98.30           O  
ATOM   2370  OG  SER A 153      -7.290   8.667  19.910  1.00 98.30           O  
ATOM   2371  HG  SER A 153      -7.427   9.420  19.330  1.00 98.30           H  
ATOM   2372  N   LYS A 154      -3.846   6.634  19.506  1.00 96.89           N  
ATOM   2373  H   LYS A 154      -3.322   7.039  20.268  1.00 96.89           H  
ATOM   2374  CA  LYS A 154      -3.544   5.270  19.085  1.00 96.89           C  
ATOM   2375  HA  LYS A 154      -3.388   5.287  18.007  1.00 96.89           H  
ATOM   2376  C   LYS A 154      -4.717   4.330  19.369  1.00 96.89           C  
ATOM   2377  CB  LYS A 154      -2.233   4.832  19.748  1.00 96.89           C  
ATOM   2378  HB2 LYS A 154      -2.387   4.675  20.815  1.00 96.89           H  
ATOM   2379  HB3 LYS A 154      -1.507   5.634  19.620  1.00 96.89           H  
ATOM   2380  O   LYS A 154      -5.276   4.303  20.464  1.00 96.89           O  
ATOM   2381  CG  LYS A 154      -1.681   3.559  19.098  1.00 96.89           C  
ATOM   2382  HG2 LYS A 154      -1.717   3.673  18.015  1.00 96.89           H  
ATOM   2383  HG3 LYS A 154      -2.291   2.704  19.389  1.00 96.89           H  
ATOM   2384  CD  LYS A 154      -0.228   3.316  19.515  1.00 96.89           C  
ATOM   2385  HD2 LYS A 154      -0.179   3.075  20.577  1.00 96.89           H  
ATOM   2386  HD3 LYS A 154       0.342   4.225  19.322  1.00 96.89           H  
ATOM   2387  CE  LYS A 154       0.340   2.171  18.671  1.00 96.89           C  
ATOM   2388  HE2 LYS A 154       0.013   2.324  17.643  1.00 96.89           H  
ATOM   2389  HE3 LYS A 154      -0.084   1.227  19.013  1.00 96.89           H  
ATOM   2390  NZ  LYS A 154       1.822   2.152  18.710  1.00 96.89           N  
ATOM   2391  HZ1 LYS A 154       2.179   1.434  18.096  1.00 96.89           H  
ATOM   2392  HZ2 LYS A 154       2.166   2.020  19.651  1.00 96.89           H  
ATOM   2393  HZ3 LYS A 154       2.172   3.030  18.354  1.00 96.89           H  
ATOM   2394  N   THR A 155      -5.056   3.506  18.387  1.00 95.63           N  
ATOM   2395  H   THR A 155      -4.527   3.568  17.529  1.00 95.63           H  
ATOM   2396  CA  THR A 155      -5.997   2.387  18.508  1.00 95.63           C  
ATOM   2397  HA  THR A 155      -6.515   2.471  19.464  1.00 95.63           H  
ATOM   2398  C   THR A 155      -5.206   1.073  18.520  1.00 95.63           C  
ATOM   2399  CB  THR A 155      -7.082   2.412  17.408  1.00 95.63           C  
ATOM   2400  HB  THR A 155      -7.878   1.732  17.710  1.00 95.63           H  
ATOM   2401  O   THR A 155      -3.998   1.072  18.264  1.00 95.63           O  
ATOM   2402  CG2 THR A 155      -7.750   3.780  17.221  1.00 95.63           C  
ATOM   2403 HG21 THR A 155      -8.116   3.884  16.200  1.00 95.63           H  
ATOM   2404 HG22 THR A 155      -7.066   4.606  17.414  1.00 95.63           H  
ATOM   2405 HG23 THR A 155      -8.594   3.860  17.907  1.00 95.63           H  
ATOM   2406  OG1 THR A 155      -6.619   1.923  16.173  1.00 95.63           O  
ATOM   2407  HG1 THR A 155      -7.393   1.881  15.607  1.00 95.63           H  
ATOM   2408  N   PRO A 156      -5.829  -0.085  18.810  1.00 88.52           N  
ATOM   2409  CA  PRO A 156      -5.115  -1.362  18.794  1.00 88.52           C  
ATOM   2410  HA  PRO A 156      -4.367  -1.347  19.586  1.00 88.52           H  
ATOM   2411  C   PRO A 156      -4.405  -1.689  17.468  1.00 88.52           C  
ATOM   2412  CB  PRO A 156      -6.179  -2.411  19.126  1.00 88.52           C  
ATOM   2413  HB2 PRO A 156      -5.754  -3.258  19.665  1.00 88.52           H  
ATOM   2414  HB3 PRO A 156      -6.671  -2.748  18.213  1.00 88.52           H  
ATOM   2415  O   PRO A 156      -3.443  -2.452  17.492  1.00 88.52           O  
ATOM   2416  CG  PRO A 156      -7.179  -1.635  19.983  1.00 88.52           C  
ATOM   2417  HG2 PRO A 156      -8.169  -2.091  19.967  1.00 88.52           H  
ATOM   2418  HG3 PRO A 156      -6.806  -1.553  21.004  1.00 88.52           H  
ATOM   2419  CD  PRO A 156      -7.180  -0.260  19.322  1.00 88.52           C  
ATOM   2420  HD2 PRO A 156      -7.442   0.508  20.049  1.00 88.52           H  
ATOM   2421  HD3 PRO A 156      -7.887  -0.261  18.492  1.00 88.52           H  
ATOM   2422  N   ASN A 157      -4.863  -1.126  16.340  1.00 88.29           N  
ATOM   2423  H   ASN A 157      -5.597  -0.435  16.413  1.00 88.29           H  
ATOM   2424  CA  ASN A 157      -4.377  -1.452  14.992  1.00 88.29           C  
ATOM   2425  HA  ASN A 157      -3.476  -2.059  15.072  1.00 88.29           H  
ATOM   2426  C   ASN A 157      -3.988  -0.217  14.151  1.00 88.29           C  
ATOM   2427  CB  ASN A 157      -5.452  -2.278  14.264  1.00 88.29           C  
ATOM   2428  HB2 ASN A 157      -5.081  -2.564  13.280  1.00 88.29           H  
ATOM   2429  HB3 ASN A 157      -6.331  -1.651  14.115  1.00 88.29           H  
ATOM   2430  O   ASN A 157      -3.797  -0.346  12.941  1.00 88.29           O  
ATOM   2431  CG  ASN A 157      -5.850  -3.554  14.981  1.00 88.29           C  
ATOM   2432  ND2 ASN A 157      -7.133  -3.799  15.110  1.00 88.29           N  
ATOM   2433 HD21 ASN A 157      -7.380  -4.668  15.563  1.00 88.29           H  
ATOM   2434 HD22 ASN A 157      -7.805  -3.149  14.730  1.00 88.29           H  
ATOM   2435  OD1 ASN A 157      -5.046  -4.359  15.420  1.00 88.29           O  
ATOM   2436  N   GLY A 158      -3.934   0.973  14.752  1.00 95.64           N  
ATOM   2437  H   GLY A 158      -4.087   1.045  15.748  1.00 95.64           H  
ATOM   2438  CA  GLY A 158      -3.734   2.219  14.017  1.00 95.64           C  
ATOM   2439  HA2 GLY A 158      -2.705   2.282  13.665  1.00 95.64           H  
ATOM   2440  HA3 GLY A 158      -4.392   2.208  13.148  1.00 95.64           H  
ATOM   2441  C   GLY A 158      -4.031   3.450  14.864  1.00 95.64           C  
ATOM   2442  O   GLY A 158      -3.590   3.515  16.011  1.00 95.64           O  
ATOM   2443  N   PHE A 159      -4.756   4.425  14.312  1.00 98.51           N  
ATOM   2444  H   PHE A 159      -5.100   4.294  13.371  1.00 98.51           H  
ATOM   2445  CA  PHE A 159      -5.031   5.706  14.968  1.00 98.51           C  
ATOM   2446  HA  PHE A 159      -4.970   5.569  16.048  1.00 98.51           H  
ATOM   2447  C   PHE A 159      -6.425   6.240  14.641  1.00 98.51           C  
ATOM   2448  CB  PHE A 159      -3.979   6.747  14.556  1.00 98.51           C  
ATOM   2449  HB2 PHE A 159      -4.244   7.710  14.994  1.00 98.51           H  
ATOM   2450  HB3 PHE A 159      -4.005   6.865  13.473  1.00 98.51           H  
ATOM   2451  O   PHE A 159      -6.899   6.114  13.512  1.00 98.51           O  
ATOM   2452  CG  PHE A 159      -2.564   6.404  14.975  1.00 98.51           C  
ATOM   2453  CD1 PHE A 159      -2.039   6.918  16.174  1.00 98.51           C  
ATOM   2454  HD1 PHE A 159      -2.628   7.591  16.780  1.00 98.51           H  
ATOM   2455  CD2 PHE A 159      -1.776   5.559  14.171  1.00 98.51           C  
ATOM   2456  HD2 PHE A 159      -2.163   5.185  13.235  1.00 98.51           H  
ATOM   2457  CE1 PHE A 159      -0.737   6.576  16.577  1.00 98.51           C  
ATOM   2458  HE1 PHE A 159      -0.327   7.000  17.481  1.00 98.51           H  
ATOM   2459  CE2 PHE A 159      -0.483   5.202  14.585  1.00 98.51           C  
ATOM   2460  HE2 PHE A 159       0.124   4.559  13.965  1.00 98.51           H  
ATOM   2461  CZ  PHE A 159       0.037   5.712  15.785  1.00 98.51           C  
ATOM   2462  HZ  PHE A 159       1.047   5.465  16.079  1.00 98.51           H  
ATOM   2463  N   LYS A 160      -7.057   6.913  15.608  1.00 98.77           N  
ATOM   2464  H   LYS A 160      -6.577   7.000  16.492  1.00 98.77           H  
ATOM   2465  CA  LYS A 160      -8.132   7.869  15.317  1.00 98.77           C  
ATOM   2466  HA  LYS A 160      -8.821   7.436  14.592  1.00 98.77           H  
ATOM   2467  C   LYS A 160      -7.538   9.101  14.652  1.00 98.77           C  
ATOM   2468  CB  LYS A 160      -8.889   8.269  16.593  1.00 98.77           C  
ATOM   2469  HB2 LYS A 160      -8.178   8.666  17.318  1.00 98.77           H  
ATOM   2470  HB3 LYS A 160      -9.588   9.068  16.345  1.00 98.77           H  
ATOM   2471  O   LYS A 160      -6.463   9.543  15.054  1.00 98.77           O  
ATOM   2472  CG  LYS A 160      -9.680   7.127  17.246  1.00 98.77           C  
ATOM   2473  HG2 LYS A 160      -8.989   6.385  17.645  1.00 98.77           H  
ATOM   2474  HG3 LYS A 160     -10.254   7.541  18.076  1.00 98.77           H  
ATOM   2475  CD  LYS A 160     -10.639   6.457  16.252  1.00 98.77           C  
ATOM   2476  HD2 LYS A 160     -11.225   7.221  15.741  1.00 98.77           H  
ATOM   2477  HD3 LYS A 160     -10.054   5.909  15.513  1.00 98.77           H  
ATOM   2478  CE  LYS A 160     -11.579   5.475  16.948  1.00 98.77           C  
ATOM   2479  HE2 LYS A 160     -10.987   4.791  17.555  1.00 98.77           H  
ATOM   2480  HE3 LYS A 160     -12.243   6.040  17.602  1.00 98.77           H  
ATOM   2481  NZ  LYS A 160     -12.360   4.711  15.944  1.00 98.77           N  
ATOM   2482  HZ1 LYS A 160     -13.084   4.149  16.369  1.00 98.77           H  
ATOM   2483  HZ2 LYS A 160     -12.760   5.325  15.249  1.00 98.77           H  
ATOM   2484  HZ3 LYS A 160     -11.767   4.060  15.450  1.00 98.77           H  
ATOM   2485  N   VAL A 161      -8.237   9.646  13.663  1.00 98.71           N  
ATOM   2486  H   VAL A 161      -9.131   9.247  13.413  1.00 98.71           H  
ATOM   2487  CA  VAL A 161      -7.743  10.764  12.854  1.00 98.71           C  
ATOM   2488  HA  VAL A 161      -6.936  11.249  13.403  1.00 98.71           H  
ATOM   2489  C   VAL A 161      -8.809  11.823  12.630  1.00 98.71           C  
ATOM   2490  CB  VAL A 161      -7.170  10.292  11.499  1.00 98.71           C  
ATOM   2491  HB  VAL A 161      -6.795  11.163  10.962  1.00 98.71           H  
ATOM   2492  O   VAL A 161      -9.993  11.498  12.565  1.00 98.71           O  
ATOM   2493  CG1 VAL A 161      -6.001   9.326  11.697  1.00 98.71           C  
ATOM   2494 HG11 VAL A 161      -6.352   8.374  12.097  1.00 98.71           H  
ATOM   2495 HG12 VAL A 161      -5.289   9.767  12.393  1.00 98.71           H  
ATOM   2496 HG13 VAL A 161      -5.505   9.157  10.741  1.00 98.71           H  
ATOM   2497  CG2 VAL A 161      -8.195   9.579  10.607  1.00 98.71           C  
ATOM   2498 HG21 VAL A 161      -7.727   9.310   9.661  1.00 98.71           H  
ATOM   2499 HG22 VAL A 161      -8.556   8.671  11.092  1.00 98.71           H  
ATOM   2500 HG23 VAL A 161      -9.037  10.238  10.398  1.00 98.71           H  
ATOM   2501  N   THR A 162      -8.376  13.068  12.451  1.00 98.73           N  
ATOM   2502  H   THR A 162      -7.389  13.249  12.565  1.00 98.73           H  
ATOM   2503  CA  THR A 162      -9.160  14.108  11.766  1.00 98.73           C  
ATOM   2504  HA  THR A 162     -10.211  13.822  11.739  1.00 98.73           H  
ATOM   2505  C   THR A 162      -8.673  14.251  10.337  1.00 98.73           C  
ATOM   2506  CB  THR A 162      -9.070  15.475  12.449  1.00 98.73           C  
ATOM   2507  HB  THR A 162      -9.488  16.233  11.786  1.00 98.73           H  
ATOM   2508  O   THR A 162      -7.473  14.132  10.081  1.00 98.73           O  
ATOM   2509  CG2 THR A 162      -9.865  15.505  13.749  1.00 98.73           C  
ATOM   2510 HG21 THR A 162     -10.882  15.833  13.536  1.00 98.73           H  
ATOM   2511 HG22 THR A 162      -9.926  14.504  14.175  1.00 98.73           H  
ATOM   2512 HG23 THR A 162      -9.412  16.198  14.458  1.00 98.73           H  
ATOM   2513  OG1 THR A 162      -7.724  15.814  12.699  1.00 98.73           O  
ATOM   2514  HG1 THR A 162      -7.271  15.797  11.853  1.00 98.73           H  
ATOM   2515  N   LEU A 163      -9.602  14.530   9.431  1.00 98.29           N  
ATOM   2516  H   LEU A 163     -10.557  14.646   9.739  1.00 98.29           H  
ATOM   2517  CA  LEU A 163      -9.381  14.573   7.995  1.00 98.29           C  
ATOM   2518  HA  LEU A 163      -8.354  14.290   7.764  1.00 98.29           H  
ATOM   2519  C   LEU A 163      -9.613  15.986   7.470  1.00 98.29           C  
ATOM   2520  CB  LEU A 163     -10.334  13.576   7.314  1.00 98.29           C  
ATOM   2521  HB2 LEU A 163     -10.135  13.577   6.243  1.00 98.29           H  
ATOM   2522  HB3 LEU A 163     -11.355  13.925   7.467  1.00 98.29           H  
ATOM   2523  O   LEU A 163     -10.636  16.611   7.758  1.00 98.29           O  
ATOM   2524  CG  LEU A 163     -10.241  12.138   7.846  1.00 98.29           C  
ATOM   2525  HG  LEU A 163     -10.430  12.114   8.919  1.00 98.29           H  
ATOM   2526  CD1 LEU A 163     -11.297  11.274   7.174  1.00 98.29           C  
ATOM   2527 HD11 LEU A 163     -11.220  10.257   7.560  1.00 98.29           H  
ATOM   2528 HD12 LEU A 163     -11.147  11.271   6.094  1.00 98.29           H  
ATOM   2529 HD13 LEU A 163     -12.289  11.666   7.396  1.00 98.29           H  
ATOM   2530  CD2 LEU A 163      -8.876  11.521   7.572  1.00 98.29           C  
ATOM   2531 HD21 LEU A 163      -8.655  11.579   6.506  1.00 98.29           H  
ATOM   2532 HD22 LEU A 163      -8.109  12.058   8.130  1.00 98.29           H  
ATOM   2533 HD23 LEU A 163      -8.864  10.476   7.882  1.00 98.29           H  
ATOM   2534  N   GLU A 164      -8.682  16.464   6.662  1.00 95.81           N  
ATOM   2535  H   GLU A 164      -7.833  15.932   6.534  1.00 95.81           H  
ATOM   2536  CA  GLU A 164      -8.790  17.712   5.914  1.00 95.81           C  
ATOM   2537  HA  GLU A 164      -9.798  18.118   5.996  1.00 95.81           H  
ATOM   2538  C   GLU A 164      -8.509  17.416   4.442  1.00 95.81           C  
ATOM   2539  CB  GLU A 164      -7.819  18.725   6.527  1.00 95.81           C  
ATOM   2540  HB2 GLU A 164      -8.068  18.832   7.583  1.00 95.81           H  
ATOM   2541  HB3 GLU A 164      -6.807  18.325   6.465  1.00 95.81           H  
ATOM   2542  O   GLU A 164      -7.564  16.693   4.131  1.00 95.81           O  
ATOM   2543  CG  GLU A 164      -7.838  20.115   5.886  1.00 95.81           C  
ATOM   2544  HG2 GLU A 164      -8.830  20.550   6.012  1.00 95.81           H  
ATOM   2545  HG3 GLU A 164      -7.619  20.032   4.822  1.00 95.81           H  
ATOM   2546  CD  GLU A 164      -6.778  20.980   6.583  1.00 95.81           C  
ATOM   2547  OE1 GLU A 164      -5.661  21.114   6.030  1.00 95.81           O  
ATOM   2548  OE2 GLU A 164      -7.020  21.363   7.752  1.00 95.81           O  
ATOM   2549  N   ASN A 165      -9.345  17.914   3.537  1.00 92.94           N  
ATOM   2550  H   ASN A 165     -10.076  18.542   3.839  1.00 92.94           H  
ATOM   2551  CA  ASN A 165      -9.104  17.778   2.109  1.00 92.94           C  
ATOM   2552  HA  ASN A 165      -8.840  16.744   1.887  1.00 92.94           H  
ATOM   2553  C   ASN A 165      -7.899  18.641   1.722  1.00 92.94           C  
ATOM   2554  CB  ASN A 165     -10.376  18.130   1.326  1.00 92.94           C  
ATOM   2555  HB2 ASN A 165     -10.700  19.137   1.589  1.00 92.94           H  
ATOM   2556  HB3 ASN A 165     -11.175  17.426   1.557  1.00 92.94           H  
ATOM   2557  O   ASN A 165      -7.847  19.816   2.072  1.00 92.94           O  
ATOM   2558  CG  ASN A 165     -10.090  18.098  -0.160  1.00 92.94           C  
ATOM   2559  ND2 ASN A 165     -10.192  16.978  -0.822  1.00 92.94           N  
ATOM   2560 HD21 ASN A 165     -10.386  16.108  -0.346  1.00 92.94           H  
ATOM   2561 HD22 ASN A 165      -9.648  16.999  -1.672  1.00 92.94           H  
ATOM   2562  OD1 ASN A 165      -9.658  19.071  -0.729  1.00 92.94           O  
ATOM   2563  N   VAL A 166      -6.939  18.050   1.012  1.00 88.65           N  
ATOM   2564  H   VAL A 166      -7.082  17.103   0.691  1.00 88.65           H  
ATOM   2565  CA  VAL A 166      -5.686  18.721   0.649  1.00 88.65           C  
ATOM   2566  HA  VAL A 166      -5.238  19.152   1.544  1.00 88.65           H  
ATOM   2567  C   VAL A 166      -5.928  19.878  -0.316  1.00 88.65           C  
ATOM   2568  CB  VAL A 166      -4.706  17.699   0.042  1.00 88.65           C  
ATOM   2569  HB  VAL A 166      -5.229  17.114  -0.714  1.00 88.65           H  
ATOM   2570  O   VAL A 166      -5.279  20.910  -0.193  1.00 88.65           O  
ATOM   2571  CG1 VAL A 166      -3.493  18.354  -0.626  1.00 88.65           C  
ATOM   2572 HG11 VAL A 166      -2.996  19.020   0.080  1.00 88.65           H  
ATOM   2573 HG12 VAL A 166      -2.809  17.590  -0.994  1.00 88.65           H  
ATOM   2574 HG13 VAL A 166      -3.811  18.936  -1.491  1.00 88.65           H  
ATOM   2575  CG2 VAL A 166      -4.191  16.746   1.131  1.00 88.65           C  
ATOM   2576 HG21 VAL A 166      -3.581  15.963   0.679  1.00 88.65           H  
ATOM   2577 HG22 VAL A 166      -5.036  16.283   1.639  1.00 88.65           H  
ATOM   2578 HG23 VAL A 166      -3.600  17.300   1.860  1.00 88.65           H  
ATOM   2579  N   GLU A 167      -6.839  19.723  -1.276  1.00 84.75           N  
ATOM   2580  H   GLU A 167      -7.365  18.862  -1.331  1.00 84.75           H  
ATOM   2581  CA  GLU A 167      -7.072  20.723  -2.318  1.00 84.75           C  
ATOM   2582  HA  GLU A 167      -6.112  21.106  -2.664  1.00 84.75           H  
ATOM   2583  C   GLU A 167      -7.877  21.933  -1.829  1.00 84.75           C  
ATOM   2584  CB  GLU A 167      -7.800  20.078  -3.509  1.00 84.75           C  
ATOM   2585  HB2 GLU A 167      -8.784  19.719  -3.207  1.00 84.75           H  
ATOM   2586  HB3 GLU A 167      -7.963  20.862  -4.249  1.00 84.75           H  
ATOM   2587  O   GLU A 167      -7.659  23.051  -2.293  1.00 84.75           O  
ATOM   2588  CG  GLU A 167      -7.020  18.953  -4.212  1.00 84.75           C  
ATOM   2589  HG2 GLU A 167      -7.427  18.854  -5.218  1.00 84.75           H  
ATOM   2590  HG3 GLU A 167      -5.981  19.264  -4.318  1.00 84.75           H  
ATOM   2591  CD  GLU A 167      -7.082  17.564  -3.546  1.00 84.75           C  
ATOM   2592  OE1 GLU A 167      -6.283  16.702  -3.980  1.00 84.75           O  
ATOM   2593  OE2 GLU A 167      -7.916  17.330  -2.636  1.00 84.75           O  
ATOM   2594  N   THR A 168      -8.836  21.722  -0.927  1.00 91.06           N  
ATOM   2595  H   THR A 168      -9.004  20.766  -0.647  1.00 91.06           H  
ATOM   2596  CA  THR A 168      -9.768  22.761  -0.469  1.00 91.06           C  
ATOM   2597  HA  THR A 168      -9.639  23.644  -1.094  1.00 91.06           H  
ATOM   2598  C   THR A 168      -9.510  23.224   0.959  1.00 91.06           C  
ATOM   2599  CB  THR A 168     -11.237  22.323  -0.609  1.00 91.06           C  
ATOM   2600  HB  THR A 168     -11.860  23.207  -0.468  1.00 91.06           H  
ATOM   2601  O   THR A 168     -10.229  24.106   1.427  1.00 91.06           O  
ATOM   2602  CG2 THR A 168     -11.589  21.734  -1.974  1.00 91.06           C  
ATOM   2603 HG21 THR A 168     -11.071  20.787  -2.122  1.00 91.06           H  
ATOM   2604 HG22 THR A 168     -11.292  22.430  -2.760  1.00 91.06           H  
ATOM   2605 HG23 THR A 168     -12.664  21.561  -2.028  1.00 91.06           H  
ATOM   2606  OG1 THR A 168     -11.604  21.387   0.378  1.00 91.06           O  
ATOM   2607  HG1 THR A 168     -11.609  21.871   1.206  1.00 91.06           H  
ATOM   2608  N   GLU A 169      -8.583  22.582   1.677  1.00 90.28           N  
ATOM   2609  H   GLU A 169      -8.032  21.874   1.213  1.00 90.28           H  
ATOM   2610  CA  GLU A 169      -8.300  22.791   3.109  1.00 90.28           C  
ATOM   2611  HA  GLU A 169      -7.600  22.015   3.420  1.00 90.28           H  
ATOM   2612  C   GLU A 169      -9.543  22.626   4.007  1.00 90.28           C  
ATOM   2613  CB  GLU A 169      -7.588  24.133   3.328  1.00 90.28           C  
ATOM   2614  HB2 GLU A 169      -8.273  24.942   3.077  1.00 90.28           H  
ATOM   2615  HB3 GLU A 169      -7.328  24.219   4.383  1.00 90.28           H  
ATOM   2616  O   GLU A 169      -9.609  23.099   5.143  1.00 90.28           O  
ATOM   2617  CG  GLU A 169      -6.299  24.281   2.502  1.00 90.28           C  
ATOM   2618  HG2 GLU A 169      -6.534  24.195   1.441  1.00 90.28           H  
ATOM   2619  HG3 GLU A 169      -5.620  23.471   2.768  1.00 90.28           H  
ATOM   2620  CD  GLU A 169      -5.600  25.632   2.733  1.00 90.28           C  
ATOM   2621  OE1 GLU A 169      -4.470  25.792   2.222  1.00 90.28           O  
ATOM   2622  OE2 GLU A 169      -6.179  26.514   3.415  1.00 90.28           O  
ATOM   2623  N   ALA A 170     -10.582  21.962   3.494  1.00 96.24           N  
ATOM   2624  H   ALA A 170     -10.429  21.483   2.618  1.00 96.24           H  
ATOM   2625  CA  ALA A 170     -11.847  21.824   4.197  1.00 96.24           C  
ATOM   2626  HA  ALA A 170     -12.001  22.715   4.805  1.00 96.24           H  
ATOM   2627  C   ALA A 170     -11.790  20.616   5.127  1.00 96.24           C  
ATOM   2628  CB  ALA A 170     -13.013  21.738   3.207  1.00 96.24           C  
ATOM   2629  HB1 ALA A 170     -12.930  20.827   2.616  1.00 96.24           H  
ATOM   2630  HB2 ALA A 170     -13.955  21.711   3.756  1.00 96.24           H  
ATOM   2631  HB3 ALA A 170     -13.008  22.610   2.553  1.00 96.24           H  
ATOM   2632  O   ALA A 170     -11.334  19.541   4.737  1.00 96.24           O  
ATOM   2633  N   ASN A 171     -12.319  20.759   6.341  1.00 97.10           N  
ATOM   2634  H   ASN A 171     -12.669  21.664   6.619  1.00 97.10           H  
ATOM   2635  CA  ASN A 171     -12.491  19.617   7.227  1.00 97.10           C  
ATOM   2636  HA  ASN A 171     -11.527  19.116   7.323  1.00 97.10           H  
ATOM   2637  C   ASN A 171     -13.493  18.618   6.619  1.00 97.10           C  
ATOM   2638  CB  ASN A 171     -12.922  20.107   8.615  1.00 97.10           C  
ATOM   2639  HB2 ASN A 171     -13.921  20.539   8.558  1.00 97.10           H  
ATOM   2640  HB3 ASN A 171     -12.224  20.866   8.970  1.00 97.10           H  
ATOM   2641  O   ASN A 171     -14.610  18.993   6.264  1.00 97.10           O  
ATOM   2642  CG  ASN A 171     -12.947  18.959   9.602  1.00 97.10           C  
ATOM   2643  ND2 ASN A 171     -11.833  18.649  10.219  1.00 97.10           N  
ATOM   2644 HD21 ASN A 171     -11.860  17.807  10.776  1.00 97.10           H  
ATOM   2645 HD22 ASN A 171     -10.968  19.102   9.962  1.00 97.10           H  
ATOM   2646  OD1 ASN A 171     -13.949  18.300   9.803  1.00 97.10           O  
ATOM   2647  N   VAL A 172     -13.085  17.352   6.527  1.00 96.30           N  
ATOM   2648  H   VAL A 172     -12.143  17.143   6.824  1.00 96.30           H  
ATOM   2649  CA  VAL A 172     -13.886  16.233   5.991  1.00 96.30           C  
ATOM   2650  HA  VAL A 172     -14.756  16.644   5.479  1.00 96.30           H  
ATOM   2651  C   VAL A 172     -14.425  15.345   7.124  1.00 96.30           C  
ATOM   2652  CB  VAL A 172     -13.075  15.431   4.944  1.00 96.30           C  
ATOM   2653  HB  VAL A 172     -12.297  14.863   5.452  1.00 96.30           H  
ATOM   2654  O   VAL A 172     -15.215  14.437   6.897  1.00 96.30           O  
ATOM   2655  CG1 VAL A 172     -13.937  14.464   4.125  1.00 96.30           C  
ATOM   2656 HG11 VAL A 172     -14.339  13.674   4.759  1.00 96.30           H  
ATOM   2657 HG12 VAL A 172     -13.338  13.994   3.346  1.00 96.30           H  
ATOM   2658 HG13 VAL A 172     -14.766  14.998   3.662  1.00 96.30           H  
ATOM   2659  CG2 VAL A 172     -12.399  16.353   3.921  1.00 96.30           C  
ATOM   2660 HG21 VAL A 172     -13.140  16.995   3.444  1.00 96.30           H  
ATOM   2661 HG22 VAL A 172     -11.886  15.762   3.163  1.00 96.30           H  
ATOM   2662 HG23 VAL A 172     -11.655  16.973   4.420  1.00 96.30           H  
ATOM   2663  N   GLY A 173     -14.040  15.622   8.372  1.00 97.51           N  
ATOM   2664  H   GLY A 173     -13.428  16.413   8.512  1.00 97.51           H  
ATOM   2665  CA  GLY A 173     -14.527  14.935   9.563  1.00 97.51           C  
ATOM   2666  HA2 GLY A 173     -15.369  14.292   9.307  1.00 97.51           H  
ATOM   2667  HA3 GLY A 173     -14.883  15.678  10.276  1.00 97.51           H  
ATOM   2668  C   GLY A 173     -13.455  14.098  10.251  1.00 97.51           C  
ATOM   2669  O   GLY A 173     -12.290  14.491  10.345  1.00 97.51           O  
ATOM   2670  N   GLU A 174     -13.867  12.950  10.778  1.00 98.51           N  
ATOM   2671  H   GLU A 174     -14.807  12.640  10.575  1.00 98.51           H  
ATOM   2672  CA  GLU A 174     -13.032  12.050  11.569  1.00 98.51           C  
ATOM   2673  HA  GLU A 174     -11.993  12.377  11.515  1.00 98.51           H  
ATOM   2674  C   GLU A 174     -13.087  10.625  11.020  1.00 98.51           C  
ATOM   2675  CB  GLU A 174     -13.463  12.060  13.046  1.00 98.51           C  
ATOM   2676  HB2 GLU A 174     -12.901  11.288  13.572  1.00 98.51           H  
ATOM   2677  HB3 GLU A 174     -14.523  11.814  13.105  1.00 98.51           H  
ATOM   2678  O   GLU A 174     -14.010  10.238  10.301  1.00 98.51           O  
ATOM   2679  CG  GLU A 174     -13.208  13.400  13.752  1.00 98.51           C  
ATOM   2680  HG2 GLU A 174     -13.768  14.185  13.245  1.00 98.51           H  
ATOM   2681  HG3 GLU A 174     -12.146  13.633  13.670  1.00 98.51           H  
ATOM   2682  CD  GLU A 174     -13.605  13.383  15.241  1.00 98.51           C  
ATOM   2683  OE1 GLU A 174     -13.509  14.458  15.874  1.00 98.51           O  
ATOM   2684  OE2 GLU A 174     -13.998  12.307  15.757  1.00 98.51           O  
ATOM   2685  N   GLY A 175     -12.104   9.817  11.400  1.00 98.48           N  
ATOM   2686  H   GLY A 175     -11.373  10.192  11.987  1.00 98.48           H  
ATOM   2687  CA  GLY A 175     -12.052   8.420  11.008  1.00 98.48           C  
ATOM   2688  HA2 GLY A 175     -11.740   8.368   9.965  1.00 98.48           H  
ATOM   2689  HA3 GLY A 175     -13.043   7.973  11.086  1.00 98.48           H  
ATOM   2690  C   GLY A 175     -11.083   7.598  11.836  1.00 98.48           C  
ATOM   2691  O   GLY A 175     -10.603   8.000  12.900  1.00 98.48           O  
ATOM   2692  N   GLU A 176     -10.782   6.414  11.322  1.00 98.61           N  
ATOM   2693  H   GLU A 176     -11.254   6.133  10.475  1.00 98.61           H  
ATOM   2694  CA  GLU A 176      -9.716   5.564  11.832  1.00 98.61           C  
ATOM   2695  HA  GLU A 176      -9.083   6.154  12.495  1.00 98.61           H  
ATOM   2696  C   GLU A 176      -8.847   5.071  10.681  1.00 98.61           C  
ATOM   2697  CB  GLU A 176     -10.321   4.416  12.649  1.00 98.61           C  
ATOM   2698  HB2 GLU A 176     -10.903   3.764  11.997  1.00 98.61           H  
ATOM   2699  HB3 GLU A 176     -10.990   4.854  13.390  1.00 98.61           H  
ATOM   2700  O   GLU A 176      -9.354   4.499   9.716  1.00 98.61           O  
ATOM   2701  CG  GLU A 176      -9.248   3.590  13.375  1.00 98.61           C  
ATOM   2702  HG2 GLU A 176      -8.610   4.274  13.935  1.00 98.61           H  
ATOM   2703  HG3 GLU A 176      -8.631   3.077  12.636  1.00 98.61           H  
ATOM   2704  CD  GLU A 176      -9.823   2.569  14.367  1.00 98.61           C  
ATOM   2705  OE1 GLU A 176      -9.027   1.760  14.902  1.00 98.61           O  
ATOM   2706  OE2 GLU A 176     -11.031   2.673  14.706  1.00 98.61           O  
ATOM   2707  N   ILE A 177      -7.539   5.283  10.800  1.00 98.31           N  
ATOM   2708  H   ILE A 177      -7.198   5.714  11.647  1.00 98.31           H  
ATOM   2709  CA  ILE A 177      -6.543   4.774   9.862  1.00 98.31           C  
ATOM   2710  HA  ILE A 177      -7.063   4.456   8.959  1.00 98.31           H  
ATOM   2711  C   ILE A 177      -5.863   3.550  10.469  1.00 98.31           C  
ATOM   2712  CB  ILE A 177      -5.567   5.889   9.444  1.00 98.31           C  
ATOM   2713  HB  ILE A 177      -6.170   6.763   9.197  1.00 98.31           H  
ATOM   2714  O   ILE A 177      -5.460   3.567  11.630  1.00 98.31           O  
ATOM   2715  CG1 ILE A 177      -4.802   5.476   8.172  1.00 98.31           C  
ATOM   2716 HG12 ILE A 177      -4.105   4.668   8.395  1.00 98.31           H  
ATOM   2717 HG13 ILE A 177      -5.514   5.125   7.425  1.00 98.31           H  
ATOM   2718  CG2 ILE A 177      -4.601   6.286  10.575  1.00 98.31           C  
ATOM   2719 HG21 ILE A 177      -4.098   7.220  10.328  1.00 98.31           H  
ATOM   2720 HG22 ILE A 177      -5.153   6.434  11.503  1.00 98.31           H  
ATOM   2721 HG23 ILE A 177      -3.847   5.513  10.728  1.00 98.31           H  
ATOM   2722  CD1 ILE A 177      -4.039   6.661   7.574  1.00 98.31           C  
ATOM   2723 HD11 ILE A 177      -4.731   7.488   7.418  1.00 98.31           H  
ATOM   2724 HD12 ILE A 177      -3.244   6.989   8.243  1.00 98.31           H  
ATOM   2725 HD13 ILE A 177      -3.593   6.375   6.621  1.00 98.31           H  
ATOM   2726  N   THR A 178      -5.749   2.474   9.700  1.00 96.08           N  
ATOM   2727  H   THR A 178      -6.085   2.544   8.750  1.00 96.08           H  
ATOM   2728  CA  THR A 178      -5.121   1.210  10.116  1.00 96.08           C  
ATOM   2729  HA  THR A 178      -4.446   1.394  10.952  1.00 96.08           H  
ATOM   2730  C   THR A 178      -4.286   0.646   8.976  1.00 96.08           C  
ATOM   2731  CB  THR A 178      -6.165   0.170  10.566  1.00 96.08           C  
ATOM   2732  HB  THR A 178      -5.647  -0.750  10.839  1.00 96.08           H  
ATOM   2733  O   THR A 178      -4.459   1.041   7.826  1.00 96.08           O  
ATOM   2734  CG2 THR A 178      -6.985   0.624  11.772  1.00 96.08           C  
ATOM   2735 HG21 THR A 178      -6.323   0.934  12.581  1.00 96.08           H  
ATOM   2736 HG22 THR A 178      -7.613  -0.196  12.118  1.00 96.08           H  
ATOM   2737 HG23 THR A 178      -7.622   1.463  11.490  1.00 96.08           H  
ATOM   2738  OG1 THR A 178      -7.090  -0.119   9.540  1.00 96.08           O  
ATOM   2739  HG1 THR A 178      -7.326   0.719   9.136  1.00 96.08           H  
ATOM   2740  N   ARG A 179      -3.385  -0.298   9.249  1.00 93.33           N  
ATOM   2741  H   ARG A 179      -3.215  -0.547  10.212  1.00 93.33           H  
ATOM   2742  CA  ARG A 179      -2.717  -1.052   8.175  1.00 93.33           C  
ATOM   2743  HA  ARG A 179      -2.207  -0.341   7.525  1.00 93.33           H  
ATOM   2744  C   ARG A 179      -3.724  -1.813   7.304  1.00 93.33           C  
ATOM   2745  CB  ARG A 179      -1.661  -1.994   8.758  1.00 93.33           C  
ATOM   2746  HB2 ARG A 179      -0.847  -1.391   9.161  1.00 93.33           H  
ATOM   2747  HB3 ARG A 179      -1.261  -2.611   7.953  1.00 93.33           H  
ATOM   2748  O   ARG A 179      -4.712  -2.342   7.818  1.00 93.33           O  
ATOM   2749  CG  ARG A 179      -2.198  -2.894   9.884  1.00 93.33           C  
ATOM   2750  HG2 ARG A 179      -3.160  -3.325   9.605  1.00 93.33           H  
ATOM   2751  HG3 ARG A 179      -2.333  -2.298  10.786  1.00 93.33           H  
ATOM   2752  CD  ARG A 179      -1.242  -4.041  10.192  1.00 93.33           C  
ATOM   2753  HD2 ARG A 179      -1.290  -4.730   9.349  1.00 93.33           H  
ATOM   2754  HD3 ARG A 179      -1.602  -4.562  11.080  1.00 93.33           H  
ATOM   2755  NE  ARG A 179       0.145  -3.585  10.425  1.00 93.33           N  
ATOM   2756  HE  ARG A 179       0.299  -2.793  11.032  1.00 93.33           H  
ATOM   2757  NH1 ARG A 179       1.155  -5.281   9.307  1.00 93.33           N  
ATOM   2758 HH11 ARG A 179       0.255  -5.568   8.949  1.00 93.33           H  
ATOM   2759 HH12 ARG A 179       1.976  -5.825   9.082  1.00 93.33           H  
ATOM   2760  NH2 ARG A 179       2.433  -3.810  10.328  1.00 93.33           N  
ATOM   2761 HH21 ARG A 179       3.230  -4.407  10.160  1.00 93.33           H  
ATOM   2762 HH22 ARG A 179       2.458  -3.106  11.052  1.00 93.33           H  
ATOM   2763  CZ  ARG A 179       1.238  -4.205  10.017  1.00 93.33           C  
ATOM   2764  N   TRP A 180      -3.454  -1.929   6.005  1.00 93.57           N  
ATOM   2765  H   TRP A 180      -2.617  -1.505   5.632  1.00 93.57           H  
ATOM   2766  CA  TRP A 180      -4.211  -2.841   5.146  1.00 93.57           C  
ATOM   2767  HA  TRP A 180      -5.268  -2.767   5.402  1.00 93.57           H  
ATOM   2768  C   TRP A 180      -3.774  -4.287   5.395  1.00 93.57           C  
ATOM   2769  CB  TRP A 180      -4.064  -2.446   3.675  1.00 93.57           C  
ATOM   2770  HB2 TRP A 180      -4.429  -1.428   3.540  1.00 93.57           H  
ATOM   2771  HB3 TRP A 180      -3.003  -2.442   3.427  1.00 93.57           H  
ATOM   2772  O   TRP A 180      -2.584  -4.600   5.413  1.00 93.57           O  
ATOM   2773  CG  TRP A 180      -4.768  -3.327   2.682  1.00 93.57           C  
ATOM   2774  CD1 TRP A 180      -5.984  -3.915   2.815  1.00 93.57           C  
ATOM   2775  HD1 TRP A 180      -6.629  -3.820   3.677  1.00 93.57           H  
ATOM   2776  CD2 TRP A 180      -4.309  -3.676   1.343  1.00 93.57           C  
ATOM   2777  CE2 TRP A 180      -5.303  -4.479   0.713  1.00 93.57           C  
ATOM   2778  CE3 TRP A 180      -3.160  -3.369   0.586  1.00 93.57           C  
ATOM   2779  HE3 TRP A 180      -2.374  -2.777   1.031  1.00 93.57           H  
ATOM   2780  NE1 TRP A 180      -6.286  -4.624   1.664  1.00 93.57           N  
ATOM   2781  HE1 TRP A 180      -7.156  -5.108   1.492  1.00 93.57           H  
ATOM   2782  CH2 TRP A 180      -4.061  -4.528  -1.361  1.00 93.57           C  
ATOM   2783  HH2 TRP A 180      -3.980  -4.797  -2.404  1.00 93.57           H  
ATOM   2784  CZ2 TRP A 180      -5.176  -4.923  -0.611  1.00 93.57           C  
ATOM   2785  HZ2 TRP A 180      -5.947  -5.526  -1.068  1.00 93.57           H  
ATOM   2786  CZ3 TRP A 180      -3.044  -3.772  -0.756  1.00 93.57           C  
ATOM   2787  HZ3 TRP A 180      -2.184  -3.467  -1.333  1.00 93.57           H  
ATOM   2788  N   ILE A 181      -4.746  -5.168   5.623  1.00 90.13           N  
ATOM   2789  H   ILE A 181      -5.692  -4.821   5.691  1.00 90.13           H  
ATOM   2790  CA  ILE A 181      -4.540  -6.597   5.858  1.00 90.13           C  
ATOM   2791  HA  ILE A 181      -3.489  -6.845   5.709  1.00 90.13           H  
ATOM   2792  C   ILE A 181      -5.370  -7.363   4.819  1.00 90.13           C  
ATOM   2793  CB  ILE A 181      -4.893  -6.982   7.316  1.00 90.13           C  
ATOM   2794  HB  ILE A 181      -5.965  -6.856   7.462  1.00 90.13           H  
ATOM   2795  O   ILE A 181      -6.519  -7.724   5.100  1.00 90.13           O  
ATOM   2796  CG1 ILE A 181      -4.163  -6.085   8.345  1.00 90.13           C  
ATOM   2797 HG12 ILE A 181      -3.086  -6.233   8.260  1.00 90.13           H  
ATOM   2798 HG13 ILE A 181      -4.376  -5.038   8.130  1.00 90.13           H  
ATOM   2799  CG2 ILE A 181      -4.526  -8.464   7.547  1.00 90.13           C  
ATOM   2800 HG21 ILE A 181      -5.018  -9.098   6.810  1.00 90.13           H  
ATOM   2801 HG22 ILE A 181      -4.856  -8.791   8.533  1.00 90.13           H  
ATOM   2802 HG23 ILE A 181      -3.448  -8.599   7.456  1.00 90.13           H  
ATOM   2803  CD1 ILE A 181      -4.595  -6.321   9.797  1.00 90.13           C  
ATOM   2804 HD11 ILE A 181      -4.110  -5.587  10.440  1.00 90.13           H  
ATOM   2805 HD12 ILE A 181      -5.676  -6.204   9.883  1.00 90.13           H  
ATOM   2806 HD13 ILE A 181      -4.307  -7.317  10.130  1.00 90.13           H  
ATOM   2807  N   PRO A 182      -4.838  -7.581   3.604  1.00 91.16           N  
ATOM   2808  CA  PRO A 182      -5.505  -8.419   2.622  1.00 91.16           C  
ATOM   2809  HA  PRO A 182      -6.540  -8.097   2.500  1.00 91.16           H  
ATOM   2810  C   PRO A 182      -5.491  -9.884   3.075  1.00 91.16           C  
ATOM   2811  CB  PRO A 182      -4.762  -8.186   1.310  1.00 91.16           C  
ATOM   2812  HB2 PRO A 182      -5.203  -7.333   0.795  1.00 91.16           H  
ATOM   2813  HB3 PRO A 182      -4.797  -9.065   0.666  1.00 91.16           H  
ATOM   2814  O   PRO A 182      -4.527 -10.378   3.666  1.00 91.16           O  
ATOM   2815  CG  PRO A 182      -3.343  -7.838   1.763  1.00 91.16           C  
ATOM   2816  HG2 PRO A 182      -2.830  -7.209   1.036  1.00 91.16           H  
ATOM   2817  HG3 PRO A 182      -2.783  -8.755   1.943  1.00 91.16           H  
ATOM   2818  CD  PRO A 182      -3.561  -7.102   3.087  1.00 91.16           C  
ATOM   2819  HD2 PRO A 182      -2.740  -7.321   3.769  1.00 91.16           H  
ATOM   2820  HD3 PRO A 182      -3.622  -6.029   2.905  1.00 91.16           H  
ATOM   2821  N   GLU A 183      -6.580 -10.592   2.808  1.00 90.72           N  
ATOM   2822  H   GLU A 183      -7.322 -10.156   2.279  1.00 90.72           H  
ATOM   2823  CA  GLU A 183      -6.718 -11.999   3.143  1.00 90.72           C  
ATOM   2824  HA  GLU A 183      -6.328 -12.146   4.150  1.00 90.72           H  
ATOM   2825  C   GLU A 183      -5.886 -12.856   2.188  1.00 90.72           C  
ATOM   2826  CB  GLU A 183      -8.192 -12.436   3.147  1.00 90.72           C  
ATOM   2827  HB2 GLU A 183      -8.224 -13.505   3.361  1.00 90.72           H  
ATOM   2828  HB3 GLU A 183      -8.636 -12.267   2.167  1.00 90.72           H  
ATOM   2829  O   GLU A 183      -6.053 -12.808   0.971  1.00 90.72           O  
ATOM   2830  CG  GLU A 183      -9.011 -11.701   4.216  1.00 90.72           C  
ATOM   2831  HG2 GLU A 183      -9.218 -10.683   3.887  1.00 90.72           H  
ATOM   2832  HG3 GLU A 183      -8.423 -11.640   5.132  1.00 90.72           H  
ATOM   2833  CD  GLU A 183     -10.326 -12.427   4.523  1.00 90.72           C  
ATOM   2834  OE1 GLU A 183     -10.399 -13.091   5.589  1.00 90.72           O  
ATOM   2835  OE2 GLU A 183     -11.305 -12.310   3.758  1.00 90.72           O  
ATOM   2836  N   VAL A 184      -5.002 -13.674   2.760  1.00 90.58           N  
ATOM   2837  H   VAL A 184      -4.855 -13.602   3.757  1.00 90.58           H  
ATOM   2838  CA  VAL A 184      -4.253 -14.687   2.016  1.00 90.58           C  
ATOM   2839  HA  VAL A 184      -4.263 -14.422   0.959  1.00 90.58           H  
ATOM   2840  C   VAL A 184      -4.951 -16.037   2.166  1.00 90.58           C  
ATOM   2841  CB  VAL A 184      -2.776 -14.735   2.441  1.00 90.58           C  
ATOM   2842  HB  VAL A 184      -2.713 -15.057   3.481  1.00 90.58           H  
ATOM   2843  O   VAL A 184      -5.102 -16.562   3.280  1.00 90.58           O  
ATOM   2844  CG1 VAL A 184      -2.000 -15.723   1.565  1.00 90.58           C  
ATOM   2845 HG11 VAL A 184      -0.956 -15.750   1.880  1.00 90.58           H  
ATOM   2846 HG12 VAL A 184      -2.409 -16.728   1.666  1.00 90.58           H  
ATOM   2847 HG13 VAL A 184      -2.046 -15.419   0.520  1.00 90.58           H  
ATOM   2848  CG2 VAL A 184      -2.103 -13.360   2.323  1.00 90.58           C  
ATOM   2849 HG21 VAL A 184      -2.237 -12.968   1.315  1.00 90.58           H  
ATOM   2850 HG22 VAL A 184      -2.541 -12.660   3.034  1.00 90.58           H  
ATOM   2851 HG23 VAL A 184      -1.038 -13.447   2.534  1.00 90.58           H  
ATOM   2852  N   ASP A 185      -5.362 -16.597   1.033  1.00 89.00           N  
ATOM   2853  H   ASP A 185      -5.137 -16.128   0.167  1.00 89.00           H  
ATOM   2854  CA  ASP A 185      -5.965 -17.919   0.913  1.00 89.00           C  
ATOM   2855  HA  ASP A 185      -6.413 -18.181   1.872  1.00 89.00           H  
ATOM   2856  C   ASP A 185      -4.881 -18.955   0.614  1.00 89.00           C  
ATOM   2857  CB  ASP A 185      -7.102 -17.911  -0.117  1.00 89.00           C  
ATOM   2858  HB2 ASP A 185      -6.693 -17.762  -1.117  1.00 89.00           H  
ATOM   2859  HB3 ASP A 185      -7.770 -17.079   0.104  1.00 89.00           H  
ATOM   2860  O   ASP A 185      -4.616 -19.337  -0.528  1.00 89.00           O  
ATOM   2861  CG  ASP A 185      -7.920 -19.208  -0.080  1.00 89.00           C  
ATOM   2862  OD1 ASP A 185      -7.846 -19.922   0.950  1.00 89.00           O  
ATOM   2863  OD2 ASP A 185      -8.674 -19.438  -1.051  1.00 89.00           O  
ATOM   2864  N   TYR A 186      -4.183 -19.352   1.677  1.00 85.88           N  
ATOM   2865  H   TYR A 186      -4.415 -18.949   2.573  1.00 85.88           H  
ATOM   2866  CA  TYR A 186      -3.151 -20.375   1.594  1.00 85.88           C  
ATOM   2867  HA  TYR A 186      -2.414 -20.027   0.871  1.00 85.88           H  
ATOM   2868  C   TYR A 186      -3.746 -21.705   1.120  1.00 85.88           C  
ATOM   2869  CB  TYR A 186      -2.464 -20.561   2.948  1.00 85.88           C  
ATOM   2870  HB2 TYR A 186      -3.214 -20.780   3.708  1.00 85.88           H  
ATOM   2871  HB3 TYR A 186      -1.799 -21.423   2.887  1.00 85.88           H  
ATOM   2872  O   TYR A 186      -4.783 -22.127   1.644  1.00 85.88           O  
ATOM   2873  CG  TYR A 186      -1.644 -19.367   3.372  1.00 85.88           C  
ATOM   2874  CD1 TYR A 186      -0.340 -19.210   2.869  1.00 85.88           C  
ATOM   2875  HD1 TYR A 186       0.071 -19.934   2.182  1.00 85.88           H  
ATOM   2876  CD2 TYR A 186      -2.189 -18.405   4.245  1.00 85.88           C  
ATOM   2877  HD2 TYR A 186      -3.209 -18.503   4.588  1.00 85.88           H  
ATOM   2878  CE1 TYR A 186       0.433 -18.099   3.248  1.00 85.88           C  
ATOM   2879  HE1 TYR A 186       1.432 -17.987   2.853  1.00 85.88           H  
ATOM   2880  CE2 TYR A 186      -1.416 -17.295   4.630  1.00 85.88           C  
ATOM   2881  HE2 TYR A 186      -1.821 -16.528   5.274  1.00 85.88           H  
ATOM   2882  OH  TYR A 186       0.614 -16.045   4.486  1.00 85.88           O  
ATOM   2883  HH  TYR A 186       1.465 -16.010   4.043  1.00 85.88           H  
ATOM   2884  CZ  TYR A 186      -0.107 -17.137   4.128  1.00 85.88           C  
ATOM   2885  N   PRO A 187      -3.068 -22.410   0.197  1.00 81.74           N  
ATOM   2886  CA  PRO A 187      -3.522 -23.719  -0.235  1.00 81.74           C  
ATOM   2887  HA  PRO A 187      -4.505 -23.602  -0.692  1.00 81.74           H  
ATOM   2888  C   PRO A 187      -3.604 -24.686   0.960  1.00 81.74           C  
ATOM   2889  CB  PRO A 187      -2.520 -24.181  -1.296  1.00 81.74           C  
ATOM   2890  HB2 PRO A 187      -2.864 -23.862  -2.279  1.00 81.74           H  
ATOM   2891  HB3 PRO A 187      -2.366 -25.260  -1.278  1.00 81.74           H  
ATOM   2892  O   PRO A 187      -2.841 -24.546   1.925  1.00 81.74           O  
ATOM   2893  CG  PRO A 187      -1.244 -23.421  -0.934  1.00 81.74           C  
ATOM   2894  HG2 PRO A 187      -0.598 -23.272  -1.799  1.00 81.74           H  
ATOM   2895  HG3 PRO A 187      -0.713 -23.952  -0.144  1.00 81.74           H  
ATOM   2896  CD  PRO A 187      -1.774 -22.097  -0.390  1.00 81.74           C  
ATOM   2897  HD2 PRO A 187      -1.078 -21.698   0.348  1.00 81.74           H  
ATOM   2898  HD3 PRO A 187      -1.911 -21.387  -1.206  1.00 81.74           H  
ATOM   2899  N   PRO A 188      -4.504 -25.686   0.907  1.00 79.81           N  
ATOM   2900  CA  PRO A 188      -4.566 -26.721   1.927  1.00 79.81           C  
ATOM   2901  HA  PRO A 188      -4.907 -26.255   2.851  1.00 79.81           H  
ATOM   2902  C   PRO A 188      -3.193 -27.387   2.102  1.00 79.81           C  
ATOM   2903  CB  PRO A 188      -5.612 -27.733   1.448  1.00 79.81           C  
ATOM   2904  HB2 PRO A 188      -6.213 -28.111   2.275  1.00 79.81           H  
ATOM   2905  HB3 PRO A 188      -5.126 -28.559   0.928  1.00 79.81           H  
ATOM   2906  O   PRO A 188      -2.507 -27.610   1.099  1.00 79.81           O  
ATOM   2907  CG  PRO A 188      -6.456 -26.945   0.448  1.00 79.81           C  
ATOM   2908  HG2 PRO A 188      -7.243 -26.410   0.981  1.00 79.81           H  
ATOM   2909  HG3 PRO A 188      -6.884 -27.590  -0.319  1.00 79.81           H  
ATOM   2910  CD  PRO A 188      -5.475 -25.939  -0.143  1.00 79.81           C  
ATOM   2911  HD2 PRO A 188      -4.970 -26.373  -1.006  1.00 79.81           H  
ATOM   2912  HD3 PRO A 188      -6.011 -25.034  -0.427  1.00 79.81           H  
ATOM   2913  N   PRO A 189      -2.788 -27.731   3.339  1.00 74.07           N  
ATOM   2914  CA  PRO A 189      -1.588 -28.528   3.557  1.00 74.07           C  
ATOM   2915  HA  PRO A 189      -0.717 -27.952   3.245  1.00 74.07           H  
ATOM   2916  C   PRO A 189      -1.676 -29.831   2.755  1.00 74.07           C  
ATOM   2917  CB  PRO A 189      -1.522 -28.798   5.066  1.00 74.07           C  
ATOM   2918  HB2 PRO A 189      -1.932 -29.783   5.291  1.00 74.07           H  
ATOM   2919  HB3 PRO A 189      -0.500 -28.724   5.440  1.00 74.07           H  
ATOM   2920  O   PRO A 189      -2.716 -30.495   2.787  1.00 74.07           O  
ATOM   2921  CG  PRO A 189      -2.427 -27.729   5.677  1.00 74.07           C  
ATOM   2922  HG2 PRO A 189      -2.883 -28.068   6.607  1.00 74.07           H  
ATOM   2923  HG3 PRO A 189      -1.849 -26.820   5.842  1.00 74.07           H  
ATOM   2924  CD  PRO A 189      -3.469 -27.472   4.594  1.00 74.07           C  
ATOM   2925  HD2 PRO A 189      -3.818 -26.442   4.658  1.00 74.07           H  
ATOM   2926  HD3 PRO A 189      -4.300 -28.170   4.703  1.00 74.07           H  
ATOM   2927  N   VAL A 190      -0.597 -30.164   2.042  1.00 63.50           N  
ATOM   2928  H   VAL A 190       0.225 -29.583   2.128  1.00 63.50           H  
ATOM   2929  CA  VAL A 190      -0.422 -31.464   1.370  1.00 63.50           C  
ATOM   2930  HA  VAL A 190      -1.397 -31.834   1.053  1.00 63.50           H  
ATOM   2931  C   VAL A 190       0.098 -32.493   2.367  1.00 63.50           C  
ATOM   2932  CB  VAL A 190       0.488 -31.355   0.135  1.00 63.50           C  
ATOM   2933  HB  VAL A 190       1.500 -31.111   0.456  1.00 63.50           H  
ATOM   2934  O   VAL A 190       0.947 -32.108   3.204  1.00 63.50           O  
ATOM   2935  CG1 VAL A 190       0.514 -32.676  -0.646  1.00 63.50           C  
ATOM   2936 HG11 VAL A 190      -0.499 -32.960  -0.929  1.00 63.50           H  
ATOM   2937 HG12 VAL A 190       0.938 -33.463  -0.022  1.00 63.50           H  
ATOM   2938 HG13 VAL A 190       1.133 -32.572  -1.537  1.00 63.50           H  
ATOM   2939  CG2 VAL A 190      -0.004 -30.265  -0.829  1.00 63.50           C  
ATOM   2940 HG21 VAL A 190       0.611 -30.254  -1.729  1.00 63.50           H  
ATOM   2941 HG22 VAL A 190       0.062 -29.286  -0.354  1.00 63.50           H  
ATOM   2942 HG23 VAL A 190      -1.044 -30.454  -1.097  1.00 63.50           H  
ATOM   2943  OXT VAL A 190      -0.364 -33.648   2.260  1.00 63.50           O  
TER    2944      VAL A 190                                                       
ATOM   2944  N   ILE B   1       2.921  17.581  -1.346  1.00 32.24           N  
ATOM   2945  H   ILE B   1       3.903  17.364  -1.440  1.00 32.24           H  
ATOM   2946  H2  ILE B   1       2.561  17.689  -2.283  1.00 32.24           H  
ATOM   2947  H3  ILE B   1       2.908  18.497  -0.920  1.00 32.24           H  
ATOM   2948  CA  ILE B   1       2.204  16.556  -0.592  1.00 32.24           C  
ATOM   2949  HA  ILE B   1       2.707  16.389   0.360  1.00 32.24           H  
ATOM   2950  C   ILE B   1       2.240  15.268  -1.389  1.00 32.24           C  
ATOM   2951  CB  ILE B   1       0.794  17.086  -0.320  1.00 32.24           C  
ATOM   2952  HB  ILE B   1       0.423  17.559  -1.229  1.00 32.24           H  
ATOM   2953  O   ILE B   1       1.600  15.196  -2.428  1.00 32.24           O  
ATOM   2954  CG1 ILE B   1       0.958  18.167   0.776  1.00 32.24           C  
ATOM   2955 HG12 ILE B   1       1.674  18.923   0.455  1.00 32.24           H  
ATOM   2956 HG13 ILE B   1       1.343  17.712   1.689  1.00 32.24           H  
ATOM   2957  CG2 ILE B   1      -0.239  16.023   0.076  1.00 32.24           C  
ATOM   2958 HG21 ILE B   1      -0.148  15.098  -0.493  1.00 32.24           H  
ATOM   2959 HG22 ILE B   1      -0.190  15.837   1.149  1.00 32.24           H  
ATOM   2960 HG23 ILE B   1      -1.238  16.414  -0.117  1.00 32.24           H  
ATOM   2961  CD1 ILE B   1      -0.331  18.907   1.119  1.00 32.24           C  
ATOM   2962 HD11 ILE B   1      -0.122  19.658   1.880  1.00 32.24           H  
ATOM   2963 HD12 ILE B   1      -1.082  18.219   1.507  1.00 32.24           H  
ATOM   2964 HD13 ILE B   1      -0.710  19.409   0.229  1.00 32.24           H  
ATOM   2965  N   ILE B   2       3.023  14.309  -0.898  1.00 35.91           N  
ATOM   2966  H   ILE B   2       3.534  14.524  -0.054  1.00 35.91           H  
ATOM   2967  CA  ILE B   2       3.449  13.079  -1.564  1.00 35.91           C  
ATOM   2968  HA  ILE B   2       4.288  13.361  -2.200  1.00 35.91           H  
ATOM   2969  C   ILE B   2       2.388  12.474  -2.527  1.00 35.91           C  
ATOM   2970  CB  ILE B   2       3.989  12.153  -0.445  1.00 35.91           C  
ATOM   2971  HB  ILE B   2       3.199  12.071   0.301  1.00 35.91           H  
ATOM   2972  O   ILE B   2       2.358  12.829  -3.689  1.00 35.91           O  
ATOM   2973  CG1 ILE B   2       5.264  12.729   0.235  1.00 35.91           C  
ATOM   2974 HG12 ILE B   2       4.993  13.645   0.761  1.00 35.91           H  
ATOM   2975 HG13 ILE B   2       5.986  13.005  -0.534  1.00 35.91           H  
ATOM   2976  CG2 ILE B   2       4.382  10.771  -0.888  1.00 35.91           C  
ATOM   2977 HG21 ILE B   2       4.531  10.106  -0.037  1.00 35.91           H  
ATOM   2978 HG22 ILE B   2       5.400  10.869  -1.266  1.00 35.91           H  
ATOM   2979 HG23 ILE B   2       3.696  10.319  -1.604  1.00 35.91           H  
ATOM   2980  CD1 ILE B   2       5.985  11.817   1.253  1.00 35.91           C  
ATOM   2981 HD11 ILE B   2       6.488  10.983   0.762  1.00 35.91           H  
ATOM   2982 HD12 ILE B   2       6.745  12.405   1.769  1.00 35.91           H  
ATOM   2983 HD13 ILE B   2       5.280  11.444   1.996  1.00 35.91           H  
ATOM   2984  N   LEU B   3       1.519  11.576  -2.079  1.00 43.18           N  
ATOM   2985  H   LEU B   3       1.614  11.319  -1.107  1.00 43.18           H  
ATOM   2986  CA  LEU B   3       0.546  10.794  -2.875  1.00 43.18           C  
ATOM   2987  HA  LEU B   3       0.820   9.746  -2.751  1.00 43.18           H  
ATOM   2988  C   LEU B   3       0.501  10.945  -4.405  1.00 43.18           C  
ATOM   2989  CB  LEU B   3      -0.829  11.007  -2.291  1.00 43.18           C  
ATOM   2990  HB2 LEU B   3      -1.564  10.464  -2.885  1.00 43.18           H  
ATOM   2991  HB3 LEU B   3      -1.056  12.073  -2.317  1.00 43.18           H  
ATOM   2992  O   LEU B   3       1.411  10.459  -5.058  1.00 43.18           O  
ATOM   2993  CG  LEU B   3      -0.859  10.480  -0.879  1.00 43.18           C  
ATOM   2994  HG  LEU B   3       0.010  10.798  -0.302  1.00 43.18           H  
ATOM   2995  CD1 LEU B   3      -2.033  11.171  -0.274  1.00 43.18           C  
ATOM   2996 HD11 LEU B   3      -2.148  10.620   0.659  1.00 43.18           H  
ATOM   2997 HD12 LEU B   3      -1.793  12.213  -0.061  1.00 43.18           H  
ATOM   2998 HD13 LEU B   3      -2.924  11.134  -0.902  1.00 43.18           H  
ATOM   2999  CD2 LEU B   3      -0.928   8.959  -0.797  1.00 43.18           C  
ATOM   3000 HD21 LEU B   3      -0.859   8.675   0.253  1.00 43.18           H  
ATOM   3001 HD22 LEU B   3      -0.091   8.510  -1.331  1.00 43.18           H  
ATOM   3002 HD23 LEU B   3      -1.864   8.599  -1.223  1.00 43.18           H  
ATOM   3003  N   GLN B   4      -0.585  11.494  -4.978  1.00 39.19           N  
ATOM   3004  H   GLN B   4      -1.351  11.803  -4.397  1.00 39.19           H  
ATOM   3005  CA  GLN B   4      -0.649  11.736  -6.411  1.00 39.19           C  
ATOM   3006  HA  GLN B   4      -0.197  10.882  -6.916  1.00 39.19           H  
ATOM   3007  C   GLN B   4       0.261  12.921  -6.737  1.00 39.19           C  
ATOM   3008  CB  GLN B   4      -2.091  11.839  -6.943  1.00 39.19           C  
ATOM   3009  HB2 GLN B   4      -2.053  12.258  -7.949  1.00 39.19           H  
ATOM   3010  HB3 GLN B   4      -2.677  12.506  -6.311  1.00 39.19           H  
ATOM   3011  O   GLN B   4       1.313  12.698  -7.289  1.00 39.19           O  
ATOM   3012  CG  GLN B   4      -2.767  10.453  -7.023  1.00 39.19           C  
ATOM   3013  HG2 GLN B   4      -2.111   9.770  -7.564  1.00 39.19           H  
ATOM   3014  HG3 GLN B   4      -2.910  10.058  -6.017  1.00 39.19           H  
ATOM   3015  CD  GLN B   4      -4.120  10.463  -7.735  1.00 39.19           C  
ATOM   3016  NE2 GLN B   4      -4.666   9.311  -8.057  1.00 39.19           N  
ATOM   3017 HE21 GLN B   4      -4.287   8.455  -7.679  1.00 39.19           H  
ATOM   3018 HE22 GLN B   4      -5.605   9.353  -8.427  1.00 39.19           H  
ATOM   3019  OE1 GLN B   4      -4.719  11.494  -8.002  1.00 39.19           O  
ATOM   3020  N   LYS B   5      -0.005  14.175  -6.349  1.00 37.47           N  
ATOM   3021  H   LYS B   5      -0.846  14.370  -5.825  1.00 37.47           H  
ATOM   3022  CA  LYS B   5       0.837  15.280  -6.866  1.00 37.47           C  
ATOM   3023  HA  LYS B   5       0.790  15.199  -7.952  1.00 37.47           H  
ATOM   3024  C   LYS B   5       2.359  15.148  -6.610  1.00 37.47           C  
ATOM   3025  CB  LYS B   5       0.280  16.667  -6.527  1.00 37.47           C  
ATOM   3026  HB2 LYS B   5       0.082  16.742  -5.457  1.00 37.47           H  
ATOM   3027  HB3 LYS B   5       1.040  17.403  -6.787  1.00 37.47           H  
ATOM   3028  O   LYS B   5       3.072  14.928  -7.574  1.00 37.47           O  
ATOM   3029  CG  LYS B   5      -0.995  16.983  -7.332  1.00 37.47           C  
ATOM   3030  HG2 LYS B   5      -0.842  16.700  -8.374  1.00 37.47           H  
ATOM   3031  HG3 LYS B   5      -1.831  16.408  -6.932  1.00 37.47           H  
ATOM   3032  CD  LYS B   5      -1.326  18.482  -7.283  1.00 37.47           C  
ATOM   3033  HD2 LYS B   5      -1.529  18.785  -6.256  1.00 37.47           H  
ATOM   3034  HD3 LYS B   5      -0.460  19.034  -7.649  1.00 37.47           H  
ATOM   3035  CE  LYS B   5      -2.535  18.800  -8.177  1.00 37.47           C  
ATOM   3036  HE2 LYS B   5      -3.444  18.419  -7.710  1.00 37.47           H  
ATOM   3037  HE3 LYS B   5      -2.400  18.275  -9.123  1.00 37.47           H  
ATOM   3038  NZ  LYS B   5      -2.650  20.254  -8.449  1.00 37.47           N  
ATOM   3039  HZ1 LYS B   5      -2.997  20.775  -7.656  1.00 37.47           H  
ATOM   3040  HZ2 LYS B   5      -3.214  20.448  -9.264  1.00 37.47           H  
ATOM   3041  HZ3 LYS B   5      -1.744  20.626  -8.698  1.00 37.47           H  
ATOM   3042  N   GLU B   6       2.896  15.309  -5.396  1.00 39.53           N  
ATOM   3043  H   GLU B   6       2.289  15.296  -4.588  1.00 39.53           H  
ATOM   3044  CA  GLU B   6       4.366  15.479  -5.202  1.00 39.53           C  
ATOM   3045  HA  GLU B   6       4.771  16.018  -6.059  1.00 39.53           H  
ATOM   3046  C   GLU B   6       5.217  14.198  -5.150  1.00 39.53           C  
ATOM   3047  CB  GLU B   6       4.665  16.333  -3.965  1.00 39.53           C  
ATOM   3048  HB2 GLU B   6       5.665  16.108  -3.594  1.00 39.53           H  
ATOM   3049  HB3 GLU B   6       3.961  16.064  -3.178  1.00 39.53           H  
ATOM   3050  O   GLU B   6       6.436  14.272  -5.053  1.00 39.53           O  
ATOM   3051  CG  GLU B   6       4.614  17.842  -4.241  1.00 39.53           C  
ATOM   3052  HG2 GLU B   6       3.629  18.084  -4.640  1.00 39.53           H  
ATOM   3053  HG3 GLU B   6       5.364  18.098  -4.989  1.00 39.53           H  
ATOM   3054  CD  GLU B   6       4.868  18.648  -2.959  1.00 39.53           C  
ATOM   3055  OE1 GLU B   6       4.100  19.609  -2.757  1.00 39.53           O  
ATOM   3056  OE2 GLU B   6       5.397  18.082  -1.972  1.00 39.53           O  
ATOM   3057  N   TYR B   7       4.612  13.022  -5.181  1.00 35.87           N  
ATOM   3058  H   TYR B   7       3.603  13.005  -5.172  1.00 35.87           H  
ATOM   3059  CA  TYR B   7       5.321  11.741  -5.144  1.00 35.87           C  
ATOM   3060  HA  TYR B   7       6.372  11.882  -5.396  1.00 35.87           H  
ATOM   3061  C   TYR B   7       4.766  10.716  -6.105  1.00 35.87           C  
ATOM   3062  CB  TYR B   7       5.202  11.224  -3.766  1.00 35.87           C  
ATOM   3063  HB2 TYR B   7       5.533  12.032  -3.113  1.00 35.87           H  
ATOM   3064  HB3 TYR B   7       4.145  11.013  -3.610  1.00 35.87           H  
ATOM   3065  O   TYR B   7       5.166   9.548  -6.103  1.00 35.87           O  
ATOM   3066  CG  TYR B   7       5.984  10.012  -3.377  1.00 35.87           C  
ATOM   3067  CD1 TYR B   7       5.229   8.875  -3.089  1.00 35.87           C  
ATOM   3068  HD1 TYR B   7       4.286   8.701  -3.585  1.00 35.87           H  
ATOM   3069  CD2 TYR B   7       7.232  10.231  -2.772  1.00 35.87           C  
ATOM   3070  HD2 TYR B   7       7.792  11.123  -3.011  1.00 35.87           H  
ATOM   3071  CE1 TYR B   7       5.601   8.115  -1.983  1.00 35.87           C  
ATOM   3072  HE1 TYR B   7       4.997   7.268  -1.694  1.00 35.87           H  
ATOM   3073  CE2 TYR B   7       7.627   9.430  -1.698  1.00 35.87           C  
ATOM   3074  HE2 TYR B   7       8.537   9.671  -1.169  1.00 35.87           H  
ATOM   3075  OH  TYR B   7       6.970   7.864  -0.029  1.00 35.87           O  
ATOM   3076  HH  TYR B   7       7.841   8.086   0.308  1.00 35.87           H  
ATOM   3077  CZ  TYR B   7       6.738   8.451  -1.231  1.00 35.87           C  
ATOM   3078  N   LEU B   8       3.929  11.171  -7.028  1.00 33.36           N  
ATOM   3079  H   LEU B   8       3.563  12.108  -6.938  1.00 33.36           H  
ATOM   3080  CA  LEU B   8       4.178  10.717  -8.375  1.00 33.36           C  
ATOM   3081  HA  LEU B   8       3.906   9.662  -8.418  1.00 33.36           H  
ATOM   3082  C   LEU B   8       5.681  10.903  -8.668  1.00 33.36           C  
ATOM   3083  CB  LEU B   8       3.322  11.516  -9.366  1.00 33.36           C  
ATOM   3084  HB2 LEU B   8       3.342  12.566  -9.076  1.00 33.36           H  
ATOM   3085  HB3 LEU B   8       3.763  11.448 -10.361  1.00 33.36           H  
ATOM   3086  O   LEU B   8       6.237  11.964  -8.367  1.00 33.36           O  
ATOM   3087  CG  LEU B   8       1.869  11.014  -9.447  1.00 33.36           C  
ATOM   3088  HG  LEU B   8       1.489  10.767  -8.455  1.00 33.36           H  
ATOM   3089  CD1 LEU B   8       0.980  12.069 -10.122  1.00 33.36           C  
ATOM   3090 HD11 LEU B   8       1.219  12.123 -11.184  1.00 33.36           H  
ATOM   3091 HD12 LEU B   8      -0.067  11.786 -10.017  1.00 33.36           H  
ATOM   3092 HD13 LEU B   8       1.140  13.056  -9.688  1.00 33.36           H  
ATOM   3093  CD2 LEU B   8       1.734   9.702 -10.203  1.00 33.36           C  
ATOM   3094 HD21 LEU B   8       0.680   9.449 -10.312  1.00 33.36           H  
ATOM   3095 HD22 LEU B   8       2.173   9.801 -11.196  1.00 33.36           H  
ATOM   3096 HD23 LEU B   8       2.237   8.901  -9.661  1.00 33.36           H  
ATOM   3097  N   PRO B   9       6.364   9.896  -9.234  1.00 29.35           N  
ATOM   3098  CA  PRO B   9       7.631  10.164  -9.900  1.00 29.35           C  
ATOM   3099  HA  PRO B   9       8.382  10.461  -9.168  1.00 29.35           H  
ATOM   3100  C   PRO B   9       7.448  11.305 -10.922  1.00 29.35           C  
ATOM   3101  CB  PRO B   9       8.029   8.832 -10.549  1.00 29.35           C  
ATOM   3102  HB2 PRO B   9       8.708   8.303  -9.880  1.00 29.35           H  
ATOM   3103  HB3 PRO B   9       8.501   8.973 -11.521  1.00 29.35           H  
ATOM   3104  O   PRO B   9       6.350  11.485 -11.450  1.00 29.35           O  
ATOM   3105  CG  PRO B   9       6.722   8.044 -10.664  1.00 29.35           C  
ATOM   3106  HG2 PRO B   9       6.889   6.968 -10.605  1.00 29.35           H  
ATOM   3107  HG3 PRO B   9       6.225   8.304 -11.599  1.00 29.35           H  
ATOM   3108  CD  PRO B   9       5.883   8.550  -9.502  1.00 29.35           C  
ATOM   3109  HD2 PRO B   9       6.043   7.928  -8.622  1.00 29.35           H  
ATOM   3110  HD3 PRO B   9       4.835   8.532  -9.801  1.00 29.35           H  
ATOM   3111  N   GLU B  10       8.526  12.020 -11.278  1.00 33.51           N  
ATOM   3112  H   GLU B  10       9.384  11.880 -10.765  1.00 33.51           H  
ATOM   3113  CA  GLU B  10       8.537  13.055 -12.342  1.00 33.51           C  
ATOM   3114  HA  GLU B  10       7.956  13.919 -12.017  1.00 33.51           H  
ATOM   3115  C   GLU B  10       7.942  12.583 -13.693  1.00 33.51           C  
ATOM   3116  CB  GLU B  10       9.990  13.495 -12.632  1.00 33.51           C  
ATOM   3117  HB2 GLU B  10       9.992  14.084 -13.549  1.00 33.51           H  
ATOM   3118  HB3 GLU B  10      10.588  12.602 -12.812  1.00 33.51           H  
ATOM   3119  O   GLU B  10       7.749  13.376 -14.612  1.00 33.51           O  
ATOM   3120  CG  GLU B  10      10.676  14.356 -11.558  1.00 33.51           C  
ATOM   3121  HG2 GLU B  10      10.043  15.219 -11.352  1.00 33.51           H  
ATOM   3122  HG3 GLU B  10      10.765  13.771 -10.643  1.00 33.51           H  
ATOM   3123  CD  GLU B  10      12.079  14.840 -11.998  1.00 33.51           C  
ATOM   3124  OE1 GLU B  10      12.592  15.799 -11.377  1.00 33.51           O  
ATOM   3125  OE2 GLU B  10      12.645  14.269 -12.962  1.00 33.51           O  
ATOM   3126  N   THR B  11       7.703  11.281 -13.862  1.00 30.55           N  
ATOM   3127  H   THR B  11       7.772  10.685 -13.049  1.00 30.55           H  
ATOM   3128  CA  THR B  11       7.301  10.652 -15.118  1.00 30.55           C  
ATOM   3129  HA  THR B  11       7.764  11.208 -15.933  1.00 30.55           H  
ATOM   3130  C   THR B  11       5.801  10.668 -15.413  1.00 30.55           C  
ATOM   3131  CB  THR B  11       7.816   9.209 -15.190  1.00 30.55           C  
ATOM   3132  HB  THR B  11       7.458   8.743 -16.109  1.00 30.55           H  
ATOM   3133  O   THR B  11       5.449  10.318 -16.541  1.00 30.55           O  
ATOM   3134  CG2 THR B  11       9.343   9.136 -15.179  1.00 30.55           C  
ATOM   3135 HG21 THR B  11       9.743   9.737 -15.996  1.00 30.55           H  
ATOM   3136 HG22 THR B  11       9.732   9.517 -14.235  1.00 30.55           H  
ATOM   3137 HG23 THR B  11       9.664   8.101 -15.306  1.00 30.55           H  
ATOM   3138  OG1 THR B  11       7.361   8.460 -14.087  1.00 30.55           O  
ATOM   3139  HG1 THR B  11       7.587   7.538 -14.235  1.00 30.55           H  
ATOM   3140  N   ASP B  12       4.910  11.065 -14.492  1.00 32.14           N  
ATOM   3141  H   ASP B  12       5.234  11.379 -13.588  1.00 32.14           H  
ATOM   3142  CA  ASP B  12       3.513  11.324 -14.886  1.00 32.14           C  
ATOM   3143  HA  ASP B  12       3.236  10.542 -15.593  1.00 32.14           H  
ATOM   3144  C   ASP B  12       3.405  12.706 -15.566  1.00 32.14           C  
ATOM   3145  CB  ASP B  12       2.510  11.163 -13.735  1.00 32.14           C  
ATOM   3146  HB2 ASP B  12       2.703  11.926 -12.981  1.00 32.14           H  
ATOM   3147  HB3 ASP B  12       2.678  10.181 -13.292  1.00 32.14           H  
ATOM   3148  O   ASP B  12       3.621  13.735 -14.919  1.00 32.14           O  
ATOM   3149  CG  ASP B  12       1.033  11.245 -14.192  1.00 32.14           C  
ATOM   3150  OD1 ASP B  12       0.752  11.690 -15.333  1.00 32.14           O  
ATOM   3151  OD2 ASP B  12       0.155  10.854 -13.397  1.00 32.14           O  
ATOM   3152  N   PRO B  13       3.060  12.771 -16.868  1.00 32.79           N  
ATOM   3153  CA  PRO B  13       3.030  14.015 -17.637  1.00 32.79           C  
ATOM   3154  HA  PRO B  13       4.017  14.477 -17.609  1.00 32.79           H  
ATOM   3155  C   PRO B  13       2.015  15.060 -17.149  1.00 32.79           C  
ATOM   3156  CB  PRO B  13       2.706  13.581 -19.072  1.00 32.79           C  
ATOM   3157  HB2 PRO B  13       3.637  13.397 -19.609  1.00 32.79           H  
ATOM   3158  HB3 PRO B  13       2.105  14.317 -19.606  1.00 32.79           H  
ATOM   3159  O   PRO B  13       2.118  16.214 -17.564  1.00 32.79           O  
ATOM   3160  CG  PRO B  13       1.955  12.264 -18.895  1.00 32.79           C  
ATOM   3161  HG2 PRO B  13       2.016  11.634 -19.782  1.00 32.79           H  
ATOM   3162  HG3 PRO B  13       0.918  12.460 -18.623  1.00 32.79           H  
ATOM   3163  CD  PRO B  13       2.685  11.649 -17.715  1.00 32.79           C  
ATOM   3164  HD2 PRO B  13       3.586  11.143 -18.065  1.00 32.79           H  
ATOM   3165  HD3 PRO B  13       2.027  10.936 -17.218  1.00 32.79           H  
ATOM   3166  N   ASN B  14       1.029  14.684 -16.326  1.00 35.37           N  
ATOM   3167  H   ASN B  14       1.015  13.728 -16.002  1.00 35.37           H  
ATOM   3168  CA  ASN B  14       0.012  15.611 -15.809  1.00 35.37           C  
ATOM   3169  HA  ASN B  14      -0.054  16.470 -16.477  1.00 35.37           H  
ATOM   3170  C   ASN B  14       0.355  16.198 -14.431  1.00 35.37           C  
ATOM   3171  CB  ASN B  14      -1.356  14.920 -15.802  1.00 35.37           C  
ATOM   3172  HB2 ASN B  14      -2.086  15.551 -15.294  1.00 35.37           H  
ATOM   3173  HB3 ASN B  14      -1.271  13.988 -15.243  1.00 35.37           H  
ATOM   3174  O   ASN B  14      -0.503  16.828 -13.809  1.00 35.37           O  
ATOM   3175  CG  ASN B  14      -1.906  14.643 -17.184  1.00 35.37           C  
ATOM   3176  ND2 ASN B  14      -2.634  13.562 -17.318  1.00 35.37           N  
ATOM   3177 HD21 ASN B  14      -2.649  12.908 -16.549  1.00 35.37           H  
ATOM   3178 HD22 ASN B  14      -2.941  13.338 -18.254  1.00 35.37           H  
ATOM   3179  OD1 ASN B  14      -1.739  15.375 -18.149  1.00 35.37           O  
ATOM   3180  N   HIS B  15       1.578  16.001 -13.936  1.00 32.92           N  
ATOM   3181  H   HIS B  15       2.234  15.428 -14.448  1.00 32.92           H  
ATOM   3182  CA  HIS B  15       2.047  16.647 -12.717  1.00 32.92           C  
ATOM   3183  HA  HIS B  15       1.376  16.382 -11.901  1.00 32.92           H  
ATOM   3184  C   HIS B  15       2.025  18.181 -12.881  1.00 32.92           C  
ATOM   3185  CB  HIS B  15       3.437  16.097 -12.372  1.00 32.92           C  
ATOM   3186  HB2 HIS B  15       3.376  15.015 -12.252  1.00 32.92           H  
ATOM   3187  HB3 HIS B  15       4.126  16.305 -13.191  1.00 32.92           H  
ATOM   3188  O   HIS B  15       2.905  18.779 -13.502  1.00 32.92           O  
ATOM   3189  CG  HIS B  15       3.990  16.690 -11.105  1.00 32.92           C  
ATOM   3190  CD2 HIS B  15       4.840  17.757 -11.009  1.00 32.92           C  
ATOM   3191  HD2 HIS B  15       5.241  18.318 -11.840  1.00 32.92           H  
ATOM   3192  ND1 HIS B  15       3.711  16.289  -9.824  1.00 32.92           N  
ATOM   3193  HD1 HIS B  15       3.266  15.433  -9.525  1.00 32.92           H  
ATOM   3194  CE1 HIS B  15       4.380  17.091  -8.982  1.00 32.92           C  
ATOM   3195  HE1 HIS B  15       4.405  16.987  -7.908  1.00 32.92           H  
ATOM   3196  NE2 HIS B  15       5.077  18.010  -9.656  1.00 32.92           N  
ATOM   3197  N   GLU B  16       0.985  18.832 -12.351  1.00 33.55           N  
ATOM   3198  H   GLU B  16       0.214  18.283 -11.998  1.00 33.55           H  
ATOM   3199  CA  GLU B  16       0.928  20.290 -12.259  1.00 33.55           C  
ATOM   3200  HA  GLU B  16       1.141  20.727 -13.235  1.00 33.55           H  
ATOM   3201  C   GLU B  16       1.985  20.776 -11.267  1.00 33.55           C  
ATOM   3202  CB  GLU B  16      -0.447  20.786 -11.793  1.00 33.55           C  
ATOM   3203  HB2 GLU B  16      -0.342  21.824 -11.477  1.00 33.55           H  
ATOM   3204  HB3 GLU B  16      -0.753  20.198 -10.927  1.00 33.55           H  
ATOM   3205  O   GLU B  16       1.804  20.680 -10.052  1.00 33.55           O  
ATOM   3206  CG  GLU B  16      -1.553  20.743 -12.852  1.00 33.55           C  
ATOM   3207  HG2 GLU B  16      -1.711  19.710 -13.163  1.00 33.55           H  
ATOM   3208  HG3 GLU B  16      -1.235  21.322 -13.719  1.00 33.55           H  
ATOM   3209  CD  GLU B  16      -2.872  21.318 -12.299  1.00 33.55           C  
ATOM   3210  OE1 GLU B  16      -3.763  21.610 -13.129  1.00 33.55           O  
ATOM   3211  OE2 GLU B  16      -3.002  21.434 -11.043  1.00 33.55           O  
ATOM   3212  N   ILE B  17       3.060  21.341 -11.807  1.00 33.55           N  
ATOM   3213  H   ILE B  17       3.176  21.264 -12.807  1.00 33.55           H  
ATOM   3214  CA  ILE B  17       4.025  22.155 -11.076  1.00 33.55           C  
ATOM   3215  HA  ILE B  17       4.379  21.592 -10.212  1.00 33.55           H  
ATOM   3216  C   ILE B  17       3.267  23.407 -10.608  1.00 33.55           C  
ATOM   3217  CB  ILE B  17       5.232  22.525 -11.982  1.00 33.55           C  
ATOM   3218  HB  ILE B  17       4.942  23.355 -12.626  1.00 33.55           H  
ATOM   3219  O   ILE B  17       2.950  24.276 -11.420  1.00 33.55           O  
ATOM   3220  CG1 ILE B  17       5.691  21.375 -12.917  1.00 33.55           C  
ATOM   3221 HG12 ILE B  17       6.082  20.553 -12.318  1.00 33.55           H  
ATOM   3222 HG13 ILE B  17       4.846  21.001 -13.496  1.00 33.55           H  
ATOM   3223  CG2 ILE B  17       6.393  22.996 -11.089  1.00 33.55           C  
ATOM   3224 HG21 ILE B  17       6.766  22.169 -10.485  1.00 33.55           H  
ATOM   3225 HG22 ILE B  17       6.055  23.794 -10.428  1.00 33.55           H  
ATOM   3226 HG23 ILE B  17       7.204  23.401 -11.695  1.00 33.55           H  
ATOM   3227  CD1 ILE B  17       6.744  21.798 -13.948  1.00 33.55           C  
ATOM   3228 HD11 ILE B  17       7.688  22.027 -13.455  1.00 33.55           H  
ATOM   3229 HD12 ILE B  17       6.397  22.672 -14.500  1.00 33.55           H  
ATOM   3230 HD13 ILE B  17       6.910  20.978 -14.648  1.00 33.55           H  
ATOM   3231  N   TRP B  18       2.895  23.485  -9.331  1.00 28.54           N  
ATOM   3232  H   TRP B  18       3.152  22.739  -8.701  1.00 28.54           H  
ATOM   3233  CA  TRP B  18       2.448  24.757  -8.763  1.00 28.54           C  
ATOM   3234  HA  TRP B  18       1.859  25.304  -9.499  1.00 28.54           H  
ATOM   3235  C   TRP B  18       3.702  25.584  -8.478  1.00 28.54           C  
ATOM   3236  CB  TRP B  18       1.545  24.540  -7.538  1.00 28.54           C  
ATOM   3237  HB2 TRP B  18       1.534  25.461  -6.956  1.00 28.54           H  
ATOM   3238  HB3 TRP B  18       1.968  23.761  -6.903  1.00 28.54           H  
ATOM   3239  O   TRP B  18       4.499  25.211  -7.621  1.00 28.54           O  
ATOM   3240  CG  TRP B  18       0.121  24.196  -7.884  1.00 28.54           C  
ATOM   3241  CD1 TRP B  18      -0.312  23.003  -8.353  1.00 28.54           C  
ATOM   3242  HD1 TRP B  18       0.349  22.170  -8.543  1.00 28.54           H  
ATOM   3243  CD2 TRP B  18      -1.031  25.092  -7.963  1.00 28.54           C  
ATOM   3244  CE2 TRP B  18      -2.149  24.347  -8.441  1.00 28.54           C  
ATOM   3245  CE3 TRP B  18      -1.231  26.473  -7.744  1.00 28.54           C  
ATOM   3246  HE3 TRP B  18      -0.398  27.072  -7.409  1.00 28.54           H  
ATOM   3247  NE1 TRP B  18      -1.641  23.102  -8.739  1.00 28.54           N  
ATOM   3248  HE1 TRP B  18      -2.046  22.535  -9.470  1.00 28.54           H  
ATOM   3249  CH2 TRP B  18      -3.583  26.294  -8.392  1.00 28.54           C  
ATOM   3250  HH2 TRP B  18      -4.545  26.757  -8.551  1.00 28.54           H  
ATOM   3251  CZ2 TRP B  18      -3.410  24.923  -8.647  1.00 28.54           C  
ATOM   3252  HZ2 TRP B  18      -4.220  24.326  -9.039  1.00 28.54           H  
ATOM   3253  CZ3 TRP B  18      -2.491  27.068  -7.957  1.00 28.54           C  
ATOM   3254  HZ3 TRP B  18      -2.616  28.124  -7.773  1.00 28.54           H  
ATOM   3255  N   ASP B  19       3.898  26.658  -9.244  1.00 26.85           N  
ATOM   3256  H   ASP B  19       3.254  26.848  -9.998  1.00 26.85           H  
ATOM   3257  CA  ASP B  19       4.932  27.655  -8.969  1.00 26.85           C  
ATOM   3258  HA  ASP B  19       5.905  27.166  -8.915  1.00 26.85           H  
ATOM   3259  C   ASP B  19       4.648  28.336  -7.617  1.00 26.85           C  
ATOM   3260  CB  ASP B  19       4.978  28.724 -10.083  1.00 26.85           C  
ATOM   3261  HB2 ASP B  19       5.573  29.564  -9.723  1.00 26.85           H  
ATOM   3262  HB3 ASP B  19       3.968  29.094 -10.259  1.00 26.85           H  
ATOM   3263  O   ASP B  19       3.531  28.809  -7.381  1.00 26.85           O  
ATOM   3264  CG  ASP B  19       5.596  28.276 -11.417  1.00 26.85           C  
ATOM   3265  OD1 ASP B  19       6.589  27.514 -11.406  1.00 26.85           O  
ATOM   3266  OD2 ASP B  19       5.106  28.761 -12.469  1.00 26.85           O  
ATOM   3267  N   ASP B  20       5.680  28.414  -6.777  1.00 26.88           N  
ATOM   3268  H   ASP B  20       6.551  28.011  -7.092  1.00 26.88           H  
ATOM   3269  CA  ASP B  20       5.837  29.438  -5.734  1.00 26.88           C  
ATOM   3270  HA  ASP B  20       4.853  29.808  -5.445  1.00 26.88           H  
ATOM   3271  C   ASP B  20       6.621  30.633  -6.322  1.00 26.88           C  
ATOM   3272  CB  ASP B  20       6.522  28.804  -4.489  1.00 26.88           C  
ATOM   3273  HB2 ASP B  20       6.491  27.719  -4.588  1.00 26.88           H  
ATOM   3274  HB3 ASP B  20       7.577  29.080  -4.495  1.00 26.88           H  
ATOM   3275  O   ASP B  20       7.585  30.386  -7.093  1.00 26.88           O  
ATOM   3276  CG  ASP B  20       5.930  29.132  -3.097  1.00 26.88           C  
ATOM   3277  OD1 ASP B  20       4.813  29.692  -2.983  1.00 26.88           O  
ATOM   3278  OD2 ASP B  20       6.614  28.790  -2.099  1.00 26.88           O  
ATOM   3279  OXT ASP B  20       6.257  31.795  -6.023  1.00 26.88           O  
TER    3280      ASP B  20                                                       
END   
