# Supplementary material for: An extended Tudor domain within Vreteno interconnects Gtsf1L and Ago3 for piRNA biogenesis in Bombyx mori
Source: EMBO J. 2023 Nov 20;42(24):e114072. doi: 10.15252/embj.2023114072 (PMC10711660; doi:10.15252/embj.2023114072)
Supplement: Supplementary file 4 — Dataset EV1 [file EMBJ-42-e114072-s007.zip › manuscript_pdb/BmVreteno_AF-eTD0_BmGtsf1L_73_93.pdb]

ATOM      1  N   GLN A   1      -5.560 -25.388  23.157  1.00 25.36           N  
ATOM      2  H   GLN A   1      -5.619 -26.201  22.561  1.00 25.36           H  
ATOM      3  H2  GLN A   1      -6.164 -25.495  23.960  1.00 25.36           H  
ATOM      4  H3  GLN A   1      -4.605 -25.309  23.476  1.00 25.36           H  
ATOM      5  CA  GLN A   1      -5.892 -24.158  22.403  1.00 25.36           C  
ATOM      6  HA  GLN A   1      -6.878 -24.244  21.946  1.00 25.36           H  
ATOM      7  C   GLN A   1      -4.849 -24.025  21.307  1.00 25.36           C  
ATOM      8  CB  GLN A   1      -5.872 -22.942  23.342  1.00 25.36           C  
ATOM      9  HB2 GLN A   1      -5.895 -22.026  22.751  1.00 25.36           H  
ATOM     10  HB3 GLN A   1      -4.932 -22.957  23.893  1.00 25.36           H  
ATOM     11  O   GLN A   1      -3.697 -24.318  21.597  1.00 25.36           O  
ATOM     12  CG  GLN A   1      -7.084 -22.933  24.302  1.00 25.36           C  
ATOM     13  HG2 GLN A   1      -7.462 -23.944  24.457  1.00 25.36           H  
ATOM     14  HG3 GLN A   1      -7.885 -22.350  23.848  1.00 25.36           H  
ATOM     15  CD  GLN A   1      -6.765 -22.363  25.683  1.00 25.36           C  
ATOM     16  NE2 GLN A   1      -7.711 -21.770  26.369  1.00 25.36           N  
ATOM     17 HE21 GLN A   1      -8.633 -21.603  25.993  1.00 25.36           H  
ATOM     18 HE22 GLN A   1      -7.427 -21.419  27.273  1.00 25.36           H  
ATOM     19  OE1 GLN A   1      -5.674 -22.512  26.192  1.00 25.36           O  
ATOM     20  N   ARG A   2      -5.220 -23.699  20.061  1.00 24.94           N  
ATOM     21  H   ARG A   2      -6.159 -23.375  19.875  1.00 24.94           H  
ATOM     22  CA  ARG A   2      -4.211 -23.498  19.009  1.00 24.94           C  
ATOM     23  HA  ARG A   2      -3.445 -24.271  19.069  1.00 24.94           H  
ATOM     24  C   ARG A   2      -3.523 -22.173  19.289  1.00 24.94           C  
ATOM     25  CB  ARG A   2      -4.823 -23.530  17.598  1.00 24.94           C  
ATOM     26  HB2 ARG A   2      -5.695 -22.877  17.558  1.00 24.94           H  
ATOM     27  HB3 ARG A   2      -4.083 -23.157  16.890  1.00 24.94           H  
ATOM     28  O   ARG A   2      -4.191 -21.143  19.315  1.00 24.94           O  
ATOM     29  CG  ARG A   2      -5.212 -24.958  17.188  1.00 24.94           C  
ATOM     30  HG2 ARG A   2      -5.962 -25.344  17.879  1.00 24.94           H  
ATOM     31  HG3 ARG A   2      -4.328 -25.594  17.236  1.00 24.94           H  
ATOM     32  CD  ARG A   2      -5.778 -25.000  15.763  1.00 24.94           C  
ATOM     33  HD2 ARG A   2      -5.036 -24.592  15.078  1.00 24.94           H  
ATOM     34  HD3 ARG A   2      -6.672 -24.378  15.721  1.00 24.94           H  
ATOM     35  NE  ARG A   2      -6.109 -26.382  15.358  1.00 24.94           N  
ATOM     36  HE  ARG A   2      -5.769 -27.127  15.950  1.00 24.94           H  
ATOM     37  NH1 ARG A   2      -7.151 -25.885  13.368  1.00 24.94           N  
ATOM     38 HH11 ARG A   2      -6.952 -24.904  13.503  1.00 24.94           H  
ATOM     39 HH12 ARG A   2      -7.585 -26.184  12.506  1.00 24.94           H  
ATOM     40  NH2 ARG A   2      -6.935 -28.012  13.995  1.00 24.94           N  
ATOM     41 HH21 ARG A   2      -6.580 -28.729  14.611  1.00 24.94           H  
ATOM     42 HH22 ARG A   2      -7.376 -28.281  13.126  1.00 24.94           H  
ATOM     43  CZ  ARG A   2      -6.730 -26.750  14.248  1.00 24.94           C  
ATOM     44  N   GLU A   3      -2.227 -22.226  19.561  1.00 32.24           N  
ATOM     45  H   GLU A   3      -1.738 -23.110  19.549  1.00 32.24           H  
ATOM     46  CA  GLU A   3      -1.424 -21.025  19.705  1.00 32.24           C  
ATOM     47  HA  GLU A   3      -1.874 -20.391  20.469  1.00 32.24           H  
ATOM     48  C   GLU A   3      -1.471 -20.306  18.357  1.00 32.24           C  
ATOM     49  CB  GLU A   3      -0.012 -21.417  20.166  1.00 32.24           C  
ATOM     50  HB2 GLU A   3      -0.108 -22.251  20.862  1.00 32.24           H  
ATOM     51  HB3 GLU A   3       0.584 -21.747  19.315  1.00 32.24           H  
ATOM     52  O   GLU A   3      -1.055 -20.853  17.335  1.00 32.24           O  
ATOM     53  CG  GLU A   3       0.695 -20.275  20.907  1.00 32.24           C  
ATOM     54  HG2 GLU A   3       0.005 -19.860  21.641  1.00 32.24           H  
ATOM     55  HG3 GLU A   3       0.937 -19.490  20.191  1.00 32.24           H  
ATOM     56  CD  GLU A   3       1.973 -20.738  21.629  1.00 32.24           C  
ATOM     57  OE1 GLU A   3       2.425 -19.972  22.508  1.00 32.24           O  
ATOM     58  OE2 GLU A   3       2.463 -21.845  21.317  1.00 32.24           O  
ATOM     59  N   SER A   4      -2.081 -19.119  18.336  1.00 36.05           N  
ATOM     60  H   SER A   4      -2.467 -18.753  19.194  1.00 36.05           H  
ATOM     61  CA  SER A   4      -2.015 -18.246  17.172  1.00 36.05           C  
ATOM     62  HA  SER A   4      -2.355 -18.773  16.281  1.00 36.05           H  
ATOM     63  C   SER A   4      -0.552 -17.881  17.020  1.00 36.05           C  
ATOM     64  CB  SER A   4      -2.885 -16.999  17.376  1.00 36.05           C  
ATOM     65  HB2 SER A   4      -2.641 -16.530  18.330  1.00 36.05           H  
ATOM     66  HB3 SER A   4      -3.934 -17.293  17.390  1.00 36.05           H  
ATOM     67  O   SER A   4      -0.086 -16.968  17.704  1.00 36.05           O  
ATOM     68  OG  SER A   4      -2.678 -16.063  16.338  1.00 36.05           O  
ATOM     69  HG  SER A   4      -1.768 -15.759  16.369  1.00 36.05           H  
ATOM     70  N   THR A   5       0.165 -18.599  16.149  1.00 35.66           N  
ATOM     71  H   THR A   5      -0.258 -19.419  15.737  1.00 35.66           H  
ATOM     72  CA  THR A   5       1.496 -18.205  15.689  1.00 35.66           C  
ATOM     73  HA  THR A   5       2.235 -18.405  16.463  1.00 35.66           H  
ATOM     74  C   THR A   5       1.415 -16.714  15.421  1.00 35.66           C  
ATOM     75  CB  THR A   5       1.898 -18.930  14.390  1.00 35.66           C  
ATOM     76  HB  THR A   5       2.794 -18.458  13.986  1.00 35.66           H  
ATOM     77  O   THR A   5       0.584 -16.300  14.606  1.00 35.66           O  
ATOM     78  CG2 THR A   5       2.192 -20.409  14.627  1.00 35.66           C  
ATOM     79 HG21 THR A   5       1.306 -20.915  15.010  1.00 35.66           H  
ATOM     80 HG22 THR A   5       3.006 -20.514  15.345  1.00 35.66           H  
ATOM     81 HG23 THR A   5       2.490 -20.875  13.687  1.00 35.66           H  
ATOM     82  OG1 THR A   5       0.863 -18.842  13.433  1.00 35.66           O  
ATOM     83  HG1 THR A   5       0.510 -17.952  13.494  1.00 35.66           H  
ATOM     84  N   ARG A   6       2.187 -15.905  16.157  1.00 37.53           N  
ATOM     85  H   ARG A   6       2.782 -16.316  16.862  1.00 37.53           H  
ATOM     86  CA  ARG A   6       2.292 -14.468  15.894  1.00 37.53           C  
ATOM     87  HA  ARG A   6       1.301 -14.030  15.784  1.00 37.53           H  
ATOM     88  C   ARG A   6       2.988 -14.340  14.547  1.00 37.53           C  
ATOM     89  CB  ARG A   6       3.040 -13.732  17.019  1.00 37.53           C  
ATOM     90  HB2 ARG A   6       3.379 -12.773  16.626  1.00 37.53           H  
ATOM     91  HB3 ARG A   6       3.920 -14.304  17.314  1.00 37.53           H  
ATOM     92  O   ARG A   6       4.209 -14.244  14.485  1.00 37.53           O  
ATOM     93  CG  ARG A   6       2.159 -13.449  18.245  1.00 37.53           C  
ATOM     94  HG2 ARG A   6       1.834 -14.387  18.695  1.00 37.53           H  
ATOM     95  HG3 ARG A   6       1.285 -12.879  17.930  1.00 37.53           H  
ATOM     96  CD  ARG A   6       2.964 -12.627  19.262  1.00 37.53           C  
ATOM     97  HD2 ARG A   6       3.770 -13.248  19.654  1.00 37.53           H  
ATOM     98  HD3 ARG A   6       3.403 -11.775  18.744  1.00 37.53           H  
ATOM     99  NE  ARG A   6       2.131 -12.130  20.375  1.00 37.53           N  
ATOM    100  HE  ARG A   6       1.173 -12.447  20.401  1.00 37.53           H  
ATOM    101  NH1 ARG A   6       3.748 -10.843  21.380  1.00 37.53           N  
ATOM    102 HH11 ARG A   6       4.408 -11.148  20.679  1.00 37.53           H  
ATOM    103 HH12 ARG A   6       4.030 -10.183  22.091  1.00 37.53           H  
ATOM    104  NH2 ARG A   6       1.683 -10.863  22.219  1.00 37.53           N  
ATOM    105 HH21 ARG A   6       1.989 -10.210  22.925  1.00 37.53           H  
ATOM    106 HH22 ARG A   6       0.718 -11.159  22.187  1.00 37.53           H  
ATOM    107  CZ  ARG A   6       2.523 -11.286  21.316  1.00 37.53           C  
ATOM    108  N   ARG A   7       2.185 -14.467  13.486  1.00 42.66           N  
ATOM    109  H   ARG A   7       1.213 -14.660  13.682  1.00 42.66           H  
ATOM    110  CA  ARG A   7       2.580 -14.312  12.092  1.00 42.66           C  
ATOM    111  HA  ARG A   7       3.297 -15.088  11.822  1.00 42.66           H  
ATOM    112  C   ARG A   7       3.299 -12.970  12.027  1.00 42.66           C  
ATOM    113  CB  ARG A   7       1.336 -14.417  11.181  1.00 42.66           C  
ATOM    114  HB2 ARG A   7       1.588 -14.038  10.191  1.00 42.66           H  
ATOM    115  HB3 ARG A   7       0.541 -13.791  11.587  1.00 42.66           H  
ATOM    116  O   ARG A   7       2.832 -12.001  12.631  1.00 42.66           O  
ATOM    117  CG  ARG A   7       0.836 -15.877  11.045  1.00 42.66           C  
ATOM    118  HG2 ARG A   7       1.547 -16.427  10.428  1.00 42.66           H  
ATOM    119  HG3 ARG A   7       0.811 -16.350  12.026  1.00 42.66           H  
ATOM    120  CD  ARG A   7      -0.574 -15.992  10.429  1.00 42.66           C  
ATOM    121  HD2 ARG A   7      -1.297 -15.571  11.128  1.00 42.66           H  
ATOM    122  HD3 ARG A   7      -0.590 -15.386   9.524  1.00 42.66           H  
ATOM    123  NE  ARG A   7      -0.956 -17.398  10.102  1.00 42.66           N  
ATOM    124  HE  ARG A   7      -0.229 -18.096  10.173  1.00 42.66           H  
ATOM    125  NH1 ARG A   7      -3.181 -17.072   9.553  1.00 42.66           N  
ATOM    126 HH11 ARG A   7      -3.987 -17.491   9.111  1.00 42.66           H  
ATOM    127 HH12 ARG A   7      -3.021 -16.083   9.422  1.00 42.66           H  
ATOM    128  NH2 ARG A   7      -2.329 -19.049   9.238  1.00 42.66           N  
ATOM    129 HH21 ARG A   7      -3.208 -19.252   8.784  1.00 42.66           H  
ATOM    130 HH22 ARG A   7      -1.588 -19.718   9.085  1.00 42.66           H  
ATOM    131  CZ  ARG A   7      -2.134 -17.830   9.654  1.00 42.66           C  
ATOM    132  N   THR A   8       4.491 -12.992  11.439  1.00 46.51           N  
ATOM    133  H   THR A   8       4.811 -13.843  10.998  1.00 46.51           H  
ATOM    134  CA  THR A   8       5.449 -11.885  11.454  1.00 46.51           C  
ATOM    135  HA  THR A   8       5.903 -11.819  12.443  1.00 46.51           H  
ATOM    136  C   THR A   8       4.724 -10.586  11.136  1.00 46.51           C  
ATOM    137  CB  THR A   8       6.542 -12.138  10.403  1.00 46.51           C  
ATOM    138  HB  THR A   8       6.147 -11.935   9.408  1.00 46.51           H  
ATOM    139  O   THR A   8       3.886 -10.587  10.238  1.00 46.51           O  
ATOM    140  CG2 THR A   8       7.793 -11.296  10.636  1.00 46.51           C  
ATOM    141 HG21 THR A   8       8.535 -11.518   9.868  1.00 46.51           H  
ATOM    142 HG22 THR A   8       8.215 -11.509  11.618  1.00 46.51           H  
ATOM    143 HG23 THR A   8       7.546 -10.236  10.570  1.00 46.51           H  
ATOM    144  OG1 THR A   8       6.954 -13.489  10.453  1.00 46.51           O  
ATOM    145  HG1 THR A   8       7.609 -13.604   9.760  1.00 46.51           H  
ATOM    146  N   LEU A   9       5.012  -9.493  11.856  1.00 50.19           N  
ATOM    147  H   LEU A   9       5.742  -9.525  12.553  1.00 50.19           H  
ATOM    148  CA  LEU A   9       4.501  -8.195  11.423  1.00 50.19           C  
ATOM    149  HA  LEU A   9       3.415  -8.273  11.362  1.00 50.19           H  
ATOM    150  C   LEU A   9       5.012  -7.943  10.006  1.00 50.19           C  
ATOM    151  CB  LEU A   9       4.864  -7.053  12.383  1.00 50.19           C  
ATOM    152  HB2 LEU A   9       5.902  -7.172  12.695  1.00 50.19           H  
ATOM    153  HB3 LEU A   9       4.794  -6.109  11.842  1.00 50.19           H  
ATOM    154  O   LEU A   9       6.188  -8.121   9.699  1.00 50.19           O  
ATOM    155  CG  LEU A   9       3.952  -6.962  13.620  1.00 50.19           C  
ATOM    156  HG  LEU A   9       3.954  -7.918  14.143  1.00 50.19           H  
ATOM    157  CD1 LEU A   9       4.497  -5.891  14.565  1.00 50.19           C  
ATOM    158 HD11 LEU A   9       4.496  -4.920  14.070  1.00 50.19           H  
ATOM    159 HD12 LEU A   9       5.519  -6.139  14.854  1.00 50.19           H  
ATOM    160 HD13 LEU A   9       3.880  -5.834  15.461  1.00 50.19           H  
ATOM    161  CD2 LEU A   9       2.506  -6.581  13.277  1.00 50.19           C  
ATOM    162 HD21 LEU A   9       1.935  -6.428  14.194  1.00 50.19           H  
ATOM    163 HD22 LEU A   9       2.488  -5.660  12.694  1.00 50.19           H  
ATOM    164 HD23 LEU A   9       2.023  -7.376  12.710  1.00 50.19           H  
ATOM    165  N   VAL A  10       4.048  -7.652   9.152  1.00 57.37           N  
ATOM    166  H   VAL A  10       3.116  -7.546   9.527  1.00 57.37           H  
ATOM    167  CA  VAL A  10       4.106  -7.760   7.706  1.00 57.37           C  
ATOM    168  HA  VAL A  10       5.114  -7.580   7.332  1.00 57.37           H  
ATOM    169  C   VAL A  10       3.141  -6.666   7.246  1.00 57.37           C  
ATOM    170  CB  VAL A  10       3.678  -9.206   7.341  1.00 57.37           C  
ATOM    171  HB  VAL A  10       3.087  -9.629   8.153  1.00 57.37           H  
ATOM    172  O   VAL A  10       1.958  -6.792   7.575  1.00 57.37           O  
ATOM    173  CG1 VAL A  10       2.783  -9.321   6.123  1.00 57.37           C  
ATOM    174 HG11 VAL A  10       3.158  -8.642   5.357  1.00 57.37           H  
ATOM    175 HG12 VAL A  10       2.745 -10.360   5.796  1.00 57.37           H  
ATOM    176 HG13 VAL A  10       1.768  -9.020   6.384  1.00 57.37           H  
ATOM    177  CG2 VAL A  10       4.920 -10.089   7.136  1.00 57.37           C  
ATOM    178 HG21 VAL A  10       5.511  -9.716   6.300  1.00 57.37           H  
ATOM    179 HG22 VAL A  10       4.618 -11.119   6.948  1.00 57.37           H  
ATOM    180 HG23 VAL A  10       5.533 -10.068   8.037  1.00 57.37           H  
ATOM    181  N   PRO A  11       3.583  -5.559   6.607  1.00 59.42           N  
ATOM    182  CA  PRO A  11       4.938  -5.121   6.212  1.00 59.42           C  
ATOM    183  HA  PRO A  11       5.179  -5.594   5.259  1.00 59.42           H  
ATOM    184  C   PRO A  11       6.114  -5.327   7.176  1.00 59.42           C  
ATOM    185  CB  PRO A  11       4.826  -3.597   6.000  1.00 59.42           C  
ATOM    186  HB2 PRO A  11       5.372  -3.046   6.766  1.00 59.42           H  
ATOM    187  HB3 PRO A  11       5.238  -3.308   5.033  1.00 59.42           H  
ATOM    188  O   PRO A  11       5.940  -5.294   8.389  1.00 59.42           O  
ATOM    189  CG  PRO A  11       3.348  -3.230   6.112  1.00 59.42           C  
ATOM    190  HG2 PRO A  11       3.168  -2.702   7.048  1.00 59.42           H  
ATOM    191  HG3 PRO A  11       3.016  -2.615   5.275  1.00 59.42           H  
ATOM    192  CD  PRO A  11       2.625  -4.567   6.142  1.00 59.42           C  
ATOM    193  HD2 PRO A  11       1.766  -4.496   6.809  1.00 59.42           H  
ATOM    194  HD3 PRO A  11       2.287  -4.831   5.140  1.00 59.42           H  
ATOM    195  N   ASP A  12       7.338  -5.368   6.642  1.00 66.27           N  
ATOM    196  H   ASP A  12       7.421  -5.383   5.636  1.00 66.27           H  
ATOM    197  CA  ASP A  12       8.533  -5.006   7.430  1.00 66.27           C  
ATOM    198  HA  ASP A  12       8.467  -5.450   8.423  1.00 66.27           H  
ATOM    199  C   ASP A  12       8.582  -3.473   7.603  1.00 66.27           C  
ATOM    200  CB  ASP A  12       9.798  -5.567   6.750  1.00 66.27           C  
ATOM    201  HB2 ASP A  12       9.907  -5.107   5.768  1.00 66.27           H  
ATOM    202  HB3 ASP A  12       9.669  -6.640   6.603  1.00 66.27           H  
ATOM    203  O   ASP A  12       8.620  -2.951   8.716  1.00 66.27           O  
ATOM    204  CG  ASP A  12      11.080  -5.345   7.569  1.00 66.27           C  
ATOM    205  OD1 ASP A  12      11.053  -5.634   8.784  1.00 66.27           O  
ATOM    206  OD2 ASP A  12      12.084  -4.886   6.972  1.00 66.27           O  
ATOM    207  N   ARG A  13       8.421  -2.729   6.499  1.00 86.10           N  
ATOM    208  H   ARG A  13       8.302  -3.214   5.621  1.00 86.10           H  
ATOM    209  CA  ARG A  13       8.464  -1.258   6.449  1.00 86.10           C  
ATOM    210  HA  ARG A  13       8.556  -0.852   7.456  1.00 86.10           H  
ATOM    211  C   ARG A  13       7.190  -0.699   5.821  1.00 86.10           C  
ATOM    212  CB  ARG A  13       9.685  -0.824   5.621  1.00 86.10           C  
ATOM    213  HB2 ARG A  13       9.710   0.265   5.567  1.00 86.10           H  
ATOM    214  HB3 ARG A  13       9.584  -1.216   4.610  1.00 86.10           H  
ATOM    215  O   ARG A  13       6.844  -1.111   4.724  1.00 86.10           O  
ATOM    216  CG  ARG A  13      11.008  -1.323   6.210  1.00 86.10           C  
ATOM    217  HG2 ARG A  13      11.165  -0.869   7.188  1.00 86.10           H  
ATOM    218  HG3 ARG A  13      10.989  -2.407   6.321  1.00 86.10           H  
ATOM    219  CD  ARG A  13      12.161  -0.964   5.275  1.00 86.10           C  
ATOM    220  HD2 ARG A  13      11.980  -1.409   4.297  1.00 86.10           H  
ATOM    221  HD3 ARG A  13      12.204   0.120   5.166  1.00 86.10           H  
ATOM    222  NE  ARG A  13      13.422  -1.480   5.821  1.00 86.10           N  
ATOM    223  HE  ARG A  13      13.337  -2.270   6.445  1.00 86.10           H  
ATOM    224  NH1 ARG A  13      14.832  -0.127   4.615  1.00 86.10           N  
ATOM    225 HH11 ARG A  13      14.067   0.111   3.999  1.00 86.10           H  
ATOM    226 HH12 ARG A  13      15.750   0.248   4.423  1.00 86.10           H  
ATOM    227  NH2 ARG A  13      15.651  -1.462   6.216  1.00 86.10           N  
ATOM    228 HH21 ARG A  13      15.491  -2.177   6.912  1.00 86.10           H  
ATOM    229 HH22 ARG A  13      16.580  -1.121   6.016  1.00 86.10           H  
ATOM    230  CZ  ARG A  13      14.625  -1.018   5.547  1.00 86.10           C  
ATOM    231  N   CYS A  14       6.543   0.267   6.467  1.00 92.51           N  
ATOM    232  H   CYS A  14       6.898   0.581   7.359  1.00 92.51           H  
ATOM    233  CA  CYS A  14       5.454   1.067   5.898  1.00 92.51           C  
ATOM    234  HA  CYS A  14       5.289   0.795   4.855  1.00 92.51           H  
ATOM    235  C   CYS A  14       5.855   2.548   5.938  1.00 92.51           C  
ATOM    236  CB  CYS A  14       4.161   0.778   6.676  1.00 92.51           C  
ATOM    237  HB2 CYS A  14       3.878  -0.265   6.534  1.00 92.51           H  
ATOM    238  HB3 CYS A  14       4.337   0.954   7.737  1.00 92.51           H  
ATOM    239  O   CYS A  14       6.578   2.961   6.848  1.00 92.51           O  
ATOM    240  SG  CYS A  14       2.789   1.850   6.147  1.00 92.51           S  
ATOM    241  HG  CYS A  14       2.598   1.362   4.918  1.00 92.51           H  
ATOM    242  N   LEU A  15       5.399   3.341   4.964  1.00 93.67           N  
ATOM    243  H   LEU A  15       4.832   2.928   4.237  1.00 93.67           H  
ATOM    244  CA  LEU A  15       5.726   4.765   4.853  1.00 93.67           C  
ATOM    245  HA  LEU A  15       6.803   4.865   4.716  1.00 93.67           H  
ATOM    246  C   LEU A  15       5.369   5.511   6.146  1.00 93.67           C  
ATOM    247  CB  LEU A  15       5.035   5.317   3.589  1.00 93.67           C  
ATOM    248  HB2 LEU A  15       5.430   4.759   2.740  1.00 93.67           H  
ATOM    249  HB3 LEU A  15       3.964   5.116   3.632  1.00 93.67           H  
ATOM    250  O   LEU A  15       6.218   6.210   6.697  1.00 93.67           O  
ATOM    251  CG  LEU A  15       5.261   6.822   3.334  1.00 93.67           C  
ATOM    252  HG  LEU A  15       6.233   7.119   3.727  1.00 93.67           H  
ATOM    253  CD1 LEU A  15       5.235   7.125   1.838  1.00 93.67           C  
ATOM    254 HD11 LEU A  15       6.012   6.549   1.336  1.00 93.67           H  
ATOM    255 HD12 LEU A  15       4.264   6.858   1.422  1.00 93.67           H  
ATOM    256 HD13 LEU A  15       5.422   8.185   1.665  1.00 93.67           H  
ATOM    257  CD2 LEU A  15       4.170   7.684   3.971  1.00 93.67           C  
ATOM    258 HD21 LEU A  15       4.315   8.727   3.691  1.00 93.67           H  
ATOM    259 HD22 LEU A  15       3.189   7.366   3.619  1.00 93.67           H  
ATOM    260 HD23 LEU A  15       4.207   7.610   5.058  1.00 93.67           H  
ATOM    261  N   ILE A  16       4.169   5.270   6.684  1.00 95.34           N  
ATOM    262  H   ILE A  16       3.553   4.653   6.174  1.00 95.34           H  
ATOM    263  CA  ILE A  16       3.643   5.918   7.898  1.00 95.34           C  
ATOM    264  HA  ILE A  16       3.577   6.990   7.714  1.00 95.34           H  
ATOM    265  C   ILE A  16       4.571   5.745   9.110  1.00 95.34           C  
ATOM    266  CB  ILE A  16       2.222   5.379   8.201  1.00 95.34           C  
ATOM    267  HB  ILE A  16       2.300   4.308   8.385  1.00 95.34           H  
ATOM    268  O   ILE A  16       4.798   6.702   9.844  1.00 95.34           O  
ATOM    269  CG1 ILE A  16       1.241   5.564   7.018  1.00 95.34           C  
ATOM    270 HG12 ILE A  16       1.565   4.947   6.180  1.00 95.34           H  
ATOM    271 HG13 ILE A  16       0.261   5.194   7.321  1.00 95.34           H  
ATOM    272  CG2 ILE A  16       1.625   6.013   9.473  1.00 95.34           C  
ATOM    273 HG21 ILE A  16       1.655   7.100   9.403  1.00 95.34           H  
ATOM    274 HG22 ILE A  16       0.594   5.688   9.607  1.00 95.34           H  
ATOM    275 HG23 ILE A  16       2.194   5.703  10.350  1.00 95.34           H  
ATOM    276  CD1 ILE A  16       1.078   7.005   6.515  1.00 95.34           C  
ATOM    277 HD11 ILE A  16       2.016   7.374   6.099  1.00 95.34           H  
ATOM    278 HD12 ILE A  16       0.323   7.023   5.729  1.00 95.34           H  
ATOM    279 HD13 ILE A  16       0.760   7.660   7.327  1.00 95.34           H  
ATOM    280  N   ASP A  17       5.171   4.567   9.309  1.00 92.70           N  
ATOM    281  H   ASP A  17       5.018   3.826   8.640  1.00 92.70           H  
ATOM    282  CA  ASP A  17       6.014   4.294  10.489  1.00 92.70           C  
ATOM    283  HA  ASP A  17       5.441   4.519  11.389  1.00 92.70           H  
ATOM    284  C   ASP A  17       7.304   5.132  10.523  1.00 92.70           C  
ATOM    285  CB  ASP A  17       6.425   2.818  10.526  1.00 92.70           C  
ATOM    286  HB2 ASP A  17       7.023   2.643  11.420  1.00 92.70           H  
ATOM    287  HB3 ASP A  17       7.057   2.611   9.662  1.00 92.70           H  
ATOM    288  O   ASP A  17       7.944   5.261  11.570  1.00 92.70           O  
ATOM    289  CG  ASP A  17       5.264   1.831  10.540  1.00 92.70           C  
ATOM    290  OD1 ASP A  17       4.253   2.055  11.232  1.00 92.70           O  
ATOM    291  OD2 ASP A  17       5.413   0.789   9.864  1.00 92.70           O  
ATOM    292  N   SER A  18       7.701   5.671   9.367  1.00 93.87           N  
ATOM    293  H   SER A  18       7.086   5.553   8.575  1.00 93.87           H  
ATOM    294  CA  SER A  18       8.942   6.421   9.166  1.00 93.87           C  
ATOM    295  HA  SER A  18       9.657   6.113   9.929  1.00 93.87           H  
ATOM    296  C   SER A  18       8.785   7.943   9.290  1.00 93.87           C  
ATOM    297  CB  SER A  18       9.521   6.047   7.803  1.00 93.87           C  
ATOM    298  HB2 SER A  18       9.454   4.970   7.649  1.00 93.87           H  
ATOM    299  HB3 SER A  18      10.570   6.341   7.768  1.00 93.87           H  
ATOM    300  O   SER A  18       9.773   8.666   9.121  1.00 93.87           O  
ATOM    301  OG  SER A  18       8.829   6.722   6.779  1.00 93.87           O  
ATOM    302  HG  SER A  18       7.899   6.487   6.785  1.00 93.87           H  
ATOM    303  N   LEU A  19       7.565   8.421   9.539  1.00 96.40           N  
ATOM    304  H   LEU A  19       6.817   7.757   9.683  1.00 96.40           H  
ATOM    305  CA  LEU A  19       7.205   9.836   9.637  1.00 96.40           C  
ATOM    306  HA  LEU A  19       7.961  10.448   9.145  1.00 96.40           H  
ATOM    307  C   LEU A  19       7.154  10.325  11.093  1.00 96.40           C  
ATOM    308  CB  LEU A  19       5.875  10.057   8.896  1.00 96.40           C  
ATOM    309  HB2 LEU A  19       5.098   9.468   9.383  1.00 96.40           H  
ATOM    310  HB3 LEU A  19       5.595  11.106   8.983  1.00 96.40           H  
ATOM    311  O   LEU A  19       7.340   9.553  12.041  1.00 96.40           O  
ATOM    312  CG  LEU A  19       5.915   9.695   7.401  1.00 96.40           C  
ATOM    313  HG  LEU A  19       6.063   8.620   7.293  1.00 96.40           H  
ATOM    314  CD1 LEU A  19       4.570  10.053   6.798  1.00 96.40           C  
ATOM    315 HD11 LEU A  19       4.575   9.852   5.727  1.00 96.40           H  
ATOM    316 HD12 LEU A  19       4.387  11.115   6.957  1.00 96.40           H  
ATOM    317 HD13 LEU A  19       3.785   9.467   7.276  1.00 96.40           H  
ATOM    318  CD2 LEU A  19       7.002  10.417   6.600  1.00 96.40           C  
ATOM    319 HD21 LEU A  19       7.987  10.094   6.938  1.00 96.40           H  
ATOM    320 HD22 LEU A  19       6.898  10.184   5.541  1.00 96.40           H  
ATOM    321 HD23 LEU A  19       6.904  11.493   6.743  1.00 96.40           H  
ATOM    322  N   SER A  20       6.936  11.627  11.256  1.00 97.21           N  
ATOM    323  H   SER A  20       6.803  12.181  10.422  1.00 97.21           H  
ATOM    324  CA  SER A  20       6.952  12.363  12.521  1.00 97.21           C  
ATOM    325  HA  SER A  20       7.022  11.660  13.351  1.00 97.21           H  
ATOM    326  C   SER A  20       5.684  13.197  12.719  1.00 97.21           C  
ATOM    327  CB  SER A  20       8.178  13.284  12.571  1.00 97.21           C  
ATOM    328  HB2 SER A  20       8.082  14.057  11.809  1.00 97.21           H  
ATOM    329  HB3 SER A  20       8.240  13.760  13.549  1.00 97.21           H  
ATOM    330  O   SER A  20       4.935  13.474  11.788  1.00 97.21           O  
ATOM    331  OG  SER A  20       9.355  12.532  12.336  1.00 97.21           O  
ATOM    332  HG  SER A  20       9.331  12.350  11.394  1.00 97.21           H  
ATOM    333  N   GLU A  21       5.448  13.627  13.957  1.00 97.64           N  
ATOM    334  H   GLU A  21       6.124  13.433  14.682  1.00 97.64           H  
ATOM    335  CA  GLU A  21       4.425  14.635  14.255  1.00 97.64           C  
ATOM    336  HA  GLU A  21       3.463  14.296  13.870  1.00 97.64           H  
ATOM    337  C   GLU A  21       4.785  15.955  13.549  1.00 97.64           C  
ATOM    338  CB  GLU A  21       4.305  14.835  15.777  1.00 97.64           C  
ATOM    339  HB2 GLU A  21       3.539  15.584  15.975  1.00 97.64           H  
ATOM    340  HB3 GLU A  21       5.260  15.197  16.158  1.00 97.64           H  
ATOM    341  O   GLU A  21       5.940  16.381  13.577  1.00 97.64           O  
ATOM    342  CG  GLU A  21       3.932  13.530  16.505  1.00 97.64           C  
ATOM    343  HG2 GLU A  21       4.666  12.762  16.263  1.00 97.64           H  
ATOM    344  HG3 GLU A  21       2.968  13.189  16.129  1.00 97.64           H  
ATOM    345  CD  GLU A  21       3.880  13.643  18.038  1.00 97.64           C  
ATOM    346  OE1 GLU A  21       3.452  12.633  18.648  1.00 97.64           O  
ATOM    347  OE2 GLU A  21       4.291  14.676  18.606  1.00 97.64           O  
ATOM    348  N   GLY A  22       3.801  16.587  12.909  1.00 97.21           N  
ATOM    349  H   GLY A  22       2.878  16.179  12.941  1.00 97.21           H  
ATOM    350  CA  GLY A  22       3.971  17.761  12.051  1.00 97.21           C  
ATOM    351  HA2 GLY A  22       3.099  18.405  12.164  1.00 97.21           H  
ATOM    352  HA3 GLY A  22       4.853  18.317  12.368  1.00 97.21           H  
ATOM    353  C   GLY A  22       4.132  17.454  10.556  1.00 97.21           C  
ATOM    354  O   GLY A  22       3.898  18.355   9.753  1.00 97.21           O  
ATOM    355  N   ASP A  23       4.464  16.215  10.170  1.00 96.11           N  
ATOM    356  H   ASP A  23       4.658  15.510  10.867  1.00 96.11           H  
ATOM    357  CA  ASP A  23       4.510  15.816   8.756  1.00 96.11           C  
ATOM    358  HA  ASP A  23       5.133  16.532   8.219  1.00 96.11           H  
ATOM    359  C   ASP A  23       3.101  15.862   8.129  1.00 96.11           C  
ATOM    360  CB  ASP A  23       5.141  14.418   8.570  1.00 96.11           C  
ATOM    361  HB2 ASP A  23       4.616  13.710   9.211  1.00 96.11           H  
ATOM    362  HB3 ASP A  23       4.967  14.097   7.542  1.00 96.11           H  
ATOM    363  O   ASP A  23       2.078  15.701   8.807  1.00 96.11           O  
ATOM    364  CG  ASP A  23       6.656  14.318   8.833  1.00 96.11           C  
ATOM    365  OD1 ASP A  23       7.343  15.358   8.911  1.00 96.11           O  
ATOM    366  OD2 ASP A  23       7.148  13.169   8.977  1.00 96.11           O  
ATOM    367  N   VAL A  24       3.040  16.053   6.809  1.00 92.25           N  
ATOM    368  H   VAL A  24       3.909  16.126   6.298  1.00 92.25           H  
ATOM    369  CA  VAL A  24       1.790  16.058   6.037  1.00 92.25           C  
ATOM    370  HA  VAL A  24       0.954  15.842   6.702  1.00 92.25           H  
ATOM    371  C   VAL A  24       1.843  14.954   4.994  1.00 92.25           C  
ATOM    372  CB  VAL A  24       1.514  17.430   5.400  1.00 92.25           C  
ATOM    373  HB  VAL A  24       2.362  17.727   4.783  1.00 92.25           H  
ATOM    374  O   VAL A  24       2.651  14.983   4.070  1.00 92.25           O  
ATOM    375  CG1 VAL A  24       0.256  17.394   4.525  1.00 92.25           C  
ATOM    376 HG11 VAL A  24      -0.593  17.044   5.111  1.00 92.25           H  
ATOM    377 HG12 VAL A  24       0.408  16.730   3.673  1.00 92.25           H  
ATOM    378 HG13 VAL A  24       0.054  18.393   4.140  1.00 92.25           H  
ATOM    379  CG2 VAL A  24       1.281  18.503   6.473  1.00 92.25           C  
ATOM    380 HG21 VAL A  24       1.097  19.469   6.003  1.00 92.25           H  
ATOM    381 HG22 VAL A  24       2.165  18.593   7.105  1.00 92.25           H  
ATOM    382 HG23 VAL A  24       0.430  18.233   7.098  1.00 92.25           H  
ATOM    383  N   VAL A  25       0.949  13.982   5.133  1.00 92.73           N  
ATOM    384  H   VAL A  25       0.279  14.062   5.885  1.00 92.73           H  
ATOM    385  CA  VAL A  25       0.817  12.845   4.221  1.00 92.73           C  
ATOM    386  HA  VAL A  25       1.721  12.742   3.621  1.00 92.73           H  
ATOM    387  C   VAL A  25      -0.353  13.113   3.293  1.00 92.73           C  
ATOM    388  CB  VAL A  25       0.613  11.547   5.020  1.00 92.73           C  
ATOM    389  HB  VAL A  25      -0.307  11.610   5.602  1.00 92.73           H  
ATOM    390  O   VAL A  25      -1.464  13.345   3.770  1.00 92.73           O  
ATOM    391  CG1 VAL A  25       0.550  10.300   4.138  1.00 92.73           C  
ATOM    392 HG11 VAL A  25       0.363   9.425   4.760  1.00 92.73           H  
ATOM    393 HG12 VAL A  25      -0.263  10.395   3.419  1.00 92.73           H  
ATOM    394 HG13 VAL A  25       1.489  10.172   3.598  1.00 92.73           H  
ATOM    395  CG2 VAL A  25       1.780  11.327   5.977  1.00 92.73           C  
ATOM    396 HG21 VAL A  25       1.813  12.116   6.728  1.00 92.73           H  
ATOM    397 HG22 VAL A  25       1.671  10.371   6.489  1.00 92.73           H  
ATOM    398 HG23 VAL A  25       2.705  11.344   5.400  1.00 92.73           H  
ATOM    399  N   LEU A  26      -0.143  13.043   1.979  1.00 90.73           N  
ATOM    400  H   LEU A  26       0.771  12.769   1.650  1.00 90.73           H  
ATOM    401  CA  LEU A  26      -1.278  12.910   1.070  1.00 90.73           C  
ATOM    402  HA  LEU A  26      -2.114  13.490   1.460  1.00 90.73           H  
ATOM    403  C   LEU A  26      -1.736  11.453   1.062  1.00 90.73           C  
ATOM    404  CB  LEU A  26      -0.980  13.441  -0.338  1.00 90.73           C  
ATOM    405  HB2 LEU A  26      -0.108  12.925  -0.739  1.00 90.73           H  
ATOM    406  HB3 LEU A  26      -1.839  13.178  -0.956  1.00 90.73           H  
ATOM    407  O   LEU A  26      -0.930  10.525   1.032  1.00 90.73           O  
ATOM    408  CG  LEU A  26      -0.761  14.960  -0.467  1.00 90.73           C  
ATOM    409  HG  LEU A  26       0.257  15.201  -0.160  1.00 90.73           H  
ATOM    410  CD1 LEU A  26      -0.951  15.348  -1.933  1.00 90.73           C  
ATOM    411 HD11 LEU A  26      -2.004  15.280  -2.209  1.00 90.73           H  
ATOM    412 HD12 LEU A  26      -0.607  16.369  -2.098  1.00 90.73           H  
ATOM    413 HD13 LEU A  26      -0.394  14.668  -2.577  1.00 90.73           H  
ATOM    414  CD2 LEU A  26      -1.737  15.815   0.345  1.00 90.73           C  
ATOM    415 HD21 LEU A  26      -2.763  15.512   0.138  1.00 90.73           H  
ATOM    416 HD22 LEU A  26      -1.611  16.867   0.087  1.00 90.73           H  
ATOM    417 HD23 LEU A  26      -1.523  15.692   1.407  1.00 90.73           H  
ATOM    418  N   VAL A  27      -3.041  11.251   1.129  1.00 91.70           N  
ATOM    419  H   VAL A  27      -3.641  12.064   1.132  1.00 91.70           H  
ATOM    420  CA  VAL A  27      -3.702   9.956   1.269  1.00 91.70           C  
ATOM    421  HA  VAL A  27      -3.008   9.150   1.027  1.00 91.70           H  
ATOM    422  C   VAL A  27      -4.856   9.913   0.289  1.00 91.70           C  
ATOM    423  CB  VAL A  27      -4.199   9.757   2.713  1.00 91.70           C  
ATOM    424  HB  VAL A  27      -4.876  10.569   2.977  1.00 91.70           H  
ATOM    425  O   VAL A  27      -5.450  10.944  -0.020  1.00 91.70           O  
ATOM    426  CG1 VAL A  27      -4.924   8.429   2.954  1.00 91.70           C  
ATOM    427 HG11 VAL A  27      -4.250   7.609   2.704  1.00 91.70           H  
ATOM    428 HG12 VAL A  27      -5.835   8.370   2.359  1.00 91.70           H  
ATOM    429 HG13 VAL A  27      -5.214   8.343   4.002  1.00 91.70           H  
ATOM    430  CG2 VAL A  27      -3.011   9.758   3.679  1.00 91.70           C  
ATOM    431 HG21 VAL A  27      -2.563  10.752   3.711  1.00 91.70           H  
ATOM    432 HG22 VAL A  27      -2.267   9.029   3.357  1.00 91.70           H  
ATOM    433 HG23 VAL A  27      -3.351   9.507   4.684  1.00 91.70           H  
ATOM    434  N   SER A  28      -5.226   8.723  -0.160  1.00 90.36           N  
ATOM    435  H   SER A  28      -4.693   7.900   0.083  1.00 90.36           H  
ATOM    436  CA  SER A  28      -6.516   8.558  -0.813  1.00 90.36           C  
ATOM    437  HA  SER A  28      -7.181   9.359  -0.492  1.00 90.36           H  
ATOM    438  C   SER A  28      -7.184   7.252  -0.472  1.00 90.36           C  
ATOM    439  CB  SER A  28      -6.367   8.662  -2.298  1.00 90.36           C  
ATOM    440  HB2 SER A  28      -5.743   9.527  -2.523  1.00 90.36           H  
ATOM    441  HB3 SER A  28      -5.889   7.742  -2.636  1.00 90.36           H  
ATOM    442  O   SER A  28      -6.540   6.251  -0.161  1.00 90.36           O  
ATOM    443  OG  SER A  28      -7.629   8.833  -2.903  1.00 90.36           O  
ATOM    444  HG  SER A  28      -7.559   9.620  -3.449  1.00 90.36           H  
ATOM    445  N   VAL A  29      -8.505   7.322  -0.461  1.00 92.20           N  
ATOM    446  H   VAL A  29      -8.908   8.168  -0.838  1.00 92.20           H  
ATOM    447  CA  VAL A  29      -9.403   6.334   0.109  1.00 92.20           C  
ATOM    448  HA  VAL A  29      -8.889   5.767   0.885  1.00 92.20           H  
ATOM    449  C   VAL A  29      -9.805   5.343  -0.976  1.00 92.20           C  
ATOM    450  CB  VAL A  29     -10.593   7.066   0.761  1.00 92.20           C  
ATOM    451  HB  VAL A  29     -11.218   7.506  -0.016  1.00 92.20           H  
ATOM    452  O   VAL A  29     -10.747   5.587  -1.720  1.00 92.20           O  
ATOM    453  CG1 VAL A  29     -11.411   6.084   1.596  1.00 92.20           C  
ATOM    454 HG11 VAL A  29     -12.314   6.573   1.961  1.00 92.20           H  
ATOM    455 HG12 VAL A  29     -10.812   5.769   2.450  1.00 92.20           H  
ATOM    456 HG13 VAL A  29     -11.697   5.216   1.003  1.00 92.20           H  
ATOM    457  CG2 VAL A  29     -10.152   8.184   1.725  1.00 92.20           C  
ATOM    458 HG21 VAL A  29      -9.643   8.980   1.182  1.00 92.20           H  
ATOM    459 HG22 VAL A  29      -9.487   7.788   2.492  1.00 92.20           H  
ATOM    460 HG23 VAL A  29     -11.033   8.622   2.195  1.00 92.20           H  
ATOM    461  N   GLU A  30      -9.091   4.223  -1.084  1.00 90.74           N  
ATOM    462  H   GLU A  30      -8.317   4.069  -0.454  1.00 90.74           H  
ATOM    463  CA  GLU A  30      -9.288   3.273  -2.189  1.00 90.74           C  
ATOM    464  HA  GLU A  30      -9.506   3.823  -3.105  1.00 90.74           H  
ATOM    465  C   GLU A  30     -10.465   2.324  -1.944  1.00 90.74           C  
ATOM    466  CB  GLU A  30      -8.017   2.445  -2.428  1.00 90.74           C  
ATOM    467  HB2 GLU A  30      -8.189   1.768  -3.265  1.00 90.74           H  
ATOM    468  HB3 GLU A  30      -7.816   1.832  -1.549  1.00 90.74           H  
ATOM    469  O   GLU A  30     -11.329   2.163  -2.802  1.00 90.74           O  
ATOM    470  CG  GLU A  30      -6.766   3.279  -2.716  1.00 90.74           C  
ATOM    471  HG2 GLU A  30      -5.949   2.589  -2.922  1.00 90.74           H  
ATOM    472  HG3 GLU A  30      -6.498   3.846  -1.824  1.00 90.74           H  
ATOM    473  CD  GLU A  30      -6.876   4.203  -3.928  1.00 90.74           C  
ATOM    474  OE1 GLU A  30      -6.268   5.290  -3.844  1.00 90.74           O  
ATOM    475  OE2 GLU A  30      -7.448   3.782  -4.959  1.00 90.74           O  
ATOM    476  N   LEU A  31     -10.495   1.663  -0.781  1.00 94.59           N  
ATOM    477  H   LEU A  31      -9.770   1.866  -0.108  1.00 94.59           H  
ATOM    478  CA  LEU A  31     -11.432   0.575  -0.475  1.00 94.59           C  
ATOM    479  HA  LEU A  31     -12.377   0.748  -0.991  1.00 94.59           H  
ATOM    480  C   LEU A  31     -11.736   0.509   1.023  1.00 94.59           C  
ATOM    481  CB  LEU A  31     -10.828  -0.768  -0.938  1.00 94.59           C  
ATOM    482  HB2 LEU A  31     -11.409  -1.582  -0.505  1.00 94.59           H  
ATOM    483  HB3 LEU A  31      -9.816  -0.838  -0.538  1.00 94.59           H  
ATOM    484  O   LEU A  31     -10.941   0.960   1.851  1.00 94.59           O  
ATOM    485  CG  LEU A  31     -10.773  -0.988  -2.462  1.00 94.59           C  
ATOM    486  HG  LEU A  31     -10.201  -0.193  -2.940  1.00 94.59           H  
ATOM    487  CD1 LEU A  31     -10.054  -2.304  -2.759  1.00 94.59           C  
ATOM    488 HD11 LEU A  31      -9.043  -2.247  -2.357  1.00 94.59           H  
ATOM    489 HD12 LEU A  31     -10.588  -3.135  -2.296  1.00 94.59           H  
ATOM    490 HD13 LEU A  31      -9.997  -2.455  -3.837  1.00 94.59           H  
ATOM    491  CD2 LEU A  31     -12.169  -1.064  -3.088  1.00 94.59           C  
ATOM    492 HD21 LEU A  31     -12.086  -1.314  -4.146  1.00 94.59           H  
ATOM    493 HD22 LEU A  31     -12.772  -1.815  -2.578  1.00 94.59           H  
ATOM    494 HD23 LEU A  31     -12.661  -0.095  -3.011  1.00 94.59           H  
ATOM    495  N   LYS A  32     -12.861  -0.104   1.414  1.00 97.37           N  
ATOM    496  H   LYS A  32     -13.425  -0.579   0.724  1.00 97.37           H  
ATOM    497  CA  LYS A  32     -13.128  -0.353   2.840  1.00 97.37           C  
ATOM    498  HA  LYS A  32     -12.946   0.565   3.399  1.00 97.37           H  
ATOM    499  C   LYS A  32     -12.153  -1.401   3.361  1.00 97.37           C  
ATOM    500  CB  LYS A  32     -14.586  -0.773   3.064  1.00 97.37           C  
ATOM    501  HB2 LYS A  32     -14.842  -1.601   2.403  1.00 97.37           H  
ATOM    502  HB3 LYS A  32     -14.710  -1.100   4.097  1.00 97.37           H  
ATOM    503  O   LYS A  32     -11.919  -2.419   2.717  1.00 97.37           O  
ATOM    504  CG  LYS A  32     -15.511   0.419   2.815  1.00 97.37           C  
ATOM    505  HG2 LYS A  32     -15.298   1.172   3.573  1.00 97.37           H  
ATOM    506  HG3 LYS A  32     -15.315   0.839   1.829  1.00 97.37           H  
ATOM    507  CD  LYS A  32     -16.990   0.045   2.899  1.00 97.37           C  
ATOM    508  HD2 LYS A  32     -17.221  -0.675   2.114  1.00 97.37           H  
ATOM    509  HD3 LYS A  32     -17.205  -0.387   3.877  1.00 97.37           H  
ATOM    510  CE  LYS A  32     -17.782   1.339   2.694  1.00 97.37           C  
ATOM    511  HE2 LYS A  32     -17.485   1.772   1.739  1.00 97.37           H  
ATOM    512  HE3 LYS A  32     -17.502   2.049   3.472  1.00 97.37           H  
ATOM    513  NZ  LYS A  32     -19.242   1.104   2.710  1.00 97.37           N  
ATOM    514  HZ1 LYS A  32     -19.488   0.464   1.968  1.00 97.37           H  
ATOM    515  HZ2 LYS A  32     -19.523   0.722   3.602  1.00 97.37           H  
ATOM    516  HZ3 LYS A  32     -19.722   1.980   2.560  1.00 97.37           H  
ATOM    517  N   ALA A  33     -11.628  -1.214   4.570  1.00 96.30           N  
ATOM    518  H   ALA A  33     -11.868  -0.378   5.084  1.00 96.30           H  
ATOM    519  CA  ALA A  33     -10.664  -2.148   5.155  1.00 96.30           C  
ATOM    520  HA  ALA A  33      -9.810  -2.219   4.482  1.00 96.30           H  
ATOM    521  C   ALA A  33     -11.233  -3.580   5.293  1.00 96.30           C  
ATOM    522  CB  ALA A  33     -10.187  -1.558   6.486  1.00 96.30           C  
ATOM    523  HB1 ALA A  33     -11.028  -1.445   7.170  1.00 96.30           H  
ATOM    524  HB2 ALA A  33      -9.445  -2.216   6.939  1.00 96.30           H  
ATOM    525  HB3 ALA A  33      -9.730  -0.583   6.319  1.00 96.30           H  
ATOM    526  O   ALA A  33     -10.506  -4.559   5.125  1.00 96.30           O  
ATOM    527  N   SER A  34     -12.556  -3.705   5.463  1.00 94.97           N  
ATOM    528  H   SER A  34     -13.098  -2.857   5.545  1.00 94.97           H  
ATOM    529  CA  SER A  34     -13.297  -4.975   5.439  1.00 94.97           C  
ATOM    530  HA  SER A  34     -12.893  -5.624   6.216  1.00 94.97           H  
ATOM    531  C   SER A  34     -13.218  -5.750   4.116  1.00 94.97           C  
ATOM    532  CB  SER A  34     -14.772  -4.697   5.751  1.00 94.97           C  
ATOM    533  HB2 SER A  34     -15.343  -5.622   5.670  1.00 94.97           H  
ATOM    534  HB3 SER A  34     -14.852  -4.332   6.775  1.00 94.97           H  
ATOM    535  O   SER A  34     -13.487  -6.948   4.102  1.00 94.97           O  
ATOM    536  OG  SER A  34     -15.317  -3.720   4.876  1.00 94.97           O  
ATOM    537  HG  SER A  34     -15.281  -4.050   3.975  1.00 94.97           H  
ATOM    538  N   GLU A  35     -12.882  -5.088   3.008  1.00 94.35           N  
ATOM    539  H   GLU A  35     -12.669  -4.103   3.075  1.00 94.35           H  
ATOM    540  CA  GLU A  35     -12.735  -5.681   1.669  1.00 94.35           C  
ATOM    541  HA  GLU A  35     -13.321  -6.598   1.609  1.00 94.35           H  
ATOM    542  C   GLU A  35     -11.271  -6.074   1.384  1.00 94.35           C  
ATOM    543  CB  GLU A  35     -13.293  -4.696   0.618  1.00 94.35           C  
ATOM    544  HB2 GLU A  35     -12.711  -3.775   0.648  1.00 94.35           H  
ATOM    545  HB3 GLU A  35     -13.188  -5.134  -0.374  1.00 94.35           H  
ATOM    546  O   GLU A  35     -10.992  -6.860   0.481  1.00 94.35           O  
ATOM    547  CG  GLU A  35     -14.784  -4.385   0.869  1.00 94.35           C  
ATOM    548  HG2 GLU A  35     -14.936  -4.097   1.909  1.00 94.35           H  
ATOM    549  HG3 GLU A  35     -15.354  -5.300   0.705  1.00 94.35           H  
ATOM    550  CD  GLU A  35     -15.350  -3.250   0.002  1.00 94.35           C  
ATOM    551  OE1 GLU A  35     -16.497  -3.424  -0.470  1.00 94.35           O  
ATOM    552  OE2 GLU A  35     -14.710  -2.174  -0.064  1.00 94.35           O  
ATOM    553  N   CYS A  36     -10.332  -5.598   2.211  1.00 93.73           N  
ATOM    554  H   CYS A  36     -10.644  -4.984   2.949  1.00 93.73           H  
ATOM    555  CA  CYS A  36      -8.887  -5.735   2.030  1.00 93.73           C  
ATOM    556  HA  CYS A  36      -8.709  -6.170   1.047  1.00 93.73           H  
ATOM    557  C   CYS A  36      -8.243  -6.703   3.041  1.00 93.73           C  
ATOM    558  CB  CYS A  36      -8.266  -4.333   2.023  1.00 93.73           C  
ATOM    559  HB2 CYS A  36      -8.600  -3.778   2.899  1.00 93.73           H  
ATOM    560  HB3 CYS A  36      -7.179  -4.407   2.032  1.00 93.73           H  
ATOM    561  O   CYS A  36      -7.162  -6.442   3.576  1.00 93.73           O  
ATOM    562  SG  CYS A  36      -8.770  -3.474   0.508  1.00 93.73           S  
ATOM    563  HG  CYS A  36      -8.050  -2.358   0.652  1.00 93.73           H  
ATOM    564  N   CYS A  37      -8.914  -7.829   3.313  1.00 91.34           N  
ATOM    565  H   CYS A  37      -9.784  -7.962   2.819  1.00 91.34           H  
ATOM    566  CA  CYS A  37      -8.415  -8.944   4.132  1.00 91.34           C  
ATOM    567  HA  CYS A  37      -9.277  -9.557   4.396  1.00 91.34           H  
ATOM    568  C   CYS A  37      -7.788  -8.540   5.482  1.00 91.34           C  
ATOM    569  CB  CYS A  37      -7.474  -9.825   3.293  1.00 91.34           C  
ATOM    570  HB2 CYS A  37      -7.026 -10.589   3.927  1.00 91.34           H  
ATOM    571  HB3 CYS A  37      -6.680  -9.206   2.875  1.00 91.34           H  
ATOM    572  O   CYS A  37      -6.834  -9.174   5.927  1.00 91.34           O  
ATOM    573  SG  CYS A  37      -8.401 -10.645   1.969  1.00 91.34           S  
ATOM    574  HG  CYS A  37      -7.372 -11.328   1.459  1.00 91.34           H  
ATOM    575  N   THR A  38      -8.289  -7.498   6.147  1.00 91.61           N  
ATOM    576  H   THR A  38      -9.068  -6.992   5.751  1.00 91.61           H  
ATOM    577  CA  THR A  38      -7.799  -7.071   7.465  1.00 91.61           C  
ATOM    578  HA  THR A  38      -7.117  -7.831   7.846  1.00 91.61           H  
ATOM    579  C   THR A  38      -8.932  -6.981   8.485  1.00 91.61           C  
ATOM    580  CB  THR A  38      -6.971  -5.778   7.376  1.00 91.61           C  
ATOM    581  HB  THR A  38      -6.134  -5.945   6.698  1.00 91.61           H  
ATOM    582  O   THR A  38     -10.103  -6.836   8.141  1.00 91.61           O  
ATOM    583  CG2 THR A  38      -7.745  -4.561   6.881  1.00 91.61           C  
ATOM    584 HG21 THR A  38      -7.118  -3.672   6.951  1.00 91.61           H  
ATOM    585 HG22 THR A  38      -8.647  -4.414   7.475  1.00 91.61           H  
ATOM    586 HG23 THR A  38      -8.021  -4.706   5.836  1.00 91.61           H  
ATOM    587  OG1 THR A  38      -6.448  -5.478   8.651  1.00 91.61           O  
ATOM    588  HG1 THR A  38      -5.503  -5.640   8.606  1.00 91.61           H  
ATOM    589  N   LYS A  39      -8.569  -7.072   9.767  1.00 91.95           N  
ATOM    590  H   LYS A  39      -7.577  -7.154   9.940  1.00 91.95           H  
ATOM    591  CA  LYS A  39      -9.457  -6.817  10.912  1.00 91.95           C  
ATOM    592  HA  LYS A  39     -10.482  -7.045  10.620  1.00 91.95           H  
ATOM    593  C   LYS A  39      -9.485  -5.342  11.328  1.00 91.95           C  
ATOM    594  CB  LYS A  39      -9.057  -7.729  12.081  1.00 91.95           C  
ATOM    595  HB2 LYS A  39      -9.551  -7.394  12.993  1.00 91.95           H  
ATOM    596  HB3 LYS A  39      -7.979  -7.677  12.232  1.00 91.95           H  
ATOM    597  O   LYS A  39     -10.201  -4.996  12.266  1.00 91.95           O  
ATOM    598  CG  LYS A  39      -9.485  -9.174  11.809  1.00 91.95           C  
ATOM    599  HG2 LYS A  39      -9.083  -9.506  10.852  1.00 91.95           H  
ATOM    600  HG3 LYS A  39     -10.573  -9.214  11.764  1.00 91.95           H  
ATOM    601  CD  LYS A  39      -8.985 -10.111  12.911  1.00 91.95           C  
ATOM    602  HD2 LYS A  39      -9.289  -9.734  13.887  1.00 91.95           H  
ATOM    603  HD3 LYS A  39      -7.897 -10.151  12.865  1.00 91.95           H  
ATOM    604  CE  LYS A  39      -9.597 -11.499  12.688  1.00 91.95           C  
ATOM    605  HE2 LYS A  39     -10.337 -11.697  13.464  1.00 91.95           H  
ATOM    606  HE3 LYS A  39     -10.102 -11.493  11.722  1.00 91.95           H  
ATOM    607  NZ  LYS A  39      -8.563 -12.549  12.652  1.00 91.95           N  
ATOM    608  HZ1 LYS A  39      -7.916 -12.511  13.426  1.00 91.95           H  
ATOM    609  HZ2 LYS A  39      -7.990 -12.355  11.843  1.00 91.95           H  
ATOM    610  HZ3 LYS A  39      -8.940 -13.470  12.479  1.00 91.95           H  
ATOM    611  N   GLN A  40      -8.693  -4.487  10.681  1.00 92.41           N  
ATOM    612  H   GLN A  40      -8.141  -4.829   9.907  1.00 92.41           H  
ATOM    613  CA  GLN A  40      -8.749  -3.041  10.888  1.00 92.41           C  
ATOM    614  HA  GLN A  40      -8.705  -2.842  11.959  1.00 92.41           H  
ATOM    615  C   GLN A  40     -10.080  -2.475  10.362  1.00 92.41           C  
ATOM    616  CB  GLN A  40      -7.537  -2.362  10.226  1.00 92.41           C  
ATOM    617  HB2 GLN A  40      -7.647  -1.283  10.335  1.00 92.41           H  
ATOM    618  HB3 GLN A  40      -7.527  -2.604   9.163  1.00 92.41           H  
ATOM    619  O   GLN A  40     -10.636  -2.972   9.384  1.00 92.41           O  
ATOM    620  CG  GLN A  40      -6.197  -2.771  10.861  1.00 92.41           C  
ATOM    621  HG2 GLN A  40      -6.132  -2.351  11.865  1.00 92.41           H  
ATOM    622  HG3 GLN A  40      -6.140  -3.857  10.945  1.00 92.41           H  
ATOM    623  CD  GLN A  40      -4.995  -2.317  10.038  1.00 92.41           C  
ATOM    624  NE2 GLN A  40      -4.405  -1.176  10.318  1.00 92.41           N  
ATOM    625 HE21 GLN A  40      -3.572  -0.943   9.796  1.00 92.41           H  
ATOM    626 HE22 GLN A  40      -4.764  -0.509  10.985  1.00 92.41           H  
ATOM    627  OE1 GLN A  40      -4.557  -3.003   9.129  1.00 92.41           O  
ATOM    628  N   GLY A  41     -10.595  -1.439  11.029  1.00 95.77           N  
ATOM    629  H   GLY A  41     -10.057  -1.053  11.791  1.00 95.77           H  
ATOM    630  CA  GLY A  41     -11.736  -0.654  10.549  1.00 95.77           C  
ATOM    631  HA2 GLY A  41     -12.423  -1.295   9.995  1.00 95.77           H  
ATOM    632  HA3 GLY A  41     -12.272  -0.234  11.400  1.00 95.77           H  
ATOM    633  C   GLY A  41     -11.303   0.496   9.636  1.00 95.77           C  
ATOM    634  O   GLY A  41     -10.110   0.723   9.445  1.00 95.77           O  
ATOM    635  N   GLY A  42     -12.276   1.243   9.111  1.00 97.82           N  
ATOM    636  H   GLY A  42     -13.239   1.002   9.296  1.00 97.82           H  
ATOM    637  CA  GLY A  42     -12.025   2.355   8.194  1.00 97.82           C  
ATOM    638  HA2 GLY A  42     -12.887   3.020   8.164  1.00 97.82           H  
ATOM    639  HA3 GLY A  42     -11.170   2.928   8.554  1.00 97.82           H  
ATOM    640  C   GLY A  42     -11.734   1.880   6.772  1.00 97.82           C  
ATOM    641  O   GLY A  42     -12.397   0.971   6.264  1.00 97.82           O  
ATOM    642  N   TYR A  43     -10.742   2.496   6.139  1.00 97.63           N  
ATOM    643  H   TYR A  43     -10.233   3.217   6.630  1.00 97.63           H  
ATOM    644  CA  TYR A  43     -10.434   2.336   4.723  1.00 97.63           C  
ATOM    645  HA  TYR A  43     -11.038   1.535   4.297  1.00 97.63           H  
ATOM    646  C   TYR A  43      -8.965   1.986   4.512  1.00 97.63           C  
ATOM    647  CB  TYR A  43     -10.793   3.632   3.998  1.00 97.63           C  
ATOM    648  HB2 TYR A  43     -10.194   4.447   4.406  1.00 97.63           H  
ATOM    649  HB3 TYR A  43     -10.530   3.521   2.946  1.00 97.63           H  
ATOM    650  O   TYR A  43      -8.100   2.546   5.182  1.00 97.63           O  
ATOM    651  CG  TYR A  43     -12.263   3.987   4.106  1.00 97.63           C  
ATOM    652  CD1 TYR A  43     -13.170   3.452   3.175  1.00 97.63           C  
ATOM    653  HD1 TYR A  43     -12.806   2.837   2.365  1.00 97.63           H  
ATOM    654  CD2 TYR A  43     -12.724   4.831   5.137  1.00 97.63           C  
ATOM    655  HD2 TYR A  43     -12.025   5.262   5.838  1.00 97.63           H  
ATOM    656  CE1 TYR A  43     -14.541   3.743   3.282  1.00 97.63           C  
ATOM    657  HE1 TYR A  43     -15.241   3.367   2.550  1.00 97.63           H  
ATOM    658  CE2 TYR A  43     -14.097   5.135   5.238  1.00 97.63           C  
ATOM    659  HE2 TYR A  43     -14.452   5.801   6.010  1.00 97.63           H  
ATOM    660  OH  TYR A  43     -16.331   4.876   4.362  1.00 97.63           O  
ATOM    661  HH  TYR A  43     -16.432   5.767   4.707  1.00 97.63           H  
ATOM    662  CZ  TYR A  43     -15.007   4.582   4.310  1.00 97.63           C  
ATOM    663  N   VAL A  44      -8.683   1.076   3.577  1.00 95.43           N  
ATOM    664  H   VAL A  44      -9.444   0.783   2.981  1.00 95.43           H  
ATOM    665  CA  VAL A  44      -7.328   0.920   3.040  1.00 95.43           C  
ATOM    666  HA  VAL A  44      -6.615   1.081   3.849  1.00 95.43           H  
ATOM    667  C   VAL A  44      -7.105   2.022   2.017  1.00 95.43           C  
ATOM    668  CB  VAL A  44      -7.055  -0.485   2.478  1.00 95.43           C  
ATOM    669  HB  VAL A  44      -7.877  -0.791   1.831  1.00 95.43           H  
ATOM    670  O   VAL A  44      -7.938   2.284   1.146  1.00 95.43           O  
ATOM    671  CG1 VAL A  44      -5.737  -0.584   1.699  1.00 95.43           C  
ATOM    672 HG11 VAL A  44      -5.797   0.034   0.803  1.00 95.43           H  
ATOM    673 HG12 VAL A  44      -5.560  -1.613   1.386  1.00 95.43           H  
ATOM    674 HG13 VAL A  44      -4.903  -0.244   2.313  1.00 95.43           H  
ATOM    675  CG2 VAL A  44      -6.921  -1.470   3.643  1.00 95.43           C  
ATOM    676 HG21 VAL A  44      -6.053  -1.202   4.245  1.00 95.43           H  
ATOM    677 HG22 VAL A  44      -6.764  -2.478   3.260  1.00 95.43           H  
ATOM    678 HG23 VAL A  44      -7.814  -1.445   4.268  1.00 95.43           H  
ATOM    679  N   CYS A  45      -5.967   2.675   2.170  1.00 93.39           N  
ATOM    680  H   CYS A  45      -5.328   2.361   2.886  1.00 93.39           H  
ATOM    681  CA  CYS A  45      -5.599   3.884   1.471  1.00 93.39           C  
ATOM    682  HA  CYS A  45      -6.264   4.050   0.623  1.00 93.39           H  
ATOM    683  C   CYS A  45      -4.170   3.745   0.967  1.00 93.39           C  
ATOM    684  CB  CYS A  45      -5.678   5.046   2.465  1.00 93.39           C  
ATOM    685  HB2 CYS A  45      -5.045   4.820   3.323  1.00 93.39           H  
ATOM    686  HB3 CYS A  45      -5.300   5.942   1.971  1.00 93.39           H  
ATOM    687  O   CYS A  45      -3.336   3.148   1.647  1.00 93.39           O  
ATOM    688  SG  CYS A  45      -7.362   5.354   3.053  1.00 93.39           S  
ATOM    689  HG  CYS A  45      -7.737   5.977   1.932  1.00 93.39           H  
ATOM    690  N   LEU A  46      -3.840   4.302  -0.199  1.00 91.17           N  
ATOM    691  H   LEU A  46      -4.541   4.837  -0.691  1.00 91.17           H  
ATOM    692  CA  LEU A  46      -2.429   4.578  -0.481  1.00 91.17           C  
ATOM    693  HA  LEU A  46      -1.823   3.779  -0.054  1.00 91.17           H  
ATOM    694  C   LEU A  46      -2.040   5.868   0.265  1.00 91.17           C  
ATOM    695  CB  LEU A  46      -2.158   4.586  -2.000  1.00 91.17           C  
ATOM    696  HB2 LEU A  46      -2.515   5.530  -2.411  1.00 91.17           H  
ATOM    697  HB3 LEU A  46      -2.730   3.792  -2.480  1.00 91.17           H  
ATOM    698  O   LEU A  46      -2.893   6.704   0.568  1.00 91.17           O  
ATOM    699  CG  LEU A  46      -0.661   4.403  -2.342  1.00 91.17           C  
ATOM    700  HG  LEU A  46      -0.050   4.992  -1.660  1.00 91.17           H  
ATOM    701  CD1 LEU A  46      -0.257   2.935  -2.220  1.00 91.17           C  
ATOM    702 HD11 LEU A  46      -0.899   2.324  -2.855  1.00 91.17           H  
ATOM    703 HD12 LEU A  46       0.778   2.810  -2.537  1.00 91.17           H  
ATOM    704 HD13 LEU A  46      -0.363   2.598  -1.189  1.00 91.17           H  
ATOM    705  CD2 LEU A  46      -0.299   4.852  -3.753  1.00 91.17           C  
ATOM    706 HD21 LEU A  46      -0.762   4.206  -4.498  1.00 91.17           H  
ATOM    707 HD22 LEU A  46       0.784   4.815  -3.873  1.00 91.17           H  
ATOM    708 HD23 LEU A  46      -0.610   5.887  -3.892  1.00 91.17           H  
ATOM    709  N   SER A  47      -0.762   6.021   0.589  1.00 91.99           N  
ATOM    710  H   SER A  47      -0.113   5.287   0.347  1.00 91.99           H  
ATOM    711  CA  SER A  47      -0.197   7.209   1.226  1.00 91.99           C  
ATOM    712  HA  SER A  47      -0.917   8.025   1.163  1.00 91.99           H  
ATOM    713  C   SER A  47       1.065   7.655   0.501  1.00 91.99           C  
ATOM    714  CB  SER A  47       0.078   6.950   2.709  1.00 91.99           C  
ATOM    715  HB2 SER A  47       0.517   7.846   3.148  1.00 91.99           H  
ATOM    716  HB3 SER A  47      -0.873   6.760   3.207  1.00 91.99           H  
ATOM    717  O   SER A  47       1.816   6.822  -0.001  1.00 91.99           O  
ATOM    718  OG  SER A  47       0.955   5.861   2.944  1.00 91.99           O  
ATOM    719  HG  SER A  47       0.790   5.185   2.283  1.00 91.99           H  
ATOM    720  N   MET A  48       1.301   8.964   0.460  1.00 89.81           N  
ATOM    721  H   MET A  48       0.610   9.591   0.846  1.00 89.81           H  
ATOM    722  CA  MET A  48       2.477   9.576  -0.142  1.00 89.81           C  
ATOM    723  HA  MET A  48       3.241   8.806  -0.251  1.00 89.81           H  
ATOM    724  C   MET A  48       3.039  10.679   0.745  1.00 89.81           C  
ATOM    725  CB  MET A  48       2.138  10.149  -1.524  1.00 89.81           C  
ATOM    726  HB2 MET A  48       1.629  11.106  -1.406  1.00 89.81           H  
ATOM    727  HB3 MET A  48       1.459   9.471  -2.041  1.00 89.81           H  
ATOM    728  O   MET A  48       2.307  11.413   1.410  1.00 89.81           O  
ATOM    729  CG  MET A  48       3.390  10.351  -2.387  1.00 89.81           C  
ATOM    730  HG2 MET A  48       3.078  10.753  -3.350  1.00 89.81           H  
ATOM    731  HG3 MET A  48       4.040  11.093  -1.923  1.00 89.81           H  
ATOM    732  SD  MET A  48       4.352   8.848  -2.703  1.00 89.81           S  
ATOM    733  CE  MET A  48       3.061   7.868  -3.515  1.00 89.81           C  
ATOM    734  HE1 MET A  48       2.586   8.463  -4.295  1.00 89.81           H  
ATOM    735  HE2 MET A  48       3.506   6.979  -3.960  1.00 89.81           H  
ATOM    736  HE3 MET A  48       2.315   7.556  -2.784  1.00 89.81           H  
ATOM    737  N   HIS A  49       4.358  10.810   0.712  1.00 89.93           N  
ATOM    738  H   HIS A  49       4.884  10.206   0.096  1.00 89.93           H  
ATOM    739  CA  HIS A  49       5.101  11.875   1.364  1.00 89.93           C  
ATOM    740  HA  HIS A  49       4.484  12.771   1.431  1.00 89.93           H  
ATOM    741  C   HIS A  49       6.340  12.177   0.514  1.00 89.93           C  
ATOM    742  CB  HIS A  49       5.469  11.402   2.779  1.00 89.93           C  
ATOM    743  HB2 HIS A  49       6.193  10.589   2.721  1.00 89.93           H  
ATOM    744  HB3 HIS A  49       4.569  11.023   3.265  1.00 89.93           H  
ATOM    745  O   HIS A  49       6.978  11.236   0.044  1.00 89.93           O  
ATOM    746  CG  HIS A  49       6.018  12.501   3.641  1.00 89.93           C  
ATOM    747  CD2 HIS A  49       5.300  13.269   4.515  1.00 89.93           C  
ATOM    748  HD2 HIS A  49       4.245  13.177   4.726  1.00 89.93           H  
ATOM    749  ND1 HIS A  49       7.313  12.962   3.665  1.00 89.93           N  
ATOM    750  HD1 HIS A  49       8.089  12.589   3.137  1.00 89.93           H  
ATOM    751  CE1 HIS A  49       7.368  14.008   4.510  1.00 89.93           C  
ATOM    752  HE1 HIS A  49       8.238  14.613   4.716  1.00 89.93           H  
ATOM    753  NE2 HIS A  49       6.166  14.214   5.062  1.00 89.93           N  
ATOM    754  N   GLU A  50       6.713  13.452   0.357  1.00 85.23           N  
ATOM    755  H   GLU A  50       6.142  14.171   0.777  1.00 85.23           H  
ATOM    756  CA  GLU A  50       7.849  13.915  -0.475  1.00 85.23           C  
ATOM    757  HA  GLU A  50       7.596  13.803  -1.530  1.00 85.23           H  
ATOM    758  C   GLU A  50       9.145  13.109  -0.239  1.00 85.23           C  
ATOM    759  CB  GLU A  50       8.089  15.419  -0.213  1.00 85.23           C  
ATOM    760  HB2 GLU A  50       7.250  15.978  -0.629  1.00 85.23           H  
ATOM    761  HB3 GLU A  50       8.993  15.716  -0.745  1.00 85.23           H  
ATOM    762  O   GLU A  50       9.844  12.712  -1.167  1.00 85.23           O  
ATOM    763  CG  GLU A  50       8.230  15.791   1.280  1.00 85.23           C  
ATOM    764  HG2 GLU A  50       8.977  15.146   1.743  1.00 85.23           H  
ATOM    765  HG3 GLU A  50       7.281  15.604   1.781  1.00 85.23           H  
ATOM    766  CD  GLU A  50       8.648  17.246   1.548  1.00 85.23           C  
ATOM    767  OE1 GLU A  50       8.901  17.529   2.740  1.00 85.23           O  
ATOM    768  OE2 GLU A  50       8.759  18.042   0.591  1.00 85.23           O  
ATOM    769  N   LYS A  51       9.401  12.750   1.024  1.00 87.85           N  
ATOM    770  H   LYS A  51       8.821  13.223   1.702  1.00 87.85           H  
ATOM    771  CA  LYS A  51      10.496  11.882   1.493  1.00 87.85           C  
ATOM    772  HA  LYS A  51      11.436  12.418   1.362  1.00 87.85           H  
ATOM    773  C   LYS A  51      10.651  10.553   0.727  1.00 87.85           C  
ATOM    774  CB  LYS A  51      10.252  11.625   2.987  1.00 87.85           C  
ATOM    775  HB2 LYS A  51       9.311  11.084   3.094  1.00 87.85           H  
ATOM    776  HB3 LYS A  51      10.161  12.588   3.489  1.00 87.85           H  
ATOM    777  O   LYS A  51      11.750  10.007   0.718  1.00 87.85           O  
ATOM    778  CG  LYS A  51      11.351  10.822   3.692  1.00 87.85           C  
ATOM    779  HG2 LYS A  51      11.419   9.823   3.262  1.00 87.85           H  
ATOM    780  HG3 LYS A  51      12.309  11.330   3.585  1.00 87.85           H  
ATOM    781  CD  LYS A  51      10.987  10.699   5.172  1.00 87.85           C  
ATOM    782  HD2 LYS A  51       9.979  10.294   5.260  1.00 87.85           H  
ATOM    783  HD3 LYS A  51      11.005  11.687   5.634  1.00 87.85           H  
ATOM    784  CE  LYS A  51      11.966   9.772   5.885  1.00 87.85           C  
ATOM    785  HE2 LYS A  51      11.983   8.818   5.358  1.00 87.85           H  
ATOM    786  HE3 LYS A  51      12.962  10.213   5.836  1.00 87.85           H  
ATOM    787  NZ  LYS A  51      11.545   9.576   7.289  1.00 87.85           N  
ATOM    788  HZ1 LYS A  51      11.419  10.457   7.767  1.00 87.85           H  
ATOM    789  HZ2 LYS A  51      10.647   9.117   7.350  1.00 87.85           H  
ATOM    790  HZ3 LYS A  51      12.191   9.001   7.811  1.00 87.85           H  
ATOM    791  N   TYR A  52       9.576  10.035   0.131  1.00 89.60           N  
ATOM    792  H   TYR A  52       8.727  10.582   0.145  1.00 89.60           H  
ATOM    793  CA  TYR A  52       9.538   8.770  -0.613  1.00 89.60           C  
ATOM    794  HA  TYR A  52      10.556   8.399  -0.724  1.00 89.60           H  
ATOM    795  C   TYR A  52       9.002   8.916  -2.044  1.00 89.60           C  
ATOM    796  CB  TYR A  52       8.747   7.729   0.190  1.00 89.60           C  
ATOM    797  HB2 TYR A  52       8.666   6.812  -0.394  1.00 89.60           H  
ATOM    798  HB3 TYR A  52       7.740   8.103   0.373  1.00 89.60           H  
ATOM    799  O   TYR A  52       8.749   7.909  -2.703  1.00 89.60           O  
ATOM    800  CG  TYR A  52       9.416   7.370   1.496  1.00 89.60           C  
ATOM    801  CD1 TYR A  52      10.571   6.569   1.476  1.00 89.60           C  
ATOM    802  HD1 TYR A  52      10.950   6.193   0.537  1.00 89.60           H  
ATOM    803  CD2 TYR A  52       8.936   7.893   2.709  1.00 89.60           C  
ATOM    804  HD2 TYR A  52       8.056   8.520   2.713  1.00 89.60           H  
ATOM    805  CE1 TYR A  52      11.256   6.285   2.668  1.00 89.60           C  
ATOM    806  HE1 TYR A  52      12.153   5.686   2.624  1.00 89.60           H  
ATOM    807  CE2 TYR A  52       9.624   7.622   3.904  1.00 89.60           C  
ATOM    808  HE2 TYR A  52       9.266   8.046   4.830  1.00 89.60           H  
ATOM    809  OH  TYR A  52      11.482   6.560   5.027  1.00 89.60           O  
ATOM    810  HH  TYR A  52      12.200   5.956   4.822  1.00 89.60           H  
ATOM    811  CZ  TYR A  52      10.783   6.813   3.888  1.00 89.60           C  
ATOM    812  N   GLU A  53       8.862  10.144  -2.549  1.00 84.40           N  
ATOM    813  H   GLU A  53       9.105  10.943  -1.982  1.00 84.40           H  
ATOM    814  CA  GLU A  53       8.398  10.411  -3.916  1.00 84.40           C  
ATOM    815  HA  GLU A  53       7.401   9.989  -4.041  1.00 84.40           H  
ATOM    816  C   GLU A  53       9.304   9.740  -4.963  1.00 84.40           C  
ATOM    817  CB  GLU A  53       8.299  11.937  -4.098  1.00 84.40           C  
ATOM    818  HB2 GLU A  53       7.428  12.279  -3.540  1.00 84.40           H  
ATOM    819  HB3 GLU A  53       9.188  12.406  -3.677  1.00 84.40           H  
ATOM    820  O   GLU A  53       8.824   9.010  -5.829  1.00 84.40           O  
ATOM    821  CG  GLU A  53       8.191  12.389  -5.561  1.00 84.40           C  
ATOM    822  HG2 GLU A  53       7.479  11.756  -6.090  1.00 84.40           H  
ATOM    823  HG3 GLU A  53       9.164  12.261  -6.033  1.00 84.40           H  
ATOM    824  CD  GLU A  53       7.745  13.843  -5.740  1.00 84.40           C  
ATOM    825  OE1 GLU A  53       7.477  14.192  -6.912  1.00 84.40           O  
ATOM    826  OE2 GLU A  53       7.708  14.589  -4.735  1.00 84.40           O  
ATOM    827  N   SER A  54      10.624   9.889  -4.829  1.00 85.25           N  
ATOM    828  H   SER A  54      10.969  10.471  -4.079  1.00 85.25           H  
ATOM    829  CA  SER A  54      11.601   9.263  -5.732  1.00 85.25           C  
ATOM    830  HA  SER A  54      11.330   9.510  -6.759  1.00 85.25           H  
ATOM    831  C   SER A  54      11.633   7.733  -5.622  1.00 85.25           C  
ATOM    832  CB  SER A  54      12.988   9.845  -5.461  1.00 85.25           C  
ATOM    833  HB2 SER A  54      12.971  10.908  -5.702  1.00 85.25           H  
ATOM    834  HB3 SER A  54      13.720   9.354  -6.102  1.00 85.25           H  
ATOM    835  O   SER A  54      11.790   7.041  -6.627  1.00 85.25           O  
ATOM    836  OG  SER A  54      13.351   9.682  -4.098  1.00 85.25           O  
ATOM    837  HG  SER A  54      14.061  10.297  -3.896  1.00 85.25           H  
ATOM    838  N   ASP A  55      11.433   7.189  -4.420  1.00 89.64           N  
ATOM    839  H   ASP A  55      11.304   7.819  -3.641  1.00 89.64           H  
ATOM    840  CA  ASP A  55      11.315   5.746  -4.186  1.00 89.64           C  
ATOM    841  HA  ASP A  55      12.165   5.241  -4.643  1.00 89.64           H  
ATOM    842  C   ASP A  55      10.053   5.168  -4.855  1.00 89.64           C  
ATOM    843  CB  ASP A  55      11.308   5.472  -2.666  1.00 89.64           C  
ATOM    844  HB2 ASP A  55      10.963   6.358  -2.134  1.00 89.64           H  
ATOM    845  HB3 ASP A  55      10.573   4.692  -2.468  1.00 89.64           H  
ATOM    846  O   ASP A  55      10.084   4.048  -5.364  1.00 89.64           O  
ATOM    847  CG  ASP A  55      12.647   5.016  -2.056  1.00 89.64           C  
ATOM    848  OD1 ASP A  55      13.603   4.699  -2.804  1.00 89.64           O  
ATOM    849  OD2 ASP A  55      12.686   4.907  -0.806  1.00 89.64           O  
ATOM    850  N   TYR A  56       8.956   5.928  -4.913  1.00 86.29           N  
ATOM    851  H   TYR A  56       8.968   6.831  -4.461  1.00 86.29           H  
ATOM    852  CA  TYR A  56       7.732   5.512  -5.600  1.00 86.29           C  
ATOM    853  HA  TYR A  56       7.571   4.450  -5.411  1.00 86.29           H  
ATOM    854  C   TYR A  56       7.801   5.706  -7.122  1.00 86.29           C  
ATOM    855  CB  TYR A  56       6.547   6.266  -5.016  1.00 86.29           C  
ATOM    856  HB2 TYR A  56       6.587   6.222  -3.928  1.00 86.29           H  
ATOM    857  HB3 TYR A  56       6.653   7.320  -5.276  1.00 86.29           H  
ATOM    858  O   TYR A  56       7.365   4.827  -7.864  1.00 86.29           O  
ATOM    859  CG  TYR A  56       5.210   5.721  -5.479  1.00 86.29           C  
ATOM    860  CD1 TYR A  56       4.677   6.078  -6.730  1.00 86.29           C  
ATOM    861  HD1 TYR A  56       5.229   6.723  -7.397  1.00 86.29           H  
ATOM    862  CD2 TYR A  56       4.525   4.791  -4.677  1.00 86.29           C  
ATOM    863  HD2 TYR A  56       4.957   4.487  -3.735  1.00 86.29           H  
ATOM    864  CE1 TYR A  56       3.452   5.539  -7.154  1.00 86.29           C  
ATOM    865  HE1 TYR A  56       3.108   5.751  -8.155  1.00 86.29           H  
ATOM    866  CE2 TYR A  56       3.290   4.260  -5.087  1.00 86.29           C  
ATOM    867  HE2 TYR A  56       2.776   3.544  -4.462  1.00 86.29           H  
ATOM    868  OH  TYR A  56       1.560   4.120  -6.744  1.00 86.29           O  
ATOM    869  HH  TYR A  56       1.262   3.424  -6.154  1.00 86.29           H  
ATOM    870  CZ  TYR A  56       2.743   4.644  -6.328  1.00 86.29           C  
ATOM    871  N   GLN A  57       8.393   6.801  -7.615  1.00 83.90           N  
ATOM    872  H   GLN A  57       8.684   7.524  -6.972  1.00 83.90           H  
ATOM    873  CA  GLN A  57       8.707   6.975  -9.045  1.00 83.90           C  
ATOM    874  HA  GLN A  57       7.785   6.999  -9.626  1.00 83.90           H  
ATOM    875  C   GLN A  57       9.543   5.788  -9.547  1.00 83.90           C  
ATOM    876  CB  GLN A  57       9.468   8.294  -9.259  1.00 83.90           C  
ATOM    877  HB2 GLN A  57       9.928   8.291 -10.248  1.00 83.90           H  
ATOM    878  HB3 GLN A  57      10.262   8.363  -8.516  1.00 83.90           H  
ATOM    879  O   GLN A  57       9.217   5.159 -10.550  1.00 83.90           O  
ATOM    880  CG  GLN A  57       8.555   9.529  -9.163  1.00 83.90           C  
ATOM    881  HG2 GLN A  57       7.948   9.596 -10.066  1.00 83.90           H  
ATOM    882  HG3 GLN A  57       7.882   9.416  -8.314  1.00 83.90           H  
ATOM    883  CD  GLN A  57       9.308  10.847  -8.973  1.00 83.90           C  
ATOM    884  NE2 GLN A  57       8.590  11.939  -8.824  1.00 83.90           N  
ATOM    885 HE21 GLN A  57       7.581  11.907  -8.850  1.00 83.90           H  
ATOM    886 HE22 GLN A  57       9.038  12.775  -8.477  1.00 83.90           H  
ATOM    887  OE1 GLN A  57      10.527  10.920  -8.895  1.00 83.90           O  
ATOM    888  N   LYS A  58      10.534   5.364  -8.758  1.00 88.54           N  
ATOM    889  H   LYS A  58      10.774   5.940  -7.964  1.00 88.54           H  
ATOM    890  CA  LYS A  58      11.338   4.166  -9.016  1.00 88.54           C  
ATOM    891  HA  LYS A  58      11.791   4.269 -10.002  1.00 88.54           H  
ATOM    892  C   LYS A  58      10.532   2.853  -9.032  1.00 88.54           C  
ATOM    893  CB  LYS A  58      12.440   4.162  -7.958  1.00 88.54           C  
ATOM    894  HB2 LYS A  58      12.005   4.021  -6.969  1.00 88.54           H  
ATOM    895  HB3 LYS A  58      12.953   5.124  -7.982  1.00 88.54           H  
ATOM    896  O   LYS A  58      10.915   1.916  -9.735  1.00 88.54           O  
ATOM    897  CG  LYS A  58      13.463   3.070  -8.220  1.00 88.54           C  
ATOM    898  HG2 LYS A  58      13.895   3.228  -9.209  1.00 88.54           H  
ATOM    899  HG3 LYS A  58      12.987   2.092  -8.165  1.00 88.54           H  
ATOM    900  CD  LYS A  58      14.555   3.146  -7.168  1.00 88.54           C  
ATOM    901  HD2 LYS A  58      15.000   4.140  -7.182  1.00 88.54           H  
ATOM    902  HD3 LYS A  58      14.126   2.954  -6.184  1.00 88.54           H  
ATOM    903  CE  LYS A  58      15.604   2.101  -7.515  1.00 88.54           C  
ATOM    904  HE2 LYS A  58      15.992   2.326  -8.509  1.00 88.54           H  
ATOM    905  HE3 LYS A  58      15.128   1.121  -7.549  1.00 88.54           H  
ATOM    906  NZ  LYS A  58      16.670   2.144  -6.497  1.00 88.54           N  
ATOM    907  HZ1 LYS A  58      17.053   3.078  -6.479  1.00 88.54           H  
ATOM    908  HZ2 LYS A  58      17.398   1.479  -6.716  1.00 88.54           H  
ATOM    909  HZ3 LYS A  58      16.272   1.953  -5.588  1.00 88.54           H  
ATOM    910  N   LEU A  59       9.425   2.763  -8.291  1.00 88.43           N  
ATOM    911  H   LEU A  59       9.165   3.562  -7.729  1.00 88.43           H  
ATOM    912  CA  LEU A  59       8.471   1.648  -8.393  1.00 88.43           C  
ATOM    913  HA  LEU A  59       9.034   0.722  -8.512  1.00 88.43           H  
ATOM    914  C   LEU A  59       7.560   1.745  -9.630  1.00 88.43           C  
ATOM    915  CB  LEU A  59       7.635   1.523  -7.106  1.00 88.43           C  
ATOM    916  HB2 LEU A  59       7.173   2.486  -6.890  1.00 88.43           H  
ATOM    917  HB3 LEU A  59       6.828   0.814  -7.289  1.00 88.43           H  
ATOM    918  O   LEU A  59       7.075   0.721 -10.099  1.00 88.43           O  
ATOM    919  CG  LEU A  59       8.413   1.047  -5.868  1.00 88.43           C  
ATOM    920  HG  LEU A  59       9.278   1.688  -5.698  1.00 88.43           H  
ATOM    921  CD1 LEU A  59       7.495   1.127  -4.650  1.00 88.43           C  
ATOM    922 HD11 LEU A  59       6.621   0.493  -4.802  1.00 88.43           H  
ATOM    923 HD12 LEU A  59       7.162   2.156  -4.513  1.00 88.43           H  
ATOM    924 HD13 LEU A  59       8.029   0.807  -3.756  1.00 88.43           H  
ATOM    925  CD2 LEU A  59       8.906  -0.399  -5.987  1.00 88.43           C  
ATOM    926 HD21 LEU A  59       9.624  -0.483  -6.802  1.00 88.43           H  
ATOM    927 HD22 LEU A  59       8.061  -1.058  -6.187  1.00 88.43           H  
ATOM    928 HD23 LEU A  59       9.392  -0.691  -5.056  1.00 88.43           H  
ATOM    929  N   CYS A  60       7.354   2.938 -10.189  1.00 82.98           N  
ATOM    930  H   CYS A  60       7.754   3.754  -9.749  1.00 82.98           H  
ATOM    931  CA  CYS A  60       6.597   3.133 -11.430  1.00 82.98           C  
ATOM    932  HA  CYS A  60       5.793   2.399 -11.480  1.00 82.98           H  
ATOM    933  C   CYS A  60       7.445   2.940 -12.699  1.00 82.98           C  
ATOM    934  CB  CYS A  60       5.969   4.531 -11.413  1.00 82.98           C  
ATOM    935  HB2 CYS A  60       6.745   5.289 -11.311  1.00 82.98           H  
ATOM    936  HB3 CYS A  60       5.450   4.699 -12.357  1.00 82.98           H  
ATOM    937  O   CYS A  60       6.895   2.605 -13.744  1.00 82.98           O  
ATOM    938  SG  CYS A  60       4.786   4.652 -10.046  1.00 82.98           S  
ATOM    939  HG  CYS A  60       5.682   4.519  -9.063  1.00 82.98           H  
ATOM    940  N   GLU A  61       8.763   3.145 -12.613  1.00 86.12           N  
ATOM    941  H   GLU A  61       9.097   3.561 -11.755  1.00 86.12           H  
ATOM    942  CA  GLU A  61       9.680   3.158 -13.760  1.00 86.12           C  
ATOM    943  HA  GLU A  61       9.111   3.023 -14.680  1.00 86.12           H  
ATOM    944  C   GLU A  61      10.684   1.994 -13.713  1.00 86.12           C  
ATOM    945  CB  GLU A  61      10.375   4.526 -13.861  1.00 86.12           C  
ATOM    946  HB2 GLU A  61      11.099   4.479 -14.674  1.00 86.12           H  
ATOM    947  HB3 GLU A  61      10.907   4.726 -12.930  1.00 86.12           H  
ATOM    948  O   GLU A  61      10.440   0.944 -14.311  1.00 86.12           O  
ATOM    949  CG  GLU A  61       9.395   5.677 -14.136  1.00 86.12           C  
ATOM    950  HG2 GLU A  61       8.884   5.480 -15.078  1.00 86.12           H  
ATOM    951  HG3 GLU A  61       8.643   5.707 -13.347  1.00 86.12           H  
ATOM    952  CD  GLU A  61      10.087   7.047 -14.212  1.00 86.12           C  
ATOM    953  OE1 GLU A  61       9.345   8.052 -14.230  1.00 86.12           O  
ATOM    954  OE2 GLU A  61      11.338   7.086 -14.273  1.00 86.12           O  
ATOM    955  N   ASP A  62      11.794   2.142 -12.971  1.00 91.19           N  
ATOM    956  H   ASP A  62      11.972   3.055 -12.579  1.00 91.19           H  
ATOM    957  CA  ASP A  62      12.860   1.131 -12.861  1.00 91.19           C  
ATOM    958  HA  ASP A  62      13.427   1.087 -13.791  1.00 91.19           H  
ATOM    959  C   ASP A  62      12.299  -0.269 -12.564  1.00 91.19           C  
ATOM    960  CB  ASP A  62      13.812   1.458 -11.690  1.00 91.19           C  
ATOM    961  HB2 ASP A  62      14.340   0.542 -11.427  1.00 91.19           H  
ATOM    962  HB3 ASP A  62      13.221   1.742 -10.819  1.00 91.19           H  
ATOM    963  O   ASP A  62      12.752  -1.259 -13.127  1.00 91.19           O  
ATOM    964  CG  ASP A  62      14.910   2.496 -11.908  1.00 91.19           C  
ATOM    965  OD1 ASP A  62      15.008   3.058 -13.015  1.00 91.19           O  
ATOM    966  OD2 ASP A  62      15.703   2.634 -10.938  1.00 91.19           O  
ATOM    967  N   TYR A  63      11.353  -0.369 -11.625  1.00 92.58           N  
ATOM    968  H   TYR A  63      11.021   0.488 -11.206  1.00 92.58           H  
ATOM    969  CA  TYR A  63      10.773  -1.639 -11.175  1.00 92.58           C  
ATOM    970  HA  TYR A  63      11.567  -2.319 -10.865  1.00 92.58           H  
ATOM    971  C   TYR A  63       9.991  -2.373 -12.264  1.00 92.58           C  
ATOM    972  CB  TYR A  63       9.874  -1.343  -9.978  1.00 92.58           C  
ATOM    973  HB2 TYR A  63      10.468  -0.887  -9.186  1.00 92.58           H  
ATOM    974  HB3 TYR A  63       9.139  -0.608 -10.307  1.00 92.58           H  
ATOM    975  O   TYR A  63      10.082  -3.598 -12.357  1.00 92.58           O  
ATOM    976  CG  TYR A  63       9.145  -2.535  -9.400  1.00 92.58           C  
ATOM    977  CD1 TYR A  63       7.739  -2.543  -9.357  1.00 92.58           C  
ATOM    978  HD1 TYR A  63       7.171  -1.713  -9.749  1.00 92.58           H  
ATOM    979  CD2 TYR A  63       9.871  -3.635  -8.907  1.00 92.58           C  
ATOM    980  HD2 TYR A  63      10.949  -3.636  -8.974  1.00 92.58           H  
ATOM    981  CE1 TYR A  63       7.059  -3.640  -8.804  1.00 92.58           C  
ATOM    982  HE1 TYR A  63       5.980  -3.642  -8.769  1.00 92.58           H  
ATOM    983  CE2 TYR A  63       9.194  -4.741  -8.368  1.00 92.58           C  
ATOM    984  HE2 TYR A  63       9.747  -5.598  -8.013  1.00 92.58           H  
ATOM    985  OH  TYR A  63       7.130  -5.803  -7.795  1.00 92.58           O  
ATOM    986  HH  TYR A  63       7.712  -6.565  -7.731  1.00 92.58           H  
ATOM    987  CZ  TYR A  63       7.785  -4.740  -8.316  1.00 92.58           C  
ATOM    988  N   VAL A  64       9.270  -1.633 -13.107  1.00 90.40           N  
ATOM    989  H   VAL A  64       9.314  -0.628 -13.017  1.00 90.40           H  
ATOM    990  CA  VAL A  64       8.539  -2.184 -14.254  1.00 90.40           C  
ATOM    991  HA  VAL A  64       7.894  -2.996 -13.916  1.00 90.40           H  
ATOM    992  C   VAL A  64       9.528  -2.774 -15.261  1.00 90.40           C  
ATOM    993  CB  VAL A  64       7.660  -1.083 -14.886  1.00 90.40           C  
ATOM    994  HB  VAL A  64       8.279  -0.214 -15.108  1.00 90.40           H  
ATOM    995  O   VAL A  64       9.344  -3.904 -15.715  1.00 90.40           O  
ATOM    996  CG1 VAL A  64       6.991  -1.515 -16.196  1.00 90.40           C  
ATOM    997 HG11 VAL A  64       6.370  -0.701 -16.572  1.00 90.40           H  
ATOM    998 HG12 VAL A  64       7.745  -1.740 -16.950  1.00 90.40           H  
ATOM    999 HG13 VAL A  64       6.367  -2.394 -16.038  1.00 90.40           H  
ATOM   1000  CG2 VAL A  64       6.556  -0.655 -13.909  1.00 90.40           C  
ATOM   1001 HG21 VAL A  64       5.957   0.137 -14.358  1.00 90.40           H  
ATOM   1002 HG22 VAL A  64       5.910  -1.499 -13.668  1.00 90.40           H  
ATOM   1003 HG23 VAL A  64       6.991  -0.260 -12.991  1.00 90.40           H  
ATOM   1004  N   LEU A  65      10.613  -2.049 -15.552  1.00 93.76           N  
ATOM   1005  H   LEU A  65      10.711  -1.145 -15.112  1.00 93.76           H  
ATOM   1006  CA  LEU A  65      11.666  -2.502 -16.465  1.00 93.76           C  
ATOM   1007  HA  LEU A  65      11.203  -2.817 -17.400  1.00 93.76           H  
ATOM   1008  C   LEU A  65      12.415  -3.731 -15.926  1.00 93.76           C  
ATOM   1009  CB  LEU A  65      12.636  -1.341 -16.751  1.00 93.76           C  
ATOM   1010  HB2 LEU A  65      13.079  -1.019 -15.809  1.00 93.76           H  
ATOM   1011  HB3 LEU A  65      13.441  -1.717 -17.383  1.00 93.76           H  
ATOM   1012  O   LEU A  65      12.613  -4.691 -16.668  1.00 93.76           O  
ATOM   1013  CG  LEU A  65      12.004  -0.116 -17.440  1.00 93.76           C  
ATOM   1014  HG  LEU A  65      11.203   0.286 -16.818  1.00 93.76           H  
ATOM   1015  CD1 LEU A  65      13.066   0.969 -17.617  1.00 93.76           C  
ATOM   1016 HD11 LEU A  65      13.459   1.252 -16.641  1.00 93.76           H  
ATOM   1017 HD12 LEU A  65      12.616   1.853 -18.069  1.00 93.76           H  
ATOM   1018 HD13 LEU A  65      13.880   0.607 -18.246  1.00 93.76           H  
ATOM   1019  CD2 LEU A  65      11.430  -0.451 -18.820  1.00 93.76           C  
ATOM   1020 HD21 LEU A  65      12.199  -0.903 -19.447  1.00 93.76           H  
ATOM   1021 HD22 LEU A  65      10.590  -1.137 -18.714  1.00 93.76           H  
ATOM   1022 HD23 LEU A  65      11.063   0.461 -19.291  1.00 93.76           H  
ATOM   1023  N   ASP A  66      12.780  -3.738 -14.640  1.00 96.58           N  
ATOM   1024  H   ASP A  66      12.647  -2.893 -14.102  1.00 96.58           H  
ATOM   1025  CA  ASP A  66      13.407  -4.890 -13.977  1.00 96.58           C  
ATOM   1026  HA  ASP A  66      14.329  -5.144 -14.499  1.00 96.58           H  
ATOM   1027  C   ASP A  66      12.503  -6.138 -14.018  1.00 96.58           C  
ATOM   1028  CB  ASP A  66      13.742  -4.548 -12.509  1.00 96.58           C  
ATOM   1029  HB2 ASP A  66      13.053  -3.789 -12.139  1.00 96.58           H  
ATOM   1030  HB3 ASP A  66      13.573  -5.438 -11.903  1.00 96.58           H  
ATOM   1031  O   ASP A  66      12.999  -7.238 -14.256  1.00 96.58           O  
ATOM   1032  CG  ASP A  66      15.188  -4.100 -12.253  1.00 96.58           C  
ATOM   1033  OD1 ASP A  66      15.745  -3.234 -12.964  1.00 96.58           O  
ATOM   1034  OD2 ASP A  66      15.785  -4.548 -11.241  1.00 96.58           O  
ATOM   1035  N   CYS A  67      11.187  -5.991 -13.809  1.00 95.60           N  
ATOM   1036  H   CYS A  67      10.826  -5.067 -13.619  1.00 95.60           H  
ATOM   1037  CA  CYS A  67      10.259  -7.128 -13.787  1.00 95.60           C  
ATOM   1038  HA  CYS A  67      10.726  -7.942 -13.233  1.00 95.60           H  
ATOM   1039  C   CYS A  67       9.945  -7.698 -15.180  1.00 95.60           C  
ATOM   1040  CB  CYS A  67       8.963  -6.747 -13.062  1.00 95.60           C  
ATOM   1041  HB2 CYS A  67       8.264  -7.577 -13.161  1.00 95.60           H  
ATOM   1042  HB3 CYS A  67       8.523  -5.863 -13.523  1.00 95.60           H  
ATOM   1043  O   CYS A  67       9.796  -8.913 -15.303  1.00 95.60           O  
ATOM   1044  SG  CYS A  67       9.271  -6.449 -11.298  1.00 95.60           S  
ATOM   1045  HG  CYS A  67       9.741  -5.212 -11.478  1.00 95.60           H  
ATOM   1046  N   GLU A  68       9.860  -6.871 -16.230  1.00 94.22           N  
ATOM   1047  H   GLU A  68       9.922  -5.875 -16.078  1.00 94.22           H  
ATOM   1048  CA  GLU A  68       9.733  -7.379 -17.610  1.00 94.22           C  
ATOM   1049  HA  GLU A  68       9.018  -8.201 -17.622  1.00 94.22           H  
ATOM   1050  C   GLU A  68      11.055  -7.967 -18.143  1.00 94.22           C  
ATOM   1051  CB  GLU A  68       9.208  -6.289 -18.564  1.00 94.22           C  
ATOM   1052  HB2 GLU A  68       9.353  -6.620 -19.592  1.00 94.22           H  
ATOM   1053  HB3 GLU A  68       9.806  -5.387 -18.427  1.00 94.22           H  
ATOM   1054  O   GLU A  68      11.027  -8.863 -18.986  1.00 94.22           O  
ATOM   1055  CG  GLU A  68       7.719  -5.927 -18.391  1.00 94.22           C  
ATOM   1056  HG2 GLU A  68       7.569  -5.571 -17.372  1.00 94.22           H  
ATOM   1057  HG3 GLU A  68       7.502  -5.090 -19.055  1.00 94.22           H  
ATOM   1058  CD  GLU A  68       6.702  -7.058 -18.698  1.00 94.22           C  
ATOM   1059  OE1 GLU A  68       5.581  -7.021 -18.141  1.00 94.22           O  
ATOM   1060  OE2 GLU A  68       6.962  -7.994 -19.492  1.00 94.22           O  
ATOM   1061  N   ALA A  69      12.213  -7.504 -17.650  1.00 96.23           N  
ATOM   1062  H   ALA A  69      12.189  -6.723 -17.010  1.00 96.23           H  
ATOM   1063  CA  ALA A  69      13.522  -8.061 -18.004  1.00 96.23           C  
ATOM   1064  HA  ALA A  69      13.527  -8.278 -19.072  1.00 96.23           H  
ATOM   1065  C   ALA A  69      13.854  -9.381 -17.279  1.00 96.23           C  
ATOM   1066  CB  ALA A  69      14.592  -6.998 -17.728  1.00 96.23           C  
ATOM   1067  HB1 ALA A  69      14.609  -6.763 -16.664  1.00 96.23           H  
ATOM   1068  HB2 ALA A  69      15.569  -7.377 -18.026  1.00 96.23           H  
ATOM   1069  HB3 ALA A  69      14.368  -6.093 -18.292  1.00 96.23           H  
ATOM   1070  O   ALA A  69      14.676 -10.156 -17.774  1.00 96.23           O  
ATOM   1071  N   ASP A  70      13.241  -9.647 -16.122  1.00 95.08           N  
ATOM   1072  H   ASP A  70      12.626  -8.947 -15.731  1.00 95.08           H  
ATOM   1073  CA  ASP A  70      13.422 -10.894 -15.378  1.00 95.08           C  
ATOM   1074  HA  ASP A  70      14.491 -11.090 -15.295  1.00 95.08           H  
ATOM   1075  C   ASP A  70      12.783 -12.073 -16.135  1.00 95.08           C  
ATOM   1076  CB  ASP A  70      12.876 -10.744 -13.942  1.00 95.08           C  
ATOM   1077  HB2 ASP A  70      11.807 -10.535 -13.985  1.00 95.08           H  
ATOM   1078  HB3 ASP A  70      13.369  -9.896 -13.467  1.00 95.08           H  
ATOM   1079  O   ASP A  70      11.561 -12.189 -16.250  1.00 95.08           O  
ATOM   1080  CG  ASP A  70      13.113 -11.987 -13.071  1.00 95.08           C  
ATOM   1081  OD1 ASP A  70      13.757 -12.936 -13.571  1.00 95.08           O  
ATOM   1082  OD2 ASP A  70      12.621 -12.005 -11.917  1.00 95.08           O  
ATOM   1083  N   SER A  71      13.606 -12.990 -16.645  1.00 92.65           N  
ATOM   1084  H   SER A  71      14.600 -12.851 -16.532  1.00 92.65           H  
ATOM   1085  CA  SER A  71      13.147 -14.211 -17.314  1.00 92.65           C  
ATOM   1086  HA  SER A  71      12.264 -13.969 -17.906  1.00 92.65           H  
ATOM   1087  C   SER A  71      12.749 -15.333 -16.355  1.00 92.65           C  
ATOM   1088  CB  SER A  71      14.216 -14.720 -18.282  1.00 92.65           C  
ATOM   1089  HB2 SER A  71      14.355 -13.983 -19.072  1.00 92.65           H  
ATOM   1090  HB3 SER A  71      13.876 -15.651 -18.736  1.00 92.65           H  
ATOM   1091  O   SER A  71      12.065 -16.261 -16.786  1.00 92.65           O  
ATOM   1092  OG  SER A  71      15.460 -14.936 -17.639  1.00 92.65           O  
ATOM   1093  HG  SER A  71      15.333 -15.393 -16.804  1.00 92.65           H  
ATOM   1094  N   ASP A  72      13.135 -15.269 -15.080  1.00 94.02           N  
ATOM   1095  H   ASP A  72      13.575 -14.434 -14.721  1.00 94.02           H  
ATOM   1096  CA  ASP A  72      13.029 -16.404 -14.164  1.00 94.02           C  
ATOM   1097  HA  ASP A  72      13.403 -17.283 -14.687  1.00 94.02           H  
ATOM   1098  C   ASP A  72      11.571 -16.702 -13.784  1.00 94.02           C  
ATOM   1099  CB  ASP A  72      13.917 -16.210 -12.916  1.00 94.02           C  
ATOM   1100  HB2 ASP A  72      13.659 -16.988 -12.198  1.00 94.02           H  
ATOM   1101  HB3 ASP A  72      13.691 -15.253 -12.446  1.00 94.02           H  
ATOM   1102  O   ASP A  72      10.719 -15.815 -13.662  1.00 94.02           O  
ATOM   1103  CG  ASP A  72      15.430 -16.320 -13.180  1.00 94.02           C  
ATOM   1104  OD1 ASP A  72      15.815 -16.691 -14.316  1.00 94.02           O  
ATOM   1105  OD2 ASP A  72      16.198 -16.142 -12.203  1.00 94.02           O  
ATOM   1106  N   GLU A  73      11.257 -17.982 -13.592  1.00 93.92           N  
ATOM   1107  H   GLU A  73      11.979 -18.679 -13.698  1.00 93.92           H  
ATOM   1108  CA  GLU A  73       9.975 -18.392 -13.023  1.00 93.92           C  
ATOM   1109  HA  GLU A  73       9.191 -17.740 -13.408  1.00 93.92           H  
ATOM   1110  C   GLU A  73      10.008 -18.245 -11.498  1.00 93.92           C  
ATOM   1111  CB  GLU A  73       9.612 -19.832 -13.414  1.00 93.92           C  
ATOM   1112  HB2 GLU A  73      10.429 -20.499 -13.138  1.00 93.92           H  
ATOM   1113  HB3 GLU A  73       8.725 -20.117 -12.848  1.00 93.92           H  
ATOM   1114  O   GLU A  73      10.953 -18.674 -10.832  1.00 93.92           O  
ATOM   1115  CG  GLU A  73       9.301 -19.982 -14.912  1.00 93.92           C  
ATOM   1116  HG2 GLU A  73      10.199 -19.752 -15.485  1.00 93.92           H  
ATOM   1117  HG3 GLU A  73       8.533 -19.256 -15.178  1.00 93.92           H  
ATOM   1118  CD  GLU A  73       8.808 -21.391 -15.291  1.00 93.92           C  
ATOM   1119  OE1 GLU A  73       8.467 -21.577 -16.481  1.00 93.92           O  
ATOM   1120  OE2 GLU A  73       8.759 -22.277 -14.403  1.00 93.92           O  
ATOM   1121  N   TYR A  74       8.940 -17.690 -10.922  1.00 95.78           N  
ATOM   1122  H   TYR A  74       8.193 -17.343 -11.505  1.00 95.78           H  
ATOM   1123  CA  TYR A  74       8.783 -17.600  -9.475  1.00 95.78           C  
ATOM   1124  HA  TYR A  74       9.630 -18.087  -8.992  1.00 95.78           H  
ATOM   1125  C   TYR A  74       7.524 -18.329  -9.011  1.00 95.78           C  
ATOM   1126  CB  TYR A  74       8.814 -16.137  -9.027  1.00 95.78           C  
ATOM   1127  HB2 TYR A  74       8.014 -15.593  -9.529  1.00 95.78           H  
ATOM   1128  HB3 TYR A  74       9.763 -15.698  -9.334  1.00 95.78           H  
ATOM   1129  O   TYR A  74       6.413 -18.052  -9.460  1.00 95.78           O  
ATOM   1130  CG  TYR A  74       8.666 -15.988  -7.526  1.00 95.78           C  
ATOM   1131  CD1 TYR A  74       7.436 -15.572  -6.988  1.00 95.78           C  
ATOM   1132  HD1 TYR A  74       6.617 -15.315  -7.644  1.00 95.78           H  
ATOM   1133  CD2 TYR A  74       9.730 -16.334  -6.666  1.00 95.78           C  
ATOM   1134  HD2 TYR A  74      10.666 -16.670  -7.088  1.00 95.78           H  
ATOM   1135  CE1 TYR A  74       7.267 -15.503  -5.595  1.00 95.78           C  
ATOM   1136  HE1 TYR A  74       6.322 -15.192  -5.176  1.00 95.78           H  
ATOM   1137  CE2 TYR A  74       9.563 -16.262  -5.266  1.00 95.78           C  
ATOM   1138  HE2 TYR A  74      10.367 -16.542  -4.601  1.00 95.78           H  
ATOM   1139  OH  TYR A  74       8.109 -15.780  -3.385  1.00 95.78           O  
ATOM   1140  HH  TYR A  74       8.838 -16.078  -2.836  1.00 95.78           H  
ATOM   1141  CZ  TYR A  74       8.323 -15.848  -4.727  1.00 95.78           C  
ATOM   1142  N   LYS A  75       7.693 -19.251  -8.059  1.00 94.44           N  
ATOM   1143  H   LYS A  75       8.629 -19.397  -7.708  1.00 94.44           H  
ATOM   1144  CA  LYS A  75       6.579 -19.911  -7.381  1.00 94.44           C  
ATOM   1145  HA  LYS A  75       5.718 -19.908  -8.050  1.00 94.44           H  
ATOM   1146  C   LYS A  75       6.210 -19.123  -6.130  1.00 94.44           C  
ATOM   1147  CB  LYS A  75       6.937 -21.370  -7.080  1.00 94.44           C  
ATOM   1148  HB2 LYS A  75       7.785 -21.408  -6.396  1.00 94.44           H  
ATOM   1149  HB3 LYS A  75       7.213 -21.865  -8.011  1.00 94.44           H  
ATOM   1150  O   LYS A  75       7.014 -19.023  -5.209  1.00 94.44           O  
ATOM   1151  CG  LYS A  75       5.735 -22.094  -6.458  1.00 94.44           C  
ATOM   1152  HG2 LYS A  75       5.484 -21.633  -5.502  1.00 94.44           H  
ATOM   1153  HG3 LYS A  75       4.879 -22.009  -7.127  1.00 94.44           H  
ATOM   1154  CD  LYS A  75       6.047 -23.571  -6.224  1.00 94.44           C  
ATOM   1155  HD2 LYS A  75       6.903 -23.655  -5.555  1.00 94.44           H  
ATOM   1156  HD3 LYS A  75       6.281 -24.044  -7.178  1.00 94.44           H  
ATOM   1157  CE  LYS A  75       4.819 -24.230  -5.594  1.00 94.44           C  
ATOM   1158  HE2 LYS A  75       4.595 -23.718  -4.658  1.00 94.44           H  
ATOM   1159  HE3 LYS A  75       3.969 -24.085  -6.261  1.00 94.44           H  
ATOM   1160  NZ  LYS A  75       5.051 -25.673  -5.357  1.00 94.44           N  
ATOM   1161  HZ1 LYS A  75       5.253 -26.137  -6.230  1.00 94.44           H  
ATOM   1162  HZ2 LYS A  75       5.836 -25.797  -4.733  1.00 94.44           H  
ATOM   1163  HZ3 LYS A  75       4.232 -26.095  -4.942  1.00 94.44           H  
ATOM   1164  N   ILE A  76       4.974 -18.634  -6.090  1.00 93.94           N  
ATOM   1165  H   ILE A  76       4.405 -18.727  -6.919  1.00 93.94           H  
ATOM   1166  CA  ILE A  76       4.419 -17.892  -4.954  1.00 93.94           C  
ATOM   1167  HA  ILE A  76       5.049 -17.018  -4.785  1.00 93.94           H  
ATOM   1168  C   ILE A  76       4.449 -18.752  -3.680  1.00 93.94           C  
ATOM   1169  CB  ILE A  76       2.988 -17.396  -5.275  1.00 93.94           C  
ATOM   1170  HB  ILE A  76       2.337 -18.265  -5.365  1.00 93.94           H  
ATOM   1171  O   ILE A  76       4.001 -19.903  -3.682  1.00 93.94           O  
ATOM   1172  CG1 ILE A  76       2.937 -16.611  -6.609  1.00 93.94           C  
ATOM   1173 HG12 ILE A  76       3.300 -17.249  -7.415  1.00 93.94           H  
ATOM   1174 HG13 ILE A  76       3.583 -15.735  -6.551  1.00 93.94           H  
ATOM   1175  CG2 ILE A  76       2.467 -16.519  -4.126  1.00 93.94           C  
ATOM   1176 HG21 ILE A  76       1.441 -16.205  -4.319  1.00 93.94           H  
ATOM   1177 HG22 ILE A  76       3.097 -15.635  -4.026  1.00 93.94           H  
ATOM   1178 HG23 ILE A  76       2.461 -17.072  -3.186  1.00 93.94           H  
ATOM   1179  CD1 ILE A  76       1.525 -16.167  -7.010  1.00 93.94           C  
ATOM   1180 HD11 ILE A  76       1.223 -15.299  -6.424  1.00 93.94           H  
ATOM   1181 HD12 ILE A  76       0.820 -16.985  -6.859  1.00 93.94           H  
ATOM   1182 HD13 ILE A  76       1.513 -15.901  -8.066  1.00 93.94           H  
ATOM   1183  N   ILE A  77       4.948 -18.170  -2.589  1.00 90.29           N  
ATOM   1184  H   ILE A  77       5.317 -17.234  -2.676  1.00 90.29           H  
ATOM   1185  CA  ILE A  77       4.955 -18.745  -1.240  1.00 90.29           C  
ATOM   1186  HA  ILE A  77       4.510 -19.740  -1.263  1.00 90.29           H  
ATOM   1187  C   ILE A  77       4.089 -17.852  -0.346  1.00 90.29           C  
ATOM   1188  CB  ILE A  77       6.405 -18.878  -0.714  1.00 90.29           C  
ATOM   1189  HB  ILE A  77       6.860 -17.887  -0.730  1.00 90.29           H  
ATOM   1190  O   ILE A  77       4.241 -16.633  -0.342  1.00 90.29           O  
ATOM   1191  CG1 ILE A  77       7.238 -19.809  -1.629  1.00 90.29           C  
ATOM   1192 HG12 ILE A  77       7.188 -19.439  -2.654  1.00 90.29           H  
ATOM   1193 HG13 ILE A  77       6.812 -20.812  -1.613  1.00 90.29           H  
ATOM   1194  CG2 ILE A  77       6.416 -19.393   0.739  1.00 90.29           C  
ATOM   1195 HG21 ILE A  77       5.867 -18.712   1.390  1.00 90.29           H  
ATOM   1196 HG22 ILE A  77       7.438 -19.406   1.117  1.00 90.29           H  
ATOM   1197 HG23 ILE A  77       5.987 -20.393   0.799  1.00 90.29           H  
ATOM   1198  CD1 ILE A  77       8.728 -19.892  -1.271  1.00 90.29           C  
ATOM   1199 HD11 ILE A  77       8.867 -20.403  -0.319  1.00 90.29           H  
ATOM   1200 HD12 ILE A  77       9.151 -18.889  -1.215  1.00 90.29           H  
ATOM   1201 HD13 ILE A  77       9.252 -20.454  -2.045  1.00 90.29           H  
ATOM   1202  N   THR A  78       3.158 -18.438   0.408  1.00 90.31           N  
ATOM   1203  H   THR A  78       3.047 -19.441   0.365  1.00 90.31           H  
ATOM   1204  CA  THR A  78       2.268 -17.678   1.299  1.00 90.31           C  
ATOM   1205  HA  THR A  78       1.741 -16.933   0.703  1.00 90.31           H  
ATOM   1206  C   THR A  78       3.057 -16.938   2.386  1.00 90.31           C  
ATOM   1207  CB  THR A  78       1.216 -18.599   1.923  1.00 90.31           C  
ATOM   1208  HB  THR A  78       1.708 -19.356   2.532  1.00 90.31           H  
ATOM   1209  O   THR A  78       3.852 -17.545   3.099  1.00 90.31           O  
ATOM   1210  CG2 THR A  78       0.221 -17.836   2.787  1.00 90.31           C  
ATOM   1211 HG21 THR A  78      -0.605 -18.494   3.056  1.00 90.31           H  
ATOM   1212 HG22 THR A  78       0.709 -17.499   3.702  1.00 90.31           H  
ATOM   1213 HG23 THR A  78      -0.163 -16.970   2.248  1.00 90.31           H  
ATOM   1214  OG1 THR A  78       0.481 -19.243   0.903  1.00 90.31           O  
ATOM   1215  HG1 THR A  78       0.094 -18.564   0.344  1.00 90.31           H  
ATOM   1216  N   GLY A  79       2.804 -15.634   2.522  1.00 89.79           N  
ATOM   1217  H   GLY A  79       2.091 -15.228   1.933  1.00 89.79           H  
ATOM   1218  CA  GLY A  79       3.505 -14.698   3.406  1.00 89.79           C  
ATOM   1219  HA2 GLY A  79       3.944 -15.250   4.237  1.00 89.79           H  
ATOM   1220  HA3 GLY A  79       2.786 -13.979   3.799  1.00 89.79           H  
ATOM   1221  C   GLY A  79       4.623 -13.895   2.739  1.00 89.79           C  
ATOM   1222  O   GLY A  79       4.881 -12.761   3.162  1.00 89.79           O  
ATOM   1223  N   ASP A  80       5.234 -14.432   1.682  1.00 89.05           N  
ATOM   1224  H   ASP A  80       4.953 -15.345   1.356  1.00 89.05           H  
ATOM   1225  CA  ASP A  80       6.341 -13.783   0.980  1.00 89.05           C  
ATOM   1226  HA  ASP A  80       7.029 -13.387   1.726  1.00 89.05           H  
ATOM   1227  C   ASP A  80       5.866 -12.600   0.127  1.00 89.05           C  
ATOM   1228  CB  ASP A  80       7.131 -14.786   0.116  1.00 89.05           C  
ATOM   1229  HB2 ASP A  80       6.441 -15.378  -0.485  1.00 89.05           H  
ATOM   1230  HB3 ASP A  80       7.754 -14.222  -0.579  1.00 89.05           H  
ATOM   1231  O   ASP A  80       4.721 -12.538  -0.341  1.00 89.05           O  
ATOM   1232  CG  ASP A  80       8.066 -15.717   0.900  1.00 89.05           C  
ATOM   1233  OD1 ASP A  80       8.068 -15.656   2.151  1.00 89.05           O  
ATOM   1234  OD2 ASP A  80       8.813 -16.461   0.223  1.00 89.05           O  
ATOM   1235  N   THR A  81       6.785 -11.657  -0.091  1.00 92.98           N  
ATOM   1236  H   THR A  81       7.706 -11.784   0.303  1.00 92.98           H  
ATOM   1237  CA  THR A  81       6.628 -10.583  -1.075  1.00 92.98           C  
ATOM   1238  HA  THR A  81       5.563 -10.380  -1.190  1.00 92.98           H  
ATOM   1239  C   THR A  81       7.194 -10.989  -2.426  1.00 92.98           C  
ATOM   1240  CB  THR A  81       7.309  -9.280  -0.656  1.00 92.98           C  
ATOM   1241  HB  THR A  81       7.237  -8.565  -1.476  1.00 92.98           H  
ATOM   1242  O   THR A  81       8.303 -11.521  -2.510  1.00 92.98           O  
ATOM   1243  CG2 THR A  81       6.668  -8.671   0.578  1.00 92.98           C  
ATOM   1244 HG21 THR A  81       6.922  -9.279   1.446  1.00 92.98           H  
ATOM   1245 HG22 THR A  81       7.048  -7.659   0.719  1.00 92.98           H  
ATOM   1246 HG23 THR A  81       5.586  -8.633   0.451  1.00 92.98           H  
ATOM   1247  OG1 THR A  81       8.664  -9.531  -0.354  1.00 92.98           O  
ATOM   1248  HG1 THR A  81       9.004 -10.085  -1.061  1.00 92.98           H  
ATOM   1249  N   PHE A  82       6.475 -10.654  -3.486  1.00 95.57           N  
ATOM   1250  H   PHE A  82       5.611 -10.152  -3.340  1.00 95.57           H  
ATOM   1251  CA  PHE A  82       6.821 -10.961  -4.867  1.00 95.57           C  
ATOM   1252  HA  PHE A  82       7.902 -11.065  -4.960  1.00 95.57           H  
ATOM   1253  C   PHE A  82       6.388  -9.814  -5.789  1.00 95.57           C  
ATOM   1254  CB  PHE A  82       6.188 -12.312  -5.226  1.00 95.57           C  
ATOM   1255  HB2 PHE A  82       6.515 -13.041  -4.485  1.00 95.57           H  
ATOM   1256  HB3 PHE A  82       6.580 -12.639  -6.189  1.00 95.57           H  
ATOM   1257  O   PHE A  82       5.718  -8.881  -5.351  1.00 95.57           O  
ATOM   1258  CG  PHE A  82       4.673 -12.337  -5.285  1.00 95.57           C  
ATOM   1259  CD1 PHE A  82       3.907 -12.465  -4.109  1.00 95.57           C  
ATOM   1260  HD1 PHE A  82       4.393 -12.546  -3.148  1.00 95.57           H  
ATOM   1261  CD2 PHE A  82       4.025 -12.247  -6.529  1.00 95.57           C  
ATOM   1262  HD2 PHE A  82       4.608 -12.159  -7.434  1.00 95.57           H  
ATOM   1263  CE1 PHE A  82       2.503 -12.477  -4.190  1.00 95.57           C  
ATOM   1264  HE1 PHE A  82       1.902 -12.565  -3.297  1.00 95.57           H  
ATOM   1265  CE2 PHE A  82       2.624 -12.267  -6.602  1.00 95.57           C  
ATOM   1266  HE2 PHE A  82       2.128 -12.184  -7.557  1.00 95.57           H  
ATOM   1267  CZ  PHE A  82       1.863 -12.372  -5.431  1.00 95.57           C  
ATOM   1268  HZ  PHE A  82       0.784 -12.363  -5.486  1.00 95.57           H  
ATOM   1269  N   SER A  83       6.782  -9.863  -7.056  1.00 96.42           N  
ATOM   1270  H   SER A  83       7.317 -10.658  -7.374  1.00 96.42           H  
ATOM   1271  CA  SER A  83       6.320  -8.920  -8.076  1.00 96.42           C  
ATOM   1272  HA  SER A  83       5.991  -7.992  -7.609  1.00 96.42           H  
ATOM   1273  C   SER A  83       5.138  -9.518  -8.828  1.00 96.42           C  
ATOM   1274  CB  SER A  83       7.445  -8.599  -9.057  1.00 96.42           C  
ATOM   1275  HB2 SER A  83       7.713  -9.522  -9.573  1.00 96.42           H  
ATOM   1276  HB3 SER A  83       7.088  -7.877  -9.792  1.00 96.42           H  
ATOM   1277  O   SER A  83       5.224 -10.654  -9.294  1.00 96.42           O  
ATOM   1278  OG  SER A  83       8.596  -8.078  -8.411  1.00 96.42           O  
ATOM   1279  HG  SER A  83       9.210  -7.869  -9.119  1.00 96.42           H  
ATOM   1280  N   TYR A  84       4.050  -8.765  -8.961  1.00 95.84           N  
ATOM   1281  H   TYR A  84       4.053  -7.843  -8.548  1.00 95.84           H  
ATOM   1282  CA  TYR A  84       2.814  -9.187  -9.623  1.00 95.84           C  
ATOM   1283  HA  TYR A  84       2.919 -10.193 -10.029  1.00 95.84           H  
ATOM   1284  C   TYR A  84       2.477  -8.239 -10.771  1.00 95.84           C  
ATOM   1285  CB  TYR A  84       1.690  -9.192  -8.580  1.00 95.84           C  
ATOM   1286  HB2 TYR A  84       1.919  -9.933  -7.814  1.00 95.84           H  
ATOM   1287  HB3 TYR A  84       1.677  -8.218  -8.090  1.00 95.84           H  
ATOM   1288  O   TYR A  84       2.340  -7.036 -10.541  1.00 95.84           O  
ATOM   1289  CG  TYR A  84       0.300  -9.464  -9.125  1.00 95.84           C  
ATOM   1290  CD1 TYR A  84      -0.583  -8.387  -9.331  1.00 95.84           C  
ATOM   1291  HD1 TYR A  84      -0.255  -7.377  -9.134  1.00 95.84           H  
ATOM   1292  CD2 TYR A  84      -0.118 -10.779  -9.408  1.00 95.84           C  
ATOM   1293  HD2 TYR A  84       0.553 -11.613  -9.263  1.00 95.84           H  
ATOM   1294  CE1 TYR A  84      -1.888  -8.622  -9.800  1.00 95.84           C  
ATOM   1295  HE1 TYR A  84      -2.567  -7.793  -9.935  1.00 95.84           H  
ATOM   1296  CE2 TYR A  84      -1.419 -11.016  -9.895  1.00 95.84           C  
ATOM   1297  HE2 TYR A  84      -1.757 -12.017 -10.116  1.00 95.84           H  
ATOM   1298  OH  TYR A  84      -3.566 -10.158 -10.544  1.00 95.84           O  
ATOM   1299  HH  TYR A  84      -4.060  -9.340 -10.633  1.00 95.84           H  
ATOM   1300  CZ  TYR A  84      -2.303  -9.937 -10.097  1.00 95.84           C  
ATOM   1301  N   LEU A  85       2.306  -8.773 -11.982  1.00 93.96           N  
ATOM   1302  H   LEU A  85       2.441  -9.766 -12.112  1.00 93.96           H  
ATOM   1303  CA  LEU A  85       1.736  -8.020 -13.094  1.00 93.96           C  
ATOM   1304  HA  LEU A  85       2.091  -6.990 -13.045  1.00 93.96           H  
ATOM   1305  C   LEU A  85       0.216  -8.037 -12.974  1.00 93.96           C  
ATOM   1306  CB  LEU A  85       2.183  -8.627 -14.429  1.00 93.96           C  
ATOM   1307  HB2 LEU A  85       3.272  -8.634 -14.468  1.00 93.96           H  
ATOM   1308  HB3 LEU A  85       1.820  -9.654 -14.453  1.00 93.96           H  
ATOM   1309  O   LEU A  85      -0.420  -9.080 -13.129  1.00 93.96           O  
ATOM   1310  CG  LEU A  85       1.635  -7.896 -15.670  1.00 93.96           C  
ATOM   1311  HG  LEU A  85       0.546  -7.942 -15.670  1.00 93.96           H  
ATOM   1312  CD1 LEU A  85       2.063  -6.436 -15.739  1.00 93.96           C  
ATOM   1313 HD11 LEU A  85       1.755  -5.996 -16.688  1.00 93.96           H  
ATOM   1314 HD12 LEU A  85       3.146  -6.351 -15.651  1.00 93.96           H  
ATOM   1315 HD13 LEU A  85       1.593  -5.865 -14.939  1.00 93.96           H  
ATOM   1316  CD2 LEU A  85       2.133  -8.587 -16.939  1.00 93.96           C  
ATOM   1317 HD21 LEU A  85       1.702  -8.089 -17.808  1.00 93.96           H  
ATOM   1318 HD22 LEU A  85       3.219  -8.504 -16.981  1.00 93.96           H  
ATOM   1319 HD23 LEU A  85       1.818  -9.631 -16.925  1.00 93.96           H  
ATOM   1320  N   SER A  86      -0.369  -6.871 -12.741  1.00 90.99           N  
ATOM   1321  H   SER A  86       0.214  -6.049 -12.675  1.00 90.99           H  
ATOM   1322  CA  SER A  86      -1.812  -6.693 -12.710  1.00 90.99           C  
ATOM   1323  HA  SER A  86      -2.246  -7.491 -12.108  1.00 90.99           H  
ATOM   1324  C   SER A  86      -2.389  -6.749 -14.132  1.00 90.99           C  
ATOM   1325  CB  SER A  86      -2.106  -5.374 -12.007  1.00 90.99           C  
ATOM   1326  HB2 SER A  86      -1.438  -4.618 -12.420  1.00 90.99           H  
ATOM   1327  HB3 SER A  86      -1.890  -5.470 -10.943  1.00 90.99           H  
ATOM   1328  O   SER A  86      -2.064  -5.901 -14.964  1.00 90.99           O  
ATOM   1329  OG  SER A  86      -3.444  -4.959 -12.184  1.00 90.99           O  
ATOM   1330  HG  SER A  86      -3.350  -4.042 -12.450  1.00 90.99           H  
ATOM   1331  N   PRO A  87      -3.275  -7.714 -14.451  1.00 90.55           N  
ATOM   1332  CA  PRO A  87      -3.901  -7.802 -15.770  1.00 90.55           C  
ATOM   1333  HA  PRO A  87      -3.152  -7.654 -16.547  1.00 90.55           H  
ATOM   1334  C   PRO A  87      -5.012  -6.756 -15.982  1.00 90.55           C  
ATOM   1335  CB  PRO A  87      -4.435  -9.236 -15.846  1.00 90.55           C  
ATOM   1336  HB2 PRO A  87      -5.290  -9.329 -16.516  1.00 90.55           H  
ATOM   1337  HB3 PRO A  87      -3.632  -9.903 -16.161  1.00 90.55           H  
ATOM   1338  O   PRO A  87      -5.592  -6.706 -17.062  1.00 90.55           O  
ATOM   1339  CG  PRO A  87      -4.810  -9.541 -14.397  1.00 90.55           C  
ATOM   1340  HG2 PRO A  87      -4.806 -10.612 -14.191  1.00 90.55           H  
ATOM   1341  HG3 PRO A  87      -5.783  -9.107 -14.168  1.00 90.55           H  
ATOM   1342  CD  PRO A  87      -3.725  -8.813 -13.606  1.00 90.55           C  
ATOM   1343  HD2 PRO A  87      -4.139  -8.444 -12.667  1.00 90.55           H  
ATOM   1344  HD3 PRO A  87      -2.896  -9.495 -13.413  1.00 90.55           H  
ATOM   1345  N   GLU A  88      -5.347  -5.957 -14.961  1.00 81.90           N  
ATOM   1346  H   GLU A  88      -4.817  -6.028 -14.104  1.00 81.90           H  
ATOM   1347  CA  GLU A  88      -6.395  -4.925 -15.020  1.00 81.90           C  
ATOM   1348  HA  GLU A  88      -7.219  -5.270 -15.644  1.00 81.90           H  
ATOM   1349  C   GLU A  88      -5.893  -3.605 -15.622  1.00 81.90           C  
ATOM   1350  CB  GLU A  88      -6.927  -4.652 -13.601  1.00 81.90           C  
ATOM   1351  HB2 GLU A  88      -7.675  -3.862 -13.653  1.00 81.90           H  
ATOM   1352  HB3 GLU A  88      -6.102  -4.304 -12.979  1.00 81.90           H  
ATOM   1353  O   GLU A  88      -6.657  -2.880 -16.257  1.00 81.90           O  
ATOM   1354  CG  GLU A  88      -7.569  -5.887 -12.948  1.00 81.90           C  
ATOM   1355  HG2 GLU A  88      -8.385  -6.227 -13.586  1.00 81.90           H  
ATOM   1356  HG3 GLU A  88      -6.834  -6.689 -12.891  1.00 81.90           H  
ATOM   1357  CD  GLU A  88      -8.102  -5.623 -11.530  1.00 81.90           C  
ATOM   1358  OE1 GLU A  88      -8.958  -6.427 -11.099  1.00 81.90           O  
ATOM   1359  OE2 GLU A  88      -7.622  -4.675 -10.857  1.00 81.90           O  
ATOM   1360  N   ASP A  89      -4.617  -3.291 -15.402  1.00 78.17           N  
ATOM   1361  H   ASP A  89      -4.071  -3.930 -14.841  1.00 78.17           H  
ATOM   1362  CA  ASP A  89      -3.974  -2.012 -15.730  1.00 78.17           C  
ATOM   1363  HA  ASP A  89      -4.587  -1.480 -16.459  1.00 78.17           H  
ATOM   1364  C   ASP A  89      -2.593  -2.187 -16.397  1.00 78.17           C  
ATOM   1365  CB  ASP A  89      -3.909  -1.145 -14.449  1.00 78.17           C  
ATOM   1366  HB2 ASP A  89      -4.910  -0.762 -14.247  1.00 78.17           H  
ATOM   1367  HB3 ASP A  89      -3.255  -0.289 -14.615  1.00 78.17           H  
ATOM   1368  O   ASP A  89      -2.056  -1.226 -16.942  1.00 78.17           O  
ATOM   1369  CG  ASP A  89      -3.428  -1.928 -13.220  1.00 78.17           C  
ATOM   1370  OD1 ASP A  89      -2.486  -2.731 -13.388  1.00 78.17           O  
ATOM   1371  OD2 ASP A  89      -4.088  -1.884 -12.152  1.00 78.17           O  
ATOM   1372  N   GLY A  90      -2.031  -3.402 -16.410  1.00 84.13           N  
ATOM   1373  H   GLY A  90      -2.476  -4.144 -15.888  1.00 84.13           H  
ATOM   1374  CA  GLY A  90      -0.703  -3.691 -16.956  1.00 84.13           C  
ATOM   1375  HA2 GLY A  90      -0.590  -3.188 -17.916  1.00 84.13           H  
ATOM   1376  HA3 GLY A  90      -0.615  -4.767 -17.110  1.00 84.13           H  
ATOM   1377  C   GLY A  90       0.454  -3.253 -16.052  1.00 84.13           C  
ATOM   1378  O   GLY A  90       1.603  -3.315 -16.483  1.00 84.13           O  
ATOM   1379  N   GLY A  91       0.178  -2.811 -14.821  1.00 87.19           N  
ATOM   1380  H   GLY A  91      -0.783  -2.810 -14.508  1.00 87.19           H  
ATOM   1381  CA  GLY A  91       1.200  -2.368 -13.875  1.00 87.19           C  
ATOM   1382  HA2 GLY A  91       1.963  -1.802 -14.409  1.00 87.19           H  
ATOM   1383  HA3 GLY A  91       0.744  -1.707 -13.138  1.00 87.19           H  
ATOM   1384  C   GLY A  91       1.864  -3.527 -13.131  1.00 87.19           C  
ATOM   1385  O   GLY A  91       1.199  -4.488 -12.734  1.00 87.19           O  
ATOM   1386  N   TRP A  92       3.171  -3.421 -12.887  1.00 92.77           N  
ATOM   1387  H   TRP A  92       3.660  -2.601 -13.216  1.00 92.77           H  
ATOM   1388  CA  TRP A  92       3.855  -4.271 -11.910  1.00 92.77           C  
ATOM   1389  HA  TRP A  92       3.379  -5.251 -11.901  1.00 92.77           H  
ATOM   1390  C   TRP A  92       3.722  -3.671 -10.514  1.00 92.77           C  
ATOM   1391  CB  TRP A  92       5.324  -4.492 -12.279  1.00 92.77           C  
ATOM   1392  HB2 TRP A  92       5.843  -4.892 -11.408  1.00 92.77           H  
ATOM   1393  HB3 TRP A  92       5.792  -3.538 -12.522  1.00 92.77           H  
ATOM   1394  O   TRP A  92       4.041  -2.507 -10.292  1.00 92.77           O  
ATOM   1395  CG  TRP A  92       5.531  -5.459 -13.400  1.00 92.77           C  
ATOM   1396  CD1 TRP A  92       5.636  -5.140 -14.707  1.00 92.77           C  
ATOM   1397  HD1 TRP A  92       5.571  -4.140 -15.109  1.00 92.77           H  
ATOM   1398  CD2 TRP A  92       5.608  -6.917 -13.342  1.00 92.77           C  
ATOM   1399  CE2 TRP A  92       5.817  -7.410 -14.662  1.00 92.77           C  
ATOM   1400  CE3 TRP A  92       5.519  -7.877 -12.309  1.00 92.77           C  
ATOM   1401  HE3 TRP A  92       5.345  -7.531 -11.301  1.00 92.77           H  
ATOM   1402  NE1 TRP A  92       5.803  -6.288 -15.453  1.00 92.77           N  
ATOM   1403  HE1 TRP A  92       5.805  -6.310 -16.462  1.00 92.77           H  
ATOM   1404  CH2 TRP A  92       5.851  -9.703 -13.903  1.00 92.77           C  
ATOM   1405  HH2 TRP A  92       5.937 -10.760 -14.109  1.00 92.77           H  
ATOM   1406  CZ2 TRP A  92       5.953  -8.773 -14.951  1.00 92.77           C  
ATOM   1407  HZ2 TRP A  92       6.131  -9.085 -15.969  1.00 92.77           H  
ATOM   1408  CZ3 TRP A  92       5.633  -9.255 -12.587  1.00 92.77           C  
ATOM   1409  HZ3 TRP A  92       5.547  -9.976 -11.787  1.00 92.77           H  
ATOM   1410  N   TYR A  93       3.297  -4.492  -9.560  1.00 92.90           N  
ATOM   1411  H   TYR A  93       3.030  -5.429  -9.828  1.00 92.90           H  
ATOM   1412  CA  TYR A  93       3.141  -4.115  -8.159  1.00 92.90           C  
ATOM   1413  HA  TYR A  93       3.490  -3.094  -8.006  1.00 92.90           H  
ATOM   1414  C   TYR A  93       3.964  -5.039  -7.275  1.00 92.90           C  
ATOM   1415  CB  TYR A  93       1.659  -4.179  -7.768  1.00 92.90           C  
ATOM   1416  HB2 TYR A  93       1.568  -4.016  -6.694  1.00 92.90           H  
ATOM   1417  HB3 TYR A  93       1.277  -5.177  -7.986  1.00 92.90           H  
ATOM   1418  O   TYR A  93       4.009  -6.253  -7.510  1.00 92.90           O  
ATOM   1419  CG  TYR A  93       0.809  -3.154  -8.487  1.00 92.90           C  
ATOM   1420  CD1 TYR A  93       0.646  -1.869  -7.934  1.00 92.90           C  
ATOM   1421  HD1 TYR A  93       1.106  -1.620  -6.989  1.00 92.90           H  
ATOM   1422  CD2 TYR A  93       0.244  -3.460  -9.741  1.00 92.90           C  
ATOM   1423  HD2 TYR A  93       0.398  -4.432 -10.185  1.00 92.90           H  
ATOM   1424  CE1 TYR A  93      -0.061  -0.880  -8.643  1.00 92.90           C  
ATOM   1425  HE1 TYR A  93      -0.151   0.116  -8.233  1.00 92.90           H  
ATOM   1426  CE2 TYR A  93      -0.466  -2.473 -10.450  1.00 92.90           C  
ATOM   1427  HE2 TYR A  93      -0.877  -2.676 -11.427  1.00 92.90           H  
ATOM   1428  OH  TYR A  93      -1.247  -0.218 -10.624  1.00 92.90           O  
ATOM   1429  HH  TYR A  93      -1.203   0.644 -10.202  1.00 92.90           H  
ATOM   1430  CZ  TYR A  93      -0.606  -1.179  -9.911  1.00 92.90           C  
ATOM   1431  N   ARG A  94       4.534  -4.497  -6.192  1.00 93.94           N  
ATOM   1432  H   ARG A  94       4.473  -3.501  -6.036  1.00 93.94           H  
ATOM   1433  CA  ARG A  94       4.982  -5.351  -5.094  1.00 93.94           C  
ATOM   1434  HA  ARG A  94       5.554  -6.179  -5.513  1.00 93.94           H  
ATOM   1435  C   ARG A  94       3.732  -5.913  -4.438  1.00 93.94           C  
ATOM   1436  CB  ARG A  94       5.877  -4.603  -4.102  1.00 93.94           C  
ATOM   1437  HB2 ARG A  94       5.284  -3.855  -3.577  1.00 93.94           H  
ATOM   1438  HB3 ARG A  94       6.251  -5.315  -3.367  1.00 93.94           H  
ATOM   1439  O   ARG A  94       2.842  -5.175  -4.017  1.00 93.94           O  
ATOM   1440  CG  ARG A  94       7.072  -3.939  -4.808  1.00 93.94           C  
ATOM   1441  HG2 ARG A  94       7.629  -4.695  -5.361  1.00 93.94           H  
ATOM   1442  HG3 ARG A  94       6.723  -3.189  -5.517  1.00 93.94           H  
ATOM   1443  CD  ARG A  94       8.010  -3.265  -3.808  1.00 93.94           C  
ATOM   1444  HD2 ARG A  94       8.880  -2.888  -4.345  1.00 93.94           H  
ATOM   1445  HD3 ARG A  94       8.336  -3.999  -3.071  1.00 93.94           H  
ATOM   1446  NE  ARG A  94       7.327  -2.150  -3.145  1.00 93.94           N  
ATOM   1447  HE  ARG A  94       6.452  -1.849  -3.550  1.00 93.94           H  
ATOM   1448  NH1 ARG A  94       8.799  -1.791  -1.433  1.00 93.94           N  
ATOM   1449 HH11 ARG A  94       9.002  -1.337  -0.554  1.00 93.94           H  
ATOM   1450 HH12 ARG A  94       9.511  -2.342  -1.892  1.00 93.94           H  
ATOM   1451  NH2 ARG A  94       6.911  -0.623  -1.549  1.00 93.94           N  
ATOM   1452 HH21 ARG A  94       7.191  -0.017  -0.790  1.00 93.94           H  
ATOM   1453 HH22 ARG A  94       6.045  -0.411  -2.024  1.00 93.94           H  
ATOM   1454  CZ  ARG A  94       7.684  -1.529  -2.047  1.00 93.94           C  
ATOM   1455  N   ALA A  95       3.650  -7.230  -4.395  1.00 93.99           N  
ATOM   1456  H   ALA A  95       4.412  -7.765  -4.786  1.00 93.99           H  
ATOM   1457  CA  ALA A  95       2.518  -7.966  -3.876  1.00 93.99           C  
ATOM   1458  HA  ALA A  95       1.787  -7.260  -3.482  1.00 93.99           H  
ATOM   1459  C   ALA A  95       2.958  -8.879  -2.737  1.00 93.99           C  
ATOM   1460  CB  ALA A  95       1.861  -8.737  -5.022  1.00 93.99           C  
ATOM   1461  HB1 ALA A  95       0.982  -9.270  -4.661  1.00 93.99           H  
ATOM   1462  HB2 ALA A  95       2.572  -9.449  -5.442  1.00 93.99           H  
ATOM   1463  HB3 ALA A  95       1.555  -8.035  -5.798  1.00 93.99           H  
ATOM   1464  O   ALA A  95       4.130  -9.242  -2.619  1.00 93.99           O  
ATOM   1465  N   ARG A  96       2.004  -9.283  -1.904  1.00 93.73           N  
ATOM   1466  H   ARG A  96       1.091  -8.865  -2.009  1.00 93.73           H  
ATOM   1467  CA  ARG A  96       2.226 -10.243  -0.827  1.00 93.73           C  
ATOM   1468  HA  ARG A  96       3.191 -10.729  -0.969  1.00 93.73           H  
ATOM   1469  C   ARG A  96       1.161 -11.310  -0.821  1.00 93.73           C  
ATOM   1470  CB  ARG A  96       2.251  -9.496   0.492  1.00 93.73           C  
ATOM   1471  HB2 ARG A  96       3.019  -8.726   0.425  1.00 93.73           H  
ATOM   1472  HB3 ARG A  96       1.280  -9.032   0.669  1.00 93.73           H  
ATOM   1473  O   ARG A  96      -0.026 -10.998  -0.762  1.00 93.73           O  
ATOM   1474  CG  ARG A  96       2.585 -10.437   1.644  1.00 93.73           C  
ATOM   1475  HG2 ARG A  96       3.562 -10.892   1.480  1.00 93.73           H  
ATOM   1476  HG3 ARG A  96       1.835 -11.222   1.732  1.00 93.73           H  
ATOM   1477  CD  ARG A  96       2.596  -9.646   2.937  1.00 93.73           C  
ATOM   1478  HD2 ARG A  96       1.610  -9.210   3.105  1.00 93.73           H  
ATOM   1479  HD3 ARG A  96       2.792 -10.365   3.732  1.00 93.73           H  
ATOM   1480  NE  ARG A  96       3.616  -8.575   2.947  1.00 93.73           N  
ATOM   1481  HE  ARG A  96       3.310  -7.630   2.763  1.00 93.73           H  
ATOM   1482  NH1 ARG A  96       5.417  -9.871   3.564  1.00 93.73           N  
ATOM   1483 HH11 ARG A  96       4.906 -10.724   3.389  1.00 93.73           H  
ATOM   1484 HH12 ARG A  96       6.387  -9.938   3.836  1.00 93.73           H  
ATOM   1485  NH2 ARG A  96       5.622  -7.646   3.451  1.00 93.73           N  
ATOM   1486 HH21 ARG A  96       6.614  -7.729   3.625  1.00 93.73           H  
ATOM   1487 HH22 ARG A  96       5.276  -6.727   3.216  1.00 93.73           H  
ATOM   1488  CZ  ARG A  96       4.875  -8.705   3.317  1.00 93.73           C  
ATOM   1489  N   ALA A  97       1.586 -12.566  -0.827  1.00 94.22           N  
ATOM   1490  H   ALA A  97       2.580 -12.742  -0.802  1.00 94.22           H  
ATOM   1491  CA  ALA A  97       0.673 -13.694  -0.869  1.00 94.22           C  
ATOM   1492  HA  ALA A  97      -0.083 -13.524  -1.635  1.00 94.22           H  
ATOM   1493  C   ALA A  97      -0.020 -13.841   0.486  1.00 94.22           C  
ATOM   1494  CB  ALA A  97       1.478 -14.929  -1.257  1.00 94.22           C  
ATOM   1495  HB1 ALA A  97       2.257 -15.102  -0.514  1.00 94.22           H  
ATOM   1496  HB2 ALA A  97       0.824 -15.798  -1.325  1.00 94.22           H  
ATOM   1497  HB3 ALA A  97       1.953 -14.751  -2.222  1.00 94.22           H  
ATOM   1498  O   ALA A  97       0.618 -14.201   1.474  1.00 94.22           O  
ATOM   1499  N   LEU A  98      -1.321 -13.563   0.539  1.00 93.53           N  
ATOM   1500  H   LEU A  98      -1.804 -13.327  -0.316  1.00 93.53           H  
ATOM   1501  CA  LEU A  98      -2.103 -13.709   1.763  1.00 93.53           C  
ATOM   1502  HA  LEU A  98      -1.496 -13.402   2.615  1.00 93.53           H  
ATOM   1503  C   LEU A  98      -2.468 -15.172   1.989  1.00 93.53           C  
ATOM   1504  CB  LEU A  98      -3.354 -12.818   1.716  1.00 93.53           C  
ATOM   1505  HB2 LEU A  98      -4.010 -13.168   0.919  1.00 93.53           H  
ATOM   1506  HB3 LEU A  98      -3.885 -12.937   2.661  1.00 93.53           H  
ATOM   1507  O   LEU A  98      -2.427 -15.646   3.111  1.00 93.53           O  
ATOM   1508  CG  LEU A  98      -3.073 -11.321   1.498  1.00 93.53           C  
ATOM   1509  HG  LEU A  98      -2.682 -11.174   0.491  1.00 93.53           H  
ATOM   1510  CD1 LEU A  98      -4.387 -10.553   1.615  1.00 93.53           C  
ATOM   1511 HD11 LEU A  98      -4.786 -10.670   2.623  1.00 93.53           H  
ATOM   1512 HD12 LEU A  98      -4.222  -9.495   1.416  1.00 93.53           H  
ATOM   1513 HD13 LEU A  98      -5.105 -10.936   0.889  1.00 93.53           H  
ATOM   1514  CD2 LEU A  98      -2.064 -10.751   2.497  1.00 93.53           C  
ATOM   1515 HD21 LEU A  98      -2.384 -10.966   3.517  1.00 93.53           H  
ATOM   1516 HD22 LEU A  98      -1.982  -9.672   2.361  1.00 93.53           H  
ATOM   1517 HD23 LEU A  98      -1.080 -11.183   2.319  1.00 93.53           H  
ATOM   1518  N   ASN A  99      -2.776 -15.913   0.931  1.00 92.19           N  
ATOM   1519  H   ASN A  99      -2.755 -15.470   0.024  1.00 92.19           H  
ATOM   1520  CA  ASN A  99      -3.004 -17.357   0.970  1.00 92.19           C  
ATOM   1521  HA  ASN A  99      -2.338 -17.811   1.705  1.00 92.19           H  
ATOM   1522  C   ASN A  99      -2.618 -17.952  -0.400  1.00 92.19           C  
ATOM   1523  CB  ASN A  99      -4.450 -17.611   1.455  1.00 92.19           C  
ATOM   1524  HB2 ASN A  99      -4.533 -17.250   2.480  1.00 92.19           H  
ATOM   1525  HB3 ASN A  99      -4.665 -18.679   1.477  1.00 92.19           H  
ATOM   1526  O   ASN A  99      -1.755 -17.403  -1.084  1.00 92.19           O  
ATOM   1527  CG  ASN A  99      -5.498 -16.918   0.610  1.00 92.19           C  
ATOM   1528  ND2 ASN A  99      -6.488 -16.294   1.203  1.00 92.19           N  
ATOM   1529 HD21 ASN A  99      -7.163 -15.840   0.604  1.00 92.19           H  
ATOM   1530 HD22 ASN A  99      -6.549 -16.267   2.210  1.00 92.19           H  
ATOM   1531  OD1 ASN A  99      -5.422 -16.923  -0.601  1.00 92.19           O  
ATOM   1532  N   THR A 100      -3.199 -19.082  -0.804  1.00 91.20           N  
ATOM   1533  H   THR A 100      -3.910 -19.508  -0.227  1.00 91.20           H  
ATOM   1534  CA  THR A 100      -2.941 -19.710  -2.114  1.00 91.20           C  
ATOM   1535  HA  THR A 100      -1.885 -19.598  -2.359  1.00 91.20           H  
ATOM   1536  C   THR A 100      -3.716 -19.085  -3.280  1.00 91.20           C  
ATOM   1537  CB  THR A 100      -3.258 -21.210  -2.059  1.00 91.20           C  
ATOM   1538  HB  THR A 100      -3.212 -21.632  -3.062  1.00 91.20           H  
ATOM   1539  O   THR A 100      -3.439 -19.423  -4.427  1.00 91.20           O  
ATOM   1540  CG2 THR A 100      -2.280 -21.971  -1.164  1.00 91.20           C  
ATOM   1541 HG21 THR A 100      -1.263 -21.818  -1.525  1.00 91.20           H  
ATOM   1542 HG22 THR A 100      -2.349 -21.615  -0.137  1.00 91.20           H  
ATOM   1543 HG23 THR A 100      -2.508 -23.037  -1.192  1.00 91.20           H  
ATOM   1544  OG1 THR A 100      -4.547 -21.414  -1.522  1.00 91.20           O  
ATOM   1545  HG1 THR A 100      -4.782 -22.333  -1.667  1.00 91.20           H  
ATOM   1546  N   THR A 101      -4.685 -18.205  -3.012  1.00 95.09           N  
ATOM   1547  H   THR A 101      -4.894 -18.000  -2.045  1.00 95.09           H  
ATOM   1548  CA  THR A 101      -5.617 -17.640  -4.005  1.00 95.09           C  
ATOM   1549  HA  THR A 101      -5.267 -17.884  -5.009  1.00 95.09           H  
ATOM   1550  C   THR A 101      -5.736 -16.116  -3.959  1.00 95.09           C  
ATOM   1551  CB  THR A 101      -7.025 -18.240  -3.846  1.00 95.09           C  
ATOM   1552  HB  THR A 101      -7.685 -17.793  -4.590  1.00 95.09           H  
ATOM   1553  O   THR A 101      -6.425 -15.550  -4.802  1.00 95.09           O  
ATOM   1554  CG2 THR A 101      -7.053 -19.755  -4.034  1.00 95.09           C  
ATOM   1555 HG21 THR A 101      -6.590 -20.010  -4.988  1.00 95.09           H  
ATOM   1556 HG22 THR A 101      -8.085 -20.106  -4.036  1.00 95.09           H  
ATOM   1557 HG23 THR A 101      -6.507 -20.246  -3.228  1.00 95.09           H  
ATOM   1558  OG1 THR A 101      -7.545 -17.984  -2.562  1.00 95.09           O  
ATOM   1559  HG1 THR A 101      -8.464 -18.262  -2.555  1.00 95.09           H  
ATOM   1560  N   MET A 102      -5.098 -15.430  -3.005  1.00 95.80           N  
ATOM   1561  H   MET A 102      -4.616 -15.958  -2.291  1.00 95.80           H  
ATOM   1562  CA  MET A 102      -5.229 -13.982  -2.801  1.00 95.80           C  
ATOM   1563  HA  MET A 102      -5.581 -13.531  -3.729  1.00 95.80           H  
ATOM   1564  C   MET A 102      -3.892 -13.326  -2.441  1.00 95.80           C  
ATOM   1565  CB  MET A 102      -6.263 -13.676  -1.701  1.00 95.80           C  
ATOM   1566  HB2 MET A 102      -5.917 -14.094  -0.756  1.00 95.80           H  
ATOM   1567  HB3 MET A 102      -6.342 -12.595  -1.588  1.00 95.80           H  
ATOM   1568  O   MET A 102      -3.104 -13.888  -1.674  1.00 95.80           O  
ATOM   1569  CG  MET A 102      -7.655 -14.240  -2.016  1.00 95.80           C  
ATOM   1570  HG2 MET A 102      -7.571 -15.321  -2.130  1.00 95.80           H  
ATOM   1571  HG3 MET A 102      -7.998 -13.827  -2.965  1.00 95.80           H  
ATOM   1572  SD  MET A 102      -8.919 -13.943  -0.750  1.00 95.80           S  
ATOM   1573  CE  MET A 102      -9.309 -12.206  -1.091  1.00 95.80           C  
ATOM   1574  HE1 MET A 102     -10.092 -11.864  -0.415  1.00 95.80           H  
ATOM   1575  HE2 MET A 102      -8.415 -11.602  -0.938  1.00 95.80           H  
ATOM   1576  HE3 MET A 102      -9.647 -12.094  -2.121  1.00 95.80           H  
ATOM   1577  N   ALA A 103      -3.670 -12.107  -2.938  1.00 95.41           N  
ATOM   1578  H   ALA A 103      -4.355 -11.710  -3.564  1.00 95.41           H  
ATOM   1579  CA  ALA A 103      -2.511 -11.282  -2.606  1.00 95.41           C  
ATOM   1580  HA  ALA A 103      -2.080 -11.667  -1.682  1.00 95.41           H  
ATOM   1581  C   ALA A 103      -2.878  -9.811  -2.358  1.00 95.41           C  
ATOM   1582  CB  ALA A 103      -1.458 -11.404  -3.712  1.00 95.41           C  
ATOM   1583  HB1 ALA A 103      -1.129 -12.440  -3.790  1.00 95.41           H  
ATOM   1584  HB2 ALA A 103      -0.597 -10.779  -3.473  1.00 95.41           H  
ATOM   1585  HB3 ALA A 103      -1.878 -11.078  -4.663  1.00 95.41           H  
ATOM   1586  O   ALA A 103      -3.731  -9.252  -3.040  1.00 95.41           O  
ATOM   1587  N   ALA A 104      -2.201  -9.178  -1.402  1.00 94.86           N  
ATOM   1588  H   ALA A 104      -1.469  -9.693  -0.934  1.00 94.86           H  
ATOM   1589  CA  ALA A 104      -2.262  -7.739  -1.156  1.00 94.86           C  
ATOM   1590  HA  ALA A 104      -3.268  -7.364  -1.346  1.00 94.86           H  
ATOM   1591  C   ALA A 104      -1.285  -7.003  -2.083  1.00 94.86           C  
ATOM   1592  CB  ALA A 104      -1.906  -7.500   0.317  1.00 94.86           C  
ATOM   1593  HB1 ALA A 104      -2.734  -7.803   0.957  1.00 94.86           H  
ATOM   1594  HB2 ALA A 104      -1.700  -6.442   0.481  1.00 94.86           H  
ATOM   1595  HB3 ALA A 104      -1.009  -8.058   0.584  1.00 94.86           H  
ATOM   1596  O   ALA A 104      -0.120  -7.395  -2.139  1.00 94.86           O  
ATOM   1597  N   LEU A 105      -1.722  -5.943  -2.773  1.00 92.70           N  
ATOM   1598  H   LEU A 105      -2.692  -5.673  -2.697  1.00 92.70           H  
ATOM   1599  CA  LEU A 105      -0.835  -5.060  -3.540  1.00 92.70           C  
ATOM   1600  HA  LEU A 105       0.040  -5.620  -3.868  1.00 92.70           H  
ATOM   1601  C   LEU A 105      -0.342  -3.921  -2.644  1.00 92.70           C  
ATOM   1602  CB  LEU A 105      -1.537  -4.520  -4.799  1.00 92.70           C  
ATOM   1603  HB2 LEU A 105      -0.817  -3.898  -5.331  1.00 92.70           H  
ATOM   1604  HB3 LEU A 105      -2.366  -3.880  -4.497  1.00 92.70           H  
ATOM   1605  O   LEU A 105      -1.107  -3.033  -2.282  1.00 92.70           O  
ATOM   1606  CG  LEU A 105      -2.082  -5.580  -5.773  1.00 92.70           C  
ATOM   1607  HG  LEU A 105      -2.984  -6.021  -5.350  1.00 92.70           H  
ATOM   1608  CD1 LEU A 105      -2.440  -4.892  -7.088  1.00 92.70           C  
ATOM   1609 HD11 LEU A 105      -2.954  -5.591  -7.749  1.00 92.70           H  
ATOM   1610 HD12 LEU A 105      -3.079  -4.033  -6.884  1.00 92.70           H  
ATOM   1611 HD13 LEU A 105      -1.537  -4.537  -7.585  1.00 92.70           H  
ATOM   1612  CD2 LEU A 105      -1.091  -6.702  -6.087  1.00 92.70           C  
ATOM   1613 HD21 LEU A 105      -1.505  -7.352  -6.858  1.00 92.70           H  
ATOM   1614 HD22 LEU A 105      -0.148  -6.282  -6.438  1.00 92.70           H  
ATOM   1615 HD23 LEU A 105      -0.915  -7.303  -5.195  1.00 92.70           H  
ATOM   1616  N   LEU A 106       0.944  -3.949  -2.305  1.00 88.61           N  
ATOM   1617  H   LEU A 106       1.530  -4.632  -2.764  1.00 88.61           H  
ATOM   1618  CA  LEU A 106       1.583  -3.147  -1.249  1.00 88.61           C  
ATOM   1619  HA  LEU A 106       0.933  -3.135  -0.374  1.00 88.61           H  
ATOM   1620  C   LEU A 106       1.821  -1.679  -1.645  1.00 88.61           C  
ATOM   1621  CB  LEU A 106       2.911  -3.826  -0.871  1.00 88.61           C  
ATOM   1622  HB2 LEU A 106       3.283  -3.354   0.039  1.00 88.61           H  
ATOM   1623  HB3 LEU A 106       3.629  -3.631  -1.667  1.00 88.61           H  
ATOM   1624  O   LEU A 106       2.102  -0.833  -0.793  1.00 88.61           O  
ATOM   1625  CG  LEU A 106       2.831  -5.349  -0.647  1.00 88.61           C  
ATOM   1626  HG  LEU A 106       2.466  -5.837  -1.551  1.00 88.61           H  
ATOM   1627  CD1 LEU A 106       4.227  -5.916  -0.402  1.00 88.61           C  
ATOM   1628 HD11 LEU A 106       4.885  -5.623  -1.219  1.00 88.61           H  
ATOM   1629 HD12 LEU A 106       4.630  -5.531   0.535  1.00 88.61           H  
ATOM   1630 HD13 LEU A 106       4.178  -7.005  -0.368  1.00 88.61           H  
ATOM   1631  CD2 LEU A 106       1.876  -5.729   0.485  1.00 88.61           C  
ATOM   1632 HD21 LEU A 106       1.836  -6.812   0.594  1.00 88.61           H  
ATOM   1633 HD22 LEU A 106       0.871  -5.372   0.259  1.00 88.61           H  
ATOM   1634 HD23 LEU A 106       2.204  -5.279   1.423  1.00 88.61           H  
ATOM   1635  N   ASP A 107       1.649  -1.395  -2.936  1.00 85.41           N  
ATOM   1636  H   ASP A 107       1.517  -2.188  -3.547  1.00 85.41           H  
ATOM   1637  CA  ASP A 107       1.746  -0.074  -3.570  1.00 85.41           C  
ATOM   1638  HA  ASP A 107       1.889   0.683  -2.799  1.00 85.41           H  
ATOM   1639  C   ASP A 107       0.467   0.288  -4.353  1.00 85.41           C  
ATOM   1640  CB  ASP A 107       2.976  -0.057  -4.488  1.00 85.41           C  
ATOM   1641  HB2 ASP A 107       3.153   0.959  -4.841  1.00 85.41           H  
ATOM   1642  HB3 ASP A 107       2.782  -0.692  -5.353  1.00 85.41           H  
ATOM   1643  O   ASP A 107       0.440   1.264  -5.103  1.00 85.41           O  
ATOM   1644  CG  ASP A 107       4.226  -0.557  -3.771  1.00 85.41           C  
ATOM   1645  OD1 ASP A 107       4.543  -0.041  -2.679  1.00 85.41           O  
ATOM   1646  OD2 ASP A 107       4.873  -1.502  -4.275  1.00 85.41           O  
ATOM   1647  N   GLY A 108      -0.587  -0.528  -4.208  1.00 84.50           N  
ATOM   1648  H   GLY A 108      -0.504  -1.273  -3.531  1.00 84.50           H  
ATOM   1649  CA  GLY A 108      -1.840  -0.421  -4.962  1.00 84.50           C  
ATOM   1650  HA2 GLY A 108      -1.877   0.536  -5.482  1.00 84.50           H  
ATOM   1651  HA3 GLY A 108      -1.866  -1.213  -5.710  1.00 84.50           H  
ATOM   1652  C   GLY A 108      -3.113  -0.524  -4.118  1.00 84.50           C  
ATOM   1653  O   GLY A 108      -4.196  -0.434  -4.683  1.00 84.50           O  
ATOM   1654  N   SER A 109      -3.004  -0.720  -2.797  1.00 87.36           N  
ATOM   1655  H   SER A 109      -2.077  -0.789  -2.401  1.00 87.36           H  
ATOM   1656  CA  SER A 109      -4.101  -0.609  -1.816  1.00 87.36           C  
ATOM   1657  HA  SER A 109      -3.717  -0.993  -0.871  1.00 87.36           H  
ATOM   1658  C   SER A 109      -5.350  -1.459  -2.092  1.00 87.36           C  
ATOM   1659  CB  SER A 109      -4.404   0.870  -1.592  1.00 87.36           C  
ATOM   1660  HB2 SER A 109      -4.404   1.370  -2.560  1.00 87.36           H  
ATOM   1661  HB3 SER A 109      -5.364   1.014  -1.096  1.00 87.36           H  
ATOM   1662  O   SER A 109      -6.434  -1.192  -1.576  1.00 87.36           O  
ATOM   1663  OG  SER A 109      -3.374   1.412  -0.799  1.00 87.36           O  
ATOM   1664  HG  SER A 109      -3.526   2.354  -0.695  1.00 87.36           H  
ATOM   1665  N   LYS A 110      -5.181  -2.537  -2.865  1.00 90.45           N  
ATOM   1666  H   LYS A 110      -4.250  -2.681  -3.231  1.00 90.45           H  
ATOM   1667  CA  LYS A 110      -6.213  -3.522  -3.198  1.00 90.45           C  
ATOM   1668  HA  LYS A 110      -7.056  -3.357  -2.526  1.00 90.45           H  
ATOM   1669  C   LYS A 110      -5.729  -4.942  -2.925  1.00 90.45           C  
ATOM   1670  CB  LYS A 110      -6.738  -3.301  -4.639  1.00 90.45           C  
ATOM   1671  HB2 LYS A 110      -7.588  -3.964  -4.801  1.00 90.45           H  
ATOM   1672  HB3 LYS A 110      -7.110  -2.278  -4.704  1.00 90.45           H  
ATOM   1673  O   LYS A 110      -4.526  -5.218  -2.905  1.00 90.45           O  
ATOM   1674  CG  LYS A 110      -5.724  -3.524  -5.784  1.00 90.45           C  
ATOM   1675  HG2 LYS A 110      -4.859  -2.881  -5.622  1.00 90.45           H  
ATOM   1676  HG3 LYS A 110      -5.390  -4.562  -5.768  1.00 90.45           H  
ATOM   1677  CD  LYS A 110      -6.322  -3.211  -7.179  1.00 90.45           C  
ATOM   1678  HD2 LYS A 110      -7.152  -3.891  -7.372  1.00 90.45           H  
ATOM   1679  HD3 LYS A 110      -6.705  -2.190  -7.172  1.00 90.45           H  
ATOM   1680  CE  LYS A 110      -5.278  -3.346  -8.311  1.00 90.45           C  
ATOM   1681  HE2 LYS A 110      -4.888  -4.364  -8.305  1.00 90.45           H  
ATOM   1682  HE3 LYS A 110      -4.451  -2.672  -8.090  1.00 90.45           H  
ATOM   1683  NZ  LYS A 110      -5.802  -3.037  -9.673  1.00 90.45           N  
ATOM   1684  HZ1 LYS A 110      -6.257  -2.136  -9.711  1.00 90.45           H  
ATOM   1685  HZ2 LYS A 110      -5.073  -3.009 -10.372  1.00 90.45           H  
ATOM   1686  HZ3 LYS A 110      -6.474  -3.720  -9.992  1.00 90.45           H  
ATOM   1687  N   VAL A 111      -6.676  -5.855  -2.736  1.00 94.45           N  
ATOM   1688  H   VAL A 111      -7.639  -5.555  -2.788  1.00 94.45           H  
ATOM   1689  CA  VAL A 111      -6.417  -7.299  -2.707  1.00 94.45           C  
ATOM   1690  HA  VAL A 111      -5.343  -7.464  -2.627  1.00 94.45           H  
ATOM   1691  C   VAL A 111      -6.878  -7.900  -4.031  1.00 94.45           C  
ATOM   1692  CB  VAL A 111      -7.069  -7.972  -1.487  1.00 94.45           C  
ATOM   1693  HB  VAL A 111      -8.144  -7.797  -1.501  1.00 94.45           H  
ATOM   1694  O   VAL A 111      -7.988  -7.638  -4.483  1.00 94.45           O  
ATOM   1695  CG1 VAL A 111      -6.809  -9.482  -1.467  1.00 94.45           C  
ATOM   1696 HG11 VAL A 111      -7.210  -9.896  -0.543  1.00 94.45           H  
ATOM   1697 HG12 VAL A 111      -5.738  -9.683  -1.506  1.00 94.45           H  
ATOM   1698 HG13 VAL A 111      -7.302  -9.959  -2.314  1.00 94.45           H  
ATOM   1699  CG2 VAL A 111      -6.487  -7.410  -0.183  1.00 94.45           C  
ATOM   1700 HG21 VAL A 111      -6.957  -7.896   0.672  1.00 94.45           H  
ATOM   1701 HG22 VAL A 111      -5.411  -7.580  -0.147  1.00 94.45           H  
ATOM   1702 HG23 VAL A 111      -6.680  -6.339  -0.121  1.00 94.45           H  
ATOM   1703  N   VAL A 112      -6.019  -8.703  -4.654  1.00 95.63           N  
ATOM   1704  H   VAL A 112      -5.136  -8.890  -4.200  1.00 95.63           H  
ATOM   1705  CA  VAL A 112      -6.271  -9.370  -5.938  1.00 95.63           C  
ATOM   1706  HA  VAL A 112      -7.227  -9.022  -6.331  1.00 95.63           H  
ATOM   1707  C   VAL A 112      -6.392 -10.880  -5.759  1.00 95.63           C  
ATOM   1708  CB  VAL A 112      -5.201  -9.021  -6.993  1.00 95.63           C  
ATOM   1709  HB  VAL A 112      -5.428  -9.579  -7.901  1.00 95.63           H  
ATOM   1710  O   VAL A 112      -5.786 -11.461  -4.856  1.00 95.63           O  
ATOM   1711  CG1 VAL A 112      -5.250  -7.530  -7.346  1.00 95.63           C  
ATOM   1712 HG11 VAL A 112      -4.978  -6.926  -6.480  1.00 95.63           H  
ATOM   1713 HG12 VAL A 112      -4.557  -7.326  -8.162  1.00 95.63           H  
ATOM   1714 HG13 VAL A 112      -6.256  -7.259  -7.668  1.00 95.63           H  
ATOM   1715  CG2 VAL A 112      -3.777  -9.389  -6.555  1.00 95.63           C  
ATOM   1716 HG21 VAL A 112      -3.715 -10.453  -6.328  1.00 95.63           H  
ATOM   1717 HG22 VAL A 112      -3.482  -8.810  -5.680  1.00 95.63           H  
ATOM   1718 HG23 VAL A 112      -3.080  -9.178  -7.366  1.00 95.63           H  
ATOM   1719  N   TYR A 113      -7.156 -11.522  -6.643  1.00 95.94           N  
ATOM   1720  H   TYR A 113      -7.593 -10.983  -7.377  1.00 95.94           H  
ATOM   1721  CA  TYR A 113      -7.233 -12.980  -6.730  1.00 95.94           C  
ATOM   1722  HA  TYR A 113      -7.079 -13.401  -5.736  1.00 95.94           H  
ATOM   1723  C   TYR A 113      -6.153 -13.520  -7.662  1.00 95.94           C  
ATOM   1724  CB  TYR A 113      -8.615 -13.424  -7.216  1.00 95.94           C  
ATOM   1725  HB2 TYR A 113      -8.859 -12.904  -8.142  1.00 95.94           H  
ATOM   1726  HB3 TYR A 113      -8.576 -14.490  -7.440  1.00 95.94           H  
ATOM   1727  O   TYR A 113      -6.143 -13.179  -8.842  1.00 95.94           O  
ATOM   1728  CG  TYR A 113      -9.711 -13.202  -6.200  1.00 95.94           C  
ATOM   1729  CD1 TYR A 113      -9.868 -14.117  -5.142  1.00 95.94           C  
ATOM   1730  HD1 TYR A 113      -9.200 -14.962  -5.059  1.00 95.94           H  
ATOM   1731  CD2 TYR A 113     -10.550 -12.076  -6.297  1.00 95.94           C  
ATOM   1732  HD2 TYR A 113     -10.413 -11.356  -7.090  1.00 95.94           H  
ATOM   1733  CE1 TYR A 113     -10.874 -13.912  -4.179  1.00 95.94           C  
ATOM   1734  HE1 TYR A 113     -10.983 -14.603  -3.355  1.00 95.94           H  
ATOM   1735  CE2 TYR A 113     -11.560 -11.872  -5.339  1.00 95.94           C  
ATOM   1736  HE2 TYR A 113     -12.201 -11.005  -5.390  1.00 95.94           H  
ATOM   1737  OH  TYR A 113     -12.694 -12.583  -3.354  1.00 95.94           O  
ATOM   1738  HH  TYR A 113     -12.655 -13.222  -2.639  1.00 95.94           H  
ATOM   1739  CZ  TYR A 113     -11.724 -12.789  -4.281  1.00 95.94           C  
ATOM   1740  N   LEU A 114      -5.309 -14.404  -7.134  1.00 96.10           N  
ATOM   1741  H   LEU A 114      -5.487 -14.701  -6.185  1.00 96.10           H  
ATOM   1742  CA  LEU A 114      -4.250 -15.086  -7.870  1.00 96.10           C  
ATOM   1743  HA  LEU A 114      -3.768 -14.366  -8.532  1.00 96.10           H  
ATOM   1744  C   LEU A 114      -4.823 -16.202  -8.749  1.00 96.10           C  
ATOM   1745  CB  LEU A 114      -3.207 -15.647  -6.887  1.00 96.10           C  
ATOM   1746  HB2 LEU A 114      -3.704 -16.363  -6.231  1.00 96.10           H  
ATOM   1747  HB3 LEU A 114      -2.454 -16.190  -7.458  1.00 96.10           H  
ATOM   1748  O   LEU A 114      -5.649 -17.008  -8.311  1.00 96.10           O  
ATOM   1749  CG  LEU A 114      -2.498 -14.590  -6.023  1.00 96.10           C  
ATOM   1750  HG  LEU A 114      -3.235 -13.999  -5.479  1.00 96.10           H  
ATOM   1751  CD1 LEU A 114      -1.616 -15.305  -4.995  1.00 96.10           C  
ATOM   1752 HD11 LEU A 114      -1.038 -14.581  -4.422  1.00 96.10           H  
ATOM   1753 HD12 LEU A 114      -2.243 -15.874  -4.309  1.00 96.10           H  
ATOM   1754 HD13 LEU A 114      -0.935 -15.988  -5.502  1.00 96.10           H  
ATOM   1755  CD2 LEU A 114      -1.639 -13.650  -6.870  1.00 96.10           C  
ATOM   1756 HD21 LEU A 114      -0.876 -14.211  -7.409  1.00 96.10           H  
ATOM   1757 HD22 LEU A 114      -1.170 -12.903  -6.230  1.00 96.10           H  
ATOM   1758 HD23 LEU A 114      -2.259 -13.117  -7.590  1.00 96.10           H  
ATOM   1759  N   ARG A 115      -4.350 -16.267  -9.991  1.00 93.81           N  
ATOM   1760  H   ARG A 115      -3.726 -15.524 -10.271  1.00 93.81           H  
ATOM   1761  CA  ARG A 115      -4.766 -17.204 -11.037  1.00 93.81           C  
ATOM   1762  HA  ARG A 115      -5.432 -17.946 -10.597  1.00 93.81           H  
ATOM   1763  C   ARG A 115      -3.543 -17.925 -11.597  1.00 93.81           C  
ATOM   1764  CB  ARG A 115      -5.508 -16.447 -12.154  1.00 93.81           C  
ATOM   1765  HB2 ARG A 115      -4.782 -15.846 -12.700  1.00 93.81           H  
ATOM   1766  HB3 ARG A 115      -5.931 -17.168 -12.853  1.00 93.81           H  
ATOM   1767  O   ARG A 115      -2.422 -17.434 -11.554  1.00 93.81           O  
ATOM   1768  CG  ARG A 115      -6.632 -15.527 -11.650  1.00 93.81           C  
ATOM   1769  HG2 ARG A 115      -7.434 -16.130 -11.223  1.00 93.81           H  
ATOM   1770  HG3 ARG A 115      -6.251 -14.849 -10.886  1.00 93.81           H  
ATOM   1771  CD  ARG A 115      -7.172 -14.662 -12.789  1.00 93.81           C  
ATOM   1772  HD2 ARG A 115      -6.351 -14.047 -13.159  1.00 93.81           H  
ATOM   1773  HD3 ARG A 115      -7.529 -15.305 -13.593  1.00 93.81           H  
ATOM   1774  NE  ARG A 115      -8.267 -13.796 -12.312  1.00 93.81           N  
ATOM   1775  HE  ARG A 115      -8.471 -13.850 -11.325  1.00 93.81           H  
ATOM   1776  NH1 ARG A 115      -8.503 -12.548 -14.220  1.00 93.81           N  
ATOM   1777 HH11 ARG A 115      -8.879 -11.735 -14.686  1.00 93.81           H  
ATOM   1778 HH12 ARG A 115      -7.674 -13.001 -14.580  1.00 93.81           H  
ATOM   1779  NH2 ARG A 115      -9.784 -12.101 -12.449  1.00 93.81           N  
ATOM   1780 HH21 ARG A 115      -9.995 -12.220 -11.468  1.00 93.81           H  
ATOM   1781 HH22 ARG A 115     -10.135 -11.286 -12.930  1.00 93.81           H  
ATOM   1782  CZ  ARG A 115      -8.849 -12.827 -12.995  1.00 93.81           C  
ATOM   1783  N   MET A 116      -3.771 -19.098 -12.184  1.00 90.53           N  
ATOM   1784  H   MET A 116      -4.721 -19.443 -12.194  1.00 90.53           H  
ATOM   1785  CA  MET A 116      -2.698 -19.982 -12.666  1.00 90.53           C  
ATOM   1786  HA  MET A 116      -2.047 -20.218 -11.825  1.00 90.53           H  
ATOM   1787  C   MET A 116      -1.809 -19.365 -13.765  1.00 90.53           C  
ATOM   1788  CB  MET A 116      -3.350 -21.280 -13.167  1.00 90.53           C  
ATOM   1789  HB2 MET A 116      -3.841 -21.086 -14.120  1.00 90.53           H  
ATOM   1790  HB3 MET A 116      -4.106 -21.602 -12.450  1.00 90.53           H  
ATOM   1791  O   MET A 116      -0.676 -19.802 -13.932  1.00 90.53           O  
ATOM   1792  CG  MET A 116      -2.348 -22.428 -13.328  1.00 90.53           C  
ATOM   1793  HG2 MET A 116      -1.900 -22.634 -12.356  1.00 90.53           H  
ATOM   1794  HG3 MET A 116      -1.551 -22.132 -14.010  1.00 90.53           H  
ATOM   1795  SD  MET A 116      -3.090 -23.959 -13.953  1.00 90.53           S  
ATOM   1796  CE  MET A 116      -3.220 -23.519 -15.709  1.00 90.53           C  
ATOM   1797  HE1 MET A 116      -2.234 -23.260 -16.095  1.00 90.53           H  
ATOM   1798  HE2 MET A 116      -3.883 -22.662 -15.832  1.00 90.53           H  
ATOM   1799  HE3 MET A 116      -3.616 -24.366 -16.269  1.00 90.53           H  
ATOM   1800  N   ASN A 117      -2.317 -18.370 -14.501  1.00 91.37           N  
ATOM   1801  H   ASN A 117      -3.218 -17.999 -14.237  1.00 91.37           H  
ATOM   1802  CA  ASN A 117      -1.631 -17.741 -15.635  1.00 91.37           C  
ATOM   1803  HA  ASN A 117      -0.731 -18.310 -15.868  1.00 91.37           H  
ATOM   1804  C   ASN A 117      -1.152 -16.305 -15.335  1.00 91.37           C  
ATOM   1805  CB  ASN A 117      -2.552 -17.771 -16.872  1.00 91.37           C  
ATOM   1806  HB2 ASN A 117      -2.053 -17.248 -17.687  1.00 91.37           H  
ATOM   1807  HB3 ASN A 117      -3.470 -17.227 -16.645  1.00 91.37           H  
ATOM   1808  O   ASN A 117      -0.759 -15.601 -16.266  1.00 91.37           O  
ATOM   1809  CG  ASN A 117      -2.916 -19.149 -17.399  1.00 91.37           C  
ATOM   1810  ND2 ASN A 117      -3.711 -19.192 -18.442  1.00 91.37           N  
ATOM   1811 HD21 ASN A 117      -3.998 -18.334 -18.890  1.00 91.37           H  
ATOM   1812 HD22 ASN A 117      -3.898 -20.113 -18.813  1.00 91.37           H  
ATOM   1813  OD1 ASN A 117      -2.536 -20.199 -16.911  1.00 91.37           O  
ATOM   1814  N   ASP A 118      -1.221 -15.843 -14.084  1.00 94.83           N  
ATOM   1815  H   ASP A 118      -1.495 -16.454 -13.327  1.00 94.83           H  
ATOM   1816  CA  ASP A 118      -0.745 -14.501 -13.735  1.00 94.83           C  
ATOM   1817  HA  ASP A 118      -1.177 -13.783 -14.432  1.00 94.83           H  
ATOM   1818  C   ASP A 118       0.783 -14.442 -13.861  1.00 94.83           C  
ATOM   1819  CB  ASP A 118      -1.184 -14.101 -12.319  1.00 94.83           C  
ATOM   1820  HB2 ASP A 118      -0.808 -14.839 -11.611  1.00 94.83           H  
ATOM   1821  HB3 ASP A 118      -0.725 -13.142 -12.078  1.00 94.83           H  
ATOM   1822  O   ASP A 118       1.487 -15.339 -13.386  1.00 94.83           O  
ATOM   1823  CG  ASP A 118      -2.700 -13.959 -12.143  1.00 94.83           C  
ATOM   1824  OD1 ASP A 118      -3.439 -13.825 -13.149  1.00 94.83           O  
ATOM   1825  OD2 ASP A 118      -3.131 -14.032 -10.972  1.00 94.83           O  
ATOM   1826  N   LYS A 119       1.323 -13.382 -14.481  1.00 95.76           N  
ATOM   1827  H   LYS A 119       0.720 -12.634 -14.792  1.00 95.76           H  
ATOM   1828  CA  LYS A 119       2.779 -13.203 -14.496  1.00 95.76           C  
ATOM   1829  HA  LYS A 119       3.236 -14.173 -14.692  1.00 95.76           H  
ATOM   1830  C   LYS A 119       3.234 -12.735 -13.117  1.00 95.76           C  
ATOM   1831  CB  LYS A 119       3.297 -12.226 -15.556  1.00 95.76           C  
ATOM   1832  HB2 LYS A 119       2.964 -11.221 -15.298  1.00 95.76           H  
ATOM   1833  HB3 LYS A 119       4.383 -12.230 -15.458  1.00 95.76           H  
ATOM   1834  O   LYS A 119       2.837 -11.670 -12.642  1.00 95.76           O  
ATOM   1835  CG  LYS A 119       2.957 -12.470 -17.037  1.00 95.76           C  
ATOM   1836  HG2 LYS A 119       3.109 -13.516 -17.302  1.00 95.76           H  
ATOM   1837  HG3 LYS A 119       1.921 -12.184 -17.223  1.00 95.76           H  
ATOM   1838  CD  LYS A 119       3.924 -11.573 -17.840  1.00 95.76           C  
ATOM   1839  HD2 LYS A 119       4.886 -12.081 -17.918  1.00 95.76           H  
ATOM   1840  HD3 LYS A 119       4.102 -10.664 -17.266  1.00 95.76           H  
ATOM   1841  CE  LYS A 119       3.482 -11.129 -19.238  1.00 95.76           C  
ATOM   1842  HE2 LYS A 119       3.571 -11.967 -19.929  1.00 95.76           H  
ATOM   1843  HE3 LYS A 119       2.436 -10.824 -19.188  1.00 95.76           H  
ATOM   1844  NZ  LYS A 119       4.318  -9.968 -19.685  1.00 95.76           N  
ATOM   1845  HZ1 LYS A 119       4.265  -9.185 -19.049  1.00 95.76           H  
ATOM   1846  HZ2 LYS A 119       4.063  -9.608 -20.593  1.00 95.76           H  
ATOM   1847  HZ3 LYS A 119       5.309 -10.161 -19.699  1.00 95.76           H  
ATOM   1848  N   VAL A 120       4.122 -13.514 -12.513  1.00 97.40           N  
ATOM   1849  H   VAL A 120       4.372 -14.389 -12.951  1.00 97.40           H  
ATOM   1850  CA  VAL A 120       4.761 -13.189 -11.239  1.00 97.40           C  
ATOM   1851  HA  VAL A 120       4.586 -12.133 -11.035  1.00 97.40           H  
ATOM   1852  C   VAL A 120       6.267 -13.373 -11.332  1.00 97.40           C  
ATOM   1853  CB  VAL A 120       4.164 -13.986 -10.067  1.00 97.40           C  
ATOM   1854  HB  VAL A 120       4.695 -13.702  -9.159  1.00 97.40           H  
ATOM   1855  O   VAL A 120       6.752 -14.235 -12.067  1.00 97.40           O  
ATOM   1856  CG1 VAL A 120       2.687 -13.629  -9.885  1.00 97.40           C  
ATOM   1857 HG11 VAL A 120       2.322 -14.044  -8.945  1.00 97.40           H  
ATOM   1858 HG12 VAL A 120       2.090 -14.026 -10.706  1.00 97.40           H  
ATOM   1859 HG13 VAL A 120       2.579 -12.544  -9.862  1.00 97.40           H  
ATOM   1860  CG2 VAL A 120       4.292 -15.504 -10.231  1.00 97.40           C  
ATOM   1861 HG21 VAL A 120       3.893 -16.004  -9.348  1.00 97.40           H  
ATOM   1862 HG22 VAL A 120       5.339 -15.785 -10.345  1.00 97.40           H  
ATOM   1863 HG23 VAL A 120       3.735 -15.840 -11.105  1.00 97.40           H  
ATOM   1864  N   LYS A 121       7.002 -12.557 -10.580  1.00 97.60           N  
ATOM   1865  H   LYS A 121       6.512 -11.882 -10.010  1.00 97.60           H  
ATOM   1866  CA  LYS A 121       8.465 -12.599 -10.482  1.00 97.60           C  
ATOM   1867  HA  LYS A 121       8.822 -13.559 -10.854  1.00 97.60           H  
ATOM   1868  C   LYS A 121       8.896 -12.536  -9.029  1.00 97.60           C  
ATOM   1869  CB  LYS A 121       9.113 -11.474 -11.321  1.00 97.60           C  
ATOM   1870  HB2 LYS A 121      10.195 -11.505 -11.198  1.00 97.60           H  
ATOM   1871  HB3 LYS A 121       8.779 -10.500 -10.965  1.00 97.60           H  
ATOM   1872  O   LYS A 121       8.134 -12.123  -8.152  1.00 97.60           O  
ATOM   1873  CG  LYS A 121       8.789 -11.550 -12.818  1.00 97.60           C  
ATOM   1874  HG2 LYS A 121       7.710 -11.604 -12.959  1.00 97.60           H  
ATOM   1875  HG3 LYS A 121       9.152 -10.644 -13.304  1.00 97.60           H  
ATOM   1876  CD  LYS A 121       9.455 -12.759 -13.473  1.00 97.60           C  
ATOM   1877  HD2 LYS A 121      10.529 -12.582 -13.524  1.00 97.60           H  
ATOM   1878  HD3 LYS A 121       9.286 -13.664 -12.889  1.00 97.60           H  
ATOM   1879  CE  LYS A 121       8.909 -12.999 -14.873  1.00 97.60           C  
ATOM   1880  HE2 LYS A 121       7.871 -13.322 -14.793  1.00 97.60           H  
ATOM   1881  HE3 LYS A 121       8.965 -12.067 -15.436  1.00 97.60           H  
ATOM   1882  NZ  LYS A 121       9.738 -14.030 -15.526  1.00 97.60           N  
ATOM   1883  HZ1 LYS A 121      10.619 -13.591 -15.755  1.00 97.60           H  
ATOM   1884  HZ2 LYS A 121       9.338 -14.394 -16.379  1.00 97.60           H  
ATOM   1885  HZ3 LYS A 121       9.969 -14.773 -14.882  1.00 97.60           H  
ATOM   1886  N   LYS A 122      10.130 -12.949  -8.758  1.00 96.20           N  
ATOM   1887  H   LYS A 122      10.737 -13.147  -9.541  1.00 96.20           H  
ATOM   1888  CA  LYS A 122      10.725 -12.757  -7.437  1.00 96.20           C  
ATOM   1889  HA  LYS A 122      10.045 -13.143  -6.677  1.00 96.20           H  
ATOM   1890  C   LYS A 122      10.919 -11.256  -7.228  1.00 96.20           C  
ATOM   1891  CB  LYS A 122      12.048 -13.522  -7.391  1.00 96.20           C  
ATOM   1892  HB2 LYS A 122      12.727 -13.104  -8.134  1.00 96.20           H  
ATOM   1893  HB3 LYS A 122      11.864 -14.565  -7.646  1.00 96.20           H  
ATOM   1894  O   LYS A 122      11.439 -10.594  -8.117  1.00 96.20           O  
ATOM   1895  CG  LYS A 122      12.693 -13.448  -6.006  1.00 96.20           C  
ATOM   1896  HG2 LYS A 122      12.905 -12.410  -5.748  1.00 96.20           H  
ATOM   1897  HG3 LYS A 122      12.019 -13.875  -5.264  1.00 96.20           H  
ATOM   1898  CD  LYS A 122      14.003 -14.232  -6.027  1.00 96.20           C  
ATOM   1899  HD2 LYS A 122      14.650 -13.817  -6.800  1.00 96.20           H  
ATOM   1900  HD3 LYS A 122      13.793 -15.275  -6.263  1.00 96.20           H  
ATOM   1901  CE  LYS A 122      14.688 -14.129  -4.667  1.00 96.20           C  
ATOM   1902  HE2 LYS A 122      14.024 -14.540  -3.907  1.00 96.20           H  
ATOM   1903  HE3 LYS A 122      14.849 -13.074  -4.442  1.00 96.20           H  
ATOM   1904  NZ  LYS A 122      15.975 -14.860  -4.692  1.00 96.20           N  
ATOM   1905  HZ1 LYS A 122      15.814 -15.832  -4.913  1.00 96.20           H  
ATOM   1906  HZ2 LYS A 122      16.568 -14.476  -5.415  1.00 96.20           H  
ATOM   1907  HZ3 LYS A 122      16.445 -14.790  -3.801  1.00 96.20           H  
ATOM   1908  N   LEU A 123      10.552 -10.716  -6.064  1.00 95.07           N  
ATOM   1909  H   LEU A 123      10.127 -11.297  -5.356  1.00 95.07           H  
ATOM   1910  CA  LEU A 123      10.802  -9.299  -5.779  1.00 95.07           C  
ATOM   1911  HA  LEU A 123      10.285  -8.715  -6.540  1.00 95.07           H  
ATOM   1912  C   LEU A 123      12.320  -9.018  -5.848  1.00 95.07           C  
ATOM   1913  CB  LEU A 123      10.206  -8.929  -4.406  1.00 95.07           C  
ATOM   1914  HB2 LEU A 123      10.659  -9.562  -3.643  1.00 95.07           H  
ATOM   1915  HB3 LEU A 123       9.134  -9.128  -4.420  1.00 95.07           H  
ATOM   1916  O   LEU A 123      13.061  -9.598  -5.041  1.00 95.07           O  
ATOM   1917  CG  LEU A 123      10.426  -7.454  -4.017  1.00 95.07           C  
ATOM   1918  HG  LEU A 123      11.493  -7.232  -3.994  1.00 95.07           H  
ATOM   1919  CD1 LEU A 123       9.740  -6.498  -4.990  1.00 95.07           C  
ATOM   1920 HD11 LEU A 123       8.682  -6.748  -5.073  1.00 95.07           H  
ATOM   1921 HD12 LEU A 123       9.849  -5.471  -4.641  1.00 95.07           H  
ATOM   1922 HD13 LEU A 123      10.199  -6.568  -5.976  1.00 95.07           H  
ATOM   1923  CD2 LEU A 123       9.856  -7.177  -2.628  1.00 95.07           C  
ATOM   1924 HD21 LEU A 123      10.316  -7.843  -1.898  1.00 95.07           H  
ATOM   1925 HD22 LEU A 123      10.061  -6.145  -2.344  1.00 95.07           H  
ATOM   1926 HD23 LEU A 123       8.777  -7.334  -2.632  1.00 95.07           H  
ATOM   1927  N   PRO A 124      12.819  -8.154  -6.757  1.00 94.69           N  
ATOM   1928  CA  PRO A 124      14.248  -7.889  -6.833  1.00 94.69           C  
ATOM   1929  HA  PRO A 124      14.766  -8.846  -6.898  1.00 94.69           H  
ATOM   1930  C   PRO A 124      14.700  -7.143  -5.574  1.00 94.69           C  
ATOM   1931  CB  PRO A 124      14.497  -7.120  -8.138  1.00 94.69           C  
ATOM   1932  HB2 PRO A 124      15.369  -7.504  -8.667  1.00 94.69           H  
ATOM   1933  HB3 PRO A 124      14.630  -6.056  -7.941  1.00 94.69           H  
ATOM   1934  O   PRO A 124      14.083  -6.164  -5.149  1.00 94.69           O  
ATOM   1935  CG  PRO A 124      13.221  -7.350  -8.953  1.00 94.69           C  
ATOM   1936  HG2 PRO A 124      13.310  -8.277  -9.520  1.00 94.69           H  
ATOM   1937  HG3 PRO A 124      13.005  -6.515  -9.619  1.00 94.69           H  
ATOM   1938  CD  PRO A 124      12.147  -7.513  -7.881  1.00 94.69           C  
ATOM   1939  HD2 PRO A 124      11.789  -6.529  -7.576  1.00 94.69           H  
ATOM   1940  HD3 PRO A 124      11.326  -8.109  -8.278  1.00 94.69           H  
ATOM   1941  N   ALA A 125      15.800  -7.593  -4.966  1.00 91.79           N  
ATOM   1942  H   ALA A 125      16.248  -8.410  -5.355  1.00 91.79           H  
ATOM   1943  CA  ALA A 125      16.216  -7.152  -3.629  1.00 91.79           C  
ATOM   1944  HA  ALA A 125      15.419  -7.396  -2.926  1.00 91.79           H  
ATOM   1945  C   ALA A 125      16.463  -5.633  -3.507  1.00 91.79           C  
ATOM   1946  CB  ALA A 125      17.463  -7.953  -3.235  1.00 91.79           C  
ATOM   1947  HB1 ALA A 125      17.762  -7.679  -2.224  1.00 91.79           H  
ATOM   1948  HB2 ALA A 125      17.242  -9.020  -3.258  1.00 91.79           H  
ATOM   1949  HB3 ALA A 125      18.282  -7.733  -3.920  1.00 91.79           H  
ATOM   1950  O   ALA A 125      16.390  -5.081  -2.412  1.00 91.79           O  
ATOM   1951  N   LYS A 126      16.707  -4.928  -4.623  1.00 94.84           N  
ATOM   1952  H   LYS A 126      16.699  -5.422  -5.504  1.00 94.84           H  
ATOM   1953  CA  LYS A 126      16.874  -3.465  -4.632  1.00 94.84           C  
ATOM   1954  HA  LYS A 126      17.517  -3.217  -3.788  1.00 94.84           H  
ATOM   1955  C   LYS A 126      15.574  -2.681  -4.358  1.00 94.84           C  
ATOM   1956  CB  LYS A 126      17.629  -3.017  -5.903  1.00 94.84           C  
ATOM   1957  HB2 LYS A 126      18.468  -3.692  -6.072  1.00 94.84           H  
ATOM   1958  HB3 LYS A 126      18.039  -2.024  -5.720  1.00 94.84           H  
ATOM   1959  O   LYS A 126      15.663  -1.491  -4.076  1.00 94.84           O  
ATOM   1960  CG  LYS A 126      16.773  -2.947  -7.179  1.00 94.84           C  
ATOM   1961  HG2 LYS A 126      16.249  -3.892  -7.319  1.00 94.84           H  
ATOM   1962  HG3 LYS A 126      16.032  -2.158  -7.049  1.00 94.84           H  
ATOM   1963  CD  LYS A 126      17.611  -2.649  -8.442  1.00 94.84           C  
ATOM   1964  HD2 LYS A 126      18.128  -3.558  -8.749  1.00 94.84           H  
ATOM   1965  HD3 LYS A 126      18.338  -1.861  -8.244  1.00 94.84           H  
ATOM   1966  CE  LYS A 126      16.657  -2.189  -9.549  1.00 94.84           C  
ATOM   1967  HE2 LYS A 126      16.286  -1.187  -9.333  1.00 94.84           H  
ATOM   1968  HE3 LYS A 126      15.804  -2.866  -9.528  1.00 94.84           H  
ATOM   1969  NZ  LYS A 126      17.178  -2.252 -10.933  1.00 94.84           N  
ATOM   1970  HZ1 LYS A 126      17.216  -3.217 -11.229  1.00 94.84           H  
ATOM   1971  HZ2 LYS A 126      16.459  -1.980 -11.589  1.00 94.84           H  
ATOM   1972  HZ3 LYS A 126      18.023  -1.735 -11.127  1.00 94.84           H  
ATOM   1973  N   TYR A 127      14.405  -3.335  -4.384  1.00 94.36           N  
ATOM   1974  H   TYR A 127      14.410  -4.300  -4.681  1.00 94.36           H  
ATOM   1975  CA  TYR A 127      13.090  -2.736  -4.088  1.00 94.36           C  
ATOM   1976  HA  TYR A 127      13.200  -1.654  -4.013  1.00 94.36           H  
ATOM   1977  C   TYR A 127      12.467  -3.211  -2.765  1.00 94.36           C  
ATOM   1978  CB  TYR A 127      12.111  -3.015  -5.234  1.00 94.36           C  
ATOM   1979  HB2 TYR A 127      11.192  -2.457  -5.058  1.00 94.36           H  
ATOM   1980  HB3 TYR A 127      11.854  -4.074  -5.226  1.00 94.36           H  
ATOM   1981  O   TYR A 127      11.442  -2.674  -2.344  1.00 94.36           O  
ATOM   1982  CG  TYR A 127      12.631  -2.651  -6.605  1.00 94.36           C  
ATOM   1983  CD1 TYR A 127      12.567  -1.322  -7.068  1.00 94.36           C  
ATOM   1984  HD1 TYR A 127      12.128  -0.550  -6.453  1.00 94.36           H  
ATOM   1985  CD2 TYR A 127      13.152  -3.666  -7.425  1.00 94.36           C  
ATOM   1986  HD2 TYR A 127      13.159  -4.686  -7.072  1.00 94.36           H  
ATOM   1987  CE1 TYR A 127      13.011  -1.013  -8.367  1.00 94.36           C  
ATOM   1988  HE1 TYR A 127      12.907  -0.014  -8.762  1.00 94.36           H  
ATOM   1989  CE2 TYR A 127      13.612  -3.358  -8.714  1.00 94.36           C  
ATOM   1990  HE2 TYR A 127      13.986  -4.127  -9.374  1.00 94.36           H  
ATOM   1991  OH  TYR A 127      13.971  -1.762 -10.433  1.00 94.36           O  
ATOM   1992  HH  TYR A 127      13.611  -0.955 -10.809  1.00 94.36           H  
ATOM   1993  CZ  TYR A 127      13.529  -2.034  -9.186  1.00 94.36           C  
ATOM   1994  N   SER A 128      13.059  -4.193  -2.074  1.00 91.26           N  
ATOM   1995  H   SER A 128      13.902  -4.620  -2.432  1.00 91.26           H  
ATOM   1996  CA  SER A 128      12.530  -4.680  -0.787  1.00 91.26           C  
ATOM   1997  HA  SER A 128      11.444  -4.733  -0.859  1.00 91.26           H  
ATOM   1998  C   SER A 128      12.839  -3.746   0.392  1.00 91.26           C  
ATOM   1999  CB  SER A 128      13.029  -6.100  -0.502  1.00 91.26           C  
ATOM   2000  HB2 SER A 128      12.522  -6.493   0.379  1.00 91.26           H  
ATOM   2001  HB3 SER A 128      12.787  -6.737  -1.352  1.00 91.26           H  
ATOM   2002  O   SER A 128      12.251  -3.892   1.457  1.00 91.26           O  
ATOM   2003  OG  SER A 128      14.428  -6.120  -0.289  1.00 91.26           O  
ATOM   2004  HG  SER A 128      14.600  -5.876   0.623  1.00 91.26           H  
ATOM   2005  N   GLY A 129      13.775  -2.803   0.225  1.00 91.42           N  
ATOM   2006  H   GLY A 129      14.255  -2.775  -0.663  1.00 91.42           H  
ATOM   2007  CA  GLY A 129      14.116  -1.800   1.242  1.00 91.42           C  
ATOM   2008  HA2 GLY A 129      15.139  -1.465   1.067  1.00 91.42           H  
ATOM   2009  HA3 GLY A 129      14.068  -2.256   2.231  1.00 91.42           H  
ATOM   2010  C   GLY A 129      13.216  -0.557   1.247  1.00 91.42           C  
ATOM   2011  O   GLY A 129      13.186   0.146   2.261  1.00 91.42           O  
ATOM   2012  N   ILE A 130      12.504  -0.314   0.142  1.00 93.76           N  
ATOM   2013  H   ILE A 130      12.548  -0.994  -0.603  1.00 93.76           H  
ATOM   2014  CA  ILE A 130      11.535   0.776  -0.039  1.00 93.76           C  
ATOM   2015  HA  ILE A 130      11.997   1.717   0.262  1.00 93.76           H  
ATOM   2016  C   ILE A 130      10.312   0.490   0.857  1.00 93.76           C  
ATOM   2017  CB  ILE A 130      11.156   0.874  -1.543  1.00 93.76           C  
ATOM   2018  HB  ILE A 130      10.792  -0.100  -1.870  1.00 93.76           H  
ATOM   2019  O   ILE A 130       9.853  -0.657   0.868  1.00 93.76           O  
ATOM   2020  CG1 ILE A 130      12.388   1.221  -2.413  1.00 93.76           C  
ATOM   2021 HG12 ILE A 130      13.173   0.486  -2.232  1.00 93.76           H  
ATOM   2022 HG13 ILE A 130      12.775   2.197  -2.120  1.00 93.76           H  
ATOM   2023  CG2 ILE A 130      10.024   1.883  -1.762  1.00 93.76           C  
ATOM   2024 HG21 ILE A 130      10.320   2.859  -1.376  1.00 93.76           H  
ATOM   2025 HG22 ILE A 130       9.117   1.555  -1.255  1.00 93.76           H  
ATOM   2026 HG23 ILE A 130       9.790   1.990  -2.821  1.00 93.76           H  
ATOM   2027  CD1 ILE A 130      12.124   1.223  -3.926  1.00 93.76           C  
ATOM   2028 HD11 ILE A 130      11.603   0.310  -4.215  1.00 93.76           H  
ATOM   2029 HD12 ILE A 130      13.074   1.276  -4.458  1.00 93.76           H  
ATOM   2030 HD13 ILE A 130      11.528   2.091  -4.208  1.00 93.76           H  
ATOM   2031  N   PRO A 131       9.765   1.456   1.618  1.00 94.22           N  
ATOM   2032  CA  PRO A 131       8.575   1.219   2.441  1.00 94.22           C  
ATOM   2033  HA  PRO A 131       8.771   0.426   3.163  1.00 94.22           H  
ATOM   2034  C   PRO A 131       7.352   0.824   1.604  1.00 94.22           C  
ATOM   2035  CB  PRO A 131       8.321   2.534   3.178  1.00 94.22           C  
ATOM   2036  HB2 PRO A 131       8.841   2.531   4.135  1.00 94.22           H  
ATOM   2037  HB3 PRO A 131       7.255   2.715   3.313  1.00 94.22           H  
ATOM   2038  O   PRO A 131       7.225   1.233   0.457  1.00 94.22           O  
ATOM   2039  CG  PRO A 131       8.934   3.584   2.256  1.00 94.22           C  
ATOM   2040  HG2 PRO A 131       9.202   4.485   2.809  1.00 94.22           H  
ATOM   2041  HG3 PRO A 131       8.241   3.820   1.448  1.00 94.22           H  
ATOM   2042  CD  PRO A 131      10.155   2.859   1.695  1.00 94.22           C  
ATOM   2043  HD2 PRO A 131      10.416   3.277   0.722  1.00 94.22           H  
ATOM   2044  HD3 PRO A 131      10.996   2.966   2.380  1.00 94.22           H  
ATOM   2045  N   GLU A 132       6.435   0.043   2.170  1.00 92.44           N  
ATOM   2046  H   GLU A 132       6.611  -0.340   3.088  1.00 92.44           H  
ATOM   2047  CA  GLU A 132       5.096  -0.174   1.609  1.00 92.44           C  
ATOM   2048  HA  GLU A 132       5.179  -0.403   0.547  1.00 92.44           H  
ATOM   2049  C   GLU A 132       4.273   1.123   1.743  1.00 92.44           C  
ATOM   2050  CB  GLU A 132       4.413  -1.380   2.293  1.00 92.44           C  
ATOM   2051  HB2 GLU A 132       3.414  -1.485   1.871  1.00 92.44           H  
ATOM   2052  HB3 GLU A 132       4.317  -1.181   3.360  1.00 92.44           H  
ATOM   2053  O   GLU A 132       4.231   1.731   2.819  1.00 92.44           O  
ATOM   2054  CG  GLU A 132       5.186  -2.707   2.092  1.00 92.44           C  
ATOM   2055  HG2 GLU A 132       5.321  -2.876   1.023  1.00 92.44           H  
ATOM   2056  HG3 GLU A 132       6.180  -2.609   2.529  1.00 92.44           H  
ATOM   2057  CD  GLU A 132       4.504  -3.945   2.713  1.00 92.44           C  
ATOM   2058  OE1 GLU A 132       5.185  -4.990   2.908  1.00 92.44           O  
ATOM   2059  OE2 GLU A 132       3.304  -3.884   3.038  1.00 92.44           O  
ATOM   2060  N   PHE A 133       3.641   1.561   0.651  1.00 90.61           N  
ATOM   2061  H   PHE A 133       3.702   1.015  -0.197  1.00 90.61           H  
ATOM   2062  CA  PHE A 133       2.925   2.845   0.581  1.00 90.61           C  
ATOM   2063  HA  PHE A 133       3.390   3.550   1.269  1.00 90.61           H  
ATOM   2064  C   PHE A 133       1.455   2.737   1.016  1.00 90.61           C  
ATOM   2065  CB  PHE A 133       3.069   3.430  -0.832  1.00 90.61           C  
ATOM   2066  HB2 PHE A 133       2.808   2.665  -1.564  1.00 90.61           H  
ATOM   2067  HB3 PHE A 133       2.365   4.254  -0.949  1.00 90.61           H  
ATOM   2068  O   PHE A 133       0.785   3.753   1.200  1.00 90.61           O  
ATOM   2069  CG  PHE A 133       4.460   3.948  -1.144  1.00 90.61           C  
ATOM   2070  CD1 PHE A 133       4.740   5.325  -1.078  1.00 90.61           C  
ATOM   2071  HD1 PHE A 133       3.960   6.028  -0.820  1.00 90.61           H  
ATOM   2072  CD2 PHE A 133       5.476   3.057  -1.534  1.00 90.61           C  
ATOM   2073  HD2 PHE A 133       5.272   1.999  -1.609  1.00 90.61           H  
ATOM   2074  CE1 PHE A 133       6.028   5.803  -1.373  1.00 90.61           C  
ATOM   2075  HE1 PHE A 133       6.230   6.864  -1.349  1.00 90.61           H  
ATOM   2076  CE2 PHE A 133       6.758   3.537  -1.844  1.00 90.61           C  
ATOM   2077  HE2 PHE A 133       7.523   2.849  -2.174  1.00 90.61           H  
ATOM   2078  CZ  PHE A 133       7.042   4.907  -1.750  1.00 90.61           C  
ATOM   2079  HZ  PHE A 133       8.022   5.276  -2.014  1.00 90.61           H  
ATOM   2080  N   CYS A 134       0.940   1.521   1.213  1.00 92.27           N  
ATOM   2081  H   CYS A 134       1.527   0.720   1.029  1.00 92.27           H  
ATOM   2082  CA  CYS A 134      -0.411   1.296   1.724  1.00 92.27           C  
ATOM   2083  HA  CYS A 134      -1.095   1.975   1.215  1.00 92.27           H  
ATOM   2084  C   CYS A 134      -0.517   1.557   3.234  1.00 92.27           C  
ATOM   2085  CB  CYS A 134      -0.857  -0.129   1.407  1.00 92.27           C  
ATOM   2086  HB2 CYS A 134      -1.867  -0.278   1.788  1.00 92.27           H  
ATOM   2087  HB3 CYS A 134      -0.177  -0.836   1.884  1.00 92.27           H  
ATOM   2088  O   CYS A 134       0.319   1.123   4.031  1.00 92.27           O  
ATOM   2089  SG  CYS A 134      -0.866  -0.400  -0.379  1.00 92.27           S  
ATOM   2090  HG  CYS A 134       0.425  -0.122  -0.580  1.00 92.27           H  
ATOM   2091  N   CYS A 135      -1.610   2.193   3.637  1.00 94.32           N  
ATOM   2092  H   CYS A 135      -2.265   2.501   2.932  1.00 94.32           H  
ATOM   2093  CA  CYS A 135      -1.988   2.464   5.015  1.00 94.32           C  
ATOM   2094  HA  CYS A 135      -1.421   1.812   5.679  1.00 94.32           H  
ATOM   2095  C   CYS A 135      -3.480   2.153   5.239  1.00 94.32           C  
ATOM   2096  CB  CYS A 135      -1.595   3.916   5.339  1.00 94.32           C  
ATOM   2097  HB2 CYS A 135      -0.560   4.080   5.040  1.00 94.32           H  
ATOM   2098  HB3 CYS A 135      -1.681   4.098   6.410  1.00 94.32           H  
ATOM   2099  O   CYS A 135      -4.209   1.776   4.320  1.00 94.32           O  
ATOM   2100  SG  CYS A 135      -2.658   5.094   4.467  1.00 94.32           S  
ATOM   2101  HG  CYS A 135      -1.980   6.201   4.787  1.00 94.32           H  
ATOM   2102  N   VAL A 136      -3.936   2.291   6.481  1.00 96.44           N  
ATOM   2103  H   VAL A 136      -3.280   2.583   7.191  1.00 96.44           H  
ATOM   2104  CA  VAL A 136      -5.353   2.302   6.848  1.00 96.44           C  
ATOM   2105  HA  VAL A 136      -5.947   2.228   5.938  1.00 96.44           H  
ATOM   2106  C   VAL A 136      -5.679   3.629   7.514  1.00 96.44           C  
ATOM   2107  CB  VAL A 136      -5.723   1.111   7.750  1.00 96.44           C  
ATOM   2108  HB  VAL A 136      -4.985   1.020   8.548  1.00 96.44           H  
ATOM   2109  O   VAL A 136      -5.043   3.989   8.508  1.00 96.44           O  
ATOM   2110  CG1 VAL A 136      -7.113   1.260   8.382  1.00 96.44           C  
ATOM   2111 HG11 VAL A 136      -7.392   0.340   8.894  1.00 96.44           H  
ATOM   2112 HG12 VAL A 136      -7.118   2.070   9.111  1.00 96.44           H  
ATOM   2113 HG13 VAL A 136      -7.858   1.466   7.613  1.00 96.44           H  
ATOM   2114  CG2 VAL A 136      -5.740  -0.188   6.939  1.00 96.44           C  
ATOM   2115 HG21 VAL A 136      -4.796  -0.309   6.407  1.00 96.44           H  
ATOM   2116 HG22 VAL A 136      -6.552  -0.143   6.214  1.00 96.44           H  
ATOM   2117 HG23 VAL A 136      -5.894  -1.042   7.599  1.00 96.44           H  
ATOM   2118  N   LEU A 137      -6.694   4.319   6.994  1.00 98.07           N  
ATOM   2119  H   LEU A 137      -7.165   3.922   6.193  1.00 98.07           H  
ATOM   2120  CA  LEU A 137      -7.291   5.506   7.595  1.00 98.07           C  
ATOM   2121  HA  LEU A 137      -6.617   5.892   8.359  1.00 98.07           H  
ATOM   2122  C   LEU A 137      -8.619   5.133   8.264  1.00 98.07           C  
ATOM   2123  CB  LEU A 137      -7.465   6.591   6.517  1.00 98.07           C  
ATOM   2124  HB2 LEU A 137      -6.489   6.824   6.089  1.00 98.07           H  
ATOM   2125  HB3 LEU A 137      -8.094   6.186   5.724  1.00 98.07           H  
ATOM   2126  O   LEU A 137      -9.569   4.706   7.607  1.00 98.07           O  
ATOM   2127  CG  LEU A 137      -8.118   7.892   7.022  1.00 98.07           C  
ATOM   2128  HG  LEU A 137      -9.107   7.667   7.421  1.00 98.07           H  
ATOM   2129  CD1 LEU A 137      -7.295   8.578   8.116  1.00 98.07           C  
ATOM   2130 HD11 LEU A 137      -7.219   7.940   8.996  1.00 98.07           H  
ATOM   2131 HD12 LEU A 137      -7.792   9.501   8.415  1.00 98.07           H  
ATOM   2132 HD13 LEU A 137      -6.298   8.811   7.744  1.00 98.07           H  
ATOM   2133  CD2 LEU A 137      -8.287   8.870   5.861  1.00 98.07           C  
ATOM   2134 HD21 LEU A 137      -8.807   9.764   6.204  1.00 98.07           H  
ATOM   2135 HD22 LEU A 137      -8.879   8.406   5.072  1.00 98.07           H  
ATOM   2136 HD23 LEU A 137      -7.314   9.153   5.458  1.00 98.07           H  
ATOM   2137  N   ASN A 138      -8.698   5.329   9.577  1.00 98.20           N  
ATOM   2138  H   ASN A 138      -7.876   5.664  10.059  1.00 98.20           H  
ATOM   2139  CA  ASN A 138      -9.934   5.216  10.340  1.00 98.20           C  
ATOM   2140  HA  ASN A 138     -10.677   4.671   9.757  1.00 98.20           H  
ATOM   2141  C   ASN A 138     -10.498   6.620  10.603  1.00 98.20           C  
ATOM   2142  CB  ASN A 138      -9.652   4.400  11.609  1.00 98.20           C  
ATOM   2143  HB2 ASN A 138      -9.163   3.467  11.331  1.00 98.20           H  
ATOM   2144  HB3 ASN A 138      -8.980   4.962  12.258  1.00 98.20           H  
ATOM   2145  O   ASN A 138     -10.032   7.318  11.507  1.00 98.20           O  
ATOM   2146  CG  ASN A 138     -10.916   4.053  12.373  1.00 98.20           C  
ATOM   2147  ND2 ASN A 138     -10.780   3.563  13.581  1.00 98.20           N  
ATOM   2148 HD21 ASN A 138     -11.643   3.382  14.073  1.00 98.20           H  
ATOM   2149 HD22 ASN A 138      -9.861   3.509  13.998  1.00 98.20           H  
ATOM   2150  OD1 ASN A 138     -12.035   4.167  11.907  1.00 98.20           O  
ATOM   2151  N   ALA A 139     -11.458   7.028   9.772  1.00 98.31           N  
ATOM   2152  H   ALA A 139     -11.780   6.390   9.058  1.00 98.31           H  
ATOM   2153  CA  ALA A 139     -12.135   8.322   9.792  1.00 98.31           C  
ATOM   2154  HA  ALA A 139     -12.268   8.656  10.821  1.00 98.31           H  
ATOM   2155  C   ALA A 139     -13.517   8.215   9.120  1.00 98.31           C  
ATOM   2156  CB  ALA A 139     -11.262   9.332   9.045  1.00 98.31           C  
ATOM   2157  HB1 ALA A 139     -11.713  10.322   9.111  1.00 98.31           H  
ATOM   2158  HB2 ALA A 139     -11.173   9.048   7.996  1.00 98.31           H  
ATOM   2159  HB3 ALA A 139     -10.268   9.365   9.491  1.00 98.31           H  
ATOM   2160  O   ALA A 139     -13.779   7.245   8.402  1.00 98.31           O  
ATOM   2161  N   ASP A 140     -14.379   9.214   9.325  1.00 97.52           N  
ATOM   2162  H   ASP A 140     -14.085  10.014   9.868  1.00 97.52           H  
ATOM   2163  CA  ASP A 140     -15.676   9.324   8.643  1.00 97.52           C  
ATOM   2164  HA  ASP A 140     -16.060   8.319   8.474  1.00 97.52           H  
ATOM   2165  C   ASP A 140     -15.485   9.982   7.265  1.00 97.52           C  
ATOM   2166  CB  ASP A 140     -16.687  10.050   9.550  1.00 97.52           C  
ATOM   2167  HB2 ASP A 140     -16.447  11.112   9.597  1.00 97.52           H  
ATOM   2168  HB3 ASP A 140     -16.596   9.647  10.559  1.00 97.52           H  
ATOM   2169  O   ASP A 140     -15.580  11.196   7.101  1.00 97.52           O  
ATOM   2170  CG  ASP A 140     -18.147   9.859   9.109  1.00 97.52           C  
ATOM   2171  OD1 ASP A 140     -18.423   8.851   8.417  1.00 97.52           O  
ATOM   2172  OD2 ASP A 140     -18.997  10.649   9.577  1.00 97.52           O  
ATOM   2173  N   VAL A 141     -15.081   9.164   6.292  1.00 96.96           N  
ATOM   2174  H   VAL A 141     -15.024   8.180   6.514  1.00 96.96           H  
ATOM   2175  CA  VAL A 141     -14.735   9.564   4.917  1.00 96.96           C  
ATOM   2176  HA  VAL A 141     -15.154  10.552   4.725  1.00 96.96           H  
ATOM   2177  C   VAL A 141     -15.370   8.610   3.905  1.00 96.96           C  
ATOM   2178  CB  VAL A 141     -13.204   9.651   4.714  1.00 96.96           C  
ATOM   2179  HB  VAL A 141     -13.012   9.962   3.687  1.00 96.96           H  
ATOM   2180  O   VAL A 141     -15.871   7.547   4.276  1.00 96.96           O  
ATOM   2181  CG1 VAL A 141     -12.573  10.707   5.625  1.00 96.96           C  
ATOM   2182 HG11 VAL A 141     -12.692  10.431   6.673  1.00 96.96           H  
ATOM   2183 HG12 VAL A 141     -13.068  11.664   5.463  1.00 96.96           H  
ATOM   2184 HG13 VAL A 141     -11.512  10.808   5.397  1.00 96.96           H  
ATOM   2185  CG2 VAL A 141     -12.471   8.322   4.938  1.00 96.96           C  
ATOM   2186 HG21 VAL A 141     -11.403   8.457   4.762  1.00 96.96           H  
ATOM   2187 HG22 VAL A 141     -12.625   7.971   5.958  1.00 96.96           H  
ATOM   2188 HG23 VAL A 141     -12.842   7.576   4.236  1.00 96.96           H  
ATOM   2189  N   GLU A 142     -15.324   8.963   2.621  1.00 93.83           N  
ATOM   2190  H   GLU A 142     -14.887   9.839   2.372  1.00 93.83           H  
ATOM   2191  CA  GLU A 142     -15.821   8.139   1.514  1.00 93.83           C  
ATOM   2192  HA  GLU A 142     -16.257   7.226   1.920  1.00 93.83           H  
ATOM   2193  C   GLU A 142     -14.690   7.703   0.568  1.00 93.83           C  
ATOM   2194  CB  GLU A 142     -16.939   8.869   0.750  1.00 93.83           C  
ATOM   2195  HB2 GLU A 142     -16.549   9.801   0.341  1.00 93.83           H  
ATOM   2196  HB3 GLU A 142     -17.255   8.231  -0.076  1.00 93.83           H  
ATOM   2197  O   GLU A 142     -13.647   8.352   0.471  1.00 93.83           O  
ATOM   2198  CG  GLU A 142     -18.162   9.163   1.638  1.00 93.83           C  
ATOM   2199  HG2 GLU A 142     -17.891   9.912   2.382  1.00 93.83           H  
ATOM   2200  HG3 GLU A 142     -18.428   8.246   2.164  1.00 93.83           H  
ATOM   2201  CD  GLU A 142     -19.390   9.656   0.852  1.00 93.83           C  
ATOM   2202  OE1 GLU A 142     -20.508   9.545   1.406  1.00 93.83           O  
ATOM   2203  OE2 GLU A 142     -19.228  10.101  -0.307  1.00 93.83           O  
ATOM   2204  N   VAL A 143     -14.908   6.589  -0.139  1.00 93.49           N  
ATOM   2205  H   VAL A 143     -15.822   6.166  -0.073  1.00 93.49           H  
ATOM   2206  CA  VAL A 143     -13.992   6.074  -1.171  1.00 93.49           C  
ATOM   2207  HA  VAL A 143     -12.994   6.000  -0.738  1.00 93.49           H  
ATOM   2208  C   VAL A 143     -13.898   7.050  -2.348  1.00 93.49           C  
ATOM   2209  CB  VAL A 143     -14.422   4.662  -1.623  1.00 93.49           C  
ATOM   2210  HB  VAL A 143     -15.504   4.652  -1.756  1.00 93.49           H  
ATOM   2211  O   VAL A 143     -14.907   7.589  -2.797  1.00 93.49           O  
ATOM   2212  CG1 VAL A 143     -13.792   4.201  -2.940  1.00 93.49           C  
ATOM   2213 HG11 VAL A 143     -14.029   3.153  -3.128  1.00 93.49           H  
ATOM   2214 HG12 VAL A 143     -14.176   4.793  -3.771  1.00 93.49           H  
ATOM   2215 HG13 VAL A 143     -12.708   4.311  -2.896  1.00 93.49           H  
ATOM   2216  CG2 VAL A 143     -14.065   3.635  -0.540  1.00 93.49           C  
ATOM   2217 HG21 VAL A 143     -12.982   3.583  -0.430  1.00 93.49           H  
ATOM   2218 HG22 VAL A 143     -14.437   2.651  -0.824  1.00 93.49           H  
ATOM   2219 HG23 VAL A 143     -14.509   3.930   0.411  1.00 93.49           H  
ATOM   2220  N   GLY A 144     -12.686   7.242  -2.867  1.00 87.48           N  
ATOM   2221  H   GLY A 144     -11.923   6.712  -2.471  1.00 87.48           H  
ATOM   2222  CA  GLY A 144     -12.359   8.153  -3.964  1.00 87.48           C  
ATOM   2223  HA2 GLY A 144     -13.225   8.260  -4.617  1.00 87.48           H  
ATOM   2224  HA3 GLY A 144     -11.544   7.720  -4.544  1.00 87.48           H  
ATOM   2225  C   GLY A 144     -11.924   9.557  -3.528  1.00 87.48           C  
ATOM   2226  O   GLY A 144     -11.491  10.333  -4.377  1.00 87.48           O  
ATOM   2227  N   LEU A 145     -12.007   9.893  -2.234  1.00 89.62           N  
ATOM   2228  H   LEU A 145     -12.376   9.220  -1.578  1.00 89.62           H  
ATOM   2229  CA  LEU A 145     -11.527  11.178  -1.718  1.00 89.62           C  
ATOM   2230  HA  LEU A 145     -11.834  11.967  -2.405  1.00 89.62           H  
ATOM   2231  C   LEU A 145     -10.000  11.218  -1.631  1.00 89.62           C  
ATOM   2232  CB  LEU A 145     -12.122  11.471  -0.329  1.00 89.62           C  
ATOM   2233  HB2 LEU A 145     -11.860  10.649   0.337  1.00 89.62           H  
ATOM   2234  HB3 LEU A 145     -11.646  12.372   0.057  1.00 89.62           H  
ATOM   2235  O   LEU A 145      -9.391  10.373  -0.974  1.00 89.62           O  
ATOM   2236  CG  LEU A 145     -13.645  11.676  -0.280  1.00 89.62           C  
ATOM   2237  HG  LEU A 145     -14.150  10.758  -0.580  1.00 89.62           H  
ATOM   2238  CD1 LEU A 145     -14.042  12.016   1.159  1.00 89.62           C  
ATOM   2239 HD11 LEU A 145     -13.671  11.240   1.828  1.00 89.62           H  
ATOM   2240 HD12 LEU A 145     -15.128  12.065   1.235  1.00 89.62           H  
ATOM   2241 HD13 LEU A 145     -13.616  12.976   1.450  1.00 89.62           H  
ATOM   2242  CD2 LEU A 145     -14.119  12.814  -1.185  1.00 89.62           C  
ATOM   2243 HD21 LEU A 145     -13.573  13.731  -0.962  1.00 89.62           H  
ATOM   2244 HD22 LEU A 145     -15.185  12.980  -1.032  1.00 89.62           H  
ATOM   2245 HD23 LEU A 145     -13.969  12.544  -2.231  1.00 89.62           H  
ATOM   2246  N   ASN A 146      -9.402  12.270  -2.193  1.00 89.36           N  
ATOM   2247  H   ASN A 146      -9.962  12.928  -2.717  1.00 89.36           H  
ATOM   2248  CA  ASN A 146      -8.009  12.627  -1.941  1.00 89.36           C  
ATOM   2249  HA  ASN A 146      -7.452  11.723  -1.698  1.00 89.36           H  
ATOM   2250  C   ASN A 146      -7.943  13.553  -0.727  1.00 89.36           C  
ATOM   2251  CB  ASN A 146      -7.390  13.225  -3.211  1.00 89.36           C  
ATOM   2252  HB2 ASN A 146      -6.342  13.469  -3.038  1.00 89.36           H  
ATOM   2253  HB3 ASN A 146      -7.925  14.135  -3.484  1.00 89.36           H  
ATOM   2254  O   ASN A 146      -8.691  14.529  -0.617  1.00 89.36           O  
ATOM   2255  CG  ASN A 146      -7.470  12.217  -4.334  1.00 89.36           C  
ATOM   2256  ND2 ASN A 146      -8.061  12.536  -5.457  1.00 89.36           N  
ATOM   2257 HD21 ASN A 146      -8.407  11.752  -5.991  1.00 89.36           H  
ATOM   2258 HD22 ASN A 146      -8.518  13.436  -5.491  1.00 89.36           H  
ATOM   2259  OD1 ASN A 146      -7.076  11.080  -4.181  1.00 89.36           O  
ATOM   2260  N   LEU A 147      -7.069  13.220   0.217  1.00 91.70           N  
ATOM   2261  H   LEU A 147      -6.464  12.429   0.047  1.00 91.70           H  
ATOM   2262  CA  LEU A 147      -7.004  13.826   1.538  1.00 91.70           C  
ATOM   2263  HA  LEU A 147      -7.620  14.725   1.556  1.00 91.70           H  
ATOM   2264  C   LEU A 147      -5.574  14.238   1.872  1.00 91.70           C  
ATOM   2265  CB  LEU A 147      -7.539  12.844   2.597  1.00 91.70           C  
ATOM   2266  HB2 LEU A 147      -7.429  13.301   3.580  1.00 91.70           H  
ATOM   2267  HB3 LEU A 147      -6.914  11.952   2.574  1.00 91.70           H  
ATOM   2268  O   LEU A 147      -4.614  13.514   1.623  1.00 91.70           O  
ATOM   2269  CG  LEU A 147      -9.007  12.415   2.417  1.00 91.70           C  
ATOM   2270  HG  LEU A 147      -9.147  11.963   1.435  1.00 91.70           H  
ATOM   2271  CD1 LEU A 147      -9.356  11.367   3.472  1.00 91.70           C  
ATOM   2272 HD11 LEU A 147      -8.680  10.518   3.377  1.00 91.70           H  
ATOM   2273 HD12 LEU A 147      -9.270  11.795   4.471  1.00 91.70           H  
ATOM   2274 HD13 LEU A 147     -10.375  11.016   3.307  1.00 91.70           H  
ATOM   2275  CD2 LEU A 147      -9.987  13.579   2.575  1.00 91.70           C  
ATOM   2276 HD21 LEU A 147      -9.815  14.094   3.520  1.00 91.70           H  
ATOM   2277 HD22 LEU A 147     -11.011  13.205   2.545  1.00 91.70           H  
ATOM   2278 HD23 LEU A 147      -9.856  14.278   1.749  1.00 91.70           H  
ATOM   2279  N   LYS A 148      -5.447  15.393   2.506  1.00 90.89           N  
ATOM   2280  H   LYS A 148      -6.285  15.944   2.630  1.00 90.89           H  
ATOM   2281  CA  LYS A 148      -4.232  15.878   3.139  1.00 90.89           C  
ATOM   2282  HA  LYS A 148      -3.371  15.332   2.754  1.00 90.89           H  
ATOM   2283  C   LYS A 148      -4.344  15.608   4.635  1.00 90.89           C  
ATOM   2284  CB  LYS A 148      -4.098  17.346   2.744  1.00 90.89           C  
ATOM   2285  HB2 LYS A 148      -4.997  17.879   3.056  1.00 90.89           H  
ATOM   2286  HB3 LYS A 148      -4.040  17.399   1.657  1.00 90.89           H  
ATOM   2287  O   LYS A 148      -5.155  16.215   5.333  1.00 90.89           O  
ATOM   2288  CG  LYS A 148      -2.873  18.045   3.331  1.00 90.89           C  
ATOM   2289  HG2 LYS A 148      -2.977  18.106   4.415  1.00 90.89           H  
ATOM   2290  HG3 LYS A 148      -1.974  17.488   3.067  1.00 90.89           H  
ATOM   2291  CD  LYS A 148      -2.808  19.447   2.720  1.00 90.89           C  
ATOM   2292  HD2 LYS A 148      -3.828  19.772   2.514  1.00 90.89           H  
ATOM   2293  HD3 LYS A 148      -2.285  19.407   1.764  1.00 90.89           H  
ATOM   2294  CE  LYS A 148      -2.149  20.477   3.634  1.00 90.89           C  
ATOM   2295  HE2 LYS A 148      -1.072  20.496   3.465  1.00 90.89           H  
ATOM   2296  HE3 LYS A 148      -2.339  20.188   4.667  1.00 90.89           H  
ATOM   2297  NZ  LYS A 148      -2.776  21.798   3.380  1.00 90.89           N  
ATOM   2298  HZ1 LYS A 148      -2.534  22.495   4.071  1.00 90.89           H  
ATOM   2299  HZ2 LYS A 148      -3.781  21.706   3.415  1.00 90.89           H  
ATOM   2300  HZ3 LYS A 148      -2.604  22.132   2.443  1.00 90.89           H  
ATOM   2301  N   CYS A 149      -3.547  14.657   5.107  1.00 94.65           N  
ATOM   2302  H   CYS A 149      -2.930  14.194   4.454  1.00 94.65           H  
ATOM   2303  CA  CYS A 149      -3.533  14.162   6.476  1.00 94.65           C  
ATOM   2304  HA  CYS A 149      -4.469  14.420   6.972  1.00 94.65           H  
ATOM   2305  C   CYS A 149      -2.367  14.798   7.236  1.00 94.65           C  
ATOM   2306  CB  CYS A 149      -3.410  12.633   6.442  1.00 94.65           C  
ATOM   2307  HB2 CYS A 149      -3.360  12.248   7.461  1.00 94.65           H  
ATOM   2308  HB3 CYS A 149      -2.496  12.360   5.915  1.00 94.65           H  
ATOM   2309  O   CYS A 149      -1.211  14.431   7.019  1.00 94.65           O  
ATOM   2310  SG  CYS A 149      -4.839  11.915   5.589  1.00 94.65           S  
ATOM   2311  HG  CYS A 149      -4.340  10.687   5.424  1.00 94.65           H  
ATOM   2312  N   SER A 150      -2.654  15.736   8.138  1.00 96.97           N  
ATOM   2313  H   SER A 150      -3.626  15.931   8.334  1.00 96.97           H  
ATOM   2314  CA  SER A 150      -1.614  16.343   8.985  1.00 96.97           C  
ATOM   2315  HA  SER A 150      -0.674  16.391   8.436  1.00 96.97           H  
ATOM   2316  C   SER A 150      -1.399  15.479  10.226  1.00 96.97           C  
ATOM   2317  CB  SER A 150      -1.984  17.774   9.382  1.00 96.97           C  
ATOM   2318  HB2 SER A 150      -2.846  17.753  10.049  1.00 96.97           H  
ATOM   2319  HB3 SER A 150      -1.146  18.226   9.912  1.00 96.97           H  
ATOM   2320  O   SER A 150      -2.353  15.235  10.965  1.00 96.97           O  
ATOM   2321  OG  SER A 150      -2.289  18.550   8.237  1.00 96.97           O  
ATOM   2322  HG  SER A 150      -3.067  18.170   7.821  1.00 96.97           H  
ATOM   2323  N   LEU A 151      -0.177  14.994  10.462  1.00 98.15           N  
ATOM   2324  H   LEU A 151       0.580  15.253   9.846  1.00 98.15           H  
ATOM   2325  CA  LEU A 151       0.123  14.073  11.563  1.00 98.15           C  
ATOM   2326  HA  LEU A 151      -0.702  13.368  11.666  1.00 98.15           H  
ATOM   2327  C   LEU A 151       0.229  14.839  12.892  1.00 98.15           C  
ATOM   2328  CB  LEU A 151       1.396  13.256  11.250  1.00 98.15           C  
ATOM   2329  HB2 LEU A 151       1.532  12.539  12.059  1.00 98.15           H  
ATOM   2330  HB3 LEU A 151       2.253  13.930  11.264  1.00 98.15           H  
ATOM   2331  O   LEU A 151       1.199  15.551  13.130  1.00 98.15           O  
ATOM   2332  CG  LEU A 151       1.431  12.494   9.906  1.00 98.15           C  
ATOM   2333  HG  LEU A 151       1.609  13.198   9.093  1.00 98.15           H  
ATOM   2334  CD1 LEU A 151       2.573  11.479   9.919  1.00 98.15           C  
ATOM   2335 HD11 LEU A 151       3.507  11.986  10.161  1.00 98.15           H  
ATOM   2336 HD12 LEU A 151       2.389  10.709  10.668  1.00 98.15           H  
ATOM   2337 HD13 LEU A 151       2.672  11.020   8.935  1.00 98.15           H  
ATOM   2338  CD2 LEU A 151       0.147  11.725   9.586  1.00 98.15           C  
ATOM   2339 HD21 LEU A 151       0.297  11.113   8.696  1.00 98.15           H  
ATOM   2340 HD22 LEU A 151      -0.129  11.091  10.428  1.00 98.15           H  
ATOM   2341 HD23 LEU A 151      -0.649  12.437   9.368  1.00 98.15           H  
ATOM   2342  N   LEU A 152      -0.767  14.705  13.772  1.00 98.31           N  
ATOM   2343  H   LEU A 152      -1.532  14.092  13.529  1.00 98.31           H  
ATOM   2344  CA  LEU A 152      -0.883  15.513  14.994  1.00 98.31           C  
ATOM   2345  HA  LEU A 152      -0.474  16.507  14.808  1.00 98.31           H  
ATOM   2346  C   LEU A 152      -0.119  14.935  16.185  1.00 98.31           C  
ATOM   2347  CB  LEU A 152      -2.359  15.649  15.401  1.00 98.31           C  
ATOM   2348  HB2 LEU A 152      -2.403  16.265  16.299  1.00 98.31           H  
ATOM   2349  HB3 LEU A 152      -2.740  14.661  15.659  1.00 98.31           H  
ATOM   2350  O   LEU A 152       0.559  15.660  16.903  1.00 98.31           O  
ATOM   2351  CG  LEU A 152      -3.297  16.256  14.353  1.00 98.31           C  
ATOM   2352  HG  LEU A 152      -3.315  15.627  13.464  1.00 98.31           H  
ATOM   2353  CD1 LEU A 152      -4.696  16.270  14.960  1.00 98.31           C  
ATOM   2354 HD11 LEU A 152      -4.724  16.892  15.855  1.00 98.31           H  
ATOM   2355 HD12 LEU A 152      -5.015  15.257  15.205  1.00 98.31           H  
ATOM   2356 HD13 LEU A 152      -5.394  16.676  14.228  1.00 98.31           H  
ATOM   2357  CD2 LEU A 152      -2.901  17.677  13.955  1.00 98.31           C  
ATOM   2358 HD21 LEU A 152      -2.846  18.317  14.836  1.00 98.31           H  
ATOM   2359 HD22 LEU A 152      -1.937  17.663  13.447  1.00 98.31           H  
ATOM   2360 HD23 LEU A 152      -3.642  18.076  13.262  1.00 98.31           H  
ATOM   2361  N   SER A 153      -0.307  13.641  16.448  1.00 98.24           N  
ATOM   2362  H   SER A 153      -0.856  13.098  15.797  1.00 98.24           H  
ATOM   2363  CA  SER A 153       0.300  12.949  17.589  1.00 98.24           C  
ATOM   2364  HA  SER A 153       1.302  13.353  17.735  1.00 98.24           H  
ATOM   2365  C   SER A 153       0.423  11.454  17.327  1.00 98.24           C  
ATOM   2366  CB  SER A 153      -0.470  13.195  18.891  1.00 98.24           C  
ATOM   2367  HB2 SER A 153      -0.029  12.596  19.688  1.00 98.24           H  
ATOM   2368  HB3 SER A 153      -0.376  14.247  19.163  1.00 98.24           H  
ATOM   2369  O   SER A 153      -0.446  10.848  16.693  1.00 98.24           O  
ATOM   2370  OG  SER A 153      -1.842  12.872  18.758  1.00 98.24           O  
ATOM   2371  HG  SER A 153      -2.205  13.489  18.117  1.00 98.24           H  
ATOM   2372  N   LYS A 154       1.509  10.848  17.804  1.00 96.84           N  
ATOM   2373  H   LYS A 154       2.193  11.419  18.278  1.00 96.84           H  
ATOM   2374  CA  LYS A 154       1.812   9.435  17.589  1.00 96.84           C  
ATOM   2375  HA  LYS A 154       1.598   9.208  16.545  1.00 96.84           H  
ATOM   2376  C   LYS A 154       0.925   8.533  18.449  1.00 96.84           C  
ATOM   2377  CB  LYS A 154       3.314   9.218  17.817  1.00 96.84           C  
ATOM   2378  HB2 LYS A 154       3.554   9.331  18.874  1.00 96.84           H  
ATOM   2379  HB3 LYS A 154       3.850   9.987  17.261  1.00 96.84           H  
ATOM   2380  O   LYS A 154       0.800   8.712  19.659  1.00 96.84           O  
ATOM   2381  CG  LYS A 154       3.763   7.838  17.319  1.00 96.84           C  
ATOM   2382  HG2 LYS A 154       3.479   7.074  18.043  1.00 96.84           H  
ATOM   2383  HG3 LYS A 154       3.266   7.629  16.371  1.00 96.84           H  
ATOM   2384  CD  LYS A 154       5.275   7.793  17.077  1.00 96.84           C  
ATOM   2385  HD2 LYS A 154       5.539   8.631  16.431  1.00 96.84           H  
ATOM   2386  HD3 LYS A 154       5.811   7.884  18.022  1.00 96.84           H  
ATOM   2387  CE  LYS A 154       5.629   6.478  16.374  1.00 96.84           C  
ATOM   2388  HE2 LYS A 154       4.810   6.229  15.698  1.00 96.84           H  
ATOM   2389  HE3 LYS A 154       5.696   5.681  17.114  1.00 96.84           H  
ATOM   2390  NZ  LYS A 154       6.881   6.597  15.585  1.00 96.84           N  
ATOM   2391  HZ1 LYS A 154       7.073   5.743  15.080  1.00 96.84           H  
ATOM   2392  HZ2 LYS A 154       7.669   6.839  16.168  1.00 96.84           H  
ATOM   2393  HZ3 LYS A 154       6.775   7.316  14.884  1.00 96.84           H  
ATOM   2394  N   THR A 155       0.345   7.514  17.825  1.00 95.73           N  
ATOM   2395  H   THR A 155       0.545   7.400  16.842  1.00 95.73           H  
ATOM   2396  CA  THR A 155      -0.362   6.410  18.490  1.00 95.73           C  
ATOM   2397  HA  THR A 155      -0.530   6.690  19.530  1.00 95.73           H  
ATOM   2398  C   THR A 155       0.523   5.154  18.489  1.00 95.73           C  
ATOM   2399  CB  THR A 155      -1.753   6.145  17.872  1.00 95.73           C  
ATOM   2400  HB  THR A 155      -2.351   5.609  18.609  1.00 95.73           H  
ATOM   2401  O   THR A 155       1.568   5.137  17.834  1.00 95.73           O  
ATOM   2402  CG2 THR A 155      -2.505   7.433  17.540  1.00 95.73           C  
ATOM   2403 HG21 THR A 155      -3.548   7.206  17.321  1.00 95.73           H  
ATOM   2404 HG22 THR A 155      -2.052   7.909  16.671  1.00 95.73           H  
ATOM   2405 HG23 THR A 155      -2.462   8.115  18.390  1.00 95.73           H  
ATOM   2406  OG1 THR A 155      -1.676   5.337  16.722  1.00 95.73           O  
ATOM   2407  HG1 THR A 155      -2.584   5.144  16.474  1.00 95.73           H  
ATOM   2408  N   PRO A 156       0.153   4.069  19.199  1.00 88.81           N  
ATOM   2409  CA  PRO A 156       0.959   2.845  19.221  1.00 88.81           C  
ATOM   2410  HA  PRO A 156       1.920   3.076  19.681  1.00 88.81           H  
ATOM   2411  C   PRO A 156       1.231   2.212  17.845  1.00 88.81           C  
ATOM   2412  CB  PRO A 156       0.191   1.877  20.127  1.00 88.81           C  
ATOM   2413  HB2 PRO A 156      -0.522   1.300  19.539  1.00 88.81           H  
ATOM   2414  HB3 PRO A 156       0.865   1.213  20.667  1.00 88.81           H  
ATOM   2415  O   PRO A 156       2.195   1.462  17.727  1.00 88.81           O  
ATOM   2416  CG  PRO A 156      -0.567   2.809  21.071  1.00 88.81           C  
ATOM   2417  HG2 PRO A 156      -1.448   2.328  21.497  1.00 88.81           H  
ATOM   2418  HG3 PRO A 156       0.100   3.163  21.857  1.00 88.81           H  
ATOM   2419  CD  PRO A 156      -0.943   3.966  20.151  1.00 88.81           C  
ATOM   2420  HD2 PRO A 156      -1.068   4.880  20.731  1.00 88.81           H  
ATOM   2421  HD3 PRO A 156      -1.863   3.722  19.619  1.00 88.81           H  
ATOM   2422  N   ASN A 157       0.405   2.500  16.827  1.00 88.04           N  
ATOM   2423  H   ASN A 157      -0.317   3.189  16.983  1.00 88.04           H  
ATOM   2424  CA  ASN A 157       0.462   1.874  15.497  1.00 88.04           C  
ATOM   2425  HA  ASN A 157       1.385   1.300  15.411  1.00 88.04           H  
ATOM   2426  C   ASN A 157       0.471   2.889  14.331  1.00 88.04           C  
ATOM   2427  CB  ASN A 157      -0.727   0.903  15.352  1.00 88.04           C  
ATOM   2428  HB2 ASN A 157      -0.652   0.386  14.395  1.00 88.04           H  
ATOM   2429  HB3 ASN A 157      -1.650   1.482  15.343  1.00 88.04           H  
ATOM   2430  O   ASN A 157       0.253   2.497  13.182  1.00 88.04           O  
ATOM   2431  CG  ASN A 157      -0.806  -0.164  16.427  1.00 88.04           C  
ATOM   2432  ND2 ASN A 157      -1.950  -0.310  17.056  1.00 88.04           N  
ATOM   2433 HD21 ASN A 157      -2.730   0.287  16.821  1.00 88.04           H  
ATOM   2434 HD22 ASN A 157      -1.983  -1.040  17.753  1.00 88.04           H  
ATOM   2435  OD1 ASN A 157       0.122  -0.897  16.715  1.00 88.04           O  
ATOM   2436  N   GLY A 158       0.638   4.186  14.613  1.00 95.65           N  
ATOM   2437  H   GLY A 158       0.829   4.471  15.563  1.00 95.65           H  
ATOM   2438  CA  GLY A 158       0.452   5.244  13.620  1.00 95.65           C  
ATOM   2439  HA2 GLY A 158      -0.440   5.010  13.040  1.00 95.65           H  
ATOM   2440  HA3 GLY A 158       1.304   5.267  12.941  1.00 95.65           H  
ATOM   2441  C   GLY A 158       0.293   6.630  14.244  1.00 95.65           C  
ATOM   2442  O   GLY A 158       1.033   6.969  15.165  1.00 95.65           O  
ATOM   2443  N   PHE A 159      -0.646   7.438  13.742  1.00 98.47           N  
ATOM   2444  H   PHE A 159      -1.240   7.081  13.008  1.00 98.47           H  
ATOM   2445  CA  PHE A 159      -0.844   8.833  14.158  1.00 98.47           C  
ATOM   2446  HA  PHE A 159      -0.447   8.961  15.165  1.00 98.47           H  
ATOM   2447  C   PHE A 159      -2.321   9.240  14.178  1.00 98.47           C  
ATOM   2448  CB  PHE A 159      -0.077   9.779  13.220  1.00 98.47           C  
ATOM   2449  HB2 PHE A 159      -0.313  10.808  13.489  1.00 98.47           H  
ATOM   2450  HB3 PHE A 159      -0.425   9.624  12.199  1.00 98.47           H  
ATOM   2451  O   PHE A 159      -3.095   8.840  13.308  1.00 98.47           O  
ATOM   2452  CG  PHE A 159       1.428   9.612  13.250  1.00 98.47           C  
ATOM   2453  CD1 PHE A 159       2.212  10.431  14.082  1.00 98.47           C  
ATOM   2454  HD1 PHE A 159       1.747  11.199  14.683  1.00 98.47           H  
ATOM   2455  CD2 PHE A 159       2.046   8.636  12.445  1.00 98.47           C  
ATOM   2456  HD2 PHE A 159       1.451   8.022  11.785  1.00 98.47           H  
ATOM   2457  CE1 PHE A 159       3.607  10.269  14.118  1.00 98.47           C  
ATOM   2458  HE1 PHE A 159       4.206  10.922  14.735  1.00 98.47           H  
ATOM   2459  CE2 PHE A 159       3.439   8.465  12.493  1.00 98.47           C  
ATOM   2460  HE2 PHE A 159       3.915   7.726  11.866  1.00 98.47           H  
ATOM   2461  CZ  PHE A 159       4.218   9.283  13.327  1.00 98.47           C  
ATOM   2462  HZ  PHE A 159       5.293   9.176  13.333  1.00 98.47           H  
ATOM   2463  N   LYS A 160      -2.703  10.107  15.123  1.00 98.73           N  
ATOM   2464  H   LYS A 160      -1.997  10.416  15.776  1.00 98.73           H  
ATOM   2465  CA  LYS A 160      -3.919  10.924  14.999  1.00 98.73           C  
ATOM   2466  HA  LYS A 160      -4.738  10.302  14.636  1.00 98.73           H  
ATOM   2467  C   LYS A 160      -3.701  11.995  13.940  1.00 98.73           C  
ATOM   2468  CB  LYS A 160      -4.307  11.574  16.338  1.00 98.73           C  
ATOM   2469  HB2 LYS A 160      -3.461  12.150  16.712  1.00 98.73           H  
ATOM   2470  HB3 LYS A 160      -5.126  12.271  16.158  1.00 98.73           H  
ATOM   2471  O   LYS A 160      -2.612  12.565  13.873  1.00 98.73           O  
ATOM   2472  CG  LYS A 160      -4.756  10.585  17.422  1.00 98.73           C  
ATOM   2473  HG2 LYS A 160      -5.119  11.157  18.276  1.00 98.73           H  
ATOM   2474  HG3 LYS A 160      -3.904   9.987  17.746  1.00 98.73           H  
ATOM   2475  CD  LYS A 160      -5.870   9.657  16.920  1.00 98.73           C  
ATOM   2476  HD2 LYS A 160      -5.445   8.944  16.215  1.00 98.73           H  
ATOM   2477  HD3 LYS A 160      -6.631  10.249  16.411  1.00 98.73           H  
ATOM   2478  CE  LYS A 160      -6.517   8.890  18.070  1.00 98.73           C  
ATOM   2479  HE2 LYS A 160      -7.015   9.607  18.723  1.00 98.73           H  
ATOM   2480  HE3 LYS A 160      -5.738   8.380  18.637  1.00 98.73           H  
ATOM   2481  NZ  LYS A 160      -7.487   7.903  17.545  1.00 98.73           N  
ATOM   2482  HZ1 LYS A 160      -8.093   8.321  16.853  1.00 98.73           H  
ATOM   2483  HZ2 LYS A 160      -6.995   7.146  17.093  1.00 98.73           H  
ATOM   2484  HZ3 LYS A 160      -8.033   7.478  18.280  1.00 98.73           H  
ATOM   2485  N   VAL A 161      -4.726  12.267  13.139  1.00 98.55           N  
ATOM   2486  H   VAL A 161      -5.600  11.782  13.284  1.00 98.55           H  
ATOM   2487  CA  VAL A 161      -4.645  13.190  11.999  1.00 98.55           C  
ATOM   2488  HA  VAL A 161      -3.760  13.813  12.130  1.00 98.55           H  
ATOM   2489  C   VAL A 161      -5.836  14.136  11.938  1.00 98.55           C  
ATOM   2490  CB  VAL A 161      -4.489  12.441  10.656  1.00 98.55           C  
ATOM   2491  HB  VAL A 161      -4.422  13.180   9.857  1.00 98.55           H  
ATOM   2492  O   VAL A 161      -6.949  13.730  12.267  1.00 98.55           O  
ATOM   2493  CG1 VAL A 161      -3.201  11.616  10.637  1.00 98.55           C  
ATOM   2494 HG11 VAL A 161      -2.367  12.258  10.918  1.00 98.55           H  
ATOM   2495 HG12 VAL A 161      -3.028  11.227   9.633  1.00 98.55           H  
ATOM   2496 HG13 VAL A 161      -3.267  10.786  11.340  1.00 98.55           H  
ATOM   2497  CG2 VAL A 161      -5.640  11.480  10.327  1.00 98.55           C  
ATOM   2498 HG21 VAL A 161      -5.710  10.696  11.082  1.00 98.55           H  
ATOM   2499 HG22 VAL A 161      -6.583  12.024  10.280  1.00 98.55           H  
ATOM   2500 HG23 VAL A 161      -5.463  11.019   9.355  1.00 98.55           H  
ATOM   2501  N   THR A 162      -5.616  15.360  11.457  1.00 98.54           N  
ATOM   2502  H   THR A 162      -4.666  15.633  11.249  1.00 98.54           H  
ATOM   2503  CA  THR A 162      -6.671  16.165  10.815  1.00 98.54           C  
ATOM   2504  HA  THR A 162      -7.644  15.872  11.210  1.00 98.54           H  
ATOM   2505  C   THR A 162      -6.682  15.898   9.317  1.00 98.54           C  
ATOM   2506  CB  THR A 162      -6.519  17.677  11.037  1.00 98.54           C  
ATOM   2507  HB  THR A 162      -7.090  18.203  10.272  1.00 98.54           H  
ATOM   2508  O   THR A 162      -5.639  15.622   8.718  1.00 98.54           O  
ATOM   2509  CG2 THR A 162      -7.059  18.133  12.391  1.00 98.54           C  
ATOM   2510 HG21 THR A 162      -6.494  18.981  12.777  1.00 98.54           H  
ATOM   2511 HG22 THR A 162      -7.038  17.313  13.108  1.00 98.54           H  
ATOM   2512 HG23 THR A 162      -8.102  18.426  12.273  1.00 98.54           H  
ATOM   2513  OG1 THR A 162      -5.176  18.081  10.913  1.00 98.54           O  
ATOM   2514  HG1 THR A 162      -5.162  19.040  10.893  1.00 98.54           H  
ATOM   2515  N   LEU A 163      -7.871  15.990   8.722  1.00 97.60           N  
ATOM   2516  H   LEU A 163      -8.675  16.205   9.294  1.00 97.60           H  
ATOM   2517  CA  LEU A 163      -8.137  15.693   7.321  1.00 97.60           C  
ATOM   2518  HA  LEU A 163      -7.216  15.381   6.827  1.00 97.60           H  
ATOM   2519  C   LEU A 163      -8.657  16.936   6.595  1.00 97.60           C  
ATOM   2520  CB  LEU A 163      -9.157  14.544   7.241  1.00 97.60           C  
ATOM   2521  HB2 LEU A 163     -10.092  14.886   7.684  1.00 97.60           H  
ATOM   2522  HB3 LEU A 163      -9.346  14.319   6.191  1.00 97.60           H  
ATOM   2523  O   LEU A 163      -9.587  17.599   7.054  1.00 97.60           O  
ATOM   2524  CG  LEU A 163      -8.734  13.253   7.961  1.00 97.60           C  
ATOM   2525  HG  LEU A 163      -8.553  13.450   9.018  1.00 97.60           H  
ATOM   2526  CD1 LEU A 163      -9.846  12.220   7.860  1.00 97.60           C  
ATOM   2527 HD11 LEU A 163     -10.749  12.606   8.334  1.00 97.60           H  
ATOM   2528 HD12 LEU A 163     -10.058  11.997   6.814  1.00 97.60           H  
ATOM   2529 HD13 LEU A 163      -9.535  11.312   8.375  1.00 97.60           H  
ATOM   2530  CD2 LEU A 163      -7.477  12.647   7.347  1.00 97.60           C  
ATOM   2531 HD21 LEU A 163      -6.628  13.310   7.514  1.00 97.60           H  
ATOM   2532 HD22 LEU A 163      -7.258  11.685   7.811  1.00 97.60           H  
ATOM   2533 HD23 LEU A 163      -7.621  12.503   6.276  1.00 97.60           H  
ATOM   2534  N   GLU A 164      -8.082  17.220   5.435  1.00 92.99           N  
ATOM   2535  H   GLU A 164      -7.272  16.681   5.163  1.00 92.99           H  
ATOM   2536  CA  GLU A 164      -8.494  18.277   4.508  1.00 92.99           C  
ATOM   2537  HA  GLU A 164      -9.454  18.699   4.808  1.00 92.99           H  
ATOM   2538  C   GLU A 164      -8.647  17.648   3.119  1.00 92.99           C  
ATOM   2539  CB  GLU A 164      -7.431  19.386   4.571  1.00 92.99           C  
ATOM   2540  HB2 GLU A 164      -7.385  19.738   5.602  1.00 92.99           H  
ATOM   2541  HB3 GLU A 164      -6.461  18.948   4.338  1.00 92.99           H  
ATOM   2542  O   GLU A 164      -7.769  16.903   2.688  1.00 92.99           O  
ATOM   2543  CG  GLU A 164      -7.634  20.608   3.666  1.00 92.99           C  
ATOM   2544  HG2 GLU A 164      -7.704  20.286   2.627  1.00 92.99           H  
ATOM   2545  HG3 GLU A 164      -8.562  21.108   3.942  1.00 92.99           H  
ATOM   2546  CD  GLU A 164      -6.433  21.557   3.851  1.00 92.99           C  
ATOM   2547  OE1 GLU A 164      -5.497  21.550   3.011  1.00 92.99           O  
ATOM   2548  OE2 GLU A 164      -6.327  22.190   4.924  1.00 92.99           O  
ATOM   2549  N   ASN A 165      -9.763  17.873   2.426  1.00 89.46           N  
ATOM   2550  H   ASN A 165     -10.451  18.517   2.791  1.00 89.46           H  
ATOM   2551  CA  ASN A 165      -9.945  17.344   1.077  1.00 89.46           C  
ATOM   2552  HA  ASN A 165      -9.557  16.326   1.051  1.00 89.46           H  
ATOM   2553  C   ASN A 165      -9.113  18.157   0.077  1.00 89.46           C  
ATOM   2554  CB  ASN A 165     -11.435  17.280   0.714  1.00 89.46           C  
ATOM   2555  HB2 ASN A 165     -11.906  18.234   0.953  1.00 89.46           H  
ATOM   2556  HB3 ASN A 165     -11.925  16.491   1.285  1.00 89.46           H  
ATOM   2557  O   ASN A 165      -9.200  19.381   0.044  1.00 89.46           O  
ATOM   2558  CG  ASN A 165     -11.614  17.008  -0.768  1.00 89.46           C  
ATOM   2559  ND2 ASN A 165     -11.288  15.831  -1.239  1.00 89.46           N  
ATOM   2560 HD21 ASN A 165     -11.148  15.786  -2.238  1.00 89.46           H  
ATOM   2561 HD22 ASN A 165     -10.783  15.166  -0.670  1.00 89.46           H  
ATOM   2562  OD1 ASN A 165     -11.966  17.894  -1.525  1.00 89.46           O  
ATOM   2563  N   VAL A 166      -8.330  17.463  -0.752  1.00 85.14           N  
ATOM   2564  H   VAL A 166      -8.371  16.455  -0.720  1.00 85.14           H  
ATOM   2565  CA  VAL A 166      -7.352  18.086  -1.658  1.00 85.14           C  
ATOM   2566  HA  VAL A 166      -6.747  18.788  -1.084  1.00 85.14           H  
ATOM   2567  C   VAL A 166      -8.028  18.905  -2.761  1.00 85.14           C  
ATOM   2568  CB  VAL A 166      -6.414  17.007  -2.240  1.00 85.14           C  
ATOM   2569  HB  VAL A 166      -7.017  16.236  -2.719  1.00 85.14           H  
ATOM   2570  O   VAL A 166      -7.506  19.947  -3.140  1.00 85.14           O  
ATOM   2571  CG1 VAL A 166      -5.422  17.553  -3.274  1.00 85.14           C  
ATOM   2572 HG11 VAL A 166      -4.737  16.766  -3.589  1.00 85.14           H  
ATOM   2573 HG12 VAL A 166      -5.956  17.909  -4.154  1.00 85.14           H  
ATOM   2574 HG13 VAL A 166      -4.852  18.379  -2.847  1.00 85.14           H  
ATOM   2575  CG2 VAL A 166      -5.579  16.354  -1.126  1.00 85.14           C  
ATOM   2576 HG21 VAL A 166      -6.233  15.939  -0.359  1.00 85.14           H  
ATOM   2577 HG22 VAL A 166      -4.926  17.097  -0.668  1.00 85.14           H  
ATOM   2578 HG23 VAL A 166      -4.974  15.547  -1.539  1.00 85.14           H  
ATOM   2579  N   GLU A 167      -9.188  18.478  -3.268  1.00 81.77           N  
ATOM   2580  H   GLU A 167      -9.551  17.581  -2.977  1.00 81.77           H  
ATOM   2581  CA  GLU A 167      -9.896  19.184  -4.345  1.00 81.77           C  
ATOM   2582  HA  GLU A 167      -9.173  19.514  -5.091  1.00 81.77           H  
ATOM   2583  C   GLU A 167     -10.655  20.441  -3.892  1.00 81.77           C  
ATOM   2584  CB  GLU A 167     -10.903  18.241  -5.026  1.00 81.77           C  
ATOM   2585  HB2 GLU A 167     -11.472  18.831  -5.744  1.00 81.77           H  
ATOM   2586  HB3 GLU A 167     -11.614  17.858  -4.294  1.00 81.77           H  
ATOM   2587  O   GLU A 167     -10.851  21.356  -4.691  1.00 81.77           O  
ATOM   2588  CG  GLU A 167     -10.275  17.082  -5.812  1.00 81.77           C  
ATOM   2589  HG2 GLU A 167      -9.436  17.466  -6.392  1.00 81.77           H  
ATOM   2590  HG3 GLU A 167     -11.019  16.727  -6.524  1.00 81.77           H  
ATOM   2591  CD  GLU A 167      -9.817  15.878  -4.977  1.00 81.77           C  
ATOM   2592  OE1 GLU A 167      -9.121  15.026  -5.579  1.00 81.77           O  
ATOM   2593  OE2 GLU A 167     -10.153  15.772  -3.773  1.00 81.77           O  
ATOM   2594  N   THR A 168     -11.135  20.475  -2.646  1.00 86.86           N  
ATOM   2595  H   THR A 168     -10.963  19.670  -2.061  1.00 86.86           H  
ATOM   2596  CA  THR A 168     -12.031  21.537  -2.142  1.00 86.86           C  
ATOM   2597  HA  THR A 168     -12.256  22.228  -2.954  1.00 86.86           H  
ATOM   2598  C   THR A 168     -11.427  22.397  -1.036  1.00 86.86           C  
ATOM   2599  CB  THR A 168     -13.373  20.968  -1.651  1.00 86.86           C  
ATOM   2600  HB  THR A 168     -13.992  21.790  -1.293  1.00 86.86           H  
ATOM   2601  O   THR A 168     -12.061  23.366  -0.623  1.00 86.86           O  
ATOM   2602  CG2 THR A 168     -14.153  20.236  -2.743  1.00 86.86           C  
ATOM   2603 HG21 THR A 168     -15.110  19.900  -2.342  1.00 86.86           H  
ATOM   2604 HG22 THR A 168     -14.333  20.916  -3.576  1.00 86.86           H  
ATOM   2605 HG23 THR A 168     -13.592  19.374  -3.103  1.00 86.86           H  
ATOM   2606  OG1 THR A 168     -13.183  20.061  -0.593  1.00 86.86           O  
ATOM   2607  HG1 THR A 168     -12.790  19.276  -0.980  1.00 86.86           H  
ATOM   2608  N   GLU A 169     -10.247  22.030  -0.525  1.00 87.40           N  
ATOM   2609  H   GLU A 169      -9.793  21.221  -0.923  1.00 87.40           H  
ATOM   2610  CA  GLU A 169      -9.595  22.617   0.661  1.00 87.40           C  
ATOM   2611  HA  GLU A 169      -8.741  21.981   0.893  1.00 87.40           H  
ATOM   2612  C   GLU A 169     -10.478  22.575   1.933  1.00 87.40           C  
ATOM   2613  CB  GLU A 169      -9.017  24.013   0.342  1.00 87.40           C  
ATOM   2614  HB2 GLU A 169      -9.838  24.703   0.147  1.00 87.40           H  
ATOM   2615  HB3 GLU A 169      -8.472  24.369   1.216  1.00 87.40           H  
ATOM   2616  O   GLU A 169     -10.190  23.218   2.944  1.00 87.40           O  
ATOM   2617  CG  GLU A 169      -8.053  24.014  -0.864  1.00 87.40           C  
ATOM   2618  HG2 GLU A 169      -7.246  23.311  -0.657  1.00 87.40           H  
ATOM   2619  HG3 GLU A 169      -8.584  23.663  -1.749  1.00 87.40           H  
ATOM   2620  CD  GLU A 169      -7.447  25.395  -1.187  1.00 87.40           C  
ATOM   2621  OE1 GLU A 169      -6.552  25.446  -2.064  1.00 87.40           O  
ATOM   2622  OE2 GLU A 169      -7.860  26.410  -0.574  1.00 87.40           O  
ATOM   2623  N   ALA A 170     -11.570  21.802   1.913  1.00 94.97           N  
ATOM   2624  H   ALA A 170     -11.773  21.293   1.064  1.00 94.97           H  
ATOM   2625  CA  ALA A 170     -12.508  21.698   3.020  1.00 94.97           C  
ATOM   2626  HA  ALA A 170     -12.621  22.689   3.460  1.00 94.97           H  
ATOM   2627  C   ALA A 170     -11.983  20.748   4.102  1.00 94.97           C  
ATOM   2628  CB  ALA A 170     -13.877  21.260   2.488  1.00 94.97           C  
ATOM   2629  HB1 ALA A 170     -14.210  21.950   1.713  1.00 94.97           H  
ATOM   2630  HB2 ALA A 170     -14.604  21.250   3.301  1.00 94.97           H  
ATOM   2631  HB3 ALA A 170     -13.804  20.258   2.067  1.00 94.97           H  
ATOM   2632  O   ALA A 170     -11.507  19.648   3.812  1.00 94.97           O  
ATOM   2633  N   ASN A 171     -12.132  21.133   5.371  1.00 96.49           N  
ATOM   2634  H   ASN A 171     -12.534  22.040   5.559  1.00 96.49           H  
ATOM   2635  CA  ASN A 171     -11.856  20.233   6.486  1.00 96.49           C  
ATOM   2636  HA  ASN A 171     -10.865  19.804   6.335  1.00 96.49           H  
ATOM   2637  C   ASN A 171     -12.876  19.079   6.510  1.00 96.49           C  
ATOM   2638  CB  ASN A 171     -11.839  21.033   7.797  1.00 96.49           C  
ATOM   2639  HB2 ASN A 171     -11.136  21.862   7.713  1.00 96.49           H  
ATOM   2640  HB3 ASN A 171     -12.835  21.427   7.998  1.00 96.49           H  
ATOM   2641  O   ASN A 171     -14.083  19.313   6.486  1.00 96.49           O  
ATOM   2642  CG  ASN A 171     -11.425  20.155   8.961  1.00 96.49           C  
ATOM   2643  ND2 ASN A 171     -10.148  19.945   9.161  1.00 96.49           N  
ATOM   2644 HD21 ASN A 171      -9.467  20.278   8.494  1.00 96.49           H  
ATOM   2645 HD22 ASN A 171      -9.925  19.251   9.861  1.00 96.49           H  
ATOM   2646  OD1 ASN A 171     -12.240  19.603   9.675  1.00 96.49           O  
ATOM   2647  N   VAL A 172     -12.373  17.846   6.585  1.00 95.84           N  
ATOM   2648  H   VAL A 172     -11.367  17.756   6.601  1.00 95.84           H  
ATOM   2649  CA  VAL A 172     -13.155  16.593   6.619  1.00 95.84           C  
ATOM   2650  HA  VAL A 172     -14.187  16.827   6.355  1.00 95.84           H  
ATOM   2651  C   VAL A 172     -13.194  16.002   8.042  1.00 95.84           C  
ATOM   2652  CB  VAL A 172     -12.628  15.586   5.564  1.00 95.84           C  
ATOM   2653  HB  VAL A 172     -11.705  15.137   5.931  1.00 95.84           H  
ATOM   2654  O   VAL A 172     -13.810  14.972   8.285  1.00 95.84           O  
ATOM   2655  CG1 VAL A 172     -13.625  14.464   5.245  1.00 95.84           C  
ATOM   2656 HG11 VAL A 172     -13.231  13.822   4.456  1.00 95.84           H  
ATOM   2657 HG12 VAL A 172     -13.803  13.841   6.122  1.00 95.84           H  
ATOM   2658 HG13 VAL A 172     -14.574  14.887   4.918  1.00 95.84           H  
ATOM   2659  CG2 VAL A 172     -12.320  16.259   4.217  1.00 95.84           C  
ATOM   2660 HG21 VAL A 172     -11.492  16.959   4.330  1.00 95.84           H  
ATOM   2661 HG22 VAL A 172     -12.024  15.511   3.482  1.00 95.84           H  
ATOM   2662 HG23 VAL A 172     -13.197  16.796   3.856  1.00 95.84           H  
ATOM   2663  N   GLY A 173     -12.560  16.666   9.014  1.00 97.26           N  
ATOM   2664  H   GLY A 173     -12.120  17.544   8.778  1.00 97.26           H  
ATOM   2665  CA  GLY A 173     -12.537  16.273  10.422  1.00 97.26           C  
ATOM   2666  HA2 GLY A 173     -12.706  17.157  11.036  1.00 97.26           H  
ATOM   2667  HA3 GLY A 173     -13.347  15.572  10.622  1.00 97.26           H  
ATOM   2668  C   GLY A 173     -11.214  15.645  10.858  1.00 97.26           C  
ATOM   2669  O   GLY A 173     -10.131  16.109  10.489  1.00 97.26           O  
ATOM   2670  N   GLU A 174     -11.308  14.607  11.687  1.00 98.36           N  
ATOM   2671  H   GLU A 174     -12.224  14.218  11.863  1.00 98.36           H  
ATOM   2672  CA  GLU A 174     -10.177  13.931  12.327  1.00 98.36           C  
ATOM   2673  HA  GLU A 174      -9.249  14.284  11.877  1.00 98.36           H  
ATOM   2674  C   GLU A 174     -10.236  12.412  12.121  1.00 98.36           C  
ATOM   2675  CB  GLU A 174     -10.130  14.240  13.835  1.00 98.36           C  
ATOM   2676  HB2 GLU A 174      -9.332  13.643  14.277  1.00 98.36           H  
ATOM   2677  HB3 GLU A 174     -11.074  13.941  14.289  1.00 98.36           H  
ATOM   2678  O   GLU A 174     -11.292  11.836  11.855  1.00 98.36           O  
ATOM   2679  CG  GLU A 174      -9.854  15.716  14.161  1.00 98.36           C  
ATOM   2680  HG2 GLU A 174      -8.942  16.015  13.645  1.00 98.36           H  
ATOM   2681  HG3 GLU A 174     -10.674  16.324  13.779  1.00 98.36           H  
ATOM   2682  CD  GLU A 174      -9.688  15.987  15.670  1.00 98.36           C  
ATOM   2683  OE1 GLU A 174      -9.487  17.172  16.018  1.00 98.36           O  
ATOM   2684  OE2 GLU A 174      -9.754  15.026  16.476  1.00 98.36           O  
ATOM   2685  N   GLY A 175      -9.096  11.746  12.296  1.00 98.34           N  
ATOM   2686  H   GLY A 175      -8.263  12.276  12.510  1.00 98.34           H  
ATOM   2687  CA  GLY A 175      -9.003  10.295  12.207  1.00 98.34           C  
ATOM   2688  HA2 GLY A 175      -9.873   9.838  12.678  1.00 98.34           H  
ATOM   2689  HA3 GLY A 175      -9.005  10.014  11.154  1.00 98.34           H  
ATOM   2690  C   GLY A 175      -7.748   9.716  12.848  1.00 98.34           C  
ATOM   2691  O   GLY A 175      -7.005  10.385  13.572  1.00 98.34           O  
ATOM   2692  N   GLU A 176      -7.496   8.444  12.561  1.00 98.53           N  
ATOM   2693  H   GLU A 176      -8.176   7.945  12.005  1.00 98.53           H  
ATOM   2694  CA  GLU A 176      -6.231   7.778  12.864  1.00 98.53           C  
ATOM   2695  HA  GLU A 176      -5.496   8.533  13.142  1.00 98.53           H  
ATOM   2696  C   GLU A 176      -5.705   7.059  11.622  1.00 98.53           C  
ATOM   2697  CB  GLU A 176      -6.412   6.835  14.063  1.00 98.53           C  
ATOM   2698  HB2 GLU A 176      -7.058   6.001  13.787  1.00 98.53           H  
ATOM   2699  HB3 GLU A 176      -6.903   7.403  14.853  1.00 98.53           H  
ATOM   2700  O   GLU A 176      -6.407   6.234  11.036  1.00 98.53           O  
ATOM   2701  CG  GLU A 176      -5.072   6.298  14.595  1.00 98.53           C  
ATOM   2702  HG2 GLU A 176      -4.616   5.661  13.837  1.00 98.53           H  
ATOM   2703  HG3 GLU A 176      -4.408   7.143  14.775  1.00 98.53           H  
ATOM   2704  CD  GLU A 176      -5.202   5.523  15.915  1.00 98.53           C  
ATOM   2705  OE1 GLU A 176      -4.231   4.823  16.285  1.00 98.53           O  
ATOM   2706  OE2 GLU A 176      -6.217   5.720  16.629  1.00 98.53           O  
ATOM   2707  N   ILE A 177      -4.468   7.369  11.235  1.00 98.04           N  
ATOM   2708  H   ILE A 177      -3.937   8.009  11.807  1.00 98.04           H  
ATOM   2709  CA  ILE A 177      -3.753   6.693  10.154  1.00 98.04           C  
ATOM   2710  HA  ILE A 177      -4.486   6.149   9.558  1.00 98.04           H  
ATOM   2711  C   ILE A 177      -2.786   5.675  10.753  1.00 98.04           C  
ATOM   2712  CB  ILE A 177      -3.085   7.716   9.212  1.00 98.04           C  
ATOM   2713  HB  ILE A 177      -3.832   8.480   8.997  1.00 98.04           H  
ATOM   2714  O   ILE A 177      -2.051   5.980  11.689  1.00 98.04           O  
ATOM   2715  CG1 ILE A 177      -2.704   7.051   7.874  1.00 98.04           C  
ATOM   2716 HG12 ILE A 177      -3.560   6.492   7.496  1.00 98.04           H  
ATOM   2717 HG13 ILE A 177      -1.876   6.357   8.019  1.00 98.04           H  
ATOM   2718  CG2 ILE A 177      -1.870   8.415   9.850  1.00 98.04           C  
ATOM   2719 HG21 ILE A 177      -1.570   9.274   9.250  1.00 98.04           H  
ATOM   2720 HG22 ILE A 177      -1.026   7.729   9.928  1.00 98.04           H  
ATOM   2721 HG23 ILE A 177      -2.129   8.773  10.846  1.00 98.04           H  
ATOM   2722  CD1 ILE A 177      -2.320   8.094   6.820  1.00 98.04           C  
ATOM   2723 HD11 ILE A 177      -1.391   8.596   7.089  1.00 98.04           H  
ATOM   2724 HD12 ILE A 177      -2.188   7.612   5.852  1.00 98.04           H  
ATOM   2725 HD13 ILE A 177      -3.116   8.835   6.750  1.00 98.04           H  
ATOM   2726  N   THR A 178      -2.788   4.456  10.228  1.00 95.89           N  
ATOM   2727  H   THR A 178      -3.410   4.284   9.451  1.00 95.89           H  
ATOM   2728  CA  THR A 178      -1.937   3.342  10.678  1.00 95.89           C  
ATOM   2729  HA  THR A 178      -1.072   3.731  11.215  1.00 95.89           H  
ATOM   2730  C   THR A 178      -1.414   2.574   9.469  1.00 95.89           C  
ATOM   2731  CB  THR A 178      -2.698   2.389  11.621  1.00 95.89           C  
ATOM   2732  HB  THR A 178      -2.040   1.565  11.895  1.00 95.89           H  
ATOM   2733  O   THR A 178      -1.951   2.709   8.373  1.00 95.89           O  
ATOM   2734  CG2 THR A 178      -3.170   3.065  12.907  1.00 95.89           C  
ATOM   2735 HG21 THR A 178      -3.588   2.318  13.581  1.00 95.89           H  
ATOM   2736 HG22 THR A 178      -2.332   3.559  13.399  1.00 95.89           H  
ATOM   2737 HG23 THR A 178      -3.937   3.806  12.681  1.00 95.89           H  
ATOM   2738  OG1 THR A 178      -3.853   1.860  11.004  1.00 95.89           O  
ATOM   2739  HG1 THR A 178      -4.284   2.585  10.547  1.00 95.89           H  
ATOM   2740  N   ARG A 179      -0.382   1.743   9.625  1.00 93.30           N  
ATOM   2741  H   ARG A 179       0.071   1.690  10.526  1.00 93.30           H  
ATOM   2742  CA  ARG A 179      -0.001   0.792   8.562  1.00 93.30           C  
ATOM   2743  HA  ARG A 179       0.184   1.357   7.648  1.00 93.30           H  
ATOM   2744  C   ARG A 179      -1.137  -0.195   8.252  1.00 93.30           C  
ATOM   2745  CB  ARG A 179       1.298   0.061   8.926  1.00 93.30           C  
ATOM   2746  HB2 ARG A 179       2.127   0.766   8.854  1.00 93.30           H  
ATOM   2747  HB3 ARG A 179       1.463  -0.728   8.193  1.00 93.30           H  
ATOM   2748  O   ARG A 179      -1.856  -0.613   9.160  1.00 93.30           O  
ATOM   2749  CG  ARG A 179       1.303  -0.532  10.345  1.00 93.30           C  
ATOM   2750  HG2 ARG A 179       0.310  -0.899  10.605  1.00 93.30           H  
ATOM   2751  HG3 ARG A 179       1.583   0.243  11.059  1.00 93.30           H  
ATOM   2752  CD  ARG A 179       2.277  -1.702  10.455  1.00 93.30           C  
ATOM   2753  HD2 ARG A 179       1.887  -2.508   9.833  1.00 93.30           H  
ATOM   2754  HD3 ARG A 179       2.296  -2.041  11.491  1.00 93.30           H  
ATOM   2755  NE  ARG A 179       3.647  -1.356  10.029  1.00 93.30           N  
ATOM   2756  HE  ARG A 179       3.956  -0.398  10.114  1.00 93.30           H  
ATOM   2757  NH1 ARG A 179       4.300  -3.474   9.527  1.00 93.30           N  
ATOM   2758 HH11 ARG A 179       5.016  -4.113   9.214  1.00 93.30           H  
ATOM   2759 HH12 ARG A 179       3.345  -3.784   9.639  1.00 93.30           H  
ATOM   2760  NH2 ARG A 179       5.765  -1.804   9.333  1.00 93.30           N  
ATOM   2761 HH21 ARG A 179       5.922  -0.818   9.482  1.00 93.30           H  
ATOM   2762 HH22 ARG A 179       6.532  -2.439   9.162  1.00 93.30           H  
ATOM   2763  CZ  ARG A 179       4.566  -2.209   9.625  1.00 93.30           C  
ATOM   2764  N   TRP A 180      -1.278  -0.612   6.993  1.00 93.08           N  
ATOM   2765  H   TRP A 180      -0.637  -0.275   6.288  1.00 93.08           H  
ATOM   2766  CA  TRP A 180      -2.163  -1.730   6.644  1.00 93.08           C  
ATOM   2767  HA  TRP A 180      -3.100  -1.621   7.190  1.00 93.08           H  
ATOM   2768  C   TRP A 180      -1.519  -3.051   7.074  1.00 93.08           C  
ATOM   2769  CB  TRP A 180      -2.487  -1.718   5.144  1.00 93.08           C  
ATOM   2770  HB2 TRP A 180      -1.546  -1.744   4.595  1.00 93.08           H  
ATOM   2771  HB3 TRP A 180      -2.974  -0.774   4.899  1.00 93.08           H  
ATOM   2772  O   TRP A 180      -0.344  -3.291   6.812  1.00 93.08           O  
ATOM   2773  CG  TRP A 180      -3.355  -2.831   4.617  1.00 93.08           C  
ATOM   2774  CD1 TRP A 180      -4.398  -3.432   5.245  1.00 93.08           C  
ATOM   2775  HD1 TRP A 180      -4.749  -3.186   6.236  1.00 93.08           H  
ATOM   2776  CD2 TRP A 180      -3.298  -3.440   3.288  1.00 93.08           C  
ATOM   2777  CE2 TRP A 180      -4.347  -4.398   3.176  1.00 93.08           C  
ATOM   2778  CE3 TRP A 180      -2.483  -3.257   2.152  1.00 93.08           C  
ATOM   2779  HE3 TRP A 180      -1.659  -2.561   2.203  1.00 93.08           H  
ATOM   2780  NE1 TRP A 180      -4.964  -4.380   4.407  1.00 93.08           N  
ATOM   2781  HE1 TRP A 180      -5.785  -4.927   4.625  1.00 93.08           H  
ATOM   2782  CH2 TRP A 180      -3.810  -4.842   0.857  1.00 93.08           C  
ATOM   2783  HH2 TRP A 180      -4.022  -5.334  -0.081  1.00 93.08           H  
ATOM   2784  CZ2 TRP A 180      -4.590  -5.110   1.992  1.00 93.08           C  
ATOM   2785  HZ2 TRP A 180      -5.395  -5.828   1.944  1.00 93.08           H  
ATOM   2786  CZ3 TRP A 180      -2.747  -3.928   0.943  1.00 93.08           C  
ATOM   2787  HZ3 TRP A 180      -2.139  -3.722   0.074  1.00 93.08           H  
ATOM   2788  N   ILE A 181      -2.285  -3.899   7.759  1.00 89.79           N  
ATOM   2789  H   ILE A 181      -3.205  -3.585   8.030  1.00 89.79           H  
ATOM   2790  CA  ILE A 181      -1.870  -5.223   8.225  1.00 89.79           C  
ATOM   2791  HA  ILE A 181      -0.899  -5.472   7.798  1.00 89.79           H  
ATOM   2792  C   ILE A 181      -2.905  -6.236   7.707  1.00 89.79           C  
ATOM   2793  CB  ILE A 181      -1.706  -5.247   9.766  1.00 89.79           C  
ATOM   2794  HB  ILE A 181      -2.685  -5.115  10.227  1.00 89.79           H  
ATOM   2795  O   ILE A 181      -3.890  -6.521   8.401  1.00 89.79           O  
ATOM   2796  CG1 ILE A 181      -0.785  -4.105  10.267  1.00 89.79           C  
ATOM   2797 HG12 ILE A 181      -1.192  -3.147   9.945  1.00 89.79           H  
ATOM   2798 HG13 ILE A 181       0.203  -4.218   9.822  1.00 89.79           H  
ATOM   2799  CG2 ILE A 181      -1.136  -6.617  10.188  1.00 89.79           C  
ATOM   2800 HG21 ILE A 181      -0.138  -6.749   9.770  1.00 89.79           H  
ATOM   2801 HG22 ILE A 181      -1.094  -6.697  11.274  1.00 89.79           H  
ATOM   2802 HG23 ILE A 181      -1.774  -7.423   9.824  1.00 89.79           H  
ATOM   2803  CD1 ILE A 181      -0.643  -4.023  11.792  1.00 89.79           C  
ATOM   2804 HD11 ILE A 181      -1.630  -3.986  12.254  1.00 89.79           H  
ATOM   2805 HD12 ILE A 181      -0.099  -3.115  12.054  1.00 89.79           H  
ATOM   2806 HD13 ILE A 181      -0.089  -4.880  12.174  1.00 89.79           H  
ATOM   2807  N   PRO A 182      -2.749  -6.748   6.473  1.00 90.66           N  
ATOM   2808  CA  PRO A 182      -3.605  -7.804   5.952  1.00 90.66           C  
ATOM   2809  HA  PRO A 182      -4.653  -7.557   6.125  1.00 90.66           H  
ATOM   2810  C   PRO A 182      -3.297  -9.145   6.632  1.00 90.66           C  
ATOM   2811  CB  PRO A 182      -3.351  -7.832   4.446  1.00 90.66           C  
ATOM   2812  HB2 PRO A 182      -3.498  -8.828   4.028  1.00 90.66           H  
ATOM   2813  HB3 PRO A 182      -4.014  -7.121   3.954  1.00 90.66           H  
ATOM   2814  O   PRO A 182      -2.148  -9.482   6.925  1.00 90.66           O  
ATOM   2815  CG  PRO A 182      -1.902  -7.354   4.324  1.00 90.66           C  
ATOM   2816  HG2 PRO A 182      -1.713  -6.879   3.362  1.00 90.66           H  
ATOM   2817  HG3 PRO A 182      -1.225  -8.194   4.477  1.00 90.66           H  
ATOM   2818  CD  PRO A 182      -1.753  -6.362   5.478  1.00 90.66           C  
ATOM   2819  HD2 PRO A 182      -0.741  -6.413   5.879  1.00 90.66           H  
ATOM   2820  HD3 PRO A 182      -1.965  -5.353   5.125  1.00 90.66           H  
ATOM   2821  N   GLU A 183      -4.333  -9.942   6.871  1.00 89.98           N  
ATOM   2822  H   GLU A 183      -5.251  -9.648   6.569  1.00 89.98           H  
ATOM   2823  CA  GLU A 183      -4.204 -11.271   7.453  1.00 89.98           C  
ATOM   2824  HA  GLU A 183      -3.479 -11.217   8.265  1.00 89.98           H  
ATOM   2825  C   GLU A 183      -3.671 -12.260   6.412  1.00 89.98           C  
ATOM   2826  CB  GLU A 183      -5.531 -11.756   8.061  1.00 89.98           C  
ATOM   2827  HB2 GLU A 183      -5.353 -12.742   8.491  1.00 89.98           H  
ATOM   2828  HB3 GLU A 183      -6.290 -11.854   7.284  1.00 89.98           H  
ATOM   2829  O   GLU A 183      -4.371 -12.663   5.483  1.00 89.98           O  
ATOM   2830  CG  GLU A 183      -6.055 -10.824   9.163  1.00 89.98           C  
ATOM   2831  HG2 GLU A 183      -6.633 -10.015   8.717  1.00 89.98           H  
ATOM   2832  HG3 GLU A 183      -5.209 -10.380   9.687  1.00 89.98           H  
ATOM   2833  CD  GLU A 183      -6.912 -11.584  10.180  1.00 89.98           C  
ATOM   2834  OE1 GLU A 183      -6.407 -11.891  11.285  1.00 89.98           O  
ATOM   2835  OE2 GLU A 183      -8.109 -11.864   9.955  1.00 89.98           O  
ATOM   2836  N   VAL A 184      -2.423 -12.691   6.592  1.00 90.12           N  
ATOM   2837  H   VAL A 184      -1.855 -12.229   7.287  1.00 90.12           H  
ATOM   2838  CA  VAL A 184      -1.855 -13.814   5.843  1.00 90.12           C  
ATOM   2839  HA  VAL A 184      -2.205 -13.766   4.811  1.00 90.12           H  
ATOM   2840  C   VAL A 184      -2.340 -15.122   6.469  1.00 90.12           C  
ATOM   2841  CB  VAL A 184      -0.318 -13.757   5.835  1.00 90.12           C  
ATOM   2842  HB  VAL A 184       0.036 -13.853   6.862  1.00 90.12           H  
ATOM   2843  O   VAL A 184      -2.045 -15.386   7.637  1.00 90.12           O  
ATOM   2844  CG1 VAL A 184       0.264 -14.901   5.001  1.00 90.12           C  
ATOM   2845 HG11 VAL A 184       1.349 -14.909   5.102  1.00 90.12           H  
ATOM   2846 HG12 VAL A 184      -0.108 -15.867   5.343  1.00 90.12           H  
ATOM   2847 HG13 VAL A 184      -0.000 -14.775   3.951  1.00 90.12           H  
ATOM   2848  CG2 VAL A 184       0.231 -12.439   5.273  1.00 90.12           C  
ATOM   2849 HG21 VAL A 184       1.320 -12.457   5.295  1.00 90.12           H  
ATOM   2850 HG22 VAL A 184      -0.103 -12.305   4.244  1.00 90.12           H  
ATOM   2851 HG23 VAL A 184      -0.111 -11.594   5.871  1.00 90.12           H  
ATOM   2852  N   ASP A 185      -3.029 -15.970   5.707  1.00 88.37           N  
ATOM   2853  H   ASP A 185      -3.173 -15.713   4.741  1.00 88.37           H  
ATOM   2854  CA  ASP A 185      -3.372 -17.339   6.084  1.00 88.37           C  
ATOM   2855  HA  ASP A 185      -3.262 -17.366   7.169  1.00 88.37           H  
ATOM   2856  C   ASP A 185      -2.372 -18.379   5.566  1.00 88.37           C  
ATOM   2857  CB  ASP A 185      -4.843 -17.689   5.820  1.00 88.37           C  
ATOM   2858  HB2 ASP A 185      -4.994 -17.907   4.763  1.00 88.37           H  
ATOM   2859  HB3 ASP A 185      -5.466 -16.837   6.090  1.00 88.37           H  
ATOM   2860  O   ASP A 185      -2.586 -19.074   4.573  1.00 88.37           O  
ATOM   2861  CG  ASP A 185      -5.267 -18.886   6.687  1.00 88.37           C  
ATOM   2862  OD1 ASP A 185      -4.723 -19.002   7.824  1.00 88.37           O  
ATOM   2863  OD2 ASP A 185      -6.161 -19.642   6.253  1.00 88.37           O  
ATOM   2864  N   TYR A 186      -1.253 -18.479   6.286  1.00 85.25           N  
ATOM   2865  H   TYR A 186      -1.120 -17.802   7.024  1.00 85.25           H  
ATOM   2866  CA  TYR A 186      -0.246 -19.521   6.100  1.00 85.25           C  
ATOM   2867  HA  TYR A 186       0.192 -19.384   5.112  1.00 85.25           H  
ATOM   2868  C   TYR A 186      -0.861 -20.927   6.212  1.00 85.25           C  
ATOM   2869  CB  TYR A 186       0.862 -19.395   7.152  1.00 85.25           C  
ATOM   2870  HB2 TYR A 186       0.419 -19.446   8.146  1.00 85.25           H  
ATOM   2871  HB3 TYR A 186       1.522 -20.257   7.057  1.00 85.25           H  
ATOM   2872  O   TYR A 186      -1.616 -21.172   7.163  1.00 85.25           O  
ATOM   2873  CG  TYR A 186       1.706 -18.142   7.061  1.00 85.25           C  
ATOM   2874  CD1 TYR A 186       2.974 -18.187   6.451  1.00 85.25           C  
ATOM   2875  HD1 TYR A 186       3.331 -19.098   5.995  1.00 85.25           H  
ATOM   2876  CD2 TYR A 186       1.239 -16.932   7.604  1.00 85.25           C  
ATOM   2877  HD2 TYR A 186       0.231 -16.859   7.985  1.00 85.25           H  
ATOM   2878  CE1 TYR A 186       3.779 -17.033   6.411  1.00 85.25           C  
ATOM   2879  HE1 TYR A 186       4.736 -17.065   5.911  1.00 85.25           H  
ATOM   2880  CE2 TYR A 186       2.057 -15.790   7.608  1.00 85.25           C  
ATOM   2881  HE2 TYR A 186       1.707 -14.853   8.015  1.00 85.25           H  
ATOM   2882  OH  TYR A 186       4.087 -14.712   6.975  1.00 85.25           O  
ATOM   2883  HH  TYR A 186       4.900 -14.843   6.482  1.00 85.25           H  
ATOM   2884  CZ  TYR A 186       3.327 -15.836   7.004  1.00 85.25           C  
ATOM   2885  N   PRO A 187      -0.486 -21.865   5.319  1.00 80.95           N  
ATOM   2886  CA  PRO A 187      -0.973 -23.239   5.362  1.00 80.95           C  
ATOM   2887  HA  PRO A 187      -2.059 -23.223   5.265  1.00 80.95           H  
ATOM   2888  C   PRO A 187      -0.583 -23.948   6.673  1.00 80.95           C  
ATOM   2889  CB  PRO A 187      -0.361 -23.929   4.136  1.00 80.95           C  
ATOM   2890  HB2 PRO A 187      -0.156 -24.986   4.311  1.00 80.95           H  
ATOM   2891  HB3 PRO A 187      -1.028 -23.809   3.282  1.00 80.95           H  
ATOM   2892  O   PRO A 187       0.377 -23.543   7.338  1.00 80.95           O  
ATOM   2893  CG  PRO A 187       0.924 -23.140   3.892  1.00 80.95           C  
ATOM   2894  HG2 PRO A 187       1.252 -23.205   2.855  1.00 80.95           H  
ATOM   2895  HG3 PRO A 187       1.705 -23.489   4.568  1.00 80.95           H  
ATOM   2896  CD  PRO A 187       0.513 -21.720   4.268  1.00 80.95           C  
ATOM   2897  HD2 PRO A 187       0.064 -21.222   3.409  1.00 80.95           H  
ATOM   2898  HD3 PRO A 187       1.387 -21.166   4.612  1.00 80.95           H  
ATOM   2899  N   PRO A 188      -1.291 -25.031   7.051  1.00 78.27           N  
ATOM   2900  CA  PRO A 188      -0.892 -25.867   8.177  1.00 78.27           C  
ATOM   2901  HA  PRO A 188      -0.991 -25.275   9.087  1.00 78.27           H  
ATOM   2902  C   PRO A 188       0.548 -26.381   8.003  1.00 78.27           C  
ATOM   2903  CB  PRO A 188      -1.885 -27.035   8.211  1.00 78.27           C  
ATOM   2904  HB2 PRO A 188      -1.477 -27.892   7.675  1.00 78.27           H  
ATOM   2905  HB3 PRO A 188      -2.138 -27.317   9.233  1.00 78.27           H  
ATOM   2906  O   PRO A 188       0.923 -26.719   6.877  1.00 78.27           O  
ATOM   2907  CG  PRO A 188      -3.099 -26.504   7.451  1.00 78.27           C  
ATOM   2908  HG2 PRO A 188      -3.671 -27.307   6.986  1.00 78.27           H  
ATOM   2909  HG3 PRO A 188      -3.728 -25.923   8.125  1.00 78.27           H  
ATOM   2910  CD  PRO A 188      -2.476 -25.578   6.410  1.00 78.27           C  
ATOM   2911  HD2 PRO A 188      -2.181 -26.151   5.531  1.00 78.27           H  
ATOM   2912  HD3 PRO A 188      -3.188 -24.799   6.137  1.00 78.27           H  
ATOM   2913  N   PRO A 189       1.338 -26.498   9.087  1.00 70.76           N  
ATOM   2914  CA  PRO A 189       2.601 -27.226   9.046  1.00 70.76           C  
ATOM   2915  HA  PRO A 189       3.288 -26.702   8.381  1.00 70.76           H  
ATOM   2916  C   PRO A 189       2.382 -28.659   8.543  1.00 70.76           C  
ATOM   2917  CB  PRO A 189       3.152 -27.206  10.477  1.00 70.76           C  
ATOM   2918  HB2 PRO A 189       4.237 -27.098  10.487  1.00 70.76           H  
ATOM   2919  HB3 PRO A 189       2.859 -28.112  11.007  1.00 70.76           H  
ATOM   2920  O   PRO A 189       1.405 -29.304   8.940  1.00 70.76           O  
ATOM   2921  CG  PRO A 189       2.456 -26.003  11.113  1.00 70.76           C  
ATOM   2922  HG2 PRO A 189       2.365 -26.110  12.194  1.00 70.76           H  
ATOM   2923  HG3 PRO A 189       2.998 -25.092  10.860  1.00 70.76           H  
ATOM   2924  CD  PRO A 189       1.092 -25.992  10.426  1.00 70.76           C  
ATOM   2925  HD2 PRO A 189       0.698 -24.975  10.403  1.00 70.76           H  
ATOM   2926  HD3 PRO A 189       0.406 -26.661  10.946  1.00 70.76           H  
ATOM   2927  N   VAL A 190       3.291 -29.122   7.684  1.00 61.16           N  
ATOM   2928  H   VAL A 190       4.101 -28.546   7.504  1.00 61.16           H  
ATOM   2929  CA  VAL A 190       3.369 -30.505   7.178  1.00 61.16           C  
ATOM   2930  HA  VAL A 190       2.392 -30.980   7.262  1.00 61.16           H  
ATOM   2931  C   VAL A 190       4.305 -31.316   8.069  1.00 61.16           C  
ATOM   2932  CB  VAL A 190       3.817 -30.534   5.706  1.00 61.16           C  
ATOM   2933  HB  VAL A 190       4.837 -30.155   5.636  1.00 61.16           H  
ATOM   2934  O   VAL A 190       5.364 -30.757   8.431  1.00 61.16           O  
ATOM   2935  CG1 VAL A 190       3.777 -31.959   5.142  1.00 61.16           C  
ATOM   2936 HG11 VAL A 190       4.072 -31.957   4.093  1.00 61.16           H  
ATOM   2937 HG12 VAL A 190       4.470 -32.591   5.696  1.00 61.16           H  
ATOM   2938 HG13 VAL A 190       2.772 -32.370   5.244  1.00 61.16           H  
ATOM   2939  CG2 VAL A 190       2.907 -29.668   4.821  1.00 61.16           C  
ATOM   2940 HG21 VAL A 190       1.874 -30.004   4.915  1.00 61.16           H  
ATOM   2941 HG22 VAL A 190       2.964 -28.624   5.129  1.00 61.16           H  
ATOM   2942 HG23 VAL A 190       3.221 -29.737   3.780  1.00 61.16           H  
ATOM   2943  OXT VAL A 190       3.937 -32.470   8.372  1.00 61.16           O  
TER    2944      VAL A 190                                                       
ATOM   2944  N   THR B   1       1.567  25.949  -7.918  1.00 19.58           N  
ATOM   2945  H   THR B   1       0.618  25.606  -7.868  1.00 19.58           H  
ATOM   2946  H2  THR B   1       1.832  26.352  -7.031  1.00 19.58           H  
ATOM   2947  H3  THR B   1       1.643  26.657  -8.634  1.00 19.58           H  
ATOM   2948  CA  THR B   1       2.493  24.854  -8.255  1.00 19.58           C  
ATOM   2949  HA  THR B   1       2.146  24.345  -9.155  1.00 19.58           H  
ATOM   2950  C   THR B   1       2.491  23.850  -7.123  1.00 19.58           C  
ATOM   2951  CB  THR B   1       3.899  25.400  -8.538  1.00 19.58           C  
ATOM   2952  HB  THR B   1       4.456  25.562  -7.615  1.00 19.58           H  
ATOM   2953  O   THR B   1       3.493  23.684  -6.441  1.00 19.58           O  
ATOM   2954  CG2 THR B   1       4.690  24.504  -9.483  1.00 19.58           C  
ATOM   2955 HG21 THR B   1       4.168  24.394 -10.434  1.00 19.58           H  
ATOM   2956 HG22 THR B   1       5.682  24.922  -9.656  1.00 19.58           H  
ATOM   2957 HG23 THR B   1       4.809  23.517  -9.035  1.00 19.58           H  
ATOM   2958  OG1 THR B   1       3.769  26.652  -9.171  1.00 19.58           O  
ATOM   2959  HG1 THR B   1       4.612  26.824  -9.598  1.00 19.58           H  
ATOM   2960  N   VAL B   2       1.326  23.250  -6.866  1.00 21.55           N  
ATOM   2961  H   VAL B   2       0.567  23.340  -7.526  1.00 21.55           H  
ATOM   2962  CA  VAL B   2       1.288  21.976  -6.138  1.00 21.55           C  
ATOM   2963  HA  VAL B   2       1.938  22.035  -5.266  1.00 21.55           H  
ATOM   2964  C   VAL B   2       1.895  20.915  -7.058  1.00 21.55           C  
ATOM   2965  CB  VAL B   2      -0.131  21.615  -5.651  1.00 21.55           C  
ATOM   2966  HB  VAL B   2      -0.187  20.538  -5.496  1.00 21.55           H  
ATOM   2967  O   VAL B   2       1.961  21.142  -8.266  1.00 21.55           O  
ATOM   2968  CG1 VAL B   2      -0.383  22.295  -4.299  1.00 21.55           C  
ATOM   2969 HG11 VAL B   2      -1.376  22.027  -3.939  1.00 21.55           H  
ATOM   2970 HG12 VAL B   2       0.349  21.948  -3.569  1.00 21.55           H  
ATOM   2971 HG13 VAL B   2      -0.319  23.378  -4.396  1.00 21.55           H  
ATOM   2972  CG2 VAL B   2      -1.249  22.037  -6.616  1.00 21.55           C  
ATOM   2973 HG21 VAL B   2      -1.336  23.121  -6.685  1.00 21.55           H  
ATOM   2974 HG22 VAL B   2      -1.060  21.605  -7.599  1.00 21.55           H  
ATOM   2975 HG23 VAL B   2      -2.197  21.636  -6.258  1.00 21.55           H  
ATOM   2976  N   ALA B   3       2.488  19.886  -6.462  1.00 24.04           N  
ATOM   2977  H   ALA B   3       2.321  19.711  -5.481  1.00 24.04           H  
ATOM   2978  CA  ALA B   3       3.332  18.934  -7.168  1.00 24.04           C  
ATOM   2979  HA  ALA B   3       3.705  19.394  -8.084  1.00 24.04           H  
ATOM   2980  C   ALA B   3       2.559  17.684  -7.587  1.00 24.04           C  
ATOM   2981  CB  ALA B   3       4.540  18.602  -6.280  1.00 24.04           C  
ATOM   2982  HB1 ALA B   3       5.228  17.944  -6.812  1.00 24.04           H  
ATOM   2983  HB2 ALA B   3       5.071  19.515  -6.013  1.00 24.04           H  
ATOM   2984  HB3 ALA B   3       4.208  18.096  -5.374  1.00 24.04           H  
ATOM   2985  O   ALA B   3       1.462  17.410  -7.095  1.00 24.04           O  
ATOM   2986  N   SER B   4       3.214  16.896  -8.433  1.00 26.53           N  
ATOM   2987  H   SER B   4       4.101  17.224  -8.789  1.00 26.53           H  
ATOM   2988  CA  SER B   4       2.644  15.761  -9.139  1.00 26.53           C  
ATOM   2989  HA  SER B   4       1.626  16.039  -9.412  1.00 26.53           H  
ATOM   2990  C   SER B   4       2.501  14.519  -8.273  1.00 26.53           C  
ATOM   2991  CB  SER B   4       3.466  15.522 -10.410  1.00 26.53           C  
ATOM   2992  HB2 SER B   4       3.011  14.730 -11.006  1.00 26.53           H  
ATOM   2993  HB3 SER B   4       4.475  15.217 -10.135  1.00 26.53           H  
ATOM   2994  O   SER B   4       3.186  13.523  -8.475  1.00 26.53           O  
ATOM   2995  OG  SER B   4       3.551  16.718 -11.167  1.00 26.53           O  
ATOM   2996  HG  SER B   4       2.767  17.247 -11.001  1.00 26.53           H  
ATOM   2997  N   ILE B   5       1.607  14.596  -7.288  1.00 31.47           N  
ATOM   2998  H   ILE B   5       1.136  15.483  -7.177  1.00 31.47           H  
ATOM   2999  CA  ILE B   5       1.309  13.531  -6.331  1.00 31.47           C  
ATOM   3000  HA  ILE B   5       1.984  12.709  -6.568  1.00 31.47           H  
ATOM   3001  C   ILE B   5      -0.102  12.944  -6.584  1.00 31.47           C  
ATOM   3002  CB  ILE B   5       1.667  13.944  -4.864  1.00 31.47           C  
ATOM   3003  HB  ILE B   5       0.969  13.444  -4.191  1.00 31.47           H  
ATOM   3004  O   ILE B   5      -1.080  13.381  -5.982  1.00 31.47           O  
ATOM   3005  CG1 ILE B   5       1.648  15.466  -4.554  1.00 31.47           C  
ATOM   3006 HG12 ILE B   5       2.292  15.981  -5.267  1.00 31.47           H  
ATOM   3007 HG13 ILE B   5       0.629  15.832  -4.678  1.00 31.47           H  
ATOM   3008  CG2 ILE B   5       3.076  13.411  -4.532  1.00 31.47           C  
ATOM   3009 HG21 ILE B   5       3.276  13.478  -3.463  1.00 31.47           H  
ATOM   3010 HG22 ILE B   5       3.828  13.981  -5.078  1.00 31.47           H  
ATOM   3011 HG23 ILE B   5       3.170  12.365  -4.823  1.00 31.47           H  
ATOM   3012  CD1 ILE B   5       2.168  15.884  -3.166  1.00 31.47           C  
ATOM   3013 HD11 ILE B   5       1.859  16.908  -2.959  1.00 31.47           H  
ATOM   3014 HD12 ILE B   5       1.783  15.222  -2.391  1.00 31.47           H  
ATOM   3015 HD13 ILE B   5       3.257  15.844  -3.151  1.00 31.47           H  
ATOM   3016  N   THR B   6      -0.186  11.946  -7.505  1.00 33.09           N  
ATOM   3017  H   THR B   6       0.690  11.810  -7.988  1.00 33.09           H  
ATOM   3018  CA  THR B   6      -1.394  11.452  -8.241  1.00 33.09           C  
ATOM   3019  HA  THR B   6      -2.207  11.578  -7.526  1.00 33.09           H  
ATOM   3020  C   THR B   6      -1.581   9.918  -8.799  1.00 33.09           C  
ATOM   3021  CB  THR B   6      -1.683  12.576  -9.275  1.00 33.09           C  
ATOM   3022  HB  THR B   6      -2.204  12.164 -10.139  1.00 33.09           H  
ATOM   3023  O   THR B   6      -2.184   9.731  -9.843  1.00 33.09           O  
ATOM   3024  CG2 THR B   6      -2.515  13.732  -8.699  1.00 33.09           C  
ATOM   3025 HG21 THR B   6      -3.392  13.357  -8.173  1.00 33.09           H  
ATOM   3026 HG22 THR B   6      -2.794  14.423  -9.496  1.00 33.09           H  
ATOM   3027 HG23 THR B   6      -1.920  14.335  -8.012  1.00 33.09           H  
ATOM   3028  OG1 THR B   6      -0.534  13.280  -9.694  1.00 33.09           O  
ATOM   3029  HG1 THR B   6       0.111  12.663 -10.048  1.00 33.09           H  
ATOM   3030  N   THR B   7      -1.195   8.768  -8.148  1.00 34.19           N  
ATOM   3031  H   THR B   7      -0.812   9.007  -7.245  1.00 34.19           H  
ATOM   3032  CA  THR B   7      -1.440   7.245  -8.289  1.00 34.19           C  
ATOM   3033  HA  THR B   7      -2.159   7.083  -9.092  1.00 34.19           H  
ATOM   3034  C   THR B   7      -1.928   6.609  -6.948  1.00 34.19           C  
ATOM   3035  CB  THR B   7      -0.213   6.314  -8.549  1.00 34.19           C  
ATOM   3036  HB  THR B   7      -0.173   5.570  -7.754  1.00 34.19           H  
ATOM   3037  O   THR B   7      -1.447   7.089  -5.932  1.00 34.19           O  
ATOM   3038  CG2 THR B   7      -0.214   5.431  -9.799  1.00 34.19           C  
ATOM   3039 HG21 THR B   7      -0.464   4.405  -9.525  1.00 34.19           H  
ATOM   3040 HG22 THR B   7      -0.959   5.754 -10.526  1.00 34.19           H  
ATOM   3041 HG23 THR B   7       0.778   5.395 -10.249  1.00 34.19           H  
ATOM   3042  OG1 THR B   7       1.002   6.960  -8.395  1.00 34.19           O  
ATOM   3043  HG1 THR B   7       1.581   6.324  -7.968  1.00 34.19           H  
ATOM   3044  N   PRO B   8      -2.752   5.530  -6.850  1.00 34.68           N  
ATOM   3045  CA  PRO B   8      -2.928   4.443  -7.826  1.00 34.68           C  
ATOM   3046  HA  PRO B   8      -1.952   4.009  -8.042  1.00 34.68           H  
ATOM   3047  C   PRO B   8      -3.570   4.904  -9.124  1.00 34.68           C  
ATOM   3048  CB  PRO B   8      -3.764   3.362  -7.125  1.00 34.68           C  
ATOM   3049  HB2 PRO B   8      -4.829   3.556  -7.247  1.00 34.68           H  
ATOM   3050  HB3 PRO B   8      -3.512   2.363  -7.482  1.00 34.68           H  
ATOM   3051  O   PRO B   8      -3.182   4.466 -10.198  1.00 34.68           O  
ATOM   3052  CG  PRO B   8      -3.385   3.544  -5.662  1.00 34.68           C  
ATOM   3053  HG2 PRO B   8      -4.138   3.138  -4.987  1.00 34.68           H  
ATOM   3054  HG3 PRO B   8      -2.408   3.098  -5.473  1.00 34.68           H  
ATOM   3055  CD  PRO B   8      -3.310   5.064  -5.578  1.00 34.68           C  
ATOM   3056  HD2 PRO B   8      -4.325   5.441  -5.459  1.00 34.68           H  
ATOM   3057  HD3 PRO B   8      -2.717   5.377  -4.719  1.00 34.68           H  
ATOM   3058  N   LYS B   9      -4.444   5.905  -9.002  1.00 38.51           N  
ATOM   3059  H   LYS B   9      -4.837   6.032  -8.081  1.00 38.51           H  
ATOM   3060  CA  LYS B   9      -4.692   6.968  -9.989  1.00 38.51           C  
ATOM   3061  HA  LYS B   9      -3.854   7.005 -10.685  1.00 38.51           H  
ATOM   3062  C   LYS B   9      -4.721   8.355  -9.300  1.00 38.51           C  
ATOM   3063  CB  LYS B   9      -5.962   6.637 -10.811  1.00 38.51           C  
ATOM   3064  HB2 LYS B   9      -6.075   7.376 -11.605  1.00 38.51           H  
ATOM   3065  HB3 LYS B   9      -6.840   6.677 -10.167  1.00 38.51           H  
ATOM   3066  O   LYS B   9      -5.284   9.298  -9.851  1.00 38.51           O  
ATOM   3067  CG  LYS B   9      -5.854   5.234 -11.443  1.00 38.51           C  
ATOM   3068  HG2 LYS B   9      -5.820   4.496 -10.641  1.00 38.51           H  
ATOM   3069  HG3 LYS B   9      -4.925   5.182 -12.010  1.00 38.51           H  
ATOM   3070  CD  LYS B   9      -6.992   4.806 -12.369  1.00 38.51           C  
ATOM   3071  HD2 LYS B   9      -7.942   4.878 -11.840  1.00 38.51           H  
ATOM   3072  HD3 LYS B   9      -7.002   5.441 -13.254  1.00 38.51           H  
ATOM   3073  CE  LYS B   9      -6.691   3.346 -12.744  1.00 38.51           C  
ATOM   3074  HE2 LYS B   9      -5.701   3.304 -13.200  1.00 38.51           H  
ATOM   3075  HE3 LYS B   9      -6.647   2.759 -11.827  1.00 38.51           H  
ATOM   3076  NZ  LYS B   9      -7.699   2.775 -13.665  1.00 38.51           N  
ATOM   3077  HZ1 LYS B   9      -8.616   2.807 -13.242  1.00 38.51           H  
ATOM   3078  HZ2 LYS B   9      -7.468   1.815 -13.874  1.00 38.51           H  
ATOM   3079  HZ3 LYS B   9      -7.711   3.296 -14.531  1.00 38.51           H  
ATOM   3080  N   ILE B  10      -4.212   8.440  -8.048  1.00 36.64           N  
ATOM   3081  H   ILE B  10      -3.821   7.596  -7.655  1.00 36.64           H  
ATOM   3082  CA  ILE B  10      -4.588   9.493  -7.091  1.00 36.64           C  
ATOM   3083  HA  ILE B  10      -4.972  10.329  -7.677  1.00 36.64           H  
ATOM   3084  C   ILE B  10      -3.523  10.167  -6.131  1.00 36.64           C  
ATOM   3085  CB  ILE B  10      -5.799   8.941  -6.309  1.00 36.64           C  
ATOM   3086  HB  ILE B  10      -6.316   9.833  -5.955  1.00 36.64           H  
ATOM   3087  O   ILE B  10      -3.804  11.278  -5.702  1.00 36.64           O  
ATOM   3088  CG1 ILE B  10      -6.905   8.112  -7.030  1.00 36.64           C  
ATOM   3089 HG12 ILE B  10      -7.854   8.419  -6.589  1.00 36.64           H  
ATOM   3090 HG13 ILE B  10      -6.982   8.407  -8.076  1.00 36.64           H  
ATOM   3091  CG2 ILE B  10      -5.278   8.183  -5.110  1.00 36.64           C  
ATOM   3092 HG21 ILE B  10      -4.462   7.513  -5.381  1.00 36.64           H  
ATOM   3093 HG22 ILE B  10      -4.919   8.909  -4.380  1.00 36.64           H  
ATOM   3094 HG23 ILE B  10      -6.089   7.603  -4.671  1.00 36.64           H  
ATOM   3095  CD1 ILE B  10      -6.886   6.573  -6.916  1.00 36.64           C  
ATOM   3096 HD11 ILE B  10      -5.868   6.192  -6.837  1.00 36.64           H  
ATOM   3097 HD12 ILE B  10      -7.442   6.275  -6.027  1.00 36.64           H  
ATOM   3098 HD13 ILE B  10      -7.377   6.134  -7.785  1.00 36.64           H  
ATOM   3099  N   ILE B  11      -2.322   9.597  -5.847  1.00 36.75           N  
ATOM   3100  H   ILE B  11      -2.237   8.628  -6.121  1.00 36.75           H  
ATOM   3101  CA  ILE B  11      -1.148  10.119  -5.053  1.00 36.75           C  
ATOM   3102  HA  ILE B  11      -1.333  11.193  -5.022  1.00 36.75           H  
ATOM   3103  C   ILE B  11       0.379  10.016  -5.521  1.00 36.75           C  
ATOM   3104  CB  ILE B  11      -1.200   9.663  -3.575  1.00 36.75           C  
ATOM   3105  HB  ILE B  11      -0.365   8.983  -3.405  1.00 36.75           H  
ATOM   3106  O   ILE B  11       1.173  10.721  -4.917  1.00 36.75           O  
ATOM   3107  CG1 ILE B  11      -2.478   8.918  -3.171  1.00 36.75           C  
ATOM   3108 HG12 ILE B  11      -2.683   8.113  -3.877  1.00 36.75           H  
ATOM   3109 HG13 ILE B  11      -3.313   9.618  -3.143  1.00 36.75           H  
ATOM   3110  CG2 ILE B  11      -1.036  10.896  -2.665  1.00 36.75           C  
ATOM   3111 HG21 ILE B  11      -1.923  11.526  -2.733  1.00 36.75           H  
ATOM   3112 HG22 ILE B  11      -0.174  11.489  -2.969  1.00 36.75           H  
ATOM   3113 HG23 ILE B  11      -0.882  10.590  -1.630  1.00 36.75           H  
ATOM   3114  CD1 ILE B  11      -2.352   8.248  -1.824  1.00 36.75           C  
ATOM   3115 HD11 ILE B  11      -2.284   8.991  -1.029  1.00 36.75           H  
ATOM   3116 HD12 ILE B  11      -3.246   7.641  -1.683  1.00 36.75           H  
ATOM   3117 HD13 ILE B  11      -1.466   7.613  -1.812  1.00 36.75           H  
ATOM   3118  N   LEU B  12       0.877   9.309  -6.574  1.00 36.15           N  
ATOM   3119  H   LEU B  12       0.445   8.433  -6.830  1.00 36.15           H  
ATOM   3120  CA  LEU B  12       1.945   9.818  -7.514  1.00 36.15           C  
ATOM   3121  HA  LEU B  12       2.158  10.815  -7.130  1.00 36.15           H  
ATOM   3122  C   LEU B  12       1.627  10.141  -9.027  1.00 36.15           C  
ATOM   3123  CB  LEU B  12       3.272   9.070  -7.329  1.00 36.15           C  
ATOM   3124  HB2 LEU B  12       3.181   8.424  -6.456  1.00 36.15           H  
ATOM   3125  HB3 LEU B  12       3.481   8.442  -8.195  1.00 36.15           H  
ATOM   3126  O   LEU B  12       1.803  11.288  -9.375  1.00 36.15           O  
ATOM   3127  CG  LEU B  12       4.436  10.061  -7.101  1.00 36.15           C  
ATOM   3128  HG  LEU B  12       4.110  10.881  -6.460  1.00 36.15           H  
ATOM   3129  CD1 LEU B  12       5.557   9.361  -6.363  1.00 36.15           C  
ATOM   3130 HD11 LEU B  12       6.281  10.102  -6.025  1.00 36.15           H  
ATOM   3131 HD12 LEU B  12       6.067   8.655  -7.018  1.00 36.15           H  
ATOM   3132 HD13 LEU B  12       5.154   8.869  -5.477  1.00 36.15           H  
ATOM   3133  CD2 LEU B  12       5.024  10.633  -8.389  1.00 36.15           C  
ATOM   3134 HD21 LEU B  12       4.274  11.222  -8.917  1.00 36.15           H  
ATOM   3135 HD22 LEU B  12       5.385   9.838  -9.043  1.00 36.15           H  
ATOM   3136 HD23 LEU B  12       5.842  11.308  -8.137  1.00 36.15           H  
ATOM   3137  N   GLN B  13       1.092   9.268  -9.903  1.00 34.60           N  
ATOM   3138  H   GLN B  13       0.987   8.330  -9.545  1.00 34.60           H  
ATOM   3139  CA  GLN B  13       0.670   9.471 -11.331  1.00 34.60           C  
ATOM   3140  HA  GLN B  13       1.594   9.591 -11.897  1.00 34.60           H  
ATOM   3141  C   GLN B  13      -0.138  10.754 -11.713  1.00 34.60           C  
ATOM   3142  CB  GLN B  13       0.007   8.181 -11.833  1.00 34.60           C  
ATOM   3143  HB2 GLN B  13      -0.748   8.384 -12.593  1.00 34.60           H  
ATOM   3144  HB3 GLN B  13      -0.544   7.735 -11.006  1.00 34.60           H  
ATOM   3145  O   GLN B  13       0.441  11.793 -11.545  1.00 34.60           O  
ATOM   3146  CG  GLN B  13       1.034   7.202 -12.429  1.00 34.60           C  
ATOM   3147  HG2 GLN B  13       1.593   7.703 -13.220  1.00 34.60           H  
ATOM   3148  HG3 GLN B  13       1.746   6.905 -11.659  1.00 34.60           H  
ATOM   3149  CD  GLN B  13       0.394   5.953 -13.038  1.00 34.60           C  
ATOM   3150  NE2 GLN B  13       1.177   4.968 -13.414  1.00 34.60           N  
ATOM   3151 HE21 GLN B  13       2.180   5.035 -13.312  1.00 34.60           H  
ATOM   3152 HE22 GLN B  13       0.721   4.162 -13.817  1.00 34.60           H  
ATOM   3153  OE1 GLN B  13      -0.812   5.831 -13.185  1.00 34.60           O  
ATOM   3154  N   LYS B  14      -1.363  10.750 -12.297  1.00 33.21           N  
ATOM   3155  H   LYS B  14      -1.779   9.830 -12.316  1.00 33.21           H  
ATOM   3156  CA  LYS B  14      -2.285  11.836 -12.815  1.00 33.21           C  
ATOM   3157  HA  LYS B  14      -2.526  11.498 -13.823  1.00 33.21           H  
ATOM   3158  C   LYS B  14      -1.809  13.283 -13.172  1.00 33.21           C  
ATOM   3159  CB  LYS B  14      -3.688  11.754 -12.134  1.00 33.21           C  
ATOM   3160  HB2 LYS B  14      -3.643  11.046 -11.306  1.00 33.21           H  
ATOM   3161  HB3 LYS B  14      -4.380  11.307 -12.848  1.00 33.21           H  
ATOM   3162  O   LYS B  14      -2.402  13.840 -14.083  1.00 33.21           O  
ATOM   3163  CG  LYS B  14      -4.343  13.063 -11.633  1.00 33.21           C  
ATOM   3164  HG2 LYS B  14      -4.909  13.516 -12.447  1.00 33.21           H  
ATOM   3165  HG3 LYS B  14      -3.563  13.769 -11.348  1.00 33.21           H  
ATOM   3166  CD  LYS B  14      -5.275  12.842 -10.418  1.00 33.21           C  
ATOM   3167  HD2 LYS B  14      -6.158  12.287 -10.733  1.00 33.21           H  
ATOM   3168  HD3 LYS B  14      -4.745  12.240  -9.679  1.00 33.21           H  
ATOM   3169  CE  LYS B  14      -5.695  14.182  -9.777  1.00 33.21           C  
ATOM   3170  HE2 LYS B  14      -4.833  14.849  -9.786  1.00 33.21           H  
ATOM   3171  HE3 LYS B  14      -6.459  14.643 -10.403  1.00 33.21           H  
ATOM   3172  NZ  LYS B  14      -6.182  14.036  -8.373  1.00 33.21           N  
ATOM   3173  HZ1 LYS B  14      -5.455  13.679  -7.770  1.00 33.21           H  
ATOM   3174  HZ2 LYS B  14      -6.978  13.418  -8.308  1.00 33.21           H  
ATOM   3175  HZ3 LYS B  14      -6.464  14.928  -7.992  1.00 33.21           H  
ATOM   3176  N   GLU B  15      -0.813  13.884 -12.518  1.00 35.45           N  
ATOM   3177  H   GLU B  15      -0.481  13.421 -11.684  1.00 35.45           H  
ATOM   3178  CA  GLU B  15       0.057  14.965 -13.041  1.00 35.45           C  
ATOM   3179  HA  GLU B  15      -0.446  15.517 -13.835  1.00 35.45           H  
ATOM   3180  C   GLU B  15       1.398  14.426 -13.620  1.00 35.45           C  
ATOM   3181  CB  GLU B  15       0.462  15.938 -11.922  1.00 35.45           C  
ATOM   3182  HB2 GLU B  15       1.263  16.540 -12.352  1.00 35.45           H  
ATOM   3183  HB3 GLU B  15       0.868  15.309 -11.130  1.00 35.45           H  
ATOM   3184  O   GLU B  15       1.932  14.971 -14.579  1.00 35.45           O  
ATOM   3185  CG  GLU B  15      -0.528  16.923 -11.271  1.00 35.45           C  
ATOM   3186  HG2 GLU B  15      -1.079  17.433 -12.061  1.00 35.45           H  
ATOM   3187  HG3 GLU B  15      -1.241  16.358 -10.671  1.00 35.45           H  
ATOM   3188  CD  GLU B  15       0.187  17.987 -10.388  1.00 35.45           C  
ATOM   3189  OE1 GLU B  15      -0.498  18.610  -9.546  1.00 35.45           O  
ATOM   3190  OE2 GLU B  15       1.419  18.183 -10.554  1.00 35.45           O  
ATOM   3191  N   TYR B  16       1.962  13.354 -13.044  1.00 30.90           N  
ATOM   3192  H   TYR B  16       1.529  13.014 -12.197  1.00 30.90           H  
ATOM   3193  CA  TYR B  16       3.069  12.545 -13.583  1.00 30.90           C  
ATOM   3194  HA  TYR B  16       3.763  13.221 -14.083  1.00 30.90           H  
ATOM   3195  C   TYR B  16       2.601  11.522 -14.632  1.00 30.90           C  
ATOM   3196  CB  TYR B  16       3.821  11.826 -12.443  1.00 30.90           C  
ATOM   3197  HB2 TYR B  16       3.390  12.112 -11.484  1.00 30.90           H  
ATOM   3198  HB3 TYR B  16       3.691  10.748 -12.533  1.00 30.90           H  
ATOM   3199  O   TYR B  16       3.409  11.013 -15.408  1.00 30.90           O  
ATOM   3200  CG  TYR B  16       5.309  12.126 -12.417  1.00 30.90           C  
ATOM   3201  CD1 TYR B  16       6.154  11.688 -13.458  1.00 30.90           C  
ATOM   3202  HD1 TYR B  16       5.755  11.095 -14.268  1.00 30.90           H  
ATOM   3203  CD2 TYR B  16       5.840  12.882 -11.356  1.00 30.90           C  
ATOM   3204  HD2 TYR B  16       5.201  13.197 -10.545  1.00 30.90           H  
ATOM   3205  CE1 TYR B  16       7.521  12.028 -13.449  1.00 30.90           C  
ATOM   3206  HE1 TYR B  16       8.180  11.678 -14.230  1.00 30.90           H  
ATOM   3207  CE2 TYR B  16       7.199  13.243 -11.355  1.00 30.90           C  
ATOM   3208  HE2 TYR B  16       7.589  13.847 -10.548  1.00 30.90           H  
ATOM   3209  OH  TYR B  16       9.358  13.162 -12.387  1.00 30.90           O  
ATOM   3210  HH  TYR B  16       9.585  13.568 -11.548  1.00 30.90           H  
ATOM   3211  CZ  TYR B  16       8.043  12.817 -12.402  1.00 30.90           C  
ATOM   3212  N   LEU B  17       1.294  11.228 -14.700  1.00 29.23           N  
ATOM   3213  H   LEU B  17       0.705  11.758 -14.073  1.00 29.23           H  
ATOM   3214  CA  LEU B  17       0.720  10.917 -16.012  1.00 29.23           C  
ATOM   3215  HA  LEU B  17       1.383  10.232 -16.540  1.00 29.23           H  
ATOM   3216  C   LEU B  17       0.634  12.252 -16.750  1.00 29.23           C  
ATOM   3217  CB  LEU B  17      -0.687  10.307 -15.939  1.00 29.23           C  
ATOM   3218  HB2 LEU B  17      -1.121  10.312 -16.938  1.00 29.23           H  
ATOM   3219  HB3 LEU B  17      -1.302  10.965 -15.325  1.00 29.23           H  
ATOM   3220  O   LEU B  17       0.054  13.178 -16.183  1.00 29.23           O  
ATOM   3221  CG  LEU B  17      -0.740   8.878 -15.398  1.00 29.23           C  
ATOM   3222  HG  LEU B  17      -0.118   8.834 -14.504  1.00 29.23           H  
ATOM   3223  CD1 LEU B  17      -2.183   8.496 -15.051  1.00 29.23           C  
ATOM   3224 HD11 LEU B  17      -2.796   8.526 -15.953  1.00 29.23           H  
ATOM   3225 HD12 LEU B  17      -2.208   7.490 -14.632  1.00 29.23           H  
ATOM   3226 HD13 LEU B  17      -2.593   9.195 -14.322  1.00 29.23           H  
ATOM   3227  CD2 LEU B  17      -0.199   7.854 -16.394  1.00 29.23           C  
ATOM   3228 HD21 LEU B  17      -0.759   7.904 -17.328  1.00 29.23           H  
ATOM   3229 HD22 LEU B  17      -0.286   6.853 -15.972  1.00 29.23           H  
ATOM   3230 HD23 LEU B  17       0.854   8.052 -16.592  1.00 29.23           H  
ATOM   3231  N   PRO B  18       1.169  12.363 -17.974  1.00 27.29           N  
ATOM   3232  CA  PRO B  18       1.026  13.586 -18.746  1.00 27.29           C  
ATOM   3233  HA  PRO B  18       1.504  14.414 -18.222  1.00 27.29           H  
ATOM   3234  C   PRO B  18      -0.457  13.913 -18.951  1.00 27.29           C  
ATOM   3235  CB  PRO B  18       1.749  13.317 -20.071  1.00 27.29           C  
ATOM   3236  HB2 PRO B  18       2.790  13.628 -19.983  1.00 27.29           H  
ATOM   3237  HB3 PRO B  18       1.273  13.823 -20.910  1.00 27.29           H  
ATOM   3238  O   PRO B  18      -1.276  13.005 -19.132  1.00 27.29           O  
ATOM   3239  CG  PRO B  18       1.685  11.795 -20.216  1.00 27.29           C  
ATOM   3240  HG2 PRO B  18       2.501  11.409 -20.827  1.00 27.29           H  
ATOM   3241  HG3 PRO B  18       0.720  11.509 -20.635  1.00 27.29           H  
ATOM   3242  CD  PRO B  18       1.780  11.311 -18.772  1.00 27.29           C  
ATOM   3243  HD2 PRO B  18       1.250  10.365 -18.670  1.00 27.29           H  
ATOM   3244  HD3 PRO B  18       2.825  11.200 -18.481  1.00 27.29           H  
ATOM   3245  N   GLU B  19      -0.788  15.206 -18.984  1.00 30.20           N  
ATOM   3246  H   GLU B  19      -0.086  15.907 -18.792  1.00 30.20           H  
ATOM   3247  CA  GLU B  19      -2.050  15.648 -19.577  1.00 30.20           C  
ATOM   3248  HA  GLU B  19      -2.878  15.256 -18.985  1.00 30.20           H  
ATOM   3249  C   GLU B  19      -2.140  15.072 -20.996  1.00 30.20           C  
ATOM   3250  CB  GLU B  19      -2.162  17.186 -19.626  1.00 30.20           C  
ATOM   3251  HB2 GLU B  19      -3.027  17.442 -20.237  1.00 30.20           H  
ATOM   3252  HB3 GLU B  19      -1.272  17.596 -20.102  1.00 30.20           H  
ATOM   3253  O   GLU B  19      -1.220  15.223 -21.804  1.00 30.20           O  
ATOM   3254  CG  GLU B  19      -2.351  17.833 -18.243  1.00 30.20           C  
ATOM   3255  HG2 GLU B  19      -1.452  17.668 -17.650  1.00 30.20           H  
ATOM   3256  HG3 GLU B  19      -3.179  17.331 -17.741  1.00 30.20           H  
ATOM   3257  CD  GLU B  19      -2.641  19.347 -18.317  1.00 30.20           C  
ATOM   3258  OE1 GLU B  19      -3.476  19.820 -17.509  1.00 30.20           O  
ATOM   3259  OE2 GLU B  19      -2.014  20.039 -19.150  1.00 30.20           O  
ATOM   3260  N   THR B  20      -3.240  14.384 -21.302  1.00 25.28           N  
ATOM   3261  H   THR B  20      -3.948  14.233 -20.599  1.00 25.28           H  
ATOM   3262  CA  THR B  20      -3.560  14.030 -22.685  1.00 25.28           C  
ATOM   3263  HA  THR B  20      -2.650  13.753 -23.217  1.00 25.28           H  
ATOM   3264  C   THR B  20      -4.143  15.254 -23.383  1.00 25.28           C  
ATOM   3265  CB  THR B  20      -4.528  12.840 -22.780  1.00 25.28           C  
ATOM   3266  HB  THR B  20      -4.821  12.714 -23.822  1.00 25.28           H  
ATOM   3267  O   THR B  20      -5.351  15.495 -23.281  1.00 25.28           O  
ATOM   3268  CG2 THR B  20      -3.902  11.531 -22.299  1.00 25.28           C  
ATOM   3269 HG21 THR B  20      -4.626  10.723 -22.407  1.00 25.28           H  
ATOM   3270 HG22 THR B  20      -3.608  11.620 -21.253  1.00 25.28           H  
ATOM   3271 HG23 THR B  20      -3.021  11.311 -22.902  1.00 25.28           H  
ATOM   3272  OG1 THR B  20      -5.685  13.080 -22.008  1.00 25.28           O  
ATOM   3273  HG1 THR B  20      -5.958  13.955 -22.293  1.00 25.28           H  
ATOM   3274  N   ASP B  21      -3.281  15.990 -24.084  1.00 25.21           N  
ATOM   3275  H   ASP B  21      -2.300  15.787 -23.951  1.00 25.21           H  
ATOM   3276  CA  ASP B  21      -3.632  16.561 -25.395  1.00 25.21           C  
ATOM   3277  HA  ASP B  21      -4.526  17.178 -25.304  1.00 25.21           H  
ATOM   3278  C   ASP B  21      -3.970  15.427 -26.396  1.00 25.21           C  
ATOM   3279  CB  ASP B  21      -2.467  17.446 -25.922  1.00 25.21           C  
ATOM   3280  HB2 ASP B  21      -1.520  16.998 -25.621  1.00 25.21           H  
ATOM   3281  HB3 ASP B  21      -2.491  17.408 -27.011  1.00 25.21           H  
ATOM   3282  O   ASP B  21      -3.320  14.353 -26.325  1.00 25.21           O  
ATOM   3283  CG  ASP B  21      -2.469  18.948 -25.545  1.00 25.21           C  
ATOM   3284  OD1 ASP B  21      -3.557  19.536 -25.331  1.00 25.21           O  
ATOM   3285  OD2 ASP B  21      -1.368  19.552 -25.613  1.00 25.21           O  
ATOM   3286  OXT ASP B  21      -4.897  15.621 -27.218  1.00 25.21           O  
TER    3287      ASP B  21                                                       
END   
