# Supplementary material for: An extended Tudor domain within Vreteno interconnects Gtsf1L and Ago3 for piRNA biogenesis in Bombyx mori
Source: EMBO J. 2023 Nov 20;42(24):e114072. doi: 10.15252/embj.2023114072 (PMC10711660; doi:10.15252/embj.2023114072)
Supplement: Supplementary file 4 — Dataset EV1 [file EMBJ-42-e114072-s007.zip › manuscript_pdb/BmVreteno_AF-eTD2_BmGtsf1L_63_77.pdb]

ATOM      1  N   THR A   1     -12.023 -23.834  -5.211  1.00 89.09           N  
ATOM      2  H   THR A   1     -12.372 -24.750  -4.969  1.00 89.09           H  
ATOM      3  H2  THR A   1     -12.036 -23.229  -4.402  1.00 89.09           H  
ATOM      4  H3  THR A   1     -12.610 -23.432  -5.928  1.00 89.09           H  
ATOM      5  CA  THR A   1     -10.650 -23.970  -5.736  1.00 89.09           C  
ATOM      6  HA  THR A   1      -9.984 -24.300  -4.939  1.00 89.09           H  
ATOM      7  C   THR A   1     -10.198 -22.629  -6.268  1.00 89.09           C  
ATOM      8  CB  THR A   1     -10.615 -25.018  -6.845  1.00 89.09           C  
ATOM      9  HB  THR A   1     -11.218 -24.693  -7.693  1.00 89.09           H  
ATOM     10  O   THR A   1     -10.954 -22.083  -7.068  1.00 89.09           O  
ATOM     11  CG2 THR A   1      -9.214 -25.372  -7.317  1.00 89.09           C  
ATOM     12 HG21 THR A   1      -8.571 -25.617  -6.472  1.00 89.09           H  
ATOM     13 HG22 THR A   1      -8.804 -24.524  -7.866  1.00 89.09           H  
ATOM     14 HG23 THR A   1      -9.252 -26.221  -8.001  1.00 89.09           H  
ATOM     15  OG1 THR A   1     -11.192 -26.174  -6.299  1.00 89.09           O  
ATOM     16  HG1 THR A   1     -11.004 -26.903  -6.894  1.00 89.09           H  
ATOM     17  N   PRO A   2      -9.052 -22.095  -5.807  1.00 93.10           N  
ATOM     18  CA  PRO A   2      -8.445 -20.877  -6.352  1.00 93.10           C  
ATOM     19  HA  PRO A   2      -9.062 -20.016  -6.097  1.00 93.10           H  
ATOM     20  C   PRO A   2      -8.275 -20.950  -7.871  1.00 93.10           C  
ATOM     21  CB  PRO A   2      -7.087 -20.749  -5.663  1.00 93.10           C  
ATOM     22  HB2 PRO A   2      -6.329 -21.262  -6.256  1.00 93.10           H  
ATOM     23  HB3 PRO A   2      -6.810 -19.706  -5.506  1.00 93.10           H  
ATOM     24  O   PRO A   2      -8.165 -22.052  -8.418  1.00 93.10           O  
ATOM     25  CG  PRO A   2      -7.272 -21.496  -4.346  1.00 93.10           C  
ATOM     26  HG2 PRO A   2      -6.326 -21.869  -3.955  1.00 93.10           H  
ATOM     27  HG3 PRO A   2      -7.759 -20.845  -3.620  1.00 93.10           H  
ATOM     28  CD  PRO A   2      -8.214 -22.630  -4.741  1.00 93.10           C  
ATOM     29  HD2 PRO A   2      -8.800 -22.939  -3.876  1.00 93.10           H  
ATOM     30  HD3 PRO A   2      -7.632 -23.464  -5.132  1.00 93.10           H  
ATOM     31  N   GLU A   3      -8.274 -19.805  -8.549  1.00 94.11           N  
ATOM     32  H   GLU A   3      -8.129 -18.933  -8.062  1.00 94.11           H  
ATOM     33  CA  GLU A   3      -8.216 -19.774 -10.013  1.00 94.11           C  
ATOM     34  HA  GLU A   3      -8.970 -20.463 -10.394  1.00 94.11           H  
ATOM     35  C   GLU A   3      -6.866 -20.285 -10.518  1.00 94.11           C  
ATOM     36  CB  GLU A   3      -8.538 -18.358 -10.526  1.00 94.11           C  
ATOM     37  HB2 GLU A   3      -7.724 -17.681 -10.268  1.00 94.11           H  
ATOM     38  HB3 GLU A   3      -9.441 -18.000 -10.032  1.00 94.11           H  
ATOM     39  O   GLU A   3      -6.817 -21.086 -11.451  1.00 94.11           O  
ATOM     40  CG  GLU A   3      -8.759 -18.304 -12.048  1.00 94.11           C  
ATOM     41  HG2 GLU A   3      -9.023 -17.282 -12.321  1.00 94.11           H  
ATOM     42  HG3 GLU A   3      -7.821 -18.548 -12.546  1.00 94.11           H  
ATOM     43  CD  GLU A   3      -9.868 -19.257 -12.539  1.00 94.11           C  
ATOM     44  OE1 GLU A   3      -9.775 -19.762 -13.679  1.00 94.11           O  
ATOM     45  OE2 GLU A   3     -10.806 -19.580 -11.757  1.00 94.11           O  
ATOM     46  N   TRP A   4      -5.787 -19.955  -9.812  1.00 95.57           N  
ATOM     47  H   TRP A   4      -5.884 -19.237  -9.108  1.00 95.57           H  
ATOM     48  CA  TRP A   4      -4.441 -20.427 -10.118  1.00 95.57           C  
ATOM     49  HA  TRP A   4      -4.170 -20.063 -11.109  1.00 95.57           H  
ATOM     50  C   TRP A   4      -4.328 -21.959 -10.162  1.00 95.57           C  
ATOM     51  CB  TRP A   4      -3.480 -19.790  -9.114  1.00 95.57           C  
ATOM     52  HB2 TRP A   4      -3.691 -18.721  -9.081  1.00 95.57           H  
ATOM     53  HB3 TRP A   4      -2.462 -19.911  -9.486  1.00 95.57           H  
ATOM     54  O   TRP A   4      -3.704 -22.494 -11.073  1.00 95.57           O  
ATOM     55  CG  TRP A   4      -3.518 -20.293  -7.707  1.00 95.57           C  
ATOM     56  CD1 TRP A   4      -4.065 -19.647  -6.654  1.00 95.57           C  
ATOM     57  HD1 TRP A   4      -4.554 -18.685  -6.711  1.00 95.57           H  
ATOM     58  CD2 TRP A   4      -2.899 -21.494  -7.164  1.00 95.57           C  
ATOM     59  CE2 TRP A   4      -3.121 -21.510  -5.755  1.00 95.57           C  
ATOM     60  CE3 TRP A   4      -2.150 -22.556  -7.713  1.00 95.57           C  
ATOM     61  HE3 TRP A   4      -1.935 -22.578  -8.772  1.00 95.57           H  
ATOM     62  NE1 TRP A   4      -3.838 -20.365  -5.497  1.00 95.57           N  
ATOM     63  HE1 TRP A   4      -4.047 -20.009  -4.575  1.00 95.57           H  
ATOM     64  CH2 TRP A   4      -1.861 -23.557  -5.507  1.00 95.57           C  
ATOM     65  HH2 TRP A   4      -1.410 -24.316  -4.885  1.00 95.57           H  
ATOM     66  CZ2 TRP A   4      -2.614 -22.520  -4.930  1.00 95.57           C  
ATOM     67  HZ2 TRP A   4      -2.755 -22.467  -3.861  1.00 95.57           H  
ATOM     68  CZ3 TRP A   4      -1.643 -23.580  -6.895  1.00 95.57           C  
ATOM     69  HZ3 TRP A   4      -1.057 -24.371  -7.339  1.00 95.57           H  
ATOM     70  N   LYS A   5      -5.017 -22.693  -9.273  1.00 96.09           N  
ATOM     71  H   LYS A   5      -5.524 -22.195  -8.556  1.00 96.09           H  
ATOM     72  CA  LYS A   5      -5.036 -24.172  -9.310  1.00 96.09           C  
ATOM     73  HA  LYS A   5      -4.011 -24.539  -9.366  1.00 96.09           H  
ATOM     74  C   LYS A   5      -5.738 -24.707 -10.557  1.00 96.09           C  
ATOM     75  CB  LYS A   5      -5.705 -24.763  -8.058  1.00 96.09           C  
ATOM     76  HB2 LYS A   5      -5.900 -25.821  -8.233  1.00 96.09           H  
ATOM     77  HB3 LYS A   5      -6.649 -24.248  -7.879  1.00 96.09           H  
ATOM     78  O   LYS A   5      -5.403 -25.779 -11.047  1.00 96.09           O  
ATOM     79  CG  LYS A   5      -4.828 -24.640  -6.814  1.00 96.09           C  
ATOM     80  HG2 LYS A   5      -4.763 -23.584  -6.553  1.00 96.09           H  
ATOM     81  HG3 LYS A   5      -3.836 -25.021  -7.056  1.00 96.09           H  
ATOM     82  CD  LYS A   5      -5.353 -25.428  -5.604  1.00 96.09           C  
ATOM     83  HD2 LYS A   5      -5.250 -26.496  -5.796  1.00 96.09           H  
ATOM     84  HD3 LYS A   5      -6.399 -25.183  -5.419  1.00 96.09           H  
ATOM     85  CE  LYS A   5      -4.492 -25.019  -4.405  1.00 96.09           C  
ATOM     86  HE2 LYS A   5      -4.542 -23.935  -4.304  1.00 96.09           H  
ATOM     87  HE3 LYS A   5      -3.453 -25.262  -4.625  1.00 96.09           H  
ATOM     88  NZ  LYS A   5      -4.885 -25.630  -3.117  1.00 96.09           N  
ATOM     89  HZ1 LYS A   5      -4.412 -25.106  -2.395  1.00 96.09           H  
ATOM     90  HZ2 LYS A   5      -4.589 -26.594  -3.048  1.00 96.09           H  
ATOM     91  HZ3 LYS A   5      -5.866 -25.502  -2.912  1.00 96.09           H  
ATOM     92  N   LYS A   6      -6.743 -23.993 -11.077  1.00 96.29           N  
ATOM     93  H   LYS A   6      -6.905 -23.068 -10.706  1.00 96.29           H  
ATOM     94  CA  LYS A   6      -7.421 -24.395 -12.319  1.00 96.29           C  
ATOM     95  HA  LYS A   6      -7.618 -25.466 -12.291  1.00 96.29           H  
ATOM     96  C   LYS A   6      -6.532 -24.154 -13.537  1.00 96.29           C  
ATOM     97  CB  LYS A   6      -8.740 -23.645 -12.511  1.00 96.29           C  
ATOM     98  HB2 LYS A   6      -8.521 -22.587 -12.657  1.00 96.29           H  
ATOM     99  HB3 LYS A   6      -9.205 -24.012 -13.426  1.00 96.29           H  
ATOM    100  O   LYS A   6      -6.603 -24.940 -14.477  1.00 96.29           O  
ATOM    101  CG  LYS A   6      -9.742 -23.794 -11.359  1.00 96.29           C  
ATOM    102  HG2 LYS A   6      -9.980 -24.844 -11.190  1.00 96.29           H  
ATOM    103  HG3 LYS A   6      -9.316 -23.364 -10.453  1.00 96.29           H  
ATOM    104  CD  LYS A   6     -11.004 -23.021 -11.751  1.00 96.29           C  
ATOM    105  HD2 LYS A   6     -11.587 -23.598 -12.469  1.00 96.29           H  
ATOM    106  HD3 LYS A   6     -10.691 -22.100 -12.244  1.00 96.29           H  
ATOM    107  CE  LYS A   6     -11.867 -22.649 -10.548  1.00 96.29           C  
ATOM    108  HE2 LYS A   6     -12.528 -23.477 -10.290  1.00 96.29           H  
ATOM    109  HE3 LYS A   6     -11.204 -22.442  -9.708  1.00 96.29           H  
ATOM    110  NZ  LYS A   6     -12.624 -21.415 -10.864  1.00 96.29           N  
ATOM    111  HZ1 LYS A   6     -13.101 -21.019 -10.067  1.00 96.29           H  
ATOM    112  HZ2 LYS A   6     -11.968 -20.708 -11.162  1.00 96.29           H  
ATOM    113  HZ3 LYS A   6     -13.247 -21.525 -11.652  1.00 96.29           H  
ATOM    114  N   LEU A   7      -5.733 -23.086 -13.528  1.00 95.85           N  
ATOM    115  H   LEU A   7      -5.777 -22.463 -12.734  1.00 95.85           H  
ATOM    116  CA  LEU A   7      -4.742 -22.799 -14.570  1.00 95.85           C  
ATOM    117  HA  LEU A   7      -5.216 -22.862 -15.549  1.00 95.85           H  
ATOM    118  C   LEU A   7      -3.626 -23.850 -14.566  1.00 95.85           C  
ATOM    119  CB  LEU A   7      -4.182 -21.378 -14.375  1.00 95.85           C  
ATOM    120  HB2 LEU A   7      -3.363 -21.227 -15.079  1.00 95.85           H  
ATOM    121  HB3 LEU A   7      -3.760 -21.301 -13.373  1.00 95.85           H  
ATOM    122  O   LEU A   7      -3.339 -24.425 -15.614  1.00 95.85           O  
ATOM    123  CG  LEU A   7      -5.205 -20.245 -14.572  1.00 95.85           C  
ATOM    124  HG  LEU A   7      -6.063 -20.406 -13.918  1.00 95.85           H  
ATOM    125  CD1 LEU A   7      -4.566 -18.907 -14.205  1.00 95.85           C  
ATOM    126 HD11 LEU A   7      -5.298 -18.107 -14.312  1.00 95.85           H  
ATOM    127 HD12 LEU A   7      -3.715 -18.708 -14.856  1.00 95.85           H  
ATOM    128 HD13 LEU A   7      -4.225 -18.930 -13.170  1.00 95.85           H  
ATOM    129  CD2 LEU A   7      -5.701 -20.161 -16.018  1.00 95.85           C  
ATOM    130 HD21 LEU A   7      -4.855 -20.021 -16.691  1.00 95.85           H  
ATOM    131 HD22 LEU A   7      -6.241 -21.069 -16.287  1.00 95.85           H  
ATOM    132 HD23 LEU A   7      -6.378 -19.312 -16.117  1.00 95.85           H  
ATOM    133  N   GLU A   8      -3.102 -24.185 -13.385  1.00 94.88           N  
ATOM    134  H   GLU A   8      -3.321 -23.611 -12.584  1.00 94.88           H  
ATOM    135  CA  GLU A   8      -2.112 -25.252 -13.191  1.00 94.88           C  
ATOM    136  HA  GLU A   8      -1.198 -24.993 -13.727  1.00 94.88           H  
ATOM    137  C   GLU A   8      -2.613 -26.599 -13.741  1.00 94.88           C  
ATOM    138  CB  GLU A   8      -1.791 -25.343 -11.689  1.00 94.88           C  
ATOM    139  HB2 GLU A   8      -2.704 -25.608 -11.155  1.00 94.88           H  
ATOM    140  HB3 GLU A   8      -1.471 -24.362 -11.339  1.00 94.88           H  
ATOM    141  O   GLU A   8      -1.942 -27.233 -14.551  1.00 94.88           O  
ATOM    142  CG  GLU A   8      -0.696 -26.367 -11.351  1.00 94.88           C  
ATOM    143  HG2 GLU A   8       0.210 -26.102 -11.895  1.00 94.88           H  
ATOM    144  HG3 GLU A   8      -1.014 -27.357 -11.680  1.00 94.88           H  
ATOM    145  CD  GLU A   8      -0.414 -26.415  -9.839  1.00 94.88           C  
ATOM    146  OE1 GLU A   8       0.774 -26.335  -9.451  1.00 94.88           O  
ATOM    147  OE2 GLU A   8      -1.395 -26.524  -9.062  1.00 94.88           O  
ATOM    148  N   LEU A   9      -3.842 -27.007 -13.396  1.00 95.42           N  
ATOM    149  H   LEU A   9      -4.332 -26.472 -12.693  1.00 95.42           H  
ATOM    150  CA  LEU A   9      -4.448 -28.251 -13.897  1.00 95.42           C  
ATOM    151  HA  LEU A   9      -3.765 -29.075 -13.691  1.00 95.42           H  
ATOM    152  C   LEU A   9      -4.680 -28.264 -15.418  1.00 95.42           C  
ATOM    153  CB  LEU A   9      -5.785 -28.489 -13.175  1.00 95.42           C  
ATOM    154  HB2 LEU A   9      -6.344 -29.256 -13.712  1.00 95.42           H  
ATOM    155  HB3 LEU A   9      -6.365 -27.567 -13.220  1.00 95.42           H  
ATOM    156  O   LEU A   9      -4.773 -29.339 -16.010  1.00 95.42           O  
ATOM    157  CG  LEU A   9      -5.652 -28.936 -11.709  1.00 95.42           C  
ATOM    158  HG  LEU A   9      -4.988 -28.264 -11.165  1.00 95.42           H  
ATOM    159  CD1 LEU A   9      -7.036 -28.902 -11.053  1.00 95.42           C  
ATOM    160 HD11 LEU A   9      -7.715 -29.572 -11.580  1.00 95.42           H  
ATOM    161 HD12 LEU A   9      -6.947 -29.211 -10.011  1.00 95.42           H  
ATOM    162 HD13 LEU A   9      -7.420 -27.882 -11.086  1.00 95.42           H  
ATOM    163  CD2 LEU A   9      -5.103 -30.358 -11.583  1.00 95.42           C  
ATOM    164 HD21 LEU A   9      -5.721 -31.057 -12.147  1.00 95.42           H  
ATOM    165 HD22 LEU A   9      -4.082 -30.392 -11.964  1.00 95.42           H  
ATOM    166 HD23 LEU A   9      -5.077 -30.651 -10.534  1.00 95.42           H  
ATOM    167  N   LYS A  10      -4.794 -27.092 -16.053  1.00 95.91           N  
ATOM    168  H   LYS A  10      -4.663 -26.254 -15.504  1.00 95.91           H  
ATOM    169  CA  LYS A  10      -4.900 -26.949 -17.514  1.00 95.91           C  
ATOM    170  HA  LYS A  10      -5.419 -27.815 -17.925  1.00 95.91           H  
ATOM    171  C   LYS A  10      -3.535 -26.936 -18.210  1.00 95.91           C  
ATOM    172  CB  LYS A  10      -5.697 -25.682 -17.855  1.00 95.91           C  
ATOM    173  HB2 LYS A  10      -5.570 -25.451 -18.913  1.00 95.91           H  
ATOM    174  HB3 LYS A  10      -5.293 -24.847 -17.282  1.00 95.91           H  
ATOM    175  O   LYS A  10      -3.508 -26.908 -19.436  1.00 95.91           O  
ATOM    176  CG  LYS A  10      -7.200 -25.822 -17.581  1.00 95.91           C  
ATOM    177  HG2 LYS A  10      -7.630 -26.544 -18.275  1.00 95.91           H  
ATOM    178  HG3 LYS A  10      -7.371 -26.170 -16.562  1.00 95.91           H  
ATOM    179  CD  LYS A  10      -7.858 -24.453 -17.780  1.00 95.91           C  
ATOM    180  HD2 LYS A  10      -7.691 -24.126 -18.806  1.00 95.91           H  
ATOM    181  HD3 LYS A  10      -7.384 -23.741 -17.105  1.00 95.91           H  
ATOM    182  CE  LYS A  10      -9.357 -24.499 -17.488  1.00 95.91           C  
ATOM    183  HE2 LYS A  10      -9.825 -25.201 -18.179  1.00 95.91           H  
ATOM    184  HE3 LYS A  10      -9.495 -24.870 -16.473  1.00 95.91           H  
ATOM    185  NZ  LYS A  10      -9.949 -23.145 -17.632  1.00 95.91           N  
ATOM    186  HZ1 LYS A  10     -10.944 -23.151 -17.458  1.00 95.91           H  
ATOM    187  HZ2 LYS A  10      -9.516 -22.506 -16.980  1.00 95.91           H  
ATOM    188  HZ3 LYS A  10      -9.777 -22.783 -18.559  1.00 95.91           H  
ATOM    189  N   GLY A  11      -2.432 -26.954 -17.457  1.00 94.23           N  
ATOM    190  H   GLY A  11      -2.525 -26.980 -16.451  1.00 94.23           H  
ATOM    191  CA  GLY A  11      -1.075 -26.879 -17.997  1.00 94.23           C  
ATOM    192  HA2 GLY A  11      -0.370 -27.111 -17.199  1.00 94.23           H  
ATOM    193  HA3 GLY A  11      -0.956 -27.613 -18.794  1.00 94.23           H  
ATOM    194  C   GLY A  11      -0.709 -25.503 -18.553  1.00 94.23           C  
ATOM    195  O   GLY A  11       0.170 -25.420 -19.403  1.00 94.23           O  
ATOM    196  N   VAL A  12      -1.397 -24.444 -18.112  1.00 94.57           N  
ATOM    197  H   VAL A  12      -2.043 -24.586 -17.349  1.00 94.57           H  
ATOM    198  CA  VAL A  12      -1.024 -23.059 -18.440  1.00 94.57           C  
ATOM    199  HA  VAL A  12      -0.873 -22.968 -19.516  1.00 94.57           H  
ATOM    200  C   VAL A  12       0.301 -22.741 -17.748  1.00 94.57           C  
ATOM    201  CB  VAL A  12      -2.138 -22.084 -18.005  1.00 94.57           C  
ATOM    202  HB  VAL A  12      -2.327 -22.218 -16.940  1.00 94.57           H  
ATOM    203  O   VAL A  12       0.510 -23.187 -16.621  1.00 94.57           O  
ATOM    204  CG1 VAL A  12      -1.790 -20.610 -18.240  1.00 94.57           C  
ATOM    205 HG11 VAL A  12      -2.654 -19.974 -18.048  1.00 94.57           H  
ATOM    206 HG12 VAL A  12      -1.451 -20.461 -19.265  1.00 94.57           H  
ATOM    207 HG13 VAL A  12      -0.996 -20.309 -17.556  1.00 94.57           H  
ATOM    208  CG2 VAL A  12      -3.444 -22.373 -18.763  1.00 94.57           C  
ATOM    209 HG21 VAL A  12      -4.230 -21.700 -18.419  1.00 94.57           H  
ATOM    210 HG22 VAL A  12      -3.759 -23.401 -18.588  1.00 94.57           H  
ATOM    211 HG23 VAL A  12      -3.282 -22.226 -19.830  1.00 94.57           H  
ATOM    212  N   ASP A  13       1.181 -21.966 -18.381  1.00 94.02           N  
ATOM    213  H   ASP A  13       0.989 -21.651 -19.321  1.00 94.02           H  
ATOM    214  CA  ASP A  13       2.348 -21.397 -17.701  1.00 94.02           C  
ATOM    215  HA  ASP A  13       2.655 -22.075 -16.904  1.00 94.02           H  
ATOM    216  C   ASP A  13       1.969 -20.053 -17.055  1.00 94.02           C  
ATOM    217  CB  ASP A  13       3.540 -21.292 -18.665  1.00 94.02           C  
ATOM    218  HB2 ASP A  13       3.351 -20.496 -19.385  1.00 94.02           H  
ATOM    219  HB3 ASP A  13       3.627 -22.231 -19.213  1.00 94.02           H  
ATOM    220  O   ASP A  13       1.275 -19.222 -17.644  1.00 94.02           O  
ATOM    221  CG  ASP A  13       4.875 -21.020 -17.954  1.00 94.02           C  
ATOM    222  OD1 ASP A  13       4.873 -20.289 -16.934  1.00 94.02           O  
ATOM    223  OD2 ASP A  13       5.911 -21.524 -18.437  1.00 94.02           O  
ATOM    224  N   VAL A  14       2.434 -19.807 -15.832  1.00 94.89           N  
ATOM    225  H   VAL A  14       3.150 -20.431 -15.487  1.00 94.89           H  
ATOM    226  CA  VAL A  14       2.186 -18.560 -15.107  1.00 94.89           C  
ATOM    227  HA  VAL A  14       1.110 -18.476 -14.958  1.00 94.89           H  
ATOM    228  C   VAL A  14       2.644 -17.325 -15.894  1.00 94.89           C  
ATOM    229  CB  VAL A  14       2.847 -18.635 -13.723  1.00 94.89           C  
ATOM    230  HB  VAL A  14       2.573 -19.591 -13.278  1.00 94.89           H  
ATOM    231  O   VAL A  14       1.999 -16.279 -15.807  1.00 94.89           O  
ATOM    232  CG1 VAL A  14       4.379 -18.542 -13.759  1.00 94.89           C  
ATOM    233 HG11 VAL A  14       4.774 -18.737 -12.762  1.00 94.89           H  
ATOM    234 HG12 VAL A  14       4.702 -17.553 -14.085  1.00 94.89           H  
ATOM    235 HG13 VAL A  14       4.781 -19.295 -14.437  1.00 94.89           H  
ATOM    236  CG2 VAL A  14       2.310 -17.538 -12.808  1.00 94.89           C  
ATOM    237 HG21 VAL A  14       1.230 -17.643 -12.707  1.00 94.89           H  
ATOM    238 HG22 VAL A  14       2.767 -17.648 -11.824  1.00 94.89           H  
ATOM    239 HG23 VAL A  14       2.546 -16.555 -13.215  1.00 94.89           H  
ATOM    240  N   ILE A  15       3.704 -17.427 -16.706  1.00 94.06           N  
ATOM    241  H   ILE A  15       4.168 -18.322 -16.772  1.00 94.06           H  
ATOM    242  CA  ILE A  15       4.197 -16.302 -17.520  1.00 94.06           C  
ATOM    243  HA  ILE A  15       4.184 -15.411 -16.892  1.00 94.06           H  
ATOM    244  C   ILE A  15       3.293 -15.970 -18.718  1.00 94.06           C  
ATOM    245  CB  ILE A  15       5.658 -16.509 -17.978  1.00 94.06           C  
ATOM    246  HB  ILE A  15       5.957 -15.599 -18.498  1.00 94.06           H  
ATOM    247  O   ILE A  15       3.401 -14.872 -19.264  1.00 94.06           O  
ATOM    248  CG1 ILE A  15       5.819 -17.687 -18.964  1.00 94.06           C  
ATOM    249 HG12 ILE A  15       5.014 -17.683 -19.699  1.00 94.06           H  
ATOM    250 HG13 ILE A  15       5.771 -18.624 -18.410  1.00 94.06           H  
ATOM    251  CG2 ILE A  15       6.587 -16.668 -16.759  1.00 94.06           C  
ATOM    252 HG21 ILE A  15       6.411 -15.862 -16.046  1.00 94.06           H  
ATOM    253 HG22 ILE A  15       6.404 -17.626 -16.272  1.00 94.06           H  
ATOM    254 HG23 ILE A  15       7.629 -16.635 -17.077  1.00 94.06           H  
ATOM    255  CD1 ILE A  15       7.140 -17.682 -19.736  1.00 94.06           C  
ATOM    256 HD11 ILE A  15       7.159 -18.533 -20.417  1.00 94.06           H  
ATOM    257 HD12 ILE A  15       7.985 -17.766 -19.052  1.00 94.06           H  
ATOM    258 HD13 ILE A  15       7.227 -16.762 -20.315  1.00 94.06           H  
ATOM    259  N   GLU A  16       2.405 -16.887 -19.113  1.00 93.16           N  
ATOM    260  H   GLU A  16       2.363 -17.766 -18.617  1.00 93.16           H  
ATOM    261  CA  GLU A  16       1.415 -16.687 -20.183  1.00 93.16           C  
ATOM    262  HA  GLU A  16       1.836 -16.038 -20.951  1.00 93.16           H  
ATOM    263  C   GLU A  16       0.142 -16.000 -19.673  1.00 93.16           C  
ATOM    264  CB  GLU A  16       1.053 -18.033 -20.831  1.00 93.16           C  
ATOM    265  HB2 GLU A  16       0.261 -17.867 -21.562  1.00 93.16           H  
ATOM    266  HB3 GLU A  16       0.667 -18.705 -20.065  1.00 93.16           H  
ATOM    267  O   GLU A  16      -0.707 -15.578 -20.460  1.00 93.16           O  
ATOM    268  CG  GLU A  16       2.236 -18.694 -21.553  1.00 93.16           C  
ATOM    269  HG2 GLU A  16       2.604 -18.001 -22.310  1.00 93.16           H  
ATOM    270  HG3 GLU A  16       3.046 -18.866 -20.844  1.00 93.16           H  
ATOM    271  CD  GLU A  16       1.855 -20.025 -22.225  1.00 93.16           C  
ATOM    272  OE1 GLU A  16       2.601 -20.428 -23.147  1.00 93.16           O  
ATOM    273  OE2 GLU A  16       0.818 -20.620 -21.843  1.00 93.16           O  
ATOM    274  N   THR A  17      -0.000 -15.866 -18.352  1.00 94.80           N  
ATOM    275  H   THR A  17       0.739 -16.219 -17.761  1.00 94.80           H  
ATOM    276  CA  THR A  17      -1.121 -15.145 -17.748  1.00 94.80           C  
ATOM    277  HA  THR A  17      -2.029 -15.489 -18.244  1.00 94.80           H  
ATOM    278  C   THR A  17      -1.023 -13.639 -17.997  1.00 94.80           C  
ATOM    279  CB  THR A  17      -1.288 -15.451 -16.253  1.00 94.80           C  
ATOM    280  HB  THR A  17      -2.216 -14.985 -15.920  1.00 94.80           H  
ATOM    281  O   THR A  17       0.050 -13.079 -18.238  1.00 94.80           O  
ATOM    282  CG2 THR A  17      -1.398 -16.953 -15.979  1.00 94.80           C  
ATOM    283 HG21 THR A  17      -2.253 -17.361 -16.519  1.00 94.80           H  
ATOM    284 HG22 THR A  17      -0.498 -17.471 -16.311  1.00 94.80           H  
ATOM    285 HG23 THR A  17      -1.532 -17.130 -14.912  1.00 94.80           H  
ATOM    286  OG1 THR A  17      -0.242 -14.916 -15.480  1.00 94.80           O  
ATOM    287  HG1 THR A  17       0.547 -15.437 -15.644  1.00 94.80           H  
ATOM    288  N   GLU A  18      -2.169 -12.962 -17.938  1.00 94.91           N  
ATOM    289  H   GLU A  18      -3.022 -13.462 -17.730  1.00 94.91           H  
ATOM    290  CA  GLU A  18      -2.281 -11.531 -18.216  1.00 94.91           C  
ATOM    291  HA  GLU A  18      -2.051 -11.377 -19.270  1.00 94.91           H  
ATOM    292  C   GLU A  18      -1.307 -10.674 -17.384  1.00 94.91           C  
ATOM    293  CB  GLU A  18      -3.736 -11.110 -17.982  1.00 94.91           C  
ATOM    294  HB2 GLU A  18      -3.979 -11.265 -16.931  1.00 94.91           H  
ATOM    295  HB3 GLU A  18      -4.380 -11.746 -18.589  1.00 94.91           H  
ATOM    296  O   GLU A  18      -1.086 -10.892 -16.188  1.00 94.91           O  
ATOM    297  CG  GLU A  18      -4.002  -9.643 -18.349  1.00 94.91           C  
ATOM    298  HG2 GLU A  18      -3.707  -9.482 -19.386  1.00 94.91           H  
ATOM    299  HG3 GLU A  18      -3.388  -9.003 -17.714  1.00 94.91           H  
ATOM    300  CD  GLU A  18      -5.469  -9.236 -18.158  1.00 94.91           C  
ATOM    301  OE1 GLU A  18      -5.780  -8.078 -18.510  1.00 94.91           O  
ATOM    302  OE2 GLU A  18      -6.259 -10.075 -17.667  1.00 94.91           O  
ATOM    303  N   ARG A  19      -0.725  -9.648 -18.016  1.00 95.60           N  
ATOM    304  H   ARG A  19      -0.989  -9.484 -18.977  1.00 95.60           H  
ATOM    305  CA  ARG A  19       0.013  -8.584 -17.322  1.00 95.60           C  
ATOM    306  HA  ARG A  19       0.557  -8.990 -16.468  1.00 95.60           H  
ATOM    307  C   ARG A  19      -0.956  -7.555 -16.766  1.00 95.60           C  
ATOM    308  CB  ARG A  19       1.048  -7.927 -18.230  1.00 95.60           C  
ATOM    309  HB2 ARG A  19       1.474  -7.073 -17.703  1.00 95.60           H  
ATOM    310  HB3 ARG A  19       0.568  -7.568 -19.141  1.00 95.60           H  
ATOM    311  O   ARG A  19      -1.665  -6.897 -17.516  1.00 95.60           O  
ATOM    312  CG  ARG A  19       2.172  -8.904 -18.581  1.00 95.60           C  
ATOM    313  HG2 ARG A  19       2.568  -9.366 -17.676  1.00 95.60           H  
ATOM    314  HG3 ARG A  19       1.789  -9.681 -19.243  1.00 95.60           H  
ATOM    315  CD  ARG A  19       3.289  -8.135 -19.279  1.00 95.60           C  
ATOM    316  HD2 ARG A  19       2.857  -7.579 -20.112  1.00 95.60           H  
ATOM    317  HD3 ARG A  19       3.728  -7.434 -18.570  1.00 95.60           H  
ATOM    318  NE  ARG A  19       4.327  -9.051 -19.772  1.00 95.60           N  
ATOM    319  HE  ARG A  19       4.377  -9.953 -19.321  1.00 95.60           H  
ATOM    320  NH1 ARG A  19       5.324  -7.579 -21.215  1.00 95.60           N  
ATOM    321 HH11 ARG A  19       6.042  -7.362 -21.892  1.00 95.60           H  
ATOM    322 HH12 ARG A  19       4.709  -6.862 -20.856  1.00 95.60           H  
ATOM    323  NH2 ARG A  19       6.081  -9.680 -21.069  1.00 95.60           N  
ATOM    324 HH21 ARG A  19       6.025 -10.601 -20.657  1.00 95.60           H  
ATOM    325 HH22 ARG A  19       6.794  -9.469 -21.752  1.00 95.60           H  
ATOM    326  CZ  ARG A  19       5.237  -8.767 -20.680  1.00 95.60           C  
ATOM    327  N   LEU A  20      -0.941  -7.404 -15.449  1.00 95.66           N  
ATOM    328  H   LEU A  20      -0.281  -7.937 -14.901  1.00 95.66           H  
ATOM    329  CA  LEU A  20      -1.825  -6.497 -14.737  1.00 95.66           C  
ATOM    330  HA  LEU A  20      -2.712  -6.287 -15.334  1.00 95.66           H  
ATOM    331  C   LEU A  20      -1.079  -5.189 -14.506  1.00 95.66           C  
ATOM    332  CB  LEU A  20      -2.264  -7.166 -13.428  1.00 95.66           C  
ATOM    333  HB2 LEU A  20      -2.942  -6.494 -12.903  1.00 95.66           H  
ATOM    334  HB3 LEU A  20      -1.382  -7.324 -12.807  1.00 95.66           H  
ATOM    335  O   LEU A  20      -0.185  -5.126 -13.667  1.00 95.66           O  
ATOM    336  CG  LEU A  20      -2.969  -8.516 -13.617  1.00 95.66           C  
ATOM    337  HG  LEU A  20      -2.343  -9.189 -14.203  1.00 95.66           H  
ATOM    338  CD1 LEU A  20      -3.161  -9.152 -12.248  1.00 95.66           C  
ATOM    339 HD11 LEU A  20      -3.810  -8.531 -11.631  1.00 95.66           H  
ATOM    340 HD12 LEU A  20      -3.608 -10.134 -12.398  1.00 95.66           H  
ATOM    341 HD13 LEU A  20      -2.197  -9.274 -11.755  1.00 95.66           H  
ATOM    342  CD2 LEU A  20      -4.327  -8.378 -14.305  1.00 95.66           C  
ATOM    343 HD21 LEU A  20      -4.980  -7.716 -13.736  1.00 95.66           H  
ATOM    344 HD22 LEU A  20      -4.205  -7.982 -15.313  1.00 95.66           H  
ATOM    345 HD23 LEU A  20      -4.801  -9.356 -14.394  1.00 95.66           H  
ATOM    346  N   MET A  21      -1.410  -4.157 -15.271  1.00 92.76           N  
ATOM    347  H   MET A  21      -2.144  -4.269 -15.955  1.00 92.76           H  
ATOM    348  CA  MET A  21      -0.784  -2.843 -15.122  1.00 92.76           C  
ATOM    349  HA  MET A  21       0.255  -2.969 -14.816  1.00 92.76           H  
ATOM    350  C   MET A  21      -1.499  -2.058 -14.030  1.00 92.76           C  
ATOM    351  CB  MET A  21      -0.793  -2.086 -16.455  1.00 92.76           C  
ATOM    352  HB2 MET A  21      -0.284  -1.131 -16.323  1.00 92.76           H  
ATOM    353  HB3 MET A  21      -1.822  -1.880 -16.750  1.00 92.76           H  
ATOM    354  O   MET A  21      -2.729  -2.046 -13.993  1.00 92.76           O  
ATOM    355  CG  MET A  21      -0.108  -2.869 -17.584  1.00 92.76           C  
ATOM    356  HG2 MET A  21      -0.728  -3.730 -17.833  1.00 92.76           H  
ATOM    357  HG3 MET A  21      -0.071  -2.230 -18.467  1.00 92.76           H  
ATOM    358  SD  MET A  21       1.573  -3.475 -17.246  1.00 92.76           S  
ATOM    359  CE  MET A  21       2.446  -1.907 -16.980  1.00 92.76           C  
ATOM    360  HE1 MET A  21       3.505  -2.108 -16.814  1.00 92.76           H  
ATOM    361  HE2 MET A  21       2.337  -1.261 -17.852  1.00 92.76           H  
ATOM    362  HE3 MET A  21       2.048  -1.400 -16.101  1.00 92.76           H  
ATOM    363  N   TYR A  22      -0.752  -1.370 -13.165  1.00 90.71           N  
ATOM    364  H   TYR A  22       0.255  -1.414 -13.237  1.00 90.71           H  
ATOM    365  CA  TYR A  22      -1.338  -0.634 -12.044  1.00 90.71           C  
ATOM    366  HA  TYR A  22      -1.783  -1.344 -11.346  1.00 90.71           H  
ATOM    367  C   TYR A  22      -2.454   0.302 -12.508  1.00 90.71           C  
ATOM    368  CB  TYR A  22      -0.242   0.143 -11.311  1.00 90.71           C  
ATOM    369  HB2 TYR A  22       0.242   0.835 -12.000  1.00 90.71           H  
ATOM    370  HB3 TYR A  22       0.504  -0.584 -10.989  1.00 90.71           H  
ATOM    371  O   TYR A  22      -3.547   0.272 -11.954  1.00 90.71           O  
ATOM    372  CG  TYR A  22      -0.728   0.922 -10.099  1.00 90.71           C  
ATOM    373  CD1 TYR A  22      -1.611   2.007 -10.234  1.00 90.71           C  
ATOM    374  HD1 TYR A  22      -1.981   2.326 -11.197  1.00 90.71           H  
ATOM    375  CD2 TYR A  22      -0.328   0.550  -8.805  1.00 90.71           C  
ATOM    376  HD2 TYR A  22       0.291  -0.325  -8.667  1.00 90.71           H  
ATOM    377  CE1 TYR A  22      -2.054   2.707  -9.100  1.00 90.71           C  
ATOM    378  HE1 TYR A  22      -2.805   3.480  -9.172  1.00 90.71           H  
ATOM    379  CE2 TYR A  22      -0.660   1.344  -7.690  1.00 90.71           C  
ATOM    380  HE2 TYR A  22      -0.270   1.110  -6.710  1.00 90.71           H  
ATOM    381  OH  TYR A  22      -1.723   3.338  -6.844  1.00 90.71           O  
ATOM    382  HH  TYR A  22      -1.542   2.957  -5.982  1.00 90.71           H  
ATOM    383  CZ  TYR A  22      -1.481   2.470  -7.853  1.00 90.71           C  
ATOM    384  N   GLY A  23      -2.194   1.106 -13.546  1.00 87.43           N  
ATOM    385  H   GLY A  23      -1.279   1.052 -13.969  1.00 87.43           H  
ATOM    386  CA  GLY A  23      -3.115   2.153 -14.000  1.00 87.43           C  
ATOM    387  HA2 GLY A  23      -2.628   2.737 -14.781  1.00 87.43           H  
ATOM    388  HA3 GLY A  23      -3.337   2.816 -13.164  1.00 87.43           H  
ATOM    389  C   GLY A  23      -4.452   1.652 -14.556  1.00 87.43           C  
ATOM    390  O   GLY A  23      -5.333   2.472 -14.799  1.00 87.43           O  
ATOM    391  N   THR A  24      -4.611   0.343 -14.777  1.00 90.59           N  
ATOM    392  H   THR A  24      -3.843  -0.278 -14.564  1.00 90.59           H  
ATOM    393  CA  THR A  24      -5.840  -0.247 -15.334  1.00 90.59           C  
ATOM    394  HA  THR A  24      -6.626   0.507 -15.354  1.00 90.59           H  
ATOM    395  C   THR A  24      -6.404  -1.405 -14.516  1.00 90.59           C  
ATOM    396  CB  THR A  24      -5.619  -0.724 -16.778  1.00 90.59           C  
ATOM    397  HB  THR A  24      -6.537  -1.185 -17.144  1.00 90.59           H  
ATOM    398  O   THR A  24      -7.580  -1.714 -14.672  1.00 90.59           O  
ATOM    399  CG2 THR A  24      -5.260   0.424 -17.722  1.00 90.59           C  
ATOM    400 HG21 THR A  24      -5.206   0.047 -18.744  1.00 90.59           H  
ATOM    401 HG22 THR A  24      -6.028   1.195 -17.666  1.00 90.59           H  
ATOM    402 HG23 THR A  24      -4.297   0.853 -17.448  1.00 90.59           H  
ATOM    403  OG1 THR A  24      -4.574  -1.672 -16.852  1.00 90.59           O  
ATOM    404  HG1 THR A  24      -4.959  -2.535 -16.683  1.00 90.59           H  
ATOM    405  N   ALA A  25      -5.596  -2.069 -13.684  1.00 92.46           N  
ATOM    406  H   ALA A  25      -4.627  -1.792 -13.627  1.00 92.46           H  
ATOM    407  CA  ALA A  25      -5.990  -3.297 -12.990  1.00 92.46           C  
ATOM    408  HA  ALA A  25      -6.958  -3.630 -13.364  1.00 92.46           H  
ATOM    409  C   ALA A  25      -6.156  -3.144 -11.471  1.00 92.46           C  
ATOM    410  CB  ALA A  25      -4.968  -4.388 -13.332  1.00 92.46           C  
ATOM    411  HB1 ALA A  25      -4.919  -4.525 -14.412  1.00 92.46           H  
ATOM    412  HB2 ALA A  25      -3.984  -4.111 -12.955  1.00 92.46           H  
ATOM    413  HB3 ALA A  25      -5.276  -5.327 -12.871  1.00 92.46           H  
ATOM    414  O   ALA A  25      -6.725  -4.040 -10.849  1.00 92.46           O  
ATOM    415  N   LEU A  26      -5.656  -2.060 -10.866  1.00 90.60           N  
ATOM    416  H   LEU A  26      -5.252  -1.319 -11.421  1.00 90.60           H  
ATOM    417  CA  LEU A  26      -5.770  -1.833  -9.427  1.00 90.60           C  
ATOM    418  HA  LEU A  26      -6.221  -2.713  -8.968  1.00 90.60           H  
ATOM    419  C   LEU A  26      -6.680  -0.644  -9.135  1.00 90.60           C  
ATOM    420  CB  LEU A  26      -4.376  -1.636  -8.814  1.00 90.60           C  
ATOM    421  HB2 LEU A  26      -3.711  -2.424  -9.167  1.00 90.60           H  
ATOM    422  HB3 LEU A  26      -3.980  -0.681  -9.158  1.00 90.60           H  
ATOM    423  O   LEU A  26      -6.432   0.465  -9.601  1.00 90.60           O  
ATOM    424  CG  LEU A  26      -4.377  -1.667  -7.276  1.00 90.60           C  
ATOM    425  HG  LEU A  26      -5.110  -0.961  -6.887  1.00 90.60           H  
ATOM    426  CD1 LEU A  26      -4.670  -3.075  -6.738  1.00 90.60           C  
ATOM    427 HD11 LEU A  26      -4.561  -3.091  -5.654  1.00 90.60           H  
ATOM    428 HD12 LEU A  26      -3.981  -3.793  -7.182  1.00 90.60           H  
ATOM    429 HD13 LEU A  26      -5.696  -3.357  -6.973  1.00 90.60           H  
ATOM    430  CD2 LEU A  26      -3.002  -1.244  -6.776  1.00 90.60           C  
ATOM    431 HD21 LEU A  26      -3.021  -1.167  -5.688  1.00 90.60           H  
ATOM    432 HD22 LEU A  26      -2.247  -1.965  -7.091  1.00 90.60           H  
ATOM    433 HD23 LEU A  26      -2.766  -0.260  -7.179  1.00 90.60           H  
ATOM    434  N   ASP A  27      -7.691  -0.885  -8.309  1.00 92.00           N  
ATOM    435  H   ASP A  27      -7.824  -1.826  -7.968  1.00 92.00           H  
ATOM    436  CA  ASP A  27      -8.501   0.164  -7.694  1.00 92.00           C  
ATOM    437  HA  ASP A  27      -8.318   1.104  -8.215  1.00 92.00           H  
ATOM    438  C   ASP A  27      -8.091   0.356  -6.227  1.00 92.00           C  
ATOM    439  CB  ASP A  27      -9.989  -0.187  -7.857  1.00 92.00           C  
ATOM    440  HB2 ASP A  27     -10.132  -0.677  -8.820  1.00 92.00           H  
ATOM    441  HB3 ASP A  27     -10.284  -0.890  -7.078  1.00 92.00           H  
ATOM    442  O   ASP A  27      -7.352  -0.462  -5.673  1.00 92.00           O  
ATOM    443  CG  ASP A  27     -10.908   1.040  -7.826  1.00 92.00           C  
ATOM    444  OD1 ASP A  27     -10.402   2.154  -7.556  1.00 92.00           O  
ATOM    445  OD2 ASP A  27     -12.111   0.847  -8.102  1.00 92.00           O  
ATOM    446  N   TYR A  28      -8.576   1.410  -5.582  1.00 94.23           N  
ATOM    447  H   TYR A  28      -9.252   1.976  -6.076  1.00 94.23           H  
ATOM    448  CA  TYR A  28      -8.366   1.688  -4.161  1.00 94.23           C  
ATOM    449  HA  TYR A  28      -7.801   0.871  -3.713  1.00 94.23           H  
ATOM    450  C   TYR A  28      -9.689   1.761  -3.413  1.00 94.23           C  
ATOM    451  CB  TYR A  28      -7.545   2.967  -3.970  1.00 94.23           C  
ATOM    452  HB2 TYR A  28      -7.863   3.714  -4.698  1.00 94.23           H  
ATOM    453  HB3 TYR A  28      -7.740   3.375  -2.978  1.00 94.23           H  
ATOM    454  O   TYR A  28     -10.744   2.010  -3.989  1.00 94.23           O  
ATOM    455  CG  TYR A  28      -6.058   2.726  -4.100  1.00 94.23           C  
ATOM    456  CD1 TYR A  28      -5.251   2.639  -2.949  1.00 94.23           C  
ATOM    457  HD1 TYR A  28      -5.689   2.776  -1.972  1.00 94.23           H  
ATOM    458  CD2 TYR A  28      -5.496   2.517  -5.371  1.00 94.23           C  
ATOM    459  HD2 TYR A  28      -6.120   2.552  -6.251  1.00 94.23           H  
ATOM    460  CE1 TYR A  28      -3.877   2.365  -3.073  1.00 94.23           C  
ATOM    461  HE1 TYR A  28      -3.260   2.285  -2.191  1.00 94.23           H  
ATOM    462  CE2 TYR A  28      -4.131   2.215  -5.493  1.00 94.23           C  
ATOM    463  HE2 TYR A  28      -3.732   1.997  -6.473  1.00 94.23           H  
ATOM    464  OH  TYR A  28      -1.971   1.929  -4.438  1.00 94.23           O  
ATOM    465  HH  TYR A  28      -1.603   1.916  -3.551  1.00 94.23           H  
ATOM    466  CZ  TYR A  28      -3.308   2.171  -4.347  1.00 94.23           C  
ATOM    467  N   ILE A  29      -9.641   1.518  -2.104  1.00 95.88           N  
ATOM    468  H   ILE A  29      -8.750   1.295  -1.684  1.00 95.88           H  
ATOM    469  CA  ILE A  29     -10.819   1.695  -1.260  1.00 95.88           C  
ATOM    470  HA  ILE A  29     -11.634   1.121  -1.700  1.00 95.88           H  
ATOM    471  C   ILE A  29     -11.250   3.160  -1.260  1.00 95.88           C  
ATOM    472  CB  ILE A  29     -10.596   1.190   0.179  1.00 95.88           C  
ATOM    473  HB  ILE A  29     -11.516   1.375   0.733  1.00 95.88           H  
ATOM    474  O   ILE A  29     -10.420   4.065  -1.318  1.00 95.88           O  
ATOM    475  CG1 ILE A  29      -9.456   1.939   0.905  1.00 95.88           C  
ATOM    476 HG12 ILE A  29      -8.516   1.795   0.373  1.00 95.88           H  
ATOM    477 HG13 ILE A  29      -9.678   3.006   0.905  1.00 95.88           H  
ATOM    478  CG2 ILE A  29     -10.381  -0.329   0.158  1.00 95.88           C  
ATOM    479 HG21 ILE A  29     -11.196  -0.804  -0.388  1.00 95.88           H  
ATOM    480 HG22 ILE A  29     -10.381  -0.711   1.179  1.00 95.88           H  
ATOM    481 HG23 ILE A  29      -9.434  -0.573  -0.325  1.00 95.88           H  
ATOM    482  CD1 ILE A  29      -9.270   1.534   2.370  1.00 95.88           C  
ATOM    483 HD11 ILE A  29      -8.510   2.173   2.819  1.00 95.88           H  
ATOM    484 HD12 ILE A  29      -8.936   0.499   2.447  1.00 95.88           H  
ATOM    485 HD13 ILE A  29     -10.211   1.656   2.908  1.00 95.88           H  
ATOM    486  N   GLU A  30     -12.550   3.386  -1.103  1.00 95.38           N  
ATOM    487  H   GLU A  30     -13.198   2.612  -1.106  1.00 95.38           H  
ATOM    488  CA  GLU A  30     -13.050   4.715  -0.778  1.00 95.38           C  
ATOM    489  HA  GLU A  30     -12.456   5.450  -1.322  1.00 95.38           H  
ATOM    490  C   GLU A  30     -12.886   4.979   0.718  1.00 95.38           C  
ATOM    491  CB  GLU A  30     -14.511   4.888  -1.204  1.00 95.38           C  
ATOM    492  HB2 GLU A  30     -14.865   5.864  -0.872  1.00 95.38           H  
ATOM    493  HB3 GLU A  30     -15.116   4.129  -0.707  1.00 95.38           H  
ATOM    494  O   GLU A  30     -13.330   4.184   1.555  1.00 95.38           O  
ATOM    495  CG  GLU A  30     -14.727   4.768  -2.716  1.00 95.38           C  
ATOM    496  HG2 GLU A  30     -15.797   4.853  -2.907  1.00 95.38           H  
ATOM    497  HG3 GLU A  30     -14.421   3.774  -3.042  1.00 95.38           H  
ATOM    498  CD  GLU A  30     -14.002   5.834  -3.546  1.00 95.38           C  
ATOM    499  OE1 GLU A  30     -13.764   5.574  -4.741  1.00 95.38           O  
ATOM    500  OE2 GLU A  30     -13.737   6.969  -3.077  1.00 95.38           O  
ATOM    501  N   LEU A  31     -12.275   6.111   1.066  1.00 96.46           N  
ATOM    502  H   LEU A  31     -11.908   6.712   0.342  1.00 96.46           H  
ATOM    503  CA  LEU A  31     -12.296   6.584   2.447  1.00 96.46           C  
ATOM    504  HA  LEU A  31     -12.045   5.736   3.083  1.00 96.46           H  
ATOM    505  C   LEU A  31     -13.711   7.048   2.830  1.00 96.46           C  
ATOM    506  CB  LEU A  31     -11.254   7.688   2.674  1.00 96.46           C  
ATOM    507  HB2 LEU A  31     -11.343   8.048   3.699  1.00 96.46           H  
ATOM    508  HB3 LEU A  31     -11.478   8.523   2.011  1.00 96.46           H  
ATOM    509  O   LEU A  31     -14.438   7.587   1.991  1.00 96.46           O  
ATOM    510  CG  LEU A  31      -9.805   7.237   2.435  1.00 96.46           C  
ATOM    511  HG  LEU A  31      -9.675   6.993   1.381  1.00 96.46           H  
ATOM    512  CD1 LEU A  31      -8.861   8.377   2.791  1.00 96.46           C  
ATOM    513 HD11 LEU A  31      -8.781   8.500   3.871  1.00 96.46           H  
ATOM    514 HD12 LEU A  31      -7.890   8.141   2.356  1.00 96.46           H  
ATOM    515 HD13 LEU A  31      -9.217   9.306   2.345  1.00 96.46           H  
ATOM    516  CD2 LEU A  31      -9.392   6.026   3.276  1.00 96.46           C  
ATOM    517 HD21 LEU A  31      -8.328   5.836   3.134  1.00 96.46           H  
ATOM    518 HD22 LEU A  31      -9.591   6.219   4.330  1.00 96.46           H  
ATOM    519 HD23 LEU A  31      -9.937   5.147   2.932  1.00 96.46           H  
ATOM    520  N   PRO A  32     -14.129   6.842   4.090  1.00 96.53           N  
ATOM    521  CA  PRO A  32     -15.438   7.279   4.546  1.00 96.53           C  
ATOM    522  HA  PRO A  32     -16.204   6.930   3.853  1.00 96.53           H  
ATOM    523  C   PRO A  32     -15.512   8.808   4.627  1.00 96.53           C  
ATOM    524  CB  PRO A  32     -15.638   6.603   5.906  1.00 96.53           C  
ATOM    525  HB2 PRO A  32     -16.270   7.187   6.574  1.00 96.53           H  
ATOM    526  HB3 PRO A  32     -16.055   5.606   5.759  1.00 96.53           H  
ATOM    527  O   PRO A  32     -14.502   9.505   4.725  1.00 96.53           O  
ATOM    528  CG  PRO A  32     -14.213   6.484   6.437  1.00 96.53           C  
ATOM    529  HG2 PRO A  32     -14.108   5.679   7.164  1.00 96.53           H  
ATOM    530  HG3 PRO A  32     -13.928   7.442   6.870  1.00 96.53           H  
ATOM    531  CD  PRO A  32     -13.383   6.237   5.182  1.00 96.53           C  
ATOM    532  HD2 PRO A  32     -13.303   5.165   5.001  1.00 96.53           H  
ATOM    533  HD3 PRO A  32     -12.398   6.690   5.293  1.00 96.53           H  
ATOM    534  N   ALA A  33     -16.736   9.335   4.646  1.00 95.83           N  
ATOM    535  H   ALA A  33     -17.538   8.724   4.581  1.00 95.83           H  
ATOM    536  CA  ALA A  33     -16.952  10.743   4.949  1.00 95.83           C  
ATOM    537  HA  ALA A  33     -16.371  11.337   4.243  1.00 95.83           H  
ATOM    538  C   ALA A  33     -16.461  11.066   6.371  1.00 95.83           C  
ATOM    539  CB  ALA A  33     -18.435  11.080   4.764  1.00 95.83           C  
ATOM    540  HB1 ALA A  33     -19.038  10.497   5.460  1.00 95.83           H  
ATOM    541  HB2 ALA A  33     -18.594  12.140   4.961  1.00 95.83           H  
ATOM    542  HB3 ALA A  33     -18.740  10.860   3.741  1.00 95.83           H  
ATOM    543  O   ALA A  33     -16.653  10.280   7.302  1.00 95.83           O  
ATOM    544  N   ALA A  34     -15.849  12.237   6.542  1.00 96.89           N  
ATOM    545  H   ALA A  34     -15.718  12.840   5.743  1.00 96.89           H  
ATOM    546  CA  ALA A  34     -15.433  12.715   7.855  1.00 96.89           C  
ATOM    547  HA  ALA A  34     -14.817  11.938   8.308  1.00 96.89           H  
ATOM    548  C   ALA A  34     -16.648  12.971   8.782  1.00 96.89           C  
ATOM    549  CB  ALA A  34     -14.556  13.957   7.663  1.00 96.89           C  
ATOM    550  HB1 ALA A  34     -15.142  14.761   7.218  1.00 96.89           H  
ATOM    551  HB2 ALA A  34     -13.712  13.717   7.016  1.00 96.89           H  
ATOM    552  HB3 ALA A  34     -14.176  14.287   8.629  1.00 96.89           H  
ATOM    553  O   ALA A  34     -17.703  13.392   8.298  1.00 96.89           O  
ATOM    554  N   PRO A  35     -16.513  12.781  10.110  1.00 97.91           N  
ATOM    555  CA  PRO A  35     -15.288  12.408  10.814  1.00 97.91           C  
ATOM    556  HA  PRO A  35     -14.431  12.871  10.325  1.00 97.91           H  
ATOM    557  C   PRO A  35     -15.048  10.890  10.887  1.00 97.91           C  
ATOM    558  CB  PRO A  35     -15.446  13.019  12.206  1.00 97.91           C  
ATOM    559  HB2 PRO A  35     -15.162  14.071  12.175  1.00 97.91           H  
ATOM    560  HB3 PRO A  35     -14.863  12.487  12.959  1.00 97.91           H  
ATOM    561  O   PRO A  35     -15.986  10.111  11.042  1.00 97.91           O  
ATOM    562  CG  PRO A  35     -16.950  12.898  12.455  1.00 97.91           C  
ATOM    563  HG2 PRO A  35     -17.303  13.646  13.165  1.00 97.91           H  
ATOM    564  HG3 PRO A  35     -17.185  11.895  12.811  1.00 97.91           H  
ATOM    565  CD  PRO A  35     -17.560  13.106  11.067  1.00 97.91           C  
ATOM    566  HD2 PRO A  35     -18.425  12.457  10.929  1.00 97.91           H  
ATOM    567  HD3 PRO A  35     -17.851  14.149  10.944  1.00 97.91           H  
ATOM    568  N   PHE A  36     -13.780  10.478  10.850  1.00 97.67           N  
ATOM    569  H   PHE A  36     -13.045  11.165  10.764  1.00 97.67           H  
ATOM    570  CA  PHE A  36     -13.350   9.094  11.084  1.00 97.67           C  
ATOM    571  HA  PHE A  36     -13.985   8.654  11.854  1.00 97.67           H  
ATOM    572  C   PHE A  36     -11.901   9.049  11.586  1.00 97.67           C  
ATOM    573  CB  PHE A  36     -13.494   8.260   9.799  1.00 97.67           C  
ATOM    574  HB2 PHE A  36     -13.335   7.211  10.047  1.00 97.67           H  
ATOM    575  HB3 PHE A  36     -14.518   8.344   9.433  1.00 97.67           H  
ATOM    576  O   PHE A  36     -11.159  10.013  11.417  1.00 97.67           O  
ATOM    577  CG  PHE A  36     -12.540   8.641   8.679  1.00 97.67           C  
ATOM    578  CD1 PHE A  36     -12.892   9.653   7.770  1.00 97.67           C  
ATOM    579  HD1 PHE A  36     -13.852  10.141   7.855  1.00 97.67           H  
ATOM    580  CD2 PHE A  36     -11.330   7.944   8.503  1.00 97.67           C  
ATOM    581  HD2 PHE A  36     -11.062   7.148   9.182  1.00 97.67           H  
ATOM    582  CE1 PHE A  36     -12.037   9.980   6.705  1.00 97.67           C  
ATOM    583  HE1 PHE A  36     -12.335  10.727   5.983  1.00 97.67           H  
ATOM    584  CE2 PHE A  36     -10.470   8.274   7.442  1.00 97.67           C  
ATOM    585  HE2 PHE A  36      -9.542   7.738   7.313  1.00 97.67           H  
ATOM    586  CZ  PHE A  36     -10.821   9.297   6.544  1.00 97.67           C  
ATOM    587  HZ  PHE A  36     -10.170   9.547   5.719  1.00 97.67           H  
ATOM    588  N   ASP A  37     -11.479   7.922  12.157  1.00 97.04           N  
ATOM    589  H   ASP A  37     -12.126   7.159  12.298  1.00 97.04           H  
ATOM    590  CA  ASP A  37     -10.075   7.709  12.513  1.00 97.04           C  
ATOM    591  HA  ASP A  37      -9.591   8.671  12.679  1.00 97.04           H  
ATOM    592  C   ASP A  37      -9.345   7.002  11.362  1.00 97.04           C  
ATOM    593  CB  ASP A  37      -9.954   6.926  13.826  1.00 97.04           C  
ATOM    594  HB2 ASP A  37      -8.904   6.695  14.002  1.00 97.04           H  
ATOM    595  HB3 ASP A  37     -10.503   5.989  13.727  1.00 97.04           H  
ATOM    596  O   ASP A  37      -9.728   5.898  10.949  1.00 97.04           O  
ATOM    597  CG  ASP A  37     -10.498   7.663  15.053  1.00 97.04           C  
ATOM    598  OD1 ASP A  37     -10.371   8.906  15.111  1.00 97.04           O  
ATOM    599  OD2 ASP A  37     -11.031   6.958  15.942  1.00 97.04           O  
ATOM    600  N   LEU A  38      -8.289   7.635  10.854  1.00 97.70           N  
ATOM    601  H   LEU A  38      -8.044   8.528  11.257  1.00 97.70           H  
ATOM    602  CA  LEU A  38      -7.377   7.081   9.857  1.00 97.70           C  
ATOM    603  HA  LEU A  38      -7.917   6.382   9.219  1.00 97.70           H  
ATOM    604  C   LEU A  38      -6.247   6.340  10.573  1.00 97.70           C  
ATOM    605  CB  LEU A  38      -6.828   8.231   8.994  1.00 97.70           C  
ATOM    606  HB2 LEU A  38      -7.662   8.806   8.592  1.00 97.70           H  
ATOM    607  HB3 LEU A  38      -6.256   8.892   9.644  1.00 97.70           H  
ATOM    608  O   LEU A  38      -5.603   6.900  11.453  1.00 97.70           O  
ATOM    609  CG  LEU A  38      -5.932   7.775   7.825  1.00 97.70           C  
ATOM    610  HG  LEU A  38      -5.297   6.947   8.140  1.00 97.70           H  
ATOM    611  CD1 LEU A  38      -6.771   7.335   6.623  1.00 97.70           C  
ATOM    612 HD11 LEU A  38      -7.436   6.520   6.909  1.00 97.70           H  
ATOM    613 HD12 LEU A  38      -6.114   6.998   5.821  1.00 97.70           H  
ATOM    614 HD13 LEU A  38      -7.363   8.173   6.254  1.00 97.70           H  
ATOM    615  CD2 LEU A  38      -5.022   8.915   7.378  1.00 97.70           C  
ATOM    616 HD21 LEU A  38      -5.616   9.740   6.986  1.00 97.70           H  
ATOM    617 HD22 LEU A  38      -4.425   9.264   8.221  1.00 97.70           H  
ATOM    618 HD23 LEU A  38      -4.340   8.554   6.608  1.00 97.70           H  
ATOM    619  N   GLN A  39      -5.972   5.104  10.174  1.00 97.30           N  
ATOM    620  H   GLN A  39      -6.501   4.727   9.401  1.00 97.30           H  
ATOM    621  CA  GLN A  39      -4.743   4.408  10.527  1.00 97.30           C  
ATOM    622  HA  GLN A  39      -4.430   4.708  11.527  1.00 97.30           H  
ATOM    623  C   GLN A  39      -3.645   4.810   9.545  1.00 97.30           C  
ATOM    624  CB  GLN A  39      -4.995   2.897  10.531  1.00 97.30           C  
ATOM    625  HB2 GLN A  39      -5.781   2.675  11.253  1.00 97.30           H  
ATOM    626  HB3 GLN A  39      -5.331   2.577   9.544  1.00 97.30           H  
ATOM    627  O   GLN A  39      -3.806   4.648   8.336  1.00 97.30           O  
ATOM    628  CG  GLN A  39      -3.731   2.116  10.909  1.00 97.30           C  
ATOM    629  HG2 GLN A  39      -2.971   2.271  10.142  1.00 97.30           H  
ATOM    630  HG3 GLN A  39      -3.339   2.491  11.855  1.00 97.30           H  
ATOM    631  CD  GLN A  39      -3.974   0.618  11.047  1.00 97.30           C  
ATOM    632  NE2 GLN A  39      -2.943  -0.184  10.900  1.00 97.30           N  
ATOM    633 HE21 GLN A  39      -3.131  -1.176  10.923  1.00 97.30           H  
ATOM    634 HE22 GLN A  39      -2.056   0.198  10.608  1.00 97.30           H  
ATOM    635  OE1 GLN A  39      -5.065   0.138  11.328  1.00 97.30           O  
ATOM    636  N   VAL A  40      -2.526   5.299  10.070  1.00 96.70           N  
ATOM    637  H   VAL A  40      -2.446   5.346  11.076  1.00 96.70           H  
ATOM    638  CA  VAL A  40      -1.324   5.604   9.294  1.00 96.70           C  
ATOM    639  HA  VAL A  40      -1.619   6.020   8.331  1.00 96.70           H  
ATOM    640  C   VAL A  40      -0.568   4.300   9.054  1.00 96.70           C  
ATOM    641  CB  VAL A  40      -0.446   6.647  10.009  1.00 96.70           C  
ATOM    642  HB  VAL A  40      -0.051   6.208  10.925  1.00 96.70           H  
ATOM    643  O   VAL A  40      -0.287   3.552   9.993  1.00 96.70           O  
ATOM    644  CG1 VAL A  40       0.734   7.071   9.130  1.00 96.70           C  
ATOM    645 HG11 VAL A  40       1.310   7.848   9.633  1.00 96.70           H  
ATOM    646 HG12 VAL A  40       0.380   7.452   8.172  1.00 96.70           H  
ATOM    647 HG13 VAL A  40       1.398   6.225   8.949  1.00 96.70           H  
ATOM    648  CG2 VAL A  40      -1.266   7.888  10.395  1.00 96.70           C  
ATOM    649 HG21 VAL A  40      -1.960   7.646  11.200  1.00 96.70           H  
ATOM    650 HG22 VAL A  40      -0.603   8.679  10.745  1.00 96.70           H  
ATOM    651 HG23 VAL A  40      -1.833   8.247   9.536  1.00 96.70           H  
ATOM    652  N   LEU A  41      -0.288   4.010   7.787  1.00 94.26           N  
ATOM    653  H   LEU A  41      -0.532   4.694   7.085  1.00 94.26           H  
ATOM    654  CA  LEU A  41       0.406   2.800   7.345  1.00 94.26           C  
ATOM    655  HA  LEU A  41       0.417   2.063   8.147  1.00 94.26           H  
ATOM    656  C   LEU A  41       1.872   3.084   7.008  1.00 94.26           C  
ATOM    657  CB  LEU A  41      -0.328   2.205   6.135  1.00 94.26           C  
ATOM    658  HB2 LEU A  41      -0.318   2.937   5.328  1.00 94.26           H  
ATOM    659  HB3 LEU A  41       0.234   1.331   5.807  1.00 94.26           H  
ATOM    660  O   LEU A  41       2.740   2.290   7.358  1.00 94.26           O  
ATOM    661  CG  LEU A  41      -1.774   1.753   6.393  1.00 94.26           C  
ATOM    662  HG  LEU A  41      -2.358   2.572   6.812  1.00 94.26           H  
ATOM    663  CD1 LEU A  41      -2.400   1.351   5.061  1.00 94.26           C  
ATOM    664 HD11 LEU A  41      -2.407   2.218   4.401  1.00 94.26           H  
ATOM    665 HD12 LEU A  41      -1.819   0.549   4.605  1.00 94.26           H  
ATOM    666 HD13 LEU A  41      -3.424   1.008   5.213  1.00 94.26           H  
ATOM    667  CD2 LEU A  41      -1.839   0.560   7.349  1.00 94.26           C  
ATOM    668 HD21 LEU A  41      -1.447   0.852   8.323  1.00 94.26           H  
ATOM    669 HD22 LEU A  41      -2.875   0.242   7.464  1.00 94.26           H  
ATOM    670 HD23 LEU A  41      -1.248  -0.263   6.947  1.00 94.26           H  
ATOM    671  N   ASP A  42       2.140   4.241   6.403  1.00 91.87           N  
ATOM    672  H   ASP A  42       1.376   4.862   6.177  1.00 91.87           H  
ATOM    673  CA  ASP A  42       3.487   4.734   6.133  1.00 91.87           C  
ATOM    674  HA  ASP A  42       4.177   4.288   6.850  1.00 91.87           H  
ATOM    675  C   ASP A  42       3.530   6.256   6.313  1.00 91.87           C  
ATOM    676  CB  ASP A  42       3.943   4.307   4.732  1.00 91.87           C  
ATOM    677  HB2 ASP A  42       3.868   3.224   4.638  1.00 91.87           H  
ATOM    678  HB3 ASP A  42       3.304   4.766   3.976  1.00 91.87           H  
ATOM    679  O   ASP A  42       2.622   6.972   5.886  1.00 91.87           O  
ATOM    680  CG  ASP A  42       5.389   4.733   4.498  1.00 91.87           C  
ATOM    681  OD1 ASP A  42       6.306   3.978   4.889  1.00 91.87           O  
ATOM    682  OD2 ASP A  42       5.584   5.863   4.008  1.00 91.87           O  
ATOM    683  N   GLU A  43       4.574   6.746   6.977  1.00 91.99           N  
ATOM    684  H   GLU A  43       5.296   6.098   7.259  1.00 91.99           H  
ATOM    685  CA  GLU A  43       4.773   8.168   7.283  1.00 91.99           C  
ATOM    686  HA  GLU A  43       3.976   8.737   6.806  1.00 91.99           H  
ATOM    687  C   GLU A  43       6.075   8.721   6.684  1.00 91.99           C  
ATOM    688  CB  GLU A  43       4.655   8.419   8.800  1.00 91.99           C  
ATOM    689  HB2 GLU A  43       3.676   8.079   9.139  1.00 91.99           H  
ATOM    690  HB3 GLU A  43       4.708   9.492   8.983  1.00 91.99           H  
ATOM    691  O   GLU A  43       6.586   9.742   7.151  1.00 91.99           O  
ATOM    692  CG  GLU A  43       5.743   7.719   9.636  1.00 91.99           C  
ATOM    693  HG2 GLU A  43       5.539   6.648   9.663  1.00 91.99           H  
ATOM    694  HG3 GLU A  43       6.712   7.856   9.156  1.00 91.99           H  
ATOM    695  CD  GLU A  43       5.824   8.262  11.071  1.00 91.99           C  
ATOM    696  OE1 GLU A  43       6.966   8.496  11.545  1.00 91.99           O  
ATOM    697  OE2 GLU A  43       4.768   8.487  11.703  1.00 91.99           O  
ATOM    698  N   VAL A  44       6.649   8.056   5.670  1.00 89.27           N  
ATOM    699  H   VAL A  44       6.183   7.255   5.267  1.00 89.27           H  
ATOM    700  CA  VAL A  44       7.958   8.441   5.120  1.00 89.27           C  
ATOM    701  HA  VAL A  44       8.670   8.427   5.945  1.00 89.27           H  
ATOM    702  C   VAL A  44       7.953   9.867   4.565  1.00 89.27           C  
ATOM    703  CB  VAL A  44       8.439   7.423   4.064  1.00 89.27           C  
ATOM    704  HB  VAL A  44       8.218   6.421   4.433  1.00 89.27           H  
ATOM    705  O   VAL A  44       8.956  10.564   4.681  1.00 89.27           O  
ATOM    706  CG1 VAL A  44       7.792   7.591   2.681  1.00 89.27           C  
ATOM    707 HG11 VAL A  44       8.166   8.485   2.181  1.00 89.27           H  
ATOM    708 HG12 VAL A  44       8.014   6.716   2.070  1.00 89.27           H  
ATOM    709 HG13 VAL A  44       6.709   7.670   2.777  1.00 89.27           H  
ATOM    710  CG2 VAL A  44       9.960   7.506   3.883  1.00 89.27           C  
ATOM    711 HG21 VAL A  44      10.243   8.486   3.499  1.00 89.27           H  
ATOM    712 HG22 VAL A  44      10.284   6.736   3.183  1.00 89.27           H  
ATOM    713 HG23 VAL A  44      10.451   7.339   4.842  1.00 89.27           H  
ATOM    714  N   GLY A  45       6.817  10.310   4.017  1.00 89.40           N  
ATOM    715  H   GLY A  45       6.038   9.668   3.982  1.00 89.40           H  
ATOM    716  CA  GLY A  45       6.616  11.651   3.469  1.00 89.40           C  
ATOM    717  HA2 GLY A  45       7.566  12.038   3.101  1.00 89.40           H  
ATOM    718  HA3 GLY A  45       5.922  11.587   2.631  1.00 89.40           H  
ATOM    719  C   GLY A  45       6.057  12.672   4.463  1.00 89.40           C  
ATOM    720  O   GLY A  45       5.655  13.759   4.038  1.00 89.40           O  
ATOM    721  N   LEU A  46       5.978  12.349   5.764  1.00 91.69           N  
ATOM    722  H   LEU A  46       6.294  11.434   6.051  1.00 91.69           H  
ATOM    723  CA  LEU A  46       5.346  13.220   6.764  1.00 91.69           C  
ATOM    724  HA  LEU A  46       4.304  13.365   6.477  1.00 91.69           H  
ATOM    725  C   LEU A  46       6.011  14.598   6.828  1.00 91.69           C  
ATOM    726  CB  LEU A  46       5.405  12.541   8.143  1.00 91.69           C  
ATOM    727  HB2 LEU A  46       4.876  11.590   8.078  1.00 91.69           H  
ATOM    728  HB3 LEU A  46       6.449  12.332   8.376  1.00 91.69           H  
ATOM    729  O   LEU A  46       5.343  15.586   7.097  1.00 91.69           O  
ATOM    730  CG  LEU A  46       4.796  13.363   9.300  1.00 91.69           C  
ATOM    731  HG  LEU A  46       5.237  14.359   9.335  1.00 91.69           H  
ATOM    732  CD1 LEU A  46       3.280  13.505   9.170  1.00 91.69           C  
ATOM    733 HD11 LEU A  46       3.035  14.047   8.256  1.00 91.69           H  
ATOM    734 HD12 LEU A  46       2.813  12.520   9.141  1.00 91.69           H  
ATOM    735 HD13 LEU A  46       2.884  14.067  10.015  1.00 91.69           H  
ATOM    736  CD2 LEU A  46       5.139  12.695  10.632  1.00 91.69           C  
ATOM    737 HD21 LEU A  46       4.857  11.642  10.597  1.00 91.69           H  
ATOM    738 HD22 LEU A  46       6.213  12.759  10.803  1.00 91.69           H  
ATOM    739 HD23 LEU A  46       4.614  13.194  11.447  1.00 91.69           H  
ATOM    740  N   ASP A  47       7.311  14.685   6.554  1.00 91.41           N  
ATOM    741  H   ASP A  47       7.749  13.878   6.134  1.00 91.41           H  
ATOM    742  CA  ASP A  47       8.053  15.947   6.467  1.00 91.41           C  
ATOM    743  HA  ASP A  47       7.993  16.451   7.432  1.00 91.41           H  
ATOM    744  C   ASP A  47       7.488  16.931   5.427  1.00 91.41           C  
ATOM    745  CB  ASP A  47       9.532  15.633   6.198  1.00 91.41           C  
ATOM    746  HB2 ASP A  47       9.900  14.980   6.990  1.00 91.41           H  
ATOM    747  HB3 ASP A  47      10.093  16.566   6.257  1.00 91.41           H  
ATOM    748  O   ASP A  47       7.644  18.143   5.573  1.00 91.41           O  
ATOM    749  CG  ASP A  47       9.815  14.968   4.842  1.00 91.41           C  
ATOM    750  OD1 ASP A  47       8.883  14.360   4.265  1.00 91.41           O  
ATOM    751  OD2 ASP A  47      10.985  15.065   4.414  1.00 91.41           O  
ATOM    752  N   SER A  48       6.781  16.412   4.425  1.00 89.87           N  
ATOM    753  H   SER A  48       6.766  15.403   4.377  1.00 89.87           H  
ATOM    754  CA  SER A  48       6.083  17.157   3.377  1.00 89.87           C  
ATOM    755  HA  SER A  48       6.376  18.204   3.448  1.00 89.87           H  
ATOM    756  C   SER A  48       4.554  17.133   3.515  1.00 89.87           C  
ATOM    757  CB  SER A  48       6.550  16.649   2.010  1.00 89.87           C  
ATOM    758  HB2 SER A  48       7.636  16.725   1.956  1.00 89.87           H  
ATOM    759  HB3 SER A  48       6.122  17.277   1.227  1.00 89.87           H  
ATOM    760  O   SER A  48       3.857  17.581   2.607  1.00 89.87           O  
ATOM    761  OG  SER A  48       6.169  15.304   1.784  1.00 89.87           O  
ATOM    762  HG  SER A  48       6.447  14.775   2.535  1.00 89.87           H  
ATOM    763  N   GLY A  49       4.026  16.620   4.632  1.00 92.37           N  
ATOM    764  H   GLY A  49       4.653  16.314   5.363  1.00 92.37           H  
ATOM    765  CA  GLY A  49       2.588  16.476   4.867  1.00 92.37           C  
ATOM    766  HA2 GLY A  49       2.082  17.403   4.597  1.00 92.37           H  
ATOM    767  HA3 GLY A  49       2.425  16.290   5.928  1.00 92.37           H  
ATOM    768  C   GLY A  49       1.935  15.335   4.084  1.00 92.37           C  
ATOM    769  O   GLY A  49       0.715  15.330   3.943  1.00 92.37           O  
ATOM    770  N   ASN A  50       2.724  14.382   3.576  1.00 92.04           N  
ATOM    771  H   ASN A  50       3.716  14.426   3.759  1.00 92.04           H  
ATOM    772  CA  ASN A  50       2.237  13.237   2.810  1.00 92.04           C  
ATOM    773  HA  ASN A  50       1.180  13.382   2.585  1.00 92.04           H  
ATOM    774  C   ASN A  50       2.378  11.942   3.612  1.00 92.04           C  
ATOM    775  CB  ASN A  50       2.977  13.145   1.469  1.00 92.04           C  
ATOM    776  HB2 ASN A  50       4.050  13.059   1.643  1.00 92.04           H  
ATOM    777  HB3 ASN A  50       2.640  12.257   0.935  1.00 92.04           H  
ATOM    778  O   ASN A  50       3.454  11.629   4.116  1.00 92.04           O  
ATOM    779  CG  ASN A  50       2.689  14.343   0.591  1.00 92.04           C  
ATOM    780  ND2 ASN A  50       3.641  15.219   0.385  1.00 92.04           N  
ATOM    781 HD21 ASN A  50       4.515  15.147   0.885  1.00 92.04           H  
ATOM    782 HD22 ASN A  50       3.350  16.076  -0.063  1.00 92.04           H  
ATOM    783  OD1 ASN A  50       1.599  14.519   0.085  1.00 92.04           O  
ATOM    784  N   ILE A  51       1.312  11.157   3.706  1.00 92.95           N  
ATOM    785  H   ILE A  51       0.470  11.432   3.221  1.00 92.95           H  
ATOM    786  CA  ILE A  51       1.332   9.847   4.368  1.00 92.95           C  
ATOM    787  HA  ILE A  51       2.355   9.471   4.386  1.00 92.95           H  
ATOM    788  C   ILE A  51       0.521   8.836   3.559  1.00 92.95           C  
ATOM    789  CB  ILE A  51       0.849   9.941   5.839  1.00 92.95           C  
ATOM    790  HB  ILE A  51       0.940   8.947   6.277  1.00 92.95           H  
ATOM    791  O   ILE A  51      -0.249   9.197   2.671  1.00 92.95           O  
ATOM    792  CG1 ILE A  51      -0.637  10.346   5.922  1.00 92.95           C  
ATOM    793 HG12 ILE A  51      -0.782  11.324   5.463  1.00 92.95           H  
ATOM    794 HG13 ILE A  51      -1.224   9.605   5.379  1.00 92.95           H  
ATOM    795  CG2 ILE A  51       1.745  10.875   6.676  1.00 92.95           C  
ATOM    796 HG21 ILE A  51       1.560  11.915   6.410  1.00 92.95           H  
ATOM    797 HG22 ILE A  51       1.549  10.732   7.739  1.00 92.95           H  
ATOM    798 HG23 ILE A  51       2.795  10.646   6.491  1.00 92.95           H  
ATOM    799  CD1 ILE A  51      -1.205  10.382   7.337  1.00 92.95           C  
ATOM    800 HD11 ILE A  51      -2.276  10.578   7.282  1.00 92.95           H  
ATOM    801 HD12 ILE A  51      -1.038   9.418   7.818  1.00 92.95           H  
ATOM    802 HD13 ILE A  51      -0.730  11.170   7.920  1.00 92.95           H  
ATOM    803  N   SER A  52       0.650   7.560   3.901  1.00 93.52           N  
ATOM    804  H   SER A  52       1.314   7.326   4.625  1.00 93.52           H  
ATOM    805  CA  SER A  52      -0.286   6.525   3.471  1.00 93.52           C  
ATOM    806  HA  SER A  52      -0.922   6.912   2.675  1.00 93.52           H  
ATOM    807  C   SER A  52      -1.166   6.087   4.632  1.00 93.52           C  
ATOM    808  CB  SER A  52       0.459   5.323   2.919  1.00 93.52           C  
ATOM    809  HB2 SER A  52      -0.260   4.539   2.679  1.00 93.52           H  
ATOM    810  HB3 SER A  52       1.149   4.945   3.674  1.00 93.52           H  
ATOM    811  O   SER A  52      -0.688   5.934   5.757  1.00 93.52           O  
ATOM    812  OG  SER A  52       1.165   5.670   1.749  1.00 93.52           O  
ATOM    813  HG  SER A  52       1.583   6.524   1.880  1.00 93.52           H  
ATOM    814  N   GLY A  53      -2.445   5.830   4.374  1.00 95.24           N  
ATOM    815  H   GLY A  53      -2.800   5.978   3.441  1.00 95.24           H  
ATOM    816  CA  GLY A  53      -3.358   5.382   5.416  1.00 95.24           C  
ATOM    817  HA2 GLY A  53      -2.834   4.669   6.052  1.00 95.24           H  
ATOM    818  HA3 GLY A  53      -3.644   6.233   6.034  1.00 95.24           H  
ATOM    819  C   GLY A  53      -4.619   4.700   4.910  1.00 95.24           C  
ATOM    820  O   GLY A  53      -4.950   4.727   3.727  1.00 95.24           O  
ATOM    821  N   CYS A  54      -5.334   4.085   5.842  1.00 97.44           N  
ATOM    822  H   CYS A  54      -4.990   4.113   6.791  1.00 97.44           H  
ATOM    823  CA  CYS A  54      -6.616   3.430   5.608  1.00 97.44           C  
ATOM    824  HA  CYS A  54      -7.051   3.838   4.697  1.00 97.44           H  
ATOM    825  C   CYS A  54      -7.576   3.705   6.778  1.00 97.44           C  
ATOM    826  CB  CYS A  54      -6.373   1.927   5.400  1.00 97.44           C  
ATOM    827  HB2 CYS A  54      -7.291   1.445   5.065  1.00 97.44           H  
ATOM    828  HB3 CYS A  54      -5.616   1.795   4.627  1.00 97.44           H  
ATOM    829  O   CYS A  54      -7.130   4.077   7.864  1.00 97.44           O  
ATOM    830  SG  CYS A  54      -5.788   1.137   6.928  1.00 97.44           S  
ATOM    831  HG  CYS A  54      -6.793   1.518   7.721  1.00 97.44           H  
ATOM    832  N   PRO A  55      -8.892   3.497   6.627  1.00 96.83           N  
ATOM    833  CA  PRO A  55      -9.824   3.634   7.739  1.00 96.83           C  
ATOM    834  HA  PRO A  55      -9.763   4.650   8.129  1.00 96.83           H  
ATOM    835  C   PRO A  55      -9.506   2.632   8.851  1.00 96.83           C  
ATOM    836  CB  PRO A  55     -11.220   3.399   7.153  1.00 96.83           C  
ATOM    837  HB2 PRO A  55     -11.956   4.077   7.584  1.00 96.83           H  
ATOM    838  HB3 PRO A  55     -11.526   2.363   7.301  1.00 96.83           H  
ATOM    839  O   PRO A  55      -9.236   1.454   8.589  1.00 96.83           O  
ATOM    840  CG  PRO A  55     -11.024   3.655   5.659  1.00 96.83           C  
ATOM    841  HG2 PRO A  55     -11.752   3.120   5.049  1.00 96.83           H  
ATOM    842  HG3 PRO A  55     -11.067   4.727   5.466  1.00 96.83           H  
ATOM    843  CD  PRO A  55      -9.604   3.165   5.411  1.00 96.83           C  
ATOM    844  HD2 PRO A  55      -9.179   3.660   4.537  1.00 96.83           H  
ATOM    845  HD3 PRO A  55      -9.602   2.084   5.274  1.00 96.83           H  
ATOM    846  N   THR A  56      -9.589   3.075  10.103  1.00 94.12           N  
ATOM    847  H   THR A  56      -9.796   4.050  10.269  1.00 94.12           H  
ATOM    848  CA  THR A  56      -9.576   2.155  11.245  1.00 94.12           C  
ATOM    849  HA  THR A  56      -8.708   1.502  11.150  1.00 94.12           H  
ATOM    850  C   THR A  56     -10.835   1.282  11.243  1.00 94.12           C  
ATOM    851  CB  THR A  56      -9.468   2.893  12.583  1.00 94.12           C  
ATOM    852  HB  THR A  56      -9.521   2.160  13.389  1.00 94.12           H  
ATOM    853  O   THR A  56     -11.870   1.642  10.684  1.00 94.12           O  
ATOM    854  CG2 THR A  56      -8.168   3.675  12.748  1.00 94.12           C  
ATOM    855 HG21 THR A  56      -8.247   4.322  13.622  1.00 94.12           H  
ATOM    856 HG22 THR A  56      -7.342   2.980  12.895  1.00 94.12           H  
ATOM    857 HG23 THR A  56      -7.968   4.291  11.871  1.00 94.12           H  
ATOM    858  OG1 THR A  56     -10.550   3.767  12.727  1.00 94.12           O  
ATOM    859  HG1 THR A  56     -10.345   4.561  12.229  1.00 94.12           H  
ATOM    860  N   ASN A  57     -10.766   0.111  11.883  1.00 89.85           N  
ATOM    861  H   ASN A  57      -9.896  -0.127  12.336  1.00 89.85           H  
ATOM    862  CA  ASN A  57     -11.920  -0.775  12.102  1.00 89.85           C  
ATOM    863  HA  ASN A  57     -11.528  -1.684  12.561  1.00 89.85           H  
ATOM    864  C   ASN A  57     -12.650  -1.265  10.834  1.00 89.85           C  
ATOM    865  CB  ASN A  57     -12.870  -0.138  13.133  1.00 89.85           C  
ATOM    866  HB2 ASN A  57     -13.684  -0.826  13.359  1.00 89.85           H  
ATOM    867  HB3 ASN A  57     -13.307   0.768  12.715  1.00 89.85           H  
ATOM    868  O   ASN A  57     -13.787  -1.719  10.920  1.00 89.85           O  
ATOM    869  CG  ASN A  57     -12.170   0.184  14.435  1.00 89.85           C  
ATOM    870  ND2 ASN A  57     -12.340   1.378  14.950  1.00 89.85           N  
ATOM    871 HD21 ASN A  57     -12.821   2.094  14.424  1.00 89.85           H  
ATOM    872 HD22 ASN A  57     -11.833   1.602  15.795  1.00 89.85           H  
ATOM    873  OD1 ASN A  57     -11.443  -0.631  14.983  1.00 89.85           O  
ATOM    874  N   SER A  58     -12.002  -1.241   9.668  1.00 94.17           N  
ATOM    875  H   SER A  58     -11.097  -0.794   9.627  1.00 94.17           H  
ATOM    876  CA  SER A  58     -12.567  -1.805   8.441  1.00 94.17           C  
ATOM    877  HA  SER A  58     -13.643  -1.632   8.439  1.00 94.17           H  
ATOM    878  C   SER A  58     -12.329  -3.316   8.362  1.00 94.17           C  
ATOM    879  CB  SER A  58     -12.006  -1.063   7.229  1.00 94.17           C  
ATOM    880  HB2 SER A  58     -12.406  -0.049   7.222  1.00 94.17           H  
ATOM    881  HB3 SER A  58     -10.921  -1.000   7.310  1.00 94.17           H  
ATOM    882  O   SER A  58     -11.189  -3.790   8.362  1.00 94.17           O  
ATOM    883  OG  SER A  58     -12.363  -1.723   6.026  1.00 94.17           O  
ATOM    884  HG  SER A  58     -12.400  -1.058   5.334  1.00 94.17           H  
ATOM    885  N   ASP A  59     -13.411  -4.091   8.248  1.00 96.34           N  
ATOM    886  H   ASP A  59     -14.321  -3.668   8.361  1.00 96.34           H  
ATOM    887  CA  ASP A  59     -13.338  -5.540   8.026  1.00 96.34           C  
ATOM    888  HA  ASP A  59     -12.753  -5.996   8.824  1.00 96.34           H  
ATOM    889  C   ASP A  59     -12.642  -5.879   6.704  1.00 96.34           C  
ATOM    890  CB  ASP A  59     -14.751  -6.146   8.029  1.00 96.34           C  
ATOM    891  HB2 ASP A  59     -14.692  -7.160   7.636  1.00 96.34           H  
ATOM    892  HB3 ASP A  59     -15.393  -5.567   7.365  1.00 96.34           H  
ATOM    893  O   ASP A  59     -11.888  -6.852   6.631  1.00 96.34           O  
ATOM    894  CG  ASP A  59     -15.391  -6.226   9.418  1.00 96.34           C  
ATOM    895  OD1 ASP A  59     -14.658  -6.067  10.425  1.00 96.34           O  
ATOM    896  OD2 ASP A  59     -16.598  -6.524   9.472  1.00 96.34           O  
ATOM    897  N   TYR A  60     -12.840  -5.041   5.682  1.00 97.56           N  
ATOM    898  H   TYR A  60     -13.425  -4.232   5.834  1.00 97.56           H  
ATOM    899  CA  TYR A  60     -12.173  -5.188   4.394  1.00 97.56           C  
ATOM    900  HA  TYR A  60     -12.325  -6.207   4.038  1.00 97.56           H  
ATOM    901  C   TYR A  60     -10.660  -4.972   4.521  1.00 97.56           C  
ATOM    902  CB  TYR A  60     -12.798  -4.234   3.371  1.00 97.56           C  
ATOM    903  HB2 TYR A  60     -13.858  -4.465   3.265  1.00 97.56           H  
ATOM    904  HB3 TYR A  60     -12.709  -3.205   3.719  1.00 97.56           H  
ATOM    905  O   TYR A  60      -9.883  -5.813   4.070  1.00 97.56           O  
ATOM    906  CG  TYR A  60     -12.130  -4.368   2.024  1.00 97.56           C  
ATOM    907  CD1 TYR A  60     -11.124  -3.459   1.647  1.00 97.56           C  
ATOM    908  HD1 TYR A  60     -10.876  -2.624   2.286  1.00 97.56           H  
ATOM    909  CD2 TYR A  60     -12.438  -5.470   1.204  1.00 97.56           C  
ATOM    910  HD2 TYR A  60     -13.216  -6.163   1.491  1.00 97.56           H  
ATOM    911  CE1 TYR A  60     -10.400  -3.672   0.462  1.00 97.56           C  
ATOM    912  HE1 TYR A  60      -9.597  -3.008   0.176  1.00 97.56           H  
ATOM    913  CE2 TYR A  60     -11.713  -5.685   0.020  1.00 97.56           C  
ATOM    914  HE2 TYR A  60     -11.925  -6.530  -0.618  1.00 97.56           H  
ATOM    915  OH  TYR A  60      -9.900  -5.086  -1.393  1.00 97.56           O  
ATOM    916  HH  TYR A  60      -9.248  -4.398  -1.546  1.00 97.56           H  
ATOM    917  CZ  TYR A  60     -10.679  -4.799  -0.332  1.00 97.56           C  
ATOM    918  N   VAL A  61     -10.230  -3.917   5.227  1.00 96.53           N  
ATOM    919  H   VAL A  61     -10.914  -3.276   5.603  1.00 96.53           H  
ATOM    920  CA  VAL A  61      -8.804  -3.694   5.523  1.00 96.53           C  
ATOM    921  HA  VAL A  61      -8.253  -3.626   4.585  1.00 96.53           H  
ATOM    922  C   VAL A  61      -8.234  -4.884   6.287  1.00 96.53           C  
ATOM    923  CB  VAL A  61      -8.583  -2.388   6.309  1.00 96.53           C  
ATOM    924  HB  VAL A  61      -9.224  -2.398   7.190  1.00 96.53           H  
ATOM    925  O   VAL A  61      -7.187  -5.410   5.918  1.00 96.53           O  
ATOM    926  CG1 VAL A  61      -7.136  -2.223   6.787  1.00 96.53           C  
ATOM    927 HG11 VAL A  61      -7.053  -1.296   7.354  1.00 96.53           H  
ATOM    928 HG12 VAL A  61      -6.842  -3.035   7.453  1.00 96.53           H  
ATOM    929 HG13 VAL A  61      -6.454  -2.186   5.938  1.00 96.53           H  
ATOM    930  CG2 VAL A  61      -8.931  -1.166   5.449  1.00 96.53           C  
ATOM    931 HG21 VAL A  61      -8.855  -0.262   6.054  1.00 96.53           H  
ATOM    932 HG22 VAL A  61      -9.943  -1.241   5.051  1.00 96.53           H  
ATOM    933 HG23 VAL A  61      -8.236  -1.089   4.614  1.00 96.53           H  
ATOM    934  N   ARG A  62      -8.944  -5.391   7.303  1.00 96.94           N  
ATOM    935  H   ARG A  62      -9.796  -4.919   7.570  1.00 96.94           H  
ATOM    936  CA  ARG A  62      -8.499  -6.577   8.047  1.00 96.94           C  
ATOM    937  HA  ARG A  62      -7.508  -6.361   8.446  1.00 96.94           H  
ATOM    938  C   ARG A  62      -8.342  -7.797   7.136  1.00 96.94           C  
ATOM    939  CB  ARG A  62      -9.462  -6.851   9.209  1.00 96.94           C  
ATOM    940  HB2 ARG A  62      -9.671  -5.908   9.714  1.00 96.94           H  
ATOM    941  HB3 ARG A  62     -10.399  -7.255   8.827  1.00 96.94           H  
ATOM    942  O   ARG A  62      -7.377  -8.544   7.292  1.00 96.94           O  
ATOM    943  CG  ARG A  62      -8.839  -7.832  10.217  1.00 96.94           C  
ATOM    944  HG2 ARG A  62      -7.940  -7.382  10.637  1.00 96.94           H  
ATOM    945  HG3 ARG A  62      -8.553  -8.753   9.709  1.00 96.94           H  
ATOM    946  CD  ARG A  62      -9.787  -8.203  11.365  1.00 96.94           C  
ATOM    947  HD2 ARG A  62      -9.244  -8.837  12.065  1.00 96.94           H  
ATOM    948  HD3 ARG A  62     -10.609  -8.793  10.959  1.00 96.94           H  
ATOM    949  NE  ARG A  62     -10.287  -7.013  12.090  1.00 96.94           N  
ATOM    950  HE  ARG A  62      -9.607  -6.462  12.595  1.00 96.94           H  
ATOM    951  NH1 ARG A  62     -12.475  -7.160  11.442  1.00 96.94           N  
ATOM    952 HH11 ARG A  62     -12.295  -8.009  10.924  1.00 96.94           H  
ATOM    953 HH12 ARG A  62     -13.362  -6.704  11.284  1.00 96.94           H  
ATOM    954  NH2 ARG A  62     -11.840  -5.418  12.640  1.00 96.94           N  
ATOM    955 HH21 ARG A  62     -11.159  -4.850  13.123  1.00 96.94           H  
ATOM    956 HH22 ARG A  62     -12.782  -5.083  12.501  1.00 96.94           H  
ATOM    957  CZ  ARG A  62     -11.522  -6.537  12.060  1.00 96.94           C  
ATOM    958  N   TYR A  63      -9.254  -8.013   6.189  1.00 97.64           N  
ATOM    959  H   TYR A  63     -10.031  -7.371   6.119  1.00 97.64           H  
ATOM    960  CA  TYR A  63      -9.146  -9.089   5.203  1.00 97.64           C  
ATOM    961  HA  TYR A  63      -9.028 -10.035   5.731  1.00 97.64           H  
ATOM    962  C   TYR A  63      -7.905  -8.919   4.312  1.00 97.64           C  
ATOM    963  CB  TYR A  63     -10.441  -9.172   4.378  1.00 97.64           C  
ATOM    964  HB2 TYR A  63     -10.710  -8.180   4.014  1.00 97.64           H  
ATOM    965  HB3 TYR A  63     -11.252  -9.506   5.025  1.00 97.64           H  
ATOM    966  O   TYR A  63      -7.117  -9.862   4.192  1.00 97.64           O  
ATOM    967  CG  TYR A  63     -10.334 -10.099   3.185  1.00 97.64           C  
ATOM    968  CD1 TYR A  63      -9.897  -9.583   1.951  1.00 97.64           C  
ATOM    969  HD1 TYR A  63      -9.687  -8.529   1.845  1.00 97.64           H  
ATOM    970  CD2 TYR A  63     -10.631 -11.470   3.312  1.00 97.64           C  
ATOM    971  HD2 TYR A  63     -10.992 -11.855   4.254  1.00 97.64           H  
ATOM    972  CE1 TYR A  63      -9.728 -10.438   0.852  1.00 97.64           C  
ATOM    973  HE1 TYR A  63      -9.378 -10.032  -0.085  1.00 97.64           H  
ATOM    974  CE2 TYR A  63     -10.469 -12.332   2.207  1.00 97.64           C  
ATOM    975  HE2 TYR A  63     -10.710 -13.382   2.282  1.00 97.64           H  
ATOM    976  OH  TYR A  63      -9.858 -12.600  -0.113  1.00 97.64           O  
ATOM    977  HH  TYR A  63      -9.687 -12.011  -0.852  1.00 97.64           H  
ATOM    978  CZ  TYR A  63     -10.016 -11.809   0.977  1.00 97.64           C  
ATOM    979  N   VAL A  64      -7.693  -7.726   3.750  1.00 97.44           N  
ATOM    980  H   VAL A  64      -8.374  -6.995   3.902  1.00 97.44           H  
ATOM    981  CA  VAL A  64      -6.543  -7.416   2.883  1.00 97.44           C  
ATOM    982  HA  VAL A  64      -6.512  -8.135   2.065  1.00 97.44           H  
ATOM    983  C   VAL A  64      -5.216  -7.540   3.629  1.00 97.44           C  
ATOM    984  CB  VAL A  64      -6.691  -6.012   2.266  1.00 97.44           C  
ATOM    985  HB  VAL A  64      -6.902  -5.291   3.056  1.00 97.44           H  
ATOM    986  O   VAL A  64      -4.252  -8.037   3.063  1.00 97.44           O  
ATOM    987  CG1 VAL A  64      -5.432  -5.563   1.522  1.00 97.44           C  
ATOM    988 HG11 VAL A  64      -5.629  -4.629   0.995  1.00 97.44           H  
ATOM    989 HG12 VAL A  64      -5.121  -6.314   0.796  1.00 97.44           H  
ATOM    990 HG13 VAL A  64      -4.616  -5.376   2.221  1.00 97.44           H  
ATOM    991  CG2 VAL A  64      -7.846  -6.003   1.259  1.00 97.44           C  
ATOM    992 HG21 VAL A  64      -7.930  -5.012   0.811  1.00 97.44           H  
ATOM    993 HG22 VAL A  64      -8.792  -6.229   1.751  1.00 97.44           H  
ATOM    994 HG23 VAL A  64      -7.665  -6.726   0.464  1.00 97.44           H  
ATOM    995  N   MET A  65      -5.169  -7.180   4.910  1.00 95.77           N  
ATOM    996  H   MET A  65      -5.963  -6.684   5.290  1.00 95.77           H  
ATOM    997  CA  MET A  65      -3.937  -7.225   5.702  1.00 95.77           C  
ATOM    998  HA  MET A  65      -3.096  -6.990   5.049  1.00 95.77           H  
ATOM    999  C   MET A  65      -3.631  -8.606   6.297  1.00 95.77           C  
ATOM   1000  CB  MET A  65      -3.990  -6.144   6.795  1.00 95.77           C  
ATOM   1001  HB2 MET A  65      -4.871  -6.302   7.418  1.00 95.77           H  
ATOM   1002  HB3 MET A  65      -3.105  -6.224   7.425  1.00 95.77           H  
ATOM   1003  O   MET A  65      -2.515  -8.830   6.752  1.00 95.77           O  
ATOM   1004  CG  MET A  65      -4.038  -4.727   6.205  1.00 95.77           C  
ATOM   1005  HG2 MET A  65      -4.146  -4.006   7.015  1.00 95.77           H  
ATOM   1006  HG3 MET A  65      -4.914  -4.632   5.564  1.00 95.77           H  
ATOM   1007  SD  MET A  65      -2.600  -4.269   5.208  1.00 95.77           S  
ATOM   1008  CE  MET A  65      -1.464  -3.709   6.503  1.00 95.77           C  
ATOM   1009  HE1 MET A  65      -0.581  -3.274   6.034  1.00 95.77           H  
ATOM   1010  HE2 MET A  65      -1.945  -2.940   7.108  1.00 95.77           H  
ATOM   1011  HE3 MET A  65      -1.167  -4.549   7.132  1.00 95.77           H  
ATOM   1012  N   THR A  66      -4.586  -9.549   6.317  1.00 95.85           N  
ATOM   1013  H   THR A  66      -5.488  -9.302   5.936  1.00 95.85           H  
ATOM   1014  CA  THR A  66      -4.394 -10.849   7.002  1.00 95.85           C  
ATOM   1015  HA  THR A  66      -3.340 -10.968   7.252  1.00 95.85           H  
ATOM   1016  C   THR A  66      -4.743 -12.076   6.162  1.00 95.85           C  
ATOM   1017  CB  THR A  66      -5.163 -10.918   8.333  1.00 95.85           C  
ATOM   1018  HB  THR A  66      -4.906 -11.860   8.818  1.00 95.85           H  
ATOM   1019  O   THR A  66      -3.993 -13.050   6.141  1.00 95.85           O  
ATOM   1020  CG2 THR A  66      -4.822  -9.783   9.296  1.00 95.85           C  
ATOM   1021 HG21 THR A  66      -5.318  -9.952  10.252  1.00 95.85           H  
ATOM   1022 HG22 THR A  66      -3.744  -9.755   9.458  1.00 95.85           H  
ATOM   1023 HG23 THR A  66      -5.139  -8.822   8.891  1.00 95.85           H  
ATOM   1024  OG1 THR A  66      -6.560 -10.900   8.129  1.00 95.85           O  
ATOM   1025  HG1 THR A  66      -6.781 -10.005   7.862  1.00 95.85           H  
ATOM   1026  N   LYS A  67      -5.872 -12.071   5.448  1.00 97.52           N  
ATOM   1027  H   LYS A  67      -6.411 -11.217   5.421  1.00 97.52           H  
ATOM   1028  CA  LYS A  67      -6.346 -13.228   4.672  1.00 97.52           C  
ATOM   1029  HA  LYS A  67      -5.971 -14.146   5.125  1.00 97.52           H  
ATOM   1030  C   LYS A  67      -5.784 -13.238   3.260  1.00 97.52           C  
ATOM   1031  CB  LYS A  67      -7.882 -13.259   4.649  1.00 97.52           C  
ATOM   1032  HB2 LYS A  67      -8.239 -12.343   4.179  1.00 97.52           H  
ATOM   1033  HB3 LYS A  67      -8.205 -14.097   4.032  1.00 97.52           H  
ATOM   1034  O   LYS A  67      -5.440 -14.308   2.760  1.00 97.52           O  
ATOM   1035  CG  LYS A  67      -8.543 -13.387   6.031  1.00 97.52           C  
ATOM   1036  HG2 LYS A  67      -8.331 -12.494   6.619  1.00 97.52           H  
ATOM   1037  HG3 LYS A  67      -9.622 -13.448   5.889  1.00 97.52           H  
ATOM   1038  CD  LYS A  67      -8.069 -14.628   6.800  1.00 97.52           C  
ATOM   1039  HD2 LYS A  67      -7.005 -14.529   7.014  1.00 97.52           H  
ATOM   1040  HD3 LYS A  67      -8.234 -15.516   6.190  1.00 97.52           H  
ATOM   1041  CE  LYS A  67      -8.825 -14.754   8.123  1.00 97.52           C  
ATOM   1042  HE2 LYS A  67      -9.886 -14.883   7.912  1.00 97.52           H  
ATOM   1043  HE3 LYS A  67      -8.703 -13.821   8.674  1.00 97.52           H  
ATOM   1044  NZ  LYS A  67      -8.307 -15.889   8.925  1.00 97.52           N  
ATOM   1045  HZ1 LYS A  67      -8.799 -15.957   9.804  1.00 97.52           H  
ATOM   1046  HZ2 LYS A  67      -8.411 -16.758   8.421  1.00 97.52           H  
ATOM   1047  HZ3 LYS A  67      -7.326 -15.749   9.122  1.00 97.52           H  
ATOM   1048  N   LEU A  68      -5.663 -12.071   2.632  1.00 97.81           N  
ATOM   1049  H   LEU A  68      -5.978 -11.231   3.097  1.00 97.81           H  
ATOM   1050  CA  LEU A  68      -5.090 -11.965   1.294  1.00 97.81           C  
ATOM   1051  HA  LEU A  68      -5.620 -12.689   0.676  1.00 97.81           H  
ATOM   1052  C   LEU A  68      -3.601 -12.383   1.254  1.00 97.81           C  
ATOM   1053  CB  LEU A  68      -5.389 -10.570   0.717  1.00 97.81           C  
ATOM   1054  HB2 LEU A  68      -6.453 -10.368   0.839  1.00 97.81           H  
ATOM   1055  HB3 LEU A  68      -4.849  -9.809   1.281  1.00 97.81           H  
ATOM   1056  O   LEU A  68      -3.272 -13.185   0.383  1.00 97.81           O  
ATOM   1057  CG  LEU A  68      -5.033 -10.398  -0.769  1.00 97.81           C  
ATOM   1058  HG  LEU A  68      -3.967 -10.567  -0.917  1.00 97.81           H  
ATOM   1059  CD1 LEU A  68      -5.810 -11.367  -1.662  1.00 97.81           C  
ATOM   1060 HD11 LEU A  68      -5.633 -11.105  -2.706  1.00 97.81           H  
ATOM   1061 HD12 LEU A  68      -5.458 -12.387  -1.505  1.00 97.81           H  
ATOM   1062 HD13 LEU A  68      -6.877 -11.294  -1.456  1.00 97.81           H  
ATOM   1063  CD2 LEU A  68      -5.360  -8.971  -1.197  1.00 97.81           C  
ATOM   1064 HD21 LEU A  68      -6.413  -8.746  -1.029  1.00 97.81           H  
ATOM   1065 HD22 LEU A  68      -5.141  -8.844  -2.257  1.00 97.81           H  
ATOM   1066 HD23 LEU A  68      -4.747  -8.266  -0.635  1.00 97.81           H  
ATOM   1067  N   PRO A  69      -2.728 -11.996   2.213  1.00 97.89           N  
ATOM   1068  CA  PRO A  69      -1.344 -12.473   2.276  1.00 97.89           C  
ATOM   1069  HA  PRO A  69      -0.821 -12.175   1.368  1.00 97.89           H  
ATOM   1070  C   PRO A  69      -1.247 -13.990   2.424  1.00 97.89           C  
ATOM   1071  CB  PRO A  69      -0.706 -11.752   3.470  1.00 97.89           C  
ATOM   1072  HB2 PRO A  69      -0.859 -12.319   4.388  1.00 97.89           H  
ATOM   1073  HB3 PRO A  69       0.357 -11.565   3.317  1.00 97.89           H  
ATOM   1074  O   PRO A  69      -0.410 -14.618   1.785  1.00 97.89           O  
ATOM   1075  CG  PRO A  69      -1.503 -10.456   3.544  1.00 97.89           C  
ATOM   1076  HG2 PRO A  69      -1.457 -10.003   4.535  1.00 97.89           H  
ATOM   1077  HG3 PRO A  69      -1.160  -9.761   2.778  1.00 97.89           H  
ATOM   1078  CD  PRO A  69      -2.903 -10.950   3.204  1.00 97.89           C  
ATOM   1079  HD2 PRO A  69      -3.495 -10.131   2.795  1.00 97.89           H  
ATOM   1080  HD3 PRO A  69      -3.375 -11.359   4.097  1.00 97.89           H  
ATOM   1081  N   ALA A  70      -2.146 -14.612   3.196  1.00 97.28           N  
ATOM   1082  H   ALA A  70      -2.796 -14.052   3.729  1.00 97.28           H  
ATOM   1083  CA  ALA A  70      -2.194 -16.068   3.327  1.00 97.28           C  
ATOM   1084  HA  ALA A  70      -1.198 -16.421   3.592  1.00 97.28           H  
ATOM   1085  C   ALA A  70      -2.585 -16.762   2.007  1.00 97.28           C  
ATOM   1086  CB  ALA A  70      -3.149 -16.426   4.470  1.00 97.28           C  
ATOM   1087  HB1 ALA A  70      -2.822 -15.939   5.389  1.00 97.28           H  
ATOM   1088  HB2 ALA A  70      -3.146 -17.506   4.619  1.00 97.28           H  
ATOM   1089  HB3 ALA A  70      -4.162 -16.101   4.232  1.00 97.28           H  
ATOM   1090  O   ALA A  70      -1.977 -17.766   1.640  1.00 97.28           O  
ATOM   1091  N   ARG A  71      -3.559 -16.211   1.264  1.00 97.74           N  
ATOM   1092  H   ARG A  71      -4.014 -15.385   1.623  1.00 97.74           H  
ATOM   1093  CA  ARG A  71      -3.926 -16.706  -0.077  1.00 97.74           C  
ATOM   1094  HA  ARG A  71      -4.119 -17.777  -0.032  1.00 97.74           H  
ATOM   1095  C   ARG A  71      -2.784 -16.537  -1.080  1.00 97.74           C  
ATOM   1096  CB  ARG A  71      -5.170 -15.977  -0.607  1.00 97.74           C  
ATOM   1097  HB2 ARG A  71      -5.033 -14.899  -0.512  1.00 97.74           H  
ATOM   1098  HB3 ARG A  71      -5.256 -16.209  -1.669  1.00 97.74           H  
ATOM   1099  O   ARG A  71      -2.522 -17.445  -1.863  1.00 97.74           O  
ATOM   1100  CG  ARG A  71      -6.480 -16.387   0.081  1.00 97.74           C  
ATOM   1101  HG2 ARG A  71      -6.415 -16.178   1.149  1.00 97.74           H  
ATOM   1102  HG3 ARG A  71      -6.636 -17.458  -0.052  1.00 97.74           H  
ATOM   1103  CD  ARG A  71      -7.679 -15.621  -0.507  1.00 97.74           C  
ATOM   1104  HD2 ARG A  71      -7.528 -14.557  -0.323  1.00 97.74           H  
ATOM   1105  HD3 ARG A  71      -8.584 -15.934   0.013  1.00 97.74           H  
ATOM   1106  NE  ARG A  71      -7.837 -15.862  -1.963  1.00 97.74           N  
ATOM   1107  HE  ARG A  71      -7.299 -16.615  -2.367  1.00 97.74           H  
ATOM   1108  NH1 ARG A  71      -9.203 -14.089  -2.469  1.00 97.74           N  
ATOM   1109 HH11 ARG A  71      -9.642 -13.518  -3.178  1.00 97.74           H  
ATOM   1110 HH12 ARG A  71      -9.353 -13.916  -1.485  1.00 97.74           H  
ATOM   1111  NH2 ARG A  71      -8.353 -15.290  -4.129  1.00 97.74           N  
ATOM   1112 HH21 ARG A  71      -7.748 -15.985  -4.542  1.00 97.74           H  
ATOM   1113 HH22 ARG A  71      -8.652 -14.574  -4.775  1.00 97.74           H  
ATOM   1114  CZ  ARG A  71      -8.461 -15.091  -2.842  1.00 97.74           C  
ATOM   1115  N   MET A  72      -2.110 -15.387  -1.052  1.00 98.17           N  
ATOM   1116  H   MET A  72      -2.409 -14.668  -0.409  1.00 98.17           H  
ATOM   1117  CA  MET A  72      -0.956 -15.121  -1.910  1.00 98.17           C  
ATOM   1118  HA  MET A  72      -1.224 -15.337  -2.944  1.00 98.17           H  
ATOM   1119  C   MET A  72       0.214 -16.035  -1.562  1.00 98.17           C  
ATOM   1120  CB  MET A  72      -0.536 -13.651  -1.821  1.00 98.17           C  
ATOM   1121  HB2 MET A  72      -0.442 -13.351  -0.778  1.00 98.17           H  
ATOM   1122  HB3 MET A  72       0.433 -13.532  -2.305  1.00 98.17           H  
ATOM   1123  O   MET A  72       0.843 -16.545  -2.475  1.00 98.17           O  
ATOM   1124  CG  MET A  72      -1.549 -12.757  -2.545  1.00 98.17           C  
ATOM   1125  HG2 MET A  72      -1.679 -13.141  -3.556  1.00 98.17           H  
ATOM   1126  HG3 MET A  72      -2.513 -12.819  -2.040  1.00 98.17           H  
ATOM   1127  SD  MET A  72      -1.086 -11.012  -2.688  1.00 98.17           S  
ATOM   1128  CE  MET A  72      -1.032 -10.548  -0.943  1.00 98.17           C  
ATOM   1129  HE1 MET A  72      -0.982  -9.463  -0.850  1.00 98.17           H  
ATOM   1130  HE2 MET A  72      -1.921 -10.914  -0.429  1.00 98.17           H  
ATOM   1131  HE3 MET A  72      -0.150 -11.000  -0.492  1.00 98.17           H  
ATOM   1132  N   ARG A  73       0.455 -16.327  -0.278  1.00 97.99           N  
ATOM   1133  H   ARG A  73      -0.059 -15.824   0.431  1.00 97.99           H  
ATOM   1134  CA  ARG A  73       1.465 -17.303   0.154  1.00 97.99           C  
ATOM   1135  HA  ARG A  73       2.436 -16.988  -0.228  1.00 97.99           H  
ATOM   1136  C   ARG A  73       1.216 -18.681  -0.456  1.00 97.99           C  
ATOM   1137  CB  ARG A  73       1.519 -17.356   1.691  1.00 97.99           C  
ATOM   1138  HB2 ARG A  73       0.576 -17.741   2.080  1.00 97.99           H  
ATOM   1139  HB3 ARG A  73       1.665 -16.346   2.074  1.00 97.99           H  
ATOM   1140  O   ARG A  73       2.133 -19.241  -1.040  1.00 97.99           O  
ATOM   1141  CG  ARG A  73       2.667 -18.249   2.185  1.00 97.99           C  
ATOM   1142  HG2 ARG A  73       2.551 -19.253   1.775  1.00 97.99           H  
ATOM   1143  HG3 ARG A  73       3.608 -17.836   1.823  1.00 97.99           H  
ATOM   1144  CD  ARG A  73       2.731 -18.379   3.712  1.00 97.99           C  
ATOM   1145  HD2 ARG A  73       3.525 -19.086   3.949  1.00 97.99           H  
ATOM   1146  HD3 ARG A  73       1.783 -18.786   4.063  1.00 97.99           H  
ATOM   1147  NE  ARG A  73       3.026 -17.086   4.367  1.00 97.99           N  
ATOM   1148  HE  ARG A  73       3.619 -16.460   3.841  1.00 97.99           H  
ATOM   1149  NH1 ARG A  73       2.063 -17.478   6.414  1.00 97.99           N  
ATOM   1150 HH11 ARG A  73       1.953 -18.447   6.151  1.00 97.99           H  
ATOM   1151 HH12 ARG A  73       1.872 -17.133   7.344  1.00 97.99           H  
ATOM   1152  NH2 ARG A  73       2.926 -15.466   5.964  1.00 97.99           N  
ATOM   1153 HH21 ARG A  73       2.582 -15.038   6.811  1.00 97.99           H  
ATOM   1154 HH22 ARG A  73       3.446 -14.833   5.372  1.00 97.99           H  
ATOM   1155  CZ  ARG A  73       2.670 -16.685   5.577  1.00 97.99           C  
ATOM   1156  N   GLU A  74      -0.017 -19.191  -0.387  1.00 97.84           N  
ATOM   1157  H   GLU A  74      -0.725 -18.674   0.115  1.00 97.84           H  
ATOM   1158  CA  GLU A  74      -0.368 -20.496  -0.974  1.00 97.84           C  
ATOM   1159  HA  GLU A  74       0.221 -21.269  -0.479  1.00 97.84           H  
ATOM   1160  C   GLU A  74      -0.034 -20.558  -2.473  1.00 97.84           C  
ATOM   1161  CB  GLU A  74      -1.867 -20.787  -0.753  1.00 97.84           C  
ATOM   1162  HB2 GLU A  74      -2.138 -20.524   0.269  1.00 97.84           H  
ATOM   1163  HB3 GLU A  74      -2.451 -20.168  -1.434  1.00 97.84           H  
ATOM   1164  O   GLU A  74       0.481 -21.562  -2.953  1.00 97.84           O  
ATOM   1165  CG  GLU A  74      -2.217 -22.271  -0.978  1.00 97.84           C  
ATOM   1166  HG2 GLU A  74      -1.780 -22.852  -0.165  1.00 97.84           H  
ATOM   1167  HG3 GLU A  74      -1.754 -22.616  -1.903  1.00 97.84           H  
ATOM   1168  CD  GLU A  74      -3.727 -22.570  -1.049  1.00 97.84           C  
ATOM   1169  OE1 GLU A  74      -4.082 -23.700  -1.479  1.00 97.84           O  
ATOM   1170  OE2 GLU A  74      -4.560 -21.696  -0.721  1.00 97.84           O  
ATOM   1171  N   TYR A  75      -0.285 -19.470  -3.203  1.00 98.11           N  
ATOM   1172  H   TYR A  75      -0.695 -18.670  -2.742  1.00 98.11           H  
ATOM   1173  CA  TYR A  75       0.067 -19.355  -4.615  1.00 98.11           C  
ATOM   1174  HA  TYR A  75      -0.228 -20.270  -5.128  1.00 98.11           H  
ATOM   1175  C   TYR A  75       1.581 -19.188  -4.838  1.00 98.11           C  
ATOM   1176  CB  TYR A  75      -0.735 -18.199  -5.212  1.00 98.11           C  
ATOM   1177  HB2 TYR A  75      -0.748 -17.371  -4.503  1.00 98.11           H  
ATOM   1178  HB3 TYR A  75      -1.764 -18.527  -5.353  1.00 98.11           H  
ATOM   1179  O   TYR A  75       2.174 -19.957  -5.590  1.00 98.11           O  
ATOM   1180  CG  TYR A  75      -0.197 -17.694  -6.529  1.00 98.11           C  
ATOM   1181  CD1 TYR A  75       0.393 -16.419  -6.582  1.00 98.11           C  
ATOM   1182  HD1 TYR A  75       0.441 -15.806  -5.694  1.00 98.11           H  
ATOM   1183  CD2 TYR A  75      -0.223 -18.513  -7.674  1.00 98.11           C  
ATOM   1184  HD2 TYR A  75      -0.637 -19.509  -7.620  1.00 98.11           H  
ATOM   1185  CE1 TYR A  75       0.926 -15.944  -7.789  1.00 98.11           C  
ATOM   1186  HE1 TYR A  75       1.379 -14.964  -7.829  1.00 98.11           H  
ATOM   1187  CE2 TYR A  75       0.327 -18.039  -8.881  1.00 98.11           C  
ATOM   1188  HE2 TYR A  75       0.343 -18.649  -9.772  1.00 98.11           H  
ATOM   1189  OH  TYR A  75       1.361 -16.262 -10.111  1.00 98.11           O  
ATOM   1190  HH  TYR A  75       1.637 -15.348 -10.013  1.00 98.11           H  
ATOM   1191  CZ  TYR A  75       0.881 -16.747  -8.943  1.00 98.11           C  
ATOM   1192  N   CYS A  76       2.226 -18.230  -4.174  1.00 97.95           N  
ATOM   1193  H   CYS A  76       1.691 -17.643  -3.549  1.00 97.95           H  
ATOM   1194  CA  CYS A  76       3.642 -17.892  -4.350  1.00 97.95           C  
ATOM   1195  HA  CYS A  76       3.838 -17.745  -5.412  1.00 97.95           H  
ATOM   1196  C   CYS A  76       4.605 -18.991  -3.881  1.00 97.95           C  
ATOM   1197  CB  CYS A  76       3.939 -16.586  -3.600  1.00 97.95           C  
ATOM   1198  HB2 CYS A  76       5.013 -16.400  -3.613  1.00 97.95           H  
ATOM   1199  HB3 CYS A  76       3.624 -16.672  -2.560  1.00 97.95           H  
ATOM   1200  O   CYS A  76       5.782 -18.948  -4.230  1.00 97.95           O  
ATOM   1201  SG  CYS A  76       3.088 -15.193  -4.390  1.00 97.95           S  
ATOM   1202  HG  CYS A  76       3.454 -15.484  -5.641  1.00 97.95           H  
ATOM   1203  N   GLU A  77       4.127 -19.956  -3.097  1.00 96.92           N  
ATOM   1204  H   GLU A  77       3.202 -19.838  -2.711  1.00 96.92           H  
ATOM   1205  CA  GLU A  77       4.889 -21.131  -2.660  1.00 96.92           C  
ATOM   1206  HA  GLU A  77       5.942 -20.990  -2.906  1.00 96.92           H  
ATOM   1207  C   GLU A  77       4.466 -22.420  -3.392  1.00 96.92           C  
ATOM   1208  CB  GLU A  77       4.796 -21.261  -1.129  1.00 96.92           C  
ATOM   1209  HB2 GLU A  77       5.315 -22.167  -0.817  1.00 96.92           H  
ATOM   1210  HB3 GLU A  77       3.749 -21.345  -0.839  1.00 96.92           H  
ATOM   1211  O   GLU A  77       5.098 -23.461  -3.213  1.00 96.92           O  
ATOM   1212  CG  GLU A  77       5.450 -20.058  -0.421  1.00 96.92           C  
ATOM   1213  HG2 GLU A  77       6.506 -20.035  -0.688  1.00 96.92           H  
ATOM   1214  HG3 GLU A  77       5.002 -19.132  -0.784  1.00 96.92           H  
ATOM   1215  CD  GLU A  77       5.322 -20.069   1.110  1.00 96.92           C  
ATOM   1216  OE1 GLU A  77       5.781 -19.067   1.709  1.00 96.92           O  
ATOM   1217  OE2 GLU A  77       4.730 -21.011   1.685  1.00 96.92           O  
ATOM   1218  N   SER A  78       3.438 -22.364  -4.250  1.00 97.13           N  
ATOM   1219  H   SER A  78       2.986 -21.471  -4.385  1.00 97.13           H  
ATOM   1220  CA  SER A  78       3.018 -23.487  -5.101  1.00 97.13           C  
ATOM   1221  HA  SER A  78       3.010 -24.389  -4.490  1.00 97.13           H  
ATOM   1222  C   SER A  78       3.969 -23.725  -6.275  1.00 97.13           C  
ATOM   1223  CB  SER A  78       1.599 -23.279  -5.646  1.00 97.13           C  
ATOM   1224  HB2 SER A  78       1.251 -24.214  -6.083  1.00 97.13           H  
ATOM   1225  HB3 SER A  78       0.922 -23.013  -4.834  1.00 97.13           H  
ATOM   1226  O   SER A  78       4.703 -22.830  -6.689  1.00 97.13           O  
ATOM   1227  OG  SER A  78       1.567 -22.282  -6.650  1.00 97.13           O  
ATOM   1228  HG  SER A  78       1.794 -21.443  -6.243  1.00 97.13           H  
ATOM   1229  N   GLU A  79       3.910 -24.910  -6.881  1.00 95.34           N  
ATOM   1230  H   GLU A  79       3.258 -25.606  -6.549  1.00 95.34           H  
ATOM   1231  CA  GLU A  79       4.665 -25.212  -8.105  1.00 95.34           C  
ATOM   1232  HA  GLU A  79       5.732 -25.112  -7.903  1.00 95.34           H  
ATOM   1233  C   GLU A  79       4.350 -24.229  -9.243  1.00 95.34           C  
ATOM   1234  CB  GLU A  79       4.377 -26.659  -8.536  1.00 95.34           C  
ATOM   1235  HB2 GLU A  79       4.768 -26.819  -9.540  1.00 95.34           H  
ATOM   1236  HB3 GLU A  79       3.299 -26.815  -8.570  1.00 95.34           H  
ATOM   1237  O   GLU A  79       5.276 -23.756  -9.904  1.00 95.34           O  
ATOM   1238  CG  GLU A  79       4.996 -27.699  -7.586  1.00 95.34           C  
ATOM   1239  HG2 GLU A  79       4.700 -28.694  -7.920  1.00 95.34           H  
ATOM   1240  HG3 GLU A  79       4.596 -27.556  -6.582  1.00 95.34           H  
ATOM   1241  CD  GLU A  79       6.526 -27.622  -7.561  1.00 95.34           C  
ATOM   1242  OE1 GLU A  79       7.132 -27.634  -6.463  1.00 95.34           O  
ATOM   1243  OE2 GLU A  79       7.143 -27.510  -8.645  1.00 95.34           O  
ATOM   1244  N   PHE A  80       3.078 -23.851  -9.405  1.00 96.36           N  
ATOM   1245  H   PHE A  80       2.368 -24.356  -8.895  1.00 96.36           H  
ATOM   1246  CA  PHE A  80       2.622 -22.883 -10.405  1.00 96.36           C  
ATOM   1247  HA  PHE A  80       2.960 -23.213 -11.388  1.00 96.36           H  
ATOM   1248  C   PHE A  80       3.167 -21.462 -10.187  1.00 96.36           C  
ATOM   1249  CB  PHE A  80       1.087 -22.890 -10.381  1.00 96.36           C  
ATOM   1250  HB2 PHE A  80       0.743 -22.564  -9.400  1.00 96.36           H  
ATOM   1251  HB3 PHE A  80       0.750 -23.918 -10.518  1.00 96.36           H  
ATOM   1252  O   PHE A  80       3.553 -20.789 -11.139  1.00 96.36           O  
ATOM   1253  CG  PHE A  80       0.428 -22.052 -11.455  1.00 96.36           C  
ATOM   1254  CD1 PHE A  80      -0.348 -20.932 -11.109  1.00 96.36           C  
ATOM   1255  HD1 PHE A  80      -0.473 -20.684 -10.066  1.00 96.36           H  
ATOM   1256  CD2 PHE A  80       0.578 -22.397 -12.809  1.00 96.36           C  
ATOM   1257  HD2 PHE A  80       1.173 -23.252 -13.094  1.00 96.36           H  
ATOM   1258  CE1 PHE A  80      -0.961 -20.155 -12.110  1.00 96.36           C  
ATOM   1259  HE1 PHE A  80      -1.574 -19.305 -11.850  1.00 96.36           H  
ATOM   1260  CE2 PHE A  80      -0.020 -21.603 -13.801  1.00 96.36           C  
ATOM   1261  HE2 PHE A  80       0.135 -21.829 -14.845  1.00 96.36           H  
ATOM   1262  CZ  PHE A  80      -0.786 -20.484 -13.460  1.00 96.36           C  
ATOM   1263  HZ  PHE A  80      -1.228 -19.876 -14.236  1.00 96.36           H  
ATOM   1264  N   GLY A  81       3.201 -20.990  -8.937  1.00 97.05           N  
ATOM   1265  H   GLY A  81       2.881 -21.603  -8.201  1.00 97.05           H  
ATOM   1266  CA  GLY A  81       3.485 -19.588  -8.611  1.00 97.05           C  
ATOM   1267  HA2 GLY A  81       3.391 -18.974  -9.507  1.00 97.05           H  
ATOM   1268  HA3 GLY A  81       2.731 -19.240  -7.905  1.00 97.05           H  
ATOM   1269  C   GLY A  81       4.856 -19.307  -7.999  1.00 97.05           C  
ATOM   1270  O   GLY A  81       5.146 -18.146  -7.730  1.00 97.05           O  
ATOM   1271  N   ARG A  82       5.705 -20.312  -7.742  1.00 96.49           N  
ATOM   1272  H   ARG A  82       5.356 -21.250  -7.874  1.00 96.49           H  
ATOM   1273  CA  ARG A  82       6.973 -20.132  -7.000  1.00 96.49           C  
ATOM   1274  HA  ARG A  82       6.780 -19.426  -6.192  1.00 96.49           H  
ATOM   1275  C   ARG A  82       8.130 -19.522  -7.771  1.00 96.49           C  
ATOM   1276  CB  ARG A  82       7.434 -21.448  -6.362  1.00 96.49           C  
ATOM   1277  HB2 ARG A  82       6.656 -21.836  -5.705  1.00 96.49           H  
ATOM   1278  HB3 ARG A  82       8.303 -21.250  -5.735  1.00 96.49           H  
ATOM   1279  O   ARG A  82       9.108 -19.118  -7.140  1.00 96.49           O  
ATOM   1280  CG  ARG A  82       7.823 -22.479  -7.434  1.00 96.49           C  
ATOM   1281  HG2 ARG A  82       8.663 -22.105  -8.019  1.00 96.49           H  
ATOM   1282  HG3 ARG A  82       6.983 -22.667  -8.103  1.00 96.49           H  
ATOM   1283  CD  ARG A  82       8.239 -23.787  -6.780  1.00 96.49           C  
ATOM   1284  HD2 ARG A  82       9.003 -23.577  -6.031  1.00 96.49           H  
ATOM   1285  HD3 ARG A  82       7.371 -24.227  -6.289  1.00 96.49           H  
ATOM   1286  NE  ARG A  82       8.773 -24.719  -7.784  1.00 96.49           N  
ATOM   1287  HE  ARG A  82       8.538 -24.550  -8.752  1.00 96.49           H  
ATOM   1288  NH1 ARG A  82       9.467 -26.326  -6.317  1.00 96.49           N  
ATOM   1289 HH11 ARG A  82       9.220 -25.655  -5.603  1.00 96.49           H  
ATOM   1290 HH12 ARG A  82       8.901 -27.157  -6.214  1.00 96.49           H  
ATOM   1291  NH2 ARG A  82       9.638 -26.700  -8.478  1.00 96.49           N  
ATOM   1292 HH21 ARG A  82       8.808 -26.899  -9.019  1.00 96.49           H  
ATOM   1293 HH22 ARG A  82      10.071 -27.554  -8.157  1.00 96.49           H  
ATOM   1294  CZ  ARG A  82       9.321 -25.886  -7.526  1.00 96.49           C  
ATOM   1295  N   GLN A  83       8.075 -19.512  -9.099  1.00 95.18           N  
ATOM   1296  H   GLN A  83       7.220 -19.796  -9.557  1.00 95.18           H  
ATOM   1297  CA  GLN A  83       9.196 -19.025  -9.895  1.00 95.18           C  
ATOM   1298  HA  GLN A  83      10.103 -19.466  -9.481  1.00 95.18           H  
ATOM   1299  C   GLN A  83       9.304 -17.499  -9.782  1.00 95.18           C  
ATOM   1300  CB  GLN A  83       9.091 -19.482 -11.357  1.00 95.18           C  
ATOM   1301  HB2 GLN A  83       8.128 -19.173 -11.765  1.00 95.18           H  
ATOM   1302  HB3 GLN A  83       9.874 -18.994 -11.937  1.00 95.18           H  
ATOM   1303  O   GLN A  83       8.287 -16.808  -9.904  1.00 95.18           O  
ATOM   1304  CG  GLN A  83       9.242 -21.005 -11.513  1.00 95.18           C  
ATOM   1305  HG2 GLN A  83       9.146 -21.260 -12.569  1.00 95.18           H  
ATOM   1306  HG3 GLN A  83       8.429 -21.500 -10.982  1.00 95.18           H  
ATOM   1307  CD  GLN A  83      10.578 -21.552 -11.010  1.00 95.18           C  
ATOM   1308  NE2 GLN A  83      10.628 -22.807 -10.621  1.00 95.18           N  
ATOM   1309 HE21 GLN A  83       9.833 -23.408 -10.788  1.00 95.18           H  
ATOM   1310 HE22 GLN A  83      11.539 -23.145 -10.347  1.00 95.18           H  
ATOM   1311  OE1 GLN A  83      11.596 -20.882 -10.938  1.00 95.18           O  
ATOM   1312  N   PRO A  84      10.512 -16.951  -9.548  1.00 94.51           N  
ATOM   1313  CA  PRO A  84      10.736 -15.518  -9.636  1.00 94.51           C  
ATOM   1314  HA  PRO A  84      10.198 -15.036  -8.820  1.00 94.51           H  
ATOM   1315  C   PRO A  84      10.256 -14.963 -10.975  1.00 94.51           C  
ATOM   1316  CB  PRO A  84      12.238 -15.308  -9.445  1.00 94.51           C  
ATOM   1317  HB2 PRO A  84      12.751 -15.349 -10.406  1.00 94.51           H  
ATOM   1318  HB3 PRO A  84      12.447 -14.365  -8.941  1.00 94.51           H  
ATOM   1319  O   PRO A  84      10.502 -15.548 -12.029  1.00 94.51           O  
ATOM   1320  CG  PRO A  84      12.642 -16.517  -8.605  1.00 94.51           C  
ATOM   1321  HG2 PRO A  84      12.399 -16.336  -7.559  1.00 94.51           H  
ATOM   1322  HG3 PRO A  84      13.699 -16.759  -8.722  1.00 94.51           H  
ATOM   1323  CD  PRO A  84      11.743 -17.622  -9.157  1.00 94.51           C  
ATOM   1324  HD2 PRO A  84      12.202 -18.079 -10.034  1.00 94.51           H  
ATOM   1325  HD3 PRO A  84      11.566 -18.372  -8.385  1.00 94.51           H  
ATOM   1326  N   TYR A  85       9.592 -13.817 -10.924  1.00 93.34           N  
ATOM   1327  H   TYR A  85       9.477 -13.367 -10.027  1.00 93.34           H  
ATOM   1328  CA  TYR A  85       9.118 -13.109 -12.105  1.00 93.34           C  
ATOM   1329  HA  TYR A  85       9.458 -13.617 -13.007  1.00 93.34           H  
ATOM   1330  C   TYR A  85       9.710 -11.708 -12.104  1.00 93.34           C  
ATOM   1331  CB  TYR A  85       7.588 -13.099 -12.113  1.00 93.34           C  
ATOM   1332  HB2 TYR A  85       7.226 -14.126 -12.158  1.00 93.34           H  
ATOM   1333  HB3 TYR A  85       7.251 -12.666 -11.171  1.00 93.34           H  
ATOM   1334  O   TYR A  85       9.841 -11.100 -11.044  1.00 93.34           O  
ATOM   1335  CG  TYR A  85       6.978 -12.318 -13.261  1.00 93.34           C  
ATOM   1336  CD1 TYR A  85       6.359 -11.082 -13.011  1.00 93.34           C  
ATOM   1337  HD1 TYR A  85       6.294 -10.715 -11.997  1.00 93.34           H  
ATOM   1338  CD2 TYR A  85       7.039 -12.815 -14.578  1.00 93.34           C  
ATOM   1339  HD2 TYR A  85       7.498 -13.773 -14.773  1.00 93.34           H  
ATOM   1340  CE1 TYR A  85       5.818 -10.331 -14.071  1.00 93.34           C  
ATOM   1341  HE1 TYR A  85       5.327  -9.388 -13.877  1.00 93.34           H  
ATOM   1342  CE2 TYR A  85       6.492 -12.067 -15.641  1.00 93.34           C  
ATOM   1343  HE2 TYR A  85       6.524 -12.448 -16.651  1.00 93.34           H  
ATOM   1344  OH  TYR A  85       5.320 -10.114 -16.416  1.00 93.34           O  
ATOM   1345  HH  TYR A  85       4.944  -9.287 -16.107  1.00 93.34           H  
ATOM   1346  CZ  TYR A  85       5.885 -10.816 -15.394  1.00 93.34           C  
ATOM   1347  N   LEU A  86      10.059 -11.204 -13.286  1.00 88.78           N  
ATOM   1348  H   LEU A  86       9.876 -11.750 -14.116  1.00 88.78           H  
ATOM   1349  CA  LEU A  86      10.562  -9.849 -13.468  1.00 88.78           C  
ATOM   1350  HA  LEU A  86      10.809  -9.426 -12.495  1.00 88.78           H  
ATOM   1351  C   LEU A  86       9.468  -8.996 -14.124  1.00 88.78           C  
ATOM   1352  CB  LEU A  86      11.860  -9.905 -14.289  1.00 88.78           C  
ATOM   1353  HB2 LEU A  86      11.638 -10.276 -15.289  1.00 88.78           H  
ATOM   1354  HB3 LEU A  86      12.548 -10.606 -13.816  1.00 88.78           H  
ATOM   1355  O   LEU A  86       9.339  -9.031 -15.349  1.00 88.78           O  
ATOM   1356  CG  LEU A  86      12.547  -8.534 -14.400  1.00 88.78           C  
ATOM   1357  HG  LEU A  86      11.869  -7.821 -14.868  1.00 88.78           H  
ATOM   1358  CD1 LEU A  86      12.957  -8.018 -13.017  1.00 88.78           C  
ATOM   1359 HD11 LEU A  86      12.094  -7.601 -12.498  1.00 88.78           H  
ATOM   1360 HD12 LEU A  86      13.723  -7.246 -13.102  1.00 88.78           H  
ATOM   1361 HD13 LEU A  86      13.382  -8.834 -12.433  1.00 88.78           H  
ATOM   1362  CD2 LEU A  86      13.788  -8.663 -15.283  1.00 88.78           C  
ATOM   1363 HD21 LEU A  86      13.501  -9.030 -16.268  1.00 88.78           H  
ATOM   1364 HD22 LEU A  86      14.268  -7.691 -15.396  1.00 88.78           H  
ATOM   1365 HD23 LEU A  86      14.496  -9.356 -14.829  1.00 88.78           H  
ATOM   1366  N   PRO A  87       8.670  -8.250 -13.341  1.00 90.11           N  
ATOM   1367  CA  PRO A  87       7.609  -7.425 -13.891  1.00 90.11           C  
ATOM   1368  HA  PRO A  87       7.010  -8.027 -14.575  1.00 90.11           H  
ATOM   1369  C   PRO A  87       8.178  -6.242 -14.673  1.00 90.11           C  
ATOM   1370  CB  PRO A  87       6.735  -6.984 -12.708  1.00 90.11           C  
ATOM   1371  HB2 PRO A  87       5.684  -7.207 -12.887  1.00 90.11           H  
ATOM   1372  HB3 PRO A  87       6.858  -5.916 -12.526  1.00 90.11           H  
ATOM   1373  O   PRO A  87       9.278  -5.746 -14.391  1.00 90.11           O  
ATOM   1374  CG  PRO A  87       7.252  -7.786 -11.515  1.00 90.11           C  
ATOM   1375  HG2 PRO A  87       6.672  -8.703 -11.409  1.00 90.11           H  
ATOM   1376  HG3 PRO A  87       7.216  -7.216 -10.587  1.00 90.11           H  
ATOM   1377  CD  PRO A  87       8.684  -8.120 -11.896  1.00 90.11           C  
ATOM   1378  HD2 PRO A  87       9.345  -7.299 -11.617  1.00 90.11           H  
ATOM   1379  HD3 PRO A  87       8.982  -9.032 -11.380  1.00 90.11           H  
ATOM   1380  N   ALA A  88       7.404  -5.768 -15.647  1.00 87.60           N  
ATOM   1381  H   ALA A  88       6.507  -6.207 -15.802  1.00 87.60           H  
ATOM   1382  CA  ALA A  88       7.669  -4.481 -16.274  1.00 87.60           C  
ATOM   1383  HA  ALA A  88       8.699  -4.473 -16.629  1.00 87.60           H  
ATOM   1384  C   ALA A  88       7.515  -3.341 -15.251  1.00 87.60           C  
ATOM   1385  CB  ALA A  88       6.738  -4.310 -17.480  1.00 87.60           C  
ATOM   1386  HB1 ALA A  88       6.937  -3.358 -17.972  1.00 87.60           H  
ATOM   1387  HB2 ALA A  88       6.896  -5.124 -18.187  1.00 87.60           H  
ATOM   1388  HB3 ALA A  88       5.700  -4.320 -17.147  1.00 87.60           H  
ATOM   1389  O   ALA A  88       6.883  -3.507 -14.205  1.00 87.60           O  
ATOM   1390  N   ALA A  89       8.070  -2.166 -15.565  1.00 86.79           N  
ATOM   1391  H   ALA A  89       8.525  -2.055 -16.459  1.00 86.79           H  
ATOM   1392  CA  ALA A  89       7.726  -0.963 -14.817  1.00 86.79           C  
ATOM   1393  HA  ALA A  89       8.067  -1.075 -13.788  1.00 86.79           H  
ATOM   1394  C   ALA A  89       6.201  -0.806 -14.806  1.00 86.79           C  
ATOM   1395  CB  ALA A  89       8.422   0.255 -15.434  1.00 86.79           C  
ATOM   1396  HB1 ALA A  89       8.073   0.406 -16.455  1.00 86.79           H  
ATOM   1397  HB2 ALA A  89       9.502   0.111 -15.429  1.00 86.79           H  
ATOM   1398  HB3 ALA A  89       8.183   1.142 -14.847  1.00 86.79           H  
ATOM   1399  O   ALA A  89       5.546  -1.025 -15.826  1.00 86.79           O  
ATOM   1400  N   GLU A  90       5.659  -0.451 -13.646  1.00 90.80           N  
ATOM   1401  H   GLU A  90       6.269  -0.305 -12.854  1.00 90.80           H  
ATOM   1402  CA  GLU A  90       4.235  -0.230 -13.411  1.00 90.80           C  
ATOM   1403  HA  GLU A  90       4.151   0.141 -12.389  1.00 90.80           H  
ATOM   1404  C   GLU A  90       3.344  -1.482 -13.477  1.00 90.80           C  
ATOM   1405  CB  GLU A  90       3.709   0.881 -14.318  1.00 90.80           C  
ATOM   1406  HB2 GLU A  90       2.812   1.243 -13.815  1.00 90.80           H  
ATOM   1407  HB3 GLU A  90       3.419   0.454 -15.278  1.00 90.80           H  
ATOM   1408  O   GLU A  90       2.121  -1.392 -13.336  1.00 90.80           O  
ATOM   1409  CG  GLU A  90       4.696   2.044 -14.563  1.00 90.80           C  
ATOM   1410  HG2 GLU A  90       5.567   1.687 -15.113  1.00 90.80           H  
ATOM   1411  HG3 GLU A  90       5.057   2.420 -13.606  1.00 90.80           H  
ATOM   1412  CD  GLU A  90       4.093   3.166 -15.409  1.00 90.80           C  
ATOM   1413  OE1 GLU A  90       4.426   4.342 -15.135  1.00 90.80           O  
ATOM   1414  OE2 GLU A  90       3.289   2.856 -16.318  1.00 90.80           O  
ATOM   1415  N   GLU A  91       3.936  -2.663 -13.656  1.00 92.05           N  
ATOM   1416  H   GLU A  91       4.939  -2.690 -13.776  1.00 92.05           H  
ATOM   1417  CA  GLU A  91       3.224  -3.930 -13.550  1.00 92.05           C  
ATOM   1418  HA  GLU A  91       2.241  -3.805 -14.004  1.00 92.05           H  
ATOM   1419  C   GLU A  91       3.018  -4.297 -12.073  1.00 92.05           C  
ATOM   1420  CB  GLU A  91       3.952  -5.022 -14.351  1.00 92.05           C  
ATOM   1421  HB2 GLU A  91       4.137  -4.652 -15.359  1.00 92.05           H  
ATOM   1422  HB3 GLU A  91       4.909  -5.237 -13.875  1.00 92.05           H  
ATOM   1423  O   GLU A  91       3.925  -4.185 -11.238  1.00 92.05           O  
ATOM   1424  CG  GLU A  91       3.125  -6.315 -14.448  1.00 92.05           C  
ATOM   1425  HG2 GLU A  91       2.923  -6.677 -13.440  1.00 92.05           H  
ATOM   1426  HG3 GLU A  91       2.170  -6.084 -14.921  1.00 92.05           H  
ATOM   1427  CD  GLU A  91       3.791  -7.457 -15.229  1.00 92.05           C  
ATOM   1428  OE1 GLU A  91       3.244  -8.591 -15.191  1.00 92.05           O  
ATOM   1429  OE2 GLU A  91       4.845  -7.265 -15.879  1.00 92.05           O  
ATOM   1430  N   LEU A  92       1.808  -4.755 -11.756  1.00 95.60           N  
ATOM   1431  H   LEU A  92       1.123  -4.837 -12.493  1.00 95.60           H  
ATOM   1432  CA  LEU A  92       1.456  -5.315 -10.461  1.00 95.60           C  
ATOM   1433  HA  LEU A  92       1.826  -4.644  -9.685  1.00 95.60           H  
ATOM   1434  C   LEU A  92       2.132  -6.675 -10.276  1.00 95.60           C  
ATOM   1435  CB  LEU A  92      -0.069  -5.450 -10.320  1.00 95.60           C  
ATOM   1436  HB2 LEU A  92      -0.422  -6.119 -11.105  1.00 95.60           H  
ATOM   1437  HB3 LEU A  92      -0.292  -5.918  -9.361  1.00 95.60           H  
ATOM   1438  O   LEU A  92       2.104  -7.554 -11.142  1.00 95.60           O  
ATOM   1439  CG  LEU A  92      -0.847  -4.128 -10.403  1.00 95.60           C  
ATOM   1440  HG  LEU A  92      -0.557  -3.588 -11.304  1.00 95.60           H  
ATOM   1441  CD1 LEU A  92      -2.346  -4.398 -10.474  1.00 95.60           C  
ATOM   1442 HD11 LEU A  92      -2.732  -4.659  -9.489  1.00 95.60           H  
ATOM   1443 HD12 LEU A  92      -2.550  -5.213 -11.169  1.00 95.60           H  
ATOM   1444 HD13 LEU A  92      -2.852  -3.506 -10.845  1.00 95.60           H  
ATOM   1445  CD2 LEU A  92      -0.586  -3.247  -9.182  1.00 95.60           C  
ATOM   1446 HD21 LEU A  92      -0.845  -3.780  -8.267  1.00 95.60           H  
ATOM   1447 HD22 LEU A  92      -1.177  -2.334  -9.253  1.00 95.60           H  
ATOM   1448 HD23 LEU A  92       0.471  -2.984  -9.157  1.00 95.60           H  
ATOM   1449  N   CYS A  93       2.704  -6.872  -9.100  1.00 97.34           N  
ATOM   1450  H   CYS A  93       2.668  -6.125  -8.421  1.00 97.34           H  
ATOM   1451  CA  CYS A  93       3.390  -8.092  -8.712  1.00 97.34           C  
ATOM   1452  HA  CYS A  93       3.023  -8.922  -9.316  1.00 97.34           H  
ATOM   1453  C   CYS A  93       3.109  -8.430  -7.249  1.00 97.34           C  
ATOM   1454  CB  CYS A  93       4.882  -7.925  -9.011  1.00 97.34           C  
ATOM   1455  HB2 CYS A  93       4.978  -7.609 -10.050  1.00 97.34           H  
ATOM   1456  HB3 CYS A  93       5.397  -8.876  -8.876  1.00 97.34           H  
ATOM   1457  O   CYS A  93       2.607  -7.615  -6.478  1.00 97.34           O  
ATOM   1458  SG  CYS A  93       5.632  -6.671  -7.932  1.00 97.34           S  
ATOM   1459  HG  CYS A  93       6.773  -6.512  -8.610  1.00 97.34           H  
ATOM   1460  N   ILE A  94       3.424  -9.653  -6.848  1.00 98.50           N  
ATOM   1461  H   ILE A  94       3.873 -10.280  -7.501  1.00 98.50           H  
ATOM   1462  CA  ILE A  94       3.428 -10.011  -5.431  1.00 98.50           C  
ATOM   1463  HA  ILE A  94       2.891  -9.256  -4.857  1.00 98.50           H  
ATOM   1464  C   ILE A  94       4.883  -9.988  -4.977  1.00 98.50           C  
ATOM   1465  CB  ILE A  94       2.710 -11.347  -5.178  1.00 98.50           C  
ATOM   1466  HB  ILE A  94       3.300 -12.150  -5.619  1.00 98.50           H  
ATOM   1467  O   ILE A  94       5.739 -10.586  -5.629  1.00 98.50           O  
ATOM   1468  CG1 ILE A  94       1.300 -11.356  -5.814  1.00 98.50           C  
ATOM   1469 HG12 ILE A  94       0.674 -10.603  -5.335  1.00 98.50           H  
ATOM   1470 HG13 ILE A  94       1.373 -11.112  -6.874  1.00 98.50           H  
ATOM   1471  CG2 ILE A  94       2.601 -11.582  -3.664  1.00 98.50           C  
ATOM   1472 HG21 ILE A  94       1.904 -10.870  -3.223  1.00 98.50           H  
ATOM   1473 HG22 ILE A  94       2.250 -12.596  -3.470  1.00 98.50           H  
ATOM   1474 HG23 ILE A  94       3.570 -11.460  -3.181  1.00 98.50           H  
ATOM   1475  CD1 ILE A  94       0.603 -12.715  -5.735  1.00 98.50           C  
ATOM   1476 HD11 ILE A  94       1.251 -13.478  -6.165  1.00 98.50           H  
ATOM   1477 HD12 ILE A  94      -0.328 -12.674  -6.301  1.00 98.50           H  
ATOM   1478 HD13 ILE A  94       0.375 -12.974  -4.701  1.00 98.50           H  
ATOM   1479  N   ALA A  95       5.167  -9.288  -3.885  1.00 97.59           N  
ATOM   1480  H   ALA A  95       4.412  -8.836  -3.390  1.00 97.59           H  
ATOM   1481  CA  ALA A  95       6.511  -9.124  -3.354  1.00 97.59           C  
ATOM   1482  HA  ALA A  95       7.189  -9.784  -3.896  1.00 97.59           H  
ATOM   1483  C   ALA A  95       6.565  -9.513  -1.876  1.00 97.59           C  
ATOM   1484  CB  ALA A  95       6.976  -7.684  -3.602  1.00 97.59           C  
ATOM   1485  HB1 ALA A  95       6.323  -6.986  -3.078  1.00 97.59           H  
ATOM   1486  HB2 ALA A  95       7.997  -7.556  -3.242  1.00 97.59           H  
ATOM   1487  HB3 ALA A  95       6.941  -7.463  -4.668  1.00 97.59           H  
ATOM   1488  O   ALA A  95       5.583  -9.345  -1.149  1.00 97.59           O  
ATOM   1489  N   GLN A  96       7.709 -10.017  -1.419  1.00 97.23           N  
ATOM   1490  H   GLN A  96       8.470 -10.167  -2.066  1.00 97.23           H  
ATOM   1491  CA  GLN A  96       7.940 -10.188   0.015  1.00 97.23           C  
ATOM   1492  HA  GLN A  96       7.026 -10.576   0.463  1.00 97.23           H  
ATOM   1493  C   GLN A  96       8.267  -8.843   0.653  1.00 97.23           C  
ATOM   1494  CB  GLN A  96       9.055 -11.191   0.309  1.00 97.23           C  
ATOM   1495  HB2 GLN A  96       9.202 -11.239   1.388  1.00 97.23           H  
ATOM   1496  HB3 GLN A  96       9.987 -10.857  -0.149  1.00 97.23           H  
ATOM   1497  O   GLN A  96       9.182  -8.163   0.192  1.00 97.23           O  
ATOM   1498  CG  GLN A  96       8.692 -12.582  -0.198  1.00 97.23           C  
ATOM   1499  HG2 GLN A  96       8.631 -12.545  -1.286  1.00 97.23           H  
ATOM   1500  HG3 GLN A  96       7.727 -12.885   0.208  1.00 97.23           H  
ATOM   1501  CD  GLN A  96       9.751 -13.604   0.166  1.00 97.23           C  
ATOM   1502  NE2 GLN A  96       9.456 -14.522   1.060  1.00 97.23           N  
ATOM   1503 HE21 GLN A  96       8.579 -14.470   1.558  1.00 97.23           H  
ATOM   1504 HE22 GLN A  96      10.169 -15.197   1.294  1.00 97.23           H  
ATOM   1505  OE1 GLN A  96      10.868 -13.569  -0.337  1.00 97.23           O  
ATOM   1506  N   LEU A  97       7.560  -8.484   1.723  1.00 93.41           N  
ATOM   1507  H   LEU A  97       6.816  -9.093   2.032  1.00 93.41           H  
ATOM   1508  CA  LEU A  97       7.827  -7.271   2.494  1.00 93.41           C  
ATOM   1509  HA  LEU A  97       8.153  -6.490   1.807  1.00 93.41           H  
ATOM   1510  C   LEU A  97       8.937  -7.531   3.529  1.00 93.41           C  
ATOM   1511  CB  LEU A  97       6.513  -6.788   3.130  1.00 93.41           C  
ATOM   1512  HB2 LEU A  97       6.129  -7.587   3.763  1.00 93.41           H  
ATOM   1513  HB3 LEU A  97       5.793  -6.598   2.334  1.00 93.41           H  
ATOM   1514  O   LEU A  97       8.751  -8.345   4.442  1.00 93.41           O  
ATOM   1515  CG  LEU A  97       6.631  -5.518   3.991  1.00 93.41           C  
ATOM   1516  HG  LEU A  97       7.321  -5.703   4.814  1.00 93.41           H  
ATOM   1517  CD1 LEU A  97       7.103  -4.292   3.212  1.00 93.41           C  
ATOM   1518 HD11 LEU A  97       8.085  -4.467   2.773  1.00 93.41           H  
ATOM   1519 HD12 LEU A  97       6.376  -4.052   2.437  1.00 93.41           H  
ATOM   1520 HD13 LEU A  97       7.176  -3.455   3.907  1.00 93.41           H  
ATOM   1521  CD2 LEU A  97       5.260  -5.185   4.577  1.00 93.41           C  
ATOM   1522 HD21 LEU A  97       5.334  -4.314   5.228  1.00 93.41           H  
ATOM   1523 HD22 LEU A  97       4.554  -4.960   3.777  1.00 93.41           H  
ATOM   1524 HD23 LEU A  97       4.887  -6.027   5.160  1.00 93.41           H  
ATOM   1525  N   PRO A  98      10.102  -6.867   3.436  1.00 90.72           N  
ATOM   1526  CA  PRO A  98      11.106  -6.935   4.490  1.00 90.72           C  
ATOM   1527  HA  PRO A  98      11.312  -7.986   4.692  1.00 90.72           H  
ATOM   1528  C   PRO A  98      10.602  -6.218   5.760  1.00 90.72           C  
ATOM   1529  CB  PRO A  98      12.366  -6.272   3.912  1.00 90.72           C  
ATOM   1530  HB2 PRO A  98      13.267  -6.827   4.172  1.00 90.72           H  
ATOM   1531  HB3 PRO A  98      12.443  -5.243   4.263  1.00 90.72           H  
ATOM   1532  O   PRO A  98       9.991  -5.158   5.640  1.00 90.72           O  
ATOM   1533  CG  PRO A  98      12.127  -6.267   2.401  1.00 90.72           C  
ATOM   1534  HG2 PRO A  98      12.406  -7.230   1.975  1.00 90.72           H  
ATOM   1535  HG3 PRO A  98      12.657  -5.453   1.906  1.00 90.72           H  
ATOM   1536  CD  PRO A  98      10.616  -6.088   2.320  1.00 90.72           C  
ATOM   1537  HD2 PRO A  98      10.256  -6.429   1.350  1.00 90.72           H  
ATOM   1538  HD3 PRO A  98      10.361  -5.038   2.464  1.00 90.72           H  
ATOM   1539  N   PRO A  99      10.865  -6.733   6.978  1.00 87.15           N  
ATOM   1540  CA  PRO A  99      11.648  -7.929   7.295  1.00 87.15           C  
ATOM   1541  HA  PRO A  99      12.405  -8.116   6.533  1.00 87.15           H  
ATOM   1542  C   PRO A  99      10.816  -9.220   7.469  1.00 87.15           C  
ATOM   1543  CB  PRO A  99      12.362  -7.549   8.597  1.00 87.15           C  
ATOM   1544  HB2 PRO A  99      13.222  -6.919   8.369  1.00 87.15           H  
ATOM   1545  HB3 PRO A  99      12.675  -8.416   9.178  1.00 87.15           H  
ATOM   1546  O   PRO A  99      11.398 -10.256   7.778  1.00 87.15           O  
ATOM   1547  CG  PRO A  99      11.306  -6.723   9.331  1.00 87.15           C  
ATOM   1548  HG2 PRO A  99      10.602  -7.387   9.832  1.00 87.15           H  
ATOM   1549  HG3 PRO A  99      11.756  -6.033  10.045  1.00 87.15           H  
ATOM   1550  CD  PRO A  99      10.595  -5.981   8.199  1.00 87.15           C  
ATOM   1551  HD2 PRO A  99       9.524  -5.923   8.391  1.00 87.15           H  
ATOM   1552  HD3 PRO A  99      11.008  -4.976   8.106  1.00 87.15           H  
ATOM   1553  N   SER A 100       9.483  -9.193   7.318  1.00 81.96           N  
ATOM   1554  H   SER A 100       9.041  -8.360   6.956  1.00 81.96           H  
ATOM   1555  CA  SER A 100       8.606 -10.329   7.667  1.00 81.96           C  
ATOM   1556  HA  SER A 100       8.935 -10.726   8.627  1.00 81.96           H  
ATOM   1557  C   SER A 100       8.650 -11.494   6.674  1.00 81.96           C  
ATOM   1558  CB  SER A 100       7.151  -9.870   7.834  1.00 81.96           C  
ATOM   1559  HB2 SER A 100       6.570 -10.680   8.275  1.00 81.96           H  
ATOM   1560  HB3 SER A 100       7.112  -9.011   8.503  1.00 81.96           H  
ATOM   1561  O   SER A 100       8.261 -12.605   7.029  1.00 81.96           O  
ATOM   1562  OG  SER A 100       6.590  -9.525   6.583  1.00 81.96           O  
ATOM   1563  HG  SER A 100       5.650  -9.373   6.700  1.00 81.96           H  
ATOM   1564  N   SER A 101       9.121 -11.265   5.442  1.00 87.89           N  
ATOM   1565  H   SER A 101       9.323 -10.299   5.225  1.00 87.89           H  
ATOM   1566  CA  SER A 101       9.082 -12.215   4.314  1.00 87.89           C  
ATOM   1567  HA  SER A 101       9.494 -11.667   3.466  1.00 87.89           H  
ATOM   1568  C   SER A 101       7.669 -12.627   3.870  1.00 87.89           C  
ATOM   1569  CB  SER A 101      10.026 -13.409   4.532  1.00 87.89           C  
ATOM   1570  HB2 SER A 101      11.006 -13.031   4.825  1.00 87.89           H  
ATOM   1571  HB3 SER A 101      10.141 -13.955   3.596  1.00 87.89           H  
ATOM   1572  O   SER A 101       7.503 -13.541   3.058  1.00 87.89           O  
ATOM   1573  OG  SER A 101       9.564 -14.301   5.525  1.00 87.89           O  
ATOM   1574  HG  SER A 101       9.091 -13.785   6.181  1.00 87.89           H  
ATOM   1575  N   GLU A 102       6.642 -11.933   4.367  1.00 95.99           N  
ATOM   1576  H   GLU A 102       6.830 -11.160   4.990  1.00 95.99           H  
ATOM   1577  CA  GLU A 102       5.258 -12.156   3.968  1.00 95.99           C  
ATOM   1578  HA  GLU A 102       5.103 -13.233   3.899  1.00 95.99           H  
ATOM   1579  C   GLU A 102       4.976 -11.572   2.586  1.00 95.99           C  
ATOM   1580  CB  GLU A 102       4.274 -11.605   5.006  1.00 95.99           C  
ATOM   1581  HB2 GLU A 102       3.261 -11.769   4.639  1.00 95.99           H  
ATOM   1582  HB3 GLU A 102       4.434 -10.535   5.140  1.00 95.99           H  
ATOM   1583  O   GLU A 102       5.503 -10.526   2.209  1.00 95.99           O  
ATOM   1584  CG  GLU A 102       4.431 -12.323   6.349  1.00 95.99           C  
ATOM   1585  HG2 GLU A 102       5.348 -11.993   6.839  1.00 95.99           H  
ATOM   1586  HG3 GLU A 102       4.532 -13.393   6.165  1.00 95.99           H  
ATOM   1587  CD  GLU A 102       3.235 -12.069   7.266  1.00 95.99           C  
ATOM   1588  OE1 GLU A 102       2.479 -13.056   7.475  1.00 95.99           O  
ATOM   1589  OE2 GLU A 102       3.103 -10.922   7.741  1.00 95.99           O  
ATOM   1590  N   TRP A 103       4.135 -12.272   1.829  1.00 98.18           N  
ATOM   1591  H   TRP A 103       3.716 -13.109   2.211  1.00 98.18           H  
ATOM   1592  CA  TRP A 103       3.761 -11.902   0.473  1.00 98.18           C  
ATOM   1593  HA  TRP A 103       4.632 -11.487  -0.035  1.00 98.18           H  
ATOM   1594  C   TRP A 103       2.662 -10.844   0.491  1.00 98.18           C  
ATOM   1595  CB  TRP A 103       3.321 -13.162  -0.278  1.00 98.18           C  
ATOM   1596  HB2 TRP A 103       2.969 -12.875  -1.269  1.00 98.18           H  
ATOM   1597  HB3 TRP A 103       2.481 -13.619   0.244  1.00 98.18           H  
ATOM   1598  O   TRP A 103       1.598 -11.060   1.070  1.00 98.18           O  
ATOM   1599  CG  TRP A 103       4.405 -14.180  -0.449  1.00 98.18           C  
ATOM   1600  CD1 TRP A 103       4.545 -15.318   0.265  1.00 98.18           C  
ATOM   1601  HD1 TRP A 103       3.878 -15.640   1.051  1.00 98.18           H  
ATOM   1602  CD2 TRP A 103       5.533 -14.151  -1.373  1.00 98.18           C  
ATOM   1603  CE2 TRP A 103       6.321 -15.323  -1.160  1.00 98.18           C  
ATOM   1604  CE3 TRP A 103       5.971 -13.248  -2.364  1.00 98.18           C  
ATOM   1605  HE3 TRP A 103       5.414 -12.339  -2.538  1.00 98.18           H  
ATOM   1606  NE1 TRP A 103       5.667 -16.006  -0.154  1.00 98.18           N  
ATOM   1607  HE1 TRP A 103       5.956 -16.888   0.245  1.00 98.18           H  
ATOM   1608  CH2 TRP A 103       7.893 -14.660  -2.878  1.00 98.18           C  
ATOM   1609  HH2 TRP A 103       8.803 -14.827  -3.434  1.00 98.18           H  
ATOM   1610  CZ2 TRP A 103       7.488 -15.578  -1.893  1.00 98.18           C  
ATOM   1611  HZ2 TRP A 103       8.067 -16.467  -1.692  1.00 98.18           H  
ATOM   1612  CZ3 TRP A 103       7.123 -13.509  -3.124  1.00 98.18           C  
ATOM   1613  HZ3 TRP A 103       7.428 -12.803  -3.882  1.00 98.18           H  
ATOM   1614  N   HIS A 104       2.905  -9.725  -0.184  1.00 98.39           N  
ATOM   1615  H   HIS A 104       3.816  -9.605  -0.603  1.00 98.39           H  
ATOM   1616  CA  HIS A 104       1.974  -8.609  -0.304  1.00 98.39           C  
ATOM   1617  HA  HIS A 104       0.978  -8.933  -0.002  1.00 98.39           H  
ATOM   1618  C   HIS A 104       1.884  -8.125  -1.748  1.00 98.39           C  
ATOM   1619  CB  HIS A 104       2.397  -7.482   0.638  1.00 98.39           C  
ATOM   1620  HB2 HIS A 104       3.439  -7.228   0.440  1.00 98.39           H  
ATOM   1621  HB3 HIS A 104       1.784  -6.599   0.458  1.00 98.39           H  
ATOM   1622  O   HIS A 104       2.792  -8.340  -2.554  1.00 98.39           O  
ATOM   1623  CG  HIS A 104       2.264  -7.870   2.083  1.00 98.39           C  
ATOM   1624  CD2 HIS A 104       3.281  -8.267   2.903  1.00 98.39           C  
ATOM   1625  HD2 HIS A 104       4.321  -8.357   2.625  1.00 98.39           H  
ATOM   1626  ND1 HIS A 104       1.095  -7.951   2.811  1.00 98.39           N  
ATOM   1627  HD1 HIS A 104       0.165  -7.739   2.481  1.00 98.39           H  
ATOM   1628  CE1 HIS A 104       1.409  -8.381   4.047  1.00 98.39           C  
ATOM   1629  HE1 HIS A 104       0.709  -8.543   4.853  1.00 98.39           H  
ATOM   1630  NE2 HIS A 104       2.730  -8.563   4.150  1.00 98.39           N  
ATOM   1631  N   ARG A 105       0.777  -7.459  -2.079  1.00 98.32           N  
ATOM   1632  H   ARG A 105       0.100  -7.239  -1.363  1.00 98.32           H  
ATOM   1633  CA  ARG A 105       0.610  -6.836  -3.390  1.00 98.32           C  
ATOM   1634  HA  ARG A 105       0.889  -7.550  -4.165  1.00 98.32           H  
ATOM   1635  C   ARG A 105       1.536  -5.643  -3.507  1.00 98.32           C  
ATOM   1636  CB  ARG A 105      -0.837  -6.402  -3.603  1.00 98.32           C  
ATOM   1637  HB2 ARG A 105      -0.927  -5.897  -4.565  1.00 98.32           H  
ATOM   1638  HB3 ARG A 105      -1.119  -5.698  -2.819  1.00 98.32           H  
ATOM   1639  O   ARG A 105       1.654  -4.837  -2.582  1.00 98.32           O  
ATOM   1640  CG  ARG A 105      -1.763  -7.615  -3.572  1.00 98.32           C  
ATOM   1641  HG2 ARG A 105      -1.417  -8.359  -4.290  1.00 98.32           H  
ATOM   1642  HG3 ARG A 105      -1.768  -8.056  -2.575  1.00 98.32           H  
ATOM   1643  CD  ARG A 105      -3.182  -7.222  -3.928  1.00 98.32           C  
ATOM   1644  HD2 ARG A 105      -3.197  -6.792  -4.930  1.00 98.32           H  
ATOM   1645  HD3 ARG A 105      -3.769  -8.141  -3.930  1.00 98.32           H  
ATOM   1646  NE  ARG A 105      -3.769  -6.282  -2.960  1.00 98.32           N  
ATOM   1647  HE  ARG A 105      -3.219  -5.958  -2.177  1.00 98.32           H  
ATOM   1648  NH1 ARG A 105      -5.749  -6.164  -4.028  1.00 98.32           N  
ATOM   1649 HH11 ARG A 105      -5.463  -6.914  -4.641  1.00 98.32           H  
ATOM   1650 HH12 ARG A 105      -6.624  -5.689  -4.195  1.00 98.32           H  
ATOM   1651  NH2 ARG A 105      -5.451  -4.954  -2.186  1.00 98.32           N  
ATOM   1652 HH21 ARG A 105      -6.369  -4.549  -2.298  1.00 98.32           H  
ATOM   1653 HH22 ARG A 105      -4.819  -4.563  -1.502  1.00 98.32           H  
ATOM   1654  CZ  ARG A 105      -4.982  -5.792  -3.054  1.00 98.32           C  
ATOM   1655  N   ALA A 106       2.159  -5.528  -4.664  1.00 96.15           N  
ATOM   1656  H   ALA A 106       2.045  -6.243  -5.369  1.00 96.15           H  
ATOM   1657  CA  ALA A 106       3.070  -4.459  -4.974  1.00 96.15           C  
ATOM   1658  HA  ALA A 106       2.780  -3.599  -4.370  1.00 96.15           H  
ATOM   1659  C   ALA A 106       2.964  -4.043  -6.443  1.00 96.15           C  
ATOM   1660  CB  ALA A 106       4.485  -4.907  -4.578  1.00 96.15           C  
ATOM   1661  HB1 ALA A 106       4.781  -5.774  -5.168  1.00 96.15           H  
ATOM   1662  HB2 ALA A 106       4.510  -5.165  -3.519  1.00 96.15           H  
ATOM   1663  HB3 ALA A 106       5.189  -4.093  -4.750  1.00 96.15           H  
ATOM   1664  O   ALA A 106       2.343  -4.717  -7.264  1.00 96.15           O  
ATOM   1665  N   VAL A 107       3.590  -2.921  -6.768  1.00 93.97           N  
ATOM   1666  H   VAL A 107       4.020  -2.395  -6.021  1.00 93.97           H  
ATOM   1667  CA  VAL A 107       3.842  -2.479  -8.139  1.00 93.97           C  
ATOM   1668  HA  VAL A 107       3.611  -3.293  -8.825  1.00 93.97           H  
ATOM   1669  C   VAL A 107       5.317  -2.161  -8.288  1.00 93.97           C  
ATOM   1670  CB  VAL A 107       2.945  -1.293  -8.518  1.00 93.97           C  
ATOM   1671  HB  VAL A 107       1.916  -1.630  -8.395  1.00 93.97           H  
ATOM   1672  O   VAL A 107       5.924  -1.562  -7.396  1.00 93.97           O  
ATOM   1673  CG1 VAL A 107       3.121  -0.066  -7.628  1.00 93.97           C  
ATOM   1674 HG11 VAL A 107       2.413   0.708  -7.925  1.00 93.97           H  
ATOM   1675 HG12 VAL A 107       4.130   0.334  -7.734  1.00 93.97           H  
ATOM   1676 HG13 VAL A 107       2.926  -0.338  -6.591  1.00 93.97           H  
ATOM   1677  CG2 VAL A 107       3.140  -0.860  -9.971  1.00 93.97           C  
ATOM   1678 HG21 VAL A 107       2.901  -1.691 -10.635  1.00 93.97           H  
ATOM   1679 HG22 VAL A 107       4.167  -0.538 -10.141  1.00 93.97           H  
ATOM   1680 HG23 VAL A 107       2.487  -0.018 -10.200  1.00 93.97           H  
ATOM   1681  N   VAL A 108       5.905  -2.563  -9.411  1.00 91.43           N  
ATOM   1682  H   VAL A 108       5.352  -3.038 -10.110  1.00 91.43           H  
ATOM   1683  CA  VAL A 108       7.287  -2.197  -9.728  1.00 91.43           C  
ATOM   1684  HA  VAL A 108       7.901  -2.325  -8.836  1.00 91.43           H  
ATOM   1685  C   VAL A 108       7.340  -0.726 -10.109  1.00 91.43           C  
ATOM   1686  CB  VAL A 108       7.870  -3.091 -10.830  1.00 91.43           C  
ATOM   1687  HB  VAL A 108       7.216  -3.062 -11.701  1.00 91.43           H  
ATOM   1688  O   VAL A 108       6.701  -0.307 -11.069  1.00 91.43           O  
ATOM   1689  CG1 VAL A 108       9.280  -2.654 -11.249  1.00 91.43           C  
ATOM   1690 HG11 VAL A 108       9.248  -1.663 -11.702  1.00 91.43           H  
ATOM   1691 HG12 VAL A 108       9.944  -2.633 -10.385  1.00 91.43           H  
ATOM   1692 HG13 VAL A 108       9.672  -3.348 -11.993  1.00 91.43           H  
ATOM   1693  CG2 VAL A 108       7.964  -4.533 -10.320  1.00 91.43           C  
ATOM   1694 HG21 VAL A 108       8.461  -5.145 -11.073  1.00 91.43           H  
ATOM   1695 HG22 VAL A 108       8.540  -4.574  -9.396  1.00 91.43           H  
ATOM   1696 HG23 VAL A 108       6.960  -4.920 -10.147  1.00 91.43           H  
ATOM   1697  N   LEU A 109       8.129   0.053  -9.375  1.00 88.93           N  
ATOM   1698  H   LEU A 109       8.644  -0.359  -8.609  1.00 88.93           H  
ATOM   1699  CA  LEU A 109       8.414   1.442  -9.723  1.00 88.93           C  
ATOM   1700  HA  LEU A 109       7.550   1.885 -10.218  1.00 88.93           H  
ATOM   1701  C   LEU A 109       9.574   1.500 -10.718  1.00 88.93           C  
ATOM   1702  CB  LEU A 109       8.718   2.247  -8.446  1.00 88.93           C  
ATOM   1703  HB2 LEU A 109       8.901   3.282  -8.738  1.00 88.93           H  
ATOM   1704  HB3 LEU A 109       9.635   1.863  -7.999  1.00 88.93           H  
ATOM   1705  O   LEU A 109       9.479   2.146 -11.755  1.00 88.93           O  
ATOM   1706  CG  LEU A 109       7.606   2.222  -7.381  1.00 88.93           C  
ATOM   1707  HG  LEU A 109       7.443   1.199  -7.043  1.00 88.93           H  
ATOM   1708  CD1 LEU A 109       8.060   3.051  -6.179  1.00 88.93           C  
ATOM   1709 HD11 LEU A 109       7.295   3.005  -5.404  1.00 88.93           H  
ATOM   1710 HD12 LEU A 109       8.987   2.634  -5.786  1.00 88.93           H  
ATOM   1711 HD13 LEU A 109       8.203   4.089  -6.480  1.00 88.93           H  
ATOM   1712  CD2 LEU A 109       6.284   2.793  -7.894  1.00 88.93           C  
ATOM   1713 HD21 LEU A 109       6.430   3.801  -8.284  1.00 88.93           H  
ATOM   1714 HD22 LEU A 109       5.554   2.828  -7.085  1.00 88.93           H  
ATOM   1715 HD23 LEU A 109       5.885   2.158  -8.684  1.00 88.93           H  
ATOM   1716  N   GLU A 110      10.661   0.787 -10.420  1.00 83.91           N  
ATOM   1717  H   GLU A 110      10.673   0.262  -9.557  1.00 83.91           H  
ATOM   1718  CA  GLU A 110      11.854   0.723 -11.266  1.00 83.91           C  
ATOM   1719  HA  GLU A 110      11.531   0.660 -12.305  1.00 83.91           H  
ATOM   1720  C   GLU A 110      12.699  -0.524 -10.965  1.00 83.91           C  
ATOM   1721  CB  GLU A 110      12.691   2.012 -11.122  1.00 83.91           C  
ATOM   1722  HB2 GLU A 110      13.556   1.938 -11.781  1.00 83.91           H  
ATOM   1723  HB3 GLU A 110      12.085   2.852 -11.461  1.00 83.91           H  
ATOM   1724  O   GLU A 110      12.660  -1.071  -9.861  1.00 83.91           O  
ATOM   1725  CG  GLU A 110      13.179   2.302  -9.691  1.00 83.91           C  
ATOM   1726  HG2 GLU A 110      13.874   1.520  -9.383  1.00 83.91           H  
ATOM   1727  HG3 GLU A 110      12.319   2.280  -9.022  1.00 83.91           H  
ATOM   1728  CD  GLU A 110      13.852   3.675  -9.533  1.00 83.91           C  
ATOM   1729  OE1 GLU A 110      14.053   4.079  -8.361  1.00 83.91           O  
ATOM   1730  OE2 GLU A 110      14.115   4.354 -10.548  1.00 83.91           O  
ATOM   1731  N   GLN A 111      13.493  -0.969 -11.943  1.00 77.54           N  
ATOM   1732  H   GLN A 111      13.533  -0.440 -12.802  1.00 77.54           H  
ATOM   1733  CA  GLN A 111      14.546  -1.965 -11.723  1.00 77.54           C  
ATOM   1734  HA  GLN A 111      14.313  -2.558 -10.839  1.00 77.54           H  
ATOM   1735  C   GLN A 111      15.874  -1.256 -11.472  1.00 77.54           C  
ATOM   1736  CB  GLN A 111      14.664  -2.938 -12.900  1.00 77.54           C  
ATOM   1737  HB2 GLN A 111      14.798  -2.381 -13.827  1.00 77.54           H  
ATOM   1738  HB3 GLN A 111      15.544  -3.561 -12.741  1.00 77.54           H  
ATOM   1739  O   GLN A 111      16.312  -0.421 -12.268  1.00 77.54           O  
ATOM   1740  CG  GLN A 111      13.434  -3.848 -13.016  1.00 77.54           C  
ATOM   1741  HG2 GLN A 111      12.547  -3.236 -13.178  1.00 77.54           H  
ATOM   1742  HG3 GLN A 111      13.302  -4.407 -12.090  1.00 77.54           H  
ATOM   1743  CD  GLN A 111      13.566  -4.841 -14.163  1.00 77.54           C  
ATOM   1744  NE2 GLN A 111      12.476  -5.214 -14.798  1.00 77.54           N  
ATOM   1745 HE21 GLN A 111      11.557  -4.950 -14.471  1.00 77.54           H  
ATOM   1746 HE22 GLN A 111      12.584  -5.932 -15.500  1.00 77.54           H  
ATOM   1747  OE1 GLN A 111      14.637  -5.321 -14.506  1.00 77.54           O  
ATOM   1748  N   ILE A 112      16.528  -1.602 -10.369  1.00 69.71           N  
ATOM   1749  H   ILE A 112      16.205  -2.398  -9.838  1.00 69.71           H  
ATOM   1750  CA  ILE A 112      17.784  -0.981  -9.960  1.00 69.71           C  
ATOM   1751  HA  ILE A 112      17.730   0.085 -10.181  1.00 69.71           H  
ATOM   1752  C   ILE A 112      18.912  -1.595 -10.787  1.00 69.71           C  
ATOM   1753  CB  ILE A 112      18.003  -1.137  -8.443  1.00 69.71           C  
ATOM   1754  HB  ILE A 112      18.099  -2.198  -8.214  1.00 69.71           H  
ATOM   1755  O   ILE A 112      18.998  -2.813 -10.911  1.00 69.71           O  
ATOM   1756  CG1 ILE A 112      16.782  -0.576  -7.683  1.00 69.71           C  
ATOM   1757 HG12 ILE A 112      15.888  -1.136  -7.955  1.00 69.71           H  
ATOM   1758 HG13 ILE A 112      16.626   0.468  -7.953  1.00 69.71           H  
ATOM   1759  CG2 ILE A 112      19.299  -0.426  -8.010  1.00 69.71           C  
ATOM   1760 HG21 ILE A 112      19.227   0.644  -8.204  1.00 69.71           H  
ATOM   1761 HG22 ILE A 112      20.159  -0.842  -8.534  1.00 69.71           H  
ATOM   1762 HG23 ILE A 112      19.477  -0.579  -6.946  1.00 69.71           H  
ATOM   1763  CD1 ILE A 112      16.918  -0.674  -6.170  1.00 69.71           C  
ATOM   1764 HD11 ILE A 112      17.236  -1.675  -5.880  1.00 69.71           H  
ATOM   1765 HD12 ILE A 112      17.641   0.061  -5.814  1.00 69.71           H  
ATOM   1766 HD13 ILE A 112      15.946  -0.461  -5.725  1.00 69.71           H  
ATOM   1767  N   LEU A 113      19.783  -0.746 -11.344  1.00 68.08           N  
ATOM   1768  H   LEU A 113      19.645   0.235 -11.147  1.00 68.08           H  
ATOM   1769  CA  LEU A 113      20.777  -1.098 -12.376  1.00 68.08           C  
ATOM   1770  HA  LEU A 113      21.332  -0.184 -12.588  1.00 68.08           H  
ATOM   1771  C   LEU A 113      20.169  -1.491 -13.736  1.00 68.08           C  
ATOM   1772  CB  LEU A 113      21.806  -2.131 -11.863  1.00 68.08           C  
ATOM   1773  HB2 LEU A 113      22.576  -2.259 -12.624  1.00 68.08           H  
ATOM   1774  HB3 LEU A 113      21.311  -3.097 -11.758  1.00 68.08           H  
ATOM   1775  O   LEU A 113      20.875  -2.003 -14.602  1.00 68.08           O  
ATOM   1776  CG  LEU A 113      22.496  -1.778 -10.537  1.00 68.08           C  
ATOM   1777  HG  LEU A 113      21.751  -1.574  -9.768  1.00 68.08           H  
ATOM   1778  CD1 LEU A 113      23.332  -2.961 -10.055  1.00 68.08           C  
ATOM   1779 HD11 LEU A 113      23.806  -2.713  -9.105  1.00 68.08           H  
ATOM   1780 HD12 LEU A 113      24.097  -3.205 -10.792  1.00 68.08           H  
ATOM   1781 HD13 LEU A 113      22.684  -3.825  -9.906  1.00 68.08           H  
ATOM   1782  CD2 LEU A 113      23.405  -0.555 -10.681  1.00 68.08           C  
ATOM   1783 HD21 LEU A 113      23.909  -0.363  -9.734  1.00 68.08           H  
ATOM   1784 HD22 LEU A 113      24.148  -0.731 -11.458  1.00 68.08           H  
ATOM   1785 HD23 LEU A 113      22.811   0.322 -10.935  1.00 68.08           H  
ATOM   1786  N   GLY A 114      18.889  -1.181 -13.955  1.00 60.54           N  
ATOM   1787  H   GLY A 114      18.336  -0.834 -13.185  1.00 60.54           H  
ATOM   1788  CA  GLY A 114      18.208  -1.385 -15.229  1.00 60.54           C  
ATOM   1789  HA2 GLY A 114      17.349  -0.715 -15.272  1.00 60.54           H  
ATOM   1790  HA3 GLY A 114      18.887  -1.125 -16.040  1.00 60.54           H  
ATOM   1791  C   GLY A 114      17.708  -2.817 -15.452  1.00 60.54           C  
ATOM   1792  O   GLY A 114      17.757  -3.649 -14.543  1.00 60.54           O  
ATOM   1793  N   PRO A 115      17.188  -3.106 -16.662  1.00 58.52           N  
ATOM   1794  CA  PRO A 115      16.637  -4.411 -17.008  1.00 58.52           C  
ATOM   1795  HA  PRO A 115      15.736  -4.569 -16.415  1.00 58.52           H  
ATOM   1796  C   PRO A 115      17.635  -5.544 -16.755  1.00 58.52           C  
ATOM   1797  CB  PRO A 115      16.224  -4.319 -18.481  1.00 58.52           C  
ATOM   1798  HB2 PRO A 115      15.333  -4.912 -18.686  1.00 58.52           H  
ATOM   1799  HB3 PRO A 115      17.044  -4.628 -19.130  1.00 58.52           H  
ATOM   1800  O   PRO A 115      18.709  -5.576 -17.354  1.00 58.52           O  
ATOM   1801  CG  PRO A 115      15.969  -2.827 -18.676  1.00 58.52           C  
ATOM   1802  HG2 PRO A 115      16.095  -2.526 -19.716  1.00 58.52           H  
ATOM   1803  HG3 PRO A 115      14.969  -2.578 -18.321  1.00 58.52           H  
ATOM   1804  CD  PRO A 115      17.011  -2.180 -17.768  1.00 58.52           C  
ATOM   1805  HD2 PRO A 115      17.955  -2.075 -18.304  1.00 58.52           H  
ATOM   1806  HD3 PRO A 115      16.655  -1.206 -17.432  1.00 58.52           H  
ATOM   1807  N   GLY A 116      17.268  -6.481 -15.879  1.00 63.90           N  
ATOM   1808  H   GLY A 116      16.409  -6.335 -15.369  1.00 63.90           H  
ATOM   1809  CA  GLY A 116      18.125  -7.612 -15.501  1.00 63.90           C  
ATOM   1810  HA2 GLY A 116      18.782  -7.872 -16.331  1.00 63.90           H  
ATOM   1811  HA3 GLY A 116      17.489  -8.472 -15.289  1.00 63.90           H  
ATOM   1812  C   GLY A 116      18.999  -7.372 -14.267  1.00 63.90           C  
ATOM   1813  O   GLY A 116      19.755  -8.264 -13.879  1.00 63.90           O  
ATOM   1814  N   GLY A 117      18.881  -6.210 -13.620  1.00 65.42           N  
ATOM   1815  H   GLY A 117      18.291  -5.487 -14.008  1.00 65.42           H  
ATOM   1816  CA  GLY A 117      19.398  -6.007 -12.273  1.00 65.42           C  
ATOM   1817  HA2 GLY A 117      20.482  -6.122 -12.285  1.00 65.42           H  
ATOM   1818  HA3 GLY A 117      19.157  -4.995 -11.947  1.00 65.42           H  
ATOM   1819  C   GLY A 117      18.788  -6.998 -11.275  1.00 65.42           C  
ATOM   1820  O   GLY A 117      17.652  -7.445 -11.421  1.00 65.42           O  
ATOM   1821  N   GLY A 118      19.547  -7.351 -10.235  1.00 84.81           N  
ATOM   1822  H   GLY A 118      20.475  -6.958 -10.164  1.00 84.81           H  
ATOM   1823  CA  GLY A 118      19.105  -8.309  -9.214  1.00 84.81           C  
ATOM   1824  HA2 GLY A 118      18.674  -9.181  -9.706  1.00 84.81           H  
ATOM   1825  HA3 GLY A 118      19.971  -8.633  -8.636  1.00 84.81           H  
ATOM   1826  C   GLY A 118      18.065  -7.762  -8.230  1.00 84.81           C  
ATOM   1827  O   GLY A 118      17.571  -8.528  -7.403  1.00 84.81           O  
ATOM   1828  N   THR A 119      17.724  -6.471  -8.323  1.00 90.02           N  
ATOM   1829  H   THR A 119      18.098  -5.935  -9.094  1.00 90.02           H  
ATOM   1830  CA  THR A 119      16.906  -5.737  -7.348  1.00 90.02           C  
ATOM   1831  HA  THR A 119      16.351  -6.450  -6.738  1.00 90.02           H  
ATOM   1832  C   THR A 119      15.901  -4.828  -8.057  1.00 90.02           C  
ATOM   1833  CB  THR A 119      17.794  -4.895  -6.411  1.00 90.02           C  
ATOM   1834  HB  THR A 119      18.199  -4.048  -6.963  1.00 90.02           H  
ATOM   1835  O   THR A 119      16.235  -4.164  -9.037  1.00 90.02           O  
ATOM   1836  CG2 THR A 119      17.053  -4.382  -5.177  1.00 90.02           C  
ATOM   1837 HG21 THR A 119      16.728  -5.221  -4.561  1.00 90.02           H  
ATOM   1838 HG22 THR A 119      16.183  -3.794  -5.468  1.00 90.02           H  
ATOM   1839 HG23 THR A 119      17.714  -3.746  -4.589  1.00 90.02           H  
ATOM   1840  OG1 THR A 119      18.871  -5.655  -5.909  1.00 90.02           O  
ATOM   1841  HG1 THR A 119      19.290  -5.118  -5.233  1.00 90.02           H  
ATOM   1842  N   ALA A 120      14.677  -4.758  -7.543  1.00 90.46           N  
ATOM   1843  H   ALA A 120      14.469  -5.302  -6.718  1.00 90.46           H  
ATOM   1844  CA  ALA A 120      13.641  -3.837  -7.994  1.00 90.46           C  
ATOM   1845  HA  ALA A 120      14.040  -3.173  -8.761  1.00 90.46           H  
ATOM   1846  C   ALA A 120      13.163  -2.974  -6.829  1.00 90.46           C  
ATOM   1847  CB  ALA A 120      12.484  -4.631  -8.599  1.00 90.46           C  
ATOM   1848  HB1 ALA A 120      11.752  -3.946  -9.026  1.00 90.46           H  
ATOM   1849  HB2 ALA A 120      12.009  -5.211  -7.807  1.00 90.46           H  
ATOM   1850  HB3 ALA A 120      12.852  -5.296  -9.381  1.00 90.46           H  
ATOM   1851  O   ALA A 120      13.062  -3.445  -5.696  1.00 90.46           O  
ATOM   1852  N   ARG A 121      12.822  -1.721  -7.114  1.00 91.24           N  
ATOM   1853  H   ARG A 121      12.873  -1.415  -8.075  1.00 91.24           H  
ATOM   1854  CA  ARG A 121      12.139  -0.857  -6.161  1.00 91.24           C  
ATOM   1855  HA  ARG A 121      12.340  -1.221  -5.153  1.00 91.24           H  
ATOM   1856  C   ARG A 121      10.639  -0.956  -6.390  1.00 91.24           C  
ATOM   1857  CB  ARG A 121      12.716   0.551  -6.256  1.00 91.24           C  
ATOM   1858  HB2 ARG A 121      12.490   0.978  -7.233  1.00 91.24           H  
ATOM   1859  HB3 ARG A 121      13.798   0.488  -6.139  1.00 91.24           H  
ATOM   1860  O   ARG A 121      10.156  -0.737  -7.502  1.00 91.24           O  
ATOM   1861  CG  ARG A 121      12.150   1.447  -5.156  1.00 91.24           C  
ATOM   1862  HG2 ARG A 121      12.143   0.919  -4.202  1.00 91.24           H  
ATOM   1863  HG3 ARG A 121      11.126   1.707  -5.424  1.00 91.24           H  
ATOM   1864  CD  ARG A 121      13.008   2.704  -5.011  1.00 91.24           C  
ATOM   1865  HD2 ARG A 121      13.600   2.829  -5.917  1.00 91.24           H  
ATOM   1866  HD3 ARG A 121      13.697   2.576  -4.176  1.00 91.24           H  
ATOM   1867  NE  ARG A 121      12.155   3.879  -4.795  1.00 91.24           N  
ATOM   1868  HE  ARG A 121      11.299   3.732  -4.279  1.00 91.24           H  
ATOM   1869  NH1 ARG A 121      13.350   5.351  -6.069  1.00 91.24           N  
ATOM   1870 HH11 ARG A 121      14.160   4.820  -5.784  1.00 91.24           H  
ATOM   1871 HH12 ARG A 121      13.377   5.439  -7.075  1.00 91.24           H  
ATOM   1872  NH2 ARG A 121      11.157   5.582  -5.892  1.00 91.24           N  
ATOM   1873 HH21 ARG A 121      10.248   5.223  -5.640  1.00 91.24           H  
ATOM   1874 HH22 ARG A 121      11.247   6.307  -6.590  1.00 91.24           H  
ATOM   1875  CZ  ARG A 121      12.232   4.943  -5.558  1.00 91.24           C  
ATOM   1876  N   VAL A 122       9.914  -1.311  -5.338  1.00 92.69           N  
ATOM   1877  H   VAL A 122      10.387  -1.459  -4.458  1.00 92.69           H  
ATOM   1878  CA  VAL A 122       8.484  -1.613  -5.392  1.00 92.69           C  
ATOM   1879  HA  VAL A 122       8.105  -1.320  -6.371  1.00 92.69           H  
ATOM   1880  C   VAL A 122       7.715  -0.810  -4.361  1.00 92.69           C  
ATOM   1881  CB  VAL A 122       8.193  -3.117  -5.225  1.00 92.69           C  
ATOM   1882  HB  VAL A 122       7.125  -3.260  -5.386  1.00 92.69           H  
ATOM   1883  O   VAL A 122       8.193  -0.576  -3.254  1.00 92.69           O  
ATOM   1884  CG1 VAL A 122       8.925  -3.955  -6.278  1.00 92.69           C  
ATOM   1885 HG11 VAL A 122       9.997  -3.963  -6.084  1.00 92.69           H  
ATOM   1886 HG12 VAL A 122       8.544  -4.976  -6.250  1.00 92.69           H  
ATOM   1887 HG13 VAL A 122       8.743  -3.541  -7.270  1.00 92.69           H  
ATOM   1888  CG2 VAL A 122       8.544  -3.672  -3.838  1.00 92.69           C  
ATOM   1889 HG21 VAL A 122       9.599  -3.508  -3.616  1.00 92.69           H  
ATOM   1890 HG22 VAL A 122       8.334  -4.741  -3.803  1.00 92.69           H  
ATOM   1891 HG23 VAL A 122       7.939  -3.188  -3.071  1.00 92.69           H  
ATOM   1892  N   LEU A 123       6.502  -0.426  -4.723  1.00 92.59           N  
ATOM   1893  H   LEU A 123       6.185  -0.681  -5.647  1.00 92.59           H  
ATOM   1894  CA  LEU A 123       5.507   0.089  -3.797  1.00 92.59           C  
ATOM   1895  HA  LEU A 123       5.979   0.537  -2.922  1.00 92.59           H  
ATOM   1896  C   LEU A 123       4.631  -1.067  -3.325  1.00 92.59           C  
ATOM   1897  CB  LEU A 123       4.701   1.161  -4.540  1.00 92.59           C  
ATOM   1898  HB2 LEU A 123       5.259   2.097  -4.536  1.00 92.59           H  
ATOM   1899  HB3 LEU A 123       4.594   0.856  -5.581  1.00 92.59           H  
ATOM   1900  O   LEU A 123       4.002  -1.711  -4.159  1.00 92.59           O  
ATOM   1901  CG  LEU A 123       3.299   1.398  -3.964  1.00 92.59           C  
ATOM   1902  HG  LEU A 123       2.714   0.479  -3.967  1.00 92.59           H  
ATOM   1903  CD1 LEU A 123       3.421   1.866  -2.519  1.00 92.59           C  
ATOM   1904 HD11 LEU A 123       2.472   2.287  -2.185  1.00 92.59           H  
ATOM   1905 HD12 LEU A 123       3.629   1.040  -1.839  1.00 92.59           H  
ATOM   1906 HD13 LEU A 123       4.255   2.562  -2.428  1.00 92.59           H  
ATOM   1907  CD2 LEU A 123       2.564   2.344  -4.908  1.00 92.59           C  
ATOM   1908 HD21 LEU A 123       2.446   1.874  -5.884  1.00 92.59           H  
ATOM   1909 HD22 LEU A 123       1.561   2.546  -4.533  1.00 92.59           H  
ATOM   1910 HD23 LEU A 123       3.140   3.257  -5.058  1.00 92.59           H  
ATOM   1911  N   PHE A 124       4.516  -1.275  -2.017  1.00 94.50           N  
ATOM   1912  H   PHE A 124       5.037  -0.685  -1.384  1.00 94.50           H  
ATOM   1913  CA  PHE A 124       3.496  -2.143  -1.436  1.00 94.50           C  
ATOM   1914  HA  PHE A 124       3.378  -3.029  -2.060  1.00 94.50           H  
ATOM   1915  C   PHE A 124       2.148  -1.424  -1.358  1.00 94.50           C  
ATOM   1916  CB  PHE A 124       3.963  -2.604  -0.059  1.00 94.50           C  
ATOM   1917  HB2 PHE A 124       3.147  -3.135   0.431  1.00 94.50           H  
ATOM   1918  HB3 PHE A 124       4.215  -1.736   0.550  1.00 94.50           H  
ATOM   1919  O   PHE A 124       1.921  -0.592  -0.485  1.00 94.50           O  
ATOM   1920  CG  PHE A 124       5.152  -3.525  -0.147  1.00 94.50           C  
ATOM   1921  CD1 PHE A 124       4.952  -4.894  -0.389  1.00 94.50           C  
ATOM   1922  HD1 PHE A 124       3.948  -5.274  -0.507  1.00 94.50           H  
ATOM   1923  CD2 PHE A 124       6.454  -3.009  -0.044  1.00 94.50           C  
ATOM   1924  HD2 PHE A 124       6.607  -1.954   0.129  1.00 94.50           H  
ATOM   1925  CE1 PHE A 124       6.053  -5.759  -0.497  1.00 94.50           C  
ATOM   1926  HE1 PHE A 124       5.898  -6.815  -0.666  1.00 94.50           H  
ATOM   1927  CE2 PHE A 124       7.553  -3.873  -0.170  1.00 94.50           C  
ATOM   1928  HE2 PHE A 124       8.554  -3.477  -0.090  1.00 94.50           H  
ATOM   1929  CZ  PHE A 124       7.356  -5.245  -0.398  1.00 94.50           C  
ATOM   1930  HZ  PHE A 124       8.208  -5.901  -0.501  1.00 94.50           H  
ATOM   1931  N   VAL A 125       1.224  -1.758  -2.258  1.00 94.77           N  
ATOM   1932  H   VAL A 125       1.443  -2.501  -2.906  1.00 94.77           H  
ATOM   1933  CA  VAL A 125      -0.024  -0.993  -2.460  1.00 94.77           C  
ATOM   1934  HA  VAL A 125       0.246   0.059  -2.552  1.00 94.77           H  
ATOM   1935  C   VAL A 125      -1.004  -1.066  -1.283  1.00 94.77           C  
ATOM   1936  CB  VAL A 125      -0.719  -1.401  -3.771  1.00 94.77           C  
ATOM   1937  HB  VAL A 125      -1.592  -0.762  -3.906  1.00 94.77           H  
ATOM   1938  O   VAL A 125      -1.895  -0.230  -1.172  1.00 94.77           O  
ATOM   1939  CG1 VAL A 125       0.220  -1.182  -4.967  1.00 94.77           C  
ATOM   1940 HG11 VAL A 125      -0.314  -1.367  -5.899  1.00 94.77           H  
ATOM   1941 HG12 VAL A 125       1.079  -1.852  -4.920  1.00 94.77           H  
ATOM   1942 HG13 VAL A 125       0.573  -0.151  -4.965  1.00 94.77           H  
ATOM   1943  CG2 VAL A 125      -1.187  -2.862  -3.772  1.00 94.77           C  
ATOM   1944 HG21 VAL A 125      -1.684  -3.086  -4.716  1.00 94.77           H  
ATOM   1945 HG22 VAL A 125      -1.899  -3.030  -2.964  1.00 94.77           H  
ATOM   1946 HG23 VAL A 125      -0.333  -3.529  -3.652  1.00 94.77           H  
ATOM   1947  N   ASP A 126      -0.824  -2.042  -0.391  1.00 96.39           N  
ATOM   1948  H   ASP A 126      -0.091  -2.711  -0.579  1.00 96.39           H  
ATOM   1949  CA  ASP A 126      -1.630  -2.220   0.824  1.00 96.39           C  
ATOM   1950  HA  ASP A 126      -2.571  -1.682   0.715  1.00 96.39           H  
ATOM   1951  C   ASP A 126      -0.965  -1.669   2.094  1.00 96.39           C  
ATOM   1952  CB  ASP A 126      -1.956  -3.708   0.990  1.00 96.39           C  
ATOM   1953  HB2 ASP A 126      -1.027  -4.276   1.043  1.00 96.39           H  
ATOM   1954  HB3 ASP A 126      -2.498  -3.859   1.924  1.00 96.39           H  
ATOM   1955  O   ASP A 126      -1.620  -1.566   3.125  1.00 96.39           O  
ATOM   1956  CG  ASP A 126      -2.819  -4.230  -0.154  1.00 96.39           C  
ATOM   1957  OD1 ASP A 126      -3.826  -3.571  -0.503  1.00 96.39           O  
ATOM   1958  OD2 ASP A 126      -2.503  -5.313  -0.699  1.00 96.39           O  
ATOM   1959  N   HIS A 127       0.313  -1.288   2.023  1.00 93.98           N  
ATOM   1960  H   HIS A 127       0.771  -1.330   1.124  1.00 93.98           H  
ATOM   1961  CA  HIS A 127       1.076  -0.747   3.158  1.00 93.98           C  
ATOM   1962  HA  HIS A 127       0.465  -0.744   4.062  1.00 93.98           H  
ATOM   1963  C   HIS A 127       1.524   0.699   2.936  1.00 93.98           C  
ATOM   1964  CB  HIS A 127       2.288  -1.641   3.420  1.00 93.98           C  
ATOM   1965  HB2 HIS A 127       2.884  -1.701   2.509  1.00 93.98           H  
ATOM   1966  HB3 HIS A 127       2.900  -1.181   4.196  1.00 93.98           H  
ATOM   1967  O   HIS A 127       1.784   1.416   3.891  1.00 93.98           O  
ATOM   1968  CG  HIS A 127       1.954  -3.038   3.869  1.00 93.98           C  
ATOM   1969  CD2 HIS A 127       1.788  -4.120   3.055  1.00 93.98           C  
ATOM   1970  HD2 HIS A 127       1.842  -4.120   1.977  1.00 93.98           H  
ATOM   1971  ND1 HIS A 127       1.891  -3.459   5.197  1.00 93.98           N  
ATOM   1972  CE1 HIS A 127       1.701  -4.781   5.157  1.00 93.98           C  
ATOM   1973  HE1 HIS A 127       1.670  -5.420   6.027  1.00 93.98           H  
ATOM   1974  NE2 HIS A 127       1.641  -5.205   3.887  1.00 93.98           N  
ATOM   1975  HE2 HIS A 127       1.663  -6.177   3.612  1.00 93.98           H  
ATOM   1976  N   GLY A 128       1.607   1.148   1.683  1.00 92.40           N  
ATOM   1977  H   GLY A 128       1.448   0.499   0.925  1.00 92.40           H  
ATOM   1978  CA  GLY A 128       2.001   2.510   1.331  1.00 92.40           C  
ATOM   1979  HA2 GLY A 128       1.651   2.746   0.326  1.00 92.40           H  
ATOM   1980  HA3 GLY A 128       1.525   3.191   2.037  1.00 92.40           H  
ATOM   1981  C   GLY A 128       3.504   2.774   1.397  1.00 92.40           C  
ATOM   1982  O   GLY A 128       3.962   3.816   0.944  1.00 92.40           O  
ATOM   1983  N   ASN A 129       4.298   1.830   1.895  1.00 91.49           N  
ATOM   1984  H   ASN A 129       3.888   0.995   2.290  1.00 91.49           H  
ATOM   1985  CA  ASN A 129       5.743   1.963   1.909  1.00 91.49           C  
ATOM   1986  HA  ASN A 129       5.980   3.018   2.044  1.00 91.49           H  
ATOM   1987  C   ASN A 129       6.357   1.509   0.576  1.00 91.49           C  
ATOM   1988  CB  ASN A 129       6.316   1.232   3.129  1.00 91.49           C  
ATOM   1989  HB2 ASN A 129       7.340   1.567   3.295  1.00 91.49           H  
ATOM   1990  HB3 ASN A 129       5.744   1.497   4.018  1.00 91.49           H  
ATOM   1991  O   ASN A 129       5.854   0.623  -0.126  1.00 91.49           O  
ATOM   1992  CG  ASN A 129       6.288  -0.271   2.969  1.00 91.49           C  
ATOM   1993  ND2 ASN A 129       7.432  -0.904   2.855  1.00 91.49           N  
ATOM   1994 HD21 ASN A 129       7.369  -1.908   2.761  1.00 91.49           H  
ATOM   1995 HD22 ASN A 129       8.299  -0.392   2.928  1.00 91.49           H  
ATOM   1996  OD1 ASN A 129       5.248  -0.899   2.897  1.00 91.49           O  
ATOM   1997  N   VAL A 130       7.510   2.091   0.261  1.00 91.02           N  
ATOM   1998  H   VAL A 130       7.872   2.789   0.896  1.00 91.02           H  
ATOM   1999  CA  VAL A 130       8.362   1.657  -0.846  1.00 91.02           C  
ATOM   2000  HA  VAL A 130       7.811   0.935  -1.449  1.00 91.02           H  
ATOM   2001  C   VAL A 130       9.583   0.940  -0.293  1.00 91.02           C  
ATOM   2002  CB  VAL A 130       8.723   2.836  -1.760  1.00 91.02           C  
ATOM   2003  HB  VAL A 130       9.157   3.639  -1.164  1.00 91.02           H  
ATOM   2004  O   VAL A 130      10.166   1.376   0.697  1.00 91.02           O  
ATOM   2005  CG1 VAL A 130       9.736   2.427  -2.841  1.00 91.02           C  
ATOM   2006 HG11 VAL A 130       9.793   3.197  -3.611  1.00 91.02           H  
ATOM   2007 HG12 VAL A 130       9.417   1.506  -3.328  1.00 91.02           H  
ATOM   2008 HG13 VAL A 130      10.719   2.281  -2.393  1.00 91.02           H  
ATOM   2009  CG2 VAL A 130       7.447   3.352  -2.442  1.00 91.02           C  
ATOM   2010 HG21 VAL A 130       6.947   2.528  -2.952  1.00 91.02           H  
ATOM   2011 HG22 VAL A 130       7.664   4.125  -3.179  1.00 91.02           H  
ATOM   2012 HG23 VAL A 130       6.766   3.767  -1.699  1.00 91.02           H  
ATOM   2013  N   ALA A 131       9.992  -0.149  -0.941  1.00 91.01           N  
ATOM   2014  H   ALA A 131       9.472  -0.461  -1.748  1.00 91.01           H  
ATOM   2015  CA  ALA A 131      11.220  -0.854  -0.595  1.00 91.01           C  
ATOM   2016  HA  ALA A 131      11.878  -0.169  -0.061  1.00 91.01           H  
ATOM   2017  C   ALA A 131      11.971  -1.329  -1.836  1.00 91.01           C  
ATOM   2018  CB  ALA A 131      10.910  -2.029   0.338  1.00 91.01           C  
ATOM   2019  HB1 ALA A 131      10.172  -1.740   1.086  1.00 91.01           H  
ATOM   2020  HB2 ALA A 131      11.824  -2.340   0.846  1.00 91.01           H  
ATOM   2021  HB3 ALA A 131      10.549  -2.872  -0.251  1.00 91.01           H  
ATOM   2022  O   ALA A 131      11.396  -1.528  -2.907  1.00 91.01           O  
ATOM   2023  N   GLU A 132      13.266  -1.554  -1.664  1.00 91.04           N  
ATOM   2024  H   GLU A 132      13.672  -1.391  -0.753  1.00 91.04           H  
ATOM   2025  CA  GLU A 132      14.084  -2.287  -2.620  1.00 91.04           C  
ATOM   2026  HA  GLU A 132      13.663  -2.186  -3.621  1.00 91.04           H  
ATOM   2027  C   GLU A 132      14.075  -3.766  -2.235  1.00 91.04           C  
ATOM   2028  CB  GLU A 132      15.506  -1.723  -2.662  1.00 91.04           C  
ATOM   2029  HB2 GLU A 132      16.003  -1.916  -1.711  1.00 91.04           H  
ATOM   2030  HB3 GLU A 132      16.047  -2.239  -3.455  1.00 91.04           H  
ATOM   2031  O   GLU A 132      14.369  -4.124  -1.094  1.00 91.04           O  
ATOM   2032  CG  GLU A 132      15.520  -0.211  -2.938  1.00 91.04           C  
ATOM   2033  HG2 GLU A 132      14.881  -0.002  -3.796  1.00 91.04           H  
ATOM   2034  HG3 GLU A 132      15.096   0.312  -2.080  1.00 91.04           H  
ATOM   2035  CD  GLU A 132      16.929   0.339  -3.193  1.00 91.04           C  
ATOM   2036  OE1 GLU A 132      16.997   1.516  -3.612  1.00 91.04           O  
ATOM   2037  OE2 GLU A 132      17.914  -0.412  -3.005  1.00 91.04           O  
ATOM   2038  N   VAL A 133      13.711  -4.630  -3.178  1.00 94.23           N  
ATOM   2039  H   VAL A 133      13.472  -4.275  -4.093  1.00 94.23           H  
ATOM   2040  CA  VAL A 133      13.609  -6.075  -2.964  1.00 94.23           C  
ATOM   2041  HA  VAL A 133      14.095  -6.315  -2.019  1.00 94.23           H  
ATOM   2042  C   VAL A 133      14.354  -6.817  -4.068  1.00 94.23           C  
ATOM   2043  CB  VAL A 133      12.146  -6.551  -2.855  1.00 94.23           C  
ATOM   2044  HB  VAL A 133      12.150  -7.626  -2.677  1.00 94.23           H  
ATOM   2045  O   VAL A 133      14.371  -6.360  -5.215  1.00 94.23           O  
ATOM   2046  CG1 VAL A 133      11.434  -5.891  -1.668  1.00 94.23           C  
ATOM   2047 HG11 VAL A 133      10.454  -6.346  -1.529  1.00 94.23           H  
ATOM   2048 HG12 VAL A 133      11.309  -4.823  -1.845  1.00 94.23           H  
ATOM   2049 HG13 VAL A 133      12.019  -6.037  -0.760  1.00 94.23           H  
ATOM   2050  CG2 VAL A 133      11.326  -6.293  -4.122  1.00 94.23           C  
ATOM   2051 HG21 VAL A 133      11.323  -5.229  -4.361  1.00 94.23           H  
ATOM   2052 HG22 VAL A 133      10.299  -6.623  -3.963  1.00 94.23           H  
ATOM   2053 HG23 VAL A 133      11.746  -6.849  -4.960  1.00 94.23           H  
ATOM   2054  N   PRO A 134      14.984  -7.964  -3.770  1.00 93.37           N  
ATOM   2055  CA  PRO A 134      15.609  -8.755  -4.812  1.00 93.37           C  
ATOM   2056  HA  PRO A 134      16.308  -8.133  -5.372  1.00 93.37           H  
ATOM   2057  C   PRO A 134      14.537  -9.308  -5.760  1.00 93.37           C  
ATOM   2058  CB  PRO A 134      16.388  -9.845  -4.079  1.00 93.37           C  
ATOM   2059  HB2 PRO A 134      16.483 -10.752  -4.676  1.00 93.37           H  
ATOM   2060  HB3 PRO A 134      17.374  -9.465  -3.811  1.00 93.37           H  
ATOM   2061  O   PRO A 134      13.429  -9.639  -5.337  1.00 93.37           O  
ATOM   2062  CG  PRO A 134      15.564 -10.059  -2.809  1.00 93.37           C  
ATOM   2063  HG2 PRO A 134      16.166 -10.466  -1.997  1.00 93.37           H  
ATOM   2064  HG3 PRO A 134      14.726 -10.720  -3.033  1.00 93.37           H  
ATOM   2065  CD  PRO A 134      15.049  -8.655  -2.488  1.00 93.37           C  
ATOM   2066  HD2 PRO A 134      14.071  -8.719  -2.011  1.00 93.37           H  
ATOM   2067  HD3 PRO A 134      15.755  -8.141  -1.836  1.00 93.37           H  
ATOM   2068  N   VAL A 135      14.873  -9.478  -7.039  1.00 92.32           N  
ATOM   2069  H   VAL A 135      15.789  -9.169  -7.331  1.00 92.32           H  
ATOM   2070  CA  VAL A 135      13.957 -10.067  -8.039  1.00 92.32           C  
ATOM   2071  HA  VAL A 135      13.056  -9.456  -8.091  1.00 92.32           H  
ATOM   2072  C   VAL A 135      13.513 -11.478  -7.627  1.00 92.32           C  
ATOM   2073  CB  VAL A 135      14.616 -10.068  -9.433  1.00 92.32           C  
ATOM   2074  HB  VAL A 135      15.595 -10.541  -9.360  1.00 92.32           H  
ATOM   2075  O   VAL A 135      12.392 -11.892  -7.912  1.00 92.32           O  
ATOM   2076  CG1 VAL A 135      13.796 -10.827 -10.485  1.00 92.32           C  
ATOM   2077 HG11 VAL A 135      14.280 -10.746 -11.458  1.00 92.32           H  
ATOM   2078 HG12 VAL A 135      13.734 -11.886 -10.236  1.00 92.32           H  
ATOM   2079 HG13 VAL A 135      12.787 -10.416 -10.545  1.00 92.32           H  
ATOM   2080  CG2 VAL A 135      14.802  -8.628  -9.926  1.00 92.32           C  
ATOM   2081 HG21 VAL A 135      15.415  -8.055  -9.231  1.00 92.32           H  
ATOM   2082 HG22 VAL A 135      15.305  -8.629 -10.893  1.00 92.32           H  
ATOM   2083 HG23 VAL A 135      13.834  -8.135 -10.026  1.00 92.32           H  
ATOM   2084  N   SER A 136      14.344 -12.201  -6.869  1.00 92.86           N  
ATOM   2085  H   SER A 136      15.219 -11.783  -6.588  1.00 92.86           H  
ATOM   2086  CA  SER A 136      13.994 -13.501  -6.282  1.00 92.86           C  
ATOM   2087  HA  SER A 136      13.708 -14.175  -7.089  1.00 92.86           H  
ATOM   2088  C   SER A 136      12.815 -13.451  -5.298  1.00 92.86           C  
ATOM   2089  CB  SER A 136      15.210 -14.106  -5.580  1.00 92.86           C  
ATOM   2090  HB2 SER A 136      15.995 -14.297  -6.313  1.00 92.86           H  
ATOM   2091  HB3 SER A 136      14.925 -15.049  -5.115  1.00 92.86           H  
ATOM   2092  O   SER A 136      12.203 -14.492  -5.052  1.00 92.86           O  
ATOM   2093  OG  SER A 136      15.697 -13.217  -4.596  1.00 92.86           O  
ATOM   2094  HG  SER A 136      16.155 -13.715  -3.915  1.00 92.86           H  
ATOM   2095  N   SER A 137      12.458 -12.272  -4.781  1.00 95.22           N  
ATOM   2096  H   SER A 137      13.020 -11.466  -5.014  1.00 95.22           H  
ATOM   2097  CA  SER A 137      11.308 -12.025  -3.902  1.00 95.22           C  
ATOM   2098  HA  SER A 137      10.987 -12.970  -3.463  1.00 95.22           H  
ATOM   2099  C   SER A 137      10.088 -11.463  -4.641  1.00 95.22           C  
ATOM   2100  CB  SER A 137      11.711 -11.103  -2.745  1.00 95.22           C  
ATOM   2101  HB2 SER A 137      10.828 -10.797  -2.185  1.00 95.22           H  
ATOM   2102  HB3 SER A 137      12.196 -10.209  -3.137  1.00 95.22           H  
ATOM   2103  O   SER A 137       9.139 -11.046  -3.983  1.00 95.22           O  
ATOM   2104  OG  SER A 137      12.589 -11.782  -1.867  1.00 95.22           O  
ATOM   2105  HG  SER A 137      12.079 -12.413  -1.354  1.00 95.22           H  
ATOM   2106  N   LEU A 138      10.083 -11.458  -5.981  1.00 96.21           N  
ATOM   2107  H   LEU A 138      10.913 -11.766  -6.468  1.00 96.21           H  
ATOM   2108  CA  LEU A 138       8.948 -11.042  -6.811  1.00 96.21           C  
ATOM   2109  HA  LEU A 138       8.208 -10.533  -6.192  1.00 96.21           H  
ATOM   2110  C   LEU A 138       8.262 -12.242  -7.465  1.00 96.21           C  
ATOM   2111  CB  LEU A 138       9.416 -10.072  -7.904  1.00 96.21           C  
ATOM   2112  HB2 LEU A 138      10.119 -10.601  -8.548  1.00 96.21           H  
ATOM   2113  HB3 LEU A 138       8.554  -9.794  -8.511  1.00 96.21           H  
ATOM   2114  O   LEU A 138       8.928 -13.185  -7.900  1.00 96.21           O  
ATOM   2115  CG  LEU A 138      10.100  -8.793  -7.409  1.00 96.21           C  
ATOM   2116  HG  LEU A 138      11.028  -9.045  -6.894  1.00 96.21           H  
ATOM   2117  CD1 LEU A 138      10.435  -7.925  -8.619  1.00 96.21           C  
ATOM   2118 HD11 LEU A 138       9.519  -7.570  -9.093  1.00 96.21           H  
ATOM   2119 HD12 LEU A 138      11.018  -8.500  -9.338  1.00 96.21           H  
ATOM   2120 HD13 LEU A 138      11.027  -7.070  -8.291  1.00 96.21           H  
ATOM   2121  CD2 LEU A 138       9.206  -7.995  -6.463  1.00 96.21           C  
ATOM   2122 HD21 LEU A 138       8.220  -7.852  -6.904  1.00 96.21           H  
ATOM   2123 HD22 LEU A 138       9.659  -7.021  -6.272  1.00 96.21           H  
ATOM   2124 HD23 LEU A 138       9.110  -8.524  -5.515  1.00 96.21           H  
ATOM   2125  N   ARG A 139       6.934 -12.199  -7.576  1.00 97.54           N  
ATOM   2126  H   ARG A 139       6.463 -11.428  -7.124  1.00 97.54           H  
ATOM   2127  CA  ARG A 139       6.097 -13.184  -8.279  1.00 97.54           C  
ATOM   2128  HA  ARG A 139       6.730 -13.810  -8.908  1.00 97.54           H  
ATOM   2129  C   ARG A 139       5.103 -12.500  -9.204  1.00 97.54           C  
ATOM   2130  CB  ARG A 139       5.341 -14.074  -7.277  1.00 97.54           C  
ATOM   2131  HB2 ARG A 139       4.693 -13.446  -6.665  1.00 97.54           H  
ATOM   2132  HB3 ARG A 139       4.709 -14.774  -7.823  1.00 97.54           H  
ATOM   2133  O   ARG A 139       4.658 -11.379  -8.942  1.00 97.54           O  
ATOM   2134  CG  ARG A 139       6.247 -14.874  -6.341  1.00 97.54           C  
ATOM   2135  HG2 ARG A 139       6.846 -14.190  -5.739  1.00 97.54           H  
ATOM   2136  HG3 ARG A 139       5.625 -15.469  -5.673  1.00 97.54           H  
ATOM   2137  CD  ARG A 139       7.172 -15.818  -7.105  1.00 97.54           C  
ATOM   2138  HD2 ARG A 139       6.591 -16.454  -7.773  1.00 97.54           H  
ATOM   2139  HD3 ARG A 139       7.838 -15.261  -7.764  1.00 97.54           H  
ATOM   2140  NE  ARG A 139       7.955 -16.630  -6.171  1.00 97.54           N  
ATOM   2141  HE  ARG A 139       7.535 -17.487  -5.843  1.00 97.54           H  
ATOM   2142  NH1 ARG A 139       9.765 -15.231  -6.092  1.00 97.54           N  
ATOM   2143 HH11 ARG A 139       9.325 -14.606  -6.751  1.00 97.54           H  
ATOM   2144 HH12 ARG A 139      10.675 -15.004  -5.716  1.00 97.54           H  
ATOM   2145  NH2 ARG A 139       9.801 -17.124  -4.936  1.00 97.54           N  
ATOM   2146 HH21 ARG A 139      10.723 -16.865  -4.617  1.00 97.54           H  
ATOM   2147 HH22 ARG A 139       9.414 -18.043  -4.772  1.00 97.54           H  
ATOM   2148  CZ  ARG A 139       9.164 -16.331  -5.744  1.00 97.54           C  
ATOM   2149  N   LYS A 140       4.722 -13.206 -10.270  1.00 97.49           N  
ATOM   2150  H   LYS A 140       5.113 -14.129 -10.393  1.00 97.49           H  
ATOM   2151  CA  LYS A 140       3.654 -12.781 -11.178  1.00 97.49           C  
ATOM   2152  HA  LYS A 140       3.905 -11.808 -11.600  1.00 97.49           H  
ATOM   2153  C   LYS A 140       2.357 -12.665 -10.384  1.00 97.49           C  
ATOM   2154  CB  LYS A 140       3.504 -13.817 -12.306  1.00 97.49           C  
ATOM   2155  HB2 LYS A 140       3.164 -14.756 -11.871  1.00 97.49           H  
ATOM   2156  HB3 LYS A 140       4.473 -14.006 -12.768  1.00 97.49           H  
ATOM   2157  O   LYS A 140       1.952 -13.633  -9.743  1.00 97.49           O  
ATOM   2158  CG  LYS A 140       2.501 -13.396 -13.395  1.00 97.49           C  
ATOM   2159  HG2 LYS A 140       1.612 -12.949 -12.949  1.00 97.49           H  
ATOM   2160  HG3 LYS A 140       2.189 -14.286 -13.942  1.00 97.49           H  
ATOM   2161  CD  LYS A 140       3.142 -12.427 -14.390  1.00 97.49           C  
ATOM   2162  HD2 LYS A 140       3.957 -12.950 -14.890  1.00 97.49           H  
ATOM   2163  HD3 LYS A 140       3.543 -11.561 -13.863  1.00 97.49           H  
ATOM   2164  CE  LYS A 140       2.155 -11.965 -15.458  1.00 97.49           C  
ATOM   2165  HE2 LYS A 140       1.453 -12.770 -15.676  1.00 97.49           H  
ATOM   2166  HE3 LYS A 140       2.702 -11.747 -16.376  1.00 97.49           H  
ATOM   2167  NZ  LYS A 140       1.440 -10.754 -15.019  1.00 97.49           N  
ATOM   2168  HZ1 LYS A 140       0.640 -10.619 -15.620  1.00 97.49           H  
ATOM   2169  HZ2 LYS A 140       1.054 -10.885 -14.094  1.00 97.49           H  
ATOM   2170  HZ3 LYS A 140       2.051  -9.951 -15.034  1.00 97.49           H  
ATOM   2171  N   MET A 141       1.700 -11.512 -10.428  1.00 98.32           N  
ATOM   2172  H   MET A 141       2.072 -10.744 -10.968  1.00 98.32           H  
ATOM   2173  CA  MET A 141       0.358 -11.383  -9.869  1.00 98.32           C  
ATOM   2174  HA  MET A 141       0.296 -11.998  -8.971  1.00 98.32           H  
ATOM   2175  C   MET A 141      -0.683 -11.890 -10.870  1.00 98.32           C  
ATOM   2176  CB  MET A 141       0.094  -9.935  -9.450  1.00 98.32           C  
ATOM   2177  HB2 MET A 141       0.926  -9.587  -8.838  1.00 98.32           H  
ATOM   2178  HB3 MET A 141       0.009  -9.300 -10.332  1.00 98.32           H  
ATOM   2179  O   MET A 141      -0.588 -11.600 -12.063  1.00 98.32           O  
ATOM   2180  CG  MET A 141      -1.187  -9.846  -8.621  1.00 98.32           C  
ATOM   2181  HG2 MET A 141      -2.022 -10.214  -9.216  1.00 98.32           H  
ATOM   2182  HG3 MET A 141      -1.089 -10.478  -7.738  1.00 98.32           H  
ATOM   2183  SD  MET A 141      -1.625  -8.184  -8.086  1.00 98.32           S  
ATOM   2184  CE  MET A 141      -0.245  -7.746  -7.030  1.00 98.32           C  
ATOM   2185  HE1 MET A 141       0.610  -7.571  -7.683  1.00 98.32           H  
ATOM   2186  HE2 MET A 141      -0.469  -6.815  -6.510  1.00 98.32           H  
ATOM   2187  HE3 MET A 141      -0.035  -8.542  -6.316  1.00 98.32           H  
ATOM   2188  N   LEU A 142      -1.675 -12.621 -10.363  1.00 98.06           N  
ATOM   2189  H   LEU A 142      -1.673 -12.793  -9.368  1.00 98.06           H  
ATOM   2190  CA  LEU A 142      -2.854 -13.067 -11.104  1.00 98.06           C  
ATOM   2191  HA  LEU A 142      -2.668 -12.979 -12.175  1.00 98.06           H  
ATOM   2192  C   LEU A 142      -4.068 -12.204 -10.766  1.00 98.06           C  
ATOM   2193  CB  LEU A 142      -3.163 -14.531 -10.766  1.00 98.06           C  
ATOM   2194  HB2 LEU A 142      -4.035 -14.850 -11.336  1.00 98.06           H  
ATOM   2195  HB3 LEU A 142      -3.415 -14.591  -9.707  1.00 98.06           H  
ATOM   2196  O   LEU A 142      -4.156 -11.657  -9.665  1.00 98.06           O  
ATOM   2197  CG  LEU A 142      -2.011 -15.501 -11.048  1.00 98.06           C  
ATOM   2198  HG  LEU A 142      -1.136 -15.208 -10.468  1.00 98.06           H  
ATOM   2199  CD1 LEU A 142      -2.445 -16.882 -10.591  1.00 98.06           C  
ATOM   2200 HD11 LEU A 142      -1.596 -17.558 -10.696  1.00 98.06           H  
ATOM   2201 HD12 LEU A 142      -3.291 -17.238 -11.178  1.00 98.06           H  
ATOM   2202 HD13 LEU A 142      -2.710 -16.832  -9.534  1.00 98.06           H  
ATOM   2203  CD2 LEU A 142      -1.638 -15.561 -12.525  1.00 98.06           C  
ATOM   2204 HD21 LEU A 142      -1.239 -14.601 -12.854  1.00 98.06           H  
ATOM   2205 HD22 LEU A 142      -2.510 -15.816 -13.128  1.00 98.06           H  
ATOM   2206 HD23 LEU A 142      -0.860 -16.309 -12.675  1.00 98.06           H  
ATOM   2207  N   ALA A 143      -5.034 -12.155 -11.686  1.00 97.08           N  
ATOM   2208  H   ALA A 143      -4.881 -12.608 -12.575  1.00 97.08           H  
ATOM   2209  CA  ALA A 143      -6.227 -11.319 -11.555  1.00 97.08           C  
ATOM   2210  HA  ALA A 143      -5.923 -10.273 -11.529  1.00 97.08           H  
ATOM   2211  C   ALA A 143      -7.010 -11.598 -10.257  1.00 97.08           C  
ATOM   2212  CB  ALA A 143      -7.091 -11.529 -12.802  1.00 97.08           C  
ATOM   2213  HB1 ALA A 143      -7.980 -10.901 -12.738  1.00 97.08           H  
ATOM   2214  HB2 ALA A 143      -7.401 -12.571 -12.883  1.00 97.08           H  
ATOM   2215  HB3 ALA A 143      -6.535 -11.243 -13.695  1.00 97.08           H  
ATOM   2216  O   ALA A 143      -7.518 -10.673  -9.636  1.00 97.08           O  
ATOM   2217  N   GLU A 144      -7.015 -12.841  -9.757  1.00 96.90           N  
ATOM   2218  H   GLU A 144      -6.541 -13.565 -10.279  1.00 96.90           H  
ATOM   2219  CA  GLU A 144      -7.723 -13.213  -8.519  1.00 96.90           C  
ATOM   2220  HA  GLU A 144      -8.767 -12.925  -8.645  1.00 96.90           H  
ATOM   2221  C   GLU A 144      -7.242 -12.500  -7.238  1.00 96.90           C  
ATOM   2222  CB  GLU A 144      -7.679 -14.737  -8.315  1.00 96.90           C  
ATOM   2223  HB2 GLU A 144      -8.397 -14.985  -7.533  1.00 96.90           H  
ATOM   2224  HB3 GLU A 144      -8.008 -15.232  -9.229  1.00 96.90           H  
ATOM   2225  O   GLU A 144      -7.889 -12.624  -6.192  1.00 96.90           O  
ATOM   2226  CG  GLU A 144      -6.302 -15.295  -7.908  1.00 96.90           C  
ATOM   2227  HG2 GLU A 144      -5.867 -14.690  -7.113  1.00 96.90           H  
ATOM   2228  HG3 GLU A 144      -5.631 -15.261  -8.767  1.00 96.90           H  
ATOM   2229  CD  GLU A 144      -6.443 -16.732  -7.392  1.00 96.90           C  
ATOM   2230  OE1 GLU A 144      -6.150 -17.675  -8.159  1.00 96.90           O  
ATOM   2231  OE2 GLU A 144      -6.907 -16.914  -6.234  1.00 96.90           O  
ATOM   2232  N   PHE A 145      -6.105 -11.798  -7.300  1.00 98.10           N  
ATOM   2233  H   PHE A 145      -5.614 -11.769  -8.182  1.00 98.10           H  
ATOM   2234  CA  PHE A 145      -5.554 -11.007  -6.199  1.00 98.10           C  
ATOM   2235  HA  PHE A 145      -6.033 -11.323  -5.272  1.00 98.10           H  
ATOM   2236  C   PHE A 145      -5.856  -9.501  -6.318  1.00 98.10           C  
ATOM   2237  CB  PHE A 145      -4.051 -11.302  -6.063  1.00 98.10           C  
ATOM   2238  HB2 PHE A 145      -3.545 -10.943  -6.959  1.00 98.10           H  
ATOM   2239  HB3 PHE A 145      -3.656 -10.739  -5.218  1.00 98.10           H  
ATOM   2240  O   PHE A 145      -5.495  -8.745  -5.416  1.00 98.10           O  
ATOM   2241  CG  PHE A 145      -3.721 -12.771  -5.845  1.00 98.10           C  
ATOM   2242  CD1 PHE A 145      -4.201 -13.443  -4.704  1.00 98.10           C  
ATOM   2243  HD1 PHE A 145      -4.796 -12.909  -3.978  1.00 98.10           H  
ATOM   2244  CD2 PHE A 145      -2.952 -13.475  -6.791  1.00 98.10           C  
ATOM   2245  HD2 PHE A 145      -2.600 -12.967  -7.676  1.00 98.10           H  
ATOM   2246  CE1 PHE A 145      -3.914 -14.805  -4.510  1.00 98.10           C  
ATOM   2247  HE1 PHE A 145      -4.286 -15.323  -3.639  1.00 98.10           H  
ATOM   2248  CE2 PHE A 145      -2.662 -14.837  -6.597  1.00 98.10           C  
ATOM   2249  HE2 PHE A 145      -2.086 -15.379  -7.332  1.00 98.10           H  
ATOM   2250  CZ  PHE A 145      -3.148 -15.502  -5.458  1.00 98.10           C  
ATOM   2251  HZ  PHE A 145      -2.950 -16.555  -5.322  1.00 98.10           H  
ATOM   2252  N   VAL A 146      -6.529  -9.054  -7.386  1.00 96.91           N  
ATOM   2253  H   VAL A 146      -6.801  -9.724  -8.091  1.00 96.91           H  
ATOM   2254  CA  VAL A 146      -6.889  -7.636  -7.612  1.00 96.91           C  
ATOM   2255  HA  VAL A 146      -6.803  -7.087  -6.674  1.00 96.91           H  
ATOM   2256  C   VAL A 146      -8.329  -7.418  -8.061  1.00 96.91           C  
ATOM   2257  CB  VAL A 146      -5.951  -6.949  -8.619  1.00 96.91           C  
ATOM   2258  HB  VAL A 146      -6.323  -5.943  -8.815  1.00 96.91           H  
ATOM   2259  O   VAL A 146      -8.912  -6.399  -7.706  1.00 96.91           O  
ATOM   2260  CG1 VAL A 146      -4.565  -6.812  -7.998  1.00 96.91           C  
ATOM   2261 HG11 VAL A 146      -3.880  -6.379  -8.726  1.00 96.91           H  
ATOM   2262 HG12 VAL A 146      -4.206  -7.796  -7.695  1.00 96.91           H  
ATOM   2263 HG13 VAL A 146      -4.618  -6.163  -7.124  1.00 96.91           H  
ATOM   2264  CG2 VAL A 146      -5.832  -7.687  -9.958  1.00 96.91           C  
ATOM   2265 HG21 VAL A 146      -5.360  -8.659  -9.818  1.00 96.91           H  
ATOM   2266 HG22 VAL A 146      -6.815  -7.814 -10.411  1.00 96.91           H  
ATOM   2267 HG23 VAL A 146      -5.233  -7.078 -10.636  1.00 96.91           H  
ATOM   2268  N   THR A 147      -8.933  -8.364  -8.784  1.00 95.68           N  
ATOM   2269  H   THR A 147      -8.410  -9.174  -9.086  1.00 95.68           H  
ATOM   2270  CA  THR A 147     -10.334  -8.274  -9.208  1.00 95.68           C  
ATOM   2271  HA  THR A 147     -10.465  -7.360  -9.788  1.00 95.68           H  
ATOM   2272  C   THR A 147     -11.244  -8.208  -7.986  1.00 95.68           C  
ATOM   2273  CB  THR A 147     -10.725  -9.471 -10.084  1.00 95.68           C  
ATOM   2274  HB  THR A 147     -10.653 -10.389  -9.501  1.00 95.68           H  
ATOM   2275  O   THR A 147     -11.186  -9.091  -7.130  1.00 95.68           O  
ATOM   2276  CG2 THR A 147     -12.137  -9.342 -10.650  1.00 95.68           C  
ATOM   2277 HG21 THR A 147     -12.870  -9.395  -9.844  1.00 95.68           H  
ATOM   2278 HG22 THR A 147     -12.332 -10.162 -11.341  1.00 95.68           H  
ATOM   2279 HG23 THR A 147     -12.255  -8.392 -11.171  1.00 95.68           H  
ATOM   2280  OG1 THR A 147      -9.859  -9.572 -11.193  1.00 95.68           O  
ATOM   2281  HG1 THR A 147      -9.956  -8.769 -11.710  1.00 95.68           H  
ATOM   2282  N   ASP A 148     -12.055  -7.151  -7.906  1.00 95.85           N  
ATOM   2283  H   ASP A 148     -12.094  -6.510  -8.686  1.00 95.85           H  
ATOM   2284  CA  ASP A 148     -12.936  -6.836  -6.771  1.00 95.85           C  
ATOM   2285  HA  ASP A 148     -13.316  -5.829  -6.945  1.00 95.85           H  
ATOM   2286  C   ASP A 148     -12.205  -6.767  -5.415  1.00 95.85           C  
ATOM   2287  CB  ASP A 148     -14.162  -7.761  -6.767  1.00 95.85           C  
ATOM   2288  HB2 ASP A 148     -14.855  -7.432  -5.993  1.00 95.85           H  
ATOM   2289  HB3 ASP A 148     -13.847  -8.777  -6.526  1.00 95.85           H  
ATOM   2290  O   ASP A 148     -12.791  -6.970  -4.349  1.00 95.85           O  
ATOM   2291  CG  ASP A 148     -14.903  -7.756  -8.106  1.00 95.85           C  
ATOM   2292  OD1 ASP A 148     -15.085  -6.653  -8.668  1.00 95.85           O  
ATOM   2293  OD2 ASP A 148     -15.282  -8.860  -8.559  1.00 95.85           O  
ATOM   2294  N   LEU A 149     -10.900  -6.486  -5.453  1.00 97.58           N  
ATOM   2295  H   LEU A 149     -10.477  -6.360  -6.362  1.00 97.58           H  
ATOM   2296  CA  LEU A 149     -10.036  -6.359  -4.290  1.00 97.58           C  
ATOM   2297  HA  LEU A 149     -10.646  -6.345  -3.386  1.00 97.58           H  
ATOM   2298  C   LEU A 149      -9.287  -5.020  -4.355  1.00 97.58           C  
ATOM   2299  CB  LEU A 149      -9.088  -7.575  -4.213  1.00 97.58           C  
ATOM   2300  HB2 LEU A 149      -8.571  -7.667  -5.169  1.00 97.58           H  
ATOM   2301  HB3 LEU A 149      -8.338  -7.384  -3.445  1.00 97.58           H  
ATOM   2302  O   LEU A 149      -8.087  -5.014  -4.626  1.00 97.58           O  
ATOM   2303  CG  LEU A 149      -9.773  -8.913  -3.894  1.00 97.58           C  
ATOM   2304  HG  LEU A 149     -10.581  -9.112  -4.598  1.00 97.58           H  
ATOM   2305  CD1 LEU A 149      -8.746 -10.043  -4.010  1.00 97.58           C  
ATOM   2306 HD11 LEU A 149      -7.899  -9.852  -3.352  1.00 97.58           H  
ATOM   2307 HD12 LEU A 149      -9.215 -10.998  -3.774  1.00 97.58           H  
ATOM   2308 HD13 LEU A 149      -8.399 -10.086  -5.042  1.00 97.58           H  
ATOM   2309  CD2 LEU A 149     -10.343  -8.932  -2.473  1.00 97.58           C  
ATOM   2310 HD21 LEU A 149     -11.196  -8.255  -2.432  1.00 97.58           H  
ATOM   2311 HD22 LEU A 149     -10.700  -9.931  -2.224  1.00 97.58           H  
ATOM   2312 HD23 LEU A 149      -9.587  -8.588  -1.767  1.00 97.58           H  
ATOM   2313  N   PRO A 150      -9.934  -3.872  -4.098  1.00 97.29           N  
ATOM   2314  CA  PRO A 150      -9.230  -2.594  -4.020  1.00 97.29           C  
ATOM   2315  HA  PRO A 150      -8.845  -2.349  -5.010  1.00 97.29           H  
ATOM   2316  C   PRO A 150      -8.050  -2.609  -3.024  1.00 97.29           C  
ATOM   2317  CB  PRO A 150     -10.296  -1.566  -3.639  1.00 97.29           C  
ATOM   2318  HB2 PRO A 150     -10.630  -1.033  -4.529  1.00 97.29           H  
ATOM   2319  HB3 PRO A 150      -9.912  -0.872  -2.891  1.00 97.29           H  
ATOM   2320  O   PRO A 150      -8.087  -3.278  -1.984  1.00 97.29           O  
ATOM   2321  CG  PRO A 150     -11.450  -2.380  -3.057  1.00 97.29           C  
ATOM   2322  HG2 PRO A 150     -11.283  -2.545  -1.993  1.00 97.29           H  
ATOM   2323  HG3 PRO A 150     -12.411  -1.893  -3.223  1.00 97.29           H  
ATOM   2324  CD  PRO A 150     -11.351  -3.705  -3.801  1.00 97.29           C  
ATOM   2325  HD2 PRO A 150     -11.906  -3.643  -4.736  1.00 97.29           H  
ATOM   2326  HD3 PRO A 150     -11.751  -4.511  -3.186  1.00 97.29           H  
ATOM   2327  N   ALA A 151      -6.977  -1.889  -3.340  1.00 96.13           N  
ATOM   2328  H   ALA A 151      -7.004  -1.365  -4.203  1.00 96.13           H  
ATOM   2329  CA  ALA A 151      -5.860  -1.617  -2.442  1.00 96.13           C  
ATOM   2330  HA  ALA A 151      -5.520  -2.547  -1.988  1.00 96.13           H  
ATOM   2331  C   ALA A 151      -6.271  -0.700  -1.289  1.00 96.13           C  
ATOM   2332  CB  ALA A 151      -4.694  -1.048  -3.246  1.00 96.13           C  
ATOM   2333  HB1 ALA A 151      -3.915  -0.695  -2.570  1.00 96.13           H  
ATOM   2334  HB2 ALA A 151      -5.036  -0.217  -3.864  1.00 96.13           H  
ATOM   2335  HB3 ALA A 151      -4.275  -1.830  -3.879  1.00 96.13           H  
ATOM   2336  O   ALA A 151      -7.191   0.109  -1.414  1.00 96.13           O  
ATOM   2337  N   VAL A 152      -5.608  -0.855  -0.142  1.00 96.54           N  
ATOM   2338  H   VAL A 152      -4.884  -1.558  -0.100  1.00 96.54           H  
ATOM   2339  CA  VAL A 152      -6.052  -0.193   1.097  1.00 96.54           C  
ATOM   2340  HA  VAL A 152      -7.044   0.225   0.926  1.00 96.54           H  
ATOM   2341  C   VAL A 152      -5.209   1.003   1.516  1.00 96.54           C  
ATOM   2342  CB  VAL A 152      -6.234  -1.188   2.252  1.00 96.54           C  
ATOM   2343  HB  VAL A 152      -6.580  -0.635   3.125  1.00 96.54           H  
ATOM   2344  O   VAL A 152      -5.732   1.856   2.229  1.00 96.54           O  
ATOM   2345  CG1 VAL A 152      -7.308  -2.225   1.898  1.00 96.54           C  
ATOM   2346 HG11 VAL A 152      -7.424  -2.932   2.720  1.00 96.54           H  
ATOM   2347 HG12 VAL A 152      -8.257  -1.717   1.727  1.00 96.54           H  
ATOM   2348 HG13 VAL A 152      -7.029  -2.770   0.996  1.00 96.54           H  
ATOM   2349  CG2 VAL A 152      -4.945  -1.910   2.643  1.00 96.54           C  
ATOM   2350 HG21 VAL A 152      -5.125  -2.555   3.503  1.00 96.54           H  
ATOM   2351 HG22 VAL A 152      -4.181  -1.184   2.920  1.00 96.54           H  
ATOM   2352 HG23 VAL A 152      -4.583  -2.520   1.815  1.00 96.54           H  
ATOM   2353  N   ALA A 153      -3.950   1.111   1.077  1.00 95.19           N  
ATOM   2354  H   ALA A 153      -3.580   0.424   0.435  1.00 95.19           H  
ATOM   2355  CA  ALA A 153      -3.083   2.225   1.461  1.00 95.19           C  
ATOM   2356  HA  ALA A 153      -3.342   2.526   2.476  1.00 95.19           H  
ATOM   2357  C   ALA A 153      -3.327   3.449   0.576  1.00 95.19           C  
ATOM   2358  CB  ALA A 153      -1.621   1.780   1.490  1.00 95.19           C  
ATOM   2359  HB1 ALA A 153      -1.507   0.945   2.181  1.00 95.19           H  
ATOM   2360  HB2 ALA A 153      -1.003   2.606   1.842  1.00 95.19           H  
ATOM   2361  HB3 ALA A 153      -1.281   1.496   0.493  1.00 95.19           H  
ATOM   2362  O   ALA A 153      -2.585   3.720  -0.373  1.00 95.19           O  
ATOM   2363  N   CYS A 154      -4.391   4.180   0.901  1.00 93.92           N  
ATOM   2364  H   CYS A 154      -4.901   3.938   1.739  1.00 93.92           H  
ATOM   2365  CA  CYS A 154      -4.692   5.449   0.266  1.00 93.92           C  
ATOM   2366  HA  CYS A 154      -4.727   5.300  -0.814  1.00 93.92           H  
ATOM   2367  C   CYS A 154      -3.587   6.455   0.566  1.00 93.92           C  
ATOM   2368  CB  CYS A 154      -6.051   5.982   0.722  1.00 93.92           C  
ATOM   2369  HB2 CYS A 154      -6.226   6.960   0.274  1.00 93.92           H  
ATOM   2370  HB3 CYS A 154      -6.063   6.084   1.807  1.00 93.92           H  
ATOM   2371  O   CYS A 154      -3.004   6.488   1.647  1.00 93.92           O  
ATOM   2372  SG  CYS A 154      -7.351   4.842   0.185  1.00 93.92           S  
ATOM   2373  HG  CYS A 154      -6.906   3.772   0.849  1.00 93.92           H  
ATOM   2374  N   GLN A 155      -3.335   7.280  -0.425  1.00 92.75           N  
ATOM   2375  H   GLN A 155      -3.929   7.218  -1.240  1.00 92.75           H  
ATOM   2376  CA  GLN A 155      -2.334   8.312  -0.468  1.00 92.75           C  
ATOM   2377  HA  GLN A 155      -1.510   8.069   0.202  1.00 92.75           H  
ATOM   2378  C   GLN A 155      -2.957   9.620   0.017  1.00 92.75           C  
ATOM   2379  CB  GLN A 155      -1.861   8.311  -1.925  1.00 92.75           C  
ATOM   2380  HB2 GLN A 155      -1.347   9.239  -2.175  1.00 92.75           H  
ATOM   2381  HB3 GLN A 155      -2.727   8.299  -2.587  1.00 92.75           H  
ATOM   2382  O   GLN A 155      -3.996  10.057  -0.482  1.00 92.75           O  
ATOM   2383  CG  GLN A 155      -0.995   7.077  -2.257  1.00 92.75           C  
ATOM   2384  HG2 GLN A 155      -1.663   6.218  -2.317  1.00 92.75           H  
ATOM   2385  HG3 GLN A 155      -0.556   7.182  -3.250  1.00 92.75           H  
ATOM   2386  CD  GLN A 155       0.120   6.740  -1.254  1.00 92.75           C  
ATOM   2387  NE2 GLN A 155       0.314   5.480  -0.973  1.00 92.75           N  
ATOM   2388 HE21 GLN A 155       0.905   5.357  -0.164  1.00 92.75           H  
ATOM   2389 HE22 GLN A 155      -0.389   4.799  -1.225  1.00 92.75           H  
ATOM   2390  OE1 GLN A 155       0.792   7.558  -0.647  1.00 92.75           O  
ATOM   2391  N   ILE A 156      -2.368  10.199   1.056  1.00 93.34           N  
ATOM   2392  H   ILE A 156      -1.509   9.804   1.411  1.00 93.34           H  
ATOM   2393  CA  ILE A 156      -2.984  11.255   1.852  1.00 93.34           C  
ATOM   2394  HA  ILE A 156      -3.954  11.522   1.433  1.00 93.34           H  
ATOM   2395  C   ILE A 156      -2.099  12.489   1.850  1.00 93.34           C  
ATOM   2396  CB  ILE A 156      -3.202  10.766   3.292  1.00 93.34           C  
ATOM   2397  HB  ILE A 156      -2.221  10.505   3.688  1.00 93.34           H  
ATOM   2398  O   ILE A 156      -0.937  12.423   2.249  1.00 93.34           O  
ATOM   2399  CG1 ILE A 156      -4.073   9.502   3.411  1.00 93.34           C  
ATOM   2400 HG12 ILE A 156      -3.566   8.669   2.925  1.00 93.34           H  
ATOM   2401 HG13 ILE A 156      -4.156   9.243   4.467  1.00 93.34           H  
ATOM   2402  CG2 ILE A 156      -3.760  11.875   4.189  1.00 93.34           C  
ATOM   2403 HG21 ILE A 156      -4.670  12.291   3.754  1.00 93.34           H  
ATOM   2404 HG22 ILE A 156      -3.026  12.672   4.308  1.00 93.34           H  
ATOM   2405 HG23 ILE A 156      -3.956  11.461   5.178  1.00 93.34           H  
ATOM   2406  CD1 ILE A 156      -5.485   9.613   2.838  1.00 93.34           C  
ATOM   2407 HD11 ILE A 156      -6.031   8.728   3.166  1.00 93.34           H  
ATOM   2408 HD12 ILE A 156      -5.450   9.634   1.749  1.00 93.34           H  
ATOM   2409 HD13 ILE A 156      -5.994  10.500   3.215  1.00 93.34           H  
ATOM   2410  N   VAL A 157      -2.699  13.622   1.504  1.00 93.54           N  
ATOM   2411  H   VAL A 157      -3.653  13.569   1.177  1.00 93.54           H  
ATOM   2412  CA  VAL A 157      -2.142  14.954   1.734  1.00 93.54           C  
ATOM   2413  HA  VAL A 157      -1.073  14.874   1.932  1.00 93.54           H  
ATOM   2414  C   VAL A 157      -2.831  15.550   2.955  1.00 93.54           C  
ATOM   2415  CB  VAL A 157      -2.329  15.856   0.502  1.00 93.54           C  
ATOM   2416  HB  VAL A 157      -3.391  16.047   0.352  1.00 93.54           H  
ATOM   2417  O   VAL A 157      -4.058  15.632   3.005  1.00 93.54           O  
ATOM   2418  CG1 VAL A 157      -1.617  17.199   0.705  1.00 93.54           C  
ATOM   2419 HG11 VAL A 157      -0.555  17.033   0.883  1.00 93.54           H  
ATOM   2420 HG12 VAL A 157      -2.045  17.732   1.554  1.00 93.54           H  
ATOM   2421 HG13 VAL A 157      -1.740  17.819  -0.183  1.00 93.54           H  
ATOM   2422  CG2 VAL A 157      -1.781  15.209  -0.778  1.00 93.54           C  
ATOM   2423 HG21 VAL A 157      -2.342  14.303  -1.013  1.00 93.54           H  
ATOM   2424 HG22 VAL A 157      -0.730  14.952  -0.648  1.00 93.54           H  
ATOM   2425 HG23 VAL A 157      -1.882  15.899  -1.616  1.00 93.54           H  
ATOM   2426  N   ILE A 158      -2.062  15.974   3.950  1.00 94.64           N  
ATOM   2427  H   ILE A 158      -1.061  15.867   3.867  1.00 94.64           H  
ATOM   2428  CA  ILE A 158      -2.591  16.692   5.109  1.00 94.64           C  
ATOM   2429  HA  ILE A 158      -3.595  16.327   5.326  1.00 94.64           H  
ATOM   2430  C   ILE A 158      -2.699  18.171   4.728  1.00 94.64           C  
ATOM   2431  CB  ILE A 158      -1.728  16.439   6.364  1.00 94.64           C  
ATOM   2432  HB  ILE A 158      -0.732  16.844   6.189  1.00 94.64           H  
ATOM   2433  O   ILE A 158      -1.691  18.834   4.476  1.00 94.64           O  
ATOM   2434  CG1 ILE A 158      -1.595  14.922   6.649  1.00 94.64           C  
ATOM   2435 HG12 ILE A 158      -2.574  14.511   6.898  1.00 94.64           H  
ATOM   2436 HG13 ILE A 158      -1.235  14.409   5.757  1.00 94.64           H  
ATOM   2437  CG2 ILE A 158      -2.358  17.164   7.571  1.00 94.64           C  
ATOM   2438 HG21 ILE A 158      -2.407  18.237   7.381  1.00 94.64           H  
ATOM   2439 HG22 ILE A 158      -3.367  16.792   7.749  1.00 94.64           H  
ATOM   2440 HG23 ILE A 158      -1.754  17.018   8.466  1.00 94.64           H  
ATOM   2441  CD1 ILE A 158      -0.607  14.584   7.770  1.00 94.64           C  
ATOM   2442 HD11 ILE A 158       0.348  15.075   7.586  1.00 94.64           H  
ATOM   2443 HD12 ILE A 158      -1.006  14.899   8.734  1.00 94.64           H  
ATOM   2444 HD13 ILE A 158      -0.448  13.506   7.797  1.00 94.64           H  
ATOM   2445  N   GLU A 159      -3.923  18.690   4.658  1.00 96.80           N  
ATOM   2446  H   GLU A 159      -4.716  18.114   4.903  1.00 96.80           H  
ATOM   2447  CA  GLU A 159      -4.167  20.105   4.386  1.00 96.80           C  
ATOM   2448  HA  GLU A 159      -3.672  20.358   3.449  1.00 96.80           H  
ATOM   2449  C   GLU A 159      -3.545  20.981   5.480  1.00 96.80           C  
ATOM   2450  CB  GLU A 159      -5.666  20.413   4.221  1.00 96.80           C  
ATOM   2451  HB2 GLU A 159      -5.780  21.490   4.098  1.00 96.80           H  
ATOM   2452  HB3 GLU A 159      -6.202  20.109   5.120  1.00 96.80           H  
ATOM   2453  O   GLU A 159      -3.457  20.589   6.644  1.00 96.80           O  
ATOM   2454  CG  GLU A 159      -6.276  19.721   2.993  1.00 96.80           C  
ATOM   2455  HG2 GLU A 159      -5.583  19.834   2.159  1.00 96.80           H  
ATOM   2456  HG3 GLU A 159      -6.376  18.656   3.201  1.00 96.80           H  
ATOM   2457  CD  GLU A 159      -7.647  20.290   2.582  1.00 96.80           C  
ATOM   2458  OE1 GLU A 159      -7.884  20.384   1.360  1.00 96.80           O  
ATOM   2459  OE2 GLU A 159      -8.480  20.603   3.468  1.00 96.80           O  
ATOM   2460  N   ASP A 160      -3.085  22.168   5.080  1.00 96.14           N  
ATOM   2461  H   ASP A 160      -3.318  22.470   4.144  1.00 96.14           H  
ATOM   2462  CA  ASP A 160      -2.430  23.157   5.944  1.00 96.14           C  
ATOM   2463  HA  ASP A 160      -2.083  23.953   5.284  1.00 96.14           H  
ATOM   2464  C   ASP A 160      -1.153  22.669   6.660  1.00 96.14           C  
ATOM   2465  CB  ASP A 160      -3.464  23.808   6.878  1.00 96.14           C  
ATOM   2466  HB2 ASP A 160      -3.862  23.060   7.564  1.00 96.14           H  
ATOM   2467  HB3 ASP A 160      -2.976  24.584   7.469  1.00 96.14           H  
ATOM   2468  O   ASP A 160      -0.647  23.335   7.568  1.00 96.14           O  
ATOM   2469  CG  ASP A 160      -4.614  24.454   6.102  1.00 96.14           C  
ATOM   2470  OD1 ASP A 160      -4.312  25.147   5.100  1.00 96.14           O  
ATOM   2471  OD2 ASP A 160      -5.777  24.287   6.531  1.00 96.14           O  
ATOM   2472  N   PHE A 161      -0.568  21.545   6.222  1.00 94.86           N  
ATOM   2473  H   PHE A 161      -1.049  20.981   5.535  1.00 94.86           H  
ATOM   2474  CA  PHE A 161       0.687  21.060   6.787  1.00 94.86           C  
ATOM   2475  HA  PHE A 161       0.492  20.944   7.853  1.00 94.86           H  
ATOM   2476  C   PHE A 161       1.834  22.071   6.561  1.00 94.86           C  
ATOM   2477  CB  PHE A 161       1.040  19.670   6.253  1.00 94.86           C  
ATOM   2478  HB2 PHE A 161       0.122  19.087   6.176  1.00 94.86           H  
ATOM   2479  HB3 PHE A 161       1.465  19.754   5.253  1.00 94.86           H  
ATOM   2480  O   PHE A 161       1.981  22.624   5.461  1.00 94.86           O  
ATOM   2481  CG  PHE A 161       1.981  18.906   7.163  1.00 94.86           C  
ATOM   2482  CD1 PHE A 161       3.375  18.972   6.981  1.00 94.86           C  
ATOM   2483  HD1 PHE A 161       3.793  19.566   6.182  1.00 94.86           H  
ATOM   2484  CD2 PHE A 161       1.448  18.124   8.204  1.00 94.86           C  
ATOM   2485  HD2 PHE A 161       0.379  18.084   8.354  1.00 94.86           H  
ATOM   2486  CE1 PHE A 161       4.226  18.238   7.824  1.00 94.86           C  
ATOM   2487  HE1 PHE A 161       5.293  18.258   7.656  1.00 94.86           H  
ATOM   2488  CE2 PHE A 161       2.298  17.379   9.038  1.00 94.86           C  
ATOM   2489  HE2 PHE A 161       1.882  16.764   9.822  1.00 94.86           H  
ATOM   2490  CZ  PHE A 161       3.688  17.429   8.841  1.00 94.86           C  
ATOM   2491  HZ  PHE A 161       4.343  16.832   9.458  1.00 94.86           H  
ATOM   2492  N   PRO A 162       2.688  22.335   7.567  1.00 94.77           N  
ATOM   2493  CA  PRO A 162       3.763  23.315   7.446  1.00 94.77           C  
ATOM   2494  HA  PRO A 162       3.309  24.287   7.250  1.00 94.77           H  
ATOM   2495  C   PRO A 162       4.758  22.973   6.328  1.00 94.77           C  
ATOM   2496  CB  PRO A 162       4.447  23.352   8.818  1.00 94.77           C  
ATOM   2497  HB2 PRO A 162       5.285  22.655   8.849  1.00 94.77           H  
ATOM   2498  HB3 PRO A 162       4.782  24.356   9.076  1.00 94.77           H  
ATOM   2499  O   PRO A 162       5.414  21.936   6.365  1.00 94.77           O  
ATOM   2500  CG  PRO A 162       3.362  22.858   9.770  1.00 94.77           C  
ATOM   2501  HG2 PRO A 162       3.782  22.358  10.643  1.00 94.77           H  
ATOM   2502  HG3 PRO A 162       2.719  23.688  10.063  1.00 94.77           H  
ATOM   2503  CD  PRO A 162       2.571  21.866   8.938  1.00 94.77           C  
ATOM   2504  HD2 PRO A 162       3.007  20.871   9.025  1.00 94.77           H  
ATOM   2505  HD3 PRO A 162       1.540  21.864   9.292  1.00 94.77           H  
ATOM   2506  N   LYS A 163       4.968  23.899   5.380  1.00 90.15           N  
ATOM   2507  H   LYS A 163       4.323  24.676   5.364  1.00 90.15           H  
ATOM   2508  CA  LYS A 163       5.906  23.721   4.245  1.00 90.15           C  
ATOM   2509  HA  LYS A 163       5.597  22.842   3.680  1.00 90.15           H  
ATOM   2510  C   LYS A 163       7.363  23.453   4.651  1.00 90.15           C  
ATOM   2511  CB  LYS A 163       5.878  24.958   3.331  1.00 90.15           C  
ATOM   2512  HB2 LYS A 163       6.659  24.846   2.578  1.00 90.15           H  
ATOM   2513  HB3 LYS A 163       6.096  25.849   3.918  1.00 90.15           H  
ATOM   2514  O   LYS A 163       8.142  22.970   3.839  1.00 90.15           O  
ATOM   2515  CG  LYS A 163       4.541  25.132   2.604  1.00 90.15           C  
ATOM   2516  HG2 LYS A 163       4.307  24.213   2.065  1.00 90.15           H  
ATOM   2517  HG3 LYS A 163       3.751  25.324   3.330  1.00 90.15           H  
ATOM   2518  CD  LYS A 163       4.611  26.296   1.608  1.00 90.15           C  
ATOM   2519  HD2 LYS A 163       4.823  27.220   2.146  1.00 90.15           H  
ATOM   2520  HD3 LYS A 163       5.404  26.103   0.885  1.00 90.15           H  
ATOM   2521  CE  LYS A 163       3.265  26.404   0.886  1.00 90.15           C  
ATOM   2522  HE2 LYS A 163       2.485  26.569   1.629  1.00 90.15           H  
ATOM   2523  HE3 LYS A 163       3.053  25.447   0.409  1.00 90.15           H  
ATOM   2524  NZ  LYS A 163       3.255  27.491  -0.122  1.00 90.15           N  
ATOM   2525  HZ1 LYS A 163       2.351  27.519  -0.572  1.00 90.15           H  
ATOM   2526  HZ2 LYS A 163       3.957  27.320  -0.828  1.00 90.15           H  
ATOM   2527  HZ3 LYS A 163       3.421  28.383   0.321  1.00 90.15           H  
ATOM   2528  N   GLN A 164       7.749  23.850   5.862  1.00 89.67           N  
ATOM   2529  H   GLN A 164       7.026  24.199   6.475  1.00 89.67           H  
ATOM   2530  CA  GLN A 164       9.084  23.653   6.431  1.00 89.67           C  
ATOM   2531  HA  GLN A 164       9.587  22.842   5.905  1.00 89.67           H  
ATOM   2532  C   GLN A 164       8.945  23.210   7.891  1.00 89.67           C  
ATOM   2533  CB  GLN A 164       9.938  24.929   6.292  1.00 89.67           C  
ATOM   2534  HB2 GLN A 164      10.876  24.776   6.825  1.00 89.67           H  
ATOM   2535  HB3 GLN A 164       9.414  25.768   6.751  1.00 89.67           H  
ATOM   2536  O   GLN A 164       9.343  23.924   8.812  1.00 89.67           O  
ATOM   2537  CG  GLN A 164      10.273  25.275   4.835  1.00 89.67           C  
ATOM   2538  HG2 GLN A 164       9.351  25.473   4.287  1.00 89.67           H  
ATOM   2539  HG3 GLN A 164      10.771  24.425   4.371  1.00 89.67           H  
ATOM   2540  CD  GLN A 164      11.172  26.500   4.698  1.00 89.67           C  
ATOM   2541  NE2 GLN A 164      11.462  26.918   3.485  1.00 89.67           N  
ATOM   2542 HE21 GLN A 164      11.145  26.396   2.680  1.00 89.67           H  
ATOM   2543 HE22 GLN A 164      12.082  27.714   3.437  1.00 89.67           H  
ATOM   2544  OE1 GLN A 164      11.629  27.118   5.644  1.00 89.67           O  
ATOM   2545  N   ALA A 165       8.310  22.056   8.110  1.00 93.33           N  
ATOM   2546  H   ALA A 165       7.963  21.518   7.329  1.00 93.33           H  
ATOM   2547  CA  ALA A 165       8.167  21.492   9.446  1.00 93.33           C  
ATOM   2548  HA  ALA A 165       7.626  22.208  10.065  1.00 93.33           H  
ATOM   2549  C   ALA A 165       9.548  21.247  10.078  1.00 93.33           C  
ATOM   2550  CB  ALA A 165       7.332  20.211   9.360  1.00 93.33           C  
ATOM   2551  HB1 ALA A 165       7.843  19.479   8.735  1.00 93.33           H  
ATOM   2552  HB2 ALA A 165       6.357  20.427   8.922  1.00 93.33           H  
ATOM   2553  HB3 ALA A 165       7.188  19.795  10.357  1.00 93.33           H  
ATOM   2554  O   ALA A 165      10.420  20.603   9.492  1.00 93.33           O  
ATOM   2555  N   THR A 166       9.765  21.768  11.287  1.00 96.37           N  
ATOM   2556  H   THR A 166       9.029  22.290  11.741  1.00 96.37           H  
ATOM   2557  CA  THR A 166      11.025  21.542  12.005  1.00 96.37           C  
ATOM   2558  HA  THR A 166      11.841  21.668  11.294  1.00 96.37           H  
ATOM   2559  C   THR A 166      11.091  20.108  12.534  1.00 96.37           C  
ATOM   2560  CB  THR A 166      11.249  22.550  13.144  1.00 96.37           C  
ATOM   2561  HB  THR A 166      12.275  22.441  13.497  1.00 96.37           H  
ATOM   2562  O   THR A 166      10.070  19.438  12.704  1.00 96.37           O  
ATOM   2563  CG2 THR A 166      11.051  24.004  12.717  1.00 96.37           C  
ATOM   2564 HG21 THR A 166      11.353  24.670  13.525  1.00 96.37           H  
ATOM   2565 HG22 THR A 166      10.005  24.192  12.474  1.00 96.37           H  
ATOM   2566 HG23 THR A 166      11.661  24.215  11.838  1.00 96.37           H  
ATOM   2567  OG1 THR A 166      10.389  22.281  14.221  1.00 96.37           O  
ATOM   2568  HG1 THR A 166      10.309  23.084  14.740  1.00 96.37           H  
ATOM   2569  N   ALA A 167      12.295  19.636  12.870  1.00 96.66           N  
ATOM   2570  H   ALA A 167      13.117  20.188  12.671  1.00 96.66           H  
ATOM   2571  CA  ALA A 167      12.463  18.329  13.510  1.00 96.66           C  
ATOM   2572  HA  ALA A 167      12.115  17.557  12.823  1.00 96.66           H  
ATOM   2573  C   ALA A 167      11.641  18.199  14.809  1.00 96.66           C  
ATOM   2574  CB  ALA A 167      13.956  18.114  13.780  1.00 96.66           C  
ATOM   2575  HB1 ALA A 167      14.513  18.159  12.844  1.00 96.66           H  
ATOM   2576  HB2 ALA A 167      14.104  17.132  14.229  1.00 96.66           H  
ATOM   2577  HB3 ALA A 167      14.329  18.876  14.464  1.00 96.66           H  
ATOM   2578  O   ALA A 167      11.141  17.119  15.116  1.00 96.66           O  
ATOM   2579  N   GLU A 168      11.463  19.303  15.543  1.00 97.22           N  
ATOM   2580  H   GLU A 168      11.845  20.176  15.208  1.00 97.22           H  
ATOM   2581  CA  GLU A 168      10.628  19.347  16.742  1.00 97.22           C  
ATOM   2582  HA  GLU A 168      10.905  18.519  17.395  1.00 97.22           H  
ATOM   2583  C   GLU A 168       9.140  19.182  16.405  1.00 97.22           C  
ATOM   2584  CB  GLU A 168      10.893  20.657  17.494  1.00 97.22           C  
ATOM   2585  HB2 GLU A 168      10.523  21.495  16.903  1.00 97.22           H  
ATOM   2586  HB3 GLU A 168      11.968  20.771  17.633  1.00 97.22           H  
ATOM   2587  O   GLU A 168       8.473  18.344  17.010  1.00 97.22           O  
ATOM   2588  CG  GLU A 168      10.209  20.653  18.868  1.00 97.22           C  
ATOM   2589  HG2 GLU A 168       9.147  20.450  18.729  1.00 97.22           H  
ATOM   2590  HG3 GLU A 168      10.631  19.847  19.468  1.00 97.22           H  
ATOM   2591  CD  GLU A 168      10.354  21.979  19.622  1.00 97.22           C  
ATOM   2592  OE1 GLU A 168       9.536  22.175  20.553  1.00 97.22           O  
ATOM   2593  OE2 GLU A 168      11.252  22.773  19.264  1.00 97.22           O  
ATOM   2594  N   MET A 169       8.631  19.904  15.399  1.00 97.44           N  
ATOM   2595  H   MET A 169       9.232  20.554  14.913  1.00 97.44           H  
ATOM   2596  CA  MET A 169       7.240  19.770  14.944  1.00 97.44           C  
ATOM   2597  HA  MET A 169       6.565  19.998  15.769  1.00 97.44           H  
ATOM   2598  C   MET A 169       6.945  18.342  14.474  1.00 97.44           C  
ATOM   2599  CB  MET A 169       6.954  20.744  13.794  1.00 97.44           C  
ATOM   2600  HB2 MET A 169       7.654  20.557  12.979  1.00 97.44           H  
ATOM   2601  HB3 MET A 169       5.946  20.560  13.423  1.00 97.44           H  
ATOM   2602  O   MET A 169       5.925  17.766  14.841  1.00 97.44           O  
ATOM   2603  CG  MET A 169       7.053  22.214  14.205  1.00 97.44           C  
ATOM   2604  HG2 MET A 169       8.008  22.389  14.700  1.00 97.44           H  
ATOM   2605  HG3 MET A 169       6.270  22.446  14.927  1.00 97.44           H  
ATOM   2606  SD  MET A 169       6.919  23.351  12.803  1.00 97.44           S  
ATOM   2607  CE  MET A 169       5.113  23.427  12.710  1.00 97.44           C  
ATOM   2608  HE1 MET A 169       4.814  24.060  11.874  1.00 97.44           H  
ATOM   2609  HE2 MET A 169       4.705  22.424  12.591  1.00 97.44           H  
ATOM   2610  HE3 MET A 169       4.720  23.853  13.633  1.00 97.44           H  
ATOM   2611  N   LEU A 170       7.864  17.727  13.721  1.00 97.09           N  
ATOM   2612  H   LEU A 170       8.671  18.258  13.429  1.00 97.09           H  
ATOM   2613  CA  LEU A 170       7.719  16.341  13.266  1.00 97.09           C  
ATOM   2614  HA  LEU A 170       6.731  16.221  12.823  1.00 97.09           H  
ATOM   2615  C   LEU A 170       7.789  15.334  14.423  1.00 97.09           C  
ATOM   2616  CB  LEU A 170       8.790  16.027  12.207  1.00 97.09           C  
ATOM   2617  HB2 LEU A 170       9.772  16.202  12.645  1.00 97.09           H  
ATOM   2618  HB3 LEU A 170       8.713  14.971  11.948  1.00 97.09           H  
ATOM   2619  O   LEU A 170       7.100  14.316  14.398  1.00 97.09           O  
ATOM   2620  CG  LEU A 170       8.669  16.841  10.907  1.00 97.09           C  
ATOM   2621  HG  LEU A 170       8.700  17.907  11.135  1.00 97.09           H  
ATOM   2622  CD1 LEU A 170       9.849  16.506   9.994  1.00 97.09           C  
ATOM   2623 HD11 LEU A 170      10.788  16.734  10.498  1.00 97.09           H  
ATOM   2624 HD12 LEU A 170       9.790  17.123   9.097  1.00 97.09           H  
ATOM   2625 HD13 LEU A 170       9.821  15.457   9.699  1.00 97.09           H  
ATOM   2626  CD2 LEU A 170       7.368  16.540  10.164  1.00 97.09           C  
ATOM   2627 HD21 LEU A 170       6.501  16.773  10.783  1.00 97.09           H  
ATOM   2628 HD22 LEU A 170       7.298  17.173   9.280  1.00 97.09           H  
ATOM   2629 HD23 LEU A 170       7.329  15.495   9.858  1.00 97.09           H  
ATOM   2630  N   ALA A 171       8.594  15.597  15.456  1.00 96.27           N  
ATOM   2631  H   ALA A 171       9.165  16.429  15.433  1.00 96.27           H  
ATOM   2632  CA  ALA A 171       8.614  14.767  16.658  1.00 96.27           C  
ATOM   2633  HA  ALA A 171       8.735  13.725  16.360  1.00 96.27           H  
ATOM   2634  C   ALA A 171       7.291  14.865  17.437  1.00 96.27           C  
ATOM   2635  CB  ALA A 171       9.821  15.158  17.519  1.00 96.27           C  
ATOM   2636  HB1 ALA A 171       9.868  14.514  18.397  1.00 96.27           H  
ATOM   2637  HB2 ALA A 171      10.738  15.042  16.942  1.00 96.27           H  
ATOM   2638  HB3 ALA A 171       9.734  16.195  17.843  1.00 96.27           H  
ATOM   2639  O   ALA A 171       6.777  13.842  17.899  1.00 96.27           O  
ATOM   2640  N   LYS A 172       6.711  16.069  17.538  1.00 96.58           N  
ATOM   2641  H   LYS A 172       7.203  16.867  17.163  1.00 96.58           H  
ATOM   2642  CA  LYS A 172       5.382  16.294  18.128  1.00 96.58           C  
ATOM   2643  HA  LYS A 172       5.348  15.849  19.122  1.00 96.58           H  
ATOM   2644  C   LYS A 172       4.284  15.600  17.318  1.00 96.58           C  
ATOM   2645  CB  LYS A 172       5.105  17.801  18.271  1.00 96.58           C  
ATOM   2646  HB2 LYS A 172       4.058  17.926  18.547  1.00 96.58           H  
ATOM   2647  HB3 LYS A 172       5.268  18.299  17.316  1.00 96.58           H  
ATOM   2648  O   LYS A 172       3.493  14.869  17.909  1.00 96.58           O  
ATOM   2649  CG  LYS A 172       5.967  18.469  19.355  1.00 96.58           C  
ATOM   2650  HG2 LYS A 172       7.021  18.265  19.163  1.00 96.58           H  
ATOM   2651  HG3 LYS A 172       5.707  18.046  20.326  1.00 96.58           H  
ATOM   2652  CD  LYS A 172       5.759  19.991  19.396  1.00 96.58           C  
ATOM   2653  HD2 LYS A 172       4.725  20.212  19.661  1.00 96.58           H  
ATOM   2654  HD3 LYS A 172       5.966  20.411  18.412  1.00 96.58           H  
ATOM   2655  CE  LYS A 172       6.711  20.613  20.429  1.00 96.58           C  
ATOM   2656  HE2 LYS A 172       6.427  20.266  21.423  1.00 96.58           H  
ATOM   2657  HE3 LYS A 172       7.726  20.278  20.217  1.00 96.58           H  
ATOM   2658  NZ  LYS A 172       6.689  22.093  20.420  1.00 96.58           N  
ATOM   2659  HZ1 LYS A 172       7.551  22.466  20.792  1.00 96.58           H  
ATOM   2660  HZ2 LYS A 172       5.898  22.408  20.963  1.00 96.58           H  
ATOM   2661  HZ3 LYS A 172       6.535  22.460  19.492  1.00 96.58           H  
ATOM   2662  N   ALA A 173       4.312  15.705  15.987  1.00 96.89           N  
ATOM   2663  H   ALA A 173       4.956  16.368  15.580  1.00 96.89           H  
ATOM   2664  CA  ALA A 173       3.397  14.999  15.086  1.00 96.89           C  
ATOM   2665  HA  ALA A 173       2.382  15.345  15.279  1.00 96.89           H  
ATOM   2666  C   ALA A 173       3.427  13.477  15.309  1.00 96.89           C  
ATOM   2667  CB  ALA A 173       3.761  15.338  13.634  1.00 96.89           C  
ATOM   2668  HB1 ALA A 173       3.690  16.412  13.465  1.00 96.89           H  
ATOM   2669  HB2 ALA A 173       4.776  15.012  13.406  1.00 96.89           H  
ATOM   2670  HB3 ALA A 173       3.076  14.833  12.952  1.00 96.89           H  
ATOM   2671  O   ALA A 173       2.398  12.861  15.575  1.00 96.89           O  
ATOM   2672  N   ARG A 174       4.617  12.860  15.294  1.00 95.36           N  
ATOM   2673  H   ARG A 174       5.428  13.406  15.037  1.00 95.36           H  
ATOM   2674  CA  ARG A 174       4.771  11.412  15.536  1.00 95.36           C  
ATOM   2675  HA  ARG A 174       4.168  10.858  14.817  1.00 95.36           H  
ATOM   2676  C   ARG A 174       4.282  10.986  16.916  1.00 95.36           C  
ATOM   2677  CB  ARG A 174       6.236  11.005  15.365  1.00 95.36           C  
ATOM   2678  HB2 ARG A 174       6.874  11.673  15.945  1.00 95.36           H  
ATOM   2679  HB3 ARG A 174       6.365   9.990  15.739  1.00 95.36           H  
ATOM   2680  O   ARG A 174       3.670   9.926  17.059  1.00 95.36           O  
ATOM   2681  CG  ARG A 174       6.652  11.029  13.894  1.00 95.36           C  
ATOM   2682  HG2 ARG A 174       6.532  12.029  13.478  1.00 95.36           H  
ATOM   2683  HG3 ARG A 174       6.022  10.342  13.330  1.00 95.36           H  
ATOM   2684  CD  ARG A 174       8.111  10.593  13.782  1.00 95.36           C  
ATOM   2685  HD2 ARG A 174       8.735  11.224  14.415  1.00 95.36           H  
ATOM   2686  HD3 ARG A 174       8.189   9.563  14.131  1.00 95.36           H  
ATOM   2687  NE  ARG A 174       8.547  10.635  12.385  1.00 95.36           N  
ATOM   2688  HE  ARG A 174       8.117   9.920  11.815  1.00 95.36           H  
ATOM   2689  NH1 ARG A 174       9.880  12.502  12.470  1.00 95.36           N  
ATOM   2690 HH11 ARG A 174       9.583  12.631  13.426  1.00 95.36           H  
ATOM   2691 HH12 ARG A 174      10.406  13.206  11.972  1.00 95.36           H  
ATOM   2692  NH2 ARG A 174       9.569  11.436  10.526  1.00 95.36           N  
ATOM   2693 HH21 ARG A 174      10.138  12.105  10.027  1.00 95.36           H  
ATOM   2694 HH22 ARG A 174       9.072  10.728  10.005  1.00 95.36           H  
ATOM   2695  CZ  ARG A 174       9.333  11.519  11.804  1.00 95.36           C  
ATOM   2696  N   ARG A 175       4.534  11.810  17.940  1.00 94.66           N  
ATOM   2697  H   ARG A 175       5.048  12.657  17.745  1.00 94.66           H  
ATOM   2698  CA  ARG A 175       4.043  11.568  19.303  1.00 94.66           C  
ATOM   2699  HA  ARG A 175       4.305  10.550  19.590  1.00 94.66           H  
ATOM   2700  C   ARG A 175       2.518  11.642  19.371  1.00 94.66           C  
ATOM   2701  CB  ARG A 175       4.706  12.556  20.270  1.00 94.66           C  
ATOM   2702  HB2 ARG A 175       5.789  12.466  20.182  1.00 94.66           H  
ATOM   2703  HB3 ARG A 175       4.421  13.574  20.008  1.00 94.66           H  
ATOM   2704  O   ARG A 175       1.921  10.801  20.034  1.00 94.66           O  
ATOM   2705  CG  ARG A 175       4.296  12.271  21.721  1.00 94.66           C  
ATOM   2706  HG2 ARG A 175       4.588  11.256  21.989  1.00 94.66           H  
ATOM   2707  HG3 ARG A 175       3.216  12.372  21.826  1.00 94.66           H  
ATOM   2708  CD  ARG A 175       4.966  13.265  22.667  1.00 94.66           C  
ATOM   2709  HD2 ARG A 175       6.047  13.154  22.591  1.00 94.66           H  
ATOM   2710  HD3 ARG A 175       4.690  14.273  22.357  1.00 94.66           H  
ATOM   2711  NE  ARG A 175       4.531  13.038  24.056  1.00 94.66           N  
ATOM   2712  HE  ARG A 175       3.862  12.295  24.200  1.00 94.66           H  
ATOM   2713  NH1 ARG A 175       5.635  14.822  24.982  1.00 94.66           N  
ATOM   2714 HH11 ARG A 175       5.928  15.098  24.056  1.00 94.66           H  
ATOM   2715 HH12 ARG A 175       5.778  15.457  25.754  1.00 94.66           H  
ATOM   2716  NH2 ARG A 175       4.352  13.526  26.272  1.00 94.66           N  
ATOM   2717 HH21 ARG A 175       3.663  12.794  26.374  1.00 94.66           H  
ATOM   2718 HH22 ARG A 175       4.534  14.157  27.039  1.00 94.66           H  
ATOM   2719  CZ  ARG A 175       4.843  13.791  25.094  1.00 94.66           C  
ATOM   2720  N   PHE A 176       1.909  12.613  18.693  1.00 95.98           N  
ATOM   2721  H   PHE A 176       2.472  13.293  18.201  1.00 95.98           H  
ATOM   2722  CA  PHE A 176       0.459  12.734  18.590  1.00 95.98           C  
ATOM   2723  HA  PHE A 176       0.030  12.792  19.590  1.00 95.98           H  
ATOM   2724  C   PHE A 176      -0.144  11.497  17.912  1.00 95.98           C  
ATOM   2725  CB  PHE A 176       0.112  14.033  17.848  1.00 95.98           C  
ATOM   2726  HB2 PHE A 176       0.577  14.035  16.862  1.00 95.98           H  
ATOM   2727  HB3 PHE A 176       0.524  14.877  18.402  1.00 95.98           H  
ATOM   2728  O   PHE A 176      -1.011  10.848  18.490  1.00 95.98           O  
ATOM   2729  CG  PHE A 176      -1.375  14.242  17.676  1.00 95.98           C  
ATOM   2730  CD1 PHE A 176      -2.028  13.751  16.529  1.00 95.98           C  
ATOM   2731  HD1 PHE A 176      -1.469  13.237  15.761  1.00 95.98           H  
ATOM   2732  CD2 PHE A 176      -2.114  14.907  18.671  1.00 95.98           C  
ATOM   2733  HD2 PHE A 176      -1.618  15.309  19.543  1.00 95.98           H  
ATOM   2734  CE1 PHE A 176      -3.414  13.921  16.381  1.00 95.98           C  
ATOM   2735  HE1 PHE A 176      -3.909  13.552  15.495  1.00 95.98           H  
ATOM   2736  CE2 PHE A 176      -3.500  15.077  18.522  1.00 95.98           C  
ATOM   2737  HE2 PHE A 176      -4.062  15.621  19.267  1.00 95.98           H  
ATOM   2738  CZ  PHE A 176      -4.151  14.577  17.381  1.00 95.98           C  
ATOM   2739  HZ  PHE A 176      -5.216  14.713  17.264  1.00 95.98           H  
ATOM   2740  N   MET A 177       0.390  11.106  16.750  1.00 95.88           N  
ATOM   2741  H   MET A 177       1.094  11.695  16.327  1.00 95.88           H  
ATOM   2742  CA  MET A 177      -0.118   9.971  15.973  1.00 95.88           C  
ATOM   2743  HA  MET A 177      -1.178  10.130  15.779  1.00 95.88           H  
ATOM   2744  C   MET A 177       0.011   8.626  16.692  1.00 95.88           C  
ATOM   2745  CB  MET A 177       0.623   9.880  14.636  1.00 95.88           C  
ATOM   2746  HB2 MET A 177       0.306   8.962  14.140  1.00 95.88           H  
ATOM   2747  HB3 MET A 177       1.699   9.843  14.807  1.00 95.88           H  
ATOM   2748  O   MET A 177      -0.904   7.808  16.640  1.00 95.88           O  
ATOM   2749  CG  MET A 177       0.271  11.033  13.706  1.00 95.88           C  
ATOM   2750  HG2 MET A 177      -0.817  11.079  13.679  1.00 95.88           H  
ATOM   2751  HG3 MET A 177       0.643  11.974  14.112  1.00 95.88           H  
ATOM   2752  SD  MET A 177       0.858  10.851  12.002  1.00 95.88           S  
ATOM   2753  CE  MET A 177       2.649  10.753  12.247  1.00 95.88           C  
ATOM   2754  HE1 MET A 177       3.120  10.589  11.278  1.00 95.88           H  
ATOM   2755  HE2 MET A 177       3.019  11.677  12.691  1.00 95.88           H  
ATOM   2756  HE3 MET A 177       2.896   9.903  12.883  1.00 95.88           H  
ATOM   2757  N   SER A 178       1.136   8.383  17.370  1.00 92.47           N  
ATOM   2758  H   SER A 178       1.866   9.080  17.349  1.00 92.47           H  
ATOM   2759  CA  SER A 178       1.357   7.137  18.125  1.00 92.47           C  
ATOM   2760  HA  SER A 178       1.110   6.283  17.495  1.00 92.47           H  
ATOM   2761  C   SER A 178       0.484   7.056  19.383  1.00 92.47           C  
ATOM   2762  CB  SER A 178       2.823   7.020  18.548  1.00 92.47           C  
ATOM   2763  HB2 SER A 178       3.054   7.811  19.262  1.00 92.47           H  
ATOM   2764  HB3 SER A 178       2.972   6.057  19.036  1.00 92.47           H  
ATOM   2765  O   SER A 178       0.248   5.975  19.919  1.00 92.47           O  
ATOM   2766  OG  SER A 178       3.707   7.121  17.447  1.00 92.47           O  
ATOM   2767  HG  SER A 178       3.642   8.006  17.081  1.00 92.47           H  
ATOM   2768  N   GLY A 179       0.010   8.199  19.885  1.00 85.08           N  
ATOM   2769  H   GLY A 179       0.187   9.059  19.386  1.00 85.08           H  
ATOM   2770  CA  GLY A 179      -0.711   8.280  21.146  1.00 85.08           C  
ATOM   2771  HA2 GLY A 179      -1.032   9.309  21.307  1.00 85.08           H  
ATOM   2772  HA3 GLY A 179      -1.596   7.651  21.062  1.00 85.08           H  
ATOM   2773  C   GLY A 179       0.130   7.828  22.354  1.00 85.08           C  
ATOM   2774  O   GLY A 179       1.363   7.777  22.302  1.00 85.08           O  
ATOM   2775  N   PRO A 180      -0.523   7.518  23.489  1.00 80.25           N  
ATOM   2776  CA  PRO A 180       0.168   7.084  24.703  1.00 80.25           C  
ATOM   2777  HA  PRO A 180       1.016   7.739  24.904  1.00 80.25           H  
ATOM   2778  C   PRO A 180       0.698   5.644  24.617  1.00 80.25           C  
ATOM   2779  CB  PRO A 180      -0.870   7.245  25.818  1.00 80.25           C  
ATOM   2780  HB2 PRO A 180      -0.735   6.517  26.618  1.00 80.25           H  
ATOM   2781  HB3 PRO A 180      -0.813   8.257  26.218  1.00 80.25           H  
ATOM   2782  O   PRO A 180       1.643   5.301  25.329  1.00 80.25           O  
ATOM   2783  CG  PRO A 180      -2.208   7.060  25.102  1.00 80.25           C  
ATOM   2784  HG2 PRO A 180      -3.017   7.579  25.616  1.00 80.25           H  
ATOM   2785  HG3 PRO A 180      -2.431   5.997  25.014  1.00 80.25           H  
ATOM   2786  CD  PRO A 180      -1.954   7.644  23.715  1.00 80.25           C  
ATOM   2787  HD2 PRO A 180      -2.232   8.698  23.701  1.00 80.25           H  
ATOM   2788  HD3 PRO A 180      -2.528   7.093  22.970  1.00 80.25           H  
ATOM   2789  N   ASP A 181       0.105   4.809  23.761  1.00 77.60           N  
ATOM   2790  H   ASP A 181      -0.577   5.181  23.115  1.00 77.60           H  
ATOM   2791  CA  ASP A 181       0.487   3.411  23.582  1.00 77.60           C  
ATOM   2792  HA  ASP A 181       1.106   3.096  24.422  1.00 77.60           H  
ATOM   2793  C   ASP A 181       1.306   3.228  22.303  1.00 77.60           C  
ATOM   2794  CB  ASP A 181      -0.754   2.507  23.596  1.00 77.60           C  
ATOM   2795  HB2 ASP A 181      -1.299   2.675  24.525  1.00 77.60           H  
ATOM   2796  HB3 ASP A 181      -1.408   2.769  22.765  1.00 77.60           H  
ATOM   2797  O   ASP A 181       0.766   3.139  21.204  1.00 77.60           O  
ATOM   2798  CG  ASP A 181      -0.383   1.020  23.507  1.00 77.60           C  
ATOM   2799  OD1 ASP A 181       0.833   0.706  23.471  1.00 77.60           O  
ATOM   2800  OD2 ASP A 181      -1.329   0.206  23.498  1.00 77.60           O  
ATOM   2801  N   LYS A 182       2.625   3.105  22.465  1.00 74.12           N  
ATOM   2802  H   LYS A 182       2.974   3.138  23.412  1.00 74.12           H  
ATOM   2803  CA  LYS A 182       3.564   2.910  21.352  1.00 74.12           C  
ATOM   2804  HA  LYS A 182       3.391   3.690  20.611  1.00 74.12           H  
ATOM   2805  C   LYS A 182       3.379   1.590  20.598  1.00 74.12           C  
ATOM   2806  CB  LYS A 182       5.005   2.993  21.864  1.00 74.12           C  
ATOM   2807  HB2 LYS A 182       5.675   2.785  21.029  1.00 74.12           H  
ATOM   2808  HB3 LYS A 182       5.163   2.229  22.626  1.00 74.12           H  
ATOM   2809  O   LYS A 182       3.968   1.436  19.535  1.00 74.12           O  
ATOM   2810  CG  LYS A 182       5.355   4.371  22.432  1.00 74.12           C  
ATOM   2811  HG2 LYS A 182       5.116   5.137  21.695  1.00 74.12           H  
ATOM   2812  HG3 LYS A 182       4.784   4.556  23.342  1.00 74.12           H  
ATOM   2813  CD  LYS A 182       6.852   4.413  22.745  1.00 74.12           C  
ATOM   2814  HD2 LYS A 182       7.088   3.651  23.487  1.00 74.12           H  
ATOM   2815  HD3 LYS A 182       7.408   4.208  21.829  1.00 74.12           H  
ATOM   2816  CE  LYS A 182       7.230   5.795  23.275  1.00 74.12           C  
ATOM   2817  HE2 LYS A 182       6.701   5.965  24.212  1.00 74.12           H  
ATOM   2818  HE3 LYS A 182       6.887   6.540  22.557  1.00 74.12           H  
ATOM   2819  NZ  LYS A 182       8.696   5.901  23.465  1.00 74.12           N  
ATOM   2820  HZ1 LYS A 182       9.163   5.748  22.583  1.00 74.12           H  
ATOM   2821  HZ2 LYS A 182       8.942   6.820  23.804  1.00 74.12           H  
ATOM   2822  HZ3 LYS A 182       9.015   5.204  24.123  1.00 74.12           H  
ATOM   2823  N   ALA A 183       2.638   0.627  21.150  1.00 74.65           N  
ATOM   2824  H   ALA A 183       2.149   0.807  22.015  1.00 74.65           H  
ATOM   2825  CA  ALA A 183       2.332  -0.619  20.453  1.00 74.65           C  
ATOM   2826  HA  ALA A 183       3.199  -0.923  19.866  1.00 74.65           H  
ATOM   2827  C   ALA A 183       1.160  -0.462  19.471  1.00 74.65           C  
ATOM   2828  CB  ALA A 183       2.057  -1.707  21.495  1.00 74.65           C  
ATOM   2829  HB1 ALA A 183       1.914  -2.664  20.993  1.00 74.65           H  
ATOM   2830  HB2 ALA A 183       1.153  -1.466  22.055  1.00 74.65           H  
ATOM   2831  HB3 ALA A 183       2.897  -1.786  22.185  1.00 74.65           H  
ATOM   2832  O   ALA A 183       0.943  -1.333  18.626  1.00 74.65           O  
ATOM   2833  N   ARG A 184       0.397   0.633  19.571  1.00 78.48           N  
ATOM   2834  H   ARG A 184       0.649   1.342  20.244  1.00 78.48           H  
ATOM   2835  CA  ARG A 184      -0.706   0.921  18.661  1.00 78.48           C  
ATOM   2836  HA  ARG A 184      -1.221  -0.017  18.454  1.00 78.48           H  
ATOM   2837  C   ARG A 184      -0.160   1.472  17.347  1.00 78.48           C  
ATOM   2838  CB  ARG A 184      -1.683   1.887  19.344  1.00 78.48           C  
ATOM   2839  HB2 ARG A 184      -1.222   2.874  19.397  1.00 78.48           H  
ATOM   2840  HB3 ARG A 184      -1.870   1.542  20.362  1.00 78.48           H  
ATOM   2841  O   ARG A 184       0.753   2.293  17.334  1.00 78.48           O  
ATOM   2842  CG  ARG A 184      -3.029   1.989  18.610  1.00 78.48           C  
ATOM   2843  HG2 ARG A 184      -2.870   2.293  17.576  1.00 78.48           H  
ATOM   2844  HG3 ARG A 184      -3.530   1.021  18.624  1.00 78.48           H  
ATOM   2845  CD  ARG A 184      -3.906   3.033  19.303  1.00 78.48           C  
ATOM   2846  HD2 ARG A 184      -4.126   2.675  20.309  1.00 78.48           H  
ATOM   2847  HD3 ARG A 184      -3.336   3.959  19.381  1.00 78.48           H  
ATOM   2848  NE  ARG A 184      -5.160   3.313  18.570  1.00 78.48           N  
ATOM   2849  HE  ARG A 184      -5.180   3.116  17.580  1.00 78.48           H  
ATOM   2850  NH1 ARG A 184      -6.240   4.349  20.304  1.00 78.48           N  
ATOM   2851 HH11 ARG A 184      -5.419   4.196  20.871  1.00 78.48           H  
ATOM   2852 HH12 ARG A 184      -7.017   4.903  20.634  1.00 78.48           H  
ATOM   2853  NH2 ARG A 184      -7.259   4.229  18.354  1.00 78.48           N  
ATOM   2854 HH21 ARG A 184      -7.184   4.230  17.346  1.00 78.48           H  
ATOM   2855 HH22 ARG A 184      -8.018   4.782  18.727  1.00 78.48           H  
ATOM   2856  CZ  ARG A 184      -6.208   3.952  19.065  1.00 78.48           C  
ATOM   2857  N   ALA A 185      -0.765   1.047  16.239  1.00 86.86           N  
ATOM   2858  H   ALA A 185      -1.483   0.341  16.311  1.00 86.86           H  
ATOM   2859  CA  ALA A 185      -0.543   1.697  14.953  1.00 86.86           C  
ATOM   2860  HA  ALA A 185       0.507   1.591  14.682  1.00 86.86           H  
ATOM   2861  C   ALA A 185      -0.868   3.194  15.067  1.00 86.86           C  
ATOM   2862  CB  ALA A 185      -1.403   1.016  13.882  1.00 86.86           C  
ATOM   2863  HB1 ALA A 185      -2.460   1.118  14.125  1.00 86.86           H  
ATOM   2864  HB2 ALA A 185      -1.142  -0.040  13.811  1.00 86.86           H  
ATOM   2865  HB3 ALA A 185      -1.215   1.488  12.918  1.00 86.86           H  
ATOM   2866  O   ALA A 185      -1.850   3.552  15.719  1.00 86.86           O  
ATOM   2867  N   ALA A 186      -0.061   4.038  14.429  1.00 94.45           N  
ATOM   2868  H   ALA A 186       0.716   3.671  13.899  1.00 94.45           H  
ATOM   2869  CA  ALA A 186      -0.280   5.477  14.379  1.00 94.45           C  
ATOM   2870  HA  ALA A 186      -0.240   5.864  15.397  1.00 94.45           H  
ATOM   2871  C   ALA A 186      -1.665   5.805  13.791  1.00 94.45           C  
ATOM   2872  CB  ALA A 186       0.872   6.088  13.573  1.00 94.45           C  
ATOM   2873  HB1 ALA A 186       0.606   7.084  13.217  1.00 94.45           H  
ATOM   2874  HB2 ALA A 186       1.093   5.472  12.701  1.00 94.45           H  
ATOM   2875  HB3 ALA A 186       1.766   6.151  14.193  1.00 94.45           H  
ATOM   2876  O   ALA A 186      -2.122   5.133  12.862  1.00 94.45           O  
ATOM   2877  N   GLN A 187      -2.357   6.805  14.345  1.00 96.23           N  
ATOM   2878  H   GLN A 187      -1.949   7.317  15.114  1.00 96.23           H  
ATOM   2879  CA  GLN A 187      -3.696   7.204  13.895  1.00 96.23           C  
ATOM   2880  HA  GLN A 187      -3.799   6.866  12.864  1.00 96.23           H  
ATOM   2881  C   GLN A 187      -3.889   8.718  13.873  1.00 96.23           C  
ATOM   2882  CB  GLN A 187      -4.810   6.548  14.735  1.00 96.23           C  
ATOM   2883  HB2 GLN A 187      -5.778   6.834  14.323  1.00 96.23           H  
ATOM   2884  HB3 GLN A 187      -4.750   6.903  15.764  1.00 96.23           H  
ATOM   2885  O   GLN A 187      -3.227   9.451  14.605  1.00 96.23           O  
ATOM   2886  CG  GLN A 187      -4.697   5.022  14.716  1.00 96.23           C  
ATOM   2887  HG2 GLN A 187      -4.611   4.670  13.688  1.00 96.23           H  
ATOM   2888  HG3 GLN A 187      -3.792   4.754  15.262  1.00 96.23           H  
ATOM   2889  CD  GLN A 187      -5.835   4.275  15.371  1.00 96.23           C  
ATOM   2890  NE2 GLN A 187      -5.698   2.978  15.556  1.00 96.23           N  
ATOM   2891 HE21 GLN A 187      -6.551   2.461  15.712  1.00 96.23           H  
ATOM   2892 HE22 GLN A 187      -4.880   2.547  15.148  1.00 96.23           H  
ATOM   2893  OE1 GLN A 187      -6.856   4.800  15.770  1.00 96.23           O  
ATOM   2894  N   LEU A 188      -4.833   9.174  13.051  1.00 97.60           N  
ATOM   2895  H   LEU A 188      -5.325   8.500  12.481  1.00 97.60           H  
ATOM   2896  CA  LEU A 188      -5.222  10.575  12.923  1.00 97.60           C  
ATOM   2897  HA  LEU A 188      -4.782  11.134  13.749  1.00 97.60           H  
ATOM   2898  C   LEU A 188      -6.753  10.730  12.974  1.00 97.60           C  
ATOM   2899  CB  LEU A 188      -4.668  11.140  11.604  1.00 97.60           C  
ATOM   2900  HB2 LEU A 188      -5.136  12.105  11.411  1.00 97.60           H  
ATOM   2901  HB3 LEU A 188      -4.957  10.471  10.793  1.00 97.60           H  
ATOM   2902  O   LEU A 188      -7.446  10.027  12.232  1.00 97.60           O  
ATOM   2903  CG  LEU A 188      -3.141  11.324  11.579  1.00 97.60           C  
ATOM   2904  HG  LEU A 188      -2.647  10.387  11.837  1.00 97.60           H  
ATOM   2905  CD1 LEU A 188      -2.706  11.723  10.173  1.00 97.60           C  
ATOM   2906 HD11 LEU A 188      -3.146  12.680   9.891  1.00 97.60           H  
ATOM   2907 HD12 LEU A 188      -1.620  11.805  10.136  1.00 97.60           H  
ATOM   2908 HD13 LEU A 188      -3.023  10.957   9.466  1.00 97.60           H  
ATOM   2909  CD2 LEU A 188      -2.682  12.422  12.537  1.00 97.60           C  
ATOM   2910 HD21 LEU A 188      -1.615  12.597  12.394  1.00 97.60           H  
ATOM   2911 HD22 LEU A 188      -2.857  12.126  13.571  1.00 97.60           H  
ATOM   2912 HD23 LEU A 188      -3.201  13.355  12.321  1.00 97.60           H  
ATOM   2913  N   PRO A 189      -7.290  11.656  13.792  1.00 97.98           N  
ATOM   2914  CA  PRO A 189      -8.720  11.952  13.840  1.00 97.98           C  
ATOM   2915  HA  PRO A 189      -9.306  11.035  13.774  1.00 97.98           H  
ATOM   2916  C   PRO A 189      -9.118  12.886  12.686  1.00 97.98           C  
ATOM   2917  CB  PRO A 189      -8.935  12.583  15.220  1.00 97.98           C  
ATOM   2918  HB2 PRO A 189      -9.790  13.259  15.239  1.00 97.98           H  
ATOM   2919  HB3 PRO A 189      -9.065  11.791  15.958  1.00 97.98           H  
ATOM   2920  O   PRO A 189      -9.035  14.107  12.787  1.00 97.98           O  
ATOM   2921  CG  PRO A 189      -7.621  13.318  15.490  1.00 97.98           C  
ATOM   2922  HG2 PRO A 189      -7.425  13.413  16.558  1.00 97.98           H  
ATOM   2923  HG3 PRO A 189      -7.641  14.302  15.022  1.00 97.98           H  
ATOM   2924  CD  PRO A 189      -6.579  12.437  14.801  1.00 97.98           C  
ATOM   2925  HD2 PRO A 189      -6.130  11.765  15.532  1.00 97.98           H  
ATOM   2926  HD3 PRO A 189      -5.814  13.062  14.340  1.00 97.98           H  
ATOM   2927  N   VAL A 190      -9.558  12.329  11.562  1.00 98.46           N  
ATOM   2928  H   VAL A 190      -9.709  11.330  11.545  1.00 98.46           H  
ATOM   2929  CA  VAL A 190      -9.895  13.103  10.360  1.00 98.46           C  
ATOM   2930  HA  VAL A 190      -9.097  13.826  10.193  1.00 98.46           H  
ATOM   2931  C   VAL A 190     -11.193  13.884  10.565  1.00 98.46           C  
ATOM   2932  CB  VAL A 190      -9.965  12.196   9.117  1.00 98.46           C  
ATOM   2933  HB  VAL A 190     -10.747  11.446   9.243  1.00 98.46           H  
ATOM   2934  O   VAL A 190     -12.229  13.313  10.911  1.00 98.46           O  
ATOM   2935  CG1 VAL A 190     -10.279  13.014   7.863  1.00 98.46           C  
ATOM   2936 HG11 VAL A 190     -11.302  13.387   7.902  1.00 98.46           H  
ATOM   2937 HG12 VAL A 190      -9.585  13.851   7.790  1.00 98.46           H  
ATOM   2938 HG13 VAL A 190     -10.178  12.387   6.977  1.00 98.46           H  
ATOM   2939  CG2 VAL A 190      -8.624  11.487   8.898  1.00 98.46           C  
ATOM   2940 HG21 VAL A 190      -7.817  12.220   8.866  1.00 98.46           H  
ATOM   2941 HG22 VAL A 190      -8.438  10.789   9.714  1.00 98.46           H  
ATOM   2942 HG23 VAL A 190      -8.647  10.926   7.963  1.00 98.46           H  
ATOM   2943  N   ARG A 191     -11.153  15.200  10.323  1.00 98.65           N  
ATOM   2944  H   ARG A 191     -10.249  15.594  10.103  1.00 98.65           H  
ATOM   2945  CA  ARG A 191     -12.296  16.129  10.452  1.00 98.65           C  
ATOM   2946  HA  ARG A 191     -13.137  15.607  10.907  1.00 98.65           H  
ATOM   2947  C   ARG A 191     -12.834  16.638   9.117  1.00 98.65           C  
ATOM   2948  CB  ARG A 191     -11.900  17.313  11.353  1.00 98.65           C  
ATOM   2949  HB2 ARG A 191     -11.105  17.879  10.868  1.00 98.65           H  
ATOM   2950  HB3 ARG A 191     -12.760  17.974  11.459  1.00 98.65           H  
ATOM   2951  O   ARG A 191     -13.980  17.069   9.049  1.00 98.65           O  
ATOM   2952  CG  ARG A 191     -11.424  16.914  12.757  1.00 98.65           C  
ATOM   2953  HG2 ARG A 191     -11.259  17.821  13.339  1.00 98.65           H  
ATOM   2954  HG3 ARG A 191     -10.476  16.380  12.690  1.00 98.65           H  
ATOM   2955  CD  ARG A 191     -12.444  16.035  13.481  1.00 98.65           C  
ATOM   2956  HD2 ARG A 191     -13.416  16.528  13.471  1.00 98.65           H  
ATOM   2957  HD3 ARG A 191     -12.512  15.078  12.963  1.00 98.65           H  
ATOM   2958  NE  ARG A 191     -12.028  15.806  14.865  1.00 98.65           N  
ATOM   2959  HE  ARG A 191     -11.258  16.358  15.214  1.00 98.65           H  
ATOM   2960  NH1 ARG A 191     -13.375  14.019  15.361  1.00 98.65           N  
ATOM   2961 HH11 ARG A 191     -13.647  14.002  14.389  1.00 98.65           H  
ATOM   2962 HH12 ARG A 191     -13.580  13.247  15.980  1.00 98.65           H  
ATOM   2963  NH2 ARG A 191     -11.934  14.833  16.879  1.00 98.65           N  
ATOM   2964 HH21 ARG A 191     -11.210  15.518  17.036  1.00 98.65           H  
ATOM   2965 HH22 ARG A 191     -12.118  14.090  17.538  1.00 98.65           H  
ATOM   2966  CZ  ARG A 191     -12.457  14.885  15.694  1.00 98.65           C  
ATOM   2967  N   GLY A 192     -12.040  16.544   8.057  1.00 98.37           N  
ATOM   2968  H   GLY A 192     -11.106  16.189   8.204  1.00 98.37           H  
ATOM   2969  CA  GLY A 192     -12.445  16.790   6.673  1.00 98.37           C  
ATOM   2970  HA2 GLY A 192     -13.516  16.628   6.557  1.00 98.37           H  
ATOM   2971  HA3 GLY A 192     -12.208  17.815   6.388  1.00 98.37           H  
ATOM   2972  C   GLY A 192     -11.691  15.844   5.748  1.00 98.37           C  
ATOM   2973  O   GLY A 192     -10.549  15.503   6.041  1.00 98.37           O  
ATOM   2974  N   CYS A 193     -12.330  15.382   4.677  1.00 97.87           N  
ATOM   2975  H   CYS A 193     -13.248  15.731   4.444  1.00 97.87           H  
ATOM   2976  CA  CYS A 193     -11.724  14.463   3.721  1.00 97.87           C  
ATOM   2977  HA  CYS A 193     -10.649  14.639   3.675  1.00 97.87           H  
ATOM   2978  C   CYS A 193     -12.315  14.718   2.337  1.00 97.87           C  
ATOM   2979  CB  CYS A 193     -11.972  13.023   4.192  1.00 97.87           C  
ATOM   2980  HB2 CYS A 193     -13.040  12.805   4.176  1.00 97.87           H  
ATOM   2981  HB3 CYS A 193     -11.597  12.910   5.210  1.00 97.87           H  
ATOM   2982  O   CYS A 193     -13.519  14.542   2.146  1.00 97.87           O  
ATOM   2983  SG  CYS A 193     -11.111  11.842   3.116  1.00 97.87           S  
ATOM   2984  HG  CYS A 193      -9.916  12.439   3.115  1.00 97.87           H  
ATOM   2985  N   ASP A 194     -11.467  15.123   1.397  1.00 96.39           N  
ATOM   2986  H   ASP A 194     -10.500  15.274   1.647  1.00 96.39           H  
ATOM   2987  CA  ASP A 194     -11.840  15.409   0.018  1.00 96.39           C  
ATOM   2988  HA  ASP A 194     -12.906  15.228  -0.119  1.00 96.39           H  
ATOM   2989  C   ASP A 194     -11.060  14.492  -0.919  1.00 96.39           C  
ATOM   2990  CB  ASP A 194     -11.584  16.880  -0.324  1.00 96.39           C  
ATOM   2991  HB2 ASP A 194     -10.521  17.094  -0.217  1.00 96.39           H  
ATOM   2992  HB3 ASP A 194     -11.861  17.054  -1.364  1.00 96.39           H  
ATOM   2993  O   ASP A 194      -9.824  14.511  -0.960  1.00 96.39           O  
ATOM   2994  CG  ASP A 194     -12.388  17.827   0.564  1.00 96.39           C  
ATOM   2995  OD1 ASP A 194     -13.638  17.765   0.554  1.00 96.39           O  
ATOM   2996  OD2 ASP A 194     -11.753  18.622   1.286  1.00 96.39           O  
ATOM   2997  N   LYS A 195     -11.787  13.690  -1.697  1.00 93.05           N  
ATOM   2998  H   LYS A 195     -12.794  13.746  -1.634  1.00 93.05           H  
ATOM   2999  CA  LYS A 195     -11.189  12.846  -2.728  1.00 93.05           C  
ATOM   3000  HA  LYS A 195     -10.363  12.286  -2.290  1.00 93.05           H  
ATOM   3001  C   LYS A 195     -10.628  13.719  -3.846  1.00 93.05           C  
ATOM   3002  CB  LYS A 195     -12.229  11.854  -3.254  1.00 93.05           C  
ATOM   3003  HB2 LYS A 195     -13.004  12.385  -3.808  1.00 93.05           H  
ATOM   3004  HB3 LYS A 195     -12.695  11.341  -2.413  1.00 93.05           H  
ATOM   3005  O   LYS A 195     -11.375  14.454  -4.484  1.00 93.05           O  
ATOM   3006  CG  LYS A 195     -11.553  10.824  -4.164  1.00 93.05           C  
ATOM   3007  HG2 LYS A 195     -11.122  11.320  -5.033  1.00 93.05           H  
ATOM   3008  HG3 LYS A 195     -10.757  10.326  -3.610  1.00 93.05           H  
ATOM   3009  CD  LYS A 195     -12.565   9.784  -4.637  1.00 93.05           C  
ATOM   3010  HD2 LYS A 195     -13.326  10.265  -5.251  1.00 93.05           H  
ATOM   3011  HD3 LYS A 195     -13.036   9.322  -3.769  1.00 93.05           H  
ATOM   3012  CE  LYS A 195     -11.827   8.722  -5.447  1.00 93.05           C  
ATOM   3013  HE2 LYS A 195     -11.038   8.306  -4.821  1.00 93.05           H  
ATOM   3014  HE3 LYS A 195     -11.355   9.188  -6.312  1.00 93.05           H  
ATOM   3015  NZ  LYS A 195     -12.747   7.651  -5.863  1.00 93.05           N  
ATOM   3016  HZ1 LYS A 195     -13.156   7.207  -5.053  1.00 93.05           H  
ATOM   3017  HZ2 LYS A 195     -12.282   6.867  -6.298  1.00 93.05           H  
ATOM   3018  HZ3 LYS A 195     -13.516   7.968  -6.436  1.00 93.05           H  
ATOM   3019  N   GLN A 196      -9.330  13.592  -4.096  1.00 89.75           N  
ATOM   3020  H   GLN A 196      -8.801  12.927  -3.549  1.00 89.75           H  
ATOM   3021  CA  GLN A 196      -8.650  14.252  -5.210  1.00 89.75           C  
ATOM   3022  HA  GLN A 196      -9.187  15.157  -5.494  1.00 89.75           H  
ATOM   3023  C   GLN A 196      -8.623  13.334  -6.433  1.00 89.75           C  
ATOM   3024  CB  GLN A 196      -7.224  14.640  -4.784  1.00 89.75           C  
ATOM   3025  HB2 GLN A 196      -6.650  13.733  -4.593  1.00 89.75           H  
ATOM   3026  HB3 GLN A 196      -6.747  15.172  -5.607  1.00 89.75           H  
ATOM   3027  O   GLN A 196      -8.797  13.784  -7.561  1.00 89.75           O  
ATOM   3028  CG  GLN A 196      -7.172  15.522  -3.526  1.00 89.75           C  
ATOM   3029  HG2 GLN A 196      -6.136  15.800  -3.330  1.00 89.75           H  
ATOM   3030  HG3 GLN A 196      -7.527  14.953  -2.667  1.00 89.75           H  
ATOM   3031  CD  GLN A 196      -7.988  16.803  -3.665  1.00 89.75           C  
ATOM   3032  NE2 GLN A 196      -8.916  17.054  -2.768  1.00 89.75           N  
ATOM   3033 HE21 GLN A 196      -9.381  17.948  -2.836  1.00 89.75           H  
ATOM   3034 HE22 GLN A 196      -9.089  16.413  -2.008  1.00 89.75           H  
ATOM   3035  OE1 GLN A 196      -7.808  17.588  -4.582  1.00 89.75           O  
ATOM   3036  N   ASP A 197      -8.443  12.031  -6.200  1.00 88.10           N  
ATOM   3037  H   ASP A 197      -8.317  11.724  -5.246  1.00 88.10           H  
ATOM   3038  CA  ASP A 197      -8.388  11.006  -7.237  1.00 88.10           C  
ATOM   3039  HA  ASP A 197      -9.149  11.217  -7.988  1.00 88.10           H  
ATOM   3040  C   ASP A 197      -8.634   9.602  -6.655  1.00 88.10           C  
ATOM   3041  CB  ASP A 197      -7.006  11.069  -7.891  1.00 88.10           C  
ATOM   3042  HB2 ASP A 197      -6.321  10.401  -7.370  1.00 88.10           H  
ATOM   3043  HB3 ASP A 197      -6.599  12.078  -7.819  1.00 88.10           H  
ATOM   3044  O   ASP A 197      -8.820   9.434  -5.450  1.00 88.10           O  
ATOM   3045  CG  ASP A 197      -7.049  10.688  -9.360  1.00 88.10           C  
ATOM   3046  OD1 ASP A 197      -7.705   9.697  -9.761  1.00 88.10           O  
ATOM   3047  OD2 ASP A 197      -6.241  11.249 -10.107  1.00 88.10           O  
ATOM   3048  N   VAL A 198      -8.624   8.567  -7.494  1.00 88.69           N  
ATOM   3049  H   VAL A 198      -8.443   8.771  -8.467  1.00 88.69           H  
ATOM   3050  CA  VAL A 198      -8.601   7.162  -7.074  1.00 88.69           C  
ATOM   3051  HA  VAL A 198      -9.524   6.939  -6.540  1.00 88.69           H  
ATOM   3052  C   VAL A 198      -7.423   6.928  -6.131  1.00 88.69           C  
ATOM   3053  CB  VAL A 198      -8.508   6.215  -8.285  1.00 88.69           C  
ATOM   3054  HB  VAL A 198      -7.596   6.422  -8.844  1.00 88.69           H  
ATOM   3055  O   VAL A 198      -6.264   7.059  -6.523  1.00 88.69           O  
ATOM   3056  CG1 VAL A 198      -8.489   4.751  -7.830  1.00 88.69           C  
ATOM   3057 HG11 VAL A 198      -7.583   4.532  -7.264  1.00 88.69           H  
ATOM   3058 HG12 VAL A 198      -8.509   4.089  -8.696  1.00 88.69           H  
ATOM   3059 HG13 VAL A 198      -9.361   4.533  -7.215  1.00 88.69           H  
ATOM   3060  CG2 VAL A 198      -9.706   6.405  -9.225  1.00 88.69           C  
ATOM   3061 HG21 VAL A 198     -10.633   6.200  -8.690  1.00 88.69           H  
ATOM   3062 HG22 VAL A 198      -9.625   5.709 -10.060  1.00 88.69           H  
ATOM   3063 HG23 VAL A 198      -9.722   7.419  -9.623  1.00 88.69           H  
ATOM   3064  N   GLY A 199      -7.741   6.601  -4.878  1.00 91.29           N  
ATOM   3065  H   GLY A 199      -8.717   6.537  -4.628  1.00 91.29           H  
ATOM   3066  CA  GLY A 199      -6.759   6.358  -3.828  1.00 91.29           C  
ATOM   3067  HA2 GLY A 199      -7.262   5.897  -2.977  1.00 91.29           H  
ATOM   3068  HA3 GLY A 199      -6.009   5.660  -4.199  1.00 91.29           H  
ATOM   3069  C   GLY A 199      -6.026   7.599  -3.321  1.00 91.29           C  
ATOM   3070  O   GLY A 199      -5.136   7.421  -2.500  1.00 91.29           O  
ATOM   3071  N   ILE A 200      -6.367   8.821  -3.759  1.00 92.00           N  
ATOM   3072  H   ILE A 200      -7.155   8.906  -4.384  1.00 92.00           H  
ATOM   3073  CA  ILE A 200      -5.691  10.065  -3.345  1.00 92.00           C  
ATOM   3074  HA  ILE A 200      -4.931   9.810  -2.606  1.00 92.00           H  
ATOM   3075  C   ILE A 200      -6.688  11.017  -2.683  1.00 92.00           C  
ATOM   3076  CB  ILE A 200      -4.945  10.760  -4.508  1.00 92.00           C  
ATOM   3077  HB  ILE A 200      -5.681  11.121  -5.226  1.00 92.00           H  
ATOM   3078  O   ILE A 200      -7.698  11.390  -3.285  1.00 92.00           O  
ATOM   3079  CG1 ILE A 200      -3.990   9.780  -5.228  1.00 92.00           C  
ATOM   3080 HG12 ILE A 200      -3.265   9.392  -4.513  1.00 92.00           H  
ATOM   3081 HG13 ILE A 200      -4.564   8.939  -5.618  1.00 92.00           H  
ATOM   3082  CG2 ILE A 200      -4.156  11.972  -3.968  1.00 92.00           C  
ATOM   3083 HG21 ILE A 200      -4.810  12.668  -3.442  1.00 92.00           H  
ATOM   3084 HG22 ILE A 200      -3.700  12.528  -4.787  1.00 92.00           H  
ATOM   3085 HG23 ILE A 200      -3.376  11.638  -3.283  1.00 92.00           H  
ATOM   3086  CD1 ILE A 200      -3.223  10.380  -6.412  1.00 92.00           C  
ATOM   3087 HD11 ILE A 200      -3.916  10.829  -7.124  1.00 92.00           H  
ATOM   3088 HD12 ILE A 200      -2.664   9.584  -6.903  1.00 92.00           H  
ATOM   3089 HD13 ILE A 200      -2.509  11.129  -6.069  1.00 92.00           H  
ATOM   3090  N   TYR A 201      -6.383  11.450  -1.461  1.00 93.63           N  
ATOM   3091  H   TYR A 201      -5.521  11.134  -1.041  1.00 93.63           H  
ATOM   3092  CA  TYR A 201      -7.260  12.300  -0.655  1.00 93.63           C  
ATOM   3093  HA  TYR A 201      -8.018  12.749  -1.297  1.00 93.63           H  
ATOM   3094  C   TYR A 201      -6.487  13.441   0.004  1.00 93.63           C  
ATOM   3095  CB  TYR A 201      -7.987  11.462   0.408  1.00 93.63           C  
ATOM   3096  HB2 TYR A 201      -7.246  10.993   1.056  1.00 93.63           H  
ATOM   3097  HB3 TYR A 201      -8.581  12.131   1.029  1.00 93.63           H  
ATOM   3098  O   TYR A 201      -5.352  13.268   0.442  1.00 93.63           O  
ATOM   3099  CG  TYR A 201      -8.898  10.384  -0.153  1.00 93.63           C  
ATOM   3100  CD1 TYR A 201     -10.291  10.590  -0.213  1.00 93.63           C  
ATOM   3101  HD1 TYR A 201     -10.716  11.511   0.159  1.00 93.63           H  
ATOM   3102  CD2 TYR A 201      -8.351   9.167  -0.606  1.00 93.63           C  
ATOM   3103  HD2 TYR A 201      -7.287   8.995  -0.538  1.00 93.63           H  
ATOM   3104  CE1 TYR A 201     -11.132   9.605  -0.769  1.00 93.63           C  
ATOM   3105  HE1 TYR A 201     -12.201   9.755  -0.810  1.00 93.63           H  
ATOM   3106  CE2 TYR A 201      -9.186   8.188  -1.172  1.00 93.63           C  
ATOM   3107  HE2 TYR A 201      -8.777   7.255  -1.530  1.00 93.63           H  
ATOM   3108  OH  TYR A 201     -11.331   7.466  -1.880  1.00 93.63           O  
ATOM   3109  HH  TYR A 201     -12.251   7.669  -2.065  1.00 93.63           H  
ATOM   3110  CZ  TYR A 201     -10.572   8.415  -1.279  1.00 93.63           C  
ATOM   3111  N   ALA A 202      -7.143  14.590   0.129  1.00 95.73           N  
ATOM   3112  H   ALA A 202      -8.087  14.639  -0.225  1.00 95.73           H  
ATOM   3113  CA  ALA A 202      -6.732  15.662   1.022  1.00 95.73           C  
ATOM   3114  HA  ALA A 202      -5.670  15.564   1.246  1.00 95.73           H  
ATOM   3115  C   ALA A 202      -7.531  15.538   2.327  1.00 95.73           C  
ATOM   3116  CB  ALA A 202      -6.935  17.004   0.317  1.00 95.73           C  
ATOM   3117  HB1 ALA A 202      -6.393  17.016  -0.629  1.00 95.73           H  
ATOM   3118  HB2 ALA A 202      -6.556  17.811   0.944  1.00 95.73           H  
ATOM   3119  HB3 ALA A 202      -7.995  17.178   0.132  1.00 95.73           H  
ATOM   3120  O   ALA A 202      -8.743  15.304   2.289  1.00 95.73           O  
ATOM   3121  N   ILE A 203      -6.872  15.639   3.481  1.00 97.24           N  
ATOM   3122  H   ILE A 203      -5.879  15.823   3.451  1.00 97.24           H  
ATOM   3123  CA  ILE A 203      -7.525  15.521   4.789  1.00 97.24           C  
ATOM   3124  HA  ILE A 203      -8.603  15.522   4.623  1.00 97.24           H  
ATOM   3125  C   ILE A 203      -7.243  16.721   5.682  1.00 97.24           C  
ATOM   3126  CB  ILE A 203      -7.191  14.199   5.516  1.00 97.24           C  
ATOM   3127  HB  ILE A 203      -7.813  14.170   6.411  1.00 97.24           H  
ATOM   3128  O   ILE A 203      -6.154  17.285   5.663  1.00 97.24           O  
ATOM   3129  CG1 ILE A 203      -5.721  14.127   5.989  1.00 97.24           C  
ATOM   3130 HG12 ILE A 203      -5.061  14.078   5.123  1.00 97.24           H  
ATOM   3131 HG13 ILE A 203      -5.460  15.029   6.543  1.00 97.24           H  
ATOM   3132  CG2 ILE A 203      -7.600  12.995   4.645  1.00 97.24           C  
ATOM   3133 HG21 ILE A 203      -7.554  12.070   5.220  1.00 97.24           H  
ATOM   3134 HG22 ILE A 203      -8.624  13.134   4.299  1.00 97.24           H  
ATOM   3135 HG23 ILE A 203      -6.944  12.915   3.778  1.00 97.24           H  
ATOM   3136  CD1 ILE A 203      -5.444  12.953   6.933  1.00 97.24           C  
ATOM   3137 HD11 ILE A 203      -4.391  12.948   7.211  1.00 97.24           H  
ATOM   3138 HD12 ILE A 203      -5.692  12.005   6.455  1.00 97.24           H  
ATOM   3139 HD13 ILE A 203      -6.046  13.059   7.836  1.00 97.24           H  
ATOM   3140  N   ARG A 204      -8.203  17.043   6.548  1.00 98.61           N  
ATOM   3141  H   ARG A 204      -9.061  16.513   6.493  1.00 98.61           H  
ATOM   3142  CA  ARG A 204      -8.062  18.055   7.600  1.00 98.61           C  
ATOM   3143  HA  ARG A 204      -7.133  18.604   7.445  1.00 98.61           H  
ATOM   3144  C   ARG A 204      -7.988  17.374   8.953  1.00 98.61           C  
ATOM   3145  CB  ARG A 204      -9.210  19.069   7.544  1.00 98.61           C  
ATOM   3146  HB2 ARG A 204     -10.161  18.546   7.644  1.00 98.61           H  
ATOM   3147  HB3 ARG A 204      -9.109  19.776   8.367  1.00 98.61           H  
ATOM   3148  O   ARG A 204      -8.910  16.642   9.323  1.00 98.61           O  
ATOM   3149  CG  ARG A 204      -9.184  19.839   6.223  1.00 98.61           C  
ATOM   3150  HG2 ARG A 204      -9.181  19.122   5.402  1.00 98.61           H  
ATOM   3151  HG3 ARG A 204      -8.270  20.430   6.166  1.00 98.61           H  
ATOM   3152  CD  ARG A 204     -10.388  20.771   6.065  1.00 98.61           C  
ATOM   3153  HD2 ARG A 204     -11.107  20.578   6.861  1.00 98.61           H  
ATOM   3154  HD3 ARG A 204     -10.039  21.800   6.155  1.00 98.61           H  
ATOM   3155  NE  ARG A 204     -10.997  20.586   4.738  1.00 98.61           N  
ATOM   3156  HE  ARG A 204     -10.330  20.585   3.980  1.00 98.61           H  
ATOM   3157  NH1 ARG A 204     -13.188  20.328   5.369  1.00 98.61           N  
ATOM   3158 HH11 ARG A 204     -12.917  20.575   6.310  1.00 98.61           H  
ATOM   3159 HH12 ARG A 204     -14.147  20.182   5.088  1.00 98.61           H  
ATOM   3160  NH2 ARG A 204     -12.650  20.112   3.237  1.00 98.61           N  
ATOM   3161 HH21 ARG A 204     -13.566  19.764   2.992  1.00 98.61           H  
ATOM   3162 HH22 ARG A 204     -11.963  19.866   2.539  1.00 98.61           H  
ATOM   3163  CZ  ARG A 204     -12.261  20.348   4.448  1.00 98.61           C  
ATOM   3164  N   VAL A 205      -6.911  17.643   9.683  1.00 98.25           N  
ATOM   3165  H   VAL A 205      -6.205  18.241   9.278  1.00 98.25           H  
ATOM   3166  CA  VAL A 205      -6.657  17.102  11.026  1.00 98.25           C  
ATOM   3167  HA  VAL A 205      -7.586  16.703  11.434  1.00 98.25           H  
ATOM   3168  C   VAL A 205      -6.193  18.241  11.943  1.00 98.25           C  
ATOM   3169  CB  VAL A 205      -5.648  15.934  10.993  1.00 98.25           C  
ATOM   3170  HB  VAL A 205      -4.638  16.305  10.815  1.00 98.25           H  
ATOM   3171  O   VAL A 205      -5.004  18.335  12.248  1.00 98.25           O  
ATOM   3172  CG1 VAL A 205      -5.698  15.204  12.340  1.00 98.25           C  
ATOM   3173 HG11 VAL A 205      -5.352  15.858  13.141  1.00 98.25           H  
ATOM   3174 HG12 VAL A 205      -5.066  14.316  12.313  1.00 98.25           H  
ATOM   3175 HG13 VAL A 205      -6.719  14.895  12.562  1.00 98.25           H  
ATOM   3176  CG2 VAL A 205      -5.952  14.909   9.894  1.00 98.25           C  
ATOM   3177 HG21 VAL A 205      -5.840  15.369   8.912  1.00 98.25           H  
ATOM   3178 HG22 VAL A 205      -6.966  14.526  10.009  1.00 98.25           H  
ATOM   3179 HG23 VAL A 205      -5.243  14.083   9.957  1.00 98.25           H  
ATOM   3180  N   PRO A 206      -7.095  19.159  12.341  1.00 98.43           N  
ATOM   3181  CA  PRO A 206      -6.717  20.348  13.103  1.00 98.43           C  
ATOM   3182  HA  PRO A 206      -6.041  20.962  12.508  1.00 98.43           H  
ATOM   3183  C   PRO A 206      -5.995  20.000  14.410  1.00 98.43           C  
ATOM   3184  CB  PRO A 206      -8.016  21.127  13.335  1.00 98.43           C  
ATOM   3185  HB2 PRO A 206      -8.047  21.590  14.321  1.00 98.43           H  
ATOM   3186  HB3 PRO A 206      -8.118  21.888  12.562  1.00 98.43           H  
ATOM   3187  O   PRO A 206      -5.011  20.651  14.741  1.00 98.43           O  
ATOM   3188  CG  PRO A 206      -9.121  20.085  13.165  1.00 98.43           C  
ATOM   3189  HG2 PRO A 206      -9.298  19.588  14.119  1.00 98.43           H  
ATOM   3190  HG3 PRO A 206     -10.045  20.533  12.799  1.00 98.43           H  
ATOM   3191  CD  PRO A 206      -8.536  19.100  12.155  1.00 98.43           C  
ATOM   3192  HD2 PRO A 206      -8.920  18.100  12.354  1.00 98.43           H  
ATOM   3193  HD3 PRO A 206      -8.786  19.414  11.142  1.00 98.43           H  
ATOM   3194  N   GLU A 207      -6.378  18.912  15.085  1.00 97.62           N  
ATOM   3195  H   GLU A 207      -7.205  18.415  14.786  1.00 97.62           H  
ATOM   3196  CA  GLU A 207      -5.732  18.470  16.325  1.00 97.62           C  
ATOM   3197  HA  GLU A 207      -5.755  19.287  17.046  1.00 97.62           H  
ATOM   3198  C   GLU A 207      -4.256  18.074  16.135  1.00 97.62           C  
ATOM   3199  CB  GLU A 207      -6.502  17.274  16.913  1.00 97.62           C  
ATOM   3200  HB2 GLU A 207      -5.988  16.979  17.828  1.00 97.62           H  
ATOM   3201  HB3 GLU A 207      -6.459  16.430  16.225  1.00 97.62           H  
ATOM   3202  O   GLU A 207      -3.446  18.248  17.046  1.00 97.62           O  
ATOM   3203  CG  GLU A 207      -7.965  17.566  17.287  1.00 97.62           C  
ATOM   3204  HG2 GLU A 207      -8.069  18.611  17.581  1.00 97.62           H  
ATOM   3205  HG3 GLU A 207      -8.201  16.961  18.162  1.00 97.62           H  
ATOM   3206  CD  GLU A 207      -8.989  17.229  16.190  1.00 97.62           C  
ATOM   3207  OE1 GLU A 207     -10.127  16.840  16.558  1.00 97.62           O  
ATOM   3208  OE2 GLU A 207      -8.674  17.303  14.982  1.00 97.62           O  
ATOM   3209  N   LEU A 208      -3.879  17.568  14.952  1.00 97.77           N  
ATOM   3210  H   LEU A 208      -4.560  17.555  14.206  1.00 97.77           H  
ATOM   3211  CA  LEU A 208      -2.475  17.300  14.624  1.00 97.77           C  
ATOM   3212  HA  LEU A 208      -2.024  16.749  15.450  1.00 97.77           H  
ATOM   3213  C   LEU A 208      -1.705  18.614  14.467  1.00 97.77           C  
ATOM   3214  CB  LEU A 208      -2.383  16.454  13.338  1.00 97.77           C  
ATOM   3215  HB2 LEU A 208      -2.925  16.972  12.546  1.00 97.77           H  
ATOM   3216  HB3 LEU A 208      -2.866  15.492  13.509  1.00 97.77           H  
ATOM   3217  O   LEU A 208      -0.603  18.744  14.995  1.00 97.77           O  
ATOM   3218  CG  LEU A 208      -0.943  16.221  12.837  1.00 97.77           C  
ATOM   3219  HG  LEU A 208      -0.406  17.168  12.774  1.00 97.77           H  
ATOM   3220  CD1 LEU A 208      -0.168  15.281  13.759  1.00 97.77           C  
ATOM   3221 HD11 LEU A 208       0.829  15.120  13.349  1.00 97.77           H  
ATOM   3222 HD12 LEU A 208      -0.078  15.729  14.748  1.00 97.77           H  
ATOM   3223 HD13 LEU A 208      -0.684  14.323  13.831  1.00 97.77           H  
ATOM   3224  CD2 LEU A 208      -0.961  15.633  11.428  1.00 97.77           C  
ATOM   3225 HD21 LEU A 208       0.060  15.471  11.082  1.00 97.77           H  
ATOM   3226 HD22 LEU A 208      -1.448  16.339  10.755  1.00 97.77           H  
ATOM   3227 HD23 LEU A 208      -1.504  14.689  11.407  1.00 97.77           H  
ATOM   3228  N   LEU A 209      -2.276  19.572  13.732  1.00 97.66           N  
ATOM   3229  H   LEU A 209      -3.213  19.417  13.389  1.00 97.66           H  
ATOM   3230  CA  LEU A 209      -1.635  20.861  13.466  1.00 97.66           C  
ATOM   3231  HA  LEU A 209      -0.636  20.681  13.069  1.00 97.66           H  
ATOM   3232  C   LEU A 209      -1.454  21.666  14.758  1.00 97.66           C  
ATOM   3233  CB  LEU A 209      -2.451  21.653  12.428  1.00 97.66           C  
ATOM   3234  HB2 LEU A 209      -1.957  22.612  12.269  1.00 97.66           H  
ATOM   3235  HB3 LEU A 209      -3.438  21.856  12.844  1.00 97.66           H  
ATOM   3236  O   LEU A 209      -0.380  22.222  14.977  1.00 97.66           O  
ATOM   3237  CG  LEU A 209      -2.628  20.964  11.062  1.00 97.66           C  
ATOM   3238  HG  LEU A 209      -3.164  20.024  11.195  1.00 97.66           H  
ATOM   3239  CD1 LEU A 209      -3.461  21.864  10.154  1.00 97.66           C  
ATOM   3240 HD11 LEU A 209      -3.647  21.355   9.209  1.00 97.66           H  
ATOM   3241 HD12 LEU A 209      -4.420  22.087  10.622  1.00 97.66           H  
ATOM   3242 HD13 LEU A 209      -2.930  22.794   9.952  1.00 97.66           H  
ATOM   3243  CD2 LEU A 209      -1.298  20.672  10.361  1.00 97.66           C  
ATOM   3244 HD21 LEU A 209      -1.497  20.253   9.375  1.00 97.66           H  
ATOM   3245 HD22 LEU A 209      -0.718  19.949  10.936  1.00 97.66           H  
ATOM   3246 HD23 LEU A 209      -0.733  21.596  10.244  1.00 97.66           H  
ATOM   3247  N   GLU A 210      -2.455  21.655  15.641  1.00 97.38           N  
ATOM   3248  H   GLU A 210      -3.323  21.209  15.378  1.00 97.38           H  
ATOM   3249  CA  GLU A 210      -2.373  22.234  16.986  1.00 97.38           C  
ATOM   3250  HA  GLU A 210      -2.161  23.300  16.909  1.00 97.38           H  
ATOM   3251  C   GLU A 210      -1.214  21.602  17.773  1.00 97.38           C  
ATOM   3252  CB  GLU A 210      -3.720  22.058  17.714  1.00 97.38           C  
ATOM   3253  HB2 GLU A 210      -3.579  22.276  18.772  1.00 97.38           H  
ATOM   3254  HB3 GLU A 210      -4.044  21.022  17.613  1.00 97.38           H  
ATOM   3255  O   GLU A 210      -0.289  22.312  18.176  1.00 97.38           O  
ATOM   3256  CG  GLU A 210      -4.807  23.003  17.163  1.00 97.38           C  
ATOM   3257  HG2 GLU A 210      -4.839  22.920  16.076  1.00 97.38           H  
ATOM   3258  HG3 GLU A 210      -4.519  24.027  17.399  1.00 97.38           H  
ATOM   3259  CD  GLU A 210      -6.220  22.737  17.718  1.00 97.38           C  
ATOM   3260  OE1 GLU A 210      -7.163  23.404  17.225  1.00 97.38           O  
ATOM   3261  OE2 GLU A 210      -6.377  21.883  18.620  1.00 97.38           O  
ATOM   3262  N   ALA A 211      -1.172  20.266  17.869  1.00 96.57           N  
ATOM   3263  H   ALA A 211      -1.949  19.736  17.499  1.00 96.57           H  
ATOM   3264  CA  ALA A 211      -0.126  19.535  18.590  1.00 96.57           C  
ATOM   3265  HA  ALA A 211      -0.126  19.874  19.626  1.00 96.57           H  
ATOM   3266  C   ALA A 211       1.293  19.758  18.034  1.00 96.57           C  
ATOM   3267  CB  ALA A 211      -0.481  18.044  18.559  1.00 96.57           C  
ATOM   3268  HB1 ALA A 211      -0.502  17.684  17.530  1.00 96.57           H  
ATOM   3269  HB2 ALA A 211      -1.463  17.896  19.008  1.00 96.57           H  
ATOM   3270  HB3 ALA A 211       0.260  17.480  19.126  1.00 96.57           H  
ATOM   3271  O   ALA A 211       2.274  19.625  18.765  1.00 96.57           O  
ATOM   3272  N   MET A 212       1.435  20.082  16.747  1.00 96.19           N  
ATOM   3273  H   MET A 212       0.602  20.130  16.178  1.00 96.19           H  
ATOM   3274  CA  MET A 212       2.730  20.420  16.147  1.00 96.19           C  
ATOM   3275  HA  MET A 212       3.472  19.692  16.473  1.00 96.19           H  
ATOM   3276  C   MET A 212       3.248  21.800  16.575  1.00 96.19           C  
ATOM   3277  CB  MET A 212       2.625  20.357  14.618  1.00 96.19           C  
ATOM   3278  HB2 MET A 212       3.509  20.827  14.186  1.00 96.19           H  
ATOM   3279  HB3 MET A 212       1.747  20.909  14.283  1.00 96.19           H  
ATOM   3280  O   MET A 212       4.456  22.033  16.490  1.00 96.19           O  
ATOM   3281  CG  MET A 212       2.549  18.917  14.110  1.00 96.19           C  
ATOM   3282  HG2 MET A 212       3.481  18.414  14.369  1.00 96.19           H  
ATOM   3283  HG3 MET A 212       1.742  18.395  14.623  1.00 96.19           H  
ATOM   3284  SD  MET A 212       2.274  18.766  12.323  1.00 96.19           S  
ATOM   3285  CE  MET A 212       3.857  19.374  11.691  1.00 96.19           C  
ATOM   3286  HE1 MET A 212       4.015  20.400  12.024  1.00 96.19           H  
ATOM   3287  HE2 MET A 212       3.841  19.362  10.601  1.00 96.19           H  
ATOM   3288  HE3 MET A 212       4.665  18.737  12.050  1.00 96.19           H  
ATOM   3289  N   THR A 213       2.364  22.706  17.001  1.00 92.85           N  
ATOM   3290  H   THR A 213       1.398  22.420  17.075  1.00 92.85           H  
ATOM   3291  CA  THR A 213       2.689  24.110  17.316  1.00 92.85           C  
ATOM   3292  HA  THR A 213       3.675  24.333  16.910  1.00 92.85           H  
ATOM   3293  C   THR A 213       2.798  24.432  18.809  1.00 92.85           C  
ATOM   3294  CB  THR A 213       1.710  25.083  16.643  1.00 92.85           C  
ATOM   3295  HB  THR A 213       1.983  26.098  16.933  1.00 92.85           H  
ATOM   3296  O   THR A 213       3.400  25.452  19.141  1.00 92.85           O  
ATOM   3297  CG2 THR A 213       1.788  25.010  15.116  1.00 92.85           C  
ATOM   3298 HG21 THR A 213       2.803  25.235  14.788  1.00 92.85           H  
ATOM   3299 HG22 THR A 213       1.100  25.739  14.689  1.00 92.85           H  
ATOM   3300 HG23 THR A 213       1.505  24.016  14.770  1.00 92.85           H  
ATOM   3301  OG1 THR A 213       0.368  24.872  17.019  1.00 92.85           O  
ATOM   3302  HG1 THR A 213       0.254  23.987  17.372  1.00 92.85           H  
ATOM   3303  N   GLU A 214       2.280  23.571  19.689  1.00 85.74           N  
ATOM   3304  H   GLU A 214       1.761  22.780  19.334  1.00 85.74           H  
ATOM   3305  CA  GLU A 214       2.439  23.646  21.157  1.00 85.74           C  
ATOM   3306  HA  GLU A 214       2.283  24.670  21.498  1.00 85.74           H  
ATOM   3307  C   GLU A 214       3.840  23.239  21.617  1.00 85.74           C  
ATOM   3308  CB  GLU A 214       1.413  22.720  21.835  1.00 85.74           C  
ATOM   3309  HB2 GLU A 214       1.643  22.687  22.900  1.00 85.74           H  
ATOM   3310  HB3 GLU A 214       1.528  21.714  21.432  1.00 85.74           H  
ATOM   3311  O   GLU A 214       4.552  24.030  22.271  1.00 85.74           O  
ATOM   3312  CG  GLU A 214      -0.054  23.150  21.682  1.00 85.74           C  
ATOM   3313  HG2 GLU A 214      -0.151  24.166  22.065  1.00 85.74           H  
ATOM   3314  HG3 GLU A 214      -0.320  23.166  20.626  1.00 85.74           H  
ATOM   3315  CD  GLU A 214      -1.032  22.225  22.442  1.00 85.74           C  
ATOM   3316  OE1 GLU A 214      -2.210  22.627  22.582  1.00 85.74           O  
ATOM   3317  OE2 GLU A 214      -0.613  21.147  22.936  1.00 85.74           O  
ATOM   3318  OXT GLU A 214       4.239  22.101  21.295  1.00 85.74           O  
TER    3319      GLU A 214                                                       
ATOM   3319  N   SER B   1       9.642  11.350  -7.343  1.00 25.20           N  
ATOM   3320  H   SER B   1       8.710  11.588  -7.035  1.00 25.20           H  
ATOM   3321  H2  SER B   1       9.812  11.883  -8.183  1.00 25.20           H  
ATOM   3322  H3  SER B   1      10.310  11.579  -6.620  1.00 25.20           H  
ATOM   3323  CA  SER B   1       9.660   9.913  -7.662  1.00 25.20           C  
ATOM   3324  HA  SER B   1       8.897   9.777  -8.429  1.00 25.20           H  
ATOM   3325  C   SER B   1       9.184   9.049  -6.501  1.00 25.20           C  
ATOM   3326  CB  SER B   1      10.955   9.405  -8.285  1.00 25.20           C  
ATOM   3327  HB2 SER B   1      11.790   9.620  -7.618  1.00 25.20           H  
ATOM   3328  HB3 SER B   1      11.125   9.888  -9.247  1.00 25.20           H  
ATOM   3329  O   SER B   1       8.027   8.678  -6.562  1.00 25.20           O  
ATOM   3330  OG  SER B   1      10.852   8.005  -8.456  1.00 25.20           O  
ATOM   3331  HG  SER B   1      10.553   7.804  -9.346  1.00 25.20           H  
ATOM   3332  N   ILE B   2       9.947   8.690  -5.452  1.00 29.98           N  
ATOM   3333  H   ILE B   2      10.906   8.986  -5.343  1.00 29.98           H  
ATOM   3334  CA  ILE B   2       9.313   7.870  -4.387  1.00 29.98           C  
ATOM   3335  HA  ILE B   2       8.783   7.057  -4.884  1.00 29.98           H  
ATOM   3336  C   ILE B   2       8.275   8.701  -3.656  1.00 29.98           C  
ATOM   3337  CB  ILE B   2      10.250   7.276  -3.314  1.00 29.98           C  
ATOM   3338  HB  ILE B   2      10.079   7.804  -2.376  1.00 29.98           H  
ATOM   3339  O   ILE B   2       8.650   9.777  -3.208  1.00 29.98           O  
ATOM   3340  CG1 ILE B   2      11.765   7.485  -3.538  1.00 29.98           C  
ATOM   3341 HG12 ILE B   2      11.978   8.529  -3.306  1.00 29.98           H  
ATOM   3342 HG13 ILE B   2      12.073   7.367  -4.576  1.00 29.98           H  
ATOM   3343  CG2 ILE B   2       9.719   5.863  -3.038  1.00 29.98           C  
ATOM   3344 HG21 ILE B   2      10.361   5.337  -2.330  1.00 29.98           H  
ATOM   3345 HG22 ILE B   2       8.749   5.966  -2.552  1.00 29.98           H  
ATOM   3346 HG23 ILE B   2       9.586   5.286  -3.953  1.00 29.98           H  
ATOM   3347  CD1 ILE B   2      12.667   6.636  -2.634  1.00 29.98           C  
ATOM   3348 HD11 ILE B   2      12.459   6.870  -1.590  1.00 29.98           H  
ATOM   3349 HD12 ILE B   2      12.520   5.569  -2.800  1.00 29.98           H  
ATOM   3350 HD13 ILE B   2      13.710   6.877  -2.844  1.00 29.98           H  
ATOM   3351  N   PHE B   3       7.036   8.216  -3.578  1.00 31.14           N  
ATOM   3352  H   PHE B   3       6.874   7.281  -3.925  1.00 31.14           H  
ATOM   3353  CA  PHE B   3       5.824   8.976  -3.281  1.00 31.14           C  
ATOM   3354  HA  PHE B   3       5.258   9.096  -4.205  1.00 31.14           H  
ATOM   3355  C   PHE B   3       6.012  10.380  -2.687  1.00 31.14           C  
ATOM   3356  CB  PHE B   3       4.982   8.176  -2.299  1.00 31.14           C  
ATOM   3357  HB2 PHE B   3       5.589   7.979  -1.416  1.00 31.14           H  
ATOM   3358  HB3 PHE B   3       4.144   8.788  -1.966  1.00 31.14           H  
ATOM   3359  O   PHE B   3       5.783  10.594  -1.499  1.00 31.14           O  
ATOM   3360  CG  PHE B   3       4.376   6.898  -2.782  1.00 31.14           C  
ATOM   3361  CD1 PHE B   3       3.602   6.849  -3.959  1.00 31.14           C  
ATOM   3362  HD1 PHE B   3       3.594   7.670  -4.662  1.00 31.14           H  
ATOM   3363  CD2 PHE B   3       4.371   5.843  -1.868  1.00 31.14           C  
ATOM   3364  HD2 PHE B   3       4.910   5.899  -0.934  1.00 31.14           H  
ATOM   3365  CE1 PHE B   3       2.728   5.778  -4.169  1.00 31.14           C  
ATOM   3366  HE1 PHE B   3       2.068   5.775  -5.024  1.00 31.14           H  
ATOM   3367  CE2 PHE B   3       3.441   4.831  -2.045  1.00 31.14           C  
ATOM   3368  HE2 PHE B   3       3.265   4.135  -1.239  1.00 31.14           H  
ATOM   3369  CZ  PHE B   3       2.598   4.821  -3.161  1.00 31.14           C  
ATOM   3370  HZ  PHE B   3       1.769   4.130  -3.188  1.00 31.14           H  
ATOM   3371  N   PRO B   4       6.260  11.409  -3.501  1.00 31.64           N  
ATOM   3372  CA  PRO B   4       5.601  12.667  -3.227  1.00 31.64           C  
ATOM   3373  HA  PRO B   4       5.562  12.901  -2.163  1.00 31.64           H  
ATOM   3374  C   PRO B   4       4.173  12.563  -3.787  1.00 31.64           C  
ATOM   3375  CB  PRO B   4       6.497  13.674  -3.950  1.00 31.64           C  
ATOM   3376  HB2 PRO B   4       5.983  14.604  -4.194  1.00 31.64           H  
ATOM   3377  HB3 PRO B   4       7.359  13.889  -3.320  1.00 31.64           H  
ATOM   3378  O   PRO B   4       3.885  13.324  -4.691  1.00 31.64           O  
ATOM   3379  CG  PRO B   4       6.964  12.921  -5.200  1.00 31.64           C  
ATOM   3380  HG2 PRO B   4       6.321  13.164  -6.046  1.00 31.64           H  
ATOM   3381  HG3 PRO B   4       8.000  13.170  -5.430  1.00 31.64           H  
ATOM   3382  CD  PRO B   4       6.814  11.440  -4.850  1.00 31.64           C  
ATOM   3383  HD2 PRO B   4       6.130  10.958  -5.549  1.00 31.64           H  
ATOM   3384  HD3 PRO B   4       7.797  10.975  -4.924  1.00 31.64           H  
ATOM   3385  N   ILE B   5       3.390  11.524  -3.433  1.00 31.34           N  
ATOM   3386  H   ILE B   5       3.613  11.069  -2.560  1.00 31.34           H  
ATOM   3387  CA  ILE B   5       2.547  10.748  -4.379  1.00 31.34           C  
ATOM   3388  HA  ILE B   5       3.043   9.791  -4.538  1.00 31.34           H  
ATOM   3389  C   ILE B   5       2.449  11.415  -5.753  1.00 31.34           C  
ATOM   3390  CB  ILE B   5       1.136  10.419  -3.849  1.00 31.34           C  
ATOM   3391  HB  ILE B   5       0.552  11.339  -3.820  1.00 31.34           H  
ATOM   3392  O   ILE B   5       1.433  11.993  -6.131  1.00 31.34           O  
ATOM   3393  CG1 ILE B   5       1.223   9.843  -2.437  1.00 31.34           C  
ATOM   3394 HG12 ILE B   5       2.249   9.737  -2.085  1.00 31.34           H  
ATOM   3395 HG13 ILE B   5       0.838   8.826  -2.513  1.00 31.34           H  
ATOM   3396  CG2 ILE B   5       0.393   9.391  -4.744  1.00 31.34           C  
ATOM   3397 HG21 ILE B   5       0.230   9.803  -5.740  1.00 31.34           H  
ATOM   3398 HG22 ILE B   5      -0.599   9.193  -4.337  1.00 31.34           H  
ATOM   3399 HG23 ILE B   5       0.959   8.462  -4.819  1.00 31.34           H  
ATOM   3400  CD1 ILE B   5       0.452  10.653  -1.389  1.00 31.34           C  
ATOM   3401 HD11 ILE B   5       1.069  11.498  -1.086  1.00 31.34           H  
ATOM   3402 HD12 ILE B   5      -0.475  11.066  -1.787  1.00 31.34           H  
ATOM   3403 HD13 ILE B   5       0.253  10.050  -0.503  1.00 31.34           H  
ATOM   3404  N   GLU B   6       3.500  11.259  -6.569  1.00 31.88           N  
ATOM   3405  H   GLU B   6       4.298  10.757  -6.206  1.00 31.88           H  
ATOM   3406  CA  GLU B   6       3.147  11.015  -7.957  1.00 31.88           C  
ATOM   3407  HA  GLU B   6       2.583  11.862  -8.348  1.00 31.88           H  
ATOM   3408  C   GLU B   6       2.214   9.811  -7.885  1.00 31.88           C  
ATOM   3409  CB  GLU B   6       4.384  10.779  -8.840  1.00 31.88           C  
ATOM   3410  HB2 GLU B   6       5.061  10.084  -8.344  1.00 31.88           H  
ATOM   3411  HB3 GLU B   6       4.068  10.349  -9.790  1.00 31.88           H  
ATOM   3412  O   GLU B   6       2.312   9.007  -6.947  1.00 31.88           O  
ATOM   3413  CG  GLU B   6       5.096  12.112  -9.121  1.00 31.88           C  
ATOM   3414  HG2 GLU B   6       5.354  12.586  -8.174  1.00 31.88           H  
ATOM   3415  HG3 GLU B   6       4.400  12.770  -9.641  1.00 31.88           H  
ATOM   3416  CD  GLU B   6       6.383  11.973  -9.952  1.00 31.88           C  
ATOM   3417  OE1 GLU B   6       6.567  12.780 -10.892  1.00 31.88           O  
ATOM   3418  OE2 GLU B   6       7.262  11.155  -9.578  1.00 31.88           O  
ATOM   3419  N   LYS B   7       1.271   9.700  -8.811  1.00 31.80           N  
ATOM   3420  H   LYS B   7       1.193  10.406  -9.529  1.00 31.80           H  
ATOM   3421  CA  LYS B   7       0.459   8.498  -8.889  1.00 31.80           C  
ATOM   3422  HA  LYS B   7      -0.147   8.440  -7.984  1.00 31.80           H  
ATOM   3423  C   LYS B   7       1.381   7.228  -8.845  1.00 31.80           C  
ATOM   3424  CB  LYS B   7      -0.453   8.678 -10.133  1.00 31.80           C  
ATOM   3425  HB2 LYS B   7      -0.524   7.746 -10.693  1.00 31.80           H  
ATOM   3426  HB3 LYS B   7      -0.044   9.416 -10.822  1.00 31.80           H  
ATOM   3427  O   LYS B   7       2.610   7.270  -8.752  1.00 31.80           O  
ATOM   3428  CG  LYS B   7      -1.856   9.114  -9.691  1.00 31.80           C  
ATOM   3429  HG2 LYS B   7      -2.154   8.511  -8.834  1.00 31.80           H  
ATOM   3430  HG3 LYS B   7      -1.833  10.161  -9.386  1.00 31.80           H  
ATOM   3431  CD  LYS B   7      -2.900   8.912 -10.782  1.00 31.80           C  
ATOM   3432  HD2 LYS B   7      -2.721   9.653 -11.562  1.00 31.80           H  
ATOM   3433  HD3 LYS B   7      -2.827   7.903 -11.188  1.00 31.80           H  
ATOM   3434  CE  LYS B   7      -4.250   9.101 -10.092  1.00 31.80           C  
ATOM   3435  HE2 LYS B   7      -4.293   8.441  -9.225  1.00 31.80           H  
ATOM   3436  HE3 LYS B   7      -4.318  10.122  -9.717  1.00 31.80           H  
ATOM   3437  NZ  LYS B   7      -5.401   8.817 -10.965  1.00 31.80           N  
ATOM   3438  HZ1 LYS B   7      -5.344   7.947 -11.474  1.00 31.80           H  
ATOM   3439  HZ2 LYS B   7      -6.248   8.847 -10.415  1.00 31.80           H  
ATOM   3440  HZ3 LYS B   7      -5.561   9.627 -11.546  1.00 31.80           H  
ATOM   3441  N   PRO B   8       0.870   6.021  -9.023  1.00 32.77           N  
ATOM   3442  CA  PRO B   8       1.601   5.088  -9.916  1.00 32.77           C  
ATOM   3443  HA  PRO B   8       2.431   4.608  -9.396  1.00 32.77           H  
ATOM   3444  C   PRO B   8       2.136   5.802 -11.213  1.00 32.77           C  
ATOM   3445  CB  PRO B   8       0.491   4.078 -10.195  1.00 32.77           C  
ATOM   3446  HB2 PRO B   8       0.438   3.416  -9.330  1.00 32.77           H  
ATOM   3447  HB3 PRO B   8       0.546   3.478 -11.103  1.00 32.77           H  
ATOM   3448  O   PRO B   8       2.331   7.015 -11.262  1.00 32.77           O  
ATOM   3449  CG  PRO B   8      -0.706   5.019 -10.305  1.00 32.77           C  
ATOM   3450  HG2 PRO B   8      -0.551   5.700 -11.142  1.00 32.77           H  
ATOM   3451  HG3 PRO B   8      -1.693   4.592 -10.483  1.00 32.77           H  
ATOM   3452  CD  PRO B   8      -0.537   5.713  -8.979  1.00 32.77           C  
ATOM   3453  HD2 PRO B   8      -1.203   6.572  -8.894  1.00 32.77           H  
ATOM   3454  HD3 PRO B   8      -0.725   5.041  -8.142  1.00 32.77           H  
ATOM   3455  N   PRO B   9       2.330   5.153 -12.365  1.00 29.29           N  
ATOM   3456  CA  PRO B   9       2.177   5.839 -13.654  1.00 29.29           C  
ATOM   3457  HA  PRO B   9       3.166   6.084 -14.041  1.00 29.29           H  
ATOM   3458  C   PRO B   9       1.296   7.085 -13.659  1.00 29.29           C  
ATOM   3459  CB  PRO B   9       1.479   4.847 -14.579  1.00 29.29           C  
ATOM   3460  HB2 PRO B   9       2.016   4.751 -15.522  1.00 29.29           H  
ATOM   3461  HB3 PRO B   9       0.462   5.153 -14.823  1.00 29.29           H  
ATOM   3462  O   PRO B   9       0.206   7.123 -13.085  1.00 29.29           O  
ATOM   3463  CG  PRO B   9       1.400   3.557 -13.769  1.00 29.29           C  
ATOM   3464  HG2 PRO B   9       0.406   3.484 -13.330  1.00 29.29           H  
ATOM   3465  HG3 PRO B   9       1.552   2.693 -14.416  1.00 29.29           H  
ATOM   3466  CD  PRO B   9       2.433   3.749 -12.655  1.00 29.29           C  
ATOM   3467  HD2 PRO B   9       3.448   3.593 -13.021  1.00 29.29           H  
ATOM   3468  HD3 PRO B   9       2.310   3.074 -11.808  1.00 29.29           H  
ATOM   3469  N   LYS B  10       1.738   8.081 -14.414  1.00 29.14           N  
ATOM   3470  H   LYS B  10       2.629   7.921 -14.861  1.00 29.14           H  
ATOM   3471  CA  LYS B  10       1.129   9.402 -14.536  1.00 29.14           C  
ATOM   3472  HA  LYS B  10       1.076   9.823 -13.532  1.00 29.14           H  
ATOM   3473  C   LYS B  10      -0.300   9.457 -15.097  1.00 29.14           C  
ATOM   3474  CB  LYS B  10       2.078  10.250 -15.405  1.00 29.14           C  
ATOM   3475  HB2 LYS B  10       3.043   9.752 -15.498  1.00 29.14           H  
ATOM   3476  HB3 LYS B  10       1.681  10.353 -16.415  1.00 29.14           H  
ATOM   3477  O   LYS B  10      -0.657  10.520 -15.590  1.00 29.14           O  
ATOM   3478  CG  LYS B  10       2.345  11.622 -14.795  1.00 29.14           C  
ATOM   3479  HG2 LYS B  10       2.947  11.488 -13.896  1.00 29.14           H  
ATOM   3480  HG3 LYS B  10       1.407  12.107 -14.525  1.00 29.14           H  
ATOM   3481  CD  LYS B  10       3.095  12.491 -15.807  1.00 29.14           C  
ATOM   3482  HD2 LYS B  10       3.855  11.895 -16.313  1.00 29.14           H  
ATOM   3483  HD3 LYS B  10       2.385  12.872 -16.541  1.00 29.14           H  
ATOM   3484  CE  LYS B  10       3.776  13.636 -15.063  1.00 29.14           C  
ATOM   3485  HE2 LYS B  10       4.506  13.214 -14.373  1.00 29.14           H  
ATOM   3486  HE3 LYS B  10       3.028  14.155 -14.463  1.00 29.14           H  
ATOM   3487  NZ  LYS B  10       4.432  14.579 -15.997  1.00 29.14           N  
ATOM   3488  HZ1 LYS B  10       3.744  15.008 -16.599  1.00 29.14           H  
ATOM   3489  HZ2 LYS B  10       5.120  14.091 -16.552  1.00 29.14           H  
ATOM   3490  HZ3 LYS B  10       4.897  15.300 -15.464  1.00 29.14           H  
ATOM   3491  N   THR B  11      -1.135   8.412 -15.132  1.00 27.33           N  
ATOM   3492  H   THR B  11      -0.868   7.529 -14.720  1.00 27.33           H  
ATOM   3493  CA  THR B  11      -2.412   8.559 -15.863  1.00 27.33           C  
ATOM   3494  HA  THR B  11      -2.154   8.881 -16.872  1.00 27.33           H  
ATOM   3495  C   THR B  11      -3.307   9.656 -15.299  1.00 27.33           C  
ATOM   3496  CB  THR B  11      -3.231   7.280 -16.017  1.00 27.33           C  
ATOM   3497  HB  THR B  11      -3.782   7.069 -15.100  1.00 27.33           H  
ATOM   3498  O   THR B  11      -4.059  10.240 -16.069  1.00 27.33           O  
ATOM   3499  CG2 THR B  11      -4.195   7.373 -17.205  1.00 27.33           C  
ATOM   3500 HG21 THR B  11      -4.673   6.406 -17.362  1.00 27.33           H  
ATOM   3501 HG22 THR B  11      -3.663   7.666 -18.110  1.00 27.33           H  
ATOM   3502 HG23 THR B  11      -4.983   8.097 -16.998  1.00 27.33           H  
ATOM   3503  OG1 THR B  11      -2.376   6.204 -16.295  1.00 27.33           O  
ATOM   3504  HG1 THR B  11      -2.706   5.766 -17.083  1.00 27.33           H  
ATOM   3505  N   VAL B  12      -3.190  10.032 -14.023  1.00 24.67           N  
ATOM   3506  H   VAL B  12      -2.497   9.580 -13.443  1.00 24.67           H  
ATOM   3507  CA  VAL B  12      -3.637  11.386 -13.656  1.00 24.67           C  
ATOM   3508  HA  VAL B  12      -4.162  11.830 -14.502  1.00 24.67           H  
ATOM   3509  C   VAL B  12      -2.434  12.273 -13.476  1.00 24.67           C  
ATOM   3510  CB  VAL B  12      -4.704  11.467 -12.576  1.00 24.67           C  
ATOM   3511  HB  VAL B  12      -4.308  11.083 -11.636  1.00 24.67           H  
ATOM   3512  O   VAL B  12      -1.738  12.268 -12.466  1.00 24.67           O  
ATOM   3513  CG1 VAL B  12      -5.161  12.908 -12.355  1.00 24.67           C  
ATOM   3514 HG11 VAL B  12      -4.407  13.441 -11.775  1.00 24.67           H  
ATOM   3515 HG12 VAL B  12      -5.312  13.424 -13.304  1.00 24.67           H  
ATOM   3516 HG13 VAL B  12      -6.097  12.949 -11.798  1.00 24.67           H  
ATOM   3517  CG2 VAL B  12      -5.903  10.656 -13.111  1.00 24.67           C  
ATOM   3518 HG21 VAL B  12      -5.642   9.628 -13.364  1.00 24.67           H  
ATOM   3519 HG22 VAL B  12      -6.744  10.681 -12.418  1.00 24.67           H  
ATOM   3520 HG23 VAL B  12      -6.260  11.125 -14.028  1.00 24.67           H  
ATOM   3521  N   ALA B  13      -2.164  12.960 -14.577  1.00 22.09           N  
ATOM   3522  H   ALA B  13      -2.740  12.759 -15.382  1.00 22.09           H  
ATOM   3523  CA  ALA B  13      -1.369  14.158 -14.624  1.00 22.09           C  
ATOM   3524  HA  ALA B  13      -0.511  14.051 -13.960  1.00 22.09           H  
ATOM   3525  C   ALA B  13      -2.223  15.336 -14.108  1.00 22.09           C  
ATOM   3526  CB  ALA B  13      -0.873  14.296 -16.076  1.00 22.09           C  
ATOM   3527  HB1 ALA B  13      -0.195  15.146 -16.158  1.00 22.09           H  
ATOM   3528  HB2 ALA B  13      -0.337  13.391 -16.361  1.00 22.09           H  
ATOM   3529  HB3 ALA B  13      -1.717  14.433 -16.751  1.00 22.09           H  
ATOM   3530  O   ALA B  13      -2.929  15.221 -13.115  1.00 22.09           O  
ATOM   3531  N   SER B  14      -2.165  16.463 -14.810  1.00 19.93           N  
ATOM   3532  H   SER B  14      -1.680  16.438 -15.695  1.00 19.93           H  
ATOM   3533  CA  SER B  14      -2.765  17.750 -14.461  1.00 19.93           C  
ATOM   3534  HA  SER B  14      -2.219  18.183 -13.623  1.00 19.93           H  
ATOM   3535  C   SER B  14      -4.256  17.702 -14.086  1.00 19.93           C  
ATOM   3536  CB  SER B  14      -2.595  18.675 -15.674  1.00 19.93           C  
ATOM   3537  HB2 SER B  14      -3.113  19.616 -15.490  1.00 19.93           H  
ATOM   3538  HB3 SER B  14      -1.536  18.885 -15.827  1.00 19.93           H  
ATOM   3539  O   SER B  14      -5.099  17.448 -14.951  1.00 19.93           O  
ATOM   3540  OG  SER B  14      -3.124  18.046 -16.834  1.00 19.93           O  
ATOM   3541  HG  SER B  14      -4.015  17.792 -16.580  1.00 19.93           H  
ATOM   3542  N   ILE B  15      -4.574  18.103 -12.852  1.00 19.09           N  
ATOM   3543  H   ILE B  15      -3.856  17.919 -12.166  1.00 19.09           H  
ATOM   3544  CA  ILE B  15      -5.071  19.479 -12.673  1.00 19.09           C  
ATOM   3545  HA  ILE B  15      -5.587  19.804 -13.576  1.00 19.09           H  
ATOM   3546  C   ILE B  15      -3.845  20.384 -12.536  1.00 19.09           C  
ATOM   3547  CB  ILE B  15      -6.053  19.597 -11.486  1.00 19.09           C  
ATOM   3548  HB  ILE B  15      -5.531  19.310 -10.573  1.00 19.09           H  
ATOM   3549  O   ILE B  15      -2.909  19.973 -11.815  1.00 19.09           O  
ATOM   3550  CG1 ILE B  15      -7.263  18.655 -11.690  1.00 19.09           C  
ATOM   3551 HG12 ILE B  15      -7.767  18.910 -12.622  1.00 19.09           H  
ATOM   3552 HG13 ILE B  15      -6.903  17.630 -11.775  1.00 19.09           H  
ATOM   3553  CG2 ILE B  15      -6.522  21.060 -11.356  1.00 19.09           C  
ATOM   3554 HG21 ILE B  15      -5.663  21.718 -11.223  1.00 19.09           H  
ATOM   3555 HG22 ILE B  15      -7.160  21.179 -10.480  1.00 19.09           H  
ATOM   3556 HG23 ILE B  15      -7.061  21.360 -12.254  1.00 19.09           H  
ATOM   3557  CD1 ILE B  15      -8.290  18.678 -10.549  1.00 19.09           C  
ATOM   3558 HD11 ILE B  15      -8.816  19.632 -10.524  1.00 19.09           H  
ATOM   3559 HD12 ILE B  15      -9.020  17.885 -10.708  1.00 19.09           H  
ATOM   3560 HD13 ILE B  15      -7.789  18.509  -9.596  1.00 19.09           H  
ATOM   3561  OXT ILE B  15      -3.812  21.391 -13.271  1.00 19.09           O  
TER    3562      ILE B  15                                                       
END   
