# Supplementary material for: An extended Tudor domain within Vreteno interconnects Gtsf1L and Ago3 for piRNA biogenesis in Bombyx mori
Source: EMBO J. 2023 Nov 20;42(24):e114072. doi: 10.15252/embj.2023114072 (PMC10711660; doi:10.15252/embj.2023114072)
Supplement: Supplementary file 4 — Dataset EV1 [file EMBJ-42-e114072-s007.zip › manuscript_pdb/BmVreteno_AF-eTD0_BmGtsf1L_63_82.pdb]

ATOM      1  N   GLN A   1     -11.211  23.062 -20.114  1.00 35.25           N  
ATOM      2  H   GLN A   1     -11.408  22.735 -21.049  1.00 35.25           H  
ATOM      3  H2  GLN A   1     -11.700  23.923 -19.917  1.00 35.25           H  
ATOM      4  H3  GLN A   1     -10.220  23.252 -20.065  1.00 35.25           H  
ATOM      5  CA  GLN A   1     -11.526  22.018 -19.109  1.00 35.25           C  
ATOM      6  HA  GLN A   1     -12.599  22.000 -18.918  1.00 35.25           H  
ATOM      7  C   GLN A   1     -10.799  22.362 -17.809  1.00 35.25           C  
ATOM      8  CB  GLN A   1     -11.081  20.628 -19.597  1.00 35.25           C  
ATOM      9  HB2 GLN A   1     -11.187  19.945 -18.753  1.00 35.25           H  
ATOM     10  HB3 GLN A   1     -10.023  20.640 -19.857  1.00 35.25           H  
ATOM     11  O   GLN A   1      -9.842  23.120 -17.886  1.00 35.25           O  
ATOM     12  CG  GLN A   1     -11.910  20.027 -20.752  1.00 35.25           C  
ATOM     13  HG2 GLN A   1     -11.962  18.950 -20.595  1.00 35.25           H  
ATOM     14  HG3 GLN A   1     -12.931  20.410 -20.732  1.00 35.25           H  
ATOM     15  CD  GLN A   1     -11.312  20.258 -22.133  1.00 35.25           C  
ATOM     16  NE2 GLN A   1     -11.567  19.404 -23.095  1.00 35.25           N  
ATOM     17 HE21 GLN A   1     -11.130  19.597 -23.984  1.00 35.25           H  
ATOM     18 HE22 GLN A   1     -12.101  18.561 -22.936  1.00 35.25           H  
ATOM     19  OE1 GLN A   1     -10.649  21.252 -22.356  1.00 35.25           O  
ATOM     20  N   ARG A   2     -11.200  21.833 -16.641  1.00 33.98           N  
ATOM     21  H   ARG A   2     -11.972  21.181 -16.623  1.00 33.98           H  
ATOM     22  CA  ARG A   2     -10.342  21.905 -15.442  1.00 33.98           C  
ATOM     23  HA  ARG A   2      -9.893  22.897 -15.388  1.00 33.98           H  
ATOM     24  C   ARG A   2      -9.189  20.921 -15.620  1.00 33.98           C  
ATOM     25  CB  ARG A   2     -11.131  21.707 -14.125  1.00 33.98           C  
ATOM     26  HB2 ARG A   2     -10.429  21.785 -13.295  1.00 33.98           H  
ATOM     27  HB3 ARG A   2     -11.835  22.535 -14.033  1.00 33.98           H  
ATOM     28  O   ARG A   2      -9.440  19.724 -15.744  1.00 33.98           O  
ATOM     29  CG  ARG A   2     -11.914  20.386 -13.978  1.00 33.98           C  
ATOM     30  HG2 ARG A   2     -12.604  20.282 -14.815  1.00 33.98           H  
ATOM     31  HG3 ARG A   2     -11.223  19.543 -13.980  1.00 33.98           H  
ATOM     32  CD  ARG A   2     -12.716  20.348 -12.666  1.00 33.98           C  
ATOM     33  HD2 ARG A   2     -12.017  20.369 -11.830  1.00 33.98           H  
ATOM     34  HD3 ARG A   2     -13.349  21.233 -12.613  1.00 33.98           H  
ATOM     35  NE  ARG A   2     -13.562  19.137 -12.579  1.00 33.98           N  
ATOM     36  HE  ARG A   2     -13.508  18.486 -13.349  1.00 33.98           H  
ATOM     37  NH1 ARG A   2     -14.444  19.504 -10.481  1.00 33.98           N  
ATOM     38 HH11 ARG A   2     -13.868  20.327 -10.372  1.00 33.98           H  
ATOM     39 HH12 ARG A   2     -14.984  19.181  -9.692  1.00 33.98           H  
ATOM     40  NH2 ARG A   2     -15.048  17.693 -11.621  1.00 33.98           N  
ATOM     41 HH21 ARG A   2     -15.601  17.420 -10.822  1.00 33.98           H  
ATOM     42 HH22 ARG A   2     -14.983  17.071 -12.414  1.00 33.98           H  
ATOM     43  CZ  ARG A   2     -14.344  18.789 -11.566  1.00 33.98           C  
ATOM     44  N   GLU A   3      -7.960  21.416 -15.707  1.00 39.24           N  
ATOM     45  H   GLU A   3      -7.799  22.411 -15.642  1.00 39.24           H  
ATOM     46  CA  GLU A   3      -6.792  20.541 -15.732  1.00 39.24           C  
ATOM     47  HA  GLU A   3      -6.919  19.793 -16.515  1.00 39.24           H  
ATOM     48  C   GLU A   3      -6.717  19.817 -14.390  1.00 39.24           C  
ATOM     49  CB  GLU A   3      -5.504  21.319 -16.040  1.00 39.24           C  
ATOM     50  HB2 GLU A   3      -5.426  22.173 -15.367  1.00 39.24           H  
ATOM     51  HB3 GLU A   3      -4.651  20.660 -15.882  1.00 39.24           H  
ATOM     52  O   GLU A   3      -6.653  20.441 -13.330  1.00 39.24           O  
ATOM     53  CG  GLU A   3      -5.502  21.790 -17.504  1.00 39.24           C  
ATOM     54  HG2 GLU A   3      -5.656  20.920 -18.143  1.00 39.24           H  
ATOM     55  HG3 GLU A   3      -6.342  22.467 -17.660  1.00 39.24           H  
ATOM     56  CD  GLU A   3      -4.206  22.501 -17.916  1.00 39.24           C  
ATOM     57  OE1 GLU A   3      -3.917  22.468 -19.132  1.00 39.24           O  
ATOM     58  OE2 GLU A   3      -3.551  23.087 -17.028  1.00 39.24           O  
ATOM     59  N   SER A   4      -6.763  18.485 -14.434  1.00 42.55           N  
ATOM     60  H   SER A   4      -6.834  18.035 -15.335  1.00 42.55           H  
ATOM     61  CA  SER A   4      -6.333  17.681 -13.299  1.00 42.55           C  
ATOM     62  HA  SER A   4      -6.864  17.993 -12.400  1.00 42.55           H  
ATOM     63  C   SER A   4      -4.847  17.962 -13.132  1.00 42.55           C  
ATOM     64  CB  SER A   4      -6.606  16.194 -13.552  1.00 42.55           C  
ATOM     65  HB2 SER A   4      -7.681  16.028 -13.612  1.00 42.55           H  
ATOM     66  HB3 SER A   4      -6.156  15.905 -14.502  1.00 42.55           H  
ATOM     67  O   SER A   4      -4.022  17.452 -13.892  1.00 42.55           O  
ATOM     68  OG  SER A   4      -6.059  15.381 -12.532  1.00 42.55           O  
ATOM     69  HG  SER A   4      -6.528  15.523 -11.706  1.00 42.55           H  
ATOM     70  N   THR A   5      -4.509  18.809 -12.161  1.00 44.62           N  
ATOM     71  H   THR A   5      -5.232  19.284 -11.640  1.00 44.62           H  
ATOM     72  CA  THR A   5      -3.139  18.920 -11.687  1.00 44.62           C  
ATOM     73  HA  THR A   5      -2.480  19.114 -12.534  1.00 44.62           H  
ATOM     74  C   THR A   5      -2.782  17.558 -11.109  1.00 44.62           C  
ATOM     75  CB  THR A   5      -2.955  20.068 -10.675  1.00 44.62           C  
ATOM     76  HB  THR A   5      -2.004  19.944 -10.157  1.00 44.62           H  
ATOM     77  O   THR A   5      -3.148  17.226  -9.981  1.00 44.62           O  
ATOM     78  CG2 THR A   5      -2.952  21.422 -11.382  1.00 44.62           C  
ATOM     79 HG21 THR A   5      -2.788  22.222 -10.659  1.00 44.62           H  
ATOM     80 HG22 THR A   5      -2.144  21.451 -12.113  1.00 44.62           H  
ATOM     81 HG23 THR A   5      -3.897  21.584 -11.901  1.00 44.62           H  
ATOM     82  OG1 THR A   5      -3.998  20.150  -9.728  1.00 44.62           O  
ATOM     83  HG1 THR A   5      -4.273  21.070  -9.713  1.00 44.62           H  
ATOM     84  N   ARG A   6      -2.103  16.731 -11.918  1.00 48.41           N  
ATOM     85  H   ARG A   6      -1.994  17.011 -12.882  1.00 48.41           H  
ATOM     86  CA  ARG A   6      -1.416  15.527 -11.449  1.00 48.41           C  
ATOM     87  HA  ARG A   6      -2.104  14.885 -10.901  1.00 48.41           H  
ATOM     88  C   ARG A   6      -0.345  15.993 -10.470  1.00 48.41           C  
ATOM     89  CB  ARG A   6      -0.791  14.734 -12.615  1.00 48.41           C  
ATOM     90  HB2 ARG A   6      -0.004  14.104 -12.201  1.00 48.41           H  
ATOM     91  HB3 ARG A   6      -0.326  15.423 -13.321  1.00 48.41           H  
ATOM     92  O   ARG A   6       0.790  16.247 -10.863  1.00 48.41           O  
ATOM     93  CG  ARG A   6      -1.770  13.811 -13.356  1.00 48.41           C  
ATOM     94  HG2 ARG A   6      -2.529  14.404 -13.865  1.00 48.41           H  
ATOM     95  HG3 ARG A   6      -2.250  13.150 -12.634  1.00 48.41           H  
ATOM     96  CD  ARG A   6      -0.983  12.968 -14.374  1.00 48.41           C  
ATOM     97  HD2 ARG A   6      -0.606  13.627 -15.156  1.00 48.41           H  
ATOM     98  HD3 ARG A   6      -0.134  12.516 -13.862  1.00 48.41           H  
ATOM     99  NE  ARG A   6      -1.799  11.894 -14.976  1.00 48.41           N  
ATOM    100  HE  ARG A   6      -2.770  11.853 -14.701  1.00 48.41           H  
ATOM    101  NH1 ARG A   6      -0.115  10.896 -16.185  1.00 48.41           N  
ATOM    102 HH11 ARG A   6       0.223  10.127 -16.745  1.00 48.41           H  
ATOM    103 HH12 ARG A   6       0.535  11.587 -15.839  1.00 48.41           H  
ATOM    104  NH2 ARG A   6      -2.149   9.991 -16.189  1.00 48.41           N  
ATOM    105 HH21 ARG A   6      -1.784   9.236 -16.751  1.00 48.41           H  
ATOM    106 HH22 ARG A   6      -3.100   9.942 -15.851  1.00 48.41           H  
ATOM    107  CZ  ARG A   6      -1.354  10.939 -15.779  1.00 48.41           C  
ATOM    108  N   ARG A   7      -0.731  16.178  -9.206  1.00 55.66           N  
ATOM    109  H   ARG A   7      -1.712  16.069  -8.993  1.00 55.66           H  
ATOM    110  CA  ARG A   7       0.225  16.389  -8.123  1.00 55.66           C  
ATOM    111  HA  ARG A   7       0.866  17.232  -8.379  1.00 55.66           H  
ATOM    112  C   ARG A   7       1.091  15.141  -8.067  1.00 55.66           C  
ATOM    113  CB  ARG A   7      -0.460  16.670  -6.776  1.00 55.66           C  
ATOM    114  HB2 ARG A   7       0.314  16.915  -6.049  1.00 55.66           H  
ATOM    115  HB3 ARG A   7      -0.972  15.771  -6.431  1.00 55.66           H  
ATOM    116  O   ARG A   7       0.570  14.032  -8.195  1.00 55.66           O  
ATOM    117  CG  ARG A   7      -1.462  17.831  -6.860  1.00 55.66           C  
ATOM    118  HG2 ARG A   7      -2.366  17.481  -7.360  1.00 55.66           H  
ATOM    119  HG3 ARG A   7      -1.031  18.646  -7.441  1.00 55.66           H  
ATOM    120  CD  ARG A   7      -1.826  18.360  -5.470  1.00 55.66           C  
ATOM    121  HD2 ARG A   7      -0.959  18.869  -5.047  1.00 55.66           H  
ATOM    122  HD3 ARG A   7      -2.072  17.518  -4.823  1.00 55.66           H  
ATOM    123  NE  ARG A   7      -2.966  19.293  -5.551  1.00 55.66           N  
ATOM    124  HE  ARG A   7      -3.380  19.414  -6.464  1.00 55.66           H  
ATOM    125  NH1 ARG A   7      -3.168  19.766  -3.304  1.00 55.66           N  
ATOM    126 HH11 ARG A   7      -3.626  20.236  -2.537  1.00 55.66           H  
ATOM    127 HH12 ARG A   7      -2.512  19.038  -3.060  1.00 55.66           H  
ATOM    128  NH2 ARG A   7      -4.527  20.749  -4.768  1.00 55.66           N  
ATOM    129 HH21 ARG A   7      -4.892  20.848  -5.704  1.00 55.66           H  
ATOM    130 HH22 ARG A   7      -4.965  21.235  -3.999  1.00 55.66           H  
ATOM    131  CZ  ARG A   7      -3.539  19.927  -4.543  1.00 55.66           C  
ATOM    132  N   THR A   8       2.396  15.342  -7.948  1.00 55.64           N  
ATOM    133  H   THR A   8       2.759  16.284  -7.923  1.00 55.64           H  
ATOM    134  CA  THR A   8       3.375  14.259  -7.923  1.00 55.64           C  
ATOM    135  HA  THR A   8       3.388  13.761  -8.893  1.00 55.64           H  
ATOM    136  C   THR A   8       2.983  13.259  -6.847  1.00 55.64           C  
ATOM    137  CB  THR A   8       4.772  14.819  -7.636  1.00 55.64           C  
ATOM    138  HB  THR A   8       4.826  15.168  -6.605  1.00 55.64           H  
ATOM    139  O   THR A   8       2.863  13.628  -5.678  1.00 55.64           O  
ATOM    140  CG2 THR A   8       5.876  13.794  -7.877  1.00 55.64           C  
ATOM    141 HG21 THR A   8       5.828  13.419  -8.900  1.00 55.64           H  
ATOM    142 HG22 THR A   8       5.759  12.955  -7.191  1.00 55.64           H  
ATOM    143 HG23 THR A   8       6.852  14.245  -7.700  1.00 55.64           H  
ATOM    144  OG1 THR A   8       5.025  15.911  -8.494  1.00 55.64           O  
ATOM    145  HG1 THR A   8       5.976  16.047  -8.494  1.00 55.64           H  
ATOM    146  N   LEU A   9       2.764  12.003  -7.236  1.00 63.75           N  
ATOM    147  H   LEU A   9       2.950  11.738  -8.193  1.00 63.75           H  
ATOM    148  CA  LEU A   9       2.567  10.945  -6.260  1.00 63.75           C  
ATOM    149  HA  LEU A   9       1.830  11.267  -5.525  1.00 63.75           H  
ATOM    150  C   LEU A   9       3.905  10.751  -5.544  1.00 63.75           C  
ATOM    151  CB  LEU A   9       2.063   9.658  -6.942  1.00 63.75           C  
ATOM    152  HB2 LEU A   9       1.939   8.893  -6.176  1.00 63.75           H  
ATOM    153  HB3 LEU A   9       2.831   9.310  -7.632  1.00 63.75           H  
ATOM    154  O   LEU A   9       4.946  10.636  -6.181  1.00 63.75           O  
ATOM    155  CG  LEU A   9       0.738   9.804  -7.721  1.00 63.75           C  
ATOM    156  HG  LEU A   9       0.886  10.490  -8.555  1.00 63.75           H  
ATOM    157  CD1 LEU A   9       0.327   8.446  -8.291  1.00 63.75           C  
ATOM    158 HD11 LEU A   9      -0.582   8.548  -8.884  1.00 63.75           H  
ATOM    159 HD12 LEU A   9       1.123   8.065  -8.931  1.00 63.75           H  
ATOM    160 HD13 LEU A   9       0.155   7.735  -7.483  1.00 63.75           H  
ATOM    161  CD2 LEU A   9      -0.418  10.327  -6.863  1.00 63.75           C  
ATOM    162 HD21 LEU A   9      -0.551   9.692  -5.987  1.00 63.75           H  
ATOM    163 HD22 LEU A   9      -1.338  10.335  -7.448  1.00 63.75           H  
ATOM    164 HD23 LEU A   9      -0.208  11.349  -6.547  1.00 63.75           H  
ATOM    165  N   VAL A  10       3.891  10.748  -4.217  1.00 65.14           N  
ATOM    166  H   VAL A  10       3.017  10.917  -3.739  1.00 65.14           H  
ATOM    167  CA  VAL A  10       5.044  10.352  -3.404  1.00 65.14           C  
ATOM    168  HA  VAL A  10       5.866  10.074  -4.063  1.00 65.14           H  
ATOM    169  C   VAL A  10       4.608   9.131  -2.585  1.00 65.14           C  
ATOM    170  CB  VAL A  10       5.575  11.520  -2.552  1.00 65.14           C  
ATOM    171  HB  VAL A  10       4.798  11.851  -1.863  1.00 65.14           H  
ATOM    172  O   VAL A  10       3.506   9.156  -2.046  1.00 65.14           O  
ATOM    173  CG1 VAL A  10       6.811  11.093  -1.748  1.00 65.14           C  
ATOM    174 HG11 VAL A  10       6.548  10.296  -1.052  1.00 65.14           H  
ATOM    175 HG12 VAL A  10       7.183  11.939  -1.169  1.00 65.14           H  
ATOM    176 HG13 VAL A  10       7.595  10.744  -2.419  1.00 65.14           H  
ATOM    177  CG2 VAL A  10       5.988  12.710  -3.433  1.00 65.14           C  
ATOM    178 HG21 VAL A  10       6.723  12.393  -4.173  1.00 65.14           H  
ATOM    179 HG22 VAL A  10       5.115  13.109  -3.952  1.00 65.14           H  
ATOM    180 HG23 VAL A  10       6.408  13.504  -2.816  1.00 65.14           H  
ATOM    181  N   PRO A  11       5.374   8.031  -2.527  1.00 73.14           N  
ATOM    182  CA  PRO A  11       6.400   7.659  -3.496  1.00 73.14           C  
ATOM    183  HA  PRO A  11       7.255   8.327  -3.398  1.00 73.14           H  
ATOM    184  C   PRO A  11       5.853   7.690  -4.930  1.00 73.14           C  
ATOM    185  CB  PRO A  11       6.826   6.231  -3.128  1.00 73.14           C  
ATOM    186  HB2 PRO A  11       7.906   6.106  -3.210  1.00 73.14           H  
ATOM    187  HB3 PRO A  11       6.316   5.504  -3.760  1.00 73.14           H  
ATOM    188  O   PRO A  11       4.696   7.357  -5.182  1.00 73.14           O  
ATOM    189  CG  PRO A  11       6.344   6.055  -1.692  1.00 73.14           C  
ATOM    190  HG2 PRO A  11       7.076   6.478  -1.004  1.00 73.14           H  
ATOM    191  HG3 PRO A  11       6.134   5.011  -1.462  1.00 73.14           H  
ATOM    192  CD  PRO A  11       5.079   6.898  -1.670  1.00 73.14           C  
ATOM    193  HD2 PRO A  11       4.256   6.327  -2.100  1.00 73.14           H  
ATOM    194  HD3 PRO A  11       4.845   7.207  -0.652  1.00 73.14           H  
ATOM    195  N   ASP A  12       6.694   8.058  -5.893  1.00 81.08           N  
ATOM    196  H   ASP A  12       7.613   8.395  -5.646  1.00 81.08           H  
ATOM    197  CA  ASP A  12       6.298   8.085  -7.312  1.00 81.08           C  
ATOM    198  HA  ASP A  12       5.280   8.467  -7.384  1.00 81.08           H  
ATOM    199  C   ASP A  12       6.296   6.678  -7.938  1.00 81.08           C  
ATOM    200  CB  ASP A  12       7.211   9.066  -8.060  1.00 81.08           C  
ATOM    201  HB2 ASP A  12       8.203   8.624  -8.148  1.00 81.08           H  
ATOM    202  HB3 ASP A  12       7.306   9.981  -7.475  1.00 81.08           H  
ATOM    203  O   ASP A  12       5.817   6.469  -9.047  1.00 81.08           O  
ATOM    204  CG  ASP A  12       6.689   9.453  -9.451  1.00 81.08           C  
ATOM    205  OD1 ASP A  12       5.455   9.595  -9.614  1.00 81.08           O  
ATOM    206  OD2 ASP A  12       7.559   9.658 -10.328  1.00 81.08           O  
ATOM    207  N   ARG A  13       6.779   5.671  -7.203  1.00 88.36           N  
ATOM    208  H   ARG A  13       7.043   5.888  -6.252  1.00 88.36           H  
ATOM    209  CA  ARG A  13       6.924   4.278  -7.644  1.00 88.36           C  
ATOM    210  HA  ARG A  13       6.667   4.190  -8.700  1.00 88.36           H  
ATOM    211  C   ARG A  13       5.988   3.368  -6.857  1.00 88.36           C  
ATOM    212  CB  ARG A  13       8.382   3.828  -7.432  1.00 88.36           C  
ATOM    213  HB2 ARG A  13       8.488   2.803  -7.788  1.00 88.36           H  
ATOM    214  HB3 ARG A  13       8.608   3.844  -6.366  1.00 88.36           H  
ATOM    215  O   ARG A  13       5.980   3.462  -5.635  1.00 88.36           O  
ATOM    216  CG  ARG A  13       9.399   4.719  -8.157  1.00 88.36           C  
ATOM    217  HG2 ARG A  13       9.198   4.688  -9.228  1.00 88.36           H  
ATOM    218  HG3 ARG A  13       9.306   5.749  -7.812  1.00 88.36           H  
ATOM    219  CD  ARG A  13      10.830   4.245  -7.873  1.00 88.36           C  
ATOM    220  HD2 ARG A  13      10.994   4.256  -6.795  1.00 88.36           H  
ATOM    221  HD3 ARG A  13      10.953   3.218  -8.216  1.00 88.36           H  
ATOM    222  NE  ARG A  13      11.822   5.128  -8.516  1.00 88.36           N  
ATOM    223  HE  ARG A  13      12.259   5.808  -7.909  1.00 88.36           H  
ATOM    224  NH1 ARG A  13      11.665   4.291 -10.650  1.00 88.36           N  
ATOM    225 HH11 ARG A  13      11.884   4.344 -11.634  1.00 88.36           H  
ATOM    226 HH12 ARG A  13      10.984   3.623 -10.318  1.00 88.36           H  
ATOM    227  NH2 ARG A  13      12.992   6.036 -10.244  1.00 88.36           N  
ATOM    228 HH21 ARG A  13      13.353   6.741  -9.617  1.00 88.36           H  
ATOM    229 HH22 ARG A  13      13.212   6.070 -11.230  1.00 88.36           H  
ATOM    230  CZ  ARG A  13      12.155   5.145  -9.794  1.00 88.36           C  
ATOM    231  N   CYS A  14       5.291   2.454  -7.525  1.00 93.37           N  
ATOM    232  H   CYS A  14       5.284   2.477  -8.535  1.00 93.37           H  
ATOM    233  CA  CYS A  14       4.747   1.242  -6.906  1.00 93.37           C  
ATOM    234  HA  CYS A  14       4.674   1.368  -5.826  1.00 93.37           H  
ATOM    235  C   CYS A  14       5.693   0.061  -7.157  1.00 93.37           C  
ATOM    236  CB  CYS A  14       3.331   1.021  -7.450  1.00 93.37           C  
ATOM    237  HB2 CYS A  14       2.717   1.869  -7.146  1.00 93.37           H  
ATOM    238  HB3 CYS A  14       3.362   0.980  -8.539  1.00 93.37           H  
ATOM    239  O   CYS A  14       6.443   0.057  -8.137  1.00 93.37           O  
ATOM    240  SG  CYS A  14       2.555  -0.507  -6.849  1.00 93.37           S  
ATOM    241  HG  CYS A  14       2.305  -0.130  -5.592  1.00 93.37           H  
ATOM    242  N   LEU A  15       5.662  -0.945  -6.279  1.00 94.78           N  
ATOM    243  H   LEU A  15       5.066  -0.857  -5.468  1.00 94.78           H  
ATOM    244  CA  LEU A  15       6.450  -2.167  -6.432  1.00 94.78           C  
ATOM    245  HA  LEU A  15       7.507  -1.901  -6.438  1.00 94.78           H  
ATOM    246  C   LEU A  15       6.145  -2.843  -7.778  1.00 94.78           C  
ATOM    247  CB  LEU A  15       6.187  -3.056  -5.203  1.00 94.78           C  
ATOM    248  HB2 LEU A  15       5.120  -3.258  -5.106  1.00 94.78           H  
ATOM    249  HB3 LEU A  15       6.486  -2.485  -4.324  1.00 94.78           H  
ATOM    250  O   LEU A  15       7.073  -3.153  -8.523  1.00 94.78           O  
ATOM    251  CG  LEU A  15       6.964  -4.387  -5.218  1.00 94.78           C  
ATOM    252  HG  LEU A  15       7.891  -4.267  -5.780  1.00 94.78           H  
ATOM    253  CD1 LEU A  15       7.324  -4.807  -3.797  1.00 94.78           C  
ATOM    254 HD11 LEU A  15       7.931  -4.031  -3.330  1.00 94.78           H  
ATOM    255 HD12 LEU A  15       7.896  -5.735  -3.815  1.00 94.78           H  
ATOM    256 HD13 LEU A  15       6.413  -4.942  -3.215  1.00 94.78           H  
ATOM    257  CD2 LEU A  15       6.146  -5.523  -5.830  1.00 94.78           C  
ATOM    258 HD21 LEU A  15       5.958  -5.336  -6.888  1.00 94.78           H  
ATOM    259 HD22 LEU A  15       5.196  -5.626  -5.306  1.00 94.78           H  
ATOM    260 HD23 LEU A  15       6.696  -6.460  -5.741  1.00 94.78           H  
ATOM    261  N   ILE A  16       4.861  -2.956  -8.138  1.00 96.86           N  
ATOM    262  H   ILE A  16       4.164  -2.642  -7.478  1.00 96.86           H  
ATOM    263  CA  ILE A  16       4.395  -3.567  -9.395  1.00 96.86           C  
ATOM    264  HA  ILE A  16       4.724  -4.606  -9.416  1.00 96.86           H  
ATOM    265  C   ILE A  16       5.006  -2.890 -10.632  1.00 96.86           C  
ATOM    266  CB  ILE A  16       2.847  -3.537  -9.455  1.00 96.86           C  
ATOM    267  HB  ILE A  16       2.530  -2.495  -9.484  1.00 96.86           H  
ATOM    268  O   ILE A  16       5.465  -3.579 -11.539  1.00 96.86           O  
ATOM    269  CG1 ILE A  16       2.173  -4.178  -8.219  1.00 96.86           C  
ATOM    270 HG12 ILE A  16       2.375  -3.566  -7.340  1.00 96.86           H  
ATOM    271 HG13 ILE A  16       1.093  -4.171  -8.367  1.00 96.86           H  
ATOM    272  CG2 ILE A  16       2.320  -4.207 -10.739  1.00 96.86           C  
ATOM    273 HG21 ILE A  16       2.625  -3.634 -11.615  1.00 96.86           H  
ATOM    274 HG22 ILE A  16       2.712  -5.220 -10.828  1.00 96.86           H  
ATOM    275 HG23 ILE A  16       1.231  -4.242 -10.724  1.00 96.86           H  
ATOM    276  CD1 ILE A  16       2.611  -5.614  -7.908  1.00 96.86           C  
ATOM    277 HD11 ILE A  16       2.432  -6.263  -8.766  1.00 96.86           H  
ATOM    278 HD12 ILE A  16       2.044  -5.986  -7.055  1.00 96.86           H  
ATOM    279 HD13 ILE A  16       3.671  -5.631  -7.653  1.00 96.86           H  
ATOM    280  N   ASP A  17       5.100  -1.554 -10.651  1.00 92.30           N  
ATOM    281  H   ASP A  17       4.728  -1.040  -9.865  1.00 92.30           H  
ATOM    282  CA  ASP A  17       5.629  -0.781 -11.792  1.00 92.30           C  
ATOM    283  HA  ASP A  17       5.023  -0.998 -12.671  1.00 92.30           H  
ATOM    284  C   ASP A  17       7.098  -1.117 -12.125  1.00 92.30           C  
ATOM    285  CB  ASP A  17       5.551   0.732 -11.501  1.00 92.30           C  
ATOM    286  HB2 ASP A  17       5.941   1.269 -12.366  1.00 92.30           H  
ATOM    287  HB3 ASP A  17       6.205   0.959 -10.659  1.00 92.30           H  
ATOM    288  O   ASP A  17       7.589  -0.801 -13.214  1.00 92.30           O  
ATOM    289  CG  ASP A  17       4.155   1.289 -11.205  1.00 92.30           C  
ATOM    290  OD1 ASP A  17       3.165   0.731 -11.722  1.00 92.30           O  
ATOM    291  OD2 ASP A  17       4.094   2.293 -10.449  1.00 92.30           O  
ATOM    292  N   SER A  18       7.812  -1.723 -11.171  1.00 94.03           N  
ATOM    293  H   SER A  18       7.312  -1.983 -10.333  1.00 94.03           H  
ATOM    294  CA  SER A  18       9.247  -2.009 -11.228  1.00 94.03           C  
ATOM    295  HA  SER A  18       9.682  -1.425 -12.039  1.00 94.03           H  
ATOM    296  C   SER A  18       9.599  -3.477 -11.511  1.00 94.03           C  
ATOM    297  CB  SER A  18       9.885  -1.536  -9.923  1.00 94.03           C  
ATOM    298  HB2 SER A  18      10.966  -1.475 -10.053  1.00 94.03           H  
ATOM    299  HB3 SER A  18       9.505  -0.548  -9.663  1.00 94.03           H  
ATOM    300  O   SER A  18      10.790  -3.800 -11.592  1.00 94.03           O  
ATOM    301  OG  SER A  18       9.610  -2.438  -8.879  1.00 94.03           O  
ATOM    302  HG  SER A  18       8.668  -2.606  -8.806  1.00 94.03           H  
ATOM    303  N   LEU A  19       8.599  -4.352 -11.637  1.00 96.78           N  
ATOM    304  H   LEU A  19       7.652  -4.003 -11.589  1.00 96.78           H  
ATOM    305  CA  LEU A  19       8.758  -5.775 -11.956  1.00 96.78           C  
ATOM    306  HA  LEU A  19       9.742  -6.118 -11.639  1.00 96.78           H  
ATOM    307  C   LEU A  19       8.697  -6.035 -13.474  1.00 96.78           C  
ATOM    308  CB  LEU A  19       7.712  -6.589 -11.168  1.00 96.78           C  
ATOM    309  HB2 LEU A  19       6.716  -6.269 -11.474  1.00 96.78           H  
ATOM    310  HB3 LEU A  19       7.818  -7.639 -11.438  1.00 96.78           H  
ATOM    311  O   LEU A  19       8.473  -5.120 -14.276  1.00 96.78           O  
ATOM    312  CG  LEU A  19       7.816  -6.488  -9.633  1.00 96.78           C  
ATOM    313  HG  LEU A  19       7.558  -5.475  -9.324  1.00 96.78           H  
ATOM    314  CD1 LEU A  19       6.816  -7.445  -8.995  1.00 96.78           C  
ATOM    315 HD11 LEU A  19       6.895  -7.405  -7.909  1.00 96.78           H  
ATOM    316 HD12 LEU A  19       5.803  -7.168  -9.289  1.00 96.78           H  
ATOM    317 HD13 LEU A  19       7.026  -8.463  -9.325  1.00 96.78           H  
ATOM    318  CD2 LEU A  19       9.204  -6.817  -9.076  1.00 96.78           C  
ATOM    319 HD21 LEU A  19       9.926  -6.075  -9.419  1.00 96.78           H  
ATOM    320 HD22 LEU A  19       9.507  -7.807  -9.417  1.00 96.78           H  
ATOM    321 HD23 LEU A  19       9.177  -6.805  -7.986  1.00 96.78           H  
ATOM    322  N   SER A  20       8.945  -7.285 -13.861  1.00 97.26           N  
ATOM    323  H   SER A  20       9.143  -7.962 -13.138  1.00 97.26           H  
ATOM    324  CA  SER A  20       9.014  -7.776 -15.243  1.00 97.26           C  
ATOM    325  HA  SER A  20       8.682  -6.993 -15.925  1.00 97.26           H  
ATOM    326  C   SER A  20       8.120  -8.999 -15.463  1.00 97.26           C  
ATOM    327  CB  SER A  20      10.459  -8.141 -15.602  1.00 97.26           C  
ATOM    328  HB2 SER A  20      10.777  -8.999 -15.011  1.00 97.26           H  
ATOM    329  HB3 SER A  20      10.521  -8.397 -16.660  1.00 97.26           H  
ATOM    330  O   SER A  20       7.700  -9.667 -14.524  1.00 97.26           O  
ATOM    331  OG  SER A  20      11.309  -7.042 -15.332  1.00 97.26           O  
ATOM    332  HG  SER A  20      11.329  -6.999 -14.373  1.00 97.26           H  
ATOM    333  N   GLU A  21       7.847  -9.319 -16.727  1.00 97.89           N  
ATOM    334  H   GLU A  21       8.266  -8.783 -17.474  1.00 97.89           H  
ATOM    335  CA  GLU A  21       7.223 -10.594 -17.097  1.00 97.89           C  
ATOM    336  HA  GLU A  21       6.271 -10.692 -16.574  1.00 97.89           H  
ATOM    337  C   GLU A  21       8.130 -11.758 -16.658  1.00 97.89           C  
ATOM    338  CB  GLU A  21       6.960 -10.633 -18.614  1.00 97.89           C  
ATOM    339  HB2 GLU A  21       7.913 -10.544 -19.135  1.00 97.89           H  
ATOM    340  HB3 GLU A  21       6.506 -11.590 -18.870  1.00 97.89           H  
ATOM    341  O   GLU A  21       9.345 -11.711 -16.860  1.00 97.89           O  
ATOM    342  CG  GLU A  21       6.023  -9.497 -19.065  1.00 97.89           C  
ATOM    343  HG2 GLU A  21       5.064  -9.619 -18.561  1.00 97.89           H  
ATOM    344  HG3 GLU A  21       6.441  -8.541 -18.748  1.00 97.89           H  
ATOM    345  CD  GLU A  21       5.800  -9.406 -20.583  1.00 97.89           C  
ATOM    346  OE1 GLU A  21       4.973  -8.540 -20.963  1.00 97.89           O  
ATOM    347  OE2 GLU A  21       6.461 -10.125 -21.359  1.00 97.89           O  
ATOM    348  N   GLY A  22       7.542 -12.781 -16.038  1.00 97.29           N  
ATOM    349  H   GLY A  22       6.540 -12.749 -15.919  1.00 97.29           H  
ATOM    350  CA  GLY A  22       8.247 -13.897 -15.403  1.00 97.29           C  
ATOM    351  HA2 GLY A  22       7.652 -14.802 -15.529  1.00 97.29           H  
ATOM    352  HA3 GLY A  22       9.206 -14.046 -15.898  1.00 97.29           H  
ATOM    353  C   GLY A  22       8.523 -13.723 -13.904  1.00 97.29           C  
ATOM    354  O   GLY A  22       8.732 -14.734 -13.234  1.00 97.29           O  
ATOM    355  N   ASP A  23       8.475 -12.501 -13.356  1.00 96.45           N  
ATOM    356  H   ASP A  23       8.292 -11.698 -13.940  1.00 96.45           H  
ATOM    357  CA  ASP A  23       8.579 -12.295 -11.904  1.00 96.45           C  
ATOM    358  HA  ASP A  23       9.473 -12.807 -11.548  1.00 96.45           H  
ATOM    359  C   ASP A  23       7.363 -12.917 -11.189  1.00 96.45           C  
ATOM    360  CB  ASP A  23       8.713 -10.802 -11.526  1.00 96.45           C  
ATOM    361  HB2 ASP A  23       7.897 -10.247 -11.990  1.00 96.45           H  
ATOM    362  HB3 ASP A  23       8.580 -10.710 -10.448  1.00 96.45           H  
ATOM    363  O   ASP A  23       6.245 -12.950 -11.715  1.00 96.45           O  
ATOM    364  CG  ASP A  23      10.053 -10.127 -11.875  1.00 96.45           C  
ATOM    365  OD1 ASP A  23      11.063 -10.828 -12.092  1.00 96.45           O  
ATOM    366  OD2 ASP A  23      10.084  -8.869 -11.904  1.00 96.45           O  
ATOM    367  N   VAL A  24       7.566 -13.379  -9.954  1.00 93.65           N  
ATOM    368  H   VAL A  24       8.493 -13.295  -9.562  1.00 93.65           H  
ATOM    369  CA  VAL A  24       6.493 -13.880  -9.087  1.00 93.65           C  
ATOM    370  HA  VAL A  24       5.551 -13.887  -9.636  1.00 93.65           H  
ATOM    371  C   VAL A  24       6.326 -12.900  -7.934  1.00 93.65           C  
ATOM    372  CB  VAL A  24       6.747 -15.335  -8.645  1.00 93.65           C  
ATOM    373  HB  VAL A  24       7.699 -15.398  -8.118  1.00 93.65           H  
ATOM    374  O   VAL A  24       7.024 -12.969  -6.922  1.00 93.65           O  
ATOM    375  CG1 VAL A  24       5.632 -15.834  -7.721  1.00 93.65           C  
ATOM    376 HG11 VAL A  24       5.672 -15.257  -6.797  1.00 93.65           H  
ATOM    377 HG12 VAL A  24       5.788 -16.885  -7.479  1.00 93.65           H  
ATOM    378 HG13 VAL A  24       4.660 -15.708  -8.197  1.00 93.65           H  
ATOM    379  CG2 VAL A  24       6.786 -16.282  -9.851  1.00 93.65           C  
ATOM    380 HG21 VAL A  24       5.841 -16.238 -10.393  1.00 93.65           H  
ATOM    381 HG22 VAL A  24       6.963 -17.304  -9.518  1.00 93.65           H  
ATOM    382 HG23 VAL A  24       7.593 -15.996 -10.526  1.00 93.65           H  
ATOM    383  N   VAL A  25       5.399 -11.956  -8.109  1.00 94.13           N  
ATOM    384  H   VAL A  25       4.824 -12.022  -8.937  1.00 94.13           H  
ATOM    385  CA  VAL A  25       4.939 -11.090  -7.020  1.00 94.13           C  
ATOM    386  HA  VAL A  25       5.787 -10.896  -6.364  1.00 94.13           H  
ATOM    387  C   VAL A  25       3.896 -11.826  -6.209  1.00 94.13           C  
ATOM    388  CB  VAL A  25       4.425  -9.733  -7.520  1.00 94.13           C  
ATOM    389  HB  VAL A  25       5.094  -9.403  -8.315  1.00 94.13           H  
ATOM    390  O   VAL A  25       3.271 -12.780  -6.662  1.00 94.13           O  
ATOM    391  CG1 VAL A  25       3.011  -9.777  -8.098  1.00 94.13           C  
ATOM    392 HG11 VAL A  25       2.795  -8.820  -8.574  1.00 94.13           H  
ATOM    393 HG12 VAL A  25       2.949 -10.564  -8.849  1.00 94.13           H  
ATOM    394 HG13 VAL A  25       2.276  -9.958  -7.314  1.00 94.13           H  
ATOM    395  CG2 VAL A  25       4.458  -8.672  -6.414  1.00 94.13           C  
ATOM    396 HG21 VAL A  25       3.740  -8.899  -5.625  1.00 94.13           H  
ATOM    397 HG22 VAL A  25       5.462  -8.615  -5.994  1.00 94.13           H  
ATOM    398 HG23 VAL A  25       4.211  -7.699  -6.839  1.00 94.13           H  
ATOM    399  N   LEU A  26       3.747 -11.428  -4.963  1.00 92.67           N  
ATOM    400  H   LEU A  26       4.282 -10.638  -4.629  1.00 92.67           H  
ATOM    401  CA  LEU A  26       2.981 -12.179  -3.993  1.00 92.67           C  
ATOM    402  HA  LEU A  26       2.309 -12.878  -4.491  1.00 92.67           H  
ATOM    403  C   LEU A  26       2.141 -11.173  -3.231  1.00 92.67           C  
ATOM    404  CB  LEU A  26       3.971 -12.967  -3.148  1.00 92.67           C  
ATOM    405  HB2 LEU A  26       4.551 -12.236  -2.585  1.00 92.67           H  
ATOM    406  HB3 LEU A  26       3.436 -13.617  -2.455  1.00 92.67           H  
ATOM    407  O   LEU A  26       2.517 -10.000  -3.137  1.00 92.67           O  
ATOM    408  CG  LEU A  26       4.968 -13.783  -3.998  1.00 92.67           C  
ATOM    409  HG  LEU A  26       5.340 -13.255  -4.876  1.00 92.67           H  
ATOM    410  CD1 LEU A  26       6.219 -13.992  -3.227  1.00 92.67           C  
ATOM    411 HD11 LEU A  26       6.598 -13.057  -2.813  1.00 92.67           H  
ATOM    412 HD12 LEU A  26       6.977 -14.426  -3.879  1.00 92.67           H  
ATOM    413 HD13 LEU A  26       5.918 -14.700  -2.455  1.00 92.67           H  
ATOM    414  CD2 LEU A  26       4.406 -15.119  -4.450  1.00 92.67           C  
ATOM    415 HD21 LEU A  26       3.963 -14.958  -5.433  1.00 92.67           H  
ATOM    416 HD22 LEU A  26       3.652 -15.473  -3.747  1.00 92.67           H  
ATOM    417 HD23 LEU A  26       5.197 -15.860  -4.568  1.00 92.67           H  
ATOM    418  N   VAL A  27       0.954 -11.602  -2.830  1.00 93.00           N  
ATOM    419  H   VAL A  27       0.736 -12.582  -2.942  1.00 93.00           H  
ATOM    420  CA  VAL A  27      -0.165 -10.700  -2.569  1.00 93.00           C  
ATOM    421  HA  VAL A  27       0.207  -9.734  -2.229  1.00 93.00           H  
ATOM    422  C   VAL A  27      -1.043 -11.304  -1.481  1.00 93.00           C  
ATOM    423  CB  VAL A  27      -0.969 -10.504  -3.877  1.00 93.00           C  
ATOM    424  HB  VAL A  27      -1.385 -11.459  -4.196  1.00 93.00           H  
ATOM    425  O   VAL A  27      -1.311 -12.499  -1.520  1.00 93.00           O  
ATOM    426  CG1 VAL A  27      -2.113  -9.514  -3.699  1.00 93.00           C  
ATOM    427 HG11 VAL A  27      -2.671  -9.407  -4.629  1.00 93.00           H  
ATOM    428 HG12 VAL A  27      -1.688  -8.551  -3.416  1.00 93.00           H  
ATOM    429 HG13 VAL A  27      -2.808  -9.865  -2.935  1.00 93.00           H  
ATOM    430  CG2 VAL A  27      -0.121  -9.930  -5.026  1.00 93.00           C  
ATOM    431 HG21 VAL A  27       0.389  -9.024  -4.698  1.00 93.00           H  
ATOM    432 HG22 VAL A  27       0.616 -10.662  -5.356  1.00 93.00           H  
ATOM    433 HG23 VAL A  27      -0.764  -9.692  -5.873  1.00 93.00           H  
ATOM    434  N   SER A  28      -1.542 -10.498  -0.544  1.00 91.43           N  
ATOM    435  H   SER A  28      -1.268  -9.526  -0.549  1.00 91.43           H  
ATOM    436  CA  SER A  28      -2.749 -10.848   0.216  1.00 91.43           C  
ATOM    437  HA  SER A  28      -3.137 -11.751  -0.256  1.00 91.43           H  
ATOM    438  C   SER A  28      -3.836  -9.820   0.005  1.00 91.43           C  
ATOM    439  CB  SER A  28      -2.558 -11.253   1.690  1.00 91.43           C  
ATOM    440  HB2 SER A  28      -1.531 -11.115   2.028  1.00 91.43           H  
ATOM    441  HB3 SER A  28      -2.770 -12.321   1.722  1.00 91.43           H  
ATOM    442  O   SER A  28      -3.586  -8.619  -0.136  1.00 91.43           O  
ATOM    443  OG  SER A  28      -3.479 -10.664   2.596  1.00 91.43           O  
ATOM    444  HG  SER A  28      -3.253  -9.771   2.866  1.00 91.43           H  
ATOM    445  N   VAL A  29      -5.043 -10.354  -0.111  1.00 92.95           N  
ATOM    446  H   VAL A  29      -5.118 -11.346   0.065  1.00 92.95           H  
ATOM    447  CA  VAL A  29      -6.242  -9.651  -0.528  1.00 92.95           C  
ATOM    448  HA  VAL A  29      -5.973  -8.883  -1.253  1.00 92.95           H  
ATOM    449  C   VAL A  29      -6.849  -8.977   0.699  1.00 92.95           C  
ATOM    450  CB  VAL A  29      -7.195 -10.653  -1.205  1.00 92.95           C  
ATOM    451  HB  VAL A  29      -7.535 -11.379  -0.467  1.00 92.95           H  
ATOM    452  O   VAL A  29      -7.482  -9.635   1.516  1.00 92.95           O  
ATOM    453  CG1 VAL A  29      -8.401  -9.929  -1.800  1.00 92.95           C  
ATOM    454 HG11 VAL A  29      -8.065  -9.311  -2.633  1.00 92.95           H  
ATOM    455 HG12 VAL A  29      -9.120 -10.659  -2.171  1.00 92.95           H  
ATOM    456 HG13 VAL A  29      -8.894  -9.310  -1.051  1.00 92.95           H  
ATOM    457  CG2 VAL A  29      -6.523 -11.412  -2.363  1.00 92.95           C  
ATOM    458 HG21 VAL A  29      -7.255 -12.063  -2.841  1.00 92.95           H  
ATOM    459 HG22 VAL A  29      -6.123 -10.711  -3.095  1.00 92.95           H  
ATOM    460 HG23 VAL A  29      -5.716 -12.043  -1.990  1.00 92.95           H  
ATOM    461  N   GLU A  30      -6.638  -7.672   0.863  1.00 91.40           N  
ATOM    462  H   GLU A  30      -6.111  -7.169   0.163  1.00 91.40           H  
ATOM    463  CA  GLU A  30      -6.905  -6.996   2.140  1.00 91.40           C  
ATOM    464  HA  GLU A  30      -6.784  -7.711   2.954  1.00 91.40           H  
ATOM    465  C   GLU A  30      -8.329  -6.459   2.266  1.00 91.40           C  
ATOM    466  CB  GLU A  30      -5.894  -5.855   2.343  1.00 91.40           C  
ATOM    467  HB2 GLU A  30      -5.941  -5.172   1.494  1.00 91.40           H  
ATOM    468  HB3 GLU A  30      -6.167  -5.286   3.232  1.00 91.40           H  
ATOM    469  O   GLU A  30      -8.987  -6.681   3.280  1.00 91.40           O  
ATOM    470  CG  GLU A  30      -4.453  -6.361   2.496  1.00 91.40           C  
ATOM    471  HG2 GLU A  30      -4.138  -6.848   1.573  1.00 91.40           H  
ATOM    472  HG3 GLU A  30      -3.790  -5.510   2.652  1.00 91.40           H  
ATOM    473  CD  GLU A  30      -4.291  -7.303   3.688  1.00 91.40           C  
ATOM    474  OE1 GLU A  30      -3.433  -8.203   3.609  1.00 91.40           O  
ATOM    475  OE2 GLU A  30      -4.985  -7.065   4.705  1.00 91.40           O  
ATOM    476  N   LEU A  31      -8.801  -5.724   1.257  1.00 95.03           N  
ATOM    477  H   LEU A  31      -8.207  -5.598   0.449  1.00 95.03           H  
ATOM    478  CA  LEU A  31     -10.104  -5.053   1.255  1.00 95.03           C  
ATOM    479  HA  LEU A  31     -10.824  -5.649   1.817  1.00 95.03           H  
ATOM    480  C   LEU A  31     -10.630  -4.918  -0.174  1.00 95.03           C  
ATOM    481  CB  LEU A  31      -9.979  -3.651   1.888  1.00 95.03           C  
ATOM    482  HB2 LEU A  31      -9.134  -3.145   1.420  1.00 95.03           H  
ATOM    483  HB3 LEU A  31     -10.877  -3.082   1.651  1.00 95.03           H  
ATOM    484  O   LEU A  31      -9.861  -4.900  -1.138  1.00 95.03           O  
ATOM    485  CG  LEU A  31      -9.791  -3.602   3.417  1.00 95.03           C  
ATOM    486  HG  LEU A  31      -8.884  -4.135   3.702  1.00 95.03           H  
ATOM    487  CD1 LEU A  31      -9.621  -2.146   3.857  1.00 95.03           C  
ATOM    488 HD11 LEU A  31     -10.515  -1.577   3.604  1.00 95.03           H  
ATOM    489 HD12 LEU A  31      -9.451  -2.104   4.933  1.00 95.03           H  
ATOM    490 HD13 LEU A  31      -8.761  -1.719   3.341  1.00 95.03           H  
ATOM    491  CD2 LEU A  31     -10.989  -4.180   4.176  1.00 95.03           C  
ATOM    492 HD21 LEU A  31     -11.908  -3.688   3.858  1.00 95.03           H  
ATOM    493 HD22 LEU A  31     -10.853  -4.041   5.248  1.00 95.03           H  
ATOM    494 HD23 LEU A  31     -11.072  -5.249   3.982  1.00 95.03           H  
ATOM    495  N   LYS A  32     -11.947  -4.759  -0.337  1.00 97.67           N  
ATOM    496  H   LYS A  32     -12.526  -4.673   0.486  1.00 97.67           H  
ATOM    497  CA  LYS A  32     -12.525  -4.442  -1.653  1.00 97.67           C  
ATOM    498  HA  LYS A  32     -12.147  -5.154  -2.386  1.00 97.67           H  
ATOM    499  C   LYS A  32     -12.068  -3.056  -2.098  1.00 97.67           C  
ATOM    500  CB  LYS A  32     -14.054  -4.554  -1.610  1.00 97.67           C  
ATOM    501  HB2 LYS A  32     -14.472  -4.124  -2.519  1.00 97.67           H  
ATOM    502  HB3 LYS A  32     -14.442  -4.009  -0.749  1.00 97.67           H  
ATOM    503  O   LYS A  32     -12.078  -2.105  -1.318  1.00 97.67           O  
ATOM    504  CG  LYS A  32     -14.462  -6.028  -1.536  1.00 97.67           C  
ATOM    505  HG2 LYS A  32     -14.129  -6.518  -2.451  1.00 97.67           H  
ATOM    506  HG3 LYS A  32     -13.978  -6.501  -0.682  1.00 97.67           H  
ATOM    507  CD  LYS A  32     -15.973  -6.208  -1.405  1.00 97.67           C  
ATOM    508  HD2 LYS A  32     -16.474  -5.731  -2.248  1.00 97.67           H  
ATOM    509  HD3 LYS A  32     -16.308  -5.754  -0.472  1.00 97.67           H  
ATOM    510  CE  LYS A  32     -16.250  -7.715  -1.398  1.00 97.67           C  
ATOM    511  HE2 LYS A  32     -15.680  -8.163  -0.584  1.00 97.67           H  
ATOM    512  HE3 LYS A  32     -15.882  -8.145  -2.330  1.00 97.67           H  
ATOM    513  NZ  LYS A  32     -17.690  -8.005  -1.226  1.00 97.67           N  
ATOM    514  HZ1 LYS A  32     -18.010  -7.606  -0.355  1.00 97.67           H  
ATOM    515  HZ2 LYS A  32     -17.831  -9.005  -1.204  1.00 97.67           H  
ATOM    516  HZ3 LYS A  32     -18.217  -7.613  -1.993  1.00 97.67           H  
ATOM    517  N   ALA A  33     -11.721  -2.903  -3.374  1.00 97.14           N  
ATOM    518  H   ALA A  33     -11.742  -3.704  -3.988  1.00 97.14           H  
ATOM    519  CA  ALA A  33     -11.250  -1.625  -3.910  1.00 97.14           C  
ATOM    520  HA  ALA A  33     -10.386  -1.309  -3.326  1.00 97.14           H  
ATOM    521  C   ALA A  33     -12.308  -0.507  -3.776  1.00 97.14           C  
ATOM    522  CB  ALA A  33     -10.797  -1.855  -5.355  1.00 97.14           C  
ATOM    523  HB1 ALA A  33     -10.009  -2.607  -5.385  1.00 97.14           H  
ATOM    524  HB2 ALA A  33     -11.636  -2.192  -5.963  1.00 97.14           H  
ATOM    525  HB3 ALA A  33     -10.407  -0.927  -5.773  1.00 97.14           H  
ATOM    526  O   ALA A  33     -11.965   0.646  -3.510  1.00 97.14           O  
ATOM    527  N   SER A  34     -13.598  -0.868  -3.815  1.00 96.27           N  
ATOM    528  H   SER A  34     -13.809  -1.839  -3.996  1.00 96.27           H  
ATOM    529  CA  SER A  34     -14.735   0.022  -3.537  1.00 96.27           C  
ATOM    530  HA  SER A  34     -14.705   0.851  -4.245  1.00 96.27           H  
ATOM    531  C   SER A  34     -14.750   0.631  -2.127  1.00 96.27           C  
ATOM    532  CB  SER A  34     -16.042  -0.751  -3.751  1.00 96.27           C  
ATOM    533  HB2 SER A  34     -16.123  -1.015  -4.805  1.00 96.27           H  
ATOM    534  HB3 SER A  34     -16.890  -0.120  -3.486  1.00 96.27           H  
ATOM    535  O   SER A  34     -15.393   1.654  -1.917  1.00 96.27           O  
ATOM    536  OG  SER A  34     -16.074  -1.944  -2.982  1.00 96.27           O  
ATOM    537  HG  SER A  34     -16.156  -1.723  -2.051  1.00 96.27           H  
ATOM    538  N   GLU A  35     -14.062   0.017  -1.163  1.00 95.43           N  
ATOM    539  H   GLU A  35     -13.544  -0.819  -1.393  1.00 95.43           H  
ATOM    540  CA  GLU A  35     -13.933   0.496   0.224  1.00 95.43           C  
ATOM    541  HA  GLU A  35     -14.780   1.134   0.474  1.00 95.43           H  
ATOM    542  C   GLU A  35     -12.663   1.351   0.416  1.00 95.43           C  
ATOM    543  CB  GLU A  35     -13.958  -0.720   1.172  1.00 95.43           C  
ATOM    544  HB2 GLU A  35     -13.150  -1.395   0.890  1.00 95.43           H  
ATOM    545  HB3 GLU A  35     -13.780  -0.385   2.194  1.00 95.43           H  
ATOM    546  O   GLU A  35     -12.486   1.994   1.446  1.00 95.43           O  
ATOM    547  CG  GLU A  35     -15.310  -1.467   1.129  1.00 95.43           C  
ATOM    548  HG2 GLU A  35     -15.661  -1.526   0.099  1.00 95.43           H  
ATOM    549  HG3 GLU A  35     -16.045  -0.885   1.685  1.00 95.43           H  
ATOM    550  CD  GLU A  35     -15.266  -2.903   1.680  1.00 95.43           C  
ATOM    551  OE1 GLU A  35     -16.256  -3.629   1.422  1.00 95.43           O  
ATOM    552  OE2 GLU A  35     -14.238  -3.303   2.268  1.00 95.43           O  
ATOM    553  N   CYS A  36     -11.792   1.406  -0.599  1.00 96.06           N  
ATOM    554  H   CYS A  36     -12.025   0.896  -1.439  1.00 96.06           H  
ATOM    555  CA  CYS A  36     -10.450   1.989  -0.530  1.00 96.06           C  
ATOM    556  HA  CYS A  36     -10.257   2.285   0.501  1.00 96.06           H  
ATOM    557  C   CYS A  36     -10.302   3.264  -1.379  1.00 96.06           C  
ATOM    558  CB  CYS A  36      -9.430   0.907  -0.893  1.00 96.06           C  
ATOM    559  HB2 CYS A  36      -9.618   0.546  -1.904  1.00 96.06           H  
ATOM    560  HB3 CYS A  36      -8.426   1.330  -0.847  1.00 96.06           H  
ATOM    561  O   CYS A  36      -9.260   3.497  -1.996  1.00 96.06           O  
ATOM    562  SG  CYS A  36      -9.522  -0.470   0.284  1.00 96.06           S  
ATOM    563  HG  CYS A  36     -10.691  -0.977  -0.120  1.00 96.06           H  
ATOM    564  N   CYS A  37     -11.360   4.081  -1.437  1.00 94.00           N  
ATOM    565  H   CYS A  37     -12.163   3.816  -0.884  1.00 94.00           H  
ATOM    566  CA  CYS A  37     -11.394   5.383  -2.119  1.00 94.00           C  
ATOM    567  HA  CYS A  37     -12.442   5.653  -2.242  1.00 94.00           H  
ATOM    568  C   CYS A  37     -10.818   5.377  -3.550  1.00 94.00           C  
ATOM    569  CB  CYS A  37     -10.744   6.456  -1.227  1.00 94.00           C  
ATOM    570  HB2 CYS A  37      -9.723   6.158  -0.990  1.00 94.00           H  
ATOM    571  HB3 CYS A  37     -10.706   7.404  -1.764  1.00 94.00           H  
ATOM    572  O   CYS A  37     -10.162   6.333  -3.951  1.00 94.00           O  
ATOM    573  SG  CYS A  37     -11.692   6.690   0.303  1.00 94.00           S  
ATOM    574  HG  CYS A  37     -12.856   7.021  -0.263  1.00 94.00           H  
ATOM    575  N   THR A  38     -11.041   4.319  -4.333  1.00 94.76           N  
ATOM    576  H   THR A  38     -11.580   3.544  -3.973  1.00 94.76           H  
ATOM    577  CA  THR A  38     -10.598   4.241  -5.733  1.00 94.76           C  
ATOM    578  HA  THR A  38     -10.269   5.231  -6.050  1.00 94.76           H  
ATOM    579  C   THR A  38     -11.745   3.859  -6.668  1.00 94.76           C  
ATOM    580  CB  THR A  38      -9.374   3.324  -5.891  1.00 94.76           C  
ATOM    581  HB  THR A  38      -8.566   3.708  -5.269  1.00 94.76           H  
ATOM    582  O   THR A  38     -12.722   3.235  -6.261  1.00 94.76           O  
ATOM    583  CG2 THR A  38      -9.616   1.866  -5.509  1.00 94.76           C  
ATOM    584 HG21 THR A  38      -8.733   1.273  -5.743  1.00 94.76           H  
ATOM    585 HG22 THR A  38      -9.806   1.798  -4.438  1.00 94.76           H  
ATOM    586 HG23 THR A  38     -10.472   1.467  -6.054  1.00 94.76           H  
ATOM    587  OG1 THR A  38      -8.949   3.360  -7.235  1.00 94.76           O  
ATOM    588  HG1 THR A  38      -8.111   3.829  -7.248  1.00 94.76           H  
ATOM    589  N   LYS A  39     -11.617   4.239  -7.944  1.00 94.26           N  
ATOM    590  H   LYS A  39     -10.762   4.722  -8.181  1.00 94.26           H  
ATOM    591  CA  LYS A  39     -12.493   3.792  -9.040  1.00 94.26           C  
ATOM    592  HA  LYS A  39     -13.499   3.640  -8.650  1.00 94.26           H  
ATOM    593  C   LYS A  39     -12.077   2.436  -9.626  1.00 94.26           C  
ATOM    594  CB  LYS A  39     -12.537   4.865 -10.140  1.00 94.26           C  
ATOM    595  HB2 LYS A  39     -11.520   5.155 -10.401  1.00 94.26           H  
ATOM    596  HB3 LYS A  39     -13.008   4.442 -11.027  1.00 94.26           H  
ATOM    597  O   LYS A  39     -12.758   1.936 -10.519  1.00 94.26           O  
ATOM    598  CG  LYS A  39     -13.345   6.105  -9.730  1.00 94.26           C  
ATOM    599  HG2 LYS A  39     -14.380   5.811  -9.556  1.00 94.26           H  
ATOM    600  HG3 LYS A  39     -12.932   6.521  -8.811  1.00 94.26           H  
ATOM    601  CD  LYS A  39     -13.288   7.153 -10.852  1.00 94.26           C  
ATOM    602  HD2 LYS A  39     -13.476   6.648 -11.800  1.00 94.26           H  
ATOM    603  HD3 LYS A  39     -12.289   7.587 -10.895  1.00 94.26           H  
ATOM    604  CE  LYS A  39     -14.342   8.257 -10.710  1.00 94.26           C  
ATOM    605  HE2 LYS A  39     -15.302   7.795 -10.477  1.00 94.26           H  
ATOM    606  HE3 LYS A  39     -14.427   8.765 -11.670  1.00 94.26           H  
ATOM    607  NZ  LYS A  39     -13.986   9.243  -9.677  1.00 94.26           N  
ATOM    608  HZ1 LYS A  39     -14.647   9.995  -9.543  1.00 94.26           H  
ATOM    609  HZ2 LYS A  39     -13.857   8.794  -8.782  1.00 94.26           H  
ATOM    610  HZ3 LYS A  39     -13.043   9.594  -9.770  1.00 94.26           H  
ATOM    611  N   GLN A  40     -10.953   1.869  -9.187  1.00 94.69           N  
ATOM    612  H   GLN A  40     -10.446   2.314  -8.435  1.00 94.69           H  
ATOM    613  CA  GLN A  40     -10.518   0.539  -9.613  1.00 94.69           C  
ATOM    614  HA  GLN A  40     -10.559   0.495 -10.702  1.00 94.69           H  
ATOM    615  C   GLN A  40     -11.469  -0.541  -9.068  1.00 94.69           C  
ATOM    616  CB  GLN A  40      -9.064   0.289  -9.181  1.00 94.69           C  
ATOM    617  HB2 GLN A  40      -8.795  -0.730  -9.459  1.00 94.69           H  
ATOM    618  HB3 GLN A  40      -8.990   0.389  -8.098  1.00 94.69           H  
ATOM    619  O   GLN A  40     -12.009  -0.408  -7.972  1.00 94.69           O  
ATOM    620  CG  GLN A  40      -8.066   1.243  -9.858  1.00 94.69           C  
ATOM    621  HG2 GLN A  40      -8.412   2.273  -9.769  1.00 94.69           H  
ATOM    622  HG3 GLN A  40      -7.998   0.999 -10.918  1.00 94.69           H  
ATOM    623  CD  GLN A  40      -6.679   1.174  -9.230  1.00 94.69           C  
ATOM    624  NE2 GLN A  40      -5.773   0.375  -9.743  1.00 94.69           N  
ATOM    625 HE21 GLN A  40      -4.840   0.421  -9.357  1.00 94.69           H  
ATOM    626 HE22 GLN A  40      -5.962  -0.292 -10.478  1.00 94.69           H  
ATOM    627  OE1 GLN A  40      -6.385   1.864  -8.266  1.00 94.69           O  
ATOM    628  N   GLY A  41     -11.681  -1.604  -9.848  1.00 96.79           N  
ATOM    629  H   GLY A  41     -11.170  -1.666 -10.716  1.00 96.79           H  
ATOM    630  CA  GLY A  41     -12.403  -2.801  -9.407  1.00 96.79           C  
ATOM    631  HA2 GLY A  41     -13.207  -2.519  -8.727  1.00 96.79           H  
ATOM    632  HA3 GLY A  41     -12.844  -3.297 -10.271  1.00 96.79           H  
ATOM    633  C   GLY A  41     -11.491  -3.800  -8.691  1.00 96.79           C  
ATOM    634  O   GLY A  41     -10.280  -3.602  -8.624  1.00 96.79           O  
ATOM    635  N   GLY A  42     -12.074  -4.891  -8.192  1.00 98.13           N  
ATOM    636  H   GLY A  42     -13.074  -4.999  -8.279  1.00 98.13           H  
ATOM    637  CA  GLY A  42     -11.340  -5.934  -7.473  1.00 98.13           C  
ATOM    638  HA2 GLY A  42     -11.919  -6.857  -7.452  1.00 98.13           H  
ATOM    639  HA3 GLY A  42     -10.407  -6.136  -7.999  1.00 98.13           H  
ATOM    640  C   GLY A  42     -11.016  -5.537  -6.034  1.00 98.13           C  
ATOM    641  O   GLY A  42     -11.873  -5.012  -5.315  1.00 98.13           O  
ATOM    642  N   TYR A  43      -9.780  -5.793  -5.617  1.00 97.99           N  
ATOM    643  H   TYR A  43      -9.131  -6.207  -6.271  1.00 97.99           H  
ATOM    644  CA  TYR A  43      -9.334  -5.694  -4.231  1.00 97.99           C  
ATOM    645  HA  TYR A  43     -10.104  -5.217  -3.625  1.00 97.99           H  
ATOM    646  C   TYR A  43      -8.055  -4.871  -4.114  1.00 97.99           C  
ATOM    647  CB  TYR A  43      -9.116  -7.107  -3.691  1.00 97.99           C  
ATOM    648  HB2 TYR A  43      -8.755  -7.033  -2.665  1.00 97.99           H  
ATOM    649  HB3 TYR A  43      -8.340  -7.596  -4.280  1.00 97.99           H  
ATOM    650  O   TYR A  43      -7.161  -5.005  -4.945  1.00 97.99           O  
ATOM    651  CG  TYR A  43     -10.368  -7.962  -3.712  1.00 97.99           C  
ATOM    652  CD1 TYR A  43     -11.267  -7.896  -2.633  1.00 97.99           C  
ATOM    653  HD1 TYR A  43     -11.038  -7.272  -1.782  1.00 97.99           H  
ATOM    654  CD2 TYR A  43     -10.638  -8.809  -4.807  1.00 97.99           C  
ATOM    655  HD2 TYR A  43      -9.937  -8.876  -5.625  1.00 97.99           H  
ATOM    656  CE1 TYR A  43     -12.443  -8.666  -2.651  1.00 97.99           C  
ATOM    657  HE1 TYR A  43     -13.125  -8.651  -1.814  1.00 97.99           H  
ATOM    658  CE2 TYR A  43     -11.808  -9.595  -4.818  1.00 97.99           C  
ATOM    659  HE2 TYR A  43     -12.003 -10.267  -5.640  1.00 97.99           H  
ATOM    660  OH  TYR A  43     -13.829 -10.289  -3.695  1.00 97.99           O  
ATOM    661  HH  TYR A  43     -13.661 -11.100  -4.181  1.00 97.99           H  
ATOM    662  CZ  TYR A  43     -12.713  -9.519  -3.736  1.00 97.99           C  
ATOM    663  N   VAL A  44      -7.953  -4.044  -3.071  1.00 96.94           N  
ATOM    664  H   VAL A  44      -8.675  -4.100  -2.367  1.00 96.94           H  
ATOM    665  CA  VAL A  44      -6.666  -3.474  -2.656  1.00 96.94           C  
ATOM    666  HA  VAL A  44      -6.076  -3.261  -3.548  1.00 96.94           H  
ATOM    667  C   VAL A  44      -5.922  -4.534  -1.858  1.00 96.94           C  
ATOM    668  CB  VAL A  44      -6.816  -2.151  -1.886  1.00 96.94           C  
ATOM    669  HB  VAL A  44      -7.548  -2.274  -1.087  1.00 96.94           H  
ATOM    670  O   VAL A  44      -6.500  -5.246  -1.032  1.00 96.94           O  
ATOM    671  CG1 VAL A  44      -5.499  -1.642  -1.287  1.00 96.94           C  
ATOM    672 HG11 VAL A  44      -5.656  -0.675  -0.808  1.00 96.94           H  
ATOM    673 HG12 VAL A  44      -5.147  -2.344  -0.530  1.00 96.94           H  
ATOM    674 HG13 VAL A  44      -4.741  -1.543  -2.064  1.00 96.94           H  
ATOM    675  CG2 VAL A  44      -7.284  -1.059  -2.852  1.00 96.94           C  
ATOM    676 HG21 VAL A  44      -7.412  -0.122  -2.310  1.00 96.94           H  
ATOM    677 HG22 VAL A  44      -8.224  -1.346  -3.324  1.00 96.94           H  
ATOM    678 HG23 VAL A  44      -6.526  -0.903  -3.620  1.00 96.94           H  
ATOM    679  N   CYS A  45      -4.641  -4.671  -2.161  1.00 93.91           N  
ATOM    680  H   CYS A  45      -4.239  -4.056  -2.854  1.00 93.91           H  
ATOM    681  CA  CYS A  45      -3.802  -5.745  -1.668  1.00 93.91           C  
ATOM    682  HA  CYS A  45      -4.215  -6.160  -0.749  1.00 93.91           H  
ATOM    683  C   CYS A  45      -2.403  -5.212  -1.376  1.00 93.91           C  
ATOM    684  CB  CYS A  45      -3.725  -6.844  -2.733  1.00 93.91           C  
ATOM    685  HB2 CYS A  45      -3.233  -7.701  -2.272  1.00 93.91           H  
ATOM    686  HB3 CYS A  45      -3.122  -6.503  -3.574  1.00 93.91           H  
ATOM    687  O   CYS A  45      -1.892  -4.369  -2.120  1.00 93.91           O  
ATOM    688  SG  CYS A  45      -5.340  -7.374  -3.369  1.00 93.91           S  
ATOM    689  HG  CYS A  45      -6.035  -7.043  -2.277  1.00 93.91           H  
ATOM    690  N   LEU A  46      -1.743  -5.736  -0.349  1.00 92.84           N  
ATOM    691  H   LEU A  46      -2.177  -6.475   0.185  1.00 92.84           H  
ATOM    692  CA  LEU A  46      -0.332  -5.443  -0.122  1.00 92.84           C  
ATOM    693  HA  LEU A  46      -0.091  -4.484  -0.581  1.00 92.84           H  
ATOM    694  C   LEU A  46       0.503  -6.496  -0.875  1.00 92.84           C  
ATOM    695  CB  LEU A  46      -0.100  -5.240   1.388  1.00 92.84           C  
ATOM    696  HB2 LEU A  46      -0.610  -4.325   1.690  1.00 92.84           H  
ATOM    697  HB3 LEU A  46      -0.613  -6.015   1.957  1.00 92.84           H  
ATOM    698  O   LEU A  46       0.143  -7.672  -0.928  1.00 92.84           O  
ATOM    699  CG  LEU A  46       1.368  -5.142   1.826  1.00 92.84           C  
ATOM    700  HG  LEU A  46       1.986  -5.828   1.247  1.00 92.84           H  
ATOM    701  CD1 LEU A  46       1.844  -3.710   1.616  1.00 92.84           C  
ATOM    702 HD11 LEU A  46       2.878  -3.611   1.947  1.00 92.84           H  
ATOM    703 HD12 LEU A  46       1.771  -3.451   0.560  1.00 92.84           H  
ATOM    704 HD13 LEU A  46       1.228  -3.026   2.199  1.00 92.84           H  
ATOM    705  CD2 LEU A  46       1.531  -5.482   3.301  1.00 92.84           C  
ATOM    706 HD21 LEU A  46       2.552  -5.280   3.625  1.00 92.84           H  
ATOM    707 HD22 LEU A  46       1.341  -6.547   3.439  1.00 92.84           H  
ATOM    708 HD23 LEU A  46       0.843  -4.897   3.910  1.00 92.84           H  
ATOM    709  N   SER A  47       1.573  -6.047  -1.531  1.00 93.29           N  
ATOM    710  H   SER A  47       1.812  -5.069  -1.447  1.00 93.29           H  
ATOM    711  CA  SER A  47       2.396  -6.841  -2.448  1.00 93.29           C  
ATOM    712  HA  SER A  47       2.093  -7.884  -2.351  1.00 93.29           H  
ATOM    713  C   SER A  47       3.875  -6.742  -2.091  1.00 93.29           C  
ATOM    714  CB  SER A  47       2.152  -6.431  -3.906  1.00 93.29           C  
ATOM    715  HB2 SER A  47       2.691  -7.114  -4.563  1.00 93.29           H  
ATOM    716  HB3 SER A  47       1.087  -6.528  -4.118  1.00 93.29           H  
ATOM    717  O   SER A  47       4.338  -5.660  -1.746  1.00 93.29           O  
ATOM    718  OG  SER A  47       2.570  -5.104  -4.186  1.00 93.29           O  
ATOM    719  HG  SER A  47       2.377  -4.552  -3.425  1.00 93.29           H  
ATOM    720  N   MET A  48       4.617  -7.850  -2.175  1.00 91.29           N  
ATOM    721  H   MET A  48       4.170  -8.692  -2.509  1.00 91.29           H  
ATOM    722  CA  MET A  48       6.067  -7.900  -1.911  1.00 91.29           C  
ATOM    723  HA  MET A  48       6.459  -6.883  -1.896  1.00 91.29           H  
ATOM    724  C   MET A  48       6.790  -8.674  -3.010  1.00 91.29           C  
ATOM    725  CB  MET A  48       6.438  -8.557  -0.563  1.00 91.29           C  
ATOM    726  HB2 MET A  48       7.499  -8.390  -0.380  1.00 91.29           H  
ATOM    727  HB3 MET A  48       6.331  -9.639  -0.641  1.00 91.29           H  
ATOM    728  O   MET A  48       6.206  -9.507  -3.703  1.00 91.29           O  
ATOM    729  CG  MET A  48       5.676  -8.077   0.669  1.00 91.29           C  
ATOM    730  HG2 MET A  48       5.745  -8.845   1.440  1.00 91.29           H  
ATOM    731  HG3 MET A  48       4.622  -7.933   0.431  1.00 91.29           H  
ATOM    732  SD  MET A  48       6.377  -6.561   1.340  1.00 91.29           S  
ATOM    733  CE  MET A  48       4.849  -5.666   1.669  1.00 91.29           C  
ATOM    734  HE1 MET A  48       4.226  -5.662   0.774  1.00 91.29           H  
ATOM    735  HE2 MET A  48       4.318  -6.151   2.488  1.00 91.29           H  
ATOM    736  HE3 MET A  48       5.084  -4.636   1.938  1.00 91.29           H  
ATOM    737  N   HIS A  49       8.094  -8.437  -3.106  1.00 91.10           N  
ATOM    738  H   HIS A  49       8.508  -7.770  -2.470  1.00 91.10           H  
ATOM    739  CA  HIS A  49       9.022  -9.180  -3.946  1.00 91.10           C  
ATOM    740  HA  HIS A  49       8.690 -10.214  -4.041  1.00 91.10           H  
ATOM    741  C   HIS A  49      10.401  -9.147  -3.277  1.00 91.10           C  
ATOM    742  CB  HIS A  49       9.050  -8.521  -5.333  1.00 91.10           C  
ATOM    743  HB2 HIS A  49       8.025  -8.338  -5.656  1.00 91.10           H  
ATOM    744  HB3 HIS A  49       9.563  -7.561  -5.279  1.00 91.10           H  
ATOM    745  O   HIS A  49      10.740  -8.131  -2.668  1.00 91.10           O  
ATOM    746  CG  HIS A  49       9.692  -9.379  -6.385  1.00 91.10           C  
ATOM    747  CD2 HIS A  49       9.061 -10.348  -7.115  1.00 91.10           C  
ATOM    748  HD2 HIS A  49       8.021 -10.631  -7.038  1.00 91.10           H  
ATOM    749  ND1 HIS A  49      11.003  -9.347  -6.803  1.00 91.10           N  
ATOM    750  HD1 HIS A  49      11.722  -8.704  -6.503  1.00 91.10           H  
ATOM    751  CE1 HIS A  49      11.162 -10.290  -7.750  1.00 91.10           C  
ATOM    752  HE1 HIS A  49      12.080 -10.520  -8.271  1.00 91.10           H  
ATOM    753  NE2 HIS A  49      10.000 -10.914  -7.973  1.00 91.10           N  
ATOM    754  N   GLU A  50      11.216 -10.196  -3.421  1.00 87.72           N  
ATOM    755  H   GLU A  50      10.891 -10.999  -3.942  1.00 87.72           H  
ATOM    756  CA  GLU A  50      12.574 -10.281  -2.836  1.00 87.72           C  
ATOM    757  HA  GLU A  50      12.497 -10.351  -1.750  1.00 87.72           H  
ATOM    758  C   GLU A  50      13.432  -9.036  -3.141  1.00 87.72           C  
ATOM    759  CB  GLU A  50      13.270 -11.565  -3.330  1.00 87.72           C  
ATOM    760  HB2 GLU A  50      12.805 -12.417  -2.834  1.00 87.72           H  
ATOM    761  HB3 GLU A  50      14.316 -11.525  -3.025  1.00 87.72           H  
ATOM    762  O   GLU A  50      14.094  -8.478  -2.268  1.00 87.72           O  
ATOM    763  CG  GLU A  50      13.192 -11.786  -4.854  1.00 87.72           C  
ATOM    764  HG2 GLU A  50      12.161 -12.013  -5.129  1.00 87.72           H  
ATOM    765  HG3 GLU A  50      13.473 -10.866  -5.366  1.00 87.72           H  
ATOM    766  CD  GLU A  50      14.103 -12.918  -5.349  1.00 87.72           C  
ATOM    767  OE1 GLU A  50      14.565 -12.788  -6.504  1.00 87.72           O  
ATOM    768  OE2 GLU A  50      14.345 -13.871  -4.577  1.00 87.72           O  
ATOM    769  N   LYS A  51      13.292  -8.505  -4.362  1.00 89.63           N  
ATOM    770  H   LYS A  51      12.780  -9.091  -5.006  1.00 89.63           H  
ATOM    771  CA  LYS A  51      13.886  -7.248  -4.855  1.00 89.63           C  
ATOM    772  HA  LYS A  51      14.962  -7.394  -4.954  1.00 89.63           H  
ATOM    773  C   LYS A  51      13.698  -6.037  -3.924  1.00 89.63           C  
ATOM    774  CB  LYS A  51      13.275  -6.975  -6.238  1.00 89.63           C  
ATOM    775  HB2 LYS A  51      13.444  -7.855  -6.858  1.00 89.63           H  
ATOM    776  HB3 LYS A  51      12.202  -6.828  -6.123  1.00 89.63           H  
ATOM    777  O   LYS A  51      14.526  -5.131  -3.958  1.00 89.63           O  
ATOM    778  CG  LYS A  51      13.857  -5.759  -6.971  1.00 89.63           C  
ATOM    779  HG2 LYS A  51      14.937  -5.870  -7.067  1.00 89.63           H  
ATOM    780  HG3 LYS A  51      13.634  -4.845  -6.422  1.00 89.63           H  
ATOM    781  CD  LYS A  51      13.219  -5.681  -8.362  1.00 89.63           C  
ATOM    782  HD2 LYS A  51      13.475  -6.585  -8.916  1.00 89.63           H  
ATOM    783  HD3 LYS A  51      12.135  -5.632  -8.261  1.00 89.63           H  
ATOM    784  CE  LYS A  51      13.711  -4.456  -9.128  1.00 89.63           C  
ATOM    785  HE2 LYS A  51      14.800  -4.473  -9.145  1.00 89.63           H  
ATOM    786  HE3 LYS A  51      13.383  -3.559  -8.602  1.00 89.63           H  
ATOM    787  NZ  LYS A  51      13.171  -4.477 -10.507  1.00 89.63           N  
ATOM    788  HZ1 LYS A  51      13.344  -5.366 -10.955  1.00 89.63           H  
ATOM    789  HZ2 LYS A  51      12.168  -4.360 -10.512  1.00 89.63           H  
ATOM    790  HZ3 LYS A  51      13.540  -3.731 -11.078  1.00 89.63           H  
ATOM    791  N   TYR A  52      12.634  -6.016  -3.119  1.00 90.57           N  
ATOM    792  H   TYR A  52      12.043  -6.835  -3.107  1.00 90.57           H  
ATOM    793  CA  TYR A  52      12.300  -4.939  -2.182  1.00 90.57           C  
ATOM    794  HA  TYR A  52      13.124  -4.225  -2.166  1.00 90.57           H  
ATOM    795  C   TYR A  52      12.153  -5.408  -0.728  1.00 90.57           C  
ATOM    796  CB  TYR A  52      11.058  -4.187  -2.679  1.00 90.57           C  
ATOM    797  HB2 TYR A  52      10.234  -4.891  -2.799  1.00 90.57           H  
ATOM    798  HB3 TYR A  52      10.761  -3.446  -1.937  1.00 90.57           H  
ATOM    799  O   TYR A  52      11.737  -4.615   0.113  1.00 90.57           O  
ATOM    800  CG  TYR A  52      11.314  -3.453  -3.974  1.00 90.57           C  
ATOM    801  CD1 TYR A  52      12.098  -2.284  -3.958  1.00 90.57           C  
ATOM    802  HD1 TYR A  52      12.473  -1.895  -3.023  1.00 90.57           H  
ATOM    803  CD2 TYR A  52      10.855  -3.983  -5.193  1.00 90.57           C  
ATOM    804  HD2 TYR A  52      10.264  -4.887  -5.200  1.00 90.57           H  
ATOM    805  CE1 TYR A  52      12.434  -1.643  -5.162  1.00 90.57           C  
ATOM    806  HE1 TYR A  52      13.061  -0.764  -5.128  1.00 90.57           H  
ATOM    807  CE2 TYR A  52      11.204  -3.353  -6.400  1.00 90.57           C  
ATOM    808  HE2 TYR A  52      10.878  -3.779  -7.337  1.00 90.57           H  
ATOM    809  OH  TYR A  52      12.386  -1.585  -7.547  1.00 90.57           O  
ATOM    810  HH  TYR A  52      12.904  -0.805  -7.335  1.00 90.57           H  
ATOM    811  CZ  TYR A  52      11.994  -2.182  -6.389  1.00 90.57           C  
ATOM    812  N   GLU A  53      12.538  -6.646  -0.398  1.00 87.02           N  
ATOM    813  H   GLU A  53      12.898  -7.261  -1.115  1.00 87.02           H  
ATOM    814  CA  GLU A  53      12.476  -7.170   0.975  1.00 87.02           C  
ATOM    815  HA  GLU A  53      11.437  -7.181   1.305  1.00 87.02           H  
ATOM    816  C   GLU A  53      13.255  -6.268   1.948  1.00 87.02           C  
ATOM    817  CB  GLU A  53      13.002  -8.617   0.988  1.00 87.02           C  
ATOM    818  HB2 GLU A  53      12.408  -9.204   0.288  1.00 87.02           H  
ATOM    819  HB3 GLU A  53      14.041  -8.620   0.659  1.00 87.02           H  
ATOM    820  O   GLU A  53      12.709  -5.819   2.953  1.00 87.02           O  
ATOM    821  CG  GLU A  53      12.908  -9.262   2.381  1.00 87.02           C  
ATOM    822  HG2 GLU A  53      11.869  -9.226   2.711  1.00 87.02           H  
ATOM    823  HG3 GLU A  53      13.502  -8.668   3.075  1.00 87.02           H  
ATOM    824  CD  GLU A  53      13.406 -10.718   2.439  1.00 87.02           C  
ATOM    825  OE1 GLU A  53      13.341 -11.301   3.547  1.00 87.02           O  
ATOM    826  OE2 GLU A  53      13.851 -11.247   1.397  1.00 87.02           O  
ATOM    827  N   SER A  54      14.493  -5.898   1.593  1.00 87.88           N  
ATOM    828  H   SER A  54      14.892  -6.337   0.776  1.00 87.88           H  
ATOM    829  CA  SER A  54      15.318  -5.001   2.420  1.00 87.88           C  
ATOM    830  HA  SER A  54      15.337  -5.409   3.431  1.00 87.88           H  
ATOM    831  C   SER A  54      14.775  -3.570   2.526  1.00 87.88           C  
ATOM    832  CB  SER A  54      16.766  -4.966   1.917  1.00 87.88           C  
ATOM    833  HB2 SER A  54      17.132  -5.985   1.798  1.00 87.88           H  
ATOM    834  HB3 SER A  54      17.379  -4.470   2.669  1.00 87.88           H  
ATOM    835  O   SER A  54      15.041  -2.884   3.509  1.00 87.88           O  
ATOM    836  OG  SER A  54      16.897  -4.260   0.691  1.00 87.88           O  
ATOM    837  HG  SER A  54      16.468  -4.766  -0.004  1.00 87.88           H  
ATOM    838  N   ASP A  55      14.013  -3.096   1.537  1.00 90.38           N  
ATOM    839  H   ASP A  55      13.734  -3.728   0.801  1.00 90.38           H  
ATOM    840  CA  ASP A  55      13.374  -1.778   1.597  1.00 90.38           C  
ATOM    841  HA  ASP A  55      14.042  -1.072   2.091  1.00 90.38           H  
ATOM    842  C   ASP A  55      12.103  -1.810   2.454  1.00 90.38           C  
ATOM    843  CB  ASP A  55      13.087  -1.255   0.181  1.00 90.38           C  
ATOM    844  HB2 ASP A  55      12.697  -2.062  -0.439  1.00 90.38           H  
ATOM    845  HB3 ASP A  55      12.308  -0.497   0.263  1.00 90.38           H  
ATOM    846  O   ASP A  55      11.828  -0.844   3.163  1.00 90.38           O  
ATOM    847  CG  ASP A  55      14.283  -0.592  -0.516  1.00 90.38           C  
ATOM    848  OD1 ASP A  55      15.293  -0.275   0.163  1.00 90.38           O  
ATOM    849  OD2 ASP A  55      14.164  -0.345  -1.735  1.00 90.38           O  
ATOM    850  N   TYR A  56      11.368  -2.925   2.458  1.00 88.96           N  
ATOM    851  H   TYR A  56      11.626  -3.687   1.848  1.00 88.96           H  
ATOM    852  CA  TYR A  56      10.240  -3.117   3.367  1.00 88.96           C  
ATOM    853  HA  TYR A  56       9.626  -2.216   3.336  1.00 88.96           H  
ATOM    854  C   TYR A  56      10.705  -3.298   4.819  1.00 88.96           C  
ATOM    855  CB  TYR A  56       9.384  -4.293   2.889  1.00 88.96           C  
ATOM    856  HB2 TYR A  56       9.242  -4.227   1.810  1.00 88.96           H  
ATOM    857  HB3 TYR A  56       9.915  -5.224   3.084  1.00 88.96           H  
ATOM    858  O   TYR A  56      10.150  -2.675   5.719  1.00 88.96           O  
ATOM    859  CG  TYR A  56       8.016  -4.329   3.541  1.00 88.96           C  
ATOM    860  CD1 TYR A  56       7.665  -5.415   4.356  1.00 88.96           C  
ATOM    861  HD1 TYR A  56       8.378  -6.215   4.490  1.00 88.96           H  
ATOM    862  CD2 TYR A  56       7.100  -3.277   3.352  1.00 88.96           C  
ATOM    863  HD2 TYR A  56       7.359  -2.446   2.712  1.00 88.96           H  
ATOM    864  CE1 TYR A  56       6.407  -5.462   4.985  1.00 88.96           C  
ATOM    865  HE1 TYR A  56       6.120  -6.296   5.608  1.00 88.96           H  
ATOM    866  CE2 TYR A  56       5.850  -3.300   4.002  1.00 88.96           C  
ATOM    867  HE2 TYR A  56       5.154  -2.486   3.866  1.00 88.96           H  
ATOM    868  OH  TYR A  56       4.291  -4.436   5.430  1.00 88.96           O  
ATOM    869  HH  TYR A  56       3.773  -3.644   5.265  1.00 88.96           H  
ATOM    870  CZ  TYR A  56       5.503  -4.397   4.820  1.00 88.96           C  
ATOM    871  N   GLN A  57      11.796  -4.037   5.055  1.00 86.59           N  
ATOM    872  H   GLN A  57      12.195  -4.561   4.288  1.00 86.59           H  
ATOM    873  CA  GLN A  57      12.431  -4.143   6.378  1.00 86.59           C  
ATOM    874  HA  GLN A  57      11.715  -4.569   7.080  1.00 86.59           H  
ATOM    875  C   GLN A  57      12.825  -2.761   6.936  1.00 86.59           C  
ATOM    876  CB  GLN A  57      13.645  -5.083   6.294  1.00 86.59           C  
ATOM    877  HB2 GLN A  57      14.249  -4.972   7.194  1.00 86.59           H  
ATOM    878  HB3 GLN A  57      14.253  -4.797   5.436  1.00 86.59           H  
ATOM    879  O   GLN A  57      12.496  -2.453   8.079  1.00 86.59           O  
ATOM    880  CG  GLN A  57      13.227  -6.562   6.177  1.00 86.59           C  
ATOM    881  HG2 GLN A  57      12.814  -6.887   7.132  1.00 86.59           H  
ATOM    882  HG3 GLN A  57      12.445  -6.668   5.425  1.00 86.59           H  
ATOM    883  CD  GLN A  57      14.372  -7.502   5.794  1.00 86.59           C  
ATOM    884  NE2 GLN A  57      14.114  -8.790   5.710  1.00 86.59           N  
ATOM    885 HE21 GLN A  57      14.838  -9.381   5.327  1.00 86.59           H  
ATOM    886 HE22 GLN A  57      13.174  -9.145   5.811  1.00 86.59           H  
ATOM    887  OE1 GLN A  57      15.497  -7.110   5.518  1.00 86.59           O  
ATOM    888  N   LYS A  58      13.399  -1.862   6.118  1.00 90.11           N  
ATOM    889  H   LYS A  58      13.669  -2.167   5.194  1.00 90.11           H  
ATOM    890  CA  LYS A  58      13.665  -0.460   6.521  1.00 90.11           C  
ATOM    891  HA  LYS A  58      14.298  -0.459   7.408  1.00 90.11           H  
ATOM    892  C   LYS A  58      12.400   0.327   6.888  1.00 90.11           C  
ATOM    893  CB  LYS A  58      14.378   0.302   5.397  1.00 90.11           C  
ATOM    894  HB2 LYS A  58      13.785   0.191   4.490  1.00 90.11           H  
ATOM    895  HB3 LYS A  58      14.413   1.363   5.647  1.00 90.11           H  
ATOM    896  O   LYS A  58      12.498   1.273   7.666  1.00 90.11           O  
ATOM    897  CG  LYS A  58      15.817  -0.164   5.147  1.00 90.11           C  
ATOM    898  HG2 LYS A  58      15.850  -1.254   5.159  1.00 90.11           H  
ATOM    899  HG3 LYS A  58      16.469   0.196   5.942  1.00 90.11           H  
ATOM    900  CD  LYS A  58      16.301   0.369   3.790  1.00 90.11           C  
ATOM    901  HD2 LYS A  58      15.462   0.404   3.095  1.00 90.11           H  
ATOM    902  HD3 LYS A  58      16.700   1.376   3.907  1.00 90.11           H  
ATOM    903  CE  LYS A  58      17.359  -0.570   3.212  1.00 90.11           C  
ATOM    904  HE2 LYS A  58      17.052  -1.589   3.448  1.00 90.11           H  
ATOM    905  HE3 LYS A  58      18.318  -0.386   3.695  1.00 90.11           H  
ATOM    906  NZ  LYS A  58      17.441  -0.434   1.739  1.00 90.11           N  
ATOM    907  HZ1 LYS A  58      17.778   0.472   1.448  1.00 90.11           H  
ATOM    908  HZ2 LYS A  58      16.523  -0.517   1.326  1.00 90.11           H  
ATOM    909  HZ3 LYS A  58      17.977  -1.183   1.324  1.00 90.11           H  
ATOM    910  N   LEU A  59      11.235  -0.013   6.327  1.00 90.12           N  
ATOM    911  H   LEU A  59      11.217  -0.809   5.706  1.00 90.12           H  
ATOM    912  CA  LEU A  59       9.953   0.593   6.712  1.00 90.12           C  
ATOM    913  HA  LEU A  59      10.115   1.656   6.893  1.00 90.12           H  
ATOM    914  C   LEU A  59       9.401   0.014   8.025  1.00 90.12           C  
ATOM    915  CB  LEU A  59       8.916   0.474   5.582  1.00 90.12           C  
ATOM    916  HB2 LEU A  59       8.801  -0.577   5.316  1.00 90.12           H  
ATOM    917  HB3 LEU A  59       7.955   0.812   5.970  1.00 90.12           H  
ATOM    918  O   LEU A  59       8.761   0.742   8.778  1.00 90.12           O  
ATOM    919  CG  LEU A  59       9.227   1.283   4.312  1.00 90.12           C  
ATOM    920  HG  LEU A  59      10.190   0.977   3.902  1.00 90.12           H  
ATOM    921  CD1 LEU A  59       8.142   0.997   3.276  1.00 90.12           C  
ATOM    922 HD11 LEU A  59       8.112  -0.073   3.070  1.00 90.12           H  
ATOM    923 HD12 LEU A  59       8.364   1.526   2.349  1.00 90.12           H  
ATOM    924 HD13 LEU A  59       7.169   1.311   3.654  1.00 90.12           H  
ATOM    925  CD2 LEU A  59       9.259   2.798   4.546  1.00 90.12           C  
ATOM    926 HD21 LEU A  59       9.410   3.311   3.596  1.00 90.12           H  
ATOM    927 HD22 LEU A  59       8.321   3.122   4.997  1.00 90.12           H  
ATOM    928 HD23 LEU A  59      10.081   3.052   5.215  1.00 90.12           H  
ATOM    929  N   CYS A  60       9.670  -1.256   8.327  1.00 85.81           N  
ATOM    930  H   CYS A  60      10.119  -1.834   7.631  1.00 85.81           H  
ATOM    931  CA  CYS A  60       9.291  -1.878   9.599  1.00 85.81           C  
ATOM    932  HA  CYS A  60       8.300  -1.530   9.889  1.00 85.81           H  
ATOM    933  C   CYS A  60      10.231  -1.516  10.765  1.00 85.81           C  
ATOM    934  CB  CYS A  60       9.226  -3.397   9.393  1.00 85.81           C  
ATOM    935  HB2 CYS A  60       9.097  -3.886  10.358  1.00 85.81           H  
ATOM    936  HB3 CYS A  60      10.156  -3.746   8.944  1.00 85.81           H  
ATOM    937  O   CYS A  60       9.797  -1.522  11.914  1.00 85.81           O  
ATOM    938  SG  CYS A  60       7.817  -3.810   8.323  1.00 85.81           S  
ATOM    939  HG  CYS A  60       6.862  -3.614   9.236  1.00 85.81           H  
ATOM    940  N   GLU A  61      11.500  -1.200  10.485  1.00 87.49           N  
ATOM    941  H   GLU A  61      11.808  -1.348   9.535  1.00 87.49           H  
ATOM    942  CA  GLU A  61      12.539  -0.966  11.499  1.00 87.49           C  
ATOM    943  HA  GLU A  61      12.127  -1.169  12.488  1.00 87.49           H  
ATOM    944  C   GLU A  61      12.986   0.505  11.532  1.00 87.49           C  
ATOM    945  CB  GLU A  61      13.709  -1.950  11.296  1.00 87.49           C  
ATOM    946  HB2 GLU A  61      14.122  -1.817  10.296  1.00 87.49           H  
ATOM    947  HB3 GLU A  61      14.483  -1.718  12.028  1.00 87.49           H  
ATOM    948  O   GLU A  61      12.488   1.287  12.347  1.00 87.49           O  
ATOM    949  CG  GLU A  61      13.279  -3.419  11.477  1.00 87.49           C  
ATOM    950  HG2 GLU A  61      12.465  -3.643  10.787  1.00 87.49           H  
ATOM    951  HG3 GLU A  61      12.897  -3.541  12.491  1.00 87.49           H  
ATOM    952  CD  GLU A  61      14.407  -4.438  11.241  1.00 87.49           C  
ATOM    953  OE1 GLU A  61      14.073  -5.645  11.178  1.00 87.49           O  
ATOM    954  OE2 GLU A  61      15.588  -4.033  11.150  1.00 87.49           O  
ATOM    955  N   ASP A  62      13.889   0.914  10.632  1.00 91.46           N  
ATOM    956  H   ASP A  62      14.314   0.211  10.044  1.00 91.46           H  
ATOM    957  CA  ASP A  62      14.488   2.258  10.637  1.00 91.46           C  
ATOM    958  HA  ASP A  62      15.091   2.377  11.537  1.00 91.46           H  
ATOM    959  C   ASP A  62      13.432   3.376  10.617  1.00 91.46           C  
ATOM    960  CB  ASP A  62      15.388   2.467   9.403  1.00 91.46           C  
ATOM    961  HB2 ASP A  62      14.798   2.316   8.499  1.00 91.46           H  
ATOM    962  HB3 ASP A  62      15.720   3.505   9.410  1.00 91.46           H  
ATOM    963  O   ASP A  62      13.564   4.374  11.319  1.00 91.46           O  
ATOM    964  CG  ASP A  62      16.657   1.624   9.315  1.00 91.46           C  
ATOM    965  OD1 ASP A  62      17.138   1.157  10.366  1.00 91.46           O  
ATOM    966  OD2 ASP A  62      17.179   1.557   8.177  1.00 91.46           O  
ATOM    967  N   TYR A  63      12.396   3.238   9.785  1.00 92.28           N  
ATOM    968  H   TYR A  63      12.345   2.388   9.242  1.00 92.28           H  
ATOM    969  CA  TYR A  63      11.350   4.250   9.594  1.00 92.28           C  
ATOM    970  HA  TYR A  63      11.810   5.203   9.330  1.00 92.28           H  
ATOM    971  C   TYR A  63      10.510   4.491  10.850  1.00 92.28           C  
ATOM    972  CB  TYR A  63      10.456   3.784   8.447  1.00 92.28           C  
ATOM    973  HB2 TYR A  63      10.111   2.784   8.712  1.00 92.28           H  
ATOM    974  HB3 TYR A  63      11.051   3.700   7.537  1.00 92.28           H  
ATOM    975  O   TYR A  63      10.147   5.634  11.131  1.00 92.28           O  
ATOM    976  CG  TYR A  63       9.244   4.642   8.148  1.00 92.28           C  
ATOM    977  CD1 TYR A  63       7.954   4.080   8.202  1.00 92.28           C  
ATOM    978  HD1 TYR A  63       7.821   3.044   8.475  1.00 92.28           H  
ATOM    979  CD2 TYR A  63       9.407   5.999   7.817  1.00 92.28           C  
ATOM    980  HD2 TYR A  63      10.396   6.432   7.820  1.00 92.28           H  
ATOM    981  CE1 TYR A  63       6.828   4.870   7.916  1.00 92.28           C  
ATOM    982  HE1 TYR A  63       5.838   4.442   7.969  1.00 92.28           H  
ATOM    983  CE2 TYR A  63       8.284   6.794   7.532  1.00 92.28           C  
ATOM    984  HE2 TYR A  63       8.404   7.843   7.304  1.00 92.28           H  
ATOM    985  OH  TYR A  63       5.914   7.000   7.328  1.00 92.28           O  
ATOM    986  HH  TYR A  63       6.152   7.930   7.351  1.00 92.28           H  
ATOM    987  CZ  TYR A  63       6.994   6.228   7.587  1.00 92.28           C  
ATOM    988  N   VAL A  64      10.236   3.433  11.618  1.00 90.62           N  
ATOM    989  H   VAL A  64      10.624   2.540  11.351  1.00 90.62           H  
ATOM    990  CA  VAL A  64       9.526   3.515  12.901  1.00 90.62           C  
ATOM    991  HA  VAL A  64       8.589   4.054  12.762  1.00 90.62           H  
ATOM    992  C   VAL A  64      10.362   4.309  13.906  1.00 90.62           C  
ATOM    993  CB  VAL A  64       9.210   2.093  13.416  1.00 90.62           C  
ATOM    994  HB  VAL A  64      10.122   1.496  13.395  1.00 90.62           H  
ATOM    995  O   VAL A  64       9.848   5.230  14.541  1.00 90.62           O  
ATOM    996  CG1 VAL A  64       8.679   2.069  14.855  1.00 90.62           C  
ATOM    997 HG11 VAL A  64       8.424   1.046  15.132  1.00 90.62           H  
ATOM    998 HG12 VAL A  64       9.444   2.423  15.545  1.00 90.62           H  
ATOM    999 HG13 VAL A  64       7.793   2.698  14.948  1.00 90.62           H  
ATOM   1000  CG2 VAL A  64       8.170   1.416  12.514  1.00 90.62           C  
ATOM   1001 HG21 VAL A  64       7.230   1.967  12.536  1.00 90.62           H  
ATOM   1002 HG22 VAL A  64       8.535   1.362  11.488  1.00 90.62           H  
ATOM   1003 HG23 VAL A  64       7.998   0.395  12.857  1.00 90.62           H  
ATOM   1004  N   LEU A  65      11.660   4.001  14.002  1.00 93.55           N  
ATOM   1005  H   LEU A  65      12.019   3.259  13.417  1.00 93.55           H  
ATOM   1006  CA  LEU A  65      12.590   4.702  14.893  1.00 93.55           C  
ATOM   1007  HA  LEU A  65      12.180   4.698  15.903  1.00 93.55           H  
ATOM   1008  C   LEU A  65      12.756   6.177  14.502  1.00 93.55           C  
ATOM   1009  CB  LEU A  65      13.949   3.977  14.891  1.00 93.55           C  
ATOM   1010  HB2 LEU A  65      14.648   4.559  15.491  1.00 93.55           H  
ATOM   1011  HB3 LEU A  65      14.330   3.956  13.870  1.00 93.55           H  
ATOM   1012  O   LEU A  65      12.694   7.047  15.369  1.00 93.55           O  
ATOM   1013  CG  LEU A  65      13.918   2.536  15.433  1.00 93.55           C  
ATOM   1014  HG  LEU A  65      13.221   1.934  14.850  1.00 93.55           H  
ATOM   1015  CD1 LEU A  65      15.311   1.919  15.308  1.00 93.55           C  
ATOM   1016 HD11 LEU A  65      16.034   2.489  15.889  1.00 93.55           H  
ATOM   1017 HD12 LEU A  65      15.610   1.915  14.259  1.00 93.55           H  
ATOM   1018 HD13 LEU A  65      15.288   0.886  15.656  1.00 93.55           H  
ATOM   1019  CD2 LEU A  65      13.502   2.476  16.906  1.00 93.55           C  
ATOM   1020 HD21 LEU A  65      13.571   1.448  17.261  1.00 93.55           H  
ATOM   1021 HD22 LEU A  65      14.151   3.115  17.505  1.00 93.55           H  
ATOM   1022 HD23 LEU A  65      12.467   2.802  17.011  1.00 93.55           H  
ATOM   1023  N   ASP A  66      12.906   6.464  13.207  1.00 95.90           N  
ATOM   1024  H   ASP A  66      13.018   5.697  12.561  1.00 95.90           H  
ATOM   1025  CA  ASP A  66      12.975   7.826  12.670  1.00 95.90           C  
ATOM   1026  HA  ASP A  66      13.823   8.346  13.115  1.00 95.90           H  
ATOM   1027  C   ASP A  66      11.714   8.644  12.997  1.00 95.90           C  
ATOM   1028  CB  ASP A  66      13.164   7.769  11.144  1.00 95.90           C  
ATOM   1029  HB2 ASP A  66      12.793   6.824  10.748  1.00 95.90           H  
ATOM   1030  HB3 ASP A  66      12.553   8.549  10.689  1.00 95.90           H  
ATOM   1031  O   ASP A  66      11.826   9.802  13.395  1.00 95.90           O  
ATOM   1032  CG  ASP A  66      14.603   7.988  10.676  1.00 95.90           C  
ATOM   1033  OD1 ASP A  66      15.553   7.298  11.109  1.00 95.90           O  
ATOM   1034  OD2 ASP A  66      14.787   8.802   9.742  1.00 95.90           O  
ATOM   1035  N   CYS A  67      10.515   8.063  12.856  1.00 94.85           N  
ATOM   1036  H   CYS A  67      10.473   7.107  12.535  1.00 94.85           H  
ATOM   1037  CA  CYS A  67       9.261   8.787  13.092  1.00 94.85           C  
ATOM   1038  HA  CYS A  67       9.347   9.779  12.648  1.00 94.85           H  
ATOM   1039  C   CYS A  67       8.952   9.022  14.581  1.00 94.85           C  
ATOM   1040  CB  CYS A  67       8.095   8.064  12.410  1.00 94.85           C  
ATOM   1041  HB2 CYS A  67       8.043   7.033  12.757  1.00 94.85           H  
ATOM   1042  HB3 CYS A  67       7.172   8.575  12.685  1.00 94.85           H  
ATOM   1043  O   CYS A  67       8.346  10.043  14.908  1.00 94.85           O  
ATOM   1044  SG  CYS A  67       8.270   8.113  10.604  1.00 94.85           S  
ATOM   1045  HG  CYS A  67       9.180   7.136  10.559  1.00 94.85           H  
ATOM   1046  N   GLU A  68       9.363   8.126  15.488  1.00 93.67           N  
ATOM   1047  H   GLU A  68       9.794   7.270  15.170  1.00 93.67           H  
ATOM   1048  CA  GLU A  68       9.280   8.390  16.937  1.00 93.67           C  
ATOM   1049  HA  GLU A  68       8.327   8.871  17.160  1.00 93.67           H  
ATOM   1050  C   GLU A  68      10.366   9.368  17.421  1.00 93.67           C  
ATOM   1051  CB  GLU A  68       9.356   7.086  17.753  1.00 93.67           C  
ATOM   1052  HB2 GLU A  68       9.527   7.336  18.800  1.00 93.67           H  
ATOM   1053  HB3 GLU A  68      10.214   6.507  17.413  1.00 93.67           H  
ATOM   1054  O   GLU A  68      10.139  10.097  18.387  1.00 93.67           O  
ATOM   1055  CG  GLU A  68       8.100   6.198  17.687  1.00 93.67           C  
ATOM   1056  HG2 GLU A  68       8.302   5.294  18.260  1.00 93.67           H  
ATOM   1057  HG3 GLU A  68       7.952   5.892  16.651  1.00 93.67           H  
ATOM   1058  CD  GLU A  68       6.792   6.830  18.230  1.00 93.67           C  
ATOM   1059  OE1 GLU A  68       5.706   6.418  17.766  1.00 93.67           O  
ATOM   1060  OE2 GLU A  68       6.788   7.721  19.115  1.00 93.67           O  
ATOM   1061  N   ALA A  69      11.533   9.411  16.764  1.00 95.87           N  
ATOM   1062  H   ALA A  69      11.693   8.751  16.016  1.00 95.87           H  
ATOM   1063  CA  ALA A  69      12.600  10.364  17.078  1.00 95.87           C  
ATOM   1064  HA  ALA A  69      12.677  10.453  18.161  1.00 95.87           H  
ATOM   1065  C   ALA A  69      12.337  11.780  16.530  1.00 95.87           C  
ATOM   1066  CB  ALA A  69      13.925   9.801  16.549  1.00 95.87           C  
ATOM   1067  HB1 ALA A  69      14.114   8.823  16.991  1.00 95.87           H  
ATOM   1068  HB2 ALA A  69      13.874   9.698  15.465  1.00 95.87           H  
ATOM   1069  HB3 ALA A  69      14.740  10.477  16.808  1.00 95.87           H  
ATOM   1070  O   ALA A  69      12.852  12.753  17.086  1.00 95.87           O  
ATOM   1071  N   ASP A  70      11.550  11.909  15.458  1.00 94.68           N  
ATOM   1072  H   ASP A  70      11.232  11.071  14.992  1.00 94.68           H  
ATOM   1073  CA  ASP A  70      11.168  13.197  14.882  1.00 94.68           C  
ATOM   1074  HA  ASP A  70      12.076  13.778  14.718  1.00 94.68           H  
ATOM   1075  C   ASP A  70      10.271  13.985  15.854  1.00 94.68           C  
ATOM   1076  CB  ASP A  70      10.511  12.984  13.503  1.00 94.68           C  
ATOM   1077  HB2 ASP A  70      11.196  12.418  12.872  1.00 94.68           H  
ATOM   1078  HB3 ASP A  70       9.600  12.398  13.624  1.00 94.68           H  
ATOM   1079  O   ASP A  70       9.122  13.625  16.120  1.00 94.68           O  
ATOM   1080  CG  ASP A  70      10.174  14.297  12.781  1.00 94.68           C  
ATOM   1081  OD1 ASP A  70      10.491  15.368  13.343  1.00 94.68           O  
ATOM   1082  OD2 ASP A  70       9.563  14.230  11.688  1.00 94.68           O  
ATOM   1083  N   SER A  71      10.780  15.098  16.385  1.00 92.29           N  
ATOM   1084  H   SER A  71      11.728  15.348  16.144  1.00 92.29           H  
ATOM   1085  CA  SER A  71      10.028  16.007  17.256  1.00 92.29           C  
ATOM   1086  HA  SER A  71       9.383  15.411  17.901  1.00 92.29           H  
ATOM   1087  C   SER A  71       9.130  16.988  16.501  1.00 92.29           C  
ATOM   1088  CB  SER A  71      10.984  16.782  18.166  1.00 92.29           C  
ATOM   1089  HB2 SER A  71      10.415  17.497  18.759  1.00 92.29           H  
ATOM   1090  HB3 SER A  71      11.470  16.080  18.844  1.00 92.29           H  
ATOM   1091  O   SER A  71       8.225  17.549  17.117  1.00 92.29           O  
ATOM   1092  OG  SER A  71      11.987  17.469  17.437  1.00 92.29           O  
ATOM   1093  HG  SER A  71      11.606  17.931  16.687  1.00 92.29           H  
ATOM   1094  N   ASP A  72       9.335  17.187  15.198  1.00 92.64           N  
ATOM   1095  H   ASP A  72       9.992  16.611  14.691  1.00 92.64           H  
ATOM   1096  CA  ASP A  72       8.719  18.285  14.454  1.00 92.64           C  
ATOM   1097  HA  ASP A  72       8.859  19.196  15.035  1.00 92.64           H  
ATOM   1098  C   ASP A  72       7.206  18.088  14.284  1.00 92.64           C  
ATOM   1099  CB  ASP A  72       9.412  18.505  13.092  1.00 92.64           C  
ATOM   1100  HB2 ASP A  72       8.805  19.205  12.519  1.00 92.64           H  
ATOM   1101  HB3 ASP A  72       9.433  17.570  12.533  1.00 92.64           H  
ATOM   1102  O   ASP A  72       6.693  16.974  14.135  1.00 92.64           O  
ATOM   1103  CG  ASP A  72      10.830  19.098  13.178  1.00 92.64           C  
ATOM   1104  OD1 ASP A  72      11.276  19.426  14.305  1.00 92.64           O  
ATOM   1105  OD2 ASP A  72      11.420  19.327  12.094  1.00 92.64           O  
ATOM   1106  N   GLU A  73       6.457  19.188  14.305  1.00 92.42           N  
ATOM   1107  H   GLU A  73       6.912  20.081  14.423  1.00 92.42           H  
ATOM   1108  CA  GLU A  73       5.036  19.171  13.965  1.00 92.42           C  
ATOM   1109  HA  GLU A  73       4.592  18.249  14.340  1.00 92.42           H  
ATOM   1110  C   GLU A  73       4.859  19.197  12.443  1.00 92.42           C  
ATOM   1111  CB  GLU A  73       4.287  20.340  14.617  1.00 92.42           C  
ATOM   1112  HB2 GLU A  73       3.271  20.347  14.221  1.00 92.42           H  
ATOM   1113  HB3 GLU A  73       4.773  21.277  14.344  1.00 92.42           H  
ATOM   1114  O   GLU A  73       5.476  19.998  11.738  1.00 92.42           O  
ATOM   1115  CG  GLU A  73       4.214  20.220  16.148  1.00 92.42           C  
ATOM   1116  HG2 GLU A  73       3.800  19.243  16.399  1.00 92.42           H  
ATOM   1117  HG3 GLU A  73       5.223  20.275  16.557  1.00 92.42           H  
ATOM   1118  CD  GLU A  73       3.344  21.310  16.800  1.00 92.42           C  
ATOM   1119  OE1 GLU A  73       3.182  21.247  18.040  1.00 92.42           O  
ATOM   1120  OE2 GLU A  73       2.829  22.192  16.070  1.00 92.42           O  
ATOM   1121  N   TYR A  74       3.960  18.358  11.925  1.00 94.35           N  
ATOM   1122  H   TYR A  74       3.484  17.710  12.536  1.00 94.35           H  
ATOM   1123  CA  TYR A  74       3.589  18.371  10.513  1.00 94.35           C  
ATOM   1124  HA  TYR A  74       4.111  19.187  10.014  1.00 94.35           H  
ATOM   1125  C   TYR A  74       2.093  18.627  10.342  1.00 94.35           C  
ATOM   1126  CB  TYR A  74       4.048  17.081   9.829  1.00 94.35           C  
ATOM   1127  HB2 TYR A  74       5.131  17.004   9.922  1.00 94.35           H  
ATOM   1128  HB3 TYR A  74       3.605  16.229  10.345  1.00 94.35           H  
ATOM   1129  O   TYR A  74       1.249  17.907  10.873  1.00 94.35           O  
ATOM   1130  CG  TYR A  74       3.676  17.033   8.359  1.00 94.35           C  
ATOM   1131  CD1 TYR A  74       2.607  16.221   7.941  1.00 94.35           C  
ATOM   1132  HD1 TYR A  74       2.086  15.601   8.655  1.00 94.35           H  
ATOM   1133  CD2 TYR A  74       4.347  17.848   7.423  1.00 94.35           C  
ATOM   1134  HD2 TYR A  74       5.158  18.480   7.754  1.00 94.35           H  
ATOM   1135  CE1 TYR A  74       2.204  16.229   6.594  1.00 94.35           C  
ATOM   1136  HE1 TYR A  74       1.379  15.612   6.269  1.00 94.35           H  
ATOM   1137  CE2 TYR A  74       3.943  17.857   6.069  1.00 94.35           C  
ATOM   1138  HE2 TYR A  74       4.436  18.496   5.351  1.00 94.35           H  
ATOM   1139  OH  TYR A  74       2.417  17.036   4.364  1.00 94.35           O  
ATOM   1140  HH  TYR A  74       2.844  17.646   3.759  1.00 94.35           H  
ATOM   1141  CZ  TYR A  74       2.861  17.048   5.652  1.00 94.35           C  
ATOM   1142  N   LYS A  75       1.756  19.646   9.548  1.00 92.89           N  
ATOM   1143  H   LYS A  75       2.503  20.171   9.115  1.00 92.89           H  
ATOM   1144  CA  LYS A  75       0.379  19.920   9.140  1.00 92.89           C  
ATOM   1145  HA  LYS A  75      -0.292  19.528   9.905  1.00 92.89           H  
ATOM   1146  C   LYS A  75       0.087  19.194   7.832  1.00 92.89           C  
ATOM   1147  CB  LYS A  75       0.157  21.433   9.045  1.00 92.89           C  
ATOM   1148  HB2 LYS A  75       0.801  21.852   8.272  1.00 92.89           H  
ATOM   1149  HB3 LYS A  75       0.416  21.885  10.003  1.00 92.89           H  
ATOM   1150  O   LYS A  75       0.704  19.494   6.815  1.00 92.89           O  
ATOM   1151  CG  LYS A  75      -1.311  21.741   8.720  1.00 92.89           C  
ATOM   1152  HG2 LYS A  75      -1.951  21.261   9.460  1.00 92.89           H  
ATOM   1153  HG3 LYS A  75      -1.558  21.354   7.732  1.00 92.89           H  
ATOM   1154  CD  LYS A  75      -1.563  23.249   8.740  1.00 92.89           C  
ATOM   1155  HD2 LYS A  75      -0.931  23.730   7.994  1.00 92.89           H  
ATOM   1156  HD3 LYS A  75      -1.319  23.638   9.729  1.00 92.89           H  
ATOM   1157  CE  LYS A  75      -3.038  23.505   8.426  1.00 92.89           C  
ATOM   1158  HE2 LYS A  75      -3.254  23.109   7.434  1.00 92.89           H  
ATOM   1159  HE3 LYS A  75      -3.644  22.952   9.144  1.00 92.89           H  
ATOM   1160  NZ  LYS A  75      -3.354  24.951   8.492  1.00 92.89           N  
ATOM   1161  HZ1 LYS A  75      -4.331  25.106   8.287  1.00 92.89           H  
ATOM   1162  HZ2 LYS A  75      -2.793  25.460   7.824  1.00 92.89           H  
ATOM   1163  HZ3 LYS A  75      -3.155  25.304   9.417  1.00 92.89           H  
ATOM   1164  N   ILE A  76      -0.891  18.292   7.863  1.00 92.06           N  
ATOM   1165  H   ILE A  76      -1.308  18.080   8.758  1.00 92.06           H  
ATOM   1166  CA  ILE A  76      -1.331  17.523   6.695  1.00 92.06           C  
ATOM   1167  HA  ILE A  76      -0.468  16.979   6.310  1.00 92.06           H  
ATOM   1168  C   ILE A  76      -1.827  18.467   5.589  1.00 92.06           C  
ATOM   1169  CB  ILE A  76      -2.414  16.487   7.085  1.00 92.06           C  
ATOM   1170  HB  ILE A  76      -3.312  17.029   7.381  1.00 92.06           H  
ATOM   1171  O   ILE A  76      -2.659  19.346   5.830  1.00 92.06           O  
ATOM   1172  CG1 ILE A  76      -1.964  15.611   8.280  1.00 92.06           C  
ATOM   1173 HG12 ILE A  76      -1.724  16.253   9.128  1.00 92.06           H  
ATOM   1174 HG13 ILE A  76      -1.068  15.050   8.013  1.00 92.06           H  
ATOM   1175  CG2 ILE A  76      -2.762  15.602   5.874  1.00 92.06           C  
ATOM   1176 HG21 ILE A  76      -1.882  15.035   5.568  1.00 92.06           H  
ATOM   1177 HG22 ILE A  76      -3.561  14.905   6.127  1.00 92.06           H  
ATOM   1178 HG23 ILE A  76      -3.114  16.205   5.038  1.00 92.06           H  
ATOM   1179  CD1 ILE A  76      -3.039  14.635   8.767  1.00 92.06           C  
ATOM   1180 HD11 ILE A  76      -3.105  13.782   8.092  1.00 92.06           H  
ATOM   1181 HD12 ILE A  76      -4.003  15.142   8.828  1.00 92.06           H  
ATOM   1182 HD13 ILE A  76      -2.782  14.276   9.764  1.00 92.06           H  
ATOM   1183  N   ILE A  77      -1.336  18.252   4.368  1.00 88.68           N  
ATOM   1184  H   ILE A  77      -0.633  17.535   4.258  1.00 88.68           H  
ATOM   1185  CA  ILE A  77      -1.771  18.933   3.145  1.00 88.68           C  
ATOM   1186  HA  ILE A  77      -2.540  19.667   3.387  1.00 88.68           H  
ATOM   1187  C   ILE A  77      -2.388  17.880   2.219  1.00 88.68           C  
ATOM   1188  CB  ILE A  77      -0.582  19.678   2.494  1.00 88.68           C  
ATOM   1189  HB  ILE A  77       0.211  18.950   2.322  1.00 88.68           H  
ATOM   1190  O   ILE A  77      -1.812  16.820   1.999  1.00 88.68           O  
ATOM   1191  CG1 ILE A  77      -0.030  20.774   3.438  1.00 88.68           C  
ATOM   1192 HG12 ILE A  77       0.187  20.334   4.411  1.00 88.68           H  
ATOM   1193 HG13 ILE A  77      -0.787  21.545   3.582  1.00 88.68           H  
ATOM   1194  CG2 ILE A  77      -0.985  20.283   1.135  1.00 88.68           C  
ATOM   1195 HG21 ILE A  77      -1.776  21.022   1.262  1.00 88.68           H  
ATOM   1196 HG22 ILE A  77      -1.308  19.497   0.452  1.00 88.68           H  
ATOM   1197 HG23 ILE A  77      -0.117  20.748   0.667  1.00 88.68           H  
ATOM   1198  CD1 ILE A  77       1.270  21.431   2.958  1.00 88.68           C  
ATOM   1199 HD11 ILE A  77       1.652  22.086   3.741  1.00 88.68           H  
ATOM   1200 HD12 ILE A  77       2.016  20.665   2.745  1.00 88.68           H  
ATOM   1201 HD13 ILE A  77       1.093  22.028   2.063  1.00 88.68           H  
ATOM   1202  N   THR A  78      -3.572  18.142   1.667  1.00 90.20           N  
ATOM   1203  H   THR A  78      -4.055  18.993   1.916  1.00 90.20           H  
ATOM   1204  CA  THR A  78      -4.250  17.187   0.776  1.00 90.20           C  
ATOM   1205  HA  THR A  78      -4.374  16.247   1.314  1.00 90.20           H  
ATOM   1206  C   THR A  78      -3.427  16.904  -0.488  1.00 90.20           C  
ATOM   1207  CB  THR A  78      -5.643  17.703   0.409  1.00 90.20           C  
ATOM   1208  HB  THR A  78      -5.548  18.638  -0.143  1.00 90.20           H  
ATOM   1209  O   THR A  78      -3.049  17.830  -1.211  1.00 90.20           O  
ATOM   1210  CG2 THR A  78      -6.424  16.711  -0.440  1.00 90.20           C  
ATOM   1211 HG21 THR A  78      -6.418  15.726   0.026  1.00 90.20           H  
ATOM   1212 HG22 THR A  78      -7.449  17.060  -0.562  1.00 90.20           H  
ATOM   1213 HG23 THR A  78      -5.972  16.630  -1.429  1.00 90.20           H  
ATOM   1214  OG1 THR A  78      -6.383  17.952   1.585  1.00 90.20           O  
ATOM   1215  HG1 THR A  78      -6.424  17.138   2.092  1.00 90.20           H  
ATOM   1216  N   GLY A  79      -3.192  15.623  -0.776  1.00 89.90           N  
ATOM   1217  H   GLY A  79      -3.599  14.918  -0.178  1.00 89.90           H  
ATOM   1218  CA  GLY A  79      -2.298  15.113  -1.822  1.00 89.90           C  
ATOM   1219  HA2 GLY A  79      -2.182  15.849  -2.617  1.00 89.90           H  
ATOM   1220  HA3 GLY A  79      -2.718  14.198  -2.240  1.00 89.90           H  
ATOM   1221  C   GLY A  79      -0.883  14.801  -1.357  1.00 89.90           C  
ATOM   1222  O   GLY A  79      -0.242  13.940  -1.959  1.00 89.90           O  
ATOM   1223  N   ASP A  80      -0.406  15.448  -0.292  1.00 88.52           N  
ATOM   1224  H   ASP A  80      -0.977  16.116   0.206  1.00 88.52           H  
ATOM   1225  CA  ASP A  80       0.924  15.168   0.238  1.00 88.52           C  
ATOM   1226  HA  ASP A  80       1.632  15.203  -0.591  1.00 88.52           H  
ATOM   1227  C   ASP A  80       0.976  13.760   0.830  1.00 88.52           C  
ATOM   1228  CB  ASP A  80       1.387  16.201   1.280  1.00 88.52           C  
ATOM   1229  HB2 ASP A  80       2.241  15.780   1.812  1.00 88.52           H  
ATOM   1230  HB3 ASP A  80       0.608  16.361   2.025  1.00 88.52           H  
ATOM   1231  O   ASP A  80      -0.034  13.145   1.198  1.00 88.52           O  
ATOM   1232  CG  ASP A  80       1.849  17.543   0.705  1.00 88.52           C  
ATOM   1233  OD1 ASP A  80       1.504  17.862  -0.456  1.00 88.52           O  
ATOM   1234  OD2 ASP A  80       2.565  18.245   1.458  1.00 88.52           O  
ATOM   1235  N   THR A  81       2.199  13.246   0.918  1.00 93.63           N  
ATOM   1236  H   THR A  81       2.983  13.835   0.676  1.00 93.63           H  
ATOM   1237  CA  THR A  81       2.487  11.976   1.573  1.00 93.63           C  
ATOM   1238  HA  THR A  81       1.548  11.561   1.938  1.00 93.63           H  
ATOM   1239  C   THR A  81       3.368  12.215   2.786  1.00 93.63           C  
ATOM   1240  CB  THR A  81       3.042  10.962   0.581  1.00 93.63           C  
ATOM   1241  HB  THR A  81       3.966  11.346   0.150  1.00 93.63           H  
ATOM   1242  O   THR A  81       4.359  12.944   2.732  1.00 93.63           O  
ATOM   1243  CG2 THR A  81       3.297   9.585   1.195  1.00 93.63           C  
ATOM   1244 HG21 THR A  81       3.924   9.666   2.083  1.00 93.63           H  
ATOM   1245 HG22 THR A  81       2.350   9.118   1.467  1.00 93.63           H  
ATOM   1246 HG23 THR A  81       3.809   8.952   0.470  1.00 93.63           H  
ATOM   1247  OG1 THR A  81       2.043  10.852  -0.415  1.00 93.63           O  
ATOM   1248  HG1 THR A  81       1.677  11.734  -0.512  1.00 93.63           H  
ATOM   1249  N   PHE A  82       2.950  11.623   3.893  1.00 94.89           N  
ATOM   1250  H   PHE A  82       2.166  10.991   3.823  1.00 94.89           H  
ATOM   1251  CA  PHE A  82       3.403  11.915   5.242  1.00 94.89           C  
ATOM   1252  HA  PHE A  82       4.392  12.372   5.210  1.00 94.89           H  
ATOM   1253  C   PHE A  82       3.514  10.610   6.038  1.00 94.89           C  
ATOM   1254  CB  PHE A  82       2.421  12.932   5.851  1.00 94.89           C  
ATOM   1255  HB2 PHE A  82       2.831  13.300   6.792  1.00 94.89           H  
ATOM   1256  HB3 PHE A  82       2.363  13.788   5.180  1.00 94.89           H  
ATOM   1257  O   PHE A  82       3.121   9.547   5.555  1.00 94.89           O  
ATOM   1258  CG  PHE A  82       1.010  12.426   6.107  1.00 94.89           C  
ATOM   1259  CD1 PHE A  82       0.057  12.381   5.071  1.00 94.89           C  
ATOM   1260  HD1 PHE A  82       0.319  12.710   4.076  1.00 94.89           H  
ATOM   1261  CD2 PHE A  82       0.647  12.000   7.397  1.00 94.89           C  
ATOM   1262  HD2 PHE A  82       1.368  12.043   8.200  1.00 94.89           H  
ATOM   1263  CE1 PHE A  82      -1.232  11.876   5.320  1.00 94.89           C  
ATOM   1264  HE1 PHE A  82      -1.954  11.808   4.518  1.00 94.89           H  
ATOM   1265  CE2 PHE A  82      -0.644  11.509   7.645  1.00 94.89           C  
ATOM   1266  HE2 PHE A  82      -0.910  11.165   8.633  1.00 94.89           H  
ATOM   1267  CZ  PHE A  82      -1.583  11.440   6.605  1.00 94.89           C  
ATOM   1268  HZ  PHE A  82      -2.569  11.041   6.795  1.00 94.89           H  
ATOM   1269  N   SER A  83       4.063  10.677   7.245  1.00 94.90           N  
ATOM   1270  H   SER A  83       4.351  11.575   7.605  1.00 94.90           H  
ATOM   1271  CA  SER A  83       4.100   9.545   8.170  1.00 94.90           C  
ATOM   1272  HA  SER A  83       4.049   8.609   7.613  1.00 94.90           H  
ATOM   1273  C   SER A  83       2.906   9.608   9.113  1.00 94.90           C  
ATOM   1274  CB  SER A  83       5.393   9.550   8.982  1.00 94.90           C  
ATOM   1275  HB2 SER A  83       5.377  10.423   9.635  1.00 94.90           H  
ATOM   1276  HB3 SER A  83       5.436   8.654   9.600  1.00 94.90           H  
ATOM   1277  O   SER A  83       2.683  10.636   9.753  1.00 94.90           O  
ATOM   1278  OG  SER A  83       6.546   9.603   8.158  1.00 94.90           O  
ATOM   1279  HG  SER A  83       7.292   9.625   8.761  1.00 94.90           H  
ATOM   1280  N   TYR A  84       2.156   8.515   9.216  1.00 94.70           N  
ATOM   1281  H   TYR A  84       2.402   7.718   8.647  1.00 94.70           H  
ATOM   1282  CA  TYR A  84       0.984   8.371  10.079  1.00 94.70           C  
ATOM   1283  HA  TYR A  84       0.779   9.304  10.604  1.00 94.70           H  
ATOM   1284  C   TYR A  84       1.224   7.276  11.117  1.00 94.70           C  
ATOM   1285  CB  TYR A  84      -0.226   8.023   9.200  1.00 94.70           C  
ATOM   1286  HB2 TYR A  84      -0.004   7.116   8.637  1.00 94.70           H  
ATOM   1287  HB3 TYR A  84      -0.376   8.823   8.476  1.00 94.70           H  
ATOM   1288  O   TYR A  84       1.492   6.135  10.736  1.00 94.70           O  
ATOM   1289  CG  TYR A  84      -1.520   7.818   9.966  1.00 94.70           C  
ATOM   1290  CD1 TYR A  84      -2.029   6.522  10.189  1.00 94.70           C  
ATOM   1291  HD1 TYR A  84      -1.488   5.659   9.829  1.00 94.70           H  
ATOM   1292  CD2 TYR A  84      -2.218   8.935  10.457  1.00 94.70           C  
ATOM   1293  HD2 TYR A  84      -1.836   9.932  10.293  1.00 94.70           H  
ATOM   1294  CE1 TYR A  84      -3.240   6.353  10.894  1.00 94.70           C  
ATOM   1295  HE1 TYR A  84      -3.649   5.367  11.058  1.00 94.70           H  
ATOM   1296  CE2 TYR A  84      -3.413   8.768  11.174  1.00 94.70           C  
ATOM   1297  HE2 TYR A  84      -3.944   9.632  11.545  1.00 94.70           H  
ATOM   1298  OH  TYR A  84      -5.089   7.335  12.097  1.00 94.70           O  
ATOM   1299  HH  TYR A  84      -5.419   8.188  12.386  1.00 94.70           H  
ATOM   1300  CZ  TYR A  84      -3.926   7.477  11.406  1.00 94.70           C  
ATOM   1301  N   LEU A  85       1.096   7.599  12.406  1.00 94.11           N  
ATOM   1302  H   LEU A  85       0.886   8.553  12.663  1.00 94.11           H  
ATOM   1303  CA  LEU A  85       1.013   6.584  13.454  1.00 94.11           C  
ATOM   1304  HA  LEU A  85       1.667   5.751  13.198  1.00 94.11           H  
ATOM   1305  C   LEU A  85      -0.429   6.094  13.541  1.00 94.11           C  
ATOM   1306  CB  LEU A  85       1.467   7.163  14.799  1.00 94.11           C  
ATOM   1307  HB2 LEU A  85       2.485   7.541  14.702  1.00 94.11           H  
ATOM   1308  HB3 LEU A  85       0.800   7.994  15.026  1.00 94.11           H  
ATOM   1309  O   LEU A  85      -1.332   6.846  13.907  1.00 94.11           O  
ATOM   1310  CG  LEU A  85       1.405   6.161  15.969  1.00 94.11           C  
ATOM   1311  HG  LEU A  85       0.387   5.788  16.079  1.00 94.11           H  
ATOM   1312  CD1 LEU A  85       2.345   4.977  15.785  1.00 94.11           C  
ATOM   1313 HD11 LEU A  85       2.024   4.366  14.942  1.00 94.11           H  
ATOM   1314 HD12 LEU A  85       2.341   4.349  16.676  1.00 94.11           H  
ATOM   1315 HD13 LEU A  85       3.364   5.323  15.612  1.00 94.11           H  
ATOM   1316  CD2 LEU A  85       1.791   6.851  17.277  1.00 94.11           C  
ATOM   1317 HD21 LEU A  85       1.133   7.702  17.448  1.00 94.11           H  
ATOM   1318 HD22 LEU A  85       1.686   6.142  18.098  1.00 94.11           H  
ATOM   1319 HD23 LEU A  85       2.833   7.165  17.212  1.00 94.11           H  
ATOM   1320  N   SER A  86      -0.639   4.819  13.250  1.00 90.41           N  
ATOM   1321  H   SER A  86       0.154   4.242  13.009  1.00 90.41           H  
ATOM   1322  CA  SER A  86      -1.944   4.188  13.389  1.00 90.41           C  
ATOM   1323  HA  SER A  86      -2.700   4.856  12.978  1.00 90.41           H  
ATOM   1324  C   SER A  86      -2.246   3.896  14.865  1.00 90.41           C  
ATOM   1325  CB  SER A  86      -1.940   2.928  12.544  1.00 90.41           C  
ATOM   1326  HB2 SER A  86      -1.004   2.412  12.755  1.00 90.41           H  
ATOM   1327  HB3 SER A  86      -1.962   3.196  11.487  1.00 90.41           H  
ATOM   1328  O   SER A  86      -1.531   3.115  15.495  1.00 90.41           O  
ATOM   1329  OG  SER A  86      -3.011   2.062  12.839  1.00 90.41           O  
ATOM   1330  HG  SER A  86      -2.561   1.241  13.052  1.00 90.41           H  
ATOM   1331  N   PRO A  87      -3.324   4.462  15.443  1.00 89.62           N  
ATOM   1332  CA  PRO A  87      -3.718   4.175  16.823  1.00 89.62           C  
ATOM   1333  HA  PRO A  87      -2.847   4.226  17.476  1.00 89.62           H  
ATOM   1334  C   PRO A  87      -4.357   2.784  16.991  1.00 89.62           C  
ATOM   1335  CB  PRO A  87      -4.692   5.301  17.184  1.00 89.62           C  
ATOM   1336  HB2 PRO A  87      -4.128   6.173  17.517  1.00 89.62           H  
ATOM   1337  HB3 PRO A  87      -5.412   5.003  17.946  1.00 89.62           H  
ATOM   1338  O   PRO A  87      -4.664   2.392  18.112  1.00 89.62           O  
ATOM   1339  CG  PRO A  87      -5.370   5.615  15.850  1.00 89.62           C  
ATOM   1340  HG2 PRO A  87      -6.158   4.888  15.656  1.00 89.62           H  
ATOM   1341  HG3 PRO A  87      -5.764   6.631  15.823  1.00 89.62           H  
ATOM   1342  CD  PRO A  87      -4.238   5.428  14.844  1.00 89.62           C  
ATOM   1343  HD2 PRO A  87      -4.641   5.065  13.898  1.00 89.62           H  
ATOM   1344  HD3 PRO A  87      -3.722   6.376  14.694  1.00 89.62           H  
ATOM   1345  N   GLU A  88      -4.603   2.061  15.894  1.00 83.60           N  
ATOM   1346  H   GLU A  88      -4.308   2.434  15.003  1.00 83.60           H  
ATOM   1347  CA  GLU A  88      -5.197   0.717  15.891  1.00 83.60           C  
ATOM   1348  HA  GLU A  88      -6.019   0.674  16.606  1.00 83.60           H  
ATOM   1349  C   GLU A  88      -4.182  -0.368  16.282  1.00 83.60           C  
ATOM   1350  CB  GLU A  88      -5.746   0.469  14.475  1.00 83.60           C  
ATOM   1351  HB2 GLU A  88      -6.346   1.332  14.185  1.00 83.60           H  
ATOM   1352  HB3 GLU A  88      -4.901   0.397  13.789  1.00 83.60           H  
ATOM   1353  O   GLU A  88      -4.533  -1.334  16.953  1.00 83.60           O  
ATOM   1354  CG  GLU A  88      -6.614  -0.789  14.313  1.00 83.60           C  
ATOM   1355  HG2 GLU A  88      -6.067  -1.652  14.691  1.00 83.60           H  
ATOM   1356  HG3 GLU A  88      -7.522  -0.669  14.904  1.00 83.60           H  
ATOM   1357  CD  GLU A  88      -6.983  -1.043  12.839  1.00 83.60           C  
ATOM   1358  OE1 GLU A  88      -7.356  -2.185  12.504  1.00 83.60           O  
ATOM   1359  OE2 GLU A  88      -6.833  -0.122  11.998  1.00 83.60           O  
ATOM   1360  N   ASP A  89      -2.925  -0.197  15.867  1.00 81.30           N  
ATOM   1361  H   ASP A  89      -2.711   0.632  15.331  1.00 81.30           H  
ATOM   1362  CA  ASP A  89      -1.868  -1.210  15.957  1.00 81.30           C  
ATOM   1363  HA  ASP A  89      -2.159  -1.961  16.691  1.00 81.30           H  
ATOM   1364  C   ASP A  89      -0.511  -0.653  16.439  1.00 81.30           C  
ATOM   1365  CB  ASP A  89      -1.771  -1.918  14.590  1.00 81.30           C  
ATOM   1366  HB2 ASP A  89      -2.719  -2.425  14.406  1.00 81.30           H  
ATOM   1367  HB3 ASP A  89      -1.005  -2.692  14.638  1.00 81.30           H  
ATOM   1368  O   ASP A  89       0.388  -1.429  16.755  1.00 81.30           O  
ATOM   1369  CG  ASP A  89      -1.495  -0.979  13.406  1.00 81.30           C  
ATOM   1370  OD1 ASP A  89      -1.040   0.166  13.613  1.00 81.30           O  
ATOM   1371  OD2 ASP A  89      -1.830  -1.337  12.256  1.00 81.30           O  
ATOM   1372  N   GLY A  90      -0.359   0.674  16.539  1.00 84.92           N  
ATOM   1373  H   GLY A  90      -1.104   1.269  16.204  1.00 84.92           H  
ATOM   1374  CA  GLY A  90       0.879   1.338  16.953  1.00 84.92           C  
ATOM   1375  HA2 GLY A  90       1.304   0.808  17.806  1.00 84.92           H  
ATOM   1376  HA3 GLY A  90       0.641   2.357  17.258  1.00 84.92           H  
ATOM   1377  C   GLY A  90       1.953   1.418  15.864  1.00 84.92           C  
ATOM   1378  O   GLY A  90       3.082   1.801  16.164  1.00 84.92           O  
ATOM   1379  N   GLY A  91       1.636   1.061  14.615  1.00 88.33           N  
ATOM   1380  H   GLY A  91       0.685   0.782  14.420  1.00 88.33           H  
ATOM   1381  CA  GLY A  91       2.583   1.104  13.502  1.00 88.33           C  
ATOM   1382  HA2 GLY A  91       3.572   0.813  13.853  1.00 88.33           H  
ATOM   1383  HA3 GLY A  91       2.270   0.393  12.738  1.00 88.33           H  
ATOM   1384  C   GLY A  91       2.673   2.476  12.840  1.00 88.33           C  
ATOM   1385  O   GLY A  91       1.665   3.173  12.695  1.00 88.33           O  
ATOM   1386  N   TRP A  92       3.868   2.839  12.371  1.00 92.29           N  
ATOM   1387  H   TRP A  92       4.652   2.217  12.508  1.00 92.29           H  
ATOM   1388  CA  TRP A  92       4.046   3.958  11.446  1.00 92.29           C  
ATOM   1389  HA  TRP A  92       3.287   4.710  11.663  1.00 92.29           H  
ATOM   1390  C   TRP A  92       3.849   3.502  10.002  1.00 92.29           C  
ATOM   1391  CB  TRP A  92       5.403   4.639  11.643  1.00 92.29           C  
ATOM   1392  HB2 TRP A  92       5.592   5.292  10.791  1.00 92.29           H  
ATOM   1393  HB3 TRP A  92       6.194   3.890  11.659  1.00 92.29           H  
ATOM   1394  O   TRP A  92       4.371   2.476   9.574  1.00 92.29           O  
ATOM   1395  CG  TRP A  92       5.476   5.484  12.874  1.00 92.29           C  
ATOM   1396  CD1 TRP A  92       5.915   5.080  14.086  1.00 92.29           C  
ATOM   1397  HD1 TRP A  92       6.263   4.085  14.321  1.00 92.29           H  
ATOM   1398  CD2 TRP A  92       5.047   6.870  13.053  1.00 92.29           C  
ATOM   1399  CE2 TRP A  92       5.316   7.255  14.399  1.00 92.29           C  
ATOM   1400  CE3 TRP A  92       4.454   7.843  12.218  1.00 92.29           C  
ATOM   1401  HE3 TRP A  92       4.219   7.570  11.200  1.00 92.29           H  
ATOM   1402  NE1 TRP A  92       5.816   6.120  14.985  1.00 92.29           N  
ATOM   1403  HE1 TRP A  92       5.975   6.025  15.978  1.00 92.29           H  
ATOM   1404  CH2 TRP A  92       4.456   9.483  14.034  1.00 92.29           C  
ATOM   1405  HH2 TRP A  92       4.232  10.475  14.399  1.00 92.29           H  
ATOM   1406  CZ2 TRP A  92       5.043   8.537  14.890  1.00 92.29           C  
ATOM   1407  HZ2 TRP A  92       5.290   8.778  15.913  1.00 92.29           H  
ATOM   1408  CZ3 TRP A  92       4.158   9.135  12.703  1.00 92.29           C  
ATOM   1409  HZ3 TRP A  92       3.696   9.863  12.052  1.00 92.29           H  
ATOM   1410  N   TYR A  93       3.104   4.296   9.241  1.00 93.07           N  
ATOM   1411  H   TYR A  93       2.667   5.091   9.685  1.00 93.07           H  
ATOM   1412  CA  TYR A  93       2.772   4.046   7.843  1.00 93.07           C  
ATOM   1413  HA  TYR A  93       3.330   3.192   7.461  1.00 93.07           H  
ATOM   1414  C   TYR A  93       3.093   5.279   7.003  1.00 93.07           C  
ATOM   1415  CB  TYR A  93       1.269   3.772   7.711  1.00 93.07           C  
ATOM   1416  HB2 TYR A  93       1.019   3.776   6.650  1.00 93.07           H  
ATOM   1417  HB3 TYR A  93       0.730   4.605   8.161  1.00 93.07           H  
ATOM   1418  O   TYR A  93       2.761   6.400   7.400  1.00 93.07           O  
ATOM   1419  CG  TYR A  93       0.725   2.491   8.316  1.00 93.07           C  
ATOM   1420  CD1 TYR A  93       0.331   1.443   7.463  1.00 93.07           C  
ATOM   1421  HD1 TYR A  93       0.555   1.483   6.408  1.00 93.07           H  
ATOM   1422  CD2 TYR A  93       0.488   2.390   9.703  1.00 93.07           C  
ATOM   1423  HD2 TYR A  93       0.801   3.187  10.361  1.00 93.07           H  
ATOM   1424  CE1 TYR A  93      -0.388   0.353   7.986  1.00 93.07           C  
ATOM   1425  HE1 TYR A  93      -0.704  -0.470   7.362  1.00 93.07           H  
ATOM   1426  CE2 TYR A  93      -0.162   1.254  10.232  1.00 93.07           C  
ATOM   1427  HE2 TYR A  93      -0.292   1.131  11.297  1.00 93.07           H  
ATOM   1428  OH  TYR A  93      -1.355  -0.816   9.795  1.00 93.07           O  
ATOM   1429  HH  TYR A  93      -1.404  -0.903  10.750  1.00 93.07           H  
ATOM   1430  CZ  TYR A  93      -0.652   0.262   9.361  1.00 93.07           C  
ATOM   1431  N   ARG A  94       3.602   5.080   5.783  1.00 94.70           N  
ATOM   1432  H   ARG A  94       3.850   4.145   5.494  1.00 94.70           H  
ATOM   1433  CA  ARG A  94       3.558   6.141   4.770  1.00 94.70           C  
ATOM   1434  HA  ARG A  94       3.854   7.078   5.241  1.00 94.70           H  
ATOM   1435  C   ARG A  94       2.114   6.278   4.298  1.00 94.70           C  
ATOM   1436  CB  ARG A  94       4.530   5.860   3.618  1.00 94.70           C  
ATOM   1437  HB2 ARG A  94       4.516   6.709   2.935  1.00 94.70           H  
ATOM   1438  HB3 ARG A  94       4.190   4.979   3.074  1.00 94.70           H  
ATOM   1439  O   ARG A  94       1.502   5.311   3.842  1.00 94.70           O  
ATOM   1440  CG  ARG A  94       5.967   5.648   4.130  1.00 94.70           C  
ATOM   1441  HG2 ARG A  94       6.273   6.519   4.710  1.00 94.70           H  
ATOM   1442  HG3 ARG A  94       6.007   4.776   4.783  1.00 94.70           H  
ATOM   1443  CD  ARG A  94       6.960   5.439   2.989  1.00 94.70           C  
ATOM   1444  HD2 ARG A  94       6.922   6.294   2.314  1.00 94.70           H  
ATOM   1445  HD3 ARG A  94       7.962   5.354   3.409  1.00 94.70           H  
ATOM   1446  NE  ARG A  94       6.630   4.208   2.267  1.00 94.70           N  
ATOM   1447  HE  ARG A  94       5.928   3.611   2.678  1.00 94.70           H  
ATOM   1448  NH1 ARG A  94       8.064   4.397   0.501  1.00 94.70           N  
ATOM   1449 HH11 ARG A  94       8.576   5.145   0.948  1.00 94.70           H  
ATOM   1450 HH12 ARG A  94       8.326   4.093  -0.425  1.00 94.70           H  
ATOM   1451  NH2 ARG A  94       6.592   2.730   0.584  1.00 94.70           N  
ATOM   1452 HH21 ARG A  94       5.845   2.242   1.058  1.00 94.70           H  
ATOM   1453 HH22 ARG A  94       6.987   2.290  -0.235  1.00 94.70           H  
ATOM   1454  CZ  ARG A  94       7.102   3.785   1.124  1.00 94.70           C  
ATOM   1455  N   ALA A  95       1.557   7.472   4.433  1.00 94.50           N  
ATOM   1456  H   ALA A  95       2.110   8.208   4.847  1.00 94.50           H  
ATOM   1457  CA  ALA A  95       0.152   7.753   4.182  1.00 94.50           C  
ATOM   1458  HA  ALA A  95      -0.315   6.866   3.753  1.00 94.50           H  
ATOM   1459  C   ALA A  95      -0.005   8.910   3.192  1.00 94.50           C  
ATOM   1460  CB  ALA A  95      -0.528   8.044   5.523  1.00 94.50           C  
ATOM   1461  HB1 ALA A  95      -0.094   8.938   5.970  1.00 94.50           H  
ATOM   1462  HB2 ALA A  95      -0.380   7.202   6.199  1.00 94.50           H  
ATOM   1463  HB3 ALA A  95      -1.597   8.197   5.373  1.00 94.50           H  
ATOM   1464  O   ALA A  95       0.692   9.916   3.307  1.00 94.50           O  
ATOM   1465  N   ARG A  96      -0.936   8.796   2.238  1.00 94.98           N  
ATOM   1466  H   ARG A  96      -1.467   7.937   2.213  1.00 94.98           H  
ATOM   1467  CA  ARG A  96      -1.302   9.880   1.310  1.00 94.98           C  
ATOM   1468  HA  ARG A  96      -0.529  10.648   1.342  1.00 94.98           H  
ATOM   1469  C   ARG A  96      -2.609  10.522   1.749  1.00 94.98           C  
ATOM   1470  CB  ARG A  96      -1.363   9.346  -0.127  1.00 94.98           C  
ATOM   1471  HB2 ARG A  96      -2.162   8.610  -0.217  1.00 94.98           H  
ATOM   1472  HB3 ARG A  96      -0.412   8.852  -0.329  1.00 94.98           H  
ATOM   1473  O   ARG A  96      -3.616   9.828   1.882  1.00 94.98           O  
ATOM   1474  CG  ARG A  96      -1.576  10.466  -1.165  1.00 94.98           C  
ATOM   1475  HG2 ARG A  96      -0.847  11.259  -0.997  1.00 94.98           H  
ATOM   1476  HG3 ARG A  96      -2.575  10.886  -1.047  1.00 94.98           H  
ATOM   1477  CD  ARG A  96      -1.423   9.952  -2.607  1.00 94.98           C  
ATOM   1478  HD2 ARG A  96      -2.176   9.184  -2.779  1.00 94.98           H  
ATOM   1479  HD3 ARG A  96      -1.611  10.780  -3.291  1.00 94.98           H  
ATOM   1480  NE  ARG A  96      -0.062   9.421  -2.856  1.00 94.98           N  
ATOM   1481  HE  ARG A  96       0.693   9.857  -2.347  1.00 94.98           H  
ATOM   1482  NH1 ARG A  96      -0.591   7.567  -4.141  1.00 94.98           N  
ATOM   1483 HH11 ARG A  96      -1.564   7.833  -4.184  1.00 94.98           H  
ATOM   1484 HH12 ARG A  96      -0.286   6.661  -4.467  1.00 94.98           H  
ATOM   1485  NH2 ARG A  96       1.480   7.849  -3.451  1.00 94.98           N  
ATOM   1486 HH21 ARG A  96       2.172   8.307  -2.875  1.00 94.98           H  
ATOM   1487 HH22 ARG A  96       1.671   6.896  -3.727  1.00 94.98           H  
ATOM   1488  CZ  ARG A  96       0.265   8.300  -3.487  1.00 94.98           C  
ATOM   1489  N   ALA A  97      -2.609  11.836   1.951  1.00 94.53           N  
ATOM   1490  H   ALA A  97      -1.756  12.352   1.788  1.00 94.53           H  
ATOM   1491  CA  ALA A  97      -3.804  12.572   2.354  1.00 94.53           C  
ATOM   1492  HA  ALA A  97      -4.286  12.053   3.183  1.00 94.53           H  
ATOM   1493  C   ALA A  97      -4.795  12.654   1.184  1.00 94.53           C  
ATOM   1494  CB  ALA A  97      -3.374  13.957   2.840  1.00 94.53           C  
ATOM   1495  HB1 ALA A  97      -2.683  13.858   3.677  1.00 94.53           H  
ATOM   1496  HB2 ALA A  97      -2.866  14.487   2.034  1.00 94.53           H  
ATOM   1497  HB3 ALA A  97      -4.247  14.526   3.160  1.00 94.53           H  
ATOM   1498  O   ALA A  97      -4.508  13.305   0.179  1.00 94.53           O  
ATOM   1499  N   LEU A  98      -5.957  12.009   1.305  1.00 94.58           N  
ATOM   1500  H   LEU A  98      -6.169  11.547   2.178  1.00 94.58           H  
ATOM   1501  CA  LEU A  98      -6.968  11.969   0.242  1.00 94.58           C  
ATOM   1502  HA  LEU A  98      -6.469  11.965  -0.727  1.00 94.58           H  
ATOM   1503  C   LEU A  98      -7.872  13.203   0.264  1.00 94.58           C  
ATOM   1504  CB  LEU A  98      -7.803  10.683   0.347  1.00 94.58           C  
ATOM   1505  HB2 LEU A  98      -8.390  10.714   1.265  1.00 94.58           H  
ATOM   1506  HB3 LEU A  98      -8.500  10.674  -0.491  1.00 94.58           H  
ATOM   1507  O   LEU A  98      -8.309  13.665  -0.782  1.00 94.58           O  
ATOM   1508  CG  LEU A  98      -6.998   9.372   0.326  1.00 94.58           C  
ATOM   1509  HG  LEU A  98      -6.443   9.283   1.260  1.00 94.58           H  
ATOM   1510  CD1 LEU A  98      -7.973   8.201   0.238  1.00 94.58           C  
ATOM   1511 HD11 LEU A  98      -8.685   8.243   1.063  1.00 94.58           H  
ATOM   1512 HD12 LEU A  98      -7.435   7.254   0.291  1.00 94.58           H  
ATOM   1513 HD13 LEU A  98      -8.515   8.252  -0.707  1.00 94.58           H  
ATOM   1514  CD2 LEU A  98      -6.004   9.292  -0.835  1.00 94.58           C  
ATOM   1515 HD21 LEU A  98      -5.228  10.047  -0.716  1.00 94.58           H  
ATOM   1516 HD22 LEU A  98      -6.526   9.447  -1.780  1.00 94.58           H  
ATOM   1517 HD23 LEU A  98      -5.524   8.313  -0.841  1.00 94.58           H  
ATOM   1518  N   ASN A  99      -8.134  13.750   1.448  1.00 92.84           N  
ATOM   1519  H   ASN A  99      -7.738  13.301   2.262  1.00 92.84           H  
ATOM   1520  CA  ASN A  99      -8.833  15.018   1.665  1.00 92.84           C  
ATOM   1521  HA  ASN A  99      -8.496  15.748   0.929  1.00 92.84           H  
ATOM   1522  C   ASN A  99      -8.439  15.567   3.053  1.00 92.84           C  
ATOM   1523  CB  ASN A  99     -10.342  14.815   1.417  1.00 92.84           C  
ATOM   1524  HB2 ASN A  99     -10.476  14.566   0.365  1.00 92.84           H  
ATOM   1525  HB3 ASN A  99     -10.889  15.742   1.587  1.00 92.84           H  
ATOM   1526  O   ASN A  99      -7.305  15.366   3.487  1.00 92.84           O  
ATOM   1527  CG  ASN A  99     -10.962  13.718   2.249  1.00 92.84           C  
ATOM   1528  ND2 ASN A  99     -11.907  12.990   1.711  1.00 92.84           N  
ATOM   1529 HD21 ASN A  99     -12.330  12.294   2.308  1.00 92.84           H  
ATOM   1530 HD22 ASN A  99     -12.215  13.179   0.768  1.00 92.84           H  
ATOM   1531  OD1 ASN A  99     -10.610  13.508   3.393  1.00 92.84           O  
ATOM   1532  N   THR A 100      -9.326  16.289   3.739  1.00 89.70           N  
ATOM   1533  H   THR A 100     -10.245  16.438   3.348  1.00 89.70           H  
ATOM   1534  CA  THR A 100      -9.096  16.815   5.098  1.00 89.70           C  
ATOM   1535  HA  THR A 100      -8.046  17.086   5.204  1.00 89.70           H  
ATOM   1536  C   THR A 100      -9.396  15.816   6.221  1.00 89.70           C  
ATOM   1537  CB  THR A 100      -9.939  18.078   5.325  1.00 89.70           C  
ATOM   1538  HB  THR A 100      -9.888  18.371   6.374  1.00 89.70           H  
ATOM   1539  O   THR A 100      -9.072  16.098   7.372  1.00 89.70           O  
ATOM   1540  CG2 THR A 100      -9.462  19.249   4.467  1.00 89.70           C  
ATOM   1541 HG21 THR A 100     -10.053  20.137   4.695  1.00 89.70           H  
ATOM   1542 HG22 THR A 100      -8.415  19.456   4.685  1.00 89.70           H  
ATOM   1543 HG23 THR A 100      -9.565  19.010   3.408  1.00 89.70           H  
ATOM   1544  OG1 THR A 100     -11.282  17.830   4.970  1.00 89.70           O  
ATOM   1545  HG1 THR A 100     -11.797  18.605   5.206  1.00 89.70           H  
ATOM   1546  N   THR A 101     -10.020  14.672   5.919  1.00 94.44           N  
ATOM   1547  H   THR A 101     -10.291  14.514   4.959  1.00 94.44           H  
ATOM   1548  CA  THR A 101     -10.526  13.701   6.906  1.00 94.44           C  
ATOM   1549  HA  THR A 101     -10.127  13.945   7.890  1.00 94.44           H  
ATOM   1550  C   THR A 101     -10.119  12.252   6.634  1.00 94.44           C  
ATOM   1551  CB  THR A 101     -12.060  13.754   7.002  1.00 94.44           C  
ATOM   1552  HB  THR A 101     -12.392  13.032   7.749  1.00 94.44           H  
ATOM   1553  O   THR A 101     -10.357  11.405   7.489  1.00 94.44           O  
ATOM   1554  CG2 THR A 101     -12.587  15.130   7.406  1.00 94.44           C  
ATOM   1555 HG21 THR A 101     -12.395  15.855   6.615  1.00 94.44           H  
ATOM   1556 HG22 THR A 101     -13.660  15.074   7.591  1.00 94.44           H  
ATOM   1557 HG23 THR A 101     -12.087  15.455   8.318  1.00 94.44           H  
ATOM   1558  OG1 THR A 101     -12.658  13.435   5.766  1.00 94.44           O  
ATOM   1559  HG1 THR A 101     -13.607  13.529   5.869  1.00 94.44           H  
ATOM   1560  N   MET A 102      -9.508  11.939   5.487  1.00 96.40           N  
ATOM   1561  H   MET A 102      -9.425  12.660   4.785  1.00 96.40           H  
ATOM   1562  CA  MET A 102      -9.111  10.578   5.108  1.00 96.40           C  
ATOM   1563  HA  MET A 102      -9.118   9.955   6.002  1.00 96.40           H  
ATOM   1564  C   MET A 102      -7.697  10.514   4.522  1.00 96.40           C  
ATOM   1565  CB  MET A 102     -10.111   9.974   4.108  1.00 96.40           C  
ATOM   1566  HB2 MET A 102     -10.165  10.604   3.221  1.00 96.40           H  
ATOM   1567  HB3 MET A 102      -9.752   8.989   3.810  1.00 96.40           H  
ATOM   1568  O   MET A 102      -7.275  11.408   3.783  1.00 96.40           O  
ATOM   1569  CG  MET A 102     -11.513   9.806   4.706  1.00 96.40           C  
ATOM   1570  HG2 MET A 102     -11.959  10.789   4.856  1.00 96.40           H  
ATOM   1571  HG3 MET A 102     -11.407   9.332   5.682  1.00 96.40           H  
ATOM   1572  SD  MET A 102     -12.655   8.785   3.729  1.00 96.40           S  
ATOM   1573  CE  MET A 102     -12.846   9.771   2.223  1.00 96.40           C  
ATOM   1574  HE1 MET A 102     -11.873   9.936   1.760  1.00 96.40           H  
ATOM   1575  HE2 MET A 102     -13.315  10.723   2.471  1.00 96.40           H  
ATOM   1576  HE3 MET A 102     -13.482   9.231   1.522  1.00 96.40           H  
ATOM   1577  N   ALA A 103      -6.994   9.413   4.796  1.00 96.39           N  
ATOM   1578  H   ALA A 103      -7.401   8.729   5.419  1.00 96.39           H  
ATOM   1579  CA  ALA A 103      -5.704   9.084   4.195  1.00 96.39           C  
ATOM   1580  HA  ALA A 103      -5.576   9.695   3.301  1.00 96.39           H  
ATOM   1581  C   ALA A 103      -5.621   7.612   3.761  1.00 96.39           C  
ATOM   1582  CB  ALA A 103      -4.576   9.443   5.166  1.00 96.39           C  
ATOM   1583  HB1 ALA A 103      -3.613   9.222   4.706  1.00 96.39           H  
ATOM   1584  HB2 ALA A 103      -4.675   8.865   6.085  1.00 96.39           H  
ATOM   1585  HB3 ALA A 103      -4.615  10.508   5.395  1.00 96.39           H  
ATOM   1586  O   ALA A 103      -6.168   6.729   4.416  1.00 96.39           O  
ATOM   1587  N   ALA A 104      -4.905   7.353   2.668  1.00 96.15           N  
ATOM   1588  H   ALA A 104      -4.454   8.134   2.213  1.00 96.15           H  
ATOM   1589  CA  ALA A 104      -4.570   6.016   2.181  1.00 96.15           C  
ATOM   1590  HA  ALA A 104      -5.339   5.301   2.471  1.00 96.15           H  
ATOM   1591  C   ALA A 104      -3.227   5.559   2.764  1.00 96.15           C  
ATOM   1592  CB  ALA A 104      -4.496   6.077   0.651  1.00 96.15           C  
ATOM   1593  HB1 ALA A 104      -5.500   6.121   0.229  1.00 96.15           H  
ATOM   1594  HB2 ALA A 104      -3.991   5.191   0.268  1.00 96.15           H  
ATOM   1595  HB3 ALA A 104      -3.921   6.948   0.337  1.00 96.15           H  
ATOM   1596  O   ALA A 104      -2.231   6.261   2.587  1.00 96.15           O  
ATOM   1597  N   LEU A 105      -3.176   4.391   3.410  1.00 94.07           N  
ATOM   1598  H   LEU A 105      -4.023   3.853   3.521  1.00 94.07           H  
ATOM   1599  CA  LEU A 105      -1.930   3.818   3.929  1.00 94.07           C  
ATOM   1600  HA  LEU A 105      -1.263   4.625   4.233  1.00 94.07           H  
ATOM   1601  C   LEU A 105      -1.217   3.024   2.824  1.00 94.07           C  
ATOM   1602  CB  LEU A 105      -2.215   2.960   5.175  1.00 94.07           C  
ATOM   1603  HB2 LEU A 105      -1.254   2.610   5.553  1.00 94.07           H  
ATOM   1604  HB3 LEU A 105      -2.797   2.087   4.881  1.00 94.07           H  
ATOM   1605  O   LEU A 105      -1.611   1.902   2.504  1.00 94.07           O  
ATOM   1606  CG  LEU A 105      -2.963   3.669   6.321  1.00 94.07           C  
ATOM   1607  HG  LEU A 105      -4.002   3.817   6.028  1.00 94.07           H  
ATOM   1608  CD1 LEU A 105      -2.932   2.786   7.565  1.00 94.07           C  
ATOM   1609 HD11 LEU A 105      -1.938   2.804   8.012  1.00 94.07           H  
ATOM   1610 HD12 LEU A 105      -3.178   1.759   7.296  1.00 94.07           H  
ATOM   1611 HD13 LEU A 105      -3.639   3.161   8.304  1.00 94.07           H  
ATOM   1612  CD2 LEU A 105      -2.363   5.024   6.698  1.00 94.07           C  
ATOM   1613 HD21 LEU A 105      -1.297   4.921   6.897  1.00 94.07           H  
ATOM   1614 HD22 LEU A 105      -2.855   5.410   7.591  1.00 94.07           H  
ATOM   1615 HD23 LEU A 105      -2.518   5.738   5.889  1.00 94.07           H  
ATOM   1616  N   LEU A 106      -0.164   3.612   2.250  1.00 92.05           N  
ATOM   1617  H   LEU A 106       0.174   4.468   2.666  1.00 92.05           H  
ATOM   1618  CA  LEU A 106       0.514   3.159   1.023  1.00 92.05           C  
ATOM   1619  HA  LEU A 106      -0.236   2.977   0.254  1.00 92.05           H  
ATOM   1620  C   LEU A 106       1.295   1.843   1.178  1.00 92.05           C  
ATOM   1621  CB  LEU A 106       1.457   4.277   0.548  1.00 92.05           C  
ATOM   1622  HB2 LEU A 106       1.942   3.945  -0.370  1.00 92.05           H  
ATOM   1623  HB3 LEU A 106       2.236   4.411   1.298  1.00 92.05           H  
ATOM   1624  O   LEU A 106       1.640   1.203   0.185  1.00 92.05           O  
ATOM   1625  CG  LEU A 106       0.793   5.639   0.274  1.00 92.05           C  
ATOM   1626  HG  LEU A 106       0.378   6.044   1.196  1.00 92.05           H  
ATOM   1627  CD1 LEU A 106       1.865   6.600  -0.232  1.00 92.05           C  
ATOM   1628 HD11 LEU A 106       2.246   6.241  -1.188  1.00 92.05           H  
ATOM   1629 HD12 LEU A 106       1.451   7.600  -0.359  1.00 92.05           H  
ATOM   1630 HD13 LEU A 106       2.680   6.646   0.490  1.00 92.05           H  
ATOM   1631  CD2 LEU A 106      -0.316   5.558  -0.778  1.00 92.05           C  
ATOM   1632 HD21 LEU A 106      -1.141   4.955  -0.399  1.00 92.05           H  
ATOM   1633 HD22 LEU A 106      -0.693   6.557  -0.998  1.00 92.05           H  
ATOM   1634 HD23 LEU A 106       0.070   5.106  -1.692  1.00 92.05           H  
ATOM   1635  N   ASP A 107       1.504   1.420   2.424  1.00 89.86           N  
ATOM   1636  H   ASP A 107       1.273   2.072   3.160  1.00 89.86           H  
ATOM   1637  CA  ASP A 107       2.138   0.155   2.821  1.00 89.86           C  
ATOM   1638  HA  ASP A 107       2.336  -0.443   1.932  1.00 89.86           H  
ATOM   1639  C   ASP A 107       1.219  -0.677   3.740  1.00 89.86           C  
ATOM   1640  CB  ASP A 107       3.485   0.466   3.486  1.00 89.86           C  
ATOM   1641  HB2 ASP A 107       4.048  -0.459   3.613  1.00 89.86           H  
ATOM   1642  HB3 ASP A 107       3.302   0.896   4.470  1.00 89.86           H  
ATOM   1643  O   ASP A 107       1.661  -1.608   4.408  1.00 89.86           O  
ATOM   1644  CG  ASP A 107       4.312   1.444   2.655  1.00 89.86           C  
ATOM   1645  OD1 ASP A 107       4.538   1.190   1.451  1.00 89.86           O  
ATOM   1646  OD2 ASP A 107       4.702   2.503   3.192  1.00 89.86           O  
ATOM   1647  N   GLY A 108      -0.068  -0.305   3.809  1.00 88.84           N  
ATOM   1648  H   GLY A 108      -0.355   0.457   3.210  1.00 88.84           H  
ATOM   1649  CA  GLY A 108      -1.052  -0.841   4.752  1.00 88.84           C  
ATOM   1650  HA2 GLY A 108      -0.623  -1.666   5.321  1.00 88.84           H  
ATOM   1651  HA3 GLY A 108      -1.313  -0.031   5.434  1.00 88.84           H  
ATOM   1652  C   GLY A 108      -2.370  -1.318   4.148  1.00 88.84           C  
ATOM   1653  O   GLY A 108      -3.149  -1.960   4.850  1.00 88.84           O  
ATOM   1654  N   SER A 109      -2.633  -1.003   2.875  1.00 90.31           N  
ATOM   1655  H   SER A 109      -1.961  -0.433   2.382  1.00 90.31           H  
ATOM   1656  CA  SER A 109      -3.809  -1.462   2.114  1.00 90.31           C  
ATOM   1657  HA  SER A 109      -3.832  -0.899   1.181  1.00 90.31           H  
ATOM   1658  C   SER A 109      -5.152  -1.169   2.789  1.00 90.31           C  
ATOM   1659  CB  SER A 109      -3.638  -2.933   1.742  1.00 90.31           C  
ATOM   1660  HB2 SER A 109      -3.299  -3.487   2.617  1.00 90.31           H  
ATOM   1661  HB3 SER A 109      -4.578  -3.354   1.384  1.00 90.31           H  
ATOM   1662  O   SER A 109      -6.095  -1.952   2.716  1.00 90.31           O  
ATOM   1663  OG  SER A 109      -2.686  -3.027   0.711  1.00 90.31           O  
ATOM   1664  HG  SER A 109      -1.910  -2.515   0.948  1.00 90.31           H  
ATOM   1665  N   LYS A 110      -5.240  -0.018   3.463  1.00 91.27           N  
ATOM   1666  H   LYS A 110      -4.424   0.578   3.473  1.00 91.27           H  
ATOM   1667  CA  LYS A 110      -6.472   0.501   4.064  1.00 91.27           C  
ATOM   1668  HA  LYS A 110      -7.308   0.114   3.482  1.00 91.27           H  
ATOM   1669  C   LYS A 110      -6.541   2.020   3.953  1.00 91.27           C  
ATOM   1670  CB  LYS A 110      -6.649  -0.022   5.511  1.00 91.27           C  
ATOM   1671  HB2 LYS A 110      -6.682  -1.111   5.471  1.00 91.27           H  
ATOM   1672  HB3 LYS A 110      -7.615   0.317   5.883  1.00 91.27           H  
ATOM   1673  O   LYS A 110      -5.514   2.698   3.867  1.00 91.27           O  
ATOM   1674  CG  LYS A 110      -5.563   0.393   6.527  1.00 91.27           C  
ATOM   1675  HG2 LYS A 110      -5.559   1.479   6.620  1.00 91.27           H  
ATOM   1676  HG3 LYS A 110      -4.589   0.070   6.160  1.00 91.27           H  
ATOM   1677  CD  LYS A 110      -5.802  -0.233   7.921  1.00 91.27           C  
ATOM   1678  HD2 LYS A 110      -6.753   0.125   8.316  1.00 91.27           H  
ATOM   1679  HD3 LYS A 110      -5.857  -1.317   7.815  1.00 91.27           H  
ATOM   1680  CE  LYS A 110      -4.677   0.114   8.917  1.00 91.27           C  
ATOM   1681  HE2 LYS A 110      -4.637   1.197   9.035  1.00 91.27           H  
ATOM   1682  HE3 LYS A 110      -3.725  -0.209   8.495  1.00 91.27           H  
ATOM   1683  NZ  LYS A 110      -4.851  -0.516  10.254  1.00 91.27           N  
ATOM   1684  HZ1 LYS A 110      -4.065  -0.334  10.862  1.00 91.27           H  
ATOM   1685  HZ2 LYS A 110      -5.668  -0.177  10.742  1.00 91.27           H  
ATOM   1686  HZ3 LYS A 110      -4.968  -1.518  10.212  1.00 91.27           H  
ATOM   1687  N   VAL A 111      -7.760   2.547   3.970  1.00 95.69           N  
ATOM   1688  H   VAL A 111      -8.543   1.915   4.063  1.00 95.69           H  
ATOM   1689  CA  VAL A 111      -8.030   3.973   4.185  1.00 95.69           C  
ATOM   1690  HA  VAL A 111      -7.131   4.544   3.955  1.00 95.69           H  
ATOM   1691  C   VAL A 111      -8.349   4.180   5.664  1.00 95.69           C  
ATOM   1692  CB  VAL A 111      -9.150   4.484   3.256  1.00 95.69           C  
ATOM   1693  HB  VAL A 111     -10.036   3.863   3.386  1.00 95.69           H  
ATOM   1694  O   VAL A 111      -9.059   3.378   6.266  1.00 95.69           O  
ATOM   1695  CG1 VAL A 111      -9.529   5.945   3.537  1.00 95.69           C  
ATOM   1696 HG11 VAL A 111     -10.294   6.268   2.830  1.00 95.69           H  
ATOM   1697 HG12 VAL A 111      -9.945   6.044   4.539  1.00 95.69           H  
ATOM   1698 HG13 VAL A 111      -8.656   6.590   3.438  1.00 95.69           H  
ATOM   1699  CG2 VAL A 111      -8.694   4.399   1.792  1.00 95.69           C  
ATOM   1700 HG21 VAL A 111      -9.498   4.740   1.140  1.00 95.69           H  
ATOM   1701 HG22 VAL A 111      -7.815   5.025   1.635  1.00 95.69           H  
ATOM   1702 HG23 VAL A 111      -8.451   3.369   1.532  1.00 95.69           H  
ATOM   1703  N   VAL A 112      -7.816   5.249   6.252  1.00 96.07           N  
ATOM   1704  H   VAL A 112      -7.243   5.862   5.690  1.00 96.07           H  
ATOM   1705  CA  VAL A 112      -8.054   5.638   7.648  1.00 96.07           C  
ATOM   1706  HA  VAL A 112      -8.758   4.935   8.093  1.00 96.07           H  
ATOM   1707  C   VAL A 112      -8.699   7.015   7.732  1.00 96.07           C  
ATOM   1708  CB  VAL A 112      -6.770   5.590   8.500  1.00 96.07           C  
ATOM   1709  HB  VAL A 112      -7.015   5.950   9.499  1.00 96.07           H  
ATOM   1710  O   VAL A 112      -8.448   7.882   6.893  1.00 96.07           O  
ATOM   1711  CG1 VAL A 112      -6.275   4.148   8.642  1.00 96.07           C  
ATOM   1712 HG11 VAL A 112      -5.448   4.123   9.352  1.00 96.07           H  
ATOM   1713 HG12 VAL A 112      -7.077   3.516   9.024  1.00 96.07           H  
ATOM   1714 HG13 VAL A 112      -5.946   3.764   7.677  1.00 96.07           H  
ATOM   1715  CG2 VAL A 112      -5.639   6.467   7.945  1.00 96.07           C  
ATOM   1716 HG21 VAL A 112      -5.326   6.114   6.962  1.00 96.07           H  
ATOM   1717 HG22 VAL A 112      -4.786   6.430   8.623  1.00 96.07           H  
ATOM   1718 HG23 VAL A 112      -5.967   7.504   7.873  1.00 96.07           H  
ATOM   1719  N   TYR A 113      -9.508   7.221   8.772  1.00 96.44           N  
ATOM   1720  H   TYR A 113      -9.637   6.469   9.434  1.00 96.44           H  
ATOM   1721  CA  TYR A 113     -10.070   8.525   9.111  1.00 96.44           C  
ATOM   1722  HA  TYR A 113     -10.212   9.093   8.192  1.00 96.44           H  
ATOM   1723  C   TYR A 113      -9.115   9.297  10.019  1.00 96.44           C  
ATOM   1724  CB  TYR A 113     -11.440   8.371   9.776  1.00 96.44           C  
ATOM   1725  HB2 TYR A 113     -11.754   9.345  10.151  1.00 96.44           H  
ATOM   1726  HB3 TYR A 113     -11.355   7.703  10.633  1.00 96.44           H  
ATOM   1727  O   TYR A 113      -8.836   8.861  11.136  1.00 96.44           O  
ATOM   1728  CG  TYR A 113     -12.509   7.863   8.836  1.00 96.44           C  
ATOM   1729  CD1 TYR A 113     -13.113   8.754   7.928  1.00 96.44           C  
ATOM   1730  HD1 TYR A 113     -12.805   9.789   7.905  1.00 96.44           H  
ATOM   1731  CD2 TYR A 113     -12.876   6.504   8.845  1.00 96.44           C  
ATOM   1732  HD2 TYR A 113     -12.397   5.813   9.523  1.00 96.44           H  
ATOM   1733  CE1 TYR A 113     -14.089   8.288   7.028  1.00 96.44           C  
ATOM   1734  HE1 TYR A 113     -14.536   8.965   6.314  1.00 96.44           H  
ATOM   1735  CE2 TYR A 113     -13.857   6.036   7.951  1.00 96.44           C  
ATOM   1736  HE2 TYR A 113     -14.138   4.993   7.935  1.00 96.44           H  
ATOM   1737  OH  TYR A 113     -15.398   6.465   6.171  1.00 96.44           O  
ATOM   1738  HH  TYR A 113     -15.637   7.129   5.520  1.00 96.44           H  
ATOM   1739  CZ  TYR A 113     -14.462   6.925   7.040  1.00 96.44           C  
ATOM   1740  N   LEU A 114      -8.669  10.456   9.544  1.00 95.95           N  
ATOM   1741  H   LEU A 114      -9.052  10.769   8.663  1.00 95.95           H  
ATOM   1742  CA  LEU A 114      -7.775  11.364  10.252  1.00 95.95           C  
ATOM   1743  HA  LEU A 114      -6.975  10.784  10.712  1.00 95.95           H  
ATOM   1744  C   LEU A 114      -8.518  12.102  11.369  1.00 95.95           C  
ATOM   1745  CB  LEU A 114      -7.170  12.368   9.255  1.00 95.95           C  
ATOM   1746  HB2 LEU A 114      -7.985  12.934   8.803  1.00 95.95           H  
ATOM   1747  HB3 LEU A 114      -6.547  13.072   9.806  1.00 95.95           H  
ATOM   1748  O   LEU A 114      -9.628  12.609  11.174  1.00 95.95           O  
ATOM   1749  CG  LEU A 114      -6.325  11.738   8.134  1.00 95.95           C  
ATOM   1750  HG  LEU A 114      -6.905  10.977   7.611  1.00 95.95           H  
ATOM   1751  CD1 LEU A 114      -5.956  12.825   7.122  1.00 95.95           C  
ATOM   1752 HD11 LEU A 114      -6.860  13.195   6.639  1.00 95.95           H  
ATOM   1753 HD12 LEU A 114      -5.463  13.654   7.629  1.00 95.95           H  
ATOM   1754 HD13 LEU A 114      -5.293  12.422   6.357  1.00 95.95           H  
ATOM   1755  CD2 LEU A 114      -5.051  11.095   8.684  1.00 95.95           C  
ATOM   1756 HD21 LEU A 114      -4.447  11.834   9.210  1.00 95.95           H  
ATOM   1757 HD22 LEU A 114      -5.305  10.288   9.371  1.00 95.95           H  
ATOM   1758 HD23 LEU A 114      -4.473  10.661   7.867  1.00 95.95           H  
ATOM   1759  N   ARG A 115      -7.883  12.202  12.537  1.00 93.36           N  
ATOM   1760  H   ARG A 115      -7.020  11.687  12.634  1.00 93.36           H  
ATOM   1761  CA  ARG A 115      -8.404  12.895  13.723  1.00 93.36           C  
ATOM   1762  HA  ARG A 115      -9.349  13.371  13.463  1.00 93.36           H  
ATOM   1763  C   ARG A 115      -7.439  13.989  14.168  1.00 93.36           C  
ATOM   1764  CB  ARG A 115      -8.651  11.886  14.857  1.00 93.36           C  
ATOM   1765  HB2 ARG A 115      -9.163  12.390  15.676  1.00 93.36           H  
ATOM   1766  HB3 ARG A 115      -7.687  11.542  15.232  1.00 93.36           H  
ATOM   1767  O   ARG A 115      -6.240  13.921  13.932  1.00 93.36           O  
ATOM   1768  CG  ARG A 115      -9.484  10.668  14.424  1.00 93.36           C  
ATOM   1769  HG2 ARG A 115     -10.492  10.993  14.165  1.00 93.36           H  
ATOM   1770  HG3 ARG A 115      -9.031  10.185  13.559  1.00 93.36           H  
ATOM   1771  CD  ARG A 115      -9.536   9.636  15.548  1.00 93.36           C  
ATOM   1772  HD2 ARG A 115      -8.516   9.305  15.745  1.00 93.36           H  
ATOM   1773  HD3 ARG A 115      -9.942  10.102  16.446  1.00 93.36           H  
ATOM   1774  NE  ARG A 115     -10.369   8.485  15.157  1.00 93.36           N  
ATOM   1775  HE  ARG A 115     -10.749   8.514  14.222  1.00 93.36           H  
ATOM   1776  NH1 ARG A 115      -9.921   7.175  16.982  1.00 93.36           N  
ATOM   1777 HH11 ARG A 115      -9.228   7.855  17.259  1.00 93.36           H  
ATOM   1778 HH12 ARG A 115      -9.970   6.282  17.452  1.00 93.36           H  
ATOM   1779  NH2 ARG A 115     -11.285   6.414  15.386  1.00 93.36           N  
ATOM   1780 HH21 ARG A 115     -11.699   6.506  14.470  1.00 93.36           H  
ATOM   1781 HH22 ARG A 115     -11.341   5.533  15.877  1.00 93.36           H  
ATOM   1782  CZ  ARG A 115     -10.524   7.369  15.842  1.00 93.36           C  
ATOM   1783  N   MET A 116      -7.966  14.985  14.880  1.00 90.15           N  
ATOM   1784  H   MET A 116      -8.964  14.978  15.031  1.00 90.15           H  
ATOM   1785  CA  MET A 116      -7.201  16.158  15.333  1.00 90.15           C  
ATOM   1786  HA  MET A 116      -6.824  16.685  14.456  1.00 90.15           H  
ATOM   1787  C   MET A 116      -5.981  15.817  16.211  1.00 90.15           C  
ATOM   1788  CB  MET A 116      -8.165  17.081  16.093  1.00 90.15           C  
ATOM   1789  HB2 MET A 116      -8.469  16.591  17.017  1.00 90.15           H  
ATOM   1790  HB3 MET A 116      -9.052  17.246  15.482  1.00 90.15           H  
ATOM   1791  O   MET A 116      -5.022  16.579  16.225  1.00 90.15           O  
ATOM   1792  CG  MET A 116      -7.560  18.451  16.421  1.00 90.15           C  
ATOM   1793  HG2 MET A 116      -7.253  18.925  15.489  1.00 90.15           H  
ATOM   1794  HG3 MET A 116      -6.675  18.324  17.045  1.00 90.15           H  
ATOM   1795  SD  MET A 116      -8.703  19.568  17.278  1.00 90.15           S  
ATOM   1796  CE  MET A 116      -8.679  18.814  18.927  1.00 90.15           C  
ATOM   1797  HE1 MET A 116      -9.089  17.805  18.883  1.00 90.15           H  
ATOM   1798  HE2 MET A 116      -9.274  19.418  19.611  1.00 90.15           H  
ATOM   1799  HE3 MET A 116      -7.652  18.765  19.290  1.00 90.15           H  
ATOM   1800  N   ASN A 117      -6.019  14.686  16.923  1.00 91.37           N  
ATOM   1801  H   ASN A 117      -6.811  14.073  16.796  1.00 91.37           H  
ATOM   1802  CA  ASN A 117      -4.968  14.254  17.850  1.00 91.37           C  
ATOM   1803  HA  ASN A 117      -4.275  15.079  18.010  1.00 91.37           H  
ATOM   1804  C   ASN A 117      -4.117  13.089  17.301  1.00 91.37           C  
ATOM   1805  CB  ASN A 117      -5.602  13.892  19.210  1.00 91.37           C  
ATOM   1806  HB2 ASN A 117      -4.812  13.540  19.873  1.00 91.37           H  
ATOM   1807  HB3 ASN A 117      -6.304  13.071  19.066  1.00 91.37           H  
ATOM   1808  O   ASN A 117      -3.366  12.484  18.067  1.00 91.37           O  
ATOM   1809  CG  ASN A 117      -6.311  15.022  19.938  1.00 91.37           C  
ATOM   1810  ND2 ASN A 117      -6.874  14.727  21.086  1.00 91.37           N  
ATOM   1811 HD21 ASN A 117      -6.757  13.806  21.484  1.00 91.37           H  
ATOM   1812 HD22 ASN A 117      -7.290  15.502  21.581  1.00 91.37           H  
ATOM   1813  OD1 ASN A 117      -6.408  16.160  19.519  1.00 91.37           O  
ATOM   1814  N   ASP A 118      -4.254  12.728  16.021  1.00 94.24           N  
ATOM   1815  H   ASP A 118      -4.826  13.278  15.397  1.00 94.24           H  
ATOM   1816  CA  ASP A 118      -3.428  11.670  15.429  1.00 94.24           C  
ATOM   1817  HA  ASP A 118      -3.459  10.794  16.076  1.00 94.24           H  
ATOM   1818  C   ASP A 118      -1.969  12.144  15.335  1.00 94.24           C  
ATOM   1819  CB  ASP A 118      -3.958  11.255  14.045  1.00 94.24           C  
ATOM   1820  HB2 ASP A 118      -3.204  10.622  13.576  1.00 94.24           H  
ATOM   1821  HB3 ASP A 118      -4.076  12.143  13.424  1.00 94.24           H  
ATOM   1822  O   ASP A 118      -1.698  13.258  14.876  1.00 94.24           O  
ATOM   1823  CG  ASP A 118      -5.277  10.468  14.065  1.00 94.24           C  
ATOM   1824  OD1 ASP A 118      -5.740  10.041  15.148  1.00 94.24           O  
ATOM   1825  OD2 ASP A 118      -5.849  10.284  12.964  1.00 94.24           O  
ATOM   1826  N   LYS A 119      -1.006  11.305  15.747  1.00 95.38           N  
ATOM   1827  H   LYS A 119      -1.263  10.379  16.060  1.00 95.38           H  
ATOM   1828  CA  LYS A 119       0.410  11.640  15.553  1.00 95.38           C  
ATOM   1829  HA  LYS A 119       0.557  12.681  15.840  1.00 95.38           H  
ATOM   1830  C   LYS A 119       0.756  11.505  14.071  1.00 95.38           C  
ATOM   1831  CB  LYS A 119       1.382  10.781  16.368  1.00 95.38           C  
ATOM   1832  HB2 LYS A 119       2.381  11.074  16.043  1.00 95.38           H  
ATOM   1833  HB3 LYS A 119       1.249   9.738  16.079  1.00 95.38           H  
ATOM   1834  O   LYS A 119       0.656  10.423  13.490  1.00 95.38           O  
ATOM   1835  CG  LYS A 119       1.353  10.848  17.905  1.00 95.38           C  
ATOM   1836  HG2 LYS A 119       0.505  10.274  18.279  1.00 95.38           H  
ATOM   1837  HG3 LYS A 119       1.287  11.881  18.246  1.00 95.38           H  
ATOM   1838  CD  LYS A 119       2.687  10.222  18.372  1.00 95.38           C  
ATOM   1839  HD2 LYS A 119       2.924   9.393  17.705  1.00 95.38           H  
ATOM   1840  HD3 LYS A 119       3.477  10.960  18.235  1.00 95.38           H  
ATOM   1841  CE  LYS A 119       2.768   9.679  19.803  1.00 95.38           C  
ATOM   1842  HE2 LYS A 119       2.784  10.513  20.505  1.00 95.38           H  
ATOM   1843  HE3 LYS A 119       1.883   9.072  19.994  1.00 95.38           H  
ATOM   1844  NZ  LYS A 119       3.998   8.832  19.949  1.00 95.38           N  
ATOM   1845  HZ1 LYS A 119       4.028   8.070  19.286  1.00 95.38           H  
ATOM   1846  HZ2 LYS A 119       4.858   9.317  19.738  1.00 95.38           H  
ATOM   1847  HZ3 LYS A 119       4.106   8.417  20.864  1.00 95.38           H  
ATOM   1848  N   VAL A 120       1.229  12.599  13.490  1.00 96.78           N  
ATOM   1849  H   VAL A 120       1.251  13.456  14.024  1.00 96.78           H  
ATOM   1850  CA  VAL A 120       1.714  12.654  12.111  1.00 96.78           C  
ATOM   1851  HA  VAL A 120       1.874  11.632  11.768  1.00 96.78           H  
ATOM   1852  C   VAL A 120       3.060  13.357  12.041  1.00 96.78           C  
ATOM   1853  CB  VAL A 120       0.692  13.303  11.161  1.00 96.78           C  
ATOM   1854  HB  VAL A 120       1.124  13.321  10.161  1.00 96.78           H  
ATOM   1855  O   VAL A 120       3.341  14.256  12.834  1.00 96.78           O  
ATOM   1856  CG1 VAL A 120      -0.585  12.462  11.109  1.00 96.78           C  
ATOM   1857 HG11 VAL A 120      -0.316  11.418  10.950  1.00 96.78           H  
ATOM   1858 HG12 VAL A 120      -1.139  12.546  12.043  1.00 96.78           H  
ATOM   1859 HG13 VAL A 120      -1.216  12.802  10.287  1.00 96.78           H  
ATOM   1860  CG2 VAL A 120       0.321  14.740  11.541  1.00 96.78           C  
ATOM   1861 HG21 VAL A 120      -0.363  15.153  10.800  1.00 96.78           H  
ATOM   1862 HG22 VAL A 120      -0.163  14.763  12.518  1.00 96.78           H  
ATOM   1863 HG23 VAL A 120       1.215  15.364  11.574  1.00 96.78           H  
ATOM   1864  N   LYS A 121       3.887  12.943  11.082  1.00 96.71           N  
ATOM   1865  H   LYS A 121       3.569  12.197  10.480  1.00 96.71           H  
ATOM   1866  CA  LYS A 121       5.200  13.534  10.795  1.00 96.71           C  
ATOM   1867  HA  LYS A 121       5.259  14.520  11.257  1.00 96.71           H  
ATOM   1868  C   LYS A 121       5.357  13.761   9.304  1.00 96.71           C  
ATOM   1869  CB  LYS A 121       6.345  12.660  11.354  1.00 96.71           C  
ATOM   1870  HB2 LYS A 121       6.341  11.682  10.872  1.00 96.71           H  
ATOM   1871  HB3 LYS A 121       7.303  13.123  11.114  1.00 96.71           H  
ATOM   1872  O   LYS A 121       4.655  13.157   8.490  1.00 96.71           O  
ATOM   1873  CG  LYS A 121       6.280  12.434  12.869  1.00 96.71           C  
ATOM   1874  HG2 LYS A 121       5.294  12.058  13.144  1.00 96.71           H  
ATOM   1875  HG3 LYS A 121       7.020  11.685  13.148  1.00 96.71           H  
ATOM   1876  CD  LYS A 121       6.572  13.725  13.632  1.00 96.71           C  
ATOM   1877  HD2 LYS A 121       6.008  14.560  13.216  1.00 96.71           H  
ATOM   1878  HD3 LYS A 121       7.634  13.953  13.536  1.00 96.71           H  
ATOM   1879  CE  LYS A 121       6.205  13.599  15.103  1.00 96.71           C  
ATOM   1880  HE2 LYS A 121       5.121  13.527  15.187  1.00 96.71           H  
ATOM   1881  HE3 LYS A 121       6.671  12.698  15.504  1.00 96.71           H  
ATOM   1882  NZ  LYS A 121       6.717  14.786  15.813  1.00 96.71           N  
ATOM   1883  HZ1 LYS A 121       6.580  15.624  15.267  1.00 96.71           H  
ATOM   1884  HZ2 LYS A 121       6.349  14.895  16.747  1.00 96.71           H  
ATOM   1885  HZ3 LYS A 121       7.718  14.672  15.884  1.00 96.71           H  
ATOM   1886  N   LYS A 122       6.291  14.628   8.926  1.00 95.16           N  
ATOM   1887  H   LYS A 122       6.907  14.985   9.642  1.00 95.16           H  
ATOM   1888  CA  LYS A 122       6.691  14.755   7.525  1.00 95.16           C  
ATOM   1889  HA  LYS A 122       5.804  14.917   6.913  1.00 95.16           H  
ATOM   1890  C   LYS A 122       7.360  13.443   7.107  1.00 95.16           C  
ATOM   1891  CB  LYS A 122       7.633  15.954   7.408  1.00 95.16           C  
ATOM   1892  HB2 LYS A 122       8.532  15.759   7.992  1.00 95.16           H  
ATOM   1893  HB3 LYS A 122       7.137  16.830   7.827  1.00 95.16           H  
ATOM   1894  O   LYS A 122       8.138  12.895   7.876  1.00 95.16           O  
ATOM   1895  CG  LYS A 122       8.017  16.245   5.955  1.00 95.16           C  
ATOM   1896  HG2 LYS A 122       8.550  15.393   5.534  1.00 95.16           H  
ATOM   1897  HG3 LYS A 122       7.118  16.438   5.370  1.00 95.16           H  
ATOM   1898  CD  LYS A 122       8.927  17.472   5.924  1.00 95.16           C  
ATOM   1899  HD2 LYS A 122       9.804  17.277   6.541  1.00 95.16           H  
ATOM   1900  HD3 LYS A 122       8.389  18.327   6.334  1.00 95.16           H  
ATOM   1901  CE  LYS A 122       9.360  17.766   4.490  1.00 95.16           C  
ATOM   1902  HE2 LYS A 122       8.471  17.947   3.886  1.00 95.16           H  
ATOM   1903  HE3 LYS A 122       9.866  16.885   4.094  1.00 95.16           H  
ATOM   1904  NZ  LYS A 122      10.261  18.941   4.463  1.00 95.16           N  
ATOM   1905  HZ1 LYS A 122      11.069  18.764   5.043  1.00 95.16           H  
ATOM   1906  HZ2 LYS A 122       9.786  19.749   4.840  1.00 95.16           H  
ATOM   1907  HZ3 LYS A 122      10.565  19.141   3.521  1.00 95.16           H  
ATOM   1908  N   LEU A 123       7.101  12.947   5.896  1.00 94.76           N  
ATOM   1909  H   LEU A 123       6.452  13.425   5.288  1.00 94.76           H  
ATOM   1910  CA  LEU A 123       7.809  11.762   5.399  1.00 94.76           C  
ATOM   1911  HA  LEU A 123       7.631  10.948   6.102  1.00 94.76           H  
ATOM   1912  C   LEU A 123       9.325  12.062   5.320  1.00 94.76           C  
ATOM   1913  CB  LEU A 123       7.226  11.355   4.032  1.00 94.76           C  
ATOM   1914  HB2 LEU A 123       7.319  12.197   3.346  1.00 94.76           H  
ATOM   1915  HB3 LEU A 123       6.166  11.134   4.152  1.00 94.76           H  
ATOM   1916  O   LEU A 123       9.705  12.950   4.544  1.00 94.76           O  
ATOM   1917  CG  LEU A 123       7.919  10.131   3.401  1.00 94.76           C  
ATOM   1918  HG  LEU A 123       8.982  10.330   3.270  1.00 94.76           H  
ATOM   1919  CD1 LEU A 123       7.747   8.881   4.259  1.00 94.76           C  
ATOM   1920 HD11 LEU A 123       8.284   8.991   5.202  1.00 94.76           H  
ATOM   1921 HD12 LEU A 123       6.690   8.724   4.472  1.00 94.76           H  
ATOM   1922 HD13 LEU A 123       8.155   8.013   3.741  1.00 94.76           H  
ATOM   1923  CD2 LEU A 123       7.321   9.838   2.025  1.00 94.76           C  
ATOM   1924 HD21 LEU A 123       7.837   8.992   1.571  1.00 94.76           H  
ATOM   1925 HD22 LEU A 123       7.435  10.712   1.384  1.00 94.76           H  
ATOM   1926 HD23 LEU A 123       6.262   9.601   2.125  1.00 94.76           H  
ATOM   1927  N   PRO A 124      10.208  11.357   6.062  1.00 93.93           N  
ATOM   1928  CA  PRO A 124      11.639  11.622   5.989  1.00 93.93           C  
ATOM   1929  HA  PRO A 124      11.795  12.688   6.157  1.00 93.93           H  
ATOM   1930  C   PRO A 124      12.170  11.236   4.606  1.00 93.93           C  
ATOM   1931  CB  PRO A 124      12.303  10.852   7.139  1.00 93.93           C  
ATOM   1932  HB2 PRO A 124      13.049  11.462   7.649  1.00 93.93           H  
ATOM   1933  HB3 PRO A 124      12.767   9.936   6.774  1.00 93.93           H  
ATOM   1934  O   PRO A 124      11.856  10.169   4.071  1.00 93.93           O  
ATOM   1935  CG  PRO A 124      11.141  10.516   8.075  1.00 93.93           C  
ATOM   1936  HG2 PRO A 124      11.314   9.592   8.626  1.00 93.93           H  
ATOM   1937  HG3 PRO A 124      10.972  11.344   8.764  1.00 93.93           H  
ATOM   1938  CD  PRO A 124       9.951  10.396   7.126  1.00 93.93           C  
ATOM   1939  HD2 PRO A 124       9.029  10.603   7.670  1.00 93.93           H  
ATOM   1940  HD3 PRO A 124       9.924   9.391   6.707  1.00 93.93           H  
ATOM   1941  N   ALA A 125      12.984  12.109   4.007  1.00 91.25           N  
ATOM   1942  H   ALA A 125      13.197  12.963   4.503  1.00 91.25           H  
ATOM   1943  CA  ALA A 125      13.304  12.041   2.580  1.00 91.25           C  
ATOM   1944  HA  ALA A 125      12.373  12.158   2.025  1.00 91.25           H  
ATOM   1945  C   ALA A 125      13.923  10.699   2.137  1.00 91.25           C  
ATOM   1946  CB  ALA A 125      14.215  13.225   2.232  1.00 91.25           C  
ATOM   1947  HB1 ALA A 125      14.423  13.221   1.162  1.00 91.25           H  
ATOM   1948  HB2 ALA A 125      13.722  14.163   2.489  1.00 91.25           H  
ATOM   1949  HB3 ALA A 125      15.155  13.147   2.777  1.00 91.25           H  
ATOM   1950  O   ALA A 125      13.643  10.251   1.023  1.00 91.25           O  
ATOM   1951  N   LYS A 126      14.690  10.017   3.005  1.00 94.37           N  
ATOM   1952  H   LYS A 126      14.832  10.413   3.923  1.00 94.37           H  
ATOM   1953  CA  LYS A 126      15.288   8.700   2.704  1.00 94.37           C  
ATOM   1954  HA  LYS A 126      15.855   8.801   1.778  1.00 94.37           H  
ATOM   1955  C   LYS A 126      14.263   7.595   2.395  1.00 94.37           C  
ATOM   1956  CB  LYS A 126      16.295   8.263   3.792  1.00 94.37           C  
ATOM   1957  HB2 LYS A 126      17.158   8.928   3.759  1.00 94.37           H  
ATOM   1958  HB3 LYS A 126      16.646   7.262   3.539  1.00 94.37           H  
ATOM   1959  O   LYS A 126      14.588   6.686   1.640  1.00 94.37           O  
ATOM   1960  CG  LYS A 126      15.753   8.246   5.231  1.00 94.37           C  
ATOM   1961  HG2 LYS A 126      14.760   7.796   5.236  1.00 94.37           H  
ATOM   1962  HG3 LYS A 126      15.667   9.276   5.580  1.00 94.37           H  
ATOM   1963  CD  LYS A 126      16.654   7.446   6.197  1.00 94.37           C  
ATOM   1964  HD2 LYS A 126      16.464   6.382   6.055  1.00 94.37           H  
ATOM   1965  HD3 LYS A 126      17.706   7.656   6.003  1.00 94.37           H  
ATOM   1966  CE  LYS A 126      16.321   7.852   7.637  1.00 94.37           C  
ATOM   1967  HE2 LYS A 126      15.242   7.987   7.712  1.00 94.37           H  
ATOM   1968  HE3 LYS A 126      16.761   8.823   7.861  1.00 94.37           H  
ATOM   1969  NZ  LYS A 126      16.709   6.875   8.687  1.00 94.37           N  
ATOM   1970  HZ1 LYS A 126      16.416   7.243   9.581  1.00 94.37           H  
ATOM   1971  HZ2 LYS A 126      17.694   6.657   8.736  1.00 94.37           H  
ATOM   1972  HZ3 LYS A 126      16.142   6.042   8.629  1.00 94.37           H  
ATOM   1973  N   TYR A 127      13.020   7.704   2.874  1.00 93.92           N  
ATOM   1974  H   TYR A 127      12.803   8.481   3.481  1.00 93.92           H  
ATOM   1975  CA  TYR A 127      11.953   6.720   2.617  1.00 93.92           C  
ATOM   1976  HA  TYR A 127      12.414   5.758   2.392  1.00 93.92           H  
ATOM   1977  C   TYR A 127      11.060   7.068   1.416  1.00 93.92           C  
ATOM   1978  CB  TYR A 127      11.114   6.531   3.885  1.00 93.92           C  
ATOM   1979  HB2 TYR A 127      10.539   7.439   4.068  1.00 93.92           H  
ATOM   1980  HB3 TYR A 127      10.407   5.716   3.729  1.00 93.92           H  
ATOM   1981  O   TYR A 127      10.171   6.294   1.061  1.00 93.92           O  
ATOM   1982  CG  TYR A 127      11.948   6.214   5.106  1.00 93.92           C  
ATOM   1983  CD1 TYR A 127      12.509   4.933   5.267  1.00 93.92           C  
ATOM   1984  HD1 TYR A 127      12.307   4.152   4.549  1.00 93.92           H  
ATOM   1985  CD2 TYR A 127      12.184   7.217   6.062  1.00 93.92           C  
ATOM   1986  HD2 TYR A 127      11.725   8.188   5.944  1.00 93.92           H  
ATOM   1987  CE1 TYR A 127      13.310   4.651   6.386  1.00 93.92           C  
ATOM   1988  HE1 TYR A 127      13.716   3.661   6.532  1.00 93.92           H  
ATOM   1989  CE2 TYR A 127      12.989   6.943   7.183  1.00 93.92           C  
ATOM   1990  HE2 TYR A 127      13.152   7.687   7.949  1.00 93.92           H  
ATOM   1991  OH  TYR A 127      14.326   5.397   8.411  1.00 93.92           O  
ATOM   1992  HH  TYR A 127      14.380   4.455   8.587  1.00 93.92           H  
ATOM   1993  CZ  TYR A 127      13.551   5.660   7.338  1.00 93.92           C  
ATOM   1994  N   SER A 128      11.278   8.220   0.770  1.00 91.99           N  
ATOM   1995  H   SER A 128      12.022   8.817   1.103  1.00 91.99           H  
ATOM   1996  CA  SER A 128      10.477   8.663  -0.386  1.00 91.99           C  
ATOM   1997  HA  SER A 128       9.427   8.465  -0.171  1.00 91.99           H  
ATOM   1998  C   SER A 128      10.801   7.922  -1.693  1.00 91.99           C  
ATOM   1999  CB  SER A 128      10.622  10.176  -0.584  1.00 91.99           C  
ATOM   2000  HB2 SER A 128       9.912  10.502  -1.344  1.00 91.99           H  
ATOM   2001  HB3 SER A 128      10.391  10.689   0.349  1.00 91.99           H  
ATOM   2002  O   SER A 128       9.964   7.880  -2.593  1.00 91.99           O  
ATOM   2003  OG  SER A 128      11.926  10.524  -1.013  1.00 91.99           O  
ATOM   2004  HG  SER A 128      12.549  10.418  -0.290  1.00 91.99           H  
ATOM   2005  N   GLY A 129      12.000   7.332  -1.796  1.00 91.79           N  
ATOM   2006  H   GLY A 129      12.642   7.443  -1.024  1.00 91.79           H  
ATOM   2007  CA  GLY A 129      12.451   6.566  -2.965  1.00 91.79           C  
ATOM   2008  HA2 GLY A 129      12.045   7.016  -3.871  1.00 91.79           H  
ATOM   2009  HA3 GLY A 129      13.539   6.615  -3.016  1.00 91.79           H  
ATOM   2010  C   GLY A 129      12.056   5.084  -2.957  1.00 91.79           C  
ATOM   2011  O   GLY A 129      12.039   4.462  -4.019  1.00 91.79           O  
ATOM   2012  N   ILE A 130      11.719   4.538  -1.784  1.00 94.20           N  
ATOM   2013  H   ILE A 130      11.709   5.137  -0.971  1.00 94.20           H  
ATOM   2014  CA  ILE A 130      11.197   3.175  -1.616  1.00 94.20           C  
ATOM   2015  HA  ILE A 130      11.879   2.474  -2.096  1.00 94.20           H  
ATOM   2016  C   ILE A 130       9.818   3.101  -2.301  1.00 94.20           C  
ATOM   2017  CB  ILE A 130      11.130   2.840  -0.103  1.00 94.20           C  
ATOM   2018  HB  ILE A 130      10.609   3.653   0.402  1.00 94.20           H  
ATOM   2019  O   ILE A 130       9.003   3.998  -2.063  1.00 94.20           O  
ATOM   2020  CG1 ILE A 130      12.549   2.761   0.506  1.00 94.20           C  
ATOM   2021 HG12 ILE A 130      13.092   1.925   0.064  1.00 94.20           H  
ATOM   2022 HG13 ILE A 130      13.092   3.674   0.266  1.00 94.20           H  
ATOM   2023  CG2 ILE A 130      10.329   1.556   0.153  1.00 94.20           C  
ATOM   2024 HG21 ILE A 130      10.703   0.738  -0.464  1.00 94.20           H  
ATOM   2025 HG22 ILE A 130      10.390   1.255   1.199  1.00 94.20           H  
ATOM   2026 HG23 ILE A 130       9.277   1.717  -0.080  1.00 94.20           H  
ATOM   2027  CD1 ILE A 130      12.565   2.618   2.034  1.00 94.20           C  
ATOM   2028 HD11 ILE A 130      11.886   3.347   2.478  1.00 94.20           H  
ATOM   2029 HD12 ILE A 130      12.263   1.613   2.329  1.00 94.20           H  
ATOM   2030 HD13 ILE A 130      13.575   2.793   2.404  1.00 94.20           H  
ATOM   2031  N   PRO A 131       9.508   2.089  -3.132  1.00 95.41           N  
ATOM   2032  CA  PRO A 131       8.191   1.985  -3.766  1.00 95.41           C  
ATOM   2033  HA  PRO A 131       8.007   2.875  -4.369  1.00 95.41           H  
ATOM   2034  C   PRO A 131       7.058   1.839  -2.741  1.00 95.41           C  
ATOM   2035  CB  PRO A 131       8.269   0.752  -4.667  1.00 95.41           C  
ATOM   2036  HB2 PRO A 131       8.592   1.041  -5.667  1.00 95.41           H  
ATOM   2037  HB3 PRO A 131       7.316   0.225  -4.703  1.00 95.41           H  
ATOM   2038  O   PRO A 131       7.282   1.314  -1.656  1.00 95.41           O  
ATOM   2039  CG  PRO A 131       9.340  -0.110  -4.004  1.00 95.41           C  
ATOM   2040  HG2 PRO A 131       9.801  -0.791  -4.720  1.00 95.41           H  
ATOM   2041  HG3 PRO A 131       8.908  -0.664  -3.171  1.00 95.41           H  
ATOM   2042  CD  PRO A 131      10.325   0.932  -3.476  1.00 95.41           C  
ATOM   2043  HD2 PRO A 131      11.030   1.206  -4.260  1.00 95.41           H  
ATOM   2044  HD3 PRO A 131      10.863   0.530  -2.618  1.00 95.41           H  
ATOM   2045  N   GLU A 132       5.840   2.278  -3.067  1.00 93.54           N  
ATOM   2046  H   GLU A 132       5.712   2.717  -3.967  1.00 93.54           H  
ATOM   2047  CA  GLU A 132       4.637   1.868  -2.324  1.00 93.54           C  
ATOM   2048  HA  GLU A 132       4.847   1.961  -1.258  1.00 93.54           H  
ATOM   2049  C   GLU A 132       4.345   0.381  -2.580  1.00 93.54           C  
ATOM   2050  CB  GLU A 132       3.430   2.795  -2.598  1.00 93.54           C  
ATOM   2051  HB2 GLU A 132       3.716   3.811  -2.327  1.00 93.54           H  
ATOM   2052  HB3 GLU A 132       2.612   2.489  -1.945  1.00 93.54           H  
ATOM   2053  O   GLU A 132       4.426  -0.093  -3.720  1.00 93.54           O  
ATOM   2054  CG  GLU A 132       2.896   2.795  -4.037  1.00 93.54           C  
ATOM   2055  HG2 GLU A 132       3.723   3.003  -4.716  1.00 93.54           H  
ATOM   2056  HG3 GLU A 132       2.512   1.802  -4.271  1.00 93.54           H  
ATOM   2057  CD  GLU A 132       1.805   3.845  -4.323  1.00 93.54           C  
ATOM   2058  OE1 GLU A 132       0.909   3.539  -5.132  1.00 93.54           O  
ATOM   2059  OE2 GLU A 132       1.935   5.051  -3.980  1.00 93.54           O  
ATOM   2060  N   PHE A 133       4.033  -0.355  -1.512  1.00 92.80           N  
ATOM   2061  H   PHE A 133       4.021   0.089  -0.604  1.00 92.80           H  
ATOM   2062  CA  PHE A 133       3.827  -1.807  -1.566  1.00 92.80           C  
ATOM   2063  HA  PHE A 133       4.390  -2.217  -2.404  1.00 92.80           H  
ATOM   2064  C   PHE A 133       2.358  -2.188  -1.819  1.00 92.80           C  
ATOM   2065  CB  PHE A 133       4.403  -2.441  -0.292  1.00 92.80           C  
ATOM   2066  HB2 PHE A 133       4.077  -3.480  -0.248  1.00 92.80           H  
ATOM   2067  HB3 PHE A 133       3.997  -1.929   0.581  1.00 92.80           H  
ATOM   2068  O   PHE A 133       2.062  -3.341  -2.132  1.00 92.80           O  
ATOM   2069  CG  PHE A 133       5.921  -2.424  -0.214  1.00 92.80           C  
ATOM   2070  CD1 PHE A 133       6.668  -3.568  -0.550  1.00 92.80           C  
ATOM   2071  HD1 PHE A 133       6.166  -4.481  -0.837  1.00 92.80           H  
ATOM   2072  CD2 PHE A 133       6.602  -1.268   0.203  1.00 92.80           C  
ATOM   2073  HD2 PHE A 133       6.049  -0.382   0.478  1.00 92.80           H  
ATOM   2074  CE1 PHE A 133       8.071  -3.553  -0.491  1.00 92.80           C  
ATOM   2075  HE1 PHE A 133       8.631  -4.447  -0.724  1.00 92.80           H  
ATOM   2076  CE2 PHE A 133       8.005  -1.252   0.270  1.00 92.80           C  
ATOM   2077  HE2 PHE A 133       8.514  -0.363   0.611  1.00 92.80           H  
ATOM   2078  CZ  PHE A 133       8.743  -2.390  -0.086  1.00 92.80           C  
ATOM   2079  HZ  PHE A 133       9.820  -2.382  -0.013  1.00 92.80           H  
ATOM   2080  N   CYS A 134       1.419  -1.241  -1.719  1.00 93.47           N  
ATOM   2081  H   CYS A 134       1.698  -0.311  -1.444  1.00 93.47           H  
ATOM   2082  CA  CYS A 134       0.017  -1.484  -2.064  1.00 93.47           C  
ATOM   2083  HA  CYS A 134      -0.267  -2.459  -1.667  1.00 93.47           H  
ATOM   2084  C   CYS A 134      -0.220  -1.527  -3.581  1.00 93.47           C  
ATOM   2085  CB  CYS A 134      -0.883  -0.446  -1.397  1.00 93.47           C  
ATOM   2086  HB2 CYS A 134      -1.917  -0.619  -1.697  1.00 93.47           H  
ATOM   2087  HB3 CYS A 134      -0.573   0.554  -1.700  1.00 93.47           H  
ATOM   2088  O   CYS A 134       0.318  -0.732  -4.352  1.00 93.47           O  
ATOM   2089  SG  CYS A 134      -0.750  -0.626   0.396  1.00 93.47           S  
ATOM   2090  HG  CYS A 134       0.536  -0.270   0.453  1.00 93.47           H  
ATOM   2091  N   CYS A 135      -1.102  -2.430  -3.988  1.00 96.05           N  
ATOM   2092  H   CYS A 135      -1.530  -3.019  -3.288  1.00 96.05           H  
ATOM   2093  CA  CYS A 135      -1.539  -2.658  -5.358  1.00 96.05           C  
ATOM   2094  HA  CYS A 135      -1.330  -1.775  -5.962  1.00 96.05           H  
ATOM   2095  C   CYS A 135      -3.059  -2.902  -5.394  1.00 96.05           C  
ATOM   2096  CB  CYS A 135      -0.723  -3.830  -5.927  1.00 96.05           C  
ATOM   2097  HB2 CYS A 135      -0.888  -3.917  -7.001  1.00 96.05           H  
ATOM   2098  HB3 CYS A 135       0.339  -3.653  -5.754  1.00 96.05           H  
ATOM   2099  O   CYS A 135      -3.719  -2.956  -4.354  1.00 96.05           O  
ATOM   2100  SG  CYS A 135      -1.205  -5.393  -5.143  1.00 96.05           S  
ATOM   2101  HG  CYS A 135      -1.114  -4.979  -3.876  1.00 96.05           H  
ATOM   2102  N   VAL A 136      -3.614  -3.048  -6.594  1.00 97.92           N  
ATOM   2103  H   VAL A 136      -3.011  -2.977  -7.402  1.00 97.92           H  
ATOM   2104  CA  VAL A 136      -4.968  -3.557  -6.819  1.00 97.92           C  
ATOM   2105  HA  VAL A 136      -5.402  -3.822  -5.855  1.00 97.92           H  
ATOM   2106  C   VAL A 136      -4.897  -4.822  -7.661  1.00 97.92           C  
ATOM   2107  CB  VAL A 136      -5.879  -2.501  -7.468  1.00 97.92           C  
ATOM   2108  HB  VAL A 136      -5.363  -2.052  -8.317  1.00 97.92           H  
ATOM   2109  O   VAL A 136      -4.326  -4.797  -8.754  1.00 97.92           O  
ATOM   2110  CG1 VAL A 136      -7.205  -3.096  -7.959  1.00 97.92           C  
ATOM   2111 HG11 VAL A 136      -7.688  -3.658  -7.160  1.00 97.92           H  
ATOM   2112 HG12 VAL A 136      -7.040  -3.756  -8.810  1.00 97.92           H  
ATOM   2113 HG13 VAL A 136      -7.880  -2.299  -8.273  1.00 97.92           H  
ATOM   2114  CG2 VAL A 136      -6.228  -1.403  -6.461  1.00 97.92           C  
ATOM   2115 HG21 VAL A 136      -6.790  -0.608  -6.952  1.00 97.92           H  
ATOM   2116 HG22 VAL A 136      -5.316  -0.986  -6.032  1.00 97.92           H  
ATOM   2117 HG23 VAL A 136      -6.834  -1.831  -5.663  1.00 97.92           H  
ATOM   2118  N   LEU A 137      -5.526  -5.892  -7.173  1.00 98.45           N  
ATOM   2119  H   LEU A 137      -5.986  -5.795  -6.280  1.00 98.45           H  
ATOM   2120  CA  LEU A 137      -5.756  -7.137  -7.901  1.00 98.45           C  
ATOM   2121  HA  LEU A 137      -5.118  -7.153  -8.784  1.00 98.45           H  
ATOM   2122  C   LEU A 137      -7.220  -7.204  -8.356  1.00 98.45           C  
ATOM   2123  CB  LEU A 137      -5.367  -8.326  -7.003  1.00 98.45           C  
ATOM   2124  HB2 LEU A 137      -4.316  -8.234  -6.730  1.00 98.45           H  
ATOM   2125  HB3 LEU A 137      -5.958  -8.271  -6.088  1.00 98.45           H  
ATOM   2126  O   LEU A 137      -8.142  -7.228  -7.539  1.00 98.45           O  
ATOM   2127  CG  LEU A 137      -5.604  -9.710  -7.638  1.00 98.45           C  
ATOM   2128  HG  LEU A 137      -6.659  -9.816  -7.891  1.00 98.45           H  
ATOM   2129  CD1 LEU A 137      -4.773  -9.923  -8.906  1.00 98.45           C  
ATOM   2130 HD11 LEU A 137      -4.954 -10.926  -9.292  1.00 98.45           H  
ATOM   2131 HD12 LEU A 137      -3.712  -9.811  -8.681  1.00 98.45           H  
ATOM   2132 HD13 LEU A 137      -5.061  -9.209  -9.678  1.00 98.45           H  
ATOM   2133  CD2 LEU A 137      -5.243 -10.807  -6.639  1.00 98.45           C  
ATOM   2134 HD21 LEU A 137      -5.466 -11.784  -7.066  1.00 98.45           H  
ATOM   2135 HD22 LEU A 137      -4.183 -10.760  -6.388  1.00 98.45           H  
ATOM   2136 HD23 LEU A 137      -5.830 -10.685  -5.729  1.00 98.45           H  
ATOM   2137  N   ASN A 138      -7.432  -7.268  -9.668  1.00 98.47           N  
ATOM   2138  H   ASN A 138      -6.630  -7.226 -10.280  1.00 98.47           H  
ATOM   2139  CA  ASN A 138      -8.734  -7.527 -10.271  1.00 98.47           C  
ATOM   2140  HA  ASN A 138      -9.519  -7.373  -9.530  1.00 98.47           H  
ATOM   2141  C   ASN A 138      -8.805  -8.994 -10.720  1.00 98.47           C  
ATOM   2142  CB  ASN A 138      -8.957  -6.513 -11.403  1.00 98.47           C  
ATOM   2143  HB2 ASN A 138      -8.238  -6.701 -12.201  1.00 98.47           H  
ATOM   2144  HB3 ASN A 138      -8.796  -5.506 -11.020  1.00 98.47           H  
ATOM   2145  O   ASN A 138      -8.270  -9.347 -11.773  1.00 98.47           O  
ATOM   2146  CG  ASN A 138     -10.364  -6.575 -11.965  1.00 98.47           C  
ATOM   2147  ND2 ASN A 138     -10.571  -6.065 -13.156  1.00 98.47           N  
ATOM   2148 HD21 ASN A 138     -11.505  -6.183 -13.521  1.00 98.47           H  
ATOM   2149 HD22 ASN A 138      -9.789  -5.727 -13.698  1.00 98.47           H  
ATOM   2150  OD1 ASN A 138     -11.308  -7.035 -11.349  1.00 98.47           O  
ATOM   2151  N   ALA A 139      -9.418  -9.831  -9.883  1.00 98.54           N  
ATOM   2152  H   ALA A 139      -9.835  -9.455  -9.044  1.00 98.54           H  
ATOM   2153  CA  ALA A 139      -9.580 -11.273 -10.055  1.00 98.54           C  
ATOM   2154  HA  ALA A 139      -9.727 -11.510 -11.109  1.00 98.54           H  
ATOM   2155  C   ALA A 139     -10.801 -11.772  -9.258  1.00 98.54           C  
ATOM   2156  CB  ALA A 139      -8.307 -11.963  -9.558  1.00 98.54           C  
ATOM   2157  HB1 ALA A 139      -8.376 -13.034  -9.748  1.00 98.54           H  
ATOM   2158  HB2 ALA A 139      -7.438 -11.566 -10.084  1.00 98.54           H  
ATOM   2159  HB3 ALA A 139      -8.183 -11.796  -8.488  1.00 98.54           H  
ATOM   2160  O   ALA A 139     -11.285 -11.064  -8.370  1.00 98.54           O  
ATOM   2161  N   ASP A 140     -11.269 -12.989  -9.547  1.00 97.96           N  
ATOM   2162  H   ASP A 140     -10.790 -13.550 -10.237  1.00 97.96           H  
ATOM   2163  CA  ASP A 140     -12.323 -13.658  -8.771  1.00 97.96           C  
ATOM   2164  HA  ASP A 140     -13.009 -12.896  -8.398  1.00 97.96           H  
ATOM   2165  C   ASP A 140     -11.705 -14.359  -7.549  1.00 97.96           C  
ATOM   2166  CB  ASP A 140     -13.140 -14.592  -9.682  1.00 97.96           C  
ATOM   2167  HB2 ASP A 140     -12.548 -15.472  -9.935  1.00 97.96           H  
ATOM   2168  HB3 ASP A 140     -13.361 -14.064 -10.609  1.00 97.96           H  
ATOM   2169  O   ASP A 140     -11.315 -15.523  -7.591  1.00 97.96           O  
ATOM   2170  CG  ASP A 140     -14.481 -15.019  -9.064  1.00 97.96           C  
ATOM   2171  OD1 ASP A 140     -14.966 -14.300  -8.159  1.00 97.96           O  
ATOM   2172  OD2 ASP A 140     -15.071 -15.991  -9.587  1.00 97.96           O  
ATOM   2173  N   VAL A 141     -11.502 -13.580  -6.486  1.00 97.29           N  
ATOM   2174  H   VAL A 141     -11.856 -12.635  -6.536  1.00 97.29           H  
ATOM   2175  CA  VAL A 141     -10.824 -13.980  -5.242  1.00 97.29           C  
ATOM   2176  HA  VAL A 141     -10.830 -15.068  -5.175  1.00 97.29           H  
ATOM   2177  C   VAL A 141     -11.583 -13.454  -4.023  1.00 97.29           C  
ATOM   2178  CB  VAL A 141      -9.351 -13.510  -5.214  1.00 97.29           C  
ATOM   2179  HB  VAL A 141      -8.908 -13.827  -4.269  1.00 97.29           H  
ATOM   2180  O   VAL A 141     -12.454 -12.592  -4.149  1.00 97.29           O  
ATOM   2181  CG1 VAL A 141      -8.524 -14.156  -6.328  1.00 97.29           C  
ATOM   2182 HG11 VAL A 141      -7.476 -13.878  -6.222  1.00 97.29           H  
ATOM   2183 HG12 VAL A 141      -8.614 -15.241  -6.262  1.00 97.29           H  
ATOM   2184 HG13 VAL A 141      -8.886 -13.840  -7.306  1.00 97.29           H  
ATOM   2185  CG2 VAL A 141      -9.182 -11.988  -5.307  1.00 97.29           C  
ATOM   2186 HG21 VAL A 141      -9.604 -11.616  -6.241  1.00 97.29           H  
ATOM   2187 HG22 VAL A 141      -9.685 -11.513  -4.465  1.00 97.29           H  
ATOM   2188 HG23 VAL A 141      -8.123 -11.733  -5.265  1.00 97.29           H  
ATOM   2189  N   GLU A 142     -11.229 -13.937  -2.832  1.00 94.06           N  
ATOM   2190  H   GLU A 142     -10.501 -14.636  -2.787  1.00 94.06           H  
ATOM   2191  CA  GLU A 142     -11.798 -13.494  -1.555  1.00 94.06           C  
ATOM   2192  HA  GLU A 142     -12.600 -12.783  -1.752  1.00 94.06           H  
ATOM   2193  C   GLU A 142     -10.764 -12.761  -0.684  1.00 94.06           C  
ATOM   2194  CB  GLU A 142     -12.426 -14.678  -0.801  1.00 94.06           C  
ATOM   2195  HB2 GLU A 142     -11.661 -15.429  -0.604  1.00 94.06           H  
ATOM   2196  HB3 GLU A 142     -12.806 -14.307   0.151  1.00 94.06           H  
ATOM   2197  O   GLU A 142      -9.556 -12.974  -0.801  1.00 94.06           O  
ATOM   2198  CG  GLU A 142     -13.592 -15.315  -1.580  1.00 94.06           C  
ATOM   2199  HG2 GLU A 142     -13.200 -15.804  -2.472  1.00 94.06           H  
ATOM   2200  HG3 GLU A 142     -14.264 -14.518  -1.899  1.00 94.06           H  
ATOM   2201  CD  GLU A 142     -14.397 -16.339  -0.759  1.00 94.06           C  
ATOM   2202  OE1 GLU A 142     -15.510 -16.690  -1.216  1.00 94.06           O  
ATOM   2203  OE2 GLU A 142     -13.938 -16.735   0.335  1.00 94.06           O  
ATOM   2204  N   VAL A 143     -11.250 -11.892   0.208  1.00 93.05           N  
ATOM   2205  H   VAL A 143     -12.254 -11.840   0.307  1.00 93.05           H  
ATOM   2206  CA  VAL A 143     -10.428 -11.196   1.212  1.00 93.05           C  
ATOM   2207  HA  VAL A 143      -9.596 -10.712   0.699  1.00 93.05           H  
ATOM   2208  C   VAL A 143      -9.831 -12.200   2.201  1.00 93.05           C  
ATOM   2209  CB  VAL A 143     -11.249 -10.106   1.933  1.00 93.05           C  
ATOM   2210  HB  VAL A 143     -12.214 -10.525   2.219  1.00 93.05           H  
ATOM   2211  O   VAL A 143     -10.520 -13.104   2.667  1.00 93.05           O  
ATOM   2212  CG1 VAL A 143     -10.588  -9.551   3.201  1.00 93.05           C  
ATOM   2213 HG11 VAL A 143     -11.165  -8.713   3.593  1.00 93.05           H  
ATOM   2214 HG12 VAL A 143     -10.543 -10.322   3.970  1.00 93.05           H  
ATOM   2215 HG13 VAL A 143      -9.578  -9.208   2.979  1.00 93.05           H  
ATOM   2216  CG2 VAL A 143     -11.501  -8.923   0.988  1.00 93.05           C  
ATOM   2217 HG21 VAL A 143     -12.136  -8.184   1.478  1.00 93.05           H  
ATOM   2218 HG22 VAL A 143     -11.994  -9.278   0.083  1.00 93.05           H  
ATOM   2219 HG23 VAL A 143     -10.552  -8.458   0.723  1.00 93.05           H  
ATOM   2220  N   GLY A 144      -8.559 -12.010   2.551  1.00 87.83           N  
ATOM   2221  H   GLY A 144      -8.082 -11.209   2.162  1.00 87.83           H  
ATOM   2222  CA  GLY A 144      -7.790 -12.867   3.455  1.00 87.83           C  
ATOM   2223  HA2 GLY A 144      -7.083 -12.244   4.004  1.00 87.83           H  
ATOM   2224  HA3 GLY A 144      -8.464 -13.337   4.172  1.00 87.83           H  
ATOM   2225  C   GLY A 144      -6.989 -13.975   2.765  1.00 87.83           C  
ATOM   2226  O   GLY A 144      -6.220 -14.657   3.440  1.00 87.83           O  
ATOM   2227  N   LEU A 145      -7.124 -14.157   1.445  1.00 89.61           N  
ATOM   2228  H   LEU A 145      -7.784 -13.583   0.939  1.00 89.61           H  
ATOM   2229  CA  LEU A 145      -6.285 -15.092   0.691  1.00 89.61           C  
ATOM   2230  HA  LEU A 145      -6.202 -16.022   1.253  1.00 89.61           H  
ATOM   2231  C   LEU A 145      -4.870 -14.543   0.500  1.00 89.61           C  
ATOM   2232  CB  LEU A 145      -6.899 -15.390  -0.689  1.00 89.61           C  
ATOM   2233  HB2 LEU A 145      -6.184 -15.987  -1.256  1.00 89.61           H  
ATOM   2234  HB3 LEU A 145      -7.035 -14.447  -1.218  1.00 89.61           H  
ATOM   2235  O   LEU A 145      -4.707 -13.409   0.048  1.00 89.61           O  
ATOM   2236  CG  LEU A 145      -8.240 -16.142  -0.672  1.00 89.61           C  
ATOM   2237  HG  LEU A 145      -8.995 -15.537  -0.168  1.00 89.61           H  
ATOM   2238  CD1 LEU A 145      -8.684 -16.384  -2.116  1.00 89.61           C  
ATOM   2239 HD11 LEU A 145      -7.987 -17.055  -2.618  1.00 89.61           H  
ATOM   2240 HD12 LEU A 145      -9.679 -16.829  -2.120  1.00 89.61           H  
ATOM   2241 HD13 LEU A 145      -8.715 -15.433  -2.647  1.00 89.61           H  
ATOM   2242  CD2 LEU A 145      -8.145 -17.499   0.028  1.00 89.61           C  
ATOM   2243 HD21 LEU A 145      -7.348 -18.099  -0.409  1.00 89.61           H  
ATOM   2244 HD22 LEU A 145      -7.954 -17.357   1.092  1.00 89.61           H  
ATOM   2245 HD23 LEU A 145      -9.093 -18.027  -0.074  1.00 89.61           H  
ATOM   2246  N   ASN A 146      -3.865 -15.390   0.730  1.00 91.02           N  
ATOM   2247  H   ASN A 146      -4.072 -16.284   1.151  1.00 91.02           H  
ATOM   2248  CA  ASN A 146      -2.497 -15.178   0.264  1.00 91.02           C  
ATOM   2249  HA  ASN A 146      -2.336 -14.110   0.114  1.00 91.02           H  
ATOM   2250  C   ASN A 146      -2.296 -15.885  -1.075  1.00 91.02           C  
ATOM   2251  CB  ASN A 146      -1.496 -15.657   1.317  1.00 91.02           C  
ATOM   2252  HB2 ASN A 146      -0.480 -15.489   0.961  1.00 91.02           H  
ATOM   2253  HB3 ASN A 146      -1.628 -16.726   1.488  1.00 91.02           H  
ATOM   2254  O   ASN A 146      -2.683 -17.042  -1.253  1.00 91.02           O  
ATOM   2255  CG  ASN A 146      -1.706 -14.903   2.605  1.00 91.02           C  
ATOM   2256  ND2 ASN A 146      -2.418 -15.480   3.539  1.00 91.02           N  
ATOM   2257 HD21 ASN A 146      -2.579 -16.475   3.472  1.00 91.02           H  
ATOM   2258 HD22 ASN A 146      -2.709 -14.944   4.344  1.00 91.02           H  
ATOM   2259  OD1 ASN A 146      -1.271 -13.772   2.753  1.00 91.02           O  
ATOM   2260  N   LEU A 147      -1.692 -15.183  -2.027  1.00 92.51           N  
ATOM   2261  H   LEU A 147      -1.396 -14.243  -1.802  1.00 92.51           H  
ATOM   2262  CA  LEU A 147      -1.593 -15.581  -3.423  1.00 92.51           C  
ATOM   2263  HA  LEU A 147      -1.861 -16.634  -3.516  1.00 92.51           H  
ATOM   2264  C   LEU A 147      -0.161 -15.406  -3.935  1.00 92.51           C  
ATOM   2265  CB  LEU A 147      -2.575 -14.748  -4.270  1.00 92.51           C  
ATOM   2266  HB2 LEU A 147      -2.472 -15.048  -5.313  1.00 92.51           H  
ATOM   2267  HB3 LEU A 147      -2.276 -13.703  -4.197  1.00 92.51           H  
ATOM   2268  O   LEU A 147       0.482 -14.381  -3.690  1.00 92.51           O  
ATOM   2269  CG  LEU A 147      -4.060 -14.855  -3.869  1.00 92.51           C  
ATOM   2270  HG  LEU A 147      -4.186 -14.590  -2.819  1.00 92.51           H  
ATOM   2271  CD1 LEU A 147      -4.884 -13.872  -4.697  1.00 92.51           C  
ATOM   2272 HD11 LEU A 147      -4.816 -14.123  -5.755  1.00 92.51           H  
ATOM   2273 HD12 LEU A 147      -5.925 -13.910  -4.376  1.00 92.51           H  
ATOM   2274 HD13 LEU A 147      -4.510 -12.860  -4.537  1.00 92.51           H  
ATOM   2275  CD2 LEU A 147      -4.633 -16.253  -4.100  1.00 92.51           C  
ATOM   2276 HD21 LEU A 147      -4.149 -16.964  -3.430  1.00 92.51           H  
ATOM   2277 HD22 LEU A 147      -5.702 -16.254  -3.887  1.00 92.51           H  
ATOM   2278 HD23 LEU A 147      -4.470 -16.561  -5.133  1.00 92.51           H  
ATOM   2279  N   LYS A 148       0.306 -16.388  -4.706  1.00 93.28           N  
ATOM   2280  H   LYS A 148      -0.286 -17.197  -4.827  1.00 93.28           H  
ATOM   2281  CA  LYS A 148       1.402 -16.228  -5.654  1.00 93.28           C  
ATOM   2282  HA  LYS A 148       2.043 -15.440  -5.261  1.00 93.28           H  
ATOM   2283  C   LYS A 148       0.828 -15.724  -6.974  1.00 93.28           C  
ATOM   2284  CB  LYS A 148       2.209 -17.531  -5.854  1.00 93.28           C  
ATOM   2285  HB2 LYS A 148       3.121 -17.290  -6.401  1.00 93.28           H  
ATOM   2286  HB3 LYS A 148       1.621 -18.195  -6.487  1.00 93.28           H  
ATOM   2287  O   LYS A 148      -0.082 -16.342  -7.520  1.00 93.28           O  
ATOM   2288  CG  LYS A 148       2.586 -18.309  -4.577  1.00 93.28           C  
ATOM   2289  HG2 LYS A 148       1.670 -18.563  -4.043  1.00 93.28           H  
ATOM   2290  HG3 LYS A 148       3.216 -17.698  -3.931  1.00 93.28           H  
ATOM   2291  CD  LYS A 148       3.318 -19.620  -4.911  1.00 93.28           C  
ATOM   2292  HD2 LYS A 148       2.729 -20.153  -5.657  1.00 93.28           H  
ATOM   2293  HD3 LYS A 148       4.298 -19.403  -5.337  1.00 93.28           H  
ATOM   2294  CE  LYS A 148       3.464 -20.504  -3.659  1.00 93.28           C  
ATOM   2295  HE2 LYS A 148       2.530 -20.441  -3.101  1.00 93.28           H  
ATOM   2296  HE3 LYS A 148       4.265 -20.123  -3.025  1.00 93.28           H  
ATOM   2297  NZ  LYS A 148       3.683 -21.932  -4.011  1.00 93.28           N  
ATOM   2298  HZ1 LYS A 148       3.644 -22.549  -3.212  1.00 93.28           H  
ATOM   2299  HZ2 LYS A 148       2.910 -22.233  -4.587  1.00 93.28           H  
ATOM   2300  HZ3 LYS A 148       4.509 -22.098  -4.568  1.00 93.28           H  
ATOM   2301  N   CYS A 149       1.359 -14.615  -7.473  1.00 95.00           N  
ATOM   2302  H   CYS A 149       2.098 -14.160  -6.958  1.00 95.00           H  
ATOM   2303  CA  CYS A 149       0.919 -13.941  -8.690  1.00 95.00           C  
ATOM   2304  HA  CYS A 149       0.075 -14.475  -9.128  1.00 95.00           H  
ATOM   2305  C   CYS A 149       2.070 -13.930  -9.704  1.00 95.00           C  
ATOM   2306  CB  CYS A 149       0.456 -12.518  -8.339  1.00 95.00           C  
ATOM   2307  HB2 CYS A 149       0.124 -12.013  -9.247  1.00 95.00           H  
ATOM   2308  HB3 CYS A 149       1.300 -11.968  -7.923  1.00 95.00           H  
ATOM   2309  O   CYS A 149       2.930 -13.046  -9.681  1.00 95.00           O  
ATOM   2310  SG  CYS A 149      -0.890 -12.538  -7.123  1.00 95.00           S  
ATOM   2311  HG  CYS A 149      -0.900 -11.228  -6.861  1.00 95.00           H  
ATOM   2312  N   SER A 150       2.092 -14.906 -10.608  1.00 97.37           N  
ATOM   2313  H   SER A 150       1.372 -15.614 -10.582  1.00 97.37           H  
ATOM   2314  CA  SER A 150       3.096 -14.957 -11.679  1.00 97.37           C  
ATOM   2315  HA  SER A 150       4.076 -14.726 -11.262  1.00 97.37           H  
ATOM   2316  C   SER A 150       2.761 -13.920 -12.749  1.00 97.37           C  
ATOM   2317  CB  SER A 150       3.174 -16.352 -12.306  1.00 97.37           C  
ATOM   2318  HB2 SER A 150       2.266 -16.547 -12.877  1.00 97.37           H  
ATOM   2319  HB3 SER A 150       4.029 -16.393 -12.981  1.00 97.37           H  
ATOM   2320  O   SER A 150       1.671 -13.965 -13.325  1.00 97.37           O  
ATOM   2321  OG  SER A 150       3.315 -17.339 -11.301  1.00 97.37           O  
ATOM   2322  HG  SER A 150       3.441 -18.197 -11.713  1.00 97.37           H  
ATOM   2323  N   LEU A 151       3.673 -12.984 -13.023  1.00 98.07           N  
ATOM   2324  H   LEU A 151       4.555 -13.008 -12.530  1.00 98.07           H  
ATOM   2325  CA  LEU A 151       3.461 -11.904 -13.989  1.00 98.07           C  
ATOM   2326  HA  LEU A 151       2.439 -11.538 -13.892  1.00 98.07           H  
ATOM   2327  C   LEU A 151       3.623 -12.431 -15.422  1.00 98.07           C  
ATOM   2328  CB  LEU A 151       4.417 -10.731 -13.688  1.00 98.07           C  
ATOM   2329  HB2 LEU A 151       4.200  -9.938 -14.403  1.00 98.07           H  
ATOM   2330  HB3 LEU A 151       5.441 -11.059 -13.865  1.00 98.07           H  
ATOM   2331  O   LEU A 151       4.735 -12.710 -15.862  1.00 98.07           O  
ATOM   2332  CG  LEU A 151       4.358 -10.138 -12.263  1.00 98.07           C  
ATOM   2333  HG  LEU A 151       4.840 -10.814 -11.557  1.00 98.07           H  
ATOM   2334  CD1 LEU A 151       5.102  -8.805 -12.231  1.00 98.07           C  
ATOM   2335 HD11 LEU A 151       6.121  -8.954 -12.590  1.00 98.07           H  
ATOM   2336 HD12 LEU A 151       5.142  -8.431 -11.208  1.00 98.07           H  
ATOM   2337 HD13 LEU A 151       4.607  -8.077 -12.873  1.00 98.07           H  
ATOM   2338  CD2 LEU A 151       2.938  -9.875 -11.769  1.00 98.07           C  
ATOM   2339 HD21 LEU A 151       2.483 -10.826 -11.492  1.00 98.07           H  
ATOM   2340 HD22 LEU A 151       2.353  -9.388 -12.549  1.00 98.07           H  
ATOM   2341 HD23 LEU A 151       2.962  -9.238 -10.885  1.00 98.07           H  
ATOM   2342  N   LEU A 152       2.522 -12.571 -16.164  1.00 98.45           N  
ATOM   2343  H   LEU A 152       1.636 -12.314 -15.753  1.00 98.45           H  
ATOM   2344  CA  LEU A 152       2.525 -13.200 -17.492  1.00 98.45           C  
ATOM   2345  HA  LEU A 152       3.305 -13.961 -17.526  1.00 98.45           H  
ATOM   2346  C   LEU A 152       2.830 -12.228 -18.631  1.00 98.45           C  
ATOM   2347  CB  LEU A 152       1.169 -13.869 -17.768  1.00 98.45           C  
ATOM   2348  HB2 LEU A 152       1.204 -14.256 -18.786  1.00 98.45           H  
ATOM   2349  HB3 LEU A 152       0.384 -13.114 -17.729  1.00 98.45           H  
ATOM   2350  O   LEU A 152       3.630 -12.532 -19.507  1.00 98.45           O  
ATOM   2351  CG  LEU A 152       0.770 -15.023 -16.836  1.00 98.45           C  
ATOM   2352  HG  LEU A 152       0.570 -14.639 -15.835  1.00 98.45           H  
ATOM   2353  CD1 LEU A 152      -0.511 -15.634 -17.400  1.00 98.45           C  
ATOM   2354 HD11 LEU A 152      -0.737 -16.557 -16.867  1.00 98.45           H  
ATOM   2355 HD12 LEU A 152      -1.344 -14.941 -17.280  1.00 98.45           H  
ATOM   2356 HD13 LEU A 152      -0.390 -15.884 -18.454  1.00 98.45           H  
ATOM   2357  CD2 LEU A 152       1.834 -16.118 -16.747  1.00 98.45           C  
ATOM   2358 HD21 LEU A 152       2.730 -15.726 -16.265  1.00 98.45           H  
ATOM   2359 HD22 LEU A 152       2.081 -16.488 -17.742  1.00 98.45           H  
ATOM   2360 HD23 LEU A 152       1.458 -16.939 -16.136  1.00 98.45           H  
ATOM   2361  N   SER A 153       2.131 -11.092 -18.664  1.00 98.34           N  
ATOM   2362  H   SER A 153       1.515 -10.886 -17.891  1.00 98.34           H  
ATOM   2363  CA  SER A 153       2.265 -10.099 -19.736  1.00 98.34           C  
ATOM   2364  HA  SER A 153       3.304 -10.092 -20.065  1.00 98.34           H  
ATOM   2365  C   SER A 153       1.911  -8.703 -19.249  1.00 98.34           C  
ATOM   2366  CB  SER A 153       1.417 -10.458 -20.962  1.00 98.34           C  
ATOM   2367  HB2 SER A 153       1.541  -9.686 -21.721  1.00 98.34           H  
ATOM   2368  HB3 SER A 153       1.769 -11.403 -21.375  1.00 98.34           H  
ATOM   2369  O   SER A 153       0.985  -8.525 -18.449  1.00 98.34           O  
ATOM   2370  OG  SER A 153       0.045 -10.575 -20.631  1.00 98.34           O  
ATOM   2371  HG  SER A 153      -0.032 -11.333 -20.047  1.00 98.34           H  
ATOM   2372  N   LYS A 154       2.647  -7.699 -19.720  1.00 97.25           N  
ATOM   2373  H   LYS A 154       3.414  -7.928 -20.335  1.00 97.25           H  
ATOM   2374  CA  LYS A 154       2.467  -6.306 -19.318  1.00 97.25           C  
ATOM   2375  HA  LYS A 154       2.355  -6.291 -18.234  1.00 97.25           H  
ATOM   2376  C   LYS A 154       1.196  -5.706 -19.923  1.00 97.25           C  
ATOM   2377  CB  LYS A 154       3.743  -5.531 -19.674  1.00 97.25           C  
ATOM   2378  HB2 LYS A 154       4.595  -6.116 -19.328  1.00 97.25           H  
ATOM   2379  HB3 LYS A 154       3.826  -5.414 -20.754  1.00 97.25           H  
ATOM   2380  O   LYS A 154       0.939  -5.809 -21.121  1.00 97.25           O  
ATOM   2381  CG  LYS A 154       3.770  -4.159 -18.989  1.00 97.25           C  
ATOM   2382  HG2 LYS A 154       3.125  -3.465 -19.528  1.00 97.25           H  
ATOM   2383  HG3 LYS A 154       3.401  -4.270 -17.970  1.00 97.25           H  
ATOM   2384  CD  LYS A 154       5.196  -3.603 -18.917  1.00 97.25           C  
ATOM   2385  HD2 LYS A 154       5.835  -4.366 -18.473  1.00 97.25           H  
ATOM   2386  HD3 LYS A 154       5.560  -3.364 -19.916  1.00 97.25           H  
ATOM   2387  CE  LYS A 154       5.194  -2.358 -18.024  1.00 97.25           C  
ATOM   2388  HE2 LYS A 154       4.469  -2.520 -17.227  1.00 97.25           H  
ATOM   2389  HE3 LYS A 154       4.857  -1.499 -18.605  1.00 97.25           H  
ATOM   2390  NZ  LYS A 154       6.529  -2.119 -17.420  1.00 97.25           N  
ATOM   2391  HZ1 LYS A 154       6.500  -1.328 -16.792  1.00 97.25           H  
ATOM   2392  HZ2 LYS A 154       6.791  -2.917 -16.859  1.00 97.25           H  
ATOM   2393  HZ3 LYS A 154       7.236  -1.979 -18.127  1.00 97.25           H  
ATOM   2394  N   THR A 155       0.418  -5.021 -19.093  1.00 96.86           N  
ATOM   2395  H   THR A 155       0.726  -4.935 -18.135  1.00 96.86           H  
ATOM   2396  CA  THR A 155      -0.721  -4.185 -19.503  1.00 96.86           C  
ATOM   2397  HA  THR A 155      -0.945  -4.398 -20.549  1.00 96.86           H  
ATOM   2398  C   THR A 155      -0.335  -2.702 -19.406  1.00 96.86           C  
ATOM   2399  CB  THR A 155      -2.001  -4.505 -18.703  1.00 96.86           C  
ATOM   2400  HB  THR A 155      -2.857  -4.150 -19.277  1.00 96.86           H  
ATOM   2401  O   THR A 155       0.724  -2.374 -18.864  1.00 96.86           O  
ATOM   2402  CG2 THR A 155      -2.204  -6.002 -18.481  1.00 96.86           C  
ATOM   2403 HG21 THR A 155      -2.057  -6.535 -19.421  1.00 96.86           H  
ATOM   2404 HG22 THR A 155      -3.216  -6.192 -18.123  1.00 96.86           H  
ATOM   2405 HG23 THR A 155      -1.489  -6.366 -17.744  1.00 96.86           H  
ATOM   2406  OG1 THR A 155      -2.021  -3.839 -17.463  1.00 96.86           O  
ATOM   2407  HG1 THR A 155      -2.882  -4.020 -17.078  1.00 96.86           H  
ATOM   2408  N   PRO A 156      -1.161  -1.758 -19.902  1.00 92.27           N  
ATOM   2409  CA  PRO A 156      -0.850  -0.330 -19.810  1.00 92.27           C  
ATOM   2410  HA  PRO A 156       0.055  -0.140 -20.387  1.00 92.27           H  
ATOM   2411  C   PRO A 156      -0.626   0.204 -18.383  1.00 92.27           C  
ATOM   2412  CB  PRO A 156      -2.030   0.380 -20.482  1.00 92.27           C  
ATOM   2413  HB2 PRO A 156      -1.716   1.300 -20.975  1.00 92.27           H  
ATOM   2414  HB3 PRO A 156      -2.809   0.587 -19.749  1.00 92.27           H  
ATOM   2415  O   PRO A 156       0.004   1.248 -18.241  1.00 92.27           O  
ATOM   2416  CG  PRO A 156      -2.538  -0.656 -21.484  1.00 92.27           C  
ATOM   2417  HG2 PRO A 156      -3.582  -0.490 -21.747  1.00 92.27           H  
ATOM   2418  HG3 PRO A 156      -1.907  -0.652 -22.373  1.00 92.27           H  
ATOM   2419  CD  PRO A 156      -2.347  -1.963 -20.721  1.00 92.27           C  
ATOM   2420  HD2 PRO A 156      -2.221  -2.790 -21.420  1.00 92.27           H  
ATOM   2421  HD3 PRO A 156      -3.208  -2.136 -20.076  1.00 92.27           H  
ATOM   2422  N   ASN A 157      -1.131  -0.486 -17.348  1.00 91.28           N  
ATOM   2423  H   ASN A 157      -1.568  -1.376 -17.539  1.00 91.28           H  
ATOM   2424  CA  ASN A 157      -1.101  -0.037 -15.947  1.00 91.28           C  
ATOM   2425  HA  ASN A 157      -0.446   0.830 -15.862  1.00 91.28           H  
ATOM   2426  C   ASN A 157      -0.551  -1.096 -14.963  1.00 91.28           C  
ATOM   2427  CB  ASN A 157      -2.522   0.389 -15.528  1.00 91.28           C  
ATOM   2428  HB2 ASN A 157      -3.155  -0.498 -15.497  1.00 91.28           H  
ATOM   2429  HB3 ASN A 157      -2.487   0.802 -14.520  1.00 91.28           H  
ATOM   2430  O   ASN A 157      -0.702  -0.934 -13.750  1.00 91.28           O  
ATOM   2431  CG  ASN A 157      -3.159   1.437 -16.420  1.00 91.28           C  
ATOM   2432  ND2 ASN A 157      -4.338   1.165 -16.931  1.00 91.28           N  
ATOM   2433 HD21 ASN A 157      -4.751   1.879 -17.513  1.00 91.28           H  
ATOM   2434 HD22 ASN A 157      -4.775   0.275 -16.735  1.00 91.28           H  
ATOM   2435  OD1 ASN A 157      -2.646   2.514 -16.665  1.00 91.28           O  
ATOM   2436  N   GLY A 158       0.009  -2.204 -15.457  1.00 96.51           N  
ATOM   2437  H   GLY A 158       0.128  -2.304 -16.455  1.00 96.51           H  
ATOM   2438  CA  GLY A 158       0.358  -3.353 -14.622  1.00 96.51           C  
ATOM   2439  HA2 GLY A 158      -0.465  -3.530 -13.930  1.00 96.51           H  
ATOM   2440  HA3 GLY A 158       1.251  -3.129 -14.038  1.00 96.51           H  
ATOM   2441  C   GLY A 158       0.613  -4.624 -15.429  1.00 96.51           C  
ATOM   2442  O   GLY A 158       1.279  -4.564 -16.461  1.00 96.51           O  
ATOM   2443  N   PHE A 159       0.106  -5.768 -14.963  1.00 98.65           N  
ATOM   2444  H   PHE A 159      -0.449  -5.736 -14.120  1.00 98.65           H  
ATOM   2445  CA  PHE A 159       0.350  -7.084 -15.567  1.00 98.65           C  
ATOM   2446  HA  PHE A 159       0.610  -6.953 -16.617  1.00 98.65           H  
ATOM   2447  C   PHE A 159      -0.873  -8.002 -15.492  1.00 98.65           C  
ATOM   2448  CB  PHE A 159       1.530  -7.769 -14.862  1.00 98.65           C  
ATOM   2449  HB2 PHE A 159       1.312  -7.825 -13.796  1.00 98.65           H  
ATOM   2450  HB3 PHE A 159       1.616  -8.791 -15.230  1.00 98.65           H  
ATOM   2451  O   PHE A 159      -1.588  -8.015 -14.489  1.00 98.65           O  
ATOM   2452  CG  PHE A 159       2.867  -7.083 -15.051  1.00 98.65           C  
ATOM   2453  CD1 PHE A 159       3.726  -7.488 -16.090  1.00 98.65           C  
ATOM   2454  HD1 PHE A 159       3.441  -8.298 -16.745  1.00 98.65           H  
ATOM   2455  CD2 PHE A 159       3.261  -6.048 -14.182  1.00 98.65           C  
ATOM   2456  HD2 PHE A 159       2.616  -5.751 -13.368  1.00 98.65           H  
ATOM   2457  CE1 PHE A 159       4.970  -6.858 -16.261  1.00 98.65           C  
ATOM   2458  HE1 PHE A 159       5.637  -7.194 -17.041  1.00 98.65           H  
ATOM   2459  CE2 PHE A 159       4.502  -5.413 -14.359  1.00 98.65           C  
ATOM   2460  HE2 PHE A 159       4.813  -4.636 -13.677  1.00 98.65           H  
ATOM   2461  CZ  PHE A 159       5.356  -5.820 -15.397  1.00 98.65           C  
ATOM   2462  HZ  PHE A 159       6.328  -5.361 -15.507  1.00 98.65           H  
ATOM   2463  N   LYS A 160      -1.073  -8.837 -16.520  1.00 98.84           N  
ATOM   2464  H   LYS A 160      -0.419  -8.783 -17.288  1.00 98.84           H  
ATOM   2465  CA  LYS A 160      -1.890 -10.053 -16.406  1.00 98.84           C  
ATOM   2466  HA  LYS A 160      -2.808  -9.820 -15.867  1.00 98.84           H  
ATOM   2467  C   LYS A 160      -1.151 -11.084 -15.565  1.00 98.84           C  
ATOM   2468  CB  LYS A 160      -2.226 -10.645 -17.785  1.00 98.84           C  
ATOM   2469  HB2 LYS A 160      -1.299 -10.839 -18.325  1.00 98.84           H  
ATOM   2470  HB3 LYS A 160      -2.725 -11.602 -17.636  1.00 98.84           H  
ATOM   2471  O   LYS A 160       0.065 -11.219 -15.702  1.00 98.84           O  
ATOM   2472  CG  LYS A 160      -3.136  -9.766 -18.655  1.00 98.84           C  
ATOM   2473  HG2 LYS A 160      -2.591  -8.876 -18.969  1.00 98.84           H  
ATOM   2474  HG3 LYS A 160      -3.408 -10.334 -19.545  1.00 98.84           H  
ATOM   2475  CD  LYS A 160      -4.409  -9.351 -17.906  1.00 98.84           C  
ATOM   2476  HD2 LYS A 160      -4.842 -10.225 -17.420  1.00 98.84           H  
ATOM   2477  HD3 LYS A 160      -4.148  -8.614 -17.146  1.00 98.84           H  
ATOM   2478  CE  LYS A 160      -5.437  -8.743 -18.856  1.00 98.84           C  
ATOM   2479  HE2 LYS A 160      -4.968  -7.929 -19.410  1.00 98.84           H  
ATOM   2480  HE3 LYS A 160      -5.751  -9.513 -19.561  1.00 98.84           H  
ATOM   2481  NZ  LYS A 160      -6.599  -8.231 -18.095  1.00 98.84           N  
ATOM   2482  HZ1 LYS A 160      -6.927  -8.915 -17.428  1.00 98.84           H  
ATOM   2483  HZ2 LYS A 160      -7.351  -7.939 -18.702  1.00 98.84           H  
ATOM   2484  HZ3 LYS A 160      -6.331  -7.409 -17.573  1.00 98.84           H  
ATOM   2485  N   VAL A 161      -1.886 -11.803 -14.724  1.00 98.66           N  
ATOM   2486  H   VAL A 161      -2.885 -11.658 -14.702  1.00 98.66           H  
ATOM   2487  CA  VAL A 161      -1.321 -12.758 -13.763  1.00 98.66           C  
ATOM   2488  HA  VAL A 161      -0.310 -13.008 -14.087  1.00 98.66           H  
ATOM   2489  C   VAL A 161      -2.099 -14.064 -13.721  1.00 98.66           C  
ATOM   2490  CB  VAL A 161      -1.224 -12.160 -12.341  1.00 98.66           C  
ATOM   2491  HB  VAL A 161      -0.787 -12.911 -11.683  1.00 98.66           H  
ATOM   2492  O   VAL A 161      -3.319 -14.054 -13.872  1.00 98.66           O  
ATOM   2493  CG1 VAL A 161      -0.308 -10.937 -12.324  1.00 98.66           C  
ATOM   2494 HG11 VAL A 161      -0.113 -10.638 -11.294  1.00 98.66           H  
ATOM   2495 HG12 VAL A 161      -0.763 -10.107 -12.863  1.00 98.66           H  
ATOM   2496 HG13 VAL A 161       0.636 -11.201 -12.802  1.00 98.66           H  
ATOM   2497  CG2 VAL A 161      -2.568 -11.721 -11.743  1.00 98.66           C  
ATOM   2498 HG21 VAL A 161      -2.411 -11.343 -10.732  1.00 98.66           H  
ATOM   2499 HG22 VAL A 161      -3.015 -10.933 -12.349  1.00 98.66           H  
ATOM   2500 HG23 VAL A 161      -3.252 -12.568 -11.688  1.00 98.66           H  
ATOM   2501  N   THR A 162      -1.401 -15.164 -13.444  1.00 98.60           N  
ATOM   2502  H   THR A 162      -0.396 -15.088 -13.386  1.00 98.60           H  
ATOM   2503  CA  THR A 162      -2.003 -16.387 -12.884  1.00 98.60           C  
ATOM   2504  HA  THR A 162      -3.071 -16.403 -13.100  1.00 98.60           H  
ATOM   2505  C   THR A 162      -1.832 -16.405 -11.376  1.00 98.60           C  
ATOM   2506  CB  THR A 162      -1.396 -17.675 -13.451  1.00 98.60           C  
ATOM   2507  HB  THR A 162      -1.636 -18.506 -12.787  1.00 98.60           H  
ATOM   2508  O   THR A 162      -0.800 -15.963 -10.867  1.00 98.60           O  
ATOM   2509  CG2 THR A 162      -1.979 -18.000 -14.820  1.00 98.60           C  
ATOM   2510 HG21 THR A 162      -2.160 -17.082 -15.380  1.00 98.60           H  
ATOM   2511 HG22 THR A 162      -2.937 -18.505 -14.690  1.00 98.60           H  
ATOM   2512 HG23 THR A 162      -1.306 -18.655 -15.374  1.00 98.60           H  
ATOM   2513  OG1 THR A 162       0.009 -17.576 -13.531  1.00 98.60           O  
ATOM   2514  HG1 THR A 162       0.331 -17.440 -12.637  1.00 98.60           H  
ATOM   2515  N   LEU A 163      -2.833 -16.942 -10.684  1.00 97.63           N  
ATOM   2516  H   LEU A 163      -3.627 -17.305 -11.190  1.00 97.63           H  
ATOM   2517  CA  LEU A 163      -2.944 -16.937  -9.232  1.00 97.63           C  
ATOM   2518  HA  LEU A 163      -2.123 -16.359  -8.805  1.00 97.63           H  
ATOM   2519  C   LEU A 163      -2.860 -18.360  -8.674  1.00 97.63           C  
ATOM   2520  CB  LEU A 163      -4.268 -16.256  -8.842  1.00 97.63           C  
ATOM   2521  HB2 LEU A 163      -4.340 -16.233  -7.754  1.00 97.63           H  
ATOM   2522  HB3 LEU A 163      -5.089 -16.864  -9.221  1.00 97.63           H  
ATOM   2523  O   LEU A 163      -3.555 -19.264  -9.139  1.00 97.63           O  
ATOM   2524  CG  LEU A 163      -4.438 -14.827  -9.387  1.00 97.63           C  
ATOM   2525  HG  LEU A 163      -4.381 -14.828 -10.476  1.00 97.63           H  
ATOM   2526  CD1 LEU A 163      -5.805 -14.285  -8.996  1.00 97.63           C  
ATOM   2527 HD11 LEU A 163      -6.585 -14.922  -9.413  1.00 97.63           H  
ATOM   2528 HD12 LEU A 163      -5.906 -14.263  -7.911  1.00 97.63           H  
ATOM   2529 HD13 LEU A 163      -5.919 -13.278  -9.399  1.00 97.63           H  
ATOM   2530  CD2 LEU A 163      -3.381 -13.874  -8.838  1.00 97.63           C  
ATOM   2531 HD21 LEU A 163      -3.382 -13.911  -7.749  1.00 97.63           H  
ATOM   2532 HD22 LEU A 163      -3.587 -12.854  -9.163  1.00 97.63           H  
ATOM   2533 HD23 LEU A 163      -2.396 -14.162  -9.207  1.00 97.63           H  
ATOM   2534  N   GLU A 164      -2.047 -18.548  -7.643  1.00 94.38           N  
ATOM   2535  H   GLU A 164      -1.452 -17.781  -7.363  1.00 94.38           H  
ATOM   2536  CA  GLU A 164      -1.960 -19.783  -6.858  1.00 94.38           C  
ATOM   2537  HA  GLU A 164      -2.773 -20.456  -7.127  1.00 94.38           H  
ATOM   2538  C   GLU A 164      -2.082 -19.432  -5.374  1.00 94.38           C  
ATOM   2539  CB  GLU A 164      -0.629 -20.482  -7.161  1.00 94.38           C  
ATOM   2540  HB2 GLU A 164      -0.511 -20.573  -8.241  1.00 94.38           H  
ATOM   2541  HB3 GLU A 164       0.184 -19.864  -6.779  1.00 94.38           H  
ATOM   2542  O   GLU A 164      -1.415 -18.514  -4.906  1.00 94.38           O  
ATOM   2543  CG  GLU A 164      -0.524 -21.880  -6.541  1.00 94.38           C  
ATOM   2544  HG2 GLU A 164      -0.868 -21.850  -5.507  1.00 94.38           H  
ATOM   2545  HG3 GLU A 164      -1.167 -22.562  -7.097  1.00 94.38           H  
ATOM   2546  CD  GLU A 164       0.930 -22.358  -6.582  1.00 94.38           C  
ATOM   2547  OE1 GLU A 164       1.549 -22.427  -5.495  1.00 94.38           O  
ATOM   2548  OE2 GLU A 164       1.474 -22.541  -7.691  1.00 94.38           O  
ATOM   2549  N   ASN A 165      -2.923 -20.125  -4.612  1.00 91.30           N  
ATOM   2550  H   ASN A 165      -3.416 -20.911  -5.011  1.00 91.30           H  
ATOM   2551  CA  ASN A 165      -3.032 -19.879  -3.178  1.00 91.30           C  
ATOM   2552  HA  ASN A 165      -3.060 -18.801  -3.018  1.00 91.30           H  
ATOM   2553  C   ASN A 165      -1.787 -20.403  -2.439  1.00 91.30           C  
ATOM   2554  CB  ASN A 165      -4.352 -20.460  -2.661  1.00 91.30           C  
ATOM   2555  HB2 ASN A 165      -5.192 -19.879  -3.042  1.00 91.30           H  
ATOM   2556  HB3 ASN A 165      -4.453 -21.491  -3.001  1.00 91.30           H  
ATOM   2557  O   ASN A 165      -1.381 -21.546  -2.632  1.00 91.30           O  
ATOM   2558  CG  ASN A 165      -4.381 -20.442  -1.150  1.00 91.30           C  
ATOM   2559  ND2 ASN A 165      -4.482 -19.289  -0.542  1.00 91.30           N  
ATOM   2560 HD21 ASN A 165      -4.165 -19.306   0.417  1.00 91.30           H  
ATOM   2561 HD22 ASN A 165      -4.369 -18.426  -1.054  1.00 91.30           H  
ATOM   2562  OD1 ASN A 165      -4.220 -21.466  -0.510  1.00 91.30           O  
ATOM   2563  N   VAL A 166      -1.192 -19.572  -1.577  1.00 87.21           N  
ATOM   2564  H   VAL A 166      -1.629 -18.680  -1.394  1.00 87.21           H  
ATOM   2565  CA  VAL A 166       0.093 -19.870  -0.915  1.00 87.21           C  
ATOM   2566  HA  VAL A 166       0.814 -20.154  -1.682  1.00 87.21           H  
ATOM   2567  C   VAL A 166      -0.008 -21.061   0.042  1.00 87.21           C  
ATOM   2568  CB  VAL A 166       0.628 -18.616  -0.188  1.00 87.21           C  
ATOM   2569  HB  VAL A 166      -0.149 -18.236   0.475  1.00 87.21           H  
ATOM   2570  O   VAL A 166       0.939 -21.837   0.137  1.00 87.21           O  
ATOM   2571  CG1 VAL A 166       1.891 -18.873   0.647  1.00 87.21           C  
ATOM   2572 HG11 VAL A 166       1.658 -19.530   1.484  1.00 87.21           H  
ATOM   2573 HG12 VAL A 166       2.267 -17.936   1.060  1.00 87.21           H  
ATOM   2574 HG13 VAL A 166       2.665 -19.335   0.034  1.00 87.21           H  
ATOM   2575  CG2 VAL A 166       0.995 -17.518  -1.196  1.00 87.21           C  
ATOM   2576 HG21 VAL A 166       1.859 -17.825  -1.785  1.00 87.21           H  
ATOM   2577 HG22 VAL A 166       1.234 -16.596  -0.666  1.00 87.21           H  
ATOM   2578 HG23 VAL A 166       0.156 -17.327  -1.865  1.00 87.21           H  
ATOM   2579  N   GLU A 167      -1.136 -21.224   0.740  1.00 83.61           N  
ATOM   2580  H   GLU A 167      -1.853 -20.516   0.672  1.00 83.61           H  
ATOM   2581  CA  GLU A 167      -1.322 -22.269   1.754  1.00 83.61           C  
ATOM   2582  HA  GLU A 167      -0.391 -22.397   2.306  1.00 83.61           H  
ATOM   2583  C   GLU A 167      -1.685 -23.643   1.177  1.00 83.61           C  
ATOM   2584  CB  GLU A 167      -2.424 -21.855   2.745  1.00 83.61           C  
ATOM   2585  HB2 GLU A 167      -2.533 -22.668   3.463  1.00 83.61           H  
ATOM   2586  HB3 GLU A 167      -3.379 -21.758   2.228  1.00 83.61           H  
ATOM   2587  O   GLU A 167      -1.339 -24.666   1.769  1.00 83.61           O  
ATOM   2588  CG  GLU A 167      -2.129 -20.580   3.552  1.00 83.61           C  
ATOM   2589  HG2 GLU A 167      -1.084 -20.594   3.860  1.00 83.61           H  
ATOM   2590  HG3 GLU A 167      -2.731 -20.624   4.459  1.00 83.61           H  
ATOM   2591  CD  GLU A 167      -2.447 -19.254   2.838  1.00 83.61           C  
ATOM   2592  OE1 GLU A 167      -2.239 -18.201   3.475  1.00 83.61           O  
ATOM   2593  OE2 GLU A 167      -2.908 -19.255   1.674  1.00 83.61           O  
ATOM   2594  N   THR A 168      -2.416 -23.675   0.059  1.00 88.27           N  
ATOM   2595  H   THR A 168      -2.697 -22.788  -0.333  1.00 88.27           H  
ATOM   2596  CA  THR A 168      -2.958 -24.912  -0.540  1.00 88.27           C  
ATOM   2597  HA  THR A 168      -2.786 -25.742   0.146  1.00 88.27           H  
ATOM   2598  C   THR A 168      -2.287 -25.316  -1.849  1.00 88.27           C  
ATOM   2599  CB  THR A 168      -4.475 -24.822  -0.771  1.00 88.27           C  
ATOM   2600  HB  THR A 168      -4.821 -25.764  -1.197  1.00 88.27           H  
ATOM   2601  O   THR A 168      -2.560 -26.411  -2.336  1.00 88.27           O  
ATOM   2602  CG2 THR A 168      -5.266 -24.565   0.512  1.00 88.27           C  
ATOM   2603 HG21 THR A 168      -4.988 -23.607   0.950  1.00 88.27           H  
ATOM   2604 HG22 THR A 168      -6.331 -24.559   0.282  1.00 88.27           H  
ATOM   2605 HG23 THR A 168      -5.058 -25.358   1.231  1.00 88.27           H  
ATOM   2606  OG1 THR A 168      -4.788 -23.790  -1.671  1.00 88.27           O  
ATOM   2607  HG1 THR A 168      -4.636 -22.967  -1.202  1.00 88.27           H  
ATOM   2608  N   GLU A 169      -1.458 -24.442  -2.431  1.00 89.03           N  
ATOM   2609  H   GLU A 169      -1.299 -23.558  -1.970  1.00 89.03           H  
ATOM   2610  CA  GLU A 169      -0.843 -24.592  -3.764  1.00 89.03           C  
ATOM   2611  HA  GLU A 169      -0.355 -23.645  -3.991  1.00 89.03           H  
ATOM   2612  C   GLU A 169      -1.885 -24.771  -4.896  1.00 89.03           C  
ATOM   2613  CB  GLU A 169       0.282 -25.652  -3.734  1.00 89.03           C  
ATOM   2614  HB2 GLU A 169       0.756 -25.696  -4.714  1.00 89.03           H  
ATOM   2615  HB3 GLU A 169      -0.149 -26.629  -3.514  1.00 89.03           H  
ATOM   2616  O   GLU A 169      -1.566 -25.153  -6.022  1.00 89.03           O  
ATOM   2617  CG  GLU A 169       1.361 -25.314  -2.680  1.00 89.03           C  
ATOM   2618  HG2 GLU A 169       1.801 -24.350  -2.939  1.00 89.03           H  
ATOM   2619  HG3 GLU A 169       0.893 -25.208  -1.702  1.00 89.03           H  
ATOM   2620  CD  GLU A 169       2.488 -26.354  -2.538  1.00 89.03           C  
ATOM   2621  OE1 GLU A 169       3.498 -25.998  -1.877  1.00 89.03           O  
ATOM   2622  OE2 GLU A 169       2.354 -27.493  -3.040  1.00 89.03           O  
ATOM   2623  N   ALA A 170      -3.160 -24.474  -4.616  1.00 94.27           N  
ATOM   2624  H   ALA A 170      -3.378 -24.168  -3.678  1.00 94.27           H  
ATOM   2625  CA  ALA A 170      -4.248 -24.578  -5.574  1.00 94.27           C  
ATOM   2626  HA  ALA A 170      -4.097 -25.483  -6.162  1.00 94.27           H  
ATOM   2627  C   ALA A 170      -4.257 -23.378  -6.529  1.00 94.27           C  
ATOM   2628  CB  ALA A 170      -5.577 -24.716  -4.822  1.00 94.27           C  
ATOM   2629  HB1 ALA A 170      -6.390 -24.861  -5.534  1.00 94.27           H  
ATOM   2630  HB2 ALA A 170      -5.769 -23.812  -4.244  1.00 94.27           H  
ATOM   2631  HB3 ALA A 170      -5.531 -25.570  -4.146  1.00 94.27           H  
ATOM   2632  O   ALA A 170      -4.139 -22.227  -6.106  1.00 94.27           O  
ATOM   2633  N   ASN A 171      -4.470 -23.634  -7.820  1.00 96.77           N  
ATOM   2634  H   ASN A 171      -4.564 -24.596  -8.115  1.00 96.77           H  
ATOM   2635  CA  ASN A 171      -4.708 -22.571  -8.790  1.00 96.77           C  
ATOM   2636  HA  ASN A 171      -3.906 -21.840  -8.693  1.00 96.77           H  
ATOM   2637  C   ASN A 171      -6.042 -21.857  -8.491  1.00 96.77           C  
ATOM   2638  CB  ASN A 171      -4.658 -23.158 -10.208  1.00 96.77           C  
ATOM   2639  HB2 ASN A 171      -3.706 -23.665 -10.365  1.00 96.77           H  
ATOM   2640  HB3 ASN A 171      -5.469 -23.875 -10.336  1.00 96.77           H  
ATOM   2641  O   ASN A 171      -7.071 -22.507  -8.312  1.00 96.77           O  
ATOM   2642  CG  ASN A 171      -4.814 -22.071 -11.252  1.00 96.77           C  
ATOM   2643  ND2 ASN A 171      -3.762 -21.363 -11.581  1.00 96.77           N  
ATOM   2644 HD21 ASN A 171      -3.933 -20.574 -12.187  1.00 96.77           H  
ATOM   2645 HD22 ASN A 171      -2.890 -21.477 -11.085  1.00 96.77           H  
ATOM   2646  OD1 ASN A 171      -5.893 -21.803 -11.744  1.00 96.77           O  
ATOM   2647  N   VAL A 172      -6.007 -20.524  -8.471  1.00 96.44           N  
ATOM   2648  H   VAL A 172      -5.114 -20.082  -8.633  1.00 96.44           H  
ATOM   2649  CA  VAL A 172      -7.152 -19.627  -8.203  1.00 96.44           C  
ATOM   2650  HA  VAL A 172      -8.003 -20.243  -7.914  1.00 96.44           H  
ATOM   2651  C   VAL A 172      -7.574 -18.880  -9.485  1.00 96.44           C  
ATOM   2652  CB  VAL A 172      -6.852 -18.673  -7.015  1.00 96.44           C  
ATOM   2653  HB  VAL A 172      -6.235 -17.846  -7.367  1.00 96.44           H  
ATOM   2654  O   VAL A 172      -8.362 -17.944  -9.450  1.00 96.44           O  
ATOM   2655  CG1 VAL A 172      -8.120 -18.098  -6.366  1.00 96.44           C  
ATOM   2656 HG11 VAL A 172      -7.854 -17.448  -5.532  1.00 96.44           H  
ATOM   2657 HG12 VAL A 172      -8.691 -17.506  -7.080  1.00 96.44           H  
ATOM   2658 HG13 VAL A 172      -8.753 -18.907  -6.000  1.00 96.44           H  
ATOM   2659  CG2 VAL A 172      -6.092 -19.371  -5.875  1.00 96.44           C  
ATOM   2660 HG21 VAL A 172      -6.630 -20.263  -5.556  1.00 96.44           H  
ATOM   2661 HG22 VAL A 172      -5.095 -19.653  -6.213  1.00 96.44           H  
ATOM   2662 HG23 VAL A 172      -5.978 -18.694  -5.027  1.00 96.44           H  
ATOM   2663  N   GLY A 173      -7.051 -19.286 -10.646  1.00 97.64           N  
ATOM   2664  H   GLY A 173      -6.450 -20.097 -10.643  1.00 97.64           H  
ATOM   2665  CA  GLY A 173      -7.351 -18.689 -11.946  1.00 97.64           C  
ATOM   2666  HA2 GLY A 173      -8.373 -18.310 -11.939  1.00 97.64           H  
ATOM   2667  HA3 GLY A 173      -7.291 -19.463 -12.711  1.00 97.64           H  
ATOM   2668  C   GLY A 173      -6.402 -17.559 -12.349  1.00 97.64           C  
ATOM   2669  O   GLY A 173      -5.185 -17.643 -12.167  1.00 97.64           O  
ATOM   2670  N   GLU A 174      -6.967 -16.517 -12.956  1.00 98.65           N  
ATOM   2671  H   GLU A 174      -7.976 -16.465 -12.971  1.00 98.65           H  
ATOM   2672  CA  GLU A 174      -6.248 -15.408 -13.590  1.00 98.65           C  
ATOM   2673  HA  GLU A 174      -5.195 -15.459 -13.313  1.00 98.65           H  
ATOM   2674  C   GLU A 174      -6.781 -14.045 -13.129  1.00 98.65           C  
ATOM   2675  CB  GLU A 174      -6.352 -15.499 -15.124  1.00 98.65           C  
ATOM   2676  HB2 GLU A 174      -5.921 -14.592 -15.548  1.00 98.65           H  
ATOM   2677  HB3 GLU A 174      -7.405 -15.540 -15.405  1.00 98.65           H  
ATOM   2678  O   GLU A 174      -7.902 -13.923 -12.630  1.00 98.65           O  
ATOM   2679  CG  GLU A 174      -5.616 -16.701 -15.736  1.00 98.65           C  
ATOM   2680  HG2 GLU A 174      -6.043 -17.620 -15.334  1.00 98.65           H  
ATOM   2681  HG3 GLU A 174      -4.570 -16.651 -15.434  1.00 98.65           H  
ATOM   2682  CD  GLU A 174      -5.697 -16.738 -17.275  1.00 98.65           C  
ATOM   2683  OE1 GLU A 174      -5.277 -17.771 -17.844  1.00 98.65           O  
ATOM   2684  OE2 GLU A 174      -6.165 -15.747 -17.887  1.00 98.65           O  
ATOM   2685  N   GLY A 175      -5.991 -12.995 -13.346  1.00 98.56           N  
ATOM   2686  H   GLY A 175      -5.081 -13.158 -13.753  1.00 98.56           H  
ATOM   2687  CA  GLY A 175      -6.396 -11.626 -13.051  1.00 98.56           C  
ATOM   2688  HA2 GLY A 175      -7.428 -11.470 -13.367  1.00 98.56           H  
ATOM   2689  HA3 GLY A 175      -6.351 -11.480 -11.972  1.00 98.56           H  
ATOM   2690  C   GLY A 175      -5.524 -10.564 -13.710  1.00 98.56           C  
ATOM   2691  O   GLY A 175      -4.712 -10.830 -14.599  1.00 98.56           O  
ATOM   2692  N   GLU A 176      -5.685  -9.329 -13.245  1.00 98.69           N  
ATOM   2693  H   GLU A 176      -6.404  -9.179 -12.552  1.00 98.69           H  
ATOM   2694  CA  GLU A 176      -4.788  -8.217 -13.557  1.00 98.69           C  
ATOM   2695  HA  GLU A 176      -3.888  -8.616 -14.024  1.00 98.69           H  
ATOM   2696  C   GLU A 176      -4.367  -7.505 -12.271  1.00 98.69           C  
ATOM   2697  CB  GLU A 176      -5.461  -7.273 -14.564  1.00 98.69           C  
ATOM   2698  HB2 GLU A 176      -5.823  -7.883 -15.392  1.00 98.69           H  
ATOM   2699  HB3 GLU A 176      -6.315  -6.781 -14.099  1.00 98.69           H  
ATOM   2700  O   GLU A 176      -5.218  -7.109 -11.473  1.00 98.69           O  
ATOM   2701  CG  GLU A 176      -4.493  -6.211 -15.116  1.00 98.69           C  
ATOM   2702  HG2 GLU A 176      -3.598  -6.716 -15.480  1.00 98.69           H  
ATOM   2703  HG3 GLU A 176      -4.200  -5.541 -14.307  1.00 98.69           H  
ATOM   2704  CD  GLU A 176      -5.074  -5.397 -16.282  1.00 98.69           C  
ATOM   2705  OE1 GLU A 176      -4.484  -4.343 -16.617  1.00 98.69           O  
ATOM   2706  OE2 GLU A 176      -6.035  -5.880 -16.930  1.00 98.69           O  
ATOM   2707  N   ILE A 177      -3.057  -7.339 -12.082  1.00 98.57           N  
ATOM   2708  H   ILE A 177      -2.427  -7.648 -12.809  1.00 98.57           H  
ATOM   2709  CA  ILE A 177      -2.475  -6.597 -10.963  1.00 98.57           C  
ATOM   2710  HA  ILE A 177      -3.268  -6.420 -10.238  1.00 98.57           H  
ATOM   2711  C   ILE A 177      -1.980  -5.236 -11.451  1.00 98.57           C  
ATOM   2712  CB  ILE A 177      -1.401  -7.438 -10.243  1.00 98.57           C  
ATOM   2713  HB  ILE A 177      -1.820  -8.434 -10.099  1.00 98.57           H  
ATOM   2714  O   ILE A 177      -1.325  -5.138 -12.487  1.00 98.57           O  
ATOM   2715  CG1 ILE A 177      -1.119  -6.849  -8.846  1.00 98.57           C  
ATOM   2716 HG12 ILE A 177      -2.065  -6.691  -8.328  1.00 98.57           H  
ATOM   2717 HG13 ILE A 177      -0.613  -5.888  -8.938  1.00 98.57           H  
ATOM   2718  CG2 ILE A 177      -0.110  -7.590 -11.069  1.00 98.57           C  
ATOM   2719 HG21 ILE A 177       0.531  -8.354 -10.629  1.00 98.57           H  
ATOM   2720 HG22 ILE A 177       0.438  -6.649 -11.105  1.00 98.57           H  
ATOM   2721 HG23 ILE A 177      -0.352  -7.898 -12.086  1.00 98.57           H  
ATOM   2722  CD1 ILE A 177      -0.269  -7.788  -7.986  1.00 98.57           C  
ATOM   2723 HD11 ILE A 177      -0.194  -7.395  -6.973  1.00 98.57           H  
ATOM   2724 HD12 ILE A 177       0.735  -7.874  -8.401  1.00 98.57           H  
ATOM   2725 HD13 ILE A 177      -0.731  -8.775  -7.957  1.00 98.57           H  
ATOM   2726  N   THR A 178      -2.311  -4.176 -10.718  1.00 97.17           N  
ATOM   2727  H   THR A 178      -2.834  -4.342  -9.869  1.00 97.17           H  
ATOM   2728  CA  THR A 178      -1.999  -2.778 -11.064  1.00 97.17           C  
ATOM   2729  HA  THR A 178      -1.148  -2.750 -11.745  1.00 97.17           H  
ATOM   2730  C   THR A 178      -1.611  -1.990  -9.815  1.00 97.17           C  
ATOM   2731  CB  THR A 178      -3.189  -2.088 -11.761  1.00 97.17           C  
ATOM   2732  HB  THR A 178      -2.924  -1.050 -11.966  1.00 97.17           H  
ATOM   2733  O   THR A 178      -1.879  -2.423  -8.694  1.00 97.17           O  
ATOM   2734  CG2 THR A 178      -3.584  -2.744 -13.083  1.00 97.17           C  
ATOM   2735 HG21 THR A 178      -4.342  -2.138 -13.579  1.00 97.17           H  
ATOM   2736 HG22 THR A 178      -2.715  -2.827 -13.734  1.00 97.17           H  
ATOM   2737 HG23 THR A 178      -3.990  -3.740 -12.901  1.00 97.17           H  
ATOM   2738  OG1 THR A 178      -4.344  -2.106 -10.950  1.00 97.17           O  
ATOM   2739  HG1 THR A 178      -4.421  -2.994 -10.592  1.00 97.17           H  
ATOM   2740  N   ARG A 179      -1.001  -0.813  -9.972  1.00 95.60           N  
ATOM   2741  H   ARG A 179      -0.756  -0.516 -10.906  1.00 95.60           H  
ATOM   2742  CA  ARG A 179      -0.796   0.126  -8.856  1.00 95.60           C  
ATOM   2743  HA  ARG A 179      -0.199  -0.366  -8.088  1.00 95.60           H  
ATOM   2744  C   ARG A 179      -2.133   0.539  -8.222  1.00 95.60           C  
ATOM   2745  CB  ARG A 179      -0.017   1.335  -9.390  1.00 95.60           C  
ATOM   2746  HB2 ARG A 179      -0.546   1.770 -10.238  1.00 95.60           H  
ATOM   2747  HB3 ARG A 179       0.959   0.991  -9.731  1.00 95.60           H  
ATOM   2748  O   ARG A 179      -3.099   0.779  -8.946  1.00 95.60           O  
ATOM   2749  CG  ARG A 179       0.169   2.409  -8.317  1.00 95.60           C  
ATOM   2750  HG2 ARG A 179       0.533   1.942  -7.401  1.00 95.60           H  
ATOM   2751  HG3 ARG A 179      -0.783   2.898  -8.107  1.00 95.60           H  
ATOM   2752  CD  ARG A 179       1.163   3.466  -8.788  1.00 95.60           C  
ATOM   2753  HD2 ARG A 179       0.713   4.056  -9.587  1.00 95.60           H  
ATOM   2754  HD3 ARG A 179       2.051   2.966  -9.175  1.00 95.60           H  
ATOM   2755  NE  ARG A 179       1.535   4.332  -7.663  1.00 95.60           N  
ATOM   2756  HE  ARG A 179       1.085   4.138  -6.780  1.00 95.60           H  
ATOM   2757  NH1 ARG A 179       3.275   5.379  -8.683  1.00 95.60           N  
ATOM   2758 HH11 ARG A 179       3.180   4.728  -9.449  1.00 95.60           H  
ATOM   2759 HH12 ARG A 179       4.064   6.011  -8.688  1.00 95.60           H  
ATOM   2760  NH2 ARG A 179       2.762   5.849  -6.534  1.00 95.60           N  
ATOM   2761 HH21 ARG A 179       3.564   6.452  -6.421  1.00 95.60           H  
ATOM   2762 HH22 ARG A 179       2.293   5.552  -5.690  1.00 95.60           H  
ATOM   2763  CZ  ARG A 179       2.525   5.195  -7.632  1.00 95.60           C  
ATOM   2764  N   TRP A 180      -2.194   0.692  -6.895  1.00 95.71           N  
ATOM   2765  H   TRP A 180      -1.361   0.550  -6.343  1.00 95.71           H  
ATOM   2766  CA  TRP A 180      -3.356   1.319  -6.249  1.00 95.71           C  
ATOM   2767  HA  TRP A 180      -4.262   0.945  -6.727  1.00 95.71           H  
ATOM   2768  C   TRP A 180      -3.318   2.838  -6.439  1.00 95.71           C  
ATOM   2769  CB  TRP A 180      -3.440   0.953  -4.762  1.00 95.71           C  
ATOM   2770  HB2 TRP A 180      -2.499   1.235  -4.290  1.00 95.71           H  
ATOM   2771  HB3 TRP A 180      -3.537  -0.128  -4.670  1.00 95.71           H  
ATOM   2772  O   TRP A 180      -2.369   3.513  -6.050  1.00 95.71           O  
ATOM   2773  CG  TRP A 180      -4.562   1.591  -3.981  1.00 95.71           C  
ATOM   2774  CD1 TRP A 180      -5.824   1.842  -4.413  1.00 95.71           C  
ATOM   2775  HD1 TRP A 180      -6.198   1.612  -5.400  1.00 95.71           H  
ATOM   2776  CD2 TRP A 180      -4.538   2.022  -2.584  1.00 95.71           C  
ATOM   2777  CE2 TRP A 180      -5.832   2.503  -2.228  1.00 95.71           C  
ATOM   2778  CE3 TRP A 180      -3.555   2.033  -1.573  1.00 95.71           C  
ATOM   2779  HE3 TRP A 180      -2.555   1.704  -1.814  1.00 95.71           H  
ATOM   2780  NE1 TRP A 180      -6.566   2.408  -3.389  1.00 95.71           N  
ATOM   2781  HE1 TRP A 180      -7.546   2.645  -3.453  1.00 95.71           H  
ATOM   2782  CH2 TRP A 180      -5.162   2.855   0.072  1.00 95.71           C  
ATOM   2783  HH2 TRP A 180      -5.398   3.136   1.088  1.00 95.71           H  
ATOM   2784  CZ2 TRP A 180      -6.144   2.928  -0.928  1.00 95.71           C  
ATOM   2785  HZ2 TRP A 180      -7.137   3.282  -0.693  1.00 95.71           H  
ATOM   2786  CZ3 TRP A 180      -3.864   2.427  -0.257  1.00 95.71           C  
ATOM   2787  HZ3 TRP A 180      -3.101   2.385   0.506  1.00 95.71           H  
ATOM   2788  N   ILE A 181      -4.372   3.386  -7.034  1.00 92.15           N  
ATOM   2789  H   ILE A 181      -5.094   2.771  -7.382  1.00 92.15           H  
ATOM   2790  CA  ILE A 181      -4.536   4.818  -7.272  1.00 92.15           C  
ATOM   2791  HA  ILE A 181      -3.672   5.354  -6.880  1.00 92.15           H  
ATOM   2792  C   ILE A 181      -5.780   5.273  -6.495  1.00 92.15           C  
ATOM   2793  CB  ILE A 181      -4.585   5.123  -8.789  1.00 92.15           C  
ATOM   2794  HB  ILE A 181      -5.492   4.687  -9.208  1.00 92.15           H  
ATOM   2795  O   ILE A 181      -6.887   5.267  -7.047  1.00 92.15           O  
ATOM   2796  CG1 ILE A 181      -3.367   4.509  -9.525  1.00 92.15           C  
ATOM   2797 HG12 ILE A 181      -3.359   3.430  -9.371  1.00 92.15           H  
ATOM   2798 HG13 ILE A 181      -2.446   4.913  -9.104  1.00 92.15           H  
ATOM   2799  CG2 ILE A 181      -4.624   6.652  -8.993  1.00 92.15           C  
ATOM   2800 HG21 ILE A 181      -5.458   7.088  -8.443  1.00 92.15           H  
ATOM   2801 HG22 ILE A 181      -3.694   7.099  -8.641  1.00 92.15           H  
ATOM   2802 HG23 ILE A 181      -4.767   6.888 -10.048  1.00 92.15           H  
ATOM   2803  CD1 ILE A 181      -3.358   4.727 -11.042  1.00 92.15           C  
ATOM   2804 HD11 ILE A 181      -3.198   5.779 -11.278  1.00 92.15           H  
ATOM   2805 HD12 ILE A 181      -4.302   4.391 -11.470  1.00 92.15           H  
ATOM   2806 HD13 ILE A 181      -2.545   4.147 -11.481  1.00 92.15           H  
ATOM   2807  N   PRO A 182      -5.641   5.626  -5.202  1.00 93.30           N  
ATOM   2808  CA  PRO A 182      -6.723   6.245  -4.452  1.00 93.30           C  
ATOM   2809  HA  PRO A 182      -7.635   5.657  -4.552  1.00 93.30           H  
ATOM   2810  C   PRO A 182      -6.980   7.662  -4.976  1.00 93.30           C  
ATOM   2811  CB  PRO A 182      -6.280   6.223  -2.990  1.00 93.30           C  
ATOM   2812  HB2 PRO A 182      -6.574   5.276  -2.537  1.00 93.30           H  
ATOM   2813  HB3 PRO A 182      -6.704   7.053  -2.425  1.00 93.30           H  
ATOM   2814  O   PRO A 182      -6.057   8.402  -5.327  1.00 93.30           O  
ATOM   2815  CG  PRO A 182      -4.756   6.295  -3.087  1.00 93.30           C  
ATOM   2816  HG2 PRO A 182      -4.272   5.839  -2.223  1.00 93.30           H  
ATOM   2817  HG3 PRO A 182      -4.443   7.333  -3.200  1.00 93.30           H  
ATOM   2818  CD  PRO A 182      -4.448   5.520  -4.370  1.00 93.30           C  
ATOM   2819  HD2 PRO A 182      -3.572   5.948  -4.857  1.00 93.30           H  
ATOM   2820  HD3 PRO A 182      -4.267   4.473  -4.130  1.00 93.30           H  
ATOM   2821  N   GLU A 183      -8.251   8.041  -5.035  1.00 92.45           N  
ATOM   2822  H   GLU A 183      -8.958   7.418  -4.672  1.00 92.45           H  
ATOM   2823  CA  GLU A 183      -8.673   9.367  -5.460  1.00 92.45           C  
ATOM   2824  HA  GLU A 183      -8.100   9.637  -6.347  1.00 92.45           H  
ATOM   2825  C   GLU A 183      -8.382  10.403  -4.378  1.00 92.45           C  
ATOM   2826  CB  GLU A 183     -10.159   9.388  -5.838  1.00 92.45           C  
ATOM   2827  HB2 GLU A 183     -10.774   9.143  -4.972  1.00 92.45           H  
ATOM   2828  HB3 GLU A 183     -10.404  10.400  -6.160  1.00 92.45           H  
ATOM   2829  O   GLU A 183      -8.671  10.198  -3.198  1.00 92.45           O  
ATOM   2830  CG  GLU A 183     -10.472   8.415  -6.979  1.00 92.45           C  
ATOM   2831  HG2 GLU A 183      -9.628   8.377  -7.667  1.00 92.45           H  
ATOM   2832  HG3 GLU A 183     -10.627   7.413  -6.580  1.00 92.45           H  
ATOM   2833  CD  GLU A 183     -11.708   8.872  -7.747  1.00 92.45           C  
ATOM   2834  OE1 GLU A 183     -11.549   9.514  -8.815  1.00 92.45           O  
ATOM   2835  OE2 GLU A 183     -12.856   8.563  -7.356  1.00 92.45           O  
ATOM   2836  N   VAL A 184      -7.837  11.542  -4.800  1.00 91.77           N  
ATOM   2837  H   VAL A 184      -7.651  11.654  -5.787  1.00 91.77           H  
ATOM   2838  CA  VAL A 184      -7.571  12.681  -3.926  1.00 91.77           C  
ATOM   2839  HA  VAL A 184      -7.744  12.384  -2.892  1.00 91.77           H  
ATOM   2840  C   VAL A 184      -8.559  13.793  -4.268  1.00 91.77           C  
ATOM   2841  CB  VAL A 184      -6.106  13.136  -4.026  1.00 91.77           C  
ATOM   2842  HB  VAL A 184      -5.921  13.556  -5.014  1.00 91.77           H  
ATOM   2843  O   VAL A 184      -8.540  14.332  -5.378  1.00 91.77           O  
ATOM   2844  CG1 VAL A 184      -5.828  14.200  -2.968  1.00 91.77           C  
ATOM   2845 HG11 VAL A 184      -6.021  13.805  -1.971  1.00 91.77           H  
ATOM   2846 HG12 VAL A 184      -4.781  14.498  -3.019  1.00 91.77           H  
ATOM   2847 HG13 VAL A 184      -6.464  15.069  -3.137  1.00 91.77           H  
ATOM   2848  CG2 VAL A 184      -5.107  11.992  -3.793  1.00 91.77           C  
ATOM   2849 HG21 VAL A 184      -5.283  11.539  -2.818  1.00 91.77           H  
ATOM   2850 HG22 VAL A 184      -4.087  12.376  -3.833  1.00 91.77           H  
ATOM   2851 HG23 VAL A 184      -5.219  11.228  -4.562  1.00 91.77           H  
ATOM   2852  N   ASP A 185      -9.427  14.123  -3.316  1.00 88.64           N  
ATOM   2853  H   ASP A 185      -9.307  13.706  -2.404  1.00 88.64           H  
ATOM   2854  CA  ASP A 185     -10.403  15.204  -3.426  1.00 88.64           C  
ATOM   2855  HA  ASP A 185     -10.670  15.323  -4.476  1.00 88.64           H  
ATOM   2856  C   ASP A 185      -9.766  16.511  -2.952  1.00 88.64           C  
ATOM   2857  CB  ASP A 185     -11.697  14.853  -2.681  1.00 88.64           C  
ATOM   2858  HB2 ASP A 185     -11.495  14.762  -1.614  1.00 88.64           H  
ATOM   2859  HB3 ASP A 185     -12.059  13.890  -3.040  1.00 88.64           H  
ATOM   2860  O   ASP A 185      -9.715  16.843  -1.764  1.00 88.64           O  
ATOM   2861  CG  ASP A 185     -12.796  15.898  -2.912  1.00 88.64           C  
ATOM   2862  OD1 ASP A 185     -12.759  16.568  -3.972  1.00 88.64           O  
ATOM   2863  OD2 ASP A 185     -13.697  15.977  -2.048  1.00 88.64           O  
ATOM   2864  N   TYR A 186      -9.181  17.223  -3.912  1.00 84.56           N  
ATOM   2865  H   TYR A 186      -9.233  16.869  -4.856  1.00 84.56           H  
ATOM   2866  CA  TYR A 186      -8.492  18.473  -3.651  1.00 84.56           C  
ATOM   2867  HA  TYR A 186      -7.837  18.293  -2.799  1.00 84.56           H  
ATOM   2868  C   TYR A 186      -9.473  19.590  -3.289  1.00 84.56           C  
ATOM   2869  CB  TYR A 186      -7.646  18.862  -4.867  1.00 84.56           C  
ATOM   2870  HB2 TYR A 186      -7.233  19.856  -4.700  1.00 84.56           H  
ATOM   2871  HB3 TYR A 186      -8.287  18.912  -5.747  1.00 84.56           H  
ATOM   2872  O   TYR A 186     -10.434  19.807  -4.033  1.00 84.56           O  
ATOM   2873  CG  TYR A 186      -6.503  17.904  -5.111  1.00 84.56           C  
ATOM   2874  CD1 TYR A 186      -5.572  17.696  -4.084  1.00 84.56           C  
ATOM   2875  HD1 TYR A 186      -5.664  18.217  -3.143  1.00 84.56           H  
ATOM   2876  CD2 TYR A 186      -6.386  17.194  -6.323  1.00 84.56           C  
ATOM   2877  HD2 TYR A 186      -7.126  17.324  -7.098  1.00 84.56           H  
ATOM   2878  CE1 TYR A 186      -4.520  16.795  -4.269  1.00 84.56           C  
ATOM   2879  HE1 TYR A 186      -3.817  16.628  -3.466  1.00 84.56           H  
ATOM   2880  CE2 TYR A 186      -5.335  16.271  -6.503  1.00 84.56           C  
ATOM   2881  HE2 TYR A 186      -5.260  15.707  -7.420  1.00 84.56           H  
ATOM   2882  OH  TYR A 186      -3.392  15.167  -5.600  1.00 84.56           O  
ATOM   2883  HH  TYR A 186      -3.474  14.633  -6.393  1.00 84.56           H  
ATOM   2884  CZ  TYR A 186      -4.402  16.064  -5.466  1.00 84.56           C  
ATOM   2885  N   PRO A 187      -9.201  20.375  -2.225  1.00 79.10           N  
ATOM   2886  CA  PRO A 187     -10.015  21.542  -1.925  1.00 79.10           C  
ATOM   2887  HA  PRO A 187     -11.030  21.210  -1.705  1.00 79.10           H  
ATOM   2888  C   PRO A 187     -10.026  22.498  -3.131  1.00 79.10           C  
ATOM   2889  CB  PRO A 187      -9.399  22.181  -0.677  1.00 79.10           C  
ATOM   2890  HB2 PRO A 187      -9.489  23.268  -0.681  1.00 79.10           H  
ATOM   2891  HB3 PRO A 187      -9.871  21.764   0.213  1.00 79.10           H  
ATOM   2892  O   PRO A 187      -9.013  22.603  -3.838  1.00 79.10           O  
ATOM   2893  CG  PRO A 187      -7.939  21.733  -0.737  1.00 79.10           C  
ATOM   2894  HG2 PRO A 187      -7.382  22.388  -1.406  1.00 79.10           H  
ATOM   2895  HG3 PRO A 187      -7.480  21.709   0.252  1.00 79.10           H  
ATOM   2896  CD  PRO A 187      -8.038  20.336  -1.348  1.00 79.10           C  
ATOM   2897  HD2 PRO A 187      -7.123  20.109  -1.895  1.00 79.10           H  
ATOM   2898  HD3 PRO A 187      -8.204  19.596  -0.564  1.00 79.10           H  
ATOM   2899  N   PRO A 188     -11.151  23.193  -3.383  1.00 77.10           N  
ATOM   2900  CA  PRO A 188     -11.233  24.160  -4.467  1.00 77.10           C  
ATOM   2901  HA  PRO A 188     -11.094  23.632  -5.411  1.00 77.10           H  
ATOM   2902  C   PRO A 188     -10.157  25.248  -4.297  1.00 77.10           C  
ATOM   2903  CB  PRO A 188     -12.653  24.734  -4.411  1.00 77.10           C  
ATOM   2904  HB2 PRO A 188     -13.306  24.145  -5.056  1.00 77.10           H  
ATOM   2905  HB3 PRO A 188     -12.685  25.785  -4.696  1.00 77.10           H  
ATOM   2906  O   PRO A 188      -9.830  25.599  -3.160  1.00 77.10           O  
ATOM   2907  CG  PRO A 188     -13.063  24.531  -2.952  1.00 77.10           C  
ATOM   2908  HG2 PRO A 188     -12.665  25.344  -2.344  1.00 77.10           H  
ATOM   2909  HG3 PRO A 188     -14.145  24.459  -2.839  1.00 77.10           H  
ATOM   2910  CD  PRO A 188     -12.365  23.225  -2.580  1.00 77.10           C  
ATOM   2911  HD2 PRO A 188     -12.145  23.216  -1.513  1.00 77.10           H  
ATOM   2912  HD3 PRO A 188     -12.995  22.375  -2.844  1.00 77.10           H  
ATOM   2913  N   PRO A 189      -9.608  25.794  -5.400  1.00 67.31           N  
ATOM   2914  CA  PRO A 189      -8.726  26.953  -5.330  1.00 67.31           C  
ATOM   2915  HA  PRO A 189      -7.819  26.674  -4.795  1.00 67.31           H  
ATOM   2916  C   PRO A 189      -9.416  28.116  -4.607  1.00 67.31           C  
ATOM   2917  CB  PRO A 189      -8.381  27.317  -6.779  1.00 67.31           C  
ATOM   2918  HB2 PRO A 189      -9.054  28.093  -7.143  1.00 67.31           H  
ATOM   2919  HB3 PRO A 189      -7.345  27.642  -6.875  1.00 67.31           H  
ATOM   2920  O   PRO A 189     -10.606  28.353  -4.828  1.00 67.31           O  
ATOM   2921  CG  PRO A 189      -8.644  26.024  -7.549  1.00 67.31           C  
ATOM   2922  HG2 PRO A 189      -8.902  26.217  -8.590  1.00 67.31           H  
ATOM   2923  HG3 PRO A 189      -7.770  25.375  -7.482  1.00 67.31           H  
ATOM   2924  CD  PRO A 189      -9.806  25.396  -6.783  1.00 67.31           C  
ATOM   2925  HD2 PRO A 189     -10.752  25.800  -7.143  1.00 67.31           H  
ATOM   2926  HD3 PRO A 189      -9.778  24.313  -6.902  1.00 67.31           H  
ATOM   2927  N   VAL A 190      -8.650  28.816  -3.769  1.00 61.39           N  
ATOM   2928  H   VAL A 190      -7.662  28.610  -3.751  1.00 61.39           H  
ATOM   2929  CA  VAL A 190      -9.040  30.063  -3.090  1.00 61.39           C  
ATOM   2930  HA  VAL A 190     -10.123  30.179  -3.125  1.00 61.39           H  
ATOM   2931  C   VAL A 190      -8.466  31.244  -3.863  1.00 61.39           C  
ATOM   2932  CB  VAL A 190      -8.582  30.069  -1.620  1.00 61.39           C  
ATOM   2933  HB  VAL A 190      -7.493  30.103  -1.586  1.00 61.39           H  
ATOM   2934  O   VAL A 190      -7.291  31.121  -4.279  1.00 61.39           O  
ATOM   2935  CG1 VAL A 190      -9.140  31.289  -0.878  1.00 61.39           C  
ATOM   2936 HG11 VAL A 190      -8.820  31.276   0.164  1.00 61.39           H  
ATOM   2937 HG12 VAL A 190      -8.769  32.202  -1.344  1.00 61.39           H  
ATOM   2938 HG13 VAL A 190     -10.229  31.289  -0.932  1.00 61.39           H  
ATOM   2939  CG2 VAL A 190      -9.060  28.818  -0.867  1.00 61.39           C  
ATOM   2940 HG21 VAL A 190      -8.610  27.924  -1.300  1.00 61.39           H  
ATOM   2941 HG22 VAL A 190      -8.770  28.878   0.182  1.00 61.39           H  
ATOM   2942 HG23 VAL A 190     -10.144  28.736  -0.944  1.00 61.39           H  
ATOM   2943  OXT VAL A 190      -9.214  32.228  -4.033  1.00 61.39           O  
TER    2944      VAL A 190                                                       
ATOM   2944  N   SER B   1      10.169 -16.899   3.897  1.00 24.47           N  
ATOM   2945  H   SER B   1       9.271 -16.969   4.353  1.00 24.47           H  
ATOM   2946  H2  SER B   1      10.305 -17.578   3.162  1.00 24.47           H  
ATOM   2947  H3  SER B   1      10.899 -17.012   4.586  1.00 24.47           H  
ATOM   2948  CA  SER B   1      10.318 -15.550   3.343  1.00 24.47           C  
ATOM   2949  HA  SER B   1      10.088 -14.860   4.155  1.00 24.47           H  
ATOM   2950  C   SER B   1       9.365 -15.135   2.171  1.00 24.47           C  
ATOM   2951  CB  SER B   1      11.810 -15.318   3.086  1.00 24.47           C  
ATOM   2952  HB2 SER B   1      12.001 -14.249   3.000  1.00 24.47           H  
ATOM   2953  HB3 SER B   1      12.128 -15.812   2.168  1.00 24.47           H  
ATOM   2954  O   SER B   1       9.827 -14.336   1.381  1.00 24.47           O  
ATOM   2955  OG  SER B   1      12.543 -15.855   4.184  1.00 24.47           O  
ATOM   2956  HG  SER B   1      13.299 -15.276   4.307  1.00 24.47           H  
ATOM   2957  N   ILE B   2       8.061 -15.533   2.044  1.00 26.93           N  
ATOM   2958  H   ILE B   2       7.727 -16.227   2.697  1.00 26.93           H  
ATOM   2959  CA  ILE B   2       6.920 -14.888   1.276  1.00 26.93           C  
ATOM   2960  HA  ILE B   2       7.096 -13.813   1.243  1.00 26.93           H  
ATOM   2961  C   ILE B   2       5.495 -15.090   1.877  1.00 26.93           C  
ATOM   2962  CB  ILE B   2       6.780 -15.299  -0.204  1.00 26.93           C  
ATOM   2963  HB  ILE B   2       6.054 -14.552  -0.525  1.00 26.93           H  
ATOM   2964  O   ILE B   2       5.161 -16.197   2.205  1.00 26.93           O  
ATOM   2965  CG1 ILE B   2       6.127 -16.684  -0.537  1.00 26.93           C  
ATOM   2966 HG12 ILE B   2       6.855 -17.457  -0.289  1.00 26.93           H  
ATOM   2967 HG13 ILE B   2       5.243 -16.867   0.072  1.00 26.93           H  
ATOM   2968  CG2 ILE B   2       8.100 -15.020  -0.951  1.00 26.93           C  
ATOM   2969 HG21 ILE B   2       8.363 -13.967  -0.855  1.00 26.93           H  
ATOM   2970 HG22 ILE B   2       8.033 -15.258  -2.012  1.00 26.93           H  
ATOM   2971 HG23 ILE B   2       8.926 -15.613  -0.558  1.00 26.93           H  
ATOM   2972  CD1 ILE B   2       5.571 -17.049  -1.910  1.00 26.93           C  
ATOM   2973 HD11 ILE B   2       6.295 -16.851  -2.700  1.00 26.93           H  
ATOM   2974 HD12 ILE B   2       5.311 -18.108  -1.916  1.00 26.93           H  
ATOM   2975 HD13 ILE B   2       4.650 -16.489  -2.069  1.00 26.93           H  
ATOM   2976  N   PHE B   3       4.630 -14.083   2.022  1.00 30.62           N  
ATOM   2977  H   PHE B   3       4.944 -13.176   1.707  1.00 30.62           H  
ATOM   2978  CA  PHE B   3       3.213 -14.102   2.507  1.00 30.62           C  
ATOM   2979  HA  PHE B   3       3.069 -13.131   2.980  1.00 30.62           H  
ATOM   2980  C   PHE B   3       2.759 -15.110   3.620  1.00 30.62           C  
ATOM   2981  CB  PHE B   3       2.303 -14.069   1.275  1.00 30.62           C  
ATOM   2982  HB2 PHE B   3       1.273 -14.235   1.589  1.00 30.62           H  
ATOM   2983  HB3 PHE B   3       2.585 -14.854   0.573  1.00 30.62           H  
ATOM   2984  O   PHE B   3       2.937 -16.318   3.503  1.00 30.62           O  
ATOM   2985  CG  PHE B   3       2.401 -12.711   0.615  1.00 30.62           C  
ATOM   2986  CD1 PHE B   3       1.377 -11.771   0.794  1.00 30.62           C  
ATOM   2987  HD1 PHE B   3       0.451 -12.055   1.270  1.00 30.62           H  
ATOM   2988  CD2 PHE B   3       3.578 -12.327  -0.054  1.00 30.62           C  
ATOM   2989  HD2 PHE B   3       4.347 -13.055  -0.267  1.00 30.62           H  
ATOM   2990  CE1 PHE B   3       1.569 -10.454   0.350  1.00 30.62           C  
ATOM   2991  HE1 PHE B   3       0.772  -9.727   0.412  1.00 30.62           H  
ATOM   2992  CE2 PHE B   3       3.771 -10.999  -0.450  1.00 30.62           C  
ATOM   2993  HE2 PHE B   3       4.659 -10.722  -0.999  1.00 30.62           H  
ATOM   2994  CZ  PHE B   3       2.774 -10.050  -0.219  1.00 30.62           C  
ATOM   2995  HZ  PHE B   3       2.888  -9.027  -0.548  1.00 30.62           H  
ATOM   2996  N   PRO B   4       2.134 -14.642   4.725  1.00 32.72           N  
ATOM   2997  CA  PRO B   4       1.095 -13.622   4.714  1.00 32.72           C  
ATOM   2998  HA  PRO B   4       0.775 -13.449   3.687  1.00 32.72           H  
ATOM   2999  C   PRO B   4       1.469 -12.257   5.284  1.00 32.72           C  
ATOM   3000  CB  PRO B   4      -0.038 -14.266   5.523  1.00 32.72           C  
ATOM   3001  HB2 PRO B   4      -0.474 -15.078   4.940  1.00 32.72           H  
ATOM   3002  HB3 PRO B   4      -0.806 -13.572   5.867  1.00 32.72           H  
ATOM   3003  O   PRO B   4       2.602 -12.004   5.693  1.00 32.72           O  
ATOM   3004  CG  PRO B   4       0.701 -14.923   6.664  1.00 32.72           C  
ATOM   3005  HG2 PRO B   4       0.116 -15.714   7.133  1.00 32.72           H  
ATOM   3006  HG3 PRO B   4       1.024 -14.181   7.394  1.00 32.72           H  
ATOM   3007  CD  PRO B   4       1.896 -15.476   5.900  1.00 32.72           C  
ATOM   3008  HD2 PRO B   4       1.710 -16.511   5.613  1.00 32.72           H  
ATOM   3009  HD3 PRO B   4       2.756 -15.397   6.564  1.00 32.72           H  
ATOM   3010  N   ILE B   5       0.469 -11.376   5.268  1.00 35.09           N  
ATOM   3011  H   ILE B   5      -0.422 -11.698   4.918  1.00 35.09           H  
ATOM   3012  CA  ILE B   5       0.568  -9.957   5.584  1.00 35.09           C  
ATOM   3013  HA  ILE B   5       1.585  -9.633   5.364  1.00 35.09           H  
ATOM   3014  C   ILE B   5       0.355  -9.704   7.071  1.00 35.09           C  
ATOM   3015  CB  ILE B   5      -0.365  -9.152   4.657  1.00 35.09           C  
ATOM   3016  HB  ILE B   5      -1.356  -9.604   4.648  1.00 35.09           H  
ATOM   3017  O   ILE B   5      -0.759  -9.582   7.582  1.00 35.09           O  
ATOM   3018  CG1 ILE B   5       0.264  -9.268   3.254  1.00 35.09           C  
ATOM   3019 HG12 ILE B   5       0.326 -10.315   2.957  1.00 35.09           H  
ATOM   3020 HG13 ILE B   5       1.283  -8.883   3.290  1.00 35.09           H  
ATOM   3021  CG2 ILE B   5      -0.489  -7.690   5.142  1.00 35.09           C  
ATOM   3022 HG21 ILE B   5      -0.988  -7.051   4.413  1.00 35.09           H  
ATOM   3023 HG22 ILE B   5       0.490  -7.278   5.385  1.00 35.09           H  
ATOM   3024 HG23 ILE B   5      -1.114  -7.668   6.035  1.00 35.09           H  
ATOM   3025  CD1 ILE B   5      -0.478  -8.521   2.156  1.00 35.09           C  
ATOM   3026 HD11 ILE B   5      -1.272  -7.884   2.546  1.00 35.09           H  
ATOM   3027 HD12 ILE B   5      -0.979  -9.208   1.474  1.00 35.09           H  
ATOM   3028 HD13 ILE B   5       0.253  -7.940   1.594  1.00 35.09           H  
ATOM   3029  N   GLU B   6       1.476  -9.542   7.759  1.00 37.95           N  
ATOM   3030  H   GLU B   6       2.355  -9.725   7.297  1.00 37.95           H  
ATOM   3031  CA  GLU B   6       1.514  -8.733   8.963  1.00 37.95           C  
ATOM   3032  HA  GLU B   6       0.597  -8.885   9.532  1.00 37.95           H  
ATOM   3033  C   GLU B   6       1.559  -7.259   8.511  1.00 37.95           C  
ATOM   3034  CB  GLU B   6       2.683  -9.180   9.865  1.00 37.95           C  
ATOM   3035  HB2 GLU B   6       2.673  -8.556  10.758  1.00 37.95           H  
ATOM   3036  HB3 GLU B   6       3.621  -9.005   9.339  1.00 37.95           H  
ATOM   3037  O   GLU B   6       2.564  -6.779   7.991  1.00 37.95           O  
ATOM   3038  CG  GLU B   6       2.579 -10.677  10.265  1.00 37.95           C  
ATOM   3039  HG2 GLU B   6       1.535 -10.979  10.183  1.00 37.95           H  
ATOM   3040  HG3 GLU B   6       3.131 -11.274   9.538  1.00 37.95           H  
ATOM   3041  CD  GLU B   6       3.055 -11.037  11.691  1.00 37.95           C  
ATOM   3042  OE1 GLU B   6       2.181 -11.398  12.522  1.00 37.95           O  
ATOM   3043  OE2 GLU B   6       4.267 -10.973  11.995  1.00 37.95           O  
ATOM   3044  N   LYS B   7       0.432  -6.542   8.652  1.00 39.43           N  
ATOM   3045  H   LYS B   7      -0.386  -7.032   8.987  1.00 39.43           H  
ATOM   3046  CA  LYS B   7       0.396  -5.067   8.573  1.00 39.43           C  
ATOM   3047  HA  LYS B   7       0.751  -4.772   7.585  1.00 39.43           H  
ATOM   3048  C   LYS B   7       1.414  -4.494   9.591  1.00 39.43           C  
ATOM   3049  CB  LYS B   7      -1.055  -4.570   8.773  1.00 39.43           C  
ATOM   3050  HB2 LYS B   7      -1.061  -3.511   9.033  1.00 39.43           H  
ATOM   3051  HB3 LYS B   7      -1.510  -5.115   9.600  1.00 39.43           H  
ATOM   3052  O   LYS B   7       1.660  -5.140  10.613  1.00 39.43           O  
ATOM   3053  CG  LYS B   7      -1.891  -4.765   7.494  1.00 39.43           C  
ATOM   3054  HG2 LYS B   7      -1.780  -5.798   7.164  1.00 39.43           H  
ATOM   3055  HG3 LYS B   7      -1.500  -4.111   6.714  1.00 39.43           H  
ATOM   3056  CD  LYS B   7      -3.393  -4.489   7.681  1.00 39.43           C  
ATOM   3057  HD2 LYS B   7      -3.557  -3.449   7.963  1.00 39.43           H  
ATOM   3058  HD3 LYS B   7      -3.774  -5.151   8.458  1.00 39.43           H  
ATOM   3059  CE  LYS B   7      -4.084  -4.793   6.346  1.00 39.43           C  
ATOM   3060  HE2 LYS B   7      -3.985  -3.947   5.665  1.00 39.43           H  
ATOM   3061  HE3 LYS B   7      -3.552  -5.627   5.888  1.00 39.43           H  
ATOM   3062  NZ  LYS B   7      -5.500  -5.210   6.480  1.00 39.43           N  
ATOM   3063  HZ1 LYS B   7      -5.623  -5.842   7.259  1.00 39.43           H  
ATOM   3064  HZ2 LYS B   7      -6.154  -4.441   6.482  1.00 39.43           H  
ATOM   3065  HZ3 LYS B   7      -5.681  -5.801   5.681  1.00 39.43           H  
ATOM   3066  N   PRO B   8       2.018  -3.314   9.344  1.00 40.52           N  
ATOM   3067  CA  PRO B   8       3.418  -3.016   9.681  1.00 40.52           C  
ATOM   3068  HA  PRO B   8       4.024  -3.630   9.015  1.00 40.52           H  
ATOM   3069  C   PRO B   8       3.976  -3.279  11.091  1.00 40.52           C  
ATOM   3070  CB  PRO B   8       3.663  -1.551   9.291  1.00 40.52           C  
ATOM   3071  HB2 PRO B   8       4.325  -1.514   8.426  1.00 40.52           H  
ATOM   3072  HB3 PRO B   8       4.086  -0.965  10.106  1.00 40.52           H  
ATOM   3073  O   PRO B   8       5.168  -3.572  11.148  1.00 40.52           O  
ATOM   3074  CG  PRO B   8       2.290  -1.025   8.912  1.00 40.52           C  
ATOM   3075  HG2 PRO B   8       2.363  -0.271   8.128  1.00 40.52           H  
ATOM   3076  HG3 PRO B   8       1.812  -0.626   9.807  1.00 40.52           H  
ATOM   3077  CD  PRO B   8       1.560  -2.280   8.439  1.00 40.52           C  
ATOM   3078  HD2 PRO B   8       0.480  -2.141   8.497  1.00 40.52           H  
ATOM   3079  HD3 PRO B   8       1.857  -2.523   7.419  1.00 40.52           H  
ATOM   3080  N   PRO B   9       3.251  -3.146  12.225  1.00 36.41           N  
ATOM   3081  CA  PRO B   9       3.880  -3.315  13.543  1.00 36.41           C  
ATOM   3082  HA  PRO B   9       4.872  -2.863  13.525  1.00 36.41           H  
ATOM   3083  C   PRO B   9       4.078  -4.771  13.992  1.00 36.41           C  
ATOM   3084  CB  PRO B   9       3.026  -2.514  14.524  1.00 36.41           C  
ATOM   3085  HB2 PRO B   9       3.389  -1.487  14.567  1.00 36.41           H  
ATOM   3086  HB3 PRO B   9       3.010  -2.948  15.524  1.00 36.41           H  
ATOM   3087  O   PRO B   9       4.714  -4.998  15.022  1.00 36.41           O  
ATOM   3088  CG  PRO B   9       1.649  -2.542  13.877  1.00 36.41           C  
ATOM   3089  HG2 PRO B   9       1.068  -1.667  14.164  1.00 36.41           H  
ATOM   3090  HG3 PRO B   9       1.140  -3.465  14.156  1.00 36.41           H  
ATOM   3091  CD  PRO B   9       1.929  -2.551  12.378  1.00 36.41           C  
ATOM   3092  HD2 PRO B   9       1.148  -3.121  11.875  1.00 36.41           H  
ATOM   3093  HD3 PRO B   9       1.942  -1.531  11.993  1.00 36.41           H  
ATOM   3094  N   LYS B  10       3.576  -5.765  13.250  1.00 33.55           N  
ATOM   3095  H   LYS B  10       3.114  -5.512  12.388  1.00 33.55           H  
ATOM   3096  CA  LYS B  10       4.094  -7.137  13.350  1.00 33.55           C  
ATOM   3097  HA  LYS B  10       4.722  -7.229  14.236  1.00 33.55           H  
ATOM   3098  C   LYS B  10       5.022  -7.440  12.165  1.00 33.55           C  
ATOM   3099  CB  LYS B  10       2.963  -8.146  13.491  1.00 33.55           C  
ATOM   3100  HB2 LYS B  10       2.215  -7.962  12.720  1.00 33.55           H  
ATOM   3101  HB3 LYS B  10       3.427  -9.118  13.325  1.00 33.55           H  
ATOM   3102  O   LYS B  10       5.037  -6.716  11.176  1.00 33.55           O  
ATOM   3103  CG  LYS B  10       2.246  -8.217  14.846  1.00 33.55           C  
ATOM   3104  HG2 LYS B  10       2.969  -8.214  15.663  1.00 33.55           H  
ATOM   3105  HG3 LYS B  10       1.550  -7.385  14.950  1.00 33.55           H  
ATOM   3106  CD  LYS B  10       1.505  -9.556  14.808  1.00 33.55           C  
ATOM   3107  HD2 LYS B  10       2.259 -10.342  14.762  1.00 33.55           H  
ATOM   3108  HD3 LYS B  10       0.916  -9.590  13.891  1.00 33.55           H  
ATOM   3109  CE  LYS B  10       0.584  -9.880  15.970  1.00 33.55           C  
ATOM   3110  HE2 LYS B  10       1.165  -9.879  16.892  1.00 33.55           H  
ATOM   3111  HE3 LYS B  10      -0.195  -9.119  16.032  1.00 33.55           H  
ATOM   3112  NZ  LYS B  10       0.012 -11.218  15.694  1.00 33.55           N  
ATOM   3113  HZ1 LYS B  10      -0.487 -11.189  14.816  1.00 33.55           H  
ATOM   3114  HZ2 LYS B  10       0.766 -11.872  15.540  1.00 33.55           H  
ATOM   3115  HZ3 LYS B  10      -0.596 -11.538  16.434  1.00 33.55           H  
ATOM   3116  N   THR B  11       5.863  -8.461  12.294  1.00 29.58           N  
ATOM   3117  H   THR B  11       5.669  -9.168  12.990  1.00 29.58           H  
ATOM   3118  CA  THR B  11       7.036  -8.649  11.436  1.00 29.58           C  
ATOM   3119  HA  THR B  11       7.534  -7.683  11.348  1.00 29.58           H  
ATOM   3120  C   THR B  11       6.684  -9.120  10.023  1.00 29.58           C  
ATOM   3121  CB  THR B  11       8.025  -9.649  12.067  1.00 29.58           C  
ATOM   3122  HB  THR B  11       7.645 -10.662  11.939  1.00 29.58           H  
ATOM   3123  O   THR B  11       5.847  -9.987   9.807  1.00 29.58           O  
ATOM   3124  CG2 THR B  11       9.437  -9.556  11.482  1.00 29.58           C  
ATOM   3125 HG21 THR B  11       9.800  -8.530  11.534  1.00 29.58           H  
ATOM   3126 HG22 THR B  11      10.110 -10.195  12.053  1.00 29.58           H  
ATOM   3127 HG23 THR B  11       9.452  -9.886  10.443  1.00 29.58           H  
ATOM   3128  OG1 THR B  11       8.186  -9.411  13.448  1.00 29.58           O  
ATOM   3129  HG1 THR B  11       8.520  -8.517  13.551  1.00 29.58           H  
ATOM   3130  N   VAL B  12       7.509  -8.722   9.059  1.00 32.98           N  
ATOM   3131  H   VAL B  12       8.126  -7.951   9.274  1.00 32.98           H  
ATOM   3132  CA  VAL B  12       7.653  -9.330   7.720  1.00 32.98           C  
ATOM   3133  HA  VAL B  12       6.690  -9.243   7.217  1.00 32.98           H  
ATOM   3134  C   VAL B  12       8.036 -10.839   7.751  1.00 32.98           C  
ATOM   3135  CB  VAL B  12       8.713  -8.536   6.907  1.00 32.98           C  
ATOM   3136  HB  VAL B  12       9.700  -8.933   7.144  1.00 32.98           H  
ATOM   3137  O   VAL B  12       8.550 -11.372   6.778  1.00 32.98           O  
ATOM   3138  CG1 VAL B  12       8.502  -8.658   5.395  1.00 32.98           C  
ATOM   3139 HG11 VAL B  12       9.308  -8.148   4.868  1.00 32.98           H  
ATOM   3140 HG12 VAL B  12       7.536  -8.236   5.116  1.00 32.98           H  
ATOM   3141 HG13 VAL B  12       8.538  -9.701   5.079  1.00 32.98           H  
ATOM   3142  CG2 VAL B  12       8.755  -7.033   7.238  1.00 32.98           C  
ATOM   3143 HG21 VAL B  12       9.157  -6.868   8.237  1.00 32.98           H  
ATOM   3144 HG22 VAL B  12       9.417  -6.510   6.547  1.00 32.98           H  
ATOM   3145 HG23 VAL B  12       7.756  -6.602   7.177  1.00 32.98           H  
ATOM   3146  N   ALA B  13       7.878 -11.560   8.866  1.00 33.07           N  
ATOM   3147  H   ALA B  13       7.329 -11.151   9.607  1.00 33.07           H  
ATOM   3148  CA  ALA B  13       8.470 -12.885   9.078  1.00 33.07           C  
ATOM   3149  HA  ALA B  13       9.382 -12.963   8.487  1.00 33.07           H  
ATOM   3150  C   ALA B  13       7.568 -14.048   8.655  1.00 33.07           C  
ATOM   3151  CB  ALA B  13       8.861 -13.026  10.552  1.00 33.07           C  
ATOM   3152  HB1 ALA B  13       9.617 -12.284  10.808  1.00 33.07           H  
ATOM   3153  HB2 ALA B  13       9.283 -14.017  10.722  1.00 33.07           H  
ATOM   3154  HB3 ALA B  13       7.986 -12.898  11.190  1.00 33.07           H  
ATOM   3155  O   ALA B  13       8.073 -15.045   8.143  1.00 33.07           O  
ATOM   3156  N   SER B  14       6.246 -13.944   8.854  1.00 34.02           N  
ATOM   3157  H   SER B  14       5.876 -13.108   9.284  1.00 34.02           H  
ATOM   3158  CA  SER B  14       5.322 -15.014   8.442  1.00 34.02           C  
ATOM   3159  HA  SER B  14       5.704 -15.956   8.835  1.00 34.02           H  
ATOM   3160  C   SER B  14       5.258 -15.153   6.923  1.00 34.02           C  
ATOM   3161  CB  SER B  14       3.924 -14.803   9.024  1.00 34.02           C  
ATOM   3162  HB2 SER B  14       3.998 -14.592  10.090  1.00 34.02           H  
ATOM   3163  HB3 SER B  14       3.441 -13.958   8.532  1.00 34.02           H  
ATOM   3164  O   SER B  14       4.845 -16.201   6.427  1.00 34.02           O  
ATOM   3165  OG  SER B  14       3.148 -15.970   8.838  1.00 34.02           O  
ATOM   3166  HG  SER B  14       3.277 -16.286   7.941  1.00 34.02           H  
ATOM   3167  N   ILE B  15       5.739 -14.139   6.201  1.00 33.90           N  
ATOM   3168  H   ILE B  15       6.014 -13.311   6.708  1.00 33.90           H  
ATOM   3169  CA  ILE B  15       6.197 -14.236   4.827  1.00 33.90           C  
ATOM   3170  HA  ILE B  15       5.287 -14.441   4.265  1.00 33.90           H  
ATOM   3171  C   ILE B  15       7.092 -15.527   4.761  1.00 33.90           C  
ATOM   3172  CB  ILE B  15       6.741 -12.789   4.440  1.00 33.90           C  
ATOM   3173  HB  ILE B  15       6.891 -12.299   5.401  1.00 33.90           H  
ATOM   3174  O   ILE B  15       8.250 -15.522   5.142  1.00 33.90           O  
ATOM   3175  CG1 ILE B  15       5.723 -11.852   3.728  1.00 33.90           C  
ATOM   3176 HG12 ILE B  15       4.722 -12.116   4.069  1.00 33.90           H  
ATOM   3177 HG13 ILE B  15       5.792 -11.996   2.650  1.00 33.90           H  
ATOM   3178  CG2 ILE B  15       8.100 -12.626   3.746  1.00 33.90           C  
ATOM   3179 HG21 ILE B  15       8.434 -11.594   3.849  1.00 33.90           H  
ATOM   3180 HG22 ILE B  15       8.069 -12.834   2.676  1.00 33.90           H  
ATOM   3181 HG23 ILE B  15       8.853 -13.226   4.258  1.00 33.90           H  
ATOM   3182  CD1 ILE B  15       5.887 -10.343   3.963  1.00 33.90           C  
ATOM   3183 HD11 ILE B  15       6.806  -9.986   3.498  1.00 33.90           H  
ATOM   3184 HD12 ILE B  15       5.897 -10.135   5.033  1.00 33.90           H  
ATOM   3185 HD13 ILE B  15       5.046  -9.816   3.512  1.00 33.90           H  
ATOM   3186  N   THR B  16       6.548 -16.674   4.296  1.00 31.60           N  
ATOM   3187  H   THR B  16       5.583 -16.560   4.019  1.00 31.60           H  
ATOM   3188  CA  THR B  16       7.016 -18.079   4.047  1.00 31.60           C  
ATOM   3189  HA  THR B  16       7.872 -18.317   4.678  1.00 31.60           H  
ATOM   3190  C   THR B  16       7.330 -18.404   2.556  1.00 31.60           C  
ATOM   3191  CB  THR B  16       5.854 -19.015   4.454  1.00 31.60           C  
ATOM   3192  HB  THR B  16       4.948 -18.745   3.911  1.00 31.60           H  
ATOM   3193  O   THR B  16       6.421 -18.542   1.761  1.00 31.60           O  
ATOM   3194  CG2 THR B  16       6.145 -20.505   4.238  1.00 31.60           C  
ATOM   3195 HG21 THR B  16       6.205 -20.732   3.174  1.00 31.60           H  
ATOM   3196 HG22 THR B  16       7.077 -20.779   4.733  1.00 31.60           H  
ATOM   3197 HG23 THR B  16       5.327 -21.089   4.659  1.00 31.60           H  
ATOM   3198  OG1 THR B  16       5.618 -18.860   5.829  1.00 31.60           O  
ATOM   3199  HG1 THR B  16       5.231 -17.991   5.959  1.00 31.60           H  
ATOM   3200  N   THR B  17       8.604 -18.532   2.138  1.00 31.68           N  
ATOM   3201  H   THR B  17       9.298 -18.863   2.794  1.00 31.68           H  
ATOM   3202  CA  THR B  17       9.059 -18.437   0.714  1.00 31.68           C  
ATOM   3203  HA  THR B  17       8.763 -17.461   0.327  1.00 31.68           H  
ATOM   3204  C   THR B  17       8.380 -19.510  -0.152  1.00 31.68           C  
ATOM   3205  CB  THR B  17      10.596 -18.521   0.557  1.00 31.68           C  
ATOM   3206  HB  THR B  17      10.861 -19.439   0.033  1.00 31.68           H  
ATOM   3207  O   THR B  17       8.103 -20.573   0.412  1.00 31.68           O  
ATOM   3208  CG2 THR B  17      11.239 -17.330  -0.164  1.00 31.68           C  
ATOM   3209 HG21 THR B  17      12.319 -17.466  -0.216  1.00 31.68           H  
ATOM   3210 HG22 THR B  17      11.027 -16.396   0.356  1.00 31.68           H  
ATOM   3211 HG23 THR B  17      10.874 -17.227  -1.186  1.00 31.68           H  
ATOM   3212  OG1 THR B  17      11.235 -18.524   1.819  1.00 31.68           O  
ATOM   3213  HG1 THR B  17      12.156 -18.717   1.629  1.00 31.68           H  
ATOM   3214  N   PRO B  18       8.113 -19.310  -1.470  1.00 31.06           N  
ATOM   3215  CA  PRO B  18       7.556 -20.391  -2.256  1.00 31.06           C  
ATOM   3216  HA  PRO B  18       6.639 -20.769  -1.805  1.00 31.06           H  
ATOM   3217  C   PRO B  18       8.639 -21.458  -2.227  1.00 31.06           C  
ATOM   3218  CB  PRO B  18       7.271 -19.841  -3.655  1.00 31.06           C  
ATOM   3219  HB2 PRO B  18       6.246 -19.473  -3.695  1.00 31.06           H  
ATOM   3220  HB3 PRO B  18       7.430 -20.591  -4.430  1.00 31.06           H  
ATOM   3221  O   PRO B  18       9.788 -21.188  -2.582  1.00 31.06           O  
ATOM   3222  CG  PRO B  18       8.225 -18.660  -3.807  1.00 31.06           C  
ATOM   3223  HG2 PRO B  18       7.727 -17.810  -4.274  1.00 31.06           H  
ATOM   3224  HG3 PRO B  18       9.085 -18.959  -4.406  1.00 31.06           H  
ATOM   3225  CD  PRO B  18       8.689 -18.328  -2.383  1.00 31.06           C  
ATOM   3226  HD2 PRO B  18       8.400 -17.314  -2.109  1.00 31.06           H  
ATOM   3227  HD3 PRO B  18       9.775 -18.432  -2.375  1.00 31.06           H  
ATOM   3228  N   LYS B  19       8.308 -22.621  -1.668  1.00 27.90           N  
ATOM   3229  H   LYS B  19       7.360 -22.773  -1.354  1.00 27.90           H  
ATOM   3230  CA  LYS B  19       9.273 -23.705  -1.575  1.00 27.90           C  
ATOM   3231  HA  LYS B  19      10.197 -23.348  -1.120  1.00 27.90           H  
ATOM   3232  C   LYS B  19       9.588 -24.129  -3.002  1.00 27.90           C  
ATOM   3233  CB  LYS B  19       8.725 -24.869  -0.749  1.00 27.90           C  
ATOM   3234  HB2 LYS B  19       9.392 -25.722  -0.875  1.00 27.90           H  
ATOM   3235  HB3 LYS B  19       7.744 -25.146  -1.133  1.00 27.90           H  
ATOM   3236  O   LYS B  19       8.717 -24.652  -3.691  1.00 27.90           O  
ATOM   3237  CG  LYS B  19       8.629 -24.535   0.746  1.00 27.90           C  
ATOM   3238  HG2 LYS B  19       7.995 -23.660   0.891  1.00 27.90           H  
ATOM   3239  HG3 LYS B  19       9.623 -24.335   1.146  1.00 27.90           H  
ATOM   3240  CD  LYS B  19       8.007 -25.738   1.459  1.00 27.90           C  
ATOM   3241  HD2 LYS B  19       8.645 -26.611   1.322  1.00 27.90           H  
ATOM   3242  HD3 LYS B  19       7.038 -25.938   1.002  1.00 27.90           H  
ATOM   3243  CE  LYS B  19       7.816 -25.462   2.949  1.00 27.90           C  
ATOM   3244  HE2 LYS B  19       8.791 -25.438   3.436  1.00 27.90           H  
ATOM   3245  HE3 LYS B  19       7.353 -24.481   3.056  1.00 27.90           H  
ATOM   3246  NZ  LYS B  19       6.939 -26.499   3.542  1.00 27.90           N  
ATOM   3247  HZ1 LYS B  19       7.345 -27.416   3.421  1.00 27.90           H  
ATOM   3248  HZ2 LYS B  19       6.769 -26.315   4.520  1.00 27.90           H  
ATOM   3249  HZ3 LYS B  19       6.052 -26.491   3.060  1.00 27.90           H  
ATOM   3250  N   ILE B  20      10.817 -23.846  -3.415  1.00 21.49           N  
ATOM   3251  H   ILE B  20      11.412 -23.361  -2.758  1.00 21.49           H  
ATOM   3252  CA  ILE B  20      11.520 -24.604  -4.446  1.00 21.49           C  
ATOM   3253  HA  ILE B  20      10.805 -24.992  -5.172  1.00 21.49           H  
ATOM   3254  C   ILE B  20      12.125 -25.820  -3.739  1.00 21.49           C  
ATOM   3255  CB  ILE B  20      12.558 -23.716  -5.170  1.00 21.49           C  
ATOM   3256  HB  ILE B  20      13.351 -23.472  -4.462  1.00 21.49           H  
ATOM   3257  O   ILE B  20      12.671 -25.615  -2.628  1.00 21.49           O  
ATOM   3258  CG1 ILE B  20      11.936 -22.394  -5.690  1.00 21.49           C  
ATOM   3259 HG12 ILE B  20      11.523 -21.836  -4.850  1.00 21.49           H  
ATOM   3260 HG13 ILE B  20      11.118 -22.625  -6.372  1.00 21.49           H  
ATOM   3261  CG2 ILE B  20      13.158 -24.528  -6.329  1.00 21.49           C  
ATOM   3262 HG21 ILE B  20      13.557 -25.471  -5.955  1.00 21.49           H  
ATOM   3263 HG22 ILE B  20      13.975 -23.982  -6.800  1.00 21.49           H  
ATOM   3264 HG23 ILE B  20      12.385 -24.748  -7.066  1.00 21.49           H  
ATOM   3265  CD1 ILE B  20      12.926 -21.460  -6.400  1.00 21.49           C  
ATOM   3266 HD11 ILE B  20      12.437 -20.508  -6.605  1.00 21.49           H  
ATOM   3267 HD12 ILE B  20      13.792 -21.283  -5.762  1.00 21.49           H  
ATOM   3268 HD13 ILE B  20      13.248 -21.893  -7.348  1.00 21.49           H  
ATOM   3269  OXT ILE B  20      11.984 -26.933  -4.284  1.00 21.49           O  
TER    3270      ILE B  20                                                       
END   
