# Supplementary material for: An extended Tudor domain within Vreteno interconnects Gtsf1L and Ago3 for piRNA biogenesis in Bombyx mori
Source: EMBO J. 2023 Nov 20;42(24):e114072. doi: 10.15252/embj.2023114072 (PMC10711660; doi:10.15252/embj.2023114072)
Supplement: Supplementary file 4 — Dataset EV1 [file EMBJ-42-e114072-s007.zip › manuscript_pdb/BmVreteno_AF-eTD1_BmGtsf1L_63_67.pdb]

ATOM      1  N   VAL A   1     -11.485  17.093 -13.013  1.00 60.37           N  
ATOM      2  H   VAL A   1     -11.280  16.500 -13.804  1.00 60.37           H  
ATOM      3  H2  VAL A   1     -11.799  17.990 -13.354  1.00 60.37           H  
ATOM      4  H3  VAL A   1     -12.219  16.653 -12.476  1.00 60.37           H  
ATOM      5  CA  VAL A   1     -10.270  17.251 -12.177  1.00 60.37           C  
ATOM      6  HA  VAL A   1      -9.508  17.786 -12.742  1.00 60.37           H  
ATOM      7  C   VAL A   1      -9.736  15.870 -11.859  1.00 60.37           C  
ATOM      8  CB  VAL A   1     -10.532  18.016 -10.861  1.00 60.37           C  
ATOM      9  HB  VAL A   1     -11.200  17.432 -10.228  1.00 60.37           H  
ATOM     10  O   VAL A   1     -10.429  15.126 -11.170  1.00 60.37           O  
ATOM     11  CG1 VAL A   1      -9.227  18.271 -10.091  1.00 60.37           C  
ATOM     12 HG11 VAL A   1      -8.675  17.347  -9.919  1.00 60.37           H  
ATOM     13 HG12 VAL A   1      -9.442  18.747  -9.134  1.00 60.37           H  
ATOM     14 HG13 VAL A   1      -8.583  18.937 -10.665  1.00 60.37           H  
ATOM     15  CG2 VAL A   1     -11.193  19.376 -11.110  1.00 60.37           C  
ATOM     16 HG21 VAL A   1     -10.577  19.983 -11.774  1.00 60.37           H  
ATOM     17 HG22 VAL A   1     -12.187  19.259 -11.541  1.00 60.37           H  
ATOM     18 HG23 VAL A   1     -11.305  19.910 -10.167  1.00 60.37           H  
ATOM     19  N   GLU A   2      -8.552  15.534 -12.364  1.00 83.18           N  
ATOM     20  H   GLU A   2      -8.012  16.181 -12.920  1.00 83.18           H  
ATOM     21  CA  GLU A   2      -7.902  14.240 -12.116  1.00 83.18           C  
ATOM     22  HA  GLU A   2      -8.538  13.439 -12.492  1.00 83.18           H  
ATOM     23  C   GLU A   2      -7.689  13.992 -10.621  1.00 83.18           C  
ATOM     24  CB  GLU A   2      -6.572  14.167 -12.872  1.00 83.18           C  
ATOM     25  HB2 GLU A   2      -6.024  13.285 -12.541  1.00 83.18           H  
ATOM     26  HB3 GLU A   2      -5.986  15.058 -12.648  1.00 83.18           H  
ATOM     27  O   GLU A   2      -7.588  14.931  -9.823  1.00 83.18           O  
ATOM     28  CG  GLU A   2      -6.829  14.054 -14.381  1.00 83.18           C  
ATOM     29  HG2 GLU A   2      -7.405  14.920 -14.707  1.00 83.18           H  
ATOM     30  HG3 GLU A   2      -7.432  13.165 -14.563  1.00 83.18           H  
ATOM     31  CD  GLU A   2      -5.542  13.980 -15.209  1.00 83.18           C  
ATOM     32  OE1 GLU A   2      -5.687  13.712 -16.419  1.00 83.18           O  
ATOM     33  OE2 GLU A   2      -4.467  14.261 -14.638  1.00 83.18           O  
ATOM     34  N   ILE A   3      -7.736  12.730 -10.212  1.00 87.31           N  
ATOM     35  H   ILE A   3      -7.677  11.999 -10.907  1.00 87.31           H  
ATOM     36  CA  ILE A   3      -7.476  12.328  -8.831  1.00 87.31           C  
ATOM     37  HA  ILE A   3      -7.800  13.121  -8.157  1.00 87.31           H  
ATOM     38  C   ILE A   3      -5.958  12.126  -8.714  1.00 87.31           C  
ATOM     39  CB  ILE A   3      -8.279  11.065  -8.456  1.00 87.31           C  
ATOM     40  HB  ILE A   3      -7.966  10.245  -9.102  1.00 87.31           H  
ATOM     41  O   ILE A   3      -5.410  11.398  -9.531  1.00 87.31           O  
ATOM     42  CG1 ILE A   3      -9.794  11.316  -8.654  1.00 87.31           C  
ATOM     43 HG12 ILE A   3     -10.131  12.102  -7.978  1.00 87.31           H  
ATOM     44 HG13 ILE A   3      -9.974  11.648  -9.676  1.00 87.31           H  
ATOM     45  CG2 ILE A   3      -7.993  10.680  -6.995  1.00 87.31           C  
ATOM     46 HG21 ILE A   3      -8.521   9.762  -6.739  1.00 87.31           H  
ATOM     47 HG22 ILE A   3      -6.929  10.471  -6.882  1.00 87.31           H  
ATOM     48 HG23 ILE A   3      -8.276  11.484  -6.316  1.00 87.31           H  
ATOM     49  CD1 ILE A   3     -10.655  10.066  -8.448  1.00 87.31           C  
ATOM     50 HD11 ILE A   3     -10.218   9.224  -8.984  1.00 87.31           H  
ATOM     51 HD12 ILE A   3     -10.730   9.823  -7.388  1.00 87.31           H  
ATOM     52 HD13 ILE A   3     -11.648  10.253  -8.856  1.00 87.31           H  
ATOM     53  N   PRO A   4      -5.276  12.785  -7.761  1.00 93.39           N  
ATOM     54  CA  PRO A   4      -3.859  12.590  -7.523  1.00 93.39           C  
ATOM     55  HA  PRO A   4      -3.297  12.910  -8.400  1.00 93.39           H  
ATOM     56  C   PRO A   4      -3.586  11.127  -7.225  1.00 93.39           C  
ATOM     57  CB  PRO A   4      -3.496  13.462  -6.319  1.00 93.39           C  
ATOM     58  HB2 PRO A   4      -3.589  12.896  -5.392  1.00 93.39           H  
ATOM     59  HB3 PRO A   4      -2.493  13.878  -6.410  1.00 93.39           H  
ATOM     60  O   PRO A   4      -4.256  10.540  -6.376  1.00 93.39           O  
ATOM     61  CG  PRO A   4      -4.562  14.545  -6.330  1.00 93.39           C  
ATOM     62  HG2 PRO A   4      -4.797  14.884  -5.321  1.00 93.39           H  
ATOM     63  HG3 PRO A   4      -4.241  15.374  -6.960  1.00 93.39           H  
ATOM     64  CD  PRO A   4      -5.769  13.861  -6.948  1.00 93.39           C  
ATOM     65  HD2 PRO A   4      -6.434  13.476  -6.174  1.00 93.39           H  
ATOM     66  HD3 PRO A   4      -6.254  14.572  -7.616  1.00 93.39           H  
ATOM     67  N   GLU A   5      -2.589  10.577  -7.897  1.00 94.15           N  
ATOM     68  H   GLU A   5      -2.073  11.129  -8.568  1.00 94.15           H  
ATOM     69  CA  GLU A   5      -2.121   9.221  -7.670  1.00 94.15           C  
ATOM     70  HA  GLU A   5      -2.790   8.711  -6.976  1.00 94.15           H  
ATOM     71  C   GLU A   5      -0.755   9.257  -6.994  1.00 94.15           C  
ATOM     72  CB  GLU A   5      -2.118   8.427  -8.987  1.00 94.15           C  
ATOM     73  HB2 GLU A   5      -1.504   8.951  -9.720  1.00 94.15           H  
ATOM     74  HB3 GLU A   5      -1.664   7.453  -8.808  1.00 94.15           H  
ATOM     75  O   GLU A   5       0.034  10.184  -7.192  1.00 94.15           O  
ATOM     76  CG  GLU A   5      -3.530   8.213  -9.575  1.00 94.15           C  
ATOM     77  HG2 GLU A   5      -3.440   7.599 -10.471  1.00 94.15           H  
ATOM     78  HG3 GLU A   5      -3.937   9.177  -9.880  1.00 94.15           H  
ATOM     79  CD  GLU A   5      -4.500   7.526  -8.594  1.00 94.15           C  
ATOM     80  OE1 GLU A   5      -5.715   7.835  -8.568  1.00 94.15           O  
ATOM     81  OE2 GLU A   5      -4.051   6.736  -7.735  1.00 94.15           O  
ATOM     82  N   VAL A   6      -0.489   8.250  -6.166  1.00 96.92           N  
ATOM     83  H   VAL A   6      -1.154   7.494  -6.095  1.00 96.92           H  
ATOM     84  CA  VAL A   6       0.820   8.077  -5.537  1.00 96.92           C  
ATOM     85  HA  VAL A   6       1.127   9.024  -5.094  1.00 96.92           H  
ATOM     86  C   VAL A   6       1.813   7.661  -6.628  1.00 96.92           C  
ATOM     87  CB  VAL A   6       0.746   7.030  -4.409  1.00 96.92           C  
ATOM     88  HB  VAL A   6       0.371   6.090  -4.813  1.00 96.92           H  
ATOM     89  O   VAL A   6       1.577   6.648  -7.289  1.00 96.92           O  
ATOM     90  CG1 VAL A   6       2.114   6.774  -3.770  1.00 96.92           C  
ATOM     91 HG11 VAL A   6       2.509   7.699  -3.351  1.00 96.92           H  
ATOM     92 HG12 VAL A   6       2.009   6.031  -2.978  1.00 96.92           H  
ATOM     93 HG13 VAL A   6       2.814   6.380  -4.506  1.00 96.92           H  
ATOM     94  CG2 VAL A   6      -0.202   7.498  -3.294  1.00 96.92           C  
ATOM     95 HG21 VAL A   6      -0.237   6.749  -2.503  1.00 96.92           H  
ATOM     96 HG22 VAL A   6      -1.213   7.615  -3.684  1.00 96.92           H  
ATOM     97 HG23 VAL A   6       0.141   8.445  -2.879  1.00 96.92           H  
ATOM     98  N   PRO A   7       2.929   8.384  -6.830  1.00 95.77           N  
ATOM     99  CA  PRO A   7       3.994   7.914  -7.705  1.00 95.77           C  
ATOM    100  HA  PRO A   7       3.581   7.729  -8.697  1.00 95.77           H  
ATOM    101  C   PRO A   7       4.600   6.628  -7.136  1.00 95.77           C  
ATOM    102  CB  PRO A   7       5.015   9.056  -7.786  1.00 95.77           C  
ATOM    103  HB2 PRO A   7       5.406   9.173  -8.797  1.00 95.77           H  
ATOM    104  HB3 PRO A   7       5.832   8.889  -7.084  1.00 95.77           H  
ATOM    105  O   PRO A   7       5.043   6.598  -5.984  1.00 95.77           O  
ATOM    106  CG  PRO A   7       4.224  10.286  -7.345  1.00 95.77           C  
ATOM    107  HG2 PRO A   7       4.866  11.044  -6.897  1.00 95.77           H  
ATOM    108  HG3 PRO A   7       3.676  10.696  -8.194  1.00 95.77           H  
ATOM    109  CD  PRO A   7       3.238   9.713  -6.332  1.00 95.77           C  
ATOM    110  HD2 PRO A   7       2.357  10.351  -6.274  1.00 95.77           H  
ATOM    111  HD3 PRO A   7       3.713   9.630  -5.355  1.00 95.77           H  
ATOM    112  N   ARG A   8       4.610   5.563  -7.940  1.00 97.63           N  
ATOM    113  H   ARG A   8       4.240   5.667  -8.874  1.00 97.63           H  
ATOM    114  CA  ARG A   8       5.064   4.224  -7.544  1.00 97.63           C  
ATOM    115  HA  ARG A   8       5.574   4.293  -6.583  1.00 97.63           H  
ATOM    116  C   ARG A   8       6.058   3.667  -8.566  1.00 97.63           C  
ATOM    117  CB  ARG A   8       3.852   3.297  -7.380  1.00 97.63           C  
ATOM    118  HB2 ARG A   8       3.242   3.353  -8.282  1.00 97.63           H  
ATOM    119  HB3 ARG A   8       4.200   2.272  -7.257  1.00 97.63           H  
ATOM    120  O   ARG A   8       5.926   3.972  -9.754  1.00 97.63           O  
ATOM    121  CG  ARG A   8       2.991   3.679  -6.170  1.00 97.63           C  
ATOM    122  HG2 ARG A   8       3.606   3.669  -5.270  1.00 97.63           H  
ATOM    123  HG3 ARG A   8       2.609   4.691  -6.301  1.00 97.63           H  
ATOM    124  CD  ARG A   8       1.799   2.730  -6.003  1.00 97.63           C  
ATOM    125  HD2 ARG A   8       2.156   1.724  -5.782  1.00 97.63           H  
ATOM    126  HD3 ARG A   8       1.247   2.694  -6.942  1.00 97.63           H  
ATOM    127  NE  ARG A   8       0.885   3.191  -4.939  1.00 97.63           N  
ATOM    128  HE  ARG A   8       0.008   3.604  -5.222  1.00 97.63           H  
ATOM    129  NH1 ARG A   8       2.175   2.632  -3.119  1.00 97.63           N  
ATOM    130 HH11 ARG A   8       2.323   2.716  -2.124  1.00 97.63           H  
ATOM    131 HH12 ARG A   8       2.909   2.290  -3.723  1.00 97.63           H  
ATOM    132  NH2 ARG A   8       0.177   3.565  -2.814  1.00 97.63           N  
ATOM    133 HH21 ARG A   8       0.320   3.483  -1.818  1.00 97.63           H  
ATOM    134 HH22 ARG A   8      -0.705   3.918  -3.158  1.00 97.63           H  
ATOM    135  CZ  ARG A   8       1.083   3.120  -3.635  1.00 97.63           C  
ATOM    136  N   PRO A   9       7.056   2.880  -8.132  1.00 97.23           N  
ATOM    137  CA  PRO A   9       8.102   2.386  -9.016  1.00 97.23           C  
ATOM    138  HA  PRO A   9       8.522   3.220  -9.579  1.00 97.23           H  
ATOM    139  C   PRO A   9       7.566   1.355 -10.014  1.00 97.23           C  
ATOM    140  CB  PRO A   9       9.186   1.818  -8.095  1.00 97.23           C  
ATOM    141  HB2 PRO A   9       9.688   0.954  -8.531  1.00 97.23           H  
ATOM    142  HB3 PRO A   9       9.910   2.600  -7.871  1.00 97.23           H  
ATOM    143  O   PRO A   9       6.590   0.649  -9.743  1.00 97.23           O  
ATOM    144  CG  PRO A   9       8.441   1.446  -6.812  1.00 97.23           C  
ATOM    145  HG2 PRO A   9       9.080   1.543  -5.935  1.00 97.23           H  
ATOM    146  HG3 PRO A   9       8.066   0.425  -6.884  1.00 97.23           H  
ATOM    147  CD  PRO A   9       7.275   2.429  -6.763  1.00 97.23           C  
ATOM    148  HD2 PRO A   9       6.391   1.937  -6.359  1.00 97.23           H  
ATOM    149  HD3 PRO A   9       7.548   3.284  -6.144  1.00 97.23           H  
ATOM    150  N   GLU A  10       8.234   1.254 -11.165  1.00 96.82           N  
ATOM    151  H   GLU A  10       9.048   1.835 -11.310  1.00 96.82           H  
ATOM    152  CA  GLU A  10       7.990   0.181 -12.130  1.00 96.82           C  
ATOM    153  HA  GLU A  10       6.941   0.220 -12.424  1.00 96.82           H  
ATOM    154  C   GLU A  10       8.231  -1.200 -11.511  1.00 96.82           C  
ATOM    155  CB  GLU A  10       8.835   0.366 -13.406  1.00 96.82           C  
ATOM    156  HB2 GLU A  10       8.557  -0.416 -14.113  1.00 96.82           H  
ATOM    157  HB3 GLU A  10       8.590   1.329 -13.853  1.00 96.82           H  
ATOM    158  O   GLU A  10       9.037  -1.372 -10.593  1.00 96.82           O  
ATOM    159  CG  GLU A  10      10.354   0.292 -13.160  1.00 96.82           C  
ATOM    160  HG2 GLU A  10      10.655   1.151 -12.560  1.00 96.82           H  
ATOM    161  HG3 GLU A  10      10.582  -0.609 -12.590  1.00 96.82           H  
ATOM    162  CD  GLU A  10      11.198   0.252 -14.443  1.00 96.82           C  
ATOM    163  OE1 GLU A  10      12.409  -0.051 -14.303  1.00 96.82           O  
ATOM    164  OE2 GLU A  10      10.646   0.486 -15.543  1.00 96.82           O  
ATOM    165  N   ILE A  11       7.545  -2.198 -12.054  1.00 96.84           N  
ATOM    166  H   ILE A  11       6.950  -1.997 -12.845  1.00 96.84           H  
ATOM    167  CA  ILE A  11       7.703  -3.592 -11.666  1.00 96.84           C  
ATOM    168  HA  ILE A  11       8.188  -3.637 -10.691  1.00 96.84           H  
ATOM    169  C   ILE A  11       8.598  -4.285 -12.682  1.00 96.84           C  
ATOM    170  CB  ILE A  11       6.338  -4.284 -11.539  1.00 96.84           C  
ATOM    171  HB  ILE A  11       5.857  -4.307 -12.517  1.00 96.84           H  
ATOM    172  O   ILE A  11       8.412  -4.139 -13.889  1.00 96.84           O  
ATOM    173  CG1 ILE A  11       5.426  -3.564 -10.525  1.00 96.84           C  
ATOM    174 HG12 ILE A  11       6.023  -2.904  -9.895  1.00 96.84           H  
ATOM    175 HG13 ILE A  11       4.940  -4.283  -9.865  1.00 96.84           H  
ATOM    176  CG2 ILE A  11       6.527  -5.730 -11.074  1.00 96.84           C  
ATOM    177 HG21 ILE A  11       7.045  -6.315 -11.834  1.00 96.84           H  
ATOM    178 HG22 ILE A  11       7.078  -5.764 -10.134  1.00 96.84           H  
ATOM    179 HG23 ILE A  11       5.542  -6.172 -10.924  1.00 96.84           H  
ATOM    180  CD1 ILE A  11       4.329  -2.756 -11.218  1.00 96.84           C  
ATOM    181 HD11 ILE A  11       3.782  -3.384 -11.921  1.00 96.84           H  
ATOM    182 HD12 ILE A  11       3.642  -2.366 -10.468  1.00 96.84           H  
ATOM    183 HD13 ILE A  11       4.773  -1.923 -11.763  1.00 96.84           H  
ATOM    184  N   LYS A  12       9.546  -5.081 -12.191  1.00 97.60           N  
ATOM    185  H   LYS A  12       9.598  -5.184 -11.188  1.00 97.60           H  
ATOM    186  CA  LYS A  12      10.410  -5.918 -13.027  1.00 97.60           C  
ATOM    187  HA  LYS A  12      10.400  -5.540 -14.049  1.00 97.60           H  
ATOM    188  C   LYS A  12       9.869  -7.337 -13.077  1.00 97.60           C  
ATOM    189  CB  LYS A  12      11.857  -5.866 -12.527  1.00 97.60           C  
ATOM    190  HB2 LYS A  12      12.467  -6.519 -13.151  1.00 97.60           H  
ATOM    191  HB3 LYS A  12      11.904  -6.217 -11.496  1.00 97.60           H  
ATOM    192  O   LYS A  12       9.474  -7.888 -12.048  1.00 97.60           O  
ATOM    193  CG  LYS A  12      12.397  -4.433 -12.609  1.00 97.60           C  
ATOM    194  HG2 LYS A  12      12.271  -4.059 -13.625  1.00 97.60           H  
ATOM    195  HG3 LYS A  12      11.836  -3.790 -11.931  1.00 97.60           H  
ATOM    196  CD  LYS A  12      13.877  -4.363 -12.238  1.00 97.60           C  
ATOM    197  HD2 LYS A  12      14.452  -4.988 -12.922  1.00 97.60           H  
ATOM    198  HD3 LYS A  12      14.012  -4.708 -11.213  1.00 97.60           H  
ATOM    199  CE  LYS A  12      14.304  -2.900 -12.370  1.00 97.60           C  
ATOM    200  HE2 LYS A  12      14.102  -2.565 -13.387  1.00 97.60           H  
ATOM    201  HE3 LYS A  12      13.680  -2.292 -11.715  1.00 97.60           H  
ATOM    202  NZ  LYS A  12      15.734  -2.716 -12.040  1.00 97.60           N  
ATOM    203  HZ1 LYS A  12      15.909  -2.986 -11.083  1.00 97.60           H  
ATOM    204  HZ2 LYS A  12      16.302  -3.266 -12.669  1.00 97.60           H  
ATOM    205  HZ3 LYS A  12      15.968  -1.741 -12.162  1.00 97.60           H  
ATOM    206  N   ASN A  13       9.876  -7.937 -14.258  1.00 98.40           N  
ATOM    207  H   ASN A  13      10.239  -7.439 -15.058  1.00 98.40           H  
ATOM    208  CA  ASN A  13       9.479  -9.324 -14.431  1.00 98.40           C  
ATOM    209  HA  ASN A  13       8.485  -9.447 -14.001  1.00 98.40           H  
ATOM    210  C   ASN A  13      10.432 -10.269 -13.695  1.00 98.40           C  
ATOM    211  CB  ASN A  13       9.426  -9.636 -15.928  1.00 98.40           C  
ATOM    212  HB2 ASN A  13       8.932  -8.806 -16.432  1.00 98.40           H  
ATOM    213  HB3 ASN A  13      10.438  -9.711 -16.327  1.00 98.40           H  
ATOM    214  O   ASN A  13      11.632 -10.006 -13.600  1.00 98.40           O  
ATOM    215  CG  ASN A  13       8.663 -10.904 -16.255  1.00 98.40           C  
ATOM    216  ND2 ASN A  13       8.703 -11.348 -17.483  1.00 98.40           N  
ATOM    217 HD21 ASN A  13       9.029 -10.700 -18.187  1.00 98.40           H  
ATOM    218 HD22 ASN A  13       8.034 -12.064 -17.726  1.00 98.40           H  
ATOM    219  OD1 ASN A  13       8.010 -11.505 -15.415  1.00 98.40           O  
ATOM    220  N   LYS A  14       9.890 -11.383 -13.198  1.00 98.47           N  
ATOM    221  H   LYS A  14       8.894 -11.506 -13.311  1.00 98.47           H  
ATOM    222  CA  LYS A  14      10.615 -12.416 -12.444  1.00 98.47           C  
ATOM    223  HA  LYS A  14       9.871 -13.078 -12.001  1.00 98.47           H  
ATOM    224  C   LYS A  14      11.399 -11.840 -11.257  1.00 98.47           C  
ATOM    225  CB  LYS A  14      11.487 -13.251 -13.396  1.00 98.47           C  
ATOM    226  HB2 LYS A  14      11.962 -14.048 -12.825  1.00 98.47           H  
ATOM    227  HB3 LYS A  14      12.271 -12.618 -13.813  1.00 98.47           H  
ATOM    228  O   LYS A  14      12.498 -12.300 -10.951  1.00 98.47           O  
ATOM    229  CG  LYS A  14      10.681 -13.882 -14.538  1.00 98.47           C  
ATOM    230  HG2 LYS A  14      10.195 -13.105 -15.129  1.00 98.47           H  
ATOM    231  HG3 LYS A  14       9.919 -14.542 -14.122  1.00 98.47           H  
ATOM    232  CD  LYS A  14      11.606 -14.677 -15.460  1.00 98.47           C  
ATOM    233  HD2 LYS A  14      12.358 -14.003 -15.872  1.00 98.47           H  
ATOM    234  HD3 LYS A  14      12.096 -15.466 -14.890  1.00 98.47           H  
ATOM    235  CE  LYS A  14      10.776 -15.282 -16.592  1.00 98.47           C  
ATOM    236  HE2 LYS A  14      10.041 -15.962 -16.161  1.00 98.47           H  
ATOM    237  HE3 LYS A  14      10.231 -14.477 -17.085  1.00 98.47           H  
ATOM    238  NZ  LYS A  14      11.633 -15.992 -17.571  1.00 98.47           N  
ATOM    239  HZ1 LYS A  14      11.064 -16.380 -18.310  1.00 98.47           H  
ATOM    240  HZ2 LYS A  14      12.144 -16.737 -17.120  1.00 98.47           H  
ATOM    241  HZ3 LYS A  14      12.286 -15.342 -17.986  1.00 98.47           H  
ATOM    242  N   SER A  15      10.857 -10.812 -10.605  1.00 98.38           N  
ATOM    243  H   SER A  15       9.912 -10.548 -10.843  1.00 98.38           H  
ATOM    244  CA  SER A  15      11.494 -10.163  -9.457  1.00 98.38           C  
ATOM    245  HA  SER A  15      12.570 -10.325  -9.529  1.00 98.38           H  
ATOM    246  C   SER A  15      11.040 -10.778  -8.135  1.00 98.38           C  
ATOM    247  CB  SER A  15      11.288  -8.646  -9.486  1.00 98.38           C  
ATOM    248  HB2 SER A  15      11.741  -8.246 -10.393  1.00 98.38           H  
ATOM    249  HB3 SER A  15      11.789  -8.203  -8.625  1.00 98.38           H  
ATOM    250  O   SER A  15       9.934 -11.307  -8.027  1.00 98.38           O  
ATOM    251  OG  SER A  15       9.925  -8.289  -9.451  1.00 98.38           O  
ATOM    252  HG  SER A  15       9.611  -8.221 -10.356  1.00 98.38           H  
ATOM    253  N   ARG A  16      11.910 -10.714  -7.120  1.00 98.77           N  
ATOM    254  H   ARG A  16      12.786 -10.236  -7.276  1.00 98.77           H  
ATOM    255  CA  ARG A  16      11.572 -11.075  -5.737  1.00 98.77           C  
ATOM    256  HA  ARG A  16      10.831 -11.875  -5.745  1.00 98.77           H  
ATOM    257  C   ARG A  16      10.934  -9.875  -5.046  1.00 98.77           C  
ATOM    258  CB  ARG A  16      12.805 -11.574  -4.966  1.00 98.77           C  
ATOM    259  HB2 ARG A  16      13.605 -10.837  -5.038  1.00 98.77           H  
ATOM    260  HB3 ARG A  16      12.530 -11.684  -3.917  1.00 98.77           H  
ATOM    261  O   ARG A  16      11.543  -8.804  -4.978  1.00 98.77           O  
ATOM    262  CG  ARG A  16      13.299 -12.935  -5.474  1.00 98.77           C  
ATOM    263  HG2 ARG A  16      13.491 -12.875  -6.546  1.00 98.77           H  
ATOM    264  HG3 ARG A  16      12.517 -13.670  -5.286  1.00 98.77           H  
ATOM    265  CD  ARG A  16      14.571 -13.430  -4.777  1.00 98.77           C  
ATOM    266  HD2 ARG A  16      14.996 -14.236  -5.374  1.00 98.77           H  
ATOM    267  HD3 ARG A  16      15.290 -12.612  -4.721  1.00 98.77           H  
ATOM    268  NE  ARG A  16      14.281 -13.945  -3.430  1.00 98.77           N  
ATOM    269  HE  ARG A  16      13.397 -13.675  -3.024  1.00 98.77           H  
ATOM    270  NH1 ARG A  16      16.416 -14.319  -2.676  1.00 98.77           N  
ATOM    271 HH11 ARG A  16      16.805 -13.967  -3.539  1.00 98.77           H  
ATOM    272 HH12 ARG A  16      16.961 -14.604  -1.875  1.00 98.77           H  
ATOM    273  NH2 ARG A  16      14.763 -14.741  -1.329  1.00 98.77           N  
ATOM    274 HH21 ARG A  16      13.979 -15.377  -1.331  1.00 98.77           H  
ATOM    275 HH22 ARG A  16      14.320 -14.012  -0.789  1.00 98.77           H  
ATOM    276  CZ  ARG A  16      15.133 -14.327  -2.500  1.00 98.77           C  
ATOM    277  N   VAL A  17       9.728 -10.062  -4.533  1.00 98.73           N  
ATOM    278  H   VAL A  17       9.323 -10.986  -4.590  1.00 98.73           H  
ATOM    279  CA  VAL A  17       8.928  -9.029  -3.872  1.00 98.73           C  
ATOM    280  HA  VAL A  17       9.568  -8.180  -3.633  1.00 98.73           H  
ATOM    281  C   VAL A  17       8.371  -9.543  -2.549  1.00 98.73           C  
ATOM    282  CB  VAL A  17       7.796  -8.510  -4.780  1.00 98.73           C  
ATOM    283  HB  VAL A  17       7.295  -7.705  -4.243  1.00 98.73           H  
ATOM    284  O   VAL A  17       8.320 -10.744  -2.315  1.00 98.73           O  
ATOM    285  CG1 VAL A  17       8.338  -7.910  -6.084  1.00 98.73           C  
ATOM    286 HG11 VAL A  17       9.101  -7.165  -5.858  1.00 98.73           H  
ATOM    287 HG12 VAL A  17       7.526  -7.426  -6.627  1.00 98.73           H  
ATOM    288 HG13 VAL A  17       8.767  -8.688  -6.715  1.00 98.73           H  
ATOM    289  CG2 VAL A  17       6.750  -9.578  -5.121  1.00 98.73           C  
ATOM    290 HG21 VAL A  17       7.211 -10.405  -5.661  1.00 98.73           H  
ATOM    291 HG22 VAL A  17       6.290  -9.959  -4.208  1.00 98.73           H  
ATOM    292 HG23 VAL A  17       5.963  -9.137  -5.733  1.00 98.73           H  
ATOM    293  N   ILE A  18       7.955  -8.627  -1.688  1.00 97.93           N  
ATOM    294  H   ILE A  18       8.055  -7.656  -1.949  1.00 97.93           H  
ATOM    295  CA  ILE A  18       7.188  -8.895  -0.476  1.00 97.93           C  
ATOM    296  HA  ILE A  18       7.144  -9.969  -0.295  1.00 97.93           H  
ATOM    297  C   ILE A  18       5.767  -8.396  -0.711  1.00 97.93           C  
ATOM    298  CB  ILE A  18       7.862  -8.230   0.741  1.00 97.93           C  
ATOM    299  HB  ILE A  18       8.031  -7.176   0.522  1.00 97.93           H  
ATOM    300  O   ILE A  18       5.585  -7.283  -1.223  1.00 97.93           O  
ATOM    301  CG1 ILE A  18       9.217  -8.914   1.018  1.00 97.93           C  
ATOM    302 HG12 ILE A  18       9.047  -9.937   1.354  1.00 97.93           H  
ATOM    303 HG13 ILE A  18       9.796  -8.959   0.096  1.00 97.93           H  
ATOM    304  CG2 ILE A  18       6.955  -8.337   1.970  1.00 97.93           C  
ATOM    305 HG21 ILE A  18       6.042  -7.757   1.835  1.00 97.93           H  
ATOM    306 HG22 ILE A  18       7.446  -7.958   2.866  1.00 97.93           H  
ATOM    307 HG23 ILE A  18       6.700  -9.386   2.124  1.00 97.93           H  
ATOM    308  CD1 ILE A  18      10.082  -8.186   2.050  1.00 97.93           C  
ATOM    309 HD11 ILE A  18       9.622  -8.213   3.038  1.00 97.93           H  
ATOM    310 HD12 ILE A  18      11.047  -8.690   2.107  1.00 97.93           H  
ATOM    311 HD13 ILE A  18      10.233  -7.154   1.735  1.00 97.93           H  
ATOM    312  N   LEU A  19       4.775  -9.207  -0.345  1.00 97.54           N  
ATOM    313  H   LEU A  19       4.998 -10.095   0.080  1.00 97.54           H  
ATOM    314  CA  LEU A  19       3.379  -8.785  -0.393  1.00 97.54           C  
ATOM    315  HA  LEU A  19       3.210  -8.302  -1.356  1.00 97.54           H  
ATOM    316  C   LEU A  19       3.094  -7.769   0.714  1.00 97.54           C  
ATOM    317  CB  LEU A  19       2.453 -10.005  -0.281  1.00 97.54           C  
ATOM    318  HB2 LEU A  19       2.592 -10.463   0.698  1.00 97.54           H  
ATOM    319  HB3 LEU A  19       2.728 -10.736  -1.042  1.00 97.54           H  
ATOM    320  O   LEU A  19       3.312  -8.062   1.887  1.00 97.54           O  
ATOM    321  CG  LEU A  19       0.970  -9.626  -0.454  1.00 97.54           C  
ATOM    322  HG  LEU A  19       0.696  -8.853   0.264  1.00 97.54           H  
ATOM    323  CD1 LEU A  19       0.706  -9.110  -1.867  1.00 97.54           C  
ATOM    324 HD11 LEU A  19       1.120  -9.794  -2.608  1.00 97.54           H  
ATOM    325 HD12 LEU A  19      -0.370  -9.022  -2.020  1.00 97.54           H  
ATOM    326 HD13 LEU A  19       1.131  -8.114  -1.998  1.00 97.54           H  
ATOM    327  CD2 LEU A  19       0.063 -10.824  -0.206  1.00 97.54           C  
ATOM    328 HD21 LEU A  19      -0.976 -10.496  -0.184  1.00 97.54           H  
ATOM    329 HD22 LEU A  19       0.309 -11.255   0.765  1.00 97.54           H  
ATOM    330 HD23 LEU A  19       0.185 -11.565  -0.996  1.00 97.54           H  
ATOM    331  N   VAL A  20       2.581  -6.599   0.338  1.00 96.48           N  
ATOM    332  H   VAL A  20       2.389  -6.440  -0.641  1.00 96.48           H  
ATOM    333  CA  VAL A  20       2.141  -5.569   1.288  1.00 96.48           C  
ATOM    334  HA  VAL A  20       2.645  -5.718   2.243  1.00 96.48           H  
ATOM    335  C   VAL A  20       0.647  -5.720   1.558  1.00 96.48           C  
ATOM    336  CB  VAL A  20       2.504  -4.159   0.785  1.00 96.48           C  
ATOM    337  HB  VAL A  20       2.012  -3.959  -0.166  1.00 96.48           H  
ATOM    338  O   VAL A  20       0.247  -5.899   2.703  1.00 96.48           O  
ATOM    339  CG1 VAL A  20       2.067  -3.089   1.778  1.00 96.48           C  
ATOM    340 HG11 VAL A  20       2.450  -2.118   1.464  1.00 96.48           H  
ATOM    341 HG12 VAL A  20       0.979  -3.042   1.827  1.00 96.48           H  
ATOM    342 HG13 VAL A  20       2.467  -3.324   2.765  1.00 96.48           H  
ATOM    343  CG2 VAL A  20       4.021  -4.015   0.588  1.00 96.48           C  
ATOM    344 HG21 VAL A  20       4.264  -2.996   0.287  1.00 96.48           H  
ATOM    345 HG22 VAL A  20       4.530  -4.246   1.524  1.00 96.48           H  
ATOM    346 HG23 VAL A  20       4.363  -4.701  -0.187  1.00 96.48           H  
ATOM    347  N   ASP A  21      -0.171  -5.711   0.505  1.00 94.43           N  
ATOM    348  H   ASP A  21       0.213  -5.605  -0.423  1.00 94.43           H  
ATOM    349  CA  ASP A  21      -1.613  -5.944   0.611  1.00 94.43           C  
ATOM    350  HA  ASP A  21      -1.780  -6.687   1.391  1.00 94.43           H  
ATOM    351  C   ASP A  21      -2.189  -6.499  -0.699  1.00 94.43           C  
ATOM    352  CB  ASP A  21      -2.337  -4.647   1.018  1.00 94.43           C  
ATOM    353  HB2 ASP A  21      -1.819  -4.181   1.856  1.00 94.43           H  
ATOM    354  HB3 ASP A  21      -2.338  -3.947   0.182  1.00 94.43           H  
ATOM    355  O   ASP A  21      -1.677  -6.205  -1.780  1.00 94.43           O  
ATOM    356  CG  ASP A  21      -3.769  -4.962   1.451  1.00 94.43           C  
ATOM    357  OD1 ASP A  21      -3.920  -5.784   2.378  1.00 94.43           O  
ATOM    358  OD2 ASP A  21      -4.727  -4.507   0.791  1.00 94.43           O  
ATOM    359  N   ALA A  22      -3.252  -7.300  -0.607  1.00 95.68           N  
ATOM    360  H   ALA A  22      -3.633  -7.467   0.313  1.00 95.68           H  
ATOM    361  CA  ALA A  22      -3.991  -7.820  -1.763  1.00 95.68           C  
ATOM    362  HA  ALA A  22      -3.914  -7.085  -2.564  1.00 95.68           H  
ATOM    363  C   ALA A  22      -5.494  -7.971  -1.486  1.00 95.68           C  
ATOM    364  CB  ALA A  22      -3.363  -9.137  -2.247  1.00 95.68           C  
ATOM    365  HB1 ALA A  22      -3.940  -9.544  -3.078  1.00 95.68           H  
ATOM    366  HB2 ALA A  22      -2.354  -8.947  -2.612  1.00 95.68           H  
ATOM    367  HB3 ALA A  22      -3.339  -9.865  -1.437  1.00 95.68           H  
ATOM    368  O   ALA A  22      -6.136  -8.866  -2.029  1.00 95.68           O  
ATOM    369  N   THR A  23      -6.064  -7.113  -0.634  1.00 93.32           N  
ATOM    370  H   THR A  23      -5.513  -6.364  -0.240  1.00 93.32           H  
ATOM    371  CA  THR A  23      -7.493  -7.176  -0.264  1.00 93.32           C  
ATOM    372  HA  THR A  23      -7.730  -8.205   0.005  1.00 93.32           H  
ATOM    373  C   THR A  23      -8.454  -6.815  -1.406  1.00 93.32           C  
ATOM    374  CB  THR A  23      -7.785  -6.301   0.961  1.00 93.32           C  
ATOM    375  HB  THR A  23      -8.860  -6.299   1.137  1.00 93.32           H  
ATOM    376  O   THR A  23      -9.664  -6.980  -1.275  1.00 93.32           O  
ATOM    377  CG2 THR A  23      -7.116  -6.852   2.219  1.00 93.32           C  
ATOM    378 HG21 THR A  23      -7.571  -7.805   2.491  1.00 93.32           H  
ATOM    379 HG22 THR A  23      -7.247  -6.151   3.043  1.00 93.32           H  
ATOM    380 HG23 THR A  23      -6.051  -7.013   2.053  1.00 93.32           H  
ATOM    381  OG1 THR A  23      -7.376  -4.964   0.755  1.00 93.32           O  
ATOM    382  HG1 THR A  23      -6.425  -4.885   0.858  1.00 93.32           H  
ATOM    383  N   ASP A  24      -7.917  -6.374  -2.543  1.00 94.58           N  
ATOM    384  H   ASP A  24      -6.917  -6.231  -2.549  1.00 94.58           H  
ATOM    385  CA  ASP A  24      -8.589  -6.215  -3.829  1.00 94.58           C  
ATOM    386  HA  ASP A  24      -9.488  -6.830  -3.860  1.00 94.58           H  
ATOM    387  C   ASP A  24      -7.621  -6.698  -4.921  1.00 94.58           C  
ATOM    388  CB  ASP A  24      -9.002  -4.740  -3.981  1.00 94.58           C  
ATOM    389  HB2 ASP A  24      -8.142  -4.116  -3.739  1.00 94.58           H  
ATOM    390  HB3 ASP A  24      -9.773  -4.526  -3.242  1.00 94.58           H  
ATOM    391  O   ASP A  24      -6.492  -6.212  -5.028  1.00 94.58           O  
ATOM    392  CG  ASP A  24      -9.531  -4.326  -5.362  1.00 94.58           C  
ATOM    393  OD1 ASP A  24      -9.542  -5.166  -6.291  1.00 94.58           O  
ATOM    394  OD2 ASP A  24      -9.867  -3.126  -5.496  1.00 94.58           O  
ATOM    395  N   VAL A  25      -8.051  -7.659  -5.745  1.00 96.48           N  
ATOM    396  H   VAL A  25      -9.014  -7.954  -5.670  1.00 96.48           H  
ATOM    397  CA  VAL A  25      -7.205  -8.267  -6.787  1.00 96.48           C  
ATOM    398  HA  VAL A  25      -6.283  -8.599  -6.309  1.00 96.48           H  
ATOM    399  C   VAL A  25      -6.789  -7.275  -7.878  1.00 96.48           C  
ATOM    400  CB  VAL A  25      -7.869  -9.507  -7.413  1.00 96.48           C  
ATOM    401  HB  VAL A  25      -7.174  -9.936  -8.134  1.00 96.48           H  
ATOM    402  O   VAL A  25      -5.789  -7.505  -8.554  1.00 96.48           O  
ATOM    403  CG1 VAL A  25      -8.161 -10.579  -6.357  1.00 96.48           C  
ATOM    404 HG11 VAL A  25      -7.262 -10.788  -5.777  1.00 96.48           H  
ATOM    405 HG12 VAL A  25      -8.492 -11.494  -6.847  1.00 96.48           H  
ATOM    406 HG13 VAL A  25      -8.948 -10.236  -5.685  1.00 96.48           H  
ATOM    407  CG2 VAL A  25      -9.170  -9.183  -8.150  1.00 96.48           C  
ATOM    408 HG21 VAL A  25      -9.910  -8.753  -7.475  1.00 96.48           H  
ATOM    409 HG22 VAL A  25      -8.980  -8.493  -8.972  1.00 96.48           H  
ATOM    410 HG23 VAL A  25      -9.571 -10.104  -8.573  1.00 96.48           H  
ATOM    411  N   GLN A  26      -7.497  -6.150  -8.030  1.00 95.09           N  
ATOM    412  H   GLN A  26      -8.295  -6.006  -7.429  1.00 95.09           H  
ATOM    413  CA  GLN A  26      -7.130  -5.047  -8.928  1.00 95.09           C  
ATOM    414  HA  GLN A  26      -6.560  -5.448  -9.766  1.00 95.09           H  
ATOM    415  C   GLN A  26      -6.253  -3.987  -8.238  1.00 95.09           C  
ATOM    416  CB  GLN A  26      -8.398  -4.388  -9.488  1.00 95.09           C  
ATOM    417  HB2 GLN A  26      -8.100  -3.588 -10.166  1.00 95.09           H  
ATOM    418  HB3 GLN A  26      -8.970  -3.949  -8.671  1.00 95.09           H  
ATOM    419  O   GLN A  26      -5.753  -3.061  -8.886  1.00 95.09           O  
ATOM    420  CG  GLN A  26      -9.289  -5.371 -10.257  1.00 95.09           C  
ATOM    421  HG2 GLN A  26      -9.642  -6.149  -9.580  1.00 95.09           H  
ATOM    422  HG3 GLN A  26      -8.707  -5.842 -11.050  1.00 95.09           H  
ATOM    423  CD  GLN A  26     -10.512  -4.708 -10.881  1.00 95.09           C  
ATOM    424  NE2 GLN A  26     -11.381  -5.486 -11.488  1.00 95.09           N  
ATOM    425 HE21 GLN A  26     -11.258  -6.488 -11.453  1.00 95.09           H  
ATOM    426 HE22 GLN A  26     -12.219  -5.038 -11.831  1.00 95.09           H  
ATOM    427  OE1 GLN A  26     -10.719  -3.502 -10.867  1.00 95.09           O  
ATOM    428  N   ARG A  27      -6.058  -4.087  -6.920  1.00 95.30           N  
ATOM    429  H   ARG A  27      -6.492  -4.865  -6.443  1.00 95.30           H  
ATOM    430  CA  ARG A  27      -5.250  -3.171  -6.105  1.00 95.30           C  
ATOM    431  HA  ARG A  27      -4.577  -2.608  -6.752  1.00 95.30           H  
ATOM    432  C   ARG A  27      -4.314  -3.928  -5.175  1.00 95.30           C  
ATOM    433  CB  ARG A  27      -6.129  -2.164  -5.358  1.00 95.30           C  
ATOM    434  HB2 ARG A  27      -6.849  -2.701  -4.740  1.00 95.30           H  
ATOM    435  HB3 ARG A  27      -5.479  -1.591  -4.697  1.00 95.30           H  
ATOM    436  O   ARG A  27      -4.358  -3.766  -3.960  1.00 95.30           O  
ATOM    437  CG  ARG A  27      -6.875  -1.185  -6.271  1.00 95.30           C  
ATOM    438  HG2 ARG A  27      -6.168  -0.676  -6.926  1.00 95.30           H  
ATOM    439  HG3 ARG A  27      -7.594  -1.734  -6.880  1.00 95.30           H  
ATOM    440  CD  ARG A  27      -7.632  -0.151  -5.425  1.00 95.30           C  
ATOM    441  HD2 ARG A  27      -8.314  -0.692  -4.769  1.00 95.30           H  
ATOM    442  HD3 ARG A  27      -8.243   0.455  -6.094  1.00 95.30           H  
ATOM    443  NE  ARG A  27      -6.718   0.686  -4.602  1.00 95.30           N  
ATOM    444  HE  ARG A  27      -6.186   0.181  -3.907  1.00 95.30           H  
ATOM    445  NH1 ARG A  27      -7.135   2.716  -5.544  1.00 95.30           N  
ATOM    446 HH11 ARG A  27      -6.762   3.628  -5.765  1.00 95.30           H  
ATOM    447 HH12 ARG A  27      -7.773   2.232  -6.159  1.00 95.30           H  
ATOM    448  NH2 ARG A  27      -5.576   2.565  -3.948  1.00 95.30           N  
ATOM    449 HH21 ARG A  27      -5.282   3.521  -4.084  1.00 95.30           H  
ATOM    450 HH22 ARG A  27      -5.134   2.061  -3.193  1.00 95.30           H  
ATOM    451  CZ  ARG A  27      -6.481   1.981  -4.693  1.00 95.30           C  
ATOM    452  N   VAL A  28      -3.423  -4.710  -5.773  1.00 97.48           N  
ATOM    453  H   VAL A  28      -3.428  -4.774  -6.781  1.00 97.48           H  
ATOM    454  CA  VAL A  28      -2.379  -5.426  -5.041  1.00 97.48           C  
ATOM    455  HA  VAL A  28      -2.732  -5.607  -4.025  1.00 97.48           H  
ATOM    456  C   VAL A  28      -1.127  -4.570  -4.931  1.00 97.48           C  
ATOM    457  CB  VAL A  28      -2.113  -6.796  -5.674  1.00 97.48           C  
ATOM    458  HB  VAL A  28      -1.862  -6.670  -6.727  1.00 97.48           H  
ATOM    459  O   VAL A  28      -0.664  -3.987  -5.911  1.00 97.48           O  
ATOM    460  CG1 VAL A  28      -0.952  -7.536  -4.999  1.00 97.48           C  
ATOM    461 HG11 VAL A  28      -0.862  -8.542  -5.408  1.00 97.48           H  
ATOM    462 HG12 VAL A  28      -0.015  -7.009  -5.182  1.00 97.48           H  
ATOM    463 HG13 VAL A  28      -1.122  -7.596  -3.924  1.00 97.48           H  
ATOM    464  CG2 VAL A  28      -3.388  -7.642  -5.585  1.00 97.48           C  
ATOM    465 HG21 VAL A  28      -4.006  -7.464  -6.465  1.00 97.48           H  
ATOM    466 HG22 VAL A  28      -3.142  -8.701  -5.507  1.00 97.48           H  
ATOM    467 HG23 VAL A  28      -3.975  -7.376  -4.705  1.00 97.48           H  
ATOM    468  N   PHE A  29      -0.557  -4.513  -3.734  1.00 97.87           N  
ATOM    469  H   PHE A  29      -0.978  -5.045  -2.985  1.00 97.87           H  
ATOM    470  CA  PHE A  29       0.626  -3.731  -3.419  1.00 97.87           C  
ATOM    471  HA  PHE A  29       0.933  -3.184  -4.311  1.00 97.87           H  
ATOM    472  C   PHE A  29       1.779  -4.645  -3.015  1.00 97.87           C  
ATOM    473  CB  PHE A  29       0.280  -2.689  -2.354  1.00 97.87           C  
ATOM    474  HB2 PHE A  29       1.197  -2.210  -2.009  1.00 97.87           H  
ATOM    475  HB3 PHE A  29      -0.162  -3.187  -1.492  1.00 97.87           H  
ATOM    476  O   PHE A  29       1.639  -5.523  -2.164  1.00 97.87           O  
ATOM    477  CG  PHE A  29      -0.667  -1.621  -2.863  1.00 97.87           C  
ATOM    478  CD1 PHE A  29      -0.190  -0.514  -3.593  1.00 97.87           C  
ATOM    479  HD1 PHE A  29       0.869  -0.405  -3.777  1.00 97.87           H  
ATOM    480  CD2 PHE A  29      -2.048  -1.770  -2.652  1.00 97.87           C  
ATOM    481  HD2 PHE A  29      -2.423  -2.619  -2.100  1.00 97.87           H  
ATOM    482  CE1 PHE A  29      -1.101   0.428  -4.106  1.00 97.87           C  
ATOM    483  HE1 PHE A  29      -0.755   1.272  -4.685  1.00 97.87           H  
ATOM    484  CE2 PHE A  29      -2.953  -0.833  -3.173  1.00 97.87           C  
ATOM    485  HE2 PHE A  29      -4.009  -0.979  -3.000  1.00 97.87           H  
ATOM    486  CZ  PHE A  29      -2.481   0.265  -3.911  1.00 97.87           C  
ATOM    487  HZ  PHE A  29      -3.174   0.981  -4.329  1.00 97.87           H  
ATOM    488  N   VAL A  30       2.939  -4.430  -3.630  1.00 98.29           N  
ATOM    489  H   VAL A  30       2.986  -3.675  -4.300  1.00 98.29           H  
ATOM    490  CA  VAL A  30       4.162  -5.205  -3.388  1.00 98.29           C  
ATOM    491  HA  VAL A  30       4.065  -5.728  -2.437  1.00 98.29           H  
ATOM    492  C   VAL A  30       5.364  -4.278  -3.273  1.00 98.29           C  
ATOM    493  CB  VAL A  30       4.405  -6.266  -4.481  1.00 98.29           C  
ATOM    494  HB  VAL A  30       5.318  -6.801  -4.219  1.00 98.29           H  
ATOM    495  O   VAL A  30       5.381  -3.198  -3.861  1.00 98.29           O  
ATOM    496  CG1 VAL A  30       3.282  -7.305  -4.550  1.00 98.29           C  
ATOM    497 HG11 VAL A  30       3.129  -7.745  -3.564  1.00 98.29           H  
ATOM    498 HG12 VAL A  30       2.353  -6.840  -4.878  1.00 98.29           H  
ATOM    499 HG13 VAL A  30       3.549  -8.100  -5.247  1.00 98.29           H  
ATOM    500  CG2 VAL A  30       4.600  -5.662  -5.879  1.00 98.29           C  
ATOM    501 HG21 VAL A  30       3.707  -5.115  -6.181  1.00 98.29           H  
ATOM    502 HG22 VAL A  30       5.457  -4.987  -5.887  1.00 98.29           H  
ATOM    503 HG23 VAL A  30       4.787  -6.459  -6.598  1.00 98.29           H  
ATOM    504  N   ARG A  31       6.404  -4.704  -2.560  1.00 97.94           N  
ATOM    505  H   ARG A  31       6.317  -5.596  -2.095  1.00 97.94           H  
ATOM    506  CA  ARG A  31       7.680  -3.974  -2.454  1.00 97.94           C  
ATOM    507  HA  ARG A  31       7.690  -3.191  -3.213  1.00 97.94           H  
ATOM    508  C   ARG A  31       8.861  -4.903  -2.740  1.00 97.94           C  
ATOM    509  CB  ARG A  31       7.769  -3.269  -1.089  1.00 97.94           C  
ATOM    510  HB2 ARG A  31       8.683  -2.677  -1.048  1.00 97.94           H  
ATOM    511  HB3 ARG A  31       6.925  -2.585  -1.004  1.00 97.94           H  
ATOM    512  O   ARG A  31       8.733  -6.102  -2.501  1.00 97.94           O  
ATOM    513  CG  ARG A  31       7.745  -4.239   0.105  1.00 97.94           C  
ATOM    514  HG2 ARG A  31       6.891  -4.910   0.022  1.00 97.94           H  
ATOM    515  HG3 ARG A  31       8.659  -4.834   0.108  1.00 97.94           H  
ATOM    516  CD  ARG A  31       7.631  -3.478   1.431  1.00 97.94           C  
ATOM    517  HD2 ARG A  31       6.748  -2.840   1.397  1.00 97.94           H  
ATOM    518  HD3 ARG A  31       8.499  -2.832   1.564  1.00 97.94           H  
ATOM    519  NE  ARG A  31       7.490  -4.405   2.570  1.00 97.94           N  
ATOM    520  HE  ARG A  31       6.555  -4.636   2.874  1.00 97.94           H  
ATOM    521  NH1 ARG A  31       9.710  -4.698   3.089  1.00 97.94           N  
ATOM    522 HH11 ARG A  31      10.375  -5.009   3.783  1.00 97.94           H  
ATOM    523 HH12 ARG A  31       9.954  -4.049   2.354  1.00 97.94           H  
ATOM    524  NH2 ARG A  31       8.136  -5.677   4.324  1.00 97.94           N  
ATOM    525 HH21 ARG A  31       7.166  -5.834   4.560  1.00 97.94           H  
ATOM    526 HH22 ARG A  31       8.818  -6.050   4.968  1.00 97.94           H  
ATOM    527  CZ  ARG A  31       8.446  -4.922   3.315  1.00 97.94           C  
ATOM    528  N   PRO A  32      10.006  -4.419  -3.249  1.00 98.37           N  
ATOM    529  CA  PRO A  32      11.150  -5.287  -3.524  1.00 98.37           C  
ATOM    530  HA  PRO A  32      10.854  -6.021  -4.274  1.00 98.37           H  
ATOM    531  C   PRO A  32      11.642  -6.015  -2.265  1.00 98.37           C  
ATOM    532  CB  PRO A  32      12.231  -4.380  -4.115  1.00 98.37           C  
ATOM    533  HB2 PRO A  32      12.908  -4.052  -3.326  1.00 98.37           H  
ATOM    534  HB3 PRO A  32      12.791  -4.881  -4.904  1.00 98.37           H  
ATOM    535  O   PRO A  32      11.718  -5.426  -1.186  1.00 98.37           O  
ATOM    536  CG  PRO A  32      11.455  -3.175  -4.646  1.00 98.37           C  
ATOM    537  HG2 PRO A  32      12.064  -2.271  -4.647  1.00 98.37           H  
ATOM    538  HG3 PRO A  32      11.087  -3.391  -5.648  1.00 98.37           H  
ATOM    539  CD  PRO A  32      10.275  -3.058  -3.686  1.00 98.37           C  
ATOM    540  HD2 PRO A  32       9.426  -2.617  -4.210  1.00 98.37           H  
ATOM    541  HD3 PRO A  32      10.550  -2.446  -2.827  1.00 98.37           H  
ATOM    542  N   ALA A  33      12.004  -7.291  -2.411  1.00 98.11           N  
ATOM    543  H   ALA A  33      11.892  -7.729  -3.314  1.00 98.11           H  
ATOM    544  CA  ALA A  33      12.437  -8.132  -1.293  1.00 98.11           C  
ATOM    545  HA  ALA A  33      11.895  -7.826  -0.398  1.00 98.11           H  
ATOM    546  C   ALA A  33      13.936  -8.019  -0.970  1.00 98.11           C  
ATOM    547  CB  ALA A  33      12.055  -9.579  -1.599  1.00 98.11           C  
ATOM    548  HB1 ALA A  33      10.994  -9.652  -1.837  1.00 98.11           H  
ATOM    549  HB2 ALA A  33      12.258 -10.199  -0.726  1.00 98.11           H  
ATOM    550  HB3 ALA A  33      12.645  -9.949  -2.439  1.00 98.11           H  
ATOM    551  O   ALA A  33      14.421  -8.659  -0.039  1.00 98.11           O  
ATOM    552  N   ASP A  34      14.714  -7.240  -1.722  1.00 97.49           N  
ATOM    553  H   ASP A  34      14.293  -6.650  -2.425  1.00 97.49           H  
ATOM    554  CA  ASP A  34      16.140  -7.095  -1.438  1.00 97.49           C  
ATOM    555  HA  ASP A  34      16.552  -8.097  -1.322  1.00 97.49           H  
ATOM    556  C   ASP A  34      16.384  -6.335  -0.121  1.00 97.49           C  
ATOM    557  CB  ASP A  34      16.861  -6.448  -2.623  1.00 97.49           C  
ATOM    558  HB2 ASP A  34      16.562  -6.938  -3.550  1.00 97.49           H  
ATOM    559  HB3 ASP A  34      17.935  -6.591  -2.500  1.00 97.49           H  
ATOM    560  O   ASP A  34      15.622  -5.453   0.279  1.00 97.49           O  
ATOM    561  CG  ASP A  34      16.562  -4.957  -2.700  1.00 97.49           C  
ATOM    562  OD1 ASP A  34      17.315  -4.189  -2.057  1.00 97.49           O  
ATOM    563  OD2 ASP A  34      15.573  -4.585  -3.364  1.00 97.49           O  
ATOM    564  N   THR A  35      17.487  -6.652   0.559  1.00 97.00           N  
ATOM    565  H   THR A  35      18.059  -7.413   0.221  1.00 97.00           H  
ATOM    566  CA  THR A  35      17.800  -6.100   1.886  1.00 97.00           C  
ATOM    567  HA  THR A  35      17.020  -6.403   2.584  1.00 97.00           H  
ATOM    568  C   THR A  35      17.871  -4.573   1.914  1.00 97.00           C  
ATOM    569  CB  THR A  35      19.149  -6.655   2.365  1.00 97.00           C  
ATOM    570  HB  THR A  35      19.933  -6.297   1.697  1.00 97.00           H  
ATOM    571  O   THR A  35      17.554  -3.970   2.939  1.00 97.00           O  
ATOM    572  CG2 THR A  35      19.518  -6.255   3.794  1.00 97.00           C  
ATOM    573 HG21 THR A  35      19.737  -5.188   3.834  1.00 97.00           H  
ATOM    574 HG22 THR A  35      18.691  -6.482   4.466  1.00 97.00           H  
ATOM    575 HG23 THR A  35      20.402  -6.809   4.107  1.00 97.00           H  
ATOM    576  OG1 THR A  35      19.146  -8.061   2.312  1.00 97.00           O  
ATOM    577  HG1 THR A  35      18.379  -8.385   2.791  1.00 97.00           H  
ATOM    578  N   ARG A  36      18.305  -3.924   0.825  1.00 97.54           N  
ATOM    579  H   ARG A  36      18.340  -4.428  -0.050  1.00 97.54           H  
ATOM    580  CA  ARG A  36      18.410  -2.461   0.782  1.00 97.54           C  
ATOM    581  HA  ARG A  36      18.872  -2.105   1.703  1.00 97.54           H  
ATOM    582  C   ARG A  36      17.018  -1.838   0.744  1.00 97.54           C  
ATOM    583  CB  ARG A  36      19.277  -2.035  -0.411  1.00 97.54           C  
ATOM    584  HB2 ARG A  36      20.274  -2.460  -0.298  1.00 97.54           H  
ATOM    585  HB3 ARG A  36      18.843  -2.421  -1.334  1.00 97.54           H  
ATOM    586  O   ARG A  36      16.772  -0.907   1.505  1.00 97.54           O  
ATOM    587  CG  ARG A  36      19.388  -0.511  -0.531  1.00 97.54           C  
ATOM    588  HG2 ARG A  36      19.892  -0.107   0.346  1.00 97.54           H  
ATOM    589  HG3 ARG A  36      18.393  -0.071  -0.606  1.00 97.54           H  
ATOM    590  CD  ARG A  36      20.165  -0.143  -1.795  1.00 97.54           C  
ATOM    591  HD2 ARG A  36      19.694  -0.637  -2.645  1.00 97.54           H  
ATOM    592  HD3 ARG A  36      21.190  -0.499  -1.699  1.00 97.54           H  
ATOM    593  NE  ARG A  36      20.153   1.314  -2.012  1.00 97.54           N  
ATOM    594  HE  ARG A  36      19.659   1.868  -1.327  1.00 97.54           H  
ATOM    595  NH1 ARG A  36      21.269   1.315  -4.014  1.00 97.54           N  
ATOM    596 HH11 ARG A  36      21.315   0.307  -3.969  1.00 97.54           H  
ATOM    597 HH12 ARG A  36      21.625   1.813  -4.818  1.00 97.54           H  
ATOM    598  NH2 ARG A  36      20.548   3.245  -3.148  1.00 97.54           N  
ATOM    599 HH21 ARG A  36      20.910   3.732  -3.955  1.00 97.54           H  
ATOM    600 HH22 ARG A  36      20.045   3.762  -2.441  1.00 97.54           H  
ATOM    601  CZ  ARG A  36      20.656   1.949  -3.053  1.00 97.54           C  
ATOM    602  N   SER A  37      16.129  -2.358  -0.097  1.00 96.74           N  
ATOM    603  H   SER A  37      16.427  -3.083  -0.734  1.00 96.74           H  
ATOM    604  CA  SER A  37      14.746  -1.884  -0.200  1.00 96.74           C  
ATOM    605  HA  SER A  37      14.749  -0.808  -0.371  1.00 96.74           H  
ATOM    606  C   SER A  37      13.952  -2.146   1.078  1.00 96.74           C  
ATOM    607  CB  SER A  37      14.048  -2.540  -1.389  1.00 96.74           C  
ATOM    608  HB2 SER A  37      13.028  -2.162  -1.463  1.00 96.74           H  
ATOM    609  HB3 SER A  37      14.015  -3.620  -1.248  1.00 96.74           H  
ATOM    610  O   SER A  37      13.233  -1.256   1.524  1.00 96.74           O  
ATOM    611  OG  SER A  37      14.750  -2.228  -2.577  1.00 96.74           O  
ATOM    612  HG  SER A  37      15.082  -3.058  -2.927  1.00 96.74           H  
ATOM    613  N   GLN A  38      14.140  -3.306   1.721  1.00 95.03           N  
ATOM    614  H   GLN A  38      14.690  -4.024   1.273  1.00 95.03           H  
ATOM    615  CA  GLN A  38      13.513  -3.594   3.017  1.00 95.03           C  
ATOM    616  HA  GLN A  38      12.432  -3.501   2.910  1.00 95.03           H  
ATOM    617  C   GLN A  38      13.933  -2.579   4.090  1.00 95.03           C  
ATOM    618  CB  GLN A  38      13.833  -5.023   3.475  1.00 95.03           C  
ATOM    619  HB2 GLN A  38      13.468  -5.128   4.497  1.00 95.03           H  
ATOM    620  HB3 GLN A  38      14.912  -5.178   3.483  1.00 95.03           H  
ATOM    621  O   GLN A  38      13.077  -1.937   4.688  1.00 95.03           O  
ATOM    622  CG  GLN A  38      13.169  -6.104   2.609  1.00 95.03           C  
ATOM    623  HG2 GLN A  38      13.628  -6.134   1.620  1.00 95.03           H  
ATOM    624  HG3 GLN A  38      12.112  -5.874   2.480  1.00 95.03           H  
ATOM    625  CD  GLN A  38      13.277  -7.473   3.271  1.00 95.03           C  
ATOM    626  NE2 GLN A  38      13.844  -8.474   2.644  1.00 95.03           N  
ATOM    627 HE21 GLN A  38      14.097  -8.412   1.668  1.00 95.03           H  
ATOM    628 HE22 GLN A  38      13.755  -9.368   3.106  1.00 95.03           H  
ATOM    629  OE1 GLN A  38      12.860  -7.673   4.394  1.00 95.03           O  
ATOM    630  N   LYS A  39      15.241  -2.335   4.255  1.00 96.43           N  
ATOM    631  H   LYS A  39      15.902  -2.884   3.724  1.00 96.43           H  
ATOM    632  CA  LYS A  39      15.740  -1.328   5.209  1.00 96.43           C  
ATOM    633  HA  LYS A  39      15.350  -1.557   6.201  1.00 96.43           H  
ATOM    634  C   LYS A  39      15.247   0.082   4.891  1.00 96.43           C  
ATOM    635  CB  LYS A  39      17.271  -1.331   5.235  1.00 96.43           C  
ATOM    636  HB2 LYS A  39      17.611  -0.441   5.765  1.00 96.43           H  
ATOM    637  HB3 LYS A  39      17.651  -1.291   4.214  1.00 96.43           H  
ATOM    638  O   LYS A  39      14.937   0.839   5.800  1.00 96.43           O  
ATOM    639  CG  LYS A  39      17.828  -2.560   5.956  1.00 96.43           C  
ATOM    640  HG2 LYS A  39      17.490  -2.548   6.992  1.00 96.43           H  
ATOM    641  HG3 LYS A  39      17.467  -3.473   5.482  1.00 96.43           H  
ATOM    642  CD  LYS A  39      19.357  -2.531   5.918  1.00 96.43           C  
ATOM    643  HD2 LYS A  39      19.690  -2.553   4.880  1.00 96.43           H  
ATOM    644  HD3 LYS A  39      19.707  -1.616   6.396  1.00 96.43           H  
ATOM    645  CE  LYS A  39      19.895  -3.751   6.666  1.00 96.43           C  
ATOM    646  HE2 LYS A  39      19.471  -3.747   7.670  1.00 96.43           H  
ATOM    647  HE3 LYS A  39      19.538  -4.651   6.165  1.00 96.43           H  
ATOM    648  NZ  LYS A  39      21.375  -3.736   6.733  1.00 96.43           N  
ATOM    649  HZ1 LYS A  39      21.685  -2.904   7.215  1.00 96.43           H  
ATOM    650  HZ2 LYS A  39      21.703  -4.543   7.244  1.00 96.43           H  
ATOM    651  HZ3 LYS A  39      21.769  -3.749   5.803  1.00 96.43           H  
ATOM    652  N   ALA A  40      15.194   0.455   3.612  1.00 96.73           N  
ATOM    653  H   ALA A  40      15.473  -0.202   2.898  1.00 96.73           H  
ATOM    654  CA  ALA A  40      14.698   1.767   3.212  1.00 96.73           C  
ATOM    655  HA  ALA A  40      15.233   2.530   3.777  1.00 96.73           H  
ATOM    656  C   ALA A  40      13.204   1.936   3.541  1.00 96.73           C  
ATOM    657  CB  ALA A  40      14.998   1.972   1.724  1.00 96.73           C  
ATOM    658  HB1 ALA A  40      16.071   1.884   1.548  1.00 96.73           H  
ATOM    659  HB2 ALA A  40      14.668   2.966   1.422  1.00 96.73           H  
ATOM    660  HB3 ALA A  40      14.475   1.222   1.131  1.00 96.73           H  
ATOM    661  O   ALA A  40      12.808   3.004   3.996  1.00 96.73           O  
ATOM    662  N   PHE A  41      12.399   0.885   3.365  1.00 95.86           N  
ATOM    663  H   PHE A  41      12.784   0.031   2.987  1.00 95.86           H  
ATOM    664  CA  PHE A  41      10.987   0.874   3.748  1.00 95.86           C  
ATOM    665  HA  PHE A  41      10.484   1.726   3.291  1.00 95.86           H  
ATOM    666  C   PHE A  41      10.814   1.021   5.265  1.00 95.86           C  
ATOM    667  CB  PHE A  41      10.350  -0.415   3.212  1.00 95.86           C  
ATOM    668  HB2 PHE A  41      10.820  -1.277   3.685  1.00 95.86           H  
ATOM    669  HB3 PHE A  41      10.547  -0.486   2.143  1.00 95.86           H  
ATOM    670  O   PHE A  41      10.084   1.904   5.713  1.00 95.86           O  
ATOM    671  CG  PHE A  41       8.857  -0.506   3.427  1.00 95.86           C  
ATOM    672  CD1 PHE A  41       8.344  -1.164   4.560  1.00 95.86           C  
ATOM    673  HD1 PHE A  41       9.010  -1.580   5.302  1.00 95.86           H  
ATOM    674  CD2 PHE A  41       7.976   0.044   2.476  1.00 95.86           C  
ATOM    675  HD2 PHE A  41       8.364   0.554   1.607  1.00 95.86           H  
ATOM    676  CE1 PHE A  41       6.954  -1.291   4.724  1.00 95.86           C  
ATOM    677  HE1 PHE A  41       6.559  -1.809   5.585  1.00 95.86           H  
ATOM    678  CE2 PHE A  41       6.587  -0.066   2.654  1.00 95.86           C  
ATOM    679  HE2 PHE A  41       5.908   0.353   1.926  1.00 95.86           H  
ATOM    680  CZ  PHE A  41       6.075  -0.731   3.781  1.00 95.86           C  
ATOM    681  HZ  PHE A  41       5.007  -0.822   3.920  1.00 95.86           H  
ATOM    682  N   ASP A  42      11.558   0.236   6.049  1.00 94.75           N  
ATOM    683  H   ASP A  42      12.083  -0.517   5.628  1.00 94.75           H  
ATOM    684  CA  ASP A  42      11.528   0.309   7.514  1.00 94.75           C  
ATOM    685  HA  ASP A  42      10.510   0.126   7.858  1.00 94.75           H  
ATOM    686  C   ASP A  42      11.952   1.695   8.026  1.00 94.75           C  
ATOM    687  CB  ASP A  42      12.446  -0.770   8.112  1.00 94.75           C  
ATOM    688  HB2 ASP A  42      13.459  -0.621   7.738  1.00 94.75           H  
ATOM    689  HB3 ASP A  42      12.470  -0.640   9.194  1.00 94.75           H  
ATOM    690  O   ASP A  42      11.331   2.232   8.944  1.00 94.75           O  
ATOM    691  CG  ASP A  42      12.010  -2.211   7.821  1.00 94.75           C  
ATOM    692  OD1 ASP A  42      10.812  -2.434   7.533  1.00 94.75           O  
ATOM    693  OD2 ASP A  42      12.897  -3.093   7.909  1.00 94.75           O  
ATOM    694  N   ASN A  43      12.964   2.308   7.401  1.00 95.96           N  
ATOM    695  H   ASN A  43      13.475   1.785   6.705  1.00 95.96           H  
ATOM    696  CA  ASN A  43      13.425   3.653   7.750  1.00 95.96           C  
ATOM    697  HA  ASN A  43      13.639   3.688   8.818  1.00 95.96           H  
ATOM    698  C   ASN A  43      12.356   4.720   7.474  1.00 95.96           C  
ATOM    699  CB  ASN A  43      14.710   3.985   6.980  1.00 95.96           C  
ATOM    700  HB2 ASN A  43      14.917   5.047   7.112  1.00 95.96           H  
ATOM    701  HB3 ASN A  43      14.553   3.799   5.917  1.00 95.96           H  
ATOM    702  O   ASN A  43      12.136   5.573   8.325  1.00 95.96           O  
ATOM    703  CG  ASN A  43      15.944   3.230   7.441  1.00 95.96           C  
ATOM    704  ND2 ASN A  43      17.032   3.387   6.723  1.00 95.96           N  
ATOM    705 HD21 ASN A  43      17.859   2.969   7.126  1.00 95.96           H  
ATOM    706 HD22 ASN A  43      17.022   4.062   5.971  1.00 95.96           H  
ATOM    707  OD1 ASN A  43      16.004   2.531   8.435  1.00 95.96           O  
ATOM    708  N   ILE A  44      11.657   4.662   6.331  1.00 96.70           N  
ATOM    709  H   ILE A  44      11.859   3.918   5.678  1.00 96.70           H  
ATOM    710  CA  ILE A  44      10.557   5.600   6.030  1.00 96.70           C  
ATOM    711  HA  ILE A  44      10.951   6.616   6.031  1.00 96.70           H  
ATOM    712  C   ILE A  44       9.493   5.530   7.128  1.00 96.70           C  
ATOM    713  CB  ILE A  44       9.932   5.302   4.644  1.00 96.70           C  
ATOM    714  HB  ILE A  44       9.710   4.236   4.583  1.00 96.70           H  
ATOM    715  O   ILE A  44       9.053   6.560   7.637  1.00 96.70           O  
ATOM    716  CG1 ILE A  44      10.918   5.668   3.515  1.00 96.70           C  
ATOM    717 HG12 ILE A  44      11.922   5.328   3.770  1.00 96.70           H  
ATOM    718 HG13 ILE A  44      10.954   6.754   3.430  1.00 96.70           H  
ATOM    719  CG2 ILE A  44       8.615   6.078   4.432  1.00 96.70           C  
ATOM    720 HG21 ILE A  44       7.861   5.765   5.154  1.00 96.70           H  
ATOM    721 HG22 ILE A  44       8.205   5.865   3.445  1.00 96.70           H  
ATOM    722 HG23 ILE A  44       8.787   7.150   4.537  1.00 96.70           H  
ATOM    723  CD1 ILE A  44      10.556   5.092   2.140  1.00 96.70           C  
ATOM    724 HD11 ILE A  44       9.635   5.536   1.763  1.00 96.70           H  
ATOM    725 HD12 ILE A  44      11.359   5.313   1.436  1.00 96.70           H  
ATOM    726 HD13 ILE A  44      10.436   4.011   2.213  1.00 96.70           H  
ATOM    727  N   LEU A  45       9.088   4.316   7.506  1.00 95.69           N  
ATOM    728  H   LEU A  45       9.504   3.508   7.065  1.00 95.69           H  
ATOM    729  CA  LEU A  45       8.078   4.113   8.539  1.00 95.69           C  
ATOM    730  HA  LEU A  45       7.199   4.713   8.302  1.00 95.69           H  
ATOM    731  C   LEU A  45       8.562   4.594   9.910  1.00 95.69           C  
ATOM    732  CB  LEU A  45       7.690   2.631   8.567  1.00 95.69           C  
ATOM    733  HB2 LEU A  45       7.034   2.467   9.422  1.00 95.69           H  
ATOM    734  HB3 LEU A  45       8.591   2.034   8.707  1.00 95.69           H  
ATOM    735  O   LEU A  45       7.818   5.275  10.616  1.00 95.69           O  
ATOM    736  CG  LEU A  45       6.970   2.154   7.296  1.00 95.69           C  
ATOM    737  HG  LEU A  45       7.579   2.346   6.413  1.00 95.69           H  
ATOM    738  CD1 LEU A  45       6.714   0.661   7.396  1.00 95.69           C  
ATOM    739 HD11 LEU A  45       6.140   0.337   6.528  1.00 95.69           H  
ATOM    740 HD12 LEU A  45       7.661   0.122   7.431  1.00 95.69           H  
ATOM    741 HD13 LEU A  45       6.126   0.463   8.291  1.00 95.69           H  
ATOM    742  CD2 LEU A  45       5.612   2.837   7.116  1.00 95.69           C  
ATOM    743 HD21 LEU A  45       5.083   2.382   6.278  1.00 95.69           H  
ATOM    744 HD22 LEU A  45       5.752   3.894   6.889  1.00 95.69           H  
ATOM    745 HD23 LEU A  45       5.019   2.732   8.024  1.00 95.69           H  
ATOM    746  N   GLN A  46       9.816   4.310  10.265  1.00 95.48           N  
ATOM    747  H   GLN A  46      10.375   3.742   9.645  1.00 95.48           H  
ATOM    748  CA  GLN A  46      10.417   4.774  11.512  1.00 95.48           C  
ATOM    749  HA  GLN A  46       9.777   4.453  12.333  1.00 95.48           H  
ATOM    750  C   GLN A  46      10.508   6.305  11.583  1.00 95.48           C  
ATOM    751  CB  GLN A  46      11.793   4.114  11.684  1.00 95.48           C  
ATOM    752  HB2 GLN A  46      11.668   3.032  11.676  1.00 95.48           H  
ATOM    753  HB3 GLN A  46      12.444   4.395  10.856  1.00 95.48           H  
ATOM    754  O   GLN A  46      10.134   6.880  12.607  1.00 95.48           O  
ATOM    755  CG  GLN A  46      12.451   4.531  13.006  1.00 95.48           C  
ATOM    756  HG2 GLN A  46      12.721   5.586  12.968  1.00 95.48           H  
ATOM    757  HG3 GLN A  46      11.739   4.389  13.818  1.00 95.48           H  
ATOM    758  CD  GLN A  46      13.715   3.733  13.299  1.00 95.48           C  
ATOM    759  NE2 GLN A  46      13.784   3.056  14.425  1.00 95.48           N  
ATOM    760 HE21 GLN A  46      14.632   2.521  14.546  1.00 95.48           H  
ATOM    761 HE22 GLN A  46      13.000   3.042  15.062  1.00 95.48           H  
ATOM    762  OE1 GLN A  46      14.671   3.690  12.549  1.00 95.48           O  
ATOM    763  N   ASP A  47      10.954   6.967  10.515  1.00 96.77           N  
ATOM    764  H   ASP A  47      11.301   6.438   9.728  1.00 96.77           H  
ATOM    765  CA  ASP A  47      11.097   8.425  10.463  1.00 96.77           C  
ATOM    766  HA  ASP A  47      11.723   8.756  11.291  1.00 96.77           H  
ATOM    767  C   ASP A  47       9.737   9.123  10.603  1.00 96.77           C  
ATOM    768  CB  ASP A  47      11.770   8.839   9.140  1.00 96.77           C  
ATOM    769  HB2 ASP A  47      11.254   8.362   8.307  1.00 96.77           H  
ATOM    770  HB3 ASP A  47      11.655   9.917   9.025  1.00 96.77           H  
ATOM    771  O   ASP A  47       9.596  10.105  11.336  1.00 96.77           O  
ATOM    772  CG  ASP A  47      13.272   8.529   9.062  1.00 96.77           C  
ATOM    773  OD1 ASP A  47      13.889   8.290  10.127  1.00 96.77           O  
ATOM    774  OD2 ASP A  47      13.816   8.614   7.936  1.00 96.77           O  
ATOM    775  N   VAL A  48       8.706   8.586   9.945  1.00 97.42           N  
ATOM    776  H   VAL A  48       8.890   7.782   9.362  1.00 97.42           H  
ATOM    777  CA  VAL A  48       7.341   9.128   9.997  1.00 97.42           C  
ATOM    778  HA  VAL A  48       7.389  10.207   9.847  1.00 97.42           H  
ATOM    779  C   VAL A  48       6.701   8.890  11.362  1.00 97.42           C  
ATOM    780  CB  VAL A  48       6.488   8.522   8.875  1.00 97.42           C  
ATOM    781  HB  VAL A  48       6.511   7.435   8.957  1.00 97.42           H  
ATOM    782  O   VAL A  48       6.064   9.802  11.896  1.00 97.42           O  
ATOM    783  CG1 VAL A  48       5.028   8.991   8.940  1.00 97.42           C  
ATOM    784 HG11 VAL A  48       4.983  10.079   8.971  1.00 97.42           H  
ATOM    785 HG12 VAL A  48       4.546   8.584   9.829  1.00 97.42           H  
ATOM    786 HG13 VAL A  48       4.496   8.623   8.062  1.00 97.42           H  
ATOM    787  CG2 VAL A  48       7.042   8.928   7.502  1.00 97.42           C  
ATOM    788 HG21 VAL A  48       6.677   9.912   7.209  1.00 97.42           H  
ATOM    789 HG22 VAL A  48       8.132   8.958   7.505  1.00 97.42           H  
ATOM    790 HG23 VAL A  48       6.758   8.167   6.775  1.00 97.42           H  
ATOM    791  N   LEU A  49       6.903   7.708  11.952  1.00 95.24           N  
ATOM    792  H   LEU A  49       7.402   6.992  11.443  1.00 95.24           H  
ATOM    793  CA  LEU A  49       6.461   7.403  13.310  1.00 95.24           C  
ATOM    794  HA  LEU A  49       5.380   7.529  13.365  1.00 95.24           H  
ATOM    795  C   LEU A  49       7.107   8.368  14.310  1.00 95.24           C  
ATOM    796  CB  LEU A  49       6.812   5.942  13.636  1.00 95.24           C  
ATOM    797  HB2 LEU A  49       6.388   5.297  12.867  1.00 95.24           H  
ATOM    798  HB3 LEU A  49       7.895   5.825  13.588  1.00 95.24           H  
ATOM    799  O   LEU A  49       6.401   8.996  15.098  1.00 95.24           O  
ATOM    800  CG  LEU A  49       6.304   5.500  15.024  1.00 95.24           C  
ATOM    801  HG  LEU A  49       5.993   6.363  15.613  1.00 95.24           H  
ATOM    802  CD1 LEU A  49       5.099   4.576  14.886  1.00 95.24           C  
ATOM    803 HD11 LEU A  49       4.787   4.241  15.875  1.00 95.24           H  
ATOM    804 HD12 LEU A  49       4.283   5.118  14.409  1.00 95.24           H  
ATOM    805 HD13 LEU A  49       5.352   3.708  14.276  1.00 95.24           H  
ATOM    806  CD2 LEU A  49       7.395   4.779  15.815  1.00 95.24           C  
ATOM    807 HD21 LEU A  49       8.239   5.454  15.960  1.00 95.24           H  
ATOM    808 HD22 LEU A  49       7.009   4.482  16.790  1.00 95.24           H  
ATOM    809 HD23 LEU A  49       7.732   3.896  15.273  1.00 95.24           H  
ATOM    810  N   LEU A  50       8.434   8.528  14.248  1.00 96.77           N  
ATOM    811  H   LEU A  50       8.946   8.002  13.554  1.00 96.77           H  
ATOM    812  CA  LEU A  50       9.185   9.416  15.133  1.00 96.77           C  
ATOM    813  HA  LEU A  50       8.997   9.103  16.160  1.00 96.77           H  
ATOM    814  C   LEU A  50       8.710  10.865  14.992  1.00 96.77           C  
ATOM    815  CB  LEU A  50      10.689   9.275  14.835  1.00 96.77           C  
ATOM    816  HB2 LEU A  50      10.863   9.527  13.788  1.00 96.77           H  
ATOM    817  HB3 LEU A  50      10.979   8.234  14.976  1.00 96.77           H  
ATOM    818  O   LEU A  50       8.414  11.512  15.998  1.00 96.77           O  
ATOM    819  CG  LEU A  50      11.588  10.169  15.711  1.00 96.77           C  
ATOM    820  HG  LEU A  50      11.326  11.216  15.557  1.00 96.77           H  
ATOM    821  CD1 LEU A  50      11.458   9.843  17.202  1.00 96.77           C  
ATOM    822 HD11 LEU A  50      10.457  10.093  17.554  1.00 96.77           H  
ATOM    823 HD12 LEU A  50      12.173  10.437  17.771  1.00 96.77           H  
ATOM    824 HD13 LEU A  50      11.651   8.783  17.370  1.00 96.77           H  
ATOM    825  CD2 LEU A  50      13.049   9.987  15.304  1.00 96.77           C  
ATOM    826 HD21 LEU A  50      13.686  10.650  15.889  1.00 96.77           H  
ATOM    827 HD22 LEU A  50      13.356   8.952  15.460  1.00 96.77           H  
ATOM    828 HD23 LEU A  50      13.166  10.230  14.248  1.00 96.77           H  
ATOM    829  N   TYR A  51       8.562  11.357  13.761  1.00 97.96           N  
ATOM    830  H   TYR A  51       8.835  10.786  12.975  1.00 97.96           H  
ATOM    831  CA  TYR A  51       7.995  12.678  13.500  1.00 97.96           C  
ATOM    832  HA  TYR A  51       8.635  13.434  13.956  1.00 97.96           H  
ATOM    833  C   TYR A  51       6.594  12.828  14.116  1.00 97.96           C  
ATOM    834  CB  TYR A  51       7.962  12.914  11.984  1.00 97.96           C  
ATOM    835  HB2 TYR A  51       7.499  12.058  11.494  1.00 97.96           H  
ATOM    836  HB3 TYR A  51       8.983  12.994  11.612  1.00 97.96           H  
ATOM    837  O   TYR A  51       6.330  13.787  14.845  1.00 97.96           O  
ATOM    838  CG  TYR A  51       7.197  14.164  11.613  1.00 97.96           C  
ATOM    839  CD1 TYR A  51       5.891  14.064  11.098  1.00 97.96           C  
ATOM    840  HD1 TYR A  51       5.456  13.090  10.929  1.00 97.96           H  
ATOM    841  CD2 TYR A  51       7.759  15.423  11.888  1.00 97.96           C  
ATOM    842  HD2 TYR A  51       8.749  15.486  12.315  1.00 97.96           H  
ATOM    843  CE1 TYR A  51       5.145  15.231  10.850  1.00 97.96           C  
ATOM    844  HE1 TYR A  51       4.135  15.171  10.474  1.00 97.96           H  
ATOM    845  CE2 TYR A  51       7.014  16.591  11.651  1.00 97.96           C  
ATOM    846  HE2 TYR A  51       7.439  17.555  11.890  1.00 97.96           H  
ATOM    847  OH  TYR A  51       5.003  17.631  10.924  1.00 97.96           O  
ATOM    848  HH  TYR A  51       5.491  18.400  11.227  1.00 97.96           H  
ATOM    849  CZ  TYR A  51       5.708  16.493  11.131  1.00 97.96           C  
ATOM    850  N   GLY A  52       5.717  11.846  13.891  1.00 96.55           N  
ATOM    851  H   GLY A  52       6.013  11.068  13.319  1.00 96.55           H  
ATOM    852  CA  GLY A  52       4.340  11.834  14.382  1.00 96.55           C  
ATOM    853  HA2 GLY A  52       3.881  10.898  14.066  1.00 96.55           H  
ATOM    854  HA3 GLY A  52       3.789  12.664  13.939  1.00 96.55           H  
ATOM    855  C   GLY A  52       4.208  11.921  15.905  1.00 96.55           C  
ATOM    856  O   GLY A  52       3.212  12.453  16.394  1.00 96.55           O  
ATOM    857  N   THR A  53       5.218  11.478  16.664  1.00 94.83           N  
ATOM    858  H   THR A  53       5.981  11.002  16.203  1.00 94.83           H  
ATOM    859  CA  THR A  53       5.213  11.577  18.138  1.00 94.83           C  
ATOM    860  HA  THR A  53       4.257  11.193  18.496  1.00 94.83           H  
ATOM    861  C   THR A  53       5.327  13.005  18.676  1.00 94.83           C  
ATOM    862  CB  THR A  53       6.315  10.737  18.801  1.00 94.83           C  
ATOM    863  HB  THR A  53       6.156  10.795  19.878  1.00 94.83           H  
ATOM    864  O   THR A  53       4.947  13.251  19.819  1.00 94.83           O  
ATOM    865  CG2 THR A  53       6.284   9.258  18.428  1.00 94.83           C  
ATOM    866 HG21 THR A  53       5.257   8.896  18.384  1.00 94.83           H  
ATOM    867 HG22 THR A  53       6.831   8.694  19.183  1.00 94.83           H  
ATOM    868 HG23 THR A  53       6.772   9.102  17.466  1.00 94.83           H  
ATOM    869  OG1 THR A  53       7.607  11.232  18.532  1.00 94.83           O  
ATOM    870  HG1 THR A  53       7.771  11.246  17.586  1.00 94.83           H  
ATOM    871  N   THR A  54       5.838  13.944  17.874  1.00 96.06           N  
ATOM    872  H   THR A  54       6.094  13.670  16.936  1.00 96.06           H  
ATOM    873  CA  THR A  54       6.092  15.339  18.289  1.00 96.06           C  
ATOM    874  HA  THR A  54       5.733  15.487  19.307  1.00 96.06           H  
ATOM    875  C   THR A  54       5.357  16.371  17.438  1.00 96.06           C  
ATOM    876  CB  THR A  54       7.593  15.659  18.277  1.00 96.06           C  
ATOM    877  HB  THR A  54       7.731  16.699  18.572  1.00 96.06           H  
ATOM    878  O   THR A  54       5.354  17.556  17.769  1.00 96.06           O  
ATOM    879  CG2 THR A  54       8.389  14.782  19.241  1.00 96.06           C  
ATOM    880 HG21 THR A  54       9.424  15.123  19.268  1.00 96.06           H  
ATOM    881 HG22 THR A  54       7.961  14.857  20.240  1.00 96.06           H  
ATOM    882 HG23 THR A  54       8.367  13.741  18.918  1.00 96.06           H  
ATOM    883  OG1 THR A  54       8.140  15.480  16.989  1.00 96.06           O  
ATOM    884  HG1 THR A  54       8.018  14.561  16.741  1.00 96.06           H  
ATOM    885  N   ALA A  55       4.743  15.941  16.336  1.00 97.52           N  
ATOM    886  H   ALA A  55       4.801  14.961  16.099  1.00 97.52           H  
ATOM    887  CA  ALA A  55       4.011  16.814  15.441  1.00 97.52           C  
ATOM    888  HA  ALA A  55       4.608  17.712  15.280  1.00 97.52           H  
ATOM    889  C   ALA A  55       2.663  17.236  16.039  1.00 97.52           C  
ATOM    890  CB  ALA A  55       3.845  16.108  14.093  1.00 97.52           C  
ATOM    891  HB1 ALA A  55       3.363  16.776  13.379  1.00 97.52           H  
ATOM    892  HB2 ALA A  55       4.824  15.817  13.711  1.00 97.52           H  
ATOM    893  HB3 ALA A  55       3.235  15.213  14.217  1.00 97.52           H  
ATOM    894  O   ALA A  55       1.922  16.426  16.594  1.00 97.52           O  
ATOM    895  N   GLU A  56       2.304  18.500  15.832  1.00 97.61           N  
ATOM    896  H   GLU A  56       2.957  19.119  15.373  1.00 97.61           H  
ATOM    897  CA  GLU A  56       0.964  19.004  16.121  1.00 97.61           C  
ATOM    898  HA  GLU A  56       0.570  18.450  16.973  1.00 97.61           H  
ATOM    899  C   GLU A  56       0.034  18.798  14.912  1.00 97.61           C  
ATOM    900  CB  GLU A  56       1.031  20.484  16.520  1.00 97.61           C  
ATOM    901  HB2 GLU A  56       0.023  20.899  16.539  1.00 97.61           H  
ATOM    902  HB3 GLU A  56       1.596  21.033  15.766  1.00 97.61           H  
ATOM    903  O   GLU A  56       0.495  18.898  13.766  1.00 97.61           O  
ATOM    904  CG  GLU A  56       1.689  20.698  17.893  1.00 97.61           C  
ATOM    905  HG2 GLU A  56       1.738  21.771  18.080  1.00 97.61           H  
ATOM    906  HG3 GLU A  56       2.713  20.327  17.860  1.00 97.61           H  
ATOM    907  CD  GLU A  56       0.917  20.029  19.043  1.00 97.61           C  
ATOM    908  OE1 GLU A  56       1.573  19.594  20.011  1.00 97.61           O  
ATOM    909  OE2 GLU A  56      -0.334  19.993  18.955  1.00 97.61           O  
ATOM    910  N   PRO A  57      -1.269  18.530  15.124  1.00 97.90           N  
ATOM    911  CA  PRO A  57      -2.224  18.372  14.033  1.00 97.90           C  
ATOM    912  HA  PRO A  57      -1.916  17.509  13.443  1.00 97.90           H  
ATOM    913  C   PRO A  57      -2.316  19.601  13.117  1.00 97.90           C  
ATOM    914  CB  PRO A  57      -3.573  18.067  14.691  1.00 97.90           C  
ATOM    915  HB2 PRO A  57      -4.127  18.991  14.855  1.00 97.90           H  
ATOM    916  HB3 PRO A  57      -4.163  17.370  14.094  1.00 97.90           H  
ATOM    917  O   PRO A  57      -2.043  20.740  13.509  1.00 97.90           O  
ATOM    918  CG  PRO A  57      -3.183  17.467  16.039  1.00 97.90           C  
ATOM    919  HG2 PRO A  57      -2.954  16.408  15.915  1.00 97.90           H  
ATOM    920  HG3 PRO A  57      -3.963  17.606  16.787  1.00 97.90           H  
ATOM    921  CD  PRO A  57      -1.910  18.230  16.398  1.00 97.90           C  
ATOM    922  HD2 PRO A  57      -2.158  19.160  16.909  1.00 97.90           H  
ATOM    923  HD3 PRO A  57      -1.286  17.605  17.037  1.00 97.90           H  
ATOM    924  N   LEU A  58      -2.768  19.374  11.884  1.00 98.42           N  
ATOM    925  H   LEU A  58      -3.029  18.426  11.652  1.00 98.42           H  
ATOM    926  CA  LEU A  58      -3.094  20.437  10.941  1.00 98.42           C  
ATOM    927  HA  LEU A  58      -2.193  21.025  10.766  1.00 98.42           H  
ATOM    928  C   LEU A  58      -4.155  21.370  11.529  1.00 98.42           C  
ATOM    929  CB  LEU A  58      -3.601  19.850   9.613  1.00 98.42           C  
ATOM    930  HB2 LEU A  58      -4.127  20.635   9.071  1.00 98.42           H  
ATOM    931  HB3 LEU A  58      -4.325  19.067   9.838  1.00 98.42           H  
ATOM    932  O   LEU A  58      -5.202  20.939  12.010  1.00 98.42           O  
ATOM    933  CG  LEU A  58      -2.521  19.284   8.681  1.00 98.42           C  
ATOM    934  HG  LEU A  58      -1.975  18.496   9.199  1.00 98.42           H  
ATOM    935  CD1 LEU A  58      -3.176  18.692   7.433  1.00 98.42           C  
ATOM    936 HD11 LEU A  58      -2.425  18.179   6.832  1.00 98.42           H  
ATOM    937 HD12 LEU A  58      -3.638  19.486   6.846  1.00 98.42           H  
ATOM    938 HD13 LEU A  58      -3.949  17.980   7.722  1.00 98.42           H  
ATOM    939  CD2 LEU A  58      -1.539  20.359   8.201  1.00 98.42           C  
ATOM    940 HD21 LEU A  58      -0.931  20.714   9.033  1.00 98.42           H  
ATOM    941 HD22 LEU A  58      -2.088  21.193   7.764  1.00 98.42           H  
ATOM    942 HD23 LEU A  58      -0.875  19.936   7.447  1.00 98.42           H  
ATOM    943  N   LYS A  59      -3.887  22.673  11.424  1.00 96.64           N  
ATOM    944  H   LYS A  59      -2.977  22.936  11.075  1.00 96.64           H  
ATOM    945  CA  LYS A  59      -4.842  23.727  11.790  1.00 96.64           C  
ATOM    946  HA  LYS A  59      -5.454  23.382  12.623  1.00 96.64           H  
ATOM    947  C   LYS A  59      -5.822  24.034  10.661  1.00 96.64           C  
ATOM    948  CB  LYS A  59      -4.086  24.988  12.224  1.00 96.64           C  
ATOM    949  HB2 LYS A  59      -4.813  25.767  12.455  1.00 96.64           H  
ATOM    950  HB3 LYS A  59      -3.457  25.338  11.405  1.00 96.64           H  
ATOM    951  O   LYS A  59      -6.963  24.383  10.928  1.00 96.64           O  
ATOM    952  CG  LYS A  59      -3.224  24.722  13.467  1.00 96.64           C  
ATOM    953  HG2 LYS A  59      -3.859  24.344  14.268  1.00 96.64           H  
ATOM    954  HG3 LYS A  59      -2.467  23.972  13.237  1.00 96.64           H  
ATOM    955  CD  LYS A  59      -2.524  25.998  13.938  1.00 96.64           C  
ATOM    956  HD2 LYS A  59      -3.274  26.744  14.203  1.00 96.64           H  
ATOM    957  HD3 LYS A  59      -1.897  26.382  13.134  1.00 96.64           H  
ATOM    958  CE  LYS A  59      -1.663  25.657  15.158  1.00 96.64           C  
ATOM    959  HE2 LYS A  59      -0.961  24.873  14.878  1.00 96.64           H  
ATOM    960  HE3 LYS A  59      -2.309  25.249  15.936  1.00 96.64           H  
ATOM    961  NZ  LYS A  59      -0.933  26.843  15.666  1.00 96.64           N  
ATOM    962  HZ1 LYS A  59      -0.374  26.582  16.466  1.00 96.64           H  
ATOM    963  HZ2 LYS A  59      -0.319  27.208  14.951  1.00 96.64           H  
ATOM    964  HZ3 LYS A  59      -1.584  27.563  15.945  1.00 96.64           H  
ATOM    965  N   GLU A  60      -5.377  23.861   9.418  1.00 97.81           N  
ATOM    966  H   GLU A  60      -4.455  23.470   9.291  1.00 97.81           H  
ATOM    967  CA  GLU A  60      -6.156  24.120   8.210  1.00 97.81           C  
ATOM    968  HA  GLU A  60      -7.140  24.487   8.504  1.00 97.81           H  
ATOM    969  C   GLU A  60      -6.328  22.838   7.384  1.00 97.81           C  
ATOM    970  CB  GLU A  60      -5.482  25.207   7.358  1.00 97.81           C  
ATOM    971  HB2 GLU A  60      -5.997  25.285   6.401  1.00 97.81           H  
ATOM    972  HB3 GLU A  60      -4.453  24.910   7.153  1.00 97.81           H  
ATOM    973  O   GLU A  60      -5.431  21.987   7.383  1.00 97.81           O  
ATOM    974  CG  GLU A  60      -5.473  26.588   8.031  1.00 97.81           C  
ATOM    975  HG2 GLU A  60      -4.975  27.290   7.362  1.00 97.81           H  
ATOM    976  HG3 GLU A  60      -4.879  26.532   8.943  1.00 97.81           H  
ATOM    977  CD  GLU A  60      -6.880  27.117   8.352  1.00 97.81           C  
ATOM    978  OE1 GLU A  60      -6.995  27.842   9.365  1.00 97.81           O  
ATOM    979  OE2 GLU A  60      -7.819  26.796   7.585  1.00 97.81           O  
ATOM    980  N   PRO A  61      -7.450  22.689   6.658  1.00 98.19           N  
ATOM    981  CA  PRO A  61      -7.671  21.576   5.744  1.00 98.19           C  
ATOM    982  HA  PRO A  61      -7.852  20.680   6.338  1.00 98.19           H  
ATOM    983  C   PRO A  61      -6.509  21.364   4.763  1.00 98.19           C  
ATOM    984  CB  PRO A  61      -8.943  21.944   4.980  1.00 98.19           C  
ATOM    985  HB2 PRO A  61      -9.496  21.060   4.663  1.00 98.19           H  
ATOM    986  HB3 PRO A  61      -8.700  22.557   4.112  1.00 98.19           H  
ATOM    987  O   PRO A  61      -6.068  22.329   4.132  1.00 98.19           O  
ATOM    988  CG  PRO A  61      -9.717  22.798   5.979  1.00 98.19           C  
ATOM    989  HG2 PRO A  61     -10.417  23.469   5.482  1.00 98.19           H  
ATOM    990  HG3 PRO A  61     -10.225  22.164   6.706  1.00 98.19           H  
ATOM    991  CD  PRO A  61      -8.605  23.576   6.668  1.00 98.19           C  
ATOM    992  HD2 PRO A  61      -8.376  24.481   6.104  1.00 98.19           H  
ATOM    993  HD3 PRO A  61      -8.917  23.833   7.680  1.00 98.19           H  
ATOM    994  N   PRO A  62      -6.043  20.120   4.551  1.00 98.36           N  
ATOM    995  CA  PRO A  62      -5.089  19.854   3.488  1.00 98.36           C  
ATOM    996  HA  PRO A  62      -4.228  20.513   3.593  1.00 98.36           H  
ATOM    997  C   PRO A  62      -5.726  20.070   2.114  1.00 98.36           C  
ATOM    998  CB  PRO A  62      -4.651  18.404   3.676  1.00 98.36           C  
ATOM    999  HB2 PRO A  62      -4.352  17.929   2.742  1.00 98.36           H  
ATOM   1000  HB3 PRO A  62      -3.841  18.367   4.404  1.00 98.36           H  
ATOM   1001  O   PRO A  62      -6.941  19.940   1.926  1.00 98.36           O  
ATOM   1002  CG  PRO A  62      -5.907  17.770   4.265  1.00 98.36           C  
ATOM   1003  HG2 PRO A  62      -5.666  16.856   4.808  1.00 98.36           H  
ATOM   1004  HG3 PRO A  62      -6.628  17.566   3.473  1.00 98.36           H  
ATOM   1005  CD  PRO A  62      -6.443  18.870   5.184  1.00 98.36           C  
ATOM   1006  HD2 PRO A  62      -7.527  18.790   5.277  1.00 98.36           H  
ATOM   1007  HD3 PRO A  62      -5.974  18.798   6.166  1.00 98.36           H  
ATOM   1008  N   SER A  63      -4.879  20.339   1.126  1.00 97.00           N  
ATOM   1009  H   SER A  63      -3.897  20.394   1.356  1.00 97.00           H  
ATOM   1010  CA  SER A  63      -5.283  20.409  -0.275  1.00 97.00           C  
ATOM   1011  HA  SER A  63      -6.288  20.828  -0.327  1.00 97.00           H  
ATOM   1012  C   SER A  63      -5.317  19.027  -0.922  1.00 97.00           C  
ATOM   1013  CB  SER A  63      -4.359  21.349  -1.046  1.00 97.00           C  
ATOM   1014  HB2 SER A  63      -3.318  21.066  -0.889  1.00 97.00           H  
ATOM   1015  HB3 SER A  63      -4.585  21.298  -2.111  1.00 97.00           H  
ATOM   1016  O   SER A  63      -4.561  18.121  -0.572  1.00 97.00           O  
ATOM   1017  OG  SER A  63      -4.581  22.667  -0.592  1.00 97.00           O  
ATOM   1018  HG  SER A  63      -4.324  22.721   0.331  1.00 97.00           H  
ATOM   1019  N   LYS A  64      -6.168  18.869  -1.937  1.00 96.64           N  
ATOM   1020  H   LYS A  64      -6.723  19.666  -2.213  1.00 96.64           H  
ATOM   1021  CA  LYS A  64      -6.124  17.696  -2.814  1.00 96.64           C  
ATOM   1022  HA  LYS A  64      -6.260  16.801  -2.207  1.00 96.64           H  
ATOM   1023  C   LYS A  64      -4.739  17.607  -3.477  1.00 96.64           C  
ATOM   1024  CB  LYS A  64      -7.272  17.806  -3.825  1.00 96.64           C  
ATOM   1025  HB2 LYS A  64      -8.216  17.766  -3.282  1.00 96.64           H  
ATOM   1026  HB3 LYS A  64      -7.206  18.764  -4.340  1.00 96.64           H  
ATOM   1027  O   LYS A  64      -4.292  18.575  -4.080  1.00 96.64           O  
ATOM   1028  CG  LYS A  64      -7.238  16.686  -4.864  1.00 96.64           C  
ATOM   1029  HG2 LYS A  64      -6.356  16.816  -5.491  1.00 96.64           H  
ATOM   1030  HG3 LYS A  64      -7.172  15.723  -4.358  1.00 96.64           H  
ATOM   1031  CD  LYS A  64      -8.487  16.727  -5.753  1.00 96.64           C  
ATOM   1032  HD2 LYS A  64      -9.366  16.461  -5.166  1.00 96.64           H  
ATOM   1033  HD3 LYS A  64      -8.603  17.726  -6.173  1.00 96.64           H  
ATOM   1034  CE  LYS A  64      -8.264  15.718  -6.869  1.00 96.64           C  
ATOM   1035  HE2 LYS A  64      -8.119  14.732  -6.427  1.00 96.64           H  
ATOM   1036  HE3 LYS A  64      -7.341  16.010  -7.371  1.00 96.64           H  
ATOM   1037  NZ  LYS A  64      -9.337  15.677  -7.879  1.00 96.64           N  
ATOM   1038  HZ1 LYS A  64      -9.548  16.613  -8.195  1.00 96.64           H  
ATOM   1039  HZ2 LYS A  64      -8.979  15.178  -8.680  1.00 96.64           H  
ATOM   1040  HZ3 LYS A  64     -10.162  15.210  -7.528  1.00 96.64           H  
ATOM   1041  N   GLY A  65      -4.093  16.450  -3.375  1.00 97.21           N  
ATOM   1042  H   GLY A  65      -4.537  15.715  -2.843  1.00 97.21           H  
ATOM   1043  CA  GLY A  65      -2.738  16.180  -3.865  1.00 97.21           C  
ATOM   1044  HA2 GLY A  65      -2.541  16.776  -4.757  1.00 97.21           H  
ATOM   1045  HA3 GLY A  65      -2.660  15.125  -4.129  1.00 97.21           H  
ATOM   1046  C   GLY A  65      -1.632  16.472  -2.852  1.00 97.21           C  
ATOM   1047  O   GLY A  65      -0.474  16.191  -3.134  1.00 97.21           O  
ATOM   1048  N   GLN A  66      -1.964  17.001  -1.674  1.00 98.11           N  
ATOM   1049  H   GLN A  66      -2.930  17.214  -1.472  1.00 98.11           H  
ATOM   1050  CA  GLN A  66      -0.987  17.240  -0.618  1.00 98.11           C  
ATOM   1051  HA  GLN A  66      -0.088  17.666  -1.065  1.00 98.11           H  
ATOM   1052  C   GLN A  66      -0.608  15.927   0.079  1.00 98.11           C  
ATOM   1053  CB  GLN A  66      -1.570  18.268   0.359  1.00 98.11           C  
ATOM   1054  HB2 GLN A  66      -2.453  17.846   0.838  1.00 98.11           H  
ATOM   1055  HB3 GLN A  66      -1.863  19.154  -0.205  1.00 98.11           H  
ATOM   1056  O   GLN A  66      -1.489  15.160   0.485  1.00 98.11           O  
ATOM   1057  CG  GLN A  66      -0.585  18.684   1.455  1.00 98.11           C  
ATOM   1058  HG2 GLN A  66       0.338  19.055   1.008  1.00 98.11           H  
ATOM   1059  HG3 GLN A  66      -0.357  17.812   2.068  1.00 98.11           H  
ATOM   1060  CD  GLN A  66      -1.150  19.755   2.378  1.00 98.11           C  
ATOM   1061  NE2 GLN A  66      -0.505  20.006   3.494  1.00 98.11           N  
ATOM   1062 HE21 GLN A  66      -0.882  20.734   4.084  1.00 98.11           H  
ATOM   1063 HE22 GLN A  66       0.351  19.512   3.700  1.00 98.11           H  
ATOM   1064  OE1 GLN A  66      -2.175  20.372   2.124  1.00 98.11           O  
ATOM   1065  N   THR A  67       0.694  15.702   0.271  1.00 98.75           N  
ATOM   1066  H   THR A  67       1.375  16.311  -0.160  1.00 98.75           H  
ATOM   1067  CA  THR A  67       1.183  14.693   1.216  1.00 98.75           C  
ATOM   1068  HA  THR A  67       0.620  13.773   1.059  1.00 98.75           H  
ATOM   1069  C   THR A  67       0.948  15.185   2.641  1.00 98.75           C  
ATOM   1070  CB  THR A  67       2.678  14.370   1.049  1.00 98.75           C  
ATOM   1071  HB  THR A  67       3.279  15.181   1.460  1.00 98.75           H  
ATOM   1072  O   THR A  67       1.336  16.298   3.000  1.00 98.75           O  
ATOM   1073  CG2 THR A  67       3.013  13.067   1.777  1.00 98.75           C  
ATOM   1074 HG21 THR A  67       4.030  12.747   1.551  1.00 98.75           H  
ATOM   1075 HG22 THR A  67       2.923  13.203   2.855  1.00 98.75           H  
ATOM   1076 HG23 THR A  67       2.321  12.284   1.466  1.00 98.75           H  
ATOM   1077  OG1 THR A  67       3.036  14.200  -0.303  1.00 98.75           O  
ATOM   1078  HG1 THR A  67       3.783  14.781  -0.466  1.00 98.75           H  
ATOM   1079  N   VAL A  68       0.327  14.354   3.467  1.00 98.82           N  
ATOM   1080  H   VAL A  68       0.056  13.449   3.110  1.00 98.82           H  
ATOM   1081  CA  VAL A  68       0.129  14.579   4.901  1.00 98.82           C  
ATOM   1082  HA  VAL A  68       0.671  15.472   5.213  1.00 98.82           H  
ATOM   1083  C   VAL A  68       0.712  13.408   5.679  1.00 98.82           C  
ATOM   1084  CB  VAL A  68      -1.355  14.812   5.251  1.00 98.82           C  
ATOM   1085  HB  VAL A  68      -1.432  14.977   6.326  1.00 98.82           H  
ATOM   1086  O   VAL A  68       0.935  12.330   5.127  1.00 98.82           O  
ATOM   1087  CG1 VAL A  68      -1.892  16.068   4.556  1.00 98.82           C  
ATOM   1088 HG11 VAL A  68      -1.258  16.920   4.797  1.00 98.82           H  
ATOM   1089 HG12 VAL A  68      -1.910  15.928   3.475  1.00 98.82           H  
ATOM   1090 HG13 VAL A  68      -2.904  16.267   4.910  1.00 98.82           H  
ATOM   1091  CG2 VAL A  68      -2.266  13.629   4.898  1.00 98.82           C  
ATOM   1092 HG21 VAL A  68      -1.934  12.734   5.425  1.00 98.82           H  
ATOM   1093 HG22 VAL A  68      -2.244  13.440   3.825  1.00 98.82           H  
ATOM   1094 HG23 VAL A  68      -3.290  13.849   5.200  1.00 98.82           H  
ATOM   1095  N   VAL A  69       0.934  13.605   6.973  1.00 98.69           N  
ATOM   1096  H   VAL A  69       0.728  14.510   7.370  1.00 98.69           H  
ATOM   1097  CA  VAL A  69       1.073  12.487   7.907  1.00 98.69           C  
ATOM   1098  HA  VAL A  69       1.329  11.580   7.360  1.00 98.69           H  
ATOM   1099  C   VAL A  69      -0.296  12.265   8.546  1.00 98.69           C  
ATOM   1100  CB  VAL A  69       2.218  12.738   8.902  1.00 98.69           C  
ATOM   1101  HB  VAL A  69       2.093  13.714   9.370  1.00 98.69           H  
ATOM   1102  O   VAL A  69      -0.962  13.218   8.940  1.00 98.69           O  
ATOM   1103  CG1 VAL A  69       2.268  11.663   9.987  1.00 98.69           C  
ATOM   1104 HG11 VAL A  69       2.385  10.679   9.532  1.00 98.69           H  
ATOM   1105 HG12 VAL A  69       1.351  11.684  10.575  1.00 98.69           H  
ATOM   1106 HG13 VAL A  69       3.110  11.849  10.653  1.00 98.69           H  
ATOM   1107  CG2 VAL A  69       3.560  12.746   8.160  1.00 98.69           C  
ATOM   1108 HG21 VAL A  69       4.376  12.899   8.867  1.00 98.69           H  
ATOM   1109 HG22 VAL A  69       3.579  13.559   7.435  1.00 98.69           H  
ATOM   1110 HG23 VAL A  69       3.709  11.797   7.645  1.00 98.69           H  
ATOM   1111  N   SER A  70      -0.766  11.025   8.604  1.00 97.94           N  
ATOM   1112  H   SER A  70      -0.182  10.273   8.268  1.00 97.94           H  
ATOM   1113  CA  SER A  70      -2.081  10.678   9.141  1.00 97.94           C  
ATOM   1114  HA  SER A  70      -2.536  11.558   9.594  1.00 97.94           H  
ATOM   1115  C   SER A  70      -1.950   9.614  10.216  1.00 97.94           C  
ATOM   1116  CB  SER A  70      -3.008  10.206   8.022  1.00 97.94           C  
ATOM   1117  HB2 SER A  70      -3.142  11.009   7.297  1.00 97.94           H  
ATOM   1118  HB3 SER A  70      -2.559   9.351   7.517  1.00 97.94           H  
ATOM   1119  O   SER A  70      -1.209   8.647  10.047  1.00 97.94           O  
ATOM   1120  OG  SER A  70      -4.263   9.833   8.557  1.00 97.94           O  
ATOM   1121  HG  SER A  70      -4.763  10.621   8.781  1.00 97.94           H  
ATOM   1122  N   LYS A  71      -2.687   9.791  11.314  1.00 96.64           N  
ATOM   1123  H   LYS A  71      -3.266  10.617  11.367  1.00 96.64           H  
ATOM   1124  CA  LYS A  71      -2.797   8.785  12.366  1.00 96.64           C  
ATOM   1125  HA  LYS A  71      -1.834   8.281  12.447  1.00 96.64           H  
ATOM   1126  C   LYS A  71      -3.847   7.742  11.978  1.00 96.64           C  
ATOM   1127  CB  LYS A  71      -3.069   9.480  13.704  1.00 96.64           C  
ATOM   1128  HB2 LYS A  71      -2.341  10.283  13.820  1.00 96.64           H  
ATOM   1129  HB3 LYS A  71      -4.072   9.905  13.713  1.00 96.64           H  
ATOM   1130  O   LYS A  71      -5.043   8.055  11.999  1.00 96.64           O  
ATOM   1131  CG  LYS A  71      -2.887   8.516  14.878  1.00 96.64           C  
ATOM   1132  HG2 LYS A  71      -1.884   8.092  14.831  1.00 96.64           H  
ATOM   1133  HG3 LYS A  71      -3.615   7.707  14.813  1.00 96.64           H  
ATOM   1134  CD  LYS A  71      -3.058   9.259  16.207  1.00 96.64           C  
ATOM   1135  HD2 LYS A  71      -2.402  10.130  16.216  1.00 96.64           H  
ATOM   1136  HD3 LYS A  71      -4.094   9.578  16.320  1.00 96.64           H  
ATOM   1137  CE  LYS A  71      -2.660   8.311  17.336  1.00 96.64           C  
ATOM   1138  HE2 LYS A  71      -1.651   7.956  17.125  1.00 96.64           H  
ATOM   1139  HE3 LYS A  71      -3.324   7.446  17.325  1.00 96.64           H  
ATOM   1140  NZ  LYS A  71      -2.677   8.964  18.663  1.00 96.64           N  
ATOM   1141  HZ1 LYS A  71      -2.057   9.761  18.659  1.00 96.64           H  
ATOM   1142  HZ2 LYS A  71      -2.342   8.309  19.355  1.00 96.64           H  
ATOM   1143  HZ3 LYS A  71      -3.614   9.256  18.904  1.00 96.64           H  
ATOM   1144  N   TYR A  72      -3.426   6.523  11.658  1.00 93.90           N  
ATOM   1145  H   TYR A  72      -2.444   6.311  11.769  1.00 93.90           H  
ATOM   1146  CA  TYR A  72      -4.307   5.424  11.247  1.00 93.90           C  
ATOM   1147  HA  TYR A  72      -5.079   5.832  10.594  1.00 93.90           H  
ATOM   1148  C   TYR A  72      -5.031   4.789  12.447  1.00 93.90           C  
ATOM   1149  CB  TYR A  72      -3.496   4.421  10.414  1.00 93.90           C  
ATOM   1150  HB2 TYR A  72      -2.717   3.980  11.036  1.00 93.90           H  
ATOM   1151  HB3 TYR A  72      -3.004   4.970   9.611  1.00 93.90           H  
ATOM   1152  O   TYR A  72      -4.829   5.196  13.597  1.00 93.90           O  
ATOM   1153  CG  TYR A  72      -4.302   3.322   9.753  1.00 93.90           C  
ATOM   1154  CD1 TYR A  72      -4.030   1.959   9.983  1.00 93.90           C  
ATOM   1155  HD1 TYR A  72      -3.204   1.668  10.616  1.00 93.90           H  
ATOM   1156  CD2 TYR A  72      -5.326   3.681   8.868  1.00 93.90           C  
ATOM   1157  HD2 TYR A  72      -5.546   4.723   8.688  1.00 93.90           H  
ATOM   1158  CE1 TYR A  72      -4.788   0.971   9.318  1.00 93.90           C  
ATOM   1159  HE1 TYR A  72      -4.543  -0.072   9.458  1.00 93.90           H  
ATOM   1160  CE2 TYR A  72      -6.082   2.706   8.202  1.00 93.90           C  
ATOM   1161  HE2 TYR A  72      -6.872   2.997   7.526  1.00 93.90           H  
ATOM   1162  OH  TYR A  72      -6.521   0.411   7.732  1.00 93.90           O  
ATOM   1163  HH  TYR A  72      -6.200  -0.472   7.928  1.00 93.90           H  
ATOM   1164  CZ  TYR A  72      -5.815   1.345   8.422  1.00 93.90           C  
ATOM   1165  N   THR A  73      -5.965   3.867  12.202  1.00 89.52           N  
ATOM   1166  H   THR A  73      -6.084   3.545  11.253  1.00 89.52           H  
ATOM   1167  CA  THR A  73      -6.823   3.255  13.237  1.00 89.52           C  
ATOM   1168  HA  THR A  73      -7.366   4.047  13.754  1.00 89.52           H  
ATOM   1169  C   THR A  73      -6.052   2.484  14.309  1.00 89.52           C  
ATOM   1170  CB  THR A  73      -7.854   2.312  12.600  1.00 89.52           C  
ATOM   1171  HB  THR A  73      -8.325   1.709  13.376  1.00 89.52           H  
ATOM   1172  O   THR A  73      -6.510   2.399  15.446  1.00 89.52           O  
ATOM   1173  CG2 THR A  73      -8.942   3.100  11.871  1.00 89.52           C  
ATOM   1174 HG21 THR A  73      -9.451   3.769  12.565  1.00 89.52           H  
ATOM   1175 HG22 THR A  73      -8.506   3.680  11.058  1.00 89.52           H  
ATOM   1176 HG23 THR A  73      -9.666   2.403  11.449  1.00 89.52           H  
ATOM   1177  OG1 THR A  73      -7.259   1.466  11.646  1.00 89.52           O  
ATOM   1178  HG1 THR A  73      -6.588   0.914  12.054  1.00 89.52           H  
ATOM   1179  N   ASP A  74      -4.863   1.992  13.974  1.00 89.83           N  
ATOM   1180  H   ASP A  74      -4.507   2.209  13.054  1.00 89.83           H  
ATOM   1181  CA  ASP A  74      -3.880   1.386  14.884  1.00 89.83           C  
ATOM   1182  HA  ASP A  74      -4.374   0.617  15.479  1.00 89.83           H  
ATOM   1183  C   ASP A  74      -3.221   2.390  15.859  1.00 89.83           C  
ATOM   1184  CB  ASP A  74      -2.803   0.715  14.019  1.00 89.83           C  
ATOM   1185  HB2 ASP A  74      -3.277   0.053  13.295  1.00 89.83           H  
ATOM   1186  HB3 ASP A  74      -2.165   0.112  14.664  1.00 89.83           H  
ATOM   1187  O   ASP A  74      -2.476   1.999  16.755  1.00 89.83           O  
ATOM   1188  CG  ASP A  74      -1.940   1.744  13.280  1.00 89.83           C  
ATOM   1189  OD1 ASP A  74      -2.347   2.924  13.184  1.00 89.83           O  
ATOM   1190  OD2 ASP A  74      -0.835   1.395  12.852  1.00 89.83           O  
ATOM   1191  N   ASN A  75      -3.524   3.684  15.710  1.00 91.28           N  
ATOM   1192  H   ASN A  75      -4.034   3.895  14.864  1.00 91.28           H  
ATOM   1193  CA  ASN A  75      -2.941   4.823  16.413  1.00 91.28           C  
ATOM   1194  HA  ASN A  75      -3.482   5.687  16.029  1.00 91.28           H  
ATOM   1195  C   ASN A  75      -1.478   5.146  16.086  1.00 91.28           C  
ATOM   1196  CB  ASN A  75      -3.220   4.752  17.927  1.00 91.28           C  
ATOM   1197  HB2 ASN A  75      -2.813   3.831  18.345  1.00 91.28           H  
ATOM   1198  HB3 ASN A  75      -2.723   5.574  18.442  1.00 91.28           H  
ATOM   1199  O   ASN A  75      -0.884   5.945  16.816  1.00 91.28           O  
ATOM   1200  CG  ASN A  75      -4.689   4.867  18.232  1.00 91.28           C  
ATOM   1201  ND2 ASN A  75      -5.260   3.865  18.853  1.00 91.28           N  
ATOM   1202 HD21 ASN A  75      -6.268   3.876  18.919  1.00 91.28           H  
ATOM   1203 HD22 ASN A  75      -4.742   3.001  18.930  1.00 91.28           H  
ATOM   1204  OD1 ASN A  75      -5.317   5.881  17.943  1.00 91.28           O  
ATOM   1205  N   LEU A  76      -0.924   4.625  14.995  1.00 94.51           N  
ATOM   1206  H   LEU A  76      -1.465   4.008  14.407  1.00 94.51           H  
ATOM   1207  CA  LEU A  76       0.386   5.033  14.495  1.00 94.51           C  
ATOM   1208  HA  LEU A  76       0.930   5.553  15.283  1.00 94.51           H  
ATOM   1209  C   LEU A  76       0.259   6.021  13.338  1.00 94.51           C  
ATOM   1210  CB  LEU A  76       1.216   3.809  14.105  1.00 94.51           C  
ATOM   1211  HB2 LEU A  76       2.201   4.149  13.788  1.00 94.51           H  
ATOM   1212  HB3 LEU A  76       0.742   3.338  13.244  1.00 94.51           H  
ATOM   1213  O   LEU A  76      -0.818   6.236  12.777  1.00 94.51           O  
ATOM   1214  CG  LEU A  76       1.387   2.746  15.202  1.00 94.51           C  
ATOM   1215  HG  LEU A  76       0.459   2.189  15.325  1.00 94.51           H  
ATOM   1216  CD1 LEU A  76       2.490   1.797  14.763  1.00 94.51           C  
ATOM   1217 HD11 LEU A  76       2.334   1.571  13.708  1.00 94.51           H  
ATOM   1218 HD12 LEU A  76       2.455   0.887  15.362  1.00 94.51           H  
ATOM   1219 HD13 LEU A  76       3.469   2.265  14.866  1.00 94.51           H  
ATOM   1220  CD2 LEU A  76       1.812   3.314  16.559  1.00 94.51           C  
ATOM   1221 HD21 LEU A  76       0.974   3.851  17.005  1.00 94.51           H  
ATOM   1222 HD22 LEU A  76       2.653   3.996  16.439  1.00 94.51           H  
ATOM   1223 HD23 LEU A  76       2.087   2.497  17.227  1.00 94.51           H  
ATOM   1224  N   HIS A  77       1.369   6.677  13.019  1.00 96.89           N  
ATOM   1225  H   HIS A  77       2.229   6.418  13.482  1.00 96.89           H  
ATOM   1226  CA  HIS A  77       1.440   7.716  12.001  1.00 96.89           C  
ATOM   1227  HA  HIS A  77       0.431   8.056  11.765  1.00 96.89           H  
ATOM   1228  C   HIS A  77       2.063   7.181  10.718  1.00 96.89           C  
ATOM   1229  CB  HIS A  77       2.221   8.913  12.544  1.00 96.89           C  
ATOM   1230  HB2 HIS A  77       2.386   9.622  11.734  1.00 96.89           H  
ATOM   1231  HB3 HIS A  77       3.200   8.579  12.888  1.00 96.89           H  
ATOM   1232  O   HIS A  77       3.116   6.552  10.748  1.00 96.89           O  
ATOM   1233  CG  HIS A  77       1.527   9.626  13.676  1.00 96.89           C  
ATOM   1234  CD2 HIS A  77       0.922  10.847  13.598  1.00 96.89           C  
ATOM   1235  HD2 HIS A  77       0.826  11.460  12.714  1.00 96.89           H  
ATOM   1236  ND1 HIS A  77       1.546   9.223  15.011  1.00 96.89           N  
ATOM   1237  CE1 HIS A  77       0.986  10.218  15.706  1.00 96.89           C  
ATOM   1238  HE1 HIS A  77       0.952  10.261  16.785  1.00 96.89           H  
ATOM   1239  NE2 HIS A  77       0.588  11.202  14.884  1.00 96.89           N  
ATOM   1240  HE2 HIS A  77       0.289  12.120  15.181  1.00 96.89           H  
ATOM   1241  N   TYR A  78       1.438   7.508   9.590  1.00 97.11           N  
ATOM   1242  H   TYR A  78       0.550   7.983   9.662  1.00 97.11           H  
ATOM   1243  CA  TYR A  78       1.857   7.077   8.258  1.00 97.11           C  
ATOM   1244  HA  TYR A  78       2.882   6.709   8.291  1.00 97.11           H  
ATOM   1245  C   TYR A  78       1.783   8.228   7.267  1.00 97.11           C  
ATOM   1246  CB  TYR A  78       0.947   5.944   7.788  1.00 97.11           C  
ATOM   1247  HB2 TYR A  78      -0.076   6.319   7.772  1.00 97.11           H  
ATOM   1248  HB3 TYR A  78       1.224   5.646   6.777  1.00 97.11           H  
ATOM   1249  O   TYR A  78       1.008   9.173   7.453  1.00 97.11           O  
ATOM   1250  CG  TYR A  78       0.997   4.734   8.681  1.00 97.11           C  
ATOM   1251  CD1 TYR A  78       2.075   3.837   8.579  1.00 97.11           C  
ATOM   1252  HD1 TYR A  78       2.846   3.995   7.839  1.00 97.11           H  
ATOM   1253  CD2 TYR A  78       0.007   4.551   9.662  1.00 97.11           C  
ATOM   1254  HD2 TYR A  78      -0.801   5.260   9.761  1.00 97.11           H  
ATOM   1255  CE1 TYR A  78       2.168   2.757   9.475  1.00 97.11           C  
ATOM   1256  HE1 TYR A  78       3.002   2.072   9.436  1.00 97.11           H  
ATOM   1257  CE2 TYR A  78       0.090   3.459  10.540  1.00 97.11           C  
ATOM   1258  HE2 TYR A  78      -0.655   3.308  11.307  1.00 97.11           H  
ATOM   1259  OH  TYR A  78       1.322   1.563  11.352  1.00 97.11           O  
ATOM   1260  HH  TYR A  78       0.498   1.416  11.822  1.00 97.11           H  
ATOM   1261  CZ  TYR A  78       1.177   2.567  10.456  1.00 97.11           C  
ATOM   1262  N   ARG A  79       2.549   8.149   6.176  1.00 98.23           N  
ATOM   1263  H   ARG A  79       3.102   7.318   6.019  1.00 98.23           H  
ATOM   1264  CA  ARG A  79       2.397   9.104   5.078  1.00 98.23           C  
ATOM   1265  HA  ARG A  79       2.276  10.104   5.494  1.00 98.23           H  
ATOM   1266  C   ARG A  79       1.146   8.766   4.293  1.00 98.23           C  
ATOM   1267  CB  ARG A  79       3.603   9.117   4.144  1.00 98.23           C  
ATOM   1268  HB2 ARG A  79       3.641   8.186   3.579  1.00 98.23           H  
ATOM   1269  HB3 ARG A  79       3.489   9.951   3.452  1.00 98.23           H  
ATOM   1270  O   ARG A  79       0.872   7.605   3.994  1.00 98.23           O  
ATOM   1271  CG  ARG A  79       4.910   9.297   4.902  1.00 98.23           C  
ATOM   1272  HG2 ARG A  79       5.118   8.379   5.453  1.00 98.23           H  
ATOM   1273  HG3 ARG A  79       4.823  10.136   5.592  1.00 98.23           H  
ATOM   1274  CD  ARG A  79       6.043   9.573   3.927  1.00 98.23           C  
ATOM   1275  HD2 ARG A  79       6.939   9.836   4.490  1.00 98.23           H  
ATOM   1276  HD3 ARG A  79       5.739  10.425   3.319  1.00 98.23           H  
ATOM   1277  NE  ARG A  79       6.341   8.427   3.047  1.00 98.23           N  
ATOM   1278  HE  ARG A  79       5.919   7.529   3.235  1.00 98.23           H  
ATOM   1279  NH1 ARG A  79       7.644   9.614   1.605  1.00 98.23           N  
ATOM   1280 HH11 ARG A  79       8.152   9.653   0.732  1.00 98.23           H  
ATOM   1281 HH12 ARG A  79       7.464  10.458   2.128  1.00 98.23           H  
ATOM   1282  NH2 ARG A  79       7.391   7.447   1.273  1.00 98.23           N  
ATOM   1283 HH21 ARG A  79       6.892   6.603   1.515  1.00 98.23           H  
ATOM   1284 HH22 ARG A  79       8.021   7.495   0.486  1.00 98.23           H  
ATOM   1285  CZ  ARG A  79       7.125   8.492   1.990  1.00 98.23           C  
ATOM   1286  N   ALA A  80       0.411   9.795   3.908  1.00 98.22           N  
ATOM   1287  H   ALA A  80       0.671  10.725   4.205  1.00 98.22           H  
ATOM   1288  CA  ALA A  80      -0.775   9.631   3.099  1.00 98.22           C  
ATOM   1289  HA  ALA A  80      -0.694   8.699   2.540  1.00 98.22           H  
ATOM   1290  C   ALA A  80      -0.915  10.761   2.079  1.00 98.22           C  
ATOM   1291  CB  ALA A  80      -1.979   9.517   4.031  1.00 98.22           C  
ATOM   1292  HB1 ALA A  80      -2.844   9.222   3.436  1.00 98.22           H  
ATOM   1293  HB2 ALA A  80      -2.159  10.470   4.528  1.00 98.22           H  
ATOM   1294  HB3 ALA A  80      -1.803   8.743   4.778  1.00 98.22           H  
ATOM   1295  O   ALA A  80      -0.577  11.914   2.348  1.00 98.22           O  
ATOM   1296  N   LEU A  81      -1.445  10.434   0.904  1.00 98.54           N  
ATOM   1297  H   LEU A  81      -1.704   9.469   0.758  1.00 98.54           H  
ATOM   1298  CA  LEU A  81      -1.788  11.406  -0.124  1.00 98.54           C  
ATOM   1299  HA  LEU A  81      -1.182  12.301   0.019  1.00 98.54           H  
ATOM   1300  C   LEU A  81      -3.263  11.787   0.007  1.00 98.54           C  
ATOM   1301  CB  LEU A  81      -1.461  10.811  -1.502  1.00 98.54           C  
ATOM   1302  HB2 LEU A  81      -0.432  10.452  -1.498  1.00 98.54           H  
ATOM   1303  HB3 LEU A  81      -2.111   9.952  -1.671  1.00 98.54           H  
ATOM   1304  O   LEU A  81      -4.141  10.923  -0.026  1.00 98.54           O  
ATOM   1305  CG  LEU A  81      -1.633  11.807  -2.662  1.00 98.54           C  
ATOM   1306  HG  LEU A  81      -2.620  12.267  -2.617  1.00 98.54           H  
ATOM   1307  CD1 LEU A  81      -0.569  12.905  -2.624  1.00 98.54           C  
ATOM   1308 HD11 LEU A  81       0.427  12.463  -2.597  1.00 98.54           H  
ATOM   1309 HD12 LEU A  81      -0.645  13.529  -3.515  1.00 98.54           H  
ATOM   1310 HD13 LEU A  81      -0.699  13.540  -1.748  1.00 98.54           H  
ATOM   1311  CD2 LEU A  81      -1.516  11.067  -3.992  1.00 98.54           C  
ATOM   1312 HD21 LEU A  81      -0.550  10.566  -4.054  1.00 98.54           H  
ATOM   1313 HD22 LEU A  81      -2.309  10.325  -4.081  1.00 98.54           H  
ATOM   1314 HD23 LEU A  81      -1.590  11.765  -4.825  1.00 98.54           H  
ATOM   1315  N   CYS A  82      -3.562  13.082   0.112  1.00 98.36           N  
ATOM   1316  H   CYS A  82      -2.813  13.755   0.180  1.00 98.36           H  
ATOM   1317  CA  CYS A  82      -4.945  13.546   0.146  1.00 98.36           C  
ATOM   1318  HA  CYS A  82      -5.512  12.871   0.786  1.00 98.36           H  
ATOM   1319  C   CYS A  82      -5.584  13.487  -1.252  1.00 98.36           C  
ATOM   1320  CB  CYS A  82      -4.994  14.943   0.774  1.00 98.36           C  
ATOM   1321  HB2 CYS A  82      -4.550  15.672   0.096  1.00 98.36           H  
ATOM   1322  HB3 CYS A  82      -4.429  14.950   1.707  1.00 98.36           H  
ATOM   1323  O   CYS A  82      -5.359  14.357  -2.092  1.00 98.36           O  
ATOM   1324  SG  CYS A  82      -6.728  15.364   1.108  1.00 98.36           S  
ATOM   1325  HG  CYS A  82      -6.916  14.444   2.059  1.00 98.36           H  
ATOM   1326  N   LYS A  83      -6.415  12.476  -1.523  1.00 97.63           N  
ATOM   1327  H   LYS A  83      -6.567  11.789  -0.799  1.00 97.63           H  
ATOM   1328  CA  LYS A  83      -7.041  12.263  -2.843  1.00 97.63           C  
ATOM   1329  HA  LYS A  83      -6.326  12.560  -3.611  1.00 97.63           H  
ATOM   1330  C   LYS A  83      -8.284  13.125  -3.058  1.00 97.63           C  
ATOM   1331  CB  LYS A  83      -7.354  10.768  -3.056  1.00 97.63           C  
ATOM   1332  HB2 LYS A  83      -8.062  10.422  -2.303  1.00 97.63           H  
ATOM   1333  HB3 LYS A  83      -7.805  10.645  -4.041  1.00 97.63           H  
ATOM   1334  O   LYS A  83      -8.543  13.575  -4.180  1.00 97.63           O  
ATOM   1335  CG  LYS A  83      -6.082   9.908  -2.984  1.00 97.63           C  
ATOM   1336  HG2 LYS A  83      -5.278  10.407  -3.524  1.00 97.63           H  
ATOM   1337  HG3 LYS A  83      -5.781   9.832  -1.939  1.00 97.63           H  
ATOM   1338  CD  LYS A  83      -6.212   8.478  -3.540  1.00 97.63           C  
ATOM   1339  HD2 LYS A  83      -5.294   7.972  -3.240  1.00 97.63           H  
ATOM   1340  HD3 LYS A  83      -7.062   7.958  -3.098  1.00 97.63           H  
ATOM   1341  CE  LYS A  83      -6.241   8.395  -5.073  1.00 97.63           C  
ATOM   1342  HE2 LYS A  83      -7.241   8.604  -5.455  1.00 97.63           H  
ATOM   1343  HE3 LYS A  83      -5.569   9.165  -5.453  1.00 97.63           H  
ATOM   1344  NZ  LYS A  83      -5.745   7.091  -5.587  1.00 97.63           N  
ATOM   1345  HZ1 LYS A  83      -6.444   6.363  -5.584  1.00 97.63           H  
ATOM   1346  HZ2 LYS A  83      -5.386   7.165  -6.529  1.00 97.63           H  
ATOM   1347  HZ3 LYS A  83      -4.967   6.734  -5.052  1.00 97.63           H  
ATOM   1348  N   ARG A  84      -9.083  13.354  -2.007  1.00 97.15           N  
ATOM   1349  H   ARG A  84      -8.790  12.964  -1.122  1.00 97.15           H  
ATOM   1350  CA  ARG A  84     -10.288  14.208  -2.044  1.00 97.15           C  
ATOM   1351  HA  ARG A  84     -10.133  14.983  -2.795  1.00 97.15           H  
ATOM   1352  C   ARG A  84     -10.513  14.916  -0.712  1.00 97.15           C  
ATOM   1353  CB  ARG A  84     -11.554  13.405  -2.409  1.00 97.15           C  
ATOM   1354  HB2 ARG A  84     -11.763  12.679  -1.623  1.00 97.15           H  
ATOM   1355  HB3 ARG A  84     -12.394  14.098  -2.439  1.00 97.15           H  
ATOM   1356  O   ARG A  84     -10.253  14.352   0.346  1.00 97.15           O  
ATOM   1357  CG  ARG A  84     -11.488  12.676  -3.761  1.00 97.15           C  
ATOM   1358  HG2 ARG A  84     -11.260  13.396  -4.547  1.00 97.15           H  
ATOM   1359  HG3 ARG A  84     -10.708  11.915  -3.733  1.00 97.15           H  
ATOM   1360  CD  ARG A  84     -12.825  11.996  -4.070  1.00 97.15           C  
ATOM   1361  HD2 ARG A  84     -13.044  11.278  -3.280  1.00 97.15           H  
ATOM   1362  HD3 ARG A  84     -13.607  12.756  -4.079  1.00 97.15           H  
ATOM   1363  NE  ARG A  84     -12.800  11.297  -5.371  1.00 97.15           N  
ATOM   1364  HE  ARG A  84     -11.894  11.127  -5.784  1.00 97.15           H  
ATOM   1365  NH1 ARG A  84     -15.051  10.847  -5.507  1.00 97.15           N  
ATOM   1366 HH11 ARG A  84     -15.816  10.384  -5.978  1.00 97.15           H  
ATOM   1367 HH12 ARG A  84     -15.186  11.251  -4.591  1.00 97.15           H  
ATOM   1368  NH2 ARG A  84     -13.704  10.156  -7.132  1.00 97.15           N  
ATOM   1369 HH21 ARG A  84     -14.494   9.706  -7.571  1.00 97.15           H  
ATOM   1370 HH22 ARG A  84     -12.785   9.980  -7.512  1.00 97.15           H  
ATOM   1371  CZ  ARG A  84     -13.845  10.776  -5.996  1.00 97.15           C  
ATOM   1372  N   THR A  85     -11.088  16.112  -0.775  1.00 97.08           N  
ATOM   1373  H   THR A  85     -11.292  16.522  -1.676  1.00 97.08           H  
ATOM   1374  CA  THR A  85     -11.411  16.942   0.389  1.00 97.08           C  
ATOM   1375  HA  THR A  85     -11.182  16.397   1.305  1.00 97.08           H  
ATOM   1376  C   THR A  85     -12.907  17.271   0.398  1.00 97.08           C  
ATOM   1377  CB  THR A  85     -10.557  18.227   0.399  1.00 97.08           C  
ATOM   1378  HB  THR A  85     -10.774  18.794   1.304  1.00 97.08           H  
ATOM   1379  O   THR A  85     -13.500  17.586  -0.634  1.00 97.08           O  
ATOM   1380  CG2 THR A  85      -9.052  17.973   0.317  1.00 97.08           C  
ATOM   1381 HG21 THR A  85      -8.792  17.388  -0.565  1.00 97.08           H  
ATOM   1382 HG22 THR A  85      -8.706  17.450   1.209  1.00 97.08           H  
ATOM   1383 HG23 THR A  85      -8.526  18.926   0.263  1.00 97.08           H  
ATOM   1384  OG1 THR A  85     -10.840  19.027  -0.721  1.00 97.08           O  
ATOM   1385  HG1 THR A  85     -10.313  19.825  -0.631  1.00 97.08           H  
ATOM   1386  N   SER A  86     -13.543  17.188   1.565  1.00 97.47           N  
ATOM   1387  H   SER A  86     -13.054  16.772   2.345  1.00 97.47           H  
ATOM   1388  CA  SER A  86     -14.899  17.685   1.822  1.00 97.47           C  
ATOM   1389  HA  SER A  86     -15.198  18.356   1.017  1.00 97.47           H  
ATOM   1390  C   SER A  86     -14.866  18.482   3.121  1.00 97.47           C  
ATOM   1391  CB  SER A  86     -15.912  16.534   1.876  1.00 97.47           C  
ATOM   1392  HB2 SER A  86     -15.703  15.908   2.744  1.00 97.47           H  
ATOM   1393  HB3 SER A  86     -15.797  15.922   0.981  1.00 97.47           H  
ATOM   1394  O   SER A  86     -15.294  18.004   4.173  1.00 97.47           O  
ATOM   1395  OG  SER A  86     -17.256  17.003   1.935  1.00 97.47           O  
ATOM   1396  HG  SER A  86     -17.280  17.914   2.239  1.00 97.47           H  
ATOM   1397  N   VAL A  87     -14.329  19.702   3.039  1.00 97.10           N  
ATOM   1398  H   VAL A  87     -13.965  19.995   2.143  1.00 97.10           H  
ATOM   1399  CA  VAL A  87     -14.071  20.586   4.192  1.00 97.10           C  
ATOM   1400  HA  VAL A  87     -13.331  20.116   4.840  1.00 97.10           H  
ATOM   1401  C   VAL A  87     -15.332  20.806   5.027  1.00 97.10           C  
ATOM   1402  CB  VAL A  87     -13.500  21.937   3.714  1.00 97.10           C  
ATOM   1403  HB  VAL A  87     -14.220  22.415   3.050  1.00 97.10           H  
ATOM   1404  O   VAL A  87     -15.320  20.606   6.236  1.00 97.10           O  
ATOM   1405  CG1 VAL A  87     -13.231  22.880   4.890  1.00 97.10           C  
ATOM   1406 HG11 VAL A  87     -14.162  23.172   5.374  1.00 97.10           H  
ATOM   1407 HG12 VAL A  87     -12.739  23.787   4.539  1.00 97.10           H  
ATOM   1408 HG13 VAL A  87     -12.591  22.389   5.624  1.00 97.10           H  
ATOM   1409  CG2 VAL A  87     -12.193  21.730   2.936  1.00 97.10           C  
ATOM   1410 HG21 VAL A  87     -11.748  22.695   2.695  1.00 97.10           H  
ATOM   1411 HG22 VAL A  87     -12.375  21.199   2.001  1.00 97.10           H  
ATOM   1412 HG23 VAL A  87     -11.489  21.161   3.543  1.00 97.10           H  
ATOM   1413  N   ASN A  88     -16.458  21.097   4.373  1.00 97.37           N  
ATOM   1414  H   ASN A  88     -16.410  21.181   3.367  1.00 97.37           H  
ATOM   1415  CA  ASN A  88     -17.762  21.289   5.013  1.00 97.37           C  
ATOM   1416  HA  ASN A  88     -17.679  22.111   5.723  1.00 97.37           H  
ATOM   1417  C   ASN A  88     -18.274  20.071   5.805  1.00 97.37           C  
ATOM   1418  CB  ASN A  88     -18.782  21.673   3.926  1.00 97.37           C  
ATOM   1419  HB2 ASN A  88     -18.440  22.564   3.400  1.00 97.37           H  
ATOM   1420  HB3 ASN A  88     -19.720  21.924   4.421  1.00 97.37           H  
ATOM   1421  O   ASN A  88     -19.095  20.231   6.701  1.00 97.37           O  
ATOM   1422  CG  ASN A  88     -19.047  20.576   2.900  1.00 97.37           C  
ATOM   1423  ND2 ASN A  88     -20.246  20.519   2.371  1.00 97.37           N  
ATOM   1424 HD21 ASN A  88     -20.937  21.209   2.631  1.00 97.37           H  
ATOM   1425 HD22 ASN A  88     -20.369  19.894   1.588  1.00 97.37           H  
ATOM   1426  OD1 ASN A  88     -18.196  19.769   2.539  1.00 97.37           O  
ATOM   1427  N   LYS A  89     -17.822  18.857   5.469  1.00 97.94           N  
ATOM   1428  H   LYS A  89     -17.116  18.808   4.749  1.00 97.94           H  
ATOM   1429  CA  LYS A  89     -18.174  17.615   6.175  1.00 97.94           C  
ATOM   1430  HA  LYS A  89     -19.021  17.804   6.834  1.00 97.94           H  
ATOM   1431  C   LYS A  89     -17.055  17.130   7.098  1.00 97.94           C  
ATOM   1432  CB  LYS A  89     -18.577  16.521   5.170  1.00 97.94           C  
ATOM   1433  HB2 LYS A  89     -17.742  16.328   4.496  1.00 97.94           H  
ATOM   1434  HB3 LYS A  89     -18.787  15.603   5.718  1.00 97.94           H  
ATOM   1435  O   LYS A  89     -17.216  16.071   7.698  1.00 97.94           O  
ATOM   1436  CG  LYS A  89     -19.829  16.888   4.359  1.00 97.94           C  
ATOM   1437  HG2 LYS A  89     -19.623  17.764   3.744  1.00 97.94           H  
ATOM   1438  HG3 LYS A  89     -20.642  17.125   5.045  1.00 97.94           H  
ATOM   1439  CD  LYS A  89     -20.256  15.728   3.449  1.00 97.94           C  
ATOM   1440  HD2 LYS A  89     -20.483  14.857   4.064  1.00 97.94           H  
ATOM   1441  HD3 LYS A  89     -19.438  15.489   2.770  1.00 97.94           H  
ATOM   1442  CE  LYS A  89     -21.497  16.136   2.646  1.00 97.94           C  
ATOM   1443  HE2 LYS A  89     -21.247  17.023   2.064  1.00 97.94           H  
ATOM   1444  HE3 LYS A  89     -22.287  16.411   3.344  1.00 97.94           H  
ATOM   1445  NZ  LYS A  89     -21.962  15.051   1.744  1.00 97.94           N  
ATOM   1446  HZ1 LYS A  89     -22.232  14.234   2.273  1.00 97.94           H  
ATOM   1447  HZ2 LYS A  89     -21.233  14.796   1.092  1.00 97.94           H  
ATOM   1448  HZ3 LYS A  89     -22.765  15.357   1.213  1.00 97.94           H  
ATOM   1449  N   ASN A  90     -15.933  17.853   7.172  1.00 97.98           N  
ATOM   1450  H   ASN A  90     -15.912  18.749   6.706  1.00 97.98           H  
ATOM   1451  CA  ASN A  90     -14.702  17.422   7.833  1.00 97.98           C  
ATOM   1452  HA  ASN A  90     -13.903  18.076   7.484  1.00 97.98           H  
ATOM   1453  C   ASN A  90     -14.294  15.990   7.425  1.00 97.98           C  
ATOM   1454  CB  ASN A  90     -14.847  17.636   9.350  1.00 97.98           C  
ATOM   1455  HB2 ASN A  90     -15.165  18.659   9.550  1.00 97.98           H  
ATOM   1456  HB3 ASN A  90     -15.603  16.953   9.738  1.00 97.98           H  
ATOM   1457  O   ASN A  90     -14.028  15.144   8.274  1.00 97.98           O  
ATOM   1458  CG  ASN A  90     -13.547  17.403  10.099  1.00 97.98           C  
ATOM   1459  ND2 ASN A  90     -13.620  17.005  11.347  1.00 97.98           N  
ATOM   1460 HD21 ASN A  90     -14.515  16.842  11.786  1.00 97.98           H  
ATOM   1461 HD22 ASN A  90     -12.752  16.870  11.846  1.00 97.98           H  
ATOM   1462  OD1 ASN A  90     -12.455  17.580   9.583  1.00 97.98           O  
ATOM   1463  N   LYS A  91     -14.326  15.694   6.119  1.00 98.30           N  
ATOM   1464  H   LYS A  91     -14.545  16.440   5.474  1.00 98.30           H  
ATOM   1465  CA  LYS A  91     -13.981  14.374   5.571  1.00 98.30           C  
ATOM   1466  HA  LYS A  91     -13.563  13.756   6.365  1.00 98.30           H  
ATOM   1467  C   LYS A  91     -12.900  14.497   4.509  1.00 98.30           C  
ATOM   1468  CB  LYS A  91     -15.228  13.662   5.021  1.00 98.30           C  
ATOM   1469  HB2 LYS A  91     -15.821  14.360   4.430  1.00 98.30           H  
ATOM   1470  HB3 LYS A  91     -14.908  12.846   4.373  1.00 98.30           H  
ATOM   1471  O   LYS A  91     -13.052  15.267   3.559  1.00 98.30           O  
ATOM   1472  CG  LYS A  91     -16.087  13.075   6.149  1.00 98.30           C  
ATOM   1473  HG2 LYS A  91     -16.443  13.876   6.796  1.00 98.30           H  
ATOM   1474  HG3 LYS A  91     -15.469  12.403   6.744  1.00 98.30           H  
ATOM   1475  CD  LYS A  91     -17.290  12.292   5.607  1.00 98.30           C  
ATOM   1476  HD2 LYS A  91     -16.932  11.504   4.945  1.00 98.30           H  
ATOM   1477  HD3 LYS A  91     -17.945  12.964   5.051  1.00 98.30           H  
ATOM   1478  CE  LYS A  91     -18.047  11.675   6.791  1.00 98.30           C  
ATOM   1479  HE2 LYS A  91     -17.314  11.202   7.445  1.00 98.30           H  
ATOM   1480  HE3 LYS A  91     -18.519  12.475   7.362  1.00 98.30           H  
ATOM   1481  NZ  LYS A  91     -19.047  10.662   6.366  1.00 98.30           N  
ATOM   1482  HZ1 LYS A  91     -19.759  11.065   5.773  1.00 98.30           H  
ATOM   1483  HZ2 LYS A  91     -19.492  10.258   7.178  1.00 98.30           H  
ATOM   1484  HZ3 LYS A  91     -18.590   9.905   5.878  1.00 98.30           H  
ATOM   1485  N   TYR A  92     -11.855  13.694   4.645  1.00 98.10           N  
ATOM   1486  H   TYR A  92     -11.791  13.127   5.478  1.00 98.10           H  
ATOM   1487  CA  TYR A  92     -10.706  13.672   3.744  1.00 98.10           C  
ATOM   1488  HA  TYR A  92     -10.917  14.267   2.855  1.00 98.10           H  
ATOM   1489  C   TYR A  92     -10.444  12.237   3.315  1.00 98.10           C  
ATOM   1490  CB  TYR A  92      -9.492  14.290   4.448  1.00 98.10           C  
ATOM   1491  HB2 TYR A  92      -8.649  14.308   3.756  1.00 98.10           H  
ATOM   1492  HB3 TYR A  92      -9.209  13.666   5.295  1.00 98.10           H  
ATOM   1493  O   TYR A  92     -10.257  11.374   4.166  1.00 98.10           O  
ATOM   1494  CG  TYR A  92      -9.766  15.696   4.939  1.00 98.10           C  
ATOM   1495  CD1 TYR A  92      -9.591  16.790   4.075  1.00 98.10           C  
ATOM   1496  HD1 TYR A  92      -9.176  16.623   3.092  1.00 98.10           H  
ATOM   1497  CD2 TYR A  92     -10.269  15.896   6.237  1.00 98.10           C  
ATOM   1498  HD2 TYR A  92     -10.404  15.054   6.898  1.00 98.10           H  
ATOM   1499  CE1 TYR A  92      -9.932  18.089   4.497  1.00 98.10           C  
ATOM   1500  HE1 TYR A  92      -9.777  18.936   3.845  1.00 98.10           H  
ATOM   1501  CE2 TYR A  92     -10.607  17.190   6.664  1.00 98.10           C  
ATOM   1502  HE2 TYR A  92     -11.004  17.338   7.657  1.00 98.10           H  
ATOM   1503  OH  TYR A  92     -10.784  19.530   6.223  1.00 98.10           O  
ATOM   1504  HH  TYR A  92     -11.017  19.540   7.154  1.00 98.10           H  
ATOM   1505  CZ  TYR A  92     -10.438  18.289   5.800  1.00 98.10           C  
ATOM   1506  N   LEU A  93     -10.475  11.987   2.005  1.00 97.74           N  
ATOM   1507  H   LEU A  93     -10.524  12.776   1.377  1.00 97.74           H  
ATOM   1508  CA  LEU A  93     -10.147  10.684   1.434  1.00 97.74           C  
ATOM   1509  HA  LEU A  93     -10.439   9.899   2.132  1.00 97.74           H  
ATOM   1510  C   LEU A  93      -8.639  10.626   1.221  1.00 97.74           C  
ATOM   1511  CB  LEU A  93     -10.895  10.485   0.108  1.00 97.74           C  
ATOM   1512  HB2 LEU A  93     -10.487  11.196  -0.611  1.00 97.74           H  
ATOM   1513  HB3 LEU A  93     -11.953  10.705   0.249  1.00 97.74           H  
ATOM   1514  O   LEU A  93      -8.105  11.419   0.439  1.00 97.74           O  
ATOM   1515  CG  LEU A  93     -10.741   9.066  -0.471  1.00 97.74           C  
ATOM   1516  HG  LEU A  93      -9.698   8.749  -0.429  1.00 97.74           H  
ATOM   1517  CD1 LEU A  93     -11.616   8.072   0.289  1.00 97.74           C  
ATOM   1518 HD11 LEU A  93     -11.224   7.930   1.296  1.00 97.74           H  
ATOM   1519 HD12 LEU A  93     -12.647   8.423   0.337  1.00 97.74           H  
ATOM   1520 HD13 LEU A  93     -11.607   7.104  -0.213  1.00 97.74           H  
ATOM   1521  CD2 LEU A  93     -11.180   9.063  -1.937  1.00 97.74           C  
ATOM   1522 HD21 LEU A  93     -11.040   8.061  -2.343  1.00 97.74           H  
ATOM   1523 HD22 LEU A  93     -10.559   9.755  -2.506  1.00 97.74           H  
ATOM   1524 HD23 LEU A  93     -12.232   9.337  -2.013  1.00 97.74           H  
ATOM   1525  N   LEU A  94      -7.982   9.699   1.897  1.00 97.48           N  
ATOM   1526  H   LEU A  94      -8.500   9.066   2.489  1.00 97.48           H  
ATOM   1527  CA  LEU A  94      -6.544   9.507   1.851  1.00 97.48           C  
ATOM   1528  HA  LEU A  94      -6.079  10.290   1.252  1.00 97.48           H  
ATOM   1529  C   LEU A  94      -6.197   8.160   1.230  1.00 97.48           C  
ATOM   1530  CB  LEU A  94      -5.978   9.571   3.269  1.00 97.48           C  
ATOM   1531  HB2 LEU A  94      -4.897   9.469   3.180  1.00 97.48           H  
ATOM   1532  HB3 LEU A  94      -6.343   8.712   3.831  1.00 97.48           H  
ATOM   1533  O   LEU A  94      -6.951   7.208   1.386  1.00 97.48           O  
ATOM   1534  CG  LEU A  94      -6.285  10.837   4.077  1.00 97.48           C  
ATOM   1535  HG  LEU A  94      -7.341  10.856   4.348  1.00 97.48           H  
ATOM   1536  CD1 LEU A  94      -5.449  10.765   5.343  1.00 97.48           C  
ATOM   1537 HD11 LEU A  94      -5.712   9.874   5.915  1.00 97.48           H  
ATOM   1538 HD12 LEU A  94      -4.387  10.728   5.099  1.00 97.48           H  
ATOM   1539 HD13 LEU A  94      -5.638  11.655   5.943  1.00 97.48           H  
ATOM   1540  CD2 LEU A  94      -5.942  12.143   3.355  1.00 97.48           C  
ATOM   1541 HD21 LEU A  94      -4.916  12.102   2.990  1.00 97.48           H  
ATOM   1542 HD22 LEU A  94      -6.638  12.279   2.527  1.00 97.48           H  
ATOM   1543 HD23 LEU A  94      -6.050  12.982   4.042  1.00 97.48           H  
ATOM   1544  N   GLU A  95      -5.042   8.079   0.580  1.00 96.64           N  
ATOM   1545  H   GLU A  95      -4.489   8.918   0.479  1.00 96.64           H  
ATOM   1546  CA  GLU A  95      -4.361   6.810   0.308  1.00 96.64           C  
ATOM   1547  HA  GLU A  95      -4.972   5.973   0.646  1.00 96.64           H  
ATOM   1548  C   GLU A  95      -3.053   6.780   1.090  1.00 96.64           C  
ATOM   1549  CB  GLU A  95      -4.144   6.651  -1.200  1.00 96.64           C  
ATOM   1550  HB2 GLU A  95      -5.138   6.617  -1.646  1.00 96.64           H  
ATOM   1551  HB3 GLU A  95      -3.601   7.513  -1.587  1.00 96.64           H  
ATOM   1552  O   GLU A  95      -2.234   7.693   0.948  1.00 96.64           O  
ATOM   1553  CG  GLU A  95      -3.404   5.367  -1.595  1.00 96.64           C  
ATOM   1554  HG2 GLU A  95      -3.930   4.518  -1.158  1.00 96.64           H  
ATOM   1555  HG3 GLU A  95      -2.396   5.396  -1.180  1.00 96.64           H  
ATOM   1556  CD  GLU A  95      -3.319   5.172  -3.119  1.00 96.64           C  
ATOM   1557  OE1 GLU A  95      -2.293   4.613  -3.574  1.00 96.64           O  
ATOM   1558  OE2 GLU A  95      -4.287   5.549  -3.836  1.00 96.64           O  
ATOM   1559  N   TYR A  96      -2.861   5.755   1.917  1.00 96.78           N  
ATOM   1560  H   TYR A  96      -3.554   5.022   1.965  1.00 96.78           H  
ATOM   1561  CA  TYR A  96      -1.621   5.559   2.661  1.00 96.78           C  
ATOM   1562  HA  TYR A  96      -1.328   6.505   3.118  1.00 96.78           H  
ATOM   1563  C   TYR A  96      -0.513   5.133   1.696  1.00 96.78           C  
ATOM   1564  CB  TYR A  96      -1.856   4.555   3.788  1.00 96.78           C  
ATOM   1565  HB2 TYR A  96      -2.339   3.672   3.370  1.00 96.78           H  
ATOM   1566  HB3 TYR A  96      -0.895   4.245   4.199  1.00 96.78           H  
ATOM   1567  O   TYR A  96      -0.653   4.174   0.941  1.00 96.78           O  
ATOM   1568  CG  TYR A  96      -2.699   5.129   4.910  1.00 96.78           C  
ATOM   1569  CD1 TYR A  96      -2.076   5.931   5.880  1.00 96.78           C  
ATOM   1570  HD1 TYR A  96      -1.011   6.097   5.812  1.00 96.78           H  
ATOM   1571  CD2 TYR A  96      -4.089   4.910   4.970  1.00 96.78           C  
ATOM   1572  HD2 TYR A  96      -4.568   4.278   4.236  1.00 96.78           H  
ATOM   1573  CE1 TYR A  96      -2.828   6.523   6.911  1.00 96.78           C  
ATOM   1574  HE1 TYR A  96      -2.340   7.124   7.664  1.00 96.78           H  
ATOM   1575  CE2 TYR A  96      -4.850   5.507   5.996  1.00 96.78           C  
ATOM   1576  HE2 TYR A  96      -5.913   5.333   6.074  1.00 96.78           H  
ATOM   1577  OH  TYR A  96      -4.963   6.983   7.890  1.00 96.78           O  
ATOM   1578  HH  TYR A  96      -4.447   7.614   8.398  1.00 96.78           H  
ATOM   1579  CZ  TYR A  96      -4.223   6.329   6.957  1.00 96.78           C  
ATOM   1580  N   ILE A  97       0.590   5.878   1.663  1.00 97.51           N  
ATOM   1581  H   ILE A  97       0.712   6.579   2.380  1.00 97.51           H  
ATOM   1582  CA  ILE A  97       1.559   5.817   0.555  1.00 97.51           C  
ATOM   1583  HA  ILE A  97       1.012   5.880  -0.386  1.00 97.51           H  
ATOM   1584  C   ILE A  97       2.307   4.481   0.528  1.00 97.51           C  
ATOM   1585  CB  ILE A  97       2.503   7.036   0.644  1.00 97.51           C  
ATOM   1586  HB  ILE A  97       2.833   7.145   1.678  1.00 97.51           H  
ATOM   1587  O   ILE A  97       2.500   3.898  -0.546  1.00 97.51           O  
ATOM   1588  CG1 ILE A  97       1.718   8.297   0.212  1.00 97.51           C  
ATOM   1589 HG12 ILE A  97       0.715   8.281   0.638  1.00 97.51           H  
ATOM   1590 HG13 ILE A  97       1.609   8.289  -0.872  1.00 97.51           H  
ATOM   1591  CG2 ILE A  97       3.751   6.888  -0.247  1.00 97.51           C  
ATOM   1592 HG21 ILE A  97       4.327   6.009   0.043  1.00 97.51           H  
ATOM   1593 HG22 ILE A  97       4.413   7.744  -0.124  1.00 97.51           H  
ATOM   1594 HG23 ILE A  97       3.456   6.804  -1.293  1.00 97.51           H  
ATOM   1595  CD1 ILE A  97       2.367   9.616   0.629  1.00 97.51           C  
ATOM   1596 HD11 ILE A  97       2.196   9.777   1.693  1.00 97.51           H  
ATOM   1597 HD12 ILE A  97       3.439   9.618   0.433  1.00 97.51           H  
ATOM   1598 HD13 ILE A  97       1.898  10.430   0.075  1.00 97.51           H  
ATOM   1599  N   GLU A  98       2.698   3.982   1.697  1.00 96.62           N  
ATOM   1600  H   GLU A  98       2.588   4.555   2.522  1.00 96.62           H  
ATOM   1601  CA  GLU A  98       3.461   2.739   1.831  1.00 96.62           C  
ATOM   1602  HA  GLU A  98       4.256   2.722   1.086  1.00 96.62           H  
ATOM   1603  C   GLU A  98       2.615   1.482   1.572  1.00 96.62           C  
ATOM   1604  CB  GLU A  98       4.122   2.698   3.221  1.00 96.62           C  
ATOM   1605  HB2 GLU A  98       4.410   1.671   3.442  1.00 96.62           H  
ATOM   1606  HB3 GLU A  98       3.409   3.017   3.981  1.00 96.62           H  
ATOM   1607  O   GLU A  98       3.164   0.482   1.114  1.00 96.62           O  
ATOM   1608  CG  GLU A  98       5.384   3.569   3.310  1.00 96.62           C  
ATOM   1609  HG2 GLU A  98       5.853   3.410   4.281  1.00 96.62           H  
ATOM   1610  HG3 GLU A  98       6.090   3.237   2.550  1.00 96.62           H  
ATOM   1611  CD  GLU A  98       5.100   5.066   3.136  1.00 96.62           C  
ATOM   1612  OE1 GLU A  98       5.656   5.657   2.184  1.00 96.62           O  
ATOM   1613  OE2 GLU A  98       4.318   5.657   3.912  1.00 96.62           O  
ATOM   1614  N   TYR A  99       1.295   1.545   1.774  1.00 94.93           N  
ATOM   1615  H   TYR A  99       0.914   2.412   2.128  1.00 94.93           H  
ATOM   1616  CA  TYR A  99       0.433   0.355   1.809  1.00 94.93           C  
ATOM   1617  HA  TYR A  99       1.018  -0.533   1.568  1.00 94.93           H  
ATOM   1618  C   TYR A  99      -0.733   0.367   0.815  1.00 94.93           C  
ATOM   1619  CB  TYR A  99      -0.072   0.185   3.230  1.00 94.93           C  
ATOM   1620  HB2 TYR A  99      -0.670   1.063   3.473  1.00 94.93           H  
ATOM   1621  HB3 TYR A  99      -0.728  -0.686   3.260  1.00 94.93           H  
ATOM   1622  O   TYR A  99      -1.277  -0.681   0.492  1.00 94.93           O  
ATOM   1623  CG  TYR A  99       1.029   0.000   4.262  1.00 94.93           C  
ATOM   1624  CD1 TYR A  99       1.459  -1.296   4.599  1.00 94.93           C  
ATOM   1625  HD1 TYR A  99       1.010  -2.154   4.122  1.00 94.93           H  
ATOM   1626  CD2 TYR A  99       1.587   1.111   4.927  1.00 94.93           C  
ATOM   1627  HD2 TYR A  99       1.271   2.110   4.664  1.00 94.93           H  
ATOM   1628  CE1 TYR A  99       2.369  -1.490   5.658  1.00 94.93           C  
ATOM   1629  HE1 TYR A  99       2.638  -2.488   5.970  1.00 94.93           H  
ATOM   1630  CE2 TYR A  99       2.446   0.922   6.025  1.00 94.93           C  
ATOM   1631  HE2 TYR A  99       2.789   1.771   6.597  1.00 94.93           H  
ATOM   1632  OH  TYR A  99       3.590  -0.575   7.504  1.00 94.93           O  
ATOM   1633  HH  TYR A  99       3.690   0.241   8.000  1.00 94.93           H  
ATOM   1634  CZ  TYR A  99       2.813  -0.384   6.409  1.00 94.93           C  
ATOM   1635  N   GLY A 100      -1.100   1.534   0.283  1.00 94.43           N  
ATOM   1636  H   GLY A 100      -0.682   2.376   0.652  1.00 94.43           H  
ATOM   1637  CA  GLY A 100      -2.066   1.681  -0.807  1.00 94.43           C  
ATOM   1638  HA2 GLY A 100      -1.858   0.895  -1.532  1.00 94.43           H  
ATOM   1639  HA3 GLY A 100      -1.917   2.648  -1.287  1.00 94.43           H  
ATOM   1640  C   GLY A 100      -3.544   1.577  -0.420  1.00 94.43           C  
ATOM   1641  O   GLY A 100      -4.409   1.873  -1.257  1.00 94.43           O  
ATOM   1642  N   ASN A 101      -3.843   1.220   0.833  1.00 93.21           N  
ATOM   1643  H   ASN A 101      -3.089   0.977   1.459  1.00 93.21           H  
ATOM   1644  CA  ASN A 101      -5.189   1.257   1.391  1.00 93.21           C  
ATOM   1645  HA  ASN A 101      -5.831   0.691   0.715  1.00 93.21           H  
ATOM   1646  C   ASN A 101      -5.722   2.699   1.441  1.00 93.21           C  
ATOM   1647  CB  ASN A 101      -5.240   0.551   2.762  1.00 93.21           C  
ATOM   1648  HB2 ASN A 101      -6.276   0.488   3.096  1.00 93.21           H  
ATOM   1649  HB3 ASN A 101      -4.867  -0.468   2.658  1.00 93.21           H  
ATOM   1650  O   ASN A 101      -4.980   3.673   1.607  1.00 93.21           O  
ATOM   1651  CG  ASN A 101      -4.412   1.241   3.833  1.00 93.21           C  
ATOM   1652  ND2 ASN A 101      -4.996   1.628   4.944  1.00 93.21           N  
ATOM   1653 HD21 ASN A 101      -5.930   1.326   5.181  1.00 93.21           H  
ATOM   1654 HD22 ASN A 101      -4.385   2.007   5.654  1.00 93.21           H  
ATOM   1655  OD1 ASN A 101      -3.228   1.461   3.665  1.00 93.21           O  
ATOM   1656  N   ILE A 102      -7.038   2.826   1.275  1.00 93.67           N  
ATOM   1657  H   ILE A 102      -7.595   1.985   1.230  1.00 93.67           H  
ATOM   1658  CA  ILE A 102      -7.743   4.107   1.218  1.00 93.67           C  
ATOM   1659  HA  ILE A 102      -7.004   4.905   1.282  1.00 93.67           H  
ATOM   1660  C   ILE A 102      -8.661   4.241   2.432  1.00 93.67           C  
ATOM   1661  CB  ILE A 102      -8.490   4.254  -0.130  1.00 93.67           C  
ATOM   1662  HB  ILE A 102      -9.079   3.352  -0.296  1.00 93.67           H  
ATOM   1663  O   ILE A 102      -9.435   3.334   2.725  1.00 93.67           O  
ATOM   1664  CG1 ILE A 102      -7.471   4.400  -1.284  1.00 93.67           C  
ATOM   1665 HG12 ILE A 102      -6.805   3.537  -1.287  1.00 93.67           H  
ATOM   1666 HG13 ILE A 102      -6.865   5.287  -1.100  1.00 93.67           H  
ATOM   1667  CG2 ILE A 102      -9.458   5.453  -0.125  1.00 93.67           C  
ATOM   1668 HG21 ILE A 102      -8.903   6.384  -0.012  1.00 93.67           H  
ATOM   1669 HG22 ILE A 102     -10.038   5.471  -1.048  1.00 93.67           H  
ATOM   1670 HG23 ILE A 102     -10.174   5.354   0.691  1.00 93.67           H  
ATOM   1671  CD1 ILE A 102      -8.087   4.516  -2.685  1.00 93.67           C  
ATOM   1672 HD11 ILE A 102      -8.691   3.635  -2.900  1.00 93.67           H  
ATOM   1673 HD12 ILE A 102      -7.283   4.596  -3.417  1.00 93.67           H  
ATOM   1674 HD13 ILE A 102      -8.694   5.416  -2.773  1.00 93.67           H  
ATOM   1675  N   GLU A 103      -8.641   5.402   3.089  1.00 94.23           N  
ATOM   1676  H   GLU A 103      -7.997   6.113   2.775  1.00 94.23           H  
ATOM   1677  CA  GLU A 103      -9.510   5.705   4.235  1.00 94.23           C  
ATOM   1678  HA  GLU A 103     -10.310   4.966   4.274  1.00 94.23           H  
ATOM   1679  C   GLU A 103     -10.151   7.092   4.097  1.00 94.23           C  
ATOM   1680  CB  GLU A 103      -8.724   5.594   5.554  1.00 94.23           C  
ATOM   1681  HB2 GLU A 103      -8.140   4.674   5.543  1.00 94.23           H  
ATOM   1682  HB3 GLU A 103      -8.043   6.442   5.623  1.00 94.23           H  
ATOM   1683  O   GLU A 103      -9.567   8.023   3.538  1.00 94.23           O  
ATOM   1684  CG  GLU A 103      -9.641   5.572   6.797  1.00 94.23           C  
ATOM   1685  HG2 GLU A 103     -10.398   6.352   6.719  1.00 94.23           H  
ATOM   1686  HG3 GLU A 103     -10.164   4.616   6.835  1.00 94.23           H  
ATOM   1687  CD  GLU A 103      -8.881   5.807   8.106  1.00 94.23           C  
ATOM   1688  OE1 GLU A 103      -9.360   6.614   8.941  1.00 94.23           O  
ATOM   1689  OE2 GLU A 103      -7.803   5.215   8.252  1.00 94.23           O  
ATOM   1690  N   ILE A 104     -11.364   7.251   4.637  1.00 97.08           N  
ATOM   1691  H   ILE A 104     -11.741   6.464   5.144  1.00 97.08           H  
ATOM   1692  CA  ILE A 104     -11.931   8.567   4.938  1.00 97.08           C  
ATOM   1693  HA  ILE A 104     -11.437   9.315   4.318  1.00 97.08           H  
ATOM   1694  C   ILE A 104     -11.665   8.900   6.401  1.00 97.08           C  
ATOM   1695  CB  ILE A 104     -13.440   8.640   4.634  1.00 97.08           C  
ATOM   1696  HB  ILE A 104     -13.953   7.875   5.216  1.00 97.08           H  
ATOM   1697  O   ILE A 104     -12.209   8.251   7.290  1.00 97.08           O  
ATOM   1698  CG1 ILE A 104     -13.694   8.376   3.136  1.00 97.08           C  
ATOM   1699 HG12 ILE A 104     -13.227   9.167   2.549  1.00 97.08           H  
ATOM   1700 HG13 ILE A 104     -13.237   7.427   2.856  1.00 97.08           H  
ATOM   1701  CG2 ILE A 104     -13.991  10.027   5.037  1.00 97.08           C  
ATOM   1702 HG21 ILE A 104     -13.871  10.187   6.108  1.00 97.08           H  
ATOM   1703 HG22 ILE A 104     -15.057  10.087   4.817  1.00 97.08           H  
ATOM   1704 HG23 ILE A 104     -13.452  10.806   4.498  1.00 97.08           H  
ATOM   1705  CD1 ILE A 104     -15.178   8.283   2.761  1.00 97.08           C  
ATOM   1706 HD11 ILE A 104     -15.680   7.565   3.409  1.00 97.08           H  
ATOM   1707 HD12 ILE A 104     -15.262   7.944   1.729  1.00 97.08           H  
ATOM   1708 HD13 ILE A 104     -15.659   9.258   2.843  1.00 97.08           H  
ATOM   1709  N   THR A 105     -10.945   9.989   6.639  1.00 97.40           N  
ATOM   1710  H   THR A 105     -10.535  10.467   5.849  1.00 97.40           H  
ATOM   1711  CA  THR A 105     -10.607  10.448   7.987  1.00 97.40           C  
ATOM   1712  HA  THR A 105     -11.181   9.873   8.713  1.00 97.40           H  
ATOM   1713  C   THR A 105     -10.981  11.922   8.206  1.00 97.40           C  
ATOM   1714  CB  THR A 105      -9.137  10.108   8.251  1.00 97.40           C  
ATOM   1715  HB  THR A 105      -8.934   9.109   7.864  1.00 97.40           H  
ATOM   1716  O   THR A 105     -11.606  12.556   7.346  1.00 97.40           O  
ATOM   1717  CG2 THR A 105      -8.170  11.081   7.598  1.00 97.40           C  
ATOM   1718 HG21 THR A 105      -8.352  11.120   6.524  1.00 97.40           H  
ATOM   1719 HG22 THR A 105      -7.157  10.716   7.773  1.00 97.40           H  
ATOM   1720 HG23 THR A 105      -8.281  12.074   8.034  1.00 97.40           H  
ATOM   1721  OG1 THR A 105      -8.898  10.082   9.630  1.00 97.40           O  
ATOM   1722  HG1 THR A 105      -8.766   9.148   9.809  1.00 97.40           H  
ATOM   1723  N   GLN A 106     -10.642  12.468   9.375  1.00 97.88           N  
ATOM   1724  H   GLN A 106     -10.043  11.916   9.972  1.00 97.88           H  
ATOM   1725  CA  GLN A 106     -10.987  13.823   9.822  1.00 97.88           C  
ATOM   1726  HA  GLN A 106     -11.580  14.325   9.057  1.00 97.88           H  
ATOM   1727  C   GLN A 106      -9.739  14.677  10.072  1.00 97.88           C  
ATOM   1728  CB  GLN A 106     -11.830  13.741  11.100  1.00 97.88           C  
ATOM   1729  HB2 GLN A 106     -12.027  14.752  11.456  1.00 97.88           H  
ATOM   1730  HB3 GLN A 106     -11.265  13.211  11.866  1.00 97.88           H  
ATOM   1731  O   GLN A 106      -8.665  14.142  10.338  1.00 97.88           O  
ATOM   1732  CG  GLN A 106     -13.169  13.023  10.888  1.00 97.88           C  
ATOM   1733  HG2 GLN A 106     -13.674  13.446  10.020  1.00 97.88           H  
ATOM   1734  HG3 GLN A 106     -12.995  11.964  10.696  1.00 97.88           H  
ATOM   1735  CD  GLN A 106     -14.085  13.148  12.098  1.00 97.88           C  
ATOM   1736  NE2 GLN A 106     -15.384  13.179  11.898  1.00 97.88           N  
ATOM   1737 HE21 GLN A 106     -15.753  13.137  10.959  1.00 97.88           H  
ATOM   1738 HE22 GLN A 106     -15.949  13.222  12.734  1.00 97.88           H  
ATOM   1739  OE1 GLN A 106     -13.674  13.231  13.241  1.00 97.88           O  
ATOM   1740  N   LEU A 107      -9.883  16.010  10.030  1.00 98.38           N  
ATOM   1741  H   LEU A 107     -10.797  16.393   9.834  1.00 98.38           H  
ATOM   1742  CA  LEU A 107      -8.760  16.956  10.126  1.00 98.38           C  
ATOM   1743  HA  LEU A 107      -8.120  16.806   9.256  1.00 98.38           H  
ATOM   1744  C   LEU A 107      -7.883  16.752  11.373  1.00 98.38           C  
ATOM   1745  CB  LEU A 107      -9.320  18.393  10.097  1.00 98.38           C  
ATOM   1746  HB2 LEU A 107      -9.987  18.525  10.949  1.00 98.38           H  
ATOM   1747  HB3 LEU A 107      -9.907  18.526   9.189  1.00 98.38           H  
ATOM   1748  O   LEU A 107      -6.665  16.837  11.286  1.00 98.38           O  
ATOM   1749  CG  LEU A 107      -8.253  19.506  10.141  1.00 98.38           C  
ATOM   1750  HG  LEU A 107      -7.695  19.449  11.076  1.00 98.38           H  
ATOM   1751  CD1 LEU A 107      -7.286  19.391   8.964  1.00 98.38           C  
ATOM   1752 HD11 LEU A 107      -6.646  18.517   9.091  1.00 98.38           H  
ATOM   1753 HD12 LEU A 107      -6.640  20.269   8.942  1.00 98.38           H  
ATOM   1754 HD13 LEU A 107      -7.836  19.313   8.026  1.00 98.38           H  
ATOM   1755  CD2 LEU A 107      -8.940  20.870  10.073  1.00 98.38           C  
ATOM   1756 HD21 LEU A 107      -9.463  20.991   9.124  1.00 98.38           H  
ATOM   1757 HD22 LEU A 107      -8.189  21.655  10.166  1.00 98.38           H  
ATOM   1758 HD23 LEU A 107      -9.641  20.975  10.901  1.00 98.38           H  
ATOM   1759  N   ASN A 108      -8.486  16.425  12.516  1.00 97.08           N  
ATOM   1760  H   ASN A 108      -9.477  16.231  12.492  1.00 97.08           H  
ATOM   1761  CA  ASN A 108      -7.785  16.222  13.789  1.00 97.08           C  
ATOM   1762  HA  ASN A 108      -7.137  17.082  13.957  1.00 97.08           H  
ATOM   1763  C   ASN A 108      -6.869  14.983  13.825  1.00 97.08           C  
ATOM   1764  CB  ASN A 108      -8.820  16.162  14.928  1.00 97.08           C  
ATOM   1765  HB2 ASN A 108      -8.282  16.143  15.876  1.00 97.08           H  
ATOM   1766  HB3 ASN A 108      -9.439  17.060  14.913  1.00 97.08           H  
ATOM   1767  O   ASN A 108      -6.146  14.801  14.801  1.00 97.08           O  
ATOM   1768  CG  ASN A 108      -9.727  14.942  14.862  1.00 97.08           C  
ATOM   1769  ND2 ASN A 108     -10.304  14.536  15.966  1.00 97.08           N  
ATOM   1770 HD21 ASN A 108     -10.111  14.993  16.846  1.00 97.08           H  
ATOM   1771 HD22 ASN A 108     -10.941  13.758  15.873  1.00 97.08           H  
ATOM   1772  OD1 ASN A 108      -9.968  14.361  13.818  1.00 97.08           O  
ATOM   1773  N   ARG A 109      -6.906  14.124  12.799  1.00 97.96           N  
ATOM   1774  H   ARG A 109      -7.567  14.304  12.057  1.00 97.96           H  
ATOM   1775  CA  ARG A 109      -5.991  12.981  12.634  1.00 97.96           C  
ATOM   1776  HA  ARG A 109      -5.478  12.790  13.577  1.00 97.96           H  
ATOM   1777  C   ARG A 109      -4.881  13.254  11.623  1.00 97.96           C  
ATOM   1778  CB  ARG A 109      -6.783  11.724  12.247  1.00 97.96           C  
ATOM   1779  HB2 ARG A 109      -7.265  11.876  11.282  1.00 97.96           H  
ATOM   1780  HB3 ARG A 109      -6.084  10.894  12.149  1.00 97.96           H  
ATOM   1781  O   ARG A 109      -4.089  12.357  11.337  1.00 97.96           O  
ATOM   1782  CG  ARG A 109      -7.845  11.365  13.296  1.00 97.96           C  
ATOM   1783  HG2 ARG A 109      -8.644  12.106  13.265  1.00 97.96           H  
ATOM   1784  HG3 ARG A 109      -7.398  11.375  14.291  1.00 97.96           H  
ATOM   1785  CD  ARG A 109      -8.457   9.987  13.033  1.00 97.96           C  
ATOM   1786  HD2 ARG A 109      -8.829   9.948  12.009  1.00 97.96           H  
ATOM   1787  HD3 ARG A 109      -9.318   9.851  13.687  1.00 97.96           H  
ATOM   1788  NE  ARG A 109      -7.480   8.902  13.238  1.00 97.96           N  
ATOM   1789  HE  ARG A 109      -6.860   8.675  12.474  1.00 97.96           H  
ATOM   1790  NH1 ARG A 109      -8.000   8.365  15.414  1.00 97.96           N  
ATOM   1791 HH11 ARG A 109      -8.758   9.032  15.395  1.00 97.96           H  
ATOM   1792 HH12 ARG A 109      -7.841   7.751  16.200  1.00 97.96           H  
ATOM   1793  NH2 ARG A 109      -6.382   7.282  14.375  1.00 97.96           N  
ATOM   1794 HH21 ARG A 109      -5.836   7.098  13.546  1.00 97.96           H  
ATOM   1795 HH22 ARG A 109      -6.267   6.637  15.143  1.00 97.96           H  
ATOM   1796  CZ  ARG A 109      -7.297   8.192  14.332  1.00 97.96           C  
ATOM   1797  N   LEU A 110      -4.855  14.454  11.048  1.00 98.65           N  
ATOM   1798  H   LEU A 110      -5.492  15.164  11.381  1.00 98.65           H  
ATOM   1799  CA  LEU A 110      -3.915  14.851  10.012  1.00 98.65           C  
ATOM   1800  HA  LEU A 110      -3.394  13.971   9.635  1.00 98.65           H  
ATOM   1801  C   LEU A 110      -2.871  15.787  10.590  1.00 98.65           C  
ATOM   1802  CB  LEU A 110      -4.643  15.520   8.838  1.00 98.65           C  
ATOM   1803  HB2 LEU A 110      -3.923  15.668   8.033  1.00 98.65           H  
ATOM   1804  HB3 LEU A 110      -5.006  16.495   9.164  1.00 98.65           H  
ATOM   1805  O   LEU A 110      -3.180  16.665  11.387  1.00 98.65           O  
ATOM   1806  CG  LEU A 110      -5.833  14.725   8.302  1.00 98.65           C  
ATOM   1807  HG  LEU A 110      -6.620  14.701   9.055  1.00 98.65           H  
ATOM   1808  CD1 LEU A 110      -6.400  15.373   7.044  1.00 98.65           C  
ATOM   1809 HD11 LEU A 110      -5.675  15.263   6.237  1.00 98.65           H  
ATOM   1810 HD12 LEU A 110      -7.330  14.877   6.765  1.00 98.65           H  
ATOM   1811 HD13 LEU A 110      -6.601  16.428   7.230  1.00 98.65           H  
ATOM   1812  CD2 LEU A 110      -5.432  13.302   7.949  1.00 98.65           C  
ATOM   1813 HD21 LEU A 110      -5.200  12.733   8.849  1.00 98.65           H  
ATOM   1814 HD22 LEU A 110      -4.574  13.302   7.276  1.00 98.65           H  
ATOM   1815 HD23 LEU A 110      -6.296  12.844   7.469  1.00 98.65           H  
ATOM   1816  N   TYR A 111      -1.649  15.615  10.128  1.00 98.79           N  
ATOM   1817  H   TYR A 111      -1.491  14.860   9.476  1.00 98.79           H  
ATOM   1818  CA  TYR A 111      -0.467  16.347  10.535  1.00 98.79           C  
ATOM   1819  HA  TYR A 111      -0.755  17.188  11.165  1.00 98.79           H  
ATOM   1820  C   TYR A 111       0.223  16.862   9.269  1.00 98.79           C  
ATOM   1821  CB  TYR A 111       0.447  15.420  11.349  1.00 98.79           C  
ATOM   1822  HB2 TYR A 111       0.722  14.570  10.724  1.00 98.79           H  
ATOM   1823  HB3 TYR A 111       1.364  15.948  11.606  1.00 98.79           H  
ATOM   1824  O   TYR A 111       0.125  16.230   8.205  1.00 98.79           O  
ATOM   1825  CG  TYR A 111      -0.185  14.869  12.611  1.00 98.79           C  
ATOM   1826  CD1 TYR A 111       0.116  15.446  13.857  1.00 98.79           C  
ATOM   1827  HD1 TYR A 111       0.811  16.271  13.918  1.00 98.79           H  
ATOM   1828  CD2 TYR A 111      -1.076  13.780  12.541  1.00 98.79           C  
ATOM   1829  HD2 TYR A 111      -1.303  13.325  11.588  1.00 98.79           H  
ATOM   1830  CE1 TYR A 111      -0.473  14.943  15.029  1.00 98.79           C  
ATOM   1831  HE1 TYR A 111      -0.219  15.380  15.984  1.00 98.79           H  
ATOM   1832  CE2 TYR A 111      -1.688  13.292  13.708  1.00 98.79           C  
ATOM   1833  HE2 TYR A 111      -2.393  12.475  13.655  1.00 98.79           H  
ATOM   1834  OH  TYR A 111      -1.907  13.357  16.099  1.00 98.79           O  
ATOM   1835  HH  TYR A 111      -1.609  13.880  16.846  1.00 98.79           H  
ATOM   1836  CZ  TYR A 111      -1.378  13.867  14.956  1.00 98.79           C  
ATOM   1837  N   PRO A 112       0.905  18.016   9.341  1.00 98.58           N  
ATOM   1838  CA  PRO A 112       1.706  18.480   8.221  1.00 98.58           C  
ATOM   1839  HA  PRO A 112       1.066  18.643   7.353  1.00 98.58           H  
ATOM   1840  C   PRO A 112       2.752  17.418   7.863  1.00 98.58           C  
ATOM   1841  CB  PRO A 112       2.310  19.814   8.667  1.00 98.58           C  
ATOM   1842  HB2 PRO A 112       1.674  20.629   8.320  1.00 98.58           H  
ATOM   1843  HB3 PRO A 112       3.325  19.949   8.294  1.00 98.58           H  
ATOM   1844  O   PRO A 112       3.266  16.723   8.731  1.00 98.58           O  
ATOM   1845  CG  PRO A 112       2.273  19.768  10.196  1.00 98.58           C  
ATOM   1846  HG2 PRO A 112       3.202  19.340  10.572  1.00 98.58           H  
ATOM   1847  HG3 PRO A 112       2.121  20.759  10.625  1.00 98.58           H  
ATOM   1848  CD  PRO A 112       1.111  18.837  10.526  1.00 98.58           C  
ATOM   1849  HD2 PRO A 112       1.368  18.231  11.395  1.00 98.58           H  
ATOM   1850  HD3 PRO A 112       0.212  19.419  10.731  1.00 98.58           H  
ATOM   1851  N   CYS A 113       3.058  17.266   6.577  1.00 98.58           N  
ATOM   1852  H   CYS A 113       2.629  17.866   5.886  1.00 98.58           H  
ATOM   1853  CA  CYS A 113       4.177  16.437   6.146  1.00 98.58           C  
ATOM   1854  HA  CYS A 113       4.428  15.719   6.926  1.00 98.58           H  
ATOM   1855  C   CYS A 113       5.375  17.357   5.881  1.00 98.58           C  
ATOM   1856  CB  CYS A 113       3.774  15.630   4.912  1.00 98.58           C  
ATOM   1857  HB2 CYS A 113       3.672  16.295   4.055  1.00 98.58           H  
ATOM   1858  HB3 CYS A 113       2.824  15.127   5.096  1.00 98.58           H  
ATOM   1859  O   CYS A 113       5.262  18.242   5.029  1.00 98.58           O  
ATOM   1860  SG  CYS A 113       5.034  14.379   4.556  1.00 98.58           S  
ATOM   1861  HG  CYS A 113       4.946  13.689   5.697  1.00 98.58           H  
ATOM   1862  N   PRO A 114       6.501  17.205   6.599  1.00 98.17           N  
ATOM   1863  CA  PRO A 114       7.736  17.903   6.268  1.00 98.17           C  
ATOM   1864  HA  PRO A 114       7.586  18.976   6.389  1.00 98.17           H  
ATOM   1865  C   PRO A 114       8.168  17.583   4.837  1.00 98.17           C  
ATOM   1866  CB  PRO A 114       8.775  17.397   7.270  1.00 98.17           C  
ATOM   1867  HB2 PRO A 114       9.476  18.180   7.558  1.00 98.17           H  
ATOM   1868  HB3 PRO A 114       9.304  16.541   6.851  1.00 98.17           H  
ATOM   1869  O   PRO A 114       8.040  16.442   4.403  1.00 98.17           O  
ATOM   1870  CG  PRO A 114       7.942  16.908   8.450  1.00 98.17           C  
ATOM   1871  HG2 PRO A 114       8.460  16.137   9.021  1.00 98.17           H  
ATOM   1872  HG3 PRO A 114       7.676  17.753   9.086  1.00 98.17           H  
ATOM   1873  CD  PRO A 114       6.691  16.364   7.768  1.00 98.17           C  
ATOM   1874  HD2 PRO A 114       5.839  16.423   8.446  1.00 98.17           H  
ATOM   1875  HD3 PRO A 114       6.851  15.334   7.449  1.00 98.17           H  
ATOM   1876  N   GLU A 115       8.747  18.554   4.126  1.00 97.43           N  
ATOM   1877  H   GLU A 115       8.758  19.493   4.498  1.00 97.43           H  
ATOM   1878  CA  GLU A 115       9.084  18.379   2.704  1.00 97.43           C  
ATOM   1879  HA  GLU A 115       8.156  18.225   2.153  1.00 97.43           H  
ATOM   1880  C   GLU A 115       9.969  17.151   2.448  1.00 97.43           C  
ATOM   1881  CB  GLU A 115       9.764  19.652   2.171  1.00 97.43           C  
ATOM   1882  HB2 GLU A 115      10.698  19.811   2.710  1.00 97.43           H  
ATOM   1883  HB3 GLU A 115       9.117  20.506   2.369  1.00 97.43           H  
ATOM   1884  O   GLU A 115       9.719  16.407   1.509  1.00 97.43           O  
ATOM   1885  CG  GLU A 115      10.068  19.598   0.661  1.00 97.43           C  
ATOM   1886  HG2 GLU A 115      10.463  20.566   0.353  1.00 97.43           H  
ATOM   1887  HG3 GLU A 115      10.848  18.858   0.483  1.00 97.43           H  
ATOM   1888  CD  GLU A 115       8.822  19.266  -0.180  1.00 97.43           C  
ATOM   1889  OE1 GLU A 115       8.936  18.447  -1.124  1.00 97.43           O  
ATOM   1890  OE2 GLU A 115       7.742  19.792   0.166  1.00 97.43           O  
ATOM   1891  N   HIS A 116      10.934  16.870   3.328  1.00 97.38           N  
ATOM   1892  H   HIS A 116      11.057  17.488   4.117  1.00 97.38           H  
ATOM   1893  CA  HIS A 116      11.821  15.707   3.201  1.00 97.38           C  
ATOM   1894  HA  HIS A 116      12.254  15.725   2.201  1.00 97.38           H  
ATOM   1895  C   HIS A 116      11.106  14.349   3.340  1.00 97.38           C  
ATOM   1896  CB  HIS A 116      12.968  15.827   4.215  1.00 97.38           C  
ATOM   1897  HB2 HIS A 116      13.441  16.803   4.110  1.00 97.38           H  
ATOM   1898  HB3 HIS A 116      13.716  15.073   3.970  1.00 97.38           H  
ATOM   1899  O   HIS A 116      11.652  13.338   2.908  1.00 97.38           O  
ATOM   1900  CG  HIS A 116      12.551  15.628   5.653  1.00 97.38           C  
ATOM   1901  CD2 HIS A 116      12.621  14.460   6.367  1.00 97.38           C  
ATOM   1902  HD2 HIS A 116      12.964  13.504   5.998  1.00 97.38           H  
ATOM   1903  ND1 HIS A 116      12.069  16.596   6.508  1.00 97.38           N  
ATOM   1904  HD1 HIS A 116      11.995  17.583   6.311  1.00 97.38           H  
ATOM   1905  CE1 HIS A 116      11.851  16.022   7.704  1.00 97.38           C  
ATOM   1906  HE1 HIS A 116      11.501  16.530   8.590  1.00 97.38           H  
ATOM   1907  NE2 HIS A 116      12.174  14.727   7.664  1.00 97.38           N  
ATOM   1908  N   LEU A 117       9.898  14.319   3.917  1.00 98.07           N  
ATOM   1909  H   LEU A 117       9.493  15.195   4.215  1.00 98.07           H  
ATOM   1910  CA  LEU A 117       9.041  13.133   3.999  1.00 98.07           C  
ATOM   1911  HA  LEU A 117       9.639  12.243   3.805  1.00 98.07           H  
ATOM   1912  C   LEU A 117       7.939  13.133   2.933  1.00 98.07           C  
ATOM   1913  CB  LEU A 117       8.426  13.011   5.409  1.00 98.07           C  
ATOM   1914  HB2 LEU A 117       7.831  13.904   5.606  1.00 98.07           H  
ATOM   1915  HB3 LEU A 117       7.754  12.153   5.421  1.00 98.07           H  
ATOM   1916  O   LEU A 117       7.258  12.120   2.783  1.00 98.07           O  
ATOM   1917  CG  LEU A 117       9.434  12.838   6.555  1.00 98.07           C  
ATOM   1918  HG  LEU A 117      10.042  13.742   6.603  1.00 98.07           H  
ATOM   1919  CD1 LEU A 117       8.700  12.692   7.890  1.00 98.07           C  
ATOM   1920 HD11 LEU A 117       9.431  12.611   8.695  1.00 98.07           H  
ATOM   1921 HD12 LEU A 117       8.075  13.565   8.077  1.00 98.07           H  
ATOM   1922 HD13 LEU A 117       8.086  11.792   7.885  1.00 98.07           H  
ATOM   1923  CD2 LEU A 117      10.336  11.617   6.368  1.00 98.07           C  
ATOM   1924 HD21 LEU A 117      10.965  11.736   5.485  1.00 98.07           H  
ATOM   1925 HD22 LEU A 117       9.739  10.710   6.275  1.00 98.07           H  
ATOM   1926 HD23 LEU A 117      10.996  11.516   7.229  1.00 98.07           H  
ATOM   1927  N   SER A 118       7.740  14.221   2.184  1.00 97.99           N  
ATOM   1928  H   SER A 118       8.353  15.014   2.307  1.00 97.99           H  
ATOM   1929  CA  SER A 118       6.723  14.271   1.131  1.00 97.99           C  
ATOM   1930  HA  SER A 118       5.757  14.051   1.586  1.00 97.99           H  
ATOM   1931  C   SER A 118       7.010  13.233   0.043  1.00 97.99           C  
ATOM   1932  CB  SER A 118       6.642  15.666   0.508  1.00 97.99           C  
ATOM   1933  HB2 SER A 118       7.607  15.923   0.071  1.00 97.99           H  
ATOM   1934  HB3 SER A 118       6.394  16.400   1.274  1.00 97.99           H  
ATOM   1935  O   SER A 118       8.167  12.976  -0.284  1.00 97.99           O  
ATOM   1936  OG  SER A 118       5.652  15.678  -0.511  1.00 97.99           O  
ATOM   1937  HG  SER A 118       6.008  16.241  -1.202  1.00 97.99           H  
ATOM   1938  N   VAL A 119       5.967  12.679  -0.586  1.00 97.53           N  
ATOM   1939  H   VAL A 119       5.035  12.952  -0.306  1.00 97.53           H  
ATOM   1940  CA  VAL A 119       6.116  11.711  -1.690  1.00 97.53           C  
ATOM   1941  HA  VAL A 119       6.710  10.879  -1.312  1.00 97.53           H  
ATOM   1942  C   VAL A 119       6.872  12.283  -2.899  1.00 97.53           C  
ATOM   1943  CB  VAL A 119       4.740  11.157  -2.098  1.00 97.53           C  
ATOM   1944  HB  VAL A 119       4.166  10.996  -1.185  1.00 97.53           H  
ATOM   1945  O   VAL A 119       7.422  11.533  -3.700  1.00 97.53           O  
ATOM   1946  CG1 VAL A 119       3.927  12.109  -2.985  1.00 97.53           C  
ATOM   1947 HG11 VAL A 119       2.914  11.722  -3.101  1.00 97.53           H  
ATOM   1948 HG12 VAL A 119       4.383  12.196  -3.971  1.00 97.53           H  
ATOM   1949 HG13 VAL A 119       3.873  13.097  -2.529  1.00 97.53           H  
ATOM   1950  CG2 VAL A 119       4.871   9.800  -2.794  1.00 97.53           C  
ATOM   1951 HG21 VAL A 119       3.876   9.402  -2.991  1.00 97.53           H  
ATOM   1952 HG22 VAL A 119       5.407   9.105  -2.148  1.00 97.53           H  
ATOM   1953 HG23 VAL A 119       5.412   9.901  -3.735  1.00 97.53           H  
ATOM   1954  N   THR A 120       6.922  13.614  -3.019  1.00 95.29           N  
ATOM   1955  H   THR A 120       6.472  14.173  -2.309  1.00 95.29           H  
ATOM   1956  CA  THR A 120       7.685  14.345  -4.043  1.00 95.29           C  
ATOM   1957  HA  THR A 120       7.507  13.890  -5.017  1.00 95.29           H  
ATOM   1958  C   THR A 120       9.193  14.306  -3.805  1.00 95.29           C  
ATOM   1959  CB  THR A 120       7.234  15.816  -4.091  1.00 95.29           C  
ATOM   1960  HB  THR A 120       7.926  16.398  -4.700  1.00 95.29           H  
ATOM   1961  O   THR A 120       9.953  14.312  -4.769  1.00 95.29           O  
ATOM   1962  CG2 THR A 120       5.832  15.918  -4.698  1.00 95.29           C  
ATOM   1963 HG21 THR A 120       5.832  15.495  -5.702  1.00 95.29           H  
ATOM   1964 HG22 THR A 120       5.543  16.967  -4.758  1.00 95.29           H  
ATOM   1965 HG23 THR A 120       5.109  15.385  -4.080  1.00 95.29           H  
ATOM   1966  OG1 THR A 120       7.155  16.372  -2.788  1.00 95.29           O  
ATOM   1967  HG1 THR A 120       7.846  17.026  -2.659  1.00 95.29           H  
ATOM   1968  N   SER A 121       9.620  14.249  -2.542  1.00 96.69           N  
ATOM   1969  H   SER A 121       8.925  14.226  -1.810  1.00 96.69           H  
ATOM   1970  CA  SER A 121      11.034  14.232  -2.138  1.00 96.69           C  
ATOM   1971  HA  SER A 121      11.657  14.589  -2.958  1.00 96.69           H  
ATOM   1972  C   SER A 121      11.523  12.830  -1.768  1.00 96.69           C  
ATOM   1973  CB  SER A 121      11.238  15.176  -0.952  1.00 96.69           C  
ATOM   1974  HB2 SER A 121      10.542  14.911  -0.156  1.00 96.69           H  
ATOM   1975  HB3 SER A 121      12.257  15.067  -0.582  1.00 96.69           H  
ATOM   1976  O   SER A 121      12.694  12.506  -1.953  1.00 96.69           O  
ATOM   1977  OG  SER A 121      11.056  16.520  -1.362  1.00 96.69           O  
ATOM   1978  HG  SER A 121      10.257  16.900  -0.990  1.00 96.69           H  
ATOM   1979  N   LEU A 122      10.620  11.981  -1.276  1.00 97.22           N  
ATOM   1980  H   LEU A 122       9.691  12.341  -1.110  1.00 97.22           H  
ATOM   1981  CA  LEU A 122      10.881  10.609  -0.863  1.00 97.22           C  
ATOM   1982  HA  LEU A 122      11.850  10.298  -1.254  1.00 97.22           H  
ATOM   1983  C   LEU A 122       9.802   9.697  -1.456  1.00 97.22           C  
ATOM   1984  CB  LEU A 122      10.938  10.592   0.675  1.00 97.22           C  
ATOM   1985  HB2 LEU A 122       9.984  10.940   1.070  1.00 97.22           H  
ATOM   1986  HB3 LEU A 122      11.691  11.317   0.982  1.00 97.22           H  
ATOM   1987  O   LEU A 122       8.722   9.544  -0.889  1.00 97.22           O  
ATOM   1988  CG  LEU A 122      11.284   9.241   1.329  1.00 97.22           C  
ATOM   1989  HG  LEU A 122      10.514   8.504   1.101  1.00 97.22           H  
ATOM   1990  CD1 LEU A 122      12.636   8.699   0.857  1.00 97.22           C  
ATOM   1991 HD11 LEU A 122      13.412   9.447   1.026  1.00 97.22           H  
ATOM   1992 HD12 LEU A 122      12.589   8.440  -0.200  1.00 97.22           H  
ATOM   1993 HD13 LEU A 122      12.880   7.798   1.419  1.00 97.22           H  
ATOM   1994  CD2 LEU A 122      11.332   9.459   2.843  1.00 97.22           C  
ATOM   1995 HD21 LEU A 122      11.849   8.643   3.348  1.00 97.22           H  
ATOM   1996 HD22 LEU A 122      10.320   9.546   3.239  1.00 97.22           H  
ATOM   1997 HD23 LEU A 122      11.880  10.372   3.077  1.00 97.22           H  
ATOM   1998  N   ALA A 123      10.076   9.110  -2.619  1.00 96.20           N  
ATOM   1999  H   ALA A 123      10.969   9.295  -3.054  1.00 96.20           H  
ATOM   2000  CA  ALA A 123       9.108   8.286  -3.340  1.00 96.20           C  
ATOM   2001  HA  ALA A 123       8.238   8.905  -3.560  1.00 96.20           H  
ATOM   2002  C   ALA A 123       8.621   7.074  -2.519  1.00 96.20           C  
ATOM   2003  CB  ALA A 123       9.733   7.853  -4.671  1.00 96.20           C  
ATOM   2004  HB1 ALA A 123      10.607   7.229  -4.485  1.00 96.20           H  
ATOM   2005  HB2 ALA A 123       9.008   7.280  -5.250  1.00 96.20           H  
ATOM   2006  HB3 ALA A 123      10.026   8.732  -5.246  1.00 96.20           H  
ATOM   2007  O   ALA A 123       9.296   6.609  -1.596  1.00 96.20           O  
ATOM   2008  N   SER A 124       7.447   6.540  -2.872  1.00 97.08           N  
ATOM   2009  H   SER A 124       6.956   6.925  -3.666  1.00 97.08           H  
ATOM   2010  CA  SER A 124       7.023   5.230  -2.366  1.00 97.08           C  
ATOM   2011  HA  SER A 124       7.071   5.242  -1.277  1.00 97.08           H  
ATOM   2012  C   SER A 124       7.962   4.141  -2.891  1.00 97.08           C  
ATOM   2013  CB  SER A 124       5.583   4.913  -2.781  1.00 97.08           C  
ATOM   2014  HB2 SER A 124       4.937   5.752  -2.526  1.00 97.08           H  
ATOM   2015  HB3 SER A 124       5.540   4.757  -3.859  1.00 97.08           H  
ATOM   2016  O   SER A 124       8.425   4.206  -4.030  1.00 97.08           O  
ATOM   2017  OG  SER A 124       5.134   3.745  -2.114  1.00 97.08           O  
ATOM   2018  HG  SER A 124       4.403   3.974  -1.535  1.00 97.08           H  
ATOM   2019  N   LEU A 125       8.210   3.119  -2.075  1.00 97.41           N  
ATOM   2020  H   LEU A 125       7.797   3.136  -1.154  1.00 97.41           H  
ATOM   2021  CA  LEU A 125       8.922   1.904  -2.492  1.00 97.41           C  
ATOM   2022  HA  LEU A 125       9.526   2.120  -3.373  1.00 97.41           H  
ATOM   2023  C   LEU A 125       7.963   0.783  -2.914  1.00 97.41           C  
ATOM   2024  CB  LEU A 125       9.857   1.453  -1.361  1.00 97.41           C  
ATOM   2025  HB2 LEU A 125      10.354   0.531  -1.663  1.00 97.41           H  
ATOM   2026  HB3 LEU A 125       9.252   1.232  -0.482  1.00 97.41           H  
ATOM   2027  O   LEU A 125       8.410  -0.279  -3.344  1.00 97.41           O  
ATOM   2028  CG  LEU A 125      10.932   2.488  -0.984  1.00 97.41           C  
ATOM   2029  HG  LEU A 125      10.457   3.421  -0.679  1.00 97.41           H  
ATOM   2030  CD1 LEU A 125      11.731   1.958   0.199  1.00 97.41           C  
ATOM   2031 HD11 LEU A 125      11.049   1.755   1.025  1.00 97.41           H  
ATOM   2032 HD12 LEU A 125      12.253   1.040  -0.069  1.00 97.41           H  
ATOM   2033 HD13 LEU A 125      12.442   2.717   0.524  1.00 97.41           H  
ATOM   2034  CD2 LEU A 125      11.903   2.777  -2.132  1.00 97.41           C  
ATOM   2035 HD21 LEU A 125      12.687   3.448  -1.782  1.00 97.41           H  
ATOM   2036 HD22 LEU A 125      11.373   3.271  -2.946  1.00 97.41           H  
ATOM   2037 HD23 LEU A 125      12.346   1.849  -2.491  1.00 97.41           H  
ATOM   2038  N   THR A 126       6.658   1.019  -2.789  1.00 97.64           N  
ATOM   2039  H   THR A 126       6.361   1.919  -2.437  1.00 97.64           H  
ATOM   2040  CA  THR A 126       5.615   0.027  -3.036  1.00 97.64           C  
ATOM   2041  HA  THR A 126       6.052  -0.970  -2.984  1.00 97.64           H  
ATOM   2042  C   THR A 126       5.014   0.235  -4.420  1.00 97.64           C  
ATOM   2043  CB  THR A 126       4.535   0.111  -1.951  1.00 97.64           C  
ATOM   2044  HB  THR A 126       4.005   1.060  -2.037  1.00 97.64           H  
ATOM   2045  O   THR A 126       4.484   1.310  -4.716  1.00 97.64           O  
ATOM   2046  CG2 THR A 126       3.536  -1.030  -2.038  1.00 97.64           C  
ATOM   2047 HG21 THR A 126       3.030  -1.020  -3.003  1.00 97.64           H  
ATOM   2048 HG22 THR A 126       4.045  -1.985  -1.906  1.00 97.64           H  
ATOM   2049 HG23 THR A 126       2.799  -0.908  -1.244  1.00 97.64           H  
ATOM   2050  OG1 THR A 126       5.122   0.046  -0.674  1.00 97.64           O  
ATOM   2051  HG1 THR A 126       4.412   0.058  -0.027  1.00 97.64           H  
ATOM   2052  N   SER A 127       5.053  -0.800  -5.252  1.00 98.31           N  
ATOM   2053  H   SER A 127       5.449  -1.661  -4.903  1.00 98.31           H  
ATOM   2054  CA  SER A 127       4.395  -0.860  -6.557  1.00 98.31           C  
ATOM   2055  HA  SER A 127       4.373   0.136  -7.000  1.00 98.31           H  
ATOM   2056  C   SER A 127       2.959  -1.367  -6.433  1.00 98.31           C  
ATOM   2057  CB  SER A 127       5.164  -1.774  -7.508  1.00 98.31           C  
ATOM   2058  HB2 SER A 127       4.625  -1.831  -8.454  1.00 98.31           H  
ATOM   2059  HB3 SER A 127       5.225  -2.773  -7.076  1.00 98.31           H  
ATOM   2060  O   SER A 127       2.651  -2.179  -5.565  1.00 98.31           O  
ATOM   2061  OG  SER A 127       6.469  -1.287  -7.745  1.00 98.31           O  
ATOM   2062  HG  SER A 127       6.451  -0.653  -8.466  1.00 98.31           H  
ATOM   2063  N   HIS A 128       2.093  -0.909  -7.333  1.00 98.16           N  
ATOM   2064  H   HIS A 128       2.438  -0.273  -8.037  1.00 98.16           H  
ATOM   2065  CA  HIS A 128       0.708  -1.358  -7.493  1.00 98.16           C  
ATOM   2066  HA  HIS A 128       0.408  -1.943  -6.623  1.00 98.16           H  
ATOM   2067  C   HIS A 128       0.605  -2.253  -8.733  1.00 98.16           C  
ATOM   2068  CB  HIS A 128      -0.205  -0.122  -7.566  1.00 98.16           C  
ATOM   2069  HB2 HIS A 128      -0.156   0.404  -6.612  1.00 98.16           H  
ATOM   2070  HB3 HIS A 128       0.184   0.556  -8.326  1.00 98.16           H  
ATOM   2071  O   HIS A 128       1.038  -1.869  -9.820  1.00 98.16           O  
ATOM   2072  CG  HIS A 128      -1.656  -0.344  -7.915  1.00 98.16           C  
ATOM   2073  CD2 HIS A 128      -2.369  -1.503  -7.826  1.00 98.16           C  
ATOM   2074  HD2 HIS A 128      -2.035  -2.446  -7.418  1.00 98.16           H  
ATOM   2075  ND1 HIS A 128      -2.463   0.631  -8.504  1.00 98.16           N  
ATOM   2076  CE1 HIS A 128      -3.615   0.020  -8.815  1.00 98.16           C  
ATOM   2077  HE1 HIS A 128      -4.440   0.483  -9.336  1.00 98.16           H  
ATOM   2078  NE2 HIS A 128      -3.577  -1.263  -8.438  1.00 98.16           N  
ATOM   2079  HE2 HIS A 128      -4.297  -1.946  -8.627  1.00 98.16           H  
ATOM   2080  N   VAL A 129       0.039  -3.441  -8.570  1.00 98.48           N  
ATOM   2081  H   VAL A 129      -0.296  -3.678  -7.648  1.00 98.48           H  
ATOM   2082  CA  VAL A 129      -0.212  -4.439  -9.616  1.00 98.48           C  
ATOM   2083  HA  VAL A 129      -0.128  -3.969 -10.596  1.00 98.48           H  
ATOM   2084  C   VAL A 129      -1.639  -4.978  -9.513  1.00 98.48           C  
ATOM   2085  CB  VAL A 129       0.819  -5.585  -9.553  1.00 98.48           C  
ATOM   2086  HB  VAL A 129       0.607  -6.287 -10.359  1.00 98.48           H  
ATOM   2087  O   VAL A 129      -2.367  -4.682  -8.565  1.00 98.48           O  
ATOM   2088  CG1 VAL A 129       2.228  -5.044  -9.789  1.00 98.48           C  
ATOM   2089 HG11 VAL A 129       2.560  -4.452  -8.936  1.00 98.48           H  
ATOM   2090 HG12 VAL A 129       2.211  -4.423 -10.685  1.00 98.48           H  
ATOM   2091 HG13 VAL A 129       2.919  -5.872  -9.949  1.00 98.48           H  
ATOM   2092  CG2 VAL A 129       0.809  -6.365  -8.233  1.00 98.48           C  
ATOM   2093 HG21 VAL A 129       1.629  -7.083  -8.214  1.00 98.48           H  
ATOM   2094 HG22 VAL A 129      -0.128  -6.915  -8.143  1.00 98.48           H  
ATOM   2095 HG23 VAL A 129       0.918  -5.691  -7.383  1.00 98.48           H  
ATOM   2096  N   GLN A 130      -2.035  -5.776 -10.497  1.00 97.90           N  
ATOM   2097  H   GLN A 130      -1.400  -5.971 -11.257  1.00 97.90           H  
ATOM   2098  CA  GLN A 130      -3.296  -6.506 -10.514  1.00 97.90           C  
ATOM   2099  HA  GLN A 130      -3.845  -6.333  -9.588  1.00 97.90           H  
ATOM   2100  C   GLN A 130      -2.983  -7.996 -10.622  1.00 97.90           C  
ATOM   2101  CB  GLN A 130      -4.162  -6.032 -11.690  1.00 97.90           C  
ATOM   2102  HB2 GLN A 130      -5.133  -6.525 -11.628  1.00 97.90           H  
ATOM   2103  HB3 GLN A 130      -3.679  -6.310 -12.626  1.00 97.90           H  
ATOM   2104  O   GLN A 130      -2.112  -8.385 -11.403  1.00 97.90           O  
ATOM   2105  CG  GLN A 130      -4.350  -4.510 -11.693  1.00 97.90           C  
ATOM   2106  HG2 GLN A 130      -3.394  -4.029 -11.901  1.00 97.90           H  
ATOM   2107  HG3 GLN A 130      -4.677  -4.191 -10.704  1.00 97.90           H  
ATOM   2108  CD  GLN A 130      -5.353  -4.008 -12.721  1.00 97.90           C  
ATOM   2109  NE2 GLN A 130      -5.358  -2.721 -12.992  1.00 97.90           N  
ATOM   2110 HE21 GLN A 130      -6.071  -2.416 -13.638  1.00 97.90           H  
ATOM   2111 HE22 GLN A 130      -4.698  -2.100 -12.545  1.00 97.90           H  
ATOM   2112  OE1 GLN A 130      -6.137  -4.731 -13.310  1.00 97.90           O  
ATOM   2113  N   LEU A 131      -3.663  -8.838  -9.851  1.00 98.40           N  
ATOM   2114  H   LEU A 131      -4.429  -8.481  -9.298  1.00 98.40           H  
ATOM   2115  CA  LEU A 131      -3.546 -10.277 -10.045  1.00 98.40           C  
ATOM   2116  HA  LEU A 131      -2.491 -10.535 -10.141  1.00 98.40           H  
ATOM   2117  C   LEU A 131      -4.225 -10.653 -11.355  1.00 98.40           C  
ATOM   2118  CB  LEU A 131      -4.128 -11.069  -8.866  1.00 98.40           C  
ATOM   2119  HB2 LEU A 131      -5.189 -10.836  -8.778  1.00 98.40           H  
ATOM   2120  HB3 LEU A 131      -4.037 -12.133  -9.086  1.00 98.40           H  
ATOM   2121  O   LEU A 131      -5.363 -10.274 -11.614  1.00 98.40           O  
ATOM   2122  CG  LEU A 131      -3.447 -10.780  -7.526  1.00 98.40           C  
ATOM   2123  HG  LEU A 131      -3.659  -9.742  -7.271  1.00 98.40           H  
ATOM   2124  CD1 LEU A 131      -4.032 -11.682  -6.444  1.00 98.40           C  
ATOM   2125 HD11 LEU A 131      -5.112 -11.540  -6.394  1.00 98.40           H  
ATOM   2126 HD12 LEU A 131      -3.818 -12.724  -6.679  1.00 98.40           H  
ATOM   2127 HD13 LEU A 131      -3.604 -11.428  -5.474  1.00 98.40           H  
ATOM   2128  CD2 LEU A 131      -1.929 -10.990  -7.547  1.00 98.40           C  
ATOM   2129 HD21 LEU A 131      -1.698 -11.999  -7.887  1.00 98.40           H  
ATOM   2130 HD22 LEU A 131      -1.533 -10.845  -6.542  1.00 98.40           H  
ATOM   2131 HD23 LEU A 131      -1.459 -10.261  -8.207  1.00 98.40           H  
ATOM   2132  N   ASP A 132      -3.514 -11.415 -12.173  1.00 98.30           N  
ATOM   2133  H   ASP A 132      -2.562 -11.644 -11.924  1.00 98.30           H  
ATOM   2134  CA  ASP A 132      -4.081 -12.051 -13.349  1.00 98.30           C  
ATOM   2135  HA  ASP A 132      -4.691 -11.331 -13.894  1.00 98.30           H  
ATOM   2136  C   ASP A 132      -4.976 -13.208 -12.902  1.00 98.30           C  
ATOM   2137  CB  ASP A 132      -2.934 -12.494 -14.252  1.00 98.30           C  
ATOM   2138  HB2 ASP A 132      -2.243 -11.658 -14.363  1.00 98.30           H  
ATOM   2139  HB3 ASP A 132      -2.386 -13.309 -13.779  1.00 98.30           H  
ATOM   2140  O   ASP A 132      -4.499 -14.297 -12.574  1.00 98.30           O  
ATOM   2141  CG  ASP A 132      -3.389 -12.921 -15.645  1.00 98.30           C  
ATOM   2142  OD1 ASP A 132      -4.578 -12.753 -15.986  1.00 98.30           O  
ATOM   2143  OD2 ASP A 132      -2.477 -13.349 -16.391  1.00 98.30           O  
ATOM   2144  N   THR A 133      -6.261 -12.904 -12.755  1.00 97.20           N  
ATOM   2145  H   THR A 133      -6.548 -11.957 -12.957  1.00 97.20           H  
ATOM   2146  CA  THR A 133      -7.309 -13.824 -12.326  1.00 97.20           C  
ATOM   2147  HA  THR A 133      -7.110 -14.803 -12.763  1.00 97.20           H  
ATOM   2148  C   THR A 133      -8.664 -13.339 -12.837  1.00 97.20           C  
ATOM   2149  CB  THR A 133      -7.319 -13.986 -10.797  1.00 97.20           C  
ATOM   2150  HB  THR A 133      -6.351 -14.369 -10.476  1.00 97.20           H  
ATOM   2151  O   THR A 133      -8.843 -12.170 -13.179  1.00 97.20           O  
ATOM   2152  CG2 THR A 133      -7.619 -12.707 -10.011  1.00 97.20           C  
ATOM   2153 HG21 THR A 133      -8.599 -12.312 -10.278  1.00 97.20           H  
ATOM   2154 HG22 THR A 133      -7.600 -12.928  -8.944  1.00 97.20           H  
ATOM   2155 HG23 THR A 133      -6.863 -11.952 -10.228  1.00 97.20           H  
ATOM   2156  OG1 THR A 133      -8.304 -14.922 -10.448  1.00 97.20           O  
ATOM   2157  HG1 THR A 133      -8.027 -15.755 -10.837  1.00 97.20           H  
ATOM   2158  N   THR A 134      -9.640 -14.243 -12.881  1.00 94.55           N  
ATOM   2159  H   THR A 134      -9.421 -15.162 -12.524  1.00 94.55           H  
ATOM   2160  CA  THR A 134     -11.038 -13.920 -13.212  1.00 94.55           C  
ATOM   2161  HA  THR A 134     -11.051 -13.017 -13.822  1.00 94.55           H  
ATOM   2162  C   THR A 134     -11.895 -13.597 -11.985  1.00 94.55           C  
ATOM   2163  CB  THR A 134     -11.682 -15.033 -14.045  1.00 94.55           C  
ATOM   2164  HB  THR A 134     -12.720 -14.771 -14.245  1.00 94.55           H  
ATOM   2165  O   THR A 134     -13.072 -13.264 -12.133  1.00 94.55           O  
ATOM   2166  CG2 THR A 134     -10.971 -15.231 -15.384  1.00 94.55           C  
ATOM   2167 HG21 THR A 134     -10.974 -14.294 -15.940  1.00 94.55           H  
ATOM   2168 HG22 THR A 134     -11.499 -15.989 -15.963  1.00 94.55           H  
ATOM   2169 HG23 THR A 134      -9.941 -15.552 -15.230  1.00 94.55           H  
ATOM   2170  OG1 THR A 134     -11.647 -16.267 -13.365  1.00 94.55           O  
ATOM   2171  HG1 THR A 134     -10.735 -16.561 -13.305  1.00 94.55           H  
ATOM   2172  N   VAL A 135     -11.326 -13.679 -10.776  1.00 95.72           N  
ATOM   2173  H   VAL A 135     -10.352 -13.942 -10.719  1.00 95.72           H  
ATOM   2174  CA  VAL A 135     -12.021 -13.347  -9.525  1.00 95.72           C  
ATOM   2175  HA  VAL A 135     -12.938 -13.935  -9.478  1.00 95.72           H  
ATOM   2176  C   VAL A 135     -12.407 -11.866  -9.511  1.00 95.72           C  
ATOM   2177  CB  VAL A 135     -11.158 -13.717  -8.303  1.00 95.72           C  
ATOM   2178  HB  VAL A 135     -10.169 -13.271  -8.408  1.00 95.72           H  
ATOM   2179  O   VAL A 135     -11.570 -10.996  -9.728  1.00 95.72           O  
ATOM   2180  CG1 VAL A 135     -11.764 -13.239  -6.978  1.00 95.72           C  
ATOM   2181 HG11 VAL A 135     -11.141 -13.585  -6.153  1.00 95.72           H  
ATOM   2182 HG12 VAL A 135     -11.788 -12.150  -6.939  1.00 95.72           H  
ATOM   2183 HG13 VAL A 135     -12.772 -13.632  -6.848  1.00 95.72           H  
ATOM   2184  CG2 VAL A 135     -11.009 -15.241  -8.215  1.00 95.72           C  
ATOM   2185 HG21 VAL A 135     -11.987 -15.710  -8.106  1.00 95.72           H  
ATOM   2186 HG22 VAL A 135     -10.385 -15.504  -7.361  1.00 95.72           H  
ATOM   2187 HG23 VAL A 135     -10.534 -15.617  -9.120  1.00 95.72           H  
ATOM   2188  N   GLY A 136     -13.685 -11.584  -9.246  1.00 90.27           N  
ATOM   2189  H   GLY A 136     -14.321 -12.359  -9.117  1.00 90.27           H  
ATOM   2190  CA  GLY A 136     -14.197 -10.220  -9.086  1.00 90.27           C  
ATOM   2191  HA2 GLY A 136     -15.234 -10.185  -9.419  1.00 90.27           H  
ATOM   2192  HA3 GLY A 136     -13.616  -9.530  -9.698  1.00 90.27           H  
ATOM   2193  C   GLY A 136     -14.139  -9.741  -7.636  1.00 90.27           C  
ATOM   2194  O   GLY A 136     -13.452  -8.773  -7.328  1.00 90.27           O  
ATOM   2195  N   GLU A 137     -14.849 -10.433  -6.743  1.00 93.88           N  
ATOM   2196  H   GLU A 137     -15.346 -11.259  -7.043  1.00 93.88           H  
ATOM   2197  CA  GLU A 137     -14.877 -10.145  -5.305  1.00 93.88           C  
ATOM   2198  HA  GLU A 137     -14.278  -9.258  -5.098  1.00 93.88           H  
ATOM   2199  C   GLU A 137     -14.265 -11.309  -4.522  1.00 93.88           C  
ATOM   2200  CB  GLU A 137     -16.307  -9.862  -4.816  1.00 93.88           C  
ATOM   2201  HB2 GLU A 137     -16.292  -9.812  -3.728  1.00 93.88           H  
ATOM   2202  HB3 GLU A 137     -16.959 -10.682  -5.118  1.00 93.88           H  
ATOM   2203  O   GLU A 137     -14.557 -12.477  -4.786  1.00 93.88           O  
ATOM   2204  CG  GLU A 137     -16.863  -8.532  -5.355  1.00 93.88           C  
ATOM   2205  HG2 GLU A 137     -16.174  -7.734  -5.077  1.00 93.88           H  
ATOM   2206  HG3 GLU A 137     -16.899  -8.581  -6.443  1.00 93.88           H  
ATOM   2207  CD  GLU A 137     -18.268  -8.185  -4.827  1.00 93.88           C  
ATOM   2208  OE1 GLU A 137     -18.766  -7.095  -5.196  1.00 93.88           O  
ATOM   2209  OE2 GLU A 137     -18.856  -8.994  -4.073  1.00 93.88           O  
ATOM   2210  N   LEU A 138     -13.415 -10.984  -3.549  1.00 97.78           N  
ATOM   2211  H   LEU A 138     -13.250 -10.007  -3.351  1.00 97.78           H  
ATOM   2212  CA  LEU A 138     -12.772 -11.972  -2.692  1.00 97.78           C  
ATOM   2213  HA  LEU A 138     -12.475 -12.823  -3.305  1.00 97.78           H  
ATOM   2214  C   LEU A 138     -13.746 -12.482  -1.629  1.00 97.78           C  
ATOM   2215  CB  LEU A 138     -11.522 -11.358  -2.045  1.00 97.78           C  
ATOM   2216  HB2 LEU A 138     -11.811 -10.427  -1.557  1.00 97.78           H  
ATOM   2217  HB3 LEU A 138     -11.150 -12.033  -1.274  1.00 97.78           H  
ATOM   2218  O   LEU A 138     -14.423 -11.706  -0.953  1.00 97.78           O  
ATOM   2219  CG  LEU A 138     -10.386 -11.076  -3.044  1.00 97.78           C  
ATOM   2220  HG  LEU A 138     -10.771 -10.548  -3.917  1.00 97.78           H  
ATOM   2221  CD1 LEU A 138      -9.338 -10.202  -2.376  1.00 97.78           C  
ATOM   2222 HD11 LEU A 138      -9.792  -9.239  -2.145  1.00 97.78           H  
ATOM   2223 HD12 LEU A 138      -8.490 -10.037  -3.041  1.00 97.78           H  
ATOM   2224 HD13 LEU A 138      -8.996 -10.663  -1.450  1.00 97.78           H  
ATOM   2225  CD2 LEU A 138      -9.702 -12.363  -3.493  1.00 97.78           C  
ATOM   2226 HD21 LEU A 138     -10.407 -12.994  -4.035  1.00 97.78           H  
ATOM   2227 HD22 LEU A 138      -8.871 -12.119  -4.156  1.00 97.78           H  
ATOM   2228 HD23 LEU A 138      -9.313 -12.899  -2.627  1.00 97.78           H  
ATOM   2229  N   THR A 139     -13.776 -13.797  -1.429  1.00 98.16           N  
ATOM   2230  H   THR A 139     -13.206 -14.392  -2.013  1.00 98.16           H  
ATOM   2231  CA  THR A 139     -14.527 -14.399  -0.322  1.00 98.16           C  
ATOM   2232  HA  THR A 139     -15.514 -13.936  -0.303  1.00 98.16           H  
ATOM   2233  C   THR A 139     -13.833 -14.130   1.019  1.00 98.16           C  
ATOM   2234  CB  THR A 139     -14.713 -15.910  -0.513  1.00 98.16           C  
ATOM   2235  HB  THR A 139     -15.329 -16.292   0.301  1.00 98.16           H  
ATOM   2236  O   THR A 139     -12.616 -13.918   1.053  1.00 98.16           O  
ATOM   2237  CG2 THR A 139     -15.431 -16.235  -1.819  1.00 98.16           C  
ATOM   2238 HG21 THR A 139     -16.428 -15.796  -1.804  1.00 98.16           H  
ATOM   2239 HG22 THR A 139     -15.527 -17.315  -1.930  1.00 98.16           H  
ATOM   2240 HG23 THR A 139     -14.889 -15.824  -2.670  1.00 98.16           H  
ATOM   2241  OG1 THR A 139     -13.464 -16.562  -0.442  1.00 98.16           O  
ATOM   2242  HG1 THR A 139     -13.468 -17.324  -1.027  1.00 98.16           H  
ATOM   2243  N   PRO A 140     -14.547 -14.230   2.160  1.00 97.90           N  
ATOM   2244  CA  PRO A 140     -13.917 -14.140   3.479  1.00 97.90           C  
ATOM   2245  HA  PRO A 140     -13.558 -13.122   3.630  1.00 97.90           H  
ATOM   2246  C   PRO A 140     -12.740 -15.108   3.654  1.00 97.90           C  
ATOM   2247  CB  PRO A 140     -15.038 -14.435   4.481  1.00 97.90           C  
ATOM   2248  HB2 PRO A 140     -15.111 -15.506   4.666  1.00 97.90           H  
ATOM   2249  HB3 PRO A 140     -14.890 -13.896   5.417  1.00 97.90           H  
ATOM   2250  O   PRO A 140     -11.718 -14.747   4.224  1.00 97.90           O  
ATOM   2251  CG  PRO A 140     -16.291 -13.961   3.745  1.00 97.90           C  
ATOM   2252  HG2 PRO A 140     -16.382 -12.879   3.838  1.00 97.90           H  
ATOM   2253  HG3 PRO A 140     -17.190 -14.457   4.113  1.00 97.90           H  
ATOM   2254  CD  PRO A 140     -15.995 -14.326   2.291  1.00 97.90           C  
ATOM   2255  HD2 PRO A 140     -16.317 -15.349   2.096  1.00 97.90           H  
ATOM   2256  HD3 PRO A 140     -16.506 -13.632   1.624  1.00 97.90           H  
ATOM   2257  N   ARG A 141     -12.839 -16.315   3.085  1.00 97.95           N  
ATOM   2258  H   ARG A 141     -13.678 -16.523   2.563  1.00 97.95           H  
ATOM   2259  CA  ARG A 141     -11.776 -17.324   3.146  1.00 97.95           C  
ATOM   2260  HA  ARG A 141     -11.443 -17.409   4.181  1.00 97.95           H  
ATOM   2261  C   ARG A 141     -10.544 -16.935   2.320  1.00 97.95           C  
ATOM   2262  CB  ARG A 141     -12.363 -18.661   2.686  1.00 97.95           C  
ATOM   2263  HB2 ARG A 141     -13.329 -18.814   3.167  1.00 97.95           H  
ATOM   2264  HB3 ARG A 141     -12.512 -18.637   1.606  1.00 97.95           H  
ATOM   2265  O   ARG A 141      -9.422 -17.237   2.720  1.00 97.95           O  
ATOM   2266  CG  ARG A 141     -11.448 -19.827   3.063  1.00 97.95           C  
ATOM   2267  HG2 ARG A 141     -11.379 -19.897   4.149  1.00 97.95           H  
ATOM   2268  HG3 ARG A 141     -10.449 -19.663   2.660  1.00 97.95           H  
ATOM   2269  CD  ARG A 141     -12.030 -21.122   2.497  1.00 97.95           C  
ATOM   2270  HD2 ARG A 141     -12.999 -21.303   2.962  1.00 97.95           H  
ATOM   2271  HD3 ARG A 141     -12.173 -21.000   1.423  1.00 97.95           H  
ATOM   2272  NE  ARG A 141     -11.134 -22.262   2.751  1.00 97.95           N  
ATOM   2273  HE  ARG A 141     -10.320 -22.065   3.316  1.00 97.95           H  
ATOM   2274  NH1 ARG A 141     -12.337 -23.814   1.569  1.00 97.95           N  
ATOM   2275 HH11 ARG A 141     -12.969 -23.079   1.286  1.00 97.95           H  
ATOM   2276 HH12 ARG A 141     -12.423 -24.721   1.134  1.00 97.95           H  
ATOM   2277  NH2 ARG A 141     -10.434 -24.419   2.571  1.00 97.95           N  
ATOM   2278 HH21 ARG A 141      -9.662 -24.201   3.184  1.00 97.95           H  
ATOM   2279 HH22 ARG A 141     -10.599 -25.358   2.239  1.00 97.95           H  
ATOM   2280  CZ  ARG A 141     -11.304 -23.487   2.295  1.00 97.95           C  
ATOM   2281  N   ALA A 142     -10.736 -16.281   1.174  1.00 98.22           N  
ATOM   2282  H   ALA A 142     -11.677 -16.057   0.883  1.00 98.22           H  
ATOM   2283  CA  ALA A 142      -9.631 -15.747   0.384  1.00 98.22           C  
ATOM   2284  HA  ALA A 142      -8.879 -16.526   0.255  1.00 98.22           H  
ATOM   2285  C   ALA A 142      -8.951 -14.569   1.100  1.00 98.22           C  
ATOM   2286  CB  ALA A 142     -10.150 -15.364  -1.003  1.00 98.22           C  
ATOM   2287  HB1 ALA A 142     -10.634 -16.224  -1.465  1.00 98.22           H  
ATOM   2288  HB2 ALA A 142      -9.315 -15.052  -1.629  1.00 98.22           H  
ATOM   2289  HB3 ALA A 142     -10.868 -14.546  -0.928  1.00 98.22           H  
ATOM   2290  O   ALA A 142      -7.724 -14.506   1.118  1.00 98.22           O  
ATOM   2291  N   LEU A 143      -9.726 -13.695   1.753  1.00 97.63           N  
ATOM   2292  H   LEU A 143     -10.728 -13.789   1.671  1.00 97.63           H  
ATOM   2293  CA  LEU A 143      -9.194 -12.611   2.586  1.00 97.63           C  
ATOM   2294  HA  LEU A 143      -8.494 -12.021   1.994  1.00 97.63           H  
ATOM   2295  C   LEU A 143      -8.391 -13.150   3.779  1.00 97.63           C  
ATOM   2296  CB  LEU A 143     -10.343 -11.699   3.053  1.00 97.63           C  
ATOM   2297  HB2 LEU A 143      -9.951 -10.998   3.790  1.00 97.63           H  
ATOM   2298  HB3 LEU A 143     -11.094 -12.312   3.552  1.00 97.63           H  
ATOM   2299  O   LEU A 143      -7.275 -12.695   4.009  1.00 97.63           O  
ATOM   2300  CG  LEU A 143     -11.021 -10.893   1.930  1.00 97.63           C  
ATOM   2301  HG  LEU A 143     -11.329 -11.563   1.128  1.00 97.63           H  
ATOM   2302  CD1 LEU A 143     -12.267 -10.198   2.480  1.00 97.63           C  
ATOM   2303 HD11 LEU A 143     -12.755  -9.645   1.677  1.00 97.63           H  
ATOM   2304 HD12 LEU A 143     -12.965 -10.943   2.860  1.00 97.63           H  
ATOM   2305 HD13 LEU A 143     -11.989  -9.510   3.279  1.00 97.63           H  
ATOM   2306  CD2 LEU A 143     -10.092  -9.822   1.351  1.00 97.63           C  
ATOM   2307 HD21 LEU A 143      -9.766  -9.143   2.138  1.00 97.63           H  
ATOM   2308 HD22 LEU A 143      -9.218 -10.285   0.893  1.00 97.63           H  
ATOM   2309 HD23 LEU A 143     -10.616  -9.252   0.583  1.00 97.63           H  
ATOM   2310  N   GLU A 144      -8.892 -14.172   4.480  1.00 97.70           N  
ATOM   2311  H   GLU A 144      -9.844 -14.459   4.305  1.00 97.70           H  
ATOM   2312  CA  GLU A 144      -8.136 -14.862   5.537  1.00 97.70           C  
ATOM   2313  HA  GLU A 144      -7.892 -14.157   6.332  1.00 97.70           H  
ATOM   2314  C   GLU A 144      -6.810 -15.425   5.009  1.00 97.70           C  
ATOM   2315  CB  GLU A 144      -8.964 -16.017   6.122  1.00 97.70           C  
ATOM   2316  HB2 GLU A 144      -9.398 -16.588   5.301  1.00 97.70           H  
ATOM   2317  HB3 GLU A 144      -8.296 -16.677   6.676  1.00 97.70           H  
ATOM   2318  O   GLU A 144      -5.774 -15.268   5.650  1.00 97.70           O  
ATOM   2319  CG  GLU A 144     -10.078 -15.567   7.078  1.00 97.70           C  
ATOM   2320  HG2 GLU A 144      -9.617 -15.128   7.963  1.00 97.70           H  
ATOM   2321  HG3 GLU A 144     -10.675 -14.792   6.598  1.00 97.70           H  
ATOM   2322  CD  GLU A 144     -10.997 -16.728   7.505  1.00 97.70           C  
ATOM   2323  OE1 GLU A 144     -12.060 -16.436   8.100  1.00 97.70           O  
ATOM   2324  OE2 GLU A 144     -10.657 -17.908   7.240  1.00 97.70           O  
ATOM   2325  N   TYR A 145      -6.813 -16.044   3.824  1.00 98.03           N  
ATOM   2326  H   TYR A 145      -7.692 -16.153   3.339  1.00 98.03           H  
ATOM   2327  CA  TYR A 145      -5.581 -16.514   3.191  1.00 98.03           C  
ATOM   2328  HA  TYR A 145      -5.069 -17.175   3.890  1.00 98.03           H  
ATOM   2329  C   TYR A 145      -4.611 -15.364   2.890  1.00 98.03           C  
ATOM   2330  CB  TYR A 145      -5.911 -17.318   1.930  1.00 98.03           C  
ATOM   2331  HB2 TYR A 145      -6.353 -18.266   2.238  1.00 98.03           H  
ATOM   2332  HB3 TYR A 145      -6.661 -16.782   1.348  1.00 98.03           H  
ATOM   2333  O   TYR A 145      -3.431 -15.491   3.217  1.00 98.03           O  
ATOM   2334  CG  TYR A 145      -4.716 -17.599   1.038  1.00 98.03           C  
ATOM   2335  CD1 TYR A 145      -4.632 -17.001  -0.235  1.00 98.03           C  
ATOM   2336  HD1 TYR A 145      -5.420 -16.347  -0.579  1.00 98.03           H  
ATOM   2337  CD2 TYR A 145      -3.668 -18.421   1.498  1.00 98.03           C  
ATOM   2338  HD2 TYR A 145      -3.706 -18.828   2.498  1.00 98.03           H  
ATOM   2339  CE1 TYR A 145      -3.514 -17.243  -1.054  1.00 98.03           C  
ATOM   2340  HE1 TYR A 145      -3.451 -16.798  -2.037  1.00 98.03           H  
ATOM   2341  CE2 TYR A 145      -2.543 -18.656   0.684  1.00 98.03           C  
ATOM   2342  HE2 TYR A 145      -1.728 -19.261   1.052  1.00 98.03           H  
ATOM   2343  OH  TYR A 145      -1.390 -18.299  -1.393  1.00 98.03           O  
ATOM   2344  HH  TYR A 145      -0.739 -18.866  -0.973  1.00 98.03           H  
ATOM   2345  CZ  TYR A 145      -2.465 -18.063  -0.595  1.00 98.03           C  
ATOM   2346  N   ILE A 146      -5.091 -14.248   2.333  1.00 97.01           N  
ATOM   2347  H   ILE A 146      -6.077 -14.207   2.120  1.00 97.01           H  
ATOM   2348  CA  ILE A 146      -4.273 -13.061   2.038  1.00 97.01           C  
ATOM   2349  HA  ILE A 146      -3.487 -13.345   1.338  1.00 97.01           H  
ATOM   2350  C   ILE A 146      -3.576 -12.542   3.299  1.00 97.01           C  
ATOM   2351  CB  ILE A 146      -5.126 -11.979   1.344  1.00 97.01           C  
ATOM   2352  HB  ILE A 146      -6.070 -11.878   1.879  1.00 97.01           H  
ATOM   2353  O   ILE A 146      -2.369 -12.304   3.264  1.00 97.01           O  
ATOM   2354  CG1 ILE A 146      -5.412 -12.413  -0.112  1.00 97.01           C  
ATOM   2355 HG12 ILE A 146      -4.563 -12.151  -0.742  1.00 97.01           H  
ATOM   2356 HG13 ILE A 146      -5.544 -13.494  -0.172  1.00 97.01           H  
ATOM   2357  CG2 ILE A 146      -4.427 -10.604   1.345  1.00 97.01           C  
ATOM   2358 HG21 ILE A 146      -4.383 -10.207   2.359  1.00 97.01           H  
ATOM   2359 HG22 ILE A 146      -4.989  -9.889   0.743  1.00 97.01           H  
ATOM   2360 HG23 ILE A 146      -3.415 -10.693   0.949  1.00 97.01           H  
ATOM   2361  CD1 ILE A 146      -6.677 -11.765  -0.674  1.00 97.01           C  
ATOM   2362 HD11 ILE A 146      -6.721 -11.924  -1.752  1.00 97.01           H  
ATOM   2363 HD12 ILE A 146      -6.691 -10.696  -0.461  1.00 97.01           H  
ATOM   2364 HD13 ILE A 146      -7.557 -12.216  -0.214  1.00 97.01           H  
ATOM   2365  N   GLU A 147      -4.280 -12.456   4.429  1.00 94.55           N  
ATOM   2366  H   GLU A 147      -5.274 -12.633   4.399  1.00 94.55           H  
ATOM   2367  CA  GLU A 147      -3.676 -12.044   5.704  1.00 94.55           C  
ATOM   2368  HA  GLU A 147      -3.235 -11.054   5.586  1.00 94.55           H  
ATOM   2369  C   GLU A 147      -2.528 -12.973   6.140  1.00 94.55           C  
ATOM   2370  CB  GLU A 147      -4.751 -11.969   6.803  1.00 94.55           C  
ATOM   2371  HB2 GLU A 147      -4.259 -11.813   7.762  1.00 94.55           H  
ATOM   2372  HB3 GLU A 147      -5.279 -12.921   6.858  1.00 94.55           H  
ATOM   2373  O   GLU A 147      -1.520 -12.504   6.663  1.00 94.55           O  
ATOM   2374  CG  GLU A 147      -5.780 -10.842   6.599  1.00 94.55           C  
ATOM   2375  HG2 GLU A 147      -6.360 -11.043   5.698  1.00 94.55           H  
ATOM   2376  HG3 GLU A 147      -6.471 -10.850   7.441  1.00 94.55           H  
ATOM   2377  CD  GLU A 147      -5.134  -9.453   6.490  1.00 94.55           C  
ATOM   2378  OE1 GLU A 147      -5.511  -8.672   5.589  1.00 94.55           O  
ATOM   2379  OE2 GLU A 147      -4.220  -9.145   7.281  1.00 94.55           O  
ATOM   2380  N   THR A 148      -2.611 -14.283   5.867  1.00 96.49           N  
ATOM   2381  H   THR A 148      -3.459 -14.620   5.433  1.00 96.49           H  
ATOM   2382  CA  THR A 148      -1.529 -15.236   6.208  1.00 96.49           C  
ATOM   2383  HA  THR A 148      -1.195 -15.006   7.219  1.00 96.49           H  
ATOM   2384  C   THR A 148      -0.288 -15.136   5.322  1.00 96.49           C  
ATOM   2385  CB  THR A 148      -1.984 -16.703   6.196  1.00 96.49           C  
ATOM   2386  HB  THR A 148      -1.159 -17.306   6.576  1.00 96.49           H  
ATOM   2387  O   THR A 148       0.746 -15.712   5.664  1.00 96.49           O  
ATOM   2388  CG2 THR A 148      -3.175 -16.978   7.109  1.00 96.49           C  
ATOM   2389 HG21 THR A 148      -3.464 -18.026   7.028  1.00 96.49           H  
ATOM   2390 HG22 THR A 148      -2.898 -16.761   8.140  1.00 96.49           H  
ATOM   2391 HG23 THR A 148      -4.024 -16.351   6.838  1.00 96.49           H  
ATOM   2392  OG1 THR A 148      -2.281 -17.188   4.904  1.00 96.49           O  
ATOM   2393  HG1 THR A 148      -2.691 -16.483   4.397  1.00 96.49           H  
ATOM   2394  N   ILE A 149      -0.388 -14.460   4.174  1.00 96.77           N  
ATOM   2395  H   ILE A 149      -1.269 -14.013   3.962  1.00 96.77           H  
ATOM   2396  CA  ILE A 149       0.710 -14.306   3.211  1.00 96.77           C  
ATOM   2397  HA  ILE A 149       1.572 -14.854   3.593  1.00 96.77           H  
ATOM   2398  C   ILE A 149       1.202 -12.862   3.087  1.00 96.77           C  
ATOM   2399  CB  ILE A 149       0.365 -14.920   1.838  1.00 96.77           C  
ATOM   2400  HB  ILE A 149       1.231 -14.789   1.189  1.00 96.77           H  
ATOM   2401  O   ILE A 149       2.124 -12.600   2.313  1.00 96.77           O  
ATOM   2402  CG1 ILE A 149      -0.837 -14.208   1.192  1.00 96.77           C  
ATOM   2403 HG12 ILE A 149      -1.736 -14.496   1.736  1.00 96.77           H  
ATOM   2404 HG13 ILE A 149      -0.724 -13.128   1.286  1.00 96.77           H  
ATOM   2405  CG2 ILE A 149       0.109 -16.432   1.969  1.00 96.77           C  
ATOM   2406 HG21 ILE A 149      -0.800 -16.609   2.544  1.00 96.77           H  
ATOM   2407 HG22 ILE A 149      -0.010 -16.874   0.980  1.00 96.77           H  
ATOM   2408 HG23 ILE A 149       0.951 -16.903   2.477  1.00 96.77           H  
ATOM   2409  CD1 ILE A 149      -1.060 -14.524  -0.288  1.00 96.77           C  
ATOM   2410 HD11 ILE A 149      -1.909 -13.947  -0.654  1.00 96.77           H  
ATOM   2411 HD12 ILE A 149      -0.177 -14.266  -0.873  1.00 96.77           H  
ATOM   2412 HD13 ILE A 149      -1.277 -15.585  -0.418  1.00 96.77           H  
ATOM   2413  N   LYS A 150       0.629 -11.918   3.842  1.00 94.59           N  
ATOM   2414  H   LYS A 150      -0.142 -12.177   4.440  1.00 94.59           H  
ATOM   2415  CA  LYS A 150       1.228 -10.593   4.010  1.00 94.59           C  
ATOM   2416  HA  LYS A 150       1.296 -10.102   3.039  1.00 94.59           H  
ATOM   2417  C   LYS A 150       2.641 -10.742   4.549  1.00 94.59           C  
ATOM   2418  CB  LYS A 150       0.391  -9.724   4.955  1.00 94.59           C  
ATOM   2419  HB2 LYS A 150       1.006  -8.898   5.312  1.00 94.59           H  
ATOM   2420  HB3 LYS A 150       0.066 -10.310   5.815  1.00 94.59           H  
ATOM   2421  O   LYS A 150       2.910 -11.585   5.401  1.00 94.59           O  
ATOM   2422  CG  LYS A 150      -0.819  -9.135   4.228  1.00 94.59           C  
ATOM   2423  HG2 LYS A 150      -0.471  -8.563   3.368  1.00 94.59           H  
ATOM   2424  HG3 LYS A 150      -1.472  -9.934   3.880  1.00 94.59           H  
ATOM   2425  CD  LYS A 150      -1.602  -8.212   5.164  1.00 94.59           C  
ATOM   2426  HD2 LYS A 150      -2.066  -8.806   5.952  1.00 94.59           H  
ATOM   2427  HD3 LYS A 150      -0.938  -7.473   5.611  1.00 94.59           H  
ATOM   2428  CE  LYS A 150      -2.663  -7.497   4.339  1.00 94.59           C  
ATOM   2429  HE2 LYS A 150      -2.166  -6.821   3.643  1.00 94.59           H  
ATOM   2430  HE3 LYS A 150      -3.224  -8.229   3.758  1.00 94.59           H  
ATOM   2431  NZ  LYS A 150      -3.613  -6.731   5.167  1.00 94.59           N  
ATOM   2432  HZ1 LYS A 150      -4.230  -7.377   5.638  1.00 94.59           H  
ATOM   2433  HZ2 LYS A 150      -3.148  -6.143   5.844  1.00 94.59           H  
ATOM   2434  HZ3 LYS A 150      -4.175  -6.173   4.540  1.00 94.59           H  
ATOM   2435  N   GLU A 151       3.543  -9.908   4.046  1.00 94.78           N  
ATOM   2436  H   GLU A 151       3.237  -9.237   3.356  1.00 94.78           H  
ATOM   2437  CA  GLU A 151       4.956  -9.880   4.425  1.00 94.78           C  
ATOM   2438  HA  GLU A 151       5.403  -9.066   3.854  1.00 94.78           H  
ATOM   2439  C   GLU A 151       5.759 -11.136   4.038  1.00 94.78           C  
ATOM   2440  CB  GLU A 151       5.090  -9.480   5.900  1.00 94.78           C  
ATOM   2441  HB2 GLU A 151       6.138  -9.506   6.199  1.00 94.78           H  
ATOM   2442  HB3 GLU A 151       4.564 -10.183   6.545  1.00 94.78           H  
ATOM   2443  O   GLU A 151       6.961 -11.203   4.298  1.00 94.78           O  
ATOM   2444  CG  GLU A 151       4.518  -8.070   6.123  1.00 94.78           C  
ATOM   2445  HG2 GLU A 151       3.615  -7.890   5.539  1.00 94.78           H  
ATOM   2446  HG3 GLU A 151       4.225  -7.978   7.168  1.00 94.78           H  
ATOM   2447  CD  GLU A 151       5.579  -7.023   5.798  1.00 94.78           C  
ATOM   2448  OE1 GLU A 151       5.436  -6.202   4.870  1.00 94.78           O  
ATOM   2449  OE2 GLU A 151       6.577  -7.007   6.553  1.00 94.78           O  
ATOM   2450  N   GLU A 152       5.136 -12.094   3.348  1.00 96.64           N  
ATOM   2451  H   GLU A 152       4.146 -11.999   3.169  1.00 96.64           H  
ATOM   2452  CA  GLU A 152       5.830 -13.223   2.743  1.00 96.64           C  
ATOM   2453  HA  GLU A 152       6.594 -13.573   3.438  1.00 96.64           H  
ATOM   2454  C   GLU A 152       6.532 -12.815   1.452  1.00 96.64           C  
ATOM   2455  CB  GLU A 152       4.878 -14.389   2.458  1.00 96.64           C  
ATOM   2456  HB2 GLU A 152       5.387 -15.131   1.843  1.00 96.64           H  
ATOM   2457  HB3 GLU A 152       4.036 -14.034   1.864  1.00 96.64           H  
ATOM   2458  O   GLU A 152       6.081 -11.954   0.687  1.00 96.64           O  
ATOM   2459  CG  GLU A 152       4.364 -15.069   3.734  1.00 96.64           C  
ATOM   2460  HG2 GLU A 152       3.966 -14.326   4.425  1.00 96.64           H  
ATOM   2461  HG3 GLU A 152       3.547 -15.728   3.439  1.00 96.64           H  
ATOM   2462  CD  GLU A 152       5.415 -15.942   4.432  1.00 96.64           C  
ATOM   2463  OE1 GLU A 152       5.044 -16.594   5.436  1.00 96.64           O  
ATOM   2464  OE2 GLU A 152       6.491 -16.205   3.851  1.00 96.64           O  
ATOM   2465  N   GLU A 153       7.639 -13.498   1.188  1.00 98.20           N  
ATOM   2466  H   GLU A 153       7.920 -14.223   1.832  1.00 98.20           H  
ATOM   2467  CA  GLU A 153       8.406 -13.298  -0.026  1.00 98.20           C  
ATOM   2468  HA  GLU A 153       8.331 -12.242  -0.285  1.00 98.20           H  
ATOM   2469  C   GLU A 153       7.842 -14.114  -1.195  1.00 98.20           C  
ATOM   2470  CB  GLU A 153       9.877 -13.605   0.243  1.00 98.20           C  
ATOM   2471  HB2 GLU A 153      10.182 -13.130   1.176  1.00 98.20           H  
ATOM   2472  HB3 GLU A 153      10.030 -14.681   0.316  1.00 98.20           H  
ATOM   2473  O   GLU A 153       7.533 -15.305  -1.076  1.00 98.20           O  
ATOM   2474  CG  GLU A 153      10.703 -13.024  -0.897  1.00 98.20           C  
ATOM   2475  HG2 GLU A 153      10.485 -11.959  -0.979  1.00 98.20           H  
ATOM   2476  HG3 GLU A 153      10.422 -13.497  -1.838  1.00 98.20           H  
ATOM   2477  CD  GLU A 153      12.197 -13.195  -0.702  1.00 98.20           C  
ATOM   2478  OE1 GLU A 153      12.926 -12.709  -1.585  1.00 98.20           O  
ATOM   2479  OE2 GLU A 153      12.688 -13.912   0.192  1.00 98.20           O  
ATOM   2480  N   MET A 154       7.749 -13.474  -2.359  1.00 98.77           N  
ATOM   2481  H   MET A 154       8.023 -12.502  -2.381  1.00 98.77           H  
ATOM   2482  CA  MET A 154       7.157 -14.021  -3.572  1.00 98.77           C  
ATOM   2483  HA  MET A 154       7.091 -15.104  -3.470  1.00 98.77           H  
ATOM   2484  C   MET A 154       8.012 -13.714  -4.803  1.00 98.77           C  
ATOM   2485  CB  MET A 154       5.737 -13.465  -3.758  1.00 98.77           C  
ATOM   2486  HB2 MET A 154       5.300 -13.883  -4.665  1.00 98.77           H  
ATOM   2487  HB3 MET A 154       5.784 -12.382  -3.864  1.00 98.77           H  
ATOM   2488  O   MET A 154       8.739 -12.722  -4.855  1.00 98.77           O  
ATOM   2489  CG  MET A 154       4.831 -13.809  -2.575  1.00 98.77           C  
ATOM   2490  HG2 MET A 154       4.782 -14.893  -2.475  1.00 98.77           H  
ATOM   2491  HG3 MET A 154       5.260 -13.394  -1.663  1.00 98.77           H  
ATOM   2492  SD  MET A 154       3.150 -13.175  -2.719  1.00 98.77           S  
ATOM   2493  CE  MET A 154       2.577 -13.628  -1.063  1.00 98.77           C  
ATOM   2494  HE1 MET A 154       3.322 -13.346  -0.319  1.00 98.77           H  
ATOM   2495  HE2 MET A 154       1.652 -13.099  -0.836  1.00 98.77           H  
ATOM   2496  HE3 MET A 154       2.395 -14.702  -1.021  1.00 98.77           H  
ATOM   2497  N   ILE A 155       7.889 -14.552  -5.828  1.00 98.93           N  
ATOM   2498  H   ILE A 155       7.287 -15.353  -5.699  1.00 98.93           H  
ATOM   2499  CA  ILE A 155       8.308 -14.230  -7.190  1.00 98.93           C  
ATOM   2500  HA  ILE A 155       9.104 -13.487  -7.154  1.00 98.93           H  
ATOM   2501  C   ILE A 155       7.123 -13.608  -7.917  1.00 98.93           C  
ATOM   2502  CB  ILE A 155       8.840 -15.471  -7.938  1.00 98.93           C  
ATOM   2503  HB  ILE A 155       8.022 -16.184  -8.044  1.00 98.93           H  
ATOM   2504  O   ILE A 155       6.066 -14.230  -8.028  1.00 98.93           O  
ATOM   2505  CG1 ILE A 155       9.974 -16.192  -7.179  1.00 98.93           C  
ATOM   2506 HG12 ILE A 155      10.267 -17.080  -7.741  1.00 98.93           H  
ATOM   2507 HG13 ILE A 155       9.596 -16.535  -6.216  1.00 98.93           H  
ATOM   2508  CG2 ILE A 155       9.308 -15.078  -9.354  1.00 98.93           C  
ATOM   2509 HG21 ILE A 155      10.022 -14.256  -9.308  1.00 98.93           H  
ATOM   2510 HG22 ILE A 155       8.456 -14.769  -9.958  1.00 98.93           H  
ATOM   2511 HG23 ILE A 155       9.772 -15.936  -9.841  1.00 98.93           H  
ATOM   2512  CD1 ILE A 155      11.220 -15.334  -6.943  1.00 98.93           C  
ATOM   2513 HD11 ILE A 155      11.918 -15.880  -6.307  1.00 98.93           H  
ATOM   2514 HD12 ILE A 155      11.711 -15.102  -7.888  1.00 98.93           H  
ATOM   2515 HD13 ILE A 155      10.926 -14.409  -6.446  1.00 98.93           H  
ATOM   2516  N   LEU A 156       7.321 -12.401  -8.438  1.00 98.89           N  
ATOM   2517  H   LEU A 156       8.214 -11.955  -8.283  1.00 98.89           H  
ATOM   2518  CA  LEU A 156       6.370 -11.723  -9.303  1.00 98.89           C  
ATOM   2519  HA  LEU A 156       5.377 -12.136  -9.129  1.00 98.89           H  
ATOM   2520  C   LEU A 156       6.734 -11.973 -10.762  1.00 98.89           C  
ATOM   2521  CB  LEU A 156       6.334 -10.238  -8.922  1.00 98.89           C  
ATOM   2522  HB2 LEU A 156       6.084 -10.195  -7.862  1.00 98.89           H  
ATOM   2523  HB3 LEU A 156       7.321  -9.794  -9.047  1.00 98.89           H  
ATOM   2524  O   LEU A 156       7.836 -11.644 -11.204  1.00 98.89           O  
ATOM   2525  CG  LEU A 156       5.289  -9.416  -9.697  1.00 98.89           C  
ATOM   2526  HG  LEU A 156       4.372  -9.995  -9.803  1.00 98.89           H  
ATOM   2527  CD1 LEU A 156       4.967  -8.160  -8.892  1.00 98.89           C  
ATOM   2528 HD11 LEU A 156       4.200  -7.581  -9.406  1.00 98.89           H  
ATOM   2529 HD12 LEU A 156       4.578  -8.441  -7.914  1.00 98.89           H  
ATOM   2530 HD13 LEU A 156       5.865  -7.556  -8.762  1.00 98.89           H  
ATOM   2531  CD2 LEU A 156       5.778  -8.988 -11.086  1.00 98.89           C  
ATOM   2532 HD21 LEU A 156       5.787  -9.830 -11.778  1.00 98.89           H  
ATOM   2533 HD22 LEU A 156       5.094  -8.251 -11.507  1.00 98.89           H  
ATOM   2534 HD23 LEU A 156       6.780  -8.567 -11.017  1.00 98.89           H  
ATOM   2535  N   THR A 157       5.783 -12.505 -11.525  1.00 98.86           N  
ATOM   2536  H   THR A 157       4.904 -12.748 -11.092  1.00 98.86           H  
ATOM   2537  CA  THR A 157       5.905 -12.688 -12.976  1.00 98.86           C  
ATOM   2538  HA  THR A 157       6.895 -12.373 -13.306  1.00 98.86           H  
ATOM   2539  C   THR A 157       4.871 -11.828 -13.693  1.00 98.86           C  
ATOM   2540  CB  THR A 157       5.755 -14.167 -13.349  1.00 98.86           C  
ATOM   2541  HB  THR A 157       4.750 -14.510 -13.103  1.00 98.86           H  
ATOM   2542  O   THR A 157       3.685 -11.917 -13.387  1.00 98.86           O  
ATOM   2543  CG2 THR A 157       6.034 -14.427 -14.828  1.00 98.86           C  
ATOM   2544 HG21 THR A 157       7.030 -14.068 -15.087  1.00 98.86           H  
ATOM   2545 HG22 THR A 157       5.292 -13.920 -15.444  1.00 98.86           H  
ATOM   2546 HG23 THR A 157       5.971 -15.497 -15.022  1.00 98.86           H  
ATOM   2547  OG1 THR A 157       6.695 -14.927 -12.620  1.00 98.86           O  
ATOM   2548  HG1 THR A 157       6.406 -14.911 -11.704  1.00 98.86           H  
ATOM   2549  N   LEU A 158       5.305 -11.000 -14.646  1.00 98.62           N  
ATOM   2550  H   LEU A 158       6.280 -11.045 -14.906  1.00 98.62           H  
ATOM   2551  CA  LEU A 158       4.409 -10.215 -15.497  1.00 98.62           C  
ATOM   2552  HA  LEU A 158       3.646  -9.738 -14.882  1.00 98.62           H  
ATOM   2553  C   LEU A 158       3.708 -11.143 -16.492  1.00 98.62           C  
ATOM   2554  CB  LEU A 158       5.192  -9.133 -16.270  1.00 98.62           C  
ATOM   2555  HB2 LEU A 158       4.496  -8.631 -16.942  1.00 98.62           H  
ATOM   2556  HB3 LEU A 158       5.942  -9.624 -16.890  1.00 98.62           H  
ATOM   2557  O   LEU A 158       4.377 -11.839 -17.259  1.00 98.62           O  
ATOM   2558  CG  LEU A 158       5.894  -8.060 -15.422  1.00 98.62           C  
ATOM   2559  HG  LEU A 158       6.636  -8.533 -14.778  1.00 98.62           H  
ATOM   2560  CD1 LEU A 158       6.605  -7.065 -16.335  1.00 98.62           C  
ATOM   2561 HD11 LEU A 158       7.196  -6.373 -15.736  1.00 98.62           H  
ATOM   2562 HD12 LEU A 158       7.260  -7.585 -17.033  1.00 98.62           H  
ATOM   2563 HD13 LEU A 158       5.874  -6.510 -16.924  1.00 98.62           H  
ATOM   2564  CD2 LEU A 158       4.922  -7.269 -14.554  1.00 98.62           C  
ATOM   2565 HD21 LEU A 158       5.434  -6.426 -14.090  1.00 98.62           H  
ATOM   2566 HD22 LEU A 158       4.552  -7.919 -13.761  1.00 98.62           H  
ATOM   2567 HD23 LEU A 158       4.089  -6.908 -15.157  1.00 98.62           H  
ATOM   2568  N   SER A 159       2.378 -11.100 -16.544  1.00 98.06           N  
ATOM   2569  H   SER A 159       1.867 -10.540 -15.877  1.00 98.06           H  
ATOM   2570  CA  SER A 159       1.594 -11.912 -17.484  1.00 98.06           C  
ATOM   2571  HA  SER A 159       1.896 -12.956 -17.392  1.00 98.06           H  
ATOM   2572  C   SER A 159       1.807 -11.505 -18.944  1.00 98.06           C  
ATOM   2573  CB  SER A 159       0.111 -11.824 -17.140  1.00 98.06           C  
ATOM   2574  HB2 SER A 159      -0.214 -10.783 -17.124  1.00 98.06           H  
ATOM   2575  HB3 SER A 159      -0.464 -12.363 -17.892  1.00 98.06           H  
ATOM   2576  O   SER A 159       1.684 -12.329 -19.845  1.00 98.06           O  
ATOM   2577  OG  SER A 159      -0.118 -12.420 -15.884  1.00 98.06           O  
ATOM   2578  HG  SER A 159      -0.994 -12.803 -15.972  1.00 98.06           H  
ATOM   2579  N   SER A 160       2.203 -10.252 -19.196  1.00 95.12           N  
ATOM   2580  H   SER A 160       2.316  -9.621 -18.416  1.00 95.12           H  
ATOM   2581  CA  SER A 160       2.569  -9.775 -20.537  1.00 95.12           C  
ATOM   2582  HA  SER A 160       1.768 -10.032 -21.230  1.00 95.12           H  
ATOM   2583  C   SER A 160       3.860 -10.399 -21.083  1.00 95.12           C  
ATOM   2584  CB  SER A 160       2.727  -8.251 -20.517  1.00 95.12           C  
ATOM   2585  HB2 SER A 160       2.942  -7.899 -21.526  1.00 95.12           H  
ATOM   2586  HB3 SER A 160       1.795  -7.797 -20.179  1.00 95.12           H  
ATOM   2587  O   SER A 160       4.135 -10.281 -22.274  1.00 95.12           O  
ATOM   2588  OG  SER A 160       3.783  -7.872 -19.649  1.00 95.12           O  
ATOM   2589  HG  SER A 160       3.851  -6.915 -19.646  1.00 95.12           H  
ATOM   2590  N   GLY A 161       4.685 -11.009 -20.225  1.00 94.12           N  
ATOM   2591  H   GLY A 161       4.379 -11.119 -19.268  1.00 94.12           H  
ATOM   2592  CA  GLY A 161       5.983 -11.576 -20.592  1.00 94.12           C  
ATOM   2593  HA2 GLY A 161       6.315 -12.230 -19.785  1.00 94.12           H  
ATOM   2594  HA3 GLY A 161       5.860 -12.179 -21.492  1.00 94.12           H  
ATOM   2595  C   GLY A 161       7.099 -10.557 -20.863  1.00 94.12           C  
ATOM   2596  O   GLY A 161       8.235 -10.976 -21.069  1.00 94.12           O  
ATOM   2597  N   GLY A 162       6.814  -9.248 -20.836  1.00 95.34           N  
ATOM   2598  H   GLY A 162       5.858  -8.980 -20.647  1.00 95.34           H  
ATOM   2599  CA  GLY A 162       7.822  -8.191 -20.995  1.00 95.34           C  
ATOM   2600  HA2 GLY A 162       7.323  -7.225 -21.077  1.00 95.34           H  
ATOM   2601  HA3 GLY A 162       8.381  -8.367 -21.913  1.00 95.34           H  
ATOM   2602  C   GLY A 162       8.820  -8.121 -19.832  1.00 95.34           C  
ATOM   2603  O   GLY A 162       8.663  -8.816 -18.831  1.00 95.34           O  
ATOM   2604  N   ASP A 163       9.843  -7.270 -19.947  1.00 97.43           N  
ATOM   2605  H   ASP A 163       9.984  -6.790 -20.825  1.00 97.43           H  
ATOM   2606  CA  ASP A 163      10.891  -7.137 -18.920  1.00 97.43           C  
ATOM   2607  HA  ASP A 163      11.132  -8.123 -18.523  1.00 97.43           H  
ATOM   2608  C   ASP A 163      10.461  -6.265 -17.734  1.00 97.43           C  
ATOM   2609  CB  ASP A 163      12.167  -6.553 -19.544  1.00 97.43           C  
ATOM   2610  HB2 ASP A 163      11.922  -5.620 -20.051  1.00 97.43           H  
ATOM   2611  HB3 ASP A 163      12.873  -6.324 -18.745  1.00 97.43           H  
ATOM   2612  O   ASP A 163      10.788  -6.563 -16.581  1.00 97.43           O  
ATOM   2613  CG  ASP A 163      12.860  -7.507 -20.519  1.00 97.43           C  
ATOM   2614  OD1 ASP A 163      12.768  -8.737 -20.306  1.00 97.43           O  
ATOM   2615  OD2 ASP A 163      13.496  -6.987 -21.460  1.00 97.43           O  
ATOM   2616  N   THR A 164       9.708  -5.197 -18.002  1.00 97.55           N  
ATOM   2617  H   THR A 164       9.455  -5.007 -18.961  1.00 97.55           H  
ATOM   2618  CA  THR A 164       9.158  -4.296 -16.984  1.00 97.55           C  
ATOM   2619  HA  THR A 164       9.126  -4.843 -16.042  1.00 97.55           H  
ATOM   2620  C   THR A 164       7.721  -3.900 -17.311  1.00 97.55           C  
ATOM   2621  CB  THR A 164      10.021  -3.036 -16.750  1.00 97.55           C  
ATOM   2622  HB  THR A 164       9.640  -2.531 -15.862  1.00 97.55           H  
ATOM   2623  O   THR A 164       7.250  -4.053 -18.441  1.00 97.55           O  
ATOM   2624  CG2 THR A 164      11.500  -3.342 -16.523  1.00 97.55           C  
ATOM   2625 HG21 THR A 164      12.004  -2.440 -16.178  1.00 97.55           H  
ATOM   2626 HG22 THR A 164      11.599  -4.123 -15.769  1.00 97.55           H  
ATOM   2627 HG23 THR A 164      11.960  -3.680 -17.452  1.00 97.55           H  
ATOM   2628  OG1 THR A 164       9.956  -2.131 -17.824  1.00 97.55           O  
ATOM   2629  HG1 THR A 164      10.284  -1.295 -17.484  1.00 97.55           H  
ATOM   2630  N   ALA A 165       7.006  -3.402 -16.306  1.00 97.44           N  
ATOM   2631  H   ALA A 165       7.431  -3.360 -15.391  1.00 97.44           H  
ATOM   2632  CA  ALA A 165       5.700  -2.784 -16.470  1.00 97.44           C  
ATOM   2633  HA  ALA A 165       5.613  -2.411 -17.491  1.00 97.44           H  
ATOM   2634  C   ALA A 165       5.547  -1.592 -15.523  1.00 97.44           C  
ATOM   2635  CB  ALA A 165       4.602  -3.826 -16.246  1.00 97.44           C  
ATOM   2636  HB1 ALA A 165       4.693  -4.252 -15.247  1.00 97.44           H  
ATOM   2637  HB2 ALA A 165       4.685  -4.615 -16.993  1.00 97.44           H  
ATOM   2638  HB3 ALA A 165       3.625  -3.354 -16.353  1.00 97.44           H  
ATOM   2639  O   ALA A 165       6.091  -1.573 -14.417  1.00 97.44           O  
ATOM   2640  N   GLN A 166       4.774  -0.596 -15.950  1.00 95.49           N  
ATOM   2641  H   GLN A 166       4.309  -0.686 -16.842  1.00 95.49           H  
ATOM   2642  CA  GLN A 166       4.413   0.526 -15.091  1.00 95.49           C  
ATOM   2643  HA  GLN A 166       5.320   0.919 -14.632  1.00 95.49           H  
ATOM   2644  C   GLN A 166       3.478   0.069 -13.965  1.00 95.49           C  
ATOM   2645  CB  GLN A 166       3.766   1.644 -15.917  1.00 95.49           C  
ATOM   2646  HB2 GLN A 166       3.381   2.405 -15.239  1.00 95.49           H  
ATOM   2647  HB3 GLN A 166       2.930   1.236 -16.486  1.00 95.49           H  
ATOM   2648  O   GLN A 166       2.635  -0.812 -14.148  1.00 95.49           O  
ATOM   2649  CG  GLN A 166       4.772   2.309 -16.869  1.00 95.49           C  
ATOM   2650  HG2 GLN A 166       5.156   1.576 -17.580  1.00 95.49           H  
ATOM   2651  HG3 GLN A 166       5.609   2.691 -16.286  1.00 95.49           H  
ATOM   2652  CD  GLN A 166       4.157   3.460 -17.659  1.00 95.49           C  
ATOM   2653  NE2 GLN A 166       4.953   4.399 -18.118  1.00 95.49           N  
ATOM   2654 HE21 GLN A 166       4.499   5.137 -18.638  1.00 95.49           H  
ATOM   2655 HE22 GLN A 166       5.948   4.363 -17.949  1.00 95.49           H  
ATOM   2656  OE1 GLN A 166       2.965   3.541 -17.894  1.00 95.49           O  
ATOM   2657  N   SER A 167       3.613   0.708 -12.804  1.00 96.10           N  
ATOM   2658  H   SER A 167       4.313   1.431 -12.725  1.00 96.10           H  
ATOM   2659  CA  SER A 167       2.700   0.511 -11.680  1.00 96.10           C  
ATOM   2660  HA  SER A 167       2.710  -0.542 -11.399  1.00 96.10           H  
ATOM   2661  C   SER A 167       1.263   0.896 -12.060  1.00 96.10           C  
ATOM   2662  CB  SER A 167       3.203   1.334 -10.494  1.00 96.10           C  
ATOM   2663  HB2 SER A 167       3.166   2.396 -10.740  1.00 96.10           H  
ATOM   2664  HB3 SER A 167       4.237   1.060 -10.283  1.00 96.10           H  
ATOM   2665  O   SER A 167       1.042   1.916 -12.707  1.00 96.10           O  
ATOM   2666  OG  SER A 167       2.429   1.088  -9.345  1.00 96.10           O  
ATOM   2667  HG  SER A 167       1.537   1.397  -9.518  1.00 96.10           H  
ATOM   2668  N   GLY A 168       0.289   0.099 -11.619  1.00 91.75           N  
ATOM   2669  H   GLY A 168       0.567  -0.714 -11.088  1.00 91.75           H  
ATOM   2670  CA  GLY A 168      -1.151   0.358 -11.708  1.00 91.75           C  
ATOM   2671  HA2 GLY A 168      -1.579   0.231 -10.714  1.00 91.75           H  
ATOM   2672  HA3 GLY A 168      -1.325   1.387 -12.022  1.00 91.75           H  
ATOM   2673  C   GLY A 168      -1.931  -0.562 -12.650  1.00 91.75           C  
ATOM   2674  O   GLY A 168      -3.061  -0.935 -12.339  1.00 91.75           O  
ATOM   2675  N   ALA A 169      -1.339  -0.959 -13.779  1.00 84.16           N  
ATOM   2676  H   ALA A 169      -0.415  -0.600 -13.976  1.00 84.16           H  
ATOM   2677  CA  ALA A 169      -2.027  -1.740 -14.819  1.00 84.16           C  
ATOM   2678  HA  ALA A 169      -3.038  -1.978 -14.490  1.00 84.16           H  
ATOM   2679  C   ALA A 169      -1.367  -3.095 -15.130  1.00 84.16           C  
ATOM   2680  CB  ALA A 169      -2.149  -0.862 -16.070  1.00 84.16           C  
ATOM   2681  HB1 ALA A 169      -1.159  -0.624 -16.458  1.00 84.16           H  
ATOM   2682  HB2 ALA A 169      -2.674   0.061 -15.824  1.00 84.16           H  
ATOM   2683  HB3 ALA A 169      -2.714  -1.394 -16.835  1.00 84.16           H  
ATOM   2684  O   ALA A 169      -1.853  -3.841 -15.977  1.00 84.16           O  
ATOM   2685  N   ALA A 170      -0.247  -3.416 -14.483  1.00 94.34           N  
ATOM   2686  H   ALA A 170       0.110  -2.791 -13.775  1.00 94.34           H  
ATOM   2687  CA  ALA A 170       0.456  -4.670 -14.714  1.00 94.34           C  
ATOM   2688  HA  ALA A 170       0.580  -4.811 -15.788  1.00 94.34           H  
ATOM   2689  C   ALA A 170      -0.341  -5.858 -14.153  1.00 94.34           C  
ATOM   2690  CB  ALA A 170       1.846  -4.566 -14.081  1.00 94.34           C  
ATOM   2691  HB1 ALA A 170       2.427  -5.456 -14.322  1.00 94.34           H  
ATOM   2692  HB2 ALA A 170       2.360  -3.677 -14.448  1.00 94.34           H  
ATOM   2693  HB3 ALA A 170       1.752  -4.490 -12.997  1.00 94.34           H  
ATOM   2694  O   ALA A 170      -0.515  -5.954 -12.938  1.00 94.34           O  
ATOM   2695  N   LEU A 171      -0.773  -6.766 -15.032  1.00 98.23           N  
ATOM   2696  H   LEU A 171      -0.664  -6.571 -16.017  1.00 98.23           H  
ATOM   2697  CA  LEU A 171      -1.294  -8.081 -14.656  1.00 98.23           C  
ATOM   2698  HA  LEU A 171      -1.918  -7.972 -13.769  1.00 98.23           H  
ATOM   2699  C   LEU A 171      -0.135  -9.013 -14.305  1.00 98.23           C  
ATOM   2700  CB  LEU A 171      -2.145  -8.675 -15.791  1.00 98.23           C  
ATOM   2701  HB2 LEU A 171      -1.570  -8.626 -16.716  1.00 98.23           H  
ATOM   2702  HB3 LEU A 171      -2.337  -9.727 -15.579  1.00 98.23           H  
ATOM   2703  O   LEU A 171       0.838  -9.116 -15.064  1.00 98.23           O  
ATOM   2704  CG  LEU A 171      -3.499  -7.977 -15.996  1.00 98.23           C  
ATOM   2705  HG  LEU A 171      -3.347  -6.901 -16.074  1.00 98.23           H  
ATOM   2706  CD1 LEU A 171      -4.126  -8.479 -17.297  1.00 98.23           C  
ATOM   2707 HD11 LEU A 171      -5.100  -8.009 -17.436  1.00 98.23           H  
ATOM   2708 HD12 LEU A 171      -4.259  -9.560 -17.253  1.00 98.23           H  
ATOM   2709 HD13 LEU A 171      -3.485  -8.226 -18.142  1.00 98.23           H  
ATOM   2710  CD2 LEU A 171      -4.489  -8.266 -14.866  1.00 98.23           C  
ATOM   2711 HD21 LEU A 171      -4.049  -8.070 -13.888  1.00 98.23           H  
ATOM   2712 HD22 LEU A 171      -5.372  -7.638 -14.979  1.00 98.23           H  
ATOM   2713 HD23 LEU A 171      -4.796  -9.311 -14.895  1.00 98.23           H  
ATOM   2714  N   VAL A 172      -0.227  -9.666 -13.149  1.00 98.77           N  
ATOM   2715  H   VAL A 172      -1.031  -9.492 -12.563  1.00 98.77           H  
ATOM   2716  CA  VAL A 172       0.864 -10.476 -12.605  1.00 98.77           C  
ATOM   2717  HA  VAL A 172       1.531 -10.730 -13.429  1.00 98.77           H  
ATOM   2718  C   VAL A 172       0.391 -11.798 -12.025  1.00 98.77           C  
ATOM   2719  CB  VAL A 172       1.704  -9.705 -11.562  1.00 98.77           C  
ATOM   2720  HB  VAL A 172       2.602 -10.292 -11.369  1.00 98.77           H  
ATOM   2721  O   VAL A 172      -0.729 -11.928 -11.533  1.00 98.77           O  
ATOM   2722  CG1 VAL A 172       2.154  -8.341 -12.093  1.00 98.77           C  
ATOM   2723 HG11 VAL A 172       1.298  -7.671 -12.178  1.00 98.77           H  
ATOM   2724 HG12 VAL A 172       2.876  -7.893 -11.411  1.00 98.77           H  
ATOM   2725 HG13 VAL A 172       2.595  -8.471 -13.082  1.00 98.77           H  
ATOM   2726  CG2 VAL A 172       1.009  -9.480 -10.215  1.00 98.77           C  
ATOM   2727 HG21 VAL A 172       0.127  -8.852 -10.343  1.00 98.77           H  
ATOM   2728 HG22 VAL A 172       0.707 -10.429  -9.772  1.00 98.77           H  
ATOM   2729 HG23 VAL A 172       1.699  -8.993  -9.527  1.00 98.77           H  
ATOM   2730  N   ASN A 173       1.308 -12.759 -12.003  1.00 98.79           N  
ATOM   2731  H   ASN A 173       2.196 -12.556 -12.438  1.00 98.79           H  
ATOM   2732  CA  ASN A 173       1.229 -13.954 -11.177  1.00 98.79           C  
ATOM   2733  HA  ASN A 173       0.230 -14.041 -10.750  1.00 98.79           H  
ATOM   2734  C   ASN A 173       2.219 -13.843 -10.012  1.00 98.79           C  
ATOM   2735  CB  ASN A 173       1.480 -15.191 -12.047  1.00 98.79           C  
ATOM   2736  HB2 ASN A 173       2.254 -14.990 -12.788  1.00 98.79           H  
ATOM   2737  HB3 ASN A 173       1.816 -16.010 -11.412  1.00 98.79           H  
ATOM   2738  O   ASN A 173       3.394 -13.530 -10.228  1.00 98.79           O  
ATOM   2739  CG  ASN A 173       0.213 -15.651 -12.739  1.00 98.79           C  
ATOM   2740  ND2 ASN A 173      -0.177 -15.039 -13.834  1.00 98.79           N  
ATOM   2741 HD21 ASN A 173       0.276 -14.203 -14.175  1.00 98.79           H  
ATOM   2742 HD22 ASN A 173      -1.075 -15.311 -14.208  1.00 98.79           H  
ATOM   2743  OD1 ASN A 173      -0.418 -16.589 -12.283  1.00 98.79           O  
ATOM   2744  N   LEU A 174       1.754 -14.128  -8.795  1.00 98.90           N  
ATOM   2745  H   LEU A 174       0.779 -14.373  -8.701  1.00 98.90           H  
ATOM   2746  CA  LEU A 174       2.586 -14.194  -7.594  1.00 98.90           C  
ATOM   2747  HA  LEU A 174       3.577 -13.798  -7.816  1.00 98.90           H  
ATOM   2748  C   LEU A 174       2.768 -15.649  -7.159  1.00 98.90           C  
ATOM   2749  CB  LEU A 174       1.981 -13.340  -6.467  1.00 98.90           C  
ATOM   2750  HB2 LEU A 174       2.599 -13.463  -5.577  1.00 98.90           H  
ATOM   2751  HB3 LEU A 174       0.986 -13.723  -6.241  1.00 98.90           H  
ATOM   2752  O   LEU A 174       1.822 -16.435  -7.137  1.00 98.90           O  
ATOM   2753  CG  LEU A 174       1.838 -11.837  -6.761  1.00 98.90           C  
ATOM   2754  HG  LEU A 174       1.146 -11.695  -7.591  1.00 98.90           H  
ATOM   2755  CD1 LEU A 174       1.271 -11.128  -5.532  1.00 98.90           C  
ATOM   2756 HD11 LEU A 174       0.330 -11.592  -5.237  1.00 98.90           H  
ATOM   2757 HD12 LEU A 174       1.972 -11.194  -4.700  1.00 98.90           H  
ATOM   2758 HD13 LEU A 174       1.086 -10.078  -5.761  1.00 98.90           H  
ATOM   2759  CD2 LEU A 174       3.170 -11.175  -7.113  1.00 98.90           C  
ATOM   2760 HD21 LEU A 174       3.907 -11.375  -6.334  1.00 98.90           H  
ATOM   2761 HD22 LEU A 174       3.021 -10.100  -7.208  1.00 98.90           H  
ATOM   2762 HD23 LEU A 174       3.520 -11.562  -8.070  1.00 98.90           H  
ATOM   2763  N   THR A 175       3.997 -16.027  -6.819  1.00 98.91           N  
ATOM   2764  H   THR A 175       4.747 -15.359  -6.922  1.00 98.91           H  
ATOM   2765  CA  THR A 175       4.327 -17.375  -6.331  1.00 98.91           C  
ATOM   2766  HA  THR A 175       3.412 -17.920  -6.101  1.00 98.91           H  
ATOM   2767  C   THR A 175       5.143 -17.275  -5.052  1.00 98.91           C  
ATOM   2768  CB  THR A 175       5.084 -18.164  -7.406  1.00 98.91           C  
ATOM   2769  HB  THR A 175       6.008 -17.642  -7.655  1.00 98.91           H  
ATOM   2770  O   THR A 175       6.184 -16.623  -5.048  1.00 98.91           O  
ATOM   2771  CG2 THR A 175       5.410 -19.590  -6.981  1.00 98.91           C  
ATOM   2772 HG21 THR A 175       5.887 -20.117  -7.808  1.00 98.91           H  
ATOM   2773 HG22 THR A 175       4.493 -20.113  -6.708  1.00 98.91           H  
ATOM   2774 HG23 THR A 175       6.096 -19.578  -6.134  1.00 98.91           H  
ATOM   2775  OG1 THR A 175       4.279 -18.249  -8.562  1.00 98.91           O  
ATOM   2776  HG1 THR A 175       3.722 -17.467  -8.562  1.00 98.91           H  
ATOM   2777  N   LEU A 176       4.692 -17.912  -3.973  1.00 98.87           N  
ATOM   2778  H   LEU A 176       3.870 -18.491  -4.072  1.00 98.87           H  
ATOM   2779  CA  LEU A 176       5.388 -17.927  -2.686  1.00 98.87           C  
ATOM   2780  HA  LEU A 176       5.533 -16.904  -2.339  1.00 98.87           H  
ATOM   2781  C   LEU A 176       6.773 -18.570  -2.820  1.00 98.87           C  
ATOM   2782  CB  LEU A 176       4.534 -18.703  -1.669  1.00 98.87           C  
ATOM   2783  HB2 LEU A 176       4.142 -19.592  -2.163  1.00 98.87           H  
ATOM   2784  HB3 LEU A 176       5.172 -19.043  -0.853  1.00 98.87           H  
ATOM   2785  O   LEU A 176       6.898 -19.697  -3.293  1.00 98.87           O  
ATOM   2786  CG  LEU A 176       3.363 -17.910  -1.068  1.00 98.87           C  
ATOM   2787  HG  LEU A 176       2.783 -17.438  -1.861  1.00 98.87           H  
ATOM   2788  CD1 LEU A 176       2.453 -18.859  -0.287  1.00 98.87           C  
ATOM   2789 HD11 LEU A 176       1.667 -18.293   0.213  1.00 98.87           H  
ATOM   2790 HD12 LEU A 176       3.032 -19.423   0.445  1.00 98.87           H  
ATOM   2791 HD13 LEU A 176       1.985 -19.557  -0.981  1.00 98.87           H  
ATOM   2792  CD2 LEU A 176       3.856 -16.840  -0.091  1.00 98.87           C  
ATOM   2793 HD21 LEU A 176       4.433 -16.077  -0.614  1.00 98.87           H  
ATOM   2794 HD22 LEU A 176       4.489 -17.285   0.676  1.00 98.87           H  
ATOM   2795 HD23 LEU A 176       3.008 -16.355   0.392  1.00 98.87           H  
ATOM   2796  N   VAL A 177       7.821 -17.897  -2.342  1.00 98.59           N  
ATOM   2797  H   VAL A 177       7.673 -16.977  -1.952  1.00 98.59           H  
ATOM   2798  CA  VAL A 177       9.190 -18.442  -2.385  1.00 98.59           C  
ATOM   2799  HA  VAL A 177       9.402 -18.778  -3.400  1.00 98.59           H  
ATOM   2800  C   VAL A 177       9.327 -19.671  -1.481  1.00 98.59           C  
ATOM   2801  CB  VAL A 177      10.222 -17.357  -2.010  1.00 98.59           C  
ATOM   2802  HB  VAL A 177       9.926 -16.889  -1.071  1.00 98.59           H  
ATOM   2803  O   VAL A 177      10.026 -20.617  -1.834  1.00 98.59           O  
ATOM   2804  CG1 VAL A 177      11.647 -17.904  -1.846  1.00 98.59           C  
ATOM   2805 HG11 VAL A 177      11.949 -18.438  -2.746  1.00 98.59           H  
ATOM   2806 HG12 VAL A 177      12.336 -17.082  -1.655  1.00 98.59           H  
ATOM   2807 HG13 VAL A 177      11.694 -18.581  -0.993  1.00 98.59           H  
ATOM   2808  CG2 VAL A 177      10.287 -16.285  -3.104  1.00 98.59           C  
ATOM   2809 HG21 VAL A 177       9.306 -15.828  -3.235  1.00 98.59           H  
ATOM   2810 HG22 VAL A 177      10.601 -16.732  -4.047  1.00 98.59           H  
ATOM   2811 HG23 VAL A 177      10.994 -15.505  -2.821  1.00 98.59           H  
ATOM   2812  N   LYS A 178       8.644 -19.681  -0.327  1.00 97.88           N  
ATOM   2813  H   LYS A 178       8.087 -18.866  -0.112  1.00 97.88           H  
ATOM   2814  CA  LYS A 178       8.799 -20.723   0.704  1.00 97.88           C  
ATOM   2815  HA  LYS A 178       9.861 -20.808   0.932  1.00 97.88           H  
ATOM   2816  C   LYS A 178       8.379 -22.128   0.261  1.00 97.88           C  
ATOM   2817  CB  LYS A 178       8.079 -20.300   1.999  1.00 97.88           C  
ATOM   2818  HB2 LYS A 178       8.491 -19.344   2.323  1.00 97.88           H  
ATOM   2819  HB3 LYS A 178       8.307 -21.034   2.772  1.00 97.88           H  
ATOM   2820  O   LYS A 178       8.900 -23.106   0.789  1.00 97.88           O  
ATOM   2821  CG  LYS A 178       6.547 -20.165   1.885  1.00 97.88           C  
ATOM   2822  HG2 LYS A 178       6.308 -19.412   1.134  1.00 97.88           H  
ATOM   2823  HG3 LYS A 178       6.106 -21.118   1.592  1.00 97.88           H  
ATOM   2824  CD  LYS A 178       5.948 -19.731   3.231  1.00 97.88           C  
ATOM   2825  HD2 LYS A 178       6.458 -18.825   3.560  1.00 97.88           H  
ATOM   2826  HD3 LYS A 178       6.117 -20.511   3.973  1.00 97.88           H  
ATOM   2827  CE  LYS A 178       4.446 -19.433   3.128  1.00 97.88           C  
ATOM   2828  HE2 LYS A 178       3.906 -20.346   2.876  1.00 97.88           H  
ATOM   2829  HE3 LYS A 178       4.303 -18.718   2.317  1.00 97.88           H  
ATOM   2830  NZ  LYS A 178       3.930 -18.837   4.389  1.00 97.88           N  
ATOM   2831  HZ1 LYS A 178       2.998 -18.462   4.292  1.00 97.88           H  
ATOM   2832  HZ2 LYS A 178       3.967 -19.473   5.173  1.00 97.88           H  
ATOM   2833  HZ3 LYS A 178       4.489 -18.043   4.669  1.00 97.88           H  
ATOM   2834  N   ASN A 179       7.432 -22.238  -0.667  1.00 98.09           N  
ATOM   2835  H   ASN A 179       7.011 -21.392  -1.023  1.00 98.09           H  
ATOM   2836  CA  ASN A 179       6.849 -23.521  -1.070  1.00 98.09           C  
ATOM   2837  HA  ASN A 179       7.601 -24.299  -0.943  1.00 98.09           H  
ATOM   2838  C   ASN A 179       6.435 -23.596  -2.549  1.00 98.09           C  
ATOM   2839  CB  ASN A 179       5.676 -23.844  -0.126  1.00 98.09           C  
ATOM   2840  HB2 ASN A 179       6.032 -23.864   0.904  1.00 98.09           H  
ATOM   2841  HB3 ASN A 179       5.295 -24.835  -0.371  1.00 98.09           H  
ATOM   2842  O   ASN A 179       5.931 -24.631  -2.974  1.00 98.09           O  
ATOM   2843  CG  ASN A 179       4.519 -22.866  -0.224  1.00 98.09           C  
ATOM   2844  ND2 ASN A 179       3.488 -23.105   0.544  1.00 98.09           N  
ATOM   2845 HD21 ASN A 179       3.453 -24.003   1.004  1.00 98.09           H  
ATOM   2846 HD22 ASN A 179       2.613 -22.813   0.132  1.00 98.09           H  
ATOM   2847  OD1 ASN A 179       4.547 -21.886  -0.952  1.00 98.09           O  
ATOM   2848  N   ASN A 180       6.685 -22.546  -3.338  1.00 98.22           N  
ATOM   2849  H   ASN A 180       7.078 -21.710  -2.930  1.00 98.22           H  
ATOM   2850  CA  ASN A 180       6.331 -22.455  -4.754  1.00 98.22           C  
ATOM   2851  HA  ASN A 180       6.643 -21.460  -5.074  1.00 98.22           H  
ATOM   2852  C   ASN A 180       4.814 -22.503  -5.042  1.00 98.22           C  
ATOM   2853  CB  ASN A 180       7.192 -23.455  -5.546  1.00 98.22           C  
ATOM   2854  HB2 ASN A 180       6.808 -24.464  -5.396  1.00 98.22           H  
ATOM   2855  HB3 ASN A 180       8.218 -23.420  -5.180  1.00 98.22           H  
ATOM   2856  O   ASN A 180       4.408 -22.781  -6.172  1.00 98.22           O  
ATOM   2857  CG  ASN A 180       7.237 -23.143  -7.026  1.00 98.22           C  
ATOM   2858  ND2 ASN A 180       6.674 -23.989  -7.854  1.00 98.22           N  
ATOM   2859 HD21 ASN A 180       6.031 -24.661  -7.460  1.00 98.22           H  
ATOM   2860 HD22 ASN A 180       6.615 -23.676  -8.812  1.00 98.22           H  
ATOM   2861  OD1 ASN A 180       7.799 -22.154  -7.462  1.00 98.22           O  
ATOM   2862  N   ASP A 181       3.969 -22.210  -4.049  1.00 98.38           N  
ATOM   2863  H   ASP A 181       4.331 -22.026  -3.124  1.00 98.38           H  
ATOM   2864  CA  ASP A 181       2.523 -22.111  -4.254  1.00 98.38           C  
ATOM   2865  HA  ASP A 181       2.191 -22.983  -4.817  1.00 98.38           H  
ATOM   2866  C   ASP A 181       2.179 -20.854  -5.061  1.00 98.38           C  
ATOM   2867  CB  ASP A 181       1.762 -22.091  -2.921  1.00 98.38           C  
ATOM   2868  HB2 ASP A 181       2.228 -21.358  -2.262  1.00 98.38           H  
ATOM   2869  HB3 ASP A 181       0.741 -21.761  -3.114  1.00 98.38           H  
ATOM   2870  O   ASP A 181       2.617 -19.746  -4.738  1.00 98.38           O  
ATOM   2871  CG  ASP A 181       1.679 -23.438  -2.201  1.00 98.38           C  
ATOM   2872  OD1 ASP A 181       1.991 -24.481  -2.813  1.00 98.38           O  
ATOM   2873  OD2 ASP A 181       1.277 -23.405  -1.013  1.00 98.38           O  
ATOM   2874  N   ASN A 182       1.359 -21.018  -6.100  1.00 98.80           N  
ATOM   2875  H   ASN A 182       1.010 -21.946  -6.291  1.00 98.80           H  
ATOM   2876  CA  ASN A 182       0.839 -19.901  -6.882  1.00 98.80           C  
ATOM   2877  HA  ASN A 182       1.622 -19.149  -6.977  1.00 98.80           H  
ATOM   2878  C   ASN A 182      -0.348 -19.255  -6.148  1.00 98.80           C  
ATOM   2879  CB  ASN A 182       0.498 -20.386  -8.300  1.00 98.80           C  
ATOM   2880  HB2 ASN A 182      -0.273 -21.154  -8.247  1.00 98.80           H  
ATOM   2881  HB3 ASN A 182       1.391 -20.812  -8.756  1.00 98.80           H  
ATOM   2882  O   ASN A 182      -1.380 -19.890  -5.920  1.00 98.80           O  
ATOM   2883  CG  ASN A 182      -0.025 -19.257  -9.172  1.00 98.80           C  
ATOM   2884  ND2 ASN A 182       0.660 -18.876 -10.223  1.00 98.80           N  
ATOM   2885 HD21 ASN A 182       1.563 -19.278 -10.434  1.00 98.80           H  
ATOM   2886 HD22 ASN A 182       0.232 -18.161 -10.793  1.00 98.80           H  
ATOM   2887  OD1 ASN A 182      -1.075 -18.705  -8.918  1.00 98.80           O  
ATOM   2888  N   VAL A 183      -0.191 -17.979  -5.803  1.00 98.79           N  
ATOM   2889  H   VAL A 183       0.654 -17.509  -6.095  1.00 98.79           H  
ATOM   2890  CA  VAL A 183      -1.159 -17.204  -5.020  1.00 98.79           C  
ATOM   2891  HA  VAL A 183      -1.446 -17.777  -4.138  1.00 98.79           H  
ATOM   2892  C   VAL A 183      -2.431 -16.934  -5.823  1.00 98.79           C  
ATOM   2893  CB  VAL A 183      -0.511 -15.889  -4.553  1.00 98.79           C  
ATOM   2894  HB  VAL A 183      -0.159 -15.357  -5.437  1.00 98.79           H  
ATOM   2895  O   VAL A 183      -3.518 -17.059  -5.268  1.00 98.79           O  
ATOM   2896  CG1 VAL A 183      -1.479 -14.966  -3.808  1.00 98.79           C  
ATOM   2897 HG11 VAL A 183      -0.956 -14.069  -3.477  1.00 98.79           H  
ATOM   2898 HG12 VAL A 183      -1.890 -15.480  -2.940  1.00 98.79           H  
ATOM   2899 HG13 VAL A 183      -2.291 -14.655  -4.466  1.00 98.79           H  
ATOM   2900  CG2 VAL A 183       0.691 -16.155  -3.634  1.00 98.79           C  
ATOM   2901 HG21 VAL A 183       0.367 -16.698  -2.746  1.00 98.79           H  
ATOM   2902 HG22 VAL A 183       1.132 -15.206  -3.328  1.00 98.79           H  
ATOM   2903 HG23 VAL A 183       1.453 -16.735  -4.154  1.00 98.79           H  
ATOM   2904  N   ASN A 184      -2.322 -16.625  -7.121  1.00 98.75           N  
ATOM   2905  H   ASN A 184      -1.402 -16.551  -7.530  1.00 98.75           H  
ATOM   2906  CA  ASN A 184      -3.474 -16.370  -7.996  1.00 98.75           C  
ATOM   2907  HA  ASN A 184      -4.044 -15.529  -7.603  1.00 98.75           H  
ATOM   2908  C   ASN A 184      -4.407 -17.584  -8.025  1.00 98.75           C  
ATOM   2909  CB  ASN A 184      -3.019 -16.039  -9.432  1.00 98.75           C  
ATOM   2910  HB2 ASN A 184      -2.492 -16.882  -9.879  1.00 98.75           H  
ATOM   2911  HB3 ASN A 184      -3.913 -15.875 -10.034  1.00 98.75           H  
ATOM   2912  O   ASN A 184      -5.584 -17.474  -7.691  1.00 98.75           O  
ATOM   2913  CG  ASN A 184      -2.125 -14.825  -9.561  1.00 98.75           C  
ATOM   2914  ND2 ASN A 184      -2.421 -13.972 -10.510  1.00 98.75           N  
ATOM   2915 HD21 ASN A 184      -3.179 -14.172 -11.146  1.00 98.75           H  
ATOM   2916 HD22 ASN A 184      -1.802 -13.192 -10.679  1.00 98.75           H  
ATOM   2917  OD1 ASN A 184      -1.135 -14.653  -8.857  1.00 98.75           O  
ATOM   2918  N   LYS A 185      -3.850 -18.762  -8.323  1.00 98.46           N  
ATOM   2919  H   LYS A 185      -2.871 -18.758  -8.572  1.00 98.46           H  
ATOM   2920  CA  LYS A 185      -4.583 -20.028  -8.338  1.00 98.46           C  
ATOM   2921  HA  LYS A 185      -5.407 -19.945  -9.047  1.00 98.46           H  
ATOM   2922  C   LYS A 185      -5.194 -20.326  -6.972  1.00 98.46           C  
ATOM   2923  CB  LYS A 185      -3.637 -21.148  -8.782  1.00 98.46           C  
ATOM   2924  HB2 LYS A 185      -3.203 -20.888  -9.747  1.00 98.46           H  
ATOM   2925  HB3 LYS A 185      -2.835 -21.259  -8.051  1.00 98.46           H  
ATOM   2926  O   LYS A 185      -6.328 -20.786  -6.890  1.00 98.46           O  
ATOM   2927  CG  LYS A 185      -4.403 -22.468  -8.915  1.00 98.46           C  
ATOM   2928  HG2 LYS A 185      -4.863 -22.721  -7.960  1.00 98.46           H  
ATOM   2929  HG3 LYS A 185      -5.187 -22.356  -9.663  1.00 98.46           H  
ATOM   2930  CD  LYS A 185      -3.479 -23.616  -9.309  1.00 98.46           C  
ATOM   2931  HD2 LYS A 185      -2.688 -23.706  -8.564  1.00 98.46           H  
ATOM   2932  HD3 LYS A 185      -3.053 -23.429 -10.294  1.00 98.46           H  
ATOM   2933  CE  LYS A 185      -4.340 -24.878  -9.320  1.00 98.46           C  
ATOM   2934  HE2 LYS A 185      -4.901 -24.908  -8.386  1.00 98.46           H  
ATOM   2935  HE3 LYS A 185      -5.066 -24.805 -10.129  1.00 98.46           H  
ATOM   2936  NZ  LYS A 185      -3.516 -26.096  -9.438  1.00 98.46           N  
ATOM   2937  HZ1 LYS A 185      -2.995 -26.090 -10.303  1.00 98.46           H  
ATOM   2938  HZ2 LYS A 185      -2.889 -26.131  -8.647  1.00 98.46           H  
ATOM   2939  HZ3 LYS A 185      -4.123 -26.902  -9.389  1.00 98.46           H  
ATOM   2940  N   ARG A 186      -4.463 -20.056  -5.886  1.00 98.54           N  
ATOM   2941  H   ARG A 186      -3.528 -19.694  -6.007  1.00 98.54           H  
ATOM   2942  CA  ARG A 186      -4.988 -20.281  -4.539  1.00 98.54           C  
ATOM   2943  HA  ARG A 186      -5.388 -21.295  -4.536  1.00 98.54           H  
ATOM   2944  C   ARG A 186      -6.164 -19.360  -4.220  1.00 98.54           C  
ATOM   2945  CB  ARG A 186      -3.856 -20.158  -3.508  1.00 98.54           C  
ATOM   2946  HB2 ARG A 186      -3.473 -19.137  -3.503  1.00 98.54           H  
ATOM   2947  HB3 ARG A 186      -3.041 -20.821  -3.798  1.00 98.54           H  
ATOM   2948  O   ARG A 186      -7.130 -19.814  -3.621  1.00 98.54           O  
ATOM   2949  CG  ARG A 186      -4.301 -20.527  -2.086  1.00 98.54           C  
ATOM   2950  HG2 ARG A 186      -3.423 -20.539  -1.441  1.00 98.54           H  
ATOM   2951  HG3 ARG A 186      -5.004 -19.784  -1.710  1.00 98.54           H  
ATOM   2952  CD  ARG A 186      -4.951 -21.910  -2.065  1.00 98.54           C  
ATOM   2953  HD2 ARG A 186      -5.882 -21.878  -2.632  1.00 98.54           H  
ATOM   2954  HD3 ARG A 186      -4.281 -22.628  -2.537  1.00 98.54           H  
ATOM   2955  NE  ARG A 186      -5.267 -22.347  -0.706  1.00 98.54           N  
ATOM   2956  HE  ARG A 186      -4.968 -21.750   0.052  1.00 98.54           H  
ATOM   2957  NH1 ARG A 186      -6.379 -24.237  -1.397  1.00 98.54           N  
ATOM   2958 HH11 ARG A 186      -6.923 -25.070  -1.225  1.00 98.54           H  
ATOM   2959 HH12 ARG A 186      -6.207 -24.012  -2.367  1.00 98.54           H  
ATOM   2960  NH2 ARG A 186      -6.170 -23.777   0.795  1.00 98.54           N  
ATOM   2961 HH21 ARG A 186      -5.787 -23.195   1.526  1.00 98.54           H  
ATOM   2962 HH22 ARG A 186      -6.592 -24.674   0.986  1.00 98.54           H  
ATOM   2963  CZ  ARG A 186      -5.941 -23.448  -0.448  1.00 98.54           C  
ATOM   2964  N   ILE A 187      -6.106 -18.095  -4.625  1.00 98.48           N  
ATOM   2965  H   ILE A 187      -5.273 -17.783  -5.104  1.00 98.48           H  
ATOM   2966  CA  ILE A 187      -7.220 -17.152  -4.482  1.00 98.48           C  
ATOM   2967  HA  ILE A 187      -7.547 -17.151  -3.442  1.00 98.48           H  
ATOM   2968  C   ILE A 187      -8.427 -17.613  -5.305  1.00 98.48           C  
ATOM   2969  CB  ILE A 187      -6.750 -15.723  -4.835  1.00 98.48           C  
ATOM   2970  HB  ILE A 187      -6.136 -15.763  -5.735  1.00 98.48           H  
ATOM   2971  O   ILE A 187      -9.536 -17.610  -4.776  1.00 98.48           O  
ATOM   2972  CG1 ILE A 187      -5.894 -15.186  -3.666  1.00 98.48           C  
ATOM   2973 HG12 ILE A 187      -5.135 -15.925  -3.409  1.00 98.48           H  
ATOM   2974 HG13 ILE A 187      -6.525 -15.037  -2.789  1.00 98.48           H  
ATOM   2975  CG2 ILE A 187      -7.936 -14.787  -5.117  1.00 98.48           C  
ATOM   2976 HG21 ILE A 187      -8.467 -15.107  -6.014  1.00 98.48           H  
ATOM   2977 HG22 ILE A 187      -7.588 -13.772  -5.307  1.00 98.48           H  
ATOM   2978 HG23 ILE A 187      -8.624 -14.791  -4.271  1.00 98.48           H  
ATOM   2979  CD1 ILE A 187      -5.162 -13.877  -3.975  1.00 98.48           C  
ATOM   2980 HD11 ILE A 187      -4.577 -14.000  -4.887  1.00 98.48           H  
ATOM   2981 HD12 ILE A 187      -4.490 -13.637  -3.151  1.00 98.48           H  
ATOM   2982 HD13 ILE A 187      -5.868 -13.054  -4.094  1.00 98.48           H  
ATOM   2983  N   GLU A 188      -8.220 -18.071  -6.543  1.00 98.26           N  
ATOM   2984  H   GLU A 188      -7.294 -17.996  -6.939  1.00 98.26           H  
ATOM   2985  CA  GLU A 188      -9.280 -18.646  -7.383  1.00 98.26           C  
ATOM   2986  HA  GLU A 188     -10.054 -17.896  -7.550  1.00 98.26           H  
ATOM   2987  C   GLU A 188      -9.962 -19.829  -6.695  1.00 98.26           C  
ATOM   2988  CB  GLU A 188      -8.715 -19.074  -8.747  1.00 98.26           C  
ATOM   2989  HB2 GLU A 188      -9.453 -19.681  -9.271  1.00 98.26           H  
ATOM   2990  HB3 GLU A 188      -7.812 -19.668  -8.603  1.00 98.26           H  
ATOM   2991  O   GLU A 188     -11.175 -19.806  -6.515  1.00 98.26           O  
ATOM   2992  CG  GLU A 188      -8.404 -17.845  -9.599  1.00 98.26           C  
ATOM   2993  HG2 GLU A 188      -7.788 -17.151  -9.026  1.00 98.26           H  
ATOM   2994  HG3 GLU A 188      -9.354 -17.355  -9.813  1.00 98.26           H  
ATOM   2995  CD  GLU A 188      -7.704 -18.133 -10.930  1.00 98.26           C  
ATOM   2996  OE1 GLU A 188      -7.692 -17.172 -11.739  1.00 98.26           O  
ATOM   2997  OE2 GLU A 188      -7.197 -19.260 -11.136  1.00 98.26           O  
ATOM   2998  N   GLU A 189      -9.189 -20.804  -6.208  1.00 98.10           N  
ATOM   2999  H   GLU A 189      -8.198 -20.755  -6.397  1.00 98.10           H  
ATOM   3000  CA  GLU A 189      -9.703 -21.967  -5.467  1.00 98.10           C  
ATOM   3001  HA  GLU A 189     -10.362 -22.552  -6.108  1.00 98.10           H  
ATOM   3002  C   GLU A 189     -10.506 -21.588  -4.212  1.00 98.10           C  
ATOM   3003  CB  GLU A 189      -8.522 -22.832  -4.995  1.00 98.10           C  
ATOM   3004  HB2 GLU A 189      -7.802 -22.183  -4.496  1.00 98.10           H  
ATOM   3005  HB3 GLU A 189      -8.886 -23.547  -4.256  1.00 98.10           H  
ATOM   3006  O   GLU A 189     -11.396 -22.326  -3.794  1.00 98.10           O  
ATOM   3007  CG  GLU A 189      -7.801 -23.634  -6.088  1.00 98.10           C  
ATOM   3008  HG2 GLU A 189      -8.477 -24.410  -6.448  1.00 98.10           H  
ATOM   3009  HG3 GLU A 189      -7.568 -22.987  -6.934  1.00 98.10           H  
ATOM   3010  CD  GLU A 189      -6.504 -24.292  -5.573  1.00 98.10           C  
ATOM   3011  OE1 GLU A 189      -5.794 -24.901  -6.417  1.00 98.10           O  
ATOM   3012  OE2 GLU A 189      -6.221 -24.232  -4.342  1.00 98.10           O  
ATOM   3013  N   LEU A 190     -10.166 -20.471  -3.564  1.00 98.26           N  
ATOM   3014  H   LEU A 190      -9.424 -19.910  -3.956  1.00 98.26           H  
ATOM   3015  CA  LEU A 190     -10.852 -19.990  -2.363  1.00 98.26           C  
ATOM   3016  HA  LEU A 190     -11.252 -20.846  -1.820  1.00 98.26           H  
ATOM   3017  C   LEU A 190     -12.072 -19.110  -2.682  1.00 98.26           C  
ATOM   3018  CB  LEU A 190      -9.838 -19.261  -1.465  1.00 98.26           C  
ATOM   3019  HB2 LEU A 190     -10.372 -18.800  -0.634  1.00 98.26           H  
ATOM   3020  HB3 LEU A 190      -9.381 -18.462  -2.048  1.00 98.26           H  
ATOM   3021  O   LEU A 190     -12.863 -18.838  -1.774  1.00 98.26           O  
ATOM   3022  CG  LEU A 190      -8.724 -20.160  -0.893  1.00 98.26           C  
ATOM   3023  HG  LEU A 190      -8.204 -20.696  -1.687  1.00 98.26           H  
ATOM   3024  CD1 LEU A 190      -7.719 -19.291  -0.141  1.00 98.26           C  
ATOM   3025 HD11 LEU A 190      -7.312 -18.544  -0.823  1.00 98.26           H  
ATOM   3026 HD12 LEU A 190      -8.212 -18.785   0.690  1.00 98.26           H  
ATOM   3027 HD13 LEU A 190      -6.896 -19.900   0.232  1.00 98.26           H  
ATOM   3028  CD2 LEU A 190      -9.249 -21.221   0.074  1.00 98.26           C  
ATOM   3029 HD21 LEU A 190      -9.832 -20.723   0.848  1.00 98.26           H  
ATOM   3030 HD22 LEU A 190      -9.875 -21.926  -0.472  1.00 98.26           H  
ATOM   3031 HD23 LEU A 190      -8.411 -21.758   0.519  1.00 98.26           H  
ATOM   3032  N   CYS A 191     -12.224 -18.673  -3.935  1.00 97.37           N  
ATOM   3033  H   CYS A 191     -11.525 -18.931  -4.616  1.00 97.37           H  
ATOM   3034  CA  CYS A 191     -13.361 -17.882  -4.411  1.00 97.37           C  
ATOM   3035  HA  CYS A 191     -13.921 -17.528  -3.546  1.00 97.37           H  
ATOM   3036  C   CYS A 191     -14.380 -18.684  -5.237  1.00 97.37           C  
ATOM   3037  CB  CYS A 191     -12.857 -16.647  -5.169  1.00 97.37           C  
ATOM   3038  HB2 CYS A 191     -13.712 -16.086  -5.546  1.00 97.37           H  
ATOM   3039  HB3 CYS A 191     -12.241 -16.961  -6.012  1.00 97.37           H  
ATOM   3040  O   CYS A 191     -15.453 -18.155  -5.524  1.00 97.37           O  
ATOM   3041  SG  CYS A 191     -11.894 -15.582  -4.061  1.00 97.37           S  
ATOM   3042  HG  CYS A 191     -10.819 -16.375  -4.069  1.00 97.37           H  
ATOM   3043  N   THR A 192     -14.060 -19.929  -5.603  1.00 88.42           N  
ATOM   3044  H   THR A 192     -13.124 -20.254  -5.407  1.00 88.42           H  
ATOM   3045  CA  THR A 192     -14.969 -20.892  -6.256  1.00 88.42           C  
ATOM   3046  HA  THR A 192     -15.686 -20.345  -6.869  1.00 88.42           H  
ATOM   3047  C   THR A 192     -15.806 -21.708  -5.280  1.00 88.42           C  
ATOM   3048  CB  THR A 192     -14.206 -21.857  -7.159  1.00 88.42           C  
ATOM   3049  HB  THR A 192     -14.886 -22.641  -7.490  1.00 88.42           H  
ATOM   3050  O   THR A 192     -15.282 -22.043  -4.193  1.00 88.42           O  
ATOM   3051  CG2 THR A 192     -13.646 -21.162  -8.402  1.00 88.42           C  
ATOM   3052 HG21 THR A 192     -13.032 -20.307  -8.119  1.00 88.42           H  
ATOM   3053 HG22 THR A 192     -13.040 -21.868  -8.970  1.00 88.42           H  
ATOM   3054 HG23 THR A 192     -14.471 -20.813  -9.022  1.00 88.42           H  
ATOM   3055  OG1 THR A 192     -13.160 -22.451  -6.427  1.00 88.42           O  
ATOM   3056  HG1 THR A 192     -13.467 -22.461  -5.517  1.00 88.42           H  
ATOM   3057  OXT THR A 192     -16.935 -22.060  -5.685  1.00 88.42           O  
TER    3058      THR A 192                                                       
ATOM   3058  N   SER B   1       5.596  -7.433   9.190  1.00 35.62           N  
ATOM   3059  H   SER B   1       5.777  -7.631   8.216  1.00 35.62           H  
ATOM   3060  H2  SER B   1       4.630  -7.637   9.405  1.00 35.62           H  
ATOM   3061  H3  SER B   1       6.203  -8.004   9.760  1.00 35.62           H  
ATOM   3062  CA  SER B   1       5.862  -6.006   9.416  1.00 35.62           C  
ATOM   3063  HA  SER B   1       6.871  -5.777   9.073  1.00 35.62           H  
ATOM   3064  C   SER B   1       5.749  -5.677  10.891  1.00 35.62           C  
ATOM   3065  CB  SER B   1       4.888  -5.125   8.632  1.00 35.62           C  
ATOM   3066  HB2 SER B   1       3.875  -5.258   9.012  1.00 35.62           H  
ATOM   3067  HB3 SER B   1       4.905  -5.360   7.568  1.00 35.62           H  
ATOM   3068  O   SER B   1       4.797  -6.110  11.529  1.00 35.62           O  
ATOM   3069  OG  SER B   1       5.286  -3.787   8.807  1.00 35.62           O  
ATOM   3070  HG  SER B   1       4.520  -3.234   8.637  1.00 35.62           H  
ATOM   3071  N   ILE B   2       6.717  -4.938  11.446  1.00 41.20           N  
ATOM   3072  H   ILE B   2       7.466  -4.606  10.855  1.00 41.20           H  
ATOM   3073  CA  ILE B   2       6.598  -4.328  12.786  1.00 41.20           C  
ATOM   3074  HA  ILE B   2       6.208  -5.068  13.485  1.00 41.20           H  
ATOM   3075  C   ILE B   2       5.616  -3.154  12.800  1.00 41.20           C  
ATOM   3076  CB  ILE B   2       7.966  -3.827  13.306  1.00 41.20           C  
ATOM   3077  HB  ILE B   2       7.792  -3.299  14.243  1.00 41.20           H  
ATOM   3078  O   ILE B   2       5.169  -2.743  13.868  1.00 41.20           O  
ATOM   3079  CG1 ILE B   2       8.633  -2.842  12.319  1.00 41.20           C  
ATOM   3080 HG12 ILE B   2       7.910  -2.061  12.082  1.00 41.20           H  
ATOM   3081 HG13 ILE B   2       8.902  -3.356  11.396  1.00 41.20           H  
ATOM   3082  CG2 ILE B   2       8.879  -5.020  13.622  1.00 41.20           C  
ATOM   3083 HG21 ILE B   2       9.179  -5.523  12.703  1.00 41.20           H  
ATOM   3084 HG22 ILE B   2       9.770  -4.682  14.151  1.00 41.20           H  
ATOM   3085 HG23 ILE B   2       8.352  -5.727  14.263  1.00 41.20           H  
ATOM   3086  CD1 ILE B   2       9.878  -2.138  12.866  1.00 41.20           C  
ATOM   3087 HD11 ILE B   2       9.621  -1.567  13.758  1.00 41.20           H  
ATOM   3088 HD12 ILE B   2      10.653  -2.866  13.106  1.00 41.20           H  
ATOM   3089 HD13 ILE B   2      10.278  -1.463  12.109  1.00 41.20           H  
ATOM   3090  N   PHE B   3       5.325  -2.594  11.628  1.00 49.19           N  
ATOM   3091  H   PHE B   3       5.668  -3.006  10.772  1.00 49.19           H  
ATOM   3092  CA  PHE B   3       4.466  -1.436  11.499  1.00 49.19           C  
ATOM   3093  HA  PHE B   3       4.434  -0.928  12.463  1.00 49.19           H  
ATOM   3094  C   PHE B   3       3.069  -1.887  11.061  1.00 49.19           C  
ATOM   3095  CB  PHE B   3       5.089  -0.432  10.547  1.00 49.19           C  
ATOM   3096  HB2 PHE B   3       5.350  -0.964   9.633  1.00 49.19           H  
ATOM   3097  HB3 PHE B   3       4.349   0.331  10.307  1.00 49.19           H  
ATOM   3098  O   PHE B   3       2.957  -2.497   9.995  1.00 49.19           O  
ATOM   3099  CG  PHE B   3       6.309   0.253  11.133  1.00 49.19           C  
ATOM   3100  CD1 PHE B   3       6.159   1.180  12.183  1.00 49.19           C  
ATOM   3101  HD1 PHE B   3       5.174   1.419  12.556  1.00 49.19           H  
ATOM   3102  CD2 PHE B   3       7.594  -0.033  10.637  1.00 49.19           C  
ATOM   3103  HD2 PHE B   3       7.720  -0.731   9.822  1.00 49.19           H  
ATOM   3104  CE1 PHE B   3       7.291   1.799  12.743  1.00 49.19           C  
ATOM   3105  HE1 PHE B   3       7.173   2.515  13.543  1.00 49.19           H  
ATOM   3106  CE2 PHE B   3       8.722   0.596  11.189  1.00 49.19           C  
ATOM   3107  HE2 PHE B   3       9.702   0.401  10.780  1.00 49.19           H  
ATOM   3108  CZ  PHE B   3       8.572   1.504  12.250  1.00 49.19           C  
ATOM   3109  HZ  PHE B   3       9.441   1.994  12.665  1.00 49.19           H  
ATOM   3110  N   PRO B   4       2.045  -1.635  11.892  1.00 47.66           N  
ATOM   3111  CA  PRO B   4       0.664  -1.993  11.613  1.00 47.66           C  
ATOM   3112  HA  PRO B   4       0.627  -3.051  11.353  1.00 47.66           H  
ATOM   3113  C   PRO B   4       0.063  -1.222  10.431  1.00 47.66           C  
ATOM   3114  CB  PRO B   4      -0.103  -1.806  12.933  1.00 47.66           C  
ATOM   3115  HB2 PRO B   4      -0.314  -2.791  13.349  1.00 47.66           H  
ATOM   3116  HB3 PRO B   4      -1.046  -1.274  12.805  1.00 47.66           H  
ATOM   3117  O   PRO B   4      -0.599  -0.208  10.591  1.00 47.66           O  
ATOM   3118  CG  PRO B   4       0.835  -1.065  13.883  1.00 47.66           C  
ATOM   3119  HG2 PRO B   4       0.784  -1.485  14.887  1.00 47.66           H  
ATOM   3120  HG3 PRO B   4       0.611   0.000  13.933  1.00 47.66           H  
ATOM   3121  CD  PRO B   4       2.211  -1.264  13.284  1.00 47.66           C  
ATOM   3122  HD2 PRO B   4       2.704  -2.081  13.811  1.00 47.66           H  
ATOM   3123  HD3 PRO B   4       2.802  -0.354  13.383  1.00 47.66           H  
ATOM   3124  N   ILE B   5       0.188  -1.772   9.232  1.00 51.90           N  
ATOM   3125  H   ILE B   5       0.792  -2.578   9.151  1.00 51.90           H  
ATOM   3126  CA  ILE B   5      -0.961  -1.822   8.316  1.00 51.90           C  
ATOM   3127  HA  ILE B   5      -1.854  -1.469   8.832  1.00 51.90           H  
ATOM   3128  C   ILE B   5      -1.255  -3.292   8.021  1.00 51.90           C  
ATOM   3129  CB  ILE B   5      -0.756  -0.927   7.083  1.00 51.90           C  
ATOM   3130  HB  ILE B   5       0.139  -1.316   6.599  1.00 51.90           H  
ATOM   3131  O   ILE B   5      -0.321  -4.111   8.189  1.00 51.90           O  
ATOM   3132  CG1 ILE B   5      -0.497   0.533   7.537  1.00 51.90           C  
ATOM   3133 HG12 ILE B   5       0.529   0.605   7.898  1.00 51.90           H  
ATOM   3134 HG13 ILE B   5      -1.139   0.729   8.396  1.00 51.90           H  
ATOM   3135  CG2 ILE B   5      -1.929  -1.085   6.102  1.00 51.90           C  
ATOM   3136 HG21 ILE B   5      -1.846  -0.415   5.247  1.00 51.90           H  
ATOM   3137 HG22 ILE B   5      -2.867  -0.889   6.622  1.00 51.90           H  
ATOM   3138 HG23 ILE B   5      -1.952  -2.104   5.713  1.00 51.90           H  
ATOM   3139  CD1 ILE B   5      -0.774   1.707   6.590  1.00 51.90           C  
ATOM   3140 HD11 ILE B   5      -1.756   2.116   6.827  1.00 51.90           H  
ATOM   3141 HD12 ILE B   5      -0.039   2.496   6.747  1.00 51.90           H  
ATOM   3142 HD13 ILE B   5      -0.812   1.413   5.541  1.00 51.90           H  
ATOM   3143  OXT ILE B   5      -2.434  -3.573   7.724  1.00 51.90           O  
TER    3144      ILE B   5                                                       
END   
