# Supplementary material for: An extended Tudor domain within Vreteno interconnects Gtsf1L and Ago3 for piRNA biogenesis in Bombyx mori
Source: EMBO J. 2023 Nov 20;42(24):e114072. doi: 10.15252/embj.2023114072 (PMC10711660; doi:10.15252/embj.2023114072)
Supplement: Supplementary file 4 — Dataset EV1 [file EMBJ-42-e114072-s007.zip › manuscript_pdb/BmVreteno_AF-eTD1_BmGtsf1L_63_72.pdb]

ATOM      1  N   VAL A   1      -9.949 -18.661  10.881  1.00 57.21           N  
ATOM      2  H   VAL A   1     -10.187 -19.632  11.027  1.00 57.21           H  
ATOM      3  H2  VAL A   1      -9.947 -18.191  11.775  1.00 57.21           H  
ATOM      4  H3  VAL A   1     -10.645 -18.221  10.297  1.00 57.21           H  
ATOM      5  CA  VAL A   1      -8.613 -18.545  10.247  1.00 57.21           C  
ATOM      6  HA  VAL A   1      -7.856 -18.944  10.922  1.00 57.21           H  
ATOM      7  C   VAL A   1      -8.321 -17.077  10.020  1.00 57.21           C  
ATOM      8  CB  VAL A   1      -8.506 -19.303   8.908  1.00 57.21           C  
ATOM      9  HB  VAL A   1      -9.180 -18.851   8.181  1.00 57.21           H  
ATOM     10  O   VAL A   1      -9.044 -16.449   9.250  1.00 57.21           O  
ATOM     11  CG1 VAL A   1      -7.077 -19.253   8.348  1.00 57.21           C  
ATOM     12 HG11 VAL A   1      -6.718 -18.229   8.239  1.00 57.21           H  
ATOM     13 HG12 VAL A   1      -6.395 -19.774   9.020  1.00 57.21           H  
ATOM     14 HG13 VAL A   1      -7.038 -19.745   7.377  1.00 57.21           H  
ATOM     15  CG2 VAL A   1      -8.896 -20.776   9.063  1.00 57.21           C  
ATOM     16 HG21 VAL A   1      -8.275 -21.257   9.820  1.00 57.21           H  
ATOM     17 HG22 VAL A   1      -9.947 -20.883   9.330  1.00 57.21           H  
ATOM     18 HG23 VAL A   1      -8.744 -21.298   8.119  1.00 57.21           H  
ATOM     19  N   GLU A   2      -7.300 -16.551  10.686  1.00 82.89           N  
ATOM     20  H   GLU A   2      -6.712 -17.124  11.274  1.00 82.89           H  
ATOM     21  CA  GLU A   2      -6.878 -15.149  10.594  1.00 82.89           C  
ATOM     22  HA  GLU A   2      -7.680 -14.507  10.957  1.00 82.89           H  
ATOM     23  C   GLU A   2      -6.546 -14.745   9.151  1.00 82.89           C  
ATOM     24  CB  GLU A   2      -5.684 -14.978  11.532  1.00 82.89           C  
ATOM     25  HB2 GLU A   2      -5.948 -15.445  12.481  1.00 82.89           H  
ATOM     26  HB3 GLU A   2      -4.822 -15.498  11.115  1.00 82.89           H  
ATOM     27  O   GLU A   2      -6.149 -15.589   8.341  1.00 82.89           O  
ATOM     28  CG  GLU A   2      -5.333 -13.512  11.798  1.00 82.89           C  
ATOM     29  HG2 GLU A   2      -6.241 -12.986  12.093  1.00 82.89           H  
ATOM     30  HG3 GLU A   2      -4.960 -13.065  10.877  1.00 82.89           H  
ATOM     31  CD  GLU A   2      -4.277 -13.374  12.904  1.00 82.89           C  
ATOM     32  OE1 GLU A   2      -4.022 -12.219  13.294  1.00 82.89           O  
ATOM     33  OE2 GLU A   2      -3.780 -14.428  13.365  1.00 82.89           O  
ATOM     34  N   ILE A   3      -6.825 -13.498   8.774  1.00 88.42           N  
ATOM     35  H   ILE A   3      -6.978 -12.810   9.496  1.00 88.42           H  
ATOM     36  CA  ILE A   3      -6.483 -12.977   7.445  1.00 88.42           C  
ATOM     37  HA  ILE A   3      -6.606 -13.778   6.716  1.00 88.42           H  
ATOM     38  C   ILE A   3      -5.012 -12.546   7.506  1.00 88.42           C  
ATOM     39  CB  ILE A   3      -7.418 -11.827   7.019  1.00 88.42           C  
ATOM     40  HB  ILE A   3      -7.297 -11.004   7.723  1.00 88.42           H  
ATOM     41  O   ILE A   3      -4.660 -11.846   8.445  1.00 88.42           O  
ATOM     42  CG1 ILE A   3      -8.892 -12.296   7.041  1.00 88.42           C  
ATOM     43 HG12 ILE A   3      -9.129 -12.688   8.030  1.00 88.42           H  
ATOM     44 HG13 ILE A   3      -9.044 -13.092   6.312  1.00 88.42           H  
ATOM     45  CG2 ILE A   3      -7.042 -11.331   5.612  1.00 88.42           C  
ATOM     46 HG21 ILE A   3      -6.017 -10.962   5.623  1.00 88.42           H  
ATOM     47 HG22 ILE A   3      -7.673 -10.488   5.330  1.00 88.42           H  
ATOM     48 HG23 ILE A   3      -7.132 -12.132   4.879  1.00 88.42           H  
ATOM     49  CD1 ILE A   3      -9.882 -11.160   6.772  1.00 88.42           C  
ATOM     50 HD11 ILE A   3      -9.568 -10.261   7.302  1.00 88.42           H  
ATOM     51 HD12 ILE A   3     -10.861 -11.446   7.156  1.00 88.42           H  
ATOM     52 HD13 ILE A   3      -9.941 -10.948   5.704  1.00 88.42           H  
ATOM     53  N   PRO A   4      -4.147 -12.969   6.570  1.00 93.64           N  
ATOM     54  CA  PRO A   4      -2.743 -12.608   6.595  1.00 93.64           C  
ATOM     55  HA  PRO A   4      -2.318 -12.846   7.570  1.00 93.64           H  
ATOM     56  C   PRO A   4      -2.636 -11.117   6.319  1.00 93.64           C  
ATOM     57  CB  PRO A   4      -2.055 -13.439   5.502  1.00 93.64           C  
ATOM     58  HB2 PRO A   4      -1.161 -13.936   5.879  1.00 93.64           H  
ATOM     59  HB3 PRO A   4      -1.807 -12.815   4.643  1.00 93.64           H  
ATOM     60  O   PRO A   4      -3.258 -10.616   5.380  1.00 93.64           O  
ATOM     61  CG  PRO A   4      -3.117 -14.445   5.078  1.00 93.64           C  
ATOM     62  HG2 PRO A   4      -3.068 -15.337   5.703  1.00 93.64           H  
ATOM     63  HG3 PRO A   4      -3.049 -14.685   4.016  1.00 93.64           H  
ATOM     64  CD  PRO A   4      -4.396 -13.681   5.347  1.00 93.64           C  
ATOM     65  HD2 PRO A   4      -4.575 -12.962   4.548  1.00 93.64           H  
ATOM     66  HD3 PRO A   4      -5.239 -14.368   5.426  1.00 93.64           H  
ATOM     67  N   GLU A   5      -1.832 -10.439   7.118  1.00 93.67           N  
ATOM     68  H   GLU A   5      -1.355 -10.917   7.869  1.00 93.67           H  
ATOM     69  CA  GLU A   5      -1.550  -9.021   6.962  1.00 93.67           C  
ATOM     70  HA  GLU A   5      -2.205  -8.596   6.201  1.00 93.67           H  
ATOM     71  C   GLU A   5      -0.125  -8.831   6.455  1.00 93.67           C  
ATOM     72  CB  GLU A   5      -1.820  -8.280   8.282  1.00 93.67           C  
ATOM     73  HB2 GLU A   5      -1.492  -7.246   8.180  1.00 93.67           H  
ATOM     74  HB3 GLU A   5      -1.232  -8.738   9.078  1.00 93.67           H  
ATOM     75  O   GLU A   5       0.767  -9.635   6.734  1.00 93.67           O  
ATOM     76  CG  GLU A   5      -3.310  -8.291   8.688  1.00 93.67           C  
ATOM     77  HG2 GLU A   5      -3.614  -9.315   8.903  1.00 93.67           H  
ATOM     78  HG3 GLU A   5      -3.421  -7.714   9.606  1.00 93.67           H  
ATOM     79  CD  GLU A   5      -4.228  -7.693   7.606  1.00 93.67           C  
ATOM     80  OE1 GLU A   5      -5.361  -8.181   7.381  1.00 93.67           O  
ATOM     81  OE2 GLU A   5      -3.791  -6.793   6.857  1.00 93.67           O  
ATOM     82  N   VAL A   6       0.085  -7.771   5.680  1.00 96.47           N  
ATOM     83  H   VAL A   6      -0.674  -7.119   5.538  1.00 96.47           H  
ATOM     84  CA  VAL A   6       1.418  -7.396   5.210  1.00 96.47           C  
ATOM     85  HA  VAL A   6       1.912  -8.278   4.801  1.00 96.47           H  
ATOM     86  C   VAL A   6       2.208  -6.864   6.411  1.00 96.47           C  
ATOM     87  CB  VAL A   6       1.321  -6.346   4.087  1.00 96.47           C  
ATOM     88  HB  VAL A   6       0.776  -5.477   4.456  1.00 96.47           H  
ATOM     89  O   VAL A   6       1.757  -5.902   7.035  1.00 96.47           O  
ATOM     90  CG1 VAL A   6       2.700  -5.887   3.604  1.00 96.47           C  
ATOM     91 HG11 VAL A   6       3.268  -6.735   3.223  1.00 96.47           H  
ATOM     92 HG12 VAL A   6       2.576  -5.147   2.813  1.00 96.47           H  
ATOM     93 HG13 VAL A   6       3.252  -5.416   4.417  1.00 96.47           H  
ATOM     94  CG2 VAL A   6       0.570  -6.906   2.869  1.00 96.47           C  
ATOM     95 HG21 VAL A   6       0.511  -6.145   2.092  1.00 96.47           H  
ATOM     96 HG22 VAL A   6      -0.448  -7.179   3.145  1.00 96.47           H  
ATOM     97 HG23 VAL A   6       1.089  -7.781   2.477  1.00 96.47           H  
ATOM     98  N   PRO A   7       3.384  -7.425   6.746  1.00 96.08           N  
ATOM     99  CA  PRO A   7       4.270  -6.820   7.733  1.00 96.08           C  
ATOM    100  HA  PRO A   7       3.730  -6.721   8.674  1.00 96.08           H  
ATOM    101  C   PRO A   7       4.736  -5.446   7.246  1.00 96.08           C  
ATOM    102  CB  PRO A   7       5.436  -7.798   7.918  1.00 96.08           C  
ATOM    103  HB2 PRO A   7       5.747  -7.860   8.961  1.00 96.08           H  
ATOM    104  HB3 PRO A   7       6.280  -7.511   7.290  1.00 96.08           H  
ATOM    105  O   PRO A   7       5.273  -5.315   6.142  1.00 96.08           O  
ATOM    106  CG  PRO A   7       4.875  -9.128   7.419  1.00 96.08           C  
ATOM    107  HG2 PRO A   7       4.308  -9.611   8.214  1.00 96.08           H  
ATOM    108  HG3 PRO A   7       5.660  -9.787   7.048  1.00 96.08           H  
ATOM    109  CD  PRO A   7       3.927  -8.697   6.305  1.00 96.08           C  
ATOM    110  HD2 PRO A   7       3.156  -9.454   6.161  1.00 96.08           H  
ATOM    111  HD3 PRO A   7       4.486  -8.544   5.382  1.00 96.08           H  
ATOM    112  N   ARG A   8       4.523  -4.417   8.070  1.00 97.67           N  
ATOM    113  H   ARG A   8       4.087  -4.603   8.962  1.00 97.67           H  
ATOM    114  CA  ARG A   8       4.822  -3.018   7.743  1.00 97.67           C  
ATOM    115  HA  ARG A   8       5.437  -2.993   6.843  1.00 97.67           H  
ATOM    116  C   ARG A   8       5.613  -2.355   8.871  1.00 97.67           C  
ATOM    117  CB  ARG A   8       3.520  -2.257   7.455  1.00 97.67           C  
ATOM    118  HB2 ARG A   8       2.830  -2.393   8.288  1.00 97.67           H  
ATOM    119  HB3 ARG A   8       3.741  -1.194   7.358  1.00 97.67           H  
ATOM    120  O   ARG A   8       5.376  -2.681  10.037  1.00 97.67           O  
ATOM    121  CG  ARG A   8       2.860  -2.742   6.160  1.00 97.67           C  
ATOM    122  HG2 ARG A   8       3.554  -2.608   5.330  1.00 97.67           H  
ATOM    123  HG3 ARG A   8       2.635  -3.806   6.238  1.00 97.67           H  
ATOM    124  CD  ARG A   8       1.553  -1.994   5.881  1.00 97.67           C  
ATOM    125  HD2 ARG A   8       1.768  -0.940   5.703  1.00 97.67           H  
ATOM    126  HD3 ARG A   8       0.914  -2.069   6.761  1.00 97.67           H  
ATOM    127  NE  ARG A   8       0.834  -2.568   4.727  1.00 97.67           N  
ATOM    128  HE  ARG A   8      -0.003  -3.102   4.912  1.00 97.67           H  
ATOM    129  NH1 ARG A   8       2.239  -1.819   3.084  1.00 97.67           N  
ATOM    130 HH11 ARG A   8       2.799  -1.305   3.749  1.00 97.67           H  
ATOM    131 HH12 ARG A   8       2.458  -1.743   2.102  1.00 97.67           H  
ATOM    132  NH2 ARG A   8       0.437  -2.981   2.523  1.00 97.67           N  
ATOM    133 HH21 ARG A   8       0.722  -2.886   1.558  1.00 97.67           H  
ATOM    134 HH22 ARG A   8      -0.450  -3.411   2.744  1.00 97.67           H  
ATOM    135  CZ  ARG A   8       1.170  -2.454   3.457  1.00 97.67           C  
ATOM    136  N   PRO A   9       6.543  -1.440   8.554  1.00 97.57           N  
ATOM    137  CA  PRO A   9       7.390  -0.809   9.556  1.00 97.57           C  
ATOM    138  HA  PRO A   9       7.872  -1.580  10.157  1.00 97.57           H  
ATOM    139  C   PRO A   9       6.586   0.096  10.496  1.00 97.57           C  
ATOM    140  CB  PRO A   9       8.467  -0.052   8.771  1.00 97.57           C  
ATOM    141  HB2 PRO A   9       8.755   0.880   9.257  1.00 97.57           H  
ATOM    142  HB3 PRO A   9       9.337  -0.697   8.648  1.00 97.57           H  
ATOM    143  O   PRO A   9       5.521   0.614  10.141  1.00 97.57           O  
ATOM    144  CG  PRO A   9       7.839   0.202   7.400  1.00 97.57           C  
ATOM    145  HG2 PRO A   9       8.590   0.224   6.611  1.00 97.57           H  
ATOM    146  HG3 PRO A   9       7.285   1.141   7.413  1.00 97.57           H  
ATOM    147  CD  PRO A   9       6.875  -0.966   7.218  1.00 97.57           C  
ATOM    148  HD2 PRO A   9       5.988  -0.636   6.678  1.00 97.57           H  
ATOM    149  HD3 PRO A   9       7.373  -1.768   6.673  1.00 97.57           H  
ATOM    150  N   GLU A  10       7.114   0.296  11.704  1.00 97.12           N  
ATOM    151  H   GLU A  10       8.000  -0.132  11.931  1.00 97.12           H  
ATOM    152  CA  GLU A  10       6.588   1.292  12.637  1.00 97.12           C  
ATOM    153  HA  GLU A  10       5.528   1.090  12.791  1.00 97.12           H  
ATOM    154  C   GLU A  10       6.696   2.709  12.066  1.00 97.12           C  
ATOM    155  CB  GLU A  10       7.273   1.198  14.012  1.00 97.12           C  
ATOM    156  HB2 GLU A  10       6.778   1.896  14.688  1.00 97.12           H  
ATOM    157  HB3 GLU A  10       7.137   0.191  14.405  1.00 97.12           H  
ATOM    158  O   GLU A  10       7.545   3.018  11.225  1.00 97.12           O  
ATOM    159  CG  GLU A  10       8.776   1.530  13.973  1.00 97.12           C  
ATOM    160  HG2 GLU A  10       8.920   2.484  13.465  1.00 97.12           H  
ATOM    161  HG3 GLU A  10       9.291   0.763  13.394  1.00 97.12           H  
ATOM    162  CD  GLU A  10       9.425   1.638  15.359  1.00 97.12           C  
ATOM    163  OE1 GLU A  10      10.579   2.132  15.389  1.00 97.12           O  
ATOM    164  OE2 GLU A  10       8.779   1.266  16.366  1.00 97.12           O  
ATOM    165  N   ILE A  11       5.829   3.579  12.561  1.00 96.89           N  
ATOM    166  H   ILE A  11       5.203   3.268  13.290  1.00 96.89           H  
ATOM    167  CA  ILE A  11       5.790   4.986  12.208  1.00 96.89           C  
ATOM    168  HA  ILE A  11       6.310   5.133  11.261  1.00 96.89           H  
ATOM    169  C   ILE A  11       6.514   5.774  13.284  1.00 96.89           C  
ATOM    170  CB  ILE A  11       4.338   5.453  12.029  1.00 96.89           C  
ATOM    171  HB  ILE A  11       3.797   5.345  12.969  1.00 96.89           H  
ATOM    172  O   ILE A  11       6.293   5.556  14.473  1.00 96.89           O  
ATOM    173  CG1 ILE A  11       3.640   4.631  10.930  1.00 96.89           C  
ATOM    174 HG12 ILE A  11       4.387   4.229  10.246  1.00 96.89           H  
ATOM    175 HG13 ILE A  11       2.991   5.277  10.338  1.00 96.89           H  
ATOM    176  CG2 ILE A  11       4.306   6.931  11.626  1.00 96.89           C  
ATOM    177 HG21 ILE A  11       4.678   7.560  12.435  1.00 96.89           H  
ATOM    178 HG22 ILE A  11       3.270   7.211  11.433  1.00 96.89           H  
ATOM    179 HG23 ILE A  11       4.893   7.097  10.724  1.00 96.89           H  
ATOM    180  CD1 ILE A  11       2.781   3.490  11.476  1.00 96.89           C  
ATOM    181 HD11 ILE A  11       2.242   3.044  10.640  1.00 96.89           H  
ATOM    182 HD12 ILE A  11       3.402   2.728  11.946  1.00 96.89           H  
ATOM    183 HD13 ILE A  11       2.059   3.872  12.199  1.00 96.89           H  
ATOM    184  N   LYS A  12       7.349   6.720  12.861  1.00 97.76           N  
ATOM    185  H   LYS A  12       7.434   6.860  11.864  1.00 97.76           H  
ATOM    186  CA  LYS A  12       8.036   7.652  13.757  1.00 97.76           C  
ATOM    187  HA  LYS A  12       8.000   7.270  14.777  1.00 97.76           H  
ATOM    188  C   LYS A  12       7.311   8.986  13.757  1.00 97.76           C  
ATOM    189  CB  LYS A  12       9.508   7.789  13.359  1.00 97.76           C  
ATOM    190  HB2 LYS A  12       9.579   8.123  12.323  1.00 97.76           H  
ATOM    191  HB3 LYS A  12       9.981   8.529  14.004  1.00 97.76           H  
ATOM    192  O   LYS A  12       6.972   9.508  12.693  1.00 97.76           O  
ATOM    193  CG  LYS A  12      10.228   6.444  13.518  1.00 97.76           C  
ATOM    194  HG2 LYS A  12       9.771   5.701  12.864  1.00 97.76           H  
ATOM    195  HG3 LYS A  12      10.130   6.106  14.550  1.00 97.76           H  
ATOM    196  CD  LYS A  12      11.711   6.552  13.171  1.00 97.76           C  
ATOM    197  HD2 LYS A  12      11.820   6.886  12.139  1.00 97.76           H  
ATOM    198  HD3 LYS A  12      12.190   7.262  13.845  1.00 97.76           H  
ATOM    199  CE  LYS A  12      12.315   5.158  13.346  1.00 97.76           C  
ATOM    200  HE2 LYS A  12      11.783   4.461  12.699  1.00 97.76           H  
ATOM    201  HE3 LYS A  12      12.140   4.827  14.370  1.00 97.76           H  
ATOM    202  NZ  LYS A  12      13.763   5.148  13.041  1.00 97.76           N  
ATOM    203  HZ1 LYS A  12      14.117   4.215  13.191  1.00 97.76           H  
ATOM    204  HZ2 LYS A  12      13.919   5.416  12.080  1.00 97.76           H  
ATOM    205  HZ3 LYS A  12      14.246   5.781  13.662  1.00 97.76           H  
ATOM    206  N   ASN A  13       7.090   9.542  14.938  1.00 98.37           N  
ATOM    207  H   ASN A  13       7.408   9.070  15.772  1.00 98.37           H  
ATOM    208  CA  ASN A  13       6.469  10.848  15.075  1.00 98.37           C  
ATOM    209  HA  ASN A  13       5.526  10.829  14.529  1.00 98.37           H  
ATOM    210  C   ASN A  13       7.348  11.944  14.465  1.00 98.37           C  
ATOM    211  CB  ASN A  13       6.184  11.099  16.557  1.00 98.37           C  
ATOM    212  HB2 ASN A  13       5.767  10.186  16.982  1.00 98.37           H  
ATOM    213  HB3 ASN A  13       7.113  11.316  17.085  1.00 98.37           H  
ATOM    214  O   ASN A  13       8.577  11.864  14.505  1.00 98.37           O  
ATOM    215  CG  ASN A  13       5.192  12.218  16.800  1.00 98.37           C  
ATOM    216  ND2 ASN A  13       4.980  12.602  18.031  1.00 98.37           N  
ATOM    217 HD21 ASN A  13       5.311  11.989  18.763  1.00 98.37           H  
ATOM    218 HD22 ASN A  13       4.181  13.199  18.192  1.00 98.37           H  
ATOM    219  OD1 ASN A  13       4.582  12.754  15.888  1.00 98.37           O  
ATOM    220  N   LYS A  14       6.708  12.978  13.914  1.00 98.55           N  
ATOM    221  H   LYS A  14       5.699  12.947  13.904  1.00 98.55           H  
ATOM    222  CA  LYS A  14       7.351  14.130  13.264  1.00 98.55           C  
ATOM    223  HA  LYS A  14       6.569  14.692  12.755  1.00 98.55           H  
ATOM    224  C   LYS A  14       8.334  13.717  12.160  1.00 98.55           C  
ATOM    225  CB  LYS A  14       7.983  15.052  14.322  1.00 98.55           C  
ATOM    226  HB2 LYS A  14       8.831  14.541  14.778  1.00 98.55           H  
ATOM    227  HB3 LYS A  14       8.354  15.949  13.827  1.00 98.55           H  
ATOM    228  O   LYS A  14       9.358  14.370  11.957  1.00 98.55           O  
ATOM    229  CG  LYS A  14       6.993  15.469  15.418  1.00 98.55           C  
ATOM    230  HG2 LYS A  14       6.617  14.585  15.933  1.00 98.55           H  
ATOM    231  HG3 LYS A  14       6.156  16.004  14.971  1.00 98.55           H  
ATOM    232  CD  LYS A  14       7.685  16.356  16.454  1.00 98.55           C  
ATOM    233  HD2 LYS A  14       8.542  15.821  16.863  1.00 98.55           H  
ATOM    234  HD3 LYS A  14       8.022  17.277  15.979  1.00 98.55           H  
ATOM    235  CE  LYS A  14       6.689  16.669  17.572  1.00 98.55           C  
ATOM    236  HE2 LYS A  14       5.858  17.237  17.154  1.00 98.55           H  
ATOM    237  HE3 LYS A  14       6.288  15.726  17.944  1.00 98.55           H  
ATOM    238  NZ  LYS A  14       7.331  17.413  18.681  1.00 98.55           N  
ATOM    239  HZ1 LYS A  14       8.088  16.867  19.066  1.00 98.55           H  
ATOM    240  HZ2 LYS A  14       7.691  18.299  18.355  1.00 98.55           H  
ATOM    241  HZ3 LYS A  14       6.661  17.578  19.418  1.00 98.55           H  
ATOM    242  N   SER A  15       8.047  12.619  11.461  1.00 98.33           N  
ATOM    243  H   SER A  15       7.147  12.188  11.614  1.00 98.33           H  
ATOM    244  CA  SER A  15       8.891  12.115  10.376  1.00 98.33           C  
ATOM    245  HA  SER A  15       9.914  12.438  10.566  1.00 98.33           H  
ATOM    246  C   SER A  15       8.486  12.701   9.024  1.00 98.33           C  
ATOM    247  CB  SER A  15       8.926  10.584  10.351  1.00 98.33           C  
ATOM    248  HB2 SER A  15       9.341  10.224  11.292  1.00 98.33           H  
ATOM    249  HB3 SER A  15       9.575  10.256   9.539  1.00 98.33           H  
ATOM    250  O   SER A  15       7.330  13.061   8.804  1.00 98.33           O  
ATOM    251  OG  SER A  15       7.646  10.023  10.165  1.00 98.33           O  
ATOM    252  HG  SER A  15       7.247   9.902  11.030  1.00 98.33           H  
ATOM    253  N   ARG A  16       9.460  12.801   8.112  1.00 98.82           N  
ATOM    254  H   ARG A  16      10.377  12.459   8.360  1.00 98.82           H  
ATOM    255  CA  ARG A  16       9.235  13.168   6.708  1.00 98.82           C  
ATOM    256  HA  ARG A  16       8.392  13.855   6.641  1.00 98.82           H  
ATOM    257  C   ARG A  16       8.869  11.919   5.915  1.00 98.82           C  
ATOM    258  CB  ARG A  16      10.473  13.861   6.117  1.00 98.82           C  
ATOM    259  HB2 ARG A  16      10.344  13.935   5.037  1.00 98.82           H  
ATOM    260  HB3 ARG A  16      11.360  13.259   6.316  1.00 98.82           H  
ATOM    261  O   ARG A  16       9.643  10.958   5.879  1.00 98.82           O  
ATOM    262  CG  ARG A  16      10.664  15.277   6.679  1.00 98.82           C  
ATOM    263  HG2 ARG A  16      10.639  15.246   7.768  1.00 98.82           H  
ATOM    264  HG3 ARG A  16       9.843  15.899   6.321  1.00 98.82           H  
ATOM    265  CD  ARG A  16      11.977  15.943   6.249  1.00 98.82           C  
ATOM    266  HD2 ARG A  16      12.813  15.290   6.499  1.00 98.82           H  
ATOM    267  HD3 ARG A  16      12.074  16.874   6.808  1.00 98.82           H  
ATOM    268  NE  ARG A  16      11.986  16.230   4.809  1.00 98.82           N  
ATOM    269  HE  ARG A  16      11.417  15.640   4.219  1.00 98.82           H  
ATOM    270  NH1 ARG A  16      13.452  17.979   4.695  1.00 98.82           N  
ATOM    271 HH11 ARG A  16      13.570  17.915   5.696  1.00 98.82           H  
ATOM    272 HH12 ARG A  16      13.908  18.686   4.135  1.00 98.82           H  
ATOM    273  NH2 ARG A  16      12.467  17.276   2.840  1.00 98.82           N  
ATOM    274 HH21 ARG A  16      11.802  16.668   2.383  1.00 98.82           H  
ATOM    275 HH22 ARG A  16      12.863  18.017   2.281  1.00 98.82           H  
ATOM    276  CZ  ARG A  16      12.628  17.153   4.121  1.00 98.82           C  
ATOM    277  N   VAL A  17       7.702  11.938   5.289  1.00 98.76           N  
ATOM    278  H   VAL A  17       7.149  12.783   5.333  1.00 98.76           H  
ATOM    279  CA  VAL A  17       7.144  10.811   4.540  1.00 98.76           C  
ATOM    280  HA  VAL A  17       7.936  10.085   4.358  1.00 98.76           H  
ATOM    281  C   VAL A  17       6.636  11.254   3.174  1.00 98.76           C  
ATOM    282  CB  VAL A  17       6.034  10.090   5.329  1.00 98.76           C  
ATOM    283  HB  VAL A  17       5.725   9.230   4.735  1.00 98.76           H  
ATOM    284  O   VAL A  17       6.386  12.432   2.947  1.00 98.76           O  
ATOM    285  CG1 VAL A  17       6.537   9.546   6.672  1.00 98.76           C  
ATOM    286 HG11 VAL A  17       5.766   8.925   7.127  1.00 98.76           H  
ATOM    287 HG12 VAL A  17       6.772  10.365   7.352  1.00 98.76           H  
ATOM    288 HG13 VAL A  17       7.430   8.940   6.513  1.00 98.76           H  
ATOM    289  CG2 VAL A  17       4.797  10.963   5.577  1.00 98.76           C  
ATOM    290 HG21 VAL A  17       4.371  11.292   4.629  1.00 98.76           H  
ATOM    291 HG22 VAL A  17       4.040  10.383   6.104  1.00 98.76           H  
ATOM    292 HG23 VAL A  17       5.064  11.837   6.171  1.00 98.76           H  
ATOM    293  N   ILE A  18       6.469  10.295   2.275  1.00 95.74           N  
ATOM    294  H   ILE A  18       6.723   9.355   2.545  1.00 95.74           H  
ATOM    295  CA  ILE A  18       5.811  10.452   0.982  1.00 95.74           C  
ATOM    296  HA  ILE A  18       5.613  11.506   0.791  1.00 95.74           H  
ATOM    297  C   ILE A  18       4.477   9.714   1.039  1.00 95.74           C  
ATOM    298  CB  ILE A  18       6.711   9.902  -0.145  1.00 95.74           C  
ATOM    299  HB  ILE A  18       6.888   8.844   0.049  1.00 95.74           H  
ATOM    300  O   ILE A  18       4.440   8.559   1.483  1.00 95.74           O  
ATOM    301  CG1 ILE A  18       8.094  10.583  -0.214  1.00 95.74           C  
ATOM    302 HG12 ILE A  18       8.557  10.519   0.770  1.00 95.74           H  
ATOM    303 HG13 ILE A  18       8.725  10.029  -0.909  1.00 95.74           H  
ATOM    304  CG2 ILE A  18       5.994  10.014  -1.491  1.00 95.74           C  
ATOM    305 HG21 ILE A  18       6.682   9.818  -2.314  1.00 95.74           H  
ATOM    306 HG22 ILE A  18       5.176   9.296  -1.553  1.00 95.74           H  
ATOM    307 HG23 ILE A  18       5.600  11.024  -1.598  1.00 95.74           H  
ATOM    308  CD1 ILE A  18       8.093  12.052  -0.647  1.00 95.74           C  
ATOM    309 HD11 ILE A  18       7.782  12.142  -1.688  1.00 95.74           H  
ATOM    310 HD12 ILE A  18       9.097  12.463  -0.543  1.00 95.74           H  
ATOM    311 HD13 ILE A  18       7.409  12.618  -0.014  1.00 95.74           H  
ATOM    312  N   LEU A  19       3.396  10.346   0.573  1.00 95.31           N  
ATOM    313  H   LEU A  19       3.492  11.293   0.237  1.00 95.31           H  
ATOM    314  CA  LEU A  19       2.113   9.660   0.415  1.00 95.31           C  
ATOM    315  HA  LEU A  19       1.917   9.094   1.326  1.00 95.31           H  
ATOM    316  C   LEU A  19       2.186   8.674  -0.754  1.00 95.31           C  
ATOM    317  CB  LEU A  19       0.972  10.674   0.232  1.00 95.31           C  
ATOM    318  HB2 LEU A  19       1.196  11.298  -0.633  1.00 95.31           H  
ATOM    319  HB3 LEU A  19       0.926  11.314   1.112  1.00 95.31           H  
ATOM    320  O   LEU A  19       2.303   9.078  -1.914  1.00 95.31           O  
ATOM    321  CG  LEU A  19      -0.403  10.004   0.023  1.00 95.31           C  
ATOM    322  HG  LEU A  19      -0.351   9.305  -0.812  1.00 95.31           H  
ATOM    323  CD1 LEU A  19      -0.879   9.249   1.263  1.00 95.31           C  
ATOM    324 HD11 LEU A  19      -1.868   8.832   1.075  1.00 95.31           H  
ATOM    325 HD12 LEU A  19      -0.929   9.922   2.119  1.00 95.31           H  
ATOM    326 HD13 LEU A  19      -0.208   8.420   1.489  1.00 95.31           H  
ATOM    327  CD2 LEU A  19      -1.457  11.045  -0.327  1.00 95.31           C  
ATOM    328 HD21 LEU A  19      -2.407  10.553  -0.535  1.00 95.31           H  
ATOM    329 HD22 LEU A  19      -1.589  11.746   0.498  1.00 95.31           H  
ATOM    330 HD23 LEU A  19      -1.139  11.579  -1.222  1.00 95.31           H  
ATOM    331  N   VAL A  20       2.055   7.383  -0.454  1.00 93.91           N  
ATOM    332  H   VAL A  20       1.889   7.125   0.508  1.00 93.91           H  
ATOM    333  CA  VAL A  20       1.998   6.319  -1.461  1.00 93.91           C  
ATOM    334  HA  VAL A  20       2.611   6.610  -2.314  1.00 93.91           H  
ATOM    335  C   VAL A  20       0.570   6.171  -1.957  1.00 93.91           C  
ATOM    336  CB  VAL A  20       2.567   4.989  -0.940  1.00 93.91           C  
ATOM    337  HB  VAL A  20       1.993   4.644  -0.079  1.00 93.91           H  
ATOM    338  O   VAL A  20       0.319   6.406  -3.128  1.00 93.91           O  
ATOM    339  CG1 VAL A  20       2.513   3.910  -2.024  1.00 93.91           C  
ATOM    340 HG11 VAL A  20       1.475   3.673  -2.258  1.00 93.91           H  
ATOM    341 HG12 VAL A  20       3.023   4.249  -2.925  1.00 93.91           H  
ATOM    342 HG13 VAL A  20       2.992   2.999  -1.666  1.00 93.91           H  
ATOM    343  CG2 VAL A  20       4.026   5.181  -0.514  1.00 93.91           C  
ATOM    344 HG21 VAL A  20       4.446   4.231  -0.181  1.00 93.91           H  
ATOM    345 HG22 VAL A  20       4.607   5.560  -1.354  1.00 93.91           H  
ATOM    346 HG23 VAL A  20       4.082   5.889   0.313  1.00 93.91           H  
ATOM    347  N   ASP A  21      -0.395   5.869  -1.100  1.00 90.96           N  
ATOM    348  H   ASP A  21      -0.190   5.745  -0.119  1.00 90.96           H  
ATOM    349  CA  ASP A  21      -1.793   5.793  -1.526  1.00 90.96           C  
ATOM    350  HA  ASP A  21      -1.974   6.590  -2.248  1.00 90.96           H  
ATOM    351  C   ASP A  21      -2.745   6.031  -0.354  1.00 90.96           C  
ATOM    352  CB  ASP A  21      -2.067   4.442  -2.217  1.00 90.96           C  
ATOM    353  HB2 ASP A  21      -2.062   3.655  -1.463  1.00 90.96           H  
ATOM    354  HB3 ASP A  21      -1.274   4.228  -2.934  1.00 90.96           H  
ATOM    355  O   ASP A  21      -2.385   5.825   0.804  1.00 90.96           O  
ATOM    356  CG  ASP A  21      -3.400   4.419  -2.974  1.00 90.96           C  
ATOM    357  OD1 ASP A  21      -3.865   5.510  -3.384  1.00 90.96           O  
ATOM    358  OD2 ASP A  21      -3.973   3.324  -3.117  1.00 90.96           O  
ATOM    359  N   ALA A  22      -3.959   6.476  -0.661  1.00 92.38           N  
ATOM    360  H   ALA A  22      -4.193   6.528  -1.642  1.00 92.38           H  
ATOM    361  CA  ALA A  22      -5.046   6.595   0.297  1.00 92.38           C  
ATOM    362  HA  ALA A  22      -4.916   5.841   1.074  1.00 92.38           H  
ATOM    363  C   ALA A  22      -6.375   6.317  -0.414  1.00 92.38           C  
ATOM    364  CB  ALA A  22      -5.004   7.968   0.978  1.00 92.38           C  
ATOM    365  HB1 ALA A  22      -4.980   8.765   0.234  1.00 92.38           H  
ATOM    366  HB2 ALA A  22      -4.109   8.041   1.596  1.00 92.38           H  
ATOM    367  HB3 ALA A  22      -5.885   8.093   1.607  1.00 92.38           H  
ATOM    368  O   ALA A  22      -6.867   7.114  -1.219  1.00 92.38           O  
ATOM    369  N   THR A  23      -6.950   5.157  -0.114  1.00 87.01           N  
ATOM    370  H   THR A  23      -6.495   4.561   0.563  1.00 87.01           H  
ATOM    371  CA  THR A  23      -8.266   4.743  -0.632  1.00 87.01           C  
ATOM    372  HA  THR A  23      -8.505   5.319  -1.527  1.00 87.01           H  
ATOM    373  C   THR A  23      -9.390   5.030   0.356  1.00 87.01           C  
ATOM    374  CB  THR A  23      -8.271   3.261  -1.031  1.00 87.01           C  
ATOM    375  HB  THR A  23      -9.296   2.926  -1.188  1.00 87.01           H  
ATOM    376  O   THR A  23     -10.534   5.181  -0.055  1.00 87.01           O  
ATOM    377  CG2 THR A  23      -7.475   3.041  -2.315  1.00 87.01           C  
ATOM    378 HG21 THR A  23      -6.446   3.383  -2.200  1.00 87.01           H  
ATOM    379 HG22 THR A  23      -7.938   3.596  -3.131  1.00 87.01           H  
ATOM    380 HG23 THR A  23      -7.475   1.983  -2.576  1.00 87.01           H  
ATOM    381  OG1 THR A  23      -7.653   2.454  -0.050  1.00 87.01           O  
ATOM    382  HG1 THR A  23      -6.714   2.508  -0.238  1.00 87.01           H  
ATOM    383  N   ASP A  24      -9.048   5.152   1.636  1.00 92.52           N  
ATOM    384  H   ASP A  24      -8.072   5.063   1.881  1.00 92.52           H  
ATOM    385  CA  ASP A  24      -9.942   5.435   2.754  1.00 92.52           C  
ATOM    386  HA  ASP A  24     -10.771   6.063   2.428  1.00 92.52           H  
ATOM    387  C   ASP A  24      -9.149   6.167   3.850  1.00 92.52           C  
ATOM    388  CB  ASP A  24     -10.508   4.106   3.266  1.00 92.52           C  
ATOM    389  HB2 ASP A  24     -10.985   3.570   2.445  1.00 92.52           H  
ATOM    390  HB3 ASP A  24      -9.700   3.486   3.654  1.00 92.52           H  
ATOM    391  O   ASP A  24      -7.922   6.027   3.916  1.00 92.52           O  
ATOM    392  CG  ASP A  24     -11.530   4.350   4.362  1.00 92.52           C  
ATOM    393  OD1 ASP A  24     -11.104   4.316   5.535  1.00 92.52           O  
ATOM    394  OD2 ASP A  24     -12.685   4.642   4.008  1.00 92.52           O  
ATOM    395  N   VAL A  25      -9.816   6.917   4.733  1.00 96.04           N  
ATOM    396  H   VAL A  25     -10.826   6.904   4.717  1.00 96.04           H  
ATOM    397  CA  VAL A  25      -9.143   7.599   5.856  1.00 96.04           C  
ATOM    398  HA  VAL A  25      -8.343   8.216   5.447  1.00 96.04           H  
ATOM    399  C   VAL A  25      -8.476   6.615   6.822  1.00 96.04           C  
ATOM    400  CB  VAL A  25     -10.093   8.528   6.632  1.00 96.04           C  
ATOM    401  HB  VAL A  25      -9.523   9.000   7.433  1.00 96.04           H  
ATOM    402  O   VAL A  25      -7.481   6.960   7.449  1.00 96.04           O  
ATOM    403  CG1 VAL A  25     -10.630   9.644   5.732  1.00 96.04           C  
ATOM    404 HG11 VAL A  25     -11.273   9.226   4.957  1.00 96.04           H  
ATOM    405 HG12 VAL A  25      -9.801  10.186   5.278  1.00 96.04           H  
ATOM    406 HG13 VAL A  25     -11.220  10.338   6.332  1.00 96.04           H  
ATOM    407  CG2 VAL A  25     -11.270   7.787   7.269  1.00 96.04           C  
ATOM    408 HG21 VAL A  25     -10.912   7.044   7.982  1.00 96.04           H  
ATOM    409 HG22 VAL A  25     -11.894   7.306   6.517  1.00 96.04           H  
ATOM    410 HG23 VAL A  25     -11.875   8.502   7.826  1.00 96.04           H  
ATOM    411  N   GLN A  26      -8.957   5.373   6.894  1.00 95.28           N  
ATOM    412  H   GLN A  26      -9.806   5.164   6.389  1.00 95.28           H  
ATOM    413  CA  GLN A  26      -8.369   4.284   7.671  1.00 95.28           C  
ATOM    414  HA  GLN A  26      -7.848   4.716   8.525  1.00 95.28           H  
ATOM    415  C   GLN A  26      -7.356   3.454   6.872  1.00 95.28           C  
ATOM    416  CB  GLN A  26      -9.466   3.353   8.209  1.00 95.28           C  
ATOM    417  HB2 GLN A  26      -9.001   2.605   8.850  1.00 95.28           H  
ATOM    418  HB3 GLN A  26      -9.942   2.836   7.375  1.00 95.28           H  
ATOM    419  O   GLN A  26      -6.766   2.529   7.426  1.00 95.28           O  
ATOM    420  CG  GLN A  26     -10.541   4.079   9.024  1.00 95.28           C  
ATOM    421  HG2 GLN A  26     -10.070   4.625   9.841  1.00 95.28           H  
ATOM    422  HG3 GLN A  26     -11.065   4.789   8.383  1.00 95.28           H  
ATOM    423  CD  GLN A  26     -11.587   3.134   9.601  1.00 95.28           C  
ATOM    424  NE2 GLN A  26     -12.560   3.666  10.306  1.00 95.28           N  
ATOM    425 HE21 GLN A  26     -13.285   3.035  10.617  1.00 95.28           H  
ATOM    426 HE22 GLN A  26     -12.632   4.671  10.368  1.00 95.28           H  
ATOM    427  OE1 GLN A  26     -11.562   1.918   9.453  1.00 95.28           O  
ATOM    428  N   ARG A  27      -7.151   3.723   5.575  1.00 93.94           N  
ATOM    429  H   ARG A  27      -7.651   4.510   5.186  1.00 93.94           H  
ATOM    430  CA  ARG A  27      -6.224   2.992   4.690  1.00 93.94           C  
ATOM    431  HA  ARG A  27      -5.559   2.371   5.291  1.00 93.94           H  
ATOM    432  C   ARG A  27      -5.305   3.952   3.951  1.00 93.94           C  
ATOM    433  CB  ARG A  27      -6.975   2.066   3.722  1.00 93.94           C  
ATOM    434  HB2 ARG A  27      -6.241   1.627   3.046  1.00 93.94           H  
ATOM    435  HB3 ARG A  27      -7.672   2.648   3.117  1.00 93.94           H  
ATOM    436  O   ARG A  27      -5.363   4.071   2.725  1.00 93.94           O  
ATOM    437  CG  ARG A  27      -7.726   0.934   4.431  1.00 93.94           C  
ATOM    438  HG2 ARG A  27      -8.599   1.349   4.934  1.00 93.94           H  
ATOM    439  HG3 ARG A  27      -7.079   0.478   5.181  1.00 93.94           H  
ATOM    440  CD  ARG A  27      -8.187  -0.130   3.422  1.00 93.94           C  
ATOM    441  HD2 ARG A  27      -8.759   0.366   2.637  1.00 93.94           H  
ATOM    442  HD3 ARG A  27      -8.860  -0.825   3.925  1.00 93.94           H  
ATOM    443  NE  ARG A  27      -7.059  -0.876   2.809  1.00 93.94           N  
ATOM    444  HE  ARG A  27      -6.803  -0.611   1.868  1.00 93.94           H  
ATOM    445  NH1 ARG A  27      -6.524  -2.201   4.608  1.00 93.94           N  
ATOM    446 HH11 ARG A  27      -7.220  -1.711   5.151  1.00 93.94           H  
ATOM    447 HH12 ARG A  27      -5.863  -2.823   5.052  1.00 93.94           H  
ATOM    448  NH2 ARG A  27      -5.345  -2.400   2.758  1.00 93.94           N  
ATOM    449 HH21 ARG A  27      -4.746  -3.074   3.214  1.00 93.94           H  
ATOM    450 HH22 ARG A  27      -5.059  -2.090   1.840  1.00 93.94           H  
ATOM    451  CZ  ARG A  27      -6.321  -1.814   3.382  1.00 93.94           C  
ATOM    452  N   VAL A  28      -4.439   4.607   4.719  1.00 96.81           N  
ATOM    453  H   VAL A  28      -4.487   4.484   5.720  1.00 96.81           H  
ATOM    454  CA  VAL A  28      -3.413   5.512   4.201  1.00 96.81           C  
ATOM    455  HA  VAL A  28      -3.610   5.710   3.147  1.00 96.81           H  
ATOM    456  C   VAL A  28      -2.043   4.854   4.296  1.00 96.81           C  
ATOM    457  CB  VAL A  28      -3.467   6.863   4.929  1.00 96.81           C  
ATOM    458  HB  VAL A  28      -3.271   6.717   5.991  1.00 96.81           H  
ATOM    459  O   VAL A  28      -1.647   4.360   5.351  1.00 96.81           O  
ATOM    460  CG1 VAL A  28      -2.426   7.842   4.375  1.00 96.81           C  
ATOM    461 HG11 VAL A  28      -2.532   8.809   4.866  1.00 96.81           H  
ATOM    462 HG12 VAL A  28      -1.420   7.471   4.567  1.00 96.81           H  
ATOM    463 HG13 VAL A  28      -2.565   7.967   3.301  1.00 96.81           H  
ATOM    464  CG2 VAL A  28      -4.860   7.481   4.777  1.00 96.81           C  
ATOM    465 HG21 VAL A  28      -5.230   7.347   3.760  1.00 96.81           H  
ATOM    466 HG22 VAL A  28      -5.557   7.005   5.466  1.00 96.81           H  
ATOM    467 HG23 VAL A  28      -4.819   8.550   4.990  1.00 96.81           H  
ATOM    468  N   PHE A  29      -1.310   4.852   3.188  1.00 96.15           N  
ATOM    469  H   PHE A  29      -1.701   5.270   2.356  1.00 96.15           H  
ATOM    470  CA  PHE A  29       0.005   4.240   3.070  1.00 96.15           C  
ATOM    471  HA  PHE A  29       0.258   3.780   4.025  1.00 96.15           H  
ATOM    472  C   PHE A  29       1.054   5.298   2.772  1.00 96.15           C  
ATOM    473  CB  PHE A  29      -0.008   3.113   2.032  1.00 96.15           C  
ATOM    474  HB2 PHE A  29      -0.329   3.507   1.068  1.00 96.15           H  
ATOM    475  HB3 PHE A  29       1.004   2.726   1.913  1.00 96.15           H  
ATOM    476  O   PHE A  29       0.937   6.077   1.824  1.00 96.15           O  
ATOM    477  CG  PHE A  29      -0.921   1.979   2.443  1.00 96.15           C  
ATOM    478  CD1 PHE A  29      -0.437   0.931   3.249  1.00 96.15           C  
ATOM    479  HD1 PHE A  29       0.602   0.910   3.543  1.00 96.15           H  
ATOM    480  CD2 PHE A  29      -2.281   2.014   2.083  1.00 96.15           C  
ATOM    481  HD2 PHE A  29      -2.651   2.814   1.459  1.00 96.15           H  
ATOM    482  CE1 PHE A  29      -1.323  -0.067   3.697  1.00 96.15           C  
ATOM    483  HE1 PHE A  29      -0.979  -0.867   4.336  1.00 96.15           H  
ATOM    484  CE2 PHE A  29      -3.160   1.019   2.538  1.00 96.15           C  
ATOM    485  HE2 PHE A  29      -4.201   1.059   2.250  1.00 96.15           H  
ATOM    486  CZ  PHE A  29      -2.682  -0.018   3.354  1.00 96.15           C  
ATOM    487  HZ  PHE A  29      -3.354  -0.779   3.722  1.00 96.15           H  
ATOM    488  N   VAL A  30       2.100   5.311   3.589  1.00 97.74           N  
ATOM    489  H   VAL A  30       2.141   4.614   4.318  1.00 97.74           H  
ATOM    490  CA  VAL A  30       3.206   6.265   3.489  1.00 97.74           C  
ATOM    491  HA  VAL A  30       3.139   6.784   2.533  1.00 97.74           H  
ATOM    492  C   VAL A  30       4.537   5.532   3.504  1.00 97.74           C  
ATOM    493  CB  VAL A  30       3.151   7.334   4.597  1.00 97.74           C  
ATOM    494  HB  VAL A  30       3.987   8.015   4.434  1.00 97.74           H  
ATOM    495  O   VAL A  30       4.645   4.432   4.043  1.00 97.74           O  
ATOM    496  CG1 VAL A  30       1.870   8.172   4.528  1.00 97.74           C  
ATOM    497 HG11 VAL A  30       1.000   7.556   4.753  1.00 97.74           H  
ATOM    498 HG12 VAL A  30       1.922   8.989   5.248  1.00 97.74           H  
ATOM    499 HG13 VAL A  30       1.759   8.595   3.529  1.00 97.74           H  
ATOM    500  CG2 VAL A  30       3.286   6.748   6.009  1.00 97.74           C  
ATOM    501 HG21 VAL A  30       2.461   6.066   6.216  1.00 97.74           H  
ATOM    502 HG22 VAL A  30       3.269   7.556   6.741  1.00 97.74           H  
ATOM    503 HG23 VAL A  30       4.231   6.215   6.111  1.00 97.74           H  
ATOM    504  N   ARG A  31       5.574   6.148   2.945  1.00 96.79           N  
ATOM    505  H   ARG A  31       5.407   7.045   2.513  1.00 96.79           H  
ATOM    506  CA  ARG A  31       6.958   5.651   3.014  1.00 96.79           C  
ATOM    507  HA  ARG A  31       7.006   4.860   3.762  1.00 96.79           H  
ATOM    508  C   ARG A  31       7.902   6.763   3.459  1.00 96.79           C  
ATOM    509  CB  ARG A  31       7.363   5.034   1.668  1.00 96.79           C  
ATOM    510  HB2 ARG A  31       8.346   4.572   1.762  1.00 96.79           H  
ATOM    511  HB3 ARG A  31       6.636   4.254   1.438  1.00 96.79           H  
ATOM    512  O   ARG A  31       7.581   7.924   3.217  1.00 96.79           O  
ATOM    513  CG  ARG A  31       7.376   6.021   0.494  1.00 96.79           C  
ATOM    514  HG2 ARG A  31       6.405   6.508   0.411  1.00 96.79           H  
ATOM    515  HG3 ARG A  31       8.133   6.784   0.678  1.00 96.79           H  
ATOM    516  CD  ARG A  31       7.683   5.297  -0.826  1.00 96.79           C  
ATOM    517  HD2 ARG A  31       8.673   4.844  -0.776  1.00 96.79           H  
ATOM    518  HD3 ARG A  31       6.958   4.496  -0.972  1.00 96.79           H  
ATOM    519  NE  ARG A  31       7.609   6.211  -1.983  1.00 96.79           N  
ATOM    520  HE  ARG A  31       6.840   6.096  -2.627  1.00 96.79           H  
ATOM    521  NH1 ARG A  31       9.544   7.394  -1.595  1.00 96.79           N  
ATOM    522 HH11 ARG A  31      10.153   8.156  -1.855  1.00 96.79           H  
ATOM    523 HH12 ARG A  31       9.688   6.882  -0.737  1.00 96.79           H  
ATOM    524  NH2 ARG A  31       8.305   7.894  -3.358  1.00 96.79           N  
ATOM    525 HH21 ARG A  31       8.932   8.650  -3.592  1.00 96.79           H  
ATOM    526 HH22 ARG A  31       7.469   7.857  -3.923  1.00 96.79           H  
ATOM    527  CZ  ARG A  31       8.479   7.148  -2.312  1.00 96.79           C  
ATOM    528  N   PRO A  32       9.057   6.465   4.073  1.00 98.31           N  
ATOM    529  CA  PRO A  32      10.025   7.504   4.411  1.00 98.31           C  
ATOM    530  HA  PRO A  32       9.573   8.179   5.139  1.00 98.31           H  
ATOM    531  C   PRO A  32      10.458   8.301   3.171  1.00 98.31           C  
ATOM    532  CB  PRO A  32      11.201   6.778   5.064  1.00 98.31           C  
ATOM    533  HB2 PRO A  32      11.963   6.577   4.311  1.00 98.31           H  
ATOM    534  HB3 PRO A  32      11.626   7.354   5.885  1.00 98.31           H  
ATOM    535  O   PRO A  32      10.614   7.738   2.084  1.00 98.31           O  
ATOM    536  CG  PRO A  32      10.606   5.454   5.545  1.00 98.31           C  
ATOM    537  HG2 PRO A  32      11.356   4.664   5.581  1.00 98.31           H  
ATOM    538  HG3 PRO A  32      10.147   5.595   6.523  1.00 98.31           H  
ATOM    539  CD  PRO A  32       9.524   5.158   4.510  1.00 98.31           C  
ATOM    540  HD2 PRO A  32       8.729   4.568   4.968  1.00 98.31           H  
ATOM    541  HD3 PRO A  32       9.955   4.621   3.665  1.00 98.31           H  
ATOM    542  N   ALA A  33      10.652   9.610   3.340  1.00 97.58           N  
ATOM    543  H   ALA A  33      10.453  10.020   4.241  1.00 97.58           H  
ATOM    544  CA  ALA A  33      11.013  10.514   2.245  1.00 97.58           C  
ATOM    545  HA  ALA A  33      10.550  10.155   1.326  1.00 97.58           H  
ATOM    546  C   ALA A  33      12.519  10.578   1.948  1.00 97.58           C  
ATOM    547  CB  ALA A  33      10.445  11.900   2.560  1.00 97.58           C  
ATOM    548  HB1 ALA A  33      10.623  12.567   1.717  1.00 97.58           H  
ATOM    549  HB2 ALA A  33      10.936  12.312   3.442  1.00 97.58           H  
ATOM    550  HB3 ALA A  33       9.370  11.841   2.733  1.00 97.58           H  
ATOM    551  O   ALA A  33      12.938  11.216   0.984  1.00 97.58           O  
ATOM    552  N   ASP A  34      13.356   9.939   2.766  1.00 97.18           N  
ATOM    553  H   ASP A  34      12.981   9.347   3.494  1.00 97.18           H  
ATOM    554  CA  ASP A  34      14.797   9.975   2.562  1.00 97.18           C  
ATOM    555  HA  ASP A  34      15.077  11.022   2.444  1.00 97.18           H  
ATOM    556  C   ASP A  34      15.221   9.238   1.279  1.00 97.18           C  
ATOM    557  CB  ASP A  34      15.523   9.449   3.803  1.00 97.18           C  
ATOM    558  HB2 ASP A  34      15.114   9.917   4.698  1.00 97.18           H  
ATOM    559  HB3 ASP A  34      16.576   9.723   3.734  1.00 97.18           H  
ATOM    560  O   ASP A  34      14.614   8.256   0.842  1.00 97.18           O  
ATOM    561  CG  ASP A  34      15.410   7.932   3.905  1.00 97.18           C  
ATOM    562  OD1 ASP A  34      16.292   7.257   3.328  1.00 97.18           O  
ATOM    563  OD2 ASP A  34      14.438   7.443   4.516  1.00 97.18           O  
ATOM    564  N   THR A  35      16.323   9.694   0.682  1.00 94.80           N  
ATOM    565  H   THR A  35      16.745  10.537   1.043  1.00 94.80           H  
ATOM    566  CA  THR A  35      16.819   9.182  -0.602  1.00 94.80           C  
ATOM    567  HA  THR A  35      16.055   9.343  -1.362  1.00 94.80           H  
ATOM    568  C   THR A  35      17.142   7.687  -0.577  1.00 94.80           C  
ATOM    569  CB  THR A  35      18.090   9.947  -0.991  1.00 94.80           C  
ATOM    570  HB  THR A  35      18.870   9.724  -0.262  1.00 94.80           H  
ATOM    571  O   THR A  35      17.038   7.025  -1.610  1.00 94.80           O  
ATOM    572  CG2 THR A  35      18.626   9.611  -2.382  1.00 94.80           C  
ATOM    573 HG21 THR A  35      19.445  10.288  -2.624  1.00 94.80           H  
ATOM    574 HG22 THR A  35      18.997   8.586  -2.400  1.00 94.80           H  
ATOM    575 HG23 THR A  35      17.832   9.726  -3.119  1.00 94.80           H  
ATOM    576  OG1 THR A  35      17.855  11.334  -0.961  1.00 94.80           O  
ATOM    577  HG1 THR A  35      17.052  11.518  -1.452  1.00 94.80           H  
ATOM    578  N   ARG A  36      17.559   7.131   0.569  1.00 96.99           N  
ATOM    579  H   ARG A  36      17.426   7.648   1.427  1.00 96.99           H  
ATOM    580  CA  ARG A  36      17.873   5.700   0.668  1.00 96.99           C  
ATOM    581  HA  ARG A  36      18.470   5.402  -0.194  1.00 96.99           H  
ATOM    582  C   ARG A  36      16.589   4.880   0.591  1.00 96.99           C  
ATOM    583  CB  ARG A  36      18.670   5.425   1.950  1.00 96.99           C  
ATOM    584  HB2 ARG A  36      19.591   6.008   1.927  1.00 96.99           H  
ATOM    585  HB3 ARG A  36      18.091   5.734   2.820  1.00 96.99           H  
ATOM    586  O   ARG A  36      16.560   3.901  -0.151  1.00 96.99           O  
ATOM    587  CG  ARG A  36      19.016   3.941   2.110  1.00 96.99           C  
ATOM    588  HG2 ARG A  36      19.655   3.623   1.286  1.00 96.99           H  
ATOM    589  HG3 ARG A  36      18.105   3.343   2.109  1.00 96.99           H  
ATOM    590  CD  ARG A  36      19.734   3.718   3.441  1.00 96.99           C  
ATOM    591  HD2 ARG A  36      20.657   4.298   3.445  1.00 96.99           H  
ATOM    592  HD3 ARG A  36      19.089   4.071   4.246  1.00 96.99           H  
ATOM    593  NE  ARG A  36      20.036   2.291   3.644  1.00 96.99           N  
ATOM    594  HE  ARG A  36      19.687   1.652   2.944  1.00 96.99           H  
ATOM    595  NH1 ARG A  36      21.102   2.503   5.664  1.00 96.99           N  
ATOM    596 HH11 ARG A  36      21.563   2.083   6.459  1.00 96.99           H  
ATOM    597 HH12 ARG A  36      20.914   3.495   5.642  1.00 96.99           H  
ATOM    598  NH2 ARG A  36      20.863   0.480   4.746  1.00 96.99           N  
ATOM    599 HH21 ARG A  36      21.325   0.073   5.547  1.00 96.99           H  
ATOM    600 HH22 ARG A  36      20.510  -0.124   4.018  1.00 96.99           H  
ATOM    601  CZ  ARG A  36      20.664   1.766   4.680  1.00 96.99           C  
ATOM    602  N   SER A  37      15.550   5.296   1.307  1.00 95.37           N  
ATOM    603  H   SER A  37      15.679   6.074   1.938  1.00 95.37           H  
ATOM    604  CA  SER A  37      14.234   4.657   1.273  1.00 95.37           C  
ATOM    605  HA  SER A  37      14.349   3.593   1.481  1.00 95.37           H  
ATOM    606  C   SER A  37      13.568   4.787  -0.095  1.00 95.37           C  
ATOM    607  CB  SER A  37      13.335   5.251   2.355  1.00 95.37           C  
ATOM    608  HB2 SER A  37      13.218   6.322   2.194  1.00 95.37           H  
ATOM    609  HB3 SER A  37      12.355   4.776   2.314  1.00 95.37           H  
ATOM    610  O   SER A  37      13.018   3.804  -0.583  1.00 95.37           O  
ATOM    611  OG  SER A  37      13.916   5.015   3.622  1.00 95.37           O  
ATOM    612  HG  SER A  37      14.139   5.872   3.995  1.00 95.37           H  
ATOM    613  N   GLN A  38      13.682   5.947  -0.755  1.00 91.11           N  
ATOM    614  H   GLN A  38      14.083   6.739  -0.274  1.00 91.11           H  
ATOM    615  CA  GLN A  38      13.194   6.123  -2.127  1.00 91.11           C  
ATOM    616  HA  GLN A  38      12.127   5.900  -2.144  1.00 91.11           H  
ATOM    617  C   GLN A  38      13.867   5.136  -3.089  1.00 91.11           C  
ATOM    618  CB  GLN A  38      13.384   7.582  -2.563  1.00 91.11           C  
ATOM    619  HB2 GLN A  38      12.856   8.225  -1.859  1.00 91.11           H  
ATOM    620  HB3 GLN A  38      14.442   7.840  -2.541  1.00 91.11           H  
ATOM    621  O   GLN A  38      13.182   4.331  -3.708  1.00 91.11           O  
ATOM    622  CG  GLN A  38      12.828   7.831  -3.975  1.00 91.11           C  
ATOM    623  HG2 GLN A  38      11.823   7.414  -4.047  1.00 91.11           H  
ATOM    624  HG3 GLN A  38      13.454   7.331  -4.714  1.00 91.11           H  
ATOM    625  CD  GLN A  38      12.779   9.315  -4.314  1.00 91.11           C  
ATOM    626  NE2 GLN A  38      11.704   9.780  -4.911  1.00 91.11           N  
ATOM    627 HE21 GLN A  38      11.044   9.134  -5.321  1.00 91.11           H  
ATOM    628 HE22 GLN A  38      11.694  10.766  -5.128  1.00 91.11           H  
ATOM    629  OE1 GLN A  38      13.689  10.077  -4.022  1.00 91.11           O  
ATOM    630  N   LYS A  39      15.207   5.095  -3.123  1.00 92.50           N  
ATOM    631  H   LYS A  39      15.719   5.768  -2.571  1.00 92.50           H  
ATOM    632  CA  LYS A  39      15.946   4.149  -3.978  1.00 92.50           C  
ATOM    633  HA  LYS A  39      15.652   4.311  -5.015  1.00 92.50           H  
ATOM    634  C   LYS A  39      15.609   2.688  -3.677  1.00 92.50           C  
ATOM    635  CB  LYS A  39      17.455   4.361  -3.824  1.00 92.50           C  
ATOM    636  HB2 LYS A  39      17.974   3.517  -4.277  1.00 92.50           H  
ATOM    637  HB3 LYS A  39      17.709   4.392  -2.764  1.00 92.50           H  
ATOM    638  O   LYS A  39      15.536   1.880  -4.592  1.00 92.50           O  
ATOM    639  CG  LYS A  39      17.927   5.642  -4.515  1.00 92.50           C  
ATOM    640  HG2 LYS A  39      17.730   5.564  -5.585  1.00 92.50           H  
ATOM    641  HG3 LYS A  39      17.387   6.504  -4.124  1.00 92.50           H  
ATOM    642  CD  LYS A  39      19.429   5.830  -4.285  1.00 92.50           C  
ATOM    643  HD2 LYS A  39      19.618   5.912  -3.214  1.00 92.50           H  
ATOM    644  HD3 LYS A  39      19.961   4.968  -4.686  1.00 92.50           H  
ATOM    645  CE  LYS A  39      19.885   7.104  -4.995  1.00 92.50           C  
ATOM    646  HE2 LYS A  39      19.334   7.949  -4.581  1.00 92.50           H  
ATOM    647  HE3 LYS A  39      19.615   7.023  -6.048  1.00 92.50           H  
ATOM    648  NZ  LYS A  39      21.346   7.312  -4.853  1.00 92.50           N  
ATOM    649  HZ1 LYS A  39      21.594   7.396  -3.878  1.00 92.50           H  
ATOM    650  HZ2 LYS A  39      21.846   6.532  -5.257  1.00 92.50           H  
ATOM    651  HZ3 LYS A  39      21.621   8.156  -5.334  1.00 92.50           H  
ATOM    652  N   ALA A  40      15.431   2.331  -2.406  1.00 94.33           N  
ATOM    653  H   ALA A  40      15.520   3.031  -1.683  1.00 94.33           H  
ATOM    654  CA  ALA A  40      15.072   0.967  -2.031  1.00 94.33           C  
ATOM    655  HA  ALA A  40      15.765   0.279  -2.516  1.00 94.33           H  
ATOM    656  C   ALA A  40      13.661   0.592  -2.516  1.00 94.33           C  
ATOM    657  CB  ALA A  40      15.238   0.819  -0.516  1.00 94.33           C  
ATOM    658  HB1 ALA A  40      15.014  -0.208  -0.226  1.00 94.33           H  
ATOM    659  HB2 ALA A  40      14.561   1.499   0.002  1.00 94.33           H  
ATOM    660  HB3 ALA A  40      16.264   1.051  -0.232  1.00 94.33           H  
ATOM    661  O   ALA A  40      13.476  -0.505  -3.033  1.00 94.33           O  
ATOM    662  N   PHE A  41      12.690   1.503  -2.400  1.00 92.70           N  
ATOM    663  H   PHE A  41      12.910   2.396  -1.984  1.00 92.70           H  
ATOM    664  CA  PHE A  41      11.327   1.314  -2.906  1.00 92.70           C  
ATOM    665  HA  PHE A  41      10.900   0.406  -2.480  1.00 92.70           H  
ATOM    666  C   PHE A  41      11.320   1.142  -4.427  1.00 92.70           C  
ATOM    667  CB  PHE A  41      10.490   2.523  -2.466  1.00 92.70           C  
ATOM    668  HB2 PHE A  41      10.568   2.629  -1.384  1.00 92.70           H  
ATOM    669  HB3 PHE A  41      10.903   3.431  -2.906  1.00 92.70           H  
ATOM    670  O   PHE A  41      10.773   0.176  -4.954  1.00 92.70           O  
ATOM    671  CG  PHE A  41       9.024   2.438  -2.823  1.00 92.70           C  
ATOM    672  CD1 PHE A  41       8.516   3.146  -3.929  1.00 92.70           C  
ATOM    673  HD1 PHE A  41       9.175   3.727  -4.558  1.00 92.70           H  
ATOM    674  CD2 PHE A  41       8.160   1.665  -2.027  1.00 92.70           C  
ATOM    675  HD2 PHE A  41       8.550   1.107  -1.189  1.00 92.70           H  
ATOM    676  CE1 PHE A  41       7.141   3.094  -4.222  1.00 92.70           C  
ATOM    677  HE1 PHE A  41       6.749   3.633  -5.071  1.00 92.70           H  
ATOM    678  CE2 PHE A  41       6.791   1.600  -2.334  1.00 92.70           C  
ATOM    679  HE2 PHE A  41       6.128   0.992  -1.738  1.00 92.70           H  
ATOM    680  CZ  PHE A  41       6.280   2.312  -3.432  1.00 92.70           C  
ATOM    681  HZ  PHE A  41       5.230   2.256  -3.675  1.00 92.70           H  
ATOM    682  N   ASP A  42      12.025   2.034  -5.108  1.00 91.33           N  
ATOM    683  H   ASP A  42      12.391   2.832  -4.608  1.00 91.33           H  
ATOM    684  CA  ASP A  42      12.188   2.039  -6.552  1.00 91.33           C  
ATOM    685  HA  ASP A  42      11.217   2.153  -7.034  1.00 91.33           H  
ATOM    686  C   ASP A  42      12.839   0.747  -7.079  1.00 91.33           C  
ATOM    687  CB  ASP A  42      13.060   3.251  -6.878  1.00 91.33           C  
ATOM    688  HB2 ASP A  42      13.359   3.157  -7.922  1.00 91.33           H  
ATOM    689  HB3 ASP A  42      13.974   3.210  -6.286  1.00 91.33           H  
ATOM    690  O   ASP A  42      12.389   0.183  -8.079  1.00 91.33           O  
ATOM    691  CG  ASP A  42      12.385   4.615  -6.663  1.00 91.33           C  
ATOM    692  OD1 ASP A  42      11.140   4.667  -6.554  1.00 91.33           O  
ATOM    693  OD2 ASP A  42      13.139   5.616  -6.625  1.00 91.33           O  
ATOM    694  N   ASN A  43      13.858   0.240  -6.376  1.00 92.59           N  
ATOM    695  H   ASN A  43      14.221   0.787  -5.608  1.00 92.59           H  
ATOM    696  CA  ASN A  43      14.521  -1.020  -6.713  1.00 92.59           C  
ATOM    697  HA  ASN A  43      14.834  -0.990  -7.757  1.00 92.59           H  
ATOM    698  C   ASN A  43      13.579  -2.221  -6.567  1.00 92.59           C  
ATOM    699  CB  ASN A  43      15.762  -1.216  -5.833  1.00 92.59           C  
ATOM    700  HB2 ASN A  43      16.099  -2.246  -5.946  1.00 92.59           H  
ATOM    701  HB3 ASN A  43      15.496  -1.063  -4.787  1.00 92.59           H  
ATOM    702  O   ASN A  43      13.545  -3.059  -7.460  1.00 92.59           O  
ATOM    703  CG  ASN A  43      16.934  -0.320  -6.187  1.00 92.59           C  
ATOM    704  ND2 ASN A  43      17.970  -0.363  -5.381  1.00 92.59           N  
ATOM    705 HD21 ASN A  43      18.771   0.168  -5.691  1.00 92.59           H  
ATOM    706 HD22 ASN A  43      17.971  -1.042  -4.633  1.00 92.59           H  
ATOM    707  OD1 ASN A  43      16.992   0.398  -7.170  1.00 92.59           O  
ATOM    708  N   ILE A  44      12.776  -2.291  -5.494  1.00 93.73           N  
ATOM    709  H   ILE A  44      12.824  -1.552  -4.806  1.00 93.73           H  
ATOM    710  CA  ILE A  44      11.787  -3.372  -5.317  1.00 93.73           C  
ATOM    711  HA  ILE A  44      12.311  -4.326  -5.272  1.00 93.73           H  
ATOM    712  C   ILE A  44      10.853  -3.428  -6.529  1.00 93.73           C  
ATOM    713  CB  ILE A  44      10.975  -3.179  -4.010  1.00 93.73           C  
ATOM    714  HB  ILE A  44      10.585  -2.161  -3.985  1.00 93.73           H  
ATOM    715  O   ILE A  44      10.591  -4.497  -7.077  1.00 93.73           O  
ATOM    716  CG1 ILE A  44      11.873  -3.392  -2.774  1.00 93.73           C  
ATOM    717 HG12 ILE A  44      12.836  -2.904  -2.922  1.00 93.73           H  
ATOM    718 HG13 ILE A  44      12.066  -4.460  -2.670  1.00 93.73           H  
ATOM    719  CG2 ILE A  44       9.776  -4.148  -3.938  1.00 93.73           C  
ATOM    720 HG21 ILE A  44       9.063  -3.940  -4.736  1.00 93.73           H  
ATOM    721 HG22 ILE A  44       9.240  -4.021  -2.998  1.00 93.73           H  
ATOM    722 HG23 ILE A  44      10.121  -5.179  -4.025  1.00 93.73           H  
ATOM    723  CD1 ILE A  44      11.280  -2.880  -1.454  1.00 93.73           C  
ATOM    724 HD11 ILE A  44      12.022  -2.984  -0.663  1.00 93.73           H  
ATOM    725 HD12 ILE A  44      10.397  -3.457  -1.177  1.00 93.73           H  
ATOM    726 HD13 ILE A  44      11.013  -1.828  -1.552  1.00 93.73           H  
ATOM    727  N   LEU A  45      10.363  -2.271  -6.965  1.00 92.13           N  
ATOM    728  H   LEU A  45      10.634  -1.425  -6.483  1.00 92.13           H  
ATOM    729  CA  LEU A  45       9.388  -2.178  -8.049  1.00 92.13           C  
ATOM    730  HA  LEU A  45       8.607  -2.921  -7.892  1.00 92.13           H  
ATOM    731  C   LEU A  45      10.032  -2.509  -9.392  1.00 92.13           C  
ATOM    732  CB  LEU A  45       8.764  -0.778  -8.006  1.00 92.13           C  
ATOM    733  HB2 LEU A  45       9.564  -0.040  -8.049  1.00 92.13           H  
ATOM    734  HB3 LEU A  45       8.110  -0.630  -8.866  1.00 92.13           H  
ATOM    735  O   LEU A  45       9.436  -3.221 -10.198  1.00 92.13           O  
ATOM    736  CG  LEU A  45       7.962  -0.632  -6.699  1.00 92.13           C  
ATOM    737  HG  LEU A  45       8.458  -1.174  -5.893  1.00 92.13           H  
ATOM    738  CD1 LEU A  45       7.882   0.789  -6.199  1.00 92.13           C  
ATOM    739 HD11 LEU A  45       8.762   1.364  -6.487  1.00 92.13           H  
ATOM    740 HD12 LEU A  45       6.952   1.271  -6.501  1.00 92.13           H  
ATOM    741 HD13 LEU A  45       7.881   0.733  -5.110  1.00 92.13           H  
ATOM    742  CD2 LEU A  45       6.558  -1.230  -6.804  1.00 92.13           C  
ATOM    743 HD21 LEU A  45       6.044  -0.865  -7.692  1.00 92.13           H  
ATOM    744 HD22 LEU A  45       5.981  -0.972  -5.916  1.00 92.13           H  
ATOM    745 HD23 LEU A  45       6.632  -2.316  -6.865  1.00 92.13           H  
ATOM    746  N   GLN A  46      11.272  -2.068  -9.608  1.00 92.48           N  
ATOM    747  H   GLN A  46      11.709  -1.488  -8.905  1.00 92.48           H  
ATOM    748  CA  GLN A  46      12.041  -2.423 -10.793  1.00 92.48           C  
ATOM    749  HA  GLN A  46      11.440  -2.172 -11.668  1.00 92.48           H  
ATOM    750  C   GLN A  46      12.336  -3.929 -10.865  1.00 92.48           C  
ATOM    751  CB  GLN A  46      13.327  -1.588 -10.829  1.00 92.48           C  
ATOM    752  HB2 GLN A  46      13.965  -1.848  -9.984  1.00 92.48           H  
ATOM    753  HB3 GLN A  46      13.068  -0.531 -10.763  1.00 92.48           H  
ATOM    754  O   GLN A  46      12.134  -4.528 -11.923  1.00 92.48           O  
ATOM    755  CG  GLN A  46      14.082  -1.834 -12.141  1.00 92.48           C  
ATOM    756  HG2 GLN A  46      13.395  -1.684 -12.973  1.00 92.48           H  
ATOM    757  HG3 GLN A  46      14.437  -2.864 -12.173  1.00 92.48           H  
ATOM    758  CD  GLN A  46      15.287  -0.924 -12.337  1.00 92.48           C  
ATOM    759  NE2 GLN A  46      15.697  -0.703 -13.566  1.00 92.48           N  
ATOM    760 HE21 GLN A  46      15.285  -1.241 -14.315  1.00 92.48           H  
ATOM    761 HE22 GLN A  46      16.600  -0.253 -13.615  1.00 92.48           H  
ATOM    762  OE1 GLN A  46      15.907  -0.392 -11.437  1.00 92.48           O  
ATOM    763  N   ASP A  47      12.774  -4.542  -9.766  1.00 93.49           N  
ATOM    764  H   ASP A  47      12.975  -3.986  -8.947  1.00 93.49           H  
ATOM    765  CA  ASP A  47      13.125  -5.965  -9.709  1.00 93.49           C  
ATOM    766  HA  ASP A  47      13.855  -6.188 -10.487  1.00 93.49           H  
ATOM    767  C   ASP A  47      11.897  -6.847  -9.961  1.00 93.49           C  
ATOM    768  CB  ASP A  47      13.748  -6.301  -8.340  1.00 93.49           C  
ATOM    769  HB2 ASP A  47      13.801  -7.386  -8.247  1.00 93.49           H  
ATOM    770  HB3 ASP A  47      13.097  -5.934  -7.546  1.00 93.49           H  
ATOM    771  O   ASP A  47      11.948  -7.805 -10.736  1.00 93.49           O  
ATOM    772  CG  ASP A  47      15.167  -5.751  -8.138  1.00 93.49           C  
ATOM    773  OD1 ASP A  47      15.810  -5.373  -9.146  1.00 93.49           O  
ATOM    774  OD2 ASP A  47      15.629  -5.772  -6.974  1.00 93.49           O  
ATOM    775  N   VAL A  48      10.761  -6.489  -9.359  1.00 94.43           N  
ATOM    776  H   VAL A  48      10.792  -5.698  -8.732  1.00 94.43           H  
ATOM    777  CA  VAL A  48       9.497  -7.218  -9.517  1.00 94.43           C  
ATOM    778  HA  VAL A  48       9.679  -8.280  -9.356  1.00 94.43           H  
ATOM    779  C   VAL A  48       8.940  -7.061 -10.925  1.00 94.43           C  
ATOM    780  CB  VAL A  48       8.481  -6.731  -8.478  1.00 94.43           C  
ATOM    781  HB  VAL A  48       8.384  -5.648  -8.553  1.00 94.43           H  
ATOM    782  O   VAL A  48       8.458  -8.036 -11.506  1.00 94.43           O  
ATOM    783  CG1 VAL A  48       7.100  -7.364  -8.678  1.00 94.43           C  
ATOM    784 HG11 VAL A  48       7.192  -8.447  -8.749  1.00 94.43           H  
ATOM    785 HG12 VAL A  48       6.642  -6.981  -9.591  1.00 94.43           H  
ATOM    786 HG13 VAL A  48       6.463  -7.100  -7.834  1.00 94.43           H  
ATOM    787  CG2 VAL A  48       8.964  -7.092  -7.066  1.00 94.43           C  
ATOM    788 HG21 VAL A  48       8.676  -8.110  -6.805  1.00 94.43           H  
ATOM    789 HG22 VAL A  48      10.049  -7.017  -6.984  1.00 94.43           H  
ATOM    790 HG23 VAL A  48       8.554  -6.366  -6.364  1.00 94.43           H  
ATOM    791  N   LEU A  49       9.036  -5.862 -11.500  1.00 91.58           N  
ATOM    792  H   LEU A  49       9.402  -5.085 -10.967  1.00 91.58           H  
ATOM    793  CA  LEU A  49       8.613  -5.629 -12.870  1.00 91.58           C  
ATOM    794  HA  LEU A  49       7.586  -5.981 -12.964  1.00 91.58           H  
ATOM    795  C   LEU A  49       9.469  -6.420 -13.862  1.00 91.58           C  
ATOM    796  CB  LEU A  49       8.643  -4.128 -13.153  1.00 91.58           C  
ATOM    797  HB2 LEU A  49       9.659  -3.762 -13.003  1.00 91.58           H  
ATOM    798  HB3 LEU A  49       7.989  -3.622 -12.443  1.00 91.58           H  
ATOM    799  O   LEU A  49       8.917  -7.102 -14.725  1.00 91.58           O  
ATOM    800  CG  LEU A  49       8.189  -3.797 -14.579  1.00 91.58           C  
ATOM    801  HG  LEU A  49       8.816  -4.309 -15.309  1.00 91.58           H  
ATOM    802  CD1 LEU A  49       6.724  -4.146 -14.842  1.00 91.58           C  
ATOM    803 HD11 LEU A  49       6.094  -3.630 -14.118  1.00 91.58           H  
ATOM    804 HD12 LEU A  49       6.580  -5.223 -14.762  1.00 91.58           H  
ATOM    805 HD13 LEU A  49       6.452  -3.838 -15.852  1.00 91.58           H  
ATOM    806  CD2 LEU A  49       8.363  -2.312 -14.775  1.00 91.58           C  
ATOM    807 HD21 LEU A  49       7.758  -1.760 -14.055  1.00 91.58           H  
ATOM    808 HD22 LEU A  49       8.053  -2.043 -15.784  1.00 91.58           H  
ATOM    809 HD23 LEU A  49       9.417  -2.075 -14.624  1.00 91.58           H  
ATOM    810  N   LEU A  50      10.798  -6.371 -13.720  1.00 92.55           N  
ATOM    811  H   LEU A  50      11.181  -5.807 -12.975  1.00 92.55           H  
ATOM    812  CA  LEU A  50      11.722  -7.121 -14.570  1.00 92.55           C  
ATOM    813  HA  LEU A  50      11.550  -6.823 -15.604  1.00 92.55           H  
ATOM    814  C   LEU A  50      11.455  -8.628 -14.468  1.00 92.55           C  
ATOM    815  CB  LEU A  50      13.167  -6.770 -14.171  1.00 92.55           C  
ATOM    816  HB2 LEU A  50      13.306  -5.692 -14.265  1.00 92.55           H  
ATOM    817  HB3 LEU A  50      13.315  -7.031 -13.123  1.00 92.55           H  
ATOM    818  O   LEU A  50      11.316  -9.303 -15.490  1.00 92.55           O  
ATOM    819  CG  LEU A  50      14.241  -7.487 -15.011  1.00 92.55           C  
ATOM    820  HG  LEU A  50      14.123  -8.567 -14.915  1.00 92.55           H  
ATOM    821  CD1 LEU A  50      14.165  -7.109 -16.494  1.00 92.55           C  
ATOM    822 HD11 LEU A  50      13.237  -7.483 -16.925  1.00 92.55           H  
ATOM    823 HD12 LEU A  50      14.994  -7.570 -17.032  1.00 92.55           H  
ATOM    824 HD13 LEU A  50      14.213  -6.026 -16.608  1.00 92.55           H  
ATOM    825  CD2 LEU A  50      15.633  -7.120 -14.499  1.00 92.55           C  
ATOM    826 HD21 LEU A  50      15.719  -7.393 -13.447  1.00 92.55           H  
ATOM    827 HD22 LEU A  50      16.392  -7.663 -15.063  1.00 92.55           H  
ATOM    828 HD23 LEU A  50      15.800  -6.048 -14.598  1.00 92.55           H  
ATOM    829  N   TYR A  51      11.300  -9.144 -13.249  1.00 95.62           N  
ATOM    830  H   TYR A  51      11.451  -8.554 -12.444  1.00 95.62           H  
ATOM    831  CA  TYR A  51      10.916 -10.533 -13.029  1.00 95.62           C  
ATOM    832  HA  TYR A  51      11.686 -11.181 -13.449  1.00 95.62           H  
ATOM    833  C   TYR A  51       9.594 -10.880 -13.732  1.00 95.62           C  
ATOM    834  CB  TYR A  51      10.830 -10.801 -11.524  1.00 95.62           C  
ATOM    835  HB2 TYR A  51      11.821 -10.701 -11.082  1.00 95.62           H  
ATOM    836  HB3 TYR A  51      10.181 -10.061 -11.055  1.00 95.62           H  
ATOM    837  O   TYR A  51       9.545 -11.827 -14.518  1.00 95.62           O  
ATOM    838  CG  TYR A  51      10.292 -12.182 -11.237  1.00 95.62           C  
ATOM    839  CD1 TYR A  51       8.930 -12.351 -10.928  1.00 95.62           C  
ATOM    840  HD1 TYR A  51       8.283 -11.490 -10.852  1.00 95.62           H  
ATOM    841  CD2 TYR A  51      11.127 -13.299 -11.409  1.00 95.62           C  
ATOM    842  HD2 TYR A  51      12.161 -13.157 -11.688  1.00 95.62           H  
ATOM    843  CE1 TYR A  51       8.405 -13.645 -10.777  1.00 95.62           C  
ATOM    844  HE1 TYR A  51       7.353 -13.786 -10.577  1.00 95.62           H  
ATOM    845  CE2 TYR A  51      10.607 -14.595 -11.258  1.00 95.62           C  
ATOM    846  HE2 TYR A  51      11.247 -15.452 -11.407  1.00 95.62           H  
ATOM    847  OH  TYR A  51       8.768 -16.025 -10.769  1.00 95.62           O  
ATOM    848  HH  TYR A  51       9.438 -16.682 -10.972  1.00 95.62           H  
ATOM    849  CZ  TYR A  51       9.247 -14.768 -10.929  1.00 95.62           C  
ATOM    850  N   GLY A  52       8.544 -10.080 -13.523  1.00 94.25           N  
ATOM    851  H   GLY A  52       8.656  -9.294 -12.899  1.00 94.25           H  
ATOM    852  CA  GLY A  52       7.218 -10.319 -14.096  1.00 94.25           C  
ATOM    853  HA2 GLY A  52       6.552  -9.523 -13.764  1.00 94.25           H  
ATOM    854  HA3 GLY A  52       6.831 -11.271 -13.730  1.00 94.25           H  
ATOM    855  C   GLY A  52       7.199 -10.349 -15.628  1.00 94.25           C  
ATOM    856  O   GLY A  52       6.397 -11.065 -16.215  1.00 94.25           O  
ATOM    857  N   THR A  53       8.120  -9.644 -16.295  1.00 90.48           N  
ATOM    858  H   THR A  53       8.713  -9.019 -15.768  1.00 90.48           H  
ATOM    859  CA  THR A  53       8.245  -9.696 -17.768  1.00 90.48           C  
ATOM    860  HA  THR A  53       7.241  -9.628 -18.189  1.00 90.48           H  
ATOM    861  C   THR A  53       8.828 -10.998 -18.319  1.00 90.48           C  
ATOM    862  CB  THR A  53       9.052  -8.521 -18.336  1.00 90.48           C  
ATOM    863  HB  THR A  53       9.097  -8.636 -19.419  1.00 90.48           H  
ATOM    864  O   THR A  53       8.706 -11.249 -19.515  1.00 90.48           O  
ATOM    865  CG2 THR A  53       8.365  -7.181 -18.073  1.00 90.48           C  
ATOM    866 HG21 THR A  53       8.112  -7.066 -17.019  1.00 90.48           H  
ATOM    867 HG22 THR A  53       7.446  -7.134 -18.658  1.00 90.48           H  
ATOM    868 HG23 THR A  53       9.021  -6.366 -18.378  1.00 90.48           H  
ATOM    869  OG1 THR A  53      10.388  -8.464 -17.883  1.00 90.48           O  
ATOM    870  HG1 THR A  53      10.478  -8.841 -17.005  1.00 90.48           H  
ATOM    871  N   THR A  54       9.456 -11.819 -17.475  1.00 94.93           N  
ATOM    872  H   THR A  54       9.473 -11.569 -16.497  1.00 94.93           H  
ATOM    873  CA  THR A  54      10.119 -13.075 -17.880  1.00 94.93           C  
ATOM    874  HA  THR A  54      10.002 -13.218 -18.955  1.00 94.93           H  
ATOM    875  C   THR A  54       9.515 -14.317 -17.228  1.00 94.93           C  
ATOM    876  CB  THR A  54      11.625 -13.027 -17.584  1.00 94.93           C  
ATOM    877  HB  THR A  54      12.074 -13.967 -17.903  1.00 94.93           H  
ATOM    878  O   THR A  54       9.823 -15.437 -17.631  1.00 94.93           O  
ATOM    879  CG2 THR A  54      12.333 -11.890 -18.322  1.00 94.93           C  
ATOM    880 HG21 THR A  54      11.978 -10.922 -17.970  1.00 94.93           H  
ATOM    881 HG22 THR A  54      12.144 -11.975 -19.392  1.00 94.93           H  
ATOM    882 HG23 THR A  54      13.406 -11.960 -18.143  1.00 94.93           H  
ATOM    883  OG1 THR A  54      11.877 -12.851 -16.207  1.00 94.93           O  
ATOM    884  HG1 THR A  54      11.433 -12.049 -15.922  1.00 94.93           H  
ATOM    885  N   ALA A  55       8.668 -14.130 -16.217  1.00 97.23           N  
ATOM    886  H   ALA A  55       8.467 -13.185 -15.922  1.00 97.23           H  
ATOM    887  CA  ALA A  55       8.010 -15.207 -15.504  1.00 97.23           C  
ATOM    888  HA  ALA A  55       8.718 -16.030 -15.401  1.00 97.23           H  
ATOM    889  C   ALA A  55       6.783 -15.730 -16.261  1.00 97.23           C  
ATOM    890  CB  ALA A  55       7.653 -14.709 -14.100  1.00 97.23           C  
ATOM    891  HB1 ALA A  55       8.555 -14.353 -13.603  1.00 97.23           H  
ATOM    892  HB2 ALA A  55       6.941 -13.887 -14.171  1.00 97.23           H  
ATOM    893  HB3 ALA A  55       7.212 -15.518 -13.517  1.00 97.23           H  
ATOM    894  O   ALA A  55       6.052 -14.980 -16.905  1.00 97.23           O  
ATOM    895  N   GLU A  56       6.508 -17.021 -16.099  1.00 97.53           N  
ATOM    896  H   GLU A  56       7.135 -17.583 -15.540  1.00 97.53           H  
ATOM    897  CA  GLU A  56       5.255 -17.627 -16.542  1.00 97.53           C  
ATOM    898  HA  GLU A  56       4.904 -17.085 -17.421  1.00 97.53           H  
ATOM    899  C   GLU A  56       4.189 -17.535 -15.437  1.00 97.53           C  
ATOM    900  CB  GLU A  56       5.491 -19.085 -16.957  1.00 97.53           C  
ATOM    901  HB2 GLU A  56       6.029 -19.601 -16.162  1.00 97.53           H  
ATOM    902  HB3 GLU A  56       4.531 -19.587 -17.080  1.00 97.53           H  
ATOM    903  O   GLU A  56       4.532 -17.647 -14.251  1.00 97.53           O  
ATOM    904  CG  GLU A  56       6.292 -19.207 -18.264  1.00 97.53           C  
ATOM    905  HG2 GLU A  56       7.267 -18.739 -18.130  1.00 97.53           H  
ATOM    906  HG3 GLU A  56       6.463 -20.266 -18.457  1.00 97.53           H  
ATOM    907  CD  GLU A  56       5.569 -18.593 -19.475  1.00 97.53           C  
ATOM    908  OE1 GLU A  56       6.270 -18.091 -20.378  1.00 97.53           O  
ATOM    909  OE2 GLU A  56       4.318 -18.675 -19.505  1.00 97.53           O  
ATOM    910  N   PRO A  57       2.898 -17.364 -15.784  1.00 97.77           N  
ATOM    911  CA  PRO A  57       1.820 -17.342 -14.804  1.00 97.77           C  
ATOM    912  HA  PRO A  57       1.982 -16.485 -14.150  1.00 97.77           H  
ATOM    913  C   PRO A  57       1.746 -18.617 -13.956  1.00 97.77           C  
ATOM    914  CB  PRO A  57       0.527 -17.124 -15.596  1.00 97.77           C  
ATOM    915  HB2 PRO A  57      -0.184 -16.511 -15.044  1.00 97.77           H  
ATOM    916  HB3 PRO A  57       0.082 -18.084 -15.858  1.00 97.77           H  
ATOM    917  O   PRO A  57       2.164 -19.709 -14.358  1.00 97.77           O  
ATOM    918  CG  PRO A  57       1.005 -16.429 -16.868  1.00 97.77           C  
ATOM    919  HG2 PRO A  57       0.329 -16.601 -17.705  1.00 97.77           H  
ATOM    920  HG3 PRO A  57       1.118 -15.361 -16.680  1.00 97.77           H  
ATOM    921  CD  PRO A  57       2.376 -17.056 -17.110  1.00 97.77           C  
ATOM    922  HD2 PRO A  57       3.006 -16.346 -17.646  1.00 97.77           H  
ATOM    923  HD3 PRO A  57       2.274 -17.977 -17.684  1.00 97.77           H  
ATOM    924  N   LEU A  58       1.145 -18.491 -12.775  1.00 98.41           N  
ATOM    925  H   LEU A  58       0.769 -17.582 -12.541  1.00 98.41           H  
ATOM    926  CA  LEU A  58       0.835 -19.617 -11.908  1.00 98.41           C  
ATOM    927  HA  LEU A  58       1.769 -20.124 -11.663  1.00 98.41           H  
ATOM    928  C   LEU A  58      -0.065 -20.622 -12.633  1.00 98.41           C  
ATOM    929  CB  LEU A  58       0.151 -19.135 -10.618  1.00 98.41           C  
ATOM    930  HB2 LEU A  58      -0.633 -18.427 -10.890  1.00 98.41           H  
ATOM    931  HB3 LEU A  58      -0.331 -19.991 -10.146  1.00 98.41           H  
ATOM    932  O   LEU A  58      -1.099 -20.275 -13.201  1.00 98.41           O  
ATOM    933  CG  LEU A  58       1.077 -18.486  -9.580  1.00 98.41           C  
ATOM    934  HG  LEU A  58       1.572 -17.624 -10.025  1.00 98.41           H  
ATOM    935  CD1 LEU A  58       0.255 -18.018  -8.378  1.00 98.41           C  
ATOM    936 HD11 LEU A  58      -0.575 -17.398  -8.716  1.00 98.41           H  
ATOM    937 HD12 LEU A  58      -0.150 -18.880  -7.849  1.00 98.41           H  
ATOM    938 HD13 LEU A  58       0.887 -17.436  -7.707  1.00 98.41           H  
ATOM    939  CD2 LEU A  58       2.128 -19.462  -9.042  1.00 98.41           C  
ATOM    940 HD21 LEU A  58       2.676 -18.994  -8.223  1.00 98.41           H  
ATOM    941 HD22 LEU A  58       2.841 -19.719  -9.826  1.00 98.41           H  
ATOM    942 HD23 LEU A  58       1.642 -20.366  -8.675  1.00 98.41           H  
ATOM    943  N   LYS A  59       0.319 -21.896 -12.545  1.00 96.83           N  
ATOM    944  H   LYS A  59       1.217 -22.084 -12.122  1.00 96.83           H  
ATOM    945  CA  LYS A  59      -0.493 -23.024 -13.024  1.00 96.83           C  
ATOM    946  HA  LYS A  59      -1.094 -22.698 -13.873  1.00 96.83           H  
ATOM    947  C   LYS A  59      -1.491 -23.502 -11.973  1.00 96.83           C  
ATOM    948  CB  LYS A  59       0.419 -24.169 -13.480  1.00 96.83           C  
ATOM    949  HB2 LYS A  59      -0.204 -25.000 -13.810  1.00 96.83           H  
ATOM    950  HB3 LYS A  59       1.029 -24.507 -12.642  1.00 96.83           H  
ATOM    951  O   LYS A  59      -2.549 -24.004 -12.327  1.00 96.83           O  
ATOM    952  CG  LYS A  59       1.325 -23.730 -14.639  1.00 96.83           C  
ATOM    953  HG2 LYS A  59       1.987 -22.931 -14.307  1.00 96.83           H  
ATOM    954  HG3 LYS A  59       0.707 -23.356 -15.456  1.00 96.83           H  
ATOM    955  CD  LYS A  59       2.181 -24.893 -15.146  1.00 96.83           C  
ATOM    956  HD2 LYS A  59       2.786 -25.278 -14.326  1.00 96.83           H  
ATOM    957  HD3 LYS A  59       1.530 -25.683 -15.522  1.00 96.83           H  
ATOM    958  CE  LYS A  59       3.084 -24.371 -16.268  1.00 96.83           C  
ATOM    959  HE2 LYS A  59       2.455 -23.968 -17.061  1.00 96.83           H  
ATOM    960  HE3 LYS A  59       3.678 -23.545 -15.878  1.00 96.83           H  
ATOM    961  NZ  LYS A  59       3.970 -25.432 -16.802  1.00 96.83           N  
ATOM    962  HZ1 LYS A  59       4.561 -25.797 -16.068  1.00 96.83           H  
ATOM    963  HZ2 LYS A  59       3.421 -26.184 -17.194  1.00 96.83           H  
ATOM    964  HZ3 LYS A  59       4.559 -25.047 -17.527  1.00 96.83           H  
ATOM    965  N   GLU A  60      -1.159 -23.306 -10.700  1.00 97.81           N  
ATOM    966  H   GLU A  60      -0.314 -22.789 -10.501  1.00 97.81           H  
ATOM    967  CA  GLU A  60      -1.967 -23.716  -9.555  1.00 97.81           C  
ATOM    968  HA  GLU A  60      -2.870 -24.201  -9.927  1.00 97.81           H  
ATOM    969  C   GLU A  60      -2.361 -22.504  -8.702  1.00 97.81           C  
ATOM    970  CB  GLU A  60      -1.203 -24.736  -8.697  1.00 97.81           C  
ATOM    971  HB2 GLU A  60      -1.758 -24.918  -7.776  1.00 97.81           H  
ATOM    972  HB3 GLU A  60      -0.237 -24.314  -8.419  1.00 97.81           H  
ATOM    973  O   GLU A  60      -1.583 -21.549  -8.598  1.00 97.81           O  
ATOM    974  CG  GLU A  60      -0.969 -26.077  -9.409  1.00 97.81           C  
ATOM    975  HG2 GLU A  60      -0.343 -25.906 -10.285  1.00 97.81           H  
ATOM    976  HG3 GLU A  60      -0.413 -26.727  -8.735  1.00 97.81           H  
ATOM    977  CD  GLU A  60      -2.270 -26.784  -9.824  1.00 97.81           C  
ATOM    978  OE1 GLU A  60      -2.214 -27.529 -10.827  1.00 97.81           O  
ATOM    979  OE2 GLU A  60      -3.298 -26.580  -9.135  1.00 97.81           O  
ATOM    980  N   PRO A  61      -3.544 -22.527  -8.063  1.00 98.17           N  
ATOM    981  CA  PRO A  61      -3.980 -21.483  -7.145  1.00 98.17           C  
ATOM    982  HA  PRO A  61      -4.226 -20.599  -7.733  1.00 98.17           H  
ATOM    983  C   PRO A  61      -2.937 -21.158  -6.064  1.00 98.17           C  
ATOM    984  CB  PRO A  61      -5.247 -22.045  -6.497  1.00 98.17           C  
ATOM    985  HB2 PRO A  61      -4.989 -22.652  -5.628  1.00 98.17           H  
ATOM    986  HB3 PRO A  61      -5.939 -21.259  -6.196  1.00 98.17           H  
ATOM    987  O   PRO A  61      -2.438 -22.080  -5.415  1.00 98.17           O  
ATOM    988  CG  PRO A  61      -5.821 -22.963  -7.573  1.00 98.17           C  
ATOM    989  HG2 PRO A  61      -6.459 -23.737  -7.147  1.00 98.17           H  
ATOM    990  HG3 PRO A  61      -6.353 -22.384  -8.328  1.00 98.17           H  
ATOM    991  CD  PRO A  61      -4.564 -23.560  -8.187  1.00 98.17           C  
ATOM    992  HD2 PRO A  61      -4.258 -24.445  -7.629  1.00 98.17           H  
ATOM    993  HD3 PRO A  61      -4.762 -23.820  -9.227  1.00 98.17           H  
ATOM    994  N   PRO A  62      -2.657 -19.873  -5.780  1.00 98.32           N  
ATOM    995  CA  PRO A  62      -1.856 -19.527  -4.617  1.00 98.32           C  
ATOM    996  HA  PRO A  62      -0.904 -20.057  -4.657  1.00 98.32           H  
ATOM    997  C   PRO A  62      -2.582 -19.886  -3.320  1.00 98.32           C  
ATOM    998  CB  PRO A  62      -1.611 -18.024  -4.713  1.00 98.32           C  
ATOM    999  HB2 PRO A  62      -0.747 -17.845  -5.353  1.00 98.32           H  
ATOM   1000  HB3 PRO A  62      -1.473 -17.556  -3.738  1.00 98.32           H  
ATOM   1001  O   PRO A  62      -3.816 -19.928  -3.253  1.00 98.32           O  
ATOM   1002  CG  PRO A  62      -2.882 -17.545  -5.407  1.00 98.32           C  
ATOM   1003  HG2 PRO A  62      -2.730 -16.574  -5.878  1.00 98.32           H  
ATOM   1004  HG3 PRO A  62      -3.702 -17.497  -4.691  1.00 98.32           H  
ATOM   1005  CD  PRO A  62      -3.141 -18.659  -6.424  1.00 98.32           C  
ATOM   1006  HD2 PRO A  62      -2.564 -18.478  -7.330  1.00 98.32           H  
ATOM   1007  HD3 PRO A  62      -4.204 -18.716  -6.662  1.00 98.32           H  
ATOM   1008  N   SER A  63      -1.803 -20.079  -2.262  1.00 96.75           N  
ATOM   1009  H   SER A  63      -0.806 -19.990  -2.396  1.00 96.75           H  
ATOM   1010  CA  SER A  63      -2.326 -20.248  -0.909  1.00 96.75           C  
ATOM   1011  HA  SER A  63      -3.266 -20.797  -0.965  1.00 96.75           H  
ATOM   1012  C   SER A  63      -2.606 -18.905  -0.241  1.00 96.75           C  
ATOM   1013  CB  SER A  63      -1.362 -21.082  -0.068  1.00 96.75           C  
ATOM   1014  HB2 SER A  63      -1.691 -21.090   0.971  1.00 96.75           H  
ATOM   1015  HB3 SER A  63      -0.357 -20.664  -0.120  1.00 96.75           H  
ATOM   1016  O   SER A  63      -1.946 -17.899  -0.495  1.00 96.75           O  
ATOM   1017  OG  SER A  63      -1.368 -22.404  -0.560  1.00 96.75           O  
ATOM   1018  HG  SER A  63      -1.007 -22.403  -1.450  1.00 96.75           H  
ATOM   1019  N   LYS A  64      -3.563 -18.893   0.690  1.00 96.49           N  
ATOM   1020  H   LYS A  64      -4.030 -19.766   0.892  1.00 96.49           H  
ATOM   1021  CA  LYS A  64      -3.759 -17.757   1.595  1.00 96.49           C  
ATOM   1022  HA  LYS A  64      -3.974 -16.869   1.001  1.00 96.49           H  
ATOM   1023  C   LYS A  64      -2.463 -17.502   2.381  1.00 96.49           C  
ATOM   1024  CB  LYS A  64      -4.955 -18.071   2.501  1.00 96.49           C  
ATOM   1025  HB2 LYS A  64      -5.841 -18.185   1.877  1.00 96.49           H  
ATOM   1026  HB3 LYS A  64      -4.773 -19.012   3.021  1.00 96.49           H  
ATOM   1027  O   LYS A  64      -1.947 -18.416   3.012  1.00 96.49           O  
ATOM   1028  CG  LYS A  64      -5.211 -16.977   3.539  1.00 96.49           C  
ATOM   1029  HG2 LYS A  64      -4.366 -16.933   4.227  1.00 96.49           H  
ATOM   1030  HG3 LYS A  64      -5.308 -16.017   3.033  1.00 96.49           H  
ATOM   1031  CD  LYS A  64      -6.482 -17.291   4.337  1.00 96.49           C  
ATOM   1032  HD2 LYS A  64      -7.343 -17.300   3.669  1.00 96.49           H  
ATOM   1033  HD3 LYS A  64      -6.371 -18.264   4.815  1.00 96.49           H  
ATOM   1034  CE  LYS A  64      -6.652 -16.210   5.395  1.00 96.49           C  
ATOM   1035  HE2 LYS A  64      -5.717 -16.150   5.952  1.00 96.49           H  
ATOM   1036  HE3 LYS A  64      -6.812 -15.256   4.892  1.00 96.49           H  
ATOM   1037  NZ  LYS A  64      -7.742 -16.472   6.351  1.00 96.49           N  
ATOM   1038  HZ1 LYS A  64      -7.567 -15.909   7.172  1.00 96.49           H  
ATOM   1039  HZ2 LYS A  64      -7.693 -17.430   6.666  1.00 96.49           H  
ATOM   1040  HZ3 LYS A  64      -8.649 -16.252   5.966  1.00 96.49           H  
ATOM   1041  N   GLY A  65      -1.966 -16.270   2.348  1.00 96.97           N  
ATOM   1042  H   GLY A  65      -2.452 -15.588   1.783  1.00 96.97           H  
ATOM   1043  CA  GLY A  65      -0.715 -15.834   2.977  1.00 96.97           C  
ATOM   1044  HA2 GLY A  65      -0.810 -14.790   3.275  1.00 96.97           H  
ATOM   1045  HA3 GLY A  65      -0.522 -16.431   3.868  1.00 96.97           H  
ATOM   1046  C   GLY A  65       0.510 -15.933   2.071  1.00 96.97           C  
ATOM   1047  O   GLY A  65       1.573 -15.454   2.446  1.00 96.97           O  
ATOM   1048  N   GLN A  66       0.376 -16.502   0.873  1.00 98.22           N  
ATOM   1049  H   GLN A  66      -0.520 -16.872   0.588  1.00 98.22           H  
ATOM   1050  CA  GLN A  66       1.467 -16.556  -0.091  1.00 98.22           C  
ATOM   1051  HA  GLN A  66       2.374 -16.867   0.427  1.00 98.22           H  
ATOM   1052  C   GLN A  66       1.707 -15.173  -0.707  1.00 98.22           C  
ATOM   1053  CB  GLN A  66       1.131 -17.616  -1.147  1.00 98.22           C  
ATOM   1054  HB2 GLN A  66       0.917 -18.555  -0.638  1.00 98.22           H  
ATOM   1055  HB3 GLN A  66       0.244 -17.304  -1.700  1.00 98.22           H  
ATOM   1056  O   GLN A  66       0.761 -14.514  -1.155  1.00 98.22           O  
ATOM   1057  CG  GLN A  66       2.265 -17.845  -2.150  1.00 98.22           C  
ATOM   1058  HG2 GLN A  66       2.415 -16.931  -2.723  1.00 98.22           H  
ATOM   1059  HG3 GLN A  66       3.187 -18.089  -1.621  1.00 98.22           H  
ATOM   1060  CD  GLN A  66       1.957 -18.958  -3.141  1.00 98.22           C  
ATOM   1061  NE2 GLN A  66       2.784 -19.132  -4.147  1.00 98.22           N  
ATOM   1062 HE21 GLN A  66       2.575 -19.887  -4.784  1.00 98.22           H  
ATOM   1063 HE22 GLN A  66       3.608 -18.553  -4.226  1.00 98.22           H  
ATOM   1064  OE1 GLN A  66       0.974 -19.679  -3.038  1.00 98.22           O  
ATOM   1065  N   THR A  67       2.971 -14.752  -0.771  1.00 98.73           N  
ATOM   1066  H   THR A  67       3.703 -15.294  -0.335  1.00 98.73           H  
ATOM   1067  CA  THR A  67       3.372 -13.649  -1.648  1.00 98.73           C  
ATOM   1068  HA  THR A  67       2.625 -12.860  -1.565  1.00 98.73           H  
ATOM   1069  C   THR A  67       3.392 -14.137  -3.095  1.00 98.73           C  
ATOM   1070  CB  THR A  67       4.727 -13.039  -1.257  1.00 98.73           C  
ATOM   1071  HB  THR A  67       5.531 -13.752  -1.440  1.00 98.73           H  
ATOM   1072  O   THR A  67       3.977 -15.171  -3.413  1.00 98.73           O  
ATOM   1073  CG2 THR A  67       4.991 -11.751  -2.035  1.00 98.73           C  
ATOM   1074 HG21 THR A  67       5.135 -11.975  -3.092  1.00 98.73           H  
ATOM   1075 HG22 THR A  67       5.888 -11.259  -1.660  1.00 98.73           H  
ATOM   1076 HG23 THR A  67       4.143 -11.074  -1.938  1.00 98.73           H  
ATOM   1077  OG1 THR A  67       4.723 -12.679   0.106  1.00 98.73           O  
ATOM   1078  HG1 THR A  67       3.840 -12.382   0.334  1.00 98.73           H  
ATOM   1079  N   VAL A  68       2.738 -13.390  -3.975  1.00 98.78           N  
ATOM   1080  H   VAL A  68       2.296 -12.546  -3.641  1.00 98.78           H  
ATOM   1081  CA  VAL A  68       2.720 -13.598  -5.425  1.00 98.78           C  
ATOM   1082  HA  VAL A  68       3.417 -14.392  -5.695  1.00 98.78           H  
ATOM   1083  C   VAL A  68       3.195 -12.327  -6.115  1.00 98.78           C  
ATOM   1084  CB  VAL A  68       1.330 -14.028  -5.935  1.00 98.78           C  
ATOM   1085  HB  VAL A  68       1.384 -14.158  -7.016  1.00 98.78           H  
ATOM   1086  O   VAL A  68       3.192 -11.248  -5.520  1.00 98.78           O  
ATOM   1087  CG1 VAL A  68       0.921 -15.377  -5.333  1.00 98.78           C  
ATOM   1088 HG11 VAL A  68       0.774 -15.286  -4.257  1.00 98.78           H  
ATOM   1089 HG12 VAL A  68       1.697 -16.116  -5.531  1.00 98.78           H  
ATOM   1090 HG13 VAL A  68      -0.008 -15.705  -5.800  1.00 98.78           H  
ATOM   1091  CG2 VAL A  68       0.223 -13.006  -5.645  1.00 98.78           C  
ATOM   1092 HG21 VAL A  68      -0.726 -13.370  -6.039  1.00 98.78           H  
ATOM   1093 HG22 VAL A  68       0.458 -12.061  -6.134  1.00 98.78           H  
ATOM   1094 HG23 VAL A  68       0.124 -12.843  -4.572  1.00 98.78           H  
ATOM   1095  N   VAL A  69       3.576 -12.444  -7.380  1.00 97.91           N  
ATOM   1096  H   VAL A  69       3.543 -13.354  -7.817  1.00 97.91           H  
ATOM   1097  CA  VAL A  69       3.647 -11.285  -8.270  1.00 97.91           C  
ATOM   1098  HA  VAL A  69       3.729 -10.374  -7.677  1.00 97.91           H  
ATOM   1099  C   VAL A  69       2.324 -11.220  -9.032  1.00 97.91           C  
ATOM   1100  CB  VAL A  69       4.904 -11.348  -9.152  1.00 97.91           C  
ATOM   1101  HB  VAL A  69       4.960 -12.317  -9.649  1.00 97.91           H  
ATOM   1102  O   VAL A  69       1.847 -12.235  -9.528  1.00 97.91           O  
ATOM   1103  CG1 VAL A  69       4.913 -10.241 -10.206  1.00 97.91           C  
ATOM   1104 HG11 VAL A  69       4.094 -10.389 -10.910  1.00 97.91           H  
ATOM   1105 HG12 VAL A  69       4.813  -9.268  -9.724  1.00 97.91           H  
ATOM   1106 HG13 VAL A  69       5.849 -10.269 -10.763  1.00 97.91           H  
ATOM   1107  CG2 VAL A  69       6.157 -11.212  -8.278  1.00 97.91           C  
ATOM   1108 HG21 VAL A  69       6.228 -12.062  -7.599  1.00 97.91           H  
ATOM   1109 HG22 VAL A  69       7.050 -11.199  -8.903  1.00 97.91           H  
ATOM   1110 HG23 VAL A  69       6.111 -10.290  -7.698  1.00 97.91           H  
ATOM   1111  N   SER A  70       1.685 -10.057  -9.080  1.00 96.05           N  
ATOM   1112  H   SER A  70       2.123  -9.253  -8.655  1.00 96.05           H  
ATOM   1113  CA  SER A  70       0.394  -9.855  -9.743  1.00 96.05           C  
ATOM   1114  HA  SER A  70       0.077 -10.778 -10.229  1.00 96.05           H  
ATOM   1115  C   SER A  70       0.521  -8.779 -10.806  1.00 96.05           C  
ATOM   1116  CB  SER A  70      -0.689  -9.483  -8.728  1.00 96.05           C  
ATOM   1117  HB2 SER A  70      -0.385  -8.589  -8.184  1.00 96.05           H  
ATOM   1118  HB3 SER A  70      -0.800 -10.301  -8.017  1.00 96.05           H  
ATOM   1119  O   SER A  70       1.110  -7.726 -10.557  1.00 96.05           O  
ATOM   1120  OG  SER A  70      -1.928  -9.258  -9.378  1.00 96.05           O  
ATOM   1121  HG  SER A  70      -2.276  -8.404  -9.111  1.00 96.05           H  
ATOM   1122  N   LYS A  71      -0.046  -9.043 -11.982  1.00 94.07           N  
ATOM   1123  H   LYS A  71      -0.503  -9.937 -12.092  1.00 94.07           H  
ATOM   1124  CA  LYS A  71      -0.173  -8.052 -13.044  1.00 94.07           C  
ATOM   1125  HA  LYS A  71       0.715  -7.420 -13.024  1.00 94.07           H  
ATOM   1126  C   LYS A  71      -1.391  -7.171 -12.782  1.00 94.07           C  
ATOM   1127  CB  LYS A  71      -0.210  -8.756 -14.401  1.00 94.07           C  
ATOM   1128  HB2 LYS A  71      -1.135  -9.322 -14.509  1.00 94.07           H  
ATOM   1129  HB3 LYS A  71       0.634  -9.445 -14.447  1.00 94.07           H  
ATOM   1130  O   LYS A  71      -2.529  -7.637 -12.917  1.00 94.07           O  
ATOM   1131  CG  LYS A  71      -0.062  -7.751 -15.546  1.00 94.07           C  
ATOM   1132  HG2 LYS A  71       0.856  -7.182 -15.401  1.00 94.07           H  
ATOM   1133  HG3 LYS A  71      -0.909  -7.065 -15.555  1.00 94.07           H  
ATOM   1134  CD  LYS A  71       0.013  -8.495 -16.881  1.00 94.07           C  
ATOM   1135  HD2 LYS A  71      -0.936  -8.993 -17.078  1.00 94.07           H  
ATOM   1136  HD3 LYS A  71       0.808  -9.238 -16.828  1.00 94.07           H  
ATOM   1137  CE  LYS A  71       0.329  -7.489 -17.985  1.00 94.07           C  
ATOM   1138  HE2 LYS A  71      -0.489  -6.773 -18.062  1.00 94.07           H  
ATOM   1139  HE3 LYS A  71       1.227  -6.945 -17.692  1.00 94.07           H  
ATOM   1140  NZ  LYS A  71       0.561  -8.157 -19.283  1.00 94.07           N  
ATOM   1141  HZ1 LYS A  71      -0.278  -8.628 -19.591  1.00 94.07           H  
ATOM   1142  HZ2 LYS A  71       1.305  -8.832 -19.184  1.00 94.07           H  
ATOM   1143  HZ3 LYS A  71       0.834  -7.471 -19.972  1.00 94.07           H  
ATOM   1144  N   TYR A  72      -1.169  -5.906 -12.454  1.00 89.94           N  
ATOM   1145  H   TYR A  72      -0.219  -5.564 -12.473  1.00 89.94           H  
ATOM   1146  CA  TYR A  72      -2.235  -4.945 -12.173  1.00 89.94           C  
ATOM   1147  HA  TYR A  72      -3.021  -5.454 -11.617  1.00 89.94           H  
ATOM   1148  C   TYR A  72      -2.873  -4.401 -13.463  1.00 89.94           C  
ATOM   1149  CB  TYR A  72      -1.678  -3.853 -11.265  1.00 89.94           C  
ATOM   1150  HB2 TYR A  72      -1.163  -4.327 -10.429  1.00 89.94           H  
ATOM   1151  HB3 TYR A  72      -0.974  -3.248 -11.837  1.00 89.94           H  
ATOM   1152  O   TYR A  72      -2.450  -4.755 -14.567  1.00 89.94           O  
ATOM   1153  CG  TYR A  72      -2.739  -2.970 -10.676  1.00 89.94           C  
ATOM   1154  CD1 TYR A  72      -2.989  -1.691 -11.183  1.00 89.94           C  
ATOM   1155  HD1 TYR A  72      -2.354  -1.256 -11.940  1.00 89.94           H  
ATOM   1156  CD2 TYR A  72      -3.588  -3.509  -9.704  1.00 89.94           C  
ATOM   1157  HD2 TYR A  72      -3.425  -4.527  -9.383  1.00 89.94           H  
ATOM   1158  CE1 TYR A  72      -4.149  -1.035 -10.750  1.00 89.94           C  
ATOM   1159  HE1 TYR A  72      -4.488  -0.127 -11.227  1.00 89.94           H  
ATOM   1160  CE2 TYR A  72      -4.683  -2.805  -9.193  1.00 89.94           C  
ATOM   1161  HE2 TYR A  72      -5.338  -3.253  -8.461  1.00 89.94           H  
ATOM   1162  OH  TYR A  72      -6.092  -0.889  -9.409  1.00 89.94           O  
ATOM   1163  HH  TYR A  72      -6.598  -1.245  -8.675  1.00 89.94           H  
ATOM   1164  CZ  TYR A  72      -4.980  -1.562  -9.754  1.00 89.94           C  
ATOM   1165  N   THR A  73      -3.959  -3.632 -13.357  1.00 84.76           N  
ATOM   1166  H   THR A  73      -4.224  -3.297 -12.442  1.00 84.76           H  
ATOM   1167  CA  THR A  73      -4.757  -3.151 -14.504  1.00 84.76           C  
ATOM   1168  HA  THR A  73      -5.073  -4.014 -15.089  1.00 84.76           H  
ATOM   1169  C   THR A  73      -3.971  -2.244 -15.459  1.00 84.76           C  
ATOM   1170  CB  THR A  73      -6.027  -2.424 -14.034  1.00 84.76           C  
ATOM   1171  HB  THR A  73      -6.571  -2.054 -14.904  1.00 84.76           H  
ATOM   1172  O   THR A  73      -4.257  -2.245 -16.656  1.00 84.76           O  
ATOM   1173  CG2 THR A  73      -6.957  -3.330 -13.228  1.00 84.76           C  
ATOM   1174 HG21 THR A  73      -6.479  -3.646 -12.301  1.00 84.76           H  
ATOM   1175 HG22 THR A  73      -7.220  -4.211 -13.814  1.00 84.76           H  
ATOM   1176 HG23 THR A  73      -7.870  -2.788 -12.980  1.00 84.76           H  
ATOM   1177  OG1 THR A  73      -5.677  -1.346 -13.216  1.00 84.76           O  
ATOM   1178  HG1 THR A  73      -6.427  -1.102 -12.669  1.00 84.76           H  
ATOM   1179  N   ASP A  74      -2.921  -1.585 -14.969  1.00 83.83           N  
ATOM   1180  H   ASP A  74      -2.744  -1.662 -13.977  1.00 83.83           H  
ATOM   1181  CA  ASP A  74      -1.913  -0.837 -15.742  1.00 83.83           C  
ATOM   1182  HA  ASP A  74      -2.431  -0.164 -16.425  1.00 83.83           H  
ATOM   1183  C   ASP A  74      -0.984  -1.733 -16.596  1.00 83.83           C  
ATOM   1184  CB  ASP A  74      -1.092   0.028 -14.768  1.00 83.83           C  
ATOM   1185  HB2 ASP A  74      -1.771   0.649 -14.184  1.00 83.83           H  
ATOM   1186  HB3 ASP A  74      -0.449   0.691 -15.347  1.00 83.83           H  
ATOM   1187  O   ASP A  74      -0.188  -1.246 -17.395  1.00 83.83           O  
ATOM   1188  CG  ASP A  74      -0.219  -0.792 -13.811  1.00 83.83           C  
ATOM   1189  OD1 ASP A  74      -0.290  -2.044 -13.845  1.00 83.83           O  
ATOM   1190  OD2 ASP A  74       0.513  -0.196 -13.005  1.00 83.83           O  
ATOM   1191  N   ASN A  75      -1.114  -3.059 -16.476  1.00 86.63           N  
ATOM   1192  H   ASN A  75      -1.716  -3.351 -15.719  1.00 86.63           H  
ATOM   1193  CA  ASN A  75      -0.283  -4.093 -17.094  1.00 86.63           C  
ATOM   1194  HA  ASN A  75      -0.746  -5.032 -16.791  1.00 86.63           H  
ATOM   1195  C   ASN A  75       1.155  -4.205 -16.566  1.00 86.63           C  
ATOM   1196  CB  ASN A  75      -0.355  -4.031 -18.632  1.00 86.63           C  
ATOM   1197  HB2 ASN A  75       0.251  -4.825 -19.067  1.00 86.63           H  
ATOM   1198  HB3 ASN A  75       0.056  -3.088 -18.993  1.00 86.63           H  
ATOM   1199  O   ASN A  75       1.951  -4.946 -17.154  1.00 86.63           O  
ATOM   1200  CG  ASN A  75      -1.765  -4.208 -19.129  1.00 86.63           C  
ATOM   1201  ND2 ASN A  75      -2.347  -3.177 -19.690  1.00 86.63           N  
ATOM   1202 HD21 ASN A  75      -1.897  -2.279 -19.587  1.00 86.63           H  
ATOM   1203 HD22 ASN A  75      -3.343  -3.234 -19.847  1.00 86.63           H  
ATOM   1204  OD1 ASN A  75      -2.333  -5.290 -19.021  1.00 86.63           O  
ATOM   1205  N   LEU A  76       1.470  -3.559 -15.450  1.00 90.68           N  
ATOM   1206  H   LEU A  76       0.763  -2.998 -14.996  1.00 90.68           H  
ATOM   1207  CA  LEU A  76       2.727  -3.716 -14.730  1.00 90.68           C  
ATOM   1208  HA  LEU A  76       3.495  -4.069 -15.418  1.00 90.68           H  
ATOM   1209  C   LEU A  76       2.592  -4.786 -13.639  1.00 90.68           C  
ATOM   1210  CB  LEU A  76       3.169  -2.349 -14.185  1.00 90.68           C  
ATOM   1211  HB2 LEU A  76       4.101  -2.461 -13.631  1.00 90.68           H  
ATOM   1212  HB3 LEU A  76       2.405  -2.015 -13.483  1.00 90.68           H  
ATOM   1213  O   LEU A  76       1.496  -5.237 -13.302  1.00 90.68           O  
ATOM   1214  CG  LEU A  76       3.346  -1.246 -15.248  1.00 90.68           C  
ATOM   1215  HG  LEU A  76       2.393  -1.055 -15.743  1.00 90.68           H  
ATOM   1216  CD1 LEU A  76       3.817   0.050 -14.592  1.00 90.68           C  
ATOM   1217 HD11 LEU A  76       4.741  -0.108 -14.036  1.00 90.68           H  
ATOM   1218 HD12 LEU A  76       3.044   0.402 -13.909  1.00 90.68           H  
ATOM   1219 HD13 LEU A  76       3.960   0.824 -15.347  1.00 90.68           H  
ATOM   1220  CD2 LEU A  76       4.382  -1.616 -16.316  1.00 90.68           C  
ATOM   1221 HD21 LEU A  76       5.354  -1.772 -15.848  1.00 90.68           H  
ATOM   1222 HD22 LEU A  76       4.459  -0.796 -17.030  1.00 90.68           H  
ATOM   1223 HD23 LEU A  76       4.064  -2.507 -16.858  1.00 90.68           H  
ATOM   1224  N   HIS A  77       3.733  -5.250 -13.134  1.00 93.41           N  
ATOM   1225  H   HIS A  77       4.587  -4.753 -13.341  1.00 93.41           H  
ATOM   1226  CA  HIS A  77       3.802  -6.340 -12.164  1.00 93.41           C  
ATOM   1227  HA  HIS A  77       2.817  -6.794 -12.060  1.00 93.41           H  
ATOM   1228  C   HIS A  77       4.222  -5.820 -10.795  1.00 93.41           C  
ATOM   1229  CB  HIS A  77       4.755  -7.434 -12.651  1.00 93.41           C  
ATOM   1230  HB2 HIS A  77       4.843  -8.194 -11.874  1.00 93.41           H  
ATOM   1231  HB3 HIS A  77       5.747  -7.009 -12.804  1.00 93.41           H  
ATOM   1232  O   HIS A  77       5.174  -5.050 -10.683  1.00 93.41           O  
ATOM   1233  CG  HIS A  77       4.306  -8.100 -13.921  1.00 93.41           C  
ATOM   1234  CD2 HIS A  77       3.553  -9.237 -14.037  1.00 93.41           C  
ATOM   1235  HD2 HIS A  77       3.158  -9.828 -13.224  1.00 93.41           H  
ATOM   1236  ND1 HIS A  77       4.603  -7.675 -15.193  1.00 93.41           N  
ATOM   1237  HD1 HIS A  77       5.176  -6.879 -15.433  1.00 93.41           H  
ATOM   1238  CE1 HIS A  77       4.044  -8.534 -16.056  1.00 93.41           C  
ATOM   1239  HE1 HIS A  77       4.139  -8.480 -17.131  1.00 93.41           H  
ATOM   1240  NE2 HIS A  77       3.369  -9.488 -15.401  1.00 93.41           N  
ATOM   1241  N   TYR A  78       3.546  -6.307  -9.757  1.00 94.31           N  
ATOM   1242  H   TYR A  78       2.752  -6.900  -9.949  1.00 94.31           H  
ATOM   1243  CA  TYR A  78       3.730  -5.864  -8.378  1.00 94.31           C  
ATOM   1244  HA  TYR A  78       4.682  -5.342  -8.275  1.00 94.31           H  
ATOM   1245  C   TYR A  78       3.709  -7.034  -7.412  1.00 94.31           C  
ATOM   1246  CB  TYR A  78       2.600  -4.906  -8.017  1.00 94.31           C  
ATOM   1247  HB2 TYR A  78       2.710  -4.578  -6.984  1.00 94.31           H  
ATOM   1248  HB3 TYR A  78       1.659  -5.447  -8.118  1.00 94.31           H  
ATOM   1249  O   TYR A  78       3.090  -8.065  -7.687  1.00 94.31           O  
ATOM   1250  CG  TYR A  78       2.555  -3.696  -8.907  1.00 94.31           C  
ATOM   1251  CD1 TYR A  78       3.544  -2.710  -8.780  1.00 94.31           C  
ATOM   1252  HD1 TYR A  78       4.325  -2.810  -8.041  1.00 94.31           H  
ATOM   1253  CD2 TYR A  78       1.602  -3.619  -9.938  1.00 94.31           C  
ATOM   1254  HD2 TYR A  78       0.901  -4.427 -10.082  1.00 94.31           H  
ATOM   1255  CE1 TYR A  78       3.564  -1.638  -9.684  1.00 94.31           C  
ATOM   1256  HE1 TYR A  78       4.384  -0.935  -9.674  1.00 94.31           H  
ATOM   1257  CE2 TYR A  78       1.582  -2.500 -10.790  1.00 94.31           C  
ATOM   1258  HE2 TYR A  78       0.860  -2.395 -11.586  1.00 94.31           H  
ATOM   1259  OH  TYR A  78       2.560  -0.420 -11.473  1.00 94.31           O  
ATOM   1260  HH  TYR A  78       1.765  -0.329 -12.004  1.00 94.31           H  
ATOM   1261  CZ  TYR A  78       2.551  -1.494 -10.651  1.00 94.31           C  
ATOM   1262  N   ARG A  79       4.334  -6.873  -6.243  1.00 96.54           N  
ATOM   1263  H   ARG A  79       4.739  -5.976  -6.014  1.00 96.54           H  
ATOM   1264  CA  ARG A  79       4.203  -7.871  -5.185  1.00 96.54           C  
ATOM   1265  HA  ARG A  79       4.273  -8.864  -5.627  1.00 96.54           H  
ATOM   1266  C   ARG A  79       2.841  -7.737  -4.542  1.00 96.54           C  
ATOM   1267  CB  ARG A  79       5.288  -7.746  -4.121  1.00 96.54           C  
ATOM   1268  HB2 ARG A  79       5.139  -6.831  -3.548  1.00 96.54           H  
ATOM   1269  HB3 ARG A  79       5.208  -8.607  -3.458  1.00 96.54           H  
ATOM   1270  O   ARG A  79       2.370  -6.637  -4.256  1.00 96.54           O  
ATOM   1271  CG  ARG A  79       6.682  -7.742  -4.725  1.00 96.54           C  
ATOM   1272  HG2 ARG A  79       6.777  -8.564  -5.435  1.00 96.54           H  
ATOM   1273  HG3 ARG A  79       6.833  -6.786  -5.227  1.00 96.54           H  
ATOM   1274  CD  ARG A  79       7.717  -7.913  -3.624  1.00 96.54           C  
ATOM   1275  HD2 ARG A  79       8.702  -8.039  -4.073  1.00 96.54           H  
ATOM   1276  HD3 ARG A  79       7.449  -8.821  -3.084  1.00 96.54           H  
ATOM   1277  NE  ARG A  79       7.749  -6.774  -2.690  1.00 96.54           N  
ATOM   1278  HE  ARG A  79       7.329  -5.895  -2.958  1.00 96.54           H  
ATOM   1279  NH1 ARG A  79       8.703  -7.901  -0.953  1.00 96.54           N  
ATOM   1280 HH11 ARG A  79       9.101  -7.893  -0.024  1.00 96.54           H  
ATOM   1281 HH12 ARG A  79       8.741  -8.744  -1.508  1.00 96.54           H  
ATOM   1282  NH2 ARG A  79       8.341  -5.730  -0.760  1.00 96.54           N  
ATOM   1283 HH21 ARG A  79       7.858  -4.922  -1.126  1.00 96.54           H  
ATOM   1284 HH22 ARG A  79       8.800  -5.737   0.140  1.00 96.54           H  
ATOM   1285  CZ  ARG A  79       8.264  -6.803  -1.480  1.00 96.54           C  
ATOM   1286  N   ALA A  80       2.228  -8.873  -4.266  1.00 97.09           N  
ATOM   1287  H   ALA A  80       2.647  -9.742  -4.565  1.00 97.09           H  
ATOM   1288  CA  ALA A  80       0.945  -8.916  -3.607  1.00 97.09           C  
ATOM   1289  HA  ALA A  80       0.804  -7.994  -3.043  1.00 97.09           H  
ATOM   1290  C   ALA A  80       0.870 -10.072  -2.616  1.00 97.09           C  
ATOM   1291  CB  ALA A  80      -0.140  -8.988  -4.675  1.00 97.09           C  
ATOM   1292  HB1 ALA A  80      -1.109  -8.987  -4.175  1.00 97.09           H  
ATOM   1293  HB2 ALA A  80      -0.023  -9.897  -5.266  1.00 97.09           H  
ATOM   1294  HB3 ALA A  80      -0.081  -8.118  -5.329  1.00 97.09           H  
ATOM   1295  O   ALA A  80       1.412 -11.153  -2.844  1.00 97.09           O  
ATOM   1296  N   LEU A  81       0.165  -9.850  -1.513  1.00 98.16           N  
ATOM   1297  H   LEU A  81      -0.252  -8.938  -1.395  1.00 98.16           H  
ATOM   1298  CA  LEU A  81      -0.148 -10.883  -0.538  1.00 98.16           C  
ATOM   1299  HA  LEU A  81       0.588 -11.682  -0.622  1.00 98.16           H  
ATOM   1300  C   LEU A  81      -1.530 -11.461  -0.839  1.00 98.16           C  
ATOM   1301  CB  LEU A  81      -0.057 -10.275   0.869  1.00 98.16           C  
ATOM   1302  HB2 LEU A  81       0.897  -9.758   0.968  1.00 98.16           H  
ATOM   1303  HB3 LEU A  81      -0.848  -9.534   0.979  1.00 98.16           H  
ATOM   1304  O   LEU A  81      -2.520 -10.728  -0.891  1.00 98.16           O  
ATOM   1305  CG  LEU A  81      -0.176 -11.309   2.001  1.00 98.16           C  
ATOM   1306  HG  LEU A  81      -1.085 -11.898   1.878  1.00 98.16           H  
ATOM   1307  CD1 LEU A  81       1.031 -12.249   2.033  1.00 98.16           C  
ATOM   1308 HD11 LEU A  81       0.980 -12.885   2.916  1.00 98.16           H  
ATOM   1309 HD12 LEU A  81       1.955 -11.672   2.078  1.00 98.16           H  
ATOM   1310 HD13 LEU A  81       1.044 -12.891   1.152  1.00 98.16           H  
ATOM   1311  CD2 LEU A  81      -0.250 -10.578   3.338  1.00 98.16           C  
ATOM   1312 HD21 LEU A  81       0.623  -9.938   3.464  1.00 98.16           H  
ATOM   1313 HD22 LEU A  81      -0.263 -11.287   4.166  1.00 98.16           H  
ATOM   1314 HD23 LEU A  81      -1.151  -9.967   3.383  1.00 98.16           H  
ATOM   1315  N   CYS A  82      -1.626 -12.781  -1.003  1.00 98.29           N  
ATOM   1316  H   CYS A  82      -0.785 -13.340  -0.999  1.00 98.29           H  
ATOM   1317  CA  CYS A  82      -2.913 -13.436  -1.197  1.00 98.29           C  
ATOM   1318  HA  CYS A  82      -3.501 -12.833  -1.889  1.00 98.29           H  
ATOM   1319  C   CYS A  82      -3.695 -13.508   0.125  1.00 98.29           C  
ATOM   1320  CB  CYS A  82      -2.691 -14.809  -1.838  1.00 98.29           C  
ATOM   1321  HB2 CYS A  82      -2.204 -15.476  -1.127  1.00 98.29           H  
ATOM   1322  HB3 CYS A  82      -2.052 -14.711  -2.716  1.00 98.29           H  
ATOM   1323  O   CYS A  82      -3.419 -14.346   0.983  1.00 98.29           O  
ATOM   1324  SG  CYS A  82      -4.306 -15.477  -2.328  1.00 98.29           S  
ATOM   1325  HG  CYS A  82      -4.533 -14.595  -3.306  1.00 98.29           H  
ATOM   1326  N   LYS A  83      -4.700 -12.647   0.308  1.00 96.98           N  
ATOM   1327  H   LYS A  83      -4.883 -11.977  -0.426  1.00 96.98           H  
ATOM   1328  CA  LYS A  83      -5.479 -12.561   1.556  1.00 96.98           C  
ATOM   1329  HA  LYS A  83      -4.808 -12.779   2.387  1.00 96.98           H  
ATOM   1330  C   LYS A  83      -6.602 -13.592   1.628  1.00 96.98           C  
ATOM   1331  CB  LYS A  83      -6.019 -11.132   1.760  1.00 96.98           C  
ATOM   1332  HB2 LYS A  83      -6.694 -10.866   0.946  1.00 96.98           H  
ATOM   1333  HB3 LYS A  83      -6.575 -11.103   2.697  1.00 96.98           H  
ATOM   1334  O   LYS A  83      -6.905 -14.109   2.708  1.00 96.98           O  
ATOM   1335  CG  LYS A  83      -4.880 -10.105   1.826  1.00 96.98           C  
ATOM   1336  HG2 LYS A  83      -4.064 -10.509   2.425  1.00 96.98           H  
ATOM   1337  HG3 LYS A  83      -4.503  -9.946   0.816  1.00 96.98           H  
ATOM   1338  CD  LYS A  83      -5.263  -8.734   2.408  1.00 96.98           C  
ATOM   1339  HD2 LYS A  83      -6.131  -8.316   1.898  1.00 96.98           H  
ATOM   1340  HD3 LYS A  83      -4.402  -8.094   2.215  1.00 96.98           H  
ATOM   1341  CE  LYS A  83      -5.455  -8.730   3.932  1.00 96.98           C  
ATOM   1342  HE2 LYS A  83      -6.465  -9.043   4.197  1.00 96.98           H  
ATOM   1343  HE3 LYS A  83      -4.756  -9.452   4.355  1.00 96.98           H  
ATOM   1344  NZ  LYS A  83      -5.141  -7.411   4.541  1.00 96.98           N  
ATOM   1345  HZ1 LYS A  83      -4.312  -6.987   4.150  1.00 96.98           H  
ATOM   1346  HZ2 LYS A  83      -5.868  -6.719   4.423  1.00 96.98           H  
ATOM   1347  HZ3 LYS A  83      -4.950  -7.478   5.531  1.00 96.98           H  
ATOM   1348  N   ARG A  84      -7.250 -13.887   0.495  1.00 96.67           N  
ATOM   1349  H   ARG A  84      -6.922 -13.433  -0.346  1.00 96.67           H  
ATOM   1350  CA  ARG A  84      -8.327 -14.889   0.381  1.00 96.67           C  
ATOM   1351  HA  ARG A  84      -8.143 -15.676   1.113  1.00 96.67           H  
ATOM   1352  C   ARG A  84      -8.332 -15.545  -0.995  1.00 96.67           C  
ATOM   1353  CB  ARG A  84      -9.714 -14.269   0.646  1.00 96.67           C  
ATOM   1354  HB2 ARG A  84     -10.459 -15.059   0.549  1.00 96.67           H  
ATOM   1355  HB3 ARG A  84      -9.931 -13.523  -0.118  1.00 96.67           H  
ATOM   1356  O   ARG A  84      -8.028 -14.902  -1.995  1.00 96.67           O  
ATOM   1357  CG  ARG A  84      -9.878 -13.630   2.034  1.00 96.67           C  
ATOM   1358  HG2 ARG A  84      -9.630 -14.365   2.800  1.00 96.67           H  
ATOM   1359  HG3 ARG A  84      -9.215 -12.770   2.128  1.00 96.67           H  
ATOM   1360  CD  ARG A  84     -11.322 -13.162   2.233  1.00 96.67           C  
ATOM   1361  HD2 ARG A  84     -11.549 -12.397   1.490  1.00 96.67           H  
ATOM   1362  HD3 ARG A  84     -11.981 -14.013   2.060  1.00 96.67           H  
ATOM   1363  NE  ARG A  84     -11.536 -12.602   3.583  1.00 96.67           N  
ATOM   1364  HE  ARG A  84     -10.828 -11.968   3.924  1.00 96.67           H  
ATOM   1365  NH1 ARG A  84     -13.623 -13.492   3.983  1.00 96.67           N  
ATOM   1366 HH11 ARG A  84     -13.614 -13.927   3.072  1.00 96.67           H  
ATOM   1367 HH12 ARG A  84     -14.454 -13.525   4.557  1.00 96.67           H  
ATOM   1368  NH2 ARG A  84     -12.715 -12.127   5.478  1.00 96.67           N  
ATOM   1369 HH21 ARG A  84     -13.562 -12.180   6.024  1.00 96.67           H  
ATOM   1370 HH22 ARG A  84     -12.005 -11.468   5.764  1.00 96.67           H  
ATOM   1371  CZ  ARG A  84     -12.614 -12.745   4.338  1.00 96.67           C  
ATOM   1372  N   THR A  85      -8.771 -16.797  -1.044  1.00 96.96           N  
ATOM   1373  H   THR A  85      -9.027 -17.271  -0.190  1.00 96.96           H  
ATOM   1374  CA  THR A  85      -8.870 -17.591  -2.271  1.00 96.96           C  
ATOM   1375  HA  THR A  85      -8.626 -16.970  -3.133  1.00 96.96           H  
ATOM   1376  C   THR A  85     -10.302 -18.101  -2.451  1.00 96.96           C  
ATOM   1377  CB  THR A  85      -7.862 -18.757  -2.251  1.00 96.96           C  
ATOM   1378  HB  THR A  85      -7.894 -19.273  -3.210  1.00 96.96           H  
ATOM   1379  O   THR A  85     -10.965 -18.498  -1.493  1.00 96.96           O  
ATOM   1380  CG2 THR A  85      -6.426 -18.325  -1.960  1.00 96.96           C  
ATOM   1381 HG21 THR A  85      -6.072 -17.645  -2.735  1.00 96.96           H  
ATOM   1382 HG22 THR A  85      -5.781 -19.203  -1.952  1.00 96.96           H  
ATOM   1383 HG23 THR A  85      -6.346 -17.835  -0.990  1.00 96.96           H  
ATOM   1384  OG1 THR A  85      -8.166 -19.671  -1.227  1.00 96.96           O  
ATOM   1385  HG1 THR A  85      -7.505 -20.366  -1.269  1.00 96.96           H  
ATOM   1386  N   SER A  86     -10.801 -18.086  -3.686  1.00 97.38           N  
ATOM   1387  H   SER A  86     -10.285 -17.594  -4.401  1.00 97.38           H  
ATOM   1388  CA  SER A  86     -12.041 -18.747  -4.103  1.00 97.38           C  
ATOM   1389  HA  SER A  86     -12.339 -19.473  -3.346  1.00 97.38           H  
ATOM   1390  C   SER A  86     -11.755 -19.493  -5.402  1.00 97.38           C  
ATOM   1391  CB  SER A  86     -13.182 -17.735  -4.263  1.00 97.38           C  
ATOM   1392  HB2 SER A  86     -13.239 -17.126  -3.360  1.00 97.38           H  
ATOM   1393  HB3 SER A  86     -12.965 -17.073  -5.102  1.00 97.38           H  
ATOM   1394  O   SER A  86     -12.098 -19.029  -6.489  1.00 97.38           O  
ATOM   1395  OG  SER A  86     -14.443 -18.365  -4.461  1.00 97.38           O  
ATOM   1396  HG  SER A  86     -14.332 -19.252  -4.810  1.00 97.38           H  
ATOM   1397  N   VAL A  87     -11.097 -20.649  -5.278  1.00 97.11           N  
ATOM   1398  H   VAL A  87     -10.818 -20.936  -4.350  1.00 97.11           H  
ATOM   1399  CA  VAL A  87     -10.616 -21.458  -6.414  1.00 97.11           C  
ATOM   1400  HA  VAL A  87      -9.879 -20.881  -6.972  1.00 97.11           H  
ATOM   1401  C   VAL A  87     -11.751 -21.792  -7.384  1.00 97.11           C  
ATOM   1402  CB  VAL A  87      -9.937 -22.749  -5.909  1.00 97.11           C  
ATOM   1403  HB  VAL A  87     -10.662 -23.338  -5.347  1.00 97.11           H  
ATOM   1404  O   VAL A  87     -11.632 -21.563  -8.581  1.00 97.11           O  
ATOM   1405  CG1 VAL A  87      -9.420 -23.602  -7.070  1.00 97.11           C  
ATOM   1406 HG11 VAL A  87      -8.767 -23.011  -7.712  1.00 97.11           H  
ATOM   1407 HG12 VAL A  87     -10.247 -23.981  -7.670  1.00 97.11           H  
ATOM   1408 HG13 VAL A  87      -8.865 -24.460  -6.690  1.00 97.11           H  
ATOM   1409  CG2 VAL A  87      -8.762 -22.418  -4.977  1.00 97.11           C  
ATOM   1410 HG21 VAL A  87      -9.116 -21.961  -4.053  1.00 97.11           H  
ATOM   1411 HG22 VAL A  87      -8.227 -23.331  -4.717  1.00 97.11           H  
ATOM   1412 HG23 VAL A  87      -8.075 -21.736  -5.478  1.00 97.11           H  
ATOM   1413  N   ASN A  88     -12.905 -22.211  -6.860  1.00 97.23           N  
ATOM   1414  H   ASN A  88     -12.960 -22.315  -5.857  1.00 97.23           H  
ATOM   1415  CA  ASN A  88     -14.105 -22.517  -7.646  1.00 97.23           C  
ATOM   1416  HA  ASN A  88     -13.857 -23.305  -8.358  1.00 97.23           H  
ATOM   1417  C   ASN A  88     -14.654 -21.338  -8.471  1.00 97.23           C  
ATOM   1418  CB  ASN A  88     -15.193 -23.037  -6.690  1.00 97.23           C  
ATOM   1419  HB2 ASN A  88     -16.032 -23.379  -7.295  1.00 97.23           H  
ATOM   1420  HB3 ASN A  88     -14.816 -23.896  -6.135  1.00 97.23           H  
ATOM   1421  O   ASN A  88     -15.357 -21.559  -9.450  1.00 97.23           O  
ATOM   1422  CG  ASN A  88     -15.700 -21.998  -5.695  1.00 97.23           C  
ATOM   1423  ND2 ASN A  88     -16.947 -22.098  -5.300  1.00 97.23           N  
ATOM   1424 HD21 ASN A  88     -17.517 -22.859  -5.640  1.00 97.23           H  
ATOM   1425 HD22 ASN A  88     -17.231 -21.505  -4.533  1.00 97.23           H  
ATOM   1426  OD1 ASN A  88     -14.996 -21.102  -5.240  1.00 97.23           O  
ATOM   1427  N   LYS A  89     -14.372 -20.092  -8.071  1.00 98.00           N  
ATOM   1428  H   LYS A  89     -13.747 -19.988  -7.285  1.00 98.00           H  
ATOM   1429  CA  LYS A  89     -14.791 -18.876  -8.784  1.00 98.00           C  
ATOM   1430  HA  LYS A  89     -15.536 -19.139  -9.535  1.00 98.00           H  
ATOM   1431  C   LYS A  89     -13.648 -18.235  -9.571  1.00 98.00           C  
ATOM   1432  CB  LYS A  89     -15.426 -17.871  -7.806  1.00 98.00           C  
ATOM   1433  HB2 LYS A  89     -15.666 -16.957  -8.349  1.00 98.00           H  
ATOM   1434  HB3 LYS A  89     -14.702 -17.621  -7.030  1.00 98.00           H  
ATOM   1435  O   LYS A  89     -13.875 -17.190 -10.173  1.00 98.00           O  
ATOM   1436  CG  LYS A  89     -16.720 -18.397  -7.166  1.00 98.00           C  
ATOM   1437  HG2 LYS A  89     -16.500 -19.286  -6.575  1.00 98.00           H  
ATOM   1438  HG3 LYS A  89     -17.424 -18.664  -7.954  1.00 98.00           H  
ATOM   1439  CD  LYS A  89     -17.358 -17.339  -6.255  1.00 98.00           C  
ATOM   1440  HD2 LYS A  89     -17.592 -16.452  -6.844  1.00 98.00           H  
ATOM   1441  HD3 LYS A  89     -16.651 -17.074  -5.469  1.00 98.00           H  
ATOM   1442  CE  LYS A  89     -18.641 -17.903  -5.632  1.00 98.00           C  
ATOM   1443  HE2 LYS A  89     -18.384 -18.814  -5.091  1.00 98.00           H  
ATOM   1444  HE3 LYS A  89     -19.323 -18.180  -6.436  1.00 98.00           H  
ATOM   1445  NZ  LYS A  89     -19.292 -16.933  -4.715  1.00 98.00           N  
ATOM   1446  HZ1 LYS A  89     -20.124 -17.338  -4.310  1.00 98.00           H  
ATOM   1447  HZ2 LYS A  89     -18.666 -16.682  -3.964  1.00 98.00           H  
ATOM   1448  HZ3 LYS A  89     -19.565 -16.097  -5.211  1.00 98.00           H  
ATOM   1449  N   ASN A  90     -12.442 -18.813  -9.530  1.00 97.85           N  
ATOM   1450  H   ASN A  90     -12.357 -19.714  -9.082  1.00 97.85           H  
ATOM   1451  CA  ASN A  90     -11.210 -18.207 -10.037  1.00 97.85           C  
ATOM   1452  HA  ASN A  90     -10.374 -18.764  -9.614  1.00 97.85           H  
ATOM   1453  C   ASN A  90     -11.044 -16.750  -9.556  1.00 97.85           C  
ATOM   1454  CB  ASN A  90     -11.155 -18.385 -11.564  1.00 97.85           C  
ATOM   1455  HB2 ASN A  90     -11.298 -19.436 -11.818  1.00 97.85           H  
ATOM   1456  HB3 ASN A  90     -11.954 -17.803 -12.024  1.00 97.85           H  
ATOM   1457  O   ASN A  90     -10.843 -15.836 -10.352  1.00 97.85           O  
ATOM   1458  CG  ASN A  90      -9.828 -17.944 -12.155  1.00 97.85           C  
ATOM   1459  ND2 ASN A  90      -9.809 -17.567 -13.411  1.00 97.85           N  
ATOM   1460 HD21 ASN A  90      -8.916 -17.296 -13.797  1.00 97.85           H  
ATOM   1461 HD22 ASN A  90     -10.654 -17.571 -13.965  1.00 97.85           H  
ATOM   1462  OD1 ASN A  90      -8.795 -17.931 -11.508  1.00 97.85           O  
ATOM   1463  N   LYS A  91     -11.226 -16.522  -8.248  1.00 98.04           N  
ATOM   1464  H   LYS A  91     -11.384 -17.321  -7.651  1.00 98.04           H  
ATOM   1465  CA  LYS A  91     -11.122 -15.193  -7.628  1.00 98.04           C  
ATOM   1466  HA  LYS A  91     -10.701 -14.497  -8.353  1.00 98.04           H  
ATOM   1467  C   LYS A  91     -10.160 -15.218  -6.452  1.00 98.04           C  
ATOM   1468  CB  LYS A  91     -12.505 -14.664  -7.211  1.00 98.04           C  
ATOM   1469  HB2 LYS A  91     -13.063 -15.450  -6.703  1.00 98.04           H  
ATOM   1470  HB3 LYS A  91     -12.368 -13.834  -6.518  1.00 98.04           H  
ATOM   1471  O   LYS A  91     -10.311 -16.038  -5.544  1.00 98.04           O  
ATOM   1472  CG  LYS A  91     -13.301 -14.158  -8.421  1.00 98.04           C  
ATOM   1473  HG2 LYS A  91     -13.476 -14.980  -9.115  1.00 98.04           H  
ATOM   1474  HG3 LYS A  91     -12.712 -13.397  -8.933  1.00 98.04           H  
ATOM   1475  CD  LYS A  91     -14.649 -13.549  -8.014  1.00 98.04           C  
ATOM   1476  HD2 LYS A  91     -14.473 -12.731  -7.316  1.00 98.04           H  
ATOM   1477  HD3 LYS A  91     -15.267 -14.310  -7.536  1.00 98.04           H  
ATOM   1478  CE  LYS A  91     -15.344 -13.020  -9.275  1.00 98.04           C  
ATOM   1479  HE2 LYS A  91     -14.610 -12.450  -9.846  1.00 98.04           H  
ATOM   1480  HE3 LYS A  91     -15.643 -13.866  -9.894  1.00 98.04           H  
ATOM   1481  NZ  LYS A  91     -16.506 -12.147  -8.969  1.00 98.04           N  
ATOM   1482  HZ1 LYS A  91     -16.206 -11.343  -8.436  1.00 98.04           H  
ATOM   1483  HZ2 LYS A  91     -17.224 -12.642  -8.459  1.00 98.04           H  
ATOM   1484  HZ3 LYS A  91     -16.904 -11.793  -9.827  1.00 98.04           H  
ATOM   1485  N   TYR A  92      -9.226 -14.279  -6.446  1.00 97.71           N  
ATOM   1486  H   TYR A  92      -9.148 -13.679  -7.255  1.00 97.71           H  
ATOM   1487  CA  TYR A  92      -8.195 -14.142  -5.423  1.00 97.71           C  
ATOM   1488  HA  TYR A  92      -8.412 -14.801  -4.582  1.00 97.71           H  
ATOM   1489  C   TYR A  92      -8.185 -12.706  -4.923  1.00 97.71           C  
ATOM   1490  CB  TYR A  92      -6.838 -14.552  -6.006  1.00 97.71           C  
ATOM   1491  HB2 TYR A  92      -6.076 -14.469  -5.230  1.00 97.71           H  
ATOM   1492  HB3 TYR A  92      -6.566 -13.867  -6.809  1.00 97.71           H  
ATOM   1493  O   TYR A  92      -8.039 -11.785  -5.719  1.00 97.71           O  
ATOM   1494  CG  TYR A  92      -6.853 -15.966  -6.544  1.00 97.71           C  
ATOM   1495  CD1 TYR A  92      -6.592 -17.046  -5.684  1.00 97.71           C  
ATOM   1496  HD1 TYR A  92      -6.293 -16.845  -4.666  1.00 97.71           H  
ATOM   1497  CD2 TYR A  92      -7.206 -16.200  -7.885  1.00 97.71           C  
ATOM   1498  HD2 TYR A  92      -7.408 -15.370  -8.545  1.00 97.71           H  
ATOM   1499  CE1 TYR A  92      -6.684 -18.369  -6.156  1.00 97.71           C  
ATOM   1500  HE1 TYR A  92      -6.453 -19.191  -5.495  1.00 97.71           H  
ATOM   1501  CE2 TYR A  92      -7.312 -17.518  -8.357  1.00 97.71           C  
ATOM   1502  HE2 TYR A  92      -7.592 -17.710  -9.382  1.00 97.71           H  
ATOM   1503  OH  TYR A  92      -7.138 -19.861  -7.995  1.00 97.71           O  
ATOM   1504  HH  TYR A  92      -6.778 -20.522  -7.399  1.00 97.71           H  
ATOM   1505  CZ  TYR A  92      -7.041 -18.602  -7.504  1.00 97.71           C  
ATOM   1506  N   LEU A  93      -8.376 -12.528  -3.616  1.00 96.87           N  
ATOM   1507  H   LEU A  93      -8.382 -13.346  -3.024  1.00 96.87           H  
ATOM   1508  CA  LEU A  93      -8.288 -11.223  -2.971  1.00 96.87           C  
ATOM   1509  HA  LEU A  93      -8.622 -10.455  -3.669  1.00 96.87           H  
ATOM   1510  C   LEU A  93      -6.830 -10.968  -2.611  1.00 96.87           C  
ATOM   1511  CB  LEU A  93      -9.179 -11.189  -1.722  1.00 96.87           C  
ATOM   1512  HB2 LEU A  93     -10.178 -11.545  -1.977  1.00 96.87           H  
ATOM   1513  HB3 LEU A  93      -8.747 -11.869  -0.988  1.00 96.87           H  
ATOM   1514  O   LEU A  93      -6.258 -11.717  -1.813  1.00 96.87           O  
ATOM   1515  CG  LEU A  93      -9.285  -9.789  -1.088  1.00 96.87           C  
ATOM   1516  HG  LEU A  93      -8.296  -9.343  -0.986  1.00 96.87           H  
ATOM   1517  CD1 LEU A  93     -10.180  -8.879  -1.926  1.00 96.87           C  
ATOM   1518 HD11 LEU A  93     -10.380  -7.952  -1.389  1.00 96.87           H  
ATOM   1519 HD12 LEU A  93     -11.133  -9.363  -2.138  1.00 96.87           H  
ATOM   1520 HD13 LEU A  93      -9.680  -8.625  -2.861  1.00 96.87           H  
ATOM   1521  CD2 LEU A  93      -9.898  -9.912   0.309  1.00 96.87           C  
ATOM   1522 HD21 LEU A  93     -10.903 -10.329   0.240  1.00 96.87           H  
ATOM   1523 HD22 LEU A  93      -9.263 -10.539   0.934  1.00 96.87           H  
ATOM   1524 HD23 LEU A  93      -9.952  -8.920   0.758  1.00 96.87           H  
ATOM   1525  N   LEU A  94      -6.260  -9.921  -3.182  1.00 95.59           N  
ATOM   1526  H   LEU A  94      -6.811  -9.344  -3.801  1.00 95.59           H  
ATOM   1527  CA  LEU A  94      -4.874  -9.531  -3.001  1.00 95.59           C  
ATOM   1528  HA  LEU A  94      -4.344 -10.271  -2.402  1.00 95.59           H  
ATOM   1529  C   LEU A  94      -4.777  -8.186  -2.298  1.00 95.59           C  
ATOM   1530  CB  LEU A  94      -4.208  -9.424  -4.371  1.00 95.59           C  
ATOM   1531  HB2 LEU A  94      -3.189  -9.074  -4.203  1.00 95.59           H  
ATOM   1532  HB3 LEU A  94      -4.716  -8.651  -4.948  1.00 95.59           H  
ATOM   1533  O   LEU A  94      -5.620  -7.325  -2.517  1.00 95.59           O  
ATOM   1534  CG  LEU A  94      -4.171 -10.703  -5.215  1.00 95.59           C  
ATOM   1535  HG  LEU A  94      -5.170 -10.918  -5.596  1.00 95.59           H  
ATOM   1536  CD1 LEU A  94      -3.240 -10.416  -6.382  1.00 95.59           C  
ATOM   1537 HD11 LEU A  94      -3.626  -9.586  -6.973  1.00 95.59           H  
ATOM   1538 HD12 LEU A  94      -2.243 -10.161  -6.023  1.00 95.59           H  
ATOM   1539 HD13 LEU A  94      -3.155 -11.302  -7.012  1.00 95.59           H  
ATOM   1540  CD2 LEU A  94      -3.661 -11.942  -4.476  1.00 95.59           C  
ATOM   1541 HD21 LEU A  94      -2.716 -11.714  -3.983  1.00 95.59           H  
ATOM   1542 HD22 LEU A  94      -3.513 -12.756  -5.185  1.00 95.59           H  
ATOM   1543 HD23 LEU A  94      -4.411 -12.247  -3.745  1.00 95.59           H  
ATOM   1544  N   GLU A  95      -3.721  -7.991  -1.517  1.00 93.33           N  
ATOM   1545  H   GLU A  95      -3.085  -8.762  -1.370  1.00 93.33           H  
ATOM   1546  CA  GLU A  95      -3.239  -6.659  -1.146  1.00 93.33           C  
ATOM   1547  HA  GLU A  95      -3.920  -5.893  -1.517  1.00 93.33           H  
ATOM   1548  C   GLU A  95      -1.881  -6.431  -1.797  1.00 93.33           C  
ATOM   1549  CB  GLU A  95      -3.186  -6.534   0.378  1.00 93.33           C  
ATOM   1550  HB2 GLU A  95      -2.591  -7.347   0.794  1.00 93.33           H  
ATOM   1551  HB3 GLU A  95      -4.217  -6.624   0.720  1.00 93.33           H  
ATOM   1552  O   GLU A  95      -0.962  -7.228  -1.591  1.00 93.33           O  
ATOM   1553  CG  GLU A  95      -2.633  -5.194   0.883  1.00 93.33           C  
ATOM   1554  HG2 GLU A  95      -3.187  -4.387   0.404  1.00 93.33           H  
ATOM   1555  HG3 GLU A  95      -1.585  -5.110   0.593  1.00 93.33           H  
ATOM   1556  CD  GLU A  95      -2.747  -5.040   2.409  1.00 93.33           C  
ATOM   1557  OE1 GLU A  95      -2.034  -4.166   2.957  1.00 93.33           O  
ATOM   1558  OE2 GLU A  95      -3.568  -5.757   3.037  1.00 93.33           O  
ATOM   1559  N   TYR A  96      -1.755  -5.365  -2.584  1.00 94.36           N  
ATOM   1560  H   TYR A  96      -2.531  -4.727  -2.685  1.00 94.36           H  
ATOM   1561  CA  TYR A  96      -0.479  -4.984  -3.182  1.00 94.36           C  
ATOM   1562  HA  TYR A  96      -0.015  -5.867  -3.622  1.00 94.36           H  
ATOM   1563  C   TYR A  96       0.439  -4.452  -2.088  1.00 94.36           C  
ATOM   1564  CB  TYR A  96      -0.706  -3.973  -4.303  1.00 94.36           C  
ATOM   1565  HB2 TYR A  96       0.254  -3.565  -4.617  1.00 94.36           H  
ATOM   1566  HB3 TYR A  96      -1.307  -3.152  -3.912  1.00 94.36           H  
ATOM   1567  O   TYR A  96       0.081  -3.540  -1.347  1.00 94.36           O  
ATOM   1568  CG  TYR A  96      -1.383  -4.603  -5.502  1.00 94.36           C  
ATOM   1569  CD1 TYR A  96      -0.596  -5.277  -6.449  1.00 94.36           C  
ATOM   1570  HD1 TYR A  96       0.476  -5.287  -6.321  1.00 94.36           H  
ATOM   1571  CD2 TYR A  96      -2.782  -4.589  -5.636  1.00 94.36           C  
ATOM   1572  HD2 TYR A  96      -3.388  -4.061  -4.914  1.00 94.36           H  
ATOM   1573  CE1 TYR A  96      -1.197  -5.955  -7.527  1.00 94.36           C  
ATOM   1574  HE1 TYR A  96      -0.588  -6.442  -8.275  1.00 94.36           H  
ATOM   1575  CE2 TYR A  96      -3.388  -5.279  -6.702  1.00 94.36           C  
ATOM   1576  HE2 TYR A  96      -4.462  -5.265  -6.813  1.00 94.36           H  
ATOM   1577  OH  TYR A  96      -3.195  -6.704  -8.635  1.00 94.36           O  
ATOM   1578  HH  TYR A  96      -4.105  -6.420  -8.743  1.00 94.36           H  
ATOM   1579  CZ  TYR A  96      -2.602  -5.993  -7.632  1.00 94.36           C  
ATOM   1580  N   ILE A  97       1.615  -5.052  -1.932  1.00 95.49           N  
ATOM   1581  H   ILE A  97       1.912  -5.711  -2.637  1.00 95.49           H  
ATOM   1582  CA  ILE A  97       2.432  -4.888  -0.722  1.00 95.49           C  
ATOM   1583  HA  ILE A  97       1.802  -5.069   0.149  1.00 95.49           H  
ATOM   1584  C   ILE A  97       2.939  -3.450  -0.592  1.00 95.49           C  
ATOM   1585  CB  ILE A  97       3.557  -5.945  -0.732  1.00 95.49           C  
ATOM   1586  HB  ILE A  97       3.993  -5.980  -1.730  1.00 95.49           H  
ATOM   1587  O   ILE A  97       2.838  -2.848   0.482  1.00 95.49           O  
ATOM   1588  CG1 ILE A  97       2.929  -7.316  -0.390  1.00 95.49           C  
ATOM   1589 HG12 ILE A  97       1.992  -7.445  -0.933  1.00 95.49           H  
ATOM   1590 HG13 ILE A  97       2.694  -7.340   0.675  1.00 95.49           H  
ATOM   1591  CG2 ILE A  97       4.681  -5.622   0.269  1.00 95.49           C  
ATOM   1592 HG21 ILE A  97       4.278  -5.572   1.281  1.00 95.49           H  
ATOM   1593 HG22 ILE A  97       5.462  -6.381   0.227  1.00 95.49           H  
ATOM   1594 HG23 ILE A  97       5.154  -4.673   0.017  1.00 95.49           H  
ATOM   1595  CD1 ILE A  97       3.808  -8.523  -0.719  1.00 95.49           C  
ATOM   1596 HD11 ILE A  97       3.845  -8.647  -1.802  1.00 95.49           H  
ATOM   1597 HD12 ILE A  97       3.361  -9.417  -0.285  1.00 95.49           H  
ATOM   1598 HD13 ILE A  97       4.818  -8.404  -0.327  1.00 95.49           H  
ATOM   1599  N   GLU A  98       3.420  -2.883  -1.694  1.00 93.65           N  
ATOM   1600  H   GLU A  98       3.559  -3.462  -2.510  1.00 93.65           H  
ATOM   1601  CA  GLU A  98       3.941  -1.519  -1.734  1.00 93.65           C  
ATOM   1602  HA  GLU A  98       4.626  -1.374  -0.899  1.00 93.65           H  
ATOM   1603  C   GLU A  98       2.829  -0.470  -1.572  1.00 93.65           C  
ATOM   1604  CB  GLU A  98       4.730  -1.325  -3.039  1.00 93.65           C  
ATOM   1605  HB2 GLU A  98       4.146  -1.691  -3.883  1.00 93.65           H  
ATOM   1606  HB3 GLU A  98       4.890  -0.259  -3.197  1.00 93.65           H  
ATOM   1607  O   GLU A  98       3.021   0.495  -0.839  1.00 93.65           O  
ATOM   1608  CG  GLU A  98       6.104  -2.020  -3.007  1.00 93.65           C  
ATOM   1609  HG2 GLU A  98       6.654  -1.661  -2.137  1.00 93.65           H  
ATOM   1610  HG3 GLU A  98       6.672  -1.725  -3.889  1.00 93.65           H  
ATOM   1611  CD  GLU A  98       6.014  -3.552  -2.971  1.00 93.65           C  
ATOM   1612  OE1 GLU A  98       6.681  -4.155  -2.103  1.00 93.65           O  
ATOM   1613  OE2 GLU A  98       5.258  -4.150  -3.768  1.00 93.65           O  
ATOM   1614  N   TYR A  99       1.651  -0.683  -2.163  1.00 91.89           N  
ATOM   1615  H   TYR A  99       1.551  -1.518  -2.723  1.00 91.89           H  
ATOM   1616  CA  TYR A  99       0.588   0.334  -2.255  1.00 91.89           C  
ATOM   1617  HA  TYR A  99       1.024   1.322  -2.113  1.00 91.89           H  
ATOM   1618  C   TYR A  99      -0.513   0.203  -1.206  1.00 91.89           C  
ATOM   1619  CB  TYR A  99      -0.002   0.285  -3.668  1.00 91.89           C  
ATOM   1620  HB2 TYR A  99      -0.857   0.959  -3.735  1.00 91.89           H  
ATOM   1621  HB3 TYR A  99      -0.338  -0.728  -3.886  1.00 91.89           H  
ATOM   1622  O   TYR A  99      -1.158   1.183  -0.858  1.00 91.89           O  
ATOM   1623  CG  TYR A  99       1.037   0.701  -4.672  1.00 91.89           C  
ATOM   1624  CD1 TYR A  99       1.341   2.068  -4.789  1.00 91.89           C  
ATOM   1625  HD1 TYR A  99       0.724   2.804  -4.294  1.00 91.89           H  
ATOM   1626  CD2 TYR A  99       1.809  -0.273  -5.336  1.00 91.89           C  
ATOM   1627  HD2 TYR A  99       1.544  -1.318  -5.273  1.00 91.89           H  
ATOM   1628  CE1 TYR A  99       2.505   2.457  -5.459  1.00 91.89           C  
ATOM   1629  HE1 TYR A  99       2.831   3.487  -5.475  1.00 91.89           H  
ATOM   1630  CE2 TYR A  99       2.973   0.116  -6.014  1.00 91.89           C  
ATOM   1631  HE2 TYR A  99       3.612  -0.626  -6.470  1.00 91.89           H  
ATOM   1632  OH  TYR A  99       4.578   1.859  -6.371  1.00 91.89           O  
ATOM   1633  HH  TYR A  99       5.085   1.128  -6.734  1.00 91.89           H  
ATOM   1634  CZ  TYR A  99       3.343   1.477  -6.001  1.00 91.89           C  
ATOM   1635  N   GLY A 100      -0.733  -1.005  -0.697  1.00 91.51           N  
ATOM   1636  H   GLY A 100      -0.194  -1.777  -1.062  1.00 91.51           H  
ATOM   1637  CA  GLY A 100      -1.764  -1.315   0.284  1.00 91.51           C  
ATOM   1638  HA2 GLY A 100      -1.552  -2.287   0.730  1.00 91.51           H  
ATOM   1639  HA3 GLY A 100      -1.718  -0.553   1.062  1.00 91.51           H  
ATOM   1640  C   GLY A 100      -3.193  -1.354  -0.264  1.00 91.51           C  
ATOM   1641  O   GLY A 100      -4.104  -1.754   0.461  1.00 91.51           O  
ATOM   1642  N   ASN A 101      -3.435  -1.001  -1.526  1.00 89.62           N  
ATOM   1643  H   ASN A 101      -2.676  -0.678  -2.108  1.00 89.62           H  
ATOM   1644  CA  ASN A 101      -4.737  -1.205  -2.153  1.00 89.62           C  
ATOM   1645  HA  ASN A 101      -5.487  -0.751  -1.504  1.00 89.62           H  
ATOM   1646  C   ASN A 101      -5.061  -2.708  -2.268  1.00 89.62           C  
ATOM   1647  CB  ASN A 101      -4.804  -0.468  -3.499  1.00 89.62           C  
ATOM   1648  HB2 ASN A 101      -5.834  -0.450  -3.855  1.00 89.62           H  
ATOM   1649  HB3 ASN A 101      -4.476   0.565  -3.381  1.00 89.62           H  
ATOM   1650  O   ASN A 101      -4.176  -3.567  -2.362  1.00 89.62           O  
ATOM   1651  CG  ASN A 101      -3.927  -1.132  -4.535  1.00 89.62           C  
ATOM   1652  ND2 ASN A 101      -4.487  -1.605  -5.622  1.00 89.62           N  
ATOM   1653 HD21 ASN A 101      -3.852  -1.966  -6.320  1.00 89.62           H  
ATOM   1654 HD22 ASN A 101      -5.420  -1.308  -5.867  1.00 89.62           H  
ATOM   1655  OD1 ASN A 101      -2.739  -1.292  -4.338  1.00 89.62           O  
ATOM   1656  N   ILE A 102      -6.356  -3.022  -2.233  1.00 91.02           N  
ATOM   1657  H   ILE A 102      -7.031  -2.272  -2.271  1.00 91.02           H  
ATOM   1658  CA  ILE A 102      -6.873  -4.391  -2.269  1.00 91.02           C  
ATOM   1659  HA  ILE A 102      -6.026  -5.076  -2.282  1.00 91.02           H  
ATOM   1660  C   ILE A 102      -7.651  -4.595  -3.566  1.00 91.02           C  
ATOM   1661  CB  ILE A 102      -7.715  -4.697  -1.007  1.00 91.02           C  
ATOM   1662  HB  ILE A 102      -8.481  -3.928  -0.913  1.00 91.02           H  
ATOM   1663  O   ILE A 102      -8.487  -3.770  -3.919  1.00 91.02           O  
ATOM   1664  CG1 ILE A 102      -6.818  -4.657   0.253  1.00 91.02           C  
ATOM   1665 HG12 ILE A 102      -6.025  -5.396   0.145  1.00 91.02           H  
ATOM   1666 HG13 ILE A 102      -6.350  -3.675   0.324  1.00 91.02           H  
ATOM   1667  CG2 ILE A 102      -8.427  -6.060  -1.107  1.00 91.02           C  
ATOM   1668 HG21 ILE A 102      -7.694  -6.866  -1.144  1.00 91.02           H  
ATOM   1669 HG22 ILE A 102      -9.089  -6.201  -0.253  1.00 91.02           H  
ATOM   1670 HG23 ILE A 102      -9.048  -6.092  -2.002  1.00 91.02           H  
ATOM   1671  CD1 ILE A 102      -7.550  -4.914   1.577  1.00 91.02           C  
ATOM   1672 HD11 ILE A 102      -8.389  -4.224   1.679  1.00 91.02           H  
ATOM   1673 HD12 ILE A 102      -7.907  -5.943   1.627  1.00 91.02           H  
ATOM   1674 HD13 ILE A 102      -6.858  -4.758   2.405  1.00 91.02           H  
ATOM   1675  N   GLU A 103      -7.427  -5.719  -4.242  1.00 90.45           N  
ATOM   1676  H   GLU A 103      -6.743  -6.367  -3.878  1.00 90.45           H  
ATOM   1677  CA  GLU A 103      -8.093  -6.049  -5.506  1.00 90.45           C  
ATOM   1678  HA  GLU A 103      -8.982  -5.428  -5.616  1.00 90.45           H  
ATOM   1679  C   GLU A 103      -8.521  -7.520  -5.537  1.00 90.45           C  
ATOM   1680  CB  GLU A 103      -7.154  -5.736  -6.677  1.00 90.45           C  
ATOM   1681  HB2 GLU A 103      -6.665  -4.779  -6.495  1.00 90.45           H  
ATOM   1682  HB3 GLU A 103      -6.396  -6.519  -6.698  1.00 90.45           H  
ATOM   1683  O   GLU A 103      -7.893  -8.389  -4.927  1.00 90.45           O  
ATOM   1684  CG  GLU A 103      -7.853  -5.654  -8.050  1.00 90.45           C  
ATOM   1685  HG2 GLU A 103      -8.582  -6.459  -8.144  1.00 90.45           H  
ATOM   1686  HG3 GLU A 103      -8.395  -4.710  -8.111  1.00 90.45           H  
ATOM   1687  CD  GLU A 103      -6.872  -5.773  -9.226  1.00 90.45           C  
ATOM   1688  OE1 GLU A 103      -7.338  -6.035 -10.355  1.00 90.45           O  
ATOM   1689  OE2 GLU A 103      -5.644  -5.724  -8.982  1.00 90.45           O  
ATOM   1690  N   ILE A 104      -9.591  -7.816  -6.279  1.00 94.92           N  
ATOM   1691  H   ILE A 104      -9.998  -7.068  -6.820  1.00 94.92           H  
ATOM   1692  CA  ILE A 104      -9.933  -9.183  -6.670  1.00 94.92           C  
ATOM   1693  HA  ILE A 104      -9.423  -9.881  -6.005  1.00 94.92           H  
ATOM   1694  C   ILE A 104      -9.435  -9.420  -8.089  1.00 94.92           C  
ATOM   1695  CB  ILE A 104     -11.443  -9.462  -6.555  1.00 94.92           C  
ATOM   1696  HB  ILE A 104     -11.980  -8.752  -7.184  1.00 94.92           H  
ATOM   1697  O   ILE A 104      -9.913  -8.787  -9.024  1.00 94.92           O  
ATOM   1698  CG1 ILE A 104     -11.907  -9.282  -5.094  1.00 94.92           C  
ATOM   1699 HG12 ILE A 104     -11.612  -8.294  -4.740  1.00 94.92           H  
ATOM   1700 HG13 ILE A 104     -11.417 -10.026  -4.466  1.00 94.92           H  
ATOM   1701  CG2 ILE A 104     -11.750 -10.894  -7.046  1.00 94.92           C  
ATOM   1702 HG21 ILE A 104     -11.477 -11.002  -8.096  1.00 94.92           H  
ATOM   1703 HG22 ILE A 104     -11.184 -11.615  -6.456  1.00 94.92           H  
ATOM   1704 HG23 ILE A 104     -12.818 -11.098  -6.965  1.00 94.92           H  
ATOM   1705  CD1 ILE A 104     -13.425  -9.387  -4.904  1.00 94.92           C  
ATOM   1706 HD11 ILE A 104     -13.765 -10.410  -5.068  1.00 94.92           H  
ATOM   1707 HD12 ILE A 104     -13.676  -9.102  -3.882  1.00 94.92           H  
ATOM   1708 HD13 ILE A 104     -13.933  -8.712  -5.592  1.00 94.92           H  
ATOM   1709  N   THR A 105      -8.565 -10.408  -8.255  1.00 95.34           N  
ATOM   1710  H   THR A 105      -8.221 -10.882  -7.431  1.00 95.34           H  
ATOM   1711  CA  THR A 105      -8.018 -10.790  -9.559  1.00 95.34           C  
ATOM   1712  HA  THR A 105      -8.563 -10.265 -10.344  1.00 95.34           H  
ATOM   1713  C   THR A 105      -8.197 -12.288  -9.837  1.00 95.34           C  
ATOM   1714  CB  THR A 105      -6.572 -10.292  -9.651  1.00 95.34           C  
ATOM   1715  HB  THR A 105      -6.536  -9.255  -9.315  1.00 95.34           H  
ATOM   1716  O   THR A 105      -8.818 -13.015  -9.050  1.00 95.34           O  
ATOM   1717  CG2 THR A 105      -5.609 -11.119  -8.818  1.00 95.34           C  
ATOM   1718 HG21 THR A 105      -5.579 -12.145  -9.186  1.00 95.34           H  
ATOM   1719 HG22 THR A 105      -5.919 -11.110  -7.773  1.00 95.34           H  
ATOM   1720 HG23 THR A 105      -4.617 -10.676  -8.903  1.00 95.34           H  
ATOM   1721  OG1 THR A 105      -6.117 -10.337 -10.975  1.00 95.34           O  
ATOM   1722  HG1 THR A 105      -5.487  -9.616 -11.044  1.00 95.34           H  
ATOM   1723  N   GLN A 106      -7.693 -12.750 -10.979  1.00 97.74           N  
ATOM   1724  H   GLN A 106      -7.101 -12.113 -11.494  1.00 97.74           H  
ATOM   1725  CA  GLN A 106      -7.820 -14.116 -11.492  1.00 97.74           C  
ATOM   1726  HA  GLN A 106      -8.422 -14.715 -10.808  1.00 97.74           H  
ATOM   1727  C   GLN A 106      -6.451 -14.790 -11.622  1.00 97.74           C  
ATOM   1728  CB  GLN A 106      -8.523 -14.087 -12.853  1.00 97.74           C  
ATOM   1729  HB2 GLN A 106      -7.934 -13.486 -13.546  1.00 97.74           H  
ATOM   1730  HB3 GLN A 106      -8.578 -15.104 -13.242  1.00 97.74           H  
ATOM   1731  O   GLN A 106      -5.434 -14.113 -11.753  1.00 97.74           O  
ATOM   1732  CG  GLN A 106      -9.940 -13.507 -12.782  1.00 97.74           C  
ATOM   1733  HG2 GLN A 106      -9.894 -12.440 -12.561  1.00 97.74           H  
ATOM   1734  HG3 GLN A 106     -10.492 -13.995 -11.979  1.00 97.74           H  
ATOM   1735  CD  GLN A 106     -10.690 -13.691 -14.093  1.00 97.74           C  
ATOM   1736  NE2 GLN A 106     -11.923 -14.147 -14.054  1.00 97.74           N  
ATOM   1737 HE21 GLN A 106     -12.381 -14.227 -14.950  1.00 97.74           H  
ATOM   1738 HE22 GLN A 106     -12.337 -14.408 -13.170  1.00 97.74           H  
ATOM   1739  OE1 GLN A 106     -10.196 -13.443 -15.178  1.00 97.74           O  
ATOM   1740  N   LEU A 107      -6.426 -16.128 -11.630  1.00 98.45           N  
ATOM   1741  H   LEU A 107      -7.297 -16.632 -11.539  1.00 98.45           H  
ATOM   1742  CA  LEU A 107      -5.188 -16.918 -11.619  1.00 98.45           C  
ATOM   1743  HA  LEU A 107      -4.676 -16.724 -10.677  1.00 98.45           H  
ATOM   1744  C   LEU A 107      -4.212 -16.558 -12.751  1.00 98.45           C  
ATOM   1745  CB  LEU A 107      -5.567 -18.410 -11.692  1.00 98.45           C  
ATOM   1746  HB2 LEU A 107      -6.098 -18.593 -12.626  1.00 98.45           H  
ATOM   1747  HB3 LEU A 107      -6.244 -18.646 -10.871  1.00 98.45           H  
ATOM   1748  O   LEU A 107      -3.011 -16.489 -12.524  1.00 98.45           O  
ATOM   1749  CG  LEU A 107      -4.374 -19.382 -11.615  1.00 98.45           C  
ATOM   1750  HG  LEU A 107      -3.709 -19.221 -12.463  1.00 98.45           H  
ATOM   1751  CD1 LEU A 107      -3.595 -19.199 -10.314  1.00 98.45           C  
ATOM   1752 HD11 LEU A 107      -2.848 -19.988 -10.230  1.00 98.45           H  
ATOM   1753 HD12 LEU A 107      -3.065 -18.246 -10.329  1.00 98.45           H  
ATOM   1754 HD13 LEU A 107      -4.272 -19.235  -9.460  1.00 98.45           H  
ATOM   1755  CD2 LEU A 107      -4.891 -20.819 -11.673  1.00 98.45           C  
ATOM   1756 HD21 LEU A 107      -4.046 -21.508 -11.663  1.00 98.45           H  
ATOM   1757 HD22 LEU A 107      -5.535 -21.029 -10.819  1.00 98.45           H  
ATOM   1758 HD23 LEU A 107      -5.444 -20.977 -12.599  1.00 98.45           H  
ATOM   1759  N   ASN A 108      -4.720 -16.269 -13.951  1.00 97.17           N  
ATOM   1760  H   ASN A 108      -5.724 -16.206 -14.039  1.00 97.17           H  
ATOM   1761  CA  ASN A 108      -3.912 -15.939 -15.131  1.00 97.17           C  
ATOM   1762  HA  ASN A 108      -3.141 -16.703 -15.235  1.00 97.17           H  
ATOM   1763  C   ASN A 108      -3.169 -14.593 -15.042  1.00 97.17           C  
ATOM   1764  CB  ASN A 108      -4.808 -15.978 -16.383  1.00 97.17           C  
ATOM   1765  HB2 ASN A 108      -5.307 -16.945 -16.452  1.00 97.17           H  
ATOM   1766  HB3 ASN A 108      -4.170 -15.868 -17.260  1.00 97.17           H  
ATOM   1767  O   ASN A 108      -2.382 -14.284 -15.932  1.00 97.17           O  
ATOM   1768  CG  ASN A 108      -5.861 -14.880 -16.409  1.00 97.17           C  
ATOM   1769  ND2 ASN A 108      -6.296 -14.462 -17.573  1.00 97.17           N  
ATOM   1770 HD21 ASN A 108      -7.026 -13.763 -17.550  1.00 97.17           H  
ATOM   1771 HD22 ASN A 108      -5.898 -14.820 -18.429  1.00 97.17           H  
ATOM   1772  OD1 ASN A 108      -6.343 -14.412 -15.392  1.00 97.17           O  
ATOM   1773  N   ARG A 109      -3.428 -13.785 -14.007  1.00 97.10           N  
ATOM   1774  H   ARG A 109      -4.127 -14.082 -13.340  1.00 97.10           H  
ATOM   1775  CA  ARG A 109      -2.699 -12.540 -13.719  1.00 97.10           C  
ATOM   1776  HA  ARG A 109      -2.124 -12.246 -14.597  1.00 97.10           H  
ATOM   1777  C   ARG A 109      -1.671 -12.707 -12.604  1.00 97.10           C  
ATOM   1778  CB  ARG A 109      -3.690 -11.417 -13.384  1.00 97.10           C  
ATOM   1779  HB2 ARG A 109      -3.126 -10.500 -13.211  1.00 97.10           H  
ATOM   1780  HB3 ARG A 109      -4.225 -11.665 -12.468  1.00 97.10           H  
ATOM   1781  O   ARG A 109      -1.001 -11.740 -12.254  1.00 97.10           O  
ATOM   1782  CG  ARG A 109      -4.700 -11.186 -14.518  1.00 97.10           C  
ATOM   1783  HG2 ARG A 109      -5.382 -12.035 -14.566  1.00 97.10           H  
ATOM   1784  HG3 ARG A 109      -4.173 -11.110 -15.469  1.00 97.10           H  
ATOM   1785  CD  ARG A 109      -5.531  -9.919 -14.303  1.00 97.10           C  
ATOM   1786  HD2 ARG A 109      -6.337  -9.899 -15.037  1.00 97.10           H  
ATOM   1787  HD3 ARG A 109      -6.003  -9.952 -13.321  1.00 97.10           H  
ATOM   1788  NE  ARG A 109      -4.706  -8.704 -14.412  1.00 97.10           N  
ATOM   1789  HE  ARG A 109      -4.155  -8.433 -13.610  1.00 97.10           H  
ATOM   1790  NH1 ARG A 109      -5.153  -8.171 -16.607  1.00 97.10           N  
ATOM   1791 HH11 ARG A 109      -5.024  -7.519 -17.367  1.00 97.10           H  
ATOM   1792 HH12 ARG A 109      -5.826  -8.923 -16.654  1.00 97.10           H  
ATOM   1793  NH2 ARG A 109      -3.747  -6.937 -15.439  1.00 97.10           N  
ATOM   1794 HH21 ARG A 109      -3.268  -6.720 -14.577  1.00 97.10           H  
ATOM   1795 HH22 ARG A 109      -3.653  -6.267 -16.189  1.00 97.10           H  
ATOM   1796  CZ  ARG A 109      -4.547  -7.947 -15.477  1.00 97.10           C  
ATOM   1797  N   LEU A 110      -1.576 -13.904 -12.029  1.00 98.60           N  
ATOM   1798  H   LEU A 110      -2.098 -14.672 -12.425  1.00 98.60           H  
ATOM   1799  CA  LEU A 110      -0.699 -14.211 -10.911  1.00 98.60           C  
ATOM   1800  HA  LEU A 110      -0.349 -13.282 -10.459  1.00 98.60           H  
ATOM   1801  C   LEU A 110       0.514 -14.981 -11.395  1.00 98.60           C  
ATOM   1802  CB  LEU A 110      -1.444 -15.019  -9.842  1.00 98.60           C  
ATOM   1803  HB2 LEU A 110      -1.643 -16.016 -10.237  1.00 98.60           H  
ATOM   1804  HB3 LEU A 110      -0.790 -15.111  -8.975  1.00 98.60           H  
ATOM   1805  O   LEU A 110       0.407 -15.870 -12.231  1.00 98.60           O  
ATOM   1806  CG  LEU A 110      -2.772 -14.409  -9.400  1.00 98.60           C  
ATOM   1807  HG  LEU A 110      -3.482 -14.434 -10.226  1.00 98.60           H  
ATOM   1808  CD1 LEU A 110      -3.362 -15.204  -8.240  1.00 98.60           C  
ATOM   1809 HD11 LEU A 110      -4.368 -14.843  -8.024  1.00 98.60           H  
ATOM   1810 HD12 LEU A 110      -3.412 -16.260  -8.504  1.00 98.60           H  
ATOM   1811 HD13 LEU A 110      -2.726 -15.061  -7.366  1.00 98.60           H  
ATOM   1812  CD2 LEU A 110      -2.593 -12.976  -8.928  1.00 98.60           C  
ATOM   1813 HD21 LEU A 110      -1.792 -12.907  -8.193  1.00 98.60           H  
ATOM   1814 HD22 LEU A 110      -2.376 -12.315  -9.767  1.00 98.60           H  
ATOM   1815 HD23 LEU A 110      -3.541 -12.668  -8.487  1.00 98.60           H  
ATOM   1816  N   TYR A 111       1.650 -14.676 -10.799  1.00 98.70           N  
ATOM   1817  H   TYR A 111       1.640 -13.918 -10.131  1.00 98.70           H  
ATOM   1818  CA  TYR A 111       2.950 -15.246 -11.089  1.00 98.70           C  
ATOM   1819  HA  TYR A 111       2.834 -16.100 -11.757  1.00 98.70           H  
ATOM   1820  C   TYR A 111       3.568 -15.706  -9.765  1.00 98.70           C  
ATOM   1821  CB  TYR A 111       3.818 -14.195 -11.793  1.00 98.70           C  
ATOM   1822  HB2 TYR A 111       4.819 -14.597 -11.951  1.00 98.70           H  
ATOM   1823  HB3 TYR A 111       3.910 -13.329 -11.139  1.00 98.70           H  
ATOM   1824  O   TYR A 111       3.291 -15.113  -8.709  1.00 98.70           O  
ATOM   1825  CG  TYR A 111       3.265 -13.701 -13.114  1.00 98.70           C  
ATOM   1826  CD1 TYR A 111       3.801 -14.175 -14.324  1.00 98.70           C  
ATOM   1827  HD1 TYR A 111       4.614 -14.886 -14.319  1.00 98.70           H  
ATOM   1828  CD2 TYR A 111       2.218 -12.757 -13.132  1.00 98.70           C  
ATOM   1829  HD2 TYR A 111       1.812 -12.374 -12.207  1.00 98.70           H  
ATOM   1830  CE1 TYR A 111       3.298 -13.704 -15.549  1.00 98.70           C  
ATOM   1831  HE1 TYR A 111       3.740 -14.048 -16.473  1.00 98.70           H  
ATOM   1832  CE2 TYR A 111       1.683 -12.321 -14.356  1.00 98.70           C  
ATOM   1833  HE2 TYR A 111       0.861 -11.620 -14.378  1.00 98.70           H  
ATOM   1834  OH  TYR A 111       1.748 -12.337 -16.758  1.00 98.70           O  
ATOM   1835  HH  TYR A 111       2.301 -12.690 -17.459  1.00 98.70           H  
ATOM   1836  CZ  TYR A 111       2.235 -12.778 -15.568  1.00 98.70           C  
ATOM   1837  N   PRO A 112       4.388 -16.768  -9.778  1.00 98.55           N  
ATOM   1838  CA  PRO A 112       5.115 -17.169  -8.582  1.00 98.55           C  
ATOM   1839  HA  PRO A 112       4.411 -17.440  -7.795  1.00 98.55           H  
ATOM   1840  C   PRO A 112       5.981 -16.004  -8.090  1.00 98.55           C  
ATOM   1841  CB  PRO A 112       5.928 -18.402  -8.988  1.00 98.55           C  
ATOM   1842  HB2 PRO A 112       6.905 -18.426  -8.506  1.00 98.55           H  
ATOM   1843  HB3 PRO A 112       5.364 -19.300  -8.737  1.00 98.55           H  
ATOM   1844  O   PRO A 112       6.535 -15.261  -8.889  1.00 98.55           O  
ATOM   1845  CG  PRO A 112       6.054 -18.301 -10.511  1.00 98.55           C  
ATOM   1846  HG2 PRO A 112       6.946 -17.730 -10.769  1.00 98.55           H  
ATOM   1847  HG3 PRO A 112       6.091 -19.285 -10.978  1.00 98.55           H  
ATOM   1848  CD  PRO A 112       4.817 -17.524 -10.947  1.00 98.55           C  
ATOM   1849  HD2 PRO A 112       4.029 -18.215 -11.249  1.00 98.55           H  
ATOM   1850  HD3 PRO A 112       5.075 -16.869 -11.779  1.00 98.55           H  
ATOM   1851  N   CYS A 113       6.094 -15.817  -6.777  1.00 98.63           N  
ATOM   1852  H   CYS A 113       5.642 -16.454  -6.136  1.00 98.63           H  
ATOM   1853  CA  CYS A 113       7.051 -14.865  -6.223  1.00 98.63           C  
ATOM   1854  HA  CYS A 113       7.275 -14.099  -6.965  1.00 98.63           H  
ATOM   1855  C   CYS A 113       8.332 -15.622  -5.852  1.00 98.63           C  
ATOM   1856  CB  CYS A 113       6.438 -14.145  -5.022  1.00 98.63           C  
ATOM   1857  HB2 CYS A 113       6.368 -14.832  -4.179  1.00 98.63           H  
ATOM   1858  HB3 CYS A 113       5.443 -13.781  -5.281  1.00 98.63           H  
ATOM   1859  O   CYS A 113       8.254 -16.564  -5.059  1.00 98.63           O  
ATOM   1860  SG  CYS A 113       7.468 -12.729  -4.563  1.00 98.63           S  
ATOM   1861  HG  CYS A 113       7.372 -12.050  -5.710  1.00 98.63           H  
ATOM   1862  N   PRO A 114       9.501 -15.261  -6.408  1.00 98.12           N  
ATOM   1863  CA  PRO A 114      10.777 -15.783  -5.941  1.00 98.12           C  
ATOM   1864  HA  PRO A 114      10.813 -16.858  -6.117  1.00 98.12           H  
ATOM   1865  C   PRO A 114      10.969 -15.476  -4.456  1.00 98.12           C  
ATOM   1866  CB  PRO A 114      11.842 -15.070  -6.776  1.00 98.12           C  
ATOM   1867  HB2 PRO A 114      12.686 -15.721  -7.001  1.00 98.12           H  
ATOM   1868  HB3 PRO A 114      12.170 -14.169  -6.257  1.00 98.12           H  
ATOM   1869  O   PRO A 114      10.630 -14.382  -4.013  1.00 98.12           O  
ATOM   1870  CG  PRO A 114      11.096 -14.649  -8.034  1.00 98.12           C  
ATOM   1871  HG2 PRO A 114      11.556 -13.783  -8.510  1.00 98.12           H  
ATOM   1872  HG3 PRO A 114      11.046 -15.497  -8.718  1.00 98.12           H  
ATOM   1873  CD  PRO A 114       9.703 -14.333  -7.505  1.00 98.12           C  
ATOM   1874  HD2 PRO A 114       8.960 -14.475  -8.289  1.00 98.12           H  
ATOM   1875  HD3 PRO A 114       9.664 -13.311  -7.125  1.00 98.12           H  
ATOM   1876  N   GLU A 115      11.580 -16.391  -3.701  1.00 97.55           N  
ATOM   1877  H   GLU A 115      11.764 -17.305  -4.091  1.00 97.55           H  
ATOM   1878  CA  GLU A 115      11.715 -16.227  -2.245  1.00 97.55           C  
ATOM   1879  HA  GLU A 115      10.714 -16.206  -1.814  1.00 97.55           H  
ATOM   1880  C   GLU A 115      12.399 -14.909  -1.858  1.00 97.55           C  
ATOM   1881  CB  GLU A 115      12.472 -17.428  -1.653  1.00 97.55           C  
ATOM   1882  HB2 GLU A 115      11.951 -18.344  -1.932  1.00 97.55           H  
ATOM   1883  HB3 GLU A 115      13.471 -17.469  -2.088  1.00 97.55           H  
ATOM   1884  O   GLU A 115      11.944 -14.237  -0.944  1.00 97.55           O  
ATOM   1885  CG  GLU A 115      12.605 -17.377  -0.118  1.00 97.55           C  
ATOM   1886  HG2 GLU A 115      13.283 -16.565   0.149  1.00 97.55           H  
ATOM   1887  HG3 GLU A 115      13.065 -18.306   0.217  1.00 97.55           H  
ATOM   1888  CD  GLU A 115      11.255 -17.192   0.601  1.00 97.55           C  
ATOM   1889  OE1 GLU A 115      11.198 -16.420   1.592  1.00 97.55           O  
ATOM   1890  OE2 GLU A 115      10.268 -17.794   0.124  1.00 97.55           O  
ATOM   1891  N   HIS A 116      13.417 -14.472  -2.606  1.00 97.51           N  
ATOM   1892  H   HIS A 116      13.717 -15.039  -3.386  1.00 97.51           H  
ATOM   1893  CA  HIS A 116      14.116 -13.208  -2.340  1.00 97.51           C  
ATOM   1894  HA  HIS A 116      14.434 -13.218  -1.298  1.00 97.51           H  
ATOM   1895  C   HIS A 116      13.241 -11.951  -2.516  1.00 97.51           C  
ATOM   1896  CB  HIS A 116      15.375 -13.123  -3.215  1.00 97.51           C  
ATOM   1897  HB2 HIS A 116      15.962 -14.034  -3.094  1.00 97.51           H  
ATOM   1898  HB3 HIS A 116      15.984 -12.295  -2.854  1.00 97.51           H  
ATOM   1899  O   HIS A 116      13.601 -10.894  -2.006  1.00 97.51           O  
ATOM   1900  CG  HIS A 116      15.101 -12.899  -4.683  1.00 97.51           C  
ATOM   1901  CD2 HIS A 116      15.097 -11.693  -5.335  1.00 97.51           C  
ATOM   1902  HD2 HIS A 116      15.267 -10.724  -4.888  1.00 97.51           H  
ATOM   1903  ND1 HIS A 116      14.848 -13.869  -5.628  1.00 97.51           N  
ATOM   1904  HD1 HIS A 116      14.881 -14.868  -5.482  1.00 97.51           H  
ATOM   1905  CE1 HIS A 116      14.689 -13.261  -6.816  1.00 97.51           C  
ATOM   1906  HE1 HIS A 116      14.507 -13.759  -7.757  1.00 97.51           H  
ATOM   1907  NE2 HIS A 116      14.836 -11.940  -6.686  1.00 97.51           N  
ATOM   1908  N   LEU A 117      12.104 -12.057  -3.215  1.00 97.70           N  
ATOM   1909  H   LEU A 117      11.852 -12.967  -3.574  1.00 97.70           H  
ATOM   1910  CA  LEU A 117      11.106 -10.993  -3.359  1.00 97.70           C  
ATOM   1911  HA  LEU A 117      11.547 -10.042  -3.062  1.00 97.70           H  
ATOM   1912  C   LEU A 117       9.897 -11.197  -2.438  1.00 97.70           C  
ATOM   1913  CB  LEU A 117      10.650 -10.885  -4.829  1.00 97.70           C  
ATOM   1914  HB2 LEU A 117      10.220 -11.841  -5.127  1.00 97.70           H  
ATOM   1915  HB3 LEU A 117       9.867 -10.130  -4.895  1.00 97.70           H  
ATOM   1916  O   LEU A 117       9.069 -10.296  -2.330  1.00 97.70           O  
ATOM   1917  CG  LEU A 117      11.752 -10.520  -5.832  1.00 97.70           C  
ATOM   1918  HG  LEU A 117      12.493 -11.320  -5.818  1.00 97.70           H  
ATOM   1919  CD1 LEU A 117      11.178 -10.438  -7.248  1.00 97.70           C  
ATOM   1920 HD11 LEU A 117      11.982 -10.220  -7.950  1.00 97.70           H  
ATOM   1921 HD12 LEU A 117      10.723 -11.388  -7.526  1.00 97.70           H  
ATOM   1922 HD13 LEU A 117      10.435  -9.642  -7.308  1.00 97.70           H  
ATOM   1923  CD2 LEU A 117      12.428  -9.186  -5.508  1.00 97.70           C  
ATOM   1924 HD21 LEU A 117      11.691  -8.384  -5.465  1.00 97.70           H  
ATOM   1925 HD22 LEU A 117      13.161  -8.951  -6.281  1.00 97.70           H  
ATOM   1926 HD23 LEU A 117      12.960  -9.249  -4.559  1.00 97.70           H  
ATOM   1927  N   SER A 118       9.769 -12.343  -1.766  1.00 97.94           N  
ATOM   1928  H   SER A 118      10.500 -13.035  -1.847  1.00 97.94           H  
ATOM   1929  CA  SER A 118       8.674 -12.597  -0.828  1.00 97.94           C  
ATOM   1930  HA  SER A 118       7.730 -12.507  -1.365  1.00 97.94           H  
ATOM   1931  C   SER A 118       8.691 -11.586   0.320  1.00 97.94           C  
ATOM   1932  CB  SER A 118       8.769 -14.017  -0.271  1.00 97.94           C  
ATOM   1933  HB2 SER A 118       8.704 -14.741  -1.083  1.00 97.94           H  
ATOM   1934  HB3 SER A 118       9.724 -14.141   0.240  1.00 97.94           H  
ATOM   1935  O   SER A 118       9.753 -11.122   0.738  1.00 97.94           O  
ATOM   1936  OG  SER A 118       7.727 -14.241   0.657  1.00 97.94           O  
ATOM   1937  HG  SER A 118       8.099 -14.809   1.337  1.00 97.94           H  
ATOM   1938  N   VAL A 119       7.524 -11.271   0.889  1.00 97.05           N  
ATOM   1939  H   VAL A 119       6.696 -11.760   0.578  1.00 97.05           H  
ATOM   1940  CA  VAL A 119       7.428 -10.340   2.027  1.00 97.05           C  
ATOM   1941  HA  VAL A 119       7.922  -9.415   1.730  1.00 97.05           H  
ATOM   1942  C   VAL A 119       8.165 -10.849   3.277  1.00 97.05           C  
ATOM   1943  CB  VAL A 119       5.953 -10.012   2.316  1.00 97.05           C  
ATOM   1944  HB  VAL A 119       5.443  -9.905   1.359  1.00 97.05           H  
ATOM   1945  O   VAL A 119       8.522 -10.061   4.149  1.00 97.05           O  
ATOM   1946  CG1 VAL A 119       5.220 -11.105   3.105  1.00 97.05           C  
ATOM   1947 HG11 VAL A 119       4.155 -10.876   3.141  1.00 97.05           H  
ATOM   1948 HG12 VAL A 119       5.359 -12.073   2.624  1.00 97.05           H  
ATOM   1949 HG13 VAL A 119       5.600 -11.158   4.125  1.00 97.05           H  
ATOM   1950  CG2 VAL A 119       5.819  -8.672   3.041  1.00 97.05           C  
ATOM   1951 HG21 VAL A 119       4.761  -8.432   3.155  1.00 97.05           H  
ATOM   1952 HG22 VAL A 119       6.293  -7.886   2.453  1.00 97.05           H  
ATOM   1953 HG23 VAL A 119       6.293  -8.718   4.021  1.00 97.05           H  
ATOM   1954  N   THR A 120       8.424 -12.159   3.348  1.00 95.42           N  
ATOM   1955  H   THR A 120       8.114 -12.746   2.587  1.00 95.42           H  
ATOM   1956  CA  THR A 120       9.222 -12.817   4.396  1.00 95.42           C  
ATOM   1957  HA  THR A 120       8.891 -12.467   5.374  1.00 95.42           H  
ATOM   1958  C   THR A 120      10.713 -12.508   4.300  1.00 95.42           C  
ATOM   1959  CB  THR A 120       9.044 -14.345   4.325  1.00 95.42           C  
ATOM   1960  HB  THR A 120       9.783 -14.838   4.957  1.00 95.42           H  
ATOM   1961  O   THR A 120      11.376 -12.418   5.330  1.00 95.42           O  
ATOM   1962  CG2 THR A 120       7.642 -14.727   4.804  1.00 95.42           C  
ATOM   1963 HG21 THR A 120       6.885 -14.279   4.159  1.00 95.42           H  
ATOM   1964 HG22 THR A 120       7.536 -15.812   4.772  1.00 95.42           H  
ATOM   1965 HG23 THR A 120       7.496 -14.387   5.829  1.00 95.42           H  
ATOM   1966  OG1 THR A 120       9.157 -14.811   2.991  1.00 95.42           O  
ATOM   1967  HG1 THR A 120       9.913 -15.393   2.882  1.00 95.42           H  
ATOM   1968  N   SER A 121      11.232 -12.330   3.084  1.00 97.23           N  
ATOM   1969  H   SER A 121      10.617 -12.420   2.288  1.00 97.23           H  
ATOM   1970  CA  SER A 121      12.652 -12.058   2.823  1.00 97.23           C  
ATOM   1971  HA  SER A 121      13.249 -12.345   3.689  1.00 97.23           H  
ATOM   1972  C   SER A 121      12.929 -10.578   2.549  1.00 97.23           C  
ATOM   1973  CB  SER A 121      13.118 -12.904   1.639  1.00 97.23           C  
ATOM   1974  HB2 SER A 121      12.461 -12.719   0.789  1.00 97.23           H  
ATOM   1975  HB3 SER A 121      14.130 -12.603   1.368  1.00 97.23           H  
ATOM   1976  O   SER A 121      14.023 -10.087   2.823  1.00 97.23           O  
ATOM   1977  OG  SER A 121      13.137 -14.281   1.984  1.00 97.23           O  
ATOM   1978  HG  SER A 121      12.353 -14.737   1.669  1.00 97.23           H  
ATOM   1979  N   LEU A 122      11.935  -9.852   2.036  1.00 97.55           N  
ATOM   1980  H   LEU A 122      11.084 -10.337   1.791  1.00 97.55           H  
ATOM   1981  CA  LEU A 122      12.025  -8.445   1.666  1.00 97.55           C  
ATOM   1982  HA  LEU A 122      12.912  -8.012   2.128  1.00 97.55           H  
ATOM   1983  C   LEU A 122      10.796  -7.698   2.190  1.00 97.55           C  
ATOM   1984  CB  LEU A 122      12.190  -8.384   0.138  1.00 97.55           C  
ATOM   1985  HB2 LEU A 122      13.055  -8.994  -0.119  1.00 97.55           H  
ATOM   1986  HB3 LEU A 122      11.321  -8.843  -0.334  1.00 97.55           H  
ATOM   1987  O   LEU A 122       9.743  -7.667   1.552  1.00 97.55           O  
ATOM   1988  CG  LEU A 122      12.399  -6.982  -0.459  1.00 97.55           C  
ATOM   1989  HG  LEU A 122      11.515  -6.367  -0.293  1.00 97.55           H  
ATOM   1990  CD1 LEU A 122      13.615  -6.269   0.139  1.00 97.55           C  
ATOM   1991 HD11 LEU A 122      13.779  -5.328  -0.387  1.00 97.55           H  
ATOM   1992 HD12 LEU A 122      14.499  -6.898   0.035  1.00 97.55           H  
ATOM   1993 HD13 LEU A 122      13.439  -6.045   1.191  1.00 97.55           H  
ATOM   1994  CD2 LEU A 122      12.607  -7.158  -1.965  1.00 97.55           C  
ATOM   1995 HD21 LEU A 122      13.295  -7.981  -2.157  1.00 97.55           H  
ATOM   1996 HD22 LEU A 122      13.050  -6.268  -2.411  1.00 97.55           H  
ATOM   1997 HD23 LEU A 122      11.654  -7.376  -2.447  1.00 97.55           H  
ATOM   1998  N   ALA A 123      10.920  -7.101   3.373  1.00 96.14           N  
ATOM   1999  H   ALA A 123      11.797  -7.183   3.866  1.00 96.14           H  
ATOM   2000  CA  ALA A 123       9.818  -6.389   4.016  1.00 96.14           C  
ATOM   2001  HA  ALA A 123       8.998  -7.093   4.154  1.00 96.14           H  
ATOM   2002  C   ALA A 123       9.297  -5.220   3.159  1.00 96.14           C  
ATOM   2003  CB  ALA A 123      10.278  -5.912   5.398  1.00 96.14           C  
ATOM   2004  HB1 ALA A 123      11.098  -5.202   5.291  1.00 96.14           H  
ATOM   2005  HB2 ALA A 123      10.607  -6.763   5.993  1.00 96.14           H  
ATOM   2006  HB3 ALA A 123       9.451  -5.420   5.911  1.00 96.14           H  
ATOM   2007  O   ALA A 123      10.021  -4.652   2.337  1.00 96.14           O  
ATOM   2008  N   SER A 124       8.034  -4.837   3.368  1.00 96.90           N  
ATOM   2009  H   SER A 124       7.493  -5.294   4.088  1.00 96.90           H  
ATOM   2010  CA  SER A 124       7.527  -3.588   2.798  1.00 96.90           C  
ATOM   2011  HA  SER A 124       7.732  -3.590   1.727  1.00 96.90           H  
ATOM   2012  C   SER A 124       8.237  -2.389   3.428  1.00 96.90           C  
ATOM   2013  CB  SER A 124       6.016  -3.449   2.983  1.00 96.90           C  
ATOM   2014  HB2 SER A 124       5.518  -4.343   2.606  1.00 96.90           H  
ATOM   2015  HB3 SER A 124       5.774  -3.321   4.038  1.00 96.90           H  
ATOM   2016  O   SER A 124       8.538  -2.388   4.621  1.00 96.90           O  
ATOM   2017  OG  SER A 124       5.604  -2.316   2.244  1.00 96.90           O  
ATOM   2018  HG  SER A 124       4.651  -2.320   2.128  1.00 96.90           H  
ATOM   2019  N   LEU A 125       8.459  -1.344   2.634  1.00 96.65           N  
ATOM   2020  H   LEU A 125       8.175  -1.422   1.668  1.00 96.65           H  
ATOM   2021  CA  LEU A 125       8.921  -0.042   3.123  1.00 96.65           C  
ATOM   2022  HA  LEU A 125       9.483  -0.178   4.047  1.00 96.65           H  
ATOM   2023  C   LEU A 125       7.758   0.893   3.470  1.00 96.65           C  
ATOM   2024  CB  LEU A 125       9.845   0.591   2.072  1.00 96.65           C  
ATOM   2025  HB2 LEU A 125       9.278   0.718   1.150  1.00 96.65           H  
ATOM   2026  HB3 LEU A 125      10.148   1.580   2.416  1.00 96.65           H  
ATOM   2027  O   LEU A 125       7.992   2.002   3.950  1.00 96.65           O  
ATOM   2028  CG  LEU A 125      11.109  -0.232   1.777  1.00 96.65           C  
ATOM   2029  HG  LEU A 125      10.833  -1.235   1.451  1.00 96.65           H  
ATOM   2030  CD1 LEU A 125      11.871   0.436   0.643  1.00 96.65           C  
ATOM   2031 HD11 LEU A 125      12.215   1.427   0.939  1.00 96.65           H  
ATOM   2032 HD12 LEU A 125      12.718  -0.191   0.363  1.00 96.65           H  
ATOM   2033 HD13 LEU A 125      11.212   0.524  -0.221  1.00 96.65           H  
ATOM   2034  CD2 LEU A 125      12.043  -0.336   2.984  1.00 96.65           C  
ATOM   2035 HD21 LEU A 125      11.562  -0.915   3.773  1.00 96.65           H  
ATOM   2036 HD22 LEU A 125      12.956  -0.855   2.693  1.00 96.65           H  
ATOM   2037 HD23 LEU A 125      12.289   0.659   3.355  1.00 96.65           H  
ATOM   2038  N   THR A 126       6.517   0.474   3.202  1.00 96.67           N  
ATOM   2039  H   THR A 126       6.374  -0.456   2.836  1.00 96.67           H  
ATOM   2040  CA  THR A 126       5.337   1.321   3.362  1.00 96.67           C  
ATOM   2041  HA  THR A 126       5.685   2.350   3.446  1.00 96.67           H  
ATOM   2042  C   THR A 126       4.600   1.006   4.656  1.00 96.67           C  
ATOM   2043  CB  THR A 126       4.430   1.315   2.121  1.00 96.67           C  
ATOM   2044  HB  THR A 126       3.658   2.075   2.241  1.00 96.67           H  
ATOM   2045  O   THR A 126       4.199  -0.133   4.910  1.00 96.67           O  
ATOM   2046  CG2 THR A 126       5.250   1.618   0.871  1.00 96.67           C  
ATOM   2047 HG21 THR A 126       6.058   2.313   1.102  1.00 96.67           H  
ATOM   2048 HG22 THR A 126       4.615   2.062   0.105  1.00 96.67           H  
ATOM   2049 HG23 THR A 126       5.703   0.704   0.488  1.00 96.67           H  
ATOM   2050  OG1 THR A 126       3.836   0.077   1.832  1.00 96.67           O  
ATOM   2051  HG1 THR A 126       3.471   0.192   0.951  1.00 96.67           H  
ATOM   2052  N   SER A 127       4.430   2.031   5.486  1.00 98.31           N  
ATOM   2053  H   SER A 127       4.750   2.938   5.180  1.00 98.31           H  
ATOM   2054  CA  SER A 127       3.659   1.986   6.725  1.00 98.31           C  
ATOM   2055  HA  SER A 127       3.758   0.999   7.177  1.00 98.31           H  
ATOM   2056  C   SER A 127       2.186   2.255   6.453  1.00 98.31           C  
ATOM   2057  CB  SER A 127       4.172   3.017   7.728  1.00 98.31           C  
ATOM   2058  HB2 SER A 127       3.514   3.021   8.596  1.00 98.31           H  
ATOM   2059  HB3 SER A 127       4.154   4.006   7.269  1.00 98.31           H  
ATOM   2060  O   SER A 127       1.844   3.023   5.555  1.00 98.31           O  
ATOM   2061  OG  SER A 127       5.488   2.715   8.142  1.00 98.31           O  
ATOM   2062  HG  SER A 127       5.460   2.064   8.847  1.00 98.31           H  
ATOM   2063  N   HIS A 128       1.320   1.650   7.262  1.00 98.01           N  
ATOM   2064  H   HIS A 128       1.690   1.117   8.036  1.00 98.01           H  
ATOM   2065  CA  HIS A 128      -0.127   1.860   7.218  1.00 98.01           C  
ATOM   2066  HA  HIS A 128      -0.404   2.365   6.293  1.00 98.01           H  
ATOM   2067  C   HIS A 128      -0.547   2.745   8.391  1.00 98.01           C  
ATOM   2068  CB  HIS A 128      -0.819   0.492   7.234  1.00 98.01           C  
ATOM   2069  HB2 HIS A 128      -0.513  -0.063   6.347  1.00 98.01           H  
ATOM   2070  HB3 HIS A 128      -0.472  -0.064   8.105  1.00 98.01           H  
ATOM   2071  O   HIS A 128      -0.264   2.420   9.543  1.00 98.01           O  
ATOM   2072  CG  HIS A 128      -2.325   0.511   7.280  1.00 98.01           C  
ATOM   2073  CD2 HIS A 128      -3.150   1.549   6.958  1.00 98.01           C  
ATOM   2074  HD2 HIS A 128      -2.868   2.516   6.569  1.00 98.01           H  
ATOM   2075  ND1 HIS A 128      -3.096  -0.537   7.781  1.00 98.01           N  
ATOM   2076  CE1 HIS A 128      -4.356  -0.084   7.819  1.00 98.01           C  
ATOM   2077  HE1 HIS A 128      -5.195  -0.623   8.233  1.00 98.01           H  
ATOM   2078  NE2 HIS A 128      -4.411   1.160   7.330  1.00 98.01           N  
ATOM   2079  HE2 HIS A 128      -5.228   1.753   7.367  1.00 98.01           H  
ATOM   2080  N   VAL A 129      -1.215   3.856   8.101  1.00 98.53           N  
ATOM   2081  H   VAL A 129      -1.423   4.051   7.133  1.00 98.53           H  
ATOM   2082  CA  VAL A 129      -1.738   4.810   9.082  1.00 98.53           C  
ATOM   2083  HA  VAL A 129      -1.701   4.363  10.075  1.00 98.53           H  
ATOM   2084  C   VAL A 129      -3.205   5.124   8.811  1.00 98.53           C  
ATOM   2085  CB  VAL A 129      -0.890   6.097   9.128  1.00 98.53           C  
ATOM   2086  HB  VAL A 129      -1.282   6.738   9.918  1.00 98.53           H  
ATOM   2087  O   VAL A 129      -3.755   4.772   7.765  1.00 98.53           O  
ATOM   2088  CG1 VAL A 129       0.552   5.754   9.496  1.00 98.53           C  
ATOM   2089 HG11 VAL A 129       1.084   6.668   9.760  1.00 98.53           H  
ATOM   2090 HG12 VAL A 129       1.056   5.266   8.662  1.00 98.53           H  
ATOM   2091 HG13 VAL A 129       0.556   5.092  10.362  1.00 98.53           H  
ATOM   2092  CG2 VAL A 129      -0.891   6.900   7.821  1.00 98.53           C  
ATOM   2093 HG21 VAL A 129      -0.610   6.267   6.979  1.00 98.53           H  
ATOM   2094 HG22 VAL A 129      -1.884   7.317   7.653  1.00 98.53           H  
ATOM   2095 HG23 VAL A 129      -0.182   7.726   7.891  1.00 98.53           H  
ATOM   2096  N   GLN A 130      -3.829   5.791   9.774  1.00 98.00           N  
ATOM   2097  H   GLN A 130      -3.324   6.034  10.613  1.00 98.00           H  
ATOM   2098  CA  GLN A 130      -5.186   6.305   9.680  1.00 98.00           C  
ATOM   2099  HA  GLN A 130      -5.593   6.098   8.690  1.00 98.00           H  
ATOM   2100  C   GLN A 130      -5.147   7.819   9.892  1.00 98.00           C  
ATOM   2101  CB  GLN A 130      -6.073   5.621  10.727  1.00 98.00           C  
ATOM   2102  HB2 GLN A 130      -5.731   5.920  11.718  1.00 98.00           H  
ATOM   2103  HB3 GLN A 130      -7.097   5.967  10.584  1.00 98.00           H  
ATOM   2104  O   GLN A 130      -4.426   8.302  10.767  1.00 98.00           O  
ATOM   2105  CG  GLN A 130      -6.029   4.086  10.677  1.00 98.00           C  
ATOM   2106  HG2 GLN A 130      -5.036   3.744  10.969  1.00 98.00           H  
ATOM   2107  HG3 GLN A 130      -6.217   3.738   9.661  1.00 98.00           H  
ATOM   2108  CD  GLN A 130      -7.045   3.439  11.611  1.00 98.00           C  
ATOM   2109  NE2 GLN A 130      -6.846   2.204  12.005  1.00 98.00           N  
ATOM   2110 HE21 GLN A 130      -6.019   1.690  11.736  1.00 98.00           H  
ATOM   2111 HE22 GLN A 130      -7.565   1.821  12.602  1.00 98.00           H  
ATOM   2112  OE1 GLN A 130      -8.043   4.009  12.012  1.00 98.00           O  
ATOM   2113  N   LEU A 131      -5.896   8.582   9.102  1.00 98.56           N  
ATOM   2114  H   LEU A 131      -6.527   8.135   8.453  1.00 98.56           H  
ATOM   2115  CA  LEU A 131      -6.032  10.013   9.342  1.00 98.56           C  
ATOM   2116  HA  LEU A 131      -5.045  10.436   9.526  1.00 98.56           H  
ATOM   2117  C   LEU A 131      -6.865  10.231  10.599  1.00 98.56           C  
ATOM   2118  CB  LEU A 131      -6.651  10.734   8.136  1.00 98.56           C  
ATOM   2119  HB2 LEU A 131      -7.659  10.352   7.980  1.00 98.56           H  
ATOM   2120  HB3 LEU A 131      -6.729  11.795   8.373  1.00 98.56           H  
ATOM   2121  O   LEU A 131      -7.944   9.667  10.748  1.00 98.56           O  
ATOM   2122  CG  LEU A 131      -5.858  10.569   6.836  1.00 98.56           C  
ATOM   2123  HG  LEU A 131      -5.910   9.521   6.541  1.00 98.56           H  
ATOM   2124  CD1 LEU A 131      -6.502  11.411   5.741  1.00 98.56           C  
ATOM   2125 HD11 LEU A 131      -7.547  11.121   5.624  1.00 98.56           H  
ATOM   2126 HD12 LEU A 131      -6.451  12.464   6.017  1.00 98.56           H  
ATOM   2127 HD13 LEU A 131      -5.984  11.251   4.796  1.00 98.56           H  
ATOM   2128  CD2 LEU A 131      -4.389  10.990   6.953  1.00 98.56           C  
ATOM   2129 HD21 LEU A 131      -4.324  12.013   7.324  1.00 98.56           H  
ATOM   2130 HD22 LEU A 131      -3.915  10.926   5.974  1.00 98.56           H  
ATOM   2131 HD23 LEU A 131      -3.862  10.320   7.632  1.00 98.56           H  
ATOM   2132  N   ASP A 132      -6.360  11.073  11.490  1.00 98.48           N  
ATOM   2133  H   ASP A 132      -5.442  11.462  11.332  1.00 98.48           H  
ATOM   2134  CA  ASP A 132      -7.132  11.579  12.613  1.00 98.48           C  
ATOM   2135  HA  ASP A 132      -7.667  10.756  13.086  1.00 98.48           H  
ATOM   2136  C   ASP A 132      -8.154  12.595  12.100  1.00 98.48           C  
ATOM   2137  CB  ASP A 132      -6.169  12.175  13.634  1.00 98.48           C  
ATOM   2138  HB2 ASP A 132      -5.710  13.076  13.228  1.00 98.48           H  
ATOM   2139  HB3 ASP A 132      -5.372  11.454  13.814  1.00 98.48           H  
ATOM   2140  O   ASP A 132      -7.815  13.742  11.795  1.00 98.48           O  
ATOM   2141  CG  ASP A 132      -6.837  12.494  14.970  1.00 98.48           C  
ATOM   2142  OD1 ASP A 132      -8.012  12.126  15.174  1.00 98.48           O  
ATOM   2143  OD2 ASP A 132      -6.099  13.050  15.814  1.00 98.48           O  
ATOM   2144  N   THR A 133      -9.373  12.116  11.876  1.00 97.56           N  
ATOM   2145  H   THR A 133      -9.547  11.144  12.088  1.00 97.56           H  
ATOM   2146  CA  THR A 133     -10.503  12.884  11.363  1.00 97.56           C  
ATOM   2147  HA  THR A 133     -10.492  13.870  11.827  1.00 97.56           H  
ATOM   2148  C   THR A 133     -11.813  12.193  11.737  1.00 97.56           C  
ATOM   2149  CB  THR A 133     -10.397  13.081   9.841  1.00 97.56           C  
ATOM   2150  HB  THR A 133      -9.466  13.601   9.617  1.00 97.56           H  
ATOM   2151  O   THR A 133     -11.846  11.008  12.068  1.00 97.56           O  
ATOM   2152  CG2 THR A 133     -10.435  11.788   9.022  1.00 97.56           C  
ATOM   2153 HG21 THR A 133     -11.376  11.260   9.179  1.00 97.56           H  
ATOM   2154 HG22 THR A 133      -9.612  11.137   9.316  1.00 97.56           H  
ATOM   2155 HG23 THR A 133     -10.332  12.031   7.964  1.00 97.56           H  
ATOM   2156  OG1 THR A 133     -11.465  13.885   9.406  1.00 97.56           O  
ATOM   2157  HG1 THR A 133     -11.327  14.753   9.792  1.00 97.56           H  
ATOM   2158  N   THR A 134     -12.912  12.938  11.670  1.00 94.80           N  
ATOM   2159  H   THR A 134     -12.799  13.880  11.322  1.00 94.80           H  
ATOM   2160  CA  THR A 134     -14.272  12.411  11.862  1.00 94.80           C  
ATOM   2161  HA  THR A 134     -14.217  11.514  12.478  1.00 94.80           H  
ATOM   2162  C   THR A 134     -14.944  11.974  10.557  1.00 94.80           C  
ATOM   2163  CB  THR A 134     -15.153  13.420  12.606  1.00 94.80           C  
ATOM   2164  HB  THR A 134     -16.156  13.007  12.709  1.00 94.80           H  
ATOM   2165  O   THR A 134     -16.060  11.455  10.592  1.00 94.80           O  
ATOM   2166  CG2 THR A 134     -14.613  13.726  14.004  1.00 94.80           C  
ATOM   2167 HG21 THR A 134     -14.510  12.798  14.565  1.00 94.80           H  
ATOM   2168 HG22 THR A 134     -15.312  14.381  14.524  1.00 94.80           H  
ATOM   2169 HG23 THR A 134     -13.641  14.215  13.943  1.00 94.80           H  
ATOM   2170  OG1 THR A 134     -15.233  14.641  11.906  1.00 94.80           O  
ATOM   2171  HG1 THR A 134     -14.374  15.069  11.935  1.00 94.80           H  
ATOM   2172  N   VAL A 135     -14.283  12.167   9.409  1.00 95.94           N  
ATOM   2173  H   VAL A 135     -13.363  12.583   9.448  1.00 95.94           H  
ATOM   2174  CA  VAL A 135     -14.788  11.738   8.097  1.00 95.94           C  
ATOM   2175  HA  VAL A 135     -15.767  12.192   7.942  1.00 95.94           H  
ATOM   2176  C   VAL A 135     -14.959  10.219   8.072  1.00 95.94           C  
ATOM   2177  CB  VAL A 135     -13.855  12.213   6.965  1.00 95.94           C  
ATOM   2178  HB  VAL A 135     -12.831  11.915   7.193  1.00 95.94           H  
ATOM   2179  O   VAL A 135     -14.032   9.483   8.389  1.00 95.94           O  
ATOM   2180  CG1 VAL A 135     -14.230  11.636   5.594  1.00 95.94           C  
ATOM   2181 HG11 VAL A 135     -13.567  12.046   4.833  1.00 95.94           H  
ATOM   2182 HG12 VAL A 135     -15.260  11.886   5.340  1.00 95.94           H  
ATOM   2183 HG13 VAL A 135     -14.108  10.553   5.588  1.00 95.94           H  
ATOM   2184  CG2 VAL A 135     -13.908  13.741   6.853  1.00 95.94           C  
ATOM   2185 HG21 VAL A 135     -14.924  14.068   6.631  1.00 95.94           H  
ATOM   2186 HG22 VAL A 135     -13.588  14.192   7.792  1.00 95.94           H  
ATOM   2187 HG23 VAL A 135     -13.238  14.080   6.062  1.00 95.94           H  
ATOM   2188  N   GLY A 136     -16.150   9.757   7.684  1.00 90.54           N  
ATOM   2189  H   GLY A 136     -16.876  10.429   7.483  1.00 90.54           H  
ATOM   2190  CA  GLY A 136     -16.436   8.333   7.495  1.00 90.54           C  
ATOM   2191  HA2 GLY A 136     -15.901   7.746   8.242  1.00 90.54           H  
ATOM   2192  HA3 GLY A 136     -17.505   8.159   7.619  1.00 90.54           H  
ATOM   2193  C   GLY A 136     -16.021   7.841   6.111  1.00 90.54           C  
ATOM   2194  O   GLY A 136     -15.132   7.009   5.993  1.00 90.54           O  
ATOM   2195  N   GLU A 137     -16.654   8.377   5.065  1.00 94.49           N  
ATOM   2196  H   GLU A 137     -17.335   9.106   5.221  1.00 94.49           H  
ATOM   2197  CA  GLU A 137     -16.381   8.021   3.668  1.00 94.49           C  
ATOM   2198  HA  GLU A 137     -15.636   7.226   3.634  1.00 94.49           H  
ATOM   2199  C   GLU A 137     -15.815   9.223   2.908  1.00 94.49           C  
ATOM   2200  CB  GLU A 137     -17.648   7.497   2.971  1.00 94.49           C  
ATOM   2201  HB2 GLU A 137     -17.430   7.388   1.909  1.00 94.49           H  
ATOM   2202  HB3 GLU A 137     -18.448   8.228   3.087  1.00 94.49           H  
ATOM   2203  O   GLU A 137     -16.296  10.351   3.040  1.00 94.49           O  
ATOM   2204  CG  GLU A 137     -18.110   6.134   3.515  1.00 94.49           C  
ATOM   2205  HG2 GLU A 137     -18.335   6.237   4.577  1.00 94.49           H  
ATOM   2206  HG3 GLU A 137     -17.289   5.425   3.412  1.00 94.49           H  
ATOM   2207  CD  GLU A 137     -19.352   5.570   2.798  1.00 94.49           C  
ATOM   2208  OE1 GLU A 137     -19.807   4.478   3.213  1.00 94.49           O  
ATOM   2209  OE2 GLU A 137     -19.858   6.217   1.852  1.00 94.49           O  
ATOM   2210  N   LEU A 138     -14.797   8.976   2.083  1.00 96.52           N  
ATOM   2211  H   LEU A 138     -14.471   8.024   1.994  1.00 96.52           H  
ATOM   2212  CA  LEU A 138     -14.208  10.002   1.229  1.00 96.52           C  
ATOM   2213  HA  LEU A 138     -14.085  10.914   1.811  1.00 96.52           H  
ATOM   2214  C   LEU A 138     -15.135  10.319   0.051  1.00 96.52           C  
ATOM   2215  CB  LEU A 138     -12.833   9.534   0.727  1.00 96.52           C  
ATOM   2216  HB2 LEU A 138     -12.482  10.234  -0.031  1.00 96.52           H  
ATOM   2217  HB3 LEU A 138     -12.962   8.562   0.249  1.00 96.52           H  
ATOM   2218  O   LEU A 138     -15.523   9.435  -0.714  1.00 96.52           O  
ATOM   2219  CG  LEU A 138     -11.757   9.415   1.818  1.00 96.52           C  
ATOM   2220  HG  LEU A 138     -12.118   8.794   2.639  1.00 96.52           H  
ATOM   2221  CD1 LEU A 138     -10.513   8.756   1.226  1.00 96.52           C  
ATOM   2222 HD11 LEU A 138      -9.742   8.661   1.990  1.00 96.52           H  
ATOM   2223 HD12 LEU A 138     -10.139   9.354   0.395  1.00 96.52           H  
ATOM   2224 HD13 LEU A 138     -10.770   7.762   0.860  1.00 96.52           H  
ATOM   2225  CD2 LEU A 138     -11.349  10.787   2.356  1.00 96.52           C  
ATOM   2226 HD21 LEU A 138     -10.511  10.677   3.044  1.00 96.52           H  
ATOM   2227 HD22 LEU A 138     -11.048  11.439   1.536  1.00 96.52           H  
ATOM   2228 HD23 LEU A 138     -12.181  11.237   2.898  1.00 96.52           H  
ATOM   2229  N   THR A 139     -15.429  11.601  -0.154  1.00 97.34           N  
ATOM   2230  H   THR A 139     -15.112  12.287   0.515  1.00 97.34           H  
ATOM   2231  CA  THR A 139     -16.165  12.054  -1.342  1.00 97.34           C  
ATOM   2232  HA  THR A 139     -17.032  11.404  -1.458  1.00 97.34           H  
ATOM   2233  C   THR A 139     -15.300  11.950  -2.605  1.00 97.34           C  
ATOM   2234  CB  THR A 139     -16.666  13.498  -1.187  1.00 97.34           C  
ATOM   2235  HB  THR A 139     -17.267  13.752  -2.060  1.00 97.34           H  
ATOM   2236  O   THR A 139     -14.068  11.969  -2.517  1.00 97.34           O  
ATOM   2237  CG2 THR A 139     -17.558  13.668   0.039  1.00 97.34           C  
ATOM   2238 HG21 THR A 139     -17.921  14.694   0.094  1.00 97.34           H  
ATOM   2239 HG22 THR A 139     -17.015  13.419   0.951  1.00 97.34           H  
ATOM   2240 HG23 THR A 139     -18.417  13.001  -0.039  1.00 97.34           H  
ATOM   2241  OG1 THR A 139     -15.574  14.392  -1.149  1.00 97.34           O  
ATOM   2242  HG1 THR A 139     -15.793  15.134  -0.580  1.00 97.34           H  
ATOM   2243  N   PRO A 140     -15.896  11.949  -3.815  1.00 96.32           N  
ATOM   2244  CA  PRO A 140     -15.130  12.009  -5.062  1.00 96.32           C  
ATOM   2245  HA  PRO A 140     -14.575  11.077  -5.176  1.00 96.32           H  
ATOM   2246  C   PRO A 140     -14.137  13.180  -5.119  1.00 96.32           C  
ATOM   2247  CB  PRO A 140     -16.179  12.104  -6.173  1.00 96.32           C  
ATOM   2248  HB2 PRO A 140     -16.441  13.145  -6.359  1.00 96.32           H  
ATOM   2249  HB3 PRO A 140     -15.836  11.627  -7.091  1.00 96.32           H  
ATOM   2250  O   PRO A 140     -13.028  13.018  -5.617  1.00 96.32           O  
ATOM   2251  CG  PRO A 140     -17.383  11.378  -5.574  1.00 96.32           C  
ATOM   2252  HG2 PRO A 140     -18.320  11.694  -6.032  1.00 96.32           H  
ATOM   2253  HG3 PRO A 140     -17.249  10.301  -5.675  1.00 96.32           H  
ATOM   2254  CD  PRO A 140     -17.315  11.765  -4.098  1.00 96.32           C  
ATOM   2255  HD2 PRO A 140     -17.746  10.972  -3.487  1.00 96.32           H  
ATOM   2256  HD3 PRO A 140     -17.849  12.701  -3.939  1.00 96.32           H  
ATOM   2257  N   ARG A 141     -14.492  14.338  -4.542  1.00 97.47           N  
ATOM   2258  H   ARG A 141     -15.383  14.371  -4.068  1.00 97.47           H  
ATOM   2259  CA  ARG A 141     -13.611  15.517  -4.472  1.00 97.47           C  
ATOM   2260  HA  ARG A 141     -13.185  15.709  -5.457  1.00 97.47           H  
ATOM   2261  C   ARG A 141     -12.421  15.299  -3.539  1.00 97.47           C  
ATOM   2262  CB  ARG A 141     -14.406  16.746  -4.011  1.00 97.47           C  
ATOM   2263  HB2 ARG A 141     -14.919  16.515  -3.077  1.00 97.47           H  
ATOM   2264  HB3 ARG A 141     -13.701  17.554  -3.820  1.00 97.47           H  
ATOM   2265  O   ARG A 141     -11.315  15.730  -3.853  1.00 97.47           O  
ATOM   2266  CG  ARG A 141     -15.422  17.224  -5.058  1.00 97.47           C  
ATOM   2267  HG2 ARG A 141     -14.899  17.530  -5.964  1.00 97.47           H  
ATOM   2268  HG3 ARG A 141     -16.097  16.405  -5.309  1.00 97.47           H  
ATOM   2269  CD  ARG A 141     -16.262  18.391  -4.523  1.00 97.47           C  
ATOM   2270  HD2 ARG A 141     -16.746  18.067  -3.601  1.00 97.47           H  
ATOM   2271  HD3 ARG A 141     -17.036  18.623  -5.255  1.00 97.47           H  
ATOM   2272  NE  ARG A 141     -15.450  19.600  -4.278  1.00 97.47           N  
ATOM   2273  HE  ARG A 141     -14.565  19.648  -4.762  1.00 97.47           H  
ATOM   2274  NH1 ARG A 141     -16.880  20.632  -2.798  1.00 97.47           N  
ATOM   2275 HH11 ARG A 141     -17.482  19.822  -2.817  1.00 97.47           H  
ATOM   2276 HH12 ARG A 141     -17.032  21.309  -2.064  1.00 97.47           H  
ATOM   2277  NH2 ARG A 141     -14.938  21.596  -3.310  1.00 97.47           N  
ATOM   2278 HH21 ARG A 141     -15.166  22.313  -2.637  1.00 97.47           H  
ATOM   2279 HH22 ARG A 141     -14.040  21.581  -3.774  1.00 97.47           H  
ATOM   2280  CZ  ARG A 141     -15.762  20.599  -3.470  1.00 97.47           C  
ATOM   2281  N   ALA A 142     -12.627  14.635  -2.402  1.00 97.49           N  
ATOM   2282  H   ALA A 142     -13.556  14.306  -2.179  1.00 97.49           H  
ATOM   2283  CA  ALA A 142     -11.535  14.270  -1.505  1.00 97.49           C  
ATOM   2284  HA  ALA A 142     -10.931  15.155  -1.303  1.00 97.49           H  
ATOM   2285  C   ALA A 142     -10.612  13.221  -2.146  1.00 97.49           C  
ATOM   2286  CB  ALA A 142     -12.126  13.789  -0.179  1.00 97.49           C  
ATOM   2287  HB1 ALA A 142     -12.707  12.879  -0.328  1.00 97.49           H  
ATOM   2288  HB2 ALA A 142     -12.772  14.564   0.235  1.00 97.49           H  
ATOM   2289  HB3 ALA A 142     -11.321  13.591   0.528  1.00 97.49           H  
ATOM   2290  O   ALA A 142      -9.392  13.327  -2.036  1.00 97.49           O  
ATOM   2291  N   LEU A 143     -11.178  12.252  -2.876  1.00 94.71           N  
ATOM   2292  H   LEU A 143     -12.186  12.200  -2.900  1.00 94.71           H  
ATOM   2293  CA  LEU A 143     -10.404  11.265  -3.630  1.00 94.71           C  
ATOM   2294  HA  LEU A 143      -9.690  10.805  -2.947  1.00 94.71           H  
ATOM   2295  C   LEU A 143      -9.576  11.918  -4.744  1.00 94.71           C  
ATOM   2296  CB  LEU A 143     -11.336  10.178  -4.198  1.00 94.71           C  
ATOM   2297  HB2 LEU A 143     -10.769   9.537  -4.874  1.00 94.71           H  
ATOM   2298  HB3 LEU A 143     -12.107  10.668  -4.793  1.00 94.71           H  
ATOM   2299  O   LEU A 143      -8.415  11.550  -4.887  1.00 94.71           O  
ATOM   2300  CG  LEU A 143     -12.021   9.294  -3.139  1.00 94.71           C  
ATOM   2301  HG  LEU A 143     -12.524   9.923  -2.405  1.00 94.71           H  
ATOM   2302  CD1 LEU A 143     -13.060   8.403  -3.816  1.00 94.71           C  
ATOM   2303 HD11 LEU A 143     -13.551   7.785  -3.065  1.00 94.71           H  
ATOM   2304 HD12 LEU A 143     -12.595   7.763  -4.566  1.00 94.71           H  
ATOM   2305 HD13 LEU A 143     -13.822   9.023  -4.288  1.00 94.71           H  
ATOM   2306  CD2 LEU A 143     -11.047   8.373  -2.404  1.00 94.71           C  
ATOM   2307 HD21 LEU A 143     -10.217   8.932  -1.971  1.00 94.71           H  
ATOM   2308 HD22 LEU A 143     -11.580   7.882  -1.589  1.00 94.71           H  
ATOM   2309 HD23 LEU A 143     -10.701   7.588  -3.076  1.00 94.71           H  
ATOM   2310  N   GLU A 144     -10.130  12.888  -5.476  1.00 95.17           N  
ATOM   2311  H   GLU A 144     -11.116  13.076  -5.361  1.00 95.17           H  
ATOM   2312  CA  GLU A 144      -9.404  13.677  -6.481  1.00 95.17           C  
ATOM   2313  HA  GLU A 144      -8.956  13.003  -7.212  1.00 95.17           H  
ATOM   2314  C   GLU A 144      -8.267  14.484  -5.843  1.00 95.17           C  
ATOM   2315  CB  GLU A 144     -10.393  14.601  -7.212  1.00 95.17           C  
ATOM   2316  HB2 GLU A 144     -11.197  13.992  -7.625  1.00 95.17           H  
ATOM   2317  HB3 GLU A 144     -10.821  15.296  -6.490  1.00 95.17           H  
ATOM   2318  O   GLU A 144      -7.135  14.433  -6.317  1.00 95.17           O  
ATOM   2319  CG  GLU A 144      -9.746  15.398  -8.358  1.00 95.17           C  
ATOM   2320  HG2 GLU A 144      -8.921  15.990  -7.960  1.00 95.17           H  
ATOM   2321  HG3 GLU A 144      -9.338  14.694  -9.083  1.00 95.17           H  
ATOM   2322  CD  GLU A 144     -10.727  16.353  -9.064  1.00 95.17           C  
ATOM   2323  OE1 GLU A 144     -10.313  16.946 -10.086  1.00 95.17           O  
ATOM   2324  OE2 GLU A 144     -11.868  16.524  -8.571  1.00 95.17           O  
ATOM   2325  N   TYR A 145      -8.525  15.163  -4.718  1.00 97.13           N  
ATOM   2326  H   TYR A 145      -9.477  15.197  -4.381  1.00 97.13           H  
ATOM   2327  CA  TYR A 145      -7.476  15.860  -3.970  1.00 97.13           C  
ATOM   2328  HA  TYR A 145      -7.038  16.619  -4.618  1.00 97.13           H  
ATOM   2329  C   TYR A 145      -6.343  14.913  -3.563  1.00 97.13           C  
ATOM   2330  CB  TYR A 145      -8.075  16.554  -2.744  1.00 97.13           C  
ATOM   2331  HB2 TYR A 145      -8.675  17.397  -3.088  1.00 97.13           H  
ATOM   2332  HB3 TYR A 145      -8.741  15.860  -2.232  1.00 97.13           H  
ATOM   2333  O   TYR A 145      -5.179  15.242  -3.789  1.00 97.13           O  
ATOM   2334  CG  TYR A 145      -7.041  17.060  -1.753  1.00 97.13           C  
ATOM   2335  CD1 TYR A 145      -6.950  16.479  -0.473  1.00 97.13           C  
ATOM   2336  HD1 TYR A 145      -7.627  15.688  -0.187  1.00 97.13           H  
ATOM   2337  CD2 TYR A 145      -6.145  18.081  -2.126  1.00 97.13           C  
ATOM   2338  HD2 TYR A 145      -6.184  18.492  -3.124  1.00 97.13           H  
ATOM   2339  CE1 TYR A 145      -5.979  16.932   0.438  1.00 97.13           C  
ATOM   2340  HE1 TYR A 145      -5.928  16.513   1.432  1.00 97.13           H  
ATOM   2341  CE2 TYR A 145      -5.162  18.527  -1.220  1.00 97.13           C  
ATOM   2342  HE2 TYR A 145      -4.460  19.293  -1.518  1.00 97.13           H  
ATOM   2343  OH  TYR A 145      -4.144  18.384   0.954  1.00 97.13           O  
ATOM   2344  HH  TYR A 145      -3.606  19.099   0.607  1.00 97.13           H  
ATOM   2345  CZ  TYR A 145      -5.075  17.948   0.065  1.00 97.13           C  
ATOM   2346  N   ILE A 146      -6.671  13.726  -3.039  1.00 94.97           N  
ATOM   2347  H   ILE A 146      -7.649  13.532  -2.881  1.00 94.97           H  
ATOM   2348  CA  ILE A 146      -5.687  12.690  -2.701  1.00 94.97           C  
ATOM   2349  HA  ILE A 146      -5.010  13.089  -1.945  1.00 94.97           H  
ATOM   2350  C   ILE A 146      -4.828  12.320  -3.915  1.00 94.97           C  
ATOM   2351  CB  ILE A 146      -6.391  11.465  -2.083  1.00 94.97           C  
ATOM   2352  HB  ILE A 146      -7.285  11.244  -2.666  1.00 94.97           H  
ATOM   2353  O   ILE A 146      -3.611  12.203  -3.769  1.00 94.97           O  
ATOM   2354  CG1 ILE A 146      -6.815  11.792  -0.634  1.00 94.97           C  
ATOM   2355 HG12 ILE A 146      -5.938  11.786   0.013  1.00 94.97           H  
ATOM   2356 HG13 ILE A 146      -7.246  12.793  -0.593  1.00 94.97           H  
ATOM   2357  CG2 ILE A 146      -5.493  10.215  -2.110  1.00 94.97           C  
ATOM   2358 HG21 ILE A 146      -4.557  10.413  -1.589  1.00 94.97           H  
ATOM   2359 HG22 ILE A 146      -5.281   9.911  -3.135  1.00 94.97           H  
ATOM   2360 HG23 ILE A 146      -6.007   9.381  -1.632  1.00 94.97           H  
ATOM   2361  CD1 ILE A 146      -7.859  10.820  -0.075  1.00 94.97           C  
ATOM   2362 HD11 ILE A 146      -7.454   9.811   0.003  1.00 94.97           H  
ATOM   2363 HD12 ILE A 146      -8.735  10.816  -0.724  1.00 94.97           H  
ATOM   2364 HD13 ILE A 146      -8.161  11.150   0.920  1.00 94.97           H  
ATOM   2365  N   GLU A 147      -5.417  12.186  -5.109  1.00 91.11           N  
ATOM   2366  H   GLU A 147      -6.416  12.307  -5.189  1.00 91.11           H  
ATOM   2367  CA  GLU A 147      -4.639  11.912  -6.324  1.00 91.11           C  
ATOM   2368  HA  GLU A 147      -4.063  11.003  -6.147  1.00 91.11           H  
ATOM   2369  C   GLU A 147      -3.605  13.010  -6.617  1.00 91.11           C  
ATOM   2370  CB  GLU A 147      -5.525  11.667  -7.559  1.00 91.11           C  
ATOM   2371  HB2 GLU A 147      -4.865  11.532  -8.416  1.00 91.11           H  
ATOM   2372  HB3 GLU A 147      -6.128  12.553  -7.758  1.00 91.11           H  
ATOM   2373  O   GLU A 147      -2.487  12.704  -7.020  1.00 91.11           O  
ATOM   2374  CG  GLU A 147      -6.453  10.442  -7.499  1.00 91.11           C  
ATOM   2375  HG2 GLU A 147      -7.283  10.653  -6.824  1.00 91.11           H  
ATOM   2376  HG3 GLU A 147      -6.885  10.288  -8.488  1.00 91.11           H  
ATOM   2377  CD  GLU A 147      -5.750   9.156  -7.055  1.00 91.11           C  
ATOM   2378  OE1 GLU A 147      -6.184   8.537  -6.049  1.00 91.11           O  
ATOM   2379  OE2 GLU A 147      -4.734   8.765  -7.665  1.00 91.11           O  
ATOM   2380  N   THR A 148      -3.922  14.280  -6.339  1.00 94.17           N  
ATOM   2381  H   THR A 148      -4.860  14.468  -6.015  1.00 94.17           H  
ATOM   2382  CA  THR A 148      -2.992  15.405  -6.570  1.00 94.17           C  
ATOM   2383  HA  THR A 148      -2.532  15.258  -7.548  1.00 94.17           H  
ATOM   2384  C   THR A 148      -1.838  15.500  -5.568  1.00 94.17           C  
ATOM   2385  CB  THR A 148      -3.706  16.765  -6.604  1.00 94.17           C  
ATOM   2386  HB  THR A 148      -2.991  17.502  -6.971  1.00 94.17           H  
ATOM   2387  O   THR A 148      -0.868  16.213  -5.825  1.00 94.17           O  
ATOM   2388  CG2 THR A 148      -4.912  16.807  -7.539  1.00 94.17           C  
ATOM   2389 HG21 THR A 148      -5.220  17.842  -7.684  1.00 94.17           H  
ATOM   2390 HG22 THR A 148      -5.749  16.254  -7.111  1.00 94.17           H  
ATOM   2391 HG23 THR A 148      -4.652  16.378  -8.506  1.00 94.17           H  
ATOM   2392  OG1 THR A 148      -4.133  17.179  -5.323  1.00 94.17           O  
ATOM   2393  HG1 THR A 148      -4.503  16.421  -4.864  1.00 94.17           H  
ATOM   2394  N   ILE A 149      -1.941  14.825  -4.418  1.00 95.85           N  
ATOM   2395  H   ILE A 149      -2.781  14.286  -4.265  1.00 95.85           H  
ATOM   2396  CA  ILE A 149      -0.923  14.849  -3.350  1.00 95.85           C  
ATOM   2397  HA  ILE A 149      -0.148  15.558  -3.641  1.00 95.85           H  
ATOM   2398  C   ILE A 149      -0.182  13.516  -3.196  1.00 95.85           C  
ATOM   2399  CB  ILE A 149      -1.506  15.356  -2.016  1.00 95.85           C  
ATOM   2400  HB  ILE A 149      -0.701  15.364  -1.281  1.00 95.85           H  
ATOM   2401  O   ILE A 149       0.669  13.359  -2.320  1.00 95.85           O  
ATOM   2402  CG1 ILE A 149      -2.625  14.434  -1.499  1.00 95.85           C  
ATOM   2403 HG12 ILE A 149      -2.322  13.392  -1.599  1.00 95.85           H  
ATOM   2404 HG13 ILE A 149      -3.507  14.584  -2.121  1.00 95.85           H  
ATOM   2405  CG2 ILE A 149      -2.014  16.798  -2.178  1.00 95.85           C  
ATOM   2406 HG21 ILE A 149      -1.212  17.431  -2.558  1.00 95.85           H  
ATOM   2407 HG22 ILE A 149      -2.355  17.182  -1.216  1.00 95.85           H  
ATOM   2408 HG23 ILE A 149      -2.853  16.827  -2.873  1.00 95.85           H  
ATOM   2409  CD1 ILE A 149      -3.027  14.666  -0.040  1.00 95.85           C  
ATOM   2410 HD11 ILE A 149      -3.426  15.672   0.089  1.00 95.85           H  
ATOM   2411 HD12 ILE A 149      -2.168  14.535   0.619  1.00 95.85           H  
ATOM   2412 HD13 ILE A 149      -3.798  13.947   0.238  1.00 95.85           H  
ATOM   2413  N   LYS A 150      -0.483  12.539  -4.049  1.00 91.48           N  
ATOM   2414  H   LYS A 150      -1.198  12.730  -4.736  1.00 91.48           H  
ATOM   2415  CA  LYS A 150       0.318  11.327  -4.209  1.00 91.48           C  
ATOM   2416  HA  LYS A 150       0.362  10.805  -3.253  1.00 91.48           H  
ATOM   2417  C   LYS A 150       1.749  11.703  -4.608  1.00 91.48           C  
ATOM   2418  CB  LYS A 150      -0.384  10.457  -5.265  1.00 91.48           C  
ATOM   2419  HB2 LYS A 150       0.335   9.873  -5.840  1.00 91.48           H  
ATOM   2420  HB3 LYS A 150      -0.886  11.095  -5.993  1.00 91.48           H  
ATOM   2421  O   LYS A 150       1.952  12.554  -5.459  1.00 91.48           O  
ATOM   2422  CG  LYS A 150      -1.411   9.531  -4.601  1.00 91.48           C  
ATOM   2423  HG2 LYS A 150      -0.891   8.829  -3.949  1.00 91.48           H  
ATOM   2424  HG3 LYS A 150      -2.095  10.119  -3.988  1.00 91.48           H  
ATOM   2425  CD  LYS A 150      -2.222   8.754  -5.641  1.00 91.48           C  
ATOM   2426  HD2 LYS A 150      -2.843   9.448  -6.208  1.00 91.48           H  
ATOM   2427  HD3 LYS A 150      -1.579   8.261  -6.370  1.00 91.48           H  
ATOM   2428  CE  LYS A 150      -3.092   7.729  -4.923  1.00 91.48           C  
ATOM   2429  HE2 LYS A 150      -3.773   8.249  -4.250  1.00 91.48           H  
ATOM   2430  HE3 LYS A 150      -2.450   7.089  -4.317  1.00 91.48           H  
ATOM   2431  NZ  LYS A 150      -3.881   6.878  -5.838  1.00 91.48           N  
ATOM   2432  HZ1 LYS A 150      -3.324   6.449  -6.564  1.00 91.48           H  
ATOM   2433  HZ2 LYS A 150      -4.581   7.442  -6.298  1.00 91.48           H  
ATOM   2434  HZ3 LYS A 150      -4.331   6.160  -5.288  1.00 91.48           H  
ATOM   2435  N   GLU A 151       2.731  11.027  -4.011  1.00 91.82           N  
ATOM   2436  H   GLU A 151       2.482  10.428  -3.237  1.00 91.82           H  
ATOM   2437  CA  GLU A 151       4.173  11.299  -4.174  1.00 91.82           C  
ATOM   2438  HA  GLU A 151       4.684  10.551  -3.568  1.00 91.82           H  
ATOM   2439  C   GLU A 151       4.663  12.637  -3.592  1.00 91.82           C  
ATOM   2440  CB  GLU A 151       4.676  11.063  -5.615  1.00 91.82           C  
ATOM   2441  HB2 GLU A 151       4.193  11.756  -6.304  1.00 91.82           H  
ATOM   2442  HB3 GLU A 151       5.745  11.270  -5.651  1.00 91.82           H  
ATOM   2443  O   GLU A 151       5.862  12.913  -3.628  1.00 91.82           O  
ATOM   2444  CG  GLU A 151       4.468   9.629  -6.119  1.00 91.82           C  
ATOM   2445  HG2 GLU A 151       3.400   9.432  -6.209  1.00 91.82           H  
ATOM   2446  HG3 GLU A 151       4.899   9.542  -7.116  1.00 91.82           H  
ATOM   2447  CD  GLU A 151       5.134   8.605  -5.189  1.00 91.82           C  
ATOM   2448  OE1 GLU A 151       4.401   7.836  -4.528  1.00 91.82           O  
ATOM   2449  OE2 GLU A 151       6.372   8.625  -5.039  1.00 91.82           O  
ATOM   2450  N   GLU A 152       3.784  13.429  -2.975  1.00 93.96           N  
ATOM   2451  H   GLU A 152       2.805  13.182  -2.961  1.00 93.96           H  
ATOM   2452  CA  GLU A 152       4.192  14.640  -2.270  1.00 93.96           C  
ATOM   2453  HA  GLU A 152       4.968  15.134  -2.855  1.00 93.96           H  
ATOM   2454  C   GLU A 152       4.785  14.327  -0.901  1.00 93.96           C  
ATOM   2455  CB  GLU A 152       3.031  15.624  -2.112  1.00 93.96           C  
ATOM   2456  HB2 GLU A 152       2.196  15.128  -1.616  1.00 93.96           H  
ATOM   2457  HB3 GLU A 152       3.335  16.439  -1.456  1.00 93.96           H  
ATOM   2458  O   GLU A 152       4.377  13.394  -0.197  1.00 93.96           O  
ATOM   2459  CG  GLU A 152       2.567  16.208  -3.451  1.00 93.96           C  
ATOM   2460  HG2 GLU A 152       1.638  16.746  -3.263  1.00 93.96           H  
ATOM   2461  HG3 GLU A 152       2.353  15.407  -4.160  1.00 93.96           H  
ATOM   2462  CD  GLU A 152       3.556  17.210  -4.058  1.00 93.96           C  
ATOM   2463  OE1 GLU A 152       3.229  17.740  -5.143  1.00 93.96           O  
ATOM   2464  OE2 GLU A 152       4.474  17.675  -3.349  1.00 93.96           O  
ATOM   2465  N   GLU A 153       5.735  15.169  -0.509  1.00 97.18           N  
ATOM   2466  H   GLU A 153       5.980  15.933  -1.123  1.00 97.18           H  
ATOM   2467  CA  GLU A 153       6.370  15.091   0.791  1.00 97.18           C  
ATOM   2468  HA  GLU A 153       6.433  14.038   1.064  1.00 97.18           H  
ATOM   2469  C   GLU A 153       5.538  15.764   1.881  1.00 97.18           C  
ATOM   2470  CB  GLU A 153       7.793  15.639   0.705  1.00 97.18           C  
ATOM   2471  HB2 GLU A 153       8.298  15.194  -0.152  1.00 97.18           H  
ATOM   2472  HB3 GLU A 153       7.769  16.723   0.587  1.00 97.18           H  
ATOM   2473  O   GLU A 153       5.022  16.874   1.722  1.00 97.18           O  
ATOM   2474  CG  GLU A 153       8.547  15.259   1.973  1.00 97.18           C  
ATOM   2475  HG2 GLU A 153       8.099  15.756   2.834  1.00 97.18           H  
ATOM   2476  HG3 GLU A 153       8.460  14.183   2.125  1.00 97.18           H  
ATOM   2477  CD  GLU A 153      10.019  15.621   1.913  1.00 97.18           C  
ATOM   2478  OE1 GLU A 153      10.754  15.113   2.780  1.00 97.18           O  
ATOM   2479  OE2 GLU A 153      10.468  16.482   1.131  1.00 97.18           O  
ATOM   2480  N   MET A 154       5.436  15.082   3.018  1.00 98.71           N  
ATOM   2481  H   MET A 154       5.881  14.177   3.064  1.00 98.71           H  
ATOM   2482  CA  MET A 154       4.628  15.477   4.161  1.00 98.71           C  
ATOM   2483  HA  MET A 154       4.386  16.535   4.064  1.00 98.71           H  
ATOM   2484  C   MET A 154       5.389  15.275   5.471  1.00 98.71           C  
ATOM   2485  CB  MET A 154       3.318  14.672   4.178  1.00 98.71           C  
ATOM   2486  HB2 MET A 154       2.725  14.962   5.046  1.00 98.71           H  
ATOM   2487  HB3 MET A 154       3.555  13.612   4.263  1.00 98.71           H  
ATOM   2488  O   MET A 154       6.238  14.389   5.592  1.00 98.71           O  
ATOM   2489  CG  MET A 154       2.477  14.888   2.918  1.00 98.71           C  
ATOM   2490  HG2 MET A 154       2.154  15.929   2.888  1.00 98.71           H  
ATOM   2491  HG3 MET A 154       3.087  14.686   2.037  1.00 98.71           H  
ATOM   2492  SD  MET A 154       1.017  13.831   2.813  1.00 98.71           S  
ATOM   2493  CE  MET A 154       0.568  14.173   1.093  1.00 98.71           C  
ATOM   2494  HE1 MET A 154       1.438  14.051   0.448  1.00 98.71           H  
ATOM   2495  HE2 MET A 154      -0.206  13.477   0.771  1.00 98.71           H  
ATOM   2496  HE3 MET A 154       0.188  15.192   1.014  1.00 98.71           H  
ATOM   2497  N   ILE A 155       5.045  16.067   6.481  1.00 98.93           N  
ATOM   2498  H   ILE A 155       4.349  16.776   6.297  1.00 98.93           H  
ATOM   2499  CA  ILE A 155       5.361  15.770   7.877  1.00 98.93           C  
ATOM   2500  HA  ILE A 155       6.264  15.161   7.918  1.00 98.93           H  
ATOM   2501  C   ILE A 155       4.216  14.951   8.456  1.00 98.93           C  
ATOM   2502  CB  ILE A 155       5.610  17.051   8.699  1.00 98.93           C  
ATOM   2503  HB  ILE A 155       4.686  17.628   8.728  1.00 98.93           H  
ATOM   2504  O   ILE A 155       3.071  15.402   8.469  1.00 98.93           O  
ATOM   2505  CG1 ILE A 155       6.694  17.960   8.081  1.00 98.93           C  
ATOM   2506 HG12 ILE A 155       6.832  18.830   8.722  1.00 98.93           H  
ATOM   2507 HG13 ILE A 155       6.339  18.327   7.118  1.00 98.93           H  
ATOM   2508  CG2 ILE A 155       5.983  16.686  10.150  1.00 98.93           C  
ATOM   2509 HG21 ILE A 155       6.246  17.587  10.703  1.00 98.93           H  
ATOM   2510 HG22 ILE A 155       6.823  15.991  10.167  1.00 98.93           H  
ATOM   2511 HG23 ILE A 155       5.133  16.221  10.650  1.00 98.93           H  
ATOM   2512  CD1 ILE A 155       8.054  17.285   7.873  1.00 98.93           C  
ATOM   2513 HD11 ILE A 155       8.742  17.999   7.419  1.00 98.93           H  
ATOM   2514 HD12 ILE A 155       7.936  16.435   7.202  1.00 98.93           H  
ATOM   2515 HD13 ILE A 155       8.469  16.950   8.823  1.00 98.93           H  
ATOM   2516  N   LEU A 156       4.540  13.765   8.961  1.00 98.90           N  
ATOM   2517  H   LEU A 156       5.501  13.463   8.897  1.00 98.90           H  
ATOM   2518  CA  LEU A 156       3.613  12.920   9.696  1.00 98.90           C  
ATOM   2519  HA  LEU A 156       2.593  13.182   9.412  1.00 98.90           H  
ATOM   2520  C   LEU A 156       3.764  13.172  11.192  1.00 98.90           C  
ATOM   2521  CB  LEU A 156       3.855  11.462   9.288  1.00 98.90           C  
ATOM   2522  HB2 LEU A 156       3.745  11.421   8.204  1.00 98.90           H  
ATOM   2523  HB3 LEU A 156       4.877  11.170   9.531  1.00 98.90           H  
ATOM   2524  O   LEU A 156       4.843  12.985  11.754  1.00 98.90           O  
ATOM   2525  CG  LEU A 156       2.865  10.466   9.912  1.00 98.90           C  
ATOM   2526  HG  LEU A 156       1.860  10.886   9.895  1.00 98.90           H  
ATOM   2527  CD1 LEU A 156       2.865   9.196   9.066  1.00 98.90           C  
ATOM   2528 HD11 LEU A 156       3.859   8.747   9.061  1.00 98.90           H  
ATOM   2529 HD12 LEU A 156       2.142   8.491   9.476  1.00 98.90           H  
ATOM   2530 HD13 LEU A 156       2.567   9.434   8.045  1.00 98.90           H  
ATOM   2531  CD2 LEU A 156       3.226  10.076  11.349  1.00 98.90           C  
ATOM   2532 HD21 LEU A 156       4.273   9.777  11.406  1.00 98.90           H  
ATOM   2533 HD22 LEU A 156       2.586   9.259  11.681  1.00 98.90           H  
ATOM   2534 HD23 LEU A 156       3.047  10.898  12.042  1.00 98.90           H  
ATOM   2535  N   THR A 157       2.666  13.540  11.847  1.00 98.83           N  
ATOM   2536  H   THR A 157       1.813  13.661  11.319  1.00 98.83           H  
ATOM   2537  CA  THR A 157       2.596  13.690  13.307  1.00 98.83           C  
ATOM   2538  HA  THR A 157       3.580  13.509  13.740  1.00 98.83           H  
ATOM   2539  C   THR A 157       1.625  12.670  13.891  1.00 98.83           C  
ATOM   2540  CB  THR A 157       2.192  15.119  13.690  1.00 98.83           C  
ATOM   2541  HB  THR A 157       1.170  15.312  13.364  1.00 98.83           H  
ATOM   2542  O   THR A 157       0.488  12.583  13.438  1.00 98.83           O  
ATOM   2543  CG2 THR A 157       2.306  15.374  15.192  1.00 98.83           C  
ATOM   2544 HG21 THR A 157       1.601  14.744  15.734  1.00 98.83           H  
ATOM   2545 HG22 THR A 157       3.320  15.162  15.531  1.00 98.83           H  
ATOM   2546 HG23 THR A 157       2.066  16.417  15.398  1.00 98.83           H  
ATOM   2547  OG1 THR A 157       3.058  16.034  13.055  1.00 98.83           O  
ATOM   2548  HG1 THR A 157       2.875  15.972  12.114  1.00 98.83           H  
ATOM   2549  N   LEU A 158       2.057  11.905  14.895  1.00 98.59           N  
ATOM   2550  H   LEU A 158       2.978  12.090  15.267  1.00 98.59           H  
ATOM   2551  CA  LEU A 158       1.195  10.983  15.637  1.00 98.59           C  
ATOM   2552  HA  LEU A 158       0.580  10.416  14.938  1.00 98.59           H  
ATOM   2553  C   LEU A 158       0.263  11.775  16.555  1.00 98.59           C  
ATOM   2554  CB  LEU A 158       2.035  10.009  16.488  1.00 98.59           C  
ATOM   2555  HB2 LEU A 158       2.647  10.590  17.178  1.00 98.59           H  
ATOM   2556  HB3 LEU A 158       1.350   9.411  17.089  1.00 98.59           H  
ATOM   2557  O   LEU A 158       0.736  12.555  17.385  1.00 98.59           O  
ATOM   2558  CG  LEU A 158       2.954   9.049  15.718  1.00 98.59           C  
ATOM   2559  HG  LEU A 158       3.691   9.622  15.155  1.00 98.59           H  
ATOM   2560  CD1 LEU A 158       3.692   8.139  16.696  1.00 98.59           C  
ATOM   2561 HD11 LEU A 158       2.983   7.495  17.216  1.00 98.59           H  
ATOM   2562 HD12 LEU A 158       4.418   7.530  16.158  1.00 98.59           H  
ATOM   2563 HD13 LEU A 158       4.213   8.731  17.448  1.00 98.59           H  
ATOM   2564  CD2 LEU A 158       2.185   8.153  14.753  1.00 98.59           C  
ATOM   2565 HD21 LEU A 158       1.845   8.759  13.913  1.00 98.59           H  
ATOM   2566 HD22 LEU A 158       2.840   7.374  14.362  1.00 98.59           H  
ATOM   2567 HD23 LEU A 158       1.332   7.699  15.257  1.00 98.59           H  
ATOM   2568  N   SER A 159      -1.041  11.518  16.478  1.00 98.19           N  
ATOM   2569  H   SER A 159      -1.390  10.902  15.757  1.00 98.19           H  
ATOM   2570  CA  SER A 159      -2.029  12.185  17.335  1.00 98.19           C  
ATOM   2571  HA  SER A 159      -1.883  13.263  17.273  1.00 98.19           H  
ATOM   2572  C   SER A 159      -1.906  11.794  18.808  1.00 98.19           C  
ATOM   2573  CB  SER A 159      -3.436  11.875  16.840  1.00 98.19           C  
ATOM   2574  HB2 SER A 159      -4.161  12.313  17.526  1.00 98.19           H  
ATOM   2575  HB3 SER A 159      -3.595  10.798  16.793  1.00 98.19           H  
ATOM   2576  O   SER A 159      -2.237  12.580  19.690  1.00 98.19           O  
ATOM   2577  OG  SER A 159      -3.610  12.447  15.565  1.00 98.19           O  
ATOM   2578  HG  SER A 159      -4.532  12.715  15.563  1.00 98.19           H  
ATOM   2579  N   SER A 160      -1.361  10.608  19.099  1.00 95.67           N  
ATOM   2580  H   SER A 160      -1.081  10.010  18.335  1.00 95.67           H  
ATOM   2581  CA  SER A 160      -1.059  10.175  20.469  1.00 95.67           C  
ATOM   2582  HA  SER A 160      -1.951  10.308  21.083  1.00 95.67           H  
ATOM   2583  C   SER A 160       0.072  10.971  21.131  1.00 95.67           C  
ATOM   2584  CB  SER A 160      -0.686   8.690  20.470  1.00 95.67           C  
ATOM   2585  HB2 SER A 160      -1.509   8.111  20.051  1.00 95.67           H  
ATOM   2586  HB3 SER A 160      -0.513   8.363  21.495  1.00 95.67           H  
ATOM   2587  O   SER A 160       0.241  10.895  22.345  1.00 95.67           O  
ATOM   2588  OG  SER A 160       0.488   8.473  19.700  1.00 95.67           O  
ATOM   2589  HG  SER A 160       0.703   7.538  19.727  1.00 95.67           H  
ATOM   2590  N   GLY A 161       0.887  11.688  20.348  1.00 94.71           N  
ATOM   2591  H   GLY A 161       0.663  11.756  19.366  1.00 94.71           H  
ATOM   2592  CA  GLY A 161       2.052  12.432  20.831  1.00 94.71           C  
ATOM   2593  HA2 GLY A 161       1.766  12.990  21.722  1.00 94.71           H  
ATOM   2594  HA3 GLY A 161       2.349  13.145  20.062  1.00 94.71           H  
ATOM   2595  C   GLY A 161       3.279  11.582  21.188  1.00 94.71           C  
ATOM   2596  O   GLY A 161       4.329  12.160  21.457  1.00 94.71           O  
ATOM   2597  N   GLY A 162       3.184  10.247  21.160  1.00 95.82           N  
ATOM   2598  H   GLY A 162       2.291   9.845  20.914  1.00 95.82           H  
ATOM   2599  CA  GLY A 162       4.313   9.343  21.424  1.00 95.82           C  
ATOM   2600  HA2 GLY A 162       3.952   8.316  21.467  1.00 95.82           H  
ATOM   2601  HA3 GLY A 162       4.751   9.593  22.390  1.00 95.82           H  
ATOM   2602  C   GLY A 162       5.419   9.420  20.364  1.00 95.82           C  
ATOM   2603  O   GLY A 162       5.258  10.082  19.340  1.00 95.82           O  
ATOM   2604  N   ASP A 163       6.540   8.733  20.592  1.00 97.60           N  
ATOM   2605  H   ASP A 163       6.667   8.282  21.487  1.00 97.60           H  
ATOM   2606  CA  ASP A 163       7.686   8.750  19.666  1.00 97.60           C  
ATOM   2607  HA  ASP A 163       7.824   9.762  19.285  1.00 97.60           H  
ATOM   2608  C   ASP A 163       7.484   7.834  18.454  1.00 97.60           C  
ATOM   2609  CB  ASP A 163       8.966   8.343  20.407  1.00 97.60           C  
ATOM   2610  HB2 ASP A 163       8.809   7.379  20.892  1.00 97.60           H  
ATOM   2611  HB3 ASP A 163       9.770   8.225  19.680  1.00 97.60           H  
ATOM   2612  O   ASP A 163       7.865   8.184  17.332  1.00 97.60           O  
ATOM   2613  CG  ASP A 163       9.417   9.376  21.442  1.00 97.60           C  
ATOM   2614  OD1 ASP A 163       9.213  10.586  21.191  1.00 97.60           O  
ATOM   2615  OD2 ASP A 163       9.978   8.940  22.469  1.00 97.60           O  
ATOM   2616  N   THR A 164       6.863   6.671  18.665  1.00 97.65           N  
ATOM   2617  H   THR A 164       6.563   6.440  19.602  1.00 97.65           H  
ATOM   2618  CA  THR A 164       6.540   5.711  17.607  1.00 97.65           C  
ATOM   2619  HA  THR A 164       6.541   6.261  16.666  1.00 97.65           H  
ATOM   2620  C   THR A 164       5.138   5.133  17.770  1.00 97.65           C  
ATOM   2621  CB  THR A 164       7.577   4.575  17.472  1.00 97.65           C  
ATOM   2622  HB  THR A 164       7.345   4.015  16.566  1.00 97.65           H  
ATOM   2623  O   THR A 164       4.527   5.203  18.839  1.00 97.65           O  
ATOM   2624  CG2 THR A 164       9.015   5.077  17.361  1.00 97.65           C  
ATOM   2625 HG21 THR A 164       9.668   4.243  17.105  1.00 97.65           H  
ATOM   2626 HG22 THR A 164       9.338   5.509  18.308  1.00 97.65           H  
ATOM   2627 HG23 THR A 164       9.076   5.833  16.577  1.00 97.65           H  
ATOM   2628  OG1 THR A 164       7.538   3.681  18.556  1.00 97.65           O  
ATOM   2629  HG1 THR A 164       8.016   2.900  18.266  1.00 97.65           H  
ATOM   2630  N   ALA A 165       4.612   4.570  16.686  1.00 97.79           N  
ATOM   2631  H   ALA A 165       5.147   4.597  15.830  1.00 97.79           H  
ATOM   2632  CA  ALA A 165       3.389   3.782  16.692  1.00 97.79           C  
ATOM   2633  HA  ALA A 165       3.244   3.363  17.688  1.00 97.79           H  
ATOM   2634  C   ALA A 165       3.498   2.615  15.707  1.00 97.79           C  
ATOM   2635  CB  ALA A 165       2.191   4.679  16.368  1.00 97.79           C  
ATOM   2636  HB1 ALA A 165       2.339   5.159  15.401  1.00 97.79           H  
ATOM   2637  HB2 ALA A 165       2.081   5.437  17.144  1.00 97.79           H  
ATOM   2638  HB3 ALA A 165       1.280   4.080  16.342  1.00 97.79           H  
ATOM   2639  O   ALA A 165       4.171   2.703  14.679  1.00 97.79           O  
ATOM   2640  N   GLN A 166       2.807   1.518  16.007  1.00 96.28           N  
ATOM   2641  H   GLN A 166       2.229   1.513  16.835  1.00 96.28           H  
ATOM   2642  CA  GLN A 166       2.725   0.381  15.095  1.00 96.28           C  
ATOM   2643  HA  GLN A 166       3.730   0.144  14.747  1.00 96.28           H  
ATOM   2644  C   GLN A 166       1.872   0.727  13.866  1.00 96.28           C  
ATOM   2645  CB  GLN A 166       2.170  -0.848  15.827  1.00 96.28           C  
ATOM   2646  HB2 GLN A 166       2.060  -1.662  15.111  1.00 96.28           H  
ATOM   2647  HB3 GLN A 166       1.186  -0.615  16.235  1.00 96.28           H  
ATOM   2648  O   GLN A 166       0.893   1.473  13.961  1.00 96.28           O  
ATOM   2649  CG  GLN A 166       3.099  -1.315  16.959  1.00 96.28           C  
ATOM   2650  HG2 GLN A 166       4.094  -1.495  16.555  1.00 96.28           H  
ATOM   2651  HG3 GLN A 166       3.175  -0.543  17.726  1.00 96.28           H  
ATOM   2652  CD  GLN A 166       2.579  -2.586  17.618  1.00 96.28           C  
ATOM   2653  NE2 GLN A 166       3.321  -3.671  17.584  1.00 96.28           N  
ATOM   2654 HE21 GLN A 166       2.918  -4.486  18.025  1.00 96.28           H  
ATOM   2655 HE22 GLN A 166       4.229  -3.668  17.141  1.00 96.28           H  
ATOM   2656  OE1 GLN A 166       1.496  -2.633  18.171  1.00 96.28           O  
ATOM   2657  N   SER A 167       2.225   0.146  12.716  1.00 95.65           N  
ATOM   2658  H   SER A 167       3.023  -0.473  12.706  1.00 95.65           H  
ATOM   2659  CA  SER A 167       1.386   0.220  11.517  1.00 95.65           C  
ATOM   2660  HA  SER A 167       1.240   1.269  11.256  1.00 95.65           H  
ATOM   2661  C   SER A 167      -0.006  -0.365  11.769  1.00 95.65           C  
ATOM   2662  CB  SER A 167       2.045  -0.488  10.328  1.00 95.65           C  
ATOM   2663  HB2 SER A 167       2.603  -1.361  10.666  1.00 95.65           H  
ATOM   2664  HB3 SER A 167       1.266  -0.826   9.645  1.00 95.65           H  
ATOM   2665  O   SER A 167      -0.165  -1.330  12.512  1.00 95.65           O  
ATOM   2666  OG  SER A 167       2.891   0.392   9.609  1.00 95.65           O  
ATOM   2667  HG  SER A 167       3.763   0.413  10.010  1.00 95.65           H  
ATOM   2668  N   GLY A 168      -1.009   0.222  11.123  1.00 91.52           N  
ATOM   2669  H   GLY A 168      -0.788   1.024  10.550  1.00 91.52           H  
ATOM   2670  CA  GLY A 168      -2.402  -0.218  11.133  1.00 91.52           C  
ATOM   2671  HA2 GLY A 168      -2.822  -0.051  10.141  1.00 91.52           H  
ATOM   2672  HA3 GLY A 168      -2.451  -1.285  11.350  1.00 91.52           H  
ATOM   2673  C   GLY A 168      -3.306   0.512  12.121  1.00 91.52           C  
ATOM   2674  O   GLY A 168      -4.477   0.708  11.811  1.00 91.52           O  
ATOM   2675  N   ALA A 169      -2.787   0.961  13.268  1.00 84.36           N  
ATOM   2676  H   ALA A 169      -1.822   0.740  13.466  1.00 84.36           H  
ATOM   2677  CA  ALA A 169      -3.591   1.594  14.326  1.00 84.36           C  
ATOM   2678  HA  ALA A 169      -4.643   1.584  14.042  1.00 84.36           H  
ATOM   2679  C   ALA A 169      -3.244   3.070  14.594  1.00 84.36           C  
ATOM   2680  CB  ALA A 169      -3.453   0.742  15.593  1.00 84.36           C  
ATOM   2681  HB1 ALA A 169      -4.086   1.152  16.380  1.00 84.36           H  
ATOM   2682  HB2 ALA A 169      -2.417   0.741  15.932  1.00 84.36           H  
ATOM   2683  HB3 ALA A 169      -3.767  -0.282  15.388  1.00 84.36           H  
ATOM   2684  O   ALA A 169      -3.933   3.737  15.362  1.00 84.36           O  
ATOM   2685  N   ALA A 170      -2.166   3.589  14.004  1.00 92.89           N  
ATOM   2686  H   ALA A 170      -1.628   3.012  13.372  1.00 92.89           H  
ATOM   2687  CA  ALA A 170      -1.701   4.945  14.264  1.00 92.89           C  
ATOM   2688  HA  ALA A 170      -1.673   5.102  15.343  1.00 92.89           H  
ATOM   2689  C   ALA A 170      -2.637   5.999  13.647  1.00 92.89           C  
ATOM   2690  CB  ALA A 170      -0.270   5.071  13.729  1.00 92.89           C  
ATOM   2691  HB1 ALA A 170       0.361   4.295  14.165  1.00 92.89           H  
ATOM   2692  HB2 ALA A 170       0.130   6.054  13.978  1.00 92.89           H  
ATOM   2693  HB3 ALA A 170      -0.269   4.955  12.646  1.00 92.89           H  
ATOM   2694  O   ALA A 170      -2.710   6.105  12.422  1.00 92.89           O  
ATOM   2695  N   LEU A 171      -3.288   6.801  14.496  1.00 98.24           N  
ATOM   2696  H   LEU A 171      -3.243   6.590  15.483  1.00 98.24           H  
ATOM   2697  CA  LEU A 171      -3.962   8.040  14.100  1.00 98.24           C  
ATOM   2698  HA  LEU A 171      -4.475   7.879  13.151  1.00 98.24           H  
ATOM   2699  C   LEU A 171      -2.929   9.147  13.895  1.00 98.24           C  
ATOM   2700  CB  LEU A 171      -4.997   8.466  15.155  1.00 98.24           C  
ATOM   2701  HB2 LEU A 171      -4.502   8.509  16.126  1.00 98.24           H  
ATOM   2702  HB3 LEU A 171      -5.342   9.472  14.920  1.00 98.24           H  
ATOM   2703  O   LEU A 171      -2.083   9.385  14.768  1.00 98.24           O  
ATOM   2704  CG  LEU A 171      -6.232   7.557  15.262  1.00 98.24           C  
ATOM   2705  HG  LEU A 171      -5.915   6.531  15.447  1.00 98.24           H  
ATOM   2706  CD1 LEU A 171      -7.090   8.024  16.437  1.00 98.24           C  
ATOM   2707 HD11 LEU A 171      -7.427   9.047  16.268  1.00 98.24           H  
ATOM   2708 HD12 LEU A 171      -6.515   7.985  17.362  1.00 98.24           H  
ATOM   2709 HD13 LEU A 171      -7.964   7.379  16.533  1.00 98.24           H  
ATOM   2710  CD2 LEU A 171      -7.108   7.597  14.010  1.00 98.24           C  
ATOM   2711 HD21 LEU A 171      -7.950   6.915  14.124  1.00 98.24           H  
ATOM   2712 HD22 LEU A 171      -6.542   7.298  13.128  1.00 98.24           H  
ATOM   2713 HD23 LEU A 171      -7.491   8.605  13.849  1.00 98.24           H  
ATOM   2714  N   VAL A 172      -2.981   9.802  12.737  1.00 98.79           N  
ATOM   2715  H   VAL A 172      -3.673   9.519  12.058  1.00 98.79           H  
ATOM   2716  CA  VAL A 172      -1.972  10.782  12.332  1.00 98.79           C  
ATOM   2717  HA  VAL A 172      -1.446  11.104  13.230  1.00 98.79           H  
ATOM   2718  C   VAL A 172      -2.579  12.036  11.725  1.00 98.79           C  
ATOM   2719  CB  VAL A 172      -0.915  10.178  11.379  1.00 98.79           C  
ATOM   2720  HB  VAL A 172      -0.092  10.889  11.311  1.00 98.79           H  
ATOM   2721  O   VAL A 172      -3.636  12.007  11.096  1.00 98.79           O  
ATOM   2722  CG1 VAL A 172      -0.346   8.865  11.926  1.00 98.79           C  
ATOM   2723 HG11 VAL A 172      -0.052   9.011  12.966  1.00 98.79           H  
ATOM   2724 HG12 VAL A 172      -1.105   8.084  11.886  1.00 98.79           H  
ATOM   2725 HG13 VAL A 172       0.507   8.547  11.328  1.00 98.79           H  
ATOM   2726  CG2 VAL A 172      -1.409   9.913   9.952  1.00 98.79           C  
ATOM   2727 HG21 VAL A 172      -1.779  10.832   9.496  1.00 98.79           H  
ATOM   2728 HG22 VAL A 172      -0.584   9.542   9.344  1.00 98.79           H  
ATOM   2729 HG23 VAL A 172      -2.211   9.174   9.960  1.00 98.79           H  
ATOM   2730  N   ASN A 173      -1.834  13.130  11.838  1.00 98.83           N  
ATOM   2731  H   ASN A 173      -0.982  13.051  12.375  1.00 98.83           H  
ATOM   2732  CA  ASN A 173      -1.981  14.309  10.998  1.00 98.83           C  
ATOM   2733  HA  ASN A 173      -2.934  14.266  10.471  1.00 98.83           H  
ATOM   2734  C   ASN A 173      -0.874  14.333   9.940  1.00 98.83           C  
ATOM   2735  CB  ASN A 173      -1.985  15.566  11.876  1.00 98.83           C  
ATOM   2736  HB2 ASN A 173      -1.665  16.418  11.277  1.00 98.83           H  
ATOM   2737  HB3 ASN A 173      -1.295  15.454  12.712  1.00 98.83           H  
ATOM   2738  O   ASN A 173       0.298  14.120  10.267  1.00 98.83           O  
ATOM   2739  CG  ASN A 173      -3.375  15.875  12.392  1.00 98.83           C  
ATOM   2740  ND2 ASN A 173      -3.822  15.233  13.447  1.00 98.83           N  
ATOM   2741 HD21 ASN A 173      -3.312  14.468  13.864  1.00 98.83           H  
ATOM   2742 HD22 ASN A 173      -4.787  15.393  13.699  1.00 98.83           H  
ATOM   2743  OD1 ASN A 173      -4.057  16.715  11.828  1.00 98.83           O  
ATOM   2744  N   LEU A 174      -1.241  14.616   8.689  1.00 98.90           N  
ATOM   2745  H   LEU A 174      -2.221  14.775   8.503  1.00 98.90           H  
ATOM   2746  CA  LEU A 174      -0.302  14.817   7.586  1.00 98.90           C  
ATOM   2747  HA  LEU A 174       0.709  14.578   7.914  1.00 98.90           H  
ATOM   2748  C   LEU A 174      -0.306  16.288   7.161  1.00 98.90           C  
ATOM   2749  CB  LEU A 174      -0.652  13.893   6.405  1.00 98.90           C  
ATOM   2750  HB2 LEU A 174      -1.666  14.125   6.079  1.00 98.90           H  
ATOM   2751  HB3 LEU A 174       0.025  14.118   5.581  1.00 98.90           H  
ATOM   2752  O   LEU A 174      -1.360  16.860   6.891  1.00 98.90           O  
ATOM   2753  CG  LEU A 174      -0.599  12.383   6.688  1.00 98.90           C  
ATOM   2754  HG  LEU A 174      -1.317  12.134   7.469  1.00 98.90           H  
ATOM   2755  CD1 LEU A 174      -0.975  11.608   5.426  1.00 98.90           C  
ATOM   2756 HD11 LEU A 174      -1.954  11.932   5.074  1.00 98.90           H  
ATOM   2757 HD12 LEU A 174      -1.015  10.541   5.648  1.00 98.90           H  
ATOM   2758 HD13 LEU A 174      -0.240  11.786   4.640  1.00 98.90           H  
ATOM   2759  CD2 LEU A 174       0.789  11.918   7.128  1.00 98.90           C  
ATOM   2760 HD21 LEU A 174       0.791  10.833   7.230  1.00 98.90           H  
ATOM   2761 HD22 LEU A 174       1.021  12.358   8.098  1.00 98.90           H  
ATOM   2762 HD23 LEU A 174       1.537  12.220   6.395  1.00 98.90           H  
ATOM   2763  N   THR A 175       0.879  16.886   7.061  1.00 98.93           N  
ATOM   2764  H   THR A 175       1.696  16.379   7.370  1.00 98.93           H  
ATOM   2765  CA  THR A 175       1.050  18.272   6.602  1.00 98.93           C  
ATOM   2766  HA  THR A 175       0.087  18.679   6.294  1.00 98.93           H  
ATOM   2767  C   THR A 175       1.986  18.307   5.406  1.00 98.93           C  
ATOM   2768  CB  THR A 175       1.587  19.167   7.726  1.00 98.93           C  
ATOM   2769  HB  THR A 175       2.566  18.806   8.042  1.00 98.93           H  
ATOM   2770  O   THR A 175       3.129  17.871   5.520  1.00 98.93           O  
ATOM   2771  CG2 THR A 175       1.708  20.629   7.304  1.00 98.93           C  
ATOM   2772 HG21 THR A 175       2.049  21.237   8.142  1.00 98.93           H  
ATOM   2773 HG22 THR A 175       2.435  20.728   6.498  1.00 98.93           H  
ATOM   2774 HG23 THR A 175       0.740  20.998   6.963  1.00 98.93           H  
ATOM   2775  OG1 THR A 175       0.718  19.154   8.838  1.00 98.93           O  
ATOM   2776  HG1 THR A 175       1.048  19.818   9.447  1.00 98.93           H  
ATOM   2777  N   LEU A 176       1.534  18.838   4.271  1.00 98.87           N  
ATOM   2778  H   LEU A 176       0.612  19.252   4.279  1.00 98.87           H  
ATOM   2779  CA  LEU A 176       2.347  19.000   3.065  1.00 98.87           C  
ATOM   2780  HA  LEU A 176       2.724  18.028   2.747  1.00 98.87           H  
ATOM   2781  C   LEU A 176       3.555  19.901   3.333  1.00 98.87           C  
ATOM   2782  CB  LEU A 176       1.475  19.609   1.954  1.00 98.87           C  
ATOM   2783  HB2 LEU A 176       0.877  20.408   2.392  1.00 98.87           H  
ATOM   2784  HB3 LEU A 176       2.122  20.064   1.204  1.00 98.87           H  
ATOM   2785  O   LEU A 176       3.410  21.023   3.811  1.00 98.87           O  
ATOM   2786  CG  LEU A 176       0.540  18.618   1.247  1.00 98.87           C  
ATOM   2787  HG  LEU A 176      -0.034  18.051   1.980  1.00 98.87           H  
ATOM   2788  CD1 LEU A 176      -0.425  19.391   0.348  1.00 98.87           C  
ATOM   2789 HD11 LEU A 176      -1.049  18.695  -0.212  1.00 98.87           H  
ATOM   2790 HD12 LEU A 176       0.126  20.035  -0.337  1.00 98.87           H  
ATOM   2791 HD13 LEU A 176      -1.074  20.009   0.968  1.00 98.87           H  
ATOM   2792  CD2 LEU A 176       1.321  17.654   0.352  1.00 98.87           C  
ATOM   2793 HD21 LEU A 176       0.631  17.026  -0.211  1.00 98.87           H  
ATOM   2794 HD22 LEU A 176       1.944  18.208  -0.350  1.00 98.87           H  
ATOM   2795 HD23 LEU A 176       1.965  17.008   0.949  1.00 98.87           H  
ATOM   2796  N   VAL A 177       4.754  19.456   2.959  1.00 98.68           N  
ATOM   2797  H   VAL A 177       4.828  18.530   2.563  1.00 98.68           H  
ATOM   2798  CA  VAL A 177       5.977  20.260   3.126  1.00 98.68           C  
ATOM   2799  HA  VAL A 177       5.997  20.659   4.140  1.00 98.68           H  
ATOM   2800  C   VAL A 177       5.981  21.467   2.185  1.00 98.68           C  
ATOM   2801  CB  VAL A 177       7.233  19.386   2.930  1.00 98.68           C  
ATOM   2802  HB  VAL A 177       7.158  18.855   1.982  1.00 98.68           H  
ATOM   2803  O   VAL A 177       6.440  22.540   2.568  1.00 98.68           O  
ATOM   2804  CG1 VAL A 177       8.536  20.197   2.927  1.00 98.68           C  
ATOM   2805 HG11 VAL A 177       8.567  20.858   2.061  1.00 98.68           H  
ATOM   2806 HG12 VAL A 177       8.611  20.791   3.838  1.00 98.68           H  
ATOM   2807 HG13 VAL A 177       9.388  19.520   2.857  1.00 98.68           H  
ATOM   2808  CG2 VAL A 177       7.346  18.365   4.069  1.00 98.68           C  
ATOM   2809 HG21 VAL A 177       7.399  18.880   5.028  1.00 98.68           H  
ATOM   2810 HG22 VAL A 177       8.243  17.759   3.938  1.00 98.68           H  
ATOM   2811 HG23 VAL A 177       6.479  17.703   4.065  1.00 98.68           H  
ATOM   2812  N   LYS A 178       5.443  21.319   0.965  1.00 97.90           N  
ATOM   2813  H   LYS A 178       5.085  20.406   0.723  1.00 97.90           H  
ATOM   2814  CA  LYS A 178       5.510  22.354  -0.083  1.00 97.90           C  
ATOM   2815  HA  LYS A 178       6.557  22.629  -0.210  1.00 97.90           H  
ATOM   2816  C   LYS A 178       4.796  23.662   0.264  1.00 97.90           C  
ATOM   2817  CB  LYS A 178       5.013  21.787  -1.427  1.00 97.90           C  
ATOM   2818  HB2 LYS A 178       5.173  22.546  -2.193  1.00 97.90           H  
ATOM   2819  HB3 LYS A 178       5.628  20.926  -1.686  1.00 97.90           H  
ATOM   2820  O   LYS A 178       5.193  24.715  -0.225  1.00 97.90           O  
ATOM   2821  CG  LYS A 178       3.531  21.363  -1.457  1.00 97.90           C  
ATOM   2822  HG2 LYS A 178       3.378  20.543  -0.755  1.00 97.90           H  
ATOM   2823  HG3 LYS A 178       2.890  22.199  -1.179  1.00 97.90           H  
ATOM   2824  CD  LYS A 178       3.148  20.894  -2.869  1.00 97.90           C  
ATOM   2825  HD2 LYS A 178       3.193  21.740  -3.555  1.00 97.90           H  
ATOM   2826  HD3 LYS A 178       3.876  20.151  -3.195  1.00 97.90           H  
ATOM   2827  CE  LYS A 178       1.750  20.265  -2.919  1.00 97.90           C  
ATOM   2828  HE2 LYS A 178       0.999  21.017  -2.678  1.00 97.90           H  
ATOM   2829  HE3 LYS A 178       1.708  19.485  -2.158  1.00 97.90           H  
ATOM   2830  NZ  LYS A 178       1.489  19.653  -4.249  1.00 97.90           N  
ATOM   2831  HZ1 LYS A 178       1.449  20.335  -4.994  1.00 97.90           H  
ATOM   2832  HZ2 LYS A 178       2.233  19.020  -4.505  1.00 97.90           H  
ATOM   2833  HZ3 LYS A 178       0.654  19.084  -4.262  1.00 97.90           H  
ATOM   2834  N   ASN A 179       3.738  23.602   1.067  1.00 97.97           N  
ATOM   2835  H   ASN A 179       3.437  22.693   1.390  1.00 97.97           H  
ATOM   2836  CA  ASN A 179       2.885  24.754   1.366  1.00 97.97           C  
ATOM   2837  HA  ASN A 179       3.480  25.663   1.270  1.00 97.97           H  
ATOM   2838  C   ASN A 179       2.339  24.779   2.803  1.00 97.97           C  
ATOM   2839  CB  ASN A 179       1.761  24.817   0.317  1.00 97.97           C  
ATOM   2840  HB2 ASN A 179       1.177  25.721   0.488  1.00 97.97           H  
ATOM   2841  HB3 ASN A 179       2.196  24.880  -0.680  1.00 97.97           H  
ATOM   2842  O   ASN A 179       1.614  25.706   3.148  1.00 97.97           O  
ATOM   2843  CG  ASN A 179       0.809  23.636   0.361  1.00 97.97           C  
ATOM   2844  ND2 ASN A 179      -0.183  23.657  -0.491  1.00 97.97           N  
ATOM   2845 HD21 ASN A 179      -1.016  23.214  -0.132  1.00 97.97           H  
ATOM   2846 HD22 ASN A 179      -0.355  24.520  -0.988  1.00 97.97           H  
ATOM   2847  OD1 ASN A 179       0.967  22.692   1.120  1.00 97.97           O  
ATOM   2848  N   ASN A 180       2.714  23.809   3.644  1.00 98.31           N  
ATOM   2849  H   ASN A 180       3.295  23.059   3.298  1.00 98.31           H  
ATOM   2850  CA  ASN A 180       2.265  23.677   5.031  1.00 98.31           C  
ATOM   2851  HA  ASN A 180       2.736  22.773   5.416  1.00 98.31           H  
ATOM   2852  C   ASN A 180       0.749  23.425   5.194  1.00 98.31           C  
ATOM   2853  CB  ASN A 180       2.841  24.846   5.848  1.00 98.31           C  
ATOM   2854  HB2 ASN A 180       2.291  25.759   5.616  1.00 98.31           H  
ATOM   2855  HB3 ASN A 180       3.886  24.998   5.579  1.00 98.31           H  
ATOM   2856  O   ASN A 180       0.205  23.614   6.283  1.00 98.31           O  
ATOM   2857  CG  ASN A 180       2.797  24.597   7.339  1.00 98.31           C  
ATOM   2858  ND2 ASN A 180       2.028  25.368   8.070  1.00 98.31           N  
ATOM   2859 HD21 ASN A 180       1.940  25.101   9.040  1.00 98.31           H  
ATOM   2860 HD22 ASN A 180       1.343  25.936   7.592  1.00 98.31           H  
ATOM   2861  OD1 ASN A 180       3.465  23.727   7.873  1.00 98.31           O  
ATOM   2862  N   ASP A 181       0.065  22.968   4.140  1.00 98.37           N  
ATOM   2863  H   ASP A 181       0.534  22.855   3.253  1.00 98.37           H  
ATOM   2864  CA  ASP A 181      -1.349  22.601   4.223  1.00 98.37           C  
ATOM   2865  HA  ASP A 181      -1.888  23.401   4.731  1.00 98.37           H  
ATOM   2866  C   ASP A 181      -1.526  21.310   5.027  1.00 98.37           C  
ATOM   2867  CB  ASP A 181      -1.971  22.418   2.833  1.00 98.37           C  
ATOM   2868  HB2 ASP A 181      -1.316  21.782   2.238  1.00 98.37           H  
ATOM   2869  HB3 ASP A 181      -2.923  21.899   2.947  1.00 98.37           H  
ATOM   2870  O   ASP A 181      -0.862  20.301   4.775  1.00 98.37           O  
ATOM   2871  CG  ASP A 181      -2.248  23.712   2.069  1.00 98.37           C  
ATOM   2872  OD1 ASP A 181      -2.186  24.805   2.670  1.00 98.37           O  
ATOM   2873  OD2 ASP A 181      -2.542  23.581   0.857  1.00 98.37           O  
ATOM   2874  N   ASN A 182      -2.464  21.322   5.974  1.00 98.82           N  
ATOM   2875  H   ASN A 182      -2.998  22.170   6.106  1.00 98.82           H  
ATOM   2876  CA  ASN A 182      -2.871  20.123   6.698  1.00 98.82           C  
ATOM   2877  HA  ASN A 182      -1.994  19.497   6.862  1.00 98.82           H  
ATOM   2878  C   ASN A 182      -3.871  19.319   5.849  1.00 98.82           C  
ATOM   2879  CB  ASN A 182      -3.409  20.525   8.077  1.00 98.82           C  
ATOM   2880  HB2 ASN A 182      -4.276  21.175   7.956  1.00 98.82           H  
ATOM   2881  HB3 ASN A 182      -2.637  21.066   8.624  1.00 98.82           H  
ATOM   2882  O   ASN A 182      -4.966  19.787   5.531  1.00 98.82           O  
ATOM   2883  CG  ASN A 182      -3.843  19.315   8.882  1.00 98.82           C  
ATOM   2884  ND2 ASN A 182      -3.124  18.918   9.904  1.00 98.82           N  
ATOM   2885 HD21 ASN A 182      -2.225  19.332  10.104  1.00 98.82           H  
ATOM   2886 HD22 ASN A 182      -3.503  18.149  10.438  1.00 98.82           H  
ATOM   2887  OD1 ASN A 182      -4.853  18.711   8.591  1.00 98.82           O  
ATOM   2888  N   VAL A 183      -3.479  18.097   5.498  1.00 98.78           N  
ATOM   2889  H   VAL A 183      -2.592  17.768   5.851  1.00 98.78           H  
ATOM   2890  CA  VAL A 183      -4.234  17.189   4.629  1.00 98.78           C  
ATOM   2891  HA  VAL A 183      -4.506  17.712   3.712  1.00 98.78           H  
ATOM   2892  C   VAL A 183      -5.528  16.731   5.301  1.00 98.78           C  
ATOM   2893  CB  VAL A 183      -3.351  15.982   4.258  1.00 98.78           C  
ATOM   2894  HB  VAL A 183      -3.025  15.513   5.187  1.00 98.78           H  
ATOM   2895  O   VAL A 183      -6.553  16.661   4.628  1.00 98.78           O  
ATOM   2896  CG1 VAL A 183      -4.076  14.913   3.435  1.00 98.78           C  
ATOM   2897 HG11 VAL A 183      -4.436  15.341   2.500  1.00 98.78           H  
ATOM   2898 HG12 VAL A 183      -4.913  14.503   3.999  1.00 98.78           H  
ATOM   2899 HG13 VAL A 183      -3.391  14.095   3.210  1.00 98.78           H  
ATOM   2900  CG2 VAL A 183      -2.109  16.416   3.464  1.00 98.78           C  
ATOM   2901 HG21 VAL A 183      -1.496  15.545   3.234  1.00 98.78           H  
ATOM   2902 HG22 VAL A 183      -1.505  17.111   4.047  1.00 98.78           H  
ATOM   2903 HG23 VAL A 183      -2.411  16.897   2.534  1.00 98.78           H  
ATOM   2904  N   ASN A 184      -5.515  16.468   6.614  1.00 98.77           N  
ATOM   2905  H   ASN A 184      -4.645  16.548   7.119  1.00 98.77           H  
ATOM   2906  CA  ASN A 184      -6.698  16.037   7.368  1.00 98.77           C  
ATOM   2907  HA  ASN A 184      -7.085  15.118   6.929  1.00 98.77           H  
ATOM   2908  C   ASN A 184      -7.808  17.088   7.275  1.00 98.77           C  
ATOM   2909  CB  ASN A 184      -6.351  15.771   8.847  1.00 98.77           C  
ATOM   2910  HB2 ASN A 184      -7.263  15.449   9.350  1.00 98.77           H  
ATOM   2911  HB3 ASN A 184      -6.030  16.685   9.348  1.00 98.77           H  
ATOM   2912  O   ASN A 184      -8.906  16.794   6.811  1.00 98.77           O  
ATOM   2913  CG  ASN A 184      -5.280  14.726   9.078  1.00 98.77           C  
ATOM   2914  ND2 ASN A 184      -5.531  13.813   9.982  1.00 98.77           N  
ATOM   2915 HD21 ASN A 184      -4.811  13.143  10.212  1.00 98.77           H  
ATOM   2916 HD22 ASN A 184      -6.372  13.873  10.538  1.00 98.77           H  
ATOM   2917  OD1 ASN A 184      -4.206  14.731   8.485  1.00 98.77           O  
ATOM   2918  N   LYS A 185      -7.479  18.340   7.610  1.00 98.45           N  
ATOM   2919  H   LYS A 185      -6.551  18.489   7.978  1.00 98.45           H  
ATOM   2920  CA  LYS A 185      -8.395  19.478   7.518  1.00 98.45           C  
ATOM   2921  HA  LYS A 185      -9.265  19.278   8.143  1.00 98.45           H  
ATOM   2922  C   LYS A 185      -8.895  19.669   6.089  1.00 98.45           C  
ATOM   2923  CB  LYS A 185      -7.675  20.733   8.025  1.00 98.45           C  
ATOM   2924  HB2 LYS A 185      -6.846  20.970   7.359  1.00 98.45           H  
ATOM   2925  HB3 LYS A 185      -7.282  20.544   9.024  1.00 98.45           H  
ATOM   2926  O   LYS A 185     -10.074  19.934   5.872  1.00 98.45           O  
ATOM   2927  CG  LYS A 185      -8.650  21.913   8.087  1.00 98.45           C  
ATOM   2928  HG2 LYS A 185      -9.429  21.699   8.819  1.00 98.45           H  
ATOM   2929  HG3 LYS A 185      -9.117  22.055   7.112  1.00 98.45           H  
ATOM   2930  CD  LYS A 185      -7.939  23.211   8.455  1.00 98.45           C  
ATOM   2931  HD2 LYS A 185      -7.153  23.400   7.724  1.00 98.45           H  
ATOM   2932  HD3 LYS A 185      -7.514  23.137   9.456  1.00 98.45           H  
ATOM   2933  CE  LYS A 185      -8.994  24.314   8.393  1.00 98.45           C  
ATOM   2934  HE2 LYS A 185      -9.677  24.202   9.235  1.00 98.45           H  
ATOM   2935  HE3 LYS A 185      -9.575  24.171   7.483  1.00 98.45           H  
ATOM   2936  NZ  LYS A 185      -8.375  25.654   8.368  1.00 98.45           N  
ATOM   2937  HZ1 LYS A 185      -7.806  25.717   7.536  1.00 98.45           H  
ATOM   2938  HZ2 LYS A 185      -9.104  26.349   8.292  1.00 98.45           H  
ATOM   2939  HZ3 LYS A 185      -7.813  25.807   9.193  1.00 98.45           H  
ATOM   2940  N   ARG A 186      -8.015  19.516   5.094  1.00 98.60           N  
ATOM   2941  H   ARG A 186      -7.052  19.320   5.327  1.00 98.60           H  
ATOM   2942  CA  ARG A 186      -8.416  19.652   3.693  1.00 98.60           C  
ATOM   2943  HA  ARG A 186      -8.967  20.591   3.627  1.00 98.60           H  
ATOM   2944  C   ARG A 186      -9.393  18.557   3.263  1.00 98.60           C  
ATOM   2945  CB  ARG A 186      -7.170  19.708   2.796  1.00 98.60           C  
ATOM   2946  HB2 ARG A 186      -6.643  18.755   2.842  1.00 98.60           H  
ATOM   2947  HB3 ARG A 186      -6.499  20.480   3.174  1.00 98.60           H  
ATOM   2948  O   ARG A 186     -10.323  18.842   2.517  1.00 98.60           O  
ATOM   2949  CG  ARG A 186      -7.500  20.026   1.332  1.00 98.60           C  
ATOM   2950  HG2 ARG A 186      -8.038  19.193   0.881  1.00 98.60           H  
ATOM   2951  HG3 ARG A 186      -6.564  20.174   0.792  1.00 98.60           H  
ATOM   2952  CD  ARG A 186      -8.338  21.301   1.224  1.00 98.60           C  
ATOM   2953  HD2 ARG A 186      -9.313  21.129   1.679  1.00 98.60           H  
ATOM   2954  HD3 ARG A 186      -7.839  22.105   1.765  1.00 98.60           H  
ATOM   2955  NE  ARG A 186      -8.554  21.702  -0.167  1.00 98.60           N  
ATOM   2956  HE  ARG A 186      -8.071  21.178  -0.882  1.00 98.60           H  
ATOM   2957  NH1 ARG A 186     -10.022  23.392   0.366  1.00 98.60           N  
ATOM   2958 HH11 ARG A 186      -9.943  23.189   1.352  1.00 98.60           H  
ATOM   2959 HH12 ARG A 186     -10.647  24.144   0.114  1.00 98.60           H  
ATOM   2960  NH2 ARG A 186      -9.499  22.979  -1.780  1.00 98.60           N  
ATOM   2961 HH21 ARG A 186      -8.968  22.463  -2.468  1.00 98.60           H  
ATOM   2962 HH22 ARG A 186     -10.066  23.773  -2.040  1.00 98.60           H  
ATOM   2963  CZ  ARG A 186      -9.358  22.686  -0.515  1.00 98.60           C  
ATOM   2964  N   ILE A 187      -9.206  17.326   3.732  1.00 98.53           N  
ATOM   2965  H   ILE A 187      -8.410  17.159   4.331  1.00 98.53           H  
ATOM   2966  CA  ILE A 187     -10.138  16.220   3.489  1.00 98.53           C  
ATOM   2967  HA  ILE A 187     -10.357  16.178   2.422  1.00 98.53           H  
ATOM   2968  C   ILE A 187     -11.480  16.476   4.179  1.00 98.53           C  
ATOM   2969  CB  ILE A 187      -9.488  14.878   3.892  1.00 98.53           C  
ATOM   2970  HB  ILE A 187      -8.959  15.009   4.837  1.00 98.53           H  
ATOM   2971  O   ILE A 187     -12.511  16.271   3.544  1.00 98.53           O  
ATOM   2972  CG1 ILE A 187      -8.470  14.493   2.794  1.00 98.53           C  
ATOM   2973 HG12 ILE A 187      -7.823  15.345   2.587  1.00 98.53           H  
ATOM   2974 HG13 ILE A 187      -9.002  14.248   1.874  1.00 98.53           H  
ATOM   2975  CG2 ILE A 187     -10.528  13.759   4.086  1.00 98.53           C  
ATOM   2976 HG21 ILE A 187     -11.125  13.634   3.183  1.00 98.53           H  
ATOM   2977 HG22 ILE A 187     -10.039  12.816   4.334  1.00 98.53           H  
ATOM   2978 HG23 ILE A 187     -11.185  13.996   4.922  1.00 98.53           H  
ATOM   2979  CD1 ILE A 187      -7.565  13.318   3.166  1.00 98.53           C  
ATOM   2980 HD11 ILE A 187      -8.139  12.397   3.264  1.00 98.53           H  
ATOM   2981 HD12 ILE A 187      -6.816  13.180   2.386  1.00 98.53           H  
ATOM   2982 HD13 ILE A 187      -7.060  13.549   4.104  1.00 98.53           H  
ATOM   2983  N   GLU A 188     -11.483  16.983   5.414  1.00 98.20           N  
ATOM   2984  H   GLU A 188     -10.605  17.078   5.904  1.00 98.20           H  
ATOM   2985  CA  GLU A 188     -12.708  17.383   6.122  1.00 98.20           C  
ATOM   2986  HA  GLU A 188     -13.359  16.516   6.235  1.00 98.20           H  
ATOM   2987  C   GLU A 188     -13.498  18.420   5.319  1.00 98.20           C  
ATOM   2988  CB  GLU A 188     -12.366  17.920   7.522  1.00 98.20           C  
ATOM   2989  HB2 GLU A 188     -13.246  18.398   7.952  1.00 98.20           H  
ATOM   2990  HB3 GLU A 188     -11.568  18.658   7.448  1.00 98.20           H  
ATOM   2991  O   GLU A 188     -14.662  18.190   5.010  1.00 98.20           O  
ATOM   2992  CG  GLU A 188     -11.937  16.772   8.437  1.00 98.20           C  
ATOM   2993  HG2 GLU A 188     -11.179  16.170   7.936  1.00 98.20           H  
ATOM   2994  HG3 GLU A 188     -12.812  16.142   8.598  1.00 98.20           H  
ATOM   2995  CD  GLU A 188     -11.389  17.195   9.803  1.00 98.20           C  
ATOM   2996  OE1 GLU A 188     -11.275  16.261  10.637  1.00 98.20           O  
ATOM   2997  OE2 GLU A 188     -11.084  18.393  10.008  1.00 98.20           O  
ATOM   2998  N   GLU A 189     -12.845  19.495   4.868  1.00 98.02           N  
ATOM   2999  H   GLU A 189     -11.888  19.621   5.164  1.00 98.02           H  
ATOM   3000  CA  GLU A 189     -13.459  20.536   4.026  1.00 98.02           C  
ATOM   3001  HA  GLU A 189     -14.281  21.009   4.564  1.00 98.02           H  
ATOM   3002  C   GLU A 189     -14.030  20.002   2.700  1.00 98.02           C  
ATOM   3003  CB  GLU A 189     -12.392  21.583   3.666  1.00 98.02           C  
ATOM   3004  HB2 GLU A 189     -12.785  22.230   2.881  1.00 98.02           H  
ATOM   3005  HB3 GLU A 189     -11.527  21.059   3.260  1.00 98.02           H  
ATOM   3006  O   GLU A 189     -14.961  20.578   2.138  1.00 98.02           O  
ATOM   3007  CG  GLU A 189     -11.932  22.487   4.821  1.00 98.02           C  
ATOM   3008  HG2 GLU A 189     -12.755  23.148   5.090  1.00 98.02           H  
ATOM   3009  HG3 GLU A 189     -11.699  21.882   5.697  1.00 98.02           H  
ATOM   3010  CD  GLU A 189     -10.698  23.339   4.448  1.00 98.02           C  
ATOM   3011  OE1 GLU A 189     -10.185  24.042   5.358  1.00 98.02           O  
ATOM   3012  OE2 GLU A 189     -10.272  23.326   3.257  1.00 98.02           O  
ATOM   3013  N   LEU A 190     -13.446  18.933   2.152  1.00 98.25           N  
ATOM   3014  H   LEU A 190     -12.691  18.500   2.664  1.00 98.25           H  
ATOM   3015  CA  LEU A 190     -13.891  18.319   0.899  1.00 98.25           C  
ATOM   3016  HA  LEU A 190     -14.359  19.085   0.280  1.00 98.25           H  
ATOM   3017  C   LEU A 190     -14.976  17.252   1.109  1.00 98.25           C  
ATOM   3018  CB  LEU A 190     -12.669  17.758   0.152  1.00 98.25           C  
ATOM   3019  HB2 LEU A 190     -13.012  17.161  -0.694  1.00 98.25           H  
ATOM   3020  HB3 LEU A 190     -12.134  17.093   0.830  1.00 98.25           H  
ATOM   3021  O   LEU A 190     -15.589  16.824   0.125  1.00 98.25           O  
ATOM   3022  CG  LEU A 190     -11.699  18.835  -0.371  1.00 98.25           C  
ATOM   3023  HG  LEU A 190     -11.431  19.533   0.421  1.00 98.25           H  
ATOM   3024  CD1 LEU A 190     -10.430  18.155  -0.880  1.00 98.25           C  
ATOM   3025 HD11 LEU A 190      -9.976  17.587  -0.068  1.00 98.25           H  
ATOM   3026 HD12 LEU A 190     -10.675  17.479  -1.700  1.00 98.25           H  
ATOM   3027 HD13 LEU A 190      -9.714  18.903  -1.220  1.00 98.25           H  
ATOM   3028  CD2 LEU A 190     -12.289  19.653  -1.526  1.00 98.25           C  
ATOM   3029 HD21 LEU A 190     -13.161  20.201  -1.170  1.00 98.25           H  
ATOM   3030 HD22 LEU A 190     -11.544  20.365  -1.879  1.00 98.25           H  
ATOM   3031 HD23 LEU A 190     -12.574  18.984  -2.338  1.00 98.25           H  
ATOM   3032  N   CYS A 191     -15.209  16.824   2.353  1.00 97.04           N  
ATOM   3033  H   CYS A 191     -14.649  17.207   3.101  1.00 97.04           H  
ATOM   3034  CA  CYS A 191     -16.237  15.848   2.720  1.00 97.04           C  
ATOM   3035  HA  CYS A 191     -16.622  15.396   1.806  1.00 97.04           H  
ATOM   3036  C   CYS A 191     -17.476  16.458   3.400  1.00 97.04           C  
ATOM   3037  CB  CYS A 191     -15.614  14.720   3.555  1.00 97.04           C  
ATOM   3038  HB2 CYS A 191     -16.396  14.013   3.835  1.00 97.04           H  
ATOM   3039  HB3 CYS A 191     -15.176  15.137   4.462  1.00 97.04           H  
ATOM   3040  O   CYS A 191     -18.449  15.733   3.601  1.00 97.04           O  
ATOM   3041  SG  CYS A 191     -14.342  13.843   2.598  1.00 97.04           S  
ATOM   3042  HG  CYS A 191     -13.436  14.816   2.730  1.00 97.04           H  
ATOM   3043  N   THR A 192     -17.456  17.755   3.728  1.00 88.20           N  
ATOM   3044  H   THR A 192     -16.589  18.260   3.614  1.00 88.20           H  
ATOM   3045  CA  THR A 192     -18.615  18.532   4.219  1.00 88.20           C  
ATOM   3046  HA  THR A 192     -19.255  17.881   4.815  1.00 88.20           H  
ATOM   3047  C   THR A 192     -19.510  19.078   3.113  1.00 88.20           C  
ATOM   3048  CB  THR A 192     -18.174  19.701   5.098  1.00 88.20           C  
ATOM   3049  HB  THR A 192     -19.045  20.312   5.334  1.00 88.20           H  
ATOM   3050  O   THR A 192     -18.974  19.399   2.025  1.00 88.20           O  
ATOM   3051  CG2 THR A 192     -17.549  19.245   6.418  1.00 88.20           C  
ATOM   3052 HG21 THR A 192     -16.753  18.521   6.242  1.00 88.20           H  
ATOM   3053 HG22 THR A 192     -18.316  18.774   7.033  1.00 88.20           H  
ATOM   3054 HG23 THR A 192     -17.143  20.107   6.947  1.00 88.20           H  
ATOM   3055  OG1 THR A 192     -17.255  20.489   4.382  1.00 88.20           O  
ATOM   3056  HG1 THR A 192     -17.472  20.345   3.458  1.00 88.20           H  
ATOM   3057  OXT THR A 192     -20.710  19.251   3.411  1.00 88.20           O  
TER    3058      THR A 192                                                       
ATOM   3058  N   SER B   1      14.860   3.951 -15.801  1.00 24.17           N  
ATOM   3059  H   SER B   1      15.361   4.506 -16.480  1.00 24.17           H  
ATOM   3060  H2  SER B   1      15.373   3.928 -14.931  1.00 24.17           H  
ATOM   3061  H3  SER B   1      14.760   3.004 -16.137  1.00 24.17           H  
ATOM   3062  CA  SER B   1      13.525   4.513 -15.572  1.00 24.17           C  
ATOM   3063  HA  SER B   1      13.599   5.513 -15.144  1.00 24.17           H  
ATOM   3064  C   SER B   1      12.869   3.593 -14.585  1.00 24.17           C  
ATOM   3065  CB  SER B   1      12.710   4.588 -16.868  1.00 24.17           C  
ATOM   3066  HB2 SER B   1      13.311   5.065 -17.643  1.00 24.17           H  
ATOM   3067  HB3 SER B   1      12.417   3.596 -17.212  1.00 24.17           H  
ATOM   3068  O   SER B   1      12.477   2.499 -14.970  1.00 24.17           O  
ATOM   3069  OG  SER B   1      11.575   5.381 -16.647  1.00 24.17           O  
ATOM   3070  HG  SER B   1      10.773   4.856 -16.697  1.00 24.17           H  
ATOM   3071  N   ILE B   2      12.884   3.960 -13.308  1.00 30.05           N  
ATOM   3072  H   ILE B   2      13.190   4.888 -13.054  1.00 30.05           H  
ATOM   3073  CA  ILE B   2      11.939   3.356 -12.372  1.00 30.05           C  
ATOM   3074  HA  ILE B   2      12.062   2.274 -12.317  1.00 30.05           H  
ATOM   3075  C   ILE B   2      10.617   3.719 -13.010  1.00 30.05           C  
ATOM   3076  CB  ILE B   2      12.106   3.985 -10.982  1.00 30.05           C  
ATOM   3077  HB  ILE B   2      11.935   5.058 -11.074  1.00 30.05           H  
ATOM   3078  O   ILE B   2      10.407   4.907 -13.277  1.00 30.05           O  
ATOM   3079  CG1 ILE B   2      13.553   3.748 -10.489  1.00 30.05           C  
ATOM   3080 HG12 ILE B   2      14.263   3.631 -11.307  1.00 30.05           H  
ATOM   3081 HG13 ILE B   2      13.601   2.808  -9.938  1.00 30.05           H  
ATOM   3082  CG2 ILE B   2      11.079   3.418  -9.989  1.00 30.05           C  
ATOM   3083 HG21 ILE B   2      10.062   3.592 -10.340  1.00 30.05           H  
ATOM   3084 HG22 ILE B   2      11.174   3.928  -9.030  1.00 30.05           H  
ATOM   3085 HG23 ILE B   2      11.230   2.349  -9.838  1.00 30.05           H  
ATOM   3086  CD1 ILE B   2      14.056   4.926  -9.653  1.00 30.05           C  
ATOM   3087 HD11 ILE B   2      13.241   5.337  -9.056  1.00 30.05           H  
ATOM   3088 HD12 ILE B   2      14.404   5.716 -10.318  1.00 30.05           H  
ATOM   3089 HD13 ILE B   2      14.881   4.612  -9.014  1.00 30.05           H  
ATOM   3090  N   PHE B   3       9.853   2.723 -13.459  1.00 33.77           N  
ATOM   3091  H   PHE B   3      10.059   1.770 -13.193  1.00 33.77           H  
ATOM   3092  CA  PHE B   3       8.546   3.028 -14.019  1.00 33.77           C  
ATOM   3093  HA  PHE B   3       8.673   3.576 -14.953  1.00 33.77           H  
ATOM   3094  C   PHE B   3       7.908   3.911 -12.965  1.00 33.77           C  
ATOM   3095  CB  PHE B   3       7.748   1.751 -14.289  1.00 33.77           C  
ATOM   3096  HB2 PHE B   3       7.821   1.075 -13.438  1.00 33.77           H  
ATOM   3097  HB3 PHE B   3       6.698   2.014 -14.413  1.00 33.77           H  
ATOM   3098  O   PHE B   3       7.936   3.479 -11.807  1.00 33.77           O  
ATOM   3099  CG  PHE B   3       8.234   1.057 -15.543  1.00 33.77           C  
ATOM   3100  CD1 PHE B   3       7.509   1.176 -16.742  1.00 33.77           C  
ATOM   3101  HD1 PHE B   3       6.583   1.731 -16.760  1.00 33.77           H  
ATOM   3102  CD2 PHE B   3       9.447   0.345 -15.533  1.00 33.77           C  
ATOM   3103  HD2 PHE B   3      10.016   0.259 -14.620  1.00 33.77           H  
ATOM   3104  CE1 PHE B   3       7.973   0.546 -17.910  1.00 33.77           C  
ATOM   3105  HE1 PHE B   3       7.396   0.619 -18.820  1.00 33.77           H  
ATOM   3106  CE2 PHE B   3       9.900  -0.304 -16.696  1.00 33.77           C  
ATOM   3107  HE2 PHE B   3      10.810  -0.885 -16.670  1.00 33.77           H  
ATOM   3108  CZ  PHE B   3       9.157  -0.210 -17.884  1.00 33.77           C  
ATOM   3109  HZ  PHE B   3       9.494  -0.718 -18.775  1.00 33.77           H  
ATOM   3110  N   PRO B   4       7.514   5.166 -13.292  1.00 36.04           N  
ATOM   3111  CA  PRO B   4       6.713   5.921 -12.352  1.00 36.04           C  
ATOM   3112  HA  PRO B   4       7.277   6.198 -11.461  1.00 36.04           H  
ATOM   3113  C   PRO B   4       5.636   4.923 -12.035  1.00 36.04           C  
ATOM   3114  CB  PRO B   4       6.180   7.149 -13.090  1.00 36.04           C  
ATOM   3115  HB2 PRO B   4       6.849   7.991 -12.914  1.00 36.04           H  
ATOM   3116  HB3 PRO B   4       5.164   7.403 -12.787  1.00 36.04           H  
ATOM   3117  O   PRO B   4       4.998   4.426 -12.969  1.00 36.04           O  
ATOM   3118  CG  PRO B   4       6.249   6.747 -14.562  1.00 36.04           C  
ATOM   3119  HG2 PRO B   4       5.325   6.247 -14.851  1.00 36.04           H  
ATOM   3120  HG3 PRO B   4       6.424   7.609 -15.206  1.00 36.04           H  
ATOM   3121  CD  PRO B   4       7.412   5.755 -14.620  1.00 36.04           C  
ATOM   3122  HD2 PRO B   4       8.338   6.282 -14.851  1.00 36.04           H  
ATOM   3123  HD3 PRO B   4       7.198   5.005 -15.382  1.00 36.04           H  
ATOM   3124  N   ILE B   5       5.643   4.434 -10.798  1.00 39.22           N  
ATOM   3125  H   ILE B   5       6.285   4.775 -10.098  1.00 39.22           H  
ATOM   3126  CA  ILE B   5       4.727   3.376 -10.495  1.00 39.22           C  
ATOM   3127  HA  ILE B   5       4.751   2.639 -11.297  1.00 39.22           H  
ATOM   3128  C   ILE B   5       3.440   4.137 -10.540  1.00 39.22           C  
ATOM   3129  CB  ILE B   5       4.968   2.670  -9.168  1.00 39.22           C  
ATOM   3130  HB  ILE B   5       4.825   3.371  -8.346  1.00 39.22           H  
ATOM   3131  O   ILE B   5       3.170   4.945  -9.648  1.00 39.22           O  
ATOM   3132  CG1 ILE B   5       6.376   2.046  -9.102  1.00 39.22           C  
ATOM   3133 HG12 ILE B   5       6.333   1.097  -8.569  1.00 39.22           H  
ATOM   3134 HG13 ILE B   5       6.744   1.830 -10.105  1.00 39.22           H  
ATOM   3135  CG2 ILE B   5       3.871   1.597  -9.130  1.00 39.22           C  
ATOM   3136 HG21 ILE B   5       2.915   2.035  -8.841  1.00 39.22           H  
ATOM   3137 HG22 ILE B   5       3.752   1.167 -10.125  1.00 39.22           H  
ATOM   3138 HG23 ILE B   5       4.115   0.777  -8.455  1.00 39.22           H  
ATOM   3139  CD1 ILE B   5       7.360   2.971  -8.382  1.00 39.22           C  
ATOM   3140 HD11 ILE B   5       7.009   3.219  -7.381  1.00 39.22           H  
ATOM   3141 HD12 ILE B   5       7.457   3.908  -8.930  1.00 39.22           H  
ATOM   3142 HD13 ILE B   5       8.347   2.511  -8.348  1.00 39.22           H  
ATOM   3143  N   GLU B   6       2.760   4.010 -11.675  1.00 41.40           N  
ATOM   3144  H   GLU B   6       3.156   3.453 -12.419  1.00 41.40           H  
ATOM   3145  CA  GLU B   6       1.402   4.433 -11.810  1.00 41.40           C  
ATOM   3146  HA  GLU B   6       1.307   5.493 -11.574  1.00 41.40           H  
ATOM   3147  C   GLU B   6       0.769   3.619 -10.720  1.00 41.40           C  
ATOM   3148  CB  GLU B   6       0.838   4.175 -13.210  1.00 41.40           C  
ATOM   3149  HB2 GLU B   6       1.205   3.228 -13.604  1.00 41.40           H  
ATOM   3150  HB3 GLU B   6      -0.249   4.139 -13.142  1.00 41.40           H  
ATOM   3151  O   GLU B   6       0.681   2.391 -10.777  1.00 41.40           O  
ATOM   3152  CG  GLU B   6       1.233   5.339 -14.132  1.00 41.40           C  
ATOM   3153  HG2 GLU B   6       0.973   6.277 -13.641  1.00 41.40           H  
ATOM   3154  HG3 GLU B   6       2.313   5.327 -14.274  1.00 41.40           H  
ATOM   3155  CD  GLU B   6       0.542   5.297 -15.503  1.00 41.40           C  
ATOM   3156  OE1 GLU B   6       0.468   6.378 -16.133  1.00 41.40           O  
ATOM   3157  OE2 GLU B   6       0.123   4.202 -15.938  1.00 41.40           O  
ATOM   3158  N   LYS B   7       0.560   4.328  -9.610  1.00 43.49           N  
ATOM   3159  H   LYS B   7       0.860   5.293  -9.606  1.00 43.49           H  
ATOM   3160  CA  LYS B   7      -0.011   3.758  -8.415  1.00 43.49           C  
ATOM   3161  HA  LYS B   7       0.713   3.083  -7.958  1.00 43.49           H  
ATOM   3162  C   LYS B   7      -1.207   3.013  -8.926  1.00 43.49           C  
ATOM   3163  CB  LYS B   7      -0.452   4.861  -7.467  1.00 43.49           C  
ATOM   3164  HB2 LYS B   7      -0.964   5.646  -8.024  1.00 43.49           H  
ATOM   3165  HB3 LYS B   7      -1.125   4.460  -6.710  1.00 43.49           H  
ATOM   3166  O   LYS B   7      -1.914   3.624  -9.732  1.00 43.49           O  
ATOM   3167  CG  LYS B   7       0.799   5.397  -6.796  1.00 43.49           C  
ATOM   3168  HG2 LYS B   7       1.615   5.501  -7.511  1.00 43.49           H  
ATOM   3169  HG3 LYS B   7       1.089   4.692  -6.017  1.00 43.49           H  
ATOM   3170  CD  LYS B   7       0.537   6.747  -6.170  1.00 43.49           C  
ATOM   3171  HD2 LYS B   7       0.334   7.479  -6.951  1.00 43.49           H  
ATOM   3172  HD3 LYS B   7      -0.288   6.660  -5.463  1.00 43.49           H  
ATOM   3173  CE  LYS B   7       1.843   7.086  -5.480  1.00 43.49           C  
ATOM   3174  HE2 LYS B   7       2.602   7.306  -6.231  1.00 43.49           H  
ATOM   3175  HE3 LYS B   7       2.185   6.208  -4.932  1.00 43.49           H  
ATOM   3176  NZ  LYS B   7       1.731   8.198  -4.532  1.00 43.49           N  
ATOM   3177  HZ1 LYS B   7       1.493   9.064  -4.993  1.00 43.49           H  
ATOM   3178  HZ2 LYS B   7       2.647   8.300  -4.119  1.00 43.49           H  
ATOM   3179  HZ3 LYS B   7       1.085   7.952  -3.795  1.00 43.49           H  
ATOM   3180  N   PRO B   8      -1.386   1.749  -8.528  1.00 40.08           N  
ATOM   3181  CA  PRO B   8      -2.520   0.985  -8.988  1.00 40.08           C  
ATOM   3182  HA  PRO B   8      -2.330   0.643 -10.005  1.00 40.08           H  
ATOM   3183  C   PRO B   8      -3.738   1.913  -8.921  1.00 40.08           C  
ATOM   3184  CB  PRO B   8      -2.608  -0.203  -8.024  1.00 40.08           C  
ATOM   3185  HB2 PRO B   8      -2.171  -1.083  -8.496  1.00 40.08           H  
ATOM   3186  HB3 PRO B   8      -3.641  -0.393  -7.733  1.00 40.08           H  
ATOM   3187  O   PRO B   8      -3.995   2.414  -7.817  1.00 40.08           O  
ATOM   3188  CG  PRO B   8      -1.755   0.183  -6.820  1.00 40.08           C  
ATOM   3189  HG2 PRO B   8      -2.354   0.746  -6.105  1.00 40.08           H  
ATOM   3190  HG3 PRO B   8      -1.291  -0.690  -6.360  1.00 40.08           H  
ATOM   3191  CD  PRO B   8      -0.712   1.096  -7.427  1.00 40.08           C  
ATOM   3192  HD2 PRO B   8      -0.392   1.817  -6.674  1.00 40.08           H  
ATOM   3193  HD3 PRO B   8       0.133   0.519  -7.803  1.00 40.08           H  
ATOM   3194  N   PRO B   9      -4.354   2.319 -10.059  1.00 33.38           N  
ATOM   3195  CA  PRO B   9      -5.471   3.244 -10.017  1.00 33.38           C  
ATOM   3196  HA  PRO B   9      -5.086   4.229  -9.755  1.00 33.38           H  
ATOM   3197  C   PRO B   9      -6.498   2.831  -8.961  1.00 33.38           C  
ATOM   3198  CB  PRO B   9      -6.048   3.298 -11.442  1.00 33.38           C  
ATOM   3199  HB2 PRO B   9      -5.922   4.304 -11.842  1.00 33.38           H  
ATOM   3200  HB3 PRO B   9      -7.101   3.017 -11.465  1.00 33.38           H  
ATOM   3201  O   PRO B   9      -6.608   1.661  -8.592  1.00 33.38           O  
ATOM   3202  CG  PRO B   9      -5.210   2.307 -12.256  1.00 33.38           C  
ATOM   3203  HG2 PRO B   9      -5.708   1.338 -12.269  1.00 33.38           H  
ATOM   3204  HG3 PRO B   9      -5.034   2.663 -13.271  1.00 33.38           H  
ATOM   3205  CD  PRO B   9      -3.916   2.243 -11.450  1.00 33.38           C  
ATOM   3206  HD2 PRO B   9      -3.329   3.131 -11.683  1.00 33.38           H  
ATOM   3207  HD3 PRO B   9      -3.306   1.374 -11.700  1.00 33.38           H  
ATOM   3208  N   LYS B  10      -7.253   3.804  -8.454  1.00 31.21           N  
ATOM   3209  H   LYS B  10      -7.161   4.729  -8.848  1.00 31.21           H  
ATOM   3210  CA  LYS B  10      -8.501   3.464  -7.764  1.00 31.21           C  
ATOM   3211  HA  LYS B  10      -8.289   2.777  -6.945  1.00 31.21           H  
ATOM   3212  C   LYS B  10      -9.432   2.685  -8.691  1.00 31.21           C  
ATOM   3213  CB  LYS B  10      -9.186   4.721  -7.227  1.00 31.21           C  
ATOM   3214  HB2 LYS B  10     -10.223   4.484  -6.993  1.00 31.21           H  
ATOM   3215  HB3 LYS B  10      -9.171   5.501  -7.988  1.00 31.21           H  
ATOM   3216  O   LYS B  10      -9.435   2.990  -9.906  1.00 31.21           O  
ATOM   3217  CG  LYS B  10      -8.493   5.194  -5.950  1.00 31.21           C  
ATOM   3218  HG2 LYS B  10      -7.435   5.366  -6.149  1.00 31.21           H  
ATOM   3219  HG3 LYS B  10      -8.591   4.420  -5.189  1.00 31.21           H  
ATOM   3220  CD  LYS B  10      -9.124   6.490  -5.444  1.00 31.21           C  
ATOM   3221  HD2 LYS B  10      -8.971   7.262  -6.198  1.00 31.21           H  
ATOM   3222  HD3 LYS B  10     -10.191   6.353  -5.271  1.00 31.21           H  
ATOM   3223  CE  LYS B  10      -8.420   6.866  -4.140  1.00 31.21           C  
ATOM   3224  HE2 LYS B  10      -7.449   6.373  -4.116  1.00 31.21           H  
ATOM   3225  HE3 LYS B  10      -8.996   6.493  -3.293  1.00 31.21           H  
ATOM   3226  NZ  LYS B  10      -8.200   8.321  -4.039  1.00 31.21           N  
ATOM   3227  HZ1 LYS B  10      -7.556   8.592  -4.769  1.00 31.21           H  
ATOM   3228  HZ2 LYS B  10      -9.050   8.855  -4.145  1.00 31.21           H  
ATOM   3229  HZ3 LYS B  10      -7.749   8.535  -3.161  1.00 31.21           H  
ATOM   3230  OXT LYS B  10     -10.160   1.840  -8.130  1.00 31.21           O  
TER    3231      LYS B  10                                                       
END   
