# Supplementary material for: An extended Tudor domain within Vreteno interconnects Gtsf1L and Ago3 for piRNA biogenesis in Bombyx mori
Source: EMBO J. 2023 Nov 20;42(24):e114072. doi: 10.15252/embj.2023114072 (PMC10711660; doi:10.15252/embj.2023114072)
Supplement: Supplementary file 4 — Dataset EV1 [file EMBJ-42-e114072-s007.zip › manuscript_pdb/BmVreteno_AF-eTD0_BmGtsf1L_63_97.pdb]

ATOM      1  N   GLN A   1      24.260   2.296  26.447  1.00 28.77           N  
ATOM      2  H   GLN A   1      23.366   2.003  26.817  1.00 28.77           H  
ATOM      3  H2  GLN A   1      24.874   1.495  26.477  1.00 28.77           H  
ATOM      4  H3  GLN A   1      24.605   3.041  27.036  1.00 28.77           H  
ATOM      5  CA  GLN A   1      24.058   2.764  25.053  1.00 28.77           C  
ATOM      6  HA  GLN A   1      24.939   3.312  24.720  1.00 28.77           H  
ATOM      7  C   GLN A   1      22.855   3.713  25.023  1.00 28.77           C  
ATOM      8  CB  GLN A   1      23.824   1.575  24.098  1.00 28.77           C  
ATOM      9  HB2 GLN A   1      23.534   1.988  23.132  1.00 28.77           H  
ATOM     10  HB3 GLN A   1      22.986   0.972  24.448  1.00 28.77           H  
ATOM     11  O   GLN A   1      22.176   3.795  26.039  1.00 28.77           O  
ATOM     12  CG  GLN A   1      25.054   0.679  23.835  1.00 28.77           C  
ATOM     13  HG2 GLN A   1      25.971   1.266  23.881  1.00 28.77           H  
ATOM     14  HG3 GLN A   1      24.966   0.293  22.819  1.00 28.77           H  
ATOM     15  CD  GLN A   1      25.169  -0.521  24.766  1.00 28.77           C  
ATOM     16  NE2 GLN A   1      25.812  -1.589  24.360  1.00 28.77           N  
ATOM     17 HE21 GLN A   1      25.837  -2.367  25.003  1.00 28.77           H  
ATOM     18 HE22 GLN A   1      26.170  -1.670  23.419  1.00 28.77           H  
ATOM     19  OE1 GLN A   1      24.715  -0.470  25.895  1.00 28.77           O  
ATOM     20  N   ARG A   2      22.559   4.412  23.913  1.00 28.26           N  
ATOM     21  H   ARG A   2      23.115   4.281  23.080  1.00 28.26           H  
ATOM     22  CA  ARG A   2      21.205   4.968  23.725  1.00 28.26           C  
ATOM     23  HA  ARG A   2      20.847   5.417  24.652  1.00 28.26           H  
ATOM     24  C   ARG A   2      20.279   3.801  23.405  1.00 28.26           C  
ATOM     25  CB  ARG A   2      21.144   6.028  22.609  1.00 28.26           C  
ATOM     26  HB2 ARG A   2      21.660   5.661  21.722  1.00 28.26           H  
ATOM     27  HB3 ARG A   2      20.098   6.192  22.347  1.00 28.26           H  
ATOM     28  O   ARG A   2      20.506   3.113  22.414  1.00 28.26           O  
ATOM     29  CG  ARG A   2      21.743   7.374  23.044  1.00 28.26           C  
ATOM     30  HG2 ARG A   2      21.231   7.716  23.944  1.00 28.26           H  
ATOM     31  HG3 ARG A   2      22.802   7.243  23.267  1.00 28.26           H  
ATOM     32  CD  ARG A   2      21.583   8.437  21.946  1.00 28.26           C  
ATOM     33  HD2 ARG A   2      20.523   8.551  21.720  1.00 28.26           H  
ATOM     34  HD3 ARG A   2      22.097   8.091  21.049  1.00 28.26           H  
ATOM     35  NE  ARG A   2      22.137   9.740  22.371  1.00 28.26           N  
ATOM     36  HE  ARG A   2      22.353   9.841  23.353  1.00 28.26           H  
ATOM     37  NH1 ARG A   2      22.026  10.820  20.342  1.00 28.26           N  
ATOM     38 HH11 ARG A   2      22.144  11.656  19.788  1.00 28.26           H  
ATOM     39 HH12 ARG A   2      21.598  10.005  19.927  1.00 28.26           H  
ATOM     40  NH2 ARG A   2      22.814  11.901  22.123  1.00 28.26           N  
ATOM     41 HH21 ARG A   2      22.924  12.721  21.544  1.00 28.26           H  
ATOM     42 HH22 ARG A   2      23.022  11.962  23.109  1.00 28.26           H  
ATOM     43  CZ  ARG A   2      22.323  10.808  21.612  1.00 28.26           C  
ATOM     44  N   GLU A   3      19.294   3.560  24.259  1.00 36.03           N  
ATOM     45  H   GLU A   3      19.170   4.150  25.069  1.00 36.03           H  
ATOM     46  CA  GLU A   3      18.212   2.637  23.946  1.00 36.03           C  
ATOM     47  HA  GLU A   3      18.624   1.678  23.634  1.00 36.03           H  
ATOM     48  C   GLU A   3      17.429   3.248  22.783  1.00 36.03           C  
ATOM     49  CB  GLU A   3      17.375   2.408  25.211  1.00 36.03           C  
ATOM     50  HB2 GLU A   3      16.910   3.344  25.519  1.00 36.03           H  
ATOM     51  HB3 GLU A   3      18.057   2.088  25.999  1.00 36.03           H  
ATOM     52  O   GLU A   3      16.842   4.323  22.913  1.00 36.03           O  
ATOM     53  CG  GLU A   3      16.302   1.326  25.036  1.00 36.03           C  
ATOM     54  HG2 GLU A   3      15.488   1.722  24.430  1.00 36.03           H  
ATOM     55  HG3 GLU A   3      16.745   0.484  24.503  1.00 36.03           H  
ATOM     56  CD  GLU A   3      15.770   0.850  26.397  1.00 36.03           C  
ATOM     57  OE1 GLU A   3      15.517  -0.369  26.513  1.00 36.03           O  
ATOM     58  OE2 GLU A   3      15.667   1.698  27.311  1.00 36.03           O  
ATOM     59  N   SER A   4      17.510   2.621  21.608  1.00 40.30           N  
ATOM     60  H   SER A   4      18.028   1.756  21.542  1.00 40.30           H  
ATOM     61  CA  SER A   4      16.672   3.028  20.488  1.00 40.30           C  
ATOM     62  HA  SER A   4      16.780   4.098  20.312  1.00 40.30           H  
ATOM     63  C   SER A   4      15.248   2.717  20.900  1.00 40.30           C  
ATOM     64  CB  SER A   4      17.038   2.278  19.202  1.00 40.30           C  
ATOM     65  HB2 SER A   4      18.092   2.446  18.980  1.00 40.30           H  
ATOM     66  HB3 SER A   4      16.873   1.208  19.329  1.00 40.30           H  
ATOM     67  O   SER A   4      14.879   1.542  20.951  1.00 40.30           O  
ATOM     68  OG  SER A   4      16.263   2.760  18.121  1.00 40.30           O  
ATOM     69  HG  SER A   4      15.337   2.560  18.273  1.00 40.30           H  
ATOM     70  N   THR A   5      14.448   3.749  21.176  1.00 39.75           N  
ATOM     71  H   THR A   5      14.815   4.690  21.158  1.00 39.75           H  
ATOM     72  CA  THR A   5      13.003   3.571  21.260  1.00 39.75           C  
ATOM     73  HA  THR A   5      12.775   2.937  22.117  1.00 39.75           H  
ATOM     74  C   THR A   5      12.594   2.843  19.990  1.00 39.75           C  
ATOM     75  CB  THR A   5      12.240   4.898  21.418  1.00 39.75           C  
ATOM     76  HB  THR A   5      11.179   4.723  21.237  1.00 39.75           H  
ATOM     77  O   THR A   5      12.901   3.284  18.877  1.00 39.75           O  
ATOM     78  CG2 THR A   5      12.407   5.461  22.827  1.00 39.75           C  
ATOM     79 HG21 THR A   5      11.827   6.378  22.933  1.00 39.75           H  
ATOM     80 HG22 THR A   5      13.457   5.670  23.028  1.00 39.75           H  
ATOM     81 HG23 THR A   5      12.046   4.737  23.557  1.00 39.75           H  
ATOM     82  OG1 THR A   5      12.702   5.896  20.536  1.00 39.75           O  
ATOM     83  HG1 THR A   5      12.207   6.695  20.730  1.00 39.75           H  
ATOM     84  N   ARG A   6      12.011   1.651  20.148  1.00 45.20           N  
ATOM     85  H   ARG A   6      11.887   1.293  21.085  1.00 45.20           H  
ATOM     86  CA  ARG A   6      11.548   0.844  19.022  1.00 45.20           C  
ATOM     87  HA  ARG A   6      12.303   0.857  18.235  1.00 45.20           H  
ATOM     88  C   ARG A   6      10.309   1.551  18.492  1.00 45.20           C  
ATOM     89  CB  ARG A   6      11.328  -0.616  19.467  1.00 45.20           C  
ATOM     90  HB2 ARG A   6      12.230  -0.965  19.970  1.00 45.20           H  
ATOM     91  HB3 ARG A   6      10.502  -0.665  20.177  1.00 45.20           H  
ATOM     92  O   ARG A   6       9.203   1.194  18.887  1.00 45.20           O  
ATOM     93  CG  ARG A   6      11.045  -1.549  18.277  1.00 45.20           C  
ATOM     94  HG2 ARG A   6      11.892  -1.515  17.591  1.00 45.20           H  
ATOM     95  HG3 ARG A   6      10.152  -1.213  17.750  1.00 45.20           H  
ATOM     96  CD  ARG A   6      10.835  -2.995  18.750  1.00 45.20           C  
ATOM     97  HD2 ARG A   6       9.940  -3.025  19.372  1.00 45.20           H  
ATOM     98  HD3 ARG A   6      11.692  -3.296  19.352  1.00 45.20           H  
ATOM     99  NE  ARG A   6      10.688  -3.928  17.613  1.00 45.20           N  
ATOM    100  HE  ARG A   6      10.839  -3.543  16.692  1.00 45.20           H  
ATOM    101  NH1 ARG A   6      10.080  -5.797  18.805  1.00 45.20           N  
ATOM    102 HH11 ARG A   6       9.795  -6.766  18.821  1.00 45.20           H  
ATOM    103 HH12 ARG A   6      10.100  -5.252  19.655  1.00 45.20           H  
ATOM    104  NH2 ARG A   6      10.277  -5.923  16.588  1.00 45.20           N  
ATOM    105 HH21 ARG A   6      10.452  -5.507  15.685  1.00 45.20           H  
ATOM    106 HH22 ARG A   6       9.993  -6.892  16.625  1.00 45.20           H  
ATOM    107  CZ  ARG A   6      10.351  -5.206  17.674  1.00 45.20           C  
ATOM    108  N   ARG A   7      10.536   2.617  17.703  1.00 53.00           N  
ATOM    109  H   ARG A   7      11.504   2.877  17.574  1.00 53.00           H  
ATOM    110  CA  ARG A   7       9.509   3.421  17.030  1.00 53.00           C  
ATOM    111  HA  ARG A   7       9.008   4.072  17.748  1.00 53.00           H  
ATOM    112  C   ARG A   7       8.493   2.422  16.504  1.00 53.00           C  
ATOM    113  CB  ARG A   7      10.108   4.266  15.881  1.00 53.00           C  
ATOM    114  HB2 ARG A   7      10.766   3.641  15.278  1.00 53.00           H  
ATOM    115  HB3 ARG A   7       9.291   4.601  15.243  1.00 53.00           H  
ATOM    116  O   ARG A   7       8.897   1.475  15.822  1.00 53.00           O  
ATOM    117  CG  ARG A   7      10.878   5.514  16.360  1.00 53.00           C  
ATOM    118  HG2 ARG A   7      11.699   5.210  17.009  1.00 53.00           H  
ATOM    119  HG3 ARG A   7      10.195   6.143  16.931  1.00 53.00           H  
ATOM    120  CD  ARG A   7      11.442   6.332  15.180  1.00 53.00           C  
ATOM    121  HD2 ARG A   7      10.636   6.514  14.468  1.00 53.00           H  
ATOM    122  HD3 ARG A   7      12.212   5.743  14.682  1.00 53.00           H  
ATOM    123  NE  ARG A   7      12.007   7.635  15.609  1.00 53.00           N  
ATOM    124  HE  ARG A   7      11.926   7.864  16.590  1.00 53.00           H  
ATOM    125  NH1 ARG A   7      12.686   8.401  13.546  1.00 53.00           N  
ATOM    126 HH11 ARG A   7      12.272   7.596  13.097  1.00 53.00           H  
ATOM    127 HH12 ARG A   7      12.891   9.186  12.944  1.00 53.00           H  
ATOM    128  NH2 ARG A   7      12.854   9.745  15.293  1.00 53.00           N  
ATOM    129 HH21 ARG A   7      12.650  10.006  16.247  1.00 53.00           H  
ATOM    130 HH22 ARG A   7      13.157  10.465  14.653  1.00 53.00           H  
ATOM    131  CZ  ARG A   7      12.521   8.575  14.822  1.00 53.00           C  
ATOM    132  N   THR A   8       7.245   2.568  16.956  1.00 59.18           N  
ATOM    133  H   THR A   8       7.018   3.341  17.566  1.00 59.18           H  
ATOM    134  CA  THR A   8       6.164   1.621  16.674  1.00 59.18           C  
ATOM    135  HA  THR A   8       6.307   0.721  17.273  1.00 59.18           H  
ATOM    136  C   THR A   8       6.218   1.274  15.203  1.00 59.18           C  
ATOM    137  CB  THR A   8       4.796   2.236  16.994  1.00 59.18           C  
ATOM    138  HB  THR A   8       4.578   3.036  16.287  1.00 59.18           H  
ATOM    139  O   THR A   8       6.454   2.178  14.397  1.00 59.18           O  
ATOM    140  CG2 THR A   8       3.665   1.211  16.966  1.00 59.18           C  
ATOM    141 HG21 THR A   8       3.876   0.393  17.655  1.00 59.18           H  
ATOM    142 HG22 THR A   8       2.726   1.687  17.250  1.00 59.18           H  
ATOM    143 HG23 THR A   8       3.544   0.812  15.959  1.00 59.18           H  
ATOM    144  OG1 THR A   8       4.827   2.776  18.296  1.00 59.18           O  
ATOM    145  HG1 THR A   8       3.945   3.112  18.474  1.00 59.18           H  
ATOM    146  N   LEU A   9       6.064  -0.011  14.861  1.00 62.97           N  
ATOM    147  H   LEU A   9       5.797  -0.699  15.551  1.00 62.97           H  
ATOM    148  CA  LEU A   9       6.048  -0.370  13.453  1.00 62.97           C  
ATOM    149  HA  LEU A   9       7.017  -0.089  13.040  1.00 62.97           H  
ATOM    150  C   LEU A   9       5.008   0.517  12.769  1.00 62.97           C  
ATOM    151  CB  LEU A   9       5.838  -1.875  13.213  1.00 62.97           C  
ATOM    152  HB2 LEU A   9       5.499  -2.019  12.187  1.00 62.97           H  
ATOM    153  HB3 LEU A   9       5.046  -2.233  13.872  1.00 62.97           H  
ATOM    154  O   LEU A   9       3.875   0.688  13.220  1.00 62.97           O  
ATOM    155  CG  LEU A   9       7.109  -2.724  13.395  1.00 62.97           C  
ATOM    156  HG  LEU A   9       7.521  -2.554  14.389  1.00 62.97           H  
ATOM    157  CD1 LEU A   9       6.760  -4.207  13.266  1.00 62.97           C  
ATOM    158 HD11 LEU A   9       6.006  -4.474  14.006  1.00 62.97           H  
ATOM    159 HD12 LEU A   9       7.647  -4.822  13.418  1.00 62.97           H  
ATOM    160 HD13 LEU A   9       6.355  -4.405  12.274  1.00 62.97           H  
ATOM    161  CD2 LEU A   9       8.188  -2.420  12.347  1.00 62.97           C  
ATOM    162 HD21 LEU A   9       8.588  -1.415  12.486  1.00 62.97           H  
ATOM    163 HD22 LEU A   9       9.011  -3.130  12.436  1.00 62.97           H  
ATOM    164 HD23 LEU A   9       7.762  -2.499  11.347  1.00 62.97           H  
ATOM    165  N   VAL A  10       5.511   1.183  11.745  1.00 63.62           N  
ATOM    166  H   VAL A  10       6.478   1.009  11.512  1.00 63.62           H  
ATOM    167  CA  VAL A  10       4.819   2.111  10.882  1.00 63.62           C  
ATOM    168  HA  VAL A  10       3.754   2.130  11.115  1.00 63.62           H  
ATOM    169  C   VAL A  10       5.058   1.482   9.518  1.00 63.62           C  
ATOM    170  CB  VAL A  10       5.391   3.531  11.079  1.00 63.62           C  
ATOM    171  HB  VAL A  10       6.424   3.469  11.422  1.00 63.62           H  
ATOM    172  O   VAL A  10       6.158   1.618   8.981  1.00 63.62           O  
ATOM    173  CG1 VAL A  10       5.394   4.357   9.791  1.00 63.62           C  
ATOM    174 HG11 VAL A  10       4.598   4.021   9.126  1.00 63.62           H  
ATOM    175 HG12 VAL A  10       6.343   4.211   9.274  1.00 63.62           H  
ATOM    176 HG13 VAL A  10       5.280   5.419  10.007  1.00 63.62           H  
ATOM    177  CG2 VAL A  10       4.577   4.246  12.167  1.00 63.62           C  
ATOM    178 HG21 VAL A  10       3.533   4.335  11.868  1.00 63.62           H  
ATOM    179 HG22 VAL A  10       4.627   3.672  13.093  1.00 63.62           H  
ATOM    180 HG23 VAL A  10       4.993   5.237  12.354  1.00 63.62           H  
ATOM    181  N   PRO A  11       4.105   0.691   9.005  1.00 61.94           N  
ATOM    182  CA  PRO A  11       2.741   0.478   9.506  1.00 61.94           C  
ATOM    183  HA  PRO A  11       2.288   1.441   9.741  1.00 61.94           H  
ATOM    184  C   PRO A  11       2.545  -0.419  10.733  1.00 61.94           C  
ATOM    185  CB  PRO A  11       2.021  -0.090   8.304  1.00 61.94           C  
ATOM    186  HB2 PRO A  11       1.223  -0.794   8.543  1.00 61.94           H  
ATOM    187  HB3 PRO A  11       1.625   0.819   7.851  1.00 61.94           H  
ATOM    188  O   PRO A  11       3.427  -1.197  11.073  1.00 61.94           O  
ATOM    189  CG  PRO A  11       3.034  -0.641   7.310  1.00 61.94           C  
ATOM    190  HG2 PRO A  11       2.764  -0.364   6.291  1.00 61.94           H  
ATOM    191  HG3 PRO A  11       3.131  -1.724   7.379  1.00 61.94           H  
ATOM    192  CD  PRO A  11       4.328   0.034   7.731  1.00 61.94           C  
ATOM    193  HD2 PRO A  11       4.613   0.773   6.982  1.00 61.94           H  
ATOM    194  HD3 PRO A  11       5.116  -0.711   7.842  1.00 61.94           H  
ATOM    195  N   ASP A  12       1.345  -0.383  11.331  1.00 72.95           N  
ATOM    196  H   ASP A  12       0.662   0.281  10.996  1.00 72.95           H  
ATOM    197  CA  ASP A  12       0.911  -1.365  12.346  1.00 72.95           C  
ATOM    198  HA  ASP A  12       1.711  -1.504  13.073  1.00 72.95           H  
ATOM    199  C   ASP A  12       0.653  -2.722  11.670  1.00 72.95           C  
ATOM    200  CB  ASP A  12      -0.335  -0.851  13.104  1.00 72.95           C  
ATOM    201  HB2 ASP A  12      -1.131  -0.648  12.387  1.00 72.95           H  
ATOM    202  HB3 ASP A  12      -0.082   0.088  13.595  1.00 72.95           H  
ATOM    203  O   ASP A  12       1.413  -3.681  11.839  1.00 72.95           O  
ATOM    204  CG  ASP A  12      -0.846  -1.841  14.169  1.00 72.95           C  
ATOM    205  OD1 ASP A  12      -0.007  -2.317  14.962  1.00 72.95           O  
ATOM    206  OD2 ASP A  12      -2.068  -2.133  14.182  1.00 72.95           O  
ATOM    207  N   ARG A  13      -0.316  -2.765  10.746  1.00 87.96           N  
ATOM    208  H   ARG A  13      -0.837  -1.916  10.580  1.00 87.96           H  
ATOM    209  CA  ARG A  13      -0.719  -3.963   9.989  1.00 87.96           C  
ATOM    210  HA  ARG A  13      -0.227  -4.844  10.403  1.00 87.96           H  
ATOM    211  C   ARG A  13      -0.330  -3.848   8.519  1.00 87.96           C  
ATOM    212  CB  ARG A  13      -2.239  -4.153  10.104  1.00 87.96           C  
ATOM    213  HB2 ARG A  13      -2.732  -3.264   9.709  1.00 87.96           H  
ATOM    214  HB3 ARG A  13      -2.543  -5.013   9.508  1.00 87.96           H  
ATOM    215  O   ARG A  13      -0.641  -2.850   7.884  1.00 87.96           O  
ATOM    216  CG  ARG A  13      -2.690  -4.369  11.550  1.00 87.96           C  
ATOM    217  HG2 ARG A  13      -2.325  -5.331  11.909  1.00 87.96           H  
ATOM    218  HG3 ARG A  13      -2.281  -3.580  12.181  1.00 87.96           H  
ATOM    219  CD  ARG A  13      -4.213  -4.317  11.654  1.00 87.96           C  
ATOM    220  HD2 ARG A  13      -4.573  -3.392  11.204  1.00 87.96           H  
ATOM    221  HD3 ARG A  13      -4.635  -5.162  11.111  1.00 87.96           H  
ATOM    222  NE  ARG A  13      -4.603  -4.345  13.071  1.00 87.96           N  
ATOM    223  HE  ARG A  13      -3.952  -3.896  13.699  1.00 87.96           H  
ATOM    224  NH1 ARG A  13      -6.681  -5.287  12.802  1.00 87.96           N  
ATOM    225 HH11 ARG A  13      -7.522  -5.700  13.181  1.00 87.96           H  
ATOM    226 HH12 ARG A  13      -6.637  -5.084  11.814  1.00 87.96           H  
ATOM    227  NH2 ARG A  13      -5.861  -4.940  14.853  1.00 87.96           N  
ATOM    228 HH21 ARG A  13      -5.121  -4.578  15.437  1.00 87.96           H  
ATOM    229 HH22 ARG A  13      -6.711  -5.317  15.246  1.00 87.96           H  
ATOM    230  CZ  ARG A  13      -5.711  -4.857  13.562  1.00 87.96           C  
ATOM    231  N   CYS A  14       0.288  -4.885   7.967  1.00 93.28           N  
ATOM    232  H   CYS A  14       0.503  -5.686   8.542  1.00 93.28           H  
ATOM    233  CA  CYS A  14       0.526  -5.041   6.531  1.00 93.28           C  
ATOM    234  HA  CYS A  14       0.063  -4.227   5.975  1.00 93.28           H  
ATOM    235  C   CYS A  14      -0.114  -6.354   6.067  1.00 93.28           C  
ATOM    236  CB  CYS A  14       2.040  -4.998   6.282  1.00 93.28           C  
ATOM    237  HB2 CYS A  14       2.424  -4.023   6.583  1.00 93.28           H  
ATOM    238  HB3 CYS A  14       2.527  -5.768   6.881  1.00 93.28           H  
ATOM    239  O   CYS A  14      -0.146  -7.320   6.833  1.00 93.28           O  
ATOM    240  SG  CYS A  14       2.439  -5.275   4.530  1.00 93.28           S  
ATOM    241  HG  CYS A  14       1.840  -4.207   3.996  1.00 93.28           H  
ATOM    242  N   LEU A  15      -0.607  -6.397   4.826  1.00 94.00           N  
ATOM    243  H   LEU A  15      -0.582  -5.556   4.267  1.00 94.00           H  
ATOM    244  CA  LEU A  15      -1.214  -7.592   4.237  1.00 94.00           C  
ATOM    245  HA  LEU A  15      -2.100  -7.855   4.814  1.00 94.00           H  
ATOM    246  C   LEU A  15      -0.251  -8.789   4.317  1.00 94.00           C  
ATOM    247  CB  LEU A  15      -1.669  -7.227   2.808  1.00 94.00           C  
ATOM    248  HB2 LEU A  15      -2.395  -6.419   2.903  1.00 94.00           H  
ATOM    249  HB3 LEU A  15      -0.828  -6.831   2.238  1.00 94.00           H  
ATOM    250  O   LEU A  15      -0.637  -9.846   4.814  1.00 94.00           O  
ATOM    251  CG  LEU A  15      -2.322  -8.382   2.022  1.00 94.00           C  
ATOM    252  HG  LEU A  15      -2.811  -9.067   2.715  1.00 94.00           H  
ATOM    253  CD1 LEU A  15      -3.373  -7.849   1.055  1.00 94.00           C  
ATOM    254 HD11 LEU A  15      -2.904  -7.185   0.329  1.00 94.00           H  
ATOM    255 HD12 LEU A  15      -3.858  -8.671   0.528  1.00 94.00           H  
ATOM    256 HD13 LEU A  15      -4.131  -7.293   1.607  1.00 94.00           H  
ATOM    257  CD2 LEU A  15      -1.299  -9.151   1.186  1.00 94.00           C  
ATOM    258 HD21 LEU A  15      -0.765  -8.467   0.526  1.00 94.00           H  
ATOM    259 HD22 LEU A  15      -1.809  -9.893   0.571  1.00 94.00           H  
ATOM    260 HD23 LEU A  15      -0.590  -9.668   1.832  1.00 94.00           H  
ATOM    261  N   ILE A  16       1.020  -8.585   3.950  1.00 95.94           N  
ATOM    262  H   ILE A  16       1.247  -7.674   3.579  1.00 95.94           H  
ATOM    263  CA  ILE A  16       2.072  -9.618   3.930  1.00 95.94           C  
ATOM    264  HA  ILE A  16       1.774 -10.397   3.229  1.00 95.94           H  
ATOM    265  C   ILE A  16       2.264 -10.304   5.291  1.00 95.94           C  
ATOM    266  CB  ILE A  16       3.406  -8.998   3.442  1.00 95.94           C  
ATOM    267  HB  ILE A  16       3.720  -8.253   4.173  1.00 95.94           H  
ATOM    268  O   ILE A  16       2.394 -11.524   5.350  1.00 95.94           O  
ATOM    269  CG1 ILE A  16       3.280  -8.272   2.083  1.00 95.94           C  
ATOM    270 HG12 ILE A  16       4.274  -7.957   1.763  1.00 95.94           H  
ATOM    271 HG13 ILE A  16       2.688  -7.366   2.210  1.00 95.94           H  
ATOM    272  CG2 ILE A  16       4.530 -10.051   3.362  1.00 95.94           C  
ATOM    273 HG21 ILE A  16       4.771 -10.421   4.358  1.00 95.94           H  
ATOM    274 HG22 ILE A  16       5.432  -9.608   2.940  1.00 95.94           H  
ATOM    275 HG23 ILE A  16       4.219 -10.892   2.742  1.00 95.94           H  
ATOM    276  CD1 ILE A  16       2.646  -9.101   0.961  1.00 95.94           C  
ATOM    277 HD11 ILE A  16       3.144 -10.067   0.869  1.00 95.94           H  
ATOM    278 HD12 ILE A  16       1.588  -9.266   1.164  1.00 95.94           H  
ATOM    279 HD13 ILE A  16       2.736  -8.554   0.023  1.00 95.94           H  
ATOM    280  N   ASP A  17       2.232  -9.557   6.399  1.00 93.49           N  
ATOM    281  H   ASP A  17       2.062  -8.566   6.308  1.00 93.49           H  
ATOM    282  CA  ASP A  17       2.487 -10.111   7.742  1.00 93.49           C  
ATOM    283  HA  ASP A  17       3.463 -10.596   7.745  1.00 93.49           H  
ATOM    284  C   ASP A  17       1.443 -11.154   8.175  1.00 93.49           C  
ATOM    285  CB  ASP A  17       2.494  -8.986   8.785  1.00 93.49           C  
ATOM    286  HB2 ASP A  17       1.550  -8.444   8.728  1.00 93.49           H  
ATOM    287  HB3 ASP A  17       2.557  -9.432   9.777  1.00 93.49           H  
ATOM    288  O   ASP A  17       1.702 -11.974   9.062  1.00 93.49           O  
ATOM    289  CG  ASP A  17       3.651  -8.000   8.657  1.00 93.49           C  
ATOM    290  OD1 ASP A  17       4.727  -8.355   8.135  1.00 93.49           O  
ATOM    291  OD2 ASP A  17       3.464  -6.866   9.145  1.00 93.49           O  
ATOM    292  N   SER A  18       0.261 -11.114   7.554  1.00 94.54           N  
ATOM    293  H   SER A  18       0.164 -10.446   6.803  1.00 94.54           H  
ATOM    294  CA  SER A  18      -0.897 -11.947   7.881  1.00 94.54           C  
ATOM    295  HA  SER A  18      -0.830 -12.229   8.931  1.00 94.54           H  
ATOM    296  C   SER A  18      -0.996 -13.248   7.072  1.00 94.54           C  
ATOM    297  CB  SER A  18      -2.164 -11.110   7.702  1.00 94.54           C  
ATOM    298  HB2 SER A  18      -2.019 -10.112   8.117  1.00 94.54           H  
ATOM    299  HB3 SER A  18      -2.988 -11.592   8.229  1.00 94.54           H  
ATOM    300  O   SER A  18      -1.932 -14.021   7.297  1.00 94.54           O  
ATOM    301  OG  SER A  18      -2.499 -11.022   6.336  1.00 94.54           O  
ATOM    302  HG  SER A  18      -1.809 -10.568   5.846  1.00 94.54           H  
ATOM    303  N   LEU A  19      -0.086 -13.472   6.122  1.00 96.70           N  
ATOM    304  H   LEU A  19       0.658 -12.800   6.007  1.00 96.70           H  
ATOM    305  CA  LEU A  19      -0.103 -14.602   5.188  1.00 96.70           C  
ATOM    306  HA  LEU A  19      -1.107 -15.025   5.138  1.00 96.70           H  
ATOM    307  C   LEU A  19       0.796 -15.766   5.642  1.00 96.70           C  
ATOM    308  CB  LEU A  19       0.244 -14.079   3.782  1.00 96.70           C  
ATOM    309  HB2 LEU A  19       0.284 -14.918   3.088  1.00 96.70           H  
ATOM    310  HB3 LEU A  19       1.236 -13.628   3.808  1.00 96.70           H  
ATOM    311  O   LEU A  19       1.458 -15.703   6.688  1.00 96.70           O  
ATOM    312  CG  LEU A  19      -0.762 -13.053   3.228  1.00 96.70           C  
ATOM    313  HG  LEU A  19      -0.741 -12.156   3.846  1.00 96.70           H  
ATOM    314  CD1 LEU A  19      -0.333 -12.677   1.824  1.00 96.70           C  
ATOM    315 HD11 LEU A  19      -1.046 -11.976   1.391  1.00 96.70           H  
ATOM    316 HD12 LEU A  19      -0.307 -13.577   1.210  1.00 96.70           H  
ATOM    317 HD13 LEU A  19       0.657 -12.220   1.854  1.00 96.70           H  
ATOM    318  CD2 LEU A  19      -2.207 -13.553   3.152  1.00 96.70           C  
ATOM    319 HD21 LEU A  19      -2.587 -13.740   4.156  1.00 96.70           H  
ATOM    320 HD22 LEU A  19      -2.243 -14.475   2.572  1.00 96.70           H  
ATOM    321 HD23 LEU A  19      -2.833 -12.803   2.668  1.00 96.70           H  
ATOM    322  N   SER A  20       0.776 -16.841   4.857  1.00 97.34           N  
ATOM    323  H   SER A  20       0.191 -16.797   4.034  1.00 97.34           H  
ATOM    324  CA  SER A  20       1.387 -18.145   5.125  1.00 97.34           C  
ATOM    325  HA  SER A  20       1.999 -18.082   6.026  1.00 97.34           H  
ATOM    326  C   SER A  20       2.277 -18.614   3.971  1.00 97.34           C  
ATOM    327  CB  SER A  20       0.298 -19.202   5.357  1.00 97.34           C  
ATOM    328  HB2 SER A  20       0.750 -20.108   5.761  1.00 97.34           H  
ATOM    329  HB3 SER A  20      -0.179 -19.444   4.408  1.00 97.34           H  
ATOM    330  O   SER A  20       2.193 -18.128   2.848  1.00 97.34           O  
ATOM    331  OG  SER A  20      -0.687 -18.722   6.254  1.00 97.34           O  
ATOM    332  HG  SER A  20      -1.270 -18.211   5.690  1.00 97.34           H  
ATOM    333  N   GLU A  21       3.127 -19.600   4.243  1.00 97.77           N  
ATOM    334  H   GLU A  21       3.111 -20.024   5.160  1.00 97.77           H  
ATOM    335  CA  GLU A  21       3.850 -20.327   3.195  1.00 97.77           C  
ATOM    336  HA  GLU A  21       4.356 -19.613   2.545  1.00 97.77           H  
ATOM    337  C   GLU A  21       2.844 -21.124   2.344  1.00 97.77           C  
ATOM    338  CB  GLU A  21       4.910 -21.246   3.831  1.00 97.77           C  
ATOM    339  HB2 GLU A  21       4.403 -21.983   4.455  1.00 97.77           H  
ATOM    340  HB3 GLU A  21       5.450 -21.767   3.040  1.00 97.77           H  
ATOM    341  O   GLU A  21       1.961 -21.788   2.889  1.00 97.77           O  
ATOM    342  CG  GLU A  21       5.915 -20.457   4.693  1.00 97.77           C  
ATOM    343  HG2 GLU A  21       6.433 -19.743   4.052  1.00 97.77           H  
ATOM    344  HG3 GLU A  21       5.374 -19.885   5.447  1.00 97.77           H  
ATOM    345  CD  GLU A  21       6.943 -21.323   5.439  1.00 97.77           C  
ATOM    346  OE1 GLU A  21       7.910 -20.709   5.953  1.00 97.77           O  
ATOM    347  OE2 GLU A  21       6.757 -22.552   5.558  1.00 97.77           O  
ATOM    348  N   GLY A  22       2.961 -21.037   1.018  1.00 97.72           N  
ATOM    349  H   GLY A  22       3.720 -20.484   0.648  1.00 97.72           H  
ATOM    350  CA  GLY A  22       2.004 -21.580   0.050  1.00 97.72           C  
ATOM    351  HA2 GLY A  22       2.555 -21.951  -0.815  1.00 97.72           H  
ATOM    352  HA3 GLY A  22       1.470 -22.418   0.499  1.00 97.72           H  
ATOM    353  C   GLY A  22       0.954 -20.583  -0.460  1.00 97.72           C  
ATOM    354  O   GLY A  22       0.372 -20.841  -1.512  1.00 97.72           O  
ATOM    355  N   ASP A  23       0.746 -19.445   0.215  1.00 96.76           N  
ATOM    356  H   ASP A  23       1.244 -19.282   1.078  1.00 96.76           H  
ATOM    357  CA  ASP A  23      -0.133 -18.376  -0.286  1.00 96.76           C  
ATOM    358  HA  ASP A  23      -1.095 -18.817  -0.547  1.00 96.76           H  
ATOM    359  C   ASP A  23       0.457 -17.742  -1.566  1.00 96.76           C  
ATOM    360  CB  ASP A  23      -0.391 -17.298   0.793  1.00 96.76           C  
ATOM    361  HB2 ASP A  23      -0.893 -16.454   0.320  1.00 96.76           H  
ATOM    362  HB3 ASP A  23       0.571 -16.929   1.149  1.00 96.76           H  
ATOM    363  O   ASP A  23       1.675 -17.743  -1.791  1.00 96.76           O  
ATOM    364  CG  ASP A  23      -1.245 -17.727   2.003  1.00 96.76           C  
ATOM    365  OD1 ASP A  23      -1.874 -18.804   1.973  1.00 96.76           O  
ATOM    366  OD2 ASP A  23      -1.262 -16.969   3.008  1.00 96.76           O  
ATOM    367  N   VAL A  24      -0.402 -17.163  -2.411  1.00 92.67           N  
ATOM    368  H   VAL A  24      -1.380 -17.147  -2.160  1.00 92.67           H  
ATOM    369  CA  VAL A  24      -0.000 -16.484  -3.655  1.00 92.67           C  
ATOM    370  HA  VAL A  24       1.087 -16.490  -3.737  1.00 92.67           H  
ATOM    371  C   VAL A  24      -0.438 -15.027  -3.596  1.00 92.67           C  
ATOM    372  CB  VAL A  24      -0.543 -17.207  -4.902  1.00 92.67           C  
ATOM    373  HB  VAL A  24      -1.628 -17.292  -4.836  1.00 92.67           H  
ATOM    374  O   VAL A  24      -1.615 -14.704  -3.731  1.00 92.67           O  
ATOM    375  CG1 VAL A  24      -0.182 -16.452  -6.186  1.00 92.67           C  
ATOM    376 HG11 VAL A  24       0.897 -16.302  -6.235  1.00 92.67           H  
ATOM    377 HG12 VAL A  24      -0.516 -17.020  -7.055  1.00 92.67           H  
ATOM    378 HG13 VAL A  24      -0.686 -15.485  -6.201  1.00 92.67           H  
ATOM    379  CG2 VAL A  24       0.057 -18.614  -5.029  1.00 92.67           C  
ATOM    380 HG21 VAL A  24       1.143 -18.557  -5.102  1.00 92.67           H  
ATOM    381 HG22 VAL A  24      -0.204 -19.210  -4.155  1.00 92.67           H  
ATOM    382 HG23 VAL A  24      -0.341 -19.113  -5.913  1.00 92.67           H  
ATOM    383  N   VAL A  25       0.530 -14.134  -3.402  1.00 93.19           N  
ATOM    384  H   VAL A  25       1.483 -14.469  -3.388  1.00 93.19           H  
ATOM    385  CA  VAL A  25       0.316 -12.682  -3.413  1.00 93.19           C  
ATOM    386  HA  VAL A  25      -0.716 -12.459  -3.142  1.00 93.19           H  
ATOM    387  C   VAL A  25       0.578 -12.173  -4.810  1.00 93.19           C  
ATOM    388  CB  VAL A  25       1.250 -11.960  -2.431  1.00 93.19           C  
ATOM    389  HB  VAL A  25       2.288 -12.097  -2.734  1.00 93.19           H  
ATOM    390  O   VAL A  25       1.600 -12.513  -5.402  1.00 93.19           O  
ATOM    391  CG1 VAL A  25       0.950 -10.459  -2.341  1.00 93.19           C  
ATOM    392 HG11 VAL A  25       1.647  -9.997  -1.643  1.00 93.19           H  
ATOM    393 HG12 VAL A  25       1.073  -9.983  -3.313  1.00 93.19           H  
ATOM    394 HG13 VAL A  25      -0.071 -10.298  -1.995  1.00 93.19           H  
ATOM    395  CG2 VAL A  25       1.075 -12.523  -1.028  1.00 93.19           C  
ATOM    396 HG21 VAL A  25       0.023 -12.432  -0.756  1.00 93.19           H  
ATOM    397 HG22 VAL A  25       1.361 -13.575  -1.000  1.00 93.19           H  
ATOM    398 HG23 VAL A  25       1.697 -11.973  -0.322  1.00 93.19           H  
ATOM    399  N   LEU A  26      -0.286 -11.313  -5.331  1.00 91.07           N  
ATOM    400  H   LEU A  26      -1.091 -11.031  -4.790  1.00 91.07           H  
ATOM    401  CA  LEU A  26       0.006 -10.622  -6.580  1.00 91.07           C  
ATOM    402  HA  LEU A  26       0.829 -11.127  -7.085  1.00 91.07           H  
ATOM    403  C   LEU A  26       0.530  -9.219  -6.228  1.00 91.07           C  
ATOM    404  CB  LEU A  26      -1.191 -10.749  -7.542  1.00 91.07           C  
ATOM    405  HB2 LEU A  26      -2.006 -10.125  -7.176  1.00 91.07           H  
ATOM    406  HB3 LEU A  26      -0.885 -10.384  -8.522  1.00 91.07           H  
ATOM    407  O   LEU A  26      -0.058  -8.524  -5.400  1.00 91.07           O  
ATOM    408  CG  LEU A  26      -1.714 -12.202  -7.695  1.00 91.07           C  
ATOM    409  HG  LEU A  26      -2.157 -12.524  -6.753  1.00 91.07           H  
ATOM    410  CD1 LEU A  26      -2.765 -12.331  -8.787  1.00 91.07           C  
ATOM    411 HD11 LEU A  26      -3.368 -13.224  -8.622  1.00 91.07           H  
ATOM    412 HD12 LEU A  26      -2.297 -12.399  -9.769  1.00 91.07           H  
ATOM    413 HD13 LEU A  26      -3.407 -11.450  -8.762  1.00 91.07           H  
ATOM    414  CD2 LEU A  26      -0.655 -13.214  -8.101  1.00 91.07           C  
ATOM    415 HD21 LEU A  26      -1.122 -14.180  -8.292  1.00 91.07           H  
ATOM    416 HD22 LEU A  26      -0.170 -12.854  -9.008  1.00 91.07           H  
ATOM    417 HD23 LEU A  26       0.070 -13.343  -7.296  1.00 91.07           H  
ATOM    418  N   VAL A  27       1.680  -8.839  -6.789  1.00 91.57           N  
ATOM    419  H   VAL A  27       2.066  -9.449  -7.495  1.00 91.57           H  
ATOM    420  CA  VAL A  27       2.454  -7.629  -6.461  1.00 91.57           C  
ATOM    421  HA  VAL A  27       1.874  -7.028  -5.762  1.00 91.57           H  
ATOM    422  C   VAL A  27       2.773  -6.782  -7.700  1.00 91.57           C  
ATOM    423  CB  VAL A  27       3.765  -8.035  -5.774  1.00 91.57           C  
ATOM    424  HB  VAL A  27       4.354  -8.646  -6.458  1.00 91.57           H  
ATOM    425  O   VAL A  27       3.380  -7.289  -8.642  1.00 91.57           O  
ATOM    426  CG1 VAL A  27       4.616  -6.836  -5.359  1.00 91.57           C  
ATOM    427 HG11 VAL A  27       4.030  -6.200  -4.696  1.00 91.57           H  
ATOM    428 HG12 VAL A  27       4.924  -6.276  -6.242  1.00 91.57           H  
ATOM    429 HG13 VAL A  27       5.514  -7.172  -4.840  1.00 91.57           H  
ATOM    430  CG2 VAL A  27       3.497  -8.841  -4.503  1.00 91.57           C  
ATOM    431 HG21 VAL A  27       3.004  -9.782  -4.743  1.00 91.57           H  
ATOM    432 HG22 VAL A  27       2.876  -8.264  -3.818  1.00 91.57           H  
ATOM    433 HG23 VAL A  27       4.456  -9.063  -4.034  1.00 91.57           H  
ATOM    434  N   SER A  28       2.391  -5.501  -7.713  1.00 90.13           N  
ATOM    435  H   SER A  28       1.912  -5.134  -6.904  1.00 90.13           H  
ATOM    436  CA  SER A  28       2.763  -4.564  -8.789  1.00 90.13           C  
ATOM    437  HA  SER A  28       3.050  -5.125  -9.678  1.00 90.13           H  
ATOM    438  C   SER A  28       3.937  -3.703  -8.373  1.00 90.13           C  
ATOM    439  CB  SER A  28       1.609  -3.666  -9.203  1.00 90.13           C  
ATOM    440  HB2 SER A  28       1.220  -3.125  -8.340  1.00 90.13           H  
ATOM    441  HB3 SER A  28       0.837  -4.303  -9.632  1.00 90.13           H  
ATOM    442  O   SER A  28       3.941  -3.153  -7.273  1.00 90.13           O  
ATOM    443  OG  SER A  28       2.032  -2.757 -10.198  1.00 90.13           O  
ATOM    444  HG  SER A  28       1.814  -1.874  -9.892  1.00 90.13           H  
ATOM    445  N   VAL A  29       4.932  -3.598  -9.248  1.00 92.07           N  
ATOM    446  H   VAL A  29       4.808  -4.041 -10.147  1.00 92.07           H  
ATOM    447  CA  VAL A  29       6.188  -2.891  -8.994  1.00 92.07           C  
ATOM    448  HA  VAL A  29       6.432  -2.971  -7.934  1.00 92.07           H  
ATOM    449  C   VAL A  29       6.019  -1.409  -9.329  1.00 92.07           C  
ATOM    450  CB  VAL A  29       7.327  -3.547  -9.798  1.00 92.07           C  
ATOM    451  HB  VAL A  29       7.166  -3.373 -10.862  1.00 92.07           H  
ATOM    452  O   VAL A  29       6.060  -1.034 -10.495  1.00 92.07           O  
ATOM    453  CG1 VAL A  29       8.677  -2.962  -9.378  1.00 92.07           C  
ATOM    454 HG11 VAL A  29       9.467  -3.365 -10.012  1.00 92.07           H  
ATOM    455 HG12 VAL A  29       8.675  -1.876  -9.476  1.00 92.07           H  
ATOM    456 HG13 VAL A  29       8.877  -3.237  -8.343  1.00 92.07           H  
ATOM    457  CG2 VAL A  29       7.419  -5.065  -9.565  1.00 92.07           C  
ATOM    458 HG21 VAL A  29       6.520  -5.560  -9.931  1.00 92.07           H  
ATOM    459 HG22 VAL A  29       8.267  -5.464 -10.120  1.00 92.07           H  
ATOM    460 HG23 VAL A  29       7.539  -5.278  -8.503  1.00 92.07           H  
ATOM    461  N   GLU A  30       5.824  -0.554  -8.325  1.00 90.14           N  
ATOM    462  H   GLU A  30       5.818  -0.904  -7.378  1.00 90.14           H  
ATOM    463  CA  GLU A  30       5.358   0.826  -8.553  1.00 90.14           C  
ATOM    464  HA  GLU A  30       4.892   0.897  -9.536  1.00 90.14           H  
ATOM    465  C   GLU A  30       6.497   1.858  -8.560  1.00 90.14           C  
ATOM    466  CB  GLU A  30       4.276   1.180  -7.519  1.00 90.14           C  
ATOM    467  HB2 GLU A  30       3.982   2.223  -7.640  1.00 90.14           H  
ATOM    468  HB3 GLU A  30       4.692   1.071  -6.517  1.00 90.14           H  
ATOM    469  O   GLU A  30       6.575   2.686  -9.465  1.00 90.14           O  
ATOM    470  CG  GLU A  30       3.027   0.284  -7.629  1.00 90.14           C  
ATOM    471  HG2 GLU A  30       2.382   0.495  -6.777  1.00 90.14           H  
ATOM    472  HG3 GLU A  30       3.324  -0.759  -7.520  1.00 90.14           H  
ATOM    473  CD  GLU A  30       2.224   0.453  -8.935  1.00 90.14           C  
ATOM    474  OE1 GLU A  30       1.407  -0.454  -9.237  1.00 90.14           O  
ATOM    475  OE2 GLU A  30       2.385   1.484  -9.619  1.00 90.14           O  
ATOM    476  N   LEU A  31       7.412   1.810  -7.585  1.00 94.26           N  
ATOM    477  H   LEU A  31       7.304   1.101  -6.874  1.00 94.26           H  
ATOM    478  CA  LEU A  31       8.538   2.751  -7.459  1.00 94.26           C  
ATOM    479  HA  LEU A  31       8.835   3.100  -8.448  1.00 94.26           H  
ATOM    480  C   LEU A  31       9.761   2.076  -6.828  1.00 94.26           C  
ATOM    481  CB  LEU A  31       8.109   3.954  -6.593  1.00 94.26           C  
ATOM    482  HB2 LEU A  31       7.645   3.565  -5.687  1.00 94.26           H  
ATOM    483  HB3 LEU A  31       9.001   4.508  -6.297  1.00 94.26           H  
ATOM    484  O   LEU A  31       9.630   1.075  -6.122  1.00 94.26           O  
ATOM    485  CG  LEU A  31       7.137   4.951  -7.253  1.00 94.26           C  
ATOM    486  HG  LEU A  31       6.225   4.441  -7.562  1.00 94.26           H  
ATOM    487  CD1 LEU A  31       6.743   6.020  -6.233  1.00 94.26           C  
ATOM    488 HD11 LEU A  31       7.626   6.564  -5.897  1.00 94.26           H  
ATOM    489 HD12 LEU A  31       6.033   6.711  -6.686  1.00 94.26           H  
ATOM    490 HD13 LEU A  31       6.267   5.530  -5.383  1.00 94.26           H  
ATOM    491  CD2 LEU A  31       7.761   5.666  -8.455  1.00 94.26           C  
ATOM    492 HD21 LEU A  31       8.701   6.139  -8.171  1.00 94.26           H  
ATOM    493 HD22 LEU A  31       7.944   4.950  -9.256  1.00 94.26           H  
ATOM    494 HD23 LEU A  31       7.070   6.420  -8.834  1.00 94.26           H  
ATOM    495  N   LYS A  32      10.971   2.626  -7.007  1.00 97.61           N  
ATOM    496  H   LYS A  32      11.055   3.496  -7.514  1.00 97.61           H  
ATOM    497  CA  LYS A  32      12.142   2.124  -6.262  1.00 97.61           C  
ATOM    498  HA  LYS A  32      12.149   1.035  -6.323  1.00 97.61           H  
ATOM    499  C   LYS A  32      12.002   2.489  -4.789  1.00 97.61           C  
ATOM    500  CB  LYS A  32      13.461   2.631  -6.861  1.00 97.61           C  
ATOM    501  HB2 LYS A  32      13.455   3.720  -6.918  1.00 97.61           H  
ATOM    502  HB3 LYS A  32      14.289   2.327  -6.220  1.00 97.61           H  
ATOM    503  O   LYS A  32      11.598   3.599  -4.444  1.00 97.61           O  
ATOM    504  CG  LYS A  32      13.667   2.014  -8.247  1.00 97.61           C  
ATOM    505  HG2 LYS A  32      13.867   0.952  -8.107  1.00 97.61           H  
ATOM    506  HG3 LYS A  32      12.760   2.129  -8.840  1.00 97.61           H  
ATOM    507  CD  LYS A  32      14.825   2.628  -9.033  1.00 97.61           C  
ATOM    508  HD2 LYS A  32      15.753   2.515  -8.474  1.00 97.61           H  
ATOM    509  HD3 LYS A  32      14.615   3.682  -9.211  1.00 97.61           H  
ATOM    510  CE  LYS A  32      14.892   1.859 -10.359  1.00 97.61           C  
ATOM    511  HE2 LYS A  32      13.913   1.919 -10.835  1.00 97.61           H  
ATOM    512  HE3 LYS A  32      15.083   0.807 -10.146  1.00 97.61           H  
ATOM    513  NZ  LYS A  32      15.925   2.399 -11.271  1.00 97.61           N  
ATOM    514  HZ1 LYS A  32      16.838   2.329 -10.844  1.00 97.61           H  
ATOM    515  HZ2 LYS A  32      15.715   3.363 -11.485  1.00 97.61           H  
ATOM    516  HZ3 LYS A  32      15.921   1.865 -12.128  1.00 97.61           H  
ATOM    517  N   ALA A  33      12.397   1.588  -3.893  1.00 96.97           N  
ATOM    518  H   ALA A  33      12.742   0.696  -4.219  1.00 96.97           H  
ATOM    519  CA  ALA A  33      12.293   1.816  -2.451  1.00 96.97           C  
ATOM    520  HA  ALA A  33      11.251   2.027  -2.215  1.00 96.97           H  
ATOM    521  C   ALA A  33      13.108   3.046  -1.988  1.00 96.97           C  
ATOM    522  CB  ALA A  33      12.699   0.519  -1.743  1.00 96.97           C  
ATOM    523  HB1 ALA A  33      12.604   0.640  -0.664  1.00 96.97           H  
ATOM    524  HB2 ALA A  33      12.050  -0.298  -2.060  1.00 96.97           H  
ATOM    525  HB3 ALA A  33      13.732   0.268  -1.984  1.00 96.97           H  
ATOM    526  O   ALA A  33      12.687   3.768  -1.084  1.00 96.97           O  
ATOM    527  N   SER A  34      14.198   3.366  -2.696  1.00 95.62           N  
ATOM    528  H   SER A  34      14.461   2.752  -3.454  1.00 95.62           H  
ATOM    529  CA  SER A  34      14.990   4.594  -2.528  1.00 95.62           C  
ATOM    530  HA  SER A  34      15.359   4.632  -1.503  1.00 95.62           H  
ATOM    531  C   SER A  34      14.223   5.899  -2.784  1.00 95.62           C  
ATOM    532  CB  SER A  34      16.191   4.544  -3.479  1.00 95.62           C  
ATOM    533  HB2 SER A  34      16.855   3.739  -3.164  1.00 95.62           H  
ATOM    534  HB3 SER A  34      16.741   5.484  -3.427  1.00 95.62           H  
ATOM    535  O   SER A  34      14.634   6.948  -2.297  1.00 95.62           O  
ATOM    536  OG  SER A  34      15.785   4.299  -4.818  1.00 95.62           O  
ATOM    537  HG  SER A  34      15.252   5.036  -5.126  1.00 95.62           H  
ATOM    538  N   GLU A  35      13.132   5.852  -3.549  1.00 95.14           N  
ATOM    539  H   GLU A  35      12.830   4.960  -3.914  1.00 95.14           H  
ATOM    540  CA  GLU A  35      12.262   6.999  -3.857  1.00 95.14           C  
ATOM    541  HA  GLU A  35      12.834   7.923  -3.779  1.00 95.14           H  
ATOM    542  C   GLU A  35      11.100   7.111  -2.848  1.00 95.14           C  
ATOM    543  CB  GLU A  35      11.763   6.878  -5.314  1.00 95.14           C  
ATOM    544  HB2 GLU A  35      11.155   5.979  -5.415  1.00 95.14           H  
ATOM    545  HB3 GLU A  35      11.137   7.739  -5.548  1.00 95.14           H  
ATOM    546  O   GLU A  35      10.423   8.132  -2.775  1.00 95.14           O  
ATOM    547  CG  GLU A  35      12.931   6.827  -6.317  1.00 95.14           C  
ATOM    548  HG2 GLU A  35      13.628   6.035  -6.042  1.00 95.14           H  
ATOM    549  HG3 GLU A  35      13.479   7.767  -6.260  1.00 95.14           H  
ATOM    550  CD  GLU A  35      12.474   6.567  -7.759  1.00 95.14           C  
ATOM    551  OE1 GLU A  35      12.603   7.504  -8.578  1.00 95.14           O  
ATOM    552  OE2 GLU A  35      12.102   5.405  -8.051  1.00 95.14           O  
ATOM    553  N   CYS A  36      10.905   6.082  -2.015  1.00 94.95           N  
ATOM    554  H   CYS A  36      11.537   5.298  -2.097  1.00 94.95           H  
ATOM    555  CA  CYS A  36       9.771   5.922  -1.104  1.00 94.95           C  
ATOM    556  HA  CYS A  36       9.077   6.746  -1.274  1.00 94.95           H  
ATOM    557  C   CYS A  36      10.175   6.006   0.380  1.00 94.95           C  
ATOM    558  CB  CYS A  36       9.039   4.629  -1.472  1.00 94.95           C  
ATOM    559  HB2 CYS A  36       9.740   3.795  -1.479  1.00 94.95           H  
ATOM    560  HB3 CYS A  36       8.251   4.428  -0.746  1.00 94.95           H  
ATOM    561  O   CYS A  36       9.700   5.234   1.217  1.00 94.95           O  
ATOM    562  SG  CYS A  36       8.272   4.812  -3.102  1.00 94.95           S  
ATOM    563  HG  CYS A  36       9.393   4.791  -3.828  1.00 94.95           H  
ATOM    564  N   CYS A  37      11.070   6.946   0.707  1.00 93.30           N  
ATOM    565  H   CYS A  37      11.394   7.532  -0.049  1.00 93.30           H  
ATOM    566  CA  CYS A  37      11.472   7.313   2.074  1.00 93.30           C  
ATOM    567  HA  CYS A  37      12.410   7.862   1.991  1.00 93.30           H  
ATOM    568  C   CYS A  37      11.799   6.130   3.010  1.00 93.30           C  
ATOM    569  CB  CYS A  37      10.434   8.276   2.675  1.00 93.30           C  
ATOM    570  HB2 CYS A  37       9.447   7.817   2.631  1.00 93.30           H  
ATOM    571  HB3 CYS A  37      10.673   8.474   3.720  1.00 93.30           H  
ATOM    572  O   CYS A  37      11.513   6.193   4.204  1.00 93.30           O  
ATOM    573  SG  CYS A  37      10.434   9.848   1.771  1.00 93.30           S  
ATOM    574  HG  CYS A  37      11.675  10.229   2.087  1.00 93.30           H  
ATOM    575  N   THR A  38      12.397   5.051   2.501  1.00 93.79           N  
ATOM    576  H   THR A  38      12.609   5.028   1.513  1.00 93.79           H  
ATOM    577  CA  THR A  38      12.811   3.897   3.311  1.00 93.79           C  
ATOM    578  HA  THR A  38      12.727   4.164   4.364  1.00 93.79           H  
ATOM    579  C   THR A  38      14.280   3.541   3.084  1.00 93.79           C  
ATOM    580  CB  THR A  38      11.872   2.696   3.106  1.00 93.79           C  
ATOM    581  HB  THR A  38      10.856   2.999   3.361  1.00 93.79           H  
ATOM    582  O   THR A  38      14.879   3.883   2.067  1.00 93.79           O  
ATOM    583  CG2 THR A  38      11.856   2.135   1.688  1.00 93.79           C  
ATOM    584 HG21 THR A  38      12.868   1.900   1.358  1.00 93.79           H  
ATOM    585 HG22 THR A  38      11.246   1.232   1.656  1.00 93.79           H  
ATOM    586 HG23 THR A  38      11.419   2.869   1.011  1.00 93.79           H  
ATOM    587  OG1 THR A  38      12.254   1.659   3.982  1.00 93.79           O  
ATOM    588  HG1 THR A  38      11.567   1.603   4.650  1.00 93.79           H  
ATOM    589  N   LYS A  39      14.866   2.838   4.059  1.00 93.25           N  
ATOM    590  H   LYS A  39      14.270   2.577   4.831  1.00 93.25           H  
ATOM    591  CA  LYS A  39      16.200   2.223   3.971  1.00 93.25           C  
ATOM    592  HA  LYS A  39      16.807   2.806   3.278  1.00 93.25           H  
ATOM    593  C   LYS A  39      16.168   0.807   3.373  1.00 93.25           C  
ATOM    594  CB  LYS A  39      16.868   2.251   5.356  1.00 93.25           C  
ATOM    595  HB2 LYS A  39      17.758   1.621   5.332  1.00 93.25           H  
ATOM    596  HB3 LYS A  39      16.182   1.841   6.096  1.00 93.25           H  
ATOM    597  O   LYS A  39      17.218   0.175   3.267  1.00 93.25           O  
ATOM    598  CG  LYS A  39      17.301   3.666   5.772  1.00 93.25           C  
ATOM    599  HG2 LYS A  39      16.439   4.333   5.773  1.00 93.25           H  
ATOM    600  HG3 LYS A  39      18.034   4.037   5.054  1.00 93.25           H  
ATOM    601  CD  LYS A  39      17.931   3.632   7.174  1.00 93.25           C  
ATOM    602  HD2 LYS A  39      17.160   3.423   7.916  1.00 93.25           H  
ATOM    603  HD3 LYS A  39      18.654   2.817   7.199  1.00 93.25           H  
ATOM    604  CE  LYS A  39      18.686   4.919   7.542  1.00 93.25           C  
ATOM    605  HE2 LYS A  39      19.398   4.673   8.329  1.00 93.25           H  
ATOM    606  HE3 LYS A  39      19.241   5.264   6.669  1.00 93.25           H  
ATOM    607  NZ  LYS A  39      17.786   5.983   8.031  1.00 93.25           N  
ATOM    608  HZ1 LYS A  39      17.137   6.260   7.308  1.00 93.25           H  
ATOM    609  HZ2 LYS A  39      17.100   5.650   8.693  1.00 93.25           H  
ATOM    610  HZ3 LYS A  39      18.243   6.817   8.372  1.00 93.25           H  
ATOM    611  N   GLN A  40      14.990   0.288   3.021  1.00 93.90           N  
ATOM    612  H   GLN A  40      14.163   0.858   3.123  1.00 93.90           H  
ATOM    613  CA  GLN A  40      14.856  -0.984   2.306  1.00 93.90           C  
ATOM    614  HA  GLN A  40      15.478  -1.728   2.805  1.00 93.90           H  
ATOM    615  C   GLN A  40      15.360  -0.852   0.857  1.00 93.90           C  
ATOM    616  CB  GLN A  40      13.398  -1.472   2.355  1.00 93.90           C  
ATOM    617  HB2 GLN A  40      13.319  -2.379   1.757  1.00 93.90           H  
ATOM    618  HB3 GLN A  40      12.751  -0.711   1.919  1.00 93.90           H  
ATOM    619  O   GLN A  40      15.240   0.206   0.242  1.00 93.90           O  
ATOM    620  CG  GLN A  40      12.922  -1.800   3.780  1.00 93.90           C  
ATOM    621  HG2 GLN A  40      13.166  -0.978   4.454  1.00 93.90           H  
ATOM    622  HG3 GLN A  40      13.436  -2.693   4.135  1.00 93.90           H  
ATOM    623  CD  GLN A  40      11.413  -2.016   3.858  1.00 93.90           C  
ATOM    624  NE2 GLN A  40      10.925  -3.234   3.782  1.00 93.90           N  
ATOM    625 HE21 GLN A  40      11.481  -4.047   3.562  1.00 93.90           H  
ATOM    626 HE22 GLN A  40       9.932  -3.347   3.928  1.00 93.90           H  
ATOM    627  OE1 GLN A  40      10.646  -1.078   4.004  1.00 93.90           O  
ATOM    628  N   GLY A  41      15.933  -1.932   0.318  1.00 96.28           N  
ATOM    629  H   GLY A  41      15.947  -2.781   0.865  1.00 96.28           H  
ATOM    630  CA  GLY A  41      16.285  -2.046  -1.101  1.00 96.28           C  
ATOM    631  HA2 GLY A  41      16.540  -1.065  -1.503  1.00 96.28           H  
ATOM    632  HA3 GLY A  41      17.154  -2.694  -1.209  1.00 96.28           H  
ATOM    633  C   GLY A  41      15.142  -2.629  -1.938  1.00 96.28           C  
ATOM    634  O   GLY A  41      14.126  -3.053  -1.392  1.00 96.28           O  
ATOM    635  N   GLY A  42      15.330  -2.682  -3.258  1.00 97.94           N  
ATOM    636  H   GLY A  42      16.185  -2.316  -3.650  1.00 97.94           H  
ATOM    637  CA  GLY A  42      14.306  -3.150  -4.194  1.00 97.94           C  
ATOM    638  HA2 GLY A  42      13.804  -4.020  -3.770  1.00 97.94           H  
ATOM    639  HA3 GLY A  42      14.767  -3.453  -5.134  1.00 97.94           H  
ATOM    640  C   GLY A  42      13.259  -2.078  -4.494  1.00 97.94           C  
ATOM    641  O   GLY A  42      13.594  -0.903  -4.669  1.00 97.94           O  
ATOM    642  N   TYR A  43      11.997  -2.489  -4.550  1.00 97.78           N  
ATOM    643  H   TYR A  43      11.802  -3.463  -4.369  1.00 97.78           H  
ATOM    644  CA  TYR A  43      10.873  -1.680  -5.014  1.00 97.78           C  
ATOM    645  HA  TYR A  43      11.202  -0.657  -5.198  1.00 97.78           H  
ATOM    646  C   TYR A  43       9.751  -1.635  -3.978  1.00 97.78           C  
ATOM    647  CB  TYR A  43      10.373  -2.258  -6.338  1.00 97.78           C  
ATOM    648  HB2 TYR A  43      10.050  -3.287  -6.179  1.00 97.78           H  
ATOM    649  HB3 TYR A  43       9.504  -1.685  -6.660  1.00 97.78           H  
ATOM    650  O   TYR A  43       9.466  -2.648  -3.344  1.00 97.78           O  
ATOM    651  CG  TYR A  43      11.417  -2.229  -7.439  1.00 97.78           C  
ATOM    652  CD1 TYR A  43      11.545  -1.079  -8.236  1.00 97.78           C  
ATOM    653  HD1 TYR A  43      10.872  -0.248  -8.089  1.00 97.78           H  
ATOM    654  CD2 TYR A  43      12.259  -3.339  -7.660  1.00 97.78           C  
ATOM    655  HD2 TYR A  43      12.145  -4.232  -7.065  1.00 97.78           H  
ATOM    656  CE1 TYR A  43      12.522  -1.028  -9.244  1.00 97.78           C  
ATOM    657  HE1 TYR A  43      12.604  -0.163  -9.886  1.00 97.78           H  
ATOM    658  CE2 TYR A  43      13.232  -3.293  -8.679  1.00 97.78           C  
ATOM    659  HE2 TYR A  43      13.860  -4.151  -8.870  1.00 97.78           H  
ATOM    660  OH  TYR A  43      14.272  -2.063 -10.478  1.00 97.78           O  
ATOM    661  HH  TYR A  43      14.390  -2.946 -10.837  1.00 97.78           H  
ATOM    662  CZ  TYR A  43      13.366  -2.130  -9.469  1.00 97.78           C  
ATOM    663  N   VAL A  44       9.114  -0.473  -3.816  1.00 96.01           N  
ATOM    664  H   VAL A  44       9.324   0.255  -4.483  1.00 96.01           H  
ATOM    665  CA  VAL A  44       7.825  -0.365  -3.123  1.00 96.01           C  
ATOM    666  HA  VAL A  44       7.788  -1.118  -2.335  1.00 96.01           H  
ATOM    667  C   VAL A  44       6.727  -0.702  -4.124  1.00 96.01           C  
ATOM    668  CB  VAL A  44       7.624   1.004  -2.448  1.00 96.01           C  
ATOM    669  HB  VAL A  44       7.884   1.798  -3.148  1.00 96.01           H  
ATOM    670  O   VAL A  44       6.738  -0.256  -5.273  1.00 96.01           O  
ATOM    671  CG1 VAL A  44       6.197   1.230  -1.935  1.00 96.01           C  
ATOM    672 HG11 VAL A  44       5.513   1.280  -2.783  1.00 96.01           H  
ATOM    673 HG12 VAL A  44       5.892   0.420  -1.271  1.00 96.01           H  
ATOM    674 HG13 VAL A  44       6.136   2.179  -1.403  1.00 96.01           H  
ATOM    675  CG2 VAL A  44       8.527   1.091  -1.214  1.00 96.01           C  
ATOM    676 HG21 VAL A  44       9.563   0.887  -1.485  1.00 96.01           H  
ATOM    677 HG22 VAL A  44       8.197   0.364  -0.473  1.00 96.01           H  
ATOM    678 HG23 VAL A  44       8.450   2.084  -0.770  1.00 96.01           H  
ATOM    679  N   CYS A  45       5.810  -1.545  -3.672  1.00 93.28           N  
ATOM    680  H   CYS A  45       5.856  -1.831  -2.705  1.00 93.28           H  
ATOM    681  CA  CYS A  45       4.882  -2.269  -4.518  1.00 93.28           C  
ATOM    682  HA  CYS A  45       4.790  -1.776  -5.486  1.00 93.28           H  
ATOM    683  C   CYS A  45       3.505  -2.332  -3.859  1.00 93.28           C  
ATOM    684  CB  CYS A  45       5.413  -3.694  -4.703  1.00 93.28           C  
ATOM    685  HB2 CYS A  45       5.450  -4.187  -3.731  1.00 93.28           H  
ATOM    686  HB3 CYS A  45       4.705  -4.231  -5.335  1.00 93.28           H  
ATOM    687  O   CYS A  45       3.415  -2.417  -2.632  1.00 93.28           O  
ATOM    688  SG  CYS A  45       7.061  -3.769  -5.459  1.00 93.28           S  
ATOM    689  HG  CYS A  45       7.018  -5.061  -5.795  1.00 93.28           H  
ATOM    690  N   LEU A  46       2.429  -2.348  -4.651  1.00 90.76           N  
ATOM    691  H   LEU A  46       2.571  -2.386  -5.650  1.00 90.76           H  
ATOM    692  CA  LEU A  46       1.115  -2.725  -4.119  1.00 90.76           C  
ATOM    693  HA  LEU A  46       1.052  -2.376  -3.088  1.00 90.76           H  
ATOM    694  C   LEU A  46       0.999  -4.253  -4.097  1.00 90.76           C  
ATOM    695  CB  LEU A  46      -0.013  -2.059  -4.922  1.00 90.76           C  
ATOM    696  HB2 LEU A  46       0.233  -1.012  -5.103  1.00 90.76           H  
ATOM    697  HB3 LEU A  46      -0.094  -2.555  -5.889  1.00 90.76           H  
ATOM    698  O   LEU A  46       1.457  -4.907  -5.029  1.00 90.76           O  
ATOM    699  CG  LEU A  46      -1.369  -2.131  -4.193  1.00 90.76           C  
ATOM    700  HG  LEU A  46      -1.591  -3.164  -3.926  1.00 90.76           H  
ATOM    701  CD1 LEU A  46      -1.411  -1.257  -2.935  1.00 90.76           C  
ATOM    702 HD11 LEU A  46      -0.736  -1.643  -2.171  1.00 90.76           H  
ATOM    703 HD12 LEU A  46      -1.126  -0.234  -3.182  1.00 90.76           H  
ATOM    704 HD13 LEU A  46      -2.424  -1.248  -2.532  1.00 90.76           H  
ATOM    705  CD2 LEU A  46      -2.466  -1.628  -5.110  1.00 90.76           C  
ATOM    706 HD21 LEU A  46      -2.317  -0.565  -5.300  1.00 90.76           H  
ATOM    707 HD22 LEU A  46      -2.464  -2.197  -6.039  1.00 90.76           H  
ATOM    708 HD23 LEU A  46      -3.436  -1.752  -4.629  1.00 90.76           H  
ATOM    709  N   SER A  47       0.411  -4.815  -3.043  1.00 92.29           N  
ATOM    710  H   SER A  47       0.053  -4.211  -2.316  1.00 92.29           H  
ATOM    711  CA  SER A  47       0.231  -6.256  -2.851  1.00 92.29           C  
ATOM    712  HA  SER A  47       0.535  -6.768  -3.764  1.00 92.29           H  
ATOM    713  C   SER A  47      -1.231  -6.611  -2.598  1.00 92.29           C  
ATOM    714  CB  SER A  47       1.136  -6.781  -1.731  1.00 92.29           C  
ATOM    715  HB2 SER A  47       1.023  -7.864  -1.670  1.00 92.29           H  
ATOM    716  HB3 SER A  47       2.170  -6.562  -1.997  1.00 92.29           H  
ATOM    717  O   SER A  47      -1.901  -5.958  -1.801  1.00 92.29           O  
ATOM    718  OG  SER A  47       0.858  -6.235  -0.454  1.00 92.29           O  
ATOM    719  HG  SER A  47       0.587  -5.322  -0.573  1.00 92.29           H  
ATOM    720  N   MET A  48      -1.714  -7.654  -3.274  1.00 89.62           N  
ATOM    721  H   MET A  48      -1.099  -8.111  -3.932  1.00 89.62           H  
ATOM    722  CA  MET A  48      -3.110  -8.090  -3.273  1.00 89.62           C  
ATOM    723  HA  MET A  48      -3.642  -7.575  -2.473  1.00 89.62           H  
ATOM    724  C   MET A  48      -3.242  -9.587  -2.992  1.00 89.62           C  
ATOM    725  CB  MET A  48      -3.763  -7.732  -4.620  1.00 89.62           C  
ATOM    726  HB2 MET A  48      -4.715  -8.255  -4.710  1.00 89.62           H  
ATOM    727  HB3 MET A  48      -3.117  -8.044  -5.440  1.00 89.62           H  
ATOM    728  O   MET A  48      -2.422 -10.391  -3.438  1.00 89.62           O  
ATOM    729  CG  MET A  48      -4.042  -6.235  -4.728  1.00 89.62           C  
ATOM    730  HG2 MET A  48      -3.101  -5.693  -4.628  1.00 89.62           H  
ATOM    731  HG3 MET A  48      -4.455  -6.013  -5.712  1.00 89.62           H  
ATOM    732  SD  MET A  48      -5.208  -5.662  -3.465  1.00 89.62           S  
ATOM    733  CE  MET A  48      -4.499  -4.027  -3.190  1.00 89.62           C  
ATOM    734  HE1 MET A  48      -4.590  -3.452  -4.111  1.00 89.62           H  
ATOM    735  HE2 MET A  48      -3.449  -4.122  -2.913  1.00 89.62           H  
ATOM    736  HE3 MET A  48      -5.039  -3.524  -2.388  1.00 89.62           H  
ATOM    737  N   HIS A  49      -4.293  -9.954  -2.253  1.00 89.97           N  
ATOM    738  H   HIS A  49      -4.936  -9.239  -1.946  1.00 89.97           H  
ATOM    739  CA  HIS A  49      -4.628 -11.334  -1.894  1.00 89.97           C  
ATOM    740  HA  HIS A  49      -4.389 -11.992  -2.730  1.00 89.97           H  
ATOM    741  C   HIS A  49      -6.131 -11.459  -1.573  1.00 89.97           C  
ATOM    742  CB  HIS A  49      -3.774 -11.738  -0.681  1.00 89.97           C  
ATOM    743  HB2 HIS A  49      -4.105 -11.191   0.202  1.00 89.97           H  
ATOM    744  HB3 HIS A  49      -2.736 -11.470  -0.877  1.00 89.97           H  
ATOM    745  O   HIS A  49      -6.672 -10.592  -0.887  1.00 89.97           O  
ATOM    746  CG  HIS A  49      -3.808 -13.212  -0.395  1.00 89.97           C  
ATOM    747  CD2 HIS A  49      -2.891 -14.133  -0.819  1.00 89.97           C  
ATOM    748  HD2 HIS A  49      -2.003 -13.926  -1.398  1.00 89.97           H  
ATOM    749  ND1 HIS A  49      -4.781 -13.898   0.294  1.00 89.97           N  
ATOM    750  HD1 HIS A  49      -5.592 -13.491   0.739  1.00 89.97           H  
ATOM    751  CE1 HIS A  49      -4.474 -15.208   0.256  1.00 89.97           C  
ATOM    752  HE1 HIS A  49      -5.064 -16.009   0.676  1.00 89.97           H  
ATOM    753  NE2 HIS A  49      -3.321 -15.390  -0.397  1.00 89.97           N  
ATOM    754  N   GLU A  50      -6.788 -12.548  -1.995  1.00 85.03           N  
ATOM    755  H   GLU A  50      -6.274 -13.234  -2.530  1.00 85.03           H  
ATOM    756  CA  GLU A  50      -8.246 -12.794  -1.848  1.00 85.03           C  
ATOM    757  HA  GLU A  50      -8.800 -12.107  -2.487  1.00 85.03           H  
ATOM    758  C   GLU A  50      -8.781 -12.553  -0.425  1.00 85.03           C  
ATOM    759  CB  GLU A  50      -8.587 -14.218  -2.337  1.00 85.03           C  
ATOM    760  HB2 GLU A  50      -8.513 -14.230  -3.425  1.00 85.03           H  
ATOM    761  HB3 GLU A  50      -9.620 -14.436  -2.066  1.00 85.03           H  
ATOM    762  O   GLU A  50      -9.790 -11.887  -0.214  1.00 85.03           O  
ATOM    763  CG  GLU A  50      -7.670 -15.325  -1.777  1.00 85.03           C  
ATOM    764  HG2 GLU A  50      -7.568 -15.192  -0.700  1.00 85.03           H  
ATOM    765  HG3 GLU A  50      -6.677 -15.218  -2.214  1.00 85.03           H  
ATOM    766  CD  GLU A  50      -8.186 -16.747  -2.047  1.00 85.03           C  
ATOM    767  OE1 GLU A  50      -7.908 -17.608  -1.182  1.00 85.03           O  
ATOM    768  OE2 GLU A  50      -8.849 -16.962  -3.084  1.00 85.03           O  
ATOM    769  N   LYS A  51      -8.015 -12.985   0.578  1.00 88.83           N  
ATOM    770  H   LYS A  51      -7.289 -13.626   0.291  1.00 88.83           H  
ATOM    771  CA  LYS A  51      -8.244 -12.760   2.016  1.00 88.83           C  
ATOM    772  HA  LYS A  51      -9.098 -13.363   2.323  1.00 88.83           H  
ATOM    773  C   LYS A  51      -8.575 -11.308   2.420  1.00 88.83           C  
ATOM    774  CB  LYS A  51      -6.981 -13.250   2.729  1.00 88.83           C  
ATOM    775  HB2 LYS A  51      -6.148 -12.607   2.444  1.00 88.83           H  
ATOM    776  HB3 LYS A  51      -6.769 -14.264   2.390  1.00 88.83           H  
ATOM    777  O   LYS A  51      -9.211 -11.122   3.454  1.00 88.83           O  
ATOM    778  CG  LYS A  51      -7.081 -13.273   4.256  1.00 88.83           C  
ATOM    779  HG2 LYS A  51      -7.221 -12.263   4.643  1.00 88.83           H  
ATOM    780  HG3 LYS A  51      -7.918 -13.900   4.564  1.00 88.83           H  
ATOM    781  CD  LYS A  51      -5.773 -13.847   4.800  1.00 88.83           C  
ATOM    782  HD2 LYS A  51      -5.668 -14.877   4.459  1.00 88.83           H  
ATOM    783  HD3 LYS A  51      -4.936 -13.263   4.417  1.00 88.83           H  
ATOM    784  CE  LYS A  51      -5.761 -13.802   6.324  1.00 88.83           C  
ATOM    785  HE2 LYS A  51      -5.796 -12.761   6.645  1.00 88.83           H  
ATOM    786  HE3 LYS A  51      -6.651 -14.312   6.692  1.00 88.83           H  
ATOM    787  NZ  LYS A  51      -4.538 -14.463   6.831  1.00 88.83           N  
ATOM    788  HZ1 LYS A  51      -4.425 -15.384   6.432  1.00 88.83           H  
ATOM    789  HZ2 LYS A  51      -4.525 -14.527   7.839  1.00 88.83           H  
ATOM    790  HZ3 LYS A  51      -3.706 -13.950   6.579  1.00 88.83           H  
ATOM    791  N   TYR A  52      -8.140 -10.309   1.647  1.00 89.55           N  
ATOM    792  H   TYR A  52      -7.671 -10.552   0.786  1.00 89.55           H  
ATOM    793  CA  TYR A  52      -8.390  -8.880   1.890  1.00 89.55           C  
ATOM    794  HA  TYR A  52      -9.134  -8.788   2.681  1.00 89.55           H  
ATOM    795  C   TYR A  52      -9.002  -8.155   0.685  1.00 89.55           C  
ATOM    796  CB  TYR A  52      -7.107  -8.204   2.386  1.00 89.55           C  
ATOM    797  HB2 TYR A  52      -6.321  -8.334   1.642  1.00 89.55           H  
ATOM    798  HB3 TYR A  52      -7.283  -7.135   2.512  1.00 89.55           H  
ATOM    799  O   TYR A  52      -9.017  -6.928   0.651  1.00 89.55           O  
ATOM    800  CG  TYR A  52      -6.664  -8.752   3.719  1.00 89.55           C  
ATOM    801  CD1 TYR A  52      -7.385  -8.407   4.877  1.00 89.55           C  
ATOM    802  HD1 TYR A  52      -8.211  -7.714   4.812  1.00 89.55           H  
ATOM    803  CD2 TYR A  52      -5.611  -9.680   3.787  1.00 89.55           C  
ATOM    804  HD2 TYR A  52      -5.081  -9.958   2.888  1.00 89.55           H  
ATOM    805  CE1 TYR A  52      -7.057  -8.988   6.113  1.00 89.55           C  
ATOM    806  HE1 TYR A  52      -7.636  -8.723   6.985  1.00 89.55           H  
ATOM    807  CE2 TYR A  52      -5.287 -10.271   5.019  1.00 89.55           C  
ATOM    808  HE2 TYR A  52      -4.501 -11.010   5.063  1.00 89.55           H  
ATOM    809  OH  TYR A  52      -5.716 -10.508   7.379  1.00 89.55           O  
ATOM    810  HH  TYR A  52      -6.292 -10.139   8.053  1.00 89.55           H  
ATOM    811  CZ  TYR A  52      -6.005  -9.925   6.185  1.00 89.55           C  
ATOM    812  N   GLU A  53      -9.541  -8.906  -0.277  1.00 84.08           N  
ATOM    813  H   GLU A  53      -9.513  -9.911  -0.177  1.00 84.08           H  
ATOM    814  CA  GLU A  53     -10.247  -8.392  -1.453  1.00 84.08           C  
ATOM    815  HA  GLU A  53      -9.549  -7.879  -2.114  1.00 84.08           H  
ATOM    816  C   GLU A  53     -11.344  -7.401  -1.051  1.00 84.08           C  
ATOM    817  CB  GLU A  53     -10.833  -9.608  -2.178  1.00 84.08           C  
ATOM    818  HB2 GLU A  53     -11.539 -10.106  -1.513  1.00 84.08           H  
ATOM    819  HB3 GLU A  53     -10.023 -10.309  -2.380  1.00 84.08           H  
ATOM    820  O   GLU A  53     -11.255  -6.217  -1.358  1.00 84.08           O  
ATOM    821  CG  GLU A  53     -11.531  -9.298  -3.502  1.00 84.08           C  
ATOM    822  HG2 GLU A  53     -12.409  -8.679  -3.317  1.00 84.08           H  
ATOM    823  HG3 GLU A  53     -10.841  -8.747  -4.140  1.00 84.08           H  
ATOM    824  CD  GLU A  53     -11.953 -10.609  -4.182  1.00 84.08           C  
ATOM    825  OE1 GLU A  53     -11.689 -10.749  -5.397  1.00 84.08           O  
ATOM    826  OE2 GLU A  53     -12.486 -11.499  -3.485  1.00 84.08           O  
ATOM    827  N   SER A  54     -12.314  -7.861  -0.256  1.00 85.39           N  
ATOM    828  H   SER A  54     -12.321  -8.854  -0.072  1.00 85.39           H  
ATOM    829  CA  SER A  54     -13.442  -7.047   0.218  1.00 85.39           C  
ATOM    830  HA  SER A  54     -13.926  -6.605  -0.653  1.00 85.39           H  
ATOM    831  C   SER A  54     -13.040  -5.878   1.121  1.00 85.39           C  
ATOM    832  CB  SER A  54     -14.479  -7.927   0.920  1.00 85.39           C  
ATOM    833  HB2 SER A  54     -14.942  -8.583   0.184  1.00 85.39           H  
ATOM    834  HB3 SER A  54     -15.254  -7.289   1.345  1.00 85.39           H  
ATOM    835  O   SER A  54     -13.705  -4.845   1.122  1.00 85.39           O  
ATOM    836  OG  SER A  54     -13.898  -8.713   1.951  1.00 85.39           O  
ATOM    837  HG  SER A  54     -13.514  -9.495   1.547  1.00 85.39           H  
ATOM    838  N   ASP A  55     -11.927  -5.994   1.843  1.00 89.49           N  
ATOM    839  H   ASP A  55     -11.397  -6.850   1.759  1.00 89.49           H  
ATOM    840  CA  ASP A  55     -11.351  -4.892   2.616  1.00 89.49           C  
ATOM    841  HA  ASP A  55     -12.141  -4.405   3.186  1.00 89.49           H  
ATOM    842  C   ASP A  55     -10.758  -3.810   1.686  1.00 89.49           C  
ATOM    843  CB  ASP A  55     -10.296  -5.458   3.589  1.00 89.49           C  
ATOM    844  HB2 ASP A  55      -9.430  -4.797   3.563  1.00 89.49           H  
ATOM    845  HB3 ASP A  55      -9.946  -6.426   3.228  1.00 89.49           H  
ATOM    846  O   ASP A  55     -10.906  -2.619   1.964  1.00 89.49           O  
ATOM    847  CG  ASP A  55     -10.742  -5.616   5.056  1.00 89.49           C  
ATOM    848  OD1 ASP A  55     -11.883  -5.239   5.415  1.00 89.49           O  
ATOM    849  OD2 ASP A  55      -9.889  -6.077   5.855  1.00 89.49           O  
ATOM    850  N   TYR A  56     -10.150  -4.196   0.555  1.00 86.06           N  
ATOM    851  H   TYR A  56     -10.065  -5.184   0.361  1.00 86.06           H  
ATOM    852  CA  TYR A  56      -9.662  -3.256  -0.461  1.00 86.06           C  
ATOM    853  HA  TYR A  56      -9.175  -2.434   0.064  1.00 86.06           H  
ATOM    854  C   TYR A  56     -10.805  -2.642  -1.282  1.00 86.06           C  
ATOM    855  CB  TYR A  56      -8.616  -3.927  -1.365  1.00 86.06           C  
ATOM    856  HB2 TYR A  56      -9.121  -4.626  -2.031  1.00 86.06           H  
ATOM    857  HB3 TYR A  56      -7.934  -4.514  -0.749  1.00 86.06           H  
ATOM    858  O   TYR A  56     -10.816  -1.429  -1.477  1.00 86.06           O  
ATOM    859  CG  TYR A  56      -7.783  -2.951  -2.183  1.00 86.06           C  
ATOM    860  CD1 TYR A  56      -7.708  -3.085  -3.583  1.00 86.06           C  
ATOM    861  HD1 TYR A  56      -8.219  -3.906  -4.065  1.00 86.06           H  
ATOM    862  CD2 TYR A  56      -7.067  -1.915  -1.548  1.00 86.06           C  
ATOM    863  HD2 TYR A  56      -7.090  -1.822  -0.473  1.00 86.06           H  
ATOM    864  CE1 TYR A  56      -6.962  -2.167  -4.351  1.00 86.06           C  
ATOM    865  HE1 TYR A  56      -6.911  -2.258  -5.426  1.00 86.06           H  
ATOM    866  CE2 TYR A  56      -6.313  -1.001  -2.310  1.00 86.06           C  
ATOM    867  HE2 TYR A  56      -5.768  -0.206  -1.823  1.00 86.06           H  
ATOM    868  OH  TYR A  56      -5.515  -0.250  -4.443  1.00 86.06           O  
ATOM    869  HH  TYR A  56      -5.118   0.435  -3.900  1.00 86.06           H  
ATOM    870  CZ  TYR A  56      -6.266  -1.118  -3.715  1.00 86.06           C  
ATOM    871  N   GLN A  57     -11.826  -3.428  -1.659  1.00 82.87           N  
ATOM    872  H   GLN A  57     -11.742  -4.421  -1.497  1.00 82.87           H  
ATOM    873  CA  GLN A  57     -13.075  -2.911  -2.247  1.00 82.87           C  
ATOM    874  HA  GLN A  57     -12.873  -2.496  -3.234  1.00 82.87           H  
ATOM    875  C   GLN A  57     -13.661  -1.795  -1.377  1.00 82.87           C  
ATOM    876  CB  GLN A  57     -14.131  -4.025  -2.364  1.00 82.87           C  
ATOM    877  HB2 GLN A  57     -15.068  -3.568  -2.683  1.00 82.87           H  
ATOM    878  HB3 GLN A  57     -14.306  -4.464  -1.382  1.00 82.87           H  
ATOM    879  O   GLN A  57     -13.951  -0.698  -1.845  1.00 82.87           O  
ATOM    880  CG  GLN A  57     -13.782  -5.147  -3.350  1.00 82.87           C  
ATOM    881  HG2 GLN A  57     -12.901  -5.697  -3.019  1.00 82.87           H  
ATOM    882  HG3 GLN A  57     -13.548  -4.720  -4.326  1.00 82.87           H  
ATOM    883  CD  GLN A  57     -14.939  -6.127  -3.490  1.00 82.87           C  
ATOM    884  NE2 GLN A  57     -15.792  -5.943  -4.470  1.00 82.87           N  
ATOM    885 HE21 GLN A  57     -15.700  -5.110  -5.033  1.00 82.87           H  
ATOM    886 HE22 GLN A  57     -16.591  -6.561  -4.502  1.00 82.87           H  
ATOM    887  OE1 GLN A  57     -15.137  -7.036  -2.698  1.00 82.87           O  
ATOM    888  N   LYS A  58     -13.738  -2.033  -0.066  1.00 88.12           N  
ATOM    889  H   LYS A  58     -13.501  -2.961   0.253  1.00 88.12           H  
ATOM    890  CA  LYS A  58     -14.270  -1.076   0.903  1.00 88.12           C  
ATOM    891  HA  LYS A  58     -15.255  -0.760   0.558  1.00 88.12           H  
ATOM    892  C   LYS A  58     -13.416   0.190   1.061  1.00 88.12           C  
ATOM    893  CB  LYS A  58     -14.411  -1.832   2.218  1.00 88.12           C  
ATOM    894  HB2 LYS A  58     -13.431  -1.936   2.684  1.00 88.12           H  
ATOM    895  HB3 LYS A  58     -14.819  -2.825   2.028  1.00 88.12           H  
ATOM    896  O   LYS A  58     -13.958   1.261   1.337  1.00 88.12           O  
ATOM    897  CG  LYS A  58     -15.383  -1.123   3.144  1.00 88.12           C  
ATOM    898  HG2 LYS A  58     -16.393  -1.221   2.749  1.00 88.12           H  
ATOM    899  HG3 LYS A  58     -15.129  -0.067   3.233  1.00 88.12           H  
ATOM    900  CD  LYS A  58     -15.285  -1.781   4.509  1.00 88.12           C  
ATOM    901  HD2 LYS A  58     -14.271  -1.672   4.893  1.00 88.12           H  
ATOM    902  HD3 LYS A  58     -15.530  -2.839   4.416  1.00 88.12           H  
ATOM    903  CE  LYS A  58     -16.274  -1.091   5.432  1.00 88.12           C  
ATOM    904  HE2 LYS A  58     -16.045  -0.026   5.465  1.00 88.12           H  
ATOM    905  HE3 LYS A  58     -17.273  -1.196   5.008  1.00 88.12           H  
ATOM    906  NZ  LYS A  58     -16.176  -1.714   6.767  1.00 88.12           N  
ATOM    907  HZ1 LYS A  58     -15.250  -1.558   7.140  1.00 88.12           H  
ATOM    908  HZ2 LYS A  58     -16.884  -1.337   7.380  1.00 88.12           H  
ATOM    909  HZ3 LYS A  58     -16.306  -2.710   6.660  1.00 88.12           H  
ATOM    910  N   LEU A  59     -12.098   0.092   0.866  1.00 88.29           N  
ATOM    911  H   LEU A  59     -11.718  -0.819   0.651  1.00 88.29           H  
ATOM    912  CA  LEU A  59     -11.212   1.257   0.748  1.00 88.29           C  
ATOM    913  HA  LEU A  59     -11.472   1.969   1.531  1.00 88.29           H  
ATOM    914  C   LEU A  59     -11.389   2.014  -0.577  1.00 88.29           C  
ATOM    915  CB  LEU A  59      -9.744   0.844   0.939  1.00 88.29           C  
ATOM    916  HB2 LEU A  59      -9.106   1.678   0.648  1.00 88.29           H  
ATOM    917  HB3 LEU A  59      -9.523   0.017   0.265  1.00 88.29           H  
ATOM    918  O   LEU A  59     -10.956   3.159  -0.668  1.00 88.29           O  
ATOM    919  CG  LEU A  59      -9.375   0.445   2.376  1.00 88.29           C  
ATOM    920  HG  LEU A  59     -10.032  -0.352   2.725  1.00 88.29           H  
ATOM    921  CD1 LEU A  59      -7.939  -0.064   2.379  1.00 88.29           C  
ATOM    922 HD11 LEU A  59      -7.858  -0.904   1.689  1.00 88.29           H  
ATOM    923 HD12 LEU A  59      -7.665  -0.398   3.379  1.00 88.29           H  
ATOM    924 HD13 LEU A  59      -7.261   0.726   2.053  1.00 88.29           H  
ATOM    925  CD2 LEU A  59      -9.458   1.606   3.372  1.00 88.29           C  
ATOM    926 HD21 LEU A  59      -8.822   2.424   3.034  1.00 88.29           H  
ATOM    927 HD22 LEU A  59     -10.485   1.963   3.449  1.00 88.29           H  
ATOM    928 HD23 LEU A  59      -9.131   1.262   4.353  1.00 88.29           H  
ATOM    929  N   CYS A  60     -12.054   1.433  -1.572  1.00 81.97           N  
ATOM    930  H   CYS A  60     -12.305   0.459  -1.482  1.00 81.97           H  
ATOM    931  CA  CYS A  60     -12.315   2.061  -2.864  1.00 81.97           C  
ATOM    932  HA  CYS A  60     -11.777   3.008  -2.911  1.00 81.97           H  
ATOM    933  C   CYS A  60     -13.789   2.447  -3.105  1.00 81.97           C  
ATOM    934  CB  CYS A  60     -11.720   1.168  -3.951  1.00 81.97           C  
ATOM    935  HB2 CYS A  60     -11.984   1.597  -4.918  1.00 81.97           H  
ATOM    936  HB3 CYS A  60     -12.133   0.163  -3.871  1.00 81.97           H  
ATOM    937  O   CYS A  60     -14.067   3.186  -4.045  1.00 81.97           O  
ATOM    938  SG  CYS A  60      -9.906   1.132  -3.788  1.00 81.97           S  
ATOM    939  HG  CYS A  60      -9.644   0.317  -4.814  1.00 81.97           H  
ATOM    940  N   GLU A  61     -14.710   2.031  -2.228  1.00 84.25           N  
ATOM    941  H   GLU A  61     -14.428   1.283  -1.611  1.00 84.25           H  
ATOM    942  CA  GLU A  61     -16.137   2.399  -2.240  1.00 84.25           C  
ATOM    943  HA  GLU A  61     -16.326   3.054  -3.090  1.00 84.25           H  
ATOM    944  C   GLU A  61     -16.522   3.207  -0.989  1.00 84.25           C  
ATOM    945  CB  GLU A  61     -17.030   1.154  -2.421  1.00 84.25           C  
ATOM    946  HB2 GLU A  61     -18.075   1.459  -2.363  1.00 84.25           H  
ATOM    947  HB3 GLU A  61     -16.830   0.439  -1.623  1.00 84.25           H  
ATOM    948  O   GLU A  61     -16.459   4.439  -1.007  1.00 84.25           O  
ATOM    949  CG  GLU A  61     -16.793   0.476  -3.770  1.00 84.25           C  
ATOM    950  HG2 GLU A  61     -15.750   0.166  -3.823  1.00 84.25           H  
ATOM    951  HG3 GLU A  61     -16.970   1.206  -4.560  1.00 84.25           H  
ATOM    952  CD  GLU A  61     -17.690  -0.752  -3.988  1.00 84.25           C  
ATOM    953  OE1 GLU A  61     -18.693  -0.617  -4.726  1.00 84.25           O  
ATOM    954  OE2 GLU A  61     -17.314  -1.859  -3.534  1.00 84.25           O  
ATOM    955  N   ASP A  62     -16.884   2.535   0.117  1.00 89.00           N  
ATOM    956  H   ASP A  62     -16.976   1.532   0.047  1.00 89.00           H  
ATOM    957  CA  ASP A  62     -17.353   3.173   1.360  1.00 89.00           C  
ATOM    958  HA  ASP A  62     -18.339   3.606   1.193  1.00 89.00           H  
ATOM    959  C   ASP A  62     -16.400   4.291   1.834  1.00 89.00           C  
ATOM    960  CB  ASP A  62     -17.436   2.161   2.523  1.00 89.00           C  
ATOM    961  HB2 ASP A  62     -17.666   2.745   3.414  1.00 89.00           H  
ATOM    962  HB3 ASP A  62     -16.458   1.699   2.654  1.00 89.00           H  
ATOM    963  O   ASP A  62     -16.845   5.349   2.283  1.00 89.00           O  
ATOM    964  CG  ASP A  62     -18.496   1.062   2.525  1.00 89.00           C  
ATOM    965  OD1 ASP A  62     -19.349   1.035   1.618  1.00 89.00           O  
ATOM    966  OD2 ASP A  62     -18.474   0.300   3.531  1.00 89.00           O  
ATOM    967  N   TYR A  63     -15.082   4.068   1.734  1.00 91.55           N  
ATOM    968  H   TYR A  63     -14.789   3.171   1.375  1.00 91.55           H  
ATOM    969  CA  TYR A  63     -14.059   4.997   2.222  1.00 91.55           C  
ATOM    970  HA  TYR A  63     -14.298   5.252   3.254  1.00 91.55           H  
ATOM    971  C   TYR A  63     -14.013   6.314   1.436  1.00 91.55           C  
ATOM    972  CB  TYR A  63     -12.701   4.287   2.191  1.00 91.55           C  
ATOM    973  HB2 TYR A  63     -12.769   3.376   2.784  1.00 91.55           H  
ATOM    974  HB3 TYR A  63     -12.514   3.998   1.157  1.00 91.55           H  
ATOM    975  O   TYR A  63     -13.754   7.357   2.040  1.00 91.55           O  
ATOM    976  CG  TYR A  63     -11.512   5.088   2.699  1.00 91.55           C  
ATOM    977  CD1 TYR A  63     -10.363   5.236   1.898  1.00 91.55           C  
ATOM    978  HD1 TYR A  63     -10.311   4.779   0.921  1.00 91.55           H  
ATOM    979  CD2 TYR A  63     -11.546   5.681   3.975  1.00 91.55           C  
ATOM    980  HD2 TYR A  63     -12.432   5.584   4.585  1.00 91.55           H  
ATOM    981  CE1 TYR A  63      -9.266   5.985   2.350  1.00 91.55           C  
ATOM    982  HE1 TYR A  63      -8.401   6.110   1.715  1.00 91.55           H  
ATOM    983  CE2 TYR A  63     -10.446   6.428   4.438  1.00 91.55           C  
ATOM    984  HE2 TYR A  63     -10.484   6.905   5.406  1.00 91.55           H  
ATOM    985  OH  TYR A  63      -8.264   7.332   4.050  1.00 91.55           O  
ATOM    986  HH  TYR A  63      -8.507   7.848   4.822  1.00 91.55           H  
ATOM    987  CZ  TYR A  63      -9.311   6.590   3.617  1.00 91.55           C  
ATOM    988  N   VAL A  64     -14.323   6.295   0.130  1.00 88.16           N  
ATOM    989  H   VAL A  64     -14.609   5.415  -0.277  1.00 88.16           H  
ATOM    990  CA  VAL A  64     -14.514   7.515  -0.679  1.00 88.16           C  
ATOM    991  HA  VAL A  64     -13.596   8.102  -0.683  1.00 88.16           H  
ATOM    992  C   VAL A  64     -15.641   8.344  -0.060  1.00 88.16           C  
ATOM    993  CB  VAL A  64     -14.951   7.215  -2.140  1.00 88.16           C  
ATOM    994  HB  VAL A  64     -16.002   6.927  -2.136  1.00 88.16           H  
ATOM    995  O   VAL A  64     -15.497   9.539   0.202  1.00 88.16           O  
ATOM    996  CG1 VAL A  64     -14.827   8.481  -3.000  1.00 88.16           C  
ATOM    997 HG11 VAL A  64     -15.178   8.270  -4.010  1.00 88.16           H  
ATOM    998 HG12 VAL A  64     -13.785   8.798  -3.048  1.00 88.16           H  
ATOM    999 HG13 VAL A  64     -15.430   9.289  -2.586  1.00 88.16           H  
ATOM   1000  CG2 VAL A  64     -14.228   6.088  -2.876  1.00 88.16           C  
ATOM   1001 HG21 VAL A  64     -13.348   6.465  -3.398  1.00 88.16           H  
ATOM   1002 HG22 VAL A  64     -14.896   5.684  -3.636  1.00 88.16           H  
ATOM   1003 HG23 VAL A  64     -13.957   5.272  -2.206  1.00 88.16           H  
ATOM   1004  N   LEU A  65     -16.771   7.672   0.180  1.00 91.15           N  
ATOM   1005  H   LEU A  65     -16.766   6.678   0.003  1.00 91.15           H  
ATOM   1006  CA  LEU A  65     -18.037   8.293   0.542  1.00 91.15           C  
ATOM   1007  HA  LEU A  65     -18.214   9.137  -0.124  1.00 91.15           H  
ATOM   1008  C   LEU A  65     -17.989   8.868   1.957  1.00 91.15           C  
ATOM   1009  CB  LEU A  65     -19.175   7.269   0.365  1.00 91.15           C  
ATOM   1010  HB2 LEU A  65     -20.110   7.741   0.667  1.00 91.15           H  
ATOM   1011  HB3 LEU A  65     -18.995   6.430   1.037  1.00 91.15           H  
ATOM   1012  O   LEU A  65     -18.439   9.992   2.156  1.00 91.15           O  
ATOM   1013  CG  LEU A  65     -19.339   6.721  -1.068  1.00 91.15           C  
ATOM   1014  HG  LEU A  65     -18.416   6.234  -1.385  1.00 91.15           H  
ATOM   1015  CD1 LEU A  65     -20.459   5.681  -1.093  1.00 91.15           C  
ATOM   1016 HD11 LEU A  65     -20.547   5.263  -2.096  1.00 91.15           H  
ATOM   1017 HD12 LEU A  65     -21.406   6.132  -0.798  1.00 91.15           H  
ATOM   1018 HD13 LEU A  65     -20.212   4.868  -0.410  1.00 91.15           H  
ATOM   1019  CD2 LEU A  65     -19.684   7.818  -2.080  1.00 91.15           C  
ATOM   1020 HD21 LEU A  65     -19.858   7.367  -3.057  1.00 91.15           H  
ATOM   1021 HD22 LEU A  65     -18.848   8.511  -2.173  1.00 91.15           H  
ATOM   1022 HD23 LEU A  65     -20.577   8.356  -1.762  1.00 91.15           H  
ATOM   1023  N   ASP A  66     -17.388   8.162   2.922  1.00 95.27           N  
ATOM   1024  H   ASP A  66     -17.061   7.231   2.708  1.00 95.27           H  
ATOM   1025  CA  ASP A  66     -17.181   8.722   4.263  1.00 95.27           C  
ATOM   1026  HA  ASP A  66     -18.139   9.066   4.654  1.00 95.27           H  
ATOM   1027  C   ASP A  66     -16.221   9.924   4.249  1.00 95.27           C  
ATOM   1028  CB  ASP A  66     -16.606   7.695   5.243  1.00 95.27           C  
ATOM   1029  HB2 ASP A  66     -15.640   7.361   4.865  1.00 95.27           H  
ATOM   1030  HB3 ASP A  66     -16.422   8.192   6.195  1.00 95.27           H  
ATOM   1031  O   ASP A  66     -16.436  10.859   5.012  1.00 95.27           O  
ATOM   1032  CG  ASP A  66     -17.475   6.473   5.528  1.00 95.27           C  
ATOM   1033  OD1 ASP A  66     -18.569   6.542   6.131  1.00 95.27           O  
ATOM   1034  OD2 ASP A  66     -16.945   5.360   5.349  1.00 95.27           O  
ATOM   1035  N   CYS A  67     -15.170   9.929   3.416  1.00 94.38           N  
ATOM   1036  H   CYS A  67     -15.036   9.156   2.780  1.00 94.38           H  
ATOM   1037  CA  CYS A  67     -14.175  11.012   3.431  1.00 94.38           C  
ATOM   1038  HA  CYS A  67     -14.000  11.300   4.468  1.00 94.38           H  
ATOM   1039  C   CYS A  67     -14.645  12.295   2.726  1.00 94.38           C  
ATOM   1040  CB  CYS A  67     -12.838  10.526   2.861  1.00 94.38           C  
ATOM   1041  HB2 CYS A  67     -12.162  11.380   2.805  1.00 94.38           H  
ATOM   1042  HB3 CYS A  67     -12.980  10.126   1.857  1.00 94.38           H  
ATOM   1043  O   CYS A  67     -14.252  13.384   3.144  1.00 94.38           O  
ATOM   1044  SG  CYS A  67     -12.102   9.270   3.947  1.00 94.38           S  
ATOM   1045  HG  CYS A  67     -12.752   8.252   3.377  1.00 94.38           H  
ATOM   1046  N   GLU A  68     -15.504  12.203   1.704  1.00 92.71           N  
ATOM   1047  H   GLU A  68     -15.727  11.289   1.337  1.00 92.71           H  
ATOM   1048  CA  GLU A  68     -16.204  13.383   1.164  1.00 92.71           C  
ATOM   1049  HA  GLU A  68     -15.524  14.235   1.168  1.00 92.71           H  
ATOM   1050  C   GLU A  68     -17.403  13.813   2.034  1.00 92.71           C  
ATOM   1051  CB  GLU A  68     -16.649  13.147  -0.291  1.00 92.71           C  
ATOM   1052  HB2 GLU A  68     -17.191  12.203  -0.344  1.00 92.71           H  
ATOM   1053  HB3 GLU A  68     -17.342  13.937  -0.581  1.00 92.71           H  
ATOM   1054  O   GLU A  68     -17.767  14.988   2.020  1.00 92.71           O  
ATOM   1055  CG  GLU A  68     -15.504  13.120  -1.322  1.00 92.71           C  
ATOM   1056  HG2 GLU A  68     -15.936  12.884  -2.295  1.00 92.71           H  
ATOM   1057  HG3 GLU A  68     -14.827  12.306  -1.066  1.00 92.71           H  
ATOM   1058  CD  GLU A  68     -14.709  14.437  -1.456  1.00 92.71           C  
ATOM   1059  OE1 GLU A  68     -13.514  14.401  -1.833  1.00 92.71           O  
ATOM   1060  OE2 GLU A  68     -15.234  15.552  -1.228  1.00 92.71           O  
ATOM   1061  N   ALA A  69     -18.010  12.902   2.810  1.00 95.80           N  
ATOM   1062  H   ALA A  69     -17.727  11.935   2.741  1.00 95.80           H  
ATOM   1063  CA  ALA A  69     -19.089  13.236   3.748  1.00 95.80           C  
ATOM   1064  HA  ALA A  69     -19.716  14.001   3.291  1.00 95.80           H  
ATOM   1065  C   ALA A  69     -18.594  13.814   5.089  1.00 95.80           C  
ATOM   1066  CB  ALA A  69     -19.957  11.993   3.974  1.00 95.80           C  
ATOM   1067  HB1 ALA A  69     -19.361  11.205   4.434  1.00 95.80           H  
ATOM   1068  HB2 ALA A  69     -20.352  11.640   3.021  1.00 95.80           H  
ATOM   1069  HB3 ALA A  69     -20.788  12.243   4.634  1.00 95.80           H  
ATOM   1070  O   ALA A  69     -19.343  14.536   5.750  1.00 95.80           O  
ATOM   1071  N   ASP A  70     -17.360  13.513   5.504  1.00 95.18           N  
ATOM   1072  H   ASP A  70     -16.830  12.833   4.978  1.00 95.18           H  
ATOM   1073  CA  ASP A  70     -16.745  14.073   6.708  1.00 95.18           C  
ATOM   1074  HA  ASP A  70     -17.427  13.919   7.545  1.00 95.18           H  
ATOM   1075  C   ASP A  70     -16.531  15.586   6.541  1.00 95.18           C  
ATOM   1076  CB  ASP A  70     -15.438  13.320   7.039  1.00 95.18           C  
ATOM   1077  HB2 ASP A  70     -15.666  12.262   7.165  1.00 95.18           H  
ATOM   1078  HB3 ASP A  70     -14.745  13.419   6.202  1.00 95.18           H  
ATOM   1079  O   ASP A  70     -15.720  16.042   5.733  1.00 95.18           O  
ATOM   1080  CG  ASP A  70     -14.751  13.812   8.322  1.00 95.18           C  
ATOM   1081  OD1 ASP A  70     -15.331  14.690   8.999  1.00 95.18           O  
ATOM   1082  OD2 ASP A  70     -13.629  13.332   8.612  1.00 95.18           O  
ATOM   1083  N   SER A  71     -17.245  16.393   7.326  1.00 93.63           N  
ATOM   1084  H   SER A  71     -17.895  15.975   7.977  1.00 93.63           H  
ATOM   1085  CA  SER A  71     -17.111  17.852   7.332  1.00 93.63           C  
ATOM   1086  HA  SER A  71     -16.992  18.193   6.304  1.00 93.63           H  
ATOM   1087  C   SER A  71     -15.904  18.361   8.120  1.00 93.63           C  
ATOM   1088  CB  SER A  71     -18.385  18.497   7.884  1.00 93.63           C  
ATOM   1089  HB2 SER A  71     -18.237  19.573   7.971  1.00 93.63           H  
ATOM   1090  HB3 SER A  71     -19.199  18.318   7.182  1.00 93.63           H  
ATOM   1091  O   SER A  71     -15.480  19.492   7.886  1.00 93.63           O  
ATOM   1092  OG  SER A  71     -18.761  17.970   9.147  1.00 93.63           O  
ATOM   1093  HG  SER A  71     -18.017  17.969   9.754  1.00 93.63           H  
ATOM   1094  N   ASP A  72     -15.329  17.563   9.021  1.00 94.66           N  
ATOM   1095  H   ASP A  72     -15.607  16.594   9.088  1.00 94.66           H  
ATOM   1096  CA  ASP A  72     -14.413  18.059  10.050  1.00 94.66           C  
ATOM   1097  HA  ASP A  72     -14.849  18.966  10.469  1.00 94.66           H  
ATOM   1098  C   ASP A  72     -13.039  18.449   9.481  1.00 94.66           C  
ATOM   1099  CB  ASP A  72     -14.280  17.047  11.207  1.00 94.66           C  
ATOM   1100  HB2 ASP A  72     -14.026  16.064  10.808  1.00 94.66           H  
ATOM   1101  HB3 ASP A  72     -13.447  17.363  11.835  1.00 94.66           H  
ATOM   1102  O   ASP A  72     -12.526  17.858   8.526  1.00 94.66           O  
ATOM   1103  CG  ASP A  72     -15.518  16.937  12.114  1.00 94.66           C  
ATOM   1104  OD1 ASP A  72     -16.520  17.652  11.858  1.00 94.66           O  
ATOM   1105  OD2 ASP A  72     -15.418  16.203  13.128  1.00 94.66           O  
ATOM   1106  N   GLU A  73     -12.409  19.461  10.077  1.00 94.48           N  
ATOM   1107  H   GLU A  73     -12.858  19.918  10.858  1.00 94.48           H  
ATOM   1108  CA  GLU A  73     -11.015  19.798   9.788  1.00 94.48           C  
ATOM   1109  HA  GLU A  73     -10.826  19.653   8.725  1.00 94.48           H  
ATOM   1110  C   GLU A  73     -10.076  18.872  10.571  1.00 94.48           C  
ATOM   1111  CB  GLU A  73     -10.709  21.268  10.117  1.00 94.48           C  
ATOM   1112  HB2 GLU A  73      -9.634  21.413  10.015  1.00 94.48           H  
ATOM   1113  HB3 GLU A  73     -10.990  21.473  11.150  1.00 94.48           H  
ATOM   1114  O   GLU A  73     -10.188  18.734  11.792  1.00 94.48           O  
ATOM   1115  CG  GLU A  73     -11.422  22.261   9.183  1.00 94.48           C  
ATOM   1116  HG2 GLU A  73     -11.191  21.991   8.152  1.00 94.48           H  
ATOM   1117  HG3 GLU A  73     -12.499  22.167   9.323  1.00 94.48           H  
ATOM   1118  CD  GLU A  73     -11.006  23.726   9.422  1.00 94.48           C  
ATOM   1119  OE1 GLU A  73     -11.502  24.593   8.667  1.00 94.48           O  
ATOM   1120  OE2 GLU A  73     -10.192  23.984  10.341  1.00 94.48           O  
ATOM   1121  N   TYR A  74      -9.099  18.271   9.888  1.00 95.77           N  
ATOM   1122  H   TYR A  74      -9.051  18.400   8.888  1.00 95.77           H  
ATOM   1123  CA  TYR A  74      -8.052  17.478  10.529  1.00 95.77           C  
ATOM   1124  HA  TYR A  74      -8.230  17.452  11.604  1.00 95.77           H  
ATOM   1125  C   TYR A  74      -6.674  18.110  10.319  1.00 95.77           C  
ATOM   1126  CB  TYR A  74      -8.110  16.025  10.051  1.00 95.77           C  
ATOM   1127  HB2 TYR A  74      -8.073  16.011   8.961  1.00 95.77           H  
ATOM   1128  HB3 TYR A  74      -9.062  15.593  10.359  1.00 95.77           H  
ATOM   1129  O   TYR A  74      -6.229  18.331   9.194  1.00 95.77           O  
ATOM   1130  CG  TYR A  74      -6.977  15.177  10.602  1.00 95.77           C  
ATOM   1131  CD1 TYR A  74      -5.898  14.846   9.764  1.00 95.77           C  
ATOM   1132  HD1 TYR A  74      -5.905  15.147   8.727  1.00 95.77           H  
ATOM   1133  CD2 TYR A  74      -6.957  14.790  11.960  1.00 95.77           C  
ATOM   1134  HD2 TYR A  74      -7.781  15.061  12.603  1.00 95.77           H  
ATOM   1135  CE1 TYR A  74      -4.796  14.146  10.281  1.00 95.77           C  
ATOM   1136  HE1 TYR A  74      -3.961  13.899   9.643  1.00 95.77           H  
ATOM   1137  CE2 TYR A  74      -5.849  14.084  12.481  1.00 95.77           C  
ATOM   1138  HE2 TYR A  74      -5.806  13.807  13.525  1.00 95.77           H  
ATOM   1139  OH  TYR A  74      -3.646  13.130  12.090  1.00 95.77           O  
ATOM   1140  HH  TYR A  74      -3.626  12.880  13.017  1.00 95.77           H  
ATOM   1141  CZ  TYR A  74      -4.757  13.771  11.639  1.00 95.77           C  
ATOM   1142  N   LYS A  75      -5.967  18.365  11.424  1.00 94.52           N  
ATOM   1143  H   LYS A  75      -6.381  18.122  12.312  1.00 94.52           H  
ATOM   1144  CA  LYS A  75      -4.573  18.808  11.401  1.00 94.52           C  
ATOM   1145  HA  LYS A  75      -4.391  19.329  10.461  1.00 94.52           H  
ATOM   1146  C   LYS A  75      -3.647  17.596  11.459  1.00 94.52           C  
ATOM   1147  CB  LYS A  75      -4.323  19.797  12.545  1.00 94.52           C  
ATOM   1148  HB2 LYS A  75      -5.016  20.632  12.449  1.00 94.52           H  
ATOM   1149  HB3 LYS A  75      -4.496  19.303  13.501  1.00 94.52           H  
ATOM   1150  O   LYS A  75      -3.619  16.898  12.467  1.00 94.52           O  
ATOM   1151  CG  LYS A  75      -2.883  20.323  12.490  1.00 94.52           C  
ATOM   1152  HG2 LYS A  75      -2.184  19.497  12.619  1.00 94.52           H  
ATOM   1153  HG3 LYS A  75      -2.706  20.787  11.519  1.00 94.52           H  
ATOM   1154  CD  LYS A  75      -2.630  21.351  13.593  1.00 94.52           C  
ATOM   1155  HD2 LYS A  75      -3.301  22.199  13.455  1.00 94.52           H  
ATOM   1156  HD3 LYS A  75      -2.815  20.889  14.563  1.00 94.52           H  
ATOM   1157  CE  LYS A  75      -1.172  21.806  13.494  1.00 94.52           C  
ATOM   1158  HE2 LYS A  75      -0.531  20.931  13.601  1.00 94.52           H  
ATOM   1159  HE3 LYS A  75      -1.006  22.218  12.499  1.00 94.52           H  
ATOM   1160  NZ  LYS A  75      -0.856  22.813  14.534  1.00 94.52           N  
ATOM   1161  HZ1 LYS A  75      -1.454  23.620  14.422  1.00 94.52           H  
ATOM   1162  HZ2 LYS A  75       0.108  23.104  14.454  1.00 94.52           H  
ATOM   1163  HZ3 LYS A  75      -1.007  22.419  15.451  1.00 94.52           H  
ATOM   1164  N   ILE A  76      -2.852  17.415  10.408  1.00 94.24           N  
ATOM   1165  H   ILE A  76      -2.991  18.019   9.611  1.00 94.24           H  
ATOM   1166  CA  ILE A  76      -1.856  16.344  10.291  1.00 94.24           C  
ATOM   1167  HA  ILE A  76      -2.378  15.390  10.373  1.00 94.24           H  
ATOM   1168  C   ILE A  76      -0.832  16.422  11.438  1.00 94.24           C  
ATOM   1169  CB  ILE A  76      -1.156  16.397   8.909  1.00 94.24           C  
ATOM   1170  HB  ILE A  76      -0.511  17.276   8.892  1.00 94.24           H  
ATOM   1171  O   ILE A  76      -0.297  17.496  11.735  1.00 94.24           O  
ATOM   1172  CG1 ILE A  76      -2.159  16.522   7.734  1.00 94.24           C  
ATOM   1173 HG12 ILE A  76      -2.813  15.651   7.709  1.00 94.24           H  
ATOM   1174 HG13 ILE A  76      -2.778  17.407   7.878  1.00 94.24           H  
ATOM   1175  CG2 ILE A  76      -0.277  15.151   8.721  1.00 94.24           C  
ATOM   1176 HG21 ILE A  76       0.464  15.076   9.516  1.00 94.24           H  
ATOM   1177 HG22 ILE A  76       0.269  15.206   7.779  1.00 94.24           H  
ATOM   1178 HG23 ILE A  76      -0.898  14.255   8.718  1.00 94.24           H  
ATOM   1179  CD1 ILE A  76      -1.486  16.687   6.366  1.00 94.24           C  
ATOM   1180 HD11 ILE A  76      -0.678  17.416   6.433  1.00 94.24           H  
ATOM   1181 HD12 ILE A  76      -1.097  15.731   6.017  1.00 94.24           H  
ATOM   1182 HD13 ILE A  76      -2.215  17.056   5.643  1.00 94.24           H  
ATOM   1183  N   ILE A  77      -0.533  15.274  12.051  1.00 91.10           N  
ATOM   1184  H   ILE A  77      -1.037  14.444  11.773  1.00 91.10           H  
ATOM   1185  CA  ILE A  77       0.508  15.094  13.073  1.00 91.10           C  
ATOM   1186  HA  ILE A  77       1.026  16.040  13.231  1.00 91.10           H  
ATOM   1187  C   ILE A  77       1.528  14.074  12.550  1.00 91.10           C  
ATOM   1188  CB  ILE A  77      -0.118  14.654  14.421  1.00 91.10           C  
ATOM   1189  HB  ILE A  77      -0.620  13.700  14.265  1.00 91.10           H  
ATOM   1190  O   ILE A  77       1.149  13.042  12.006  1.00 91.10           O  
ATOM   1191  CG1 ILE A  77      -1.173  15.679  14.907  1.00 91.10           C  
ATOM   1192 HG12 ILE A  77      -0.701  16.653  15.040  1.00 91.10           H  
ATOM   1193 HG13 ILE A  77      -1.944  15.780  14.143  1.00 91.10           H  
ATOM   1194  CG2 ILE A  77       0.975  14.447  15.488  1.00 91.10           C  
ATOM   1195 HG21 ILE A  77       1.498  15.383  15.688  1.00 91.10           H  
ATOM   1196 HG22 ILE A  77       0.529  14.071  16.409  1.00 91.10           H  
ATOM   1197 HG23 ILE A  77       1.685  13.686  15.164  1.00 91.10           H  
ATOM   1198  CD1 ILE A  77      -1.898  15.296  16.204  1.00 91.10           C  
ATOM   1199 HD11 ILE A  77      -2.298  14.286  16.118  1.00 91.10           H  
ATOM   1200 HD12 ILE A  77      -1.219  15.352  17.054  1.00 91.10           H  
ATOM   1201 HD13 ILE A  77      -2.722  15.989  16.372  1.00 91.10           H  
ATOM   1202  N   THR A  78       2.829  14.334  12.703  1.00 91.35           N  
ATOM   1203  H   THR A  78       3.114  15.215  13.108  1.00 91.35           H  
ATOM   1204  CA  THR A  78       3.882  13.406  12.256  1.00 91.35           C  
ATOM   1205  HA  THR A  78       3.792  13.279  11.178  1.00 91.35           H  
ATOM   1206  C   THR A  78       3.743  12.033  12.925  1.00 91.35           C  
ATOM   1207  CB  THR A  78       5.276  13.975  12.545  1.00 91.35           C  
ATOM   1208  HB  THR A  78       5.415  14.080  13.621  1.00 91.35           H  
ATOM   1209  O   THR A  78       3.777  11.928  14.150  1.00 91.35           O  
ATOM   1210  CG2 THR A  78       6.381  13.088  11.988  1.00 91.35           C  
ATOM   1211 HG21 THR A  78       6.157  12.806  10.959  1.00 91.35           H  
ATOM   1212 HG22 THR A  78       7.337  13.611  12.019  1.00 91.35           H  
ATOM   1213 HG23 THR A  78       6.462  12.187  12.597  1.00 91.35           H  
ATOM   1214  OG1 THR A  78       5.435  15.241  11.948  1.00 91.35           O  
ATOM   1215  HG1 THR A  78       6.379  15.408  11.901  1.00 91.35           H  
ATOM   1216  N   GLY A  79       3.630  10.979  12.113  1.00 90.45           N  
ATOM   1217  H   GLY A  79       3.680  11.138  11.117  1.00 90.45           H  
ATOM   1218  CA  GLY A  79       3.382   9.598  12.529  1.00 90.45           C  
ATOM   1219  HA2 GLY A  79       3.924   8.932  11.857  1.00 90.45           H  
ATOM   1220  HA3 GLY A  79       3.764   9.453  13.540  1.00 90.45           H  
ATOM   1221  C   GLY A  79       1.910   9.169  12.526  1.00 90.45           C  
ATOM   1222  O   GLY A  79       1.655   7.964  12.467  1.00 90.45           O  
ATOM   1223  N   ASP A  80       0.950  10.102  12.535  1.00 89.68           N  
ATOM   1224  H   ASP A  80       1.198  11.081  12.539  1.00 89.68           H  
ATOM   1225  CA  ASP A  80      -0.476   9.763  12.463  1.00 89.68           C  
ATOM   1226  HA  ASP A  80      -0.683   9.008  13.221  1.00 89.68           H  
ATOM   1227  C   ASP A  80      -0.841   9.162  11.102  1.00 89.68           C  
ATOM   1228  CB  ASP A  80      -1.403  10.966  12.735  1.00 89.68           C  
ATOM   1229  HB2 ASP A  80      -0.989  11.873  12.295  1.00 89.68           H  
ATOM   1230  HB3 ASP A  80      -2.345  10.778  12.221  1.00 89.68           H  
ATOM   1231  O   ASP A  80      -0.263   9.489  10.060  1.00 89.68           O  
ATOM   1232  CG  ASP A  80      -1.765  11.213  14.204  1.00 89.68           C  
ATOM   1233  OD1 ASP A  80      -1.118  10.618  15.094  1.00 89.68           O  
ATOM   1234  OD2 ASP A  80      -2.733  11.984  14.416  1.00 89.68           O  
ATOM   1235  N   THR A  81      -1.860   8.300  11.128  1.00 93.82           N  
ATOM   1236  H   THR A  81      -2.353   8.198  12.003  1.00 93.82           H  
ATOM   1237  CA  THR A  81      -2.509   7.761   9.928  1.00 93.82           C  
ATOM   1238  HA  THR A  81      -1.864   7.939   9.068  1.00 93.82           H  
ATOM   1239  C   THR A  81      -3.831   8.491   9.703  1.00 93.82           C  
ATOM   1240  CB  THR A  81      -2.725   6.249  10.040  1.00 93.82           C  
ATOM   1241  HB  THR A  81      -3.527   6.042  10.748  1.00 93.82           H  
ATOM   1242  O   THR A  81      -4.667   8.557  10.604  1.00 93.82           O  
ATOM   1243  CG2 THR A  81      -3.062   5.638   8.687  1.00 93.82           C  
ATOM   1244 HG21 THR A  81      -3.150   4.555   8.772  1.00 93.82           H  
ATOM   1245 HG22 THR A  81      -3.996   6.050   8.304  1.00 93.82           H  
ATOM   1246 HG23 THR A  81      -2.269   5.892   7.982  1.00 93.82           H  
ATOM   1247  OG1 THR A  81      -1.530   5.658  10.517  1.00 93.82           O  
ATOM   1248  HG1 THR A  81      -1.206   6.285  11.168  1.00 93.82           H  
ATOM   1249  N   PHE A  82      -4.011   9.048   8.511  1.00 95.75           N  
ATOM   1250  H   PHE A  82      -3.312   8.890   7.800  1.00 95.75           H  
ATOM   1251  CA  PHE A  82      -5.090   9.965   8.153  1.00 95.75           C  
ATOM   1252  HA  PHE A  82      -5.931   9.824   8.833  1.00 95.75           H  
ATOM   1253  C   PHE A  82      -5.598   9.675   6.731  1.00 95.75           C  
ATOM   1254  CB  PHE A  82      -4.572  11.401   8.339  1.00 95.75           C  
ATOM   1255  HB2 PHE A  82      -4.167  11.492   9.347  1.00 95.75           H  
ATOM   1256  HB3 PHE A  82      -5.418  12.086   8.280  1.00 95.75           H  
ATOM   1257  O   PHE A  82      -5.037   8.829   6.037  1.00 95.75           O  
ATOM   1258  CG  PHE A  82      -3.513  11.858   7.349  1.00 95.75           C  
ATOM   1259  CD1 PHE A  82      -2.155  11.535   7.538  1.00 95.75           C  
ATOM   1260  HD1 PHE A  82      -1.851  10.955   8.397  1.00 95.75           H  
ATOM   1261  CD2 PHE A  82      -3.894  12.624   6.233  1.00 95.75           C  
ATOM   1262  HD2 PHE A  82      -4.931  12.889   6.091  1.00 95.75           H  
ATOM   1263  CE1 PHE A  82      -1.196  11.951   6.598  1.00 95.75           C  
ATOM   1264  HE1 PHE A  82      -0.155  11.693   6.728  1.00 95.75           H  
ATOM   1265  CE2 PHE A  82      -2.933  13.037   5.298  1.00 95.75           C  
ATOM   1266  HE2 PHE A  82      -3.237  13.603   4.430  1.00 95.75           H  
ATOM   1267  CZ  PHE A  82      -1.585  12.696   5.475  1.00 95.75           C  
ATOM   1268  HZ  PHE A  82      -0.851  13.000   4.743  1.00 95.75           H  
ATOM   1269  N   SER A  83      -6.662  10.345   6.294  1.00 96.05           N  
ATOM   1270  H   SER A  83      -7.084  11.040   6.893  1.00 96.05           H  
ATOM   1271  CA  SER A  83      -7.169  10.253   4.919  1.00 96.05           C  
ATOM   1272  HA  SER A  83      -6.830   9.324   4.460  1.00 96.05           H  
ATOM   1273  C   SER A  83      -6.644  11.415   4.079  1.00 96.05           C  
ATOM   1274  CB  SER A  83      -8.699  10.274   4.894  1.00 96.05           C  
ATOM   1275  HB2 SER A  83      -9.030  11.267   5.200  1.00 96.05           H  
ATOM   1276  HB3 SER A  83      -9.042  10.095   3.875  1.00 96.05           H  
ATOM   1277  O   SER A  83      -6.788  12.570   4.483  1.00 96.05           O  
ATOM   1278  OG  SER A  83      -9.280   9.307   5.753  1.00 96.05           O  
ATOM   1279  HG  SER A  83     -10.229   9.402   5.641  1.00 96.05           H  
ATOM   1280  N   TYR A  84      -6.075  11.125   2.909  1.00 94.91           N  
ATOM   1281  H   TYR A  84      -5.980  10.153   2.654  1.00 94.91           H  
ATOM   1282  CA  TYR A  84      -5.511  12.108   1.978  1.00 94.91           C  
ATOM   1283  HA  TYR A  84      -5.647  13.120   2.359  1.00 94.91           H  
ATOM   1284  C   TYR A  84      -6.188  12.013   0.610  1.00 94.91           C  
ATOM   1285  CB  TYR A  84      -4.006  11.832   1.834  1.00 94.91           C  
ATOM   1286  HB2 TYR A  84      -3.870  10.807   1.488  1.00 94.91           H  
ATOM   1287  HB3 TYR A  84      -3.540  11.906   2.817  1.00 94.91           H  
ATOM   1288  O   TYR A  84      -6.103  10.964  -0.027  1.00 94.91           O  
ATOM   1289  CG  TYR A  84      -3.279  12.764   0.883  1.00 94.91           C  
ATOM   1290  CD1 TYR A  84      -2.975  12.360  -0.433  1.00 94.91           C  
ATOM   1291  HD1 TYR A  84      -3.278  11.382  -0.778  1.00 94.91           H  
ATOM   1292  CD2 TYR A  84      -2.900  14.045   1.322  1.00 94.91           C  
ATOM   1293  HD2 TYR A  84      -3.125  14.364   2.329  1.00 94.91           H  
ATOM   1294  CE1 TYR A  84      -2.289  13.238  -1.299  1.00 94.91           C  
ATOM   1295  HE1 TYR A  84      -2.033  12.935  -2.304  1.00 94.91           H  
ATOM   1296  CE2 TYR A  84      -2.235  14.927   0.456  1.00 94.91           C  
ATOM   1297  HE2 TYR A  84      -1.951  15.910   0.802  1.00 94.91           H  
ATOM   1298  OH  TYR A  84      -1.298  15.402  -1.696  1.00 94.91           O  
ATOM   1299  HH  TYR A  84      -1.166  16.254  -1.274  1.00 94.91           H  
ATOM   1300  CZ  TYR A  84      -1.937  14.535  -0.864  1.00 94.91           C  
ATOM   1301  N   LEU A  85      -6.810  13.096   0.136  1.00 93.00           N  
ATOM   1302  H   LEU A  85      -6.839  13.936   0.696  1.00 93.00           H  
ATOM   1303  CA  LEU A  85      -7.276  13.189  -1.249  1.00 93.00           C  
ATOM   1304  HA  LEU A  85      -7.681  12.225  -1.559  1.00 93.00           H  
ATOM   1305  C   LEU A  85      -6.095  13.553  -2.148  1.00 93.00           C  
ATOM   1306  CB  LEU A  85      -8.385  14.245  -1.350  1.00 93.00           C  
ATOM   1307  HB2 LEU A  85      -9.195  13.974  -0.673  1.00 93.00           H  
ATOM   1308  HB3 LEU A  85      -7.957  15.193  -1.026  1.00 93.00           H  
ATOM   1309  O   LEU A  85      -5.567  14.663  -2.052  1.00 93.00           O  
ATOM   1310  CG  LEU A  85      -8.953  14.441  -2.768  1.00 93.00           C  
ATOM   1311  HG  LEU A  85      -8.161  14.773  -3.439  1.00 93.00           H  
ATOM   1312  CD1 LEU A  85      -9.575  13.172  -3.336  1.00 93.00           C  
ATOM   1313 HD11 LEU A  85     -10.103  13.390  -4.264  1.00 93.00           H  
ATOM   1314 HD12 LEU A  85     -10.280  12.740  -2.625  1.00 93.00           H  
ATOM   1315 HD13 LEU A  85      -8.794  12.444  -3.555  1.00 93.00           H  
ATOM   1316  CD2 LEU A  85     -10.034  15.519  -2.749  1.00 93.00           C  
ATOM   1317 HD21 LEU A  85     -10.857  15.176  -2.122  1.00 93.00           H  
ATOM   1318 HD22 LEU A  85      -9.607  16.445  -2.365  1.00 93.00           H  
ATOM   1319 HD23 LEU A  85     -10.399  15.681  -3.763  1.00 93.00           H  
ATOM   1320  N   SER A  86      -5.693  12.655  -3.046  1.00 89.49           N  
ATOM   1321  H   SER A  86      -6.194  11.782  -3.127  1.00 89.49           H  
ATOM   1322  CA  SER A  86      -4.614  12.951  -3.984  1.00 89.49           C  
ATOM   1323  HA  SER A  86      -3.842  13.474  -3.418  1.00 89.49           H  
ATOM   1324  C   SER A  86      -5.107  13.857  -5.122  1.00 89.49           C  
ATOM   1325  CB  SER A  86      -3.970  11.674  -4.515  1.00 89.49           C  
ATOM   1326  HB2 SER A  86      -4.707  11.118  -5.096  1.00 89.49           H  
ATOM   1327  HB3 SER A  86      -3.644  11.052  -3.682  1.00 89.49           H  
ATOM   1328  O   SER A  86      -5.999  13.472  -5.881  1.00 89.49           O  
ATOM   1329  OG  SER A  86      -2.855  12.012  -5.327  1.00 89.49           O  
ATOM   1330  HG  SER A  86      -2.076  12.095  -4.771  1.00 89.49           H  
ATOM   1331  N   PRO A  87      -4.521  15.057  -5.307  1.00 87.88           N  
ATOM   1332  CA  PRO A  87      -4.920  15.976  -6.373  1.00 87.88           C  
ATOM   1333  HA  PRO A  87      -6.007  16.054  -6.409  1.00 87.88           H  
ATOM   1334  C   PRO A  87      -4.431  15.537  -7.764  1.00 87.88           C  
ATOM   1335  CB  PRO A  87      -4.328  17.326  -5.958  1.00 87.88           C  
ATOM   1336  HB2 PRO A  87      -5.006  17.820  -5.263  1.00 87.88           H  
ATOM   1337  HB3 PRO A  87      -4.124  17.973  -6.812  1.00 87.88           H  
ATOM   1338  O   PRO A  87      -4.778  16.165  -8.759  1.00 87.88           O  
ATOM   1339  CG  PRO A  87      -3.048  16.930  -5.224  1.00 87.88           C  
ATOM   1340  HG2 PRO A  87      -2.725  17.700  -4.523  1.00 87.88           H  
ATOM   1341  HG3 PRO A  87      -2.261  16.707  -5.945  1.00 87.88           H  
ATOM   1342  CD  PRO A  87      -3.459  15.650  -4.501  1.00 87.88           C  
ATOM   1343  HD2 PRO A  87      -2.601  14.983  -4.413  1.00 87.88           H  
ATOM   1344  HD3 PRO A  87      -3.844  15.899  -3.512  1.00 87.88           H  
ATOM   1345  N   GLU A  88      -3.605  14.489  -7.841  1.00 78.74           N  
ATOM   1346  H   GLU A  88      -3.369  14.004  -6.987  1.00 78.74           H  
ATOM   1347  CA  GLU A  88      -3.132  13.893  -9.098  1.00 78.74           C  
ATOM   1348  HA  GLU A  88      -2.839  14.676  -9.798  1.00 78.74           H  
ATOM   1349  C   GLU A  88      -4.209  13.038  -9.774  1.00 78.74           C  
ATOM   1350  CB  GLU A  88      -1.924  12.985  -8.806  1.00 78.74           C  
ATOM   1351  HB2 GLU A  88      -2.247  12.186  -8.139  1.00 78.74           H  
ATOM   1352  HB3 GLU A  88      -1.586  12.537  -9.740  1.00 78.74           H  
ATOM   1353  O   GLU A  88      -4.158  12.814 -10.984  1.00 78.74           O  
ATOM   1354  CG  GLU A  88      -0.742  13.729  -8.167  1.00 78.74           C  
ATOM   1355  HG2 GLU A  88      -0.411  14.508  -8.854  1.00 78.74           H  
ATOM   1356  HG3 GLU A  88      -1.071  14.213  -7.247  1.00 78.74           H  
ATOM   1357  CD  GLU A  88       0.441  12.810  -7.820  1.00 78.74           C  
ATOM   1358  OE1 GLU A  88       1.545  13.367  -7.636  1.00 78.74           O  
ATOM   1359  OE2 GLU A  88       0.245  11.577  -7.671  1.00 78.74           O  
ATOM   1360  N   ASP A  89      -5.145  12.504  -8.984  1.00 75.61           N  
ATOM   1361  H   ASP A  89      -5.123  12.720  -7.998  1.00 75.61           H  
ATOM   1362  CA  ASP A  89      -5.977  11.384  -9.409  1.00 75.61           C  
ATOM   1363  HA  ASP A  89      -6.052  11.418 -10.496  1.00 75.61           H  
ATOM   1364  C   ASP A  89      -7.432  11.448  -8.905  1.00 75.61           C  
ATOM   1365  CB  ASP A  89      -5.227  10.086  -9.044  1.00 75.61           C  
ATOM   1366  HB2 ASP A  89      -4.159  10.278  -8.942  1.00 75.61           H  
ATOM   1367  HB3 ASP A  89      -5.320   9.394  -9.881  1.00 75.61           H  
ATOM   1368  O   ASP A  89      -8.302  10.878  -9.556  1.00 75.61           O  
ATOM   1369  CG  ASP A  89      -5.719   9.409  -7.771  1.00 75.61           C  
ATOM   1370  OD1 ASP A  89      -5.903  10.111  -6.763  1.00 75.61           O  
ATOM   1371  OD2 ASP A  89      -5.903   8.177  -7.799  1.00 75.61           O  
ATOM   1372  N   GLY A  90      -7.718  12.187  -7.827  1.00 81.56           N  
ATOM   1373  H   GLY A  90      -6.948  12.555  -7.287  1.00 81.56           H  
ATOM   1374  CA  GLY A  90      -9.059  12.344  -7.256  1.00 81.56           C  
ATOM   1375  HA2 GLY A  90      -9.797  12.354  -8.057  1.00 81.56           H  
ATOM   1376  HA3 GLY A  90      -9.101  13.300  -6.735  1.00 81.56           H  
ATOM   1377  C   GLY A  90      -9.468  11.258  -6.254  1.00 81.56           C  
ATOM   1378  O   GLY A  90     -10.618  11.253  -5.824  1.00 81.56           O  
ATOM   1379  N   GLY A  91      -8.558  10.356  -5.878  1.00 85.23           N  
ATOM   1380  H   GLY A  91      -7.622  10.430  -6.249  1.00 85.23           H  
ATOM   1381  CA  GLY A  91      -8.787   9.305  -4.891  1.00 85.23           C  
ATOM   1382  HA2 GLY A  91      -8.221   8.420  -5.181  1.00 85.23           H  
ATOM   1383  HA3 GLY A  91      -9.845   9.044  -4.876  1.00 85.23           H  
ATOM   1384  C   GLY A  91      -8.352   9.693  -3.477  1.00 85.23           C  
ATOM   1385  O   GLY A  91      -7.308  10.316  -3.269  1.00 85.23           O  
ATOM   1386  N   TRP A  92      -9.145   9.285  -2.492  1.00 91.78           N  
ATOM   1387  H   TRP A  92      -9.978   8.775  -2.746  1.00 91.78           H  
ATOM   1388  CA  TRP A  92      -8.759   9.221  -1.089  1.00 91.78           C  
ATOM   1389  HA  TRP A  92      -8.174  10.109  -0.850  1.00 91.78           H  
ATOM   1390  C   TRP A  92      -7.902   7.982  -0.825  1.00 91.78           C  
ATOM   1391  CB  TRP A  92      -9.998   9.221  -0.189  1.00 91.78           C  
ATOM   1392  HB2 TRP A  92     -10.675   8.421  -0.488  1.00 91.78           H  
ATOM   1393  HB3 TRP A  92      -9.684   9.011   0.833  1.00 91.78           H  
ATOM   1394  O   TRP A  92      -8.263   6.863  -1.173  1.00 91.78           O  
ATOM   1395  CG  TRP A  92     -10.745  10.513  -0.178  1.00 91.78           C  
ATOM   1396  CD1 TRP A  92     -11.776  10.843  -0.988  1.00 91.78           C  
ATOM   1397  HD1 TRP A  92     -12.189  10.205  -1.755  1.00 91.78           H  
ATOM   1398  CD2 TRP A  92     -10.500  11.681   0.658  1.00 91.78           C  
ATOM   1399  CE2 TRP A  92     -11.458  12.682   0.325  1.00 91.78           C  
ATOM   1400  CE3 TRP A  92      -9.563  11.996   1.664  1.00 91.78           C  
ATOM   1401  HE3 TRP A  92      -8.813  11.261   1.915  1.00 91.78           H  
ATOM   1402  NE1 TRP A  92     -12.183  12.133  -0.705  1.00 91.78           N  
ATOM   1403  HE1 TRP A  92     -12.865  12.645  -1.246  1.00 91.78           H  
ATOM   1404  CH2 TRP A  92     -10.563  14.203   1.975  1.00 91.78           C  
ATOM   1405  HH2 TRP A  92     -10.589  15.154   2.486  1.00 91.78           H  
ATOM   1406  CZ2 TRP A  92     -11.507  13.922   0.974  1.00 91.78           C  
ATOM   1407  HZ2 TRP A  92     -12.276  14.631   0.706  1.00 91.78           H  
ATOM   1408  CZ3 TRP A  92      -9.590  13.245   2.314  1.00 91.78           C  
ATOM   1409  HZ3 TRP A  92      -8.859  13.470   3.077  1.00 91.78           H  
ATOM   1410  N   TYR A  93      -6.783   8.180  -0.141  1.00 92.48           N  
ATOM   1411  H   TYR A  93      -6.518   9.133   0.065  1.00 92.48           H  
ATOM   1412  CA  TYR A  93      -5.889   7.114   0.301  1.00 92.48           C  
ATOM   1413  HA  TYR A  93      -6.333   6.141   0.089  1.00 92.48           H  
ATOM   1414  C   TYR A  93      -5.678   7.227   1.803  1.00 92.48           C  
ATOM   1415  CB  TYR A  93      -4.556   7.209  -0.454  1.00 92.48           C  
ATOM   1416  HB2 TYR A  93      -3.867   6.467  -0.053  1.00 92.48           H  
ATOM   1417  HB3 TYR A  93      -4.125   8.196  -0.282  1.00 92.48           H  
ATOM   1418  O   TYR A  93      -5.545   8.340   2.329  1.00 92.48           O  
ATOM   1419  CG  TYR A  93      -4.701   6.987  -1.947  1.00 92.48           C  
ATOM   1420  CD1 TYR A  93      -4.639   5.683  -2.472  1.00 92.48           C  
ATOM   1421  HD1 TYR A  93      -4.447   4.838  -1.828  1.00 92.48           H  
ATOM   1422  CD2 TYR A  93      -4.991   8.075  -2.794  1.00 92.48           C  
ATOM   1423  HD2 TYR A  93      -5.082   9.071  -2.388  1.00 92.48           H  
ATOM   1424  CE1 TYR A  93      -4.908   5.461  -3.836  1.00 92.48           C  
ATOM   1425  HE1 TYR A  93      -4.909   4.459  -4.238  1.00 92.48           H  
ATOM   1426  CE2 TYR A  93      -5.258   7.856  -4.159  1.00 92.48           C  
ATOM   1427  HE2 TYR A  93      -5.536   8.682  -4.798  1.00 92.48           H  
ATOM   1428  OH  TYR A  93      -5.573   6.303  -5.970  1.00 92.48           O  
ATOM   1429  HH  TYR A  93      -5.708   7.093  -6.498  1.00 92.48           H  
ATOM   1430  CZ  TYR A  93      -5.240   6.545  -4.676  1.00 92.48           C  
ATOM   1431  N   ARG A  94      -5.558   6.088   2.499  1.00 93.92           N  
ATOM   1432  H   ARG A  94      -5.656   5.197   2.035  1.00 93.92           H  
ATOM   1433  CA  ARG A  94      -4.986   6.119   3.845  1.00 93.92           C  
ATOM   1434  HA  ARG A  94      -5.498   6.894   4.415  1.00 93.92           H  
ATOM   1435  C   ARG A  94      -3.527   6.520   3.686  1.00 93.92           C  
ATOM   1436  CB  ARG A  94      -5.151   4.789   4.586  1.00 93.92           C  
ATOM   1437  HB2 ARG A  94      -4.534   4.031   4.103  1.00 93.92           H  
ATOM   1438  HB3 ARG A  94      -4.788   4.915   5.606  1.00 93.92           H  
ATOM   1439  O   ARG A  94      -2.787   5.931   2.898  1.00 93.92           O  
ATOM   1440  CG  ARG A  94      -6.620   4.333   4.634  1.00 93.92           C  
ATOM   1441  HG2 ARG A  94      -7.001   4.175   3.625  1.00 93.92           H  
ATOM   1442  HG3 ARG A  94      -7.220   5.112   5.105  1.00 93.92           H  
ATOM   1443  CD  ARG A  94      -6.784   3.037   5.429  1.00 93.92           C  
ATOM   1444  HD2 ARG A  94      -7.847   2.812   5.512  1.00 93.92           H  
ATOM   1445  HD3 ARG A  94      -6.368   3.174   6.427  1.00 93.92           H  
ATOM   1446  NE  ARG A  94      -6.105   1.929   4.748  1.00 93.92           N  
ATOM   1447  HE  ARG A  94      -5.798   2.101   3.801  1.00 93.92           H  
ATOM   1448  NH1 ARG A  94      -6.192   0.362   6.421  1.00 93.92           N  
ATOM   1449 HH11 ARG A  94      -5.886  -0.533   6.774  1.00 93.92           H  
ATOM   1450 HH12 ARG A  94      -6.864   0.909   6.941  1.00 93.92           H  
ATOM   1451  NH2 ARG A  94      -5.148  -0.094   4.511  1.00 93.92           N  
ATOM   1452 HH21 ARG A  94      -5.036  -1.065   4.765  1.00 93.92           H  
ATOM   1453 HH22 ARG A  94      -4.872   0.195   3.583  1.00 93.92           H  
ATOM   1454  CZ  ARG A  94      -5.819   0.741   5.231  1.00 93.92           C  
ATOM   1455  N   ALA A  95      -3.129   7.556   4.402  1.00 94.18           N  
ATOM   1456  H   ALA A  95      -3.811   8.008   4.994  1.00 94.18           H  
ATOM   1457  CA  ALA A  95      -1.811   8.152   4.326  1.00 94.18           C  
ATOM   1458  HA  ALA A  95      -1.175   7.526   3.700  1.00 94.18           H  
ATOM   1459  C   ALA A  95      -1.196   8.229   5.721  1.00 94.18           C  
ATOM   1460  CB  ALA A  95      -1.927   9.525   3.663  1.00 94.18           C  
ATOM   1461  HB1 ALA A  95      -2.376   9.413   2.676  1.00 94.18           H  
ATOM   1462  HB2 ALA A  95      -0.939   9.974   3.555  1.00 94.18           H  
ATOM   1463  HB3 ALA A  95      -2.557  10.175   4.270  1.00 94.18           H  
ATOM   1464  O   ALA A  95      -1.906   8.396   6.714  1.00 94.18           O  
ATOM   1465  N   ARG A  96       0.131   8.135   5.814  1.00 94.81           N  
ATOM   1466  H   ARG A  96       0.648   7.949   4.966  1.00 94.81           H  
ATOM   1467  CA  ARG A  96       0.858   8.351   7.070  1.00 94.81           C  
ATOM   1468  HA  ARG A  96       0.143   8.649   7.838  1.00 94.81           H  
ATOM   1469  C   ARG A  96       1.861   9.472   6.938  1.00 94.81           C  
ATOM   1470  CB  ARG A  96       1.512   7.058   7.536  1.00 94.81           C  
ATOM   1471  HB2 ARG A  96       2.299   6.768   6.840  1.00 94.81           H  
ATOM   1472  HB3 ARG A  96       0.747   6.283   7.554  1.00 94.81           H  
ATOM   1473  O   ARG A  96       2.709   9.443   6.048  1.00 94.81           O  
ATOM   1474  CG  ARG A  96       2.096   7.208   8.945  1.00 94.81           C  
ATOM   1475  HG2 ARG A  96       1.347   7.605   9.631  1.00 94.81           H  
ATOM   1476  HG3 ARG A  96       2.954   7.879   8.923  1.00 94.81           H  
ATOM   1477  CD  ARG A  96       2.543   5.844   9.441  1.00 94.81           C  
ATOM   1478  HD2 ARG A  96       3.179   5.410   8.669  1.00 94.81           H  
ATOM   1479  HD3 ARG A  96       3.119   5.992  10.355  1.00 94.81           H  
ATOM   1480  NE  ARG A  96       1.400   4.965   9.735  1.00 94.81           N  
ATOM   1481  HE  ARG A  96       0.802   5.249  10.498  1.00 94.81           H  
ATOM   1482  NH1 ARG A  96       1.547   3.402   8.018  1.00 94.81           N  
ATOM   1483 HH11 ARG A  96       2.345   3.852   7.593  1.00 94.81           H  
ATOM   1484 HH12 ARG A  96       1.061   2.689   7.494  1.00 94.81           H  
ATOM   1485  NH2 ARG A  96      -0.136   3.357   9.459  1.00 94.81           N  
ATOM   1486 HH21 ARG A  96      -0.475   2.558   8.943  1.00 94.81           H  
ATOM   1487 HH22 ARG A  96      -0.781   3.886  10.030  1.00 94.81           H  
ATOM   1488  CZ  ARG A  96       0.961   3.913   9.064  1.00 94.81           C  
ATOM   1489  N   ALA A  97       1.784  10.431   7.852  1.00 94.89           N  
ATOM   1490  H   ALA A  97       1.094  10.344   8.585  1.00 94.89           H  
ATOM   1491  CA  ALA A  97       2.672  11.581   7.865  1.00 94.89           C  
ATOM   1492  HA  ALA A  97       2.702  12.027   6.870  1.00 94.89           H  
ATOM   1493  C   ALA A  97       4.087  11.141   8.253  1.00 94.89           C  
ATOM   1494  CB  ALA A  97       2.095  12.608   8.836  1.00 94.89           C  
ATOM   1495  HB1 ALA A  97       2.710  13.507   8.838  1.00 94.89           H  
ATOM   1496  HB2 ALA A  97       1.080  12.861   8.528  1.00 94.89           H  
ATOM   1497  HB3 ALA A  97       2.061  12.181   9.838  1.00 94.89           H  
ATOM   1498  O   ALA A  97       4.318  10.710   9.383  1.00 94.89           O  
ATOM   1499  N   LEU A  98       5.033  11.247   7.323  1.00 94.64           N  
ATOM   1500  H   LEU A  98       4.792  11.654   6.430  1.00 94.64           H  
ATOM   1501  CA  LEU A  98       6.435  10.909   7.572  1.00 94.64           C  
ATOM   1502  HA  LEU A  98       6.488  10.065   8.259  1.00 94.64           H  
ATOM   1503  C   LEU A  98       7.161  12.074   8.246  1.00 94.64           C  
ATOM   1504  CB  LEU A  98       7.120  10.506   6.255  1.00 94.64           C  
ATOM   1505  HB2 LEU A  98       7.171  11.376   5.601  1.00 94.64           H  
ATOM   1506  HB3 LEU A  98       8.141  10.207   6.489  1.00 94.64           H  
ATOM   1507  O   LEU A  98       8.031  11.866   9.082  1.00 94.64           O  
ATOM   1508  CG  LEU A  98       6.434   9.361   5.487  1.00 94.64           C  
ATOM   1509  HG  LEU A  98       5.479   9.713   5.100  1.00 94.64           H  
ATOM   1510  CD1 LEU A  98       7.309   8.965   4.300  1.00 94.64           C  
ATOM   1511 HD11 LEU A  98       8.263   8.582   4.661  1.00 94.64           H  
ATOM   1512 HD12 LEU A  98       6.812   8.198   3.706  1.00 94.64           H  
ATOM   1513 HD13 LEU A  98       7.488   9.834   3.665  1.00 94.64           H  
ATOM   1514  CD2 LEU A  98       6.178   8.125   6.354  1.00 94.64           C  
ATOM   1515 HD21 LEU A  98       7.108   7.794   6.814  1.00 94.64           H  
ATOM   1516 HD22 LEU A  98       5.767   7.325   5.738  1.00 94.64           H  
ATOM   1517 HD23 LEU A  98       5.447   8.359   7.129  1.00 94.64           H  
ATOM   1518  N   ASN A  99       6.776  13.300   7.908  1.00 93.70           N  
ATOM   1519  H   ASN A  99       6.041  13.383   7.220  1.00 93.70           H  
ATOM   1520  CA  ASN A  99       7.225  14.544   8.526  1.00 93.70           C  
ATOM   1521  HA  ASN A  99       7.281  14.411   9.607  1.00 93.70           H  
ATOM   1522  C   ASN A  99       6.168  15.638   8.248  1.00 93.70           C  
ATOM   1523  CB  ASN A  99       8.647  14.857   8.007  1.00 93.70           C  
ATOM   1524  HB2 ASN A  99       9.023  15.780   8.448  1.00 93.70           H  
ATOM   1525  HB3 ASN A  99       9.314  14.057   8.329  1.00 93.70           H  
ATOM   1526  O   ASN A  99       5.018  15.331   7.935  1.00 93.70           O  
ATOM   1527  CG  ASN A  99       8.729  14.972   6.498  1.00 93.70           C  
ATOM   1528  ND2 ASN A  99       9.784  14.497   5.883  1.00 93.70           N  
ATOM   1529 HD21 ASN A  99      10.524  14.052   6.408  1.00 93.70           H  
ATOM   1530 HD22 ASN A  99       9.799  14.578   4.877  1.00 93.70           H  
ATOM   1531  OD1 ASN A  99       7.838  15.495   5.857  1.00 93.70           O  
ATOM   1532  N   THR A 100       6.535  16.915   8.359  1.00 92.18           N  
ATOM   1533  H   THR A 100       7.499  17.137   8.564  1.00 92.18           H  
ATOM   1534  CA  THR A 100       5.630  18.053   8.118  1.00 92.18           C  
ATOM   1535  HA  THR A 100       4.665  17.832   8.574  1.00 92.18           H  
ATOM   1536  C   THR A 100       5.338  18.353   6.642  1.00 92.18           C  
ATOM   1537  CB  THR A 100       6.188  19.323   8.776  1.00 92.18           C  
ATOM   1538  HB  THR A 100       5.607  20.189   8.461  1.00 92.18           H  
ATOM   1539  O   THR A 100       4.487  19.195   6.368  1.00 92.18           O  
ATOM   1540  CG2 THR A 100       6.150  19.243  10.302  1.00 92.18           C  
ATOM   1541 HG21 THR A 100       6.777  18.424  10.655  1.00 92.18           H  
ATOM   1542 HG22 THR A 100       5.125  19.073  10.631  1.00 92.18           H  
ATOM   1543 HG23 THR A 100       6.507  20.180  10.729  1.00 92.18           H  
ATOM   1544  OG1 THR A 100       7.540  19.504   8.413  1.00 92.18           O  
ATOM   1545  HG1 THR A 100       7.797  20.393   8.668  1.00 92.18           H  
ATOM   1546  N   THR A 101       6.026  17.710   5.692  1.00 95.65           N  
ATOM   1547  H   THR A 101       6.742  17.055   5.973  1.00 95.65           H  
ATOM   1548  CA  THR A 101       5.928  17.995   4.247  1.00 95.65           C  
ATOM   1549  HA  THR A 101       5.054  18.620   4.064  1.00 95.65           H  
ATOM   1550  C   THR A 101       5.740  16.755   3.370  1.00 95.65           C  
ATOM   1551  CB  THR A 101       7.159  18.771   3.747  1.00 95.65           C  
ATOM   1552  HB  THR A 101       7.058  18.943   2.675  1.00 95.65           H  
ATOM   1553  O   THR A 101       5.571  16.905   2.161  1.00 95.65           O  
ATOM   1554  CG2 THR A 101       7.329  20.127   4.431  1.00 95.65           C  
ATOM   1555 HG21 THR A 101       6.405  20.698   4.335  1.00 95.65           H  
ATOM   1556 HG22 THR A 101       8.139  20.679   3.955  1.00 95.65           H  
ATOM   1557 HG23 THR A 101       7.557  19.990   5.488  1.00 95.65           H  
ATOM   1558  OG1 THR A 101       8.344  18.046   3.983  1.00 95.65           O  
ATOM   1559  HG1 THR A 101       9.071  18.531   3.584  1.00 95.65           H  
ATOM   1560  N   MET A 102       5.761  15.539   3.926  1.00 96.60           N  
ATOM   1561  H   MET A 102       5.978  15.474   4.910  1.00 96.60           H  
ATOM   1562  CA  MET A 102       5.709  14.281   3.169  1.00 96.60           C  
ATOM   1563  HA  MET A 102       5.261  14.481   2.196  1.00 96.60           H  
ATOM   1564  C   MET A 102       4.852  13.219   3.869  1.00 96.60           C  
ATOM   1565  CB  MET A 102       7.129  13.731   2.933  1.00 96.60           C  
ATOM   1566  HB2 MET A 102       7.587  13.487   3.892  1.00 96.60           H  
ATOM   1567  HB3 MET A 102       7.054  12.815   2.348  1.00 96.60           H  
ATOM   1568  O   MET A 102       4.917  13.064   5.093  1.00 96.60           O  
ATOM   1569  CG  MET A 102       8.035  14.722   2.187  1.00 96.60           C  
ATOM   1570  HG2 MET A 102       8.126  15.625   2.791  1.00 96.60           H  
ATOM   1571  HG3 MET A 102       7.555  14.993   1.247  1.00 96.60           H  
ATOM   1572  SD  MET A 102       9.723  14.154   1.839  1.00 96.60           S  
ATOM   1573  CE  MET A 102       9.394  13.008   0.474  1.00 96.60           C  
ATOM   1574  HE1 MET A 102      10.333  12.613   0.088  1.00 96.60           H  
ATOM   1575  HE2 MET A 102       8.784  12.180   0.837  1.00 96.60           H  
ATOM   1576  HE3 MET A 102       8.862  13.521  -0.327  1.00 96.60           H  
ATOM   1577  N   ALA A 103       4.095  12.442   3.089  1.00 95.97           N  
ATOM   1578  H   ALA A 103       4.086  12.622   2.095  1.00 95.97           H  
ATOM   1579  CA  ALA A 103       3.311  11.306   3.575  1.00 95.97           C  
ATOM   1580  HA  ALA A 103       3.700  11.017   4.552  1.00 95.97           H  
ATOM   1581  C   ALA A 103       3.419  10.078   2.660  1.00 95.97           C  
ATOM   1582  CB  ALA A 103       1.849  11.723   3.755  1.00 95.97           C  
ATOM   1583  HB1 ALA A 103       1.784  12.527   4.489  1.00 95.97           H  
ATOM   1584  HB2 ALA A 103       1.437  12.056   2.802  1.00 95.97           H  
ATOM   1585  HB3 ALA A 103       1.266  10.875   4.114  1.00 95.97           H  
ATOM   1586  O   ALA A 103       3.433  10.202   1.439  1.00 95.97           O  
ATOM   1587  N   ALA A 104       3.455   8.888   3.257  1.00 95.24           N  
ATOM   1588  H   ALA A 104       3.370   8.869   4.263  1.00 95.24           H  
ATOM   1589  CA  ALA A 104       3.350   7.612   2.552  1.00 95.24           C  
ATOM   1590  HA  ALA A 104       3.873   7.663   1.597  1.00 95.24           H  
ATOM   1591  C   ALA A 104       1.875   7.279   2.283  1.00 95.24           C  
ATOM   1592  CB  ALA A 104       4.009   6.538   3.427  1.00 95.24           C  
ATOM   1593  HB1 ALA A 104       5.091   6.669   3.427  1.00 95.24           H  
ATOM   1594  HB2 ALA A 104       3.771   5.548   3.037  1.00 95.24           H  
ATOM   1595  HB3 ALA A 104       3.629   6.598   4.446  1.00 95.24           H  
ATOM   1596  O   ALA A 104       1.087   7.302   3.229  1.00 95.24           O  
ATOM   1597  N   LEU A 105       1.505   6.948   1.041  1.00 92.74           N  
ATOM   1598  H   LEU A 105       2.201   6.939   0.310  1.00 92.74           H  
ATOM   1599  CA  LEU A 105       0.175   6.430   0.698  1.00 92.74           C  
ATOM   1600  HA  LEU A 105      -0.560   6.837   1.392  1.00 92.74           H  
ATOM   1601  C   LEU A 105       0.166   4.909   0.850  1.00 92.74           C  
ATOM   1602  CB  LEU A 105      -0.246   6.836  -0.724  1.00 92.74           C  
ATOM   1603  HB2 LEU A 105      -1.243   6.430  -0.895  1.00 92.74           H  
ATOM   1604  HB3 LEU A 105       0.426   6.365  -1.442  1.00 92.74           H  
ATOM   1605  O   LEU A 105       0.857   4.195   0.131  1.00 92.74           O  
ATOM   1606  CG  LEU A 105      -0.277   8.345  -1.013  1.00 92.74           C  
ATOM   1607  HG  LEU A 105       0.746   8.707  -1.121  1.00 92.74           H  
ATOM   1608  CD1 LEU A 105      -1.021   8.570  -2.328  1.00 92.74           C  
ATOM   1609 HD11 LEU A 105      -0.963   9.619  -2.618  1.00 92.74           H  
ATOM   1610 HD12 LEU A 105      -0.576   7.945  -3.103  1.00 92.74           H  
ATOM   1611 HD13 LEU A 105      -2.068   8.290  -2.218  1.00 92.74           H  
ATOM   1612  CD2 LEU A 105      -0.972   9.169   0.073  1.00 92.74           C  
ATOM   1613 HD21 LEU A 105      -0.379   9.151   0.987  1.00 92.74           H  
ATOM   1614 HD22 LEU A 105      -1.066  10.205  -0.252  1.00 92.74           H  
ATOM   1615 HD23 LEU A 105      -1.963   8.763   0.274  1.00 92.74           H  
ATOM   1616  N   LEU A 106      -0.626   4.427   1.798  1.00 89.94           N  
ATOM   1617  H   LEU A 106      -1.249   5.076   2.258  1.00 89.94           H  
ATOM   1618  CA  LEU A 106      -0.539   3.086   2.388  1.00 89.94           C  
ATOM   1619  HA  LEU A 106       0.505   2.779   2.434  1.00 89.94           H  
ATOM   1620  C   LEU A 106      -1.290   2.014   1.584  1.00 89.94           C  
ATOM   1621  CB  LEU A 106      -1.091   3.203   3.813  1.00 89.94           C  
ATOM   1622  HB2 LEU A 106      -0.925   2.247   4.310  1.00 89.94           H  
ATOM   1623  HB3 LEU A 106      -2.169   3.352   3.750  1.00 89.94           H  
ATOM   1624  O   LEU A 106      -1.096   0.812   1.777  1.00 89.94           O  
ATOM   1625  CG  LEU A 106      -0.479   4.356   4.637  1.00 89.94           C  
ATOM   1626  HG  LEU A 106      -0.698   5.303   4.144  1.00 89.94           H  
ATOM   1627  CD1 LEU A 106      -1.166   4.467   5.989  1.00 89.94           C  
ATOM   1628 HD11 LEU A 106      -0.842   5.394   6.462  1.00 89.94           H  
ATOM   1629 HD12 LEU A 106      -2.246   4.505   5.844  1.00 89.94           H  
ATOM   1630 HD13 LEU A 106      -0.924   3.616   6.626  1.00 89.94           H  
ATOM   1631  CD2 LEU A 106       1.046   4.306   4.771  1.00 89.94           C  
ATOM   1632 HD21 LEU A 106       1.387   5.113   5.419  1.00 89.94           H  
ATOM   1633 HD22 LEU A 106       1.498   4.443   3.789  1.00 89.94           H  
ATOM   1634 HD23 LEU A 106       1.367   3.340   5.162  1.00 89.94           H  
ATOM   1635  N   ASP A 107      -2.097   2.492   0.641  1.00 85.49           N  
ATOM   1636  H   ASP A 107      -2.216   3.495   0.638  1.00 85.49           H  
ATOM   1637  CA  ASP A 107      -2.929   1.735  -0.294  1.00 85.49           C  
ATOM   1638  HA  ASP A 107      -2.745   0.669  -0.167  1.00 85.49           H  
ATOM   1639  C   ASP A 107      -2.603   2.099  -1.760  1.00 85.49           C  
ATOM   1640  CB  ASP A 107      -4.398   2.020   0.054  1.00 85.49           C  
ATOM   1641  HB2 ASP A 107      -4.622   3.059  -0.189  1.00 85.49           H  
ATOM   1642  HB3 ASP A 107      -5.047   1.385  -0.549  1.00 85.49           H  
ATOM   1643  O   ASP A 107      -3.348   1.753  -2.674  1.00 85.49           O  
ATOM   1644  CG  ASP A 107      -4.708   1.776   1.531  1.00 85.49           C  
ATOM   1645  OD1 ASP A 107      -4.340   0.708   2.068  1.00 85.49           O  
ATOM   1646  OD2 ASP A 107      -5.294   2.673   2.176  1.00 85.49           O  
ATOM   1647  N   GLY A 108      -1.506   2.842  -1.977  1.00 83.66           N  
ATOM   1648  H   GLY A 108      -0.930   3.054  -1.175  1.00 83.66           H  
ATOM   1649  CA  GLY A 108      -1.122   3.422  -3.270  1.00 83.66           C  
ATOM   1650  HA2 GLY A 108      -1.586   4.403  -3.373  1.00 83.66           H  
ATOM   1651  HA3 GLY A 108      -1.499   2.785  -4.070  1.00 83.66           H  
ATOM   1652  C   GLY A 108       0.390   3.573  -3.486  1.00 83.66           C  
ATOM   1653  O   GLY A 108       0.797   4.344  -4.348  1.00 83.66           O  
ATOM   1654  N   SER A 109       1.211   2.880  -2.690  1.00 87.72           N  
ATOM   1655  H   SER A 109       0.769   2.290  -2.000  1.00 87.72           H  
ATOM   1656  CA  SER A 109       2.628   2.541  -2.935  1.00 87.72           C  
ATOM   1657  HA  SER A 109       3.027   2.205  -1.978  1.00 87.72           H  
ATOM   1658  C   SER A 109       3.572   3.677  -3.355  1.00 87.72           C  
ATOM   1659  CB  SER A 109       2.707   1.329  -3.867  1.00 87.72           C  
ATOM   1660  HB2 SER A 109       2.364   1.617  -4.861  1.00 87.72           H  
ATOM   1661  HB3 SER A 109       3.731   0.965  -3.943  1.00 87.72           H  
ATOM   1662  O   SER A 109       4.584   3.440  -4.012  1.00 87.72           O  
ATOM   1663  OG  SER A 109       1.878   0.305  -3.353  1.00 87.72           O  
ATOM   1664  HG  SER A 109       1.877  -0.428  -3.973  1.00 87.72           H  
ATOM   1665  N   LYS A 110       3.270   4.915  -2.951  1.00 90.11           N  
ATOM   1666  H   LYS A 110       2.417   5.024  -2.421  1.00 90.11           H  
ATOM   1667  CA  LYS A 110       4.065   6.113  -3.256  1.00 90.11           C  
ATOM   1668  HA  LYS A 110       5.086   5.788  -3.456  1.00 90.11           H  
ATOM   1669  C   LYS A 110       4.142   7.067  -2.071  1.00 90.11           C  
ATOM   1670  CB  LYS A 110       3.534   6.791  -4.538  1.00 90.11           C  
ATOM   1671  HB2 LYS A 110       4.256   7.542  -4.860  1.00 90.11           H  
ATOM   1672  HB3 LYS A 110       3.479   6.035  -5.322  1.00 90.11           H  
ATOM   1673  O   LYS A 110       3.323   7.013  -1.153  1.00 90.11           O  
ATOM   1674  CG  LYS A 110       2.157   7.470  -4.401  1.00 90.11           C  
ATOM   1675  HG2 LYS A 110       2.233   8.310  -3.711  1.00 90.11           H  
ATOM   1676  HG3 LYS A 110       1.437   6.758  -3.998  1.00 90.11           H  
ATOM   1677  CD  LYS A 110       1.656   7.981  -5.764  1.00 90.11           C  
ATOM   1678  HD2 LYS A 110       2.313   8.778  -6.111  1.00 90.11           H  
ATOM   1679  HD3 LYS A 110       1.681   7.161  -6.482  1.00 90.11           H  
ATOM   1680  CE  LYS A 110       0.216   8.504  -5.657  1.00 90.11           C  
ATOM   1681  HE2 LYS A 110      -0.423   7.675  -5.352  1.00 90.11           H  
ATOM   1682  HE3 LYS A 110       0.177   9.269  -4.881  1.00 90.11           H  
ATOM   1683  NZ  LYS A 110      -0.278   9.070  -6.937  1.00 90.11           N  
ATOM   1684  HZ1 LYS A 110       0.191   9.934  -7.169  1.00 90.11           H  
ATOM   1685  HZ2 LYS A 110      -1.253   9.327  -6.876  1.00 90.11           H  
ATOM   1686  HZ3 LYS A 110      -0.149   8.431  -7.708  1.00 90.11           H  
ATOM   1687  N   VAL A 111       5.116   7.973  -2.105  1.00 95.16           N  
ATOM   1688  H   VAL A 111       5.727   7.980  -2.909  1.00 95.16           H  
ATOM   1689  CA  VAL A 111       5.224   9.088  -1.155  1.00 95.16           C  
ATOM   1690  HA  VAL A 111       4.525   8.923  -0.335  1.00 95.16           H  
ATOM   1691  C   VAL A 111       4.812  10.382  -1.853  1.00 95.16           C  
ATOM   1692  CB  VAL A 111       6.630   9.170  -0.534  1.00 95.16           C  
ATOM   1693  HB  VAL A 111       7.371   9.304  -1.322  1.00 95.16           H  
ATOM   1694  O   VAL A 111       5.267  10.667  -2.956  1.00 95.16           O  
ATOM   1695  CG1 VAL A 111       6.749  10.330   0.461  1.00 95.16           C  
ATOM   1696 HG11 VAL A 111       6.636  11.283  -0.054  1.00 95.16           H  
ATOM   1697 HG12 VAL A 111       5.990  10.242   1.239  1.00 95.16           H  
ATOM   1698 HG13 VAL A 111       7.732  10.299   0.932  1.00 95.16           H  
ATOM   1699  CG2 VAL A 111       6.956   7.886   0.241  1.00 95.16           C  
ATOM   1700 HG21 VAL A 111       6.232   7.736   1.042  1.00 95.16           H  
ATOM   1701 HG22 VAL A 111       6.928   7.028  -0.430  1.00 95.16           H  
ATOM   1702 HG23 VAL A 111       7.955   7.959   0.669  1.00 95.16           H  
ATOM   1703  N   VAL A 112       3.949  11.165  -1.206  1.00 95.24           N  
ATOM   1704  H   VAL A 112       3.644  10.870  -0.290  1.00 95.24           H  
ATOM   1705  CA  VAL A 112       3.440  12.451  -1.705  1.00 95.24           C  
ATOM   1706  HA  VAL A 112       3.798  12.595  -2.724  1.00 95.24           H  
ATOM   1707  C   VAL A 112       3.972  13.618  -0.879  1.00 95.24           C  
ATOM   1708  CB  VAL A 112       1.899  12.485  -1.763  1.00 95.24           C  
ATOM   1709  HB  VAL A 112       1.596  13.485  -2.073  1.00 95.24           H  
ATOM   1710  O   VAL A 112       4.220  13.484   0.321  1.00 95.24           O  
ATOM   1711  CG1 VAL A 112       1.371  11.501  -2.812  1.00 95.24           C  
ATOM   1712 HG11 VAL A 112       1.614  10.478  -2.527  1.00 95.24           H  
ATOM   1713 HG12 VAL A 112       1.821  11.718  -3.781  1.00 95.24           H  
ATOM   1714 HG13 VAL A 112       0.290  11.611  -2.897  1.00 95.24           H  
ATOM   1715  CG2 VAL A 112       1.235  12.189  -0.411  1.00 95.24           C  
ATOM   1716 HG21 VAL A 112       0.155  12.304  -0.503  1.00 95.24           H  
ATOM   1717 HG22 VAL A 112       1.586  12.891   0.345  1.00 95.24           H  
ATOM   1718 HG23 VAL A 112       1.453  11.170  -0.091  1.00 95.24           H  
ATOM   1719  N   TYR A 113       4.111  14.781  -1.519  1.00 96.31           N  
ATOM   1720  H   TYR A 113       3.860  14.819  -2.496  1.00 96.31           H  
ATOM   1721  CA  TYR A 113       4.416  16.041  -0.842  1.00 96.31           C  
ATOM   1722  HA  TYR A 113       5.033  15.832   0.032  1.00 96.31           H  
ATOM   1723  C   TYR A 113       3.131  16.725  -0.376  1.00 96.31           C  
ATOM   1724  CB  TYR A 113       5.212  16.973  -1.761  1.00 96.31           C  
ATOM   1725  HB2 TYR A 113       5.248  17.961  -1.304  1.00 96.31           H  
ATOM   1726  HB3 TYR A 113       4.694  17.072  -2.715  1.00 96.31           H  
ATOM   1727  O   TYR A 113       2.300  17.096  -1.203  1.00 96.31           O  
ATOM   1728  CG  TYR A 113       6.636  16.520  -1.996  1.00 96.31           C  
ATOM   1729  CD1 TYR A 113       7.598  16.717  -0.987  1.00 96.31           C  
ATOM   1730  HD1 TYR A 113       7.310  17.179  -0.054  1.00 96.31           H  
ATOM   1731  CD2 TYR A 113       6.994  15.889  -3.203  1.00 96.31           C  
ATOM   1732  HD2 TYR A 113       6.254  15.711  -3.969  1.00 96.31           H  
ATOM   1733  CE1 TYR A 113       8.923  16.286  -1.182  1.00 96.31           C  
ATOM   1734  HE1 TYR A 113       9.655  16.419  -0.399  1.00 96.31           H  
ATOM   1735  CE2 TYR A 113       8.321  15.463  -3.403  1.00 96.31           C  
ATOM   1736  HE2 TYR A 113       8.606  14.961  -4.316  1.00 96.31           H  
ATOM   1737  OH  TYR A 113      10.560  15.234  -2.586  1.00 96.31           O  
ATOM   1738  HH  TYR A 113      11.099  15.348  -1.800  1.00 96.31           H  
ATOM   1739  CZ  TYR A 113       9.285  15.659  -2.394  1.00 96.31           C  
ATOM   1740  N   LEU A 114       3.014  16.932   0.934  1.00 96.18           N  
ATOM   1741  H   LEU A 114       3.808  16.694   1.510  1.00 96.18           H  
ATOM   1742  CA  LEU A 114       1.880  17.589   1.580  1.00 96.18           C  
ATOM   1743  HA  LEU A 114       0.956  17.202   1.151  1.00 96.18           H  
ATOM   1744  C   LEU A 114       1.907  19.101   1.334  1.00 96.18           C  
ATOM   1745  CB  LEU A 114       1.908  17.294   3.092  1.00 96.18           C  
ATOM   1746  HB2 LEU A 114       2.835  17.694   3.502  1.00 96.18           H  
ATOM   1747  HB3 LEU A 114       1.083  17.830   3.562  1.00 96.18           H  
ATOM   1748  O   LEU A 114       2.937  19.757   1.521  1.00 96.18           O  
ATOM   1749  CG  LEU A 114       1.803  15.806   3.468  1.00 96.18           C  
ATOM   1750  HG  LEU A 114       2.596  15.242   2.979  1.00 96.18           H  
ATOM   1751  CD1 LEU A 114       1.984  15.662   4.981  1.00 96.18           C  
ATOM   1752 HD11 LEU A 114       1.868  14.621   5.280  1.00 96.18           H  
ATOM   1753 HD12 LEU A 114       2.983  15.994   5.265  1.00 96.18           H  
ATOM   1754 HD13 LEU A 114       1.247  16.271   5.505  1.00 96.18           H  
ATOM   1755  CD2 LEU A 114       0.452  15.221   3.056  1.00 96.18           C  
ATOM   1756 HD21 LEU A 114       0.393  14.177   3.364  1.00 96.18           H  
ATOM   1757 HD22 LEU A 114      -0.363  15.784   3.510  1.00 96.18           H  
ATOM   1758 HD23 LEU A 114       0.348  15.249   1.971  1.00 96.18           H  
ATOM   1759  N   ARG A 115       0.761  19.665   0.950  1.00 94.06           N  
ATOM   1760  H   ARG A 115      -0.009  19.048   0.736  1.00 94.06           H  
ATOM   1761  CA  ARG A 115       0.587  21.095   0.656  1.00 94.06           C  
ATOM   1762  HA  ARG A 115       1.517  21.614   0.887  1.00 94.06           H  
ATOM   1763  C   ARG A 115      -0.509  21.693   1.535  1.00 94.06           C  
ATOM   1764  CB  ARG A 115       0.269  21.290  -0.837  1.00 94.06           C  
ATOM   1765  HB2 ARG A 115      -0.745  20.936  -1.022  1.00 94.06           H  
ATOM   1766  HB3 ARG A 115       0.294  22.355  -1.072  1.00 94.06           H  
ATOM   1767  O   ARG A 115      -1.430  21.009   1.963  1.00 94.06           O  
ATOM   1768  CG  ARG A 115       1.238  20.550  -1.775  1.00 94.06           C  
ATOM   1769  HG2 ARG A 115       2.228  21.000  -1.706  1.00 94.06           H  
ATOM   1770  HG3 ARG A 115       1.305  19.499  -1.494  1.00 94.06           H  
ATOM   1771  CD  ARG A 115       0.742  20.587  -3.220  1.00 94.06           C  
ATOM   1772  HD2 ARG A 115       0.659  21.623  -3.548  1.00 94.06           H  
ATOM   1773  HD3 ARG A 115      -0.244  20.122  -3.245  1.00 94.06           H  
ATOM   1774  NE  ARG A 115       1.665  19.846  -4.100  1.00 94.06           N  
ATOM   1775  HE  ARG A 115       2.473  19.443  -3.647  1.00 94.06           H  
ATOM   1776  NH1 ARG A 115       0.324  19.792  -5.956  1.00 94.06           N  
ATOM   1777 HH11 ARG A 115       0.122  19.418  -6.872  1.00 94.06           H  
ATOM   1778 HH12 ARG A 115      -0.416  20.192  -5.398  1.00 94.06           H  
ATOM   1779  NH2 ARG A 115       2.315  18.787  -6.006  1.00 94.06           N  
ATOM   1780 HH21 ARG A 115       3.134  18.439  -5.528  1.00 94.06           H  
ATOM   1781 HH22 ARG A 115       2.084  18.409  -6.914  1.00 94.06           H  
ATOM   1782  CZ  ARG A 115       1.434  19.485  -5.347  1.00 94.06           C  
ATOM   1783  N   MET A 116      -0.439  23.006   1.754  1.00 90.96           N  
ATOM   1784  H   MET A 116       0.345  23.505   1.361  1.00 90.96           H  
ATOM   1785  CA  MET A 116      -1.354  23.742   2.646  1.00 90.96           C  
ATOM   1786  HA  MET A 116      -1.258  23.330   3.651  1.00 90.96           H  
ATOM   1787  C   MET A 116      -2.845  23.639   2.259  1.00 90.96           C  
ATOM   1788  CB  MET A 116      -0.905  25.212   2.667  1.00 90.96           C  
ATOM   1789  HB2 MET A 116       0.175  25.252   2.810  1.00 90.96           H  
ATOM   1790  HB3 MET A 116      -1.138  25.665   1.703  1.00 90.96           H  
ATOM   1791  O   MET A 116      -3.701  23.843   3.113  1.00 90.96           O  
ATOM   1792  CG  MET A 116      -1.552  26.036   3.786  1.00 90.96           C  
ATOM   1793  HG2 MET A 116      -1.282  25.590   4.743  1.00 90.96           H  
ATOM   1794  HG3 MET A 116      -2.638  26.001   3.691  1.00 90.96           H  
ATOM   1795  SD  MET A 116      -1.048  27.779   3.803  1.00 90.96           S  
ATOM   1796  CE  MET A 116      -2.037  28.382   2.406  1.00 90.96           C  
ATOM   1797  HE1 MET A 116      -3.090  28.163   2.583  1.00 90.96           H  
ATOM   1798  HE2 MET A 116      -1.724  27.889   1.486  1.00 90.96           H  
ATOM   1799  HE3 MET A 116      -1.904  29.459   2.303  1.00 90.96           H  
ATOM   1800  N   ASN A 117      -3.145  23.325   0.994  1.00 91.66           N  
ATOM   1801  H   ASN A 117      -2.385  23.089   0.372  1.00 91.66           H  
ATOM   1802  CA  ASN A 117      -4.505  23.267   0.450  1.00 91.66           C  
ATOM   1803  HA  ASN A 117      -5.206  23.626   1.203  1.00 91.66           H  
ATOM   1804  C   ASN A 117      -4.961  21.833   0.100  1.00 91.66           C  
ATOM   1805  CB  ASN A 117      -4.606  24.195  -0.781  1.00 91.66           C  
ATOM   1806  HB2 ASN A 117      -3.908  23.851  -1.544  1.00 91.66           H  
ATOM   1807  HB3 ASN A 117      -5.611  24.099  -1.192  1.00 91.66           H  
ATOM   1808  O   ASN A 117      -6.003  21.679  -0.537  1.00 91.66           O  
ATOM   1809  CG  ASN A 117      -4.370  25.677  -0.541  1.00 91.66           C  
ATOM   1810  ND2 ASN A 117      -4.647  26.487  -1.536  1.00 91.66           N  
ATOM   1811 HD21 ASN A 117      -5.065  26.122  -2.379  1.00 91.66           H  
ATOM   1812 HD22 ASN A 117      -4.527  27.472  -1.348  1.00 91.66           H  
ATOM   1813  OD1 ASN A 117      -3.911  26.152   0.483  1.00 91.66           O  
ATOM   1814  N   ASP A 118      -4.194  20.795   0.449  1.00 95.00           N  
ATOM   1815  H   ASP A 118      -3.382  20.941   1.031  1.00 95.00           H  
ATOM   1816  CA  ASP A 118      -4.601  19.407   0.191  1.00 95.00           C  
ATOM   1817  HA  ASP A 118      -4.921  19.317  -0.847  1.00 95.00           H  
ATOM   1818  C   ASP A 118      -5.790  19.041   1.101  1.00 95.00           C  
ATOM   1819  CB  ASP A 118      -3.424  18.437   0.411  1.00 95.00           C  
ATOM   1820  HB2 ASP A 118      -3.039  18.572   1.422  1.00 95.00           H  
ATOM   1821  HB3 ASP A 118      -3.812  17.422   0.338  1.00 95.00           H  
ATOM   1822  O   ASP A 118      -5.744  19.305   2.307  1.00 95.00           O  
ATOM   1823  CG  ASP A 118      -2.261  18.566  -0.589  1.00 95.00           C  
ATOM   1824  OD1 ASP A 118      -2.406  19.229  -1.641  1.00 95.00           O  
ATOM   1825  OD2 ASP A 118      -1.188  17.983  -0.297  1.00 95.00           O  
ATOM   1826  N   LYS A 119      -6.861  18.424   0.567  1.00 95.37           N  
ATOM   1827  H   LYS A 119      -6.846  18.163  -0.409  1.00 95.37           H  
ATOM   1828  CA  LYS A 119      -7.946  17.942   1.441  1.00 95.37           C  
ATOM   1829  HA  LYS A 119      -8.203  18.746   2.131  1.00 95.37           H  
ATOM   1830  C   LYS A 119      -7.432  16.758   2.260  1.00 95.37           C  
ATOM   1831  CB  LYS A 119      -9.235  17.490   0.736  1.00 95.37           C  
ATOM   1832  HB2 LYS A 119      -9.906  17.179   1.537  1.00 95.37           H  
ATOM   1833  HB3 LYS A 119      -9.012  16.595   0.155  1.00 95.37           H  
ATOM   1834  O   LYS A 119      -7.017  15.739   1.705  1.00 95.37           O  
ATOM   1835  CG  LYS A 119     -10.035  18.441  -0.169  1.00 95.37           C  
ATOM   1836  HG2 LYS A 119     -10.173  19.409   0.314  1.00 95.37           H  
ATOM   1837  HG3 LYS A 119      -9.508  18.570  -1.114  1.00 95.37           H  
ATOM   1838  CD  LYS A 119     -11.410  17.761  -0.395  1.00 95.37           C  
ATOM   1839  HD2 LYS A 119     -11.266  16.681  -0.399  1.00 95.37           H  
ATOM   1840  HD3 LYS A 119     -12.063  17.988   0.448  1.00 95.37           H  
ATOM   1841  CE  LYS A 119     -12.133  18.115  -1.701  1.00 95.37           C  
ATOM   1842  HE2 LYS A 119     -12.554  19.117  -1.621  1.00 95.37           H  
ATOM   1843  HE3 LYS A 119     -11.401  18.106  -2.509  1.00 95.37           H  
ATOM   1844  NZ  LYS A 119     -13.201  17.116  -2.006  1.00 95.37           N  
ATOM   1845  HZ1 LYS A 119     -12.877  16.160  -2.029  1.00 95.37           H  
ATOM   1846  HZ2 LYS A 119     -13.672  17.262  -2.887  1.00 95.37           H  
ATOM   1847  HZ3 LYS A 119     -13.928  17.022  -1.312  1.00 95.37           H  
ATOM   1848  N   VAL A 120      -7.544  16.869   3.578  1.00 97.15           N  
ATOM   1849  H   VAL A 120      -7.867  17.746   3.963  1.00 97.15           H  
ATOM   1850  CA  VAL A 120      -7.237  15.789   4.516  1.00 97.15           C  
ATOM   1851  HA  VAL A 120      -7.191  14.858   3.952  1.00 97.15           H  
ATOM   1852  C   VAL A 120      -8.350  15.624   5.539  1.00 97.15           C  
ATOM   1853  CB  VAL A 120      -5.869  15.973   5.195  1.00 97.15           C  
ATOM   1854  HB  VAL A 120      -5.717  15.139   5.881  1.00 97.15           H  
ATOM   1855  O   VAL A 120      -9.004  16.596   5.920  1.00 97.15           O  
ATOM   1856  CG1 VAL A 120      -4.754  15.930   4.149  1.00 97.15           C  
ATOM   1857 HG11 VAL A 120      -4.771  16.829   3.532  1.00 97.15           H  
ATOM   1858 HG12 VAL A 120      -3.786  15.855   4.644  1.00 97.15           H  
ATOM   1859 HG13 VAL A 120      -4.900  15.061   3.508  1.00 97.15           H  
ATOM   1860  CG2 VAL A 120      -5.747  17.273   5.996  1.00 97.15           C  
ATOM   1861 HG21 VAL A 120      -6.524  17.320   6.758  1.00 97.15           H  
ATOM   1862 HG22 VAL A 120      -5.843  18.135   5.336  1.00 97.15           H  
ATOM   1863 HG23 VAL A 120      -4.775  17.313   6.488  1.00 97.15           H  
ATOM   1864  N   LYS A 121      -8.557  14.385   5.983  1.00 97.39           N  
ATOM   1865  H   LYS A 121      -7.968  13.653   5.611  1.00 97.39           H  
ATOM   1866  CA  LYS A 121      -9.529  14.019   7.019  1.00 97.39           C  
ATOM   1867  HA  LYS A 121      -9.819  14.914   7.570  1.00 97.39           H  
ATOM   1868  C   LYS A 121      -8.892  13.095   8.039  1.00 97.39           C  
ATOM   1869  CB  LYS A 121     -10.798  13.390   6.401  1.00 97.39           C  
ATOM   1870  HB2 LYS A 121     -11.476  13.082   7.197  1.00 97.39           H  
ATOM   1871  HB3 LYS A 121     -10.532  12.491   5.844  1.00 97.39           H  
ATOM   1872  O   LYS A 121      -7.871  12.457   7.775  1.00 97.39           O  
ATOM   1873  CG  LYS A 121     -11.554  14.325   5.451  1.00 97.39           C  
ATOM   1874  HG2 LYS A 121     -12.336  13.756   4.947  1.00 97.39           H  
ATOM   1875  HG3 LYS A 121     -10.870  14.707   4.694  1.00 97.39           H  
ATOM   1876  CD  LYS A 121     -12.200  15.496   6.193  1.00 97.39           C  
ATOM   1877  HD2 LYS A 121     -11.491  15.968   6.873  1.00 97.39           H  
ATOM   1878  HD3 LYS A 121     -13.039  15.121   6.780  1.00 97.39           H  
ATOM   1879  CE  LYS A 121     -12.694  16.558   5.220  1.00 97.39           C  
ATOM   1880  HE2 LYS A 121     -13.309  16.078   4.459  1.00 97.39           H  
ATOM   1881  HE3 LYS A 121     -11.831  17.033   4.753  1.00 97.39           H  
ATOM   1882  NZ  LYS A 121     -13.502  17.544   5.966  1.00 97.39           N  
ATOM   1883  HZ1 LYS A 121     -13.710  18.380   5.438  1.00 97.39           H  
ATOM   1884  HZ2 LYS A 121     -13.076  17.770   6.853  1.00 97.39           H  
ATOM   1885  HZ3 LYS A 121     -14.379  17.095   6.190  1.00 97.39           H  
ATOM   1886  N   LYS A 122      -9.495  13.013   9.219  1.00 96.42           N  
ATOM   1887  H   LYS A 122     -10.393  13.465   9.311  1.00 96.42           H  
ATOM   1888  CA  LYS A 122      -9.105  12.020  10.220  1.00 96.42           C  
ATOM   1889  HA  LYS A 122      -8.028  12.070  10.379  1.00 96.42           H  
ATOM   1890  C   LYS A 122      -9.475  10.639   9.678  1.00 96.42           C  
ATOM   1891  CB  LYS A 122      -9.844  12.353  11.516  1.00 96.42           C  
ATOM   1892  HB2 LYS A 122      -9.609  13.380  11.798  1.00 96.42           H  
ATOM   1893  HB3 LYS A 122     -10.917  12.287  11.339  1.00 96.42           H  
ATOM   1894  O   LYS A 122     -10.573  10.479   9.160  1.00 96.42           O  
ATOM   1895  CG  LYS A 122      -9.458  11.419  12.665  1.00 96.42           C  
ATOM   1896  HG2 LYS A 122      -9.712  10.390  12.411  1.00 96.42           H  
ATOM   1897  HG3 LYS A 122      -8.387  11.494  12.857  1.00 96.42           H  
ATOM   1898  CD  LYS A 122     -10.240  11.838  13.908  1.00 96.42           C  
ATOM   1899  HD2 LYS A 122     -11.306  11.794  13.686  1.00 96.42           H  
ATOM   1900  HD3 LYS A 122      -9.975  12.862  14.170  1.00 96.42           H  
ATOM   1901  CE  LYS A 122      -9.918  10.903  15.072  1.00 96.42           C  
ATOM   1902  HE2 LYS A 122      -8.849  10.955  15.277  1.00 96.42           H  
ATOM   1903  HE3 LYS A 122     -10.159   9.883  14.771  1.00 96.42           H  
ATOM   1904  NZ  LYS A 122     -10.703  11.297  16.265  1.00 96.42           N  
ATOM   1905  HZ1 LYS A 122     -11.689  11.266  16.047  1.00 96.42           H  
ATOM   1906  HZ2 LYS A 122     -10.509  10.682  17.042  1.00 96.42           H  
ATOM   1907  HZ3 LYS A 122     -10.478  12.247  16.523  1.00 96.42           H  
ATOM   1908  N   LEU A 123      -8.606   9.634   9.818  1.00 95.46           N  
ATOM   1909  H   LEU A 123      -7.709   9.803  10.251  1.00 95.46           H  
ATOM   1910  CA  LEU A 123      -8.950   8.276   9.382  1.00 95.46           C  
ATOM   1911  HA  LEU A 123      -9.151   8.318   8.311  1.00 95.46           H  
ATOM   1912  C   LEU A 123     -10.210   7.790  10.136  1.00 95.46           C  
ATOM   1913  CB  LEU A 123      -7.754   7.331   9.609  1.00 95.46           C  
ATOM   1914  HB2 LEU A 123      -6.890   7.710   9.064  1.00 95.46           H  
ATOM   1915  HB3 LEU A 123      -7.509   7.326  10.671  1.00 95.46           H  
ATOM   1916  O   LEU A 123     -10.151   7.674  11.368  1.00 95.46           O  
ATOM   1917  CG  LEU A 123      -8.030   5.884   9.153  1.00 95.46           C  
ATOM   1918  HG  LEU A 123      -8.933   5.506   9.633  1.00 95.46           H  
ATOM   1919  CD1 LEU A 123      -8.193   5.794   7.638  1.00 95.46           C  
ATOM   1920 HD11 LEU A 123      -9.083   6.335   7.315  1.00 95.46           H  
ATOM   1921 HD12 LEU A 123      -8.305   4.752   7.336  1.00 95.46           H  
ATOM   1922 HD13 LEU A 123      -7.322   6.223   7.143  1.00 95.46           H  
ATOM   1923  CD2 LEU A 123      -6.873   4.973   9.553  1.00 95.46           C  
ATOM   1924 HD21 LEU A 123      -5.960   5.298   9.054  1.00 95.46           H  
ATOM   1925 HD22 LEU A 123      -7.093   3.948   9.253  1.00 95.46           H  
ATOM   1926 HD23 LEU A 123      -6.726   5.012  10.632  1.00 95.46           H  
ATOM   1927  N   PRO A 124     -11.335   7.478   9.459  1.00 94.42           N  
ATOM   1928  CA  PRO A 124     -12.528   7.010  10.150  1.00 94.42           C  
ATOM   1929  HA  PRO A 124     -12.767   7.728  10.935  1.00 94.42           H  
ATOM   1930  C   PRO A 124     -12.259   5.636  10.772  1.00 94.42           C  
ATOM   1931  CB  PRO A 124     -13.672   7.016   9.126  1.00 94.42           C  
ATOM   1932  HB2 PRO A 124     -14.586   7.428   9.554  1.00 94.42           H  
ATOM   1933  HB3 PRO A 124     -13.862   6.009   8.754  1.00 94.42           H  
ATOM   1934  O   PRO A 124     -11.722   4.734  10.127  1.00 94.42           O  
ATOM   1935  CG  PRO A 124     -13.151   7.905   7.994  1.00 94.42           C  
ATOM   1936  HG2 PRO A 124     -13.563   7.617   7.027  1.00 94.42           H  
ATOM   1937  HG3 PRO A 124     -13.379   8.948   8.211  1.00 94.42           H  
ATOM   1938  CD  PRO A 124     -11.639   7.695   8.052  1.00 94.42           C  
ATOM   1939  HD2 PRO A 124     -11.369   6.806   7.483  1.00 94.42           H  
ATOM   1940  HD3 PRO A 124     -11.137   8.572   7.642  1.00 94.42           H  
ATOM   1941  N   ALA A 125     -12.636   5.455  12.039  1.00 92.44           N  
ATOM   1942  H   ALA A 125     -13.062   6.238  12.515  1.00 92.44           H  
ATOM   1943  CA  ALA A 125     -12.175   4.326  12.856  1.00 92.44           C  
ATOM   1944  HA  ALA A 125     -11.086   4.356  12.879  1.00 92.44           H  
ATOM   1945  C   ALA A 125     -12.556   2.928  12.317  1.00 92.44           C  
ATOM   1946  CB  ALA A 125     -12.687   4.534  14.286  1.00 92.44           C  
ATOM   1947  HB1 ALA A 125     -12.309   3.738  14.927  1.00 92.44           H  
ATOM   1948  HB2 ALA A 125     -12.336   5.492  14.670  1.00 92.44           H  
ATOM   1949  HB3 ALA A 125     -13.777   4.513  14.302  1.00 92.44           H  
ATOM   1950  O   ALA A 125     -11.948   1.939  12.716  1.00 92.44           O  
ATOM   1951  N   LYS A 126     -13.520   2.830  11.388  1.00 95.00           N  
ATOM   1952  H   LYS A 126     -13.936   3.689  11.059  1.00 95.00           H  
ATOM   1953  CA  LYS A 126     -13.891   1.570  10.719  1.00 95.00           C  
ATOM   1954  HA  LYS A 126     -13.839   0.785  11.473  1.00 95.00           H  
ATOM   1955  C   LYS A 126     -12.894   1.106   9.634  1.00 95.00           C  
ATOM   1956  CB  LYS A 126     -15.366   1.622  10.255  1.00 95.00           C  
ATOM   1957  HB2 LYS A 126     -15.693   0.606  10.037  1.00 95.00           H  
ATOM   1958  HB3 LYS A 126     -15.978   1.996  11.076  1.00 95.00           H  
ATOM   1959  O   LYS A 126     -13.080   0.014   9.106  1.00 95.00           O  
ATOM   1960  CG  LYS A 126     -15.617   2.484   9.006  1.00 95.00           C  
ATOM   1961  HG2 LYS A 126     -15.187   3.474   9.158  1.00 95.00           H  
ATOM   1962  HG3 LYS A 126     -15.110   2.018   8.162  1.00 95.00           H  
ATOM   1963  CD  LYS A 126     -17.116   2.644   8.665  1.00 95.00           C  
ATOM   1964  HD2 LYS A 126     -17.609   1.672   8.642  1.00 95.00           H  
ATOM   1965  HD3 LYS A 126     -17.594   3.288   9.402  1.00 95.00           H  
ATOM   1966  CE  LYS A 126     -17.187   3.285   7.275  1.00 95.00           C  
ATOM   1967  HE2 LYS A 126     -16.809   2.575   6.539  1.00 95.00           H  
ATOM   1968  HE3 LYS A 126     -16.502   4.134   7.260  1.00 95.00           H  
ATOM   1969  NZ  LYS A 126     -18.513   3.783   6.820  1.00 95.00           N  
ATOM   1970  HZ1 LYS A 126     -18.319   4.339   5.999  1.00 95.00           H  
ATOM   1971  HZ2 LYS A 126     -19.162   3.063   6.535  1.00 95.00           H  
ATOM   1972  HZ3 LYS A 126     -18.910   4.497   7.413  1.00 95.00           H  
ATOM   1973  N   TYR A 127     -11.842   1.888   9.346  1.00 94.47           N  
ATOM   1974  H   TYR A 127     -11.826   2.809   9.759  1.00 94.47           H  
ATOM   1975  CA  TYR A 127     -10.790   1.593   8.351  1.00 94.47           C  
ATOM   1976  HA  TYR A 127     -11.048   0.680   7.815  1.00 94.47           H  
ATOM   1977  C   TYR A 127      -9.385   1.378   8.931  1.00 94.47           C  
ATOM   1978  CB  TYR A 127     -10.726   2.734   7.332  1.00 94.47           C  
ATOM   1979  HB2 TYR A 127      -9.955   2.515   6.592  1.00 94.47           H  
ATOM   1980  HB3 TYR A 127     -10.448   3.657   7.840  1.00 94.47           H  
ATOM   1981  O   TYR A 127      -8.473   0.986   8.204  1.00 94.47           O  
ATOM   1982  CG  TYR A 127     -12.026   2.926   6.603  1.00 94.47           C  
ATOM   1983  CD1 TYR A 127     -12.441   1.950   5.684  1.00 94.47           C  
ATOM   1984  HD1 TYR A 127     -11.809   1.106   5.449  1.00 94.47           H  
ATOM   1985  CD2 TYR A 127     -12.820   4.055   6.865  1.00 94.47           C  
ATOM   1986  HD2 TYR A 127     -12.463   4.810   7.550  1.00 94.47           H  
ATOM   1987  CE1 TYR A 127     -13.671   2.091   5.035  1.00 94.47           C  
ATOM   1988  HE1 TYR A 127     -13.986   1.384   4.283  1.00 94.47           H  
ATOM   1989  CE2 TYR A 127     -14.051   4.209   6.205  1.00 94.47           C  
ATOM   1990  HE2 TYR A 127     -14.659   5.088   6.360  1.00 94.47           H  
ATOM   1991  OH  TYR A 127     -15.659   3.294   4.684  1.00 94.47           O  
ATOM   1992  HH  TYR A 127     -16.096   4.140   4.802  1.00 94.47           H  
ATOM   1993  CZ  TYR A 127     -14.469   3.214   5.297  1.00 94.47           C  
ATOM   1994  N   SER A 128      -9.176   1.619  10.229  1.00 92.72           N  
ATOM   1995  H   SER A 128      -9.944   1.925  10.810  1.00 92.72           H  
ATOM   1996  CA  SER A 128      -7.867   1.421  10.874  1.00 92.72           C  
ATOM   1997  HA  SER A 128      -7.085   1.785  10.207  1.00 92.72           H  
ATOM   1998  C   SER A 128      -7.541  -0.049  11.165  1.00 92.72           C  
ATOM   1999  CB  SER A 128      -7.791   2.237  12.165  1.00 92.72           C  
ATOM   2000  HB2 SER A 128      -7.904   3.295  11.931  1.00 92.72           H  
ATOM   2001  HB3 SER A 128      -6.820   2.079  12.635  1.00 92.72           H  
ATOM   2002  O   SER A 128      -6.384  -0.386  11.391  1.00 92.72           O  
ATOM   2003  OG  SER A 128      -8.821   1.839  13.049  1.00 92.72           O  
ATOM   2004  HG  SER A 128      -8.692   2.278  13.893  1.00 92.72           H  
ATOM   2005  N   GLY A 129      -8.547  -0.931  11.165  1.00 92.68           N  
ATOM   2006  H   GLY A 129      -9.482  -0.574  11.027  1.00 92.68           H  
ATOM   2007  CA  GLY A 129      -8.361  -2.372  11.365  1.00 92.68           C  
ATOM   2008  HA2 GLY A 129      -9.309  -2.803  11.688  1.00 92.68           H  
ATOM   2009  HA3 GLY A 129      -7.621  -2.533  12.149  1.00 92.68           H  
ATOM   2010  C   GLY A 129      -7.906  -3.136  10.115  1.00 92.68           C  
ATOM   2011  O   GLY A 129      -7.304  -4.203  10.259  1.00 92.68           O  
ATOM   2012  N   ILE A 130      -8.181  -2.582   8.930  1.00 94.03           N  
ATOM   2013  H   ILE A 130      -8.607  -1.666   8.928  1.00 94.03           H  
ATOM   2014  CA  ILE A 130      -7.834  -3.132   7.611  1.00 94.03           C  
ATOM   2015  HA  ILE A 130      -8.184  -4.163   7.553  1.00 94.03           H  
ATOM   2016  C   ILE A 130      -6.302  -3.096   7.446  1.00 94.03           C  
ATOM   2017  CB  ILE A 130      -8.561  -2.308   6.513  1.00 94.03           C  
ATOM   2018  HB  ILE A 130      -8.285  -1.260   6.626  1.00 94.03           H  
ATOM   2019  O   ILE A 130      -5.709  -2.053   7.742  1.00 94.03           O  
ATOM   2020  CG1 ILE A 130     -10.095  -2.395   6.689  1.00 94.03           C  
ATOM   2021 HG12 ILE A 130     -10.403  -3.440   6.705  1.00 94.03           H  
ATOM   2022 HG13 ILE A 130     -10.364  -1.958   7.651  1.00 94.03           H  
ATOM   2023  CG2 ILE A 130      -8.112  -2.746   5.114  1.00 94.03           C  
ATOM   2024 HG21 ILE A 130      -7.067  -2.484   4.949  1.00 94.03           H  
ATOM   2025 HG22 ILE A 130      -8.231  -3.825   5.015  1.00 94.03           H  
ATOM   2026 HG23 ILE A 130      -8.696  -2.259   4.333  1.00 94.03           H  
ATOM   2027  CD1 ILE A 130     -10.909  -1.653   5.621  1.00 94.03           C  
ATOM   2028 HD11 ILE A 130     -11.937  -1.535   5.965  1.00 94.03           H  
ATOM   2029 HD12 ILE A 130     -10.469  -0.672   5.440  1.00 94.03           H  
ATOM   2030 HD13 ILE A 130     -10.922  -2.225   4.694  1.00 94.03           H  
ATOM   2031  N   PRO A 131      -5.624  -4.173   7.001  1.00 94.77           N  
ATOM   2032  CA  PRO A 131      -4.179  -4.138   6.771  1.00 94.77           C  
ATOM   2033  HA  PRO A 131      -3.660  -3.850   7.686  1.00 94.77           H  
ATOM   2034  C   PRO A 131      -3.796  -3.152   5.665  1.00 94.77           C  
ATOM   2035  CB  PRO A 131      -3.790  -5.563   6.382  1.00 94.77           C  
ATOM   2036  HB2 PRO A 131      -2.944  -5.582   5.695  1.00 94.77           H  
ATOM   2037  HB3 PRO A 131      -3.577  -6.149   7.276  1.00 94.77           H  
ATOM   2038  O   PRO A 131      -4.611  -2.800   4.821  1.00 94.77           O  
ATOM   2039  CG  PRO A 131      -5.056  -6.085   5.712  1.00 94.77           C  
ATOM   2040  HG2 PRO A 131      -5.117  -5.717   4.687  1.00 94.77           H  
ATOM   2041  HG3 PRO A 131      -5.083  -7.174   5.733  1.00 94.77           H  
ATOM   2042  CD  PRO A 131      -6.163  -5.454   6.557  1.00 94.77           C  
ATOM   2043  HD2 PRO A 131      -6.370  -6.081   7.424  1.00 94.77           H  
ATOM   2044  HD3 PRO A 131      -7.067  -5.343   5.958  1.00 94.77           H  
ATOM   2045  N   GLU A 132      -2.549  -2.698   5.656  1.00 92.43           N  
ATOM   2046  H   GLU A 132      -1.927  -2.914   6.422  1.00 92.43           H  
ATOM   2047  CA  GLU A 132      -2.018  -1.857   4.580  1.00 92.43           C  
ATOM   2048  HA  GLU A 132      -2.820  -1.246   4.165  1.00 92.43           H  
ATOM   2049  C   GLU A 132      -1.491  -2.720   3.433  1.00 92.43           C  
ATOM   2050  CB  GLU A 132      -0.975  -0.886   5.141  1.00 92.43           C  
ATOM   2051  HB2 GLU A 132      -0.521  -0.330   4.322  1.00 92.43           H  
ATOM   2052  HB3 GLU A 132      -0.196  -1.440   5.665  1.00 92.43           H  
ATOM   2053  O   GLU A 132      -0.813  -3.731   3.656  1.00 92.43           O  
ATOM   2054  CG  GLU A 132      -1.674   0.094   6.100  1.00 92.43           C  
ATOM   2055  HG2 GLU A 132      -2.263  -0.455   6.835  1.00 92.43           H  
ATOM   2056  HG3 GLU A 132      -2.361   0.722   5.532  1.00 92.43           H  
ATOM   2057  CD  GLU A 132      -0.688   0.977   6.851  1.00 92.43           C  
ATOM   2058  OE1 GLU A 132      -0.853   1.175   8.078  1.00 92.43           O  
ATOM   2059  OE2 GLU A 132       0.265   1.512   6.249  1.00 92.43           O  
ATOM   2060  N   PHE A 133      -1.829  -2.321   2.207  1.00 90.94           N  
ATOM   2061  H   PHE A 133      -2.356  -1.465   2.105  1.00 90.94           H  
ATOM   2062  CA  PHE A 133      -1.615  -3.120   0.999  1.00 90.94           C  
ATOM   2063  HA  PHE A 133      -1.644  -4.176   1.266  1.00 90.94           H  
ATOM   2064  C   PHE A 133      -0.238  -2.882   0.363  1.00 90.94           C  
ATOM   2065  CB  PHE A 133      -2.783  -2.874   0.031  1.00 90.94           C  
ATOM   2066  HB2 PHE A 133      -2.884  -1.804  -0.152  1.00 90.94           H  
ATOM   2067  HB3 PHE A 133      -2.550  -3.350  -0.921  1.00 90.94           H  
ATOM   2068  O   PHE A 133       0.166  -3.627  -0.527  1.00 90.94           O  
ATOM   2069  CG  PHE A 133      -4.108  -3.424   0.534  1.00 90.94           C  
ATOM   2070  CD1 PHE A 133      -4.549  -4.695   0.122  1.00 90.94           C  
ATOM   2071  HD1 PHE A 133      -3.969  -5.265  -0.589  1.00 90.94           H  
ATOM   2072  CD2 PHE A 133      -4.896  -2.683   1.435  1.00 90.94           C  
ATOM   2073  HD2 PHE A 133      -4.579  -1.700   1.751  1.00 90.94           H  
ATOM   2074  CE1 PHE A 133      -5.759  -5.221   0.607  1.00 90.94           C  
ATOM   2075  HE1 PHE A 133      -6.113  -6.178   0.253  1.00 90.94           H  
ATOM   2076  CE2 PHE A 133      -6.096  -3.217   1.934  1.00 90.94           C  
ATOM   2077  HE2 PHE A 133      -6.692  -2.646   2.631  1.00 90.94           H  
ATOM   2078  CZ  PHE A 133      -6.530  -4.484   1.521  1.00 90.94           C  
ATOM   2079  HZ  PHE A 133      -7.472  -4.877   1.875  1.00 90.94           H  
ATOM   2080  N   CYS A 134       0.527  -1.892   0.828  1.00 92.10           N  
ATOM   2081  H   CYS A 134       0.142  -1.280   1.533  1.00 92.10           H  
ATOM   2082  CA  CYS A 134       1.898  -1.670   0.368  1.00 92.10           C  
ATOM   2083  HA  CYS A 134       1.918  -1.761  -0.718  1.00 92.10           H  
ATOM   2084  C   CYS A 134       2.898  -2.681   0.953  1.00 92.10           C  
ATOM   2085  CB  CYS A 134       2.344  -0.254   0.721  1.00 92.10           C  
ATOM   2086  HB2 CYS A 134       3.372  -0.117   0.385  1.00 92.10           H  
ATOM   2087  HB3 CYS A 134       2.284  -0.110   1.799  1.00 92.10           H  
ATOM   2088  O   CYS A 134       2.960  -2.902   2.167  1.00 92.10           O  
ATOM   2089  SG  CYS A 134       1.299   0.951  -0.120  1.00 92.10           S  
ATOM   2090  HG  CYS A 134       0.143   0.555   0.421  1.00 92.10           H  
ATOM   2091  N   CYS A 135       3.773  -3.205   0.097  1.00 94.53           N  
ATOM   2092  H   CYS A 135       3.682  -2.961  -0.879  1.00 94.53           H  
ATOM   2093  CA  CYS A 135       4.919  -4.030   0.463  1.00 94.53           C  
ATOM   2094  HA  CYS A 135       5.053  -3.998   1.545  1.00 94.53           H  
ATOM   2095  C   CYS A 135       6.217  -3.490  -0.165  1.00 94.53           C  
ATOM   2096  CB  CYS A 135       4.616  -5.491   0.084  1.00 94.53           C  
ATOM   2097  HB2 CYS A 135       5.326  -6.154   0.577  1.00 94.53           H  
ATOM   2098  HB3 CYS A 135       3.613  -5.752   0.420  1.00 94.53           H  
ATOM   2099  O   CYS A 135       6.203  -2.555  -0.965  1.00 94.53           O  
ATOM   2100  SG  CYS A 135       4.731  -5.762  -1.705  1.00 94.53           S  
ATOM   2101  HG  CYS A 135       5.954  -5.259  -1.891  1.00 94.53           H  
ATOM   2102  N   VAL A 136       7.348  -4.107   0.174  1.00 97.20           N  
ATOM   2103  H   VAL A 136       7.289  -4.856   0.850  1.00 97.20           H  
ATOM   2104  CA  VAL A 136       8.609  -3.986  -0.563  1.00 97.20           C  
ATOM   2105  HA  VAL A 136       8.457  -3.298  -1.394  1.00 97.20           H  
ATOM   2106  C   VAL A 136       8.982  -5.344  -1.142  1.00 97.20           C  
ATOM   2107  CB  VAL A 136       9.741  -3.417   0.312  1.00 97.20           C  
ATOM   2108  HB  VAL A 136       9.738  -3.925   1.277  1.00 97.20           H  
ATOM   2109  O   VAL A 136       9.070  -6.324  -0.397  1.00 97.20           O  
ATOM   2110  CG1 VAL A 136      11.126  -3.584  -0.326  1.00 97.20           C  
ATOM   2111 HG11 VAL A 136      11.875  -3.050   0.260  1.00 97.20           H  
ATOM   2112 HG12 VAL A 136      11.411  -4.636  -0.360  1.00 97.20           H  
ATOM   2113 HG13 VAL A 136      11.130  -3.179  -1.338  1.00 97.20           H  
ATOM   2114  CG2 VAL A 136       9.533  -1.919   0.537  1.00 97.20           C  
ATOM   2115 HG21 VAL A 136      10.263  -1.540   1.251  1.00 97.20           H  
ATOM   2116 HG22 VAL A 136       9.658  -1.398  -0.413  1.00 97.20           H  
ATOM   2117 HG23 VAL A 136       8.527  -1.733   0.914  1.00 97.20           H  
ATOM   2118  N   LEU A 137       9.240  -5.387  -2.449  1.00 98.06           N  
ATOM   2119  H   LEU A 137       9.181  -4.520  -2.963  1.00 98.06           H  
ATOM   2120  CA  LEU A 137       9.810  -6.537  -3.146  1.00 98.06           C  
ATOM   2121  HA  LEU A 137       9.754  -7.409  -2.495  1.00 98.06           H  
ATOM   2122  C   LEU A 137      11.286  -6.267  -3.463  1.00 98.06           C  
ATOM   2123  CB  LEU A 137       8.984  -6.831  -4.412  1.00 98.06           C  
ATOM   2124  HB2 LEU A 137       8.984  -5.936  -5.035  1.00 98.06           H  
ATOM   2125  HB3 LEU A 137       7.955  -7.043  -4.119  1.00 98.06           H  
ATOM   2126  O   LEU A 137      11.621  -5.342  -4.202  1.00 98.06           O  
ATOM   2127  CG  LEU A 137       9.517  -8.002  -5.261  1.00 98.06           C  
ATOM   2128  HG  LEU A 137      10.536  -7.782  -5.580  1.00 98.06           H  
ATOM   2129  CD1 LEU A 137       9.518  -9.330  -4.500  1.00 98.06           C  
ATOM   2130 HD11 LEU A 137       8.509  -9.571  -4.165  1.00 98.06           H  
ATOM   2131 HD12 LEU A 137       9.877 -10.122  -5.157  1.00 98.06           H  
ATOM   2132 HD13 LEU A 137      10.188  -9.280  -3.641  1.00 98.06           H  
ATOM   2133  CD2 LEU A 137       8.654  -8.165  -6.509  1.00 98.06           C  
ATOM   2134 HD21 LEU A 137       7.628  -8.414  -6.236  1.00 98.06           H  
ATOM   2135 HD22 LEU A 137       9.059  -8.961  -7.135  1.00 98.06           H  
ATOM   2136 HD23 LEU A 137       8.660  -7.241  -7.086  1.00 98.06           H  
ATOM   2137  N   ASN A 138      12.171  -7.104  -2.926  1.00 98.32           N  
ATOM   2138  H   ASN A 138      11.829  -7.829  -2.312  1.00 98.32           H  
ATOM   2139  CA  ASN A 138      13.592  -7.106  -3.250  1.00 98.32           C  
ATOM   2140  HA  ASN A 138      13.857  -6.172  -3.747  1.00 98.32           H  
ATOM   2141  C   ASN A 138      13.890  -8.250  -4.231  1.00 98.32           C  
ATOM   2142  CB  ASN A 138      14.385  -7.176  -1.937  1.00 98.32           C  
ATOM   2143  HB2 ASN A 138      14.037  -6.390  -1.267  1.00 98.32           H  
ATOM   2144  HB3 ASN A 138      14.208  -8.140  -1.461  1.00 98.32           H  
ATOM   2145  O   ASN A 138      14.009  -9.406  -3.820  1.00 98.32           O  
ATOM   2146  CG  ASN A 138      15.874  -6.980  -2.144  1.00 98.32           C  
ATOM   2147  ND2 ASN A 138      16.677  -7.346  -1.174  1.00 98.32           N  
ATOM   2148 HD21 ASN A 138      16.300  -7.801  -0.355  1.00 98.32           H  
ATOM   2149 HD22 ASN A 138      17.663  -7.249  -1.368  1.00 98.32           H  
ATOM   2150  OD1 ASN A 138      16.348  -6.472  -3.143  1.00 98.32           O  
ATOM   2151  N   ALA A 139      13.947  -7.911  -5.520  1.00 98.40           N  
ATOM   2152  H   ALA A 139      13.846  -6.937  -5.766  1.00 98.40           H  
ATOM   2153  CA  ALA A 139      14.166  -8.810  -6.652  1.00 98.40           C  
ATOM   2154  HA  ALA A 139      14.869  -9.595  -6.375  1.00 98.40           H  
ATOM   2155  C   ALA A 139      14.737  -8.029  -7.853  1.00 98.40           C  
ATOM   2156  CB  ALA A 139      12.824  -9.445  -7.027  1.00 98.40           C  
ATOM   2157  HB1 ALA A 139      12.396  -9.947  -6.159  1.00 98.40           H  
ATOM   2158  HB2 ALA A 139      12.978 -10.177  -7.820  1.00 98.40           H  
ATOM   2159  HB3 ALA A 139      12.131  -8.679  -7.375  1.00 98.40           H  
ATOM   2160  O   ALA A 139      14.670  -6.796  -7.870  1.00 98.40           O  
ATOM   2161  N   ASP A 140      15.261  -8.737  -8.856  1.00 97.65           N  
ATOM   2162  H   ASP A 140      15.230  -9.746  -8.817  1.00 97.65           H  
ATOM   2163  CA  ASP A 140      15.718  -8.142 -10.120  1.00 97.65           C  
ATOM   2164  HA  ASP A 140      16.088  -7.139  -9.910  1.00 97.65           H  
ATOM   2165  C   ASP A 140      14.530  -8.005 -11.090  1.00 97.65           C  
ATOM   2166  CB  ASP A 140      16.902  -8.955 -10.681  1.00 97.65           C  
ATOM   2167  HB2 ASP A 140      17.569  -9.205  -9.857  1.00 97.65           H  
ATOM   2168  HB3 ASP A 140      16.540  -9.890 -11.108  1.00 97.65           H  
ATOM   2169  O   ASP A 140      14.204  -8.912 -11.852  1.00 97.65           O  
ATOM   2170  CG  ASP A 140      17.733  -8.188 -11.722  1.00 97.65           C  
ATOM   2171  OD1 ASP A 140      17.669  -6.937 -11.720  1.00 97.65           O  
ATOM   2172  OD2 ASP A 140      18.520  -8.854 -12.433  1.00 97.65           O  
ATOM   2173  N   VAL A 141      13.798  -6.897 -10.951  1.00 97.02           N  
ATOM   2174  H   VAL A 141      14.141  -6.198 -10.308  1.00 97.02           H  
ATOM   2175  CA  VAL A 141      12.534  -6.603 -11.651  1.00 97.02           C  
ATOM   2176  HA  VAL A 141      12.483  -7.215 -12.551  1.00 97.02           H  
ATOM   2177  C   VAL A 141      12.496  -5.140 -12.102  1.00 97.02           C  
ATOM   2178  CB  VAL A 141      11.304  -6.943 -10.774  1.00 97.02           C  
ATOM   2179  HB  VAL A 141      10.404  -6.709 -11.343  1.00 97.02           H  
ATOM   2180  O   VAL A 141      13.300  -4.326 -11.643  1.00 97.02           O  
ATOM   2181  CG1 VAL A 141      11.243  -8.434 -10.430  1.00 97.02           C  
ATOM   2182 HG11 VAL A 141      12.108  -8.725  -9.833  1.00 97.02           H  
ATOM   2183 HG12 VAL A 141      11.248  -9.019 -11.349  1.00 97.02           H  
ATOM   2184 HG13 VAL A 141      10.335  -8.653  -9.869  1.00 97.02           H  
ATOM   2185  CG2 VAL A 141      11.238  -6.149  -9.463  1.00 97.02           C  
ATOM   2186 HG21 VAL A 141      10.338  -6.422  -8.911  1.00 97.02           H  
ATOM   2187 HG22 VAL A 141      11.194  -5.082  -9.683  1.00 97.02           H  
ATOM   2188 HG23 VAL A 141      12.113  -6.358  -8.849  1.00 97.02           H  
ATOM   2189  N   GLU A 142      11.550  -4.785 -12.974  1.00 93.63           N  
ATOM   2190  H   GLU A 142      10.912  -5.490 -13.313  1.00 93.63           H  
ATOM   2191  CA  GLU A 142      11.333  -3.413 -13.457  1.00 93.63           C  
ATOM   2192  HA  GLU A 142      12.123  -2.773 -13.064  1.00 93.63           H  
ATOM   2193  C   GLU A 142      10.002  -2.820 -12.963  1.00 93.63           C  
ATOM   2194  CB  GLU A 142      11.430  -3.350 -14.992  1.00 93.63           C  
ATOM   2195  HB2 GLU A 142      10.663  -3.988 -15.431  1.00 93.63           H  
ATOM   2196  HB3 GLU A 142      11.244  -2.321 -15.298  1.00 93.63           H  
ATOM   2197  O   GLU A 142       9.053  -3.541 -12.658  1.00 93.63           O  
ATOM   2198  CG  GLU A 142      12.815  -3.771 -15.514  1.00 93.63           C  
ATOM   2199  HG2 GLU A 142      13.573  -3.274 -14.908  1.00 93.63           H  
ATOM   2200  HG3 GLU A 142      12.934  -4.847 -15.387  1.00 93.63           H  
ATOM   2201  CD  GLU A 142      13.042  -3.405 -16.992  1.00 93.63           C  
ATOM   2202  OE1 GLU A 142      14.220  -3.171 -17.351  1.00 93.63           O  
ATOM   2203  OE2 GLU A 142      12.050  -3.321 -17.750  1.00 93.63           O  
ATOM   2204  N   VAL A 143       9.932  -1.485 -12.897  1.00 92.36           N  
ATOM   2205  H   VAL A 143      10.716  -0.958 -13.253  1.00 92.36           H  
ATOM   2206  CA  VAL A 143       8.707  -0.740 -12.554  1.00 92.36           C  
ATOM   2207  HA  VAL A 143       8.282  -1.178 -11.651  1.00 92.36           H  
ATOM   2208  C   VAL A 143       7.656  -0.887 -13.657  1.00 92.36           C  
ATOM   2209  CB  VAL A 143       9.025   0.742 -12.259  1.00 92.36           C  
ATOM   2210  HB  VAL A 143       9.712   1.112 -13.020  1.00 92.36           H  
ATOM   2211  O   VAL A 143       7.974  -0.849 -14.843  1.00 92.36           O  
ATOM   2212  CG1 VAL A 143       7.800   1.662 -12.250  1.00 92.36           C  
ATOM   2213 HG11 VAL A 143       7.383   1.748 -13.254  1.00 92.36           H  
ATOM   2214 HG12 VAL A 143       7.039   1.265 -11.579  1.00 92.36           H  
ATOM   2215 HG13 VAL A 143       8.078   2.660 -11.910  1.00 92.36           H  
ATOM   2216  CG2 VAL A 143       9.709   0.866 -10.891  1.00 92.36           C  
ATOM   2217 HG21 VAL A 143      10.008   1.900 -10.717  1.00 92.36           H  
ATOM   2218 HG22 VAL A 143      10.589   0.223 -10.863  1.00 92.36           H  
ATOM   2219 HG23 VAL A 143       9.016   0.561 -10.107  1.00 92.36           H  
ATOM   2220  N   GLY A 144       6.394  -1.028 -13.256  1.00 85.94           N  
ATOM   2221  H   GLY A 144       6.217  -1.002 -12.262  1.00 85.94           H  
ATOM   2222  CA  GLY A 144       5.249  -1.300 -14.121  1.00 85.94           C  
ATOM   2223  HA2 GLY A 144       4.363  -0.852 -13.671  1.00 85.94           H  
ATOM   2224  HA3 GLY A 144       5.415  -0.843 -15.097  1.00 85.94           H  
ATOM   2225  C   GLY A 144       4.966  -2.789 -14.334  1.00 85.94           C  
ATOM   2226  O   GLY A 144       3.943  -3.111 -14.938  1.00 85.94           O  
ATOM   2227  N   LEU A 145       5.824  -3.694 -13.840  1.00 88.70           N  
ATOM   2228  H   LEU A 145       6.651  -3.372 -13.357  1.00 88.70           H  
ATOM   2229  CA  LEU A 145       5.575  -5.133 -13.901  1.00 88.70           C  
ATOM   2230  HA  LEU A 145       5.182  -5.363 -14.892  1.00 88.70           H  
ATOM   2231  C   LEU A 145       4.513  -5.575 -12.891  1.00 88.70           C  
ATOM   2232  CB  LEU A 145       6.862  -5.950 -13.692  1.00 88.70           C  
ATOM   2233  HB2 LEU A 145       7.315  -5.647 -12.748  1.00 88.70           H  
ATOM   2234  HB3 LEU A 145       6.582  -6.999 -13.597  1.00 88.70           H  
ATOM   2235  O   LEU A 145       4.569  -5.257 -11.703  1.00 88.70           O  
ATOM   2236  CG  LEU A 145       7.913  -5.842 -14.810  1.00 88.70           C  
ATOM   2237  HG  LEU A 145       8.289  -4.821 -14.863  1.00 88.70           H  
ATOM   2238  CD1 LEU A 145       9.072  -6.786 -14.480  1.00 88.70           C  
ATOM   2239 HD11 LEU A 145       9.884  -6.626 -15.189  1.00 88.70           H  
ATOM   2240 HD12 LEU A 145       9.428  -6.582 -13.470  1.00 88.70           H  
ATOM   2241 HD13 LEU A 145       8.743  -7.824 -14.538  1.00 88.70           H  
ATOM   2242  CD2 LEU A 145       7.368  -6.239 -16.184  1.00 88.70           C  
ATOM   2243 HD21 LEU A 145       6.639  -5.504 -16.523  1.00 88.70           H  
ATOM   2244 HD22 LEU A 145       6.904  -7.225 -16.141  1.00 88.70           H  
ATOM   2245 HD23 LEU A 145       8.184  -6.255 -16.907  1.00 88.70           H  
ATOM   2246  N   ASN A 146       3.602  -6.406 -13.383  1.00 89.10           N  
ATOM   2247  H   ASN A 146       3.621  -6.586 -14.377  1.00 89.10           H  
ATOM   2248  CA  ASN A 146       2.608  -7.135 -12.614  1.00 89.10           C  
ATOM   2249  HA  ASN A 146       2.419  -6.633 -11.665  1.00 89.10           H  
ATOM   2250  C   ASN A 146       3.130  -8.548 -12.333  1.00 89.10           C  
ATOM   2251  CB  ASN A 146       1.335  -7.131 -13.463  1.00 89.10           C  
ATOM   2252  HB2 ASN A 146       0.667  -7.950 -13.196  1.00 89.10           H  
ATOM   2253  HB3 ASN A 146       1.612  -7.309 -14.502  1.00 89.10           H  
ATOM   2254  O   ASN A 146       3.418  -9.303 -13.267  1.00 89.10           O  
ATOM   2255  CG  ASN A 146       0.610  -5.806 -13.358  1.00 89.10           C  
ATOM   2256  ND2 ASN A 146       0.432  -5.102 -14.442  1.00 89.10           N  
ATOM   2257 HD21 ASN A 146       0.697  -5.513 -15.326  1.00 89.10           H  
ATOM   2258 HD22 ASN A 146       0.052  -4.172 -14.339  1.00 89.10           H  
ATOM   2259  OD1 ASN A 146       0.135  -5.413 -12.307  1.00 89.10           O  
ATOM   2260  N   LEU A 147       3.279  -8.909 -11.058  1.00 91.89           N  
ATOM   2261  H   LEU A 147       3.080  -8.237 -10.330  1.00 91.89           H  
ATOM   2262  CA  LEU A 147       3.939 -10.148 -10.645  1.00 91.89           C  
ATOM   2263  HA  LEU A 147       4.185 -10.739 -11.528  1.00 91.89           H  
ATOM   2264  C   LEU A 147       3.044 -11.022  -9.769  1.00 91.89           C  
ATOM   2265  CB  LEU A 147       5.255  -9.826  -9.915  1.00 91.89           C  
ATOM   2266  HB2 LEU A 147       5.727 -10.763  -9.619  1.00 91.89           H  
ATOM   2267  HB3 LEU A 147       5.018  -9.278  -9.003  1.00 91.89           H  
ATOM   2268  O   LEU A 147       2.291 -10.539  -8.928  1.00 91.89           O  
ATOM   2269  CG  LEU A 147       6.265  -9.006 -10.738  1.00 91.89           C  
ATOM   2270  HG  LEU A 147       5.807  -8.077 -11.079  1.00 91.89           H  
ATOM   2271  CD1 LEU A 147       7.455  -8.646  -9.856  1.00 91.89           C  
ATOM   2272 HD11 LEU A 147       8.145  -8.021 -10.422  1.00 91.89           H  
ATOM   2273 HD12 LEU A 147       7.963  -9.550  -9.521  1.00 91.89           H  
ATOM   2274 HD13 LEU A 147       7.103  -8.080  -8.993  1.00 91.89           H  
ATOM   2275  CD2 LEU A 147       6.791  -9.778 -11.949  1.00 91.89           C  
ATOM   2276 HD21 LEU A 147       7.568  -9.197 -12.446  1.00 91.89           H  
ATOM   2277 HD22 LEU A 147       5.982  -9.945 -12.661  1.00 91.89           H  
ATOM   2278 HD23 LEU A 147       7.202 -10.737 -11.635  1.00 91.89           H  
ATOM   2279  N   LYS A 148       3.194 -12.330  -9.935  1.00 91.26           N  
ATOM   2280  H   LYS A 148       3.782 -12.624 -10.702  1.00 91.26           H  
ATOM   2281  CA  LYS A 148       2.644 -13.383  -9.095  1.00 91.26           C  
ATOM   2282  HA  LYS A 148       1.892 -12.950  -8.435  1.00 91.26           H  
ATOM   2283  C   LYS A 148       3.751 -13.932  -8.205  1.00 91.26           C  
ATOM   2284  CB  LYS A 148       1.974 -14.404 -10.026  1.00 91.26           C  
ATOM   2285  HB2 LYS A 148       1.113 -13.924 -10.493  1.00 91.26           H  
ATOM   2286  HB3 LYS A 148       2.665 -14.658 -10.830  1.00 91.26           H  
ATOM   2287  O   LYS A 148       4.684 -14.575  -8.681  1.00 91.26           O  
ATOM   2288  CG  LYS A 148       1.517 -15.704  -9.358  1.00 91.26           C  
ATOM   2289  HG2 LYS A 148       0.971 -15.483  -8.440  1.00 91.26           H  
ATOM   2290  HG3 LYS A 148       2.396 -16.302  -9.118  1.00 91.26           H  
ATOM   2291  CD  LYS A 148       0.606 -16.469 -10.330  1.00 91.26           C  
ATOM   2292  HD2 LYS A 148      -0.414 -16.092 -10.255  1.00 91.26           H  
ATOM   2293  HD3 LYS A 148       0.953 -16.273 -11.344  1.00 91.26           H  
ATOM   2294  CE  LYS A 148       0.626 -17.983 -10.073  1.00 91.26           C  
ATOM   2295  HE2 LYS A 148       1.530 -18.224  -9.513  1.00 91.26           H  
ATOM   2296  HE3 LYS A 148      -0.238 -18.262  -9.471  1.00 91.26           H  
ATOM   2297  NZ  LYS A 148       0.654 -18.729 -11.357  1.00 91.26           N  
ATOM   2298  HZ1 LYS A 148      -0.127 -18.504 -11.958  1.00 91.26           H  
ATOM   2299  HZ2 LYS A 148       1.442 -18.424 -11.910  1.00 91.26           H  
ATOM   2300  HZ3 LYS A 148       0.775 -19.725 -11.248  1.00 91.26           H  
ATOM   2301  N   CYS A 149       3.643 -13.633  -6.915  1.00 95.15           N  
ATOM   2302  H   CYS A 149       2.836 -13.104  -6.620  1.00 95.15           H  
ATOM   2303  CA  CYS A 149       4.621 -13.929  -5.877  1.00 95.15           C  
ATOM   2304  HA  CYS A 149       5.576 -14.187  -6.335  1.00 95.15           H  
ATOM   2305  C   CYS A 149       4.130 -15.112  -5.037  1.00 95.15           C  
ATOM   2306  CB  CYS A 149       4.828 -12.674  -5.014  1.00 95.15           C  
ATOM   2307  HB2 CYS A 149       5.573 -12.881  -4.246  1.00 95.15           H  
ATOM   2308  HB3 CYS A 149       3.890 -12.414  -4.525  1.00 95.15           H  
ATOM   2309  O   CYS A 149       3.281 -14.955  -4.158  1.00 95.15           O  
ATOM   2310  SG  CYS A 149       5.379 -11.283  -6.038  1.00 95.15           S  
ATOM   2311  HG  CYS A 149       5.108 -10.313  -5.160  1.00 95.15           H  
ATOM   2312  N   SER A 150       4.670 -16.302  -5.297  1.00 97.70           N  
ATOM   2313  H   SER A 150       5.423 -16.349  -5.968  1.00 97.70           H  
ATOM   2314  CA  SER A 150       4.344 -17.496  -4.502  1.00 97.70           C  
ATOM   2315  HA  SER A 150       3.289 -17.478  -4.227  1.00 97.70           H  
ATOM   2316  C   SER A 150       5.180 -17.496  -3.222  1.00 97.70           C  
ATOM   2317  CB  SER A 150       4.591 -18.771  -5.313  1.00 97.70           C  
ATOM   2318  HB2 SER A 150       4.275 -19.634  -4.728  1.00 97.70           H  
ATOM   2319  HB3 SER A 150       5.655 -18.863  -5.532  1.00 97.70           H  
ATOM   2320  O   SER A 150       6.408 -17.455  -3.305  1.00 97.70           O  
ATOM   2321  OG  SER A 150       3.863 -18.735  -6.528  1.00 97.70           O  
ATOM   2322  HG  SER A 150       4.203 -18.010  -7.057  1.00 97.70           H  
ATOM   2323  N   LEU A 151       4.551 -17.515  -2.042  1.00 98.20           N  
ATOM   2324  H   LEU A 151       3.543 -17.577  -2.024  1.00 98.20           H  
ATOM   2325  CA  LEU A 151       5.251 -17.397  -0.757  1.00 98.20           C  
ATOM   2326  HA  LEU A 151       6.055 -16.669  -0.861  1.00 98.20           H  
ATOM   2327  C   LEU A 151       5.907 -18.735  -0.372  1.00 98.20           C  
ATOM   2328  CB  LEU A 151       4.291 -16.873   0.335  1.00 98.20           C  
ATOM   2329  HB2 LEU A 151       4.872 -16.760   1.250  1.00 98.20           H  
ATOM   2330  HB3 LEU A 151       3.531 -17.631   0.525  1.00 98.20           H  
ATOM   2331  O   LEU A 151       5.236 -19.655   0.086  1.00 98.20           O  
ATOM   2332  CG  LEU A 151       3.557 -15.541   0.054  1.00 98.20           C  
ATOM   2333  HG  LEU A 151       2.733 -15.718  -0.638  1.00 98.20           H  
ATOM   2334  CD1 LEU A 151       2.980 -14.986   1.357  1.00 98.20           C  
ATOM   2335 HD11 LEU A 151       2.371 -14.106   1.154  1.00 98.20           H  
ATOM   2336 HD12 LEU A 151       3.784 -14.726   2.045  1.00 98.20           H  
ATOM   2337 HD13 LEU A 151       2.352 -15.742   1.826  1.00 98.20           H  
ATOM   2338  CD2 LEU A 151       4.446 -14.452  -0.547  1.00 98.20           C  
ATOM   2339 HD21 LEU A 151       4.700 -14.726  -1.571  1.00 98.20           H  
ATOM   2340 HD22 LEU A 151       3.903 -13.507  -0.582  1.00 98.20           H  
ATOM   2341 HD23 LEU A 151       5.350 -14.336   0.051  1.00 98.20           H  
ATOM   2342  N   LEU A 152       7.225 -18.859  -0.557  1.00 98.42           N  
ATOM   2343  H   LEU A 152       7.730 -18.061  -0.915  1.00 98.42           H  
ATOM   2344  CA  LEU A 152       7.944 -20.134  -0.414  1.00 98.42           C  
ATOM   2345  HA  LEU A 152       7.294 -20.945  -0.742  1.00 98.42           H  
ATOM   2346  C   LEU A 152       8.349 -20.465   1.024  1.00 98.42           C  
ATOM   2347  CB  LEU A 152       9.212 -20.128  -1.285  1.00 98.42           C  
ATOM   2348  HB2 LEU A 152       9.866 -19.322  -0.953  1.00 98.42           H  
ATOM   2349  HB3 LEU A 152       9.733 -21.069  -1.110  1.00 98.42           H  
ATOM   2350  O   LEU A 152       8.237 -21.610   1.446  1.00 98.42           O  
ATOM   2351  CG  LEU A 152       8.996 -19.980  -2.797  1.00 98.42           C  
ATOM   2352  HG  LEU A 152       8.594 -18.991  -3.017  1.00 98.42           H  
ATOM   2353  CD1 LEU A 152      10.356 -20.116  -3.475  1.00 98.42           C  
ATOM   2354 HD11 LEU A 152      10.217 -20.077  -4.555  1.00 98.42           H  
ATOM   2355 HD12 LEU A 152      10.822 -21.069  -3.222  1.00 98.42           H  
ATOM   2356 HD13 LEU A 152      11.010 -19.297  -3.177  1.00 98.42           H  
ATOM   2357  CD2 LEU A 152       8.058 -21.043  -3.370  1.00 98.42           C  
ATOM   2358 HD21 LEU A 152       7.050 -20.895  -2.981  1.00 98.42           H  
ATOM   2359 HD22 LEU A 152       8.412 -22.041  -3.109  1.00 98.42           H  
ATOM   2360 HD23 LEU A 152       8.015 -20.944  -4.454  1.00 98.42           H  
ATOM   2361  N   SER A 153       8.904 -19.492   1.747  1.00 98.27           N  
ATOM   2362  H   SER A 153       8.950 -18.566   1.346  1.00 98.27           H  
ATOM   2363  CA  SER A 153       9.370 -19.680   3.128  1.00 98.27           C  
ATOM   2364  HA  SER A 153       8.650 -20.316   3.643  1.00 98.27           H  
ATOM   2365  C   SER A 153       9.454 -18.355   3.880  1.00 98.27           C  
ATOM   2366  CB  SER A 153      10.722 -20.403   3.185  1.00 98.27           C  
ATOM   2367  HB2 SER A 153      11.069 -20.439   4.217  1.00 98.27           H  
ATOM   2368  HB3 SER A 153      10.591 -21.426   2.832  1.00 98.27           H  
ATOM   2369  O   SER A 153       9.781 -17.318   3.296  1.00 98.27           O  
ATOM   2370  OG  SER A 153      11.693 -19.759   2.381  1.00 98.27           O  
ATOM   2371  HG  SER A 153      11.383 -19.827   1.475  1.00 98.27           H  
ATOM   2372  N   LYS A 154       9.145 -18.372   5.177  1.00 97.00           N  
ATOM   2373  H   LYS A 154       8.852 -19.253   5.574  1.00 97.00           H  
ATOM   2374  CA  LYS A 154       9.059 -17.175   6.015  1.00 97.00           C  
ATOM   2375  HA  LYS A 154       8.588 -16.395   5.416  1.00 97.00           H  
ATOM   2376  C   LYS A 154      10.441 -16.664   6.425  1.00 97.00           C  
ATOM   2377  CB  LYS A 154       8.131 -17.469   7.205  1.00 97.00           C  
ATOM   2378  HB2 LYS A 154       7.244 -17.973   6.819  1.00 97.00           H  
ATOM   2379  HB3 LYS A 154       8.621 -18.140   7.910  1.00 97.00           H  
ATOM   2380  O   LYS A 154      11.275 -17.402   6.946  1.00 97.00           O  
ATOM   2381  CG  LYS A 154       7.698 -16.177   7.915  1.00 97.00           C  
ATOM   2382  HG2 LYS A 154       8.487 -15.840   8.588  1.00 97.00           H  
ATOM   2383  HG3 LYS A 154       7.530 -15.409   7.160  1.00 97.00           H  
ATOM   2384  CD  LYS A 154       6.384 -16.356   8.688  1.00 97.00           C  
ATOM   2385  HD2 LYS A 154       5.660 -16.824   8.021  1.00 97.00           H  
ATOM   2386  HD3 LYS A 154       6.538 -16.999   9.554  1.00 97.00           H  
ATOM   2387  CE  LYS A 154       5.855 -14.977   9.120  1.00 97.00           C  
ATOM   2388  HE2 LYS A 154       6.287 -14.712  10.085  1.00 97.00           H  
ATOM   2389  HE3 LYS A 154       6.204 -14.245   8.392  1.00 97.00           H  
ATOM   2390  NZ  LYS A 154       4.366 -14.934   9.160  1.00 97.00           N  
ATOM   2391  HZ1 LYS A 154       4.028 -14.009   9.386  1.00 97.00           H  
ATOM   2392  HZ2 LYS A 154       3.983 -15.602   9.813  1.00 97.00           H  
ATOM   2393  HZ3 LYS A 154       3.985 -15.146   8.249  1.00 97.00           H  
ATOM   2394  N   THR A 155      10.667 -15.369   6.233  1.00 96.04           N  
ATOM   2395  H   THR A 155       9.905 -14.815   5.870  1.00 96.04           H  
ATOM   2396  CA  THR A 155      11.847 -14.637   6.717  1.00 96.04           C  
ATOM   2397  HA  THR A 155      12.594 -15.367   7.029  1.00 96.04           H  
ATOM   2398  C   THR A 155      11.475 -13.802   7.951  1.00 96.04           C  
ATOM   2399  CB  THR A 155      12.502 -13.781   5.612  1.00 96.04           C  
ATOM   2400  HB  THR A 155      13.537 -13.593   5.900  1.00 96.04           H  
ATOM   2401  O   THR A 155      10.292 -13.683   8.284  1.00 96.04           O  
ATOM   2402  CG2 THR A 155      12.540 -14.486   4.257  1.00 96.04           C  
ATOM   2403 HG21 THR A 155      11.536 -14.520   3.832  1.00 96.04           H  
ATOM   2404 HG22 THR A 155      12.913 -15.502   4.381  1.00 96.04           H  
ATOM   2405 HG23 THR A 155      13.200 -13.948   3.577  1.00 96.04           H  
ATOM   2406  OG1 THR A 155      11.869 -12.531   5.476  1.00 96.04           O  
ATOM   2407  HG1 THR A 155      12.404 -12.031   4.855  1.00 96.04           H  
ATOM   2408  N   PRO A 156      12.441 -13.190   8.667  1.00 89.18           N  
ATOM   2409  CA  PRO A 156      12.143 -12.401   9.866  1.00 89.18           C  
ATOM   2410  HA  PRO A 156      11.694 -13.065  10.604  1.00 89.18           H  
ATOM   2411  C   PRO A 156      11.190 -11.209   9.659  1.00 89.18           C  
ATOM   2412  CB  PRO A 156      13.505 -11.928  10.384  1.00 89.18           C  
ATOM   2413  HB2 PRO A 156      13.764 -10.970   9.932  1.00 89.18           H  
ATOM   2414  HB3 PRO A 156      13.516 -11.851  11.471  1.00 89.18           H  
ATOM   2415  O   PRO A 156      10.643 -10.722  10.645  1.00 89.18           O  
ATOM   2416  CG  PRO A 156      14.467 -13.002   9.881  1.00 89.18           C  
ATOM   2417  HG2 PRO A 156      14.422 -13.874  10.533  1.00 89.18           H  
ATOM   2418  HG3 PRO A 156      15.488 -12.629   9.800  1.00 89.18           H  
ATOM   2419  CD  PRO A 156      13.880 -13.346   8.516  1.00 89.18           C  
ATOM   2420  HD2 PRO A 156      14.155 -14.364   8.239  1.00 89.18           H  
ATOM   2421  HD3 PRO A 156      14.245 -12.638   7.773  1.00 89.18           H  
ATOM   2422  N   ASN A 157      11.004 -10.734   8.418  1.00 88.54           N  
ATOM   2423  H   ASN A 157      11.438 -11.230   7.652  1.00 88.54           H  
ATOM   2424  CA  ASN A 157      10.200  -9.547   8.085  1.00 88.54           C  
ATOM   2425  HA  ASN A 157       9.583  -9.285   8.945  1.00 88.54           H  
ATOM   2426  C   ASN A 157       9.225  -9.772   6.904  1.00 88.54           C  
ATOM   2427  CB  ASN A 157      11.140  -8.360   7.785  1.00 88.54           C  
ATOM   2428  HB2 ASN A 157      11.647  -8.549   6.839  1.00 88.54           H  
ATOM   2429  HB3 ASN A 157      10.541  -7.458   7.661  1.00 88.54           H  
ATOM   2430  O   ASN A 157       8.730  -8.797   6.331  1.00 88.54           O  
ATOM   2431  CG  ASN A 157      12.170  -8.074   8.862  1.00 88.54           C  
ATOM   2432  ND2 ASN A 157      13.437  -8.193   8.538  1.00 88.54           N  
ATOM   2433 HD21 ASN A 157      14.107  -7.971   9.261  1.00 88.54           H  
ATOM   2434 HD22 ASN A 157      13.691  -8.473   7.601  1.00 88.54           H  
ATOM   2435  OD1 ASN A 157      11.878  -7.720   9.990  1.00 88.54           O  
ATOM   2436  N   GLY A 158       9.007 -11.022   6.481  1.00 96.11           N  
ATOM   2437  H   GLY A 158       9.418 -11.798   6.980  1.00 96.11           H  
ATOM   2438  CA  GLY A 158       8.287 -11.328   5.244  1.00 96.11           C  
ATOM   2439  HA2 GLY A 158       7.217 -11.190   5.396  1.00 96.11           H  
ATOM   2440  HA3 GLY A 158       8.615 -10.623   4.480  1.00 96.11           H  
ATOM   2441  C   GLY A 158       8.527 -12.753   4.743  1.00 96.11           C  
ATOM   2442  O   GLY A 158       8.531 -13.684   5.545  1.00 96.11           O  
ATOM   2443  N   PHE A 159       8.704 -12.935   3.431  1.00 98.54           N  
ATOM   2444  H   PHE A 159       8.733 -12.119   2.837  1.00 98.54           H  
ATOM   2445  CA  PHE A 159       8.832 -14.248   2.783  1.00 98.54           C  
ATOM   2446  HA  PHE A 159       9.190 -14.971   3.516  1.00 98.54           H  
ATOM   2447  C   PHE A 159       9.818 -14.237   1.608  1.00 98.54           C  
ATOM   2448  CB  PHE A 159       7.462 -14.723   2.273  1.00 98.54           C  
ATOM   2449  HB2 PHE A 159       7.066 -13.983   1.577  1.00 98.54           H  
ATOM   2450  HB3 PHE A 159       7.598 -15.648   1.713  1.00 98.54           H  
ATOM   2451  O   PHE A 159       9.892 -13.265   0.855  1.00 98.54           O  
ATOM   2452  CG  PHE A 159       6.433 -14.969   3.354  1.00 98.54           C  
ATOM   2453  CD1 PHE A 159       6.252 -16.266   3.866  1.00 98.54           C  
ATOM   2454  HD1 PHE A 159       6.832 -17.090   3.478  1.00 98.54           H  
ATOM   2455  CD2 PHE A 159       5.646 -13.906   3.838  1.00 98.54           C  
ATOM   2456  HD2 PHE A 159       5.760 -12.915   3.425  1.00 98.54           H  
ATOM   2457  CE1 PHE A 159       5.295 -16.500   4.866  1.00 98.54           C  
ATOM   2458  HE1 PHE A 159       5.135 -17.504   5.230  1.00 98.54           H  
ATOM   2459  CE2 PHE A 159       4.695 -14.139   4.845  1.00 98.54           C  
ATOM   2460  HE2 PHE A 159       4.072 -13.330   5.197  1.00 98.54           H  
ATOM   2461  CZ  PHE A 159       4.521 -15.436   5.356  1.00 98.54           C  
ATOM   2462  HZ  PHE A 159       3.762 -15.628   6.099  1.00 98.54           H  
ATOM   2463  N   LYS A 160      10.522 -15.353   1.389  1.00 98.76           N  
ATOM   2464  H   LYS A 160      10.376 -16.121   2.029  1.00 98.76           H  
ATOM   2465  CA  LYS A 160      11.134 -15.658   0.088  1.00 98.76           C  
ATOM   2466  HA  LYS A 160      11.612 -14.761  -0.305  1.00 98.76           H  
ATOM   2467  C   LYS A 160      10.045 -16.028  -0.911  1.00 98.76           C  
ATOM   2468  CB  LYS A 160      12.164 -16.794   0.198  1.00 98.76           C  
ATOM   2469  HB2 LYS A 160      11.688 -17.666   0.648  1.00 98.76           H  
ATOM   2470  HB3 LYS A 160      12.476 -17.073  -0.808  1.00 98.76           H  
ATOM   2471  O   LYS A 160       9.094 -16.718  -0.545  1.00 98.76           O  
ATOM   2472  CG  LYS A 160      13.423 -16.440   1.001  1.00 98.76           C  
ATOM   2473  HG2 LYS A 160      14.130 -17.264   0.904  1.00 98.76           H  
ATOM   2474  HG3 LYS A 160      13.166 -16.330   2.054  1.00 98.76           H  
ATOM   2475  CD  LYS A 160      14.075 -15.146   0.495  1.00 98.76           C  
ATOM   2476  HD2 LYS A 160      14.124 -15.168  -0.593  1.00 98.76           H  
ATOM   2477  HD3 LYS A 160      13.465 -14.298   0.808  1.00 98.76           H  
ATOM   2478  CE  LYS A 160      15.487 -14.978   1.054  1.00 98.76           C  
ATOM   2479  HE2 LYS A 160      16.107 -15.785   0.664  1.00 98.76           H  
ATOM   2480  HE3 LYS A 160      15.448 -15.055   2.141  1.00 98.76           H  
ATOM   2481  NZ  LYS A 160      16.039 -13.661   0.661  1.00 98.76           N  
ATOM   2482  HZ1 LYS A 160      15.891 -13.484  -0.322  1.00 98.76           H  
ATOM   2483  HZ2 LYS A 160      17.018 -13.578   0.895  1.00 98.76           H  
ATOM   2484  HZ3 LYS A 160      15.566 -12.933   1.176  1.00 98.76           H  
ATOM   2485  N   VAL A 161      10.197 -15.581  -2.154  1.00 98.59           N  
ATOM   2486  H   VAL A 161      11.027 -15.054  -2.384  1.00 98.59           H  
ATOM   2487  CA  VAL A 161       9.191 -15.752  -3.210  1.00 98.59           C  
ATOM   2488  HA  VAL A 161       8.514 -16.551  -2.909  1.00 98.59           H  
ATOM   2489  C   VAL A 161       9.813 -16.187  -4.529  1.00 98.59           C  
ATOM   2490  CB  VAL A 161       8.347 -14.474  -3.420  1.00 98.59           C  
ATOM   2491  HB  VAL A 161       7.633 -14.663  -4.221  1.00 98.59           H  
ATOM   2492  O   VAL A 161      10.902 -15.730  -4.869  1.00 98.59           O  
ATOM   2493  CG1 VAL A 161       7.552 -14.136  -2.160  1.00 98.59           C  
ATOM   2494 HG11 VAL A 161       6.979 -15.013  -1.860  1.00 98.59           H  
ATOM   2495 HG12 VAL A 161       6.862 -13.316  -2.364  1.00 98.59           H  
ATOM   2496 HG13 VAL A 161       8.220 -13.851  -1.347  1.00 98.59           H  
ATOM   2497  CG2 VAL A 161       9.161 -13.224  -3.787  1.00 98.59           C  
ATOM   2498 HG21 VAL A 161       9.720 -13.396  -4.708  1.00 98.59           H  
ATOM   2499 HG22 VAL A 161       9.853 -12.970  -2.985  1.00 98.59           H  
ATOM   2500 HG23 VAL A 161       8.485 -12.385  -3.951  1.00 98.59           H  
ATOM   2501  N   THR A 162       9.093 -17.005  -5.295  1.00 98.63           N  
ATOM   2502  H   THR A 162       8.233 -17.384  -4.926  1.00 98.63           H  
ATOM   2503  CA  THR A 162       9.254 -17.085  -6.756  1.00 98.63           C  
ATOM   2504  HA  THR A 162      10.273 -16.802  -7.022  1.00 98.63           H  
ATOM   2505  C   THR A 162       8.316 -16.100  -7.437  1.00 98.63           C  
ATOM   2506  CB  THR A 162       8.999 -18.487  -7.328  1.00 98.63           C  
ATOM   2507  HB  THR A 162       8.655 -18.397  -8.358  1.00 98.63           H  
ATOM   2508  O   THR A 162       7.219 -15.831  -6.940  1.00 98.63           O  
ATOM   2509  CG2 THR A 162      10.276 -19.321  -7.350  1.00 98.63           C  
ATOM   2510 HG21 THR A 162      10.812 -19.225  -6.405  1.00 98.63           H  
ATOM   2511 HG22 THR A 162      10.929 -18.953  -8.141  1.00 98.63           H  
ATOM   2512 HG23 THR A 162      10.047 -20.369  -7.542  1.00 98.63           H  
ATOM   2513  OG1 THR A 162       8.010 -19.179  -6.598  1.00 98.63           O  
ATOM   2514  HG1 THR A 162       7.837 -20.003  -7.059  1.00 98.63           H  
ATOM   2515  N   LEU A 163       8.761 -15.572  -8.577  1.00 97.58           N  
ATOM   2516  H   LEU A 163       9.675 -15.849  -8.905  1.00 97.58           H  
ATOM   2517  CA  LEU A 163       8.095 -14.519  -9.336  1.00 97.58           C  
ATOM   2518  HA  LEU A 163       7.181 -14.219  -8.824  1.00 97.58           H  
ATOM   2519  C   LEU A 163       7.707 -15.011 -10.732  1.00 97.58           C  
ATOM   2520  CB  LEU A 163       9.031 -13.300  -9.426  1.00 97.58           C  
ATOM   2521  HB2 LEU A 163       8.527 -12.518  -9.994  1.00 97.58           H  
ATOM   2522  HB3 LEU A 163       9.924 -13.594  -9.978  1.00 97.58           H  
ATOM   2523  O   LEU A 163       8.518 -15.591 -11.452  1.00 97.58           O  
ATOM   2524  CG  LEU A 163       9.472 -12.727  -8.069  1.00 97.58           C  
ATOM   2525  HG  LEU A 163       9.990 -13.489  -7.488  1.00 97.58           H  
ATOM   2526  CD1 LEU A 163      10.435 -11.570  -8.289  1.00 97.58           C  
ATOM   2527 HD11 LEU A 163      10.744 -11.175  -7.321  1.00 97.58           H  
ATOM   2528 HD12 LEU A 163       9.956 -10.783  -8.873  1.00 97.58           H  
ATOM   2529 HD13 LEU A 163      11.317 -11.923  -8.824  1.00 97.58           H  
ATOM   2530  CD2 LEU A 163       8.289 -12.205  -7.261  1.00 97.58           C  
ATOM   2531 HD21 LEU A 163       7.641 -13.033  -6.977  1.00 97.58           H  
ATOM   2532 HD22 LEU A 163       8.641 -11.720  -6.350  1.00 97.58           H  
ATOM   2533 HD23 LEU A 163       7.722 -11.486  -7.852  1.00 97.58           H  
ATOM   2534  N   GLU A 164       6.476 -14.735 -11.134  1.00 93.90           N  
ATOM   2535  H   GLU A 164       5.838 -14.342 -10.457  1.00 93.90           H  
ATOM   2536  CA  GLU A 164       5.922 -15.033 -12.457  1.00 93.90           C  
ATOM   2537  HA  GLU A 164       6.715 -15.301 -13.155  1.00 93.90           H  
ATOM   2538  C   GLU A 164       5.224 -13.765 -12.973  1.00 93.90           C  
ATOM   2539  CB  GLU A 164       4.986 -16.242 -12.288  1.00 93.90           C  
ATOM   2540  HB2 GLU A 164       4.211 -15.981 -11.567  1.00 93.90           H  
ATOM   2541  HB3 GLU A 164       5.565 -17.057 -11.853  1.00 93.90           H  
ATOM   2542  O   GLU A 164       4.461 -13.147 -12.234  1.00 93.90           O  
ATOM   2543  CG  GLU A 164       4.311 -16.775 -13.555  1.00 93.90           C  
ATOM   2544  HG2 GLU A 164       3.855 -15.949 -14.100  1.00 93.90           H  
ATOM   2545  HG3 GLU A 164       5.062 -17.244 -14.192  1.00 93.90           H  
ATOM   2546  CD  GLU A 164       3.234 -17.794 -13.148  1.00 93.90           C  
ATOM   2547  OE1 GLU A 164       2.032 -17.459 -13.221  1.00 93.90           O  
ATOM   2548  OE2 GLU A 164       3.547 -18.863 -12.577  1.00 93.90           O  
ATOM   2549  N   ASN A 165       5.511 -13.309 -14.193  1.00 89.99           N  
ATOM   2550  H   ASN A 165       6.113 -13.851 -14.795  1.00 89.99           H  
ATOM   2551  CA  ASN A 165       4.852 -12.125 -14.742  1.00 89.99           C  
ATOM   2552  HA  ASN A 165       4.756 -11.386 -13.946  1.00 89.99           H  
ATOM   2553  C   ASN A 165       3.432 -12.477 -15.201  1.00 89.99           C  
ATOM   2554  CB  ASN A 165       5.695 -11.491 -15.857  1.00 89.99           C  
ATOM   2555  HB2 ASN A 165       6.579 -11.013 -15.434  1.00 89.99           H  
ATOM   2556  HB3 ASN A 165       6.009 -12.263 -16.559  1.00 89.99           H  
ATOM   2557  O   ASN A 165       3.237 -13.417 -15.967  1.00 89.99           O  
ATOM   2558  CG  ASN A 165       4.880 -10.456 -16.614  1.00 89.99           C  
ATOM   2559  ND2 ASN A 165       4.499  -9.375 -15.980  1.00 89.99           N  
ATOM   2560 HD21 ASN A 165       4.614  -9.290 -14.981  1.00 89.99           H  
ATOM   2561 HD22 ASN A 165       3.753  -8.853 -16.417  1.00 89.99           H  
ATOM   2562  OD1 ASN A 165       4.503 -10.664 -17.755  1.00 89.99           O  
ATOM   2563  N   VAL A 166       2.447 -11.696 -14.757  1.00 84.75           N  
ATOM   2564  H   VAL A 166       2.685 -10.891 -14.195  1.00 84.75           H  
ATOM   2565  CA  VAL A 166       1.028 -12.033 -14.930  1.00 84.75           C  
ATOM   2566  HA  VAL A 166       0.901 -13.086 -14.679  1.00 84.75           H  
ATOM   2567  C   VAL A 166       0.557 -11.885 -16.383  1.00 84.75           C  
ATOM   2568  CB  VAL A 166       0.160 -11.213 -13.955  1.00 84.75           C  
ATOM   2569  HB  VAL A 166       0.272 -10.153 -14.181  1.00 84.75           H  
ATOM   2570  O   VAL A 166      -0.321 -12.630 -16.804  1.00 84.75           O  
ATOM   2571  CG1 VAL A 166      -1.321 -11.588 -14.058  1.00 84.75           C  
ATOM   2572 HG11 VAL A 166      -1.887 -11.082 -13.276  1.00 84.75           H  
ATOM   2573 HG12 VAL A 166      -1.442 -12.666 -13.945  1.00 84.75           H  
ATOM   2574 HG13 VAL A 166      -1.721 -11.286 -15.026  1.00 84.75           H  
ATOM   2575  CG2 VAL A 166       0.575 -11.444 -12.493  1.00 84.75           C  
ATOM   2576 HG21 VAL A 166       1.613 -11.149 -12.339  1.00 84.75           H  
ATOM   2577 HG22 VAL A 166       0.466 -12.500 -12.244  1.00 84.75           H  
ATOM   2578 HG23 VAL A 166      -0.052 -10.852 -11.826  1.00 84.75           H  
ATOM   2579  N   GLU A 167       1.128 -10.972 -17.176  1.00 79.81           N  
ATOM   2580  H   GLU A 167       1.784 -10.311 -16.785  1.00 79.81           H  
ATOM   2581  CA  GLU A 167       0.747 -10.804 -18.588  1.00 79.81           C  
ATOM   2582  HA  GLU A 167      -0.334 -10.916 -18.675  1.00 79.81           H  
ATOM   2583  C   GLU A 167       1.358 -11.843 -19.542  1.00 79.81           C  
ATOM   2584  CB  GLU A 167       1.120  -9.401 -19.099  1.00 79.81           C  
ATOM   2585  HB2 GLU A 167       0.840  -9.353 -20.151  1.00 79.81           H  
ATOM   2586  HB3 GLU A 167       2.199  -9.255 -19.052  1.00 79.81           H  
ATOM   2587  O   GLU A 167       0.829 -12.037 -20.636  1.00 79.81           O  
ATOM   2588  CG  GLU A 167       0.389  -8.247 -18.395  1.00 79.81           C  
ATOM   2589  HG2 GLU A 167       0.279  -7.439 -19.119  1.00 79.81           H  
ATOM   2590  HG3 GLU A 167      -0.614  -8.568 -18.117  1.00 79.81           H  
ATOM   2591  CD  GLU A 167       1.115  -7.683 -17.166  1.00 79.81           C  
ATOM   2592  OE1 GLU A 167       0.708  -6.583 -16.724  1.00 79.81           O  
ATOM   2593  OE2 GLU A 167       2.056  -8.326 -16.647  1.00 79.81           O  
ATOM   2594  N   THR A 168       2.475 -12.479 -19.172  1.00 88.45           N  
ATOM   2595  H   THR A 168       2.869 -12.248 -18.271  1.00 88.45           H  
ATOM   2596  CA  THR A 168       3.232 -13.385 -20.063  1.00 88.45           C  
ATOM   2597  HA  THR A 168       2.696 -13.485 -21.007  1.00 88.45           H  
ATOM   2598  C   THR A 168       3.385 -14.812 -19.541  1.00 88.45           C  
ATOM   2599  CB  THR A 168       4.626 -12.825 -20.395  1.00 88.45           C  
ATOM   2600  HB  THR A 168       5.133 -13.523 -21.061  1.00 88.45           H  
ATOM   2601  O   THR A 168       3.929 -15.651 -20.257  1.00 88.45           O  
ATOM   2602  CG2 THR A 168       4.582 -11.465 -21.091  1.00 88.45           C  
ATOM   2603 HG21 THR A 168       4.131 -10.716 -20.439  1.00 88.45           H  
ATOM   2604 HG22 THR A 168       5.596 -11.155 -21.344  1.00 88.45           H  
ATOM   2605 HG23 THR A 168       3.992 -11.543 -22.004  1.00 88.45           H  
ATOM   2606  OG1 THR A 168       5.405 -12.680 -19.234  1.00 88.45           O  
ATOM   2607  HG1 THR A 168       5.055 -11.918 -18.766  1.00 88.45           H  
ATOM   2608  N   GLU A 169       2.958 -15.083 -18.303  1.00 88.63           N  
ATOM   2609  H   GLU A 169       2.532 -14.332 -17.780  1.00 88.63           H  
ATOM   2610  CA  GLU A 169       3.174 -16.341 -17.563  1.00 88.63           C  
ATOM   2611  HA  GLU A 169       2.843 -16.158 -16.540  1.00 88.63           H  
ATOM   2612  C   GLU A 169       4.666 -16.736 -17.426  1.00 88.63           C  
ATOM   2613  CB  GLU A 169       2.268 -17.470 -18.107  1.00 88.63           C  
ATOM   2614  HB2 GLU A 169       2.402 -18.352 -17.481  1.00 88.63           H  
ATOM   2615  HB3 GLU A 169       2.578 -17.718 -19.122  1.00 88.63           H  
ATOM   2616  O   GLU A 169       5.008 -17.850 -17.025  1.00 88.63           O  
ATOM   2617  CG  GLU A 169       0.770 -17.095 -18.105  1.00 88.63           C  
ATOM   2618  HG2 GLU A 169       0.618 -16.224 -18.742  1.00 88.63           H  
ATOM   2619  HG3 GLU A 169       0.489 -16.818 -17.088  1.00 88.63           H  
ATOM   2620  CD  GLU A 169      -0.164 -18.218 -18.597  1.00 88.63           C  
ATOM   2621  OE1 GLU A 169      -1.397 -18.055 -18.434  1.00 88.63           O  
ATOM   2622  OE2 GLU A 169       0.328 -19.235 -19.143  1.00 88.63           O  
ATOM   2623  N   ALA A 170       5.590 -15.818 -17.739  1.00 95.57           N  
ATOM   2624  H   ALA A 170       5.267 -14.917 -18.062  1.00 95.57           H  
ATOM   2625  CA  ALA A 170       7.024 -16.066 -17.711  1.00 95.57           C  
ATOM   2626  HA  ALA A 170       7.199 -17.076 -18.083  1.00 95.57           H  
ATOM   2627  C   ALA A 170       7.583 -15.975 -16.284  1.00 95.57           C  
ATOM   2628  CB  ALA A 170       7.723 -15.087 -18.662  1.00 95.57           C  
ATOM   2629  HB1 ALA A 170       8.789 -15.311 -18.704  1.00 95.57           H  
ATOM   2630  HB2 ALA A 170       7.589 -14.066 -18.303  1.00 95.57           H  
ATOM   2631  HB3 ALA A 170       7.294 -15.173 -19.660  1.00 95.57           H  
ATOM   2632  O   ALA A 170       7.296 -15.031 -15.547  1.00 95.57           O  
ATOM   2633  N   ASN A 171       8.444 -16.920 -15.901  1.00 96.81           N  
ATOM   2634  H   ASN A 171       8.657 -17.673 -16.540  1.00 96.81           H  
ATOM   2635  CA  ASN A 171       9.174 -16.831 -14.639  1.00 96.81           C  
ATOM   2636  HA  ASN A 171       8.452 -16.621 -13.850  1.00 96.81           H  
ATOM   2637  C   ASN A 171      10.183 -15.666 -14.675  1.00 96.81           C  
ATOM   2638  CB  ASN A 171       9.836 -18.182 -14.326  1.00 96.81           C  
ATOM   2639  HB2 ASN A 171       9.077 -18.962 -14.286  1.00 96.81           H  
ATOM   2640  HB3 ASN A 171      10.555 -18.424 -15.108  1.00 96.81           H  
ATOM   2641  O   ASN A 171      10.985 -15.558 -15.600  1.00 96.81           O  
ATOM   2642  CG  ASN A 171      10.572 -18.146 -12.999  1.00 96.81           C  
ATOM   2643  ND2 ASN A 171       9.877 -18.187 -11.889  1.00 96.81           N  
ATOM   2644 HD21 ASN A 171      10.400 -18.028 -11.039  1.00 96.81           H  
ATOM   2645 HD22 ASN A 171       8.872 -18.098 -11.912  1.00 96.81           H  
ATOM   2646  OD1 ASN A 171      11.780 -18.027 -12.935  1.00 96.81           O  
ATOM   2647  N   VAL A 172      10.148 -14.825 -13.639  1.00 96.01           N  
ATOM   2648  H   VAL A 172       9.459 -15.005 -12.923  1.00 96.01           H  
ATOM   2649  CA  VAL A 172      11.015 -13.644 -13.444  1.00 96.01           C  
ATOM   2650  HA  VAL A 172      11.550 -13.460 -14.376  1.00 96.01           H  
ATOM   2651  C   VAL A 172      12.090 -13.921 -12.373  1.00 96.01           C  
ATOM   2652  CB  VAL A 172      10.170 -12.377 -13.141  1.00 96.01           C  
ATOM   2653  HB  VAL A 172       9.871 -12.391 -12.093  1.00 96.01           H  
ATOM   2654  O   VAL A 172      12.841 -13.037 -11.980  1.00 96.01           O  
ATOM   2655  CG1 VAL A 172      10.922 -11.067 -13.419  1.00 96.01           C  
ATOM   2656 HG11 VAL A 172      11.794 -10.974 -12.773  1.00 96.01           H  
ATOM   2657 HG12 VAL A 172      11.252 -11.037 -14.458  1.00 96.01           H  
ATOM   2658 HG13 VAL A 172      10.274 -10.212 -13.226  1.00 96.01           H  
ATOM   2659  CG2 VAL A 172       8.891 -12.306 -13.992  1.00 96.01           C  
ATOM   2660 HG21 VAL A 172       8.373 -11.363 -13.818  1.00 96.01           H  
ATOM   2661 HG22 VAL A 172       9.138 -12.391 -15.050  1.00 96.01           H  
ATOM   2662 HG23 VAL A 172       8.213 -13.114 -13.715  1.00 96.01           H  
ATOM   2663  N   GLY A 173      12.187 -15.165 -11.889  1.00 97.48           N  
ATOM   2664  H   GLY A 173      11.585 -15.873 -12.283  1.00 97.48           H  
ATOM   2665  CA  GLY A 173      13.166 -15.602 -10.895  1.00 97.48           C  
ATOM   2666  HA2 GLY A 173      14.040 -14.952 -10.934  1.00 97.48           H  
ATOM   2667  HA3 GLY A 173      13.496 -16.611 -11.146  1.00 97.48           H  
ATOM   2668  C   GLY A 173      12.627 -15.629  -9.463  1.00 97.48           C  
ATOM   2669  O   GLY A 173      11.520 -16.110  -9.207  1.00 97.48           O  
ATOM   2670  N   GLU A 174      13.444 -15.152  -8.523  1.00 98.43           N  
ATOM   2671  H   GLU A 174      14.285 -14.679  -8.822  1.00 98.43           H  
ATOM   2672  CA  GLU A 174      13.208 -15.204  -7.076  1.00 98.43           C  
ATOM   2673  HA  GLU A 174      12.171 -15.484  -6.893  1.00 98.43           H  
ATOM   2674  C   GLU A 174      13.443 -13.840  -6.409  1.00 98.43           C  
ATOM   2675  CB  GLU A 174      14.121 -16.251  -6.408  1.00 98.43           C  
ATOM   2676  HB2 GLU A 174      14.017 -16.148  -5.327  1.00 98.43           H  
ATOM   2677  HB3 GLU A 174      15.157 -16.042  -6.672  1.00 98.43           H  
ATOM   2678  O   GLU A 174      14.140 -12.973  -6.939  1.00 98.43           O  
ATOM   2679  CG  GLU A 174      13.783 -17.704  -6.775  1.00 98.43           C  
ATOM   2680  HG2 GLU A 174      12.733 -17.877  -6.541  1.00 98.43           H  
ATOM   2681  HG3 GLU A 174      13.919 -17.839  -7.848  1.00 98.43           H  
ATOM   2682  CD  GLU A 174      14.642 -18.739  -6.020  1.00 98.43           C  
ATOM   2683  OE1 GLU A 174      14.528 -19.936  -6.367  1.00 98.43           O  
ATOM   2684  OE2 GLU A 174      15.399 -18.350  -5.097  1.00 98.43           O  
ATOM   2685  N   GLY A 175      12.898 -13.662  -5.204  1.00 98.44           N  
ATOM   2686  H   GLY A 175      12.331 -14.408  -4.826  1.00 98.44           H  
ATOM   2687  CA  GLY A 175      13.095 -12.458  -4.403  1.00 98.44           C  
ATOM   2688  HA2 GLY A 175      12.466 -11.668  -4.812  1.00 98.44           H  
ATOM   2689  HA3 GLY A 175      14.133 -12.132  -4.477  1.00 98.44           H  
ATOM   2690  C   GLY A 175      12.744 -12.628  -2.928  1.00 98.44           C  
ATOM   2691  O   GLY A 175      12.530 -13.732  -2.421  1.00 98.44           O  
ATOM   2692  N   GLU A 176      12.667 -11.503  -2.222  1.00 98.63           N  
ATOM   2693  H   GLU A 176      12.905 -10.640  -2.689  1.00 98.63           H  
ATOM   2694  CA  GLU A 176      12.097 -11.424  -0.875  1.00 98.63           C  
ATOM   2695  HA  GLU A 176      11.593 -12.365  -0.655  1.00 98.63           H  
ATOM   2696  C   GLU A 176      11.046 -10.315  -0.809  1.00 98.63           C  
ATOM   2697  CB  GLU A 176      13.214 -11.241   0.163  1.00 98.63           C  
ATOM   2698  HB2 GLU A 176      13.665 -10.254   0.055  1.00 98.63           H  
ATOM   2699  HB3 GLU A 176      13.977 -11.991  -0.044  1.00 98.63           H  
ATOM   2700  O   GLU A 176      11.336  -9.158  -1.119  1.00 98.63           O  
ATOM   2701  CG  GLU A 176      12.710 -11.424   1.606  1.00 98.63           C  
ATOM   2702  HG2 GLU A 176      12.011 -10.622   1.844  1.00 98.63           H  
ATOM   2703  HG3 GLU A 176      12.174 -12.372   1.667  1.00 98.63           H  
ATOM   2704  CD  GLU A 176      13.835 -11.462   2.652  1.00 98.63           C  
ATOM   2705  OE1 GLU A 176      13.533 -11.278   3.853  1.00 98.63           O  
ATOM   2706  OE2 GLU A 176      14.988 -11.792   2.276  1.00 98.63           O  
ATOM   2707  N   ILE A 177       9.832 -10.673  -0.395  1.00 98.20           N  
ATOM   2708  H   ILE A 177       9.696 -11.628  -0.095  1.00 98.20           H  
ATOM   2709  CA  ILE A 177       8.742  -9.736  -0.130  1.00 98.20           C  
ATOM   2710  HA  ILE A 177       8.964  -8.805  -0.652  1.00 98.20           H  
ATOM   2711  C   ILE A 177       8.693  -9.439   1.368  1.00 98.20           C  
ATOM   2712  CB  ILE A 177       7.413 -10.270  -0.701  1.00 98.20           C  
ATOM   2713  HB  ILE A 177       7.615 -10.606  -1.719  1.00 98.20           H  
ATOM   2714  O   ILE A 177       8.757 -10.349   2.191  1.00 98.20           O  
ATOM   2715  CG1 ILE A 177       6.375  -9.136  -0.789  1.00 98.20           C  
ATOM   2716 HG12 ILE A 177       6.797  -8.313  -1.366  1.00 98.20           H  
ATOM   2717 HG13 ILE A 177       6.128  -8.770   0.208  1.00 98.20           H  
ATOM   2718  CG2 ILE A 177       6.861 -11.472   0.086  1.00 98.20           C  
ATOM   2719 HG21 ILE A 177       6.064 -11.959  -0.477  1.00 98.20           H  
ATOM   2720 HG22 ILE A 177       7.652 -12.204   0.245  1.00 98.20           H  
ATOM   2721 HG23 ILE A 177       6.468 -11.155   1.052  1.00 98.20           H  
ATOM   2722  CD1 ILE A 177       5.095  -9.603  -1.483  1.00 98.20           C  
ATOM   2723 HD11 ILE A 177       4.457  -8.744  -1.693  1.00 98.20           H  
ATOM   2724 HD12 ILE A 177       4.547 -10.301  -0.850  1.00 98.20           H  
ATOM   2725 HD13 ILE A 177       5.354 -10.115  -2.410  1.00 98.20           H  
ATOM   2726  N   THR A 178       8.585  -8.168   1.734  1.00 96.64           N  
ATOM   2727  H   THR A 178       8.523  -7.474   1.003  1.00 96.64           H  
ATOM   2728  CA  THR A 178       8.513  -7.695   3.127  1.00 96.64           C  
ATOM   2729  HA  THR A 178       8.177  -8.505   3.775  1.00 96.64           H  
ATOM   2730  C   THR A 178       7.490  -6.571   3.238  1.00 96.64           C  
ATOM   2731  CB  THR A 178       9.885  -7.211   3.637  1.00 96.64           C  
ATOM   2732  HB  THR A 178       9.767  -6.828   4.651  1.00 96.64           H  
ATOM   2733  O   THR A 178       7.115  -5.976   2.228  1.00 96.64           O  
ATOM   2734  CG2 THR A 178      10.940  -8.315   3.667  1.00 96.64           C  
ATOM   2735 HG21 THR A 178      11.845  -7.943   4.147  1.00 96.64           H  
ATOM   2736 HG22 THR A 178      11.182  -8.630   2.652  1.00 96.64           H  
ATOM   2737 HG23 THR A 178      10.568  -9.173   4.227  1.00 96.64           H  
ATOM   2738  OG1 THR A 178      10.406  -6.182   2.824  1.00 96.64           O  
ATOM   2739  HG1 THR A 178      10.269  -6.451   1.913  1.00 96.64           H  
ATOM   2740  N   ARG A 179       7.029  -6.232   4.443  1.00 94.09           N  
ATOM   2741  H   ARG A 179       7.320  -6.765   5.251  1.00 94.09           H  
ATOM   2742  CA  ARG A 179       6.224  -5.012   4.624  1.00 94.09           C  
ATOM   2743  HA  ARG A 179       5.387  -5.058   3.928  1.00 94.09           H  
ATOM   2744  C   ARG A 179       7.041  -3.759   4.266  1.00 94.09           C  
ATOM   2745  CB  ARG A 179       5.638  -4.965   6.042  1.00 94.09           C  
ATOM   2746  HB2 ARG A 179       4.907  -4.157   6.063  1.00 94.09           H  
ATOM   2747  HB3 ARG A 179       5.113  -5.901   6.236  1.00 94.09           H  
ATOM   2748  O   ARG A 179       8.232  -3.703   4.572  1.00 94.09           O  
ATOM   2749  CG  ARG A 179       6.677  -4.731   7.155  1.00 94.09           C  
ATOM   2750  HG2 ARG A 179       7.467  -5.479   7.087  1.00 94.09           H  
ATOM   2751  HG3 ARG A 179       7.116  -3.741   7.031  1.00 94.09           H  
ATOM   2752  CD  ARG A 179       6.045  -4.811   8.549  1.00 94.09           C  
ATOM   2753  HD2 ARG A 179       6.797  -4.560   9.298  1.00 94.09           H  
ATOM   2754  HD3 ARG A 179       5.721  -5.838   8.716  1.00 94.09           H  
ATOM   2755  NE  ARG A 179       4.897  -3.895   8.669  1.00 94.09           N  
ATOM   2756  HE  ARG A 179       4.768  -3.230   7.919  1.00 94.09           H  
ATOM   2757  NH1 ARG A 179       3.978  -4.733  10.615  1.00 94.09           N  
ATOM   2758 HH11 ARG A 179       4.172  -5.676  10.310  1.00 94.09           H  
ATOM   2759 HH12 ARG A 179       3.197  -4.650  11.250  1.00 94.09           H  
ATOM   2760  NH2 ARG A 179       2.850  -3.289   9.433  1.00 94.09           N  
ATOM   2761 HH21 ARG A 179       2.247  -3.269  10.243  1.00 94.09           H  
ATOM   2762 HH22 ARG A 179       2.762  -2.590   8.710  1.00 94.09           H  
ATOM   2763  CZ  ARG A 179       3.941  -3.965   9.575  1.00 94.09           C  
ATOM   2764  N   TRP A 180       6.424  -2.742   3.662  1.00 94.02           N  
ATOM   2765  H   TRP A 180       5.437  -2.811   3.459  1.00 94.02           H  
ATOM   2766  CA  TRP A 180       7.075  -1.429   3.528  1.00 94.02           C  
ATOM   2767  HA  TRP A 180       8.092  -1.572   3.164  1.00 94.02           H  
ATOM   2768  C   TRP A 180       7.152  -0.762   4.904  1.00 94.02           C  
ATOM   2769  CB  TRP A 180       6.322  -0.549   2.519  1.00 94.02           C  
ATOM   2770  HB2 TRP A 180       5.286  -0.470   2.847  1.00 94.02           H  
ATOM   2771  HB3 TRP A 180       6.311  -1.058   1.555  1.00 94.02           H  
ATOM   2772  O   TRP A 180       6.174  -0.779   5.646  1.00 94.02           O  
ATOM   2773  CG  TRP A 180       6.835   0.850   2.289  1.00 94.02           C  
ATOM   2774  CD1 TRP A 180       8.126   1.271   2.317  1.00 94.02           C  
ATOM   2775  HD1 TRP A 180       8.980   0.641   2.520  1.00 94.02           H  
ATOM   2776  CD2 TRP A 180       6.055   2.026   1.903  1.00 94.02           C  
ATOM   2777  CE2 TRP A 180       6.941   3.122   1.698  1.00 94.02           C  
ATOM   2778  CE3 TRP A 180       4.685   2.272   1.675  1.00 94.02           C  
ATOM   2779  HE3 TRP A 180       3.972   1.480   1.850  1.00 94.02           H  
ATOM   2780  NE1 TRP A 180       8.186   2.620   2.002  1.00 94.02           N  
ATOM   2781  HE1 TRP A 180       9.039   3.151   1.901  1.00 94.02           H  
ATOM   2782  CH2 TRP A 180       5.138   4.561   0.962  1.00 94.02           C  
ATOM   2783  HH2 TRP A 180       4.784   5.503   0.570  1.00 94.02           H  
ATOM   2784  CZ2 TRP A 180       6.497   4.379   1.260  1.00 94.02           C  
ATOM   2785  HZ2 TRP A 180       7.201   5.186   1.120  1.00 94.02           H  
ATOM   2786  CZ3 TRP A 180       4.233   3.511   1.186  1.00 94.02           C  
ATOM   2787  HZ3 TRP A 180       3.184   3.649   0.967  1.00 94.02           H  
ATOM   2788  N   ILE A 181       8.307  -0.197   5.252  1.00 91.86           N  
ATOM   2789  H   ILE A 181       9.096  -0.334   4.636  1.00 91.86           H  
ATOM   2790  CA  ILE A 181       8.550   0.564   6.481  1.00 91.86           C  
ATOM   2791  HA  ILE A 181       7.601   0.752   6.984  1.00 91.86           H  
ATOM   2792  C   ILE A 181       9.171   1.911   6.074  1.00 91.86           C  
ATOM   2793  CB  ILE A 181       9.442  -0.228   7.474  1.00 91.86           C  
ATOM   2794  HB  ILE A 181      10.437  -0.333   7.043  1.00 91.86           H  
ATOM   2795  O   ILE A 181      10.401   2.013   5.974  1.00 91.86           O  
ATOM   2796  CG1 ILE A 181       8.892  -1.649   7.738  1.00 91.86           C  
ATOM   2797 HG12 ILE A 181       7.882  -1.577   8.142  1.00 91.86           H  
ATOM   2798 HG13 ILE A 181       8.844  -2.187   6.791  1.00 91.86           H  
ATOM   2799  CG2 ILE A 181       9.557   0.556   8.798  1.00 91.86           C  
ATOM   2800 HG21 ILE A 181       9.893   1.576   8.611  1.00 91.86           H  
ATOM   2801 HG22 ILE A 181      10.286   0.084   9.458  1.00 91.86           H  
ATOM   2802 HG23 ILE A 181       8.586   0.595   9.292  1.00 91.86           H  
ATOM   2803  CD1 ILE A 181       9.747  -2.508   8.679  1.00 91.86           C  
ATOM   2804 HD11 ILE A 181      10.775  -2.541   8.318  1.00 91.86           H  
ATOM   2805 HD12 ILE A 181       9.724  -2.106   9.692  1.00 91.86           H  
ATOM   2806 HD13 ILE A 181       9.347  -3.522   8.701  1.00 91.86           H  
ATOM   2807  N   PRO A 182       8.360   2.941   5.775  1.00 92.81           N  
ATOM   2808  CA  PRO A 182       8.864   4.287   5.529  1.00 92.81           C  
ATOM   2809  HA  PRO A 182       9.691   4.256   4.820  1.00 92.81           H  
ATOM   2810  C   PRO A 182       9.354   4.931   6.834  1.00 92.81           C  
ATOM   2811  CB  PRO A 182       7.701   5.047   4.896  1.00 92.81           C  
ATOM   2812  HB2 PRO A 182       7.712   4.892   3.817  1.00 92.81           H  
ATOM   2813  HB3 PRO A 182       7.743   6.113   5.120  1.00 92.81           H  
ATOM   2814  O   PRO A 182       8.792   4.730   7.913  1.00 92.81           O  
ATOM   2815  CG  PRO A 182       6.470   4.371   5.501  1.00 92.81           C  
ATOM   2816  HG2 PRO A 182       5.600   4.457   4.851  1.00 92.81           H  
ATOM   2817  HG3 PRO A 182       6.261   4.799   6.482  1.00 92.81           H  
ATOM   2818  CD  PRO A 182       6.907   2.915   5.662  1.00 92.81           C  
ATOM   2819  HD2 PRO A 182       6.440   2.488   6.549  1.00 92.81           H  
ATOM   2820  HD3 PRO A 182       6.622   2.345   4.777  1.00 92.81           H  
ATOM   2821  N   GLU A 183      10.412   5.731   6.748  1.00 92.09           N  
ATOM   2822  H   GLU A 183      10.817   5.913   5.840  1.00 92.09           H  
ATOM   2823  CA  GLU A 183      10.979   6.416   7.904  1.00 92.09           C  
ATOM   2824  HA  GLU A 183      10.949   5.731   8.751  1.00 92.09           H  
ATOM   2825  C   GLU A 183      10.161   7.652   8.280  1.00 92.09           C  
ATOM   2826  CB  GLU A 183      12.451   6.782   7.671  1.00 92.09           C  
ATOM   2827  HB2 GLU A 183      12.551   7.414   6.790  1.00 92.09           H  
ATOM   2828  HB3 GLU A 183      12.797   7.341   8.541  1.00 92.09           H  
ATOM   2829  O   GLU A 183      10.069   8.616   7.522  1.00 92.09           O  
ATOM   2830  CG  GLU A 183      13.326   5.534   7.514  1.00 92.09           C  
ATOM   2831  HG2 GLU A 183      13.004   4.776   8.229  1.00 92.09           H  
ATOM   2832  HG3 GLU A 183      13.211   5.123   6.511  1.00 92.09           H  
ATOM   2833  CD  GLU A 183      14.790   5.871   7.780  1.00 92.09           C  
ATOM   2834  OE1 GLU A 183      15.314   5.538   8.873  1.00 92.09           O  
ATOM   2835  OE2 GLU A 183      15.473   6.432   6.894  1.00 92.09           O  
ATOM   2836  N   VAL A 184       9.608   7.644   9.494  1.00 91.91           N  
ATOM   2837  H   VAL A 184       9.631   6.783  10.023  1.00 91.91           H  
ATOM   2838  CA  VAL A 184       8.978   8.822  10.099  1.00 91.91           C  
ATOM   2839  HA  VAL A 184       8.562   9.441   9.304  1.00 91.91           H  
ATOM   2840  C   VAL A 184      10.033   9.637  10.843  1.00 91.91           C  
ATOM   2841  CB  VAL A 184       7.822   8.433  11.035  1.00 91.91           C  
ATOM   2842  HB  VAL A 184       8.216   7.829  11.852  1.00 91.91           H  
ATOM   2843  O   VAL A 184      10.606   9.171  11.834  1.00 91.91           O  
ATOM   2844  CG1 VAL A 184       7.123   9.665  11.614  1.00 91.91           C  
ATOM   2845 HG11 VAL A 184       7.823  10.257  12.204  1.00 91.91           H  
ATOM   2846 HG12 VAL A 184       6.303   9.357  12.263  1.00 91.91           H  
ATOM   2847 HG13 VAL A 184       6.720  10.279  10.809  1.00 91.91           H  
ATOM   2848  CG2 VAL A 184       6.755   7.612  10.312  1.00 91.91           C  
ATOM   2849 HG21 VAL A 184       6.325   8.187   9.492  1.00 91.91           H  
ATOM   2850 HG22 VAL A 184       7.193   6.697   9.912  1.00 91.91           H  
ATOM   2851 HG23 VAL A 184       5.964   7.350  11.015  1.00 91.91           H  
ATOM   2852  N   ASP A 185      10.265  10.871  10.406  1.00 90.13           N  
ATOM   2853  H   ASP A 185       9.700  11.209   9.640  1.00 90.13           H  
ATOM   2854  CA  ASP A 185      11.105  11.848  11.094  1.00 90.13           C  
ATOM   2855  HA  ASP A 185      11.876  11.296  11.632  1.00 90.13           H  
ATOM   2856  C   ASP A 185      10.284  12.608  12.145  1.00 90.13           C  
ATOM   2857  CB  ASP A 185      11.838  12.755  10.096  1.00 90.13           C  
ATOM   2858  HB2 ASP A 185      12.285  12.136   9.318  1.00 90.13           H  
ATOM   2859  HB3 ASP A 185      11.130  13.437   9.624  1.00 90.13           H  
ATOM   2860  O   ASP A 185       9.861  13.752  11.967  1.00 90.13           O  
ATOM   2861  CG  ASP A 185      12.960  13.548  10.780  1.00 90.13           C  
ATOM   2862  OD1 ASP A 185      13.523  13.018  11.772  1.00 90.13           O  
ATOM   2863  OD2 ASP A 185      13.286  14.644  10.273  1.00 90.13           O  
ATOM   2864  N   TYR A 186       9.994  11.910  13.247  1.00 86.48           N  
ATOM   2865  H   TYR A 186      10.260  10.936  13.265  1.00 86.48           H  
ATOM   2866  CA  TYR A 186       9.332  12.496  14.411  1.00 86.48           C  
ATOM   2867  HA  TYR A 186       8.324  12.782  14.109  1.00 86.48           H  
ATOM   2868  C   TYR A 186      10.098  13.731  14.910  1.00 86.48           C  
ATOM   2869  CB  TYR A 186       9.234  11.475  15.549  1.00 86.48           C  
ATOM   2870  HB2 TYR A 186      10.227  11.078  15.761  1.00 86.48           H  
ATOM   2871  HB3 TYR A 186       8.898  11.993  16.447  1.00 86.48           H  
ATOM   2872  O   TYR A 186      11.317  13.636  15.098  1.00 86.48           O  
ATOM   2873  CG  TYR A 186       8.278  10.333  15.288  1.00 86.48           C  
ATOM   2874  CD1 TYR A 186       6.903  10.507  15.535  1.00 86.48           C  
ATOM   2875  HD1 TYR A 186       6.526  11.455  15.888  1.00 86.48           H  
ATOM   2876  CD2 TYR A 186       8.756   9.102  14.800  1.00 86.48           C  
ATOM   2877  HD2 TYR A 186       9.801   8.987  14.551  1.00 86.48           H  
ATOM   2878  CE1 TYR A 186       6.005   9.449  15.305  1.00 86.48           C  
ATOM   2879  HE1 TYR A 186       4.950   9.598  15.482  1.00 86.48           H  
ATOM   2880  CE2 TYR A 186       7.863   8.035  14.587  1.00 86.48           C  
ATOM   2881  HE2 TYR A 186       8.204   7.091  14.190  1.00 86.48           H  
ATOM   2882  OH  TYR A 186       5.632   7.185  14.582  1.00 86.48           O  
ATOM   2883  HH  TYR A 186       4.714   7.427  14.729  1.00 86.48           H  
ATOM   2884  CZ  TYR A 186       6.485   8.210  14.830  1.00 86.48           C  
ATOM   2885  N   PRO A 187       9.408  14.854  15.195  1.00 82.25           N  
ATOM   2886  CA  PRO A 187      10.057  16.059  15.696  1.00 82.25           C  
ATOM   2887  HA  PRO A 187      10.760  16.407  14.940  1.00 82.25           H  
ATOM   2888  C   PRO A 187      10.798  15.787  17.018  1.00 82.25           C  
ATOM   2889  CB  PRO A 187       8.939  17.095  15.867  1.00 82.25           C  
ATOM   2890  HB2 PRO A 187       8.829  17.664  14.944  1.00 82.25           H  
ATOM   2891  HB3 PRO A 187       9.119  17.765  16.707  1.00 82.25           H  
ATOM   2892  O   PRO A 187      10.409  14.884  17.768  1.00 82.25           O  
ATOM   2893  CG  PRO A 187       7.694  16.236  16.086  1.00 82.25           C  
ATOM   2894  HG2 PRO A 187       6.782  16.759  15.797  1.00 82.25           H  
ATOM   2895  HG3 PRO A 187       7.645  15.918  17.127  1.00 82.25           H  
ATOM   2896  CD  PRO A 187       7.962  15.028  15.190  1.00 82.25           C  
ATOM   2897  HD2 PRO A 187       7.447  14.154  15.589  1.00 82.25           H  
ATOM   2898  HD3 PRO A 187       7.628  15.237  14.174  1.00 82.25           H  
ATOM   2899  N   PRO A 188      11.849  16.567  17.339  1.00 79.56           N  
ATOM   2900  CA  PRO A 188      12.533  16.462  18.622  1.00 79.56           C  
ATOM   2901  HA  PRO A 188      13.052  15.503  18.643  1.00 79.56           H  
ATOM   2902  C   PRO A 188      11.550  16.590  19.799  1.00 79.56           C  
ATOM   2903  CB  PRO A 188      13.565  17.595  18.641  1.00 79.56           C  
ATOM   2904  HB2 PRO A 188      13.133  18.490  19.090  1.00 79.56           H  
ATOM   2905  HB3 PRO A 188      14.472  17.305  19.171  1.00 79.56           H  
ATOM   2906  O   PRO A 188      10.641  17.420  19.727  1.00 79.56           O  
ATOM   2907  CG  PRO A 188      13.831  17.856  17.159  1.00 79.56           C  
ATOM   2908  HG2 PRO A 188      14.555  17.134  16.783  1.00 79.56           H  
ATOM   2909  HG3 PRO A 188      14.173  18.875  16.981  1.00 79.56           H  
ATOM   2910  CD  PRO A 188      12.469  17.596  16.518  1.00 79.56           C  
ATOM   2911  HD2 PRO A 188      11.862  18.501  16.551  1.00 79.56           H  
ATOM   2912  HD3 PRO A 188      12.609  17.266  15.488  1.00 79.56           H  
ATOM   2913  N   PRO A 189      11.731  15.819  20.889  1.00 72.27           N  
ATOM   2914  CA  PRO A 189      10.999  16.048  22.129  1.00 72.27           C  
ATOM   2915  HA  PRO A 189       9.940  15.865  21.946  1.00 72.27           H  
ATOM   2916  C   PRO A 189      11.194  17.485  22.628  1.00 72.27           C  
ATOM   2917  CB  PRO A 189      11.532  15.021  23.133  1.00 72.27           C  
ATOM   2918  HB2 PRO A 189      10.743  14.655  23.791  1.00 72.27           H  
ATOM   2919  HB3 PRO A 189      12.343  15.453  23.719  1.00 72.27           H  
ATOM   2920  O   PRO A 189      12.306  18.016  22.553  1.00 72.27           O  
ATOM   2921  CG  PRO A 189      12.089  13.911  22.242  1.00 72.27           C  
ATOM   2922  HG2 PRO A 189      11.279  13.253  21.928  1.00 72.27           H  
ATOM   2923  HG3 PRO A 189      12.875  13.345  22.741  1.00 72.27           H  
ATOM   2924  CD  PRO A 189      12.621  14.680  21.034  1.00 72.27           C  
ATOM   2925  HD2 PRO A 189      13.633  15.035  21.231  1.00 72.27           H  
ATOM   2926  HD3 PRO A 189      12.600  14.041  20.152  1.00 72.27           H  
ATOM   2927  N   VAL A 190      10.110  18.073  23.137  1.00 62.18           N  
ATOM   2928  H   VAL A 190       9.280  17.508  23.246  1.00 62.18           H  
ATOM   2929  CA  VAL A 190      10.057  19.400  23.775  1.00 62.18           C  
ATOM   2930  HA  VAL A 190      10.930  19.983  23.481  1.00 62.18           H  
ATOM   2931  C   VAL A 190      10.151  19.239  25.289  1.00 62.18           C  
ATOM   2932  CB  VAL A 190       8.782  20.157  23.361  1.00 62.18           C  
ATOM   2933  HB  VAL A 190       7.912  19.627  23.747  1.00 62.18           H  
ATOM   2934  O   VAL A 190       9.479  18.315  25.800  1.00 62.18           O  
ATOM   2935  CG1 VAL A 190       8.778  21.586  23.916  1.00 62.18           C  
ATOM   2936 HG11 VAL A 190       8.792  21.555  25.005  1.00 62.18           H  
ATOM   2937 HG12 VAL A 190       7.878  22.111  23.595  1.00 62.18           H  
ATOM   2938 HG13 VAL A 190       9.662  22.120  23.570  1.00 62.18           H  
ATOM   2939  CG2 VAL A 190       8.657  20.261  21.832  1.00 62.18           C  
ATOM   2940 HG21 VAL A 190       7.775  20.843  21.567  1.00 62.18           H  
ATOM   2941 HG22 VAL A 190       8.559  19.268  21.393  1.00 62.18           H  
ATOM   2942 HG23 VAL A 190       9.548  20.737  21.423  1.00 62.18           H  
ATOM   2943  OXT VAL A 190      10.897  20.032  25.900  1.00 62.18           O  
TER    2944      VAL A 190                                                       
ATOM   2944  N   SER B   1      -6.446  -5.204 -14.441  1.00 22.71           N  
ATOM   2945  H   SER B   1      -6.601  -4.707 -15.307  1.00 22.71           H  
ATOM   2946  H2  SER B   1      -5.457  -5.357 -14.302  1.00 22.71           H  
ATOM   2947  H3  SER B   1      -6.843  -4.680 -13.674  1.00 22.71           H  
ATOM   2948  CA  SER B   1      -7.131  -6.500 -14.525  1.00 22.71           C  
ATOM   2949  HA  SER B   1      -8.205  -6.327 -14.599  1.00 22.71           H  
ATOM   2950  C   SER B   1      -6.833  -7.286 -13.256  1.00 22.71           C  
ATOM   2951  CB  SER B   1      -6.679  -7.249 -15.781  1.00 22.71           C  
ATOM   2952  HB2 SER B   1      -5.631  -7.537 -15.702  1.00 22.71           H  
ATOM   2953  HB3 SER B   1      -7.283  -8.146 -15.923  1.00 22.71           H  
ATOM   2954  O   SER B   1      -5.787  -7.876 -13.195  1.00 22.71           O  
ATOM   2955  OG  SER B   1      -6.840  -6.387 -16.890  1.00 22.71           O  
ATOM   2956  HG  SER B   1      -6.733  -6.909 -17.689  1.00 22.71           H  
ATOM   2957  N   ILE B   2      -7.630  -7.380 -12.201  1.00 28.21           N  
ATOM   2958  H   ILE B   2      -7.243  -7.862 -11.402  1.00 28.21           H  
ATOM   2959  CA  ILE B   2      -9.062  -7.132 -12.126  1.00 28.21           C  
ATOM   2960  HA  ILE B   2      -9.304  -7.235 -11.068  1.00 28.21           H  
ATOM   2961  C   ILE B   2      -9.497  -5.673 -12.409  1.00 28.21           C  
ATOM   2962  CB  ILE B   2      -9.814  -8.309 -12.815  1.00 28.21           C  
ATOM   2963  HB  ILE B   2     -10.850  -7.984 -12.912  1.00 28.21           H  
ATOM   2964  O   ILE B   2      -8.723  -4.877 -12.950  1.00 28.21           O  
ATOM   2965  CG1 ILE B   2      -9.761  -9.538 -11.868  1.00 28.21           C  
ATOM   2966 HG12 ILE B   2     -10.282  -9.281 -10.946  1.00 28.21           H  
ATOM   2967 HG13 ILE B   2      -8.724  -9.738 -11.595  1.00 28.21           H  
ATOM   2968  CG2 ILE B   2      -9.380  -8.728 -14.231  1.00 28.21           C  
ATOM   2969 HG21 ILE B   2      -9.429  -7.876 -14.909  1.00 28.21           H  
ATOM   2970 HG22 ILE B   2      -8.399  -9.205 -14.217  1.00 28.21           H  
ATOM   2971 HG23 ILE B   2     -10.089  -9.454 -14.628  1.00 28.21           H  
ATOM   2972  CD1 ILE B   2     -10.365 -10.852 -12.384  1.00 28.21           C  
ATOM   2973 HD11 ILE B   2     -10.420 -11.568 -11.564  1.00 28.21           H  
ATOM   2974 HD12 ILE B   2      -9.731 -11.276 -13.162  1.00 28.21           H  
ATOM   2975 HD13 ILE B   2     -11.368 -10.686 -12.779  1.00 28.21           H  
ATOM   2976  N   PHE B   3     -10.691  -5.282 -11.960  1.00 29.35           N  
ATOM   2977  H   PHE B   3     -11.294  -5.981 -11.550  1.00 29.35           H  
ATOM   2978  CA  PHE B   3     -11.221  -3.923 -12.033  1.00 29.35           C  
ATOM   2979  HA  PHE B   3     -10.902  -3.513 -12.992  1.00 29.35           H  
ATOM   2980  C   PHE B   3     -12.764  -3.866 -12.082  1.00 29.35           C  
ATOM   2981  CB  PHE B   3     -10.555  -3.038 -10.959  1.00 29.35           C  
ATOM   2982  HB2 PHE B   3     -11.011  -2.049 -11.002  1.00 29.35           H  
ATOM   2983  HB3 PHE B   3      -9.539  -2.904 -11.331  1.00 29.35           H  
ATOM   2984  O   PHE B   3     -13.435  -4.804 -11.654  1.00 29.35           O  
ATOM   2985  CG  PHE B   3     -10.399  -3.418  -9.479  1.00 29.35           C  
ATOM   2986  CD1 PHE B   3     -10.331  -2.363  -8.542  1.00 29.35           C  
ATOM   2987  HD1 PHE B   3     -10.490  -1.344  -8.861  1.00 29.35           H  
ATOM   2988  CD2 PHE B   3     -10.096  -4.724  -9.022  1.00 29.35           C  
ATOM   2989  HD2 PHE B   3     -10.054  -5.574  -9.687  1.00 29.35           H  
ATOM   2990  CE1 PHE B   3      -9.992  -2.608  -7.198  1.00 29.35           C  
ATOM   2991  HE1 PHE B   3      -9.882  -1.789  -6.503  1.00 29.35           H  
ATOM   2992  CE2 PHE B   3      -9.804  -4.971  -7.671  1.00 29.35           C  
ATOM   2993  HE2 PHE B   3      -9.578  -5.973  -7.335  1.00 29.35           H  
ATOM   2994  CZ  PHE B   3      -9.770  -3.917  -6.755  1.00 29.35           C  
ATOM   2995  HZ  PHE B   3      -9.551  -4.114  -5.716  1.00 29.35           H  
ATOM   2996  N   PRO B   4     -13.329  -2.759 -12.602  1.00 29.08           N  
ATOM   2997  CA  PRO B   4     -14.458  -2.791 -13.578  1.00 29.08           C  
ATOM   2998  HA  PRO B   4     -14.668  -3.820 -13.870  1.00 29.08           H  
ATOM   2999  C   PRO B   4     -14.232  -1.916 -14.856  1.00 29.08           C  
ATOM   3000  CB  PRO B   4     -15.638  -2.267 -12.778  1.00 29.08           C  
ATOM   3001  HB2 PRO B   4     -16.080  -3.072 -12.191  1.00 29.08           H  
ATOM   3002  HB3 PRO B   4     -16.367  -1.797 -13.438  1.00 29.08           H  
ATOM   3003  O   PRO B   4     -13.582  -0.930 -14.727  1.00 29.08           O  
ATOM   3004  CG  PRO B   4     -15.023  -1.227 -11.855  1.00 29.08           C  
ATOM   3005  HG2 PRO B   4     -15.605  -1.122 -10.939  1.00 29.08           H  
ATOM   3006  HG3 PRO B   4     -14.921  -0.275 -12.375  1.00 29.08           H  
ATOM   3007  CD  PRO B   4     -13.637  -1.771 -11.568  1.00 29.08           C  
ATOM   3008  HD2 PRO B   4     -13.654  -2.239 -10.584  1.00 29.08           H  
ATOM   3009  HD3 PRO B   4     -12.905  -0.963 -11.550  1.00 29.08           H  
ATOM   3010  N   ILE B   5     -14.666  -2.214 -16.087  1.00 30.48           N  
ATOM   3011  H   ILE B   5     -15.306  -2.995 -16.068  1.00 30.48           H  
ATOM   3012  CA  ILE B   5     -14.254  -1.903 -17.495  1.00 30.48           C  
ATOM   3013  HA  ILE B   5     -13.375  -2.542 -17.589  1.00 30.48           H  
ATOM   3014  C   ILE B   5     -13.628  -0.543 -17.999  1.00 30.48           C  
ATOM   3015  CB  ILE B   5     -15.294  -2.594 -18.454  1.00 30.48           C  
ATOM   3016  HB  ILE B   5     -16.086  -3.007 -17.830  1.00 30.48           H  
ATOM   3017  O   ILE B   5     -12.454  -0.569 -18.362  1.00 30.48           O  
ATOM   3018  CG1 ILE B   5     -14.741  -3.822 -19.212  1.00 30.48           C  
ATOM   3019 HG12 ILE B   5     -13.873  -3.528 -19.803  1.00 30.48           H  
ATOM   3020 HG13 ILE B   5     -14.449  -4.558 -18.463  1.00 30.48           H  
ATOM   3021  CG2 ILE B   5     -16.063  -1.663 -19.373  1.00 30.48           C  
ATOM   3022 HG21 ILE B   5     -16.805  -2.198 -19.965  1.00 30.48           H  
ATOM   3023 HG22 ILE B   5     -16.642  -1.008 -18.722  1.00 30.48           H  
ATOM   3024 HG23 ILE B   5     -15.400  -1.115 -20.043  1.00 30.48           H  
ATOM   3025  CD1 ILE B   5     -15.725  -4.550 -20.139  1.00 30.48           C  
ATOM   3026 HD11 ILE B   5     -16.656  -4.751 -19.610  1.00 30.48           H  
ATOM   3027 HD12 ILE B   5     -15.926  -3.952 -21.029  1.00 30.48           H  
ATOM   3028 HD13 ILE B   5     -15.290  -5.497 -20.456  1.00 30.48           H  
ATOM   3029  N   GLU B   6     -14.331   0.589 -18.173  1.00 30.62           N  
ATOM   3030  H   GLU B   6     -15.265   0.577 -17.788  1.00 30.62           H  
ATOM   3031  CA  GLU B   6     -14.103   1.642 -19.220  1.00 30.62           C  
ATOM   3032  HA  GLU B   6     -13.619   1.116 -20.043  1.00 30.62           H  
ATOM   3033  C   GLU B   6     -13.149   2.878 -18.979  1.00 30.62           C  
ATOM   3034  CB  GLU B   6     -15.462   2.108 -19.796  1.00 30.62           C  
ATOM   3035  HB2 GLU B   6     -15.360   1.993 -20.875  1.00 30.62           H  
ATOM   3036  HB3 GLU B   6     -15.595   3.173 -19.607  1.00 30.62           H  
ATOM   3037  O   GLU B   6     -11.957   2.825 -19.299  1.00 30.62           O  
ATOM   3038  CG  GLU B   6     -16.793   1.458 -19.376  1.00 30.62           C  
ATOM   3039  HG2 GLU B   6     -17.013   0.644 -20.067  1.00 30.62           H  
ATOM   3040  HG3 GLU B   6     -16.741   1.094 -18.350  1.00 30.62           H  
ATOM   3041  CD  GLU B   6     -17.950   2.453 -19.410  1.00 30.62           C  
ATOM   3042  OE1 GLU B   6     -18.773   2.372 -20.349  1.00 30.62           O  
ATOM   3043  OE2 GLU B   6     -17.940   3.302 -18.486  1.00 30.62           O  
ATOM   3044  N   LYS B   7     -13.677   4.018 -18.471  1.00 29.89           N  
ATOM   3045  H   LYS B   7     -14.682   3.966 -18.383  1.00 29.89           H  
ATOM   3046  CA  LYS B   7     -13.021   4.983 -17.545  1.00 29.89           C  
ATOM   3047  HA  LYS B   7     -11.946   4.805 -17.570  1.00 29.89           H  
ATOM   3048  C   LYS B   7     -13.454   4.691 -16.084  1.00 29.89           C  
ATOM   3049  CB  LYS B   7     -13.310   6.471 -17.875  1.00 29.89           C  
ATOM   3050  HB2 LYS B   7     -12.958   7.084 -17.045  1.00 29.89           H  
ATOM   3051  HB3 LYS B   7     -14.392   6.597 -17.910  1.00 29.89           H  
ATOM   3052  O   LYS B   7     -13.163   5.485 -15.191  1.00 29.89           O  
ATOM   3053  CG  LYS B   7     -12.659   7.070 -19.137  1.00 29.89           C  
ATOM   3054  HG2 LYS B   7     -12.844   6.430 -19.999  1.00 29.89           H  
ATOM   3055  HG3 LYS B   7     -11.579   7.119 -18.999  1.00 29.89           H  
ATOM   3056  CD  LYS B   7     -13.209   8.496 -19.380  1.00 29.89           C  
ATOM   3057  HD2 LYS B   7     -14.242   8.567 -19.039  1.00 29.89           H  
ATOM   3058  HD3 LYS B   7     -12.620   9.191 -18.781  1.00 29.89           H  
ATOM   3059  CE  LYS B   7     -13.157   8.936 -20.853  1.00 29.89           C  
ATOM   3060  HE2 LYS B   7     -13.267  10.020 -20.892  1.00 29.89           H  
ATOM   3061  HE3 LYS B   7     -12.178   8.681 -21.259  1.00 29.89           H  
ATOM   3062  NZ  LYS B   7     -14.234   8.303 -21.673  1.00 29.89           N  
ATOM   3063  HZ1 LYS B   7     -14.178   7.295 -21.650  1.00 29.89           H  
ATOM   3064  HZ2 LYS B   7     -15.159   8.529 -21.337  1.00 29.89           H  
ATOM   3065  HZ3 LYS B   7     -14.178   8.562 -22.647  1.00 29.89           H  
ATOM   3066  N   PRO B   8     -14.226   3.621 -15.855  1.00 28.21           N  
ATOM   3067  CA  PRO B   8     -13.829   2.440 -15.052  1.00 28.21           C  
ATOM   3068  HA  PRO B   8     -13.661   2.759 -14.023  1.00 28.21           H  
ATOM   3069  C   PRO B   8     -12.521   1.699 -15.577  1.00 28.21           C  
ATOM   3070  CB  PRO B   8     -15.131   1.612 -15.096  1.00 28.21           C  
ATOM   3071  HB2 PRO B   8     -15.140   0.932 -15.947  1.00 28.21           H  
ATOM   3072  HB3 PRO B   8     -15.238   0.992 -14.206  1.00 28.21           H  
ATOM   3073  O   PRO B   8     -12.124   1.987 -16.686  1.00 28.21           O  
ATOM   3074  CG  PRO B   8     -16.288   2.611 -15.269  1.00 28.21           C  
ATOM   3075  HG2 PRO B   8     -16.548   3.084 -14.321  1.00 28.21           H  
ATOM   3076  HG3 PRO B   8     -17.165   2.155 -15.728  1.00 28.21           H  
ATOM   3077  CD  PRO B   8     -15.656   3.657 -16.161  1.00 28.21           C  
ATOM   3078  HD2 PRO B   8     -15.824   3.372 -17.200  1.00 28.21           H  
ATOM   3079  HD3 PRO B   8     -16.092   4.637 -15.966  1.00 28.21           H  
ATOM   3080  N   PRO B   9     -11.739   0.799 -14.907  1.00 26.09           N  
ATOM   3081  CA  PRO B   9     -10.602  -0.001 -15.497  1.00 26.09           C  
ATOM   3082  HA  PRO B   9     -10.223   0.561 -16.351  1.00 26.09           H  
ATOM   3083  C   PRO B   9     -10.593  -1.527 -15.982  1.00 26.09           C  
ATOM   3084  CB  PRO B   9      -9.545   0.108 -14.399  1.00 26.09           C  
ATOM   3085  HB2 PRO B   9      -9.130   1.115 -14.368  1.00 26.09           H  
ATOM   3086  HB3 PRO B   9      -8.747  -0.630 -14.479  1.00 26.09           H  
ATOM   3087  O   PRO B   9      -9.570  -1.823 -16.605  1.00 26.09           O  
ATOM   3088  CG  PRO B   9     -10.425  -0.139 -13.186  1.00 26.09           C  
ATOM   3089  HG2 PRO B   9      -9.883   0.093 -12.269  1.00 26.09           H  
ATOM   3090  HG3 PRO B   9     -10.758  -1.177 -13.174  1.00 26.09           H  
ATOM   3091  CD  PRO B   9     -11.611   0.789 -13.459  1.00 26.09           C  
ATOM   3092  HD2 PRO B   9     -11.383   1.795 -13.110  1.00 26.09           H  
ATOM   3093  HD3 PRO B   9     -12.521   0.433 -12.976  1.00 26.09           H  
ATOM   3094  N   LYS B  10     -11.512  -2.525 -15.784  1.00 26.18           N  
ATOM   3095  H   LYS B  10     -12.343  -2.227 -15.293  1.00 26.18           H  
ATOM   3096  CA  LYS B  10     -11.321  -4.025 -16.077  1.00 26.18           C  
ATOM   3097  HA  LYS B  10     -10.264  -4.177 -15.856  1.00 26.18           H  
ATOM   3098  C   LYS B  10     -11.972  -5.180 -15.212  1.00 26.18           C  
ATOM   3099  CB  LYS B  10     -11.446  -4.486 -17.555  1.00 26.18           C  
ATOM   3100  HB2 LYS B  10     -12.450  -4.289 -17.930  1.00 26.18           H  
ATOM   3101  HB3 LYS B  10     -11.385  -5.574 -17.539  1.00 26.18           H  
ATOM   3102  O   LYS B  10     -11.145  -5.854 -14.623  1.00 26.18           O  
ATOM   3103  CG  LYS B  10     -10.381  -4.062 -18.588  1.00 26.18           C  
ATOM   3104  HG2 LYS B  10     -10.028  -4.965 -19.087  1.00 26.18           H  
ATOM   3105  HG3 LYS B  10      -9.500  -3.645 -18.100  1.00 26.18           H  
ATOM   3106  CD  LYS B  10     -10.921  -3.132 -19.692  1.00 26.18           C  
ATOM   3107  HD2 LYS B  10     -11.848  -2.660 -19.366  1.00 26.18           H  
ATOM   3108  HD3 LYS B  10     -11.177  -3.748 -20.554  1.00 26.18           H  
ATOM   3109  CE  LYS B  10      -9.945  -2.036 -20.151  1.00 26.18           C  
ATOM   3110  HE2 LYS B  10      -8.955  -2.472 -20.283  1.00 26.18           H  
ATOM   3111  HE3 LYS B  10     -10.291  -1.666 -21.117  1.00 26.18           H  
ATOM   3112  NZ  LYS B  10      -9.900  -0.905 -19.191  1.00 26.18           N  
ATOM   3113  HZ1 LYS B  10      -9.334  -0.131 -19.510  1.00 26.18           H  
ATOM   3114  HZ2 LYS B  10     -10.832  -0.550 -19.029  1.00 26.18           H  
ATOM   3115  HZ3 LYS B  10      -9.586  -1.218 -18.284  1.00 26.18           H  
ATOM   3116  N   THR B  11     -13.281  -5.552 -15.175  1.00 24.23           N  
ATOM   3117  H   THR B  11     -13.959  -5.048 -15.729  1.00 24.23           H  
ATOM   3118  CA  THR B  11     -13.880  -6.652 -14.303  1.00 24.23           C  
ATOM   3119  HA  THR B  11     -14.006  -6.234 -13.304  1.00 24.23           H  
ATOM   3120  C   THR B  11     -13.089  -7.952 -14.115  1.00 24.23           C  
ATOM   3121  CB  THR B  11     -15.275  -7.201 -14.719  1.00 24.23           C  
ATOM   3122  HB  THR B  11     -15.312  -8.267 -14.493  1.00 24.23           H  
ATOM   3123  O   THR B  11     -12.413  -8.422 -15.024  1.00 24.23           O  
ATOM   3124  CG2 THR B  11     -16.443  -6.647 -13.888  1.00 24.23           C  
ATOM   3125 HG21 THR B  11     -16.238  -5.626 -13.566  1.00 24.23           H  
ATOM   3126 HG22 THR B  11     -16.599  -7.260 -13.001  1.00 24.23           H  
ATOM   3127 HG23 THR B  11     -17.364  -6.679 -14.470  1.00 24.23           H  
ATOM   3128  OG1 THR B  11     -15.509  -7.169 -16.102  1.00 24.23           O  
ATOM   3129  HG1 THR B  11     -15.977  -6.351 -16.289  1.00 24.23           H  
ATOM   3130  N   VAL B  12     -13.230  -8.674 -12.987  1.00 28.45           N  
ATOM   3131  H   VAL B  12     -12.671  -9.515 -13.001  1.00 28.45           H  
ATOM   3132  CA  VAL B  12     -14.004  -8.442 -11.731  1.00 28.45           C  
ATOM   3133  HA  VAL B  12     -14.875  -7.818 -11.933  1.00 28.45           H  
ATOM   3134  C   VAL B  12     -13.168  -7.680 -10.682  1.00 28.45           C  
ATOM   3135  CB  VAL B  12     -14.517  -9.815 -11.215  1.00 28.45           C  
ATOM   3136  HB  VAL B  12     -13.666 -10.490 -11.119  1.00 28.45           H  
ATOM   3137  O   VAL B  12     -11.979  -7.488 -10.884  1.00 28.45           O  
ATOM   3138  CG1 VAL B  12     -15.250  -9.801  -9.863  1.00 28.45           C  
ATOM   3139 HG11 VAL B  12     -14.546  -9.617  -9.052  1.00 28.45           H  
ATOM   3140 HG12 VAL B  12     -15.694 -10.777  -9.666  1.00 28.45           H  
ATOM   3141 HG13 VAL B  12     -16.036  -9.046  -9.858  1.00 28.45           H  
ATOM   3142  CG2 VAL B  12     -15.499 -10.424 -12.231  1.00 28.45           C  
ATOM   3143 HG21 VAL B  12     -16.360  -9.769 -12.362  1.00 28.45           H  
ATOM   3144 HG22 VAL B  12     -15.012 -10.570 -13.195  1.00 28.45           H  
ATOM   3145 HG23 VAL B  12     -15.841 -11.399 -11.882  1.00 28.45           H  
ATOM   3146  N   ALA B  13     -13.733  -7.231  -9.560  1.00 27.50           N  
ATOM   3147  H   ALA B  13     -14.716  -7.406  -9.408  1.00 27.50           H  
ATOM   3148  CA  ALA B  13     -13.031  -6.482  -8.506  1.00 27.50           C  
ATOM   3149  HA  ALA B  13     -12.466  -5.686  -8.992  1.00 27.50           H  
ATOM   3150  C   ALA B  13     -12.015  -7.336  -7.689  1.00 27.50           C  
ATOM   3151  CB  ALA B  13     -14.093  -5.798  -7.634  1.00 27.50           C  
ATOM   3152  HB1 ALA B  13     -13.606  -5.149  -6.907  1.00 27.50           H  
ATOM   3153  HB2 ALA B  13     -14.755  -5.191  -8.253  1.00 27.50           H  
ATOM   3154  HB3 ALA B  13     -14.676  -6.549  -7.101  1.00 27.50           H  
ATOM   3155  O   ALA B  13     -12.098  -7.403  -6.468  1.00 27.50           O  
ATOM   3156  N   SER B  14     -11.084  -8.024  -8.370  1.00 31.10           N  
ATOM   3157  H   SER B  14     -11.039  -7.854  -9.365  1.00 31.10           H  
ATOM   3158  CA  SER B  14     -10.320  -9.174  -7.859  1.00 31.10           C  
ATOM   3159  HA  SER B  14     -10.346  -9.144  -6.770  1.00 31.10           H  
ATOM   3160  C   SER B  14      -8.831  -9.212  -8.277  1.00 31.10           C  
ATOM   3161  CB  SER B  14     -11.049 -10.449  -8.309  1.00 31.10           C  
ATOM   3162  HB2 SER B  14     -12.121 -10.321  -8.159  1.00 31.10           H  
ATOM   3163  HB3 SER B  14     -10.861 -10.642  -9.366  1.00 31.10           H  
ATOM   3164  O   SER B  14      -8.334  -8.351  -9.009  1.00 31.10           O  
ATOM   3165  OG  SER B  14     -10.628 -11.556  -7.553  1.00 31.10           O  
ATOM   3166  HG  SER B  14     -11.028 -11.416  -6.691  1.00 31.10           H  
ATOM   3167  N   ILE B  15      -8.100 -10.220  -7.787  1.00 34.40           N  
ATOM   3168  H   ILE B  15      -8.622 -10.944  -7.314  1.00 34.40           H  
ATOM   3169  CA  ILE B  15      -6.634 -10.295  -7.733  1.00 34.40           C  
ATOM   3170  HA  ILE B  15      -6.241  -9.278  -7.744  1.00 34.40           H  
ATOM   3171  C   ILE B  15      -6.077 -11.018  -8.977  1.00 34.40           C  
ATOM   3172  CB  ILE B  15      -6.221 -10.931  -6.374  1.00 34.40           C  
ATOM   3173  HB  ILE B  15      -6.619 -11.944  -6.325  1.00 34.40           H  
ATOM   3174  O   ILE B  15      -6.104 -12.244  -9.068  1.00 34.40           O  
ATOM   3175  CG1 ILE B  15      -6.753 -10.129  -5.163  1.00 34.40           C  
ATOM   3176 HG12 ILE B  15      -6.833  -9.071  -5.413  1.00 34.40           H  
ATOM   3177 HG13 ILE B  15      -6.064 -10.217  -4.322  1.00 34.40           H  
ATOM   3178  CG2 ILE B  15      -4.701 -11.042  -6.219  1.00 34.40           C  
ATOM   3179 HG21 ILE B  15      -4.215 -10.108  -6.501  1.00 34.40           H  
ATOM   3180 HG22 ILE B  15      -4.422 -11.315  -5.202  1.00 34.40           H  
ATOM   3181 HG23 ILE B  15      -4.373 -11.868  -6.850  1.00 34.40           H  
ATOM   3182  CD1 ILE B  15      -8.099 -10.630  -4.646  1.00 34.40           C  
ATOM   3183 HD11 ILE B  15      -8.282 -10.163  -3.679  1.00 34.40           H  
ATOM   3184 HD12 ILE B  15      -8.079 -11.714  -4.535  1.00 34.40           H  
ATOM   3185 HD13 ILE B  15      -8.908 -10.353  -5.321  1.00 34.40           H  
ATOM   3186  N   THR B  16      -5.567 -10.265  -9.963  1.00 35.73           N  
ATOM   3187  H   THR B  16      -5.618  -9.261  -9.858  1.00 35.73           H  
ATOM   3188  CA  THR B  16      -4.874 -10.823 -11.154  1.00 35.73           C  
ATOM   3189  HA  THR B  16      -4.504 -11.810 -10.875  1.00 35.73           H  
ATOM   3190  C   THR B  16      -3.602 -10.029 -11.498  1.00 35.73           C  
ATOM   3191  CB  THR B  16      -5.818 -11.072 -12.345  1.00 35.73           C  
ATOM   3192  HB  THR B  16      -6.079 -10.134 -12.834  1.00 35.73           H  
ATOM   3193  O   THR B  16      -2.598 -10.218 -10.833  1.00 35.73           O  
ATOM   3194  CG2 THR B  16      -5.214 -12.014 -13.384  1.00 35.73           C  
ATOM   3195 HG21 THR B  16      -4.311 -11.580 -13.813  1.00 35.73           H  
ATOM   3196 HG22 THR B  16      -4.971 -12.972 -12.923  1.00 35.73           H  
ATOM   3197 HG23 THR B  16      -5.936 -12.180 -14.184  1.00 35.73           H  
ATOM   3198  OG1 THR B  16      -7.015 -11.666 -11.916  1.00 35.73           O  
ATOM   3199  HG1 THR B  16      -6.836 -12.128 -11.094  1.00 35.73           H  
ATOM   3200  N   THR B  17      -3.578  -9.107 -12.465  1.00 36.53           N  
ATOM   3201  H   THR B  17      -4.423  -8.943 -12.994  1.00 36.53           H  
ATOM   3202  CA  THR B  17      -2.529  -8.073 -12.550  1.00 36.53           C  
ATOM   3203  HA  THR B  17      -1.569  -8.587 -12.511  1.00 36.53           H  
ATOM   3204  C   THR B  17      -2.687  -7.106 -11.355  1.00 36.53           C  
ATOM   3205  CB  THR B  17      -2.521  -7.275 -13.871  1.00 36.53           C  
ATOM   3206  HB  THR B  17      -1.691  -6.570 -13.822  1.00 36.53           H  
ATOM   3207  O   THR B  17      -3.669  -6.358 -11.330  1.00 36.53           O  
ATOM   3208  CG2 THR B  17      -2.304  -8.144 -15.104  1.00 36.53           C  
ATOM   3209 HG21 THR B  17      -3.099  -8.884 -15.195  1.00 36.53           H  
ATOM   3210 HG22 THR B  17      -1.340  -8.649 -15.031  1.00 36.53           H  
ATOM   3211 HG23 THR B  17      -2.291  -7.514 -15.993  1.00 36.53           H  
ATOM   3212  OG1 THR B  17      -3.685  -6.496 -14.039  1.00 36.53           O  
ATOM   3213  HG1 THR B  17      -3.965  -6.358 -13.131  1.00 36.53           H  
ATOM   3214  N   PRO B  18      -1.765  -7.103 -10.380  1.00 38.77           N  
ATOM   3215  CA  PRO B  18      -1.850  -6.416  -9.079  1.00 38.77           C  
ATOM   3216  HA  PRO B  18      -2.841  -6.561  -8.650  1.00 38.77           H  
ATOM   3217  C   PRO B  18      -1.566  -4.906  -9.092  1.00 38.77           C  
ATOM   3218  CB  PRO B  18      -0.812  -7.142  -8.226  1.00 38.77           C  
ATOM   3219  HB2 PRO B  18      -1.262  -8.064  -7.857  1.00 38.77           H  
ATOM   3220  HB3 PRO B  18      -0.426  -6.556  -7.392  1.00 38.77           H  
ATOM   3221  O   PRO B  18      -1.218  -4.346  -8.050  1.00 38.77           O  
ATOM   3222  CG  PRO B  18       0.260  -7.447  -9.267  1.00 38.77           C  
ATOM   3223  HG2 PRO B  18       0.936  -8.261  -9.005  1.00 38.77           H  
ATOM   3224  HG3 PRO B  18       0.799  -6.545  -9.557  1.00 38.77           H  
ATOM   3225  CD  PRO B  18      -0.559  -7.900 -10.422  1.00 38.77           C  
ATOM   3226  HD2 PRO B  18      -0.769  -8.963 -10.298  1.00 38.77           H  
ATOM   3227  HD3 PRO B  18       0.010  -7.730 -11.336  1.00 38.77           H  
ATOM   3228  N   LYS B  19      -1.634  -4.269 -10.267  1.00 38.44           N  
ATOM   3229  H   LYS B  19      -1.817  -4.845 -11.076  1.00 38.44           H  
ATOM   3230  CA  LYS B  19      -1.432  -2.828 -10.502  1.00 38.44           C  
ATOM   3231  HA  LYS B  19      -0.366  -2.603 -10.523  1.00 38.44           H  
ATOM   3232  C   LYS B  19      -2.057  -1.988  -9.387  1.00 38.44           C  
ATOM   3233  CB  LYS B  19      -2.063  -2.481 -11.864  1.00 38.44           C  
ATOM   3234  HB2 LYS B  19      -2.363  -3.392 -12.382  1.00 38.44           H  
ATOM   3235  HB3 LYS B  19      -2.953  -1.869 -11.721  1.00 38.44           H  
ATOM   3236  O   LYS B  19      -3.122  -2.383  -8.916  1.00 38.44           O  
ATOM   3237  CG  LYS B  19      -1.062  -1.734 -12.744  1.00 38.44           C  
ATOM   3238  HG2 LYS B  19      -0.793  -0.792 -12.264  1.00 38.44           H  
ATOM   3239  HG3 LYS B  19      -0.165  -2.342 -12.861  1.00 38.44           H  
ATOM   3240  CD  LYS B  19      -1.665  -1.457 -14.122  1.00 38.44           C  
ATOM   3241  HD2 LYS B  19      -2.544  -0.823 -14.006  1.00 38.44           H  
ATOM   3242  HD3 LYS B  19      -1.950  -2.400 -14.590  1.00 38.44           H  
ATOM   3243  CE  LYS B  19      -0.611  -0.746 -14.972  1.00 38.44           C  
ATOM   3244  HE2 LYS B  19      -0.321   0.171 -14.460  1.00 38.44           H  
ATOM   3245  HE3 LYS B  19       0.273  -1.380 -15.036  1.00 38.44           H  
ATOM   3246  NZ  LYS B  19      -1.132  -0.442 -16.325  1.00 38.44           N  
ATOM   3247  HZ1 LYS B  19      -0.423   0.036 -16.862  1.00 38.44           H  
ATOM   3248  HZ2 LYS B  19      -1.946   0.151 -16.249  1.00 38.44           H  
ATOM   3249  HZ3 LYS B  19      -1.381  -1.299 -16.798  1.00 38.44           H  
ATOM   3250  N   ILE B  20      -1.505  -0.821  -9.011  1.00 38.54           N  
ATOM   3251  H   ILE B  20      -0.583  -0.555  -9.324  1.00 38.54           H  
ATOM   3252  CA  ILE B  20      -2.337   0.114  -8.231  1.00 38.54           C  
ATOM   3253  HA  ILE B  20      -2.673  -0.409  -7.335  1.00 38.54           H  
ATOM   3254  C   ILE B  20      -3.572   0.426  -9.057  1.00 38.54           C  
ATOM   3255  CB  ILE B  20      -1.694   1.444  -7.784  1.00 38.54           C  
ATOM   3256  HB  ILE B  20      -1.437   2.010  -8.680  1.00 38.54           H  
ATOM   3257  O   ILE B  20      -3.499   1.100 -10.085  1.00 38.54           O  
ATOM   3258  CG1 ILE B  20      -0.441   1.302  -6.908  1.00 38.54           C  
ATOM   3259 HG12 ILE B  20      -0.715   1.126  -5.868  1.00 38.54           H  
ATOM   3260 HG13 ILE B  20       0.145   0.447  -7.245  1.00 38.54           H  
ATOM   3261  CG2 ILE B  20      -2.734   2.240  -6.958  1.00 38.54           C  
ATOM   3262 HG21 ILE B  20      -3.075   1.653  -6.105  1.00 38.54           H  
ATOM   3263 HG22 ILE B  20      -3.599   2.499  -7.569  1.00 38.54           H  
ATOM   3264 HG23 ILE B  20      -2.310   3.174  -6.589  1.00 38.54           H  
ATOM   3265  CD1 ILE B  20       0.404   2.583  -7.008  1.00 38.54           C  
ATOM   3266 HD11 ILE B  20       0.677   2.770  -8.046  1.00 38.54           H  
ATOM   3267 HD12 ILE B  20      -0.149   3.445  -6.635  1.00 38.54           H  
ATOM   3268 HD13 ILE B  20       1.319   2.486  -6.424  1.00 38.54           H  
ATOM   3269  N   ILE B  21      -4.706  -0.056  -8.567  1.00 38.79           N  
ATOM   3270  H   ILE B  21      -4.674  -0.650  -7.750  1.00 38.79           H  
ATOM   3271  CA  ILE B  21      -5.996   0.286  -9.116  1.00 38.79           C  
ATOM   3272  HA  ILE B  21      -5.836   0.717 -10.104  1.00 38.79           H  
ATOM   3273  C   ILE B  21      -6.528   1.389  -8.217  1.00 38.79           C  
ATOM   3274  CB  ILE B  21      -6.904  -0.937  -9.326  1.00 38.79           C  
ATOM   3275  HB  ILE B  21      -7.428  -1.177  -8.401  1.00 38.79           H  
ATOM   3276  O   ILE B  21      -7.022   1.166  -7.114  1.00 38.79           O  
ATOM   3277  CG1 ILE B  21      -6.098  -2.177  -9.785  1.00 38.79           C  
ATOM   3278 HG12 ILE B  21      -5.567  -2.558  -8.912  1.00 38.79           H  
ATOM   3279 HG13 ILE B  21      -5.370  -1.874 -10.537  1.00 38.79           H  
ATOM   3280  CG2 ILE B  21      -7.906  -0.465 -10.380  1.00 38.79           C  
ATOM   3281 HG21 ILE B  21      -8.351   0.474 -10.052  1.00 38.79           H  
ATOM   3282 HG22 ILE B  21      -8.720  -1.186 -10.468  1.00 38.79           H  
ATOM   3283 HG23 ILE B  21      -7.426  -0.318 -11.347  1.00 38.79           H  
ATOM   3284  CD1 ILE B  21      -6.880  -3.361 -10.354  1.00 38.79           C  
ATOM   3285 HD11 ILE B  21      -7.649  -3.664  -9.643  1.00 38.79           H  
ATOM   3286 HD12 ILE B  21      -7.325  -3.086 -11.310  1.00 38.79           H  
ATOM   3287 HD13 ILE B  21      -6.200  -4.198 -10.514  1.00 38.79           H  
ATOM   3288  N   LEU B  22      -6.242   2.603  -8.682  1.00 39.26           N  
ATOM   3289  H   LEU B  22      -5.802   2.628  -9.591  1.00 39.26           H  
ATOM   3290  CA  LEU B  22      -6.473   3.876  -8.013  1.00 39.26           C  
ATOM   3291  HA  LEU B  22      -5.827   3.941  -7.137  1.00 39.26           H  
ATOM   3292  C   LEU B  22      -7.930   3.987  -7.531  1.00 39.26           C  
ATOM   3293  CB  LEU B  22      -6.105   4.976  -9.030  1.00 39.26           C  
ATOM   3294  HB2 LEU B  22      -6.735   4.845  -9.910  1.00 39.26           H  
ATOM   3295  HB3 LEU B  22      -6.349   5.949  -8.602  1.00 39.26           H  
ATOM   3296  O   LEU B  22      -8.817   3.362  -8.098  1.00 39.26           O  
ATOM   3297  CG  LEU B  22      -4.625   4.968  -9.483  1.00 39.26           C  
ATOM   3298  HG  LEU B  22      -4.343   3.965  -9.805  1.00 39.26           H  
ATOM   3299  CD1 LEU B  22      -4.406   5.911 -10.667  1.00 39.26           C  
ATOM   3300 HD11 LEU B  22      -3.373   5.823 -11.004  1.00 39.26           H  
ATOM   3301 HD12 LEU B  22      -5.054   5.608 -11.489  1.00 39.26           H  
ATOM   3302 HD13 LEU B  22      -4.605   6.937 -10.358  1.00 39.26           H  
ATOM   3303  CD2 LEU B  22      -3.656   5.424  -8.391  1.00 39.26           C  
ATOM   3304 HD21 LEU B  22      -2.629   5.292  -8.734  1.00 39.26           H  
ATOM   3305 HD22 LEU B  22      -3.803   4.826  -7.492  1.00 39.26           H  
ATOM   3306 HD23 LEU B  22      -3.837   6.469  -8.142  1.00 39.26           H  
ATOM   3307  N   GLN B  23      -8.227   4.821  -6.534  1.00 35.04           N  
ATOM   3308  H   GLN B  23      -7.475   5.312  -6.072  1.00 35.04           H  
ATOM   3309  CA  GLN B  23      -9.582   4.843  -5.952  1.00 35.04           C  
ATOM   3310  HA  GLN B  23      -9.816   3.828  -5.631  1.00 35.04           H  
ATOM   3311  C   GLN B  23     -10.669   5.268  -6.967  1.00 35.04           C  
ATOM   3312  CB  GLN B  23      -9.589   5.765  -4.727  1.00 35.04           C  
ATOM   3313  HB2 GLN B  23      -8.595   5.830  -4.283  1.00 35.04           H  
ATOM   3314  HB3 GLN B  23      -9.899   6.762  -5.042  1.00 35.04           H  
ATOM   3315  O   GLN B  23     -11.740   4.676  -7.062  1.00 35.04           O  
ATOM   3316  CG  GLN B  23     -10.552   5.219  -3.671  1.00 35.04           C  
ATOM   3317  HG2 GLN B  23     -11.471   4.884  -4.151  1.00 35.04           H  
ATOM   3318  HG3 GLN B  23     -10.076   4.367  -3.185  1.00 35.04           H  
ATOM   3319  CD  GLN B  23     -10.938   6.248  -2.621  1.00 35.04           C  
ATOM   3320  NE2 GLN B  23     -11.178   5.840  -1.399  1.00 35.04           N  
ATOM   3321 HE21 GLN B  23     -11.036   4.867  -1.169  1.00 35.04           H  
ATOM   3322 HE22 GLN B  23     -11.430   6.536  -0.712  1.00 35.04           H  
ATOM   3323  OE1 GLN B  23     -11.111   7.427  -2.894  1.00 35.04           O  
ATOM   3324  N   LYS B  24     -10.344   6.255  -7.810  1.00 33.33           N  
ATOM   3325  H   LYS B  24      -9.452   6.703  -7.651  1.00 33.33           H  
ATOM   3326  CA  LYS B  24     -11.107   6.640  -9.015  1.00 33.33           C  
ATOM   3327  HA  LYS B  24     -12.139   6.846  -8.731  1.00 33.33           H  
ATOM   3328  C   LYS B  24     -11.170   5.549 -10.097  1.00 33.33           C  
ATOM   3329  CB  LYS B  24     -10.487   7.915  -9.604  1.00 33.33           C  
ATOM   3330  HB2 LYS B  24     -10.646   8.746  -8.917  1.00 33.33           H  
ATOM   3331  HB3 LYS B  24     -10.990   8.156 -10.541  1.00 33.33           H  
ATOM   3332  O   LYS B  24     -12.060   5.574 -10.937  1.00 33.33           O  
ATOM   3333  CG  LYS B  24      -8.974   7.742  -9.833  1.00 33.33           C  
ATOM   3334  HG2 LYS B  24      -8.441   8.316  -9.076  1.00 33.33           H  
ATOM   3335  HG3 LYS B  24      -8.678   6.700  -9.707  1.00 33.33           H  
ATOM   3336  CD  LYS B  24      -8.520   8.170 -11.225  1.00 33.33           C  
ATOM   3337  HD2 LYS B  24      -8.688   9.238 -11.364  1.00 33.33           H  
ATOM   3338  HD3 LYS B  24      -9.056   7.606 -11.988  1.00 33.33           H  
ATOM   3339  CE  LYS B  24      -7.036   7.823 -11.267  1.00 33.33           C  
ATOM   3340  HE2 LYS B  24      -6.941   6.747 -11.412  1.00 33.33           H  
ATOM   3341  HE3 LYS B  24      -6.606   8.051 -10.292  1.00 33.33           H  
ATOM   3342  NZ  LYS B  24      -6.320   8.544 -12.338  1.00 33.33           N  
ATOM   3343  HZ1 LYS B  24      -6.417   9.541 -12.211  1.00 33.33           H  
ATOM   3344  HZ2 LYS B  24      -5.345   8.283 -12.313  1.00 33.33           H  
ATOM   3345  HZ3 LYS B  24      -6.695   8.256 -13.231  1.00 33.33           H  
ATOM   3346  N   GLU B  25     -10.251   4.590 -10.071  1.00 36.77           N  
ATOM   3347  H   GLU B  25      -9.631   4.561  -9.274  1.00 36.77           H  
ATOM   3348  CA  GLU B  25     -10.276   3.361 -10.867  1.00 36.77           C  
ATOM   3349  HA  GLU B  25     -10.874   3.554 -11.758  1.00 36.77           H  
ATOM   3350  C   GLU B  25     -11.036   2.230 -10.131  1.00 36.77           C  
ATOM   3351  CB  GLU B  25      -8.858   2.987 -11.371  1.00 36.77           C  
ATOM   3352  HB2 GLU B  25      -8.902   2.008 -11.848  1.00 36.77           H  
ATOM   3353  HB3 GLU B  25      -8.158   2.934 -10.537  1.00 36.77           H  
ATOM   3354  O   GLU B  25     -10.735   1.054 -10.295  1.00 36.77           O  
ATOM   3355  CG  GLU B  25      -8.332   3.982 -12.419  1.00 36.77           C  
ATOM   3356  HG2 GLU B  25      -9.072   4.068 -13.215  1.00 36.77           H  
ATOM   3357  HG3 GLU B  25      -8.242   4.963 -11.952  1.00 36.77           H  
ATOM   3358  CD  GLU B  25      -6.980   3.601 -13.054  1.00 36.77           C  
ATOM   3359  OE1 GLU B  25      -6.292   4.559 -13.491  1.00 36.77           O  
ATOM   3360  OE2 GLU B  25      -6.646   2.397 -13.133  1.00 36.77           O  
ATOM   3361  N   TYR B  26     -12.085   2.559  -9.366  1.00 31.81           N  
ATOM   3362  H   TYR B  26     -12.195   3.520  -9.079  1.00 31.81           H  
ATOM   3363  CA  TYR B  26     -13.051   1.567  -8.867  1.00 31.81           C  
ATOM   3364  HA  TYR B  26     -12.743   0.576  -9.200  1.00 31.81           H  
ATOM   3365  C   TYR B  26     -14.490   1.732  -9.409  1.00 31.81           C  
ATOM   3366  CB  TYR B  26     -12.977   1.530  -7.335  1.00 31.81           C  
ATOM   3367  HB2 TYR B  26     -11.925   1.561  -7.052  1.00 31.81           H  
ATOM   3368  HB3 TYR B  26     -13.463   2.415  -6.922  1.00 31.81           H  
ATOM   3369  O   TYR B  26     -15.260   0.781  -9.362  1.00 31.81           O  
ATOM   3370  CG  TYR B  26     -13.602   0.281  -6.739  1.00 31.81           C  
ATOM   3371  CD1 TYR B  26     -14.997   0.190  -6.629  1.00 31.81           C  
ATOM   3372  HD1 TYR B  26     -15.622   1.030  -6.894  1.00 31.81           H  
ATOM   3373  CD2 TYR B  26     -12.806  -0.824  -6.384  1.00 31.81           C  
ATOM   3374  HD2 TYR B  26     -11.732  -0.741  -6.468  1.00 31.81           H  
ATOM   3375  CE1 TYR B  26     -15.596  -1.015  -6.249  1.00 31.81           C  
ATOM   3376  HE1 TYR B  26     -16.673  -1.101  -6.252  1.00 31.81           H  
ATOM   3377  CE2 TYR B  26     -13.401  -2.015  -5.915  1.00 31.81           C  
ATOM   3378  HE2 TYR B  26     -12.792  -2.855  -5.616  1.00 31.81           H  
ATOM   3379  OH  TYR B  26     -15.440  -3.169  -5.288  1.00 31.81           O  
ATOM   3380  HH  TYR B  26     -16.251  -2.857  -4.879  1.00 31.81           H  
ATOM   3381  CZ  TYR B  26     -14.809  -2.097  -5.828  1.00 31.81           C  
ATOM   3382  N   LEU B  27     -14.875   2.887  -9.970  1.00 29.81           N  
ATOM   3383  H   LEU B  27     -14.180   3.614 -10.058  1.00 29.81           H  
ATOM   3384  CA  LEU B  27     -16.253   3.186 -10.432  1.00 29.81           C  
ATOM   3385  HA  LEU B  27     -16.877   3.401  -9.565  1.00 29.81           H  
ATOM   3386  C   LEU B  27     -16.896   2.021 -11.241  1.00 29.81           C  
ATOM   3387  CB  LEU B  27     -16.192   4.442 -11.331  1.00 29.81           C  
ATOM   3388  HB2 LEU B  27     -15.511   4.232 -12.156  1.00 29.81           H  
ATOM   3389  HB3 LEU B  27     -17.179   4.607 -11.762  1.00 29.81           H  
ATOM   3390  O   LEU B  27     -16.390   1.743 -12.316  1.00 29.81           O  
ATOM   3391  CG  LEU B  27     -15.731   5.742 -10.649  1.00 29.81           C  
ATOM   3392  HG  LEU B  27     -14.776   5.580 -10.149  1.00 29.81           H  
ATOM   3393  CD1 LEU B  27     -15.542   6.831 -11.706  1.00 29.81           C  
ATOM   3394 HD11 LEU B  27     -16.476   7.002 -12.243  1.00 29.81           H  
ATOM   3395 HD12 LEU B  27     -14.774   6.515 -12.412  1.00 29.81           H  
ATOM   3396 HD13 LEU B  27     -15.214   7.755 -11.229  1.00 29.81           H  
ATOM   3397  CD2 LEU B  27     -16.749   6.238  -9.619  1.00 29.81           C  
ATOM   3398 HD21 LEU B  27     -16.833   5.514  -8.808  1.00 29.81           H  
ATOM   3399 HD22 LEU B  27     -17.723   6.371 -10.089  1.00 29.81           H  
ATOM   3400 HD23 LEU B  27     -16.412   7.184  -9.196  1.00 29.81           H  
ATOM   3401  N   PRO B  28     -17.969   1.331 -10.795  1.00 27.34           N  
ATOM   3402  CA  PRO B  28     -18.484   0.105 -11.438  1.00 27.34           C  
ATOM   3403  HA  PRO B  28     -17.748  -0.682 -11.271  1.00 27.34           H  
ATOM   3404  C   PRO B  28     -18.775   0.173 -12.954  1.00 27.34           C  
ATOM   3405  CB  PRO B  28     -19.743  -0.254 -10.645  1.00 27.34           C  
ATOM   3406  HB2 PRO B  28     -19.950  -1.324 -10.677  1.00 27.34           H  
ATOM   3407  HB3 PRO B  28     -20.596   0.316 -11.014  1.00 27.34           H  
ATOM   3408  O   PRO B  28     -19.193   1.206 -13.468  1.00 27.34           O  
ATOM   3409  CG  PRO B  28     -19.383   0.211  -9.235  1.00 27.34           C  
ATOM   3410  HG2 PRO B  28     -18.736  -0.525  -8.758  1.00 27.34           H  
ATOM   3411  HG3 PRO B  28     -20.270   0.394  -8.627  1.00 27.34           H  
ATOM   3412  CD  PRO B  28     -18.595   1.495  -9.490  1.00 27.34           C  
ATOM   3413  HD2 PRO B  28     -19.275   2.347  -9.520  1.00 27.34           H  
ATOM   3414  HD3 PRO B  28     -17.852   1.629  -8.703  1.00 27.34           H  
ATOM   3415  N   GLU B  29     -18.649  -0.957 -13.673  1.00 31.56           N  
ATOM   3416  H   GLU B  29     -18.350  -1.793 -13.191  1.00 31.56           H  
ATOM   3417  CA  GLU B  29     -18.814  -1.052 -15.148  1.00 31.56           C  
ATOM   3418  HA  GLU B  29     -18.437  -0.116 -15.559  1.00 31.56           H  
ATOM   3419  C   GLU B  29     -20.269  -1.079 -15.619  1.00 31.56           C  
ATOM   3420  CB  GLU B  29     -17.946  -2.144 -15.790  1.00 31.56           C  
ATOM   3421  HB2 GLU B  29     -16.937  -1.742 -15.697  1.00 31.56           H  
ATOM   3422  HB3 GLU B  29     -18.163  -2.194 -16.857  1.00 31.56           H  
ATOM   3423  O   GLU B  29     -20.662  -1.810 -16.522  1.00 31.56           O  
ATOM   3424  CG  GLU B  29     -17.949  -3.564 -15.215  1.00 31.56           C  
ATOM   3425  HG2 GLU B  29     -18.972  -3.940 -15.214  1.00 31.56           H  
ATOM   3426  HG3 GLU B  29     -17.617  -3.546 -14.177  1.00 31.56           H  
ATOM   3427  CD  GLU B  29     -17.052  -4.516 -16.022  1.00 31.56           C  
ATOM   3428  OE1 GLU B  29     -15.823  -4.532 -15.801  1.00 31.56           O  
ATOM   3429  OE2 GLU B  29     -17.546  -5.313 -16.833  1.00 31.56           O  
ATOM   3430  N   THR B  30     -21.092  -0.295 -14.937  1.00 27.46           N  
ATOM   3431  H   THR B  30     -20.682   0.301 -14.233  1.00 27.46           H  
ATOM   3432  CA  THR B  30     -22.541  -0.261 -15.100  1.00 27.46           C  
ATOM   3433  HA  THR B  30     -22.879  -1.241 -15.435  1.00 27.46           H  
ATOM   3434  C   THR B  30     -23.020   0.733 -16.153  1.00 27.46           C  
ATOM   3435  CB  THR B  30     -23.207   0.040 -13.752  1.00 27.46           C  
ATOM   3436  HB  THR B  30     -24.269   0.228 -13.904  1.00 27.46           H  
ATOM   3437  O   THR B  30     -24.201   0.695 -16.497  1.00 27.46           O  
ATOM   3438  CG2 THR B  30     -23.055  -1.131 -12.779  1.00 27.46           C  
ATOM   3439 HG21 THR B  30     -22.000  -1.324 -12.581  1.00 27.46           H  
ATOM   3440 HG22 THR B  30     -23.511  -2.024 -13.207  1.00 27.46           H  
ATOM   3441 HG23 THR B  30     -23.554  -0.888 -11.841  1.00 27.46           H  
ATOM   3442  OG1 THR B  30     -22.623   1.160 -13.121  1.00 27.46           O  
ATOM   3443  HG1 THR B  30     -22.451   1.831 -13.786  1.00 27.46           H  
ATOM   3444  N   ASP B  31     -22.155   1.622 -16.648  1.00 27.78           N  
ATOM   3445  H   ASP B  31     -21.176   1.534 -16.414  1.00 27.78           H  
ATOM   3446  CA  ASP B  31     -22.467   2.432 -17.826  1.00 27.78           C  
ATOM   3447  HA  ASP B  31     -23.519   2.714 -17.769  1.00 27.78           H  
ATOM   3448  C   ASP B  31     -22.225   1.575 -19.089  1.00 27.78           C  
ATOM   3449  CB  ASP B  31     -21.664   3.748 -17.823  1.00 27.78           C  
ATOM   3450  HB2 ASP B  31     -20.674   3.579 -18.245  1.00 27.78           H  
ATOM   3451  HB3 ASP B  31     -21.541   4.083 -16.793  1.00 27.78           H  
ATOM   3452  O   ASP B  31     -21.173   0.948 -19.196  1.00 27.78           O  
ATOM   3453  CG  ASP B  31     -22.381   4.856 -18.607  1.00 27.78           C  
ATOM   3454  OD1 ASP B  31     -22.998   4.539 -19.650  1.00 27.78           O  
ATOM   3455  OD2 ASP B  31     -22.418   6.010 -18.123  1.00 27.78           O  
ATOM   3456  N   PRO B  32     -23.193   1.446 -20.015  1.00 28.73           N  
ATOM   3457  CA  PRO B  32     -23.021   0.654 -21.233  1.00 28.73           C  
ATOM   3458  HA  PRO B  32     -22.328  -0.167 -21.052  1.00 28.73           H  
ATOM   3459  C   PRO B  32     -22.472   1.464 -22.427  1.00 28.73           C  
ATOM   3460  CB  PRO B  32     -24.419   0.075 -21.492  1.00 28.73           C  
ATOM   3461  HB2 PRO B  32     -24.575  -0.790 -20.848  1.00 28.73           H  
ATOM   3462  HB3 PRO B  32     -24.587  -0.199 -22.533  1.00 28.73           H  
ATOM   3463  O   PRO B  32     -22.648   1.022 -23.565  1.00 28.73           O  
ATOM   3464  CG  PRO B  32     -25.333   1.214 -21.045  1.00 28.73           C  
ATOM   3465  HG2 PRO B  32     -26.331   0.857 -20.790  1.00 28.73           H  
ATOM   3466  HG3 PRO B  32     -25.382   1.973 -21.826  1.00 28.73           H  
ATOM   3467  CD  PRO B  32     -24.602   1.768 -19.824  1.00 28.73           C  
ATOM   3468  HD2 PRO B  32     -24.766   2.842 -19.740  1.00 28.73           H  
ATOM   3469  HD3 PRO B  32     -24.966   1.265 -18.928  1.00 28.73           H  
ATOM   3470  N   ASN B  33     -21.912   2.665 -22.215  1.00 28.07           N  
ATOM   3471  H   ASN B  33     -21.721   2.944 -21.264  1.00 28.07           H  
ATOM   3472  CA  ASN B  33     -21.722   3.663 -23.281  1.00 28.07           C  
ATOM   3473  HA  ASN B  33     -22.160   3.268 -24.198  1.00 28.07           H  
ATOM   3474  C   ASN B  33     -20.273   3.997 -23.689  1.00 28.07           C  
ATOM   3475  CB  ASN B  33     -22.505   4.950 -22.949  1.00 28.07           C  
ATOM   3476  HB2 ASN B  33     -22.182   5.327 -21.979  1.00 28.07           H  
ATOM   3477  HB3 ASN B  33     -22.278   5.716 -23.690  1.00 28.07           H  
ATOM   3478  O   ASN B  33     -20.126   4.826 -24.591  1.00 28.07           O  
ATOM   3479  CG  ASN B  33     -24.010   4.772 -22.966  1.00 28.07           C  
ATOM   3480  ND2 ASN B  33     -24.633   4.729 -21.818  1.00 28.07           N  
ATOM   3481 HD21 ASN B  33     -25.633   4.582 -21.814  1.00 28.07           H  
ATOM   3482 HD22 ASN B  33     -24.068   4.732 -20.981  1.00 28.07           H  
ATOM   3483  OD1 ASN B  33     -24.660   4.710 -24.000  1.00 28.07           O  
ATOM   3484  N   HIS B  34     -19.209   3.427 -23.109  1.00 27.05           N  
ATOM   3485  H   HIS B  34     -19.302   2.859 -22.279  1.00 27.05           H  
ATOM   3486  CA  HIS B  34     -17.865   3.752 -23.616  1.00 27.05           C  
ATOM   3487  HA  HIS B  34     -17.847   4.829 -23.781  1.00 27.05           H  
ATOM   3488  C   HIS B  34     -17.481   3.120 -24.951  1.00 27.05           C  
ATOM   3489  CB  HIS B  34     -16.758   3.456 -22.620  1.00 27.05           C  
ATOM   3490  HB2 HIS B  34     -15.846   3.177 -23.148  1.00 27.05           H  
ATOM   3491  HB3 HIS B  34     -17.053   2.586 -22.035  1.00 27.05           H  
ATOM   3492  O   HIS B  34     -17.827   1.988 -25.289  1.00 27.05           O  
ATOM   3493  CG  HIS B  34     -16.417   4.627 -21.741  1.00 27.05           C  
ATOM   3494  CD2 HIS B  34     -15.150   5.016 -21.429  1.00 27.05           C  
ATOM   3495  HD2 HIS B  34     -14.262   4.541 -21.820  1.00 27.05           H  
ATOM   3496  ND1 HIS B  34     -17.301   5.300 -20.910  1.00 27.05           N  
ATOM   3497  CE1 HIS B  34     -16.571   5.956 -20.018  1.00 27.05           C  
ATOM   3498  HE1 HIS B  34     -16.984   6.399 -19.124  1.00 27.05           H  
ATOM   3499  NE2 HIS B  34     -15.268   5.825 -20.320  1.00 27.05           N  
ATOM   3500  HE2 HIS B  34     -14.550   5.909 -19.615  1.00 27.05           H  
ATOM   3501  N   GLU B  35     -16.630   3.893 -25.622  1.00 25.00           N  
ATOM   3502  H   GLU B  35     -16.430   4.790 -25.202  1.00 25.00           H  
ATOM   3503  CA  GLU B  35     -15.654   3.497 -26.638  1.00 25.00           C  
ATOM   3504  HA  GLU B  35     -16.004   2.613 -27.170  1.00 25.00           H  
ATOM   3505  C   GLU B  35     -14.304   3.128 -25.985  1.00 25.00           C  
ATOM   3506  CB  GLU B  35     -15.483   4.670 -27.628  1.00 25.00           C  
ATOM   3507  HB2 GLU B  35     -14.788   4.366 -28.411  1.00 25.00           H  
ATOM   3508  HB3 GLU B  35     -15.038   5.509 -27.094  1.00 25.00           H  
ATOM   3509  O   GLU B  35     -13.924   3.806 -24.995  1.00 25.00           O  
ATOM   3510  CG  GLU B  35     -16.787   5.161 -28.293  1.00 25.00           C  
ATOM   3511  HG2 GLU B  35     -17.523   5.416 -27.530  1.00 25.00           H  
ATOM   3512  HG3 GLU B  35     -17.203   4.351 -28.894  1.00 25.00           H  
ATOM   3513  CD  GLU B  35     -16.551   6.404 -29.176  1.00 25.00           C  
ATOM   3514  OE1 GLU B  35     -16.357   6.235 -30.406  1.00 25.00           O  
ATOM   3515  OE2 GLU B  35     -16.579   7.539 -28.637  1.00 25.00           O  
ATOM   3516  OXT GLU B  35     -13.652   2.191 -26.499  1.00 25.00           O  
TER    3517      GLU B  35                                                       
END   
