# Supplementary material for: An extended Tudor domain within Vreteno interconnects Gtsf1L and Ago3 for piRNA biogenesis in Bombyx mori
Source: EMBO J. 2023 Nov 20;42(24):e114072. doi: 10.15252/embj.2023114072 (PMC10711660; doi:10.15252/embj.2023114072)
Supplement: Supplementary file 4 — Dataset EV1 [file EMBJ-42-e114072-s007.zip › manuscript_pdb/BmVreteno_AF-eTD2_BmGtsf1L_82_101.pdb]

ATOM      1  N   THR A   1      12.860  -6.064 -23.266  1.00 89.05           N  
ATOM      2  H   THR A   1      13.056  -6.035 -24.256  1.00 89.05           H  
ATOM      3  H2  THR A   1      12.479  -5.182 -22.955  1.00 89.05           H  
ATOM      4  H3  THR A   1      13.715  -6.249 -22.760  1.00 89.05           H  
ATOM      5  CA  THR A   1      11.909  -7.160 -23.005  1.00 89.05           C  
ATOM      6  HA  THR A   1      10.935  -6.911 -23.427  1.00 89.05           H  
ATOM      7  C   THR A   1      11.794  -7.346 -21.510  1.00 89.05           C  
ATOM      8  CB  THR A   1      12.394  -8.447 -23.665  1.00 89.05           C  
ATOM      9  HB  THR A   1      13.317  -8.791 -23.198  1.00 89.05           H  
ATOM     10  O   THR A   1      12.853  -7.493 -20.904  1.00 89.05           O  
ATOM     11  CG2 THR A   1      11.365  -9.566 -23.662  1.00 89.05           C  
ATOM     12 HG21 THR A   1      10.412  -9.217 -24.059  1.00 89.05           H  
ATOM     13 HG22 THR A   1      11.230  -9.923 -22.641  1.00 89.05           H  
ATOM     14 HG23 THR A   1      11.720 -10.405 -24.261  1.00 89.05           H  
ATOM     15  OG1 THR A   1      12.663  -8.118 -25.004  1.00 89.05           O  
ATOM     16  HG1 THR A   1      12.733  -8.942 -25.492  1.00 89.05           H  
ATOM     17  N   PRO A   2      10.579  -7.275 -20.935  1.00 94.80           N  
ATOM     18  CA  PRO A   2      10.323  -7.607 -19.529  1.00 94.80           C  
ATOM     19  HA  PRO A   2      10.769  -6.850 -18.884  1.00 94.80           H  
ATOM     20  C   PRO A   2      10.880  -8.984 -19.160  1.00 94.80           C  
ATOM     21  CB  PRO A   2       8.802  -7.577 -19.368  1.00 94.80           C  
ATOM     22  HB2 PRO A   2       8.506  -7.223 -18.380  1.00 94.80           H  
ATOM     23  HB3 PRO A   2       8.394  -8.571 -19.554  1.00 94.80           H  
ATOM     24  O   PRO A   2      11.052  -9.825 -20.047  1.00 94.80           O  
ATOM     25  CG  PRO A   2       8.336  -6.636 -20.475  1.00 94.80           C  
ATOM     26  HG2 PRO A   2       7.308  -6.841 -20.775  1.00 94.80           H  
ATOM     27  HG3 PRO A   2       8.443  -5.602 -20.148  1.00 94.80           H  
ATOM     28  CD  PRO A   2       9.328  -6.932 -21.597  1.00 94.80           C  
ATOM     29  HD2 PRO A   2       9.430  -6.057 -22.238  1.00 94.80           H  
ATOM     30  HD3 PRO A   2       8.980  -7.792 -22.170  1.00 94.80           H  
ATOM     31  N   GLU A   3      11.184  -9.211 -17.886  1.00 95.87           N  
ATOM     32  H   GLU A   3      10.805  -8.618 -17.162  1.00 95.87           H  
ATOM     33  CA  GLU A   3      11.816 -10.462 -17.457  1.00 95.87           C  
ATOM     34  HA  GLU A   3      12.634 -10.677 -18.145  1.00 95.87           H  
ATOM     35  C   GLU A   3      10.844 -11.638 -17.567  1.00 95.87           C  
ATOM     36  CB  GLU A   3      12.399 -10.308 -16.042  1.00 95.87           C  
ATOM     37  HB2 GLU A   3      11.589 -10.233 -15.316  1.00 95.87           H  
ATOM     38  HB3 GLU A   3      12.976  -9.384 -15.996  1.00 95.87           H  
ATOM     39  O   GLU A   3      11.216 -12.692 -18.078  1.00 95.87           O  
ATOM     40  CG  GLU A   3      13.315 -11.479 -15.641  1.00 95.87           C  
ATOM     41  HG2 GLU A   3      12.714 -12.385 -15.571  1.00 95.87           H  
ATOM     42  HG3 GLU A   3      13.723 -11.273 -14.651  1.00 95.87           H  
ATOM     43  CD  GLU A   3      14.480 -11.704 -16.627  1.00 95.87           C  
ATOM     44  OE1 GLU A   3      14.897 -12.865 -16.835  1.00 95.87           O  
ATOM     45  OE2 GLU A   3      14.944 -10.723 -17.273  1.00 95.87           O  
ATOM     46  N   TRP A   4       9.571 -11.421 -17.241  1.00 96.35           N  
ATOM     47  H   TRP A   4       9.346 -10.562 -16.761  1.00 96.35           H  
ATOM     48  CA  TRP A   4       8.516 -12.423 -17.364  1.00 96.35           C  
ATOM     49  HA  TRP A   4       8.758 -13.261 -16.710  1.00 96.35           H  
ATOM     50  C   TRP A   4       8.390 -12.989 -18.787  1.00 96.35           C  
ATOM     51  CB  TRP A   4       7.211 -11.805 -16.860  1.00 96.35           C  
ATOM     52  HB2 TRP A   4       6.489 -12.606 -16.703  1.00 96.35           H  
ATOM     53  HB3 TRP A   4       7.404 -11.346 -15.890  1.00 96.35           H  
ATOM     54  O   TRP A   4       8.261 -14.197 -18.954  1.00 96.35           O  
ATOM     55  CG  TRP A   4       6.569 -10.776 -17.734  1.00 96.35           C  
ATOM     56  CD1 TRP A   4       6.584  -9.440 -17.532  1.00 96.35           C  
ATOM     57  HD1 TRP A   4       7.073  -8.954 -16.701  1.00 96.35           H  
ATOM     58  CD2 TRP A   4       5.732 -10.996 -18.906  1.00 96.35           C  
ATOM     59  CE2 TRP A   4       5.265  -9.728 -19.364  1.00 96.35           C  
ATOM     60  CE3 TRP A   4       5.302 -12.139 -19.613  1.00 96.35           C  
ATOM     61  HE3 TRP A   4       5.610 -13.123 -19.292  1.00 96.35           H  
ATOM     62  NE1 TRP A   4       5.819  -8.813 -18.496  1.00 96.35           N  
ATOM     63  HE1 TRP A   4       5.572  -7.835 -18.457  1.00 96.35           H  
ATOM     64  CH2 TRP A   4       3.979 -10.761 -21.130  1.00 96.35           C  
ATOM     65  HH2 TRP A   4       3.265 -10.696 -21.938  1.00 96.35           H  
ATOM     66  CZ2 TRP A   4       4.398  -9.602 -20.453  1.00 96.35           C  
ATOM     67  HZ2 TRP A   4       4.013  -8.632 -20.729  1.00 96.35           H  
ATOM     68  CZ3 TRP A   4       4.443 -12.022 -20.719  1.00 96.35           C  
ATOM     69  HZ3 TRP A   4       4.110 -12.915 -21.227  1.00 96.35           H  
ATOM     70  N   LYS A   5       8.553 -12.163 -19.834  1.00 96.53           N  
ATOM     71  H   LYS A   5       8.645 -11.178 -19.631  1.00 96.53           H  
ATOM     72  CA  LYS A   5       8.559 -12.645 -21.232  1.00 96.53           C  
ATOM     73  HA  LYS A   5       7.677 -13.265 -21.395  1.00 96.53           H  
ATOM     74  C   LYS A   5       9.756 -13.543 -21.529  1.00 96.53           C  
ATOM     75  CB  LYS A   5       8.544 -11.484 -22.239  1.00 96.53           C  
ATOM     76  HB2 LYS A   5       9.298 -10.749 -21.957  1.00 96.53           H  
ATOM     77  HB3 LYS A   5       8.779 -11.878 -23.227  1.00 96.53           H  
ATOM     78  O   LYS A   5       9.680 -14.419 -22.381  1.00 96.53           O  
ATOM     79  CG  LYS A   5       7.180 -10.805 -22.311  1.00 96.53           C  
ATOM     80  HG2 LYS A   5       7.023 -10.268 -21.375  1.00 96.53           H  
ATOM     81  HG3 LYS A   5       6.417 -11.575 -22.426  1.00 96.53           H  
ATOM     82  CD  LYS A   5       7.047  -9.828 -23.486  1.00 96.53           C  
ATOM     83  HD2 LYS A   5       7.875  -9.119 -23.481  1.00 96.53           H  
ATOM     84  HD3 LYS A   5       7.038 -10.389 -24.420  1.00 96.53           H  
ATOM     85  CE  LYS A   5       5.718  -9.094 -23.295  1.00 96.53           C  
ATOM     86  HE2 LYS A   5       5.732  -8.607 -22.321  1.00 96.53           H  
ATOM     87  HE3 LYS A   5       4.915  -9.831 -23.263  1.00 96.53           H  
ATOM     88  NZ  LYS A   5       5.426  -8.081 -24.329  1.00 96.53           N  
ATOM     89  HZ1 LYS A   5       5.103  -8.501 -25.189  1.00 96.53           H  
ATOM     90  HZ2 LYS A   5       6.193  -7.437 -24.461  1.00 96.53           H  
ATOM     91  HZ3 LYS A   5       4.686  -7.501 -23.960  1.00 96.53           H  
ATOM     92  N   LYS A   6      10.899 -13.317 -20.873  1.00 96.65           N  
ATOM     93  H   LYS A   6      10.878 -12.667 -20.100  1.00 96.65           H  
ATOM     94  CA  LYS A   6      12.070 -14.191 -21.036  1.00 96.65           C  
ATOM     95  HA  LYS A   6      12.195 -14.431 -22.091  1.00 96.65           H  
ATOM     96  C   LYS A   6      11.868 -15.524 -20.319  1.00 96.65           C  
ATOM     97  CB  LYS A   6      13.348 -13.530 -20.517  1.00 96.65           C  
ATOM     98  HB2 LYS A   6      14.178 -14.214 -20.697  1.00 96.65           H  
ATOM     99  HB3 LYS A   6      13.260 -13.398 -19.438  1.00 96.65           H  
ATOM    100  O   LYS A   6      12.372 -16.524 -20.817  1.00 96.65           O  
ATOM    101  CG  LYS A   6      13.677 -12.179 -21.164  1.00 96.65           C  
ATOM    102  HG2 LYS A   6      12.885 -11.469 -20.928  1.00 96.65           H  
ATOM    103  HG3 LYS A   6      13.765 -12.281 -22.246  1.00 96.65           H  
ATOM    104  CD  LYS A   6      15.000 -11.690 -20.567  1.00 96.65           C  
ATOM    105  HD2 LYS A   6      15.012 -11.964 -19.512  1.00 96.65           H  
ATOM    106  HD3 LYS A   6      15.836 -12.196 -21.050  1.00 96.65           H  
ATOM    107  CE  LYS A   6      15.162 -10.176 -20.675  1.00 96.65           C  
ATOM    108  HE2 LYS A   6      14.174  -9.725 -20.575  1.00 96.65           H  
ATOM    109  HE3 LYS A   6      15.584  -9.911 -21.644  1.00 96.65           H  
ATOM    110  NZ  LYS A   6      16.006  -9.703 -19.554  1.00 96.65           N  
ATOM    111  HZ1 LYS A   6      16.935 -10.099 -19.560  1.00 96.65           H  
ATOM    112  HZ2 LYS A   6      15.601 -10.042 -18.693  1.00 96.65           H  
ATOM    113  HZ3 LYS A   6      16.023  -8.698 -19.457  1.00 96.65           H  
ATOM    114  N   LEU A   7      11.171 -15.533 -19.181  1.00 95.64           N  
ATOM    115  H   LEU A   7      10.836 -14.653 -18.816  1.00 95.64           H  
ATOM    116  CA  LEU A   7      10.783 -16.756 -18.470  1.00 95.64           C  
ATOM    117  HA  LEU A   7      11.659 -17.391 -18.334  1.00 95.64           H  
ATOM    118  C   LEU A   7       9.789 -17.576 -19.302  1.00 95.64           C  
ATOM    119  CB  LEU A   7      10.210 -16.397 -17.085  1.00 95.64           C  
ATOM    120  HB2 LEU A   7       9.359 -15.730 -17.218  1.00 95.64           H  
ATOM    121  HB3 LEU A   7       9.830 -17.306 -16.619  1.00 95.64           H  
ATOM    122  O   LEU A   7      10.045 -18.752 -19.551  1.00 95.64           O  
ATOM    123  CG  LEU A   7      11.212 -15.738 -16.119  1.00 95.64           C  
ATOM    124  HG  LEU A   7      11.646 -14.854 -16.586  1.00 95.64           H  
ATOM    125  CD1 LEU A   7      10.492 -15.300 -14.845  1.00 95.64           C  
ATOM    126 HD11 LEU A   7       9.686 -14.608 -15.089  1.00 95.64           H  
ATOM    127 HD12 LEU A   7      10.068 -16.169 -14.341  1.00 95.64           H  
ATOM    128 HD13 LEU A   7      11.192 -14.802 -14.175  1.00 95.64           H  
ATOM    129  CD2 LEU A   7      12.346 -16.690 -15.727  1.00 95.64           C  
ATOM    130 HD21 LEU A   7      12.934 -16.961 -16.604  1.00 95.64           H  
ATOM    131 HD22 LEU A   7      12.998 -16.196 -15.007  1.00 95.64           H  
ATOM    132 HD23 LEU A   7      11.929 -17.588 -15.271  1.00 95.64           H  
ATOM    133  N   GLU A   8       8.757 -16.925 -19.846  1.00 94.14           N  
ATOM    134  H   GLU A   8       8.560 -15.989 -19.521  1.00 94.14           H  
ATOM    135  CA  GLU A   8       7.781 -17.531 -20.764  1.00 94.14           C  
ATOM    136  HA  GLU A   8       7.226 -18.306 -20.236  1.00 94.14           H  
ATOM    137  C   GLU A   8       8.472 -18.183 -21.974  1.00 94.14           C  
ATOM    138  CB  GLU A   8       6.796 -16.436 -21.213  1.00 94.14           C  
ATOM    139  HB2 GLU A   8       6.353 -15.977 -20.329  1.00 94.14           H  
ATOM    140  HB3 GLU A   8       7.354 -15.664 -21.743  1.00 94.14           H  
ATOM    141  O   GLU A   8       8.267 -19.360 -22.260  1.00 94.14           O  
ATOM    142  CG  GLU A   8       5.667 -16.950 -22.121  1.00 94.14           C  
ATOM    143  HG2 GLU A   8       6.100 -17.413 -23.009  1.00 94.14           H  
ATOM    144  HG3 GLU A   8       5.102 -17.712 -21.584  1.00 94.14           H  
ATOM    145  CD  GLU A   8       4.734 -15.810 -22.571  1.00 94.14           C  
ATOM    146  OE1 GLU A   8       3.502 -15.927 -22.381  1.00 94.14           O  
ATOM    147  OE2 GLU A   8       5.260 -14.807 -23.115  1.00 94.14           O  
ATOM    148  N   LEU A   9       9.380 -17.463 -22.647  1.00 95.67           N  
ATOM    149  H   LEU A   9       9.479 -16.489 -22.399  1.00 95.67           H  
ATOM    150  CA  LEU A   9      10.130 -17.992 -23.796  1.00 95.67           C  
ATOM    151  HA  LEU A   9       9.418 -18.393 -24.516  1.00 95.67           H  
ATOM    152  C   LEU A   9      11.074 -19.155 -23.445  1.00 95.67           C  
ATOM    153  CB  LEU A   9      10.939 -16.852 -24.439  1.00 95.67           C  
ATOM    154  HB2 LEU A   9      11.488 -16.339 -23.650  1.00 95.67           H  
ATOM    155  HB3 LEU A   9      11.670 -17.283 -25.123  1.00 95.67           H  
ATOM    156  O   LEU A   9      11.456 -19.915 -24.335  1.00 95.67           O  
ATOM    157  CG  LEU A   9      10.098 -15.829 -25.223  1.00 95.67           C  
ATOM    158  HG  LEU A   9       9.277 -15.459 -24.610  1.00 95.67           H  
ATOM    159  CD1 LEU A   9      10.997 -14.651 -25.616  1.00 95.67           C  
ATOM    160 HD11 LEU A   9      11.817 -15.001 -26.243  1.00 95.67           H  
ATOM    161 HD12 LEU A   9      11.390 -14.189 -24.710  1.00 95.67           H  
ATOM    162 HD13 LEU A   9      10.403 -13.915 -26.157  1.00 95.67           H  
ATOM    163  CD2 LEU A   9       9.507 -16.420 -26.504  1.00 95.67           C  
ATOM    164 HD21 LEU A   9       8.966 -15.646 -27.050  1.00 95.67           H  
ATOM    165 HD22 LEU A   9      10.294 -16.838 -27.131  1.00 95.67           H  
ATOM    166 HD23 LEU A   9       8.794 -17.204 -26.249  1.00 95.67           H  
ATOM    167  N   LYS A  10      11.481 -19.286 -22.177  1.00 96.17           N  
ATOM    168  H   LYS A  10      11.084 -18.655 -21.495  1.00 96.17           H  
ATOM    169  CA  LYS A  10      12.281 -20.416 -21.678  1.00 96.17           C  
ATOM    170  HA  LYS A  10      12.923 -20.789 -22.476  1.00 96.17           H  
ATOM    171  C   LYS A  10      11.418 -21.614 -21.266  1.00 96.17           C  
ATOM    172  CB  LYS A  10      13.156 -19.956 -20.504  1.00 96.17           C  
ATOM    173  HB2 LYS A  10      12.534 -19.404 -19.800  1.00 96.17           H  
ATOM    174  HB3 LYS A  10      13.548 -20.830 -19.984  1.00 96.17           H  
ATOM    175  O   LYS A  10      11.989 -22.653 -20.951  1.00 96.17           O  
ATOM    176  CG  LYS A  10      14.348 -19.092 -20.936  1.00 96.17           C  
ATOM    177  HG2 LYS A  10      14.016 -18.279 -21.582  1.00 96.17           H  
ATOM    178  HG3 LYS A  10      15.064 -19.705 -21.483  1.00 96.17           H  
ATOM    179  CD  LYS A  10      15.003 -18.522 -19.674  1.00 96.17           C  
ATOM    180  HD2 LYS A  10      14.250 -17.960 -19.121  1.00 96.17           H  
ATOM    181  HD3 LYS A  10      15.346 -19.347 -19.049  1.00 96.17           H  
ATOM    182  CE  LYS A  10      16.174 -17.597 -20.000  1.00 96.17           C  
ATOM    183  HE2 LYS A  10      15.815 -16.819 -20.673  1.00 96.17           H  
ATOM    184  HE3 LYS A  10      16.942 -18.176 -20.512  1.00 96.17           H  
ATOM    185  NZ  LYS A  10      16.705 -16.998 -18.749  1.00 96.17           N  
ATOM    186  HZ1 LYS A  10      17.497 -16.395 -18.922  1.00 96.17           H  
ATOM    187  HZ2 LYS A  10      16.972 -17.722 -18.098  1.00 96.17           H  
ATOM    188  HZ3 LYS A  10      15.987 -16.453 -18.295  1.00 96.17           H  
ATOM    189  N   GLY A  11      10.090 -21.478 -21.274  1.00 93.62           N  
ATOM    190  H   GLY A  11       9.687 -20.594 -21.550  1.00 93.62           H  
ATOM    191  CA  GLY A  11       9.163 -22.515 -20.826  1.00 93.62           C  
ATOM    192  HA2 GLY A  11       8.150 -22.225 -21.107  1.00 93.62           H  
ATOM    193  HA3 GLY A  11       9.403 -23.462 -21.311  1.00 93.62           H  
ATOM    194  C   GLY A  11       9.177 -22.734 -19.314  1.00 93.62           C  
ATOM    195  O   GLY A  11       8.880 -23.836 -18.872  1.00 93.62           O  
ATOM    196  N   VAL A  12       9.571 -21.718 -18.538  1.00 92.52           N  
ATOM    197  H   VAL A  12       9.711 -20.819 -18.977  1.00 92.52           H  
ATOM    198  CA  VAL A  12       9.446 -21.740 -17.073  1.00 92.52           C  
ATOM    199  HA  VAL A  12       9.831 -22.682 -16.683  1.00 92.52           H  
ATOM    200  C   VAL A  12       7.964 -21.656 -16.722  1.00 92.52           C  
ATOM    201  CB  VAL A  12      10.236 -20.572 -16.445  1.00 92.52           C  
ATOM    202  HB  VAL A  12       9.896 -19.636 -16.889  1.00 92.52           H  
ATOM    203  O   VAL A  12       7.245 -20.893 -17.367  1.00 92.52           O  
ATOM    204  CG1 VAL A  12      10.071 -20.461 -14.927  1.00 92.52           C  
ATOM    205 HG11 VAL A  12       9.062 -20.117 -14.700  1.00 92.52           H  
ATOM    206 HG12 VAL A  12      10.770 -19.736 -14.511  1.00 92.52           H  
ATOM    207 HG13 VAL A  12      10.229 -21.430 -14.455  1.00 92.52           H  
ATOM    208  CG2 VAL A  12      11.737 -20.714 -16.738  1.00 92.52           C  
ATOM    209 HG21 VAL A  12      11.906 -20.719 -17.815  1.00 92.52           H  
ATOM    210 HG22 VAL A  12      12.098 -21.651 -16.315  1.00 92.52           H  
ATOM    211 HG23 VAL A  12      12.284 -19.881 -16.296  1.00 92.52           H  
ATOM    212  N   ASP A  13       7.511 -22.397 -15.714  1.00 86.54           N  
ATOM    213  H   ASP A  13       8.128 -23.029 -15.223  1.00 86.54           H  
ATOM    214  CA  ASP A  13       6.180 -22.189 -15.146  1.00 86.54           C  
ATOM    215  HA  ASP A  13       5.492 -21.929 -15.951  1.00 86.54           H  
ATOM    216  C   ASP A  13       6.220 -21.021 -14.150  1.00 86.54           C  
ATOM    217  CB  ASP A  13       5.653 -23.478 -14.510  1.00 86.54           C  
ATOM    218  HB2 ASP A  13       5.873 -24.315 -15.174  1.00 86.54           H  
ATOM    219  HB3 ASP A  13       6.165 -23.648 -13.563  1.00 86.54           H  
ATOM    220  O   ASP A  13       7.146 -20.889 -13.347  1.00 86.54           O  
ATOM    221  CG  ASP A  13       4.140 -23.417 -14.273  1.00 86.54           C  
ATOM    222  OD1 ASP A  13       3.653 -22.343 -13.839  1.00 86.54           O  
ATOM    223  OD2 ASP A  13       3.479 -24.427 -14.568  1.00 86.54           O  
ATOM    224  N   VAL A  14       5.211 -20.153 -14.187  1.00 89.96           N  
ATOM    225  H   VAL A  14       4.385 -20.454 -14.686  1.00 89.96           H  
ATOM    226  CA  VAL A  14       5.092 -19.035 -13.253  1.00 89.96           C  
ATOM    227  HA  VAL A  14       5.973 -18.406 -13.381  1.00 89.96           H  
ATOM    228  C   VAL A  14       5.089 -19.520 -11.801  1.00 89.96           C  
ATOM    229  CB  VAL A  14       3.857 -18.188 -13.602  1.00 89.96           C  
ATOM    230  HB  VAL A  14       3.883 -17.996 -14.674  1.00 89.96           H  
ATOM    231  O   VAL A  14       5.711 -18.882 -10.957  1.00 89.96           O  
ATOM    232  CG1 VAL A  14       2.520 -18.867 -13.278  1.00 89.96           C  
ATOM    233 HG11 VAL A  14       2.481 -19.854 -13.738  1.00 89.96           H  
ATOM    234 HG12 VAL A  14       2.384 -18.970 -12.201  1.00 89.96           H  
ATOM    235 HG13 VAL A  14       1.703 -18.270 -13.684  1.00 89.96           H  
ATOM    236  CG2 VAL A  14       3.902 -16.828 -12.906  1.00 89.96           C  
ATOM    237 HG21 VAL A  14       3.832 -16.951 -11.825  1.00 89.96           H  
ATOM    238 HG22 VAL A  14       4.832 -16.316 -13.156  1.00 89.96           H  
ATOM    239 HG23 VAL A  14       3.063 -16.227 -13.256  1.00 89.96           H  
ATOM    240  N   ILE A  15       4.478 -20.669 -11.490  1.00 87.66           N  
ATOM    241  H   ILE A  15       4.052 -21.209 -12.229  1.00 87.66           H  
ATOM    242  CA  ILE A  15       4.410 -21.180 -10.110  1.00 87.66           C  
ATOM    243  HA  ILE A  15       4.060 -20.365  -9.476  1.00 87.66           H  
ATOM    244  C   ILE A  15       5.784 -21.593  -9.564  1.00 87.66           C  
ATOM    245  CB  ILE A  15       3.384 -22.326  -9.975  1.00 87.66           C  
ATOM    246  HB  ILE A  15       3.266 -22.526  -8.910  1.00 87.66           H  
ATOM    247  O   ILE A  15       6.000 -21.529  -8.352  1.00 87.66           O  
ATOM    248  CG1 ILE A  15       3.893 -23.633 -10.626  1.00 87.66           C  
ATOM    249 HG12 ILE A  15       4.771 -23.979 -10.082  1.00 87.66           H  
ATOM    250 HG13 ILE A  15       4.201 -23.443 -11.654  1.00 87.66           H  
ATOM    251  CG2 ILE A  15       2.010 -21.869 -10.498  1.00 87.66           C  
ATOM    252 HG21 ILE A  15       2.017 -21.828 -11.587  1.00 87.66           H  
ATOM    253 HG22 ILE A  15       1.753 -20.889 -10.095  1.00 87.66           H  
ATOM    254 HG23 ILE A  15       1.243 -22.581 -10.193  1.00 87.66           H  
ATOM    255  CD1 ILE A  15       2.889 -24.788 -10.625  1.00 87.66           C  
ATOM    256 HD11 ILE A  15       2.529 -24.969  -9.612  1.00 87.66           H  
ATOM    257 HD12 ILE A  15       3.377 -25.689 -10.997  1.00 87.66           H  
ATOM    258 HD13 ILE A  15       2.048 -24.559 -11.279  1.00 87.66           H  
ATOM    259  N   GLU A  16       6.719 -21.952 -10.450  1.00 85.76           N  
ATOM    260  H   GLU A  16       6.470 -21.944 -11.429  1.00 85.76           H  
ATOM    261  CA  GLU A  16       8.095 -22.335 -10.116  1.00 85.76           C  
ATOM    262  HA  GLU A  16       8.087 -22.945  -9.212  1.00 85.76           H  
ATOM    263  C   GLU A  16       8.998 -21.126  -9.836  1.00 85.76           C  
ATOM    264  CB  GLU A  16       8.714 -23.163 -11.254  1.00 85.76           C  
ATOM    265  HB2 GLU A  16       8.661 -22.589 -12.179  1.00 85.76           H  
ATOM    266  HB3 GLU A  16       9.766 -23.331 -11.024  1.00 85.76           H  
ATOM    267  O   GLU A  16      10.116 -21.289  -9.337  1.00 85.76           O  
ATOM    268  CG  GLU A  16       8.061 -24.537 -11.459  1.00 85.76           C  
ATOM    269  HG2 GLU A  16       7.002 -24.413 -11.684  1.00 85.76           H  
ATOM    270  HG3 GLU A  16       8.136 -25.089 -10.522  1.00 85.76           H  
ATOM    271  CD  GLU A  16       8.749 -25.343 -12.579  1.00 85.76           C  
ATOM    272  OE1 GLU A  16       8.600 -26.585 -12.570  1.00 85.76           O  
ATOM    273  OE2 GLU A  16       9.479 -24.737 -13.404  1.00 85.76           O  
ATOM    274  N   THR A  17       8.550 -19.901 -10.137  1.00 89.87           N  
ATOM    275  H   THR A  17       7.627 -19.796 -10.535  1.00 89.87           H  
ATOM    276  CA  THR A  17       9.335 -18.713  -9.801  1.00 89.87           C  
ATOM    277  HA  THR A  17      10.359 -18.921 -10.111  1.00 89.87           H  
ATOM    278  C   THR A  17       9.370 -18.492  -8.290  1.00 89.87           C  
ATOM    279  CB  THR A  17       8.914 -17.438 -10.549  1.00 89.87           C  
ATOM    280  HB  THR A  17       9.716 -16.710 -10.423  1.00 89.87           H  
ATOM    281  O   THR A  17       8.481 -18.904  -7.539  1.00 89.87           O  
ATOM    282  CG2 THR A  17       8.729 -17.644 -12.053  1.00 89.87           C  
ATOM    283 HG21 THR A  17       8.438 -16.703 -12.519  1.00 89.87           H  
ATOM    284 HG22 THR A  17       7.949 -18.383 -12.239  1.00 89.87           H  
ATOM    285 HG23 THR A  17       9.660 -18.001 -12.493  1.00 89.87           H  
ATOM    286  OG1 THR A  17       7.754 -16.850 -10.023  1.00 89.87           O  
ATOM    287  HG1 THR A  17       7.948 -16.564  -9.127  1.00 89.87           H  
ATOM    288  N   GLU A  18      10.402 -17.783  -7.839  1.00 92.69           N  
ATOM    289  H   GLU A  18      11.103 -17.472  -8.496  1.00 92.69           H  
ATOM    290  CA  GLU A  18      10.630 -17.476  -6.427  1.00 92.69           C  
ATOM    291  HA  GLU A  18      10.917 -18.398  -5.922  1.00 92.69           H  
ATOM    292  C   GLU A  18       9.374 -16.918  -5.730  1.00 92.69           C  
ATOM    293  CB  GLU A  18      11.808 -16.499  -6.347  1.00 92.69           C  
ATOM    294  HB2 GLU A  18      11.535 -15.578  -6.863  1.00 92.69           H  
ATOM    295  HB3 GLU A  18      12.658 -16.946  -6.863  1.00 92.69           H  
ATOM    296  O   GLU A  18       8.636 -16.104  -6.293  1.00 92.69           O  
ATOM    297  CG  GLU A  18      12.229 -16.167  -4.909  1.00 92.69           C  
ATOM    298  HG2 GLU A  18      11.403 -15.660  -4.411  1.00 92.69           H  
ATOM    299  HG3 GLU A  18      12.433 -17.099  -4.382  1.00 92.69           H  
ATOM    300  CD  GLU A  18      13.465 -15.256  -4.850  1.00 92.69           C  
ATOM    301  OE1 GLU A  18      14.017 -15.114  -3.738  1.00 92.69           O  
ATOM    302  OE2 GLU A  18      13.862 -14.719  -5.912  1.00 92.69           O  
ATOM    303  N   ARG A  19       9.126 -17.378  -4.496  1.00 92.13           N  
ATOM    304  H   ARG A  19       9.804 -18.004  -4.086  1.00 92.13           H  
ATOM    305  CA  ARG A  19       8.137 -16.780  -3.591  1.00 92.13           C  
ATOM    306  HA  ARG A  19       7.283 -16.412  -4.160  1.00 92.13           H  
ATOM    307  C   ARG A  19       8.776 -15.593  -2.888  1.00 92.13           C  
ATOM    308  CB  ARG A  19       7.634 -17.786  -2.549  1.00 92.13           C  
ATOM    309  HB2 ARG A  19       6.993 -17.255  -1.845  1.00 92.13           H  
ATOM    310  HB3 ARG A  19       8.481 -18.193  -1.997  1.00 92.13           H  
ATOM    311  O   ARG A  19       9.823 -15.732  -2.262  1.00 92.13           O  
ATOM    312  CG  ARG A  19       6.829 -18.931  -3.168  1.00 92.13           C  
ATOM    313  HG2 ARG A  19       7.480 -19.539  -3.797  1.00 92.13           H  
ATOM    314  HG3 ARG A  19       6.019 -18.526  -3.774  1.00 92.13           H  
ATOM    315  CD  ARG A  19       6.237 -19.797  -2.055  1.00 92.13           C  
ATOM    316  HD2 ARG A  19       5.532 -19.194  -1.483  1.00 92.13           H  
ATOM    317  HD3 ARG A  19       7.043 -20.122  -1.396  1.00 92.13           H  
ATOM    318  NE  ARG A  19       5.538 -20.974  -2.601  1.00 92.13           N  
ATOM    319  HE  ARG A  19       5.250 -20.927  -3.568  1.00 92.13           H  
ATOM    320  NH1 ARG A  19       5.247 -22.081  -0.612  1.00 92.13           N  
ATOM    321 HH11 ARG A  19       4.726 -22.775  -0.094  1.00 92.13           H  
ATOM    322 HH12 ARG A  19       5.616 -21.273  -0.132  1.00 92.13           H  
ATOM    323  NH2 ARG A  19       4.419 -22.955  -2.488  1.00 92.13           N  
ATOM    324 HH21 ARG A  19       4.196 -22.888  -3.471  1.00 92.13           H  
ATOM    325 HH22 ARG A  19       3.939 -23.647  -1.931  1.00 92.13           H  
ATOM    326  CZ  ARG A  19       5.079 -21.997  -1.902  1.00 92.13           C  
ATOM    327  N   LEU A  20       8.137 -14.437  -2.980  1.00 94.31           N  
ATOM    328  H   LEU A  20       7.242 -14.417  -3.448  1.00 94.31           H  
ATOM    329  CA  LEU A  20       8.682 -13.182  -2.477  1.00 94.31           C  
ATOM    330  HA  LEU A  20       9.739 -13.299  -2.238  1.00 94.31           H  
ATOM    331  C   LEU A  20       7.951 -12.810  -1.192  1.00 94.31           C  
ATOM    332  CB  LEU A  20       8.551 -12.117  -3.576  1.00 94.31           C  
ATOM    333  HB2 LEU A  20       7.495 -12.005  -3.822  1.00 94.31           H  
ATOM    334  HB3 LEU A  20       8.919 -11.165  -3.192  1.00 94.31           H  
ATOM    335  O   LEU A  20       6.795 -12.405  -1.238  1.00 94.31           O  
ATOM    336  CG  LEU A  20       9.327 -12.461  -4.858  1.00 94.31           C  
ATOM    337  HG  LEU A  20       9.092 -13.475  -5.182  1.00 94.31           H  
ATOM    338  CD1 LEU A  20       8.896 -11.520  -5.976  1.00 94.31           C  
ATOM    339 HD11 LEU A  20       7.827 -11.637  -6.153  1.00 94.31           H  
ATOM    340 HD12 LEU A  20       9.125 -10.487  -5.715  1.00 94.31           H  
ATOM    341 HD13 LEU A  20       9.432 -11.813  -6.879  1.00 94.31           H  
ATOM    342  CD2 LEU A  20      10.840 -12.343  -4.673  1.00 94.31           C  
ATOM    343 HD21 LEU A  20      11.350 -12.594  -5.604  1.00 94.31           H  
ATOM    344 HD22 LEU A  20      11.184 -13.049  -3.917  1.00 94.31           H  
ATOM    345 HD23 LEU A  20      11.115 -11.332  -4.373  1.00 94.31           H  
ATOM    346  N   MET A  21       8.611 -12.960  -0.047  1.00 92.04           N  
ATOM    347  H   MET A  21       9.561 -13.302  -0.070  1.00 92.04           H  
ATOM    348  CA  MET A  21       7.999 -12.673   1.253  1.00 92.04           C  
ATOM    349  HA  MET A  21       6.940 -12.923   1.204  1.00 92.04           H  
ATOM    350  C   MET A  21       8.101 -11.184   1.584  1.00 92.04           C  
ATOM    351  CB  MET A  21       8.620 -13.540   2.356  1.00 92.04           C  
ATOM    352  HB2 MET A  21       9.670 -13.274   2.478  1.00 92.04           H  
ATOM    353  HB3 MET A  21       8.109 -13.333   3.296  1.00 92.04           H  
ATOM    354  O   MET A  21       9.149 -10.565   1.408  1.00 92.04           O  
ATOM    355  CG  MET A  21       8.528 -15.045   2.061  1.00 92.04           C  
ATOM    356  HG2 MET A  21       8.910 -15.587   2.926  1.00 92.04           H  
ATOM    357  HG3 MET A  21       9.180 -15.272   1.218  1.00 92.04           H  
ATOM    358  SD  MET A  21       6.875 -15.688   1.670  1.00 92.04           S  
ATOM    359  CE  MET A  21       6.021 -15.410   3.248  1.00 92.04           C  
ATOM    360  HE1 MET A  21       5.006 -15.800   3.177  1.00 92.04           H  
ATOM    361  HE2 MET A  21       6.544 -15.923   4.055  1.00 92.04           H  
ATOM    362  HE3 MET A  21       5.970 -14.343   3.467  1.00 92.04           H  
ATOM    363  N   TYR A  22       7.022 -10.606   2.102  1.00 91.07           N  
ATOM    364  H   TYR A  22       6.199 -11.176   2.232  1.00 91.07           H  
ATOM    365  CA  TYR A  22       6.898  -9.178   2.390  1.00 91.07           C  
ATOM    366  HA  TYR A  22       6.963  -8.620   1.456  1.00 91.07           H  
ATOM    367  C   TYR A  22       8.012  -8.656   3.304  1.00 91.07           C  
ATOM    368  CB  TYR A  22       5.511  -8.952   2.998  1.00 91.07           C  
ATOM    369  HB2 TYR A  22       5.365  -9.637   3.833  1.00 91.07           H  
ATOM    370  HB3 TYR A  22       4.778  -9.202   2.231  1.00 91.07           H  
ATOM    371  O   TYR A  22       8.588  -7.612   3.020  1.00 91.07           O  
ATOM    372  CG  TYR A  22       5.247  -7.540   3.474  1.00 91.07           C  
ATOM    373  CD1 TYR A  22       5.348  -7.227   4.840  1.00 91.07           C  
ATOM    374  HD1 TYR A  22       5.587  -7.998   5.557  1.00 91.07           H  
ATOM    375  CD2 TYR A  22       4.905  -6.533   2.552  1.00 91.07           C  
ATOM    376  HD2 TYR A  22       4.787  -6.781   1.507  1.00 91.07           H  
ATOM    377  CE1 TYR A  22       5.142  -5.898   5.244  1.00 91.07           C  
ATOM    378  HE1 TYR A  22       5.238  -5.588   6.274  1.00 91.07           H  
ATOM    379  CE2 TYR A  22       4.686  -5.209   2.973  1.00 91.07           C  
ATOM    380  HE2 TYR A  22       4.423  -4.438   2.264  1.00 91.07           H  
ATOM    381  OH  TYR A  22       4.606  -3.637   4.796  1.00 91.07           O  
ATOM    382  HH  TYR A  22       4.877  -3.541   5.712  1.00 91.07           H  
ATOM    383  CZ  TYR A  22       4.815  -4.894   4.333  1.00 91.07           C  
ATOM    384  N   GLY A  23       8.370  -9.406   4.351  1.00 88.25           N  
ATOM    385  H   GLY A  23       7.863 -10.263   4.518  1.00 88.25           H  
ATOM    386  CA  GLY A  23       9.406  -9.005   5.308  1.00 88.25           C  
ATOM    387  HA2 GLY A  23       9.187  -7.997   5.663  1.00 88.25           H  
ATOM    388  HA3 GLY A  23       9.373  -9.681   6.162  1.00 88.25           H  
ATOM    389  C   GLY A  23      10.844  -9.001   4.773  1.00 88.25           C  
ATOM    390  O   GLY A  23      11.730  -8.505   5.464  1.00 88.25           O  
ATOM    391  N   THR A  24      11.107  -9.554   3.582  1.00 91.67           N  
ATOM    392  H   THR A  24      10.345  -9.959   3.057  1.00 91.67           H  
ATOM    393  CA  THR A  24      12.472  -9.674   3.029  1.00 91.67           C  
ATOM    394  HA  THR A  24      13.161  -9.078   3.627  1.00 91.67           H  
ATOM    395  C   THR A  24      12.622  -9.159   1.601  1.00 91.67           C  
ATOM    396  CB  THR A  24      12.965 -11.128   3.066  1.00 91.67           C  
ATOM    397  HB  THR A  24      13.942 -11.180   2.584  1.00 91.67           H  
ATOM    398  O   THR A  24      13.722  -8.766   1.220  1.00 91.67           O  
ATOM    399  CG2 THR A  24      13.104 -11.666   4.489  1.00 91.67           C  
ATOM    400 HG21 THR A  24      13.736 -10.996   5.072  1.00 91.67           H  
ATOM    401 HG22 THR A  24      12.125 -11.733   4.963  1.00 91.67           H  
ATOM    402 HG23 THR A  24      13.560 -12.656   4.466  1.00 91.67           H  
ATOM    403  OG1 THR A  24      12.073 -11.979   2.382  1.00 91.67           O  
ATOM    404  HG1 THR A  24      12.493 -12.838   2.296  1.00 91.67           H  
ATOM    405  N   ALA A  25      11.553  -9.160   0.805  1.00 93.46           N  
ATOM    406  H   ALA A  25      10.696  -9.559   1.160  1.00 93.46           H  
ATOM    407  CA  ALA A  25      11.605  -8.841  -0.620  1.00 93.46           C  
ATOM    408  HA  ALA A  25      12.639  -8.890  -0.961  1.00 93.46           H  
ATOM    409  C   ALA A  25      11.101  -7.432  -0.969  1.00 93.46           C  
ATOM    410  CB  ALA A  25      10.821  -9.920  -1.374  1.00 93.46           C  
ATOM    411  HB1 ALA A  25      10.898  -9.742  -2.446  1.00 93.46           H  
ATOM    412  HB2 ALA A  25       9.772  -9.895  -1.080  1.00 93.46           H  
ATOM    413  HB3 ALA A  25      11.235 -10.903  -1.147  1.00 93.46           H  
ATOM    414  O   ALA A  25      11.303  -6.986  -2.100  1.00 93.46           O  
ATOM    415  N   LEU A  26      10.435  -6.739  -0.040  1.00 93.92           N  
ATOM    416  H   LEU A  26      10.336  -7.125   0.888  1.00 93.92           H  
ATOM    417  CA  LEU A  26       9.871  -5.415  -0.279  1.00 93.92           C  
ATOM    418  HA  LEU A  26      10.167  -5.078  -1.272  1.00 93.92           H  
ATOM    419  C   LEU A  26      10.406  -4.403   0.730  1.00 93.92           C  
ATOM    420  CB  LEU A  26       8.340  -5.505  -0.246  1.00 93.92           C  
ATOM    421  HB2 LEU A  26       8.037  -5.806   0.757  1.00 93.92           H  
ATOM    422  HB3 LEU A  26       8.024  -6.277  -0.949  1.00 93.92           H  
ATOM    423  O   LEU A  26      10.254  -4.566   1.935  1.00 93.92           O  
ATOM    424  CG  LEU A  26       7.623  -4.200  -0.626  1.00 93.92           C  
ATOM    425  HG  LEU A  26       7.959  -3.387   0.018  1.00 93.92           H  
ATOM    426  CD1 LEU A  26       7.840  -3.826  -2.099  1.00 93.92           C  
ATOM    427 HD11 LEU A  26       7.574  -4.664  -2.743  1.00 93.92           H  
ATOM    428 HD12 LEU A  26       8.885  -3.560  -2.261  1.00 93.92           H  
ATOM    429 HD13 LEU A  26       7.231  -2.959  -2.351  1.00 93.92           H  
ATOM    430  CD2 LEU A  26       6.128  -4.395  -0.403  1.00 93.92           C  
ATOM    431 HD21 LEU A  26       5.615  -3.437  -0.492  1.00 93.92           H  
ATOM    432 HD22 LEU A  26       5.972  -4.767   0.610  1.00 93.92           H  
ATOM    433 HD23 LEU A  26       5.726  -5.107  -1.124  1.00 93.92           H  
ATOM    434  N   ASP A  27      10.985  -3.332   0.202  1.00 95.91           N  
ATOM    435  H   ASP A  27      11.070  -3.276  -0.803  1.00 95.91           H  
ATOM    436  CA  ASP A  27      11.357  -2.150   0.974  1.00 95.91           C  
ATOM    437  HA  ASP A  27      11.413  -2.417   2.029  1.00 95.91           H  
ATOM    438  C   ASP A  27      10.287  -1.057   0.820  1.00 95.91           C  
ATOM    439  CB  ASP A  27      12.757  -1.692   0.526  1.00 95.91           C  
ATOM    440  HB2 ASP A  27      12.668  -1.065  -0.361  1.00 95.91           H  
ATOM    441  HB3 ASP A  27      13.343  -2.569   0.253  1.00 95.91           H  
ATOM    442  O   ASP A  27       9.382  -1.175  -0.011  1.00 95.91           O  
ATOM    443  CG  ASP A  27      13.535  -0.944   1.615  1.00 95.91           C  
ATOM    444  OD1 ASP A  27      12.912  -0.550   2.627  1.00 95.91           O  
ATOM    445  OD2 ASP A  27      14.759  -0.779   1.420  1.00 95.91           O  
ATOM    446  N   TYR A  28      10.399   0.028   1.577  1.00 96.92           N  
ATOM    447  H   TYR A  28      11.213   0.084   2.173  1.00 96.92           H  
ATOM    448  CA  TYR A  28       9.546   1.212   1.469  1.00 96.92           C  
ATOM    449  HA  TYR A  28       8.832   1.070   0.658  1.00 96.92           H  
ATOM    450  C   TYR A  28      10.360   2.453   1.120  1.00 96.92           C  
ATOM    451  CB  TYR A  28       8.739   1.416   2.753  1.00 96.92           C  
ATOM    452  HB2 TYR A  28       9.371   1.200   3.615  1.00 96.92           H  
ATOM    453  HB3 TYR A  28       8.438   2.461   2.826  1.00 96.92           H  
ATOM    454  O   TYR A  28      11.566   2.523   1.339  1.00 96.92           O  
ATOM    455  CG  TYR A  28       7.492   0.562   2.805  1.00 96.92           C  
ATOM    456  CD1 TYR A  28       6.243   1.116   2.462  1.00 96.92           C  
ATOM    457  HD1 TYR A  28       6.171   2.156   2.179  1.00 96.92           H  
ATOM    458  CD2 TYR A  28       7.589  -0.796   3.158  1.00 96.92           C  
ATOM    459  HD2 TYR A  28       8.551  -1.225   3.399  1.00 96.92           H  
ATOM    460  CE1 TYR A  28       5.088   0.311   2.480  1.00 96.92           C  
ATOM    461  HE1 TYR A  28       4.123   0.717   2.217  1.00 96.92           H  
ATOM    462  CE2 TYR A  28       6.437  -1.600   3.182  1.00 96.92           C  
ATOM    463  HE2 TYR A  28       6.529  -2.646   3.437  1.00 96.92           H  
ATOM    464  OH  TYR A  28       4.056  -1.800   2.900  1.00 96.92           O  
ATOM    465  HH  TYR A  28       4.228  -2.591   3.416  1.00 96.92           H  
ATOM    466  CZ  TYR A  28       5.182  -1.044   2.851  1.00 96.92           C  
ATOM    467  N   ILE A  29       9.698   3.456   0.542  1.00 98.21           N  
ATOM    468  H   ILE A  29       8.711   3.342   0.357  1.00 98.21           H  
ATOM    469  CA  ILE A  29      10.350   4.736   0.276  1.00 98.21           C  
ATOM    470  HA  ILE A  29      11.268   4.531  -0.274  1.00 98.21           H  
ATOM    471  C   ILE A  29      10.753   5.405   1.588  1.00 98.21           C  
ATOM    472  CB  ILE A  29       9.483   5.685  -0.574  1.00 98.21           C  
ATOM    473  HB  ILE A  29      10.047   6.609  -0.699  1.00 98.21           H  
ATOM    474  O   ILE A  29      10.045   5.330   2.592  1.00 98.21           O  
ATOM    475  CG1 ILE A  29       8.146   6.047   0.111  1.00 98.21           C  
ATOM    476 HG12 ILE A  29       8.353   6.490   1.086  1.00 98.21           H  
ATOM    477 HG13 ILE A  29       7.554   5.147   0.274  1.00 98.21           H  
ATOM    478  CG2 ILE A  29       9.289   5.087  -1.973  1.00 98.21           C  
ATOM    479 HG21 ILE A  29       8.672   4.190  -1.919  1.00 98.21           H  
ATOM    480 HG22 ILE A  29      10.260   4.830  -2.397  1.00 98.21           H  
ATOM    481 HG23 ILE A  29       8.813   5.821  -2.623  1.00 98.21           H  
ATOM    482  CD1 ILE A  29       7.306   7.069  -0.659  1.00 98.21           C  
ATOM    483 HD11 ILE A  29       6.963   6.652  -1.606  1.00 98.21           H  
ATOM    484 HD12 ILE A  29       6.431   7.326  -0.062  1.00 98.21           H  
ATOM    485 HD13 ILE A  29       7.896   7.967  -0.843  1.00 98.21           H  
ATOM    486  N   GLU A  30      11.850   6.153   1.545  1.00 97.71           N  
ATOM    487  H   GLU A  30      12.433   6.140   0.720  1.00 97.71           H  
ATOM    488  CA  GLU A  30      12.179   7.068   2.628  1.00 97.71           C  
ATOM    489  HA  GLU A  30      11.921   6.587   3.572  1.00 97.71           H  
ATOM    490  C   GLU A  30      11.352   8.348   2.504  1.00 97.71           C  
ATOM    491  CB  GLU A  30      13.678   7.381   2.660  1.00 97.71           C  
ATOM    492  HB2 GLU A  30      13.867   8.141   3.417  1.00 97.71           H  
ATOM    493  HB3 GLU A  30      13.975   7.790   1.695  1.00 97.71           H  
ATOM    494  O   GLU A  30      11.353   9.008   1.457  1.00 97.71           O  
ATOM    495  CG  GLU A  30      14.546   6.153   2.960  1.00 97.71           C  
ATOM    496  HG2 GLU A  30      15.589   6.462   2.906  1.00 97.71           H  
ATOM    497  HG3 GLU A  30      14.389   5.408   2.180  1.00 97.71           H  
ATOM    498  CD  GLU A  30      14.296   5.526   4.338  1.00 97.71           C  
ATOM    499  OE1 GLU A  30      14.616   4.334   4.500  1.00 97.71           O  
ATOM    500  OE2 GLU A  30      13.873   6.212   5.302  1.00 97.71           O  
ATOM    501  N   LEU A  31      10.664   8.729   3.581  1.00 98.16           N  
ATOM    502  H   LEU A  31      10.686   8.143   4.404  1.00 98.16           H  
ATOM    503  CA  LEU A  31      10.051  10.053   3.656  1.00 98.16           C  
ATOM    504  HA  LEU A  31       9.534  10.224   2.712  1.00 98.16           H  
ATOM    505  C   LEU A  31      11.132  11.138   3.799  1.00 98.16           C  
ATOM    506  CB  LEU A  31       9.023  10.134   4.793  1.00 98.16           C  
ATOM    507  HB2 LEU A  31       8.643  11.155   4.840  1.00 98.16           H  
ATOM    508  HB3 LEU A  31       9.527   9.930   5.737  1.00 98.16           H  
ATOM    509  O   LEU A  31      12.157  10.914   4.448  1.00 98.16           O  
ATOM    510  CG  LEU A  31       7.831   9.176   4.651  1.00 98.16           C  
ATOM    511  HG  LEU A  31       8.175   8.149   4.775  1.00 98.16           H  
ATOM    512  CD1 LEU A  31       6.817   9.494   5.744  1.00 98.16           C  
ATOM    513 HD11 LEU A  31       6.334  10.453   5.559  1.00 98.16           H  
ATOM    514 HD12 LEU A  31       7.314   9.520   6.714  1.00 98.16           H  
ATOM    515 HD13 LEU A  31       6.075   8.696   5.758  1.00 98.16           H  
ATOM    516  CD2 LEU A  31       7.101   9.290   3.310  1.00 98.16           C  
ATOM    517 HD21 LEU A  31       6.804  10.324   3.135  1.00 98.16           H  
ATOM    518 HD22 LEU A  31       7.752   8.934   2.511  1.00 98.16           H  
ATOM    519 HD23 LEU A  31       6.216   8.654   3.325  1.00 98.16           H  
ATOM    520  N   PRO A  32      10.926  12.328   3.208  1.00 97.33           N  
ATOM    521  CA  PRO A  32      11.878  13.421   3.328  1.00 97.33           C  
ATOM    522  HA  PRO A  32      12.879  13.063   3.087  1.00 97.33           H  
ATOM    523  C   PRO A  32      11.895  13.994   4.751  1.00 97.33           C  
ATOM    524  CB  PRO A  32      11.445  14.450   2.279  1.00 97.33           C  
ATOM    525  HB2 PRO A  32      11.690  15.471   2.570  1.00 97.33           H  
ATOM    526  HB3 PRO A  32      11.900  14.205   1.319  1.00 97.33           H  
ATOM    527  O   PRO A  32      10.944  13.858   5.521  1.00 97.33           O  
ATOM    528  CG  PRO A  32       9.937  14.235   2.193  1.00 97.33           C  
ATOM    529  HG2 PRO A  32       9.527  14.551   1.234  1.00 97.33           H  
ATOM    530  HG3 PRO A  32       9.468  14.775   3.015  1.00 97.33           H  
ATOM    531  CD  PRO A  32       9.771  12.736   2.423  1.00 97.33           C  
ATOM    532  HD2 PRO A  32       9.789  12.214   1.467  1.00 97.33           H  
ATOM    533  HD3 PRO A  32       8.838  12.542   2.953  1.00 97.33           H  
ATOM    534  N   ALA A  33      12.974  14.701   5.088  1.00 96.77           N  
ATOM    535  H   ALA A  33      13.727  14.797   4.422  1.00 96.77           H  
ATOM    536  CA  ALA A  33      13.011  15.496   6.309  1.00 96.77           C  
ATOM    537  HA  ALA A  33      12.795  14.839   7.151  1.00 96.77           H  
ATOM    538  C   ALA A  33      11.934  16.594   6.263  1.00 96.77           C  
ATOM    539  CB  ALA A  33      14.415  16.081   6.496  1.00 96.77           C  
ATOM    540  HB1 ALA A  33      15.147  15.274   6.547  1.00 96.77           H  
ATOM    541  HB2 ALA A  33      14.655  16.741   5.663  1.00 96.77           H  
ATOM    542  HB3 ALA A  33      14.451  16.652   7.423  1.00 96.77           H  
ATOM    543  O   ALA A  33      11.701  17.211   5.222  1.00 96.77           O  
ATOM    544  N   ALA A  34      11.295  16.855   7.402  1.00 97.48           N  
ATOM    545  H   ALA A  34      11.529  16.321   8.227  1.00 97.48           H  
ATOM    546  CA  ALA A  34      10.323  17.934   7.519  1.00 97.48           C  
ATOM    547  HA  ALA A  34       9.576  17.790   6.738  1.00 97.48           H  
ATOM    548  C   ALA A  34      10.978  19.321   7.310  1.00 97.48           C  
ATOM    549  CB  ALA A  34       9.616  17.806   8.870  1.00 97.48           C  
ATOM    550  HB1 ALA A  34       8.832  18.559   8.941  1.00 97.48           H  
ATOM    551  HB2 ALA A  34      10.331  17.957   9.679  1.00 97.48           H  
ATOM    552  HB3 ALA A  34       9.164  16.818   8.958  1.00 97.48           H  
ATOM    553  O   ALA A  34      12.130  19.517   7.707  1.00 97.48           O  
ATOM    554  N   PRO A  35      10.256  20.308   6.744  1.00 98.28           N  
ATOM    555  CA  PRO A  35       8.844  20.250   6.366  1.00 98.28           C  
ATOM    556  HA  PRO A  35       8.298  19.624   7.072  1.00 98.28           H  
ATOM    557  C   PRO A  35       8.599  19.713   4.946  1.00 98.28           C  
ATOM    558  CB  PRO A  35       8.354  21.690   6.511  1.00 98.28           C  
ATOM    559  HB2 PRO A  35       8.120  21.890   7.557  1.00 98.28           H  
ATOM    560  HB3 PRO A  35       7.490  21.898   5.880  1.00 98.28           H  
ATOM    561  O   PRO A  35       9.370  19.983   4.028  1.00 98.28           O  
ATOM    562  CG  PRO A  35       9.579  22.505   6.092  1.00 98.28           C  
ATOM    563  HG2 PRO A  35       9.621  22.574   5.005  1.00 98.28           H  
ATOM    564  HG3 PRO A  35       9.573  23.500   6.537  1.00 98.28           H  
ATOM    565  CD  PRO A  35      10.756  21.668   6.599  1.00 98.28           C  
ATOM    566  HD2 PRO A  35      11.081  22.039   7.570  1.00 98.28           H  
ATOM    567  HD3 PRO A  35      11.582  21.701   5.889  1.00 98.28           H  
ATOM    568  N   PHE A  36       7.476  19.020   4.751  1.00 98.26           N  
ATOM    569  H   PHE A  36       6.861  18.854   5.536  1.00 98.26           H  
ATOM    570  CA  PHE A  36       6.976  18.592   3.438  1.00 98.26           C  
ATOM    571  HA  PHE A  36       7.177  19.380   2.711  1.00 98.26           H  
ATOM    572  C   PHE A  36       5.460  18.363   3.480  1.00 98.26           C  
ATOM    573  CB  PHE A  36       7.695  17.311   2.979  1.00 98.26           C  
ATOM    574  HB2 PHE A  36       7.413  17.106   1.946  1.00 98.26           H  
ATOM    575  HB3 PHE A  36       8.771  17.485   2.983  1.00 98.26           H  
ATOM    576  O   PHE A  36       4.885  18.218   4.556  1.00 98.26           O  
ATOM    577  CG  PHE A  36       7.393  16.081   3.816  1.00 98.26           C  
ATOM    578  CD1 PHE A  36       8.140  15.826   4.978  1.00 98.26           C  
ATOM    579  HD1 PHE A  36       8.947  16.491   5.252  1.00 98.26           H  
ATOM    580  CD2 PHE A  36       6.413  15.158   3.406  1.00 98.26           C  
ATOM    581  HD2 PHE A  36       5.847  15.333   2.503  1.00 98.26           H  
ATOM    582  CE1 PHE A  36       7.899  14.671   5.738  1.00 98.26           C  
ATOM    583  HE1 PHE A  36       8.510  14.457   6.602  1.00 98.26           H  
ATOM    584  CE2 PHE A  36       6.169  14.002   4.168  1.00 98.26           C  
ATOM    585  HE2 PHE A  36       5.416  13.296   3.850  1.00 98.26           H  
ATOM    586  CZ  PHE A  36       6.908  13.760   5.338  1.00 98.26           C  
ATOM    587  HZ  PHE A  36       6.735  12.867   5.920  1.00 98.26           H  
ATOM    588  N   ASP A  37       4.814  18.287   2.317  1.00 97.89           N  
ATOM    589  H   ASP A  37       5.322  18.420   1.454  1.00 97.89           H  
ATOM    590  CA  ASP A  37       3.402  17.904   2.227  1.00 97.89           C  
ATOM    591  HA  ASP A  37       2.901  18.131   3.168  1.00 97.89           H  
ATOM    592  C   ASP A  37       3.280  16.394   1.978  1.00 97.89           C  
ATOM    593  CB  ASP A  37       2.684  18.712   1.137  1.00 97.89           C  
ATOM    594  HB2 ASP A  37       1.685  18.300   0.998  1.00 97.89           H  
ATOM    595  HB3 ASP A  37       3.234  18.603   0.202  1.00 97.89           H  
ATOM    596  O   ASP A  37       3.809  15.867   0.989  1.00 97.89           O  
ATOM    597  CG  ASP A  37       2.544  20.208   1.441  1.00 97.89           C  
ATOM    598  OD1 ASP A  37       2.450  20.578   2.633  1.00 97.89           O  
ATOM    599  OD2 ASP A  37       2.510  20.982   0.457  1.00 97.89           O  
ATOM    600  N   LEU A  38       2.566  15.705   2.868  1.00 98.43           N  
ATOM    601  H   LEU A  38       2.159  16.219   3.637  1.00 98.43           H  
ATOM    602  CA  LEU A  38       2.225  14.288   2.765  1.00 98.43           C  
ATOM    603  HA  LEU A  38       2.992  13.770   2.189  1.00 98.43           H  
ATOM    604  C   LEU A  38       0.877  14.139   2.056  1.00 98.43           C  
ATOM    605  CB  LEU A  38       2.177  13.692   4.184  1.00 98.43           C  
ATOM    606  HB2 LEU A  38       3.110  13.920   4.700  1.00 98.43           H  
ATOM    607  HB3 LEU A  38       1.372  14.189   4.726  1.00 98.43           H  
ATOM    608  O   LEU A  38      -0.096  14.781   2.439  1.00 98.43           O  
ATOM    609  CG  LEU A  38       1.948  12.169   4.226  1.00 98.43           C  
ATOM    610  HG  LEU A  38       1.238  11.876   3.453  1.00 98.43           H  
ATOM    611  CD1 LEU A  38       3.258  11.406   4.020  1.00 98.43           C  
ATOM    612 HD11 LEU A  38       3.061  10.334   4.016  1.00 98.43           H  
ATOM    613 HD12 LEU A  38       3.952  11.626   4.831  1.00 98.43           H  
ATOM    614 HD13 LEU A  38       3.709  11.687   3.068  1.00 98.43           H  
ATOM    615  CD2 LEU A  38       1.362  11.758   5.574  1.00 98.43           C  
ATOM    616 HD21 LEU A  38       2.074  11.962   6.374  1.00 98.43           H  
ATOM    617 HD22 LEU A  38       1.127  10.694   5.555  1.00 98.43           H  
ATOM    618 HD23 LEU A  38       0.438  12.305   5.760  1.00 98.43           H  
ATOM    619  N   GLN A  39       0.802  13.269   1.055  1.00 98.10           N  
ATOM    620  H   GLN A  39       1.628  12.732   0.833  1.00 98.10           H  
ATOM    621  CA  GLN A  39      -0.455  12.786   0.498  1.00 98.10           C  
ATOM    622  HA  GLN A  39      -1.208  13.571   0.556  1.00 98.10           H  
ATOM    623  C   GLN A  39      -0.954  11.608   1.328  1.00 98.10           C  
ATOM    624  CB  GLN A  39      -0.258  12.413  -0.976  1.00 98.10           C  
ATOM    625  HB2 GLN A  39       0.099  13.291  -1.515  1.00 98.10           H  
ATOM    626  HB3 GLN A  39       0.494  11.628  -1.058  1.00 98.10           H  
ATOM    627  O   GLN A  39      -0.240  10.623   1.502  1.00 98.10           O  
ATOM    628  CG  GLN A  39      -1.564  11.928  -1.619  1.00 98.10           C  
ATOM    629  HG2 GLN A  39      -1.883  11.008  -1.130  1.00 98.10           H  
ATOM    630  HG3 GLN A  39      -2.343  12.677  -1.476  1.00 98.10           H  
ATOM    631  CD  GLN A  39      -1.420  11.658  -3.112  1.00 98.10           C  
ATOM    632  NE2 GLN A  39      -2.160  10.709  -3.640  1.00 98.10           N  
ATOM    633 HE21 GLN A  39      -2.731  10.130  -3.040  1.00 98.10           H  
ATOM    634 HE22 GLN A  39      -2.009  10.492  -4.614  1.00 98.10           H  
ATOM    635  OE1 GLN A  39      -0.681  12.312  -3.837  1.00 98.10           O  
ATOM    636  N   VAL A  40      -2.189  11.709   1.807  1.00 97.96           N  
ATOM    637  H   VAL A  40      -2.735  12.524   1.567  1.00 97.96           H  
ATOM    638  CA  VAL A  40      -2.886  10.626   2.496  1.00 97.96           C  
ATOM    639  HA  VAL A  40      -2.175  10.086   3.123  1.00 97.96           H  
ATOM    640  C   VAL A  40      -3.435   9.667   1.444  1.00 97.96           C  
ATOM    641  CB  VAL A  40      -3.998  11.174   3.406  1.00 97.96           C  
ATOM    642  HB  VAL A  40      -4.776  11.624   2.790  1.00 97.96           H  
ATOM    643  O   VAL A  40      -4.117  10.088   0.508  1.00 97.96           O  
ATOM    644  CG1 VAL A  40      -4.629  10.053   4.238  1.00 97.96           C  
ATOM    645 HG11 VAL A  40      -3.868   9.535   4.821  1.00 97.96           H  
ATOM    646 HG12 VAL A  40      -5.127   9.332   3.589  1.00 97.96           H  
ATOM    647 HG13 VAL A  40      -5.375  10.471   4.913  1.00 97.96           H  
ATOM    648  CG2 VAL A  40      -3.455  12.258   4.351  1.00 97.96           C  
ATOM    649 HG21 VAL A  40      -4.214  12.520   5.088  1.00 97.96           H  
ATOM    650 HG22 VAL A  40      -2.562  11.897   4.863  1.00 97.96           H  
ATOM    651 HG23 VAL A  40      -3.202  13.156   3.789  1.00 97.96           H  
ATOM    652  N   LEU A  41      -3.093   8.389   1.578  1.00 95.96           N  
ATOM    653  H   LEU A  41      -2.542   8.131   2.384  1.00 95.96           H  
ATOM    654  CA  LEU A  41      -3.502   7.316   0.671  1.00 95.96           C  
ATOM    655  HA  LEU A  41      -3.904   7.737  -0.251  1.00 95.96           H  
ATOM    656  C   LEU A  41      -4.625   6.470   1.275  1.00 95.96           C  
ATOM    657  CB  LEU A  41      -2.281   6.449   0.329  1.00 95.96           C  
ATOM    658  HB2 LEU A  41      -2.619   5.638  -0.315  1.00 95.96           H  
ATOM    659  HB3 LEU A  41      -1.895   6.009   1.249  1.00 95.96           H  
ATOM    660  O   LEU A  41      -5.576   6.133   0.577  1.00 95.96           O  
ATOM    661  CG  LEU A  41      -1.141   7.181  -0.397  1.00 95.96           C  
ATOM    662  HG  LEU A  41      -0.806   8.035   0.191  1.00 95.96           H  
ATOM    663  CD1 LEU A  41       0.033   6.222  -0.556  1.00 95.96           C  
ATOM    664 HD11 LEU A  41       0.387   5.930   0.433  1.00 95.96           H  
ATOM    665 HD12 LEU A  41       0.847   6.704  -1.098  1.00 95.96           H  
ATOM    666 HD13 LEU A  41      -0.285   5.334  -1.101  1.00 95.96           H  
ATOM    667  CD2 LEU A  41      -1.571   7.679  -1.778  1.00 95.96           C  
ATOM    668 HD21 LEU A  41      -1.959   6.845  -2.362  1.00 95.96           H  
ATOM    669 HD22 LEU A  41      -2.347   8.435  -1.663  1.00 95.96           H  
ATOM    670 HD23 LEU A  41      -0.715   8.121  -2.288  1.00 95.96           H  
ATOM    671  N   ASP A  42      -4.550   6.212   2.580  1.00 93.66           N  
ATOM    672  H   ASP A  42      -3.749   6.549   3.095  1.00 93.66           H  
ATOM    673  CA  ASP A  42      -5.597   5.544   3.346  1.00 93.66           C  
ATOM    674  HA  ASP A  42      -6.550   5.663   2.830  1.00 93.66           H  
ATOM    675  C   ASP A  42      -5.722   6.188   4.732  1.00 93.66           C  
ATOM    676  CB  ASP A  42      -5.312   4.041   3.440  1.00 93.66           C  
ATOM    677  HB2 ASP A  42      -4.351   3.875   3.928  1.00 93.66           H  
ATOM    678  HB3 ASP A  42      -5.271   3.613   2.439  1.00 93.66           H  
ATOM    679  O   ASP A  42      -4.722   6.471   5.394  1.00 93.66           O  
ATOM    680  CG  ASP A  42      -6.415   3.355   4.240  1.00 93.66           C  
ATOM    681  OD1 ASP A  42      -7.505   3.126   3.674  1.00 93.66           O  
ATOM    682  OD2 ASP A  42      -6.210   3.167   5.457  1.00 93.66           O  
ATOM    683  N   GLU A  43      -6.956   6.437   5.164  1.00 93.01           N  
ATOM    684  H   GLU A  43      -7.724   6.140   4.579  1.00 93.01           H  
ATOM    685  CA  GLU A  43      -7.273   7.064   6.453  1.00 93.01           C  
ATOM    686  HA  GLU A  43      -6.347   7.172   7.017  1.00 93.01           H  
ATOM    687  C   GLU A  43      -8.172   6.181   7.331  1.00 93.01           C  
ATOM    688  CB  GLU A  43      -7.836   8.485   6.251  1.00 93.01           C  
ATOM    689  HB2 GLU A  43      -7.973   8.948   7.229  1.00 93.01           H  
ATOM    690  HB3 GLU A  43      -7.102   9.082   5.710  1.00 93.01           H  
ATOM    691  O   GLU A  43      -8.839   6.683   8.241  1.00 93.01           O  
ATOM    692  CG  GLU A  43      -9.172   8.528   5.488  1.00 93.01           C  
ATOM    693  HG2 GLU A  43      -8.986   8.339   4.431  1.00 93.01           H  
ATOM    694  HG3 GLU A  43      -9.822   7.734   5.855  1.00 93.01           H  
ATOM    695  CD  GLU A  43      -9.899   9.873   5.649  1.00 93.01           C  
ATOM    696  OE1 GLU A  43     -11.138   9.846   5.862  1.00 93.01           O  
ATOM    697  OE2 GLU A  43      -9.241  10.936   5.618  1.00 93.01           O  
ATOM    698  N   VAL A  44      -8.223   4.865   7.073  1.00 89.88           N  
ATOM    699  H   VAL A  44      -7.624   4.471   6.361  1.00 89.88           H  
ATOM    700  CA  VAL A  44      -9.137   3.962   7.790  1.00 89.88           C  
ATOM    701  HA  VAL A  44     -10.145   4.354   7.660  1.00 89.88           H  
ATOM    702  C   VAL A  44      -8.858   3.945   9.296  1.00 89.88           C  
ATOM    703  CB  VAL A  44      -9.103   2.543   7.184  1.00 89.88           C  
ATOM    704  HB  VAL A  44      -9.055   2.636   6.099  1.00 89.88           H  
ATOM    705  O   VAL A  44      -9.789   3.847  10.088  1.00 89.88           O  
ATOM    706  CG1 VAL A  44      -7.921   1.682   7.653  1.00 89.88           C  
ATOM    707 HG11 VAL A  44      -6.989   2.241   7.571  1.00 89.88           H  
ATOM    708 HG12 VAL A  44      -7.846   0.801   7.015  1.00 89.88           H  
ATOM    709 HG13 VAL A  44      -8.057   1.367   8.688  1.00 89.88           H  
ATOM    710  CG2 VAL A  44     -10.392   1.783   7.518  1.00 89.88           C  
ATOM    711 HG21 VAL A  44     -10.494   1.660   8.596  1.00 89.88           H  
ATOM    712 HG22 VAL A  44     -11.251   2.334   7.134  1.00 89.88           H  
ATOM    713 HG23 VAL A  44     -10.368   0.802   7.044  1.00 89.88           H  
ATOM    714  N   GLY A  45      -7.589   4.105   9.688  1.00 88.45           N  
ATOM    715  H   GLY A  45      -6.894   4.206   8.962  1.00 88.45           H  
ATOM    716  CA  GLY A  45      -7.139   4.159  11.081  1.00 88.45           C  
ATOM    717  HA2 GLY A  45      -7.812   3.565  11.700  1.00 88.45           H  
ATOM    718  HA3 GLY A  45      -6.140   3.728  11.144  1.00 88.45           H  
ATOM    719  C   GLY A  45      -7.082   5.563  11.687  1.00 88.45           C  
ATOM    720  O   GLY A  45      -6.492   5.732  12.759  1.00 88.45           O  
ATOM    721  N   LEU A  46      -7.635   6.587  11.018  1.00 94.21           N  
ATOM    722  H   LEU A  46      -8.071   6.399  10.127  1.00 94.21           H  
ATOM    723  CA  LEU A  46      -7.544   7.978  11.479  1.00 94.21           C  
ATOM    724  HA  LEU A  46      -6.490   8.249  11.534  1.00 94.21           H  
ATOM    725  C   LEU A  46      -8.150   8.165  12.874  1.00 94.21           C  
ATOM    726  CB  LEU A  46      -8.251   8.893  10.465  1.00 94.21           C  
ATOM    727  HB2 LEU A  46      -9.284   8.561  10.367  1.00 94.21           H  
ATOM    728  HB3 LEU A  46      -7.763   8.774   9.498  1.00 94.21           H  
ATOM    729  O   LEU A  46      -7.687   9.007  13.632  1.00 94.21           O  
ATOM    730  CG  LEU A  46      -8.247  10.392  10.831  1.00 94.21           C  
ATOM    731  HG  LEU A  46      -8.650  10.542  11.833  1.00 94.21           H  
ATOM    732  CD1 LEU A  46      -6.843  10.997  10.778  1.00 94.21           C  
ATOM    733 HD11 LEU A  46      -6.202  10.515  11.516  1.00 94.21           H  
ATOM    734 HD12 LEU A  46      -6.887  12.062  11.008  1.00 94.21           H  
ATOM    735 HD13 LEU A  46      -6.416  10.863   9.785  1.00 94.21           H  
ATOM    736  CD2 LEU A  46      -9.171  11.146   9.876  1.00 94.21           C  
ATOM    737 HD21 LEU A  46      -9.085  12.220  10.041  1.00 94.21           H  
ATOM    738 HD22 LEU A  46     -10.201  10.837  10.052  1.00 94.21           H  
ATOM    739 HD23 LEU A  46      -8.909  10.907   8.846  1.00 94.21           H  
ATOM    740  N   ASP A  47      -9.156   7.371  13.237  1.00 92.31           N  
ATOM    741  H   ASP A  47      -9.353   6.577  12.645  1.00 92.31           H  
ATOM    742  CA  ASP A  47      -9.759   7.355  14.574  1.00 92.31           C  
ATOM    743  HA  ASP A  47     -10.202   8.333  14.767  1.00 92.31           H  
ATOM    744  C   ASP A  47      -8.753   7.095  15.711  1.00 92.31           C  
ATOM    745  CB  ASP A  47     -10.894   6.320  14.587  1.00 92.31           C  
ATOM    746  HB2 ASP A  47     -11.420   6.406  15.538  1.00 92.31           H  
ATOM    747  HB3 ASP A  47     -11.603   6.571  13.798  1.00 92.31           H  
ATOM    748  O   ASP A  47      -8.959   7.545  16.839  1.00 92.31           O  
ATOM    749  CG  ASP A  47     -10.443   4.862  14.399  1.00 92.31           C  
ATOM    750  OD1 ASP A  47      -9.313   4.634  13.903  1.00 92.31           O  
ATOM    751  OD2 ASP A  47     -11.257   3.987  14.758  1.00 92.31           O  
ATOM    752  N   SER A  48      -7.645   6.430  15.393  1.00 90.44           N  
ATOM    753  H   SER A  48      -7.611   6.064  14.452  1.00 90.44           H  
ATOM    754  CA  SER A  48      -6.530   6.116  16.285  1.00 90.44           C  
ATOM    755  HA  SER A  48      -6.802   6.418  17.296  1.00 90.44           H  
ATOM    756  C   SER A  48      -5.245   6.882  15.946  1.00 90.44           C  
ATOM    757  CB  SER A  48      -6.317   4.599  16.305  1.00 90.44           C  
ATOM    758  HB2 SER A  48      -7.236   4.118  16.641  1.00 90.44           H  
ATOM    759  HB3 SER A  48      -5.522   4.354  17.011  1.00 90.44           H  
ATOM    760  O   SER A  48      -4.182   6.551  16.471  1.00 90.44           O  
ATOM    761  OG  SER A  48      -5.977   4.096  15.026  1.00 90.44           O  
ATOM    762  HG  SER A  48      -6.705   4.293  14.432  1.00 90.44           H  
ATOM    763  N   GLY A  49      -5.323   7.893  15.072  1.00 92.03           N  
ATOM    764  H   GLY A  49      -6.231   8.141  14.706  1.00 92.03           H  
ATOM    765  CA  GLY A  49      -4.170   8.676  14.621  1.00 92.03           C  
ATOM    766  HA2 GLY A  49      -4.534   9.561  14.098  1.00 92.03           H  
ATOM    767  HA3 GLY A  49      -3.591   9.000  15.487  1.00 92.03           H  
ATOM    768  C   GLY A  49      -3.230   7.921  13.679  1.00 92.03           C  
ATOM    769  O   GLY A  49      -2.076   8.320  13.541  1.00 92.03           O  
ATOM    770  N   ASN A  50      -3.695   6.835  13.050  1.00 92.89           N  
ATOM    771  H   ASN A  50      -4.667   6.588  13.166  1.00 92.89           H  
ATOM    772  CA  ASN A  50      -2.910   6.030  12.114  1.00 92.89           C  
ATOM    773  HA  ASN A  50      -1.869   6.352  12.147  1.00 92.89           H  
ATOM    774  C   ASN A  50      -3.424   6.213  10.683  1.00 92.89           C  
ATOM    775  CB  ASN A  50      -2.948   4.550  12.522  1.00 92.89           C  
ATOM    776  HB2 ASN A  50      -3.983   4.206  12.542  1.00 92.89           H  
ATOM    777  HB3 ASN A  50      -2.404   3.967  11.779  1.00 92.89           H  
ATOM    778  O   ASN A  50      -4.602   5.999  10.414  1.00 92.89           O  
ATOM    779  CG  ASN A  50      -2.304   4.299  13.869  1.00 92.89           C  
ATOM    780  ND2 ASN A  50      -3.078   4.136  14.911  1.00 92.89           N  
ATOM    781 HD21 ASN A  50      -2.631   4.263  15.808  1.00 92.89           H  
ATOM    782 HD22 ASN A  50      -4.076   4.265  14.819  1.00 92.89           H  
ATOM    783  OD1 ASN A  50      -1.098   4.202  14.005  1.00 92.89           O  
ATOM    784  N   ILE A  51      -2.546   6.552   9.748  1.00 94.96           N  
ATOM    785  H   ILE A  51      -1.577   6.661  10.012  1.00 94.96           H  
ATOM    786  CA  ILE A  51      -2.884   6.663   8.322  1.00 94.96           C  
ATOM    787  HA  ILE A  51      -3.795   6.099   8.118  1.00 94.96           H  
ATOM    788  C   ILE A  51      -1.788   6.018   7.473  1.00 94.96           C  
ATOM    789  CB  ILE A  51      -3.157   8.136   7.921  1.00 94.96           C  
ATOM    790  HB  ILE A  51      -3.454   8.145   6.872  1.00 94.96           H  
ATOM    791  O   ILE A  51      -0.719   5.677   7.982  1.00 94.96           O  
ATOM    792  CG1 ILE A  51      -1.887   9.002   8.044  1.00 94.96           C  
ATOM    793 HG12 ILE A  51      -1.118   8.568   7.405  1.00 94.96           H  
ATOM    794 HG13 ILE A  51      -1.538   9.005   9.077  1.00 94.96           H  
ATOM    795  CG2 ILE A  51      -4.334   8.730   8.721  1.00 94.96           C  
ATOM    796 HG21 ILE A  51      -4.679   9.650   8.251  1.00 94.96           H  
ATOM    797 HG22 ILE A  51      -5.164   8.024   8.738  1.00 94.96           H  
ATOM    798 HG23 ILE A  51      -4.029   8.940   9.746  1.00 94.96           H  
ATOM    799  CD1 ILE A  51      -2.059  10.446   7.582  1.00 94.96           C  
ATOM    800 HD11 ILE A  51      -1.091  10.945   7.617  1.00 94.96           H  
ATOM    801 HD12 ILE A  51      -2.433  10.454   6.558  1.00 94.96           H  
ATOM    802 HD13 ILE A  51      -2.757  10.976   8.231  1.00 94.96           H  
ATOM    803  N   SER A  52      -2.030   5.889   6.173  1.00 95.99           N  
ATOM    804  H   SER A  52      -2.940   6.155   5.825  1.00 95.99           H  
ATOM    805  CA  SER A  52      -0.987   5.579   5.195  1.00 95.99           C  
ATOM    806  HA  SER A  52      -0.051   5.384   5.716  1.00 95.99           H  
ATOM    807  C   SER A  52      -0.776   6.765   4.266  1.00 95.99           C  
ATOM    808  CB  SER A  52      -1.318   4.325   4.394  1.00 95.99           C  
ATOM    809  HB2 SER A  52      -0.472   4.097   3.745  1.00 95.99           H  
ATOM    810  HB3 SER A  52      -2.198   4.503   3.776  1.00 95.99           H  
ATOM    811  O   SER A  52      -1.738   7.429   3.871  1.00 95.99           O  
ATOM    812  OG  SER A  52      -1.543   3.222   5.251  1.00 95.99           O  
ATOM    813  HG  SER A  52      -2.488   3.145   5.404  1.00 95.99           H  
ATOM    814  N   GLY A  53       0.470   7.045   3.892  1.00 97.64           N  
ATOM    815  H   GLY A  53       1.232   6.480   4.239  1.00 97.64           H  
ATOM    816  CA  GLY A  53       0.766   8.190   3.042  1.00 97.64           C  
ATOM    817  HA2 GLY A  53       0.005   8.252   2.264  1.00 97.64           H  
ATOM    818  HA3 GLY A  53       0.712   9.103   3.634  1.00 97.64           H  
ATOM    819  C   GLY A  53       2.120   8.142   2.354  1.00 97.64           C  
ATOM    820  O   GLY A  53       2.993   7.346   2.689  1.00 97.64           O  
ATOM    821  N   CYS A  54       2.288   9.038   1.387  1.00 98.52           N  
ATOM    822  H   CYS A  54       1.518   9.661   1.189  1.00 98.52           H  
ATOM    823  CA  CYS A  54       3.514   9.213   0.617  1.00 98.52           C  
ATOM    824  HA  CYS A  54       4.338   8.761   1.171  1.00 98.52           H  
ATOM    825  C   CYS A  54       3.816  10.707   0.411  1.00 98.52           C  
ATOM    826  CB  CYS A  54       3.364   8.467  -0.717  1.00 98.52           C  
ATOM    827  HB2 CYS A  54       3.035   7.448  -0.513  1.00 98.52           H  
ATOM    828  HB3 CYS A  54       4.326   8.419  -1.228  1.00 98.52           H  
ATOM    829  O   CYS A  54       2.916  11.540   0.539  1.00 98.52           O  
ATOM    830  SG  CYS A  54       2.130   9.259  -1.790  1.00 98.52           S  
ATOM    831  HG  CYS A  54       2.700  10.465  -1.848  1.00 98.52           H  
ATOM    832  N   PRO A  55       5.045  11.102   0.046  1.00 97.89           N  
ATOM    833  CA  PRO A  55       5.338  12.490  -0.294  1.00 97.89           C  
ATOM    834  HA  PRO A  55       5.103  13.120   0.564  1.00 97.89           H  
ATOM    835  C   PRO A  55       4.525  12.947  -1.509  1.00 97.89           C  
ATOM    836  CB  PRO A  55       6.845  12.550  -0.567  1.00 97.89           C  
ATOM    837  HB2 PRO A  55       7.289  13.461  -0.166  1.00 97.89           H  
ATOM    838  HB3 PRO A  55       7.040  12.470  -1.636  1.00 97.89           H  
ATOM    839  O   PRO A  55       4.395  12.222  -2.501  1.00 97.89           O  
ATOM    840  CG  PRO A  55       7.384  11.305   0.137  1.00 97.89           C  
ATOM    841  HG2 PRO A  55       7.523  11.519   1.197  1.00 97.89           H  
ATOM    842  HG3 PRO A  55       8.311  10.948  -0.312  1.00 97.89           H  
ATOM    843  CD  PRO A  55       6.250  10.301  -0.029  1.00 97.89           C  
ATOM    844  HD2 PRO A  55       6.292   9.548   0.758  1.00 97.89           H  
ATOM    845  HD3 PRO A  55       6.309   9.830  -1.010  1.00 97.89           H  
ATOM    846  N   THR A  56       4.013  14.175  -1.463  1.00 95.61           N  
ATOM    847  H   THR A  56       4.130  14.724  -0.623  1.00 95.61           H  
ATOM    848  CA  THR A  56       3.420  14.810  -2.646  1.00 95.61           C  
ATOM    849  HA  THR A  56       2.692  14.120  -3.075  1.00 95.61           H  
ATOM    850  C   THR A  56       4.488  15.095  -3.707  1.00 95.61           C  
ATOM    851  CB  THR A  56       2.686  16.110  -2.299  1.00 95.61           C  
ATOM    852  HB  THR A  56       2.312  16.554  -3.221  1.00 95.61           H  
ATOM    853  O   THR A  56       5.674  15.226  -3.410  1.00 95.61           O  
ATOM    854  CG2 THR A  56       1.497  15.906  -1.365  1.00 95.61           C  
ATOM    855 HG21 THR A  56       1.154  16.875  -1.003  1.00 95.61           H  
ATOM    856 HG22 THR A  56       1.774  15.291  -0.509  1.00 95.61           H  
ATOM    857 HG23 THR A  56       0.687  15.423  -1.911  1.00 95.61           H  
ATOM    858  OG1 THR A  56       3.568  17.024  -1.709  1.00 95.61           O  
ATOM    859  HG1 THR A  56       3.656  16.782  -0.784  1.00 95.61           H  
ATOM    860  N   ASN A  57       4.070  15.211  -4.972  1.00 91.35           N  
ATOM    861  H   ASN A  57       3.082  15.098  -5.152  1.00 91.35           H  
ATOM    862  CA  ASN A  57       4.929  15.620  -6.095  1.00 91.35           C  
ATOM    863  HA  ASN A  57       4.329  15.512  -6.999  1.00 91.35           H  
ATOM    864  C   ASN A  57       6.178  14.749  -6.346  1.00 91.35           C  
ATOM    865  CB  ASN A  57       5.267  17.118  -5.967  1.00 91.35           C  
ATOM    866  HB2 ASN A  57       5.839  17.443  -6.836  1.00 91.35           H  
ATOM    867  HB3 ASN A  57       5.888  17.275  -5.084  1.00 91.35           H  
ATOM    868  O   ASN A  57       7.097  15.186  -7.033  1.00 91.35           O  
ATOM    869  CG  ASN A  57       4.028  17.981  -5.887  1.00 91.35           C  
ATOM    870  ND2 ASN A  57       3.912  18.807  -4.875  1.00 91.35           N  
ATOM    871 HD21 ASN A  57       3.055  19.337  -4.801  1.00 91.35           H  
ATOM    872 HD22 ASN A  57       4.574  18.772  -4.113  1.00 91.35           H  
ATOM    873  OD1 ASN A  57       3.139  17.892  -6.719  1.00 91.35           O  
ATOM    874  N   SER A  58       6.213  13.511  -5.850  1.00 95.71           N  
ATOM    875  H   SER A  58       5.472  13.218  -5.229  1.00 95.71           H  
ATOM    876  CA  SER A  58       7.303  12.575  -6.132  1.00 95.71           C  
ATOM    877  HA  SER A  58       8.241  13.129  -6.149  1.00 95.71           H  
ATOM    878  C   SER A  58       7.124  11.903  -7.497  1.00 95.71           C  
ATOM    879  CB  SER A  58       7.413  11.558  -4.996  1.00 95.71           C  
ATOM    880  HB2 SER A  58       6.426  11.152  -4.774  1.00 95.71           H  
ATOM    881  HB3 SER A  58       7.781  12.066  -4.104  1.00 95.71           H  
ATOM    882  O   SER A  58       6.110  11.253  -7.767  1.00 95.71           O  
ATOM    883  OG  SER A  58       8.297  10.506  -5.341  1.00 95.71           O  
ATOM    884  HG  SER A  58       8.624  10.124  -4.523  1.00 95.71           H  
ATOM    885  N   ASP A  59       8.134  12.021  -8.362  1.00 97.33           N  
ATOM    886  H   ASP A  59       8.895  12.643  -8.133  1.00 97.33           H  
ATOM    887  CA  ASP A  59       8.161  11.333  -9.659  1.00 97.33           C  
ATOM    888  HA  ASP A  59       7.261  11.590 -10.218  1.00 97.33           H  
ATOM    889  C   ASP A  59       8.164   9.811  -9.499  1.00 97.33           C  
ATOM    890  CB  ASP A  59       9.395  11.772 -10.464  1.00 97.33           C  
ATOM    891  HB2 ASP A  59       9.506  11.101 -11.316  1.00 97.33           H  
ATOM    892  HB3 ASP A  59      10.284  11.672  -9.842  1.00 97.33           H  
ATOM    893  O   ASP A  59       7.525   9.106 -10.283  1.00 97.33           O  
ATOM    894  CG  ASP A  59       9.310  13.200 -11.010  1.00 97.33           C  
ATOM    895  OD1 ASP A  59       8.192  13.771 -11.019  1.00 97.33           O  
ATOM    896  OD2 ASP A  59      10.351  13.692 -11.483  1.00 97.33           O  
ATOM    897  N   TYR A  60       8.825   9.310  -8.451  1.00 98.27           N  
ATOM    898  H   TYR A  60       9.279   9.953  -7.818  1.00 98.27           H  
ATOM    899  CA  TYR A  60       8.834   7.890  -8.124  1.00 98.27           C  
ATOM    900  HA  TYR A  60       9.119   7.328  -9.012  1.00 98.27           H  
ATOM    901  C   TYR A  60       7.443   7.403  -7.705  1.00 98.27           C  
ATOM    902  CB  TYR A  60       9.875   7.615  -7.035  1.00 98.27           C  
ATOM    903  HB2 TYR A  60       9.651   8.209  -6.149  1.00 98.27           H  
ATOM    904  HB3 TYR A  60      10.861   7.906  -7.397  1.00 98.27           H  
ATOM    905  O   TYR A  60       6.954   6.414  -8.247  1.00 98.27           O  
ATOM    906  CG  TYR A  60       9.900   6.151  -6.666  1.00 98.27           C  
ATOM    907  CD1 TYR A  60       9.241   5.706  -5.504  1.00 98.27           C  
ATOM    908  HD1 TYR A  60       8.772   6.412  -4.835  1.00 98.27           H  
ATOM    909  CD2 TYR A  60      10.486   5.226  -7.551  1.00 98.27           C  
ATOM    910  HD2 TYR A  60      10.994   5.567  -8.440  1.00 98.27           H  
ATOM    911  CE1 TYR A  60       9.149   4.328  -5.239  1.00 98.27           C  
ATOM    912  HE1 TYR A  60       8.617   3.961  -4.374  1.00 98.27           H  
ATOM    913  CE2 TYR A  60      10.392   3.850  -7.287  1.00 98.27           C  
ATOM    914  HE2 TYR A  60      10.826   3.122  -7.956  1.00 98.27           H  
ATOM    915  OH  TYR A  60       9.520   2.081  -5.965  1.00 98.27           O  
ATOM    916  HH  TYR A  60       9.040   1.891  -5.155  1.00 98.27           H  
ATOM    917  CZ  TYR A  60       9.706   3.405  -6.143  1.00 98.27           C  
ATOM    918  N   VAL A  61       6.751   8.146  -6.831  1.00 98.12           N  
ATOM    919  H   VAL A  61       7.189   8.968  -6.440  1.00 98.12           H  
ATOM    920  CA  VAL A  61       5.358   7.833  -6.462  1.00 98.12           C  
ATOM    921  HA  VAL A  61       5.319   6.829  -6.040  1.00 98.12           H  
ATOM    922  C   VAL A  61       4.474   7.827  -7.705  1.00 98.12           C  
ATOM    923  CB  VAL A  61       4.811   8.819  -5.415  1.00 98.12           C  
ATOM    924  HB  VAL A  61       4.959   9.836  -5.778  1.00 98.12           H  
ATOM    925  O   VAL A  61       3.709   6.890  -7.915  1.00 98.12           O  
ATOM    926  CG1 VAL A  61       3.313   8.628  -5.154  1.00 98.12           C  
ATOM    927 HG11 VAL A  61       2.727   8.791  -6.059  1.00 98.12           H  
ATOM    928 HG12 VAL A  61       2.982   9.363  -4.420  1.00 98.12           H  
ATOM    929 HG13 VAL A  61       3.117   7.627  -4.771  1.00 98.12           H  
ATOM    930  CG2 VAL A  61       5.544   8.654  -4.076  1.00 98.12           C  
ATOM    931 HG21 VAL A  61       5.200   9.414  -3.375  1.00 98.12           H  
ATOM    932 HG22 VAL A  61       5.333   7.669  -3.658  1.00 98.12           H  
ATOM    933 HG23 VAL A  61       6.622   8.750  -4.205  1.00 98.12           H  
ATOM    934  N   ARG A  62       4.616   8.818  -8.595  1.00 97.67           N  
ATOM    935  H   ARG A  62       5.254   9.569  -8.372  1.00 97.67           H  
ATOM    936  CA  ARG A  62       3.856   8.849  -9.852  1.00 97.67           C  
ATOM    937  HA  ARG A  62       2.797   8.797  -9.597  1.00 97.67           H  
ATOM    938  C   ARG A  62       4.149   7.633 -10.731  1.00 97.67           C  
ATOM    939  CB  ARG A  62       4.135  10.162 -10.593  1.00 97.67           C  
ATOM    940  HB2 ARG A  62       5.137  10.136 -11.022  1.00 97.67           H  
ATOM    941  HB3 ARG A  62       4.085  10.980  -9.875  1.00 97.67           H  
ATOM    942  O   ARG A  62       3.226   7.097 -11.341  1.00 97.67           O  
ATOM    943  CG  ARG A  62       3.097  10.400 -11.704  1.00 97.67           C  
ATOM    944  HG2 ARG A  62       3.090   9.554 -12.391  1.00 97.67           H  
ATOM    945  HG3 ARG A  62       2.109  10.478 -11.252  1.00 97.67           H  
ATOM    946  CD  ARG A  62       3.368  11.668 -12.525  1.00 97.67           C  
ATOM    947  HD2 ARG A  62       4.269  11.516 -13.119  1.00 97.67           H  
ATOM    948  HD3 ARG A  62       2.540  11.805 -13.221  1.00 97.67           H  
ATOM    949  NE  ARG A  62       3.483  12.876 -11.677  1.00 97.67           N  
ATOM    950  HE  ARG A  62       2.634  13.228 -11.258  1.00 97.67           H  
ATOM    951  NH1 ARG A  62       5.752  13.093 -11.796  1.00 97.67           N  
ATOM    952 HH11 ARG A  62       5.826  12.278 -12.388  1.00 97.67           H  
ATOM    953 HH12 ARG A  62       6.610  13.526 -11.485  1.00 97.67           H  
ATOM    954  NH2 ARG A  62       4.625  14.501 -10.524  1.00 97.67           N  
ATOM    955 HH21 ARG A  62       5.532  14.864 -10.266  1.00 97.67           H  
ATOM    956 HH22 ARG A  62       3.785  14.859 -10.092  1.00 97.67           H  
ATOM    957  CZ  ARG A  62       4.607  13.485 -11.336  1.00 97.67           C  
ATOM    958  N   TYR A  63       5.402   7.188 -10.811  1.00 98.18           N  
ATOM    959  H   TYR A  63       6.118   7.681 -10.297  1.00 98.18           H  
ATOM    960  CA  TYR A  63       5.775   5.971 -11.533  1.00 98.18           C  
ATOM    961  HA  TYR A  63       5.423   6.052 -12.562  1.00 98.18           H  
ATOM    962  C   TYR A  63       5.100   4.731 -10.929  1.00 98.18           C  
ATOM    963  CB  TYR A  63       7.305   5.835 -11.575  1.00 98.18           C  
ATOM    964  HB2 TYR A  63       7.718   5.992 -10.578  1.00 98.18           H  
ATOM    965  HB3 TYR A  63       7.710   6.618 -12.215  1.00 98.18           H  
ATOM    966  O   TYR A  63       4.446   3.987 -11.666  1.00 98.18           O  
ATOM    967  CG  TYR A  63       7.777   4.484 -12.073  1.00 98.18           C  
ATOM    968  CD1 TYR A  63       7.982   3.440 -11.151  1.00 98.18           C  
ATOM    969  HD1 TYR A  63       7.851   3.613 -10.092  1.00 98.18           H  
ATOM    970  CD2 TYR A  63       7.969   4.255 -13.449  1.00 98.18           C  
ATOM    971  HD2 TYR A  63       7.830   5.065 -14.150  1.00 98.18           H  
ATOM    972  CE1 TYR A  63       8.351   2.164 -11.602  1.00 98.18           C  
ATOM    973  HE1 TYR A  63       8.485   1.366 -10.888  1.00 98.18           H  
ATOM    974  CE2 TYR A  63       8.347   2.976 -13.906  1.00 98.18           C  
ATOM    975  HE2 TYR A  63       8.511   2.787 -14.957  1.00 98.18           H  
ATOM    976  OH  TYR A  63       8.909   0.688 -13.379  1.00 98.18           O  
ATOM    977  HH  TYR A  63       9.102   0.181 -12.587  1.00 98.18           H  
ATOM    978  CZ  TYR A  63       8.538   1.930 -12.977  1.00 98.18           C  
ATOM    979  N   VAL A  64       5.193   4.546  -9.609  1.00 98.35           N  
ATOM    980  H   VAL A  64       5.737   5.203  -9.068  1.00 98.35           H  
ATOM    981  CA  VAL A  64       4.589   3.413  -8.888  1.00 98.35           C  
ATOM    982  HA  VAL A  64       4.944   2.481  -9.328  1.00 98.35           H  
ATOM    983  C   VAL A  64       3.069   3.412  -9.016  1.00 98.35           C  
ATOM    984  CB  VAL A  64       5.011   3.423  -7.408  1.00 98.35           C  
ATOM    985  HB  VAL A  64       4.828   4.411  -6.986  1.00 98.35           H  
ATOM    986  O   VAL A  64       2.481   2.362  -9.223  1.00 98.35           O  
ATOM    987  CG1 VAL A  64       4.250   2.390  -6.575  1.00 98.35           C  
ATOM    988 HG11 VAL A  64       3.201   2.668  -6.476  1.00 98.35           H  
ATOM    989 HG12 VAL A  64       4.673   2.344  -5.572  1.00 98.35           H  
ATOM    990 HG13 VAL A  64       4.320   1.400  -7.026  1.00 98.35           H  
ATOM    991  CG2 VAL A  64       6.504   3.098  -7.290  1.00 98.35           C  
ATOM    992 HG21 VAL A  64       6.714   2.116  -7.713  1.00 98.35           H  
ATOM    993 HG22 VAL A  64       7.106   3.852  -7.796  1.00 98.35           H  
ATOM    994 HG23 VAL A  64       6.791   3.088  -6.239  1.00 98.35           H  
ATOM    995  N   MET A  65       2.426   4.576  -8.998  1.00 96.42           N  
ATOM    996  H   MET A  65       2.948   5.400  -8.735  1.00 96.42           H  
ATOM    997  CA  MET A  65       0.968   4.679  -9.083  1.00 96.42           C  
ATOM    998  HA  MET A  65       0.525   3.859  -8.518  1.00 96.42           H  
ATOM    999  C   MET A  65       0.410   4.561 -10.506  1.00 96.42           C  
ATOM   1000  CB  MET A  65       0.524   6.000  -8.442  1.00 96.42           C  
ATOM   1001  HB2 MET A  65      -0.541   6.149  -8.621  1.00 96.42           H  
ATOM   1002  HB3 MET A  65       1.065   6.828  -8.901  1.00 96.42           H  
ATOM   1003  O   MET A  65      -0.796   4.415 -10.670  1.00 96.42           O  
ATOM   1004  CG  MET A  65       0.753   6.020  -6.928  1.00 96.42           C  
ATOM   1005  HG2 MET A  65       0.489   7.012  -6.564  1.00 96.42           H  
ATOM   1006  HG3 MET A  65       1.803   5.842  -6.697  1.00 96.42           H  
ATOM   1007  SD  MET A  65      -0.245   4.802  -6.044  1.00 96.42           S  
ATOM   1008  CE  MET A  65      -0.199   5.537  -4.393  1.00 96.42           C  
ATOM   1009  HE1 MET A  65       0.790   5.414  -3.952  1.00 96.42           H  
ATOM   1010  HE2 MET A  65      -0.941   5.043  -3.766  1.00 96.42           H  
ATOM   1011  HE3 MET A  65      -0.447   6.598  -4.448  1.00 96.42           H  
ATOM   1012  N   THR A  66       1.244   4.649 -11.552  1.00 96.59           N  
ATOM   1013  H   THR A  66       2.229   4.754 -11.357  1.00 96.59           H  
ATOM   1014  CA  THR A  66       0.747   4.687 -12.944  1.00 96.59           C  
ATOM   1015  HA  THR A  66      -0.300   4.381 -12.956  1.00 96.59           H  
ATOM   1016  C   THR A  66       1.453   3.710 -13.880  1.00 96.59           C  
ATOM   1017  CB  THR A  66       0.791   6.110 -13.533  1.00 96.59           C  
ATOM   1018  HB  THR A  66       0.339   6.072 -14.524  1.00 96.59           H  
ATOM   1019  O   THR A  66       0.812   2.909 -14.558  1.00 96.59           O  
ATOM   1020  CG2 THR A  66       0.026   7.141 -12.704  1.00 96.59           C  
ATOM   1021 HG21 THR A  66       0.494   7.276 -11.728  1.00 96.59           H  
ATOM   1022 HG22 THR A  66       0.009   8.096 -13.229  1.00 96.59           H  
ATOM   1023 HG23 THR A  66      -0.998   6.800 -12.558  1.00 96.59           H  
ATOM   1024  OG1 THR A  66       2.113   6.589 -13.671  1.00 96.59           O  
ATOM   1025  HG1 THR A  66       2.428   6.764 -12.781  1.00 96.59           H  
ATOM   1026  N   LYS A  67       2.786   3.746 -13.946  1.00 97.70           N  
ATOM   1027  H   LYS A  67       3.273   4.333 -13.284  1.00 97.70           H  
ATOM   1028  CA  LYS A  67       3.569   2.936 -14.888  1.00 97.70           C  
ATOM   1029  HA  LYS A  67       3.025   2.850 -15.828  1.00 97.70           H  
ATOM   1030  C   LYS A  67       3.732   1.505 -14.405  1.00 97.70           C  
ATOM   1031  CB  LYS A  67       4.941   3.584 -15.130  1.00 97.70           C  
ATOM   1032  HB2 LYS A  67       5.463   3.650 -14.176  1.00 97.70           H  
ATOM   1033  HB3 LYS A  67       5.524   2.935 -15.783  1.00 97.70           H  
ATOM   1034  O   LYS A  67       3.682   0.593 -15.227  1.00 97.70           O  
ATOM   1035  CG  LYS A  67       4.887   4.986 -15.758  1.00 97.70           C  
ATOM   1036  HG2 LYS A  67       4.414   5.680 -15.063  1.00 97.70           H  
ATOM   1037  HG3 LYS A  67       5.909   5.323 -15.930  1.00 97.70           H  
ATOM   1038  CD  LYS A  67       4.124   4.997 -17.089  1.00 97.70           C  
ATOM   1039  HD2 LYS A  67       4.555   4.252 -17.758  1.00 97.70           H  
ATOM   1040  HD3 LYS A  67       3.079   4.750 -16.901  1.00 97.70           H  
ATOM   1041  CE  LYS A  67       4.188   6.379 -17.738  1.00 97.70           C  
ATOM   1042  HE2 LYS A  67       3.830   7.112 -17.015  1.00 97.70           H  
ATOM   1043  HE3 LYS A  67       5.228   6.612 -17.968  1.00 97.70           H  
ATOM   1044  NZ  LYS A  67       3.356   6.423 -18.965  1.00 97.70           N  
ATOM   1045  HZ1 LYS A  67       3.400   7.337 -19.394  1.00 97.70           H  
ATOM   1046  HZ2 LYS A  67       3.667   5.729 -19.630  1.00 97.70           H  
ATOM   1047  HZ3 LYS A  67       2.394   6.227 -18.731  1.00 97.70           H  
ATOM   1048  N   LEU A  68       3.904   1.306 -13.100  1.00 98.24           N  
ATOM   1049  H   LEU A  68       3.942   2.105 -12.484  1.00 98.24           H  
ATOM   1050  CA  LEU A  68       4.037  -0.030 -12.531  1.00 98.24           C  
ATOM   1051  HA  LEU A  68       4.780  -0.552 -13.134  1.00 98.24           H  
ATOM   1052  C   LEU A  68       2.734  -0.852 -12.673  1.00 98.24           C  
ATOM   1053  CB  LEU A  68       4.620   0.081 -11.111  1.00 98.24           C  
ATOM   1054  HB2 LEU A  68       3.937   0.633 -10.466  1.00 98.24           H  
ATOM   1055  HB3 LEU A  68       5.541   0.663 -11.166  1.00 98.24           H  
ATOM   1056  O   LEU A  68       2.828  -1.953 -13.211  1.00 98.24           O  
ATOM   1057  CG  LEU A  68       4.942  -1.264 -10.441  1.00 98.24           C  
ATOM   1058  HG  LEU A  68       4.034  -1.859 -10.348  1.00 98.24           H  
ATOM   1059  CD1 LEU A  68       5.979  -2.062 -11.235  1.00 98.24           C  
ATOM   1060 HD11 LEU A  68       6.868  -1.456 -11.413  1.00 98.24           H  
ATOM   1061 HD12 LEU A  68       5.550  -2.402 -12.178  1.00 98.24           H  
ATOM   1062 HD13 LEU A  68       6.260  -2.943 -10.659  1.00 98.24           H  
ATOM   1063  CD2 LEU A  68       5.495  -0.999  -9.044  1.00 98.24           C  
ATOM   1064 HD21 LEU A  68       6.371  -0.351  -9.087  1.00 98.24           H  
ATOM   1065 HD22 LEU A  68       4.729  -0.532  -8.425  1.00 98.24           H  
ATOM   1066 HD23 LEU A  68       5.783  -1.940  -8.576  1.00 98.24           H  
ATOM   1067  N   PRO A  69       1.527  -0.325 -12.365  1.00 97.91           N  
ATOM   1068  CA  PRO A  69       0.254  -0.987 -12.660  1.00 97.91           C  
ATOM   1069  HA  PRO A  69       0.177  -1.893 -12.060  1.00 97.91           H  
ATOM   1070  C   PRO A  69       0.083  -1.357 -14.132  1.00 97.91           C  
ATOM   1071  CB  PRO A  69      -0.835  -0.006 -12.216  1.00 97.91           C  
ATOM   1072  HB2 PRO A  69      -1.751  -0.517 -11.921  1.00 97.91           H  
ATOM   1073  HB3 PRO A  69      -1.042   0.721 -13.001  1.00 97.91           H  
ATOM   1074  O   PRO A  69      -0.356  -2.459 -14.443  1.00 97.91           O  
ATOM   1075  CG  PRO A  69      -0.181   0.704 -11.040  1.00 97.91           C  
ATOM   1076  HG2 PRO A  69      -0.270   0.084 -10.148  1.00 97.91           H  
ATOM   1077  HG3 PRO A  69      -0.611   1.690 -10.869  1.00 97.91           H  
ATOM   1078  CD  PRO A  69       1.283   0.782 -11.459  1.00 97.91           C  
ATOM   1079  HD2 PRO A  69       1.883   0.627 -10.562  1.00 97.91           H  
ATOM   1080  HD3 PRO A  69       1.496   1.739 -11.935  1.00 97.91           H  
ATOM   1081  N   ALA A  70       0.491  -0.484 -15.059  1.00 97.32           N  
ATOM   1082  H   ALA A  70       0.795   0.433 -14.762  1.00 97.32           H  
ATOM   1083  CA  ALA A  70       0.435  -0.787 -16.488  1.00 97.32           C  
ATOM   1084  HA  ALA A  70      -0.580  -1.100 -16.732  1.00 97.32           H  
ATOM   1085  C   ALA A  70       1.371  -1.947 -16.886  1.00 97.32           C  
ATOM   1086  CB  ALA A  70       0.741   0.492 -17.274  1.00 97.32           C  
ATOM   1087  HB1 ALA A  70       0.634   0.294 -18.340  1.00 97.32           H  
ATOM   1088  HB2 ALA A  70       1.759   0.824 -17.070  1.00 97.32           H  
ATOM   1089  HB3 ALA A  70       0.041   1.277 -16.985  1.00 97.32           H  
ATOM   1090  O   ALA A  70       0.982  -2.798 -17.683  1.00 97.32           O  
ATOM   1091  N   ARG A  71       2.581  -2.018 -16.309  1.00 97.91           N  
ATOM   1092  H   ARG A  71       2.833  -1.294 -15.652  1.00 97.91           H  
ATOM   1093  CA  ARG A  71       3.507  -3.148 -16.513  1.00 97.91           C  
ATOM   1094  HA  ARG A  71       3.614  -3.348 -17.579  1.00 97.91           H  
ATOM   1095  C   ARG A  71       2.973  -4.444 -15.904  1.00 97.91           C  
ATOM   1096  CB  ARG A  71       4.882  -2.841 -15.902  1.00 97.91           C  
ATOM   1097  HB2 ARG A  71       5.443  -3.776 -15.875  1.00 97.91           H  
ATOM   1098  HB3 ARG A  71       4.760  -2.496 -14.876  1.00 97.91           H  
ATOM   1099  O   ARG A  71       3.052  -5.491 -16.539  1.00 97.91           O  
ATOM   1100  CG  ARG A  71       5.707  -1.816 -16.692  1.00 97.91           C  
ATOM   1101  HG2 ARG A  71       5.154  -0.880 -16.773  1.00 97.91           H  
ATOM   1102  HG3 ARG A  71       5.889  -2.197 -17.697  1.00 97.91           H  
ATOM   1103  CD  ARG A  71       7.054  -1.545 -15.997  1.00 97.91           C  
ATOM   1104  HD2 ARG A  71       6.850  -1.132 -15.010  1.00 97.91           H  
ATOM   1105  HD3 ARG A  71       7.603  -0.802 -16.575  1.00 97.91           H  
ATOM   1106  NE  ARG A  71       7.876  -2.774 -15.868  1.00 97.91           N  
ATOM   1107  HE  ARG A  71       7.590  -3.583 -16.401  1.00 97.91           H  
ATOM   1108  NH1 ARG A  71       9.294  -2.073 -14.199  1.00 97.91           N  
ATOM   1109 HH11 ARG A  71       9.975  -2.331 -13.498  1.00 97.91           H  
ATOM   1110 HH12 ARG A  71       8.963  -1.123 -14.284  1.00 97.91           H  
ATOM   1111  NH2 ARG A  71       9.339  -4.198 -14.811  1.00 97.91           N  
ATOM   1112 HH21 ARG A  71       9.013  -5.029 -15.283  1.00 97.91           H  
ATOM   1113 HH22 ARG A  71       9.878  -4.401 -13.981  1.00 97.91           H  
ATOM   1114  CZ  ARG A  71       8.826  -3.009 -14.975  1.00 97.91           C  
ATOM   1115  N   MET A  72       2.423  -4.371 -14.692  1.00 98.28           N  
ATOM   1116  H   MET A  72       2.425  -3.482 -14.213  1.00 98.28           H  
ATOM   1117  CA  MET A  72       1.822  -5.523 -14.021  1.00 98.28           C  
ATOM   1118  HA  MET A  72       2.541  -6.342 -14.003  1.00 98.28           H  
ATOM   1119  C   MET A  72       0.596  -6.022 -14.776  1.00 98.28           C  
ATOM   1120  CB  MET A  72       1.450  -5.179 -12.576  1.00 98.28           C  
ATOM   1121  HB2 MET A  72       0.830  -5.978 -12.171  1.00 98.28           H  
ATOM   1122  HB3 MET A  72       0.878  -4.252 -12.551  1.00 98.28           H  
ATOM   1123  O   MET A  72       0.439  -7.226 -14.900  1.00 98.28           O  
ATOM   1124  CG  MET A  72       2.706  -5.056 -11.708  1.00 98.28           C  
ATOM   1125  HG2 MET A  72       3.302  -5.960 -11.835  1.00 98.28           H  
ATOM   1126  HG3 MET A  72       3.304  -4.212 -12.053  1.00 98.28           H  
ATOM   1127  SD  MET A  72       2.395  -4.857  -9.936  1.00 98.28           S  
ATOM   1128  CE  MET A  72       1.458  -3.314  -9.936  1.00 98.28           C  
ATOM   1129  HE1 MET A  72       1.344  -2.950  -8.915  1.00 98.28           H  
ATOM   1130  HE2 MET A  72       0.474  -3.503 -10.367  1.00 98.28           H  
ATOM   1131  HE3 MET A  72       1.974  -2.562 -10.533  1.00 98.28           H  
ATOM   1132  N   ARG A  73      -0.215  -5.129 -15.354  1.00 97.86           N  
ATOM   1133  H   ARG A  73      -0.070  -4.152 -15.144  1.00 97.86           H  
ATOM   1134  CA  ARG A  73      -1.331  -5.492 -16.234  1.00 97.86           C  
ATOM   1135  HA  ARG A  73      -2.015  -6.140 -15.686  1.00 97.86           H  
ATOM   1136  C   ARG A  73      -0.864  -6.307 -17.439  1.00 97.86           C  
ATOM   1137  CB  ARG A  73      -2.070  -4.219 -16.670  1.00 97.86           C  
ATOM   1138  HB2 ARG A  73      -2.373  -3.660 -15.785  1.00 97.86           H  
ATOM   1139  HB3 ARG A  73      -1.400  -3.597 -17.263  1.00 97.86           H  
ATOM   1140  O   ARG A  73      -1.434  -7.356 -17.697  1.00 97.86           O  
ATOM   1141  CG  ARG A  73      -3.314  -4.547 -17.502  1.00 97.86           C  
ATOM   1142  HG2 ARG A  73      -3.059  -5.241 -18.303  1.00 97.86           H  
ATOM   1143  HG3 ARG A  73      -4.052  -5.017 -16.852  1.00 97.86           H  
ATOM   1144  CD  ARG A  73      -3.922  -3.308 -18.163  1.00 97.86           C  
ATOM   1145  HD2 ARG A  73      -3.158  -2.827 -18.773  1.00 97.86           H  
ATOM   1146  HD3 ARG A  73      -4.712  -3.640 -18.836  1.00 97.86           H  
ATOM   1147  NE  ARG A  73      -4.454  -2.341 -17.181  1.00 97.86           N  
ATOM   1148  HE  ARG A  73      -3.830  -1.623 -16.842  1.00 97.86           H  
ATOM   1149  NH1 ARG A  73      -6.557  -3.247 -17.029  1.00 97.86           N  
ATOM   1150 HH11 ARG A  73      -7.441  -3.308 -16.544  1.00 97.86           H  
ATOM   1151 HH12 ARG A  73      -6.246  -4.084 -17.502  1.00 97.86           H  
ATOM   1152  NH2 ARG A  73      -6.069  -1.377 -15.902  1.00 97.86           N  
ATOM   1153 HH21 ARG A  73      -7.001  -1.399 -15.514  1.00 97.86           H  
ATOM   1154 HH22 ARG A  73      -5.461  -0.624 -15.614  1.00 97.86           H  
ATOM   1155  CZ  ARG A  73      -5.688  -2.325 -16.714  1.00 97.86           C  
ATOM   1156  N   GLU A  74       0.184  -5.861 -18.139  1.00 97.87           N  
ATOM   1157  H   GLU A  74       0.604  -4.981 -17.874  1.00 97.87           H  
ATOM   1158  CA  GLU A  74       0.727  -6.592 -19.297  1.00 97.87           C  
ATOM   1159  HA  GLU A  74      -0.046  -6.653 -20.063  1.00 97.87           H  
ATOM   1160  C   GLU A  74       1.118  -8.031 -18.927  1.00 97.87           C  
ATOM   1161  CB  GLU A  74       1.947  -5.841 -19.867  1.00 97.87           C  
ATOM   1162  HB2 GLU A  74       1.731  -4.774 -19.901  1.00 97.87           H  
ATOM   1163  HB3 GLU A  74       2.799  -5.998 -19.206  1.00 97.87           H  
ATOM   1164  O   GLU A  74       0.866  -8.953 -19.694  1.00 97.87           O  
ATOM   1165  CG  GLU A  74       2.311  -6.306 -21.291  1.00 97.87           C  
ATOM   1166  HG2 GLU A  74       2.304  -7.395 -21.331  1.00 97.87           H  
ATOM   1167  HG3 GLU A  74       1.537  -5.954 -21.972  1.00 97.87           H  
ATOM   1168  CD  GLU A  74       3.680  -5.810 -21.795  1.00 97.87           C  
ATOM   1169  OE1 GLU A  74       4.129  -6.318 -22.856  1.00 97.87           O  
ATOM   1170  OE2 GLU A  74       4.325  -4.954 -21.150  1.00 97.87           O  
ATOM   1171  N   TYR A  75       1.690  -8.224 -17.737  1.00 97.91           N  
ATOM   1172  H   TYR A  75       1.865  -7.415 -17.157  1.00 97.91           H  
ATOM   1173  CA  TYR A  75       2.008  -9.543 -17.195  1.00 97.91           C  
ATOM   1174  HA  TYR A  75       2.491 -10.139 -17.970  1.00 97.91           H  
ATOM   1175  C   TYR A  75       0.756 -10.324 -16.754  1.00 97.91           C  
ATOM   1176  CB  TYR A  75       3.009  -9.353 -16.052  1.00 97.91           C  
ATOM   1177  HB2 TYR A  75       3.993  -9.165 -16.482  1.00 97.91           H  
ATOM   1178  HB3 TYR A  75       2.732  -8.470 -15.476  1.00 97.91           H  
ATOM   1179  O   TYR A  75       0.548 -11.445 -17.211  1.00 97.91           O  
ATOM   1180  CG  TYR A  75       3.111 -10.526 -15.105  1.00 97.91           C  
ATOM   1181  CD1 TYR A  75       2.674 -10.377 -13.776  1.00 97.91           C  
ATOM   1182  HD1 TYR A  75       2.285  -9.431 -13.430  1.00 97.91           H  
ATOM   1183  CD2 TYR A  75       3.591 -11.770 -15.558  1.00 97.91           C  
ATOM   1184  HD2 TYR A  75       3.892 -11.896 -16.588  1.00 97.91           H  
ATOM   1185  CE1 TYR A  75       2.748 -11.461 -12.888  1.00 97.91           C  
ATOM   1186  HE1 TYR A  75       2.420 -11.355 -11.864  1.00 97.91           H  
ATOM   1187  CE2 TYR A  75       3.645 -12.862 -14.669  1.00 97.91           C  
ATOM   1188  HE2 TYR A  75       3.989 -13.834 -14.990  1.00 97.91           H  
ATOM   1189  OH  TYR A  75       3.348 -13.721 -12.445  1.00 97.91           O  
ATOM   1190  HH  TYR A  75       3.132 -13.440 -11.553  1.00 97.91           H  
ATOM   1191  CZ  TYR A  75       3.241 -12.701 -13.328  1.00 97.91           C  
ATOM   1192  N   CYS A  76      -0.106  -9.737 -15.924  1.00 96.89           N  
ATOM   1193  H   CYS A  76       0.097  -8.794 -15.624  1.00 96.89           H  
ATOM   1194  CA  CYS A  76      -1.285 -10.387 -15.334  1.00 96.89           C  
ATOM   1195  HA  CYS A  76      -0.982 -11.325 -14.870  1.00 96.89           H  
ATOM   1196  C   CYS A  76      -2.378 -10.723 -16.359  1.00 96.89           C  
ATOM   1197  CB  CYS A  76      -1.882  -9.471 -14.255  1.00 96.89           C  
ATOM   1198  HB2 CYS A  76      -2.134  -8.503 -14.687  1.00 96.89           H  
ATOM   1199  HB3 CYS A  76      -2.800  -9.921 -13.874  1.00 96.89           H  
ATOM   1200  O   CYS A  76      -3.276 -11.504 -16.060  1.00 96.89           O  
ATOM   1201  SG  CYS A  76      -0.730  -9.246 -12.873  1.00 96.89           S  
ATOM   1202  HG  CYS A  76       0.172  -8.558 -13.578  1.00 96.89           H  
ATOM   1203  N   GLU A  77      -2.335 -10.122 -17.548  1.00 95.46           N  
ATOM   1204  H   GLU A  77      -1.666  -9.377 -17.678  1.00 95.46           H  
ATOM   1205  CA  GLU A  77      -3.248 -10.408 -18.660  1.00 95.46           C  
ATOM   1206  HA  GLU A  77      -4.068 -11.028 -18.298  1.00 95.46           H  
ATOM   1207  C   GLU A  77      -2.570 -11.238 -19.776  1.00 95.46           C  
ATOM   1208  CB  GLU A  77      -3.874  -9.090 -19.173  1.00 95.46           C  
ATOM   1209  HB2 GLU A  77      -3.076  -8.428 -19.509  1.00 95.46           H  
ATOM   1210  HB3 GLU A  77      -4.510  -9.315 -20.029  1.00 95.46           H  
ATOM   1211  O   GLU A  77      -3.220 -11.584 -20.762  1.00 95.46           O  
ATOM   1212  CG  GLU A  77      -4.739  -8.367 -18.111  1.00 95.46           C  
ATOM   1213  HG2 GLU A  77      -5.567  -9.022 -17.839  1.00 95.46           H  
ATOM   1214  HG3 GLU A  77      -4.145  -8.202 -17.213  1.00 95.46           H  
ATOM   1215  CD  GLU A  77      -5.308  -7.001 -18.559  1.00 95.46           C  
ATOM   1216  OE1 GLU A  77      -5.963  -6.325 -17.721  1.00 95.46           O  
ATOM   1217  OE2 GLU A  77      -5.051  -6.558 -19.700  1.00 95.46           O  
ATOM   1218  N   SER A  78      -1.284 -11.592 -19.630  1.00 96.59           N  
ATOM   1219  H   SER A  78      -0.822 -11.333 -18.770  1.00 96.59           H  
ATOM   1220  CA  SER A  78      -0.550 -12.467 -20.563  1.00 96.59           C  
ATOM   1221  HA  SER A  78      -0.853 -12.212 -21.578  1.00 96.59           H  
ATOM   1222  C   SER A  78      -0.851 -13.951 -20.346  1.00 96.59           C  
ATOM   1223  CB  SER A  78       0.964 -12.251 -20.456  1.00 96.59           C  
ATOM   1224  HB2 SER A  78       1.194 -11.187 -20.517  1.00 96.59           H  
ATOM   1225  HB3 SER A  78       1.448 -12.749 -21.296  1.00 96.59           H  
ATOM   1226  O   SER A  78      -1.299 -14.346 -19.275  1.00 96.59           O  
ATOM   1227  OG  SER A  78       1.491 -12.792 -19.260  1.00 96.59           O  
ATOM   1228  HG  SER A  78       1.124 -12.304 -18.519  1.00 96.59           H  
ATOM   1229  N   GLU A  79      -0.536 -14.804 -21.325  1.00 93.18           N  
ATOM   1230  H   GLU A  79      -0.124 -14.458 -22.180  1.00 93.18           H  
ATOM   1231  CA  GLU A  79      -0.651 -16.262 -21.159  1.00 93.18           C  
ATOM   1232  HA  GLU A  79      -1.690 -16.516 -20.948  1.00 93.18           H  
ATOM   1233  C   GLU A  79       0.178 -16.774 -19.967  1.00 93.18           C  
ATOM   1234  CB  GLU A  79      -0.223 -16.986 -22.446  1.00 93.18           C  
ATOM   1235  HB2 GLU A  79      -0.225 -18.061 -22.261  1.00 93.18           H  
ATOM   1236  HB3 GLU A  79       0.799 -16.695 -22.688  1.00 93.18           H  
ATOM   1237  O   GLU A  79      -0.331 -17.582 -19.193  1.00 93.18           O  
ATOM   1238  CG  GLU A  79      -1.109 -16.699 -23.668  1.00 93.18           C  
ATOM   1239  HG2 GLU A  79      -1.102 -15.628 -23.872  1.00 93.18           H  
ATOM   1240  HG3 GLU A  79      -0.669 -17.194 -24.534  1.00 93.18           H  
ATOM   1241  CD  GLU A  79      -2.549 -17.193 -23.503  1.00 93.18           C  
ATOM   1242  OE1 GLU A  79      -3.487 -16.379 -23.650  1.00 93.18           O  
ATOM   1243  OE2 GLU A  79      -2.772 -18.395 -23.237  1.00 93.18           O  
ATOM   1244  N   PHE A  80       1.397 -16.252 -19.775  1.00 93.51           N  
ATOM   1245  H   PHE A  80       1.786 -15.676 -20.508  1.00 93.51           H  
ATOM   1246  CA  PHE A  80       2.290 -16.609 -18.666  1.00 93.51           C  
ATOM   1247  HA  PHE A  80       2.442 -17.688 -18.671  1.00 93.51           H  
ATOM   1248  C   PHE A  80       1.748 -16.235 -17.279  1.00 93.51           C  
ATOM   1249  CB  PHE A  80       3.638 -15.914 -18.915  1.00 93.51           C  
ATOM   1250  HB2 PHE A  80       4.009 -16.241 -19.886  1.00 93.51           H  
ATOM   1251  HB3 PHE A  80       3.482 -14.837 -18.968  1.00 93.51           H  
ATOM   1252  O   PHE A  80       1.869 -17.009 -16.336  1.00 93.51           O  
ATOM   1253  CG  PHE A  80       4.717 -16.216 -17.895  1.00 93.51           C  
ATOM   1254  CD1 PHE A  80       5.217 -15.202 -17.057  1.00 93.51           C  
ATOM   1255  HD1 PHE A  80       4.823 -14.200 -17.143  1.00 93.51           H  
ATOM   1256  CD2 PHE A  80       5.224 -17.522 -17.778  1.00 93.51           C  
ATOM   1257  HD2 PHE A  80       4.838 -18.318 -18.398  1.00 93.51           H  
ATOM   1258  CE1 PHE A  80       6.211 -15.494 -16.104  1.00 93.51           C  
ATOM   1259  HE1 PHE A  80       6.593 -14.722 -15.453  1.00 93.51           H  
ATOM   1260  CE2 PHE A  80       6.200 -17.809 -16.811  1.00 93.51           C  
ATOM   1261  HE2 PHE A  80       6.538 -18.825 -16.670  1.00 93.51           H  
ATOM   1262  CZ  PHE A  80       6.697 -16.803 -15.974  1.00 93.51           C  
ATOM   1263  HZ  PHE A  80       7.427 -17.047 -15.217  1.00 93.51           H  
ATOM   1264  N   GLY A  81       1.166 -15.040 -17.138  1.00 92.33           N  
ATOM   1265  H   GLY A  81       1.088 -14.461 -17.962  1.00 92.33           H  
ATOM   1266  CA  GLY A  81       0.812 -14.470 -15.834  1.00 92.33           C  
ATOM   1267  HA2 GLY A  81       1.181 -13.445 -15.794  1.00 92.33           H  
ATOM   1268  HA3 GLY A  81       1.307 -15.023 -15.037  1.00 92.33           H  
ATOM   1269  C   GLY A  81      -0.678 -14.431 -15.512  1.00 92.33           C  
ATOM   1270  O   GLY A  81      -1.035 -13.934 -14.451  1.00 92.33           O  
ATOM   1271  N   ARG A  82      -1.574 -14.886 -16.399  1.00 92.16           N  
ATOM   1272  H   ARG A  82      -1.229 -15.187 -17.299  1.00 92.16           H  
ATOM   1273  CA  ARG A  82      -3.030 -14.717 -16.208  1.00 92.16           C  
ATOM   1274  HA  ARG A  82      -3.184 -13.734 -15.762  1.00 92.16           H  
ATOM   1275  C   ARG A  82      -3.693 -15.678 -15.240  1.00 92.16           C  
ATOM   1276  CB  ARG A  82      -3.788 -14.752 -17.539  1.00 92.16           C  
ATOM   1277  HB2 ARG A  82      -4.833 -14.505 -17.351  1.00 92.16           H  
ATOM   1278  HB3 ARG A  82      -3.406 -13.987 -18.215  1.00 92.16           H  
ATOM   1279  O   ARG A  82      -4.850 -15.429 -14.892  1.00 92.16           O  
ATOM   1280  CG  ARG A  82      -3.714 -16.152 -18.165  1.00 92.16           C  
ATOM   1281  HG2 ARG A  82      -2.681 -16.416 -18.390  1.00 92.16           H  
ATOM   1282  HG3 ARG A  82      -4.119 -16.892 -17.474  1.00 92.16           H  
ATOM   1283  CD  ARG A  82      -4.538 -16.211 -19.439  1.00 92.16           C  
ATOM   1284  HD2 ARG A  82      -4.054 -15.586 -20.189  1.00 92.16           H  
ATOM   1285  HD3 ARG A  82      -5.540 -15.830 -19.240  1.00 92.16           H  
ATOM   1286  NE  ARG A  82      -4.631 -17.603 -19.904  1.00 92.16           N  
ATOM   1287  HE  ARG A  82      -4.258 -18.314 -19.291  1.00 92.16           H  
ATOM   1288  NH1 ARG A  82      -5.385 -17.103 -21.989  1.00 92.16           N  
ATOM   1289 HH11 ARG A  82      -5.479 -16.154 -21.655  1.00 92.16           H  
ATOM   1290 HH12 ARG A  82      -4.935 -17.149 -22.892  1.00 92.16           H  
ATOM   1291  NH2 ARG A  82      -4.654 -19.160 -21.545  1.00 92.16           N  
ATOM   1292 HH21 ARG A  82      -4.240 -19.140 -22.467  1.00 92.16           H  
ATOM   1293 HH22 ARG A  82      -4.200 -19.800 -20.910  1.00 92.16           H  
ATOM   1294  CZ  ARG A  82      -4.913 -17.959 -21.136  1.00 92.16           C  
ATOM   1295  N   GLN A  83      -3.036 -16.774 -14.874  1.00 88.06           N  
ATOM   1296  H   GLN A  83      -2.066 -16.883 -15.133  1.00 88.06           H  
ATOM   1297  CA  GLN A  83      -3.658 -17.766 -14.006  1.00 88.06           C  
ATOM   1298  HA  GLN A  83      -4.667 -17.933 -14.382  1.00 88.06           H  
ATOM   1299  C   GLN A  83      -3.758 -17.225 -12.577  1.00 88.06           C  
ATOM   1300  CB  GLN A  83      -2.916 -19.110 -14.048  1.00 88.06           C  
ATOM   1301  HB2 GLN A  83      -1.864 -18.948 -13.812  1.00 88.06           H  
ATOM   1302  HB3 GLN A  83      -3.332 -19.766 -13.284  1.00 88.06           H  
ATOM   1303  O   GLN A  83      -2.796 -16.621 -12.092  1.00 88.06           O  
ATOM   1304  CG  GLN A  83      -3.023 -19.820 -15.408  1.00 88.06           C  
ATOM   1305  HG2 GLN A  83      -2.431 -20.734 -15.363  1.00 88.06           H  
ATOM   1306  HG3 GLN A  83      -2.588 -19.187 -16.181  1.00 88.06           H  
ATOM   1307  CD  GLN A  83      -4.447 -20.201 -15.817  1.00 88.06           C  
ATOM   1308  NE2 GLN A  83      -4.641 -20.636 -17.041  1.00 88.06           N  
ATOM   1309 HE21 GLN A  83      -5.552 -21.055 -17.163  1.00 88.06           H  
ATOM   1310 HE22 GLN A  83      -3.828 -20.964 -17.542  1.00 88.06           H  
ATOM   1311  OE1 GLN A  83      -5.422 -20.098 -15.093  1.00 88.06           O  
ATOM   1312  N   PRO A  84      -4.908 -17.397 -11.901  1.00 87.71           N  
ATOM   1313  CA  PRO A  84      -5.006 -17.142 -10.474  1.00 87.71           C  
ATOM   1314  HA  PRO A  84      -4.921 -16.068 -10.307  1.00 87.71           H  
ATOM   1315  C   PRO A  84      -3.907 -17.875  -9.709  1.00 87.71           C  
ATOM   1316  CB  PRO A  84      -6.397 -17.614 -10.052  1.00 87.71           C  
ATOM   1317  HB2 PRO A  84      -6.364 -18.660  -9.746  1.00 87.71           H  
ATOM   1318  HB3 PRO A  84      -6.802 -16.998  -9.249  1.00 87.71           H  
ATOM   1319  O   PRO A  84      -3.574 -19.013 -10.019  1.00 87.71           O  
ATOM   1320  CG  PRO A  84      -7.204 -17.493 -11.342  1.00 87.71           C  
ATOM   1321  HG2 PRO A  84      -7.512 -16.458 -11.489  1.00 87.71           H  
ATOM   1322  HG3 PRO A  84      -8.066 -18.160 -11.346  1.00 87.71           H  
ATOM   1323  CD  PRO A  84      -6.183 -17.881 -12.408  1.00 87.71           C  
ATOM   1324  HD2 PRO A  84      -6.445 -17.413 -13.358  1.00 87.71           H  
ATOM   1325  HD3 PRO A  84      -6.144 -18.965 -12.514  1.00 87.71           H  
ATOM   1326  N   TYR A  85      -3.359 -17.212  -8.701  1.00 87.84           N  
ATOM   1327  H   TYR A  85      -3.704 -16.289  -8.480  1.00 87.84           H  
ATOM   1328  CA  TYR A  85      -2.373 -17.790  -7.800  1.00 87.84           C  
ATOM   1329  HA  TYR A  85      -2.320 -18.871  -7.930  1.00 87.84           H  
ATOM   1330  C   TYR A  85      -2.820 -17.490  -6.383  1.00 87.84           C  
ATOM   1331  CB  TYR A  85      -0.997 -17.188  -8.094  1.00 87.84           C  
ATOM   1332  HB2 TYR A  85      -0.699 -17.473  -9.104  1.00 87.84           H  
ATOM   1333  HB3 TYR A  85      -1.088 -16.102  -8.069  1.00 87.84           H  
ATOM   1334  O   TYR A  85      -3.193 -16.350  -6.106  1.00 87.84           O  
ATOM   1335  CG  TYR A  85       0.096 -17.609  -7.129  1.00 87.84           C  
ATOM   1336  CD1 TYR A  85       0.561 -16.706  -6.154  1.00 87.84           C  
ATOM   1337  HD1 TYR A  85       0.116 -15.724  -6.079  1.00 87.84           H  
ATOM   1338  CD2 TYR A  85       0.664 -18.894  -7.219  1.00 87.84           C  
ATOM   1339  HD2 TYR A  85       0.303 -19.596  -7.956  1.00 87.84           H  
ATOM   1340  CE1 TYR A  85       1.608 -17.074  -5.287  1.00 87.84           C  
ATOM   1341  HE1 TYR A  85       1.979 -16.379  -4.548  1.00 87.84           H  
ATOM   1342  CE2 TYR A  85       1.704 -19.268  -6.345  1.00 87.84           C  
ATOM   1343  HE2 TYR A  85       2.133 -20.257  -6.407  1.00 87.84           H  
ATOM   1344  OH  TYR A  85       3.244 -18.702  -4.596  1.00 87.84           O  
ATOM   1345  HH  TYR A  85       3.453 -17.998  -3.977  1.00 87.84           H  
ATOM   1346  CZ  TYR A  85       2.184 -18.360  -5.379  1.00 87.84           C  
ATOM   1347  N   LEU A  86      -2.781 -18.492  -5.509  1.00 79.50           N  
ATOM   1348  H   LEU A  86      -2.449 -19.396  -5.814  1.00 79.50           H  
ATOM   1349  CA  LEU A  86      -3.034 -18.316  -4.088  1.00 79.50           C  
ATOM   1350  HA  LEU A  86      -3.627 -17.414  -3.938  1.00 79.50           H  
ATOM   1351  C   LEU A  86      -1.694 -18.205  -3.358  1.00 79.50           C  
ATOM   1352  CB  LEU A  86      -3.866 -19.485  -3.575  1.00 79.50           C  
ATOM   1353  HB2 LEU A  86      -4.766 -19.559  -4.185  1.00 79.50           H  
ATOM   1354  HB3 LEU A  86      -3.269 -20.390  -3.693  1.00 79.50           H  
ATOM   1355  O   LEU A  86      -1.025 -19.217  -3.152  1.00 79.50           O  
ATOM   1356  CG  LEU A  86      -4.256 -19.349  -2.095  1.00 79.50           C  
ATOM   1357  HG  LEU A  86      -3.355 -19.193  -1.502  1.00 79.50           H  
ATOM   1358  CD1 LEU A  86      -5.205 -18.158  -1.915  1.00 79.50           C  
ATOM   1359 HD11 LEU A  86      -5.707 -18.218  -0.949  1.00 79.50           H  
ATOM   1360 HD12 LEU A  86      -4.648 -17.222  -1.962  1.00 79.50           H  
ATOM   1361 HD13 LEU A  86      -5.971 -18.183  -2.689  1.00 79.50           H  
ATOM   1362  CD2 LEU A  86      -4.921 -20.644  -1.619  1.00 79.50           C  
ATOM   1363 HD21 LEU A  86      -4.440 -21.512  -2.071  1.00 79.50           H  
ATOM   1364 HD22 LEU A  86      -4.762 -20.821  -0.555  1.00 79.50           H  
ATOM   1365 HD23 LEU A  86      -5.999 -20.626  -1.778  1.00 79.50           H  
ATOM   1366  N   PRO A  87      -1.287 -16.994  -2.965  1.00 85.86           N  
ATOM   1367  CA  PRO A  87      -0.062 -16.805  -2.214  1.00 85.86           C  
ATOM   1368  HA  PRO A  87       0.758 -17.314  -2.721  1.00 85.86           H  
ATOM   1369  C   PRO A  87      -0.208 -17.388  -0.808  1.00 85.86           C  
ATOM   1370  CB  PRO A  87       0.200 -15.292  -2.210  1.00 85.86           C  
ATOM   1371  HB2 PRO A  87       0.020 -14.878  -1.218  1.00 85.86           H  
ATOM   1372  HB3 PRO A  87       1.216 -15.066  -2.535  1.00 85.86           H  
ATOM   1373  O   PRO A  87      -1.312 -17.452  -0.249  1.00 85.86           O  
ATOM   1374  CG  PRO A  87      -0.812 -14.723  -3.203  1.00 85.86           C  
ATOM   1375  HG2 PRO A  87      -0.379 -14.703  -4.203  1.00 85.86           H  
ATOM   1376  HG3 PRO A  87      -1.165 -13.732  -2.919  1.00 85.86           H  
ATOM   1377  CD  PRO A  87      -1.946 -15.721  -3.156  1.00 85.86           C  
ATOM   1378  HD2 PRO A  87      -2.520 -15.647  -4.080  1.00 85.86           H  
ATOM   1379  HD3 PRO A  87      -2.599 -15.527  -2.305  1.00 85.86           H  
ATOM   1380  N   ALA A  88       0.915 -17.775  -0.211  1.00 82.88           N  
ATOM   1381  H   ALA A  88       1.787 -17.681  -0.712  1.00 82.88           H  
ATOM   1382  CA  ALA A  88       0.964 -17.930   1.235  1.00 82.88           C  
ATOM   1383  HA  ALA A  88       0.186 -18.626   1.551  1.00 82.88           H  
ATOM   1384  C   ALA A  88       0.672 -16.565   1.881  1.00 82.88           C  
ATOM   1385  CB  ALA A  88       2.328 -18.515   1.619  1.00 82.88           C  
ATOM   1386  HB1 ALA A  88       2.346 -18.751   2.683  1.00 82.88           H  
ATOM   1387  HB2 ALA A  88       2.508 -19.431   1.056  1.00 82.88           H  
ATOM   1388  HB3 ALA A  88       3.114 -17.794   1.397  1.00 82.88           H  
ATOM   1389  O   ALA A  88       0.906 -15.520   1.271  1.00 82.88           O  
ATOM   1390  N   ALA A  89       0.163 -16.521   3.108  1.00 83.70           N  
ATOM   1391  H   ALA A  89      -0.032 -17.370   3.619  1.00 83.70           H  
ATOM   1392  CA  ALA A  89       0.200 -15.245   3.815  1.00 83.70           C  
ATOM   1393  HA  ALA A  89      -0.347 -14.526   3.205  1.00 83.70           H  
ATOM   1394  C   ALA A  89       1.621 -14.680   3.961  1.00 83.70           C  
ATOM   1395  CB  ALA A  89      -0.532 -15.302   5.129  1.00 83.70           C  
ATOM   1396  HB1 ALA A  89       0.075 -15.754   5.913  1.00 83.70           H  
ATOM   1397  HB2 ALA A  89      -1.498 -15.795   5.021  1.00 83.70           H  
ATOM   1398  HB3 ALA A  89      -0.658 -14.271   5.457  1.00 83.70           H  
ATOM   1399  O   ALA A  89       2.617 -15.375   3.790  1.00 83.70           O  
ATOM   1400  N   GLU A  90       1.713 -13.375   4.167  1.00 89.12           N  
ATOM   1401  H   GLU A  90       0.850 -12.864   4.286  1.00 89.12           H  
ATOM   1402  CA  GLU A  90       2.946 -12.593   4.052  1.00 89.12           C  
ATOM   1403  HA  GLU A  90       2.651 -11.546   4.116  1.00 89.12           H  
ATOM   1404  C   GLU A  90       3.677 -12.720   2.702  1.00 89.12           C  
ATOM   1405  CB  GLU A  90       3.889 -12.841   5.242  1.00 89.12           C  
ATOM   1406  HB2 GLU A  90       4.794 -12.250   5.103  1.00 89.12           H  
ATOM   1407  HB3 GLU A  90       4.169 -13.894   5.278  1.00 89.12           H  
ATOM   1408  O   GLU A  90       4.688 -12.048   2.501  1.00 89.12           O  
ATOM   1409  CG  GLU A  90       3.248 -12.423   6.569  1.00 89.12           C  
ATOM   1410  HG2 GLU A  90       2.366 -13.042   6.735  1.00 89.12           H  
ATOM   1411  HG3 GLU A  90       2.927 -11.385   6.487  1.00 89.12           H  
ATOM   1412  CD  GLU A  90       4.197 -12.570   7.766  1.00 89.12           C  
ATOM   1413  OE1 GLU A  90       3.985 -11.842   8.761  1.00 89.12           O  
ATOM   1414  OE2 GLU A  90       5.159 -13.367   7.673  1.00 89.12           O  
ATOM   1415  N   GLU A  91       3.188 -13.503   1.736  1.00 90.01           N  
ATOM   1416  H   GLU A  91       2.397 -14.097   1.938  1.00 90.01           H  
ATOM   1417  CA  GLU A  91       3.721 -13.525   0.380  1.00 90.01           C  
ATOM   1418  HA  GLU A  91       4.806 -13.440   0.447  1.00 90.01           H  
ATOM   1419  C   GLU A  91       3.192 -12.316  -0.397  1.00 90.01           C  
ATOM   1420  CB  GLU A  91       3.429 -14.861  -0.323  1.00 90.01           C  
ATOM   1421  HB2 GLU A  91       3.665 -15.677   0.360  1.00 90.01           H  
ATOM   1422  HB3 GLU A  91       2.370 -14.897  -0.578  1.00 90.01           H  
ATOM   1423  O   GLU A  91       2.005 -11.960  -0.368  1.00 90.01           O  
ATOM   1424  CG  GLU A  91       4.241 -15.052  -1.615  1.00 90.01           C  
ATOM   1425  HG2 GLU A  91       4.038 -14.218  -2.286  1.00 90.01           H  
ATOM   1426  HG3 GLU A  91       5.303 -15.029  -1.368  1.00 90.01           H  
ATOM   1427  CD  GLU A  91       3.933 -16.363  -2.362  1.00 90.01           C  
ATOM   1428  OE1 GLU A  91       4.336 -16.486  -3.546  1.00 90.01           O  
ATOM   1429  OE2 GLU A  91       3.316 -17.289  -1.794  1.00 90.01           O  
ATOM   1430  N   LEU A  92       4.104 -11.668  -1.113  1.00 95.00           N  
ATOM   1431  H   LEU A  92       5.049 -12.022  -1.108  1.00 95.00           H  
ATOM   1432  CA  LEU A  92       3.784 -10.614  -2.055  1.00 95.00           C  
ATOM   1433  HA  LEU A  92       3.135  -9.893  -1.559  1.00 95.00           H  
ATOM   1434  C   LEU A  92       3.033 -11.200  -3.247  1.00 95.00           C  
ATOM   1435  CB  LEU A  92       5.064  -9.908  -2.523  1.00 95.00           C  
ATOM   1436  HB2 LEU A  92       5.718 -10.658  -2.968  1.00 95.00           H  
ATOM   1437  HB3 LEU A  92       4.808  -9.187  -3.299  1.00 95.00           H  
ATOM   1438  O   LEU A  92       3.406 -12.217  -3.831  1.00 95.00           O  
ATOM   1439  CG  LEU A  92       5.815  -9.184  -1.398  1.00 95.00           C  
ATOM   1440  HG  LEU A  92       5.981  -9.858  -0.558  1.00 95.00           H  
ATOM   1441  CD1 LEU A  92       7.174  -8.702  -1.891  1.00 95.00           C  
ATOM   1442 HD11 LEU A  92       7.796  -8.464  -1.027  1.00 95.00           H  
ATOM   1443 HD12 LEU A  92       7.061  -7.819  -2.520  1.00 95.00           H  
ATOM   1444 HD13 LEU A  92       7.669  -9.494  -2.452  1.00 95.00           H  
ATOM   1445  CD2 LEU A  92       5.045  -7.958  -0.920  1.00 95.00           C  
ATOM   1446 HD21 LEU A  92       4.718  -7.356  -1.767  1.00 95.00           H  
ATOM   1447 HD22 LEU A  92       5.704  -7.362  -0.288  1.00 95.00           H  
ATOM   1448 HD23 LEU A  92       4.176  -8.282  -0.346  1.00 95.00           H  
ATOM   1449  N   CYS A  93       2.003 -10.489  -3.671  1.00 96.17           N  
ATOM   1450  H   CYS A  93       1.776  -9.638  -3.178  1.00 96.17           H  
ATOM   1451  CA  CYS A  93       1.190 -10.836  -4.820  1.00 96.17           C  
ATOM   1452  HA  CYS A  93       1.762 -11.463  -5.503  1.00 96.17           H  
ATOM   1453  C   CYS A  93       0.784  -9.583  -5.585  1.00 96.17           C  
ATOM   1454  CB  CYS A  93      -0.006 -11.656  -4.340  1.00 96.17           C  
ATOM   1455  HB2 CYS A  93      -0.568 -12.036  -5.193  1.00 96.17           H  
ATOM   1456  HB3 CYS A  93       0.390 -12.499  -3.772  1.00 96.17           H  
ATOM   1457  O   CYS A  93       1.003  -8.452  -5.152  1.00 96.17           O  
ATOM   1458  SG  CYS A  93      -1.107 -10.679  -3.278  1.00 96.17           S  
ATOM   1459  HG  CYS A  93      -0.256 -10.581  -2.253  1.00 96.17           H  
ATOM   1460  N   ILE A  94       0.188  -9.782  -6.750  1.00 97.47           N  
ATOM   1461  H   ILE A  94       0.027 -10.731  -7.053  1.00 97.47           H  
ATOM   1462  CA  ILE A  94      -0.471  -8.710  -7.483  1.00 97.47           C  
ATOM   1463  HA  ILE A  94      -0.243  -7.752  -7.015  1.00 97.47           H  
ATOM   1464  C   ILE A  94      -1.969  -8.954  -7.359  1.00 97.47           C  
ATOM   1465  CB  ILE A  94       0.023  -8.637  -8.936  1.00 97.47           C  
ATOM   1466  HB  ILE A  94      -0.349  -9.511  -9.472  1.00 97.47           H  
ATOM   1467  O   ILE A  94      -2.441 -10.052  -7.643  1.00 97.47           O  
ATOM   1468  CG1 ILE A  94       1.567  -8.630  -9.020  1.00 97.47           C  
ATOM   1469 HG12 ILE A  94       1.957  -7.738  -8.531  1.00 97.47           H  
ATOM   1470 HG13 ILE A  94       1.967  -9.505  -8.506  1.00 97.47           H  
ATOM   1471  CG2 ILE A  94      -0.547  -7.376  -9.598  1.00 97.47           C  
ATOM   1472 HG21 ILE A  94      -0.092  -6.487  -9.162  1.00 97.47           H  
ATOM   1473 HG22 ILE A  94      -0.344  -7.400 -10.668  1.00 97.47           H  
ATOM   1474 HG23 ILE A  94      -1.626  -7.321  -9.453  1.00 97.47           H  
ATOM   1475  CD1 ILE A  94       2.101  -8.693 -10.452  1.00 97.47           C  
ATOM   1476 HD11 ILE A  94       3.177  -8.866 -10.429  1.00 97.47           H  
ATOM   1477 HD12 ILE A  94       1.904  -7.759 -10.977  1.00 97.47           H  
ATOM   1478 HD13 ILE A  94       1.615  -9.513 -10.980  1.00 97.47           H  
ATOM   1479  N   ALA A  95      -2.711  -7.942  -6.930  1.00 96.60           N  
ATOM   1480  H   ALA A  95      -2.259  -7.059  -6.738  1.00 96.60           H  
ATOM   1481  CA  ALA A  95      -4.147  -8.025  -6.715  1.00 96.60           C  
ATOM   1482  HA  ALA A  95      -4.506  -8.989  -7.074  1.00 96.60           H  
ATOM   1483  C   ALA A  95      -4.873  -6.932  -7.502  1.00 96.60           C  
ATOM   1484  CB  ALA A  95      -4.430  -7.962  -5.211  1.00 96.60           C  
ATOM   1485  HB1 ALA A  95      -4.065  -7.020  -4.801  1.00 96.60           H  
ATOM   1486  HB2 ALA A  95      -3.920  -8.781  -4.704  1.00 96.60           H  
ATOM   1487  HB3 ALA A  95      -5.502  -8.042  -5.030  1.00 96.60           H  
ATOM   1488  O   ALA A  95      -4.333  -5.841  -7.705  1.00 96.60           O  
ATOM   1489  N   GLN A  96      -6.105  -7.202  -7.932  1.00 95.61           N  
ATOM   1490  H   GLN A  96      -6.487  -8.121  -7.759  1.00 95.61           H  
ATOM   1491  CA  GLN A  96      -6.981  -6.137  -8.426  1.00 95.61           C  
ATOM   1492  HA  GLN A  96      -6.376  -5.448  -9.015  1.00 95.61           H  
ATOM   1493  C   GLN A  96      -7.569  -5.366  -7.249  1.00 95.61           C  
ATOM   1494  CB  GLN A  96      -8.090  -6.664  -9.340  1.00 95.61           C  
ATOM   1495  HB2 GLN A  96      -8.702  -7.387  -8.799  1.00 95.61           H  
ATOM   1496  HB3 GLN A  96      -8.724  -5.830  -9.641  1.00 95.61           H  
ATOM   1497  O   GLN A  96      -8.051  -5.991  -6.307  1.00 95.61           O  
ATOM   1498  CG  GLN A  96      -7.497  -7.307 -10.592  1.00 95.61           C  
ATOM   1499  HG2 GLN A  96      -6.857  -6.589 -11.105  1.00 95.61           H  
ATOM   1500  HG3 GLN A  96      -6.899  -8.166 -10.288  1.00 95.61           H  
ATOM   1501  CD  GLN A  96      -8.570  -7.814 -11.538  1.00 95.61           C  
ATOM   1502  NE2 GLN A  96      -8.596  -7.344 -12.768  1.00 95.61           N  
ATOM   1503 HE21 GLN A  96      -9.279  -7.750 -13.392  1.00 95.61           H  
ATOM   1504 HE22 GLN A  96      -7.917  -6.657 -13.061  1.00 95.61           H  
ATOM   1505  OE1 GLN A  96      -9.407  -8.635 -11.184  1.00 95.61           O  
ATOM   1506  N   LEU A  97      -7.541  -4.033  -7.308  1.00 88.51           N  
ATOM   1507  H   LEU A  97      -7.139  -3.601  -8.128  1.00 88.51           H  
ATOM   1508  CA  LEU A  97      -8.063  -3.156  -6.255  1.00 88.51           C  
ATOM   1509  HA  LEU A  97      -8.037  -3.686  -5.304  1.00 88.51           H  
ATOM   1510  C   LEU A  97      -9.510  -2.732  -6.550  1.00 88.51           C  
ATOM   1511  CB  LEU A  97      -7.136  -1.933  -6.124  1.00 88.51           C  
ATOM   1512  HB2 LEU A  97      -6.145  -2.272  -5.823  1.00 88.51           H  
ATOM   1513  HB3 LEU A  97      -7.057  -1.462  -7.104  1.00 88.51           H  
ATOM   1514  O   LEU A  97      -9.713  -1.816  -7.346  1.00 88.51           O  
ATOM   1515  CG  LEU A  97      -7.622  -0.860  -5.130  1.00 88.51           C  
ATOM   1516  HG  LEU A  97      -8.589  -0.468  -5.446  1.00 88.51           H  
ATOM   1517  CD1 LEU A  97      -7.751  -1.371  -3.697  1.00 88.51           C  
ATOM   1518 HD11 LEU A  97      -8.435  -2.219  -3.650  1.00 88.51           H  
ATOM   1519 HD12 LEU A  97      -6.766  -1.656  -3.329  1.00 88.51           H  
ATOM   1520 HD13 LEU A  97      -8.153  -0.566  -3.081  1.00 88.51           H  
ATOM   1521  CD2 LEU A  97      -6.633   0.303  -5.123  1.00 88.51           C  
ATOM   1522 HD21 LEU A  97      -6.527   0.708  -6.130  1.00 88.51           H  
ATOM   1523 HD22 LEU A  97      -6.989   1.092  -4.462  1.00 88.51           H  
ATOM   1524 HD23 LEU A  97      -5.660  -0.037  -4.769  1.00 88.51           H  
ATOM   1525  N   PRO A  98     -10.536  -3.296  -5.887  1.00 84.96           N  
ATOM   1526  CA  PRO A  98     -11.914  -2.881  -6.124  1.00 84.96           C  
ATOM   1527  HA  PRO A  98     -12.131  -3.063  -7.176  1.00 84.96           H  
ATOM   1528  C   PRO A  98     -12.124  -1.394  -5.770  1.00 84.96           C  
ATOM   1529  CB  PRO A  98     -12.784  -3.800  -5.258  1.00 84.96           C  
ATOM   1530  HB2 PRO A  98     -13.685  -4.115  -5.785  1.00 84.96           H  
ATOM   1531  HB3 PRO A  98     -13.048  -3.301  -4.325  1.00 84.96           H  
ATOM   1532  O   PRO A  98     -11.545  -0.912  -4.797  1.00 84.96           O  
ATOM   1533  CG  PRO A  98     -11.875  -4.988  -4.944  1.00 84.96           C  
ATOM   1534  HG2 PRO A  98     -12.142  -5.472  -4.004  1.00 84.96           H  
ATOM   1535  HG3 PRO A  98     -11.898  -5.702  -5.767  1.00 84.96           H  
ATOM   1536  CD  PRO A  98     -10.502  -4.335  -4.872  1.00 84.96           C  
ATOM   1537  HD2 PRO A  98     -10.361  -3.877  -3.893  1.00 84.96           H  
ATOM   1538  HD3 PRO A  98      -9.729  -5.084  -5.044  1.00 84.96           H  
ATOM   1539  N   PRO A  99     -12.973  -0.649  -6.503  1.00 81.42           N  
ATOM   1540  CA  PRO A  99     -13.775  -1.080  -7.649  1.00 81.42           C  
ATOM   1541  HA  PRO A  99     -14.134  -2.100  -7.511  1.00 81.42           H  
ATOM   1542  C   PRO A  99     -13.020  -1.010  -8.988  1.00 81.42           C  
ATOM   1543  CB  PRO A  99     -14.969  -0.122  -7.635  1.00 81.42           C  
ATOM   1544  HB2 PRO A  99     -15.694  -0.456  -6.892  1.00 81.42           H  
ATOM   1545  HB3 PRO A  99     -15.447  -0.025  -8.610  1.00 81.42           H  
ATOM   1546  O   PRO A  99     -13.618  -1.259 -10.036  1.00 81.42           O  
ATOM   1547  CG  PRO A  99     -14.336   1.192  -7.177  1.00 81.42           C  
ATOM   1548  HG2 PRO A  99     -13.847   1.679  -8.021  1.00 81.42           H  
ATOM   1549  HG3 PRO A  99     -15.068   1.857  -6.720  1.00 81.42           H  
ATOM   1550  CD  PRO A  99     -13.283   0.734  -6.168  1.00 81.42           C  
ATOM   1551  HD2 PRO A  99     -13.694   0.777  -5.160  1.00 81.42           H  
ATOM   1552  HD3 PRO A  99     -12.392   1.360  -6.232  1.00 81.42           H  
ATOM   1553  N   SER A 100     -11.738  -0.634  -8.980  1.00 77.90           N  
ATOM   1554  H   SER A 100     -11.235  -0.611  -8.105  1.00 77.90           H  
ATOM   1555  CA  SER A 100     -10.922  -0.656 -10.186  1.00 77.90           C  
ATOM   1556  HA  SER A 100     -11.531  -0.256 -10.997  1.00 77.90           H  
ATOM   1557  C   SER A 100     -10.581  -2.112 -10.547  1.00 77.90           C  
ATOM   1558  CB  SER A 100      -9.710   0.287 -10.053  1.00 77.90           C  
ATOM   1559  HB2 SER A 100      -9.928   1.063  -9.319  1.00 77.90           H  
ATOM   1560  HB3 SER A 100      -9.538   0.772 -11.014  1.00 77.90           H  
ATOM   1561  O   SER A 100     -10.508  -3.009  -9.712  1.00 77.90           O  
ATOM   1562  OG  SER A 100      -8.537  -0.395  -9.683  1.00 77.90           O  
ATOM   1563  HG  SER A 100      -7.850   0.234  -9.451  1.00 77.90           H  
ATOM   1564  N   SER A 101     -10.420  -2.384 -11.838  1.00 85.89           N  
ATOM   1565  H   SER A 101     -10.489  -1.626 -12.502  1.00 85.89           H  
ATOM   1566  CA  SER A 101      -9.869  -3.661 -12.321  1.00 85.89           C  
ATOM   1567  HA  SER A 101      -9.980  -4.421 -11.549  1.00 85.89           H  
ATOM   1568  C   SER A 101      -8.362  -3.536 -12.560  1.00 85.89           C  
ATOM   1569  CB  SER A 101     -10.647  -4.163 -13.542  1.00 85.89           C  
ATOM   1570  HB2 SER A 101     -11.596  -4.579 -13.202  1.00 85.89           H  
ATOM   1571  HB3 SER A 101     -10.091  -4.955 -14.043  1.00 85.89           H  
ATOM   1572  O   SER A 101      -7.785  -4.254 -13.380  1.00 85.89           O  
ATOM   1573  OG  SER A 101     -10.916  -3.108 -14.452  1.00 85.89           O  
ATOM   1574  HG  SER A 101     -11.766  -2.737 -14.208  1.00 85.89           H  
ATOM   1575  N   GLU A 102      -7.725  -2.573 -11.888  1.00 94.67           N  
ATOM   1576  H   GLU A 102      -8.209  -2.093 -11.142  1.00 94.67           H  
ATOM   1577  CA  GLU A 102      -6.304  -2.297 -12.024  1.00 94.67           C  
ATOM   1578  HA  GLU A 102      -6.004  -2.550 -13.041  1.00 94.67           H  
ATOM   1579  C   GLU A 102      -5.493  -3.173 -11.080  1.00 94.67           C  
ATOM   1580  CB  GLU A 102      -5.981  -0.814 -11.816  1.00 94.67           C  
ATOM   1581  HB2 GLU A 102      -6.163  -0.535 -10.778  1.00 94.67           H  
ATOM   1582  HB3 GLU A 102      -4.923  -0.666 -12.036  1.00 94.67           H  
ATOM   1583  O   GLU A 102      -5.866  -3.406  -9.932  1.00 94.67           O  
ATOM   1584  CG  GLU A 102      -6.812   0.088 -12.733  1.00 94.67           C  
ATOM   1585  HG2 GLU A 102      -7.826   0.180 -12.344  1.00 94.67           H  
ATOM   1586  HG3 GLU A 102      -6.895  -0.376 -13.715  1.00 94.67           H  
ATOM   1587  CD  GLU A 102      -6.179   1.471 -12.874  1.00 94.67           C  
ATOM   1588  OE1 GLU A 102      -5.618   1.708 -13.973  1.00 94.67           O  
ATOM   1589  OE2 GLU A 102      -6.289   2.265 -11.918  1.00 94.67           O  
ATOM   1590  N   TRP A 103      -4.373  -3.663 -11.600  1.00 97.58           N  
ATOM   1591  H   TRP A 103      -4.122  -3.402 -12.543  1.00 97.58           H  
ATOM   1592  CA  TRP A 103      -3.457  -4.540 -10.894  1.00 97.58           C  
ATOM   1593  HA  TRP A 103      -4.021  -5.191 -10.227  1.00 97.58           H  
ATOM   1594  C   TRP A 103      -2.483  -3.714 -10.060  1.00 97.58           C  
ATOM   1595  CB  TRP A 103      -2.739  -5.409 -11.928  1.00 97.58           C  
ATOM   1596  HB2 TRP A 103      -1.987  -6.011 -11.419  1.00 97.58           H  
ATOM   1597  HB3 TRP A 103      -2.214  -4.769 -12.637  1.00 97.58           H  
ATOM   1598  O   TRP A 103      -1.797  -2.836 -10.586  1.00 97.58           O  
ATOM   1599  CG  TRP A 103      -3.644  -6.334 -12.680  1.00 97.58           C  
ATOM   1600  CD1 TRP A 103      -4.125  -6.137 -13.927  1.00 97.58           C  
ATOM   1601  HD1 TRP A 103      -3.905  -5.278 -14.544  1.00 97.58           H  
ATOM   1602  CD2 TRP A 103      -4.223  -7.594 -12.226  1.00 97.58           C  
ATOM   1603  CE2 TRP A 103      -5.041  -8.116 -13.273  1.00 97.58           C  
ATOM   1604  CE3 TRP A 103      -4.146  -8.342 -11.032  1.00 97.58           C  
ATOM   1605  HE3 TRP A 103      -3.548  -7.979 -10.209  1.00 97.58           H  
ATOM   1606  NE1 TRP A 103      -4.935  -7.193 -14.293  1.00 97.58           N  
ATOM   1607  HE1 TRP A 103      -5.377  -7.266 -15.199  1.00 97.58           H  
ATOM   1608  CH2 TRP A 103      -5.649 -10.038 -11.936  1.00 97.58           C  
ATOM   1609  HH2 TRP A 103      -6.203 -10.956 -11.805  1.00 97.58           H  
ATOM   1610  CZ2 TRP A 103      -5.747  -9.320 -13.139  1.00 97.58           C  
ATOM   1611  HZ2 TRP A 103      -6.359  -9.686 -13.950  1.00 97.58           H  
ATOM   1612  CZ3 TRP A 103      -4.839  -9.556 -10.893  1.00 97.58           C  
ATOM   1613  HZ3 TRP A 103      -4.753 -10.111  -9.971  1.00 97.58           H  
ATOM   1614  N   HIS A 104      -2.401  -4.022  -8.772  1.00 98.17           N  
ATOM   1615  H   HIS A 104      -3.016  -4.736  -8.408  1.00 98.17           H  
ATOM   1616  CA  HIS A 104      -1.538  -3.350  -7.809  1.00 98.17           C  
ATOM   1617  HA  HIS A 104      -0.810  -2.733  -8.336  1.00 98.17           H  
ATOM   1618  C   HIS A 104      -0.772  -4.367  -6.974  1.00 98.17           C  
ATOM   1619  CB  HIS A 104      -2.380  -2.433  -6.923  1.00 98.17           C  
ATOM   1620  HB2 HIS A 104      -3.185  -3.019  -6.479  1.00 98.17           H  
ATOM   1621  HB3 HIS A 104      -1.764  -2.025  -6.122  1.00 98.17           H  
ATOM   1622  O   HIS A 104      -1.207  -5.505  -6.802  1.00 98.17           O  
ATOM   1623  CG  HIS A 104      -2.983  -1.293  -7.693  1.00 98.17           C  
ATOM   1624  CD2 HIS A 104      -4.278  -1.210  -8.120  1.00 98.17           C  
ATOM   1625  HD2 HIS A 104      -5.046  -1.953  -7.965  1.00 98.17           H  
ATOM   1626  ND1 HIS A 104      -2.325  -0.174  -8.154  1.00 98.17           N  
ATOM   1627  HD1 HIS A 104      -1.346   0.040  -8.023  1.00 98.17           H  
ATOM   1628  CE1 HIS A 104      -3.209   0.572  -8.838  1.00 98.17           C  
ATOM   1629  HE1 HIS A 104      -2.995   1.512  -9.326  1.00 98.17           H  
ATOM   1630  NE2 HIS A 104      -4.415  -0.008  -8.817  1.00 98.17           N  
ATOM   1631  N   ARG A 105       0.377  -3.951  -6.439  1.00 98.55           N  
ATOM   1632  H   ARG A 105       0.650  -2.983  -6.530  1.00 98.55           H  
ATOM   1633  CA  ARG A 105       1.143  -4.799  -5.531  1.00 98.55           C  
ATOM   1634  HA  ARG A 105       1.218  -5.797  -5.962  1.00 98.55           H  
ATOM   1635  C   ARG A 105       0.404  -4.927  -4.216  1.00 98.55           C  
ATOM   1636  CB  ARG A 105       2.545  -4.245  -5.301  1.00 98.55           C  
ATOM   1637  HB2 ARG A 105       2.470  -3.263  -4.834  1.00 98.55           H  
ATOM   1638  HB3 ARG A 105       3.085  -4.913  -4.630  1.00 98.55           H  
ATOM   1639  O   ARG A 105      -0.123  -3.945  -3.686  1.00 98.55           O  
ATOM   1640  CG  ARG A 105       3.303  -4.128  -6.621  1.00 98.55           C  
ATOM   1641  HG2 ARG A 105       3.287  -5.084  -7.145  1.00 98.55           H  
ATOM   1642  HG3 ARG A 105       2.842  -3.368  -7.252  1.00 98.55           H  
ATOM   1643  CD  ARG A 105       4.745  -3.735  -6.378  1.00 98.55           C  
ATOM   1644  HD2 ARG A 105       5.214  -4.475  -5.729  1.00 98.55           H  
ATOM   1645  HD3 ARG A 105       5.241  -3.748  -7.348  1.00 98.55           H  
ATOM   1646  NE  ARG A 105       4.862  -2.393  -5.787  1.00 98.55           N  
ATOM   1647  HE  ARG A 105       4.027  -1.860  -5.593  1.00 98.55           H  
ATOM   1648  NH1 ARG A 105       7.115  -2.456  -5.652  1.00 98.55           N  
ATOM   1649 HH11 ARG A 105       7.978  -2.088  -5.278  1.00 98.55           H  
ATOM   1650 HH12 ARG A 105       7.126  -3.290  -6.222  1.00 98.55           H  
ATOM   1651  NH2 ARG A 105       6.031  -0.666  -4.885  1.00 98.55           N  
ATOM   1652 HH21 ARG A 105       5.162  -0.224  -4.624  1.00 98.55           H  
ATOM   1653 HH22 ARG A 105       6.907  -0.271  -4.573  1.00 98.55           H  
ATOM   1654  CZ  ARG A 105       5.997  -1.839  -5.433  1.00 98.55           C  
ATOM   1655  N   ALA A 106       0.404  -6.136  -3.692  1.00 96.72           N  
ATOM   1656  H   ALA A 106       0.839  -6.899  -4.190  1.00 96.72           H  
ATOM   1657  CA  ALA A 106      -0.240  -6.462  -2.449  1.00 96.72           C  
ATOM   1658  HA  ALA A 106      -0.260  -5.554  -1.846  1.00 96.72           H  
ATOM   1659  C   ALA A 106       0.563  -7.506  -1.671  1.00 96.72           C  
ATOM   1660  CB  ALA A 106      -1.675  -6.905  -2.762  1.00 96.72           C  
ATOM   1661  HB1 ALA A 106      -2.212  -6.100  -3.264  1.00 96.72           H  
ATOM   1662  HB2 ALA A 106      -2.197  -7.141  -1.834  1.00 96.72           H  
ATOM   1663  HB3 ALA A 106      -1.665  -7.786  -3.404  1.00 96.72           H  
ATOM   1664  O   ALA A 106       1.477  -8.138  -2.198  1.00 96.72           O  
ATOM   1665  N   VAL A 107       0.215  -7.683  -0.406  1.00 94.55           N  
ATOM   1666  H   VAL A 107      -0.520  -7.095  -0.038  1.00 94.55           H  
ATOM   1667  CA  VAL A 107       0.649  -8.809   0.421  1.00 94.55           C  
ATOM   1668  HA  VAL A 107       1.184  -9.529  -0.197  1.00 94.55           H  
ATOM   1669  C   VAL A 107      -0.594  -9.501   0.948  1.00 94.55           C  
ATOM   1670  CB  VAL A 107       1.616  -8.367   1.535  1.00 94.55           C  
ATOM   1671  HB  VAL A 107       2.514  -7.974   1.059  1.00 94.55           H  
ATOM   1672  O   VAL A 107      -1.538  -8.828   1.380  1.00 94.55           O  
ATOM   1673  CG1 VAL A 107       1.073  -7.258   2.440  1.00 94.55           C  
ATOM   1674 HG11 VAL A 107       1.829  -6.989   3.177  1.00 94.55           H  
ATOM   1675 HG12 VAL A 107       0.178  -7.598   2.959  1.00 94.55           H  
ATOM   1676 HG13 VAL A 107       0.855  -6.376   1.838  1.00 94.55           H  
ATOM   1677  CG2 VAL A 107       2.031  -9.548   2.409  1.00 94.55           C  
ATOM   1678 HG21 VAL A 107       2.733  -9.217   3.174  1.00 94.55           H  
ATOM   1679 HG22 VAL A 107       1.169  -9.975   2.921  1.00 94.55           H  
ATOM   1680 HG23 VAL A 107       2.504 -10.313   1.793  1.00 94.55           H  
ATOM   1681  N   VAL A 108      -0.610 -10.832   0.893  1.00 90.12           N  
ATOM   1682  H   VAL A 108       0.206 -11.329   0.567  1.00 90.12           H  
ATOM   1683  CA  VAL A 108      -1.690 -11.593   1.516  1.00 90.12           C  
ATOM   1684  HA  VAL A 108      -2.643 -11.148   1.230  1.00 90.12           H  
ATOM   1685  C   VAL A 108      -1.560 -11.455   3.017  1.00 90.12           C  
ATOM   1686  CB  VAL A 108      -1.727 -13.059   1.066  1.00 90.12           C  
ATOM   1687  HB  VAL A 108      -0.743 -13.509   1.199  1.00 90.12           H  
ATOM   1688  O   VAL A 108      -0.549 -11.819   3.609  1.00 90.12           O  
ATOM   1689  CG1 VAL A 108      -2.778 -13.891   1.814  1.00 90.12           C  
ATOM   1690 HG11 VAL A 108      -3.763 -13.430   1.738  1.00 90.12           H  
ATOM   1691 HG12 VAL A 108      -2.506 -13.984   2.865  1.00 90.12           H  
ATOM   1692 HG13 VAL A 108      -2.816 -14.898   1.398  1.00 90.12           H  
ATOM   1693  CG2 VAL A 108      -2.104 -13.102  -0.413  1.00 90.12           C  
ATOM   1694 HG21 VAL A 108      -3.069 -12.624  -0.582  1.00 90.12           H  
ATOM   1695 HG22 VAL A 108      -2.167 -14.145  -0.721  1.00 90.12           H  
ATOM   1696 HG23 VAL A 108      -1.332 -12.599  -0.997  1.00 90.12           H  
ATOM   1697  N   LEU A 109      -2.604 -10.894   3.613  1.00 87.45           N  
ATOM   1698  H   LEU A 109      -3.398 -10.658   3.035  1.00 87.45           H  
ATOM   1699  CA  LEU A 109      -2.857 -11.083   5.020  1.00 87.45           C  
ATOM   1700  HA  LEU A 109      -1.913 -11.147   5.562  1.00 87.45           H  
ATOM   1701  C   LEU A 109      -3.523 -12.420   5.133  1.00 87.45           C  
ATOM   1702  CB  LEU A 109      -3.737  -9.984   5.606  1.00 87.45           C  
ATOM   1703  HB2 LEU A 109      -3.878 -10.179   6.669  1.00 87.45           H  
ATOM   1704  HB3 LEU A 109      -4.712 -10.020   5.120  1.00 87.45           H  
ATOM   1705  O   LEU A 109      -2.824 -13.379   5.326  1.00 87.45           O  
ATOM   1706  CG  LEU A 109      -3.164  -8.594   5.407  1.00 87.45           C  
ATOM   1707  HG  LEU A 109      -3.020  -8.395   4.345  1.00 87.45           H  
ATOM   1708  CD1 LEU A 109      -4.275  -7.659   5.910  1.00 87.45           C  
ATOM   1709 HD11 LEU A 109      -4.197  -6.690   5.417  1.00 87.45           H  
ATOM   1710 HD12 LEU A 109      -5.256  -8.025   5.608  1.00 87.45           H  
ATOM   1711 HD13 LEU A 109      -4.239  -7.573   6.996  1.00 87.45           H  
ATOM   1712  CD2 LEU A 109      -1.814  -8.500   6.136  1.00 87.45           C  
ATOM   1713 HD21 LEU A 109      -1.013  -8.332   5.417  1.00 87.45           H  
ATOM   1714 HD22 LEU A 109      -1.577  -9.409   6.689  1.00 87.45           H  
ATOM   1715 HD23 LEU A 109      -1.831  -7.724   6.901  1.00 87.45           H  
ATOM   1716  N   GLU A 110      -4.828 -12.507   4.890  1.00 81.87           N  
ATOM   1717  H   GLU A 110      -5.282 -11.739   4.418  1.00 81.87           H  
ATOM   1718  CA  GLU A 110      -5.604 -13.688   5.217  1.00 81.87           C  
ATOM   1719  HA  GLU A 110      -4.917 -14.334   5.762  1.00 81.87           H  
ATOM   1720  C   GLU A 110      -6.054 -14.503   4.036  1.00 81.87           C  
ATOM   1721  CB  GLU A 110      -6.872 -13.378   6.040  1.00 81.87           C  
ATOM   1722  HB2 GLU A 110      -7.659 -13.098   5.340  1.00 81.87           H  
ATOM   1723  HB3 GLU A 110      -7.242 -14.282   6.523  1.00 81.87           H  
ATOM   1724  O   GLU A 110      -6.417 -13.924   3.021  1.00 81.87           O  
ATOM   1725  CG  GLU A 110      -6.815 -12.245   7.054  1.00 81.87           C  
ATOM   1726  HG2 GLU A 110      -7.086 -11.318   6.548  1.00 81.87           H  
ATOM   1727  HG3 GLU A 110      -5.800 -12.047   7.399  1.00 81.87           H  
ATOM   1728  CD  GLU A 110      -7.796 -12.392   8.218  1.00 81.87           C  
ATOM   1729  OE1 GLU A 110      -9.005 -12.214   7.972  1.00 81.87           O  
ATOM   1730  OE2 GLU A 110      -7.356 -12.331   9.389  1.00 81.87           O  
ATOM   1731  N   GLN A 111      -6.236 -15.806   4.232  1.00 72.94           N  
ATOM   1732  H   GLN A 111      -5.925 -16.216   5.101  1.00 72.94           H  
ATOM   1733  CA  GLN A 111      -7.273 -16.538   3.512  1.00 72.94           C  
ATOM   1734  HA  GLN A 111      -7.543 -15.999   2.604  1.00 72.94           H  
ATOM   1735  C   GLN A 111      -8.526 -16.638   4.370  1.00 72.94           C  
ATOM   1736  CB  GLN A 111      -6.782 -17.905   3.073  1.00 72.94           C  
ATOM   1737  HB2 GLN A 111      -6.390 -18.461   3.925  1.00 72.94           H  
ATOM   1738  HB3 GLN A 111      -7.618 -18.454   2.641  1.00 72.94           H  
ATOM   1739  O   GLN A 111      -8.515 -17.093   5.516  1.00 72.94           O  
ATOM   1740  CG  GLN A 111      -5.694 -17.716   2.019  1.00 72.94           C  
ATOM   1741  HG2 GLN A 111      -4.835 -17.216   2.465  1.00 72.94           H  
ATOM   1742  HG3 GLN A 111      -6.067 -17.105   1.197  1.00 72.94           H  
ATOM   1743  CD  GLN A 111      -5.248 -19.047   1.464  1.00 72.94           C  
ATOM   1744  NE2 GLN A 111      -3.999 -19.146   1.064  1.00 72.94           N  
ATOM   1745 HE21 GLN A 111      -3.364 -18.362   1.107  1.00 72.94           H  
ATOM   1746 HE22 GLN A 111      -3.761 -20.038   0.654  1.00 72.94           H  
ATOM   1747  OE1 GLN A 111      -6.019 -19.979   1.302  1.00 72.94           O  
ATOM   1748  N   ILE A 112      -9.635 -16.163   3.818  1.00 68.66           N  
ATOM   1749  H   ILE A 112      -9.628 -15.926   2.837  1.00 68.66           H  
ATOM   1750  CA  ILE A 112     -10.903 -16.107   4.535  1.00 68.66           C  
ATOM   1751  HA  ILE A 112     -10.702 -15.991   5.600  1.00 68.66           H  
ATOM   1752  C   ILE A 112     -11.624 -17.430   4.315  1.00 68.66           C  
ATOM   1753  CB  ILE A 112     -11.739 -14.898   4.088  1.00 68.66           C  
ATOM   1754  HB  ILE A 112     -11.994 -15.032   3.037  1.00 68.66           H  
ATOM   1755  O   ILE A 112     -11.748 -17.882   3.181  1.00 68.66           O  
ATOM   1756  CG1 ILE A 112     -10.923 -13.598   4.227  1.00 68.66           C  
ATOM   1757 HG12 ILE A 112      -9.990 -13.677   3.670  1.00 68.66           H  
ATOM   1758 HG13 ILE A 112     -10.681 -13.422   5.275  1.00 68.66           H  
ATOM   1759  CG2 ILE A 112     -13.041 -14.818   4.905  1.00 68.66           C  
ATOM   1760 HG21 ILE A 112     -13.628 -15.728   4.785  1.00 68.66           H  
ATOM   1761 HG22 ILE A 112     -12.813 -14.658   5.959  1.00 68.66           H  
ATOM   1762 HG23 ILE A 112     -13.661 -13.996   4.547  1.00 68.66           H  
ATOM   1763  CD1 ILE A 112     -11.657 -12.385   3.674  1.00 68.66           C  
ATOM   1764 HD11 ILE A 112     -10.957 -11.550   3.648  1.00 68.66           H  
ATOM   1765 HD12 ILE A 112     -12.493 -12.130   4.324  1.00 68.66           H  
ATOM   1766 HD13 ILE A 112     -12.014 -12.581   2.663  1.00 68.66           H  
ATOM   1767  N   LEU A 113     -12.134 -18.014   5.404  1.00 62.77           N  
ATOM   1768  H   LEU A 113     -11.984 -17.534   6.280  1.00 62.77           H  
ATOM   1769  CA  LEU A 113     -12.638 -19.398   5.473  1.00 62.77           C  
ATOM   1770  HA  LEU A 113     -12.997 -19.547   6.492  1.00 62.77           H  
ATOM   1771  C   LEU A 113     -11.548 -20.463   5.304  1.00 62.77           C  
ATOM   1772  CB  LEU A 113     -13.839 -19.627   4.531  1.00 62.77           C  
ATOM   1773  HB2 LEU A 113     -13.491 -19.596   3.499  1.00 62.77           H  
ATOM   1774  HB3 LEU A 113     -14.225 -20.633   4.696  1.00 62.77           H  
ATOM   1775  O   LEU A 113     -11.864 -21.644   5.175  1.00 62.77           O  
ATOM   1776  CG  LEU A 113     -14.991 -18.629   4.707  1.00 62.77           C  
ATOM   1777  HG  LEU A 113     -14.620 -17.607   4.645  1.00 62.77           H  
ATOM   1778  CD1 LEU A 113     -16.012 -18.805   3.587  1.00 62.77           C  
ATOM   1779 HD11 LEU A 113     -16.819 -18.082   3.707  1.00 62.77           H  
ATOM   1780 HD12 LEU A 113     -15.523 -18.627   2.629  1.00 62.77           H  
ATOM   1781 HD13 LEU A 113     -16.414 -19.818   3.603  1.00 62.77           H  
ATOM   1782  CD2 LEU A 113     -15.695 -18.815   6.054  1.00 62.77           C  
ATOM   1783 HD21 LEU A 113     -16.057 -19.840   6.145  1.00 62.77           H  
ATOM   1784 HD22 LEU A 113     -15.001 -18.600   6.867  1.00 62.77           H  
ATOM   1785 HD23 LEU A 113     -16.534 -18.123   6.125  1.00 62.77           H  
ATOM   1786  N   GLY A 114     -10.287 -20.043   5.391  1.00 54.16           N  
ATOM   1787  H   GLY A 114     -10.100 -19.052   5.440  1.00 54.16           H  
ATOM   1788  CA  GLY A 114      -9.142 -20.909   5.229  1.00 54.16           C  
ATOM   1789  HA2 GLY A 114      -8.236 -20.383   5.530  1.00 54.16           H  
ATOM   1790  HA3 GLY A 114      -9.277 -21.772   5.881  1.00 54.16           H  
ATOM   1791  C   GLY A 114      -8.959 -21.384   3.784  1.00 54.16           C  
ATOM   1792  O   GLY A 114      -9.485 -20.786   2.842  1.00 54.16           O  
ATOM   1793  N   PRO A 115      -8.223 -22.478   3.618  1.00 53.83           N  
ATOM   1794  CA  PRO A 115      -7.869 -23.066   2.339  1.00 53.83           C  
ATOM   1795  HA  PRO A 115      -7.336 -22.322   1.747  1.00 53.83           H  
ATOM   1796  C   PRO A 115      -9.070 -23.579   1.583  1.00 53.83           C  
ATOM   1797  CB  PRO A 115      -6.950 -24.218   2.646  1.00 53.83           C  
ATOM   1798  HB2 PRO A 115      -6.268 -24.341   1.804  1.00 53.83           H  
ATOM   1799  HB3 PRO A 115      -7.513 -25.130   2.846  1.00 53.83           H  
ATOM   1800  O   PRO A 115      -9.993 -24.149   2.166  1.00 53.83           O  
ATOM   1801  CG  PRO A 115      -6.318 -23.681   3.920  1.00 53.83           C  
ATOM   1802  HG2 PRO A 115      -5.602 -22.908   3.639  1.00 53.83           H  
ATOM   1803  HG3 PRO A 115      -5.850 -24.419   4.572  1.00 53.83           H  
ATOM   1804  CD  PRO A 115      -7.488 -23.108   4.665  1.00 53.83           C  
ATOM   1805  HD2 PRO A 115      -8.109 -23.886   5.108  1.00 53.83           H  
ATOM   1806  HD3 PRO A 115      -7.152 -22.404   5.426  1.00 53.83           H  
ATOM   1807  N   GLY A 116      -9.081 -23.314   0.284  1.00 55.27           N  
ATOM   1808  H   GLY A 116      -8.231 -22.973  -0.143  1.00 55.27           H  
ATOM   1809  CA  GLY A 116     -10.262 -23.497  -0.552  1.00 55.27           C  
ATOM   1810  HA2 GLY A 116      -9.947 -23.548  -1.594  1.00 55.27           H  
ATOM   1811  HA3 GLY A 116     -10.737 -24.443  -0.294  1.00 55.27           H  
ATOM   1812  C   GLY A 116     -11.296 -22.374  -0.405  1.00 55.27           C  
ATOM   1813  O   GLY A 116     -12.271 -22.334  -1.161  1.00 55.27           O  
ATOM   1814  N   GLY A 117     -11.090 -21.421   0.510  1.00 59.30           N  
ATOM   1815  H   GLY A 117     -10.302 -21.504   1.136  1.00 59.30           H  
ATOM   1816  CA  GLY A 117     -11.830 -20.169   0.541  1.00 59.30           C  
ATOM   1817  HA2 GLY A 117     -11.455 -19.557   1.362  1.00 59.30           H  
ATOM   1818  HA3 GLY A 117     -12.887 -20.376   0.708  1.00 59.30           H  
ATOM   1819  C   GLY A 117     -11.639 -19.398  -0.766  1.00 59.30           C  
ATOM   1820  O   GLY A 117     -10.526 -19.189  -1.240  1.00 59.30           O  
ATOM   1821  N   GLY A 118     -12.736 -18.936  -1.368  1.00 75.83           N  
ATOM   1822  H   GLY A 118     -13.631 -19.169  -0.960  1.00 75.83           H  
ATOM   1823  CA  GLY A 118     -12.693 -18.186  -2.629  1.00 75.83           C  
ATOM   1824  HA2 GLY A 118     -12.044 -18.713  -3.328  1.00 75.83           H  
ATOM   1825  HA3 GLY A 118     -13.697 -18.149  -3.052  1.00 75.83           H  
ATOM   1826  C   GLY A 118     -12.178 -16.747  -2.493  1.00 75.83           C  
ATOM   1827  O   GLY A 118     -12.217 -16.005  -3.475  1.00 75.83           O  
ATOM   1828  N   THR A 119     -11.734 -16.335  -1.300  1.00 83.81           N  
ATOM   1829  H   THR A 119     -11.601 -17.036  -0.586  1.00 83.81           H  
ATOM   1830  CA  THR A 119     -11.458 -14.941  -0.916  1.00 83.81           C  
ATOM   1831  HA  THR A 119     -11.250 -14.360  -1.815  1.00 83.81           H  
ATOM   1832  C   THR A 119     -10.249 -14.819   0.007  1.00 83.81           C  
ATOM   1833  CB  THR A 119     -12.665 -14.304  -0.203  1.00 83.81           C  
ATOM   1834  HB  THR A 119     -12.358 -13.357   0.242  1.00 83.81           H  
ATOM   1835  O   THR A 119     -10.121 -15.577   0.966  1.00 83.81           O  
ATOM   1836  CG2 THR A 119     -13.827 -14.034  -1.158  1.00 83.81           C  
ATOM   1837 HG21 THR A 119     -14.609 -13.496  -0.622  1.00 83.81           H  
ATOM   1838 HG22 THR A 119     -14.233 -14.972  -1.537  1.00 83.81           H  
ATOM   1839 HG23 THR A 119     -13.479 -13.421  -1.990  1.00 83.81           H  
ATOM   1840  OG1 THR A 119     -13.158 -15.154   0.807  1.00 83.81           O  
ATOM   1841  HG1 THR A 119     -12.409 -15.457   1.326  1.00 83.81           H  
ATOM   1842  N   ALA A 120      -9.410 -13.812  -0.231  1.00 86.24           N  
ATOM   1843  H   ALA A 120      -9.604 -13.196  -1.007  1.00 86.24           H  
ATOM   1844  CA  ALA A 120      -8.261 -13.468   0.598  1.00 86.24           C  
ATOM   1845  HA  ALA A 120      -8.263 -14.098   1.487  1.00 86.24           H  
ATOM   1846  C   ALA A 120      -8.326 -12.001   1.041  1.00 86.24           C  
ATOM   1847  CB  ALA A 120      -6.976 -13.744  -0.188  1.00 86.24           C  
ATOM   1848  HB1 ALA A 120      -6.986 -14.759  -0.585  1.00 86.24           H  
ATOM   1849  HB2 ALA A 120      -6.903 -13.021  -1.000  1.00 86.24           H  
ATOM   1850  HB3 ALA A 120      -6.108 -13.630   0.461  1.00 86.24           H  
ATOM   1851  O   ALA A 120      -8.767 -11.136   0.283  1.00 86.24           O  
ATOM   1852  N   ARG A 121      -7.851 -11.699   2.247  1.00 89.98           N  
ATOM   1853  H   ARG A 121      -7.423 -12.455   2.764  1.00 89.98           H  
ATOM   1854  CA  ARG A 121      -7.634 -10.327   2.710  1.00 89.98           C  
ATOM   1855  HA  ARG A 121      -8.326  -9.666   2.190  1.00 89.98           H  
ATOM   1856  C   ARG A 121      -6.212  -9.911   2.363  1.00 89.98           C  
ATOM   1857  CB  ARG A 121      -7.899 -10.235   4.212  1.00 89.98           C  
ATOM   1858  HB2 ARG A 121      -8.758 -10.852   4.476  1.00 89.98           H  
ATOM   1859  HB3 ARG A 121      -7.002 -10.616   4.700  1.00 89.98           H  
ATOM   1860  O   ARG A 121      -5.266 -10.607   2.717  1.00 89.98           O  
ATOM   1861  CG  ARG A 121      -8.155  -8.797   4.682  1.00 89.98           C  
ATOM   1862  HG2 ARG A 121      -8.942  -8.372   4.058  1.00 89.98           H  
ATOM   1863  HG3 ARG A 121      -7.252  -8.205   4.533  1.00 89.98           H  
ATOM   1864  CD  ARG A 121      -8.622  -8.698   6.147  1.00 89.98           C  
ATOM   1865  HD2 ARG A 121      -9.395  -9.450   6.305  1.00 89.98           H  
ATOM   1866  HD3 ARG A 121      -9.080  -7.719   6.291  1.00 89.98           H  
ATOM   1867  NE  ARG A 121      -7.529  -8.858   7.135  1.00 89.98           N  
ATOM   1868  HE  ARG A 121      -6.583  -8.769   6.794  1.00 89.98           H  
ATOM   1869  NH1 ARG A 121      -8.833  -9.558   8.894  1.00 89.98           N  
ATOM   1870 HH11 ARG A 121      -9.614  -9.536   8.255  1.00 89.98           H  
ATOM   1871 HH12 ARG A 121      -8.848 -10.366   9.500  1.00 89.98           H  
ATOM   1872  NH2 ARG A 121      -6.632  -9.679   9.070  1.00 89.98           N  
ATOM   1873 HH21 ARG A 121      -5.715  -9.662   8.648  1.00 89.98           H  
ATOM   1874 HH22 ARG A 121      -6.807 -10.453   9.695  1.00 89.98           H  
ATOM   1875  CZ  ARG A 121      -7.669  -9.327   8.366  1.00 89.98           C  
ATOM   1876  N   VAL A 122      -6.041  -8.764   1.726  1.00 92.09           N  
ATOM   1877  H   VAL A 122      -6.861  -8.236   1.463  1.00 92.09           H  
ATOM   1878  CA  VAL A 122      -4.734  -8.273   1.275  1.00 92.09           C  
ATOM   1879  HA  VAL A 122      -3.949  -8.866   1.745  1.00 92.09           H  
ATOM   1880  C   VAL A 122      -4.510  -6.829   1.710  1.00 92.09           C  
ATOM   1881  CB  VAL A 122      -4.567  -8.440  -0.251  1.00 92.09           C  
ATOM   1882  HB  VAL A 122      -3.538  -8.173  -0.492  1.00 92.09           H  
ATOM   1883  O   VAL A 122      -5.466  -6.057   1.779  1.00 92.09           O  
ATOM   1884  CG1 VAL A 122      -4.784  -9.889  -0.703  1.00 92.09           C  
ATOM   1885 HG11 VAL A 122      -4.447 -10.001  -1.734  1.00 92.09           H  
ATOM   1886 HG12 VAL A 122      -5.837 -10.161  -0.637  1.00 92.09           H  
ATOM   1887 HG13 VAL A 122      -4.206 -10.567  -0.075  1.00 92.09           H  
ATOM   1888  CG2 VAL A 122      -5.503  -7.549  -1.079  1.00 92.09           C  
ATOM   1889 HG21 VAL A 122      -5.298  -6.498  -0.877  1.00 92.09           H  
ATOM   1890 HG22 VAL A 122      -5.335  -7.727  -2.141  1.00 92.09           H  
ATOM   1891 HG23 VAL A 122      -6.544  -7.766  -0.842  1.00 92.09           H  
ATOM   1892  N   LEU A 123      -3.259  -6.443   1.975  1.00 93.34           N  
ATOM   1893  H   LEU A 123      -2.532  -7.139   1.895  1.00 93.34           H  
ATOM   1894  CA  LEU A 123      -2.856  -5.032   1.929  1.00 93.34           C  
ATOM   1895  HA  LEU A 123      -3.697  -4.387   2.186  1.00 93.34           H  
ATOM   1896  C   LEU A 123      -2.402  -4.703   0.527  1.00 93.34           C  
ATOM   1897  CB  LEU A 123      -1.695  -4.727   2.885  1.00 93.34           C  
ATOM   1898  HB2 LEU A 123      -2.130  -4.755   3.884  1.00 93.34           H  
ATOM   1899  HB3 LEU A 123      -0.949  -5.518   2.798  1.00 93.34           H  
ATOM   1900  O   LEU A 123      -1.496  -5.360   0.026  1.00 93.34           O  
ATOM   1901  CG  LEU A 123      -1.000  -3.348   2.658  1.00 93.34           C  
ATOM   1902  HG  LEU A 123      -0.837  -3.223   1.588  1.00 93.34           H  
ATOM   1903  CD1 LEU A 123      -1.927  -2.201   3.083  1.00 93.34           C  
ATOM   1904 HD11 LEU A 123      -2.408  -1.791   2.194  1.00 93.34           H  
ATOM   1905 HD12 LEU A 123      -1.365  -1.396   3.556  1.00 93.34           H  
ATOM   1906 HD13 LEU A 123      -2.710  -2.537   3.761  1.00 93.34           H  
ATOM   1907  CD2 LEU A 123       0.445  -3.163   3.158  1.00 93.34           C  
ATOM   1908 HD21 LEU A 123       1.022  -2.618   2.411  1.00 93.34           H  
ATOM   1909 HD22 LEU A 123       0.522  -2.505   4.023  1.00 93.34           H  
ATOM   1910 HD23 LEU A 123       0.949  -4.119   3.301  1.00 93.34           H  
ATOM   1911  N   PHE A 124      -2.879  -3.591  -0.013  1.00 95.10           N  
ATOM   1912  H   PHE A 124      -3.597  -3.080   0.481  1.00 95.10           H  
ATOM   1913  CA  PHE A 124      -2.259  -2.948  -1.163  1.00 95.10           C  
ATOM   1914  HA  PHE A 124      -1.889  -3.709  -1.851  1.00 95.10           H  
ATOM   1915  C   PHE A 124      -1.079  -2.073  -0.729  1.00 95.10           C  
ATOM   1916  CB  PHE A 124      -3.334  -2.147  -1.885  1.00 95.10           C  
ATOM   1917  HB2 PHE A 124      -3.808  -1.455  -1.188  1.00 95.10           H  
ATOM   1918  HB3 PHE A 124      -2.862  -1.567  -2.678  1.00 95.10           H  
ATOM   1919  O   PHE A 124      -1.274  -0.980  -0.204  1.00 95.10           O  
ATOM   1920  CG  PHE A 124      -4.379  -3.045  -2.495  1.00 95.10           C  
ATOM   1921  CD1 PHE A 124      -4.158  -3.597  -3.767  1.00 95.10           C  
ATOM   1922  HD1 PHE A 124      -3.246  -3.368  -4.298  1.00 95.10           H  
ATOM   1923  CD2 PHE A 124      -5.531  -3.389  -1.767  1.00 95.10           C  
ATOM   1924  HD2 PHE A 124      -5.690  -2.988  -0.777  1.00 95.10           H  
ATOM   1925  CE1 PHE A 124      -5.108  -4.460  -4.336  1.00 95.10           C  
ATOM   1926  HE1 PHE A 124      -4.947  -4.872  -5.321  1.00 95.10           H  
ATOM   1927  CE2 PHE A 124      -6.467  -4.270  -2.329  1.00 95.10           C  
ATOM   1928  HE2 PHE A 124      -7.341  -4.553  -1.761  1.00 95.10           H  
ATOM   1929  CZ  PHE A 124      -6.260  -4.804  -3.611  1.00 95.10           C  
ATOM   1930  HZ  PHE A 124      -6.980  -5.490  -4.032  1.00 95.10           H  
ATOM   1931  N   VAL A 125       0.155  -2.534  -0.947  1.00 96.73           N  
ATOM   1932  H   VAL A 125       0.250  -3.412  -1.437  1.00 96.73           H  
ATOM   1933  CA  VAL A 125       1.377  -1.915  -0.378  1.00 96.73           C  
ATOM   1934  HA  VAL A 125       1.206  -1.740   0.685  1.00 96.73           H  
ATOM   1935  C   VAL A 125       1.689  -0.520  -0.911  1.00 96.73           C  
ATOM   1936  CB  VAL A 125       2.606  -2.837  -0.517  1.00 96.73           C  
ATOM   1937  HB  VAL A 125       3.456  -2.359  -0.030  1.00 96.73           H  
ATOM   1938  O   VAL A 125       2.414   0.247  -0.285  1.00 96.73           O  
ATOM   1939  CG1 VAL A 125       2.389  -4.204   0.148  1.00 96.73           C  
ATOM   1940 HG11 VAL A 125       3.273  -4.827   0.011  1.00 96.73           H  
ATOM   1941 HG12 VAL A 125       1.528  -4.720  -0.276  1.00 96.73           H  
ATOM   1942 HG13 VAL A 125       2.238  -4.072   1.220  1.00 96.73           H  
ATOM   1943  CG2 VAL A 125       2.968  -3.083  -1.986  1.00 96.73           C  
ATOM   1944 HG21 VAL A 125       3.844  -3.729  -2.050  1.00 96.73           H  
ATOM   1945 HG22 VAL A 125       2.137  -3.571  -2.496  1.00 96.73           H  
ATOM   1946 HG23 VAL A 125       3.203  -2.141  -2.483  1.00 96.73           H  
ATOM   1947  N   ASP A 126       1.101  -0.164  -2.049  1.00 97.35           N  
ATOM   1948  H   ASP A 126       0.550  -0.860  -2.531  1.00 97.35           H  
ATOM   1949  CA  ASP A 126       1.242   1.162  -2.643  1.00 97.35           C  
ATOM   1950  HA  ASP A 126       2.133   1.643  -2.238  1.00 97.35           H  
ATOM   1951  C   ASP A 126       0.076   2.100  -2.312  1.00 97.35           C  
ATOM   1952  CB  ASP A 126       1.457   1.006  -4.151  1.00 97.35           C  
ATOM   1953  HB2 ASP A 126       1.514   1.991  -4.613  1.00 97.35           H  
ATOM   1954  HB3 ASP A 126       0.607   0.477  -4.583  1.00 97.35           H  
ATOM   1955  O   ASP A 126       0.195   3.295  -2.543  1.00 97.35           O  
ATOM   1956  CG  ASP A 126       2.752   0.249  -4.454  1.00 97.35           C  
ATOM   1957  OD1 ASP A 126       3.816   0.618  -3.904  1.00 97.35           O  
ATOM   1958  OD2 ASP A 126       2.716  -0.702  -5.268  1.00 97.35           O  
ATOM   1959  N   HIS A 127      -1.020   1.597  -1.733  1.00 95.07           N  
ATOM   1960  H   HIS A 127      -1.016   0.618  -1.488  1.00 95.07           H  
ATOM   1961  CA  HIS A 127      -2.209   2.392  -1.378  1.00 95.07           C  
ATOM   1962  HA  HIS A 127      -2.085   3.424  -1.707  1.00 95.07           H  
ATOM   1963  C   HIS A 127      -2.470   2.445   0.132  1.00 95.07           C  
ATOM   1964  CB  HIS A 127      -3.426   1.821  -2.109  1.00 95.07           C  
ATOM   1965  HB2 HIS A 127      -3.545   0.774  -1.831  1.00 95.07           H  
ATOM   1966  HB3 HIS A 127      -4.314   2.362  -1.783  1.00 95.07           H  
ATOM   1967  O   HIS A 127      -3.117   3.364   0.619  1.00 95.07           O  
ATOM   1968  CG  HIS A 127      -3.356   1.919  -3.610  1.00 95.07           C  
ATOM   1969  CD2 HIS A 127      -2.968   0.924  -4.459  1.00 95.07           C  
ATOM   1970  HD2 HIS A 127      -2.634  -0.063  -4.177  1.00 95.07           H  
ATOM   1971  ND1 HIS A 127      -3.791   3.009  -4.363  1.00 95.07           N  
ATOM   1972  CE1 HIS A 127      -3.675   2.642  -5.643  1.00 95.07           C  
ATOM   1973  HE1 HIS A 127      -3.986   3.247  -6.482  1.00 95.07           H  
ATOM   1974  NE2 HIS A 127      -3.193   1.393  -5.731  1.00 95.07           N  
ATOM   1975  HE2 HIS A 127      -3.174   0.844  -6.579  1.00 95.07           H  
ATOM   1976  N   GLY A 128      -1.952   1.481   0.894  1.00 92.87           N  
ATOM   1977  H   GLY A 128      -1.465   0.724   0.436  1.00 92.87           H  
ATOM   1978  CA  GLY A 128      -2.072   1.410   2.349  1.00 92.87           C  
ATOM   1979  HA2 GLY A 128      -1.971   2.418   2.751  1.00 92.87           H  
ATOM   1980  HA3 GLY A 128      -1.260   0.801   2.746  1.00 92.87           H  
ATOM   1981  C   GLY A 128      -3.398   0.845   2.862  1.00 92.87           C  
ATOM   1982  O   GLY A 128      -3.506   0.536   4.048  1.00 92.87           O  
ATOM   1983  N   ASN A 129      -4.391   0.661   1.991  1.00 92.30           N  
ATOM   1984  H   ASN A 129      -4.257   0.940   1.030  1.00 92.30           H  
ATOM   1985  CA  ASN A 129      -5.679   0.094   2.362  1.00 92.30           C  
ATOM   1986  HA  ASN A 129      -5.904   0.422   3.377  1.00 92.30           H  
ATOM   1987  C   ASN A 129      -5.655  -1.443   2.362  1.00 92.30           C  
ATOM   1988  CB  ASN A 129      -6.780   0.669   1.460  1.00 92.30           C  
ATOM   1989  HB2 ASN A 129      -7.753   0.439   1.894  1.00 92.30           H  
ATOM   1990  HB3 ASN A 129      -6.693   1.755   1.416  1.00 92.30           H  
ATOM   1991  O   ASN A 129      -4.950  -2.096   1.585  1.00 92.30           O  
ATOM   1992  CG  ASN A 129      -6.712   0.123   0.050  1.00 92.30           C  
ATOM   1993  ND2 ASN A 129      -7.639  -0.723  -0.333  1.00 92.30           N  
ATOM   1994 HD21 ASN A 129      -7.549  -1.085  -1.272  1.00 92.30           H  
ATOM   1995 HD22 ASN A 129      -8.367  -1.003   0.308  1.00 92.30           H  
ATOM   1996  OD1 ASN A 129      -5.806   0.411  -0.710  1.00 92.30           O  
ATOM   1997  N   VAL A 130      -6.498  -2.017   3.216  1.00 90.72           N  
ATOM   1998  H   VAL A 130      -7.069  -1.411   3.788  1.00 90.72           H  
ATOM   1999  CA  VAL A 130      -6.785  -3.454   3.258  1.00 90.72           C  
ATOM   2000  HA  VAL A 130      -5.999  -3.983   2.720  1.00 90.72           H  
ATOM   2001  C   VAL A 130      -8.105  -3.724   2.553  1.00 90.72           C  
ATOM   2002  CB  VAL A 130      -6.801  -3.968   4.707  1.00 90.72           C  
ATOM   2003  HB  VAL A 130      -7.526  -3.401   5.292  1.00 90.72           H  
ATOM   2004  O   VAL A 130      -9.058  -2.966   2.729  1.00 90.72           O  
ATOM   2005  CG1 VAL A 130      -7.143  -5.459   4.812  1.00 90.72           C  
ATOM   2006 HG11 VAL A 130      -8.164  -5.635   4.476  1.00 90.72           H  
ATOM   2007 HG12 VAL A 130      -6.452  -6.038   4.200  1.00 90.72           H  
ATOM   2008 HG13 VAL A 130      -7.067  -5.783   5.850  1.00 90.72           H  
ATOM   2009  CG2 VAL A 130      -5.414  -3.778   5.313  1.00 90.72           C  
ATOM   2010 HG21 VAL A 130      -5.174  -2.717   5.391  1.00 90.72           H  
ATOM   2011 HG22 VAL A 130      -5.376  -4.216   6.310  1.00 90.72           H  
ATOM   2012 HG23 VAL A 130      -4.691  -4.259   4.655  1.00 90.72           H  
ATOM   2013  N   ALA A 131      -8.186  -4.806   1.782  1.00 90.29           N  
ATOM   2014  H   ALA A 131      -7.370  -5.389   1.663  1.00 90.29           H  
ATOM   2015  CA  ALA A 131      -9.452  -5.268   1.223  1.00 90.29           C  
ATOM   2016  HA  ALA A 131     -10.262  -4.923   1.865  1.00 90.29           H  
ATOM   2017  C   ALA A 131      -9.529  -6.792   1.178  1.00 90.29           C  
ATOM   2018  CB  ALA A 131      -9.671  -4.672  -0.173  1.00 90.29           C  
ATOM   2019  HB1 ALA A 131      -9.375  -3.623  -0.194  1.00 90.29           H  
ATOM   2020  HB2 ALA A 131      -9.103  -5.245  -0.905  1.00 90.29           H  
ATOM   2021  HB3 ALA A 131     -10.726  -4.747  -0.438  1.00 90.29           H  
ATOM   2022  O   ALA A 131      -8.512  -7.482   1.146  1.00 90.29           O  
ATOM   2023  N   GLU A 132     -10.753  -7.300   1.137  1.00 88.17           N  
ATOM   2024  H   GLU A 132     -11.544  -6.672   1.143  1.00 88.17           H  
ATOM   2025  CA  GLU A 132     -11.035  -8.689   0.794  1.00 88.17           C  
ATOM   2026  HA  GLU A 132     -10.184  -9.314   1.063  1.00 88.17           H  
ATOM   2027  C   GLU A 132     -11.250  -8.777  -0.718  1.00 88.17           C  
ATOM   2028  CB  GLU A 132     -12.250  -9.209   1.570  1.00 88.17           C  
ATOM   2029  HB2 GLU A 132     -13.145  -8.695   1.220  1.00 88.17           H  
ATOM   2030  HB3 GLU A 132     -12.352 -10.274   1.364  1.00 88.17           H  
ATOM   2031  O   GLU A 132     -12.036  -8.018  -1.291  1.00 88.17           O  
ATOM   2032  CG  GLU A 132     -12.110  -8.989   3.085  1.00 88.17           C  
ATOM   2033  HG2 GLU A 132     -12.111  -7.919   3.289  1.00 88.17           H  
ATOM   2034  HG3 GLU A 132     -11.147  -9.379   3.416  1.00 88.17           H  
ATOM   2035  CD  GLU A 132     -13.245  -9.627   3.899  1.00 88.17           C  
ATOM   2036  OE1 GLU A 132     -13.121  -9.600   5.144  1.00 88.17           O  
ATOM   2037  OE2 GLU A 132     -14.229 -10.107   3.289  1.00 88.17           O  
ATOM   2038  N   VAL A 133     -10.532  -9.681  -1.377  1.00 90.97           N  
ATOM   2039  H   VAL A 133      -9.901 -10.268  -0.851  1.00 90.97           H  
ATOM   2040  CA  VAL A 133     -10.575  -9.876  -2.828  1.00 90.97           C  
ATOM   2041  HA  VAL A 133     -11.444  -9.348  -3.220  1.00 90.97           H  
ATOM   2042  C   VAL A 133     -10.752 -11.357  -3.146  1.00 90.97           C  
ATOM   2043  CB  VAL A 133      -9.329  -9.297  -3.528  1.00 90.97           C  
ATOM   2044  HB  VAL A 133      -9.437  -9.456  -4.601  1.00 90.97           H  
ATOM   2045  O   VAL A 133     -10.282 -12.207  -2.386  1.00 90.97           O  
ATOM   2046  CG1 VAL A 133      -9.215  -7.785  -3.299  1.00 90.97           C  
ATOM   2047 HG11 VAL A 133      -8.990  -7.575  -2.254  1.00 90.97           H  
ATOM   2048 HG12 VAL A 133      -8.418  -7.383  -3.924  1.00 90.97           H  
ATOM   2049 HG13 VAL A 133     -10.153  -7.300  -3.569  1.00 90.97           H  
ATOM   2050  CG2 VAL A 133      -8.016  -9.954  -3.092  1.00 90.97           C  
ATOM   2051 HG21 VAL A 133      -8.024 -11.015  -3.341  1.00 90.97           H  
ATOM   2052 HG22 VAL A 133      -7.184  -9.480  -3.613  1.00 90.97           H  
ATOM   2053 HG23 VAL A 133      -7.872  -9.840  -2.018  1.00 90.97           H  
ATOM   2054  N   PRO A 134     -11.423 -11.716  -4.251  1.00 87.75           N  
ATOM   2055  CA  PRO A 134     -11.505 -13.110  -4.647  1.00 87.75           C  
ATOM   2056  HA  PRO A 134     -11.869 -13.700  -3.806  1.00 87.75           H  
ATOM   2057  C   PRO A 134     -10.124 -13.624  -5.072  1.00 87.75           C  
ATOM   2058  CB  PRO A 134     -12.536 -13.152  -5.773  1.00 87.75           C  
ATOM   2059  HB2 PRO A 134     -13.533 -13.252  -5.344  1.00 87.75           H  
ATOM   2060  HB3 PRO A 134     -12.345 -13.963  -6.475  1.00 87.75           H  
ATOM   2061  O   PRO A 134      -9.348 -12.889  -5.685  1.00 87.75           O  
ATOM   2062  CG  PRO A 134     -12.395 -11.773  -6.419  1.00 87.75           C  
ATOM   2063  HG2 PRO A 134     -13.309 -11.467  -6.928  1.00 87.75           H  
ATOM   2064  HG3 PRO A 134     -11.556 -11.789  -7.115  1.00 87.75           H  
ATOM   2065  CD  PRO A 134     -12.069 -10.860  -5.236  1.00 87.75           C  
ATOM   2066  HD2 PRO A 134     -12.990 -10.457  -4.814  1.00 87.75           H  
ATOM   2067  HD3 PRO A 134     -11.415 -10.050  -5.560  1.00 87.75           H  
ATOM   2068  N   VAL A 135      -9.832 -14.903  -4.823  1.00 85.24           N  
ATOM   2069  H   VAL A 135     -10.504 -15.452  -4.306  1.00 85.24           H  
ATOM   2070  CA  VAL A 135      -8.558 -15.536  -5.235  1.00 85.24           C  
ATOM   2071  HA  VAL A 135      -7.733 -15.000  -4.767  1.00 85.24           H  
ATOM   2072  C   VAL A 135      -8.352 -15.435  -6.753  1.00 85.24           C  
ATOM   2073  CB  VAL A 135      -8.500 -17.003  -4.760  1.00 85.24           C  
ATOM   2074  HB  VAL A 135      -9.382 -17.529  -5.127  1.00 85.24           H  
ATOM   2075  O   VAL A 135      -7.234 -15.257  -7.231  1.00 85.24           O  
ATOM   2076  CG1 VAL A 135      -7.253 -17.741  -5.262  1.00 85.24           C  
ATOM   2077 HG11 VAL A 135      -6.351 -17.202  -4.975  1.00 85.24           H  
ATOM   2078 HG12 VAL A 135      -7.220 -18.744  -4.835  1.00 85.24           H  
ATOM   2079 HG13 VAL A 135      -7.276 -17.848  -6.347  1.00 85.24           H  
ATOM   2080  CG2 VAL A 135      -8.499 -17.058  -3.227  1.00 85.24           C  
ATOM   2081 HG21 VAL A 135      -9.404 -16.604  -2.821  1.00 85.24           H  
ATOM   2082 HG22 VAL A 135      -7.635 -16.527  -2.829  1.00 85.24           H  
ATOM   2083 HG23 VAL A 135      -8.469 -18.094  -2.891  1.00 85.24           H  
ATOM   2084  N   SER A 136      -9.439 -15.410  -7.531  1.00 86.65           N  
ATOM   2085  H   SER A 136     -10.340 -15.513  -7.086  1.00 86.65           H  
ATOM   2086  CA  SER A 136      -9.407 -15.171  -8.981  1.00 86.65           C  
ATOM   2087  HA  SER A 136      -8.793 -15.948  -9.437  1.00 86.65           H  
ATOM   2088  C   SER A 136      -8.811 -13.817  -9.390  1.00 86.65           C  
ATOM   2089  CB  SER A 136     -10.819 -15.293  -9.556  1.00 86.65           C  
ATOM   2090  HB2 SER A 136     -10.786 -15.162 -10.637  1.00 86.65           H  
ATOM   2091  HB3 SER A 136     -11.207 -16.289  -9.341  1.00 86.65           H  
ATOM   2092  O   SER A 136      -8.440 -13.649 -10.553  1.00 86.65           O  
ATOM   2093  OG  SER A 136     -11.686 -14.327  -8.987  1.00 86.65           O  
ATOM   2094  HG  SER A 136     -11.402 -13.447  -9.245  1.00 86.65           H  
ATOM   2095  N   SER A 137      -8.713 -12.859  -8.465  1.00 91.08           N  
ATOM   2096  H   SER A 137      -9.021 -13.077  -7.528  1.00 91.08           H  
ATOM   2097  CA  SER A 137      -8.123 -11.527  -8.652  1.00 91.08           C  
ATOM   2098  HA  SER A 137      -8.022 -11.330  -9.719  1.00 91.08           H  
ATOM   2099  C   SER A 137      -6.713 -11.407  -8.067  1.00 91.08           C  
ATOM   2100  CB  SER A 137      -9.048 -10.447  -8.078  1.00 91.08           C  
ATOM   2101  HB2 SER A 137      -8.539  -9.483  -8.065  1.00 91.08           H  
ATOM   2102  HB3 SER A 137      -9.326 -10.703  -7.055  1.00 91.08           H  
ATOM   2103  O   SER A 137      -6.207 -10.292  -7.969  1.00 91.08           O  
ATOM   2104  OG  SER A 137     -10.208 -10.334  -8.884  1.00 91.08           O  
ATOM   2105  HG  SER A 137      -9.988  -9.803  -9.652  1.00 91.08           H  
ATOM   2106  N   LEU A 138      -6.072 -12.525  -7.708  1.00 91.77           N  
ATOM   2107  H   LEU A 138      -6.565 -13.405  -7.752  1.00 91.77           H  
ATOM   2108  CA  LEU A 138      -4.678 -12.590  -7.265  1.00 91.77           C  
ATOM   2109  HA  LEU A 138      -4.309 -11.584  -7.064  1.00 91.77           H  
ATOM   2110  C   LEU A 138      -3.788 -13.211  -8.341  1.00 91.77           C  
ATOM   2111  CB  LEU A 138      -4.575 -13.409  -5.972  1.00 91.77           C  
ATOM   2112  HB2 LEU A 138      -3.527 -13.459  -5.676  1.00 91.77           H  
ATOM   2113  HB3 LEU A 138      -4.909 -14.425  -6.182  1.00 91.77           H  
ATOM   2114  O   LEU A 138      -4.195 -14.148  -9.028  1.00 91.77           O  
ATOM   2115  CG  LEU A 138      -5.393 -12.876  -4.790  1.00 91.77           C  
ATOM   2116  HG  LEU A 138      -6.456 -12.916  -5.028  1.00 91.77           H  
ATOM   2117  CD1 LEU A 138      -5.134 -13.763  -3.578  1.00 91.77           C  
ATOM   2118 HD11 LEU A 138      -5.342 -14.805  -3.825  1.00 91.77           H  
ATOM   2119 HD12 LEU A 138      -5.793 -13.458  -2.765  1.00 91.77           H  
ATOM   2120 HD13 LEU A 138      -4.098 -13.667  -3.254  1.00 91.77           H  
ATOM   2121  CD2 LEU A 138      -5.020 -11.439  -4.433  1.00 91.77           C  
ATOM   2122 HD21 LEU A 138      -5.499 -11.164  -3.493  1.00 91.77           H  
ATOM   2123 HD22 LEU A 138      -3.939 -11.351  -4.316  1.00 91.77           H  
ATOM   2124 HD23 LEU A 138      -5.366 -10.763  -5.214  1.00 91.77           H  
ATOM   2125  N   ARG A 139      -2.568 -12.698  -8.489  1.00 93.31           N  
ATOM   2126  H   ARG A 139      -2.345 -11.889  -7.926  1.00 93.31           H  
ATOM   2127  CA  ARG A 139      -1.506 -13.221  -9.359  1.00 93.31           C  
ATOM   2128  HA  ARG A 139      -1.753 -14.239  -9.660  1.00 93.31           H  
ATOM   2129  C   ARG A 139      -0.196 -13.294  -8.597  1.00 93.31           C  
ATOM   2130  CB  ARG A 139      -1.321 -12.342 -10.609  1.00 93.31           C  
ATOM   2131  HB2 ARG A 139      -0.512 -12.747 -11.217  1.00 93.31           H  
ATOM   2132  HB3 ARG A 139      -1.032 -11.339 -10.297  1.00 93.31           H  
ATOM   2133  O   ARG A 139       0.048 -12.510  -7.677  1.00 93.31           O  
ATOM   2134  CG  ARG A 139      -2.567 -12.222 -11.482  1.00 93.31           C  
ATOM   2135  HG2 ARG A 139      -2.342 -11.574 -12.330  1.00 93.31           H  
ATOM   2136  HG3 ARG A 139      -3.377 -11.777 -10.905  1.00 93.31           H  
ATOM   2137  CD  ARG A 139      -3.012 -13.579 -12.012  1.00 93.31           C  
ATOM   2138  HD2 ARG A 139      -3.264 -14.249 -11.190  1.00 93.31           H  
ATOM   2139  HD3 ARG A 139      -2.183 -14.065 -12.528  1.00 93.31           H  
ATOM   2140  NE  ARG A 139      -4.162 -13.435 -12.906  1.00 93.31           N  
ATOM   2141  HE  ARG A 139      -3.965 -13.321 -13.890  1.00 93.31           H  
ATOM   2142  NH1 ARG A 139      -5.775 -13.634 -11.291  1.00 93.31           N  
ATOM   2143 HH11 ARG A 139      -5.064 -13.774 -10.588  1.00 93.31           H  
ATOM   2144 HH12 ARG A 139      -6.749 -13.699 -11.033  1.00 93.31           H  
ATOM   2145  NH2 ARG A 139      -6.371 -13.502 -13.419  1.00 93.31           N  
ATOM   2146 HH21 ARG A 139      -7.321 -13.623 -13.098  1.00 93.31           H  
ATOM   2147 HH22 ARG A 139      -6.097 -13.768 -14.354  1.00 93.31           H  
ATOM   2148  CZ  ARG A 139      -5.421 -13.519 -12.536  1.00 93.31           C  
ATOM   2149  N   LYS A 140       0.672 -14.212  -9.014  1.00 94.08           N  
ATOM   2150  H   LYS A 140       0.413 -14.810  -9.786  1.00 94.08           H  
ATOM   2151  CA  LYS A 140       1.998 -14.368  -8.423  1.00 94.08           C  
ATOM   2152  HA  LYS A 140       1.885 -14.469  -7.343  1.00 94.08           H  
ATOM   2153  C   LYS A 140       2.857 -13.138  -8.701  1.00 94.08           C  
ATOM   2154  CB  LYS A 140       2.632 -15.649  -8.961  1.00 94.08           C  
ATOM   2155  HB2 LYS A 140       2.876 -15.527 -10.016  1.00 94.08           H  
ATOM   2156  HB3 LYS A 140       1.918 -16.468  -8.866  1.00 94.08           H  
ATOM   2157  O   LYS A 140       2.945 -12.689  -9.846  1.00 94.08           O  
ATOM   2158  CG  LYS A 140       3.896 -16.004  -8.172  1.00 94.08           C  
ATOM   2159  HG2 LYS A 140       4.675 -15.269  -8.378  1.00 94.08           H  
ATOM   2160  HG3 LYS A 140       3.683 -16.020  -7.103  1.00 94.08           H  
ATOM   2161  CD  LYS A 140       4.367 -17.381  -8.619  1.00 94.08           C  
ATOM   2162  HD2 LYS A 140       3.637 -18.146  -8.356  1.00 94.08           H  
ATOM   2163  HD3 LYS A 140       4.451 -17.340  -9.705  1.00 94.08           H  
ATOM   2164  CE  LYS A 140       5.737 -17.731  -8.047  1.00 94.08           C  
ATOM   2165  HE2 LYS A 140       6.167 -18.523  -8.661  1.00 94.08           H  
ATOM   2166  HE3 LYS A 140       6.384 -16.859  -8.137  1.00 94.08           H  
ATOM   2167  NZ  LYS A 140       5.697 -18.176  -6.639  1.00 94.08           N  
ATOM   2168  HZ1 LYS A 140       5.368 -17.450  -6.020  1.00 94.08           H  
ATOM   2169  HZ2 LYS A 140       5.094 -18.981  -6.545  1.00 94.08           H  
ATOM   2170  HZ3 LYS A 140       6.636 -18.448  -6.386  1.00 94.08           H  
ATOM   2171  N   MET A 141       3.485 -12.597  -7.660  1.00 97.29           N  
ATOM   2172  H   MET A 141       3.407 -13.044  -6.758  1.00 97.29           H  
ATOM   2173  CA  MET A 141       4.449 -11.511  -7.804  1.00 97.29           C  
ATOM   2174  HA  MET A 141       4.027 -10.759  -8.471  1.00 97.29           H  
ATOM   2175  C   MET A 141       5.749 -12.037  -8.413  1.00 97.29           C  
ATOM   2176  CB  MET A 141       4.719 -10.864  -6.439  1.00 97.29           C  
ATOM   2177  HB2 MET A 141       5.223 -11.583  -5.794  1.00 97.29           H  
ATOM   2178  HB3 MET A 141       3.766 -10.597  -5.982  1.00 97.29           H  
ATOM   2179  O   MET A 141       6.241 -13.090  -8.018  1.00 97.29           O  
ATOM   2180  CG  MET A 141       5.577  -9.598  -6.539  1.00 97.29           C  
ATOM   2181  HG2 MET A 141       5.846  -9.281  -5.532  1.00 97.29           H  
ATOM   2182  HG3 MET A 141       6.506  -9.825  -7.063  1.00 97.29           H  
ATOM   2183  SD  MET A 141       4.750  -8.223  -7.377  1.00 97.29           S  
ATOM   2184  CE  MET A 141       3.740  -7.646  -5.995  1.00 97.29           C  
ATOM   2185  HE1 MET A 141       4.325  -6.969  -5.374  1.00 97.29           H  
ATOM   2186  HE2 MET A 141       2.858  -7.134  -6.380  1.00 97.29           H  
ATOM   2187  HE3 MET A 141       3.427  -8.491  -5.382  1.00 97.29           H  
ATOM   2188  N   LEU A 142       6.335 -11.268  -9.329  1.00 97.42           N  
ATOM   2189  H   LEU A 142       5.900 -10.384  -9.552  1.00 97.42           H  
ATOM   2190  CA  LEU A 142       7.680 -11.516  -9.847  1.00 97.42           C  
ATOM   2191  HA  LEU A 142       8.039 -12.479  -9.484  1.00 97.42           H  
ATOM   2192  C   LEU A 142       8.652 -10.457  -9.338  1.00 97.42           C  
ATOM   2193  CB  LEU A 142       7.672 -11.550 -11.382  1.00 97.42           C  
ATOM   2194  HB2 LEU A 142       7.346 -10.577 -11.749  1.00 97.42           H  
ATOM   2195  HB3 LEU A 142       8.692 -11.713 -11.730  1.00 97.42           H  
ATOM   2196  O   LEU A 142       8.272  -9.302  -9.131  1.00 97.42           O  
ATOM   2197  CG  LEU A 142       6.770 -12.635 -11.988  1.00 97.42           C  
ATOM   2198  HG  LEU A 142       5.736 -12.453 -11.696  1.00 97.42           H  
ATOM   2199  CD1 LEU A 142       6.872 -12.536 -13.502  1.00 97.42           C  
ATOM   2200 HD11 LEU A 142       6.197 -13.274 -13.935  1.00 97.42           H  
ATOM   2201 HD12 LEU A 142       7.893 -12.727 -13.833  1.00 97.42           H  
ATOM   2202 HD13 LEU A 142       6.547 -11.545 -13.818  1.00 97.42           H  
ATOM   2203  CD2 LEU A 142       7.171 -14.047 -11.571  1.00 97.42           C  
ATOM   2204 HD21 LEU A 142       8.218 -14.240 -11.805  1.00 97.42           H  
ATOM   2205 HD22 LEU A 142       7.003 -14.185 -10.503  1.00 97.42           H  
ATOM   2206 HD23 LEU A 142       6.547 -14.776 -12.088  1.00 97.42           H  
ATOM   2207  N   ALA A 143       9.926 -10.837  -9.223  1.00 97.40           N  
ATOM   2208  H   ALA A 143      10.150 -11.811  -9.365  1.00 97.40           H  
ATOM   2209  CA  ALA A 143      10.979  -9.972  -8.695  1.00 97.40           C  
ATOM   2210  HA  ALA A 143      10.760  -9.749  -7.651  1.00 97.40           H  
ATOM   2211  C   ALA A 143      11.071  -8.630  -9.450  1.00 97.40           C  
ATOM   2212  CB  ALA A 143      12.298 -10.750  -8.739  1.00 97.40           C  
ATOM   2213  HB1 ALA A 143      13.096 -10.137  -8.320  1.00 97.40           H  
ATOM   2214  HB2 ALA A 143      12.554 -11.012  -9.766  1.00 97.40           H  
ATOM   2215  HB3 ALA A 143      12.216 -11.658  -8.141  1.00 97.40           H  
ATOM   2216  O   ALA A 143      11.267  -7.587  -8.838  1.00 97.40           O  
ATOM   2217  N   GLU A 144      10.809  -8.606 -10.764  1.00 97.72           N  
ATOM   2218  H   GLU A 144      10.587  -9.482 -11.216  1.00 97.72           H  
ATOM   2219  CA  GLU A 144      10.866  -7.379 -11.580  1.00 97.72           C  
ATOM   2220  HA  GLU A 144      11.856  -6.946 -11.440  1.00 97.72           H  
ATOM   2221  C   GLU A 144       9.861  -6.273 -11.196  1.00 97.72           C  
ATOM   2222  CB  GLU A 144      10.709  -7.723 -13.072  1.00 97.72           C  
ATOM   2223  HB2 GLU A 144      11.406  -8.518 -13.336  1.00 97.72           H  
ATOM   2224  HB3 GLU A 144      10.993  -6.839 -13.643  1.00 97.72           H  
ATOM   2225  O   GLU A 144       9.946  -5.157 -11.727  1.00 97.72           O  
ATOM   2226  CG  GLU A 144       9.285  -8.138 -13.488  1.00 97.72           C  
ATOM   2227  HG2 GLU A 144       9.082  -9.145 -13.124  1.00 97.72           H  
ATOM   2228  HG3 GLU A 144       8.549  -7.464 -13.051  1.00 97.72           H  
ATOM   2229  CD  GLU A 144       9.138  -8.071 -15.012  1.00 97.72           C  
ATOM   2230  OE1 GLU A 144       9.207  -9.132 -15.668  1.00 97.72           O  
ATOM   2231  OE2 GLU A 144       9.026  -6.943 -15.566  1.00 97.72           O  
ATOM   2232  N   PHE A 145       8.893  -6.587 -10.330  1.00 98.41           N  
ATOM   2233  H   PHE A 145       8.862  -7.533  -9.976  1.00 98.41           H  
ATOM   2234  CA  PHE A 145       7.896  -5.651  -9.811  1.00 98.41           C  
ATOM   2235  HA  PHE A 145       7.910  -4.747 -10.420  1.00 98.41           H  
ATOM   2236  C   PHE A 145       8.191  -5.194  -8.372  1.00 98.41           C  
ATOM   2237  CB  PHE A 145       6.501  -6.281  -9.937  1.00 98.41           C  
ATOM   2238  HB2 PHE A 145       6.467  -7.137  -9.262  1.00 98.41           H  
ATOM   2239  HB3 PHE A 145       5.753  -5.564  -9.599  1.00 98.41           H  
ATOM   2240  O   PHE A 145       7.470  -4.339  -7.854  1.00 98.41           O  
ATOM   2241  CG  PHE A 145       6.119  -6.744 -11.333  1.00 98.41           C  
ATOM   2242  CD1 PHE A 145       6.141  -5.845 -12.417  1.00 98.41           C  
ATOM   2243  HD1 PHE A 145       6.431  -4.818 -12.257  1.00 98.41           H  
ATOM   2244  CD2 PHE A 145       5.750  -8.084 -11.551  1.00 98.41           C  
ATOM   2245  HD2 PHE A 145       5.732  -8.778 -10.724  1.00 98.41           H  
ATOM   2246  CE1 PHE A 145       5.805  -6.288 -13.709  1.00 98.41           C  
ATOM   2247  HE1 PHE A 145       5.838  -5.607 -14.547  1.00 98.41           H  
ATOM   2248  CE2 PHE A 145       5.417  -8.528 -12.843  1.00 98.41           C  
ATOM   2249  HE2 PHE A 145       5.154  -9.562 -13.005  1.00 98.41           H  
ATOM   2250  CZ  PHE A 145       5.448  -7.630 -13.922  1.00 98.41           C  
ATOM   2251  HZ  PHE A 145       5.213  -7.977 -14.917  1.00 98.41           H  
ATOM   2252  N   VAL A 146       9.241  -5.713  -7.725  1.00 98.04           N  
ATOM   2253  H   VAL A 146       9.804  -6.402  -8.201  1.00 98.04           H  
ATOM   2254  CA  VAL A 146       9.601  -5.373  -6.331  1.00 98.04           C  
ATOM   2255  HA  VAL A 146       9.068  -4.471  -6.032  1.00 98.04           H  
ATOM   2256  C   VAL A 146      11.082  -5.029  -6.145  1.00 98.04           C  
ATOM   2257  CB  VAL A 146       9.171  -6.479  -5.346  1.00 98.04           C  
ATOM   2258  HB  VAL A 146       9.439  -6.161  -4.338  1.00 98.04           H  
ATOM   2259  O   VAL A 146      11.394  -4.141  -5.357  1.00 98.04           O  
ATOM   2260  CG1 VAL A 146       7.649  -6.684  -5.386  1.00 98.04           C  
ATOM   2261 HG11 VAL A 146       7.365  -7.449  -4.663  1.00 98.04           H  
ATOM   2262 HG12 VAL A 146       7.147  -5.751  -5.130  1.00 98.04           H  
ATOM   2263 HG13 VAL A 146       7.331  -7.016  -6.374  1.00 98.04           H  
ATOM   2264  CG2 VAL A 146       9.836  -7.830  -5.616  1.00 98.04           C  
ATOM   2265 HG21 VAL A 146      10.922  -7.738  -5.598  1.00 98.04           H  
ATOM   2266 HG22 VAL A 146       9.508  -8.228  -6.576  1.00 98.04           H  
ATOM   2267 HG23 VAL A 146       9.558  -8.516  -4.816  1.00 98.04           H  
ATOM   2268  N   THR A 147      11.992  -5.653  -6.899  1.00 97.21           N  
ATOM   2269  H   THR A 147      11.697  -6.386  -7.528  1.00 97.21           H  
ATOM   2270  CA  THR A 147      13.434  -5.378  -6.829  1.00 97.21           C  
ATOM   2271  HA  THR A 147      13.763  -5.523  -5.800  1.00 97.21           H  
ATOM   2272  C   THR A 147      13.724  -3.937  -7.233  1.00 97.21           C  
ATOM   2273  CB  THR A 147      14.226  -6.332  -7.735  1.00 97.21           C  
ATOM   2274  HB  THR A 147      13.945  -6.162  -8.774  1.00 97.21           H  
ATOM   2275  O   THR A 147      13.308  -3.501  -8.307  1.00 97.21           O  
ATOM   2276  CG2 THR A 147      15.737  -6.161  -7.592  1.00 97.21           C  
ATOM   2277 HG21 THR A 147      16.043  -5.184  -7.967  1.00 97.21           H  
ATOM   2278 HG22 THR A 147      16.249  -6.925  -8.177  1.00 97.21           H  
ATOM   2279 HG23 THR A 147      16.033  -6.248  -6.547  1.00 97.21           H  
ATOM   2280  OG1 THR A 147      13.943  -7.674  -7.407  1.00 97.21           O  
ATOM   2281  HG1 THR A 147      14.191  -7.815  -6.490  1.00 97.21           H  
ATOM   2282  N   ASP A 148      14.429  -3.204  -6.366  1.00 96.79           N  
ATOM   2283  H   ASP A 148      14.799  -3.656  -5.542  1.00 96.79           H  
ATOM   2284  CA  ASP A 148      14.730  -1.771  -6.509  1.00 96.79           C  
ATOM   2285  HA  ASP A 148      15.151  -1.447  -5.557  1.00 96.79           H  
ATOM   2286  C   ASP A 148      13.482  -0.890  -6.723  1.00 96.79           C  
ATOM   2287  CB  ASP A 148      15.829  -1.549  -7.562  1.00 96.79           C  
ATOM   2288  HB2 ASP A 148      16.091  -0.491  -7.584  1.00 96.79           H  
ATOM   2289  HB3 ASP A 148      15.445  -1.818  -8.546  1.00 96.79           H  
ATOM   2290  O   ASP A 148      13.550   0.208  -7.282  1.00 96.79           O  
ATOM   2291  CG  ASP A 148      17.104  -2.344  -7.271  1.00 96.79           C  
ATOM   2292  OD1 ASP A 148      17.509  -2.388  -6.089  1.00 96.79           O  
ATOM   2293  OD2 ASP A 148      17.681  -2.883  -8.245  1.00 96.79           O  
ATOM   2294  N   LEU A 149      12.319  -1.377  -6.279  1.00 98.44           N  
ATOM   2295  H   LEU A 149      12.330  -2.297  -5.861  1.00 98.44           H  
ATOM   2296  CA  LEU A 149      11.030  -0.707  -6.379  1.00 98.44           C  
ATOM   2297  HA  LEU A 149      11.178   0.323  -6.701  1.00 98.44           H  
ATOM   2298  C   LEU A 149      10.372  -0.655  -4.993  1.00 98.44           C  
ATOM   2299  CB  LEU A 149      10.158  -1.421  -7.433  1.00 98.44           C  
ATOM   2300  HB2 LEU A 149      10.115  -2.481  -7.186  1.00 98.44           H  
ATOM   2301  HB3 LEU A 149       9.145  -1.024  -7.373  1.00 98.44           H  
ATOM   2302  O   LEU A 149       9.404  -1.375  -4.754  1.00 98.44           O  
ATOM   2303  CG  LEU A 149      10.649  -1.270  -8.883  1.00 98.44           C  
ATOM   2304  HG  LEU A 149      11.683  -1.601  -8.979  1.00 98.44           H  
ATOM   2305  CD1 LEU A 149       9.781  -2.135  -9.801  1.00 98.44           C  
ATOM   2306 HD11 LEU A 149       9.911  -3.179  -9.514  1.00 98.44           H  
ATOM   2307 HD12 LEU A 149       8.731  -1.862  -9.694  1.00 98.44           H  
ATOM   2308 HD13 LEU A 149      10.110  -2.028 -10.834  1.00 98.44           H  
ATOM   2309  CD2 LEU A 149      10.551   0.180  -9.364  1.00 98.44           C  
ATOM   2310 HD21 LEU A 149       9.564   0.578  -9.130  1.00 98.44           H  
ATOM   2311 HD22 LEU A 149      10.767   0.239 -10.431  1.00 98.44           H  
ATOM   2312 HD23 LEU A 149      11.302   0.772  -8.840  1.00 98.44           H  
ATOM   2313  N   PRO A 150      10.845   0.192  -4.063  1.00 98.60           N  
ATOM   2314  CA  PRO A 150      10.205   0.342  -2.760  1.00 98.60           C  
ATOM   2315  HA  PRO A 150      10.323  -0.590  -2.206  1.00 98.60           H  
ATOM   2316  C   PRO A 150       8.702   0.673  -2.858  1.00 98.60           C  
ATOM   2317  CB  PRO A 150      10.986   1.445  -2.047  1.00 98.60           C  
ATOM   2318  HB2 PRO A 150      11.709   1.003  -1.361  1.00 98.60           H  
ATOM   2319  HB3 PRO A 150      10.311   2.119  -1.520  1.00 98.60           H  
ATOM   2320  O   PRO A 150       8.259   1.390  -3.763  1.00 98.60           O  
ATOM   2321  CG  PRO A 150      11.715   2.197  -3.158  1.00 98.60           C  
ATOM   2322  HG2 PRO A 150      11.058   2.959  -3.577  1.00 98.60           H  
ATOM   2323  HG3 PRO A 150      12.645   2.642  -2.804  1.00 98.60           H  
ATOM   2324  CD  PRO A 150      11.964   1.115  -4.199  1.00 98.60           C  
ATOM   2325  HD2 PRO A 150      12.890   0.589  -3.969  1.00 98.60           H  
ATOM   2326  HD3 PRO A 150      12.025   1.560  -5.192  1.00 98.60           H  
ATOM   2327  N   ALA A 151       7.902   0.143  -1.938  1.00 98.43           N  
ATOM   2328  H   ALA A 151       8.325  -0.428  -1.221  1.00 98.43           H  
ATOM   2329  CA  ALA A 151       6.501   0.502  -1.752  1.00 98.43           C  
ATOM   2330  HA  ALA A 151       5.982   0.444  -2.709  1.00 98.43           H  
ATOM   2331  C   ALA A 151       6.343   1.943  -1.267  1.00 98.43           C  
ATOM   2332  CB  ALA A 151       5.850  -0.511  -0.817  1.00 98.43           C  
ATOM   2333  HB1 ALA A 151       6.462  -0.654   0.074  1.00 98.43           H  
ATOM   2334  HB2 ALA A 151       5.742  -1.457  -1.348  1.00 98.43           H  
ATOM   2335  HB3 ALA A 151       4.861  -0.162  -0.517  1.00 98.43           H  
ATOM   2336  O   ALA A 151       7.224   2.501  -0.610  1.00 98.43           O  
ATOM   2337  N   VAL A 152       5.230   2.573  -1.642  1.00 98.43           N  
ATOM   2338  H   VAL A 152       4.560   2.062  -2.200  1.00 98.43           H  
ATOM   2339  CA  VAL A 152       5.055   4.022  -1.441  1.00 98.43           C  
ATOM   2340  HA  VAL A 152       6.016   4.447  -1.153  1.00 98.43           H  
ATOM   2341  C   VAL A 152       4.120   4.392  -0.296  1.00 98.43           C  
ATOM   2342  CB  VAL A 152       4.667   4.744  -2.741  1.00 98.43           C  
ATOM   2343  HB  VAL A 152       4.575   5.809  -2.527  1.00 98.43           H  
ATOM   2344  O   VAL A 152       4.197   5.526   0.169  1.00 98.43           O  
ATOM   2345  CG1 VAL A 152       5.763   4.579  -3.801  1.00 98.43           C  
ATOM   2346 HG11 VAL A 152       5.470   5.084  -4.721  1.00 98.43           H  
ATOM   2347 HG12 VAL A 152       6.690   5.017  -3.431  1.00 98.43           H  
ATOM   2348 HG13 VAL A 152       5.931   3.522  -4.012  1.00 98.43           H  
ATOM   2349  CG2 VAL A 152       3.334   4.273  -3.319  1.00 98.43           C  
ATOM   2350 HG21 VAL A 152       3.386   3.216  -3.577  1.00 98.43           H  
ATOM   2351 HG22 VAL A 152       3.094   4.843  -4.217  1.00 98.43           H  
ATOM   2352 HG23 VAL A 152       2.540   4.426  -2.588  1.00 98.43           H  
ATOM   2353  N   ALA A 153       3.261   3.483   0.175  1.00 97.58           N  
ATOM   2354  H   ALA A 153       3.277   2.541  -0.188  1.00 97.58           H  
ATOM   2355  CA  ALA A 153       2.322   3.776   1.255  1.00 97.58           C  
ATOM   2356  HA  ALA A 153       2.083   4.839   1.229  1.00 97.58           H  
ATOM   2357  C   ALA A 153       2.946   3.514   2.628  1.00 97.58           C  
ATOM   2358  CB  ALA A 153       1.012   3.018   1.026  1.00 97.58           C  
ATOM   2359  HB1 ALA A 153       1.177   1.942   1.080  1.00 97.58           H  
ATOM   2360  HB2 ALA A 153       0.293   3.297   1.797  1.00 97.58           H  
ATOM   2361  HB3 ALA A 153       0.598   3.287   0.054  1.00 97.58           H  
ATOM   2362  O   ALA A 153       2.675   2.500   3.270  1.00 97.58           O  
ATOM   2363  N   CYS A 154       3.781   4.446   3.085  1.00 96.70           N  
ATOM   2364  H   CYS A 154       3.951   5.270   2.525  1.00 96.70           H  
ATOM   2365  CA  CYS A 154       4.343   4.392   4.429  1.00 96.70           C  
ATOM   2366  HA  CYS A 154       4.845   3.433   4.556  1.00 96.70           H  
ATOM   2367  C   CYS A 154       3.227   4.485   5.477  1.00 96.70           C  
ATOM   2368  CB  CYS A 154       5.374   5.511   4.617  1.00 96.70           C  
ATOM   2369  HB2 CYS A 154       5.753   5.472   5.638  1.00 96.70           H  
ATOM   2370  HB3 CYS A 154       4.902   6.478   4.444  1.00 96.70           H  
ATOM   2371  O   CYS A 154       2.275   5.251   5.320  1.00 96.70           O  
ATOM   2372  SG  CYS A 154       6.748   5.269   3.455  1.00 96.70           S  
ATOM   2373  HG  CYS A 154       7.616   6.143   3.974  1.00 96.70           H  
ATOM   2374  N   GLN A 155       3.369   3.732   6.564  1.00 94.58           N  
ATOM   2375  H   GLN A 155       4.225   3.204   6.656  1.00 94.58           H  
ATOM   2376  CA  GLN A 155       2.490   3.784   7.724  1.00 94.58           C  
ATOM   2377  HA  GLN A 155       1.466   3.949   7.390  1.00 94.58           H  
ATOM   2378  C   GLN A 155       2.897   4.944   8.625  1.00 94.58           C  
ATOM   2379  CB  GLN A 155       2.548   2.455   8.480  1.00 94.58           C  
ATOM   2380  HB2 GLN A 155       3.593   2.201   8.662  1.00 94.58           H  
ATOM   2381  HB3 GLN A 155       2.039   2.556   9.439  1.00 94.58           H  
ATOM   2382  O   GLN A 155       4.066   5.115   8.975  1.00 94.58           O  
ATOM   2383  CG  GLN A 155       1.865   1.346   7.669  1.00 94.58           C  
ATOM   2384  HG2 GLN A 155       2.263   1.324   6.655  1.00 94.58           H  
ATOM   2385  HG3 GLN A 155       0.798   1.559   7.607  1.00 94.58           H  
ATOM   2386  CD  GLN A 155       2.067  -0.037   8.264  1.00 94.58           C  
ATOM   2387  NE2 GLN A 155       1.247  -1.001   7.908  1.00 94.58           N  
ATOM   2388 HE21 GLN A 155       1.595  -1.922   8.133  1.00 94.58           H  
ATOM   2389 HE22 GLN A 155       0.609  -0.823   7.146  1.00 94.58           H  
ATOM   2390  OE1 GLN A 155       2.967  -0.308   9.033  1.00 94.58           O  
ATOM   2391  N   ILE A 156       1.913   5.744   9.007  1.00 96.42           N  
ATOM   2392  H   ILE A 156       0.976   5.543   8.686  1.00 96.42           H  
ATOM   2393  CA  ILE A 156       2.118   7.021   9.671  1.00 96.42           C  
ATOM   2394  HA  ILE A 156       3.177   7.168   9.887  1.00 96.42           H  
ATOM   2395  C   ILE A 156       1.345   7.035  10.979  1.00 96.42           C  
ATOM   2396  CB  ILE A 156       1.650   8.159   8.753  1.00 96.42           C  
ATOM   2397  HB  ILE A 156       0.574   8.034   8.627  1.00 96.42           H  
ATOM   2398  O   ILE A 156       0.130   6.838  10.992  1.00 96.42           O  
ATOM   2399  CG1 ILE A 156       2.264   8.137   7.341  1.00 96.42           C  
ATOM   2400 HG12 ILE A 156       1.845   8.963   6.766  1.00 96.42           H  
ATOM   2401 HG13 ILE A 156       1.946   7.224   6.837  1.00 96.42           H  
ATOM   2402  CG2 ILE A 156       1.874   9.523   9.403  1.00 96.42           C  
ATOM   2403 HG21 ILE A 156       1.545  10.295   8.708  1.00 96.42           H  
ATOM   2404 HG22 ILE A 156       1.281   9.612  10.313  1.00 96.42           H  
ATOM   2405 HG23 ILE A 156       2.929   9.653   9.644  1.00 96.42           H  
ATOM   2406  CD1 ILE A 156       3.789   8.228   7.269  1.00 96.42           C  
ATOM   2407 HD11 ILE A 156       4.067   8.127   6.220  1.00 96.42           H  
ATOM   2408 HD12 ILE A 156       4.255   7.419   7.832  1.00 96.42           H  
ATOM   2409 HD13 ILE A 156       4.135   9.190   7.645  1.00 96.42           H  
ATOM   2410  N   VAL A 157       2.049   7.338  12.063  1.00 95.86           N  
ATOM   2411  H   VAL A 157       3.046   7.462  11.955  1.00 95.86           H  
ATOM   2412  CA  VAL A 157       1.460   7.690  13.353  1.00 95.86           C  
ATOM   2413  HA  VAL A 157       0.420   7.364  13.383  1.00 95.86           H  
ATOM   2414  C   VAL A 157       1.502   9.207  13.488  1.00 95.86           C  
ATOM   2415  CB  VAL A 157       2.205   7.003  14.511  1.00 95.86           C  
ATOM   2416  HB  VAL A 157       3.230   7.372  14.553  1.00 95.86           H  
ATOM   2417  O   VAL A 157       2.569   9.813  13.405  1.00 95.86           O  
ATOM   2418  CG1 VAL A 157       1.522   7.306  15.851  1.00 95.86           C  
ATOM   2419 HG11 VAL A 157       0.485   6.969  15.827  1.00 95.86           H  
ATOM   2420 HG12 VAL A 157       1.546   8.377  16.053  1.00 95.86           H  
ATOM   2421 HG13 VAL A 157       2.051   6.798  16.657  1.00 95.86           H  
ATOM   2422  CG2 VAL A 157       2.253   5.479  14.331  1.00 95.86           C  
ATOM   2423 HG21 VAL A 157       2.732   5.018  15.194  1.00 95.86           H  
ATOM   2424 HG22 VAL A 157       2.833   5.226  13.443  1.00 95.86           H  
ATOM   2425 HG23 VAL A 157       1.242   5.086  14.221  1.00 95.86           H  
ATOM   2426  N   ILE A 158       0.352   9.837  13.694  1.00 97.36           N  
ATOM   2427  H   ILE A 158      -0.498   9.293  13.742  1.00 97.36           H  
ATOM   2428  CA  ILE A 158       0.278  11.270  13.975  1.00 97.36           C  
ATOM   2429  HA  ILE A 158       1.064  11.784  13.422  1.00 97.36           H  
ATOM   2430  C   ILE A 158       0.549  11.462  15.469  1.00 97.36           C  
ATOM   2431  CB  ILE A 158      -1.073  11.859  13.513  1.00 97.36           C  
ATOM   2432  HB  ILE A 158      -1.872  11.376  14.076  1.00 97.36           H  
ATOM   2433  O   ILE A 158      -0.225  11.010  16.315  1.00 97.36           O  
ATOM   2434  CG1 ILE A 158      -1.309  11.599  12.004  1.00 97.36           C  
ATOM   2435 HG12 ILE A 158      -0.604  12.189  11.419  1.00 97.36           H  
ATOM   2436 HG13 ILE A 158      -1.135  10.548  11.774  1.00 97.36           H  
ATOM   2437  CG2 ILE A 158      -1.096  13.372  13.806  1.00 97.36           C  
ATOM   2438 HG21 ILE A 158      -0.991  13.550  14.876  1.00 97.36           H  
ATOM   2439 HG22 ILE A 158      -2.043  13.812  13.494  1.00 97.36           H  
ATOM   2440 HG23 ILE A 158      -0.277  13.869  13.285  1.00 97.36           H  
ATOM   2441  CD1 ILE A 158      -2.736  11.913  11.540  1.00 97.36           C  
ATOM   2442 HD11 ILE A 158      -2.940  12.981  11.618  1.00 97.36           H  
ATOM   2443 HD12 ILE A 158      -2.849  11.616  10.497  1.00 97.36           H  
ATOM   2444 HD13 ILE A 158      -3.454  11.357  12.143  1.00 97.36           H  
ATOM   2445  N   GLU A 159       1.663  12.109  15.802  1.00 97.90           N  
ATOM   2446  H   GLU A 159       2.257  12.478  15.073  1.00 97.90           H  
ATOM   2447  CA  GLU A 159       2.006  12.428  17.186  1.00 97.90           C  
ATOM   2448  HA  GLU A 159       1.995  11.500  17.757  1.00 97.90           H  
ATOM   2449  C   GLU A 159       0.957  13.356  17.808  1.00 97.90           C  
ATOM   2450  CB  GLU A 159       3.413  13.035  17.308  1.00 97.90           C  
ATOM   2451  HB2 GLU A 159       3.567  13.323  18.348  1.00 97.90           H  
ATOM   2452  HB3 GLU A 159       3.481  13.929  16.687  1.00 97.90           H  
ATOM   2453  O   GLU A 159       0.334  14.171  17.127  1.00 97.90           O  
ATOM   2454  CG  GLU A 159       4.513  12.040  16.915  1.00 97.90           C  
ATOM   2455  HG2 GLU A 159       4.507  11.912  15.833  1.00 97.90           H  
ATOM   2456  HG3 GLU A 159       4.282  11.075  17.367  1.00 97.90           H  
ATOM   2457  CD  GLU A 159       5.917  12.480  17.368  1.00 97.90           C  
ATOM   2458  OE1 GLU A 159       6.715  11.580  17.707  1.00 97.90           O  
ATOM   2459  OE2 GLU A 159       6.205  13.700  17.364  1.00 97.90           O  
ATOM   2460  N   ASP A 160       0.749  13.196  19.116  1.00 97.18           N  
ATOM   2461  H   ASP A 160       1.398  12.612  19.626  1.00 97.18           H  
ATOM   2462  CA  ASP A 160      -0.225  13.948  19.915  1.00 97.18           C  
ATOM   2463  HA  ASP A 160      -0.228  13.487  20.903  1.00 97.18           H  
ATOM   2464  C   ASP A 160      -1.689  13.844  19.440  1.00 97.18           C  
ATOM   2465  CB  ASP A 160       0.267  15.390  20.123  1.00 97.18           C  
ATOM   2466  HB2 ASP A 160       0.316  15.903  19.163  1.00 97.18           H  
ATOM   2467  HB3 ASP A 160      -0.440  15.924  20.757  1.00 97.18           H  
ATOM   2468  O   ASP A 160      -2.557  14.590  19.906  1.00 97.18           O  
ATOM   2469  CG  ASP A 160       1.640  15.436  20.799  1.00 97.18           C  
ATOM   2470  OD1 ASP A 160       1.826  14.668  21.775  1.00 97.18           O  
ATOM   2471  OD2 ASP A 160       2.477  16.260  20.368  1.00 97.18           O  
ATOM   2472  N   PHE A 161      -2.006  12.877  18.569  1.00 96.29           N  
ATOM   2473  H   PHE A 161      -1.261  12.340  18.147  1.00 96.29           H  
ATOM   2474  CA  PHE A 161      -3.380  12.639  18.145  1.00 96.29           C  
ATOM   2475  HA  PHE A 161      -3.718  13.583  17.719  1.00 96.29           H  
ATOM   2476  C   PHE A 161      -4.271  12.247  19.344  1.00 96.29           C  
ATOM   2477  CB  PHE A 161      -3.442  11.598  17.025  1.00 96.29           C  
ATOM   2478  HB2 PHE A 161      -3.325  10.597  17.441  1.00 96.29           H  
ATOM   2479  HB3 PHE A 161      -2.609  11.775  16.344  1.00 96.29           H  
ATOM   2480  O   PHE A 161      -3.862  11.447  20.199  1.00 96.29           O  
ATOM   2481  CG  PHE A 161      -4.713  11.680  16.205  1.00 96.29           C  
ATOM   2482  CD1 PHE A 161      -5.839  10.903  16.537  1.00 96.29           C  
ATOM   2483  HD1 PHE A 161      -5.807  10.229  17.380  1.00 96.29           H  
ATOM   2484  CD2 PHE A 161      -4.766  12.553  15.102  1.00 96.29           C  
ATOM   2485  HD2 PHE A 161      -3.908  13.160  14.854  1.00 96.29           H  
ATOM   2486  CE1 PHE A 161      -7.003  10.986  15.754  1.00 96.29           C  
ATOM   2487  HE1 PHE A 161      -7.851  10.360  15.987  1.00 96.29           H  
ATOM   2488  CE2 PHE A 161      -5.925  12.626  14.311  1.00 96.29           C  
ATOM   2489  HE2 PHE A 161      -5.953  13.282  13.454  1.00 96.29           H  
ATOM   2490  CZ  PHE A 161      -7.039  11.833  14.632  1.00 96.29           C  
ATOM   2491  HZ  PHE A 161      -7.919  11.859  14.005  1.00 96.29           H  
ATOM   2492  N   PRO A 162      -5.505  12.775  19.446  1.00 95.38           N  
ATOM   2493  CA  PRO A 162      -6.383  12.490  20.575  1.00 95.38           C  
ATOM   2494  HA  PRO A 162      -5.903  12.868  21.478  1.00 95.38           H  
ATOM   2495  C   PRO A 162      -6.679  10.993  20.729  1.00 95.38           C  
ATOM   2496  CB  PRO A 162      -7.665  13.291  20.319  1.00 95.38           C  
ATOM   2497  HB2 PRO A 162      -8.092  13.678  21.244  1.00 95.38           H  
ATOM   2498  HB3 PRO A 162      -8.399  12.681  19.791  1.00 95.38           H  
ATOM   2499  O   PRO A 162      -7.228  10.364  19.829  1.00 95.38           O  
ATOM   2500  CG  PRO A 162      -7.209  14.416  19.395  1.00 95.38           C  
ATOM   2501  HG2 PRO A 162      -8.011  14.737  18.731  1.00 95.38           H  
ATOM   2502  HG3 PRO A 162      -6.824  15.248  19.984  1.00 95.38           H  
ATOM   2503  CD  PRO A 162      -6.082  13.796  18.587  1.00 95.38           C  
ATOM   2504  HD2 PRO A 162      -5.366  14.577  18.330  1.00 95.38           H  
ATOM   2505  HD3 PRO A 162      -6.483  13.335  17.684  1.00 95.38           H  
ATOM   2506  N   LYS A 163      -6.418  10.431  21.918  1.00 90.40           N  
ATOM   2507  H   LYS A 163      -5.877  10.983  22.568  1.00 90.40           H  
ATOM   2508  CA  LYS A 163      -6.681   9.005  22.223  1.00 90.40           C  
ATOM   2509  HA  LYS A 163      -6.120   8.391  21.519  1.00 90.40           H  
ATOM   2510  C   LYS A 163      -8.148   8.587  22.058  1.00 90.40           C  
ATOM   2511  CB  LYS A 163      -6.247   8.677  23.660  1.00 90.40           C  
ATOM   2512  HB2 LYS A 163      -6.749   9.352  24.353  1.00 90.40           H  
ATOM   2513  HB3 LYS A 163      -6.562   7.658  23.888  1.00 90.40           H  
ATOM   2514  O   LYS A 163      -8.431   7.405  21.904  1.00 90.40           O  
ATOM   2515  CG  LYS A 163      -4.731   8.762  23.861  1.00 90.40           C  
ATOM   2516  HG2 LYS A 163      -4.237   8.121  23.132  1.00 90.40           H  
ATOM   2517  HG3 LYS A 163      -4.399   9.790  23.711  1.00 90.40           H  
ATOM   2518  CD  LYS A 163      -4.353   8.306  25.276  1.00 90.40           C  
ATOM   2519  HD2 LYS A 163      -4.840   8.953  26.006  1.00 90.40           H  
ATOM   2520  HD3 LYS A 163      -4.684   7.277  25.421  1.00 90.40           H  
ATOM   2521  CE  LYS A 163      -2.833   8.391  25.430  1.00 90.40           C  
ATOM   2522  HE2 LYS A 163      -2.373   7.777  24.655  1.00 90.40           H  
ATOM   2523  HE3 LYS A 163      -2.523   9.420  25.248  1.00 90.40           H  
ATOM   2524  NZ  LYS A 163      -2.383   7.948  26.771  1.00 90.40           N  
ATOM   2525  HZ1 LYS A 163      -1.377   8.022  26.827  1.00 90.40           H  
ATOM   2526  HZ2 LYS A 163      -2.789   8.531  27.488  1.00 90.40           H  
ATOM   2527  HZ3 LYS A 163      -2.642   6.984  26.926  1.00 90.40           H  
ATOM   2528  N   GLN A 164      -9.071   9.536  22.187  1.00 90.34           N  
ATOM   2529  H   GLN A 164      -8.735  10.485  22.278  1.00 90.34           H  
ATOM   2530  CA  GLN A 164     -10.513   9.346  22.016  1.00 90.34           C  
ATOM   2531  HA  GLN A 164     -10.698   8.433  21.450  1.00 90.34           H  
ATOM   2532  C   GLN A 164     -11.061  10.508  21.183  1.00 90.34           C  
ATOM   2533  CB  GLN A 164     -11.221   9.230  23.380  1.00 90.34           C  
ATOM   2534  HB2 GLN A 164     -12.297   9.211  23.209  1.00 90.34           H  
ATOM   2535  HB3 GLN A 164     -10.984  10.104  23.987  1.00 90.34           H  
ATOM   2536  O   GLN A 164     -11.755  11.385  21.698  1.00 90.34           O  
ATOM   2537  CG  GLN A 164     -10.836   7.963  24.156  1.00 90.34           C  
ATOM   2538  HG2 GLN A 164      -9.764   7.977  24.353  1.00 90.34           H  
ATOM   2539  HG3 GLN A 164     -11.062   7.084  23.552  1.00 90.34           H  
ATOM   2540  CD  GLN A 164     -11.558   7.836  25.495  1.00 90.34           C  
ATOM   2541  NE2 GLN A 164     -11.113   6.947  26.354  1.00 90.34           N  
ATOM   2542 HE21 GLN A 164     -10.370   6.315  26.091  1.00 90.34           H  
ATOM   2543 HE22 GLN A 164     -11.638   6.877  27.214  1.00 90.34           H  
ATOM   2544  OE1 GLN A 164     -12.517   8.516  25.816  1.00 90.34           O  
ATOM   2545  N   ALA A 165     -10.686  10.559  19.905  1.00 93.29           N  
ATOM   2546  H   ALA A 165     -10.083   9.842  19.528  1.00 93.29           H  
ATOM   2547  CA  ALA A 165     -11.197  11.571  18.990  1.00 93.29           C  
ATOM   2548  HA  ALA A 165     -10.989  12.555  19.412  1.00 93.29           H  
ATOM   2549  C   ALA A 165     -12.720  11.425  18.828  1.00 93.29           C  
ATOM   2550  CB  ALA A 165     -10.454  11.460  17.656  1.00 93.29           C  
ATOM   2551  HB1 ALA A 165     -10.642  10.483  17.210  1.00 93.29           H  
ATOM   2552  HB2 ALA A 165     -10.797  12.239  16.975  1.00 93.29           H  
ATOM   2553  HB3 ALA A 165      -9.382  11.573  17.814  1.00 93.29           H  
ATOM   2554  O   ALA A 165     -13.233  10.345  18.533  1.00 93.29           O  
ATOM   2555  N   THR A 166     -13.461  12.516  19.025  1.00 95.96           N  
ATOM   2556  H   THR A 166     -13.008  13.386  19.267  1.00 95.96           H  
ATOM   2557  CA  THR A 166     -14.913  12.504  18.812  1.00 95.96           C  
ATOM   2558  HA  THR A 166     -15.308  11.591  19.258  1.00 95.96           H  
ATOM   2559  C   THR A 166     -15.237  12.464  17.318  1.00 95.96           C  
ATOM   2560  CB  THR A 166     -15.624  13.687  19.489  1.00 95.96           C  
ATOM   2561  HB  THR A 166     -16.698  13.500  19.459  1.00 95.96           H  
ATOM   2562  O   THR A 166     -14.420  12.841  16.474  1.00 95.96           O  
ATOM   2563  CG2 THR A 166     -15.221  13.886  20.949  1.00 95.96           C  
ATOM   2564 HG21 THR A 166     -15.854  14.647  21.405  1.00 95.96           H  
ATOM   2565 HG22 THR A 166     -14.180  14.202  21.019  1.00 95.96           H  
ATOM   2566 HG23 THR A 166     -15.344  12.951  21.495  1.00 95.96           H  
ATOM   2567  OG1 THR A 166     -15.373  14.882  18.792  1.00 95.96           O  
ATOM   2568  HG1 THR A 166     -15.550  15.611  19.391  1.00 95.96           H  
ATOM   2569  N   ALA A 167     -16.466  12.073  16.969  1.00 96.53           N  
ATOM   2570  H   ALA A 167     -17.092  11.719  17.678  1.00 96.53           H  
ATOM   2571  CA  ALA A 167     -16.932  12.118  15.581  1.00 96.53           C  
ATOM   2572  HA  ALA A 167     -16.317  11.444  14.985  1.00 96.53           H  
ATOM   2573  C   ALA A 167     -16.808  13.526  14.965  1.00 96.53           C  
ATOM   2574  CB  ALA A 167     -18.383  11.627  15.544  1.00 96.53           C  
ATOM   2575  HB1 ALA A 167     -18.737  11.624  14.513  1.00 96.53           H  
ATOM   2576  HB2 ALA A 167     -19.021  12.284  16.135  1.00 96.53           H  
ATOM   2577  HB3 ALA A 167     -18.442  10.612  15.936  1.00 96.53           H  
ATOM   2578  O   ALA A 167     -16.500  13.658  13.781  1.00 96.53           O  
ATOM   2579  N   GLU A 168     -16.997  14.575  15.772  1.00 97.08           N  
ATOM   2580  H   GLU A 168     -17.189  14.408  16.749  1.00 97.08           H  
ATOM   2581  CA  GLU A 168     -16.821  15.963  15.343  1.00 97.08           C  
ATOM   2582  HA  GLU A 168     -17.375  16.117  14.417  1.00 97.08           H  
ATOM   2583  C   GLU A 168     -15.349  16.289  15.053  1.00 97.08           C  
ATOM   2584  CB  GLU A 168     -17.403  16.897  16.412  1.00 97.08           C  
ATOM   2585  HB2 GLU A 168     -16.790  16.843  17.312  1.00 97.08           H  
ATOM   2586  HB3 GLU A 168     -18.414  16.567  16.655  1.00 97.08           H  
ATOM   2587  O   GLU A 168     -15.049  16.838  13.993  1.00 97.08           O  
ATOM   2588  CG  GLU A 168     -17.459  18.345  15.910  1.00 97.08           C  
ATOM   2589  HG2 GLU A 168     -18.136  18.398  15.058  1.00 97.08           H  
ATOM   2590  HG3 GLU A 168     -16.465  18.637  15.569  1.00 97.08           H  
ATOM   2591  CD  GLU A 168     -17.911  19.341  16.984  1.00 97.08           C  
ATOM   2592  OE1 GLU A 168     -17.609  20.541  16.782  1.00 97.08           O  
ATOM   2593  OE2 GLU A 168     -18.520  18.904  17.985  1.00 97.08           O  
ATOM   2594  N   MET A 169     -14.421  15.895  15.934  1.00 97.33           N  
ATOM   2595  H   MET A 169     -14.718  15.417  16.773  1.00 97.33           H  
ATOM   2596  CA  MET A 169     -12.980  16.087  15.716  1.00 97.33           C  
ATOM   2597  HA  MET A 169     -12.771  17.150  15.592  1.00 97.33           H  
ATOM   2598  C   MET A 169     -12.507  15.365  14.450  1.00 97.33           C  
ATOM   2599  CB  MET A 169     -12.179  15.568  16.916  1.00 97.33           C  
ATOM   2600  HB2 MET A 169     -11.117  15.636  16.681  1.00 97.33           H  
ATOM   2601  HB3 MET A 169     -12.422  14.519  17.088  1.00 97.33           H  
ATOM   2602  O   MET A 169     -11.785  15.942  13.640  1.00 97.33           O  
ATOM   2603  CG  MET A 169     -12.433  16.355  18.202  1.00 97.33           C  
ATOM   2604  HG2 MET A 169     -12.087  17.380  18.077  1.00 97.33           H  
ATOM   2605  HG3 MET A 169     -13.505  16.397  18.396  1.00 97.33           H  
ATOM   2606  SD  MET A 169     -11.618  15.623  19.645  1.00 97.33           S  
ATOM   2607  CE  MET A 169      -9.999  16.410  19.451  1.00 97.33           C  
ATOM   2608  HE1 MET A 169      -9.594  16.193  18.463  1.00 97.33           H  
ATOM   2609  HE2 MET A 169      -9.321  16.052  20.226  1.00 97.33           H  
ATOM   2610  HE3 MET A 169     -10.108  17.490  19.550  1.00 97.33           H  
ATOM   2611  N   LEU A 170     -12.959  14.127  14.228  1.00 97.52           N  
ATOM   2612  H   LEU A 170     -13.532  13.695  14.939  1.00 97.52           H  
ATOM   2613  CA  LEU A 170     -12.625  13.362  13.022  1.00 97.52           C  
ATOM   2614  HA  LEU A 170     -11.544  13.384  12.882  1.00 97.52           H  
ATOM   2615  C   LEU A 170     -13.229  13.979  11.755  1.00 97.52           C  
ATOM   2616  CB  LEU A 170     -13.086  11.904  13.190  1.00 97.52           C  
ATOM   2617  HB2 LEU A 170     -14.156  11.900  13.402  1.00 97.52           H  
ATOM   2618  HB3 LEU A 170     -12.921  11.383  12.247  1.00 97.52           H  
ATOM   2619  O   LEU A 170     -12.602  13.956  10.697  1.00 97.52           O  
ATOM   2620  CG  LEU A 170     -12.355  11.120  14.294  1.00 97.52           C  
ATOM   2621  HG  LEU A 170     -12.455  11.644  15.245  1.00 97.52           H  
ATOM   2622  CD1 LEU A 170     -12.987   9.735  14.434  1.00 97.52           C  
ATOM   2623 HD11 LEU A 170     -12.504   9.204  15.255  1.00 97.52           H  
ATOM   2624 HD12 LEU A 170     -14.046   9.830  14.671  1.00 97.52           H  
ATOM   2625 HD13 LEU A 170     -12.854   9.158  13.519  1.00 97.52           H  
ATOM   2626  CD2 LEU A 170     -10.869  10.953  13.980  1.00 97.52           C  
ATOM   2627 HD21 LEU A 170     -10.729  10.378  13.064  1.00 97.52           H  
ATOM   2628 HD22 LEU A 170     -10.376  10.435  14.803  1.00 97.52           H  
ATOM   2629 HD23 LEU A 170     -10.378  11.922  13.882  1.00 97.52           H  
ATOM   2630  N   ALA A 171     -14.429  14.559  11.835  1.00 96.29           N  
ATOM   2631  H   ALA A 171     -14.930  14.532  12.711  1.00 96.29           H  
ATOM   2632  CA  ALA A 171     -15.010  15.300  10.718  1.00 96.29           C  
ATOM   2633  HA  ALA A 171     -14.987  14.666   9.831  1.00 96.29           H  
ATOM   2634  C   ALA A 171     -14.198  16.567  10.390  1.00 96.29           C  
ATOM   2635  CB  ALA A 171     -16.475  15.619  11.037  1.00 96.29           C  
ATOM   2636  HB1 ALA A 171     -17.021  14.695  11.228  1.00 96.29           H  
ATOM   2637  HB2 ALA A 171     -16.539  16.259  11.917  1.00 96.29           H  
ATOM   2638  HB3 ALA A 171     -16.929  16.132  10.190  1.00 96.29           H  
ATOM   2639  O   ALA A 171     -13.963  16.852   9.212  1.00 96.29           O  
ATOM   2640  N   LYS A 172     -13.724  17.297  11.412  1.00 96.84           N  
ATOM   2641  H   LYS A 172     -13.978  17.023  12.350  1.00 96.84           H  
ATOM   2642  CA  LYS A 172     -12.821  18.449  11.246  1.00 96.84           C  
ATOM   2643  HA  LYS A 172     -13.263  19.154  10.543  1.00 96.84           H  
ATOM   2644  C   LYS A 172     -11.483  18.031  10.631  1.00 96.84           C  
ATOM   2645  CB  LYS A 172     -12.614  19.177  12.587  1.00 96.84           C  
ATOM   2646  HB2 LYS A 172     -11.801  19.894  12.467  1.00 96.84           H  
ATOM   2647  HB3 LYS A 172     -12.324  18.460  13.355  1.00 96.84           H  
ATOM   2648  O   LYS A 172     -11.070  18.648   9.652  1.00 96.84           O  
ATOM   2649  CG  LYS A 172     -13.865  19.944  13.046  1.00 96.84           C  
ATOM   2650  HG2 LYS A 172     -14.715  19.262  13.068  1.00 96.84           H  
ATOM   2651  HG3 LYS A 172     -14.080  20.737  12.329  1.00 96.84           H  
ATOM   2652  CD  LYS A 172     -13.690  20.560  14.444  1.00 96.84           C  
ATOM   2653  HD2 LYS A 172     -13.387  19.781  15.143  1.00 96.84           H  
ATOM   2654  HD3 LYS A 172     -12.926  21.338  14.426  1.00 96.84           H  
ATOM   2655  CE  LYS A 172     -15.027  21.161  14.894  1.00 96.84           C  
ATOM   2656  HE2 LYS A 172     -15.236  22.052  14.302  1.00 96.84           H  
ATOM   2657  HE3 LYS A 172     -15.815  20.429  14.714  1.00 96.84           H  
ATOM   2658  NZ  LYS A 172     -15.042  21.519  16.327  1.00 96.84           N  
ATOM   2659  HZ1 LYS A 172     -14.625  22.431  16.446  1.00 96.84           H  
ATOM   2660  HZ2 LYS A 172     -15.987  21.521  16.684  1.00 96.84           H  
ATOM   2661  HZ3 LYS A 172     -14.474  20.893  16.880  1.00 96.84           H  
ATOM   2662  N   ALA A 173     -10.882  16.936  11.101  1.00 97.48           N  
ATOM   2663  H   ALA A 173     -11.258  16.515  11.939  1.00 97.48           H  
ATOM   2664  CA  ALA A 173      -9.652  16.370  10.541  1.00 97.48           C  
ATOM   2665  HA  ALA A 173      -8.853  17.104  10.647  1.00 97.48           H  
ATOM   2666  C   ALA A 173      -9.791  16.042   9.045  1.00 97.48           C  
ATOM   2667  CB  ALA A 173      -9.274  15.116  11.341  1.00 97.48           C  
ATOM   2668  HB1 ALA A 173      -8.347  14.694  10.953  1.00 97.48           H  
ATOM   2669  HB2 ALA A 173      -9.130  15.369  12.392  1.00 97.48           H  
ATOM   2670  HB3 ALA A 173     -10.057  14.361  11.264  1.00 97.48           H  
ATOM   2671  O   ALA A 173      -9.009  16.518   8.225  1.00 97.48           O  
ATOM   2672  N   ARG A 174     -10.837  15.301   8.655  1.00 95.96           N  
ATOM   2673  H   ARG A 174     -11.429  14.906   9.370  1.00 95.96           H  
ATOM   2674  CA  ARG A 174     -11.091  14.961   7.241  1.00 95.96           C  
ATOM   2675  HA  ARG A 174     -10.224  14.447   6.828  1.00 95.96           H  
ATOM   2676  C   ARG A 174     -11.313  16.191   6.367  1.00 95.96           C  
ATOM   2677  CB  ARG A 174     -12.304  14.035   7.136  1.00 95.96           C  
ATOM   2678  HB2 ARG A 174     -12.589  13.949   6.088  1.00 95.96           H  
ATOM   2679  HB3 ARG A 174     -13.141  14.456   7.693  1.00 95.96           H  
ATOM   2680  O   ARG A 174     -10.822  16.251   5.238  1.00 95.96           O  
ATOM   2681  CG  ARG A 174     -11.979  12.636   7.658  1.00 95.96           C  
ATOM   2682  HG2 ARG A 174     -11.140  12.228   7.095  1.00 95.96           H  
ATOM   2683  HG3 ARG A 174     -11.703  12.673   8.712  1.00 95.96           H  
ATOM   2684  CD  ARG A 174     -13.199  11.737   7.473  1.00 95.96           C  
ATOM   2685  HD2 ARG A 174     -13.411  11.661   6.406  1.00 95.96           H  
ATOM   2686  HD3 ARG A 174     -14.064  12.177   7.970  1.00 95.96           H  
ATOM   2687  NE  ARG A 174     -12.914  10.393   7.978  1.00 95.96           N  
ATOM   2688  HE  ARG A 174     -12.277   9.879   7.386  1.00 95.96           H  
ATOM   2689  NH1 ARG A 174     -14.091  10.492   9.947  1.00 95.96           N  
ATOM   2690 HH11 ARG A 174     -14.348  10.057  10.822  1.00 95.96           H  
ATOM   2691 HH12 ARG A 174     -14.288  11.462   9.746  1.00 95.96           H  
ATOM   2692  NH2 ARG A 174     -12.926   8.653   9.435  1.00 95.96           N  
ATOM   2693 HH21 ARG A 174     -12.273   8.188   8.820  1.00 95.96           H  
ATOM   2694 HH22 ARG A 174     -13.174   8.213  10.309  1.00 95.96           H  
ATOM   2695  CZ  ARG A 174     -13.314   9.852   9.112  1.00 95.96           C  
ATOM   2696  N   ARG A 175     -12.036  17.192   6.884  1.00 95.02           N  
ATOM   2697  H   ARG A 175     -12.413  17.064   7.812  1.00 95.02           H  
ATOM   2698  CA  ARG A 175     -12.250  18.469   6.190  1.00 95.02           C  
ATOM   2699  HA  ARG A 175     -12.606  18.260   5.181  1.00 95.02           H  
ATOM   2700  C   ARG A 175     -10.943  19.242   6.018  1.00 95.02           C  
ATOM   2701  CB  ARG A 175     -13.310  19.285   6.941  1.00 95.02           C  
ATOM   2702  HB2 ARG A 175     -14.230  18.702   6.999  1.00 95.02           H  
ATOM   2703  HB3 ARG A 175     -12.963  19.482   7.955  1.00 95.02           H  
ATOM   2704  O   ARG A 175     -10.735  19.806   4.949  1.00 95.02           O  
ATOM   2705  CG  ARG A 175     -13.603  20.620   6.241  1.00 95.02           C  
ATOM   2706  HG2 ARG A 175     -12.693  21.218   6.211  1.00 95.02           H  
ATOM   2707  HG3 ARG A 175     -13.944  20.439   5.222  1.00 95.02           H  
ATOM   2708  CD  ARG A 175     -14.666  21.403   7.012  1.00 95.02           C  
ATOM   2709  HD2 ARG A 175     -15.633  20.915   6.892  1.00 95.02           H  
ATOM   2710  HD3 ARG A 175     -14.393  21.394   8.067  1.00 95.02           H  
ATOM   2711  NE  ARG A 175     -14.735  22.798   6.540  1.00 95.02           N  
ATOM   2712  HE  ARG A 175     -14.236  23.009   5.688  1.00 95.02           H  
ATOM   2713  NH1 ARG A 175     -15.869  23.656   8.344  1.00 95.02           N  
ATOM   2714 HH11 ARG A 175     -15.898  22.732   8.750  1.00 95.02           H  
ATOM   2715 HH12 ARG A 175     -16.122  24.451   8.913  1.00 95.02           H  
ATOM   2716  NH2 ARG A 175     -15.118  25.031   6.754  1.00 95.02           N  
ATOM   2717 HH21 ARG A 175     -15.445  25.807   7.311  1.00 95.02           H  
ATOM   2718 HH22 ARG A 175     -14.536  25.205   5.947  1.00 95.02           H  
ATOM   2719  CZ  ARG A 175     -15.243  23.817   7.211  1.00 95.02           C  
ATOM   2720  N   PHE A 176     -10.083  19.258   7.036  1.00 96.48           N  
ATOM   2721  H   PHE A 176     -10.340  18.802   7.900  1.00 96.48           H  
ATOM   2722  CA  PHE A 176      -8.756  19.864   6.959  1.00 96.48           C  
ATOM   2723  HA  PHE A 176      -8.855  20.912   6.676  1.00 96.48           H  
ATOM   2724  C   PHE A 176      -7.913  19.185   5.872  1.00 96.48           C  
ATOM   2725  CB  PHE A 176      -8.086  19.805   8.340  1.00 96.48           C  
ATOM   2726  HB2 PHE A 176      -8.691  20.368   9.050  1.00 96.48           H  
ATOM   2727  HB3 PHE A 176      -8.051  18.775   8.694  1.00 96.48           H  
ATOM   2728  O   PHE A 176      -7.428  19.863   4.970  1.00 96.48           O  
ATOM   2729  CG  PHE A 176      -6.677  20.357   8.353  1.00 96.48           C  
ATOM   2730  CD1 PHE A 176      -5.584  19.510   8.083  1.00 96.48           C  
ATOM   2731  HD1 PHE A 176      -5.745  18.464   7.871  1.00 96.48           H  
ATOM   2732  CD2 PHE A 176      -6.454  21.719   8.626  1.00 96.48           C  
ATOM   2733  HD2 PHE A 176      -7.282  22.371   8.860  1.00 96.48           H  
ATOM   2734  CE1 PHE A 176      -4.278  20.024   8.085  1.00 96.48           C  
ATOM   2735  HE1 PHE A 176      -3.442  19.368   7.891  1.00 96.48           H  
ATOM   2736  CE2 PHE A 176      -5.146  22.231   8.629  1.00 96.48           C  
ATOM   2737  HE2 PHE A 176      -4.972  23.267   8.879  1.00 96.48           H  
ATOM   2738  CZ  PHE A 176      -4.058  21.385   8.354  1.00 96.48           C  
ATOM   2739  HZ  PHE A 176      -3.052  21.776   8.371  1.00 96.48           H  
ATOM   2740  N   MET A 177      -7.831  17.850   5.893  1.00 96.60           N  
ATOM   2741  H   MET A 177      -8.247  17.357   6.669  1.00 96.60           H  
ATOM   2742  CA  MET A 177      -7.018  17.085   4.942  1.00 96.60           C  
ATOM   2743  HA  MET A 177      -5.998  17.469   4.976  1.00 96.60           H  
ATOM   2744  C   MET A 177      -7.495  17.208   3.494  1.00 96.60           C  
ATOM   2745  CB  MET A 177      -7.000  15.604   5.334  1.00 96.60           C  
ATOM   2746  HB2 MET A 177      -8.019  15.226   5.412  1.00 96.60           H  
ATOM   2747  HB3 MET A 177      -6.469  15.055   4.556  1.00 96.60           H  
ATOM   2748  O   MET A 177      -6.679  17.341   2.586  1.00 96.60           O  
ATOM   2749  CG  MET A 177      -6.247  15.369   6.638  1.00 96.60           C  
ATOM   2750  HG2 MET A 177      -5.275  15.847   6.516  1.00 96.60           H  
ATOM   2751  HG3 MET A 177      -6.765  15.855   7.465  1.00 96.60           H  
ATOM   2752  SD  MET A 177      -5.957  13.633   7.062  1.00 96.60           S  
ATOM   2753  CE  MET A 177      -7.649  13.030   7.273  1.00 96.60           C  
ATOM   2754  HE1 MET A 177      -7.610  11.962   7.486  1.00 96.60           H  
ATOM   2755  HE2 MET A 177      -8.137  13.557   8.093  1.00 96.60           H  
ATOM   2756  HE3 MET A 177      -8.213  13.167   6.350  1.00 96.60           H  
ATOM   2757  N   SER A 178      -8.810  17.180   3.263  1.00 93.76           N  
ATOM   2758  H   SER A 178      -9.428  17.036   4.049  1.00 93.76           H  
ATOM   2759  CA  SER A 178      -9.388  17.315   1.915  1.00 93.76           C  
ATOM   2760  HA  SER A 178      -8.899  16.613   1.239  1.00 93.76           H  
ATOM   2761  C   SER A 178      -9.207  18.724   1.336  1.00 93.76           C  
ATOM   2762  CB  SER A 178     -10.885  17.002   1.942  1.00 93.76           C  
ATOM   2763  HB2 SER A 178     -11.271  17.041   0.924  1.00 93.76           H  
ATOM   2764  HB3 SER A 178     -11.398  17.757   2.538  1.00 93.76           H  
ATOM   2765  O   SER A 178      -9.249  18.918   0.123  1.00 93.76           O  
ATOM   2766  OG  SER A 178     -11.154  15.724   2.488  1.00 93.76           O  
ATOM   2767  HG  SER A 178     -10.875  15.713   3.406  1.00 93.76           H  
ATOM   2768  N   GLY A 179      -9.031  19.732   2.196  1.00 87.39           N  
ATOM   2769  H   GLY A 179      -8.960  19.521   3.181  1.00 87.39           H  
ATOM   2770  CA  GLY A 179      -8.965  21.127   1.787  1.00 87.39           C  
ATOM   2771  HA2 GLY A 179      -8.747  21.742   2.660  1.00 87.39           H  
ATOM   2772  HA3 GLY A 179      -8.141  21.227   1.079  1.00 87.39           H  
ATOM   2773  C   GLY A 179     -10.263  21.637   1.131  1.00 87.39           C  
ATOM   2774  O   GLY A 179     -11.335  21.041   1.270  1.00 87.39           O  
ATOM   2775  N   PRO A 180     -10.201  22.786   0.432  1.00 84.75           N  
ATOM   2776  CA  PRO A 180     -11.370  23.387  -0.214  1.00 84.75           C  
ATOM   2777  HA  PRO A 180     -12.226  23.360   0.460  1.00 84.75           H  
ATOM   2778  C   PRO A 180     -11.772  22.684  -1.519  1.00 84.75           C  
ATOM   2779  CB  PRO A 180     -10.965  24.843  -0.462  1.00 84.75           C  
ATOM   2780  HB2 PRO A 180     -11.459  25.268  -1.335  1.00 84.75           H  
ATOM   2781  HB3 PRO A 180     -11.190  25.435   0.425  1.00 84.75           H  
ATOM   2782  O   PRO A 180     -12.935  22.760  -1.918  1.00 84.75           O  
ATOM   2783  CG  PRO A 180      -9.448  24.768  -0.647  1.00 84.75           C  
ATOM   2784  HG2 PRO A 180      -9.219  24.489  -1.675  1.00 84.75           H  
ATOM   2785  HG3 PRO A 180      -8.962  25.709  -0.390  1.00 84.75           H  
ATOM   2786  CD  PRO A 180      -9.031  23.641   0.295  1.00 84.75           C  
ATOM   2787  HD2 PRO A 180      -8.186  23.097  -0.126  1.00 84.75           H  
ATOM   2788  HD3 PRO A 180      -8.767  24.053   1.269  1.00 84.75           H  
ATOM   2789  N   ASP A 181     -10.827  22.013  -2.182  1.00 84.56           N  
ATOM   2790  H   ASP A 181      -9.927  21.887  -1.743  1.00 84.56           H  
ATOM   2791  CA  ASP A 181     -11.057  21.294  -3.432  1.00 84.56           C  
ATOM   2792  HA  ASP A 181     -11.990  21.634  -3.880  1.00 84.56           H  
ATOM   2793  C   ASP A 181     -11.181  19.794  -3.167  1.00 84.56           C  
ATOM   2794  CB  ASP A 181      -9.947  21.603  -4.445  1.00 84.56           C  
ATOM   2795  HB2 ASP A 181      -9.903  22.681  -4.600  1.00 84.56           H  
ATOM   2796  HB3 ASP A 181      -8.986  21.277  -4.048  1.00 84.56           H  
ATOM   2797  O   ASP A 181     -10.188  19.088  -3.016  1.00 84.56           O  
ATOM   2798  CG  ASP A 181     -10.198  20.921  -5.799  1.00 84.56           C  
ATOM   2799  OD1 ASP A 181     -11.252  20.253  -5.946  1.00 84.56           O  
ATOM   2800  OD2 ASP A 181      -9.337  21.101  -6.684  1.00 84.56           O  
ATOM   2801  N   LYS A 182     -12.421  19.302  -3.166  1.00 79.25           N  
ATOM   2802  H   LYS A 182     -13.171  19.952  -3.351  1.00 79.25           H  
ATOM   2803  CA  LYS A 182     -12.732  17.887  -2.926  1.00 79.25           C  
ATOM   2804  HA  LYS A 182     -12.249  17.576  -2.000  1.00 79.25           H  
ATOM   2805  C   LYS A 182     -12.192  16.937  -3.999  1.00 79.25           C  
ATOM   2806  CB  LYS A 182     -14.248  17.701  -2.807  1.00 79.25           C  
ATOM   2807  HB2 LYS A 182     -14.727  18.047  -3.723  1.00 79.25           H  
ATOM   2808  HB3 LYS A 182     -14.453  16.636  -2.696  1.00 79.25           H  
ATOM   2809  O   LYS A 182     -12.223  15.732  -3.780  1.00 79.25           O  
ATOM   2810  CG  LYS A 182     -14.843  18.437  -1.602  1.00 79.25           C  
ATOM   2811  HG2 LYS A 182     -14.315  18.134  -0.698  1.00 79.25           H  
ATOM   2812  HG3 LYS A 182     -14.743  19.514  -1.733  1.00 79.25           H  
ATOM   2813  CD  LYS A 182     -16.323  18.068  -1.478  1.00 79.25           C  
ATOM   2814  HD2 LYS A 182     -16.408  16.986  -1.378  1.00 79.25           H  
ATOM   2815  HD3 LYS A 182     -16.851  18.389  -2.376  1.00 79.25           H  
ATOM   2816  CE  LYS A 182     -16.923  18.744  -0.247  1.00 79.25           C  
ATOM   2817  HE2 LYS A 182     -16.314  18.478   0.617  1.00 79.25           H  
ATOM   2818  HE3 LYS A 182     -16.863  19.824  -0.377  1.00 79.25           H  
ATOM   2819  NZ  LYS A 182     -18.324  18.309  -0.041  1.00 79.25           N  
ATOM   2820  HZ1 LYS A 182     -18.712  18.744   0.783  1.00 79.25           H  
ATOM   2821  HZ2 LYS A 182     -18.352  17.307   0.081  1.00 79.25           H  
ATOM   2822  HZ3 LYS A 182     -18.887  18.550  -0.845  1.00 79.25           H  
ATOM   2823  N   ALA A 183     -11.768  17.443  -5.159  1.00 81.48           N  
ATOM   2824  H   ALA A 183     -11.740  18.444  -5.286  1.00 81.48           H  
ATOM   2825  CA  ALA A 183     -11.140  16.619  -6.189  1.00 81.48           C  
ATOM   2826  HA  ALA A 183     -11.623  15.643  -6.212  1.00 81.48           H  
ATOM   2827  C   ALA A 183      -9.648  16.375  -5.910  1.00 81.48           C  
ATOM   2828  CB  ALA A 183     -11.358  17.291  -7.548  1.00 81.48           C  
ATOM   2829  HB1 ALA A 183     -10.836  18.247  -7.579  1.00 81.48           H  
ATOM   2830  HB2 ALA A 183     -10.963  16.651  -8.337  1.00 81.48           H  
ATOM   2831  HB3 ALA A 183     -12.422  17.455  -7.718  1.00 81.48           H  
ATOM   2832  O   ALA A 183      -9.047  15.485  -6.514  1.00 81.48           O  
ATOM   2833  N   ARG A 184      -9.039  17.154  -5.008  1.00 83.86           N  
ATOM   2834  H   ARG A 184      -9.592  17.829  -4.499  1.00 83.86           H  
ATOM   2835  CA  ARG A 184      -7.651  16.965  -4.591  1.00 83.86           C  
ATOM   2836  HA  ARG A 184      -7.063  16.715  -5.474  1.00 83.86           H  
ATOM   2837  C   ARG A 184      -7.568  15.800  -3.607  1.00 83.86           C  
ATOM   2838  CB  ARG A 184      -7.124  18.273  -3.987  1.00 83.86           C  
ATOM   2839  HB2 ARG A 184      -7.634  18.445  -3.039  1.00 83.86           H  
ATOM   2840  HB3 ARG A 184      -7.366  19.097  -4.659  1.00 83.86           H  
ATOM   2841  O   ARG A 184      -8.410  15.653  -2.726  1.00 83.86           O  
ATOM   2842  CG  ARG A 184      -5.606  18.267  -3.745  1.00 83.86           C  
ATOM   2843  HG2 ARG A 184      -5.326  17.417  -3.123  1.00 83.86           H  
ATOM   2844  HG3 ARG A 184      -5.079  18.202  -4.697  1.00 83.86           H  
ATOM   2845  CD  ARG A 184      -5.215  19.556  -3.021  1.00 83.86           C  
ATOM   2846  HD2 ARG A 184      -5.413  20.393  -3.691  1.00 83.86           H  
ATOM   2847  HD3 ARG A 184      -5.852  19.656  -2.142  1.00 83.86           H  
ATOM   2848  NE  ARG A 184      -3.803  19.581  -2.578  1.00 83.86           N  
ATOM   2849  HE  ARG A 184      -3.310  18.702  -2.511  1.00 83.86           H  
ATOM   2850  NH1 ARG A 184      -3.782  21.807  -2.043  1.00 83.86           N  
ATOM   2851 HH11 ARG A 184      -3.310  22.590  -1.614  1.00 83.86           H  
ATOM   2852 HH12 ARG A 184      -4.754  21.852  -2.316  1.00 83.86           H  
ATOM   2853  NH2 ARG A 184      -1.958  20.638  -1.684  1.00 83.86           N  
ATOM   2854 HH21 ARG A 184      -1.519  21.448  -1.271  1.00 83.86           H  
ATOM   2855 HH22 ARG A 184      -1.492  19.756  -1.526  1.00 83.86           H  
ATOM   2856  CZ  ARG A 184      -3.184  20.654  -2.108  1.00 83.86           C  
ATOM   2857  N   ALA A 185      -6.510  15.002  -3.734  1.00 90.59           N  
ATOM   2858  H   ALA A 185      -5.874  15.148  -4.504  1.00 90.59           H  
ATOM   2859  CA  ALA A 185      -6.173  14.010  -2.722  1.00 90.59           C  
ATOM   2860  HA  ALA A 185      -6.997  13.301  -2.644  1.00 90.59           H  
ATOM   2861  C   ALA A 185      -5.984  14.682  -1.352  1.00 90.59           C  
ATOM   2862  CB  ALA A 185      -4.914  13.251  -3.157  1.00 90.59           C  
ATOM   2863  HB1 ALA A 185      -4.067  13.934  -3.226  1.00 90.59           H  
ATOM   2864  HB2 ALA A 185      -5.081  12.774  -4.123  1.00 90.59           H  
ATOM   2865  HB3 ALA A 185      -4.687  12.479  -2.422  1.00 90.59           H  
ATOM   2866  O   ALA A 185      -5.440  15.787  -1.276  1.00 90.59           O  
ATOM   2867  N   ALA A 186      -6.404  13.997  -0.290  1.00 96.27           N  
ATOM   2868  H   ALA A 186      -6.816  13.085  -0.425  1.00 96.27           H  
ATOM   2869  CA  ALA A 186      -6.202  14.440   1.081  1.00 96.27           C  
ATOM   2870  HA  ALA A 186      -6.703  15.401   1.202  1.00 96.27           H  
ATOM   2871  C   ALA A 186      -4.704  14.630   1.379  1.00 96.27           C  
ATOM   2872  CB  ALA A 186      -6.873  13.418   2.005  1.00 96.27           C  
ATOM   2873  HB1 ALA A 186      -6.551  13.562   3.037  1.00 96.27           H  
ATOM   2874  HB2 ALA A 186      -7.956  13.521   1.949  1.00 96.27           H  
ATOM   2875  HB3 ALA A 186      -6.601  12.405   1.706  1.00 96.27           H  
ATOM   2876  O   ALA A 186      -3.873  13.828   0.945  1.00 96.27           O  
ATOM   2877  N   GLN A 187      -4.343  15.708   2.078  1.00 97.39           N  
ATOM   2878  H   GLN A 187      -5.059  16.347   2.394  1.00 97.39           H  
ATOM   2879  CA  GLN A 187      -2.949  16.050   2.369  1.00 97.39           C  
ATOM   2880  HA  GLN A 187      -2.368  15.129   2.315  1.00 97.39           H  
ATOM   2881  C   GLN A 187      -2.751  16.599   3.781  1.00 97.39           C  
ATOM   2882  CB  GLN A 187      -2.397  17.042   1.327  1.00 97.39           C  
ATOM   2883  HB2 GLN A 187      -1.409  17.376   1.644  1.00 97.39           H  
ATOM   2884  HB3 GLN A 187      -3.054  17.910   1.264  1.00 97.39           H  
ATOM   2885  O   GLN A 187      -3.667  17.160   4.378  1.00 97.39           O  
ATOM   2886  CG  GLN A 187      -2.263  16.386  -0.052  1.00 97.39           C  
ATOM   2887  HG2 GLN A 187      -3.239  16.033  -0.388  1.00 97.39           H  
ATOM   2888  HG3 GLN A 187      -1.597  15.527   0.026  1.00 97.39           H  
ATOM   2889  CD  GLN A 187      -1.701  17.288  -1.126  1.00 97.39           C  
ATOM   2890  NE2 GLN A 187      -1.926  16.991  -2.388  1.00 97.39           N  
ATOM   2891 HE21 GLN A 187      -2.414  16.127  -2.579  1.00 97.39           H  
ATOM   2892 HE22 GLN A 187      -1.326  17.433  -3.070  1.00 97.39           H  
ATOM   2893  OE1 GLN A 187      -1.044  18.280  -0.888  1.00 97.39           O  
ATOM   2894  N   LEU A 188      -1.527  16.466   4.294  1.00 98.15           N  
ATOM   2895  H   LEU A 188      -0.834  15.987   3.738  1.00 98.15           H  
ATOM   2896  CA  LEU A 188      -1.105  16.988   5.593  1.00 98.15           C  
ATOM   2897  HA  LEU A 188      -1.877  17.663   5.962  1.00 98.15           H  
ATOM   2898  C   LEU A 188       0.219  17.763   5.470  1.00 98.15           C  
ATOM   2899  CB  LEU A 188      -0.959  15.826   6.591  1.00 98.15           C  
ATOM   2900  HB2 LEU A 188      -0.442  16.190   7.478  1.00 98.15           H  
ATOM   2901  HB3 LEU A 188      -0.330  15.060   6.139  1.00 98.15           H  
ATOM   2902  O   LEU A 188       1.174  17.226   4.901  1.00 98.15           O  
ATOM   2903  CG  LEU A 188      -2.289  15.188   7.029  1.00 98.15           C  
ATOM   2904  HG  LEU A 188      -2.865  14.886   6.154  1.00 98.15           H  
ATOM   2905  CD1 LEU A 188      -1.999  13.947   7.867  1.00 98.15           C  
ATOM   2906 HD11 LEU A 188      -2.936  13.464   8.142  1.00 98.15           H  
ATOM   2907 HD12 LEU A 188      -1.405  13.247   7.279  1.00 98.15           H  
ATOM   2908 HD13 LEU A 188      -1.453  14.213   8.772  1.00 98.15           H  
ATOM   2909  CD2 LEU A 188      -3.121  16.143   7.885  1.00 98.15           C  
ATOM   2910 HD21 LEU A 188      -3.993  15.613   8.267  1.00 98.15           H  
ATOM   2911 HD22 LEU A 188      -3.458  16.991   7.289  1.00 98.15           H  
ATOM   2912 HD23 LEU A 188      -2.538  16.490   8.738  1.00 98.15           H  
ATOM   2913  N   PRO A 189       0.314  18.988   6.025  1.00 98.46           N  
ATOM   2914  CA  PRO A 189       1.555  19.758   6.057  1.00 98.46           C  
ATOM   2915  HA  PRO A 189       2.096  19.656   5.116  1.00 98.46           H  
ATOM   2916  C   PRO A 189       2.456  19.281   7.207  1.00 98.46           C  
ATOM   2917  CB  PRO A 189       1.098  21.212   6.216  1.00 98.46           C  
ATOM   2918  HB2 PRO A 189       1.849  21.830   6.708  1.00 98.46           H  
ATOM   2919  HB3 PRO A 189       0.859  21.620   5.234  1.00 98.46           H  
ATOM   2920  O   PRO A 189       2.340  19.732   8.344  1.00 98.46           O  
ATOM   2921  CG  PRO A 189      -0.181  21.101   7.047  1.00 98.46           C  
ATOM   2922  HG2 PRO A 189      -0.858  21.933   6.855  1.00 98.46           H  
ATOM   2923  HG3 PRO A 189       0.064  21.053   8.107  1.00 98.46           H  
ATOM   2924  CD  PRO A 189      -0.781  19.771   6.593  1.00 98.46           C  
ATOM   2925  HD2 PRO A 189      -1.223  19.256   7.445  1.00 98.46           H  
ATOM   2926  HD3 PRO A 189      -1.534  19.952   5.826  1.00 98.46           H  
ATOM   2927  N   VAL A 190       3.373  18.357   6.934  1.00 98.76           N  
ATOM   2928  H   VAL A 190       3.509  18.083   5.972  1.00 98.76           H  
ATOM   2929  CA  VAL A 190       4.238  17.752   7.955  1.00 98.76           C  
ATOM   2930  HA  VAL A 190       3.615  17.497   8.813  1.00 98.76           H  
ATOM   2931  C   VAL A 190       5.295  18.748   8.434  1.00 98.76           C  
ATOM   2932  CB  VAL A 190       4.872  16.446   7.441  1.00 98.76           C  
ATOM   2933  HB  VAL A 190       5.496  16.650   6.571  1.00 98.76           H  
ATOM   2934  O   VAL A 190       6.040  19.320   7.636  1.00 98.76           O  
ATOM   2935  CG1 VAL A 190       5.744  15.801   8.519  1.00 98.76           C  
ATOM   2936 HG11 VAL A 190       6.059  14.809   8.196  1.00 98.76           H  
ATOM   2937 HG12 VAL A 190       6.636  16.402   8.693  1.00 98.76           H  
ATOM   2938 HG13 VAL A 190       5.175  15.710   9.444  1.00 98.76           H  
ATOM   2939  CG2 VAL A 190       3.783  15.440   7.050  1.00 98.76           C  
ATOM   2940 HG21 VAL A 190       4.237  14.488   6.776  1.00 98.76           H  
ATOM   2941 HG22 VAL A 190       3.097  15.290   7.883  1.00 98.76           H  
ATOM   2942 HG23 VAL A 190       3.225  15.814   6.191  1.00 98.76           H  
ATOM   2943  N   ARG A 191       5.385  18.944   9.756  1.00 98.81           N  
ATOM   2944  H   ARG A 191       4.699  18.479  10.334  1.00 98.81           H  
ATOM   2945  CA  ARG A 191       6.337  19.858  10.421  1.00 98.81           C  
ATOM   2946  HA  ARG A 191       6.870  20.436   9.666  1.00 98.81           H  
ATOM   2947  C   ARG A 191       7.440  19.146  11.200  1.00 98.81           C  
ATOM   2948  CB  ARG A 191       5.573  20.827  11.340  1.00 98.81           C  
ATOM   2949  HB2 ARG A 191       5.097  20.260  12.140  1.00 98.81           H  
ATOM   2950  HB3 ARG A 191       6.287  21.511  11.798  1.00 98.81           H  
ATOM   2951  O   ARG A 191       8.487  19.739  11.439  1.00 98.81           O  
ATOM   2952  CG  ARG A 191       4.495  21.661  10.631  1.00 98.81           C  
ATOM   2953  HG2 ARG A 191       4.086  22.379  11.342  1.00 98.81           H  
ATOM   2954  HG3 ARG A 191       3.682  21.012  10.305  1.00 98.81           H  
ATOM   2955  CD  ARG A 191       5.054  22.412   9.423  1.00 98.81           C  
ATOM   2956  HD2 ARG A 191       5.364  21.686   8.672  1.00 98.81           H  
ATOM   2957  HD3 ARG A 191       5.914  23.006   9.734  1.00 98.81           H  
ATOM   2958  NE  ARG A 191       4.033  23.288   8.852  1.00 98.81           N  
ATOM   2959  HE  ARG A 191       3.206  23.456   9.408  1.00 98.81           H  
ATOM   2960  NH1 ARG A 191       4.924  23.571   6.758  1.00 98.81           N  
ATOM   2961 HH11 ARG A 191       4.771  23.841   5.796  1.00 98.81           H  
ATOM   2962 HH12 ARG A 191       5.620  22.881   6.999  1.00 98.81           H  
ATOM   2963  NH2 ARG A 191       2.956  24.503   7.318  1.00 98.81           N  
ATOM   2964 HH21 ARG A 191       2.259  24.570   8.046  1.00 98.81           H  
ATOM   2965 HH22 ARG A 191       2.781  24.831   6.378  1.00 98.81           H  
ATOM   2966  CZ  ARG A 191       3.987  23.787   7.640  1.00 98.81           C  
ATOM   2967  N   GLY A 192       7.238  17.879  11.541  1.00 98.73           N  
ATOM   2968  H   GLY A 192       6.339  17.475  11.319  1.00 98.73           H  
ATOM   2969  CA  GLY A 192       8.252  16.976  12.087  1.00 98.73           C  
ATOM   2970  HA2 GLY A 192       9.249  17.308  11.797  1.00 98.73           H  
ATOM   2971  HA3 GLY A 192       8.194  16.957  13.175  1.00 98.73           H  
ATOM   2972  C   GLY A 192       8.019  15.566  11.558  1.00 98.73           C  
ATOM   2973  O   GLY A 192       6.870  15.196  11.331  1.00 98.73           O  
ATOM   2974  N   CYS A 193       9.085  14.810  11.313  1.00 98.64           N  
ATOM   2975  H   CYS A 193      10.004  15.133  11.581  1.00 98.64           H  
ATOM   2976  CA  CYS A 193       9.004  13.461  10.760  1.00 98.64           C  
ATOM   2977  HA  CYS A 193       8.074  12.986  11.071  1.00 98.64           H  
ATOM   2978  C   CYS A 193      10.170  12.629  11.288  1.00 98.64           C  
ATOM   2979  CB  CYS A 193       9.022  13.557   9.228  1.00 98.64           C  
ATOM   2980  HB2 CYS A 193       9.963  13.992   8.891  1.00 98.64           H  
ATOM   2981  HB3 CYS A 193       8.195  14.188   8.905  1.00 98.64           H  
ATOM   2982  O   CYS A 193      11.324  12.928  10.982  1.00 98.64           O  
ATOM   2983  SG  CYS A 193       8.824  11.914   8.484  1.00 98.64           S  
ATOM   2984  HG  CYS A 193      10.024  11.438   8.831  1.00 98.64           H  
ATOM   2985  N   ASP A 194       9.853  11.593  12.055  1.00 98.31           N  
ATOM   2986  H   ASP A 194       8.879  11.435  12.272  1.00 98.31           H  
ATOM   2987  CA  ASP A 194      10.814  10.740  12.740  1.00 98.31           C  
ATOM   2988  HA  ASP A 194      11.828  11.021  12.457  1.00 98.31           H  
ATOM   2989  C   ASP A 194      10.580   9.283  12.325  1.00 98.31           C  
ATOM   2990  CB  ASP A 194      10.688  10.955  14.258  1.00 98.31           C  
ATOM   2991  HB2 ASP A 194      11.358  10.263  14.769  1.00 98.31           H  
ATOM   2992  HB3 ASP A 194       9.668  10.736  14.573  1.00 98.31           H  
ATOM   2993  O   ASP A 194       9.524   8.699  12.595  1.00 98.31           O  
ATOM   2994  CG  ASP A 194      11.057  12.393  14.656  1.00 98.31           C  
ATOM   2995  OD1 ASP A 194      12.251  12.748  14.544  1.00 98.31           O  
ATOM   2996  OD2 ASP A 194      10.160  13.189  15.025  1.00 98.31           O  
ATOM   2997  N   LYS A 195      11.566   8.690  11.644  1.00 97.16           N  
ATOM   2998  H   LYS A 195      12.418   9.210  11.487  1.00 97.16           H  
ATOM   2999  CA  LYS A 195      11.514   7.285  11.223  1.00 97.16           C  
ATOM   3000  HA  LYS A 195      10.571   7.110  10.705  1.00 97.16           H  
ATOM   3001  C   LYS A 195      11.549   6.374  12.448  1.00 97.16           C  
ATOM   3002  CB  LYS A 195      12.667   6.972  10.258  1.00 97.16           C  
ATOM   3003  HB2 LYS A 195      12.683   7.717   9.462  1.00 97.16           H  
ATOM   3004  HB3 LYS A 195      13.617   7.017  10.791  1.00 97.16           H  
ATOM   3005  O   LYS A 195      12.467   6.476  13.257  1.00 97.16           O  
ATOM   3006  CG  LYS A 195      12.486   5.578   9.640  1.00 97.16           C  
ATOM   3007  HG2 LYS A 195      12.514   4.821  10.424  1.00 97.16           H  
ATOM   3008  HG3 LYS A 195      11.515   5.531   9.147  1.00 97.16           H  
ATOM   3009  CD  LYS A 195      13.582   5.264   8.618  1.00 97.16           C  
ATOM   3010  HD2 LYS A 195      13.589   6.036   7.849  1.00 97.16           H  
ATOM   3011  HD3 LYS A 195      14.551   5.236   9.116  1.00 97.16           H  
ATOM   3012  CE  LYS A 195      13.277   3.906   7.982  1.00 97.16           C  
ATOM   3013  HE2 LYS A 195      13.252   3.141   8.758  1.00 97.16           H  
ATOM   3014  HE3 LYS A 195      12.282   3.953   7.540  1.00 97.16           H  
ATOM   3015  NZ  LYS A 195      14.262   3.558   6.940  1.00 97.16           N  
ATOM   3016  HZ1 LYS A 195      14.022   2.712   6.443  1.00 97.16           H  
ATOM   3017  HZ2 LYS A 195      14.256   4.242   6.196  1.00 97.16           H  
ATOM   3018  HZ3 LYS A 195      15.211   3.495   7.279  1.00 97.16           H  
ATOM   3019  N   GLN A 196      10.568   5.485  12.554  1.00 93.58           N  
ATOM   3020  H   GLN A 196       9.885   5.436  11.811  1.00 93.58           H  
ATOM   3021  CA  GLN A 196      10.470   4.501  13.633  1.00 93.58           C  
ATOM   3022  HA  GLN A 196      11.084   4.812  14.479  1.00 93.58           H  
ATOM   3023  C   GLN A 196      10.991   3.135  13.179  1.00 93.58           C  
ATOM   3024  CB  GLN A 196       9.012   4.389  14.106  1.00 93.58           C  
ATOM   3025  HB2 GLN A 196       8.402   4.008  13.287  1.00 93.58           H  
ATOM   3026  HB3 GLN A 196       8.964   3.668  14.922  1.00 93.58           H  
ATOM   3027  O   GLN A 196      11.704   2.473  13.926  1.00 93.58           O  
ATOM   3028  CG  GLN A 196       8.405   5.717  14.583  1.00 93.58           C  
ATOM   3029  HG2 GLN A 196       7.386   5.538  14.925  1.00 93.58           H  
ATOM   3030  HG3 GLN A 196       8.350   6.410  13.743  1.00 93.58           H  
ATOM   3031  CD  GLN A 196       9.187   6.355  15.726  1.00 93.58           C  
ATOM   3032  NE2 GLN A 196       9.617   7.588  15.571  1.00 93.58           N  
ATOM   3033 HE21 GLN A 196       9.455   8.082  14.705  1.00 93.58           H  
ATOM   3034 HE22 GLN A 196      10.090   8.013  16.356  1.00 93.58           H  
ATOM   3035  OE1 GLN A 196       9.414   5.762  16.769  1.00 93.58           O  
ATOM   3036  N   ASP A 197      10.659   2.745  11.947  1.00 89.36           N  
ATOM   3037  H   ASP A 197      10.087   3.354  11.380  1.00 89.36           H  
ATOM   3038  CA  ASP A 197      11.112   1.510  11.303  1.00 89.36           C  
ATOM   3039  HA  ASP A 197      12.151   1.330  11.581  1.00 89.36           H  
ATOM   3040  C   ASP A 197      11.036   1.658   9.769  1.00 89.36           C  
ATOM   3041  CB  ASP A 197      10.261   0.322  11.803  1.00 89.36           C  
ATOM   3042  HB2 ASP A 197       9.911   0.524  12.815  1.00 89.36           H  
ATOM   3043  HB3 ASP A 197       9.382   0.210  11.167  1.00 89.36           H  
ATOM   3044  O   ASP A 197      10.684   2.723   9.250  1.00 89.36           O  
ATOM   3045  CG  ASP A 197      11.046  -0.997  11.831  1.00 89.36           C  
ATOM   3046  OD1 ASP A 197      12.013  -1.120  11.042  1.00 89.36           O  
ATOM   3047  OD2 ASP A 197      10.687  -1.860  12.659  1.00 89.36           O  
ATOM   3048  N   VAL A 198      11.372   0.613   9.016  1.00 90.75           N  
ATOM   3049  H   VAL A 198      11.643  -0.231   9.500  1.00 90.75           H  
ATOM   3050  CA  VAL A 198      11.192   0.556   7.559  1.00 90.75           C  
ATOM   3051  HA  VAL A 198      11.790   1.342   7.099  1.00 90.75           H  
ATOM   3052  C   VAL A 198       9.723   0.802   7.205  1.00 90.75           C  
ATOM   3053  CB  VAL A 198      11.669  -0.794   6.993  1.00 90.75           C  
ATOM   3054  HB  VAL A 198      11.113  -1.606   7.461  1.00 90.75           H  
ATOM   3055  O   VAL A 198       8.838   0.050   7.599  1.00 90.75           O  
ATOM   3056  CG1 VAL A 198      11.457  -0.856   5.477  1.00 90.75           C  
ATOM   3057 HG11 VAL A 198      11.942  -0.011   4.987  1.00 90.75           H  
ATOM   3058 HG12 VAL A 198      11.885  -1.775   5.078  1.00 90.75           H  
ATOM   3059 HG13 VAL A 198      10.394  -0.856   5.236  1.00 90.75           H  
ATOM   3060  CG2 VAL A 198      13.166  -0.998   7.272  1.00 90.75           C  
ATOM   3061 HG21 VAL A 198      13.484  -1.947   6.842  1.00 90.75           H  
ATOM   3062 HG22 VAL A 198      13.747  -0.193   6.822  1.00 90.75           H  
ATOM   3063 HG23 VAL A 198      13.347  -1.037   8.346  1.00 90.75           H  
ATOM   3064  N   GLY A 199       9.458   1.888   6.474  1.00 92.88           N  
ATOM   3065  H   GLY A 199      10.228   2.465   6.166  1.00 92.88           H  
ATOM   3066  CA  GLY A 199       8.104   2.274   6.075  1.00 92.88           C  
ATOM   3067  HA2 GLY A 199       7.610   1.411   5.629  1.00 92.88           H  
ATOM   3068  HA3 GLY A 199       8.168   3.055   5.318  1.00 92.88           H  
ATOM   3069  C   GLY A 199       7.206   2.786   7.208  1.00 92.88           C  
ATOM   3070  O   GLY A 199       6.040   3.062   6.939  1.00 92.88           O  
ATOM   3071  N   ILE A 200       7.708   2.950   8.441  1.00 94.09           N  
ATOM   3072  H   ILE A 200       8.681   2.726   8.595  1.00 94.09           H  
ATOM   3073  CA  ILE A 200       6.922   3.408   9.600  1.00 94.09           C  
ATOM   3074  HA  ILE A 200       5.904   3.611   9.265  1.00 94.09           H  
ATOM   3075  C   ILE A 200       7.499   4.712  10.155  1.00 94.09           C  
ATOM   3076  CB  ILE A 200       6.810   2.329  10.703  1.00 94.09           C  
ATOM   3077  HB  ILE A 200       7.797   2.171  11.137  1.00 94.09           H  
ATOM   3078  O   ILE A 200       8.667   4.775  10.546  1.00 94.09           O  
ATOM   3079  CG1 ILE A 200       6.312   0.982  10.128  1.00 94.09           C  
ATOM   3080 HG12 ILE A 200       7.033   0.624   9.393  1.00 94.09           H  
ATOM   3081 HG13 ILE A 200       5.361   1.132   9.618  1.00 94.09           H  
ATOM   3082  CG2 ILE A 200       5.860   2.828  11.814  1.00 94.09           C  
ATOM   3083 HG21 ILE A 200       4.855   2.957  11.411  1.00 94.09           H  
ATOM   3084 HG22 ILE A 200       5.835   2.113  12.636  1.00 94.09           H  
ATOM   3085 HG23 ILE A 200       6.204   3.777  12.226  1.00 94.09           H  
ATOM   3086  CD1 ILE A 200       6.142  -0.139  11.161  1.00 94.09           C  
ATOM   3087 HD11 ILE A 200       5.290   0.066  11.809  1.00 94.09           H  
ATOM   3088 HD12 ILE A 200       7.048  -0.239  11.759  1.00 94.09           H  
ATOM   3089 HD13 ILE A 200       5.957  -1.078  10.639  1.00 94.09           H  
ATOM   3090  N   TYR A 201       6.665   5.749  10.244  1.00 96.87           N  
ATOM   3091  H   TYR A 201       5.714   5.624   9.929  1.00 96.87           H  
ATOM   3092  CA  TYR A 201       7.070   7.084  10.690  1.00 96.87           C  
ATOM   3093  HA  TYR A 201       8.048   7.026  11.168  1.00 96.87           H  
ATOM   3094  C   TYR A 201       6.097   7.654  11.721  1.00 96.87           C  
ATOM   3095  CB  TYR A 201       7.200   8.031   9.487  1.00 96.87           C  
ATOM   3096  HB2 TYR A 201       7.428   9.032   9.855  1.00 96.87           H  
ATOM   3097  HB3 TYR A 201       6.240   8.088   8.974  1.00 96.87           H  
ATOM   3098  O   TYR A 201       4.887   7.447  11.638  1.00 96.87           O  
ATOM   3099  CG  TYR A 201       8.270   7.627   8.487  1.00 96.87           C  
ATOM   3100  CD1 TYR A 201       9.529   8.260   8.495  1.00 96.87           C  
ATOM   3101  HD1 TYR A 201       9.728   9.048   9.206  1.00 96.87           H  
ATOM   3102  CD2 TYR A 201       8.002   6.612   7.549  1.00 96.87           C  
ATOM   3103  HD2 TYR A 201       7.035   6.130   7.533  1.00 96.87           H  
ATOM   3104  CE1 TYR A 201      10.533   7.856   7.589  1.00 96.87           C  
ATOM   3105  HE1 TYR A 201      11.498   8.342   7.581  1.00 96.87           H  
ATOM   3106  CE2 TYR A 201       9.005   6.196   6.657  1.00 96.87           C  
ATOM   3107  HE2 TYR A 201       8.821   5.399   5.952  1.00 96.87           H  
ATOM   3108  OH  TYR A 201      11.216   6.342   5.827  1.00 96.87           O  
ATOM   3109  HH  TYR A 201      12.126   6.631   5.931  1.00 96.87           H  
ATOM   3110  CZ  TYR A 201      10.275   6.802   6.688  1.00 96.87           C  
ATOM   3111  N   ALA A 202       6.632   8.423  12.664  1.00 97.76           N  
ATOM   3112  H   ALA A 202       7.632   8.567  12.650  1.00 97.76           H  
ATOM   3113  CA  ALA A 202       5.862   9.325  13.506  1.00 97.76           C  
ATOM   3114  HA  ALA A 202       4.816   9.020  13.504  1.00 97.76           H  
ATOM   3115  C   ALA A 202       5.968  10.742  12.925  1.00 97.76           C  
ATOM   3116  CB  ALA A 202       6.371   9.224  14.946  1.00 97.76           C  
ATOM   3117  HB1 ALA A 202       7.404   9.569  15.005  1.00 97.76           H  
ATOM   3118  HB2 ALA A 202       5.759   9.846  15.598  1.00 97.76           H  
ATOM   3119  HB3 ALA A 202       6.313   8.192  15.292  1.00 97.76           H  
ATOM   3120  O   ALA A 202       7.063  11.182  12.564  1.00 97.76           O  
ATOM   3121  N   ILE A 203       4.846  11.449  12.788  1.00 98.56           N  
ATOM   3122  H   ILE A 203       3.979  11.038  13.105  1.00 98.56           H  
ATOM   3123  CA  ILE A 203       4.817  12.800  12.216  1.00 98.56           C  
ATOM   3124  HA  ILE A 203       5.848  13.137  12.104  1.00 98.56           H  
ATOM   3125  C   ILE A 203       4.153  13.804  13.148  1.00 98.56           C  
ATOM   3126  CB  ILE A 203       4.184  12.848  10.808  1.00 98.56           C  
ATOM   3127  HB  ILE A 203       4.306  13.868  10.444  1.00 98.56           H  
ATOM   3128  O   ILE A 203       3.219  13.482  13.875  1.00 98.56           O  
ATOM   3129  CG1 ILE A 203       2.667  12.556  10.830  1.00 98.56           C  
ATOM   3130 HG12 ILE A 203       2.504  11.511  11.094  1.00 98.56           H  
ATOM   3131 HG13 ILE A 203       2.176  13.163  11.590  1.00 98.56           H  
ATOM   3132  CG2 ILE A 203       4.959  11.929   9.844  1.00 98.56           C  
ATOM   3133 HG21 ILE A 203       4.814  10.883  10.114  1.00 98.56           H  
ATOM   3134 HG22 ILE A 203       6.024  12.155   9.902  1.00 98.56           H  
ATOM   3135 HG23 ILE A 203       4.636  12.085   8.815  1.00 98.56           H  
ATOM   3136  CD1 ILE A 203       1.965  12.884   9.507  1.00 98.56           C  
ATOM   3137 HD11 ILE A 203       2.426  12.347   8.678  1.00 98.56           H  
ATOM   3138 HD12 ILE A 203       0.913  12.607   9.572  1.00 98.56           H  
ATOM   3139 HD13 ILE A 203       2.036  13.954   9.312  1.00 98.56           H  
ATOM   3140  N   ARG A 204       4.581  15.062  13.047  1.00 98.85           N  
ATOM   3141  H   ARG A 204       5.347  15.229  12.410  1.00 98.85           H  
ATOM   3142  CA  ARG A 204       3.980  16.206  13.741  1.00 98.85           C  
ATOM   3143  HA  ARG A 204       3.229  15.844  14.444  1.00 98.85           H  
ATOM   3144  C   ARG A 204       3.281  17.108  12.740  1.00 98.85           C  
ATOM   3145  CB  ARG A 204       5.052  16.949  14.550  1.00 98.85           C  
ATOM   3146  HB2 ARG A 204       5.925  17.130  13.923  1.00 98.85           H  
ATOM   3147  HB3 ARG A 204       4.658  17.907  14.891  1.00 98.85           H  
ATOM   3148  O   ARG A 204       3.916  17.599  11.803  1.00 98.85           O  
ATOM   3149  CG  ARG A 204       5.447  16.117  15.773  1.00 98.85           C  
ATOM   3150  HG2 ARG A 204       4.620  16.129  16.483  1.00 98.85           H  
ATOM   3151  HG3 ARG A 204       5.614  15.084  15.465  1.00 98.85           H  
ATOM   3152  CD  ARG A 204       6.705  16.637  16.475  1.00 98.85           C  
ATOM   3153  HD2 ARG A 204       6.654  16.311  17.514  1.00 98.85           H  
ATOM   3154  HD3 ARG A 204       6.709  17.726  16.447  1.00 98.85           H  
ATOM   3155  NE  ARG A 204       7.928  16.066  15.877  1.00 98.85           N  
ATOM   3156  HE  ARG A 204       7.859  15.089  15.631  1.00 98.85           H  
ATOM   3157  NH1 ARG A 204       9.406  17.672  16.560  1.00 98.85           N  
ATOM   3158 HH11 ARG A 204      10.362  17.982  16.659  1.00 98.85           H  
ATOM   3159 HH12 ARG A 204       8.636  18.104  17.052  1.00 98.85           H  
ATOM   3160  NH2 ARG A 204      10.149  15.897  15.422  1.00 98.85           N  
ATOM   3161 HH21 ARG A 204      10.015  14.922  15.196  1.00 98.85           H  
ATOM   3162 HH22 ARG A 204      11.113  16.165  15.557  1.00 98.85           H  
ATOM   3163  CZ  ARG A 204       9.152  16.545  15.951  1.00 98.85           C  
ATOM   3164  N   VAL A 205       1.988  17.335  12.963  1.00 98.64           N  
ATOM   3165  H   VAL A 205       1.558  16.865  13.747  1.00 98.64           H  
ATOM   3166  CA  VAL A 205       1.130  18.191  12.128  1.00 98.64           C  
ATOM   3167  HA  VAL A 205       1.758  18.821  11.497  1.00 98.64           H  
ATOM   3168  C   VAL A 205       0.301  19.110  13.036  1.00 98.64           C  
ATOM   3169  CB  VAL A 205       0.235  17.362  11.179  1.00 98.64           C  
ATOM   3170  HB  VAL A 205      -0.567  16.880  11.736  1.00 98.64           H  
ATOM   3171  O   VAL A 205      -0.890  18.868  13.231  1.00 98.64           O  
ATOM   3172  CG1 VAL A 205      -0.366  18.294  10.119  1.00 98.64           C  
ATOM   3173 HG11 VAL A 205      -1.026  19.026  10.584  1.00 98.64           H  
ATOM   3174 HG12 VAL A 205      -0.938  17.719   9.392  1.00 98.64           H  
ATOM   3175 HG13 VAL A 205       0.427  18.827   9.595  1.00 98.64           H  
ATOM   3176  CG2 VAL A 205       1.002  16.255  10.447  1.00 98.64           C  
ATOM   3177 HG21 VAL A 205       1.840  16.681   9.896  1.00 98.64           H  
ATOM   3178 HG22 VAL A 205       0.334  15.745   9.752  1.00 98.64           H  
ATOM   3179 HG23 VAL A 205       1.366  15.516  11.161  1.00 98.64           H  
ATOM   3180  N   PRO A 206       0.917  20.133  13.657  1.00 98.57           N  
ATOM   3181  CA  PRO A 206       0.232  20.977  14.636  1.00 98.57           C  
ATOM   3182  HA  PRO A 206      -0.087  20.365  15.480  1.00 98.57           H  
ATOM   3183  C   PRO A 206      -1.020  21.653  14.059  1.00 98.57           C  
ATOM   3184  CB  PRO A 206       1.279  21.983  15.122  1.00 98.57           C  
ATOM   3185  HB2 PRO A 206       1.732  21.610  16.041  1.00 98.57           H  
ATOM   3186  HB3 PRO A 206       0.852  22.972  15.292  1.00 98.57           H  
ATOM   3187  O   PRO A 206      -2.039  21.701  14.738  1.00 98.57           O  
ATOM   3188  CG  PRO A 206       2.331  22.007  14.014  1.00 98.57           C  
ATOM   3189  HG2 PRO A 206       2.040  22.734  13.257  1.00 98.57           H  
ATOM   3190  HG3 PRO A 206       3.322  22.245  14.403  1.00 98.57           H  
ATOM   3191  CD  PRO A 206       2.279  20.594  13.438  1.00 98.57           C  
ATOM   3192  HD2 PRO A 206       2.523  20.622  12.376  1.00 98.57           H  
ATOM   3193  HD3 PRO A 206       2.974  19.947  13.974  1.00 98.57           H  
ATOM   3194  N   GLU A 207      -1.003  22.056  12.784  1.00 98.04           N  
ATOM   3195  H   GLU A 207      -0.136  22.018  12.269  1.00 98.04           H  
ATOM   3196  CA  GLU A 207      -2.156  22.682  12.123  1.00 98.04           C  
ATOM   3197  HA  GLU A 207      -2.457  23.559  12.696  1.00 98.04           H  
ATOM   3198  C   GLU A 207      -3.384  21.754  12.034  1.00 98.04           C  
ATOM   3199  CB  GLU A 207      -1.761  23.130  10.704  1.00 98.04           C  
ATOM   3200  HB2 GLU A 207      -1.491  22.262  10.103  1.00 98.04           H  
ATOM   3201  HB3 GLU A 207      -2.643  23.578  10.248  1.00 98.04           H  
ATOM   3202  O   GLU A 207      -4.521  22.223  12.077  1.00 98.04           O  
ATOM   3203  CG  GLU A 207      -0.631  24.174  10.645  1.00 98.04           C  
ATOM   3204  HG2 GLU A 207      -0.635  24.776  11.554  1.00 98.04           H  
ATOM   3205  HG3 GLU A 207      -0.851  24.844   9.814  1.00 98.04           H  
ATOM   3206  CD  GLU A 207       0.772  23.583  10.419  1.00 98.04           C  
ATOM   3207  OE1 GLU A 207       1.566  24.217   9.676  1.00 98.04           O  
ATOM   3208  OE2 GLU A 207       1.079  22.487  10.939  1.00 98.04           O  
ATOM   3209  N   LEU A 208      -3.174  20.434  11.938  1.00 98.10           N  
ATOM   3210  H   LEU A 208      -2.224  20.101  12.014  1.00 98.10           H  
ATOM   3211  CA  LEU A 208      -4.267  19.458  11.989  1.00 98.10           C  
ATOM   3212  HA  LEU A 208      -5.053  19.776  11.304  1.00 98.10           H  
ATOM   3213  C   LEU A 208      -4.867  19.403  13.397  1.00 98.10           C  
ATOM   3214  CB  LEU A 208      -3.750  18.070  11.559  1.00 98.10           C  
ATOM   3215  HB2 LEU A 208      -3.424  18.116  10.520  1.00 98.10           H  
ATOM   3216  HB3 LEU A 208      -2.888  17.817  12.175  1.00 98.10           H  
ATOM   3217  O   LEU A 208      -6.088  19.414  13.544  1.00 98.10           O  
ATOM   3218  CG  LEU A 208      -4.780  16.933  11.720  1.00 98.10           C  
ATOM   3219  HG  LEU A 208      -5.200  16.944  12.726  1.00 98.10           H  
ATOM   3220  CD1 LEU A 208      -5.921  17.055  10.712  1.00 98.10           C  
ATOM   3221 HD11 LEU A 208      -5.523  17.023   9.698  1.00 98.10           H  
ATOM   3222 HD12 LEU A 208      -6.457  17.990  10.873  1.00 98.10           H  
ATOM   3223 HD13 LEU A 208      -6.609  16.221  10.853  1.00 98.10           H  
ATOM   3224  CD2 LEU A 208      -4.106  15.575  11.542  1.00 98.10           C  
ATOM   3225 HD21 LEU A 208      -4.841  14.780  11.663  1.00 98.10           H  
ATOM   3226 HD22 LEU A 208      -3.647  15.497  10.556  1.00 98.10           H  
ATOM   3227 HD23 LEU A 208      -3.336  15.455  12.304  1.00 98.10           H  
ATOM   3228  N   LEU A 209      -4.013  19.328  14.421  1.00 97.81           N  
ATOM   3229  H   LEU A 209      -3.024  19.398  14.225  1.00 97.81           H  
ATOM   3230  CA  LEU A 209      -4.447  19.225  15.815  1.00 97.81           C  
ATOM   3231  HA  LEU A 209      -5.145  18.393  15.906  1.00 97.81           H  
ATOM   3232  C   LEU A 209      -5.209  20.483  16.248  1.00 97.81           C  
ATOM   3233  CB  LEU A 209      -3.237  18.967  16.731  1.00 97.81           C  
ATOM   3234  HB2 LEU A 209      -3.595  18.916  17.759  1.00 97.81           H  
ATOM   3235  HB3 LEU A 209      -2.560  19.819  16.659  1.00 97.81           H  
ATOM   3236  O   LEU A 209      -6.257  20.365  16.881  1.00 97.81           O  
ATOM   3237  CG  LEU A 209      -2.442  17.684  16.426  1.00 97.81           C  
ATOM   3238  HG  LEU A 209      -2.022  17.747  15.422  1.00 97.81           H  
ATOM   3239  CD1 LEU A 209      -1.288  17.560  17.418  1.00 97.81           C  
ATOM   3240 HD11 LEU A 209      -0.657  18.447  17.373  1.00 97.81           H  
ATOM   3241 HD12 LEU A 209      -1.669  17.434  18.431  1.00 97.81           H  
ATOM   3242 HD13 LEU A 209      -0.683  16.690  17.162  1.00 97.81           H  
ATOM   3243  CD2 LEU A 209      -3.292  16.414  16.520  1.00 97.81           C  
ATOM   3244 HD21 LEU A 209      -3.747  16.346  17.508  1.00 97.81           H  
ATOM   3245 HD22 LEU A 209      -2.654  15.544  16.365  1.00 97.81           H  
ATOM   3246 HD23 LEU A 209      -4.065  16.419  15.751  1.00 97.81           H  
ATOM   3247  N   GLU A 210      -4.739  21.664  15.839  1.00 97.65           N  
ATOM   3248  H   GLU A 210      -3.853  21.687  15.355  1.00 97.65           H  
ATOM   3249  CA  GLU A 210      -5.444  22.936  16.025  1.00 97.65           C  
ATOM   3250  HA  GLU A 210      -5.590  23.114  17.090  1.00 97.65           H  
ATOM   3251  C   GLU A 210      -6.842  22.877  15.387  1.00 97.65           C  
ATOM   3252  CB  GLU A 210      -4.600  24.091  15.451  1.00 97.65           C  
ATOM   3253  HB2 GLU A 210      -5.222  24.984  15.389  1.00 97.65           H  
ATOM   3254  HB3 GLU A 210      -4.273  23.825  14.446  1.00 97.65           H  
ATOM   3255  O   GLU A 210      -7.844  23.013  16.094  1.00 97.65           O  
ATOM   3256  CG  GLU A 210      -3.375  24.408  16.332  1.00 97.65           C  
ATOM   3257  HG2 GLU A 210      -2.829  23.486  16.532  1.00 97.65           H  
ATOM   3258  HG3 GLU A 210      -3.732  24.786  17.290  1.00 97.65           H  
ATOM   3259  CD  GLU A 210      -2.401  25.434  15.718  1.00 97.65           C  
ATOM   3260  OE1 GLU A 210      -1.328  25.642  16.334  1.00 97.65           O  
ATOM   3261  OE2 GLU A 210      -2.708  26.012  14.651  1.00 97.65           O  
ATOM   3262  N   ALA A 211      -6.932  22.531  14.096  1.00 96.94           N  
ATOM   3263  H   ALA A 211      -6.077  22.401  13.575  1.00 96.94           H  
ATOM   3264  CA  ALA A 211      -8.200  22.443  13.364  1.00 96.94           C  
ATOM   3265  HA  ALA A 211      -8.683  23.420  13.401  1.00 96.94           H  
ATOM   3266  C   ALA A 211      -9.193  21.416  13.942  1.00 96.94           C  
ATOM   3267  CB  ALA A 211      -7.880  22.105  11.903  1.00 96.94           C  
ATOM   3268  HB1 ALA A 211      -7.220  22.867  11.489  1.00 96.94           H  
ATOM   3269  HB2 ALA A 211      -7.383  21.136  11.845  1.00 96.94           H  
ATOM   3270  HB3 ALA A 211      -8.802  22.077  11.323  1.00 96.94           H  
ATOM   3271  O   ALA A 211     -10.403  21.548  13.755  1.00 96.94           O  
ATOM   3272  N   MET A 212      -8.714  20.377  14.632  1.00 96.70           N  
ATOM   3273  H   MET A 212      -7.711  20.287  14.709  1.00 96.70           H  
ATOM   3274  CA  MET A 212      -9.571  19.401  15.314  1.00 96.70           C  
ATOM   3275  HA  MET A 212     -10.388  19.123  14.649  1.00 96.70           H  
ATOM   3276  C   MET A 212     -10.212  19.953  16.595  1.00 96.70           C  
ATOM   3277  CB  MET A 212      -8.763  18.140  15.645  1.00 96.70           C  
ATOM   3278  HB2 MET A 212      -7.826  18.416  16.129  1.00 96.70           H  
ATOM   3279  HB3 MET A 212      -9.337  17.525  16.337  1.00 96.70           H  
ATOM   3280  O   MET A 212     -11.238  19.419  17.025  1.00 96.70           O  
ATOM   3281  CG  MET A 212      -8.465  17.307  14.398  1.00 96.70           C  
ATOM   3282  HG2 MET A 212      -7.991  17.940  13.647  1.00 96.70           H  
ATOM   3283  HG3 MET A 212      -9.409  16.955  13.982  1.00 96.70           H  
ATOM   3284  SD  MET A 212      -7.383  15.883  14.700  1.00 96.70           S  
ATOM   3285  CE  MET A 212      -8.485  14.830  15.675  1.00 96.70           C  
ATOM   3286  HE1 MET A 212      -9.369  14.582  15.087  1.00 96.70           H  
ATOM   3287  HE2 MET A 212      -7.962  13.914  15.948  1.00 96.70           H  
ATOM   3288  HE3 MET A 212      -8.778  15.349  16.587  1.00 96.70           H  
ATOM   3289  N   THR A 213      -9.619  20.980  17.207  1.00 92.13           N  
ATOM   3290  H   THR A 213      -8.799  21.376  16.770  1.00 92.13           H  
ATOM   3291  CA  THR A 213     -10.042  21.539  18.504  1.00 92.13           C  
ATOM   3292  HA  THR A 213     -10.711  20.826  18.986  1.00 92.13           H  
ATOM   3293  C   THR A 213     -10.844  22.838  18.417  1.00 92.13           C  
ATOM   3294  CB  THR A 213      -8.850  21.732  19.453  1.00 92.13           C  
ATOM   3295  HB  THR A 213      -9.215  22.178  20.378  1.00 92.13           H  
ATOM   3296  O   THR A 213     -11.532  23.161  19.385  1.00 92.13           O  
ATOM   3297  CG2 THR A 213      -8.193  20.399  19.819  1.00 92.13           C  
ATOM   3298 HG21 THR A 213      -7.359  20.585  20.496  1.00 92.13           H  
ATOM   3299 HG22 THR A 213      -7.815  19.905  18.924  1.00 92.13           H  
ATOM   3300 HG23 THR A 213      -8.921  19.753  20.311  1.00 92.13           H  
ATOM   3301  OG1 THR A 213      -7.853  22.579  18.928  1.00 92.13           O  
ATOM   3302  HG1 THR A 213      -7.940  22.650  17.975  1.00 92.13           H  
ATOM   3303  N   GLU A 214     -10.791  23.549  17.286  1.00 84.85           N  
ATOM   3304  H   GLU A 214     -10.165  23.242  16.556  1.00 84.85           H  
ATOM   3305  CA  GLU A 214     -11.568  24.778  17.021  1.00 84.85           C  
ATOM   3306  HA  GLU A 214     -11.454  25.463  17.861  1.00 84.85           H  
ATOM   3307  C   GLU A 214     -13.074  24.549  16.883  1.00 84.85           C  
ATOM   3308  CB  GLU A 214     -11.039  25.468  15.755  1.00 84.85           C  
ATOM   3309  HB2 GLU A 214     -11.001  24.745  14.940  1.00 84.85           H  
ATOM   3310  HB3 GLU A 214     -11.737  26.259  15.480  1.00 84.85           H  
ATOM   3311  O   GLU A 214     -13.469  23.585  16.191  1.00 84.85           O  
ATOM   3312  CG  GLU A 214      -9.653  26.108  15.940  1.00 84.85           C  
ATOM   3313  HG2 GLU A 214      -9.700  26.778  16.798  1.00 84.85           H  
ATOM   3314  HG3 GLU A 214      -8.924  25.331  16.167  1.00 84.85           H  
ATOM   3315  CD  GLU A 214      -9.185  26.904  14.704  1.00 84.85           C  
ATOM   3316  OE1 GLU A 214      -8.215  27.682  14.855  1.00 84.85           O  
ATOM   3317  OE2 GLU A 214      -9.810  26.790  13.618  1.00 84.85           O  
ATOM   3318  OXT GLU A 214     -13.845  25.352  17.450  1.00 84.85           O  
TER    3319      GLU A 214                                                       
ATOM   3319  N   ILE B   1      -0.669  -1.440  14.370  1.00 26.83           N  
ATOM   3320  H   ILE B   1      -1.629  -1.741  14.455  1.00 26.83           H  
ATOM   3321  H2  ILE B   1      -0.063  -2.175  14.707  1.00 26.83           H  
ATOM   3322  H3  ILE B   1      -0.523  -0.599  14.911  1.00 26.83           H  
ATOM   3323  CA  ILE B   1      -0.339  -1.189  12.953  1.00 26.83           C  
ATOM   3324  HA  ILE B   1      -1.030  -0.457  12.535  1.00 26.83           H  
ATOM   3325  C   ILE B   1      -0.529  -2.513  12.224  1.00 26.83           C  
ATOM   3326  CB  ILE B   1       1.085  -0.625  12.837  1.00 26.83           C  
ATOM   3327  HB  ILE B   1       1.799  -1.348  13.232  1.00 26.83           H  
ATOM   3328  O   ILE B   1       0.024  -3.500  12.687  1.00 26.83           O  
ATOM   3329  CG1 ILE B   1       1.226   0.706  13.616  1.00 26.83           C  
ATOM   3330 HG12 ILE B   1       0.935   0.556  14.656  1.00 26.83           H  
ATOM   3331 HG13 ILE B   1       0.559   1.455  13.189  1.00 26.83           H  
ATOM   3332  CG2 ILE B   1       1.378  -0.393  11.371  1.00 26.83           C  
ATOM   3333 HG21 ILE B   1       2.386   0.013  11.291  1.00 26.83           H  
ATOM   3334 HG22 ILE B   1       0.682   0.319  10.926  1.00 26.83           H  
ATOM   3335 HG23 ILE B   1       1.370  -1.330  10.814  1.00 26.83           H  
ATOM   3336  CD1 ILE B   1       2.650   1.278  13.646  1.00 26.83           C  
ATOM   3337 HD11 ILE B   1       2.686   2.116  14.342  1.00 26.83           H  
ATOM   3338 HD12 ILE B   1       2.940   1.647  12.662  1.00 26.83           H  
ATOM   3339 HD13 ILE B   1       3.356   0.515  13.974  1.00 26.83           H  
ATOM   3340  N   ILE B   2      -1.460  -2.580  11.266  1.00 29.92           N  
ATOM   3341  H   ILE B   2      -1.805  -1.728  10.848  1.00 29.92           H  
ATOM   3342  CA  ILE B   2      -2.267  -3.801  11.050  1.00 29.92           C  
ATOM   3343  HA  ILE B   2      -2.734  -4.070  11.997  1.00 29.92           H  
ATOM   3344  C   ILE B   2      -1.436  -5.025  10.641  1.00 29.92           C  
ATOM   3345  CB  ILE B   2      -3.417  -3.538  10.038  1.00 29.92           C  
ATOM   3346  HB  ILE B   2      -2.981  -3.205   9.096  1.00 29.92           H  
ATOM   3347  O   ILE B   2      -1.583  -6.081  11.241  1.00 29.92           O  
ATOM   3348  CG1 ILE B   2      -4.352  -2.416  10.553  1.00 29.92           C  
ATOM   3349 HG12 ILE B   2      -4.816  -2.729  11.488  1.00 29.92           H  
ATOM   3350 HG13 ILE B   2      -3.765  -1.519  10.752  1.00 29.92           H  
ATOM   3351  CG2 ILE B   2      -4.236  -4.816   9.761  1.00 29.92           C  
ATOM   3352 HG21 ILE B   2      -4.970  -4.637   8.975  1.00 29.92           H  
ATOM   3353 HG22 ILE B   2      -4.752  -5.141  10.665  1.00 29.92           H  
ATOM   3354 HG23 ILE B   2      -3.601  -5.632   9.415  1.00 29.92           H  
ATOM   3355  CD1 ILE B   2      -5.455  -2.008   9.567  1.00 29.92           C  
ATOM   3356 HD11 ILE B   2      -6.193  -2.804   9.463  1.00 29.92           H  
ATOM   3357 HD12 ILE B   2      -5.962  -1.119   9.942  1.00 29.92           H  
ATOM   3358 HD13 ILE B   2      -5.021  -1.782   8.593  1.00 29.92           H  
ATOM   3359  N   LEU B   3      -0.624  -4.909   9.597  1.00 31.89           N  
ATOM   3360  H   LEU B   3      -0.487  -3.986   9.209  1.00 31.89           H  
ATOM   3361  CA  LEU B   3      -0.455  -6.044   8.686  1.00 31.89           C  
ATOM   3362  HA  LEU B   3      -1.383  -6.615   8.644  1.00 31.89           H  
ATOM   3363  C   LEU B   3       0.638  -7.021   9.018  1.00 31.89           C  
ATOM   3364  CB  LEU B   3      -0.096  -5.523   7.321  1.00 31.89           C  
ATOM   3365  HB2 LEU B   3       0.028  -6.347   6.618  1.00 31.89           H  
ATOM   3366  HB3 LEU B   3       0.860  -5.005   7.396  1.00 31.89           H  
ATOM   3367  O   LEU B   3       0.419  -8.206   8.863  1.00 31.89           O  
ATOM   3368  CG  LEU B   3      -1.172  -4.580   6.843  1.00 31.89           C  
ATOM   3369  HG  LEU B   3      -1.442  -3.823   7.579  1.00 31.89           H  
ATOM   3370  CD1 LEU B   3      -0.526  -3.869   5.739  1.00 31.89           C  
ATOM   3371 HD11 LEU B   3       0.335  -3.306   6.099  1.00 31.89           H  
ATOM   3372 HD12 LEU B   3      -1.247  -3.156   5.338  1.00 31.89           H  
ATOM   3373 HD13 LEU B   3      -0.196  -4.629   5.030  1.00 31.89           H  
ATOM   3374  CD2 LEU B   3      -2.402  -5.277   6.365  1.00 31.89           C  
ATOM   3375 HD21 LEU B   3      -3.068  -4.510   5.971  1.00 31.89           H  
ATOM   3376 HD22 LEU B   3      -2.131  -5.984   5.581  1.00 31.89           H  
ATOM   3377 HD23 LEU B   3      -2.893  -5.764   7.208  1.00 31.89           H  
ATOM   3378  N   GLN B   4       1.807  -6.528   9.426  1.00 30.60           N  
ATOM   3379  H   GLN B   4       1.929  -5.529   9.509  1.00 30.60           H  
ATOM   3380  CA  GLN B   4       2.925  -7.407   9.785  1.00 30.60           C  
ATOM   3381  HA  GLN B   4       3.042  -8.185   9.030  1.00 30.60           H  
ATOM   3382  C   GLN B   4       2.696  -8.133  11.105  1.00 30.60           C  
ATOM   3383  CB  GLN B   4       4.218  -6.604   9.900  1.00 30.60           C  
ATOM   3384  HB2 GLN B   4       4.043  -5.688  10.466  1.00 30.60           H  
ATOM   3385  HB3 GLN B   4       4.970  -7.190  10.429  1.00 30.60           H  
ATOM   3386  O   GLN B   4       3.578  -8.818  11.611  1.00 30.60           O  
ATOM   3387  CG  GLN B   4       4.800  -6.282   8.538  1.00 30.60           C  
ATOM   3388  HG2 GLN B   4       4.843  -7.195   7.944  1.00 30.60           H  
ATOM   3389  HG3 GLN B   4       4.148  -5.554   8.056  1.00 30.60           H  
ATOM   3390  CD  GLN B   4       6.208  -5.705   8.674  1.00 30.60           C  
ATOM   3391  NE2 GLN B   4       7.119  -5.954   7.757  1.00 30.60           N  
ATOM   3392 HE21 GLN B   4       8.023  -5.535   7.922  1.00 30.60           H  
ATOM   3393 HE22 GLN B   4       6.947  -6.574   6.979  1.00 30.60           H  
ATOM   3394  OE1 GLN B   4       6.504  -4.986   9.606  1.00 30.60           O  
ATOM   3395  N   LYS B   5       1.546  -7.920  11.741  1.00 28.15           N  
ATOM   3396  H   LYS B   5       0.825  -7.442  11.220  1.00 28.15           H  
ATOM   3397  CA  LYS B   5       1.126  -8.833  12.784  1.00 28.15           C  
ATOM   3398  HA  LYS B   5       1.992  -9.089  13.395  1.00 28.15           H  
ATOM   3399  C   LYS B   5       0.662 -10.152  12.172  1.00 28.15           C  
ATOM   3400  CB  LYS B   5       0.048  -8.161  13.640  1.00 28.15           C  
ATOM   3401  HB2 LYS B   5      -0.796  -8.835  13.782  1.00 28.15           H  
ATOM   3402  HB3 LYS B   5      -0.338  -7.268  13.148  1.00 28.15           H  
ATOM   3403  O   LYS B   5       0.584 -10.300  10.967  1.00 28.15           O  
ATOM   3404  CG  LYS B   5       0.635  -7.772  14.996  1.00 28.15           C  
ATOM   3405  HG2 LYS B   5       1.240  -8.590  15.387  1.00 28.15           H  
ATOM   3406  HG3 LYS B   5       1.251  -6.879  14.894  1.00 28.15           H  
ATOM   3407  CD  LYS B   5      -0.517  -7.526  15.963  1.00 28.15           C  
ATOM   3408  HD2 LYS B   5      -1.137  -6.706  15.603  1.00 28.15           H  
ATOM   3409  HD3 LYS B   5      -1.119  -8.433  16.013  1.00 28.15           H  
ATOM   3410  CE  LYS B   5       0.034  -7.208  17.348  1.00 28.15           C  
ATOM   3411  HE2 LYS B   5       0.396  -6.180  17.366  1.00 28.15           H  
ATOM   3412  HE3 LYS B   5       0.879  -7.870  17.538  1.00 28.15           H  
ATOM   3413  NZ  LYS B   5      -1.017  -7.441  18.365  1.00 28.15           N  
ATOM   3414  HZ1 LYS B   5      -1.836  -6.883  18.175  1.00 28.15           H  
ATOM   3415  HZ2 LYS B   5      -0.670  -7.260  19.296  1.00 28.15           H  
ATOM   3416  HZ3 LYS B   5      -1.298  -8.411  18.326  1.00 28.15           H  
ATOM   3417  N   GLU B   6       0.285 -11.026  13.098  1.00 30.32           N  
ATOM   3418  H   GLU B   6       0.446 -10.690  14.037  1.00 30.32           H  
ATOM   3419  CA  GLU B   6      -0.295 -12.374  13.086  1.00 30.32           C  
ATOM   3420  HA  GLU B   6       0.480 -13.061  13.426  1.00 30.32           H  
ATOM   3421  C   GLU B   6      -0.850 -13.046  11.843  1.00 30.32           C  
ATOM   3422  CB  GLU B   6      -1.438 -12.407  14.110  1.00 30.32           C  
ATOM   3423  HB2 GLU B   6      -2.017 -13.327  14.023  1.00 30.32           H  
ATOM   3424  HB3 GLU B   6      -2.109 -11.565  13.936  1.00 30.32           H  
ATOM   3425  O   GLU B   6      -1.146 -14.231  11.988  1.00 30.32           O  
ATOM   3426  CG  GLU B   6      -0.906 -12.366  15.538  1.00 30.32           C  
ATOM   3427  HG2 GLU B   6      -0.168 -13.158  15.670  1.00 30.32           H  
ATOM   3428  HG3 GLU B   6      -0.409 -11.410  15.705  1.00 30.32           H  
ATOM   3429  CD  GLU B   6      -2.019 -12.536  16.578  1.00 30.32           C  
ATOM   3430  OE1 GLU B   6      -1.657 -12.524  17.776  1.00 30.32           O  
ATOM   3431  OE2 GLU B   6      -3.216 -12.529  16.214  1.00 30.32           O  
ATOM   3432  N   TYR B   7      -0.987 -12.432  10.669  1.00 29.12           N  
ATOM   3433  H   TYR B   7      -0.598 -11.510  10.528  1.00 29.12           H  
ATOM   3434  CA  TYR B   7      -1.244 -13.261   9.508  1.00 29.12           C  
ATOM   3435  HA  TYR B   7      -1.862 -14.083   9.872  1.00 29.12           H  
ATOM   3436  C   TYR B   7       0.012 -13.982   9.044  1.00 29.12           C  
ATOM   3437  CB  TYR B   7      -2.110 -12.606   8.449  1.00 29.12           C  
ATOM   3438  HB2 TYR B   7      -1.530 -12.358   7.561  1.00 29.12           H  
ATOM   3439  HB3 TYR B   7      -2.571 -11.698   8.839  1.00 29.12           H  
ATOM   3440  O   TYR B   7       0.475 -13.841   7.923  1.00 29.12           O  
ATOM   3441  CG  TYR B   7      -3.178 -13.626   8.135  1.00 29.12           C  
ATOM   3442  CD1 TYR B   7      -2.821 -14.828   7.499  1.00 29.12           C  
ATOM   3443  HD1 TYR B   7      -1.791 -14.987   7.216  1.00 29.12           H  
ATOM   3444  CD2 TYR B   7      -4.445 -13.533   8.720  1.00 29.12           C  
ATOM   3445  HD2 TYR B   7      -4.689 -12.710   9.376  1.00 29.12           H  
ATOM   3446  CE1 TYR B   7      -3.787 -15.782   7.152  1.00 29.12           C  
ATOM   3447  HE1 TYR B   7      -3.530 -16.645   6.555  1.00 29.12           H  
ATOM   3448  CE2 TYR B   7      -5.403 -14.533   8.467  1.00 29.12           C  
ATOM   3449  HE2 TYR B   7      -6.383 -14.483   8.918  1.00 29.12           H  
ATOM   3450  OH  TYR B   7      -6.084 -16.395   7.101  1.00 29.12           O  
ATOM   3451  HH  TYR B   7      -6.954 -16.231   7.471  1.00 29.12           H  
ATOM   3452  CZ  TYR B   7      -5.103 -15.607   7.607  1.00 29.12           C  
ATOM   3453  N   LEU B   8       0.540 -14.795   9.954  1.00 29.92           N  
ATOM   3454  H   LEU B   8       0.034 -14.880  10.824  1.00 29.92           H  
ATOM   3455  CA  LEU B   8       1.531 -15.792   9.674  1.00 29.92           C  
ATOM   3456  HA  LEU B   8       2.389 -15.269   9.250  1.00 29.92           H  
ATOM   3457  C   LEU B   8       0.904 -16.789   8.698  1.00 29.92           C  
ATOM   3458  CB  LEU B   8       1.952 -16.493  10.973  1.00 29.92           C  
ATOM   3459  HB2 LEU B   8       2.406 -17.453  10.728  1.00 29.92           H  
ATOM   3460  HB3 LEU B   8       1.059 -16.688  11.567  1.00 29.92           H  
ATOM   3461  O   LEU B   8      -0.042 -17.490   9.084  1.00 29.92           O  
ATOM   3462  CG  LEU B   8       2.955 -15.682  11.806  1.00 29.92           C  
ATOM   3463  HG  LEU B   8       2.577 -14.671  11.956  1.00 29.92           H  
ATOM   3464  CD1 LEU B   8       3.117 -16.340  13.178  1.00 29.92           C  
ATOM   3465 HD11 LEU B   8       2.153 -16.376  13.684  1.00 29.92           H  
ATOM   3466 HD12 LEU B   8       3.815 -15.757  13.779  1.00 29.92           H  
ATOM   3467 HD13 LEU B   8       3.505 -17.351  13.058  1.00 29.92           H  
ATOM   3468  CD2 LEU B   8       4.336 -15.618  11.149  1.00 29.92           C  
ATOM   3469 HD21 LEU B   8       5.036 -15.102  11.806  1.00 29.92           H  
ATOM   3470 HD22 LEU B   8       4.293 -15.052  10.218  1.00 29.92           H  
ATOM   3471 HD23 LEU B   8       4.712 -16.620  10.943  1.00 29.92           H  
ATOM   3472  N   PRO B   9       1.447 -16.916   7.478  1.00 29.14           N  
ATOM   3473  CA  PRO B   9       1.039 -17.953   6.517  1.00 29.14           C  
ATOM   3474  HA  PRO B   9       0.049 -17.779   6.095  1.00 29.14           H  
ATOM   3475  C   PRO B   9       1.036 -19.329   7.121  1.00 29.14           C  
ATOM   3476  CB  PRO B   9       2.122 -17.953   5.436  1.00 29.14           C  
ATOM   3477  HB2 PRO B   9       1.761 -17.480   4.523  1.00 29.14           H  
ATOM   3478  HB3 PRO B   9       2.459 -18.957   5.178  1.00 29.14           H  
ATOM   3479  O   PRO B   9       0.188 -20.152   6.808  1.00 29.14           O  
ATOM   3480  CG  PRO B   9       3.269 -17.143   6.030  1.00 29.14           C  
ATOM   3481  HG2 PRO B   9       3.911 -16.666   5.289  1.00 29.14           H  
ATOM   3482  HG3 PRO B   9       3.889 -17.809   6.631  1.00 29.14           H  
ATOM   3483  CD  PRO B   9       2.581 -16.166   6.954  1.00 29.14           C  
ATOM   3484  HD2 PRO B   9       3.317 -15.871   7.702  1.00 29.14           H  
ATOM   3485  HD3 PRO B   9       2.234 -15.289   6.406  1.00 29.14           H  
ATOM   3486  N   GLU B  10       2.019 -19.557   7.981  1.00 33.22           N  
ATOM   3487  H   GLU B  10       2.677 -18.810   8.149  1.00 33.22           H  
ATOM   3488  CA  GLU B  10       2.295 -20.837   8.601  1.00 33.22           C  
ATOM   3489  HA  GLU B  10       2.538 -21.582   7.843  1.00 33.22           H  
ATOM   3490  C   GLU B  10       1.114 -21.358   9.412  1.00 33.22           C  
ATOM   3491  CB  GLU B  10       3.479 -20.659   9.556  1.00 33.22           C  
ATOM   3492  HB2 GLU B  10       3.188 -19.972  10.350  1.00 33.22           H  
ATOM   3493  HB3 GLU B  10       3.701 -21.628  10.003  1.00 33.22           H  
ATOM   3494  O   GLU B  10       0.985 -22.566   9.596  1.00 33.22           O  
ATOM   3495  CG  GLU B  10       4.749 -20.124   8.880  1.00 33.22           C  
ATOM   3496  HG2 GLU B  10       4.579 -19.098   8.556  1.00 33.22           H  
ATOM   3497  HG3 GLU B  10       4.963 -20.732   8.001  1.00 33.22           H  
ATOM   3498  CD  GLU B  10       5.956 -20.151   9.831  1.00 33.22           C  
ATOM   3499  OE1 GLU B  10       7.095 -20.130   9.313  1.00 33.22           O  
ATOM   3500  OE2 GLU B  10       5.747 -20.207  11.065  1.00 33.22           O  
ATOM   3501  N   THR B  11       0.274 -20.458   9.934  1.00 31.52           N  
ATOM   3502  H   THR B  11       0.397 -19.483   9.700  1.00 31.52           H  
ATOM   3503  CA  THR B  11      -0.876 -20.878  10.733  1.00 31.52           C  
ATOM   3504  HA  THR B  11      -0.563 -21.699  11.377  1.00 31.52           H  
ATOM   3505  C   THR B  11      -2.011 -21.414   9.905  1.00 31.52           C  
ATOM   3506  CB  THR B  11      -1.447 -19.782  11.627  1.00 31.52           C  
ATOM   3507  HB  THR B  11      -2.322 -20.176  12.144  1.00 31.52           H  
ATOM   3508  O   THR B  11      -2.820 -22.136  10.482  1.00 31.52           O  
ATOM   3509  CG2 THR B  11      -0.434 -19.378  12.690  1.00 31.52           C  
ATOM   3510 HG21 THR B  11      -0.874 -18.622  13.341  1.00 31.52           H  
ATOM   3511 HG22 THR B  11       0.458 -18.969  12.215  1.00 31.52           H  
ATOM   3512 HG23 THR B  11      -0.155 -20.252  13.278  1.00 31.52           H  
ATOM   3513  OG1 THR B  11      -1.859 -18.641  10.911  1.00 31.52           O  
ATOM   3514  HG1 THR B  11      -1.172 -18.340  10.312  1.00 31.52           H  
ATOM   3515  N   ASP B  12      -2.082 -21.087   8.612  1.00 29.98           N  
ATOM   3516  H   ASP B  12      -1.331 -20.575   8.173  1.00 29.98           H  
ATOM   3517  CA  ASP B  12      -3.017 -21.768   7.745  1.00 29.98           C  
ATOM   3518  HA  ASP B  12      -3.944 -21.904   8.302  1.00 29.98           H  
ATOM   3519  C   ASP B  12      -2.414 -23.133   7.386  1.00 29.98           C  
ATOM   3520  CB  ASP B  12      -3.397 -20.931   6.527  1.00 29.98           C  
ATOM   3521  HB2 ASP B  12      -3.685 -19.933   6.858  1.00 29.98           H  
ATOM   3522  HB3 ASP B  12      -2.552 -20.845   5.843  1.00 29.98           H  
ATOM   3523  O   ASP B  12      -1.579 -23.241   6.480  1.00 29.98           O  
ATOM   3524  CG  ASP B  12      -4.586 -21.581   5.826  1.00 29.98           C  
ATOM   3525  OD1 ASP B  12      -4.962 -22.712   6.230  1.00 29.98           O  
ATOM   3526  OD2 ASP B  12      -5.146 -20.917   4.929  1.00 29.98           O  
ATOM   3527  N   PRO B  13      -2.787 -24.197   8.121  1.00 31.65           N  
ATOM   3528  CA  PRO B  13      -2.139 -25.487   7.972  1.00 31.65           C  
ATOM   3529  HA  PRO B  13      -1.057 -25.379   8.043  1.00 31.65           H  
ATOM   3530  C   PRO B  13      -2.487 -26.121   6.635  1.00 31.65           C  
ATOM   3531  CB  PRO B  13      -2.667 -26.341   9.123  1.00 31.65           C  
ATOM   3532  HB2 PRO B  13      -1.945 -26.321   9.939  1.00 31.65           H  
ATOM   3533  HB3 PRO B  13      -2.843 -27.372   8.815  1.00 31.65           H  
ATOM   3534  O   PRO B  13      -1.763 -27.003   6.175  1.00 31.65           O  
ATOM   3535  CG  PRO B  13      -3.964 -25.676   9.585  1.00 31.65           C  
ATOM   3536  HG2 PRO B  13      -4.825 -26.296   9.336  1.00 31.65           H  
ATOM   3537  HG3 PRO B  13      -3.927 -25.496  10.659  1.00 31.65           H  
ATOM   3538  CD  PRO B  13      -4.046 -24.353   8.839  1.00 31.65           C  
ATOM   3539  HD2 PRO B  13      -4.276 -23.551   9.540  1.00 31.65           H  
ATOM   3540  HD3 PRO B  13      -4.861 -24.408   8.117  1.00 31.65           H  
ATOM   3541  N   ASN B  14      -3.598 -25.699   6.031  1.00 33.38           N  
ATOM   3542  H   ASN B  14      -4.085 -24.895   6.399  1.00 33.38           H  
ATOM   3543  CA  ASN B  14      -3.978 -26.184   4.732  1.00 33.38           C  
ATOM   3544  HA  ASN B  14      -3.307 -27.001   4.467  1.00 33.38           H  
ATOM   3545  C   ASN B  14      -3.648 -25.156   3.663  1.00 33.38           C  
ATOM   3546  CB  ASN B  14      -5.396 -26.840   4.682  1.00 33.38           C  
ATOM   3547  HB2 ASN B  14      -5.240 -27.888   4.426  1.00 33.38           H  
ATOM   3548  HB3 ASN B  14      -6.005 -26.471   3.856  1.00 33.38           H  
ATOM   3549  O   ASN B  14      -4.336 -25.242   2.677  1.00 33.38           O  
ATOM   3550  CG  ASN B  14      -6.224 -26.853   5.947  1.00 33.38           C  
ATOM   3551  ND2 ASN B  14      -7.249 -26.046   6.072  1.00 33.38           N  
ATOM   3552 HD21 ASN B  14      -7.760 -26.069   6.942  1.00 33.38           H  
ATOM   3553 HD22 ASN B  14      -7.425 -25.380   5.333  1.00 33.38           H  
ATOM   3554  OD1 ASN B  14      -5.997 -27.651   6.838  1.00 33.38           O  
ATOM   3555  N   HIS B  15      -2.674 -24.232   3.799  1.00 33.42           N  
ATOM   3556  H   HIS B  15      -2.200 -24.135   4.685  1.00 33.42           H  
ATOM   3557  CA  HIS B  15      -2.200 -23.427   2.657  1.00 33.42           C  
ATOM   3558  HA  HIS B  15      -2.956 -22.676   2.429  1.00 33.42           H  
ATOM   3559  C   HIS B  15      -2.044 -24.344   1.438  1.00 33.42           C  
ATOM   3560  CB  HIS B  15      -0.879 -22.701   2.967  1.00 33.42           C  
ATOM   3561  HB2 HIS B  15      -1.067 -21.920   3.703  1.00 33.42           H  
ATOM   3562  HB3 HIS B  15      -0.182 -23.414   3.410  1.00 33.42           H  
ATOM   3563  O   HIS B  15      -1.059 -25.071   1.285  1.00 33.42           O  
ATOM   3564  CG  HIS B  15      -0.227 -22.087   1.739  1.00 33.42           C  
ATOM   3565  CD2 HIS B  15       0.917 -22.526   1.125  1.00 33.42           C  
ATOM   3566  HD2 HIS B  15       1.515 -23.362   1.456  1.00 33.42           H  
ATOM   3567  ND1 HIS B  15      -0.723 -21.067   0.958  1.00 33.42           N  
ATOM   3568  HD1 HIS B  15      -1.587 -20.568   1.114  1.00 33.42           H  
ATOM   3569  CE1 HIS B  15       0.096 -20.908  -0.099  1.00 33.42           C  
ATOM   3570  HE1 HIS B  15      -0.068 -20.213  -0.909  1.00 33.42           H  
ATOM   3571  NE2 HIS B  15       1.138 -21.755  -0.024  1.00 33.42           N  
ATOM   3572  N   GLU B  16      -3.108 -24.378   0.642  1.00 32.77           N  
ATOM   3573  H   GLU B  16      -3.936 -23.889   0.949  1.00 32.77           H  
ATOM   3574  CA  GLU B  16      -3.303 -25.391  -0.363  1.00 32.77           C  
ATOM   3575  HA  GLU B  16      -2.858 -26.335  -0.047  1.00 32.77           H  
ATOM   3576  C   GLU B  16      -2.482 -24.805  -1.482  1.00 32.77           C  
ATOM   3577  CB  GLU B  16      -4.802 -25.642  -0.679  1.00 32.77           C  
ATOM   3578  HB2 GLU B  16      -5.379 -24.757  -0.411  1.00 32.77           H  
ATOM   3579  HB3 GLU B  16      -4.909 -25.797  -1.753  1.00 32.77           H  
ATOM   3580  O   GLU B  16      -2.809 -23.765  -2.062  1.00 32.77           O  
ATOM   3581  CG  GLU B  16      -5.380 -26.889   0.039  1.00 32.77           C  
ATOM   3582  HG2 GLU B  16      -5.085 -26.885   1.088  1.00 32.77           H  
ATOM   3583  HG3 GLU B  16      -4.918 -27.771  -0.405  1.00 32.77           H  
ATOM   3584  CD  GLU B  16      -6.915 -27.044  -0.039  1.00 32.77           C  
ATOM   3585  OE1 GLU B  16      -7.455 -27.868   0.741  1.00 32.77           O  
ATOM   3586  OE2 GLU B  16      -7.554 -26.351  -0.863  1.00 32.77           O  
ATOM   3587  N   ILE B  17      -1.342 -25.443  -1.729  1.00 31.77           N  
ATOM   3588  H   ILE B  17      -1.107 -26.222  -1.131  1.00 31.77           H  
ATOM   3589  CA  ILE B  17      -0.816 -25.441  -3.077  1.00 31.77           C  
ATOM   3590  HA  ILE B  17      -0.550 -24.425  -3.366  1.00 31.77           H  
ATOM   3591  C   ILE B  17      -2.015 -25.929  -3.889  1.00 31.77           C  
ATOM   3592  CB  ILE B  17       0.404 -26.383  -3.216  1.00 31.77           C  
ATOM   3593  HB  ILE B  17       0.056 -27.414  -3.264  1.00 31.77           H  
ATOM   3594  O   ILE B  17      -2.437 -27.068  -3.699  1.00 31.77           O  
ATOM   3595  CG1 ILE B  17       1.383 -26.279  -2.019  1.00 31.77           C  
ATOM   3596 HG12 ILE B  17       1.761 -25.259  -1.947  1.00 31.77           H  
ATOM   3597 HG13 ILE B  17       0.854 -26.511  -1.095  1.00 31.77           H  
ATOM   3598  CG2 ILE B  17       1.106 -26.043  -4.543  1.00 31.77           C  
ATOM   3599 HG21 ILE B  17       0.387 -26.103  -5.360  1.00 31.77           H  
ATOM   3600 HG22 ILE B  17       1.527 -25.038  -4.511  1.00 31.77           H  
ATOM   3601 HG23 ILE B  17       1.887 -26.772  -4.757  1.00 31.77           H  
ATOM   3602  CD1 ILE B  17       2.566 -27.253  -2.093  1.00 31.77           C  
ATOM   3603 HD11 ILE B  17       2.200 -28.271  -2.225  1.00 31.77           H  
ATOM   3604 HD12 ILE B  17       3.135 -27.198  -1.165  1.00 31.77           H  
ATOM   3605 HD13 ILE B  17       3.225 -26.991  -2.921  1.00 31.77           H  
ATOM   3606  N   TRP B  18      -2.668 -25.038  -4.639  1.00 26.92           N  
ATOM   3607  H   TRP B  18      -2.371 -24.073  -4.646  1.00 26.92           H  
ATOM   3608  CA  TRP B  18      -3.709 -25.480  -5.556  1.00 26.92           C  
ATOM   3609  HA  TRP B  18      -4.471 -26.040  -5.013  1.00 26.92           H  
ATOM   3610  C   TRP B  18      -2.993 -26.420  -6.514  1.00 26.92           C  
ATOM   3611  CB  TRP B  18      -4.381 -24.316  -6.296  1.00 26.92           C  
ATOM   3612  HB2 TRP B  18      -4.976 -24.737  -7.107  1.00 26.92           H  
ATOM   3613  HB3 TRP B  18      -3.612 -23.694  -6.754  1.00 26.92           H  
ATOM   3614  O   TRP B  18      -2.180 -25.966  -7.319  1.00 26.92           O  
ATOM   3615  CG  TRP B  18      -5.283 -23.444  -5.479  1.00 26.92           C  
ATOM   3616  CD1 TRP B  18      -4.857 -22.478  -4.649  1.00 26.92           C  
ATOM   3617  HD1 TRP B  18      -3.815 -22.273  -4.454  1.00 26.92           H  
ATOM   3618  CD2 TRP B  18      -6.742 -23.466  -5.337  1.00 26.92           C  
ATOM   3619  CE2 TRP B  18      -7.125 -22.449  -4.414  1.00 26.92           C  
ATOM   3620  CE3 TRP B  18      -7.783 -24.260  -5.857  1.00 26.92           C  
ATOM   3621  HE3 TRP B  18      -7.532 -25.063  -6.534  1.00 26.92           H  
ATOM   3622  NE1 TRP B  18      -5.942 -21.862  -4.069  1.00 26.92           N  
ATOM   3623  HE1 TRP B  18      -5.840 -21.178  -3.332  1.00 26.92           H  
ATOM   3624  CH2 TRP B  18      -9.457 -23.040  -4.544  1.00 26.92           C  
ATOM   3625  HH2 TRP B  18     -10.481 -22.913  -4.225  1.00 26.92           H  
ATOM   3626  CZ2 TRP B  18      -8.448 -22.223  -4.011  1.00 26.92           C  
ATOM   3627  HZ2 TRP B  18      -8.678 -21.461  -3.281  1.00 26.92           H  
ATOM   3628  CZ3 TRP B  18      -9.122 -24.051  -5.465  1.00 26.92           C  
ATOM   3629  HZ3 TRP B  18      -9.893 -24.700  -5.853  1.00 26.92           H  
ATOM   3630  N   ASP B  19      -3.204 -27.718  -6.321  1.00 23.43           N  
ATOM   3631  H   ASP B  19      -3.736 -28.016  -5.515  1.00 23.43           H  
ATOM   3632  CA  ASP B  19      -2.754 -28.735  -7.254  1.00 23.43           C  
ATOM   3633  HA  ASP B  19      -1.670 -28.677  -7.360  1.00 23.43           H  
ATOM   3634  C   ASP B  19      -3.389 -28.459  -8.627  1.00 23.43           C  
ATOM   3635  CB  ASP B  19      -3.135 -30.144  -6.747  1.00 23.43           C  
ATOM   3636  HB2 ASP B  19      -3.070 -30.837  -7.586  1.00 23.43           H  
ATOM   3637  HB3 ASP B  19      -4.173 -30.134  -6.415  1.00 23.43           H  
ATOM   3638  O   ASP B  19      -4.506 -27.929  -8.719  1.00 23.43           O  
ATOM   3639  CG  ASP B  19      -2.243 -30.724  -5.636  1.00 23.43           C  
ATOM   3640  OD1 ASP B  19      -1.024 -30.425  -5.610  1.00 23.43           O  
ATOM   3641  OD2 ASP B  19      -2.767 -31.545  -4.841  1.00 23.43           O  
ATOM   3642  N   ASP B  20      -2.676 -28.861  -9.679  1.00 23.92           N  
ATOM   3643  H   ASP B  20      -1.783 -29.293  -9.487  1.00 23.92           H  
ATOM   3644  CA  ASP B  20      -3.294 -29.235 -10.958  1.00 23.92           C  
ATOM   3645  HA  ASP B  20      -3.965 -28.442 -11.287  1.00 23.92           H  
ATOM   3646  C   ASP B  20      -4.150 -30.512 -10.816  1.00 23.92           C  
ATOM   3647  CB  ASP B  20      -2.201 -29.450 -12.032  1.00 23.92           C  
ATOM   3648  HB2 ASP B  20      -2.587 -30.157 -12.766  1.00 23.92           H  
ATOM   3649  HB3 ASP B  20      -1.337 -29.927 -11.570  1.00 23.92           H  
ATOM   3650  O   ASP B  20      -3.729 -31.447 -10.090  1.00 23.92           O  
ATOM   3651  CG  ASP B  20      -1.745 -28.213 -12.829  1.00 23.92           C  
ATOM   3652  OD1 ASP B  20      -2.556 -27.284 -13.068  1.00 23.92           O  
ATOM   3653  OD2 ASP B  20      -0.596 -28.269 -13.333  1.00 23.92           O  
ATOM   3654  OXT ASP B  20      -5.195 -30.582 -11.507  1.00 23.92           O  
TER    3655      ASP B  20                                                       
END   
