# Supplementary material for: An extended Tudor domain within Vreteno interconnects Gtsf1L and Ago3 for piRNA biogenesis in Bombyx mori
Source: EMBO J. 2023 Nov 20;42(24):e114072. doi: 10.15252/embj.2023114072 (PMC10711660; doi:10.15252/embj.2023114072)
Supplement: Supplementary file 4 — Dataset EV1 [file EMBJ-42-e114072-s007.zip › manuscript_pdb/BmVreteno_AF-eTD2_BmGtsf1L_92_101.pdb]

ATOM      1  N   THR A   1      10.845  20.156  13.987  1.00 84.93           N  
ATOM      2  H   THR A   1      11.022  19.163  13.939  1.00 84.93           H  
ATOM      3  H2  THR A   1      11.236  20.590  13.163  1.00 84.93           H  
ATOM      4  H3  THR A   1      11.281  20.544  14.811  1.00 84.93           H  
ATOM      5  CA  THR A   1       9.392  20.423  14.034  1.00 84.93           C  
ATOM      6  HA  THR A   1       8.944  19.850  14.846  1.00 84.93           H  
ATOM      7  C   THR A   1       8.780  20.016  12.714  1.00 84.93           C  
ATOM      8  CB  THR A   1       9.114  21.904  14.289  1.00 84.93           C  
ATOM      9  HB  THR A   1       9.497  22.509  13.467  1.00 84.93           H  
ATOM     10  O   THR A   1       9.273  20.526  11.710  1.00 84.93           O  
ATOM     11  CG2 THR A   1       7.644  22.228  14.523  1.00 84.93           C  
ATOM     12 HG21 THR A   1       7.221  21.569  15.281  1.00 84.93           H  
ATOM     13 HG22 THR A   1       7.100  22.110  13.586  1.00 84.93           H  
ATOM     14 HG23 THR A   1       7.535  23.264  14.843  1.00 84.93           H  
ATOM     15  OG1 THR A   1       9.815  22.242  15.456  1.00 84.93           O  
ATOM     16  HG1 THR A   1       9.517  23.112  15.733  1.00 84.93           H  
ATOM     17  N   PRO A   2       7.781  19.116  12.713  1.00 90.90           N  
ATOM     18  CA  PRO A   2       7.017  18.742  11.519  1.00 90.90           C  
ATOM     19  HA  PRO A   2       7.644  18.140  10.862  1.00 90.90           H  
ATOM     20  C   PRO A   2       6.497  19.960  10.752  1.00 90.90           C  
ATOM     21  CB  PRO A   2       5.855  17.889  12.026  1.00 90.90           C  
ATOM     22  HB2 PRO A   2       5.005  18.530  12.260  1.00 90.90           H  
ATOM     23  HB3 PRO A   2       5.573  17.125  11.302  1.00 90.90           H  
ATOM     24  O   PRO A   2       6.248  21.006  11.362  1.00 90.90           O  
ATOM     25  CG  PRO A   2       6.384  17.279  13.320  1.00 90.90           C  
ATOM     26  HG2 PRO A   2       6.976  16.393  13.088  1.00 90.90           H  
ATOM     27  HG3 PRO A   2       5.579  17.032  14.011  1.00 90.90           H  
ATOM     28  CD  PRO A   2       7.293  18.376  13.869  1.00 90.90           C  
ATOM     29  HD2 PRO A   2       6.717  19.049  14.505  1.00 90.90           H  
ATOM     30  HD3 PRO A   2       8.109  17.925  14.434  1.00 90.90           H  
ATOM     31  N   GLU A   3       6.343  19.839   9.436  1.00 92.13           N  
ATOM     32  H   GLU A   3       6.359  18.923   9.010  1.00 92.13           H  
ATOM     33  CA  GLU A   3       5.947  20.971   8.591  1.00 92.13           C  
ATOM     34  HA  GLU A   3       6.603  21.809   8.830  1.00 92.13           H  
ATOM     35  C   GLU A   3       4.523  21.427   8.912  1.00 92.13           C  
ATOM     36  CB  GLU A   3       6.129  20.614   7.105  1.00 92.13           C  
ATOM     37  HB2 GLU A   3       5.396  19.861   6.816  1.00 92.13           H  
ATOM     38  HB3 GLU A   3       7.121  20.187   6.962  1.00 92.13           H  
ATOM     39  O   GLU A   3       4.265  22.624   9.040  1.00 92.13           O  
ATOM     40  CG  GLU A   3       5.977  21.828   6.170  1.00 92.13           C  
ATOM     41  HG2 GLU A   3       4.946  22.180   6.219  1.00 92.13           H  
ATOM     42  HG3 GLU A   3       6.167  21.503   5.148  1.00 92.13           H  
ATOM     43  CD  GLU A   3       6.935  22.988   6.513  1.00 92.13           C  
ATOM     44  OE1 GLU A   3       6.565  24.167   6.305  1.00 92.13           O  
ATOM     45  OE2 GLU A   3       8.034  22.740   7.081  1.00 92.13           O  
ATOM     46  N   TRP A   4       3.630  20.483   9.198  1.00 94.13           N  
ATOM     47  H   TRP A   4       3.875  19.526   8.988  1.00 94.13           H  
ATOM     48  CA  TRP A   4       2.255  20.755   9.600  1.00 94.13           C  
ATOM     49  HA  TRP A   4       1.760  21.280   8.783  1.00 94.13           H  
ATOM     50  C   TRP A   4       2.154  21.653  10.839  1.00 94.13           C  
ATOM     51  CB  TRP A   4       1.546  19.414   9.789  1.00 94.13           C  
ATOM     52  HB2 TRP A   4       0.471  19.594   9.813  1.00 94.13           H  
ATOM     53  HB3 TRP A   4       1.752  18.800   8.913  1.00 94.13           H  
ATOM     54  O   TRP A   4       1.328  22.560  10.867  1.00 94.13           O  
ATOM     55  CG  TRP A   4       1.903  18.605  10.995  1.00 94.13           C  
ATOM     56  CD1 TRP A   4       2.673  17.494  10.995  1.00 94.13           C  
ATOM     57  HD1 TRP A   4       3.137  17.068  10.118  1.00 94.13           H  
ATOM     58  CD2 TRP A   4       1.433  18.768  12.364  1.00 94.13           C  
ATOM     59  CE2 TRP A   4       1.961  17.698  13.145  1.00 94.13           C  
ATOM     60  CE3 TRP A   4       0.596  19.697  13.020  1.00 94.13           C  
ATOM     61  HE3 TRP A   4       0.167  20.521  12.469  1.00 94.13           H  
ATOM     62  NE1 TRP A   4       2.714  16.955  12.265  1.00 94.13           N  
ATOM     63  HE1 TRP A   4       3.136  16.061  12.470  1.00 94.13           H  
ATOM     64  CH2 TRP A   4       0.821  18.486  15.126  1.00 94.13           C  
ATOM     65  HH2 TRP A   4       0.548  18.366  16.164  1.00 94.13           H  
ATOM     66  CZ2 TRP A   4       1.655  17.543  14.500  1.00 94.13           C  
ATOM     67  HZ2 TRP A   4       2.028  16.687  15.043  1.00 94.13           H  
ATOM     68  CZ3 TRP A   4       0.306  19.568  14.390  1.00 94.13           C  
ATOM     69  HZ3 TRP A   4      -0.331  20.295  14.870  1.00 94.13           H  
ATOM     70  N   LYS A   5       3.049  21.500  11.828  1.00 94.74           N  
ATOM     71  H   LYS A   5       3.719  20.750  11.732  1.00 94.74           H  
ATOM     72  CA  LYS A   5       3.092  22.388  13.008  1.00 94.74           C  
ATOM     73  HA  LYS A   5       2.091  22.465  13.433  1.00 94.74           H  
ATOM     74  C   LYS A   5       3.495  23.813  12.633  1.00 94.74           C  
ATOM     75  CB  LYS A   5       4.047  21.844  14.084  1.00 94.74           C  
ATOM     76  HB2 LYS A   5       4.290  22.649  14.777  1.00 94.74           H  
ATOM     77  HB3 LYS A   5       4.964  21.492  13.612  1.00 94.74           H  
ATOM     78  O   LYS A   5       3.058  24.769  13.266  1.00 94.74           O  
ATOM     79  CG  LYS A   5       3.422  20.703  14.886  1.00 94.74           C  
ATOM     80  HG2 LYS A   5       2.462  21.038  15.279  1.00 94.74           H  
ATOM     81  HG3 LYS A   5       3.267  19.861  14.211  1.00 94.74           H  
ATOM     82  CD  LYS A   5       4.295  20.238  16.059  1.00 94.74           C  
ATOM     83  HD2 LYS A   5       5.247  19.868  15.676  1.00 94.74           H  
ATOM     84  HD3 LYS A   5       4.469  21.066  16.746  1.00 94.74           H  
ATOM     85  CE  LYS A   5       3.548  19.111  16.776  1.00 94.74           C  
ATOM     86  HE2 LYS A   5       2.700  19.537  17.314  1.00 94.74           H  
ATOM     87  HE3 LYS A   5       3.140  18.443  16.018  1.00 94.74           H  
ATOM     88  NZ  LYS A   5       4.393  18.300  17.681  1.00 94.74           N  
ATOM     89  HZ1 LYS A   5       4.804  18.810  18.450  1.00 94.74           H  
ATOM     90  HZ2 LYS A   5       3.840  17.528  18.027  1.00 94.74           H  
ATOM     91  HZ3 LYS A   5       5.055  17.742  17.161  1.00 94.74           H  
ATOM     92  N   LYS A   6       4.346  23.987  11.616  1.00 95.50           N  
ATOM     93  H   LYS A   6       4.590  23.179  11.062  1.00 95.50           H  
ATOM     94  CA  LYS A   6       4.722  25.326  11.134  1.00 95.50           C  
ATOM     95  HA  LYS A   6       4.940  25.965  11.989  1.00 95.50           H  
ATOM     96  C   LYS A   6       3.567  25.988  10.385  1.00 95.50           C  
ATOM     97  CB  LYS A   6       5.953  25.272  10.223  1.00 95.50           C  
ATOM     98  HB2 LYS A   6       5.693  24.730   9.313  1.00 95.50           H  
ATOM     99  HB3 LYS A   6       6.204  26.293   9.935  1.00 95.50           H  
ATOM    100  O   LYS A   6       3.416  27.201  10.497  1.00 95.50           O  
ATOM    101  CG  LYS A   6       7.193  24.623  10.853  1.00 95.50           C  
ATOM    102  HG2 LYS A   6       6.974  23.579  11.078  1.00 95.50           H  
ATOM    103  HG3 LYS A   6       7.474  25.141  11.770  1.00 95.50           H  
ATOM    104  CD  LYS A   6       8.337  24.696   9.834  1.00 95.50           C  
ATOM    105  HD2 LYS A   6       7.915  24.516   8.846  1.00 95.50           H  
ATOM    106  HD3 LYS A   6       8.772  25.695   9.831  1.00 95.50           H  
ATOM    107  CE  LYS A   6       9.422  23.649  10.097  1.00 95.50           C  
ATOM    108  HE2 LYS A   6      10.150  24.030  10.813  1.00 95.50           H  
ATOM    109  HE3 LYS A   6       8.941  22.763  10.511  1.00 95.50           H  
ATOM    110  NZ  LYS A   6      10.065  23.267   8.814  1.00 95.50           N  
ATOM    111  HZ1 LYS A   6       9.340  23.007   8.161  1.00 95.50           H  
ATOM    112  HZ2 LYS A   6      10.651  22.449   8.890  1.00 95.50           H  
ATOM    113  HZ3 LYS A   6      10.550  24.029   8.363  1.00 95.50           H  
ATOM    114  N   LEU A   7       2.779  25.216   9.635  1.00 95.04           N  
ATOM    115  H   LEU A   7       3.011  24.237   9.553  1.00 95.04           H  
ATOM    116  CA  LEU A   7       1.566  25.695   8.962  1.00 95.04           C  
ATOM    117  HA  LEU A   7       1.802  26.591   8.387  1.00 95.04           H  
ATOM    118  C   LEU A   7       0.497  26.110   9.980  1.00 95.04           C  
ATOM    119  CB  LEU A   7       1.041  24.608   8.005  1.00 95.04           C  
ATOM    120  HB2 LEU A   7       0.870  23.694   8.574  1.00 95.04           H  
ATOM    121  HB3 LEU A   7       0.076  24.926   7.612  1.00 95.04           H  
ATOM    122  O   LEU A   7      -0.021  27.222   9.891  1.00 95.04           O  
ATOM    123  CG  LEU A   7       1.967  24.288   6.818  1.00 95.04           C  
ATOM    124  HG  LEU A   7       2.960  24.026   7.184  1.00 95.04           H  
ATOM    125  CD1 LEU A   7       1.409  23.096   6.040  1.00 95.04           C  
ATOM    126 HD11 LEU A   7       1.341  22.226   6.694  1.00 95.04           H  
ATOM    127 HD12 LEU A   7       2.076  22.853   5.213  1.00 95.04           H  
ATOM    128 HD13 LEU A   7       0.419  23.331   5.650  1.00 95.04           H  
ATOM    129  CD2 LEU A   7       2.097  25.471   5.854  1.00 95.04           C  
ATOM    130 HD21 LEU A   7       2.559  26.321   6.356  1.00 95.04           H  
ATOM    131 HD22 LEU A   7       2.728  25.179   5.014  1.00 95.04           H  
ATOM    132 HD23 LEU A   7       1.113  25.751   5.477  1.00 95.04           H  
ATOM    133  N   GLU A   8       0.268  25.281  11.001  1.00 93.66           N  
ATOM    134  H   GLU A   8       0.666  24.353  10.963  1.00 93.66           H  
ATOM    135  CA  GLU A   8      -0.635  25.576  12.120  1.00 93.66           C  
ATOM    136  HA  GLU A   8      -1.651  25.683  11.740  1.00 93.66           H  
ATOM    137  C   GLU A   8      -0.255  26.889  12.825  1.00 93.66           C  
ATOM    138  CB  GLU A   8      -0.598  24.387  13.097  1.00 93.66           C  
ATOM    139  HB2 GLU A   8      -0.854  23.478  12.553  1.00 93.66           H  
ATOM    140  HB3 GLU A   8       0.419  24.278  13.474  1.00 93.66           H  
ATOM    141  O   GLU A   8      -1.087  27.779  12.982  1.00 93.66           O  
ATOM    142  CG  GLU A   8      -1.560  24.539  14.285  1.00 93.66           C  
ATOM    143  HG2 GLU A   8      -2.574  24.658  13.902  1.00 93.66           H  
ATOM    144  HG3 GLU A   8      -1.302  25.436  14.847  1.00 93.66           H  
ATOM    145  CD  GLU A   8      -1.488  23.328  15.230  1.00 93.66           C  
ATOM    146  OE1 GLU A   8      -2.559  22.770  15.563  1.00 93.66           O  
ATOM    147  OE2 GLU A   8      -0.355  22.956  15.622  1.00 93.66           O  
ATOM    148  N   LEU A   9       1.026  27.074  13.169  1.00 94.72           N  
ATOM    149  H   LEU A   9       1.658  26.294  13.058  1.00 94.72           H  
ATOM    150  CA  LEU A   9       1.517  28.305  13.809  1.00 94.72           C  
ATOM    151  HA  LEU A   9       0.910  28.499  14.694  1.00 94.72           H  
ATOM    152  C   LEU A   9       1.392  29.558  12.926  1.00 94.72           C  
ATOM    153  CB  LEU A   9       2.986  28.108  14.219  1.00 94.72           C  
ATOM    154  HB2 LEU A   9       3.529  27.712  13.361  1.00 94.72           H  
ATOM    155  HB3 LEU A   9       3.417  29.079  14.462  1.00 94.72           H  
ATOM    156  O   LEU A   9       1.338  30.670  13.451  1.00 94.72           O  
ATOM    157  CG  LEU A   9       3.195  27.177  15.427  1.00 94.72           C  
ATOM    158  HG  LEU A   9       2.668  26.235  15.277  1.00 94.72           H  
ATOM    159  CD1 LEU A   9       4.692  26.890  15.578  1.00 94.72           C  
ATOM    160 HD11 LEU A   9       5.238  27.820  15.734  1.00 94.72           H  
ATOM    161 HD12 LEU A   9       4.845  26.223  16.427  1.00 94.72           H  
ATOM    162 HD13 LEU A   9       5.051  26.394  14.676  1.00 94.72           H  
ATOM    163  CD2 LEU A   9       2.697  27.802  16.732  1.00 94.72           C  
ATOM    164 HD21 LEU A   9       3.171  28.769  16.896  1.00 94.72           H  
ATOM    165 HD22 LEU A   9       2.918  27.135  17.565  1.00 94.72           H  
ATOM    166 HD23 LEU A   9       1.616  27.932  16.688  1.00 94.72           H  
ATOM    167  N   LYS A  10       1.358  29.397  11.598  1.00 95.62           N  
ATOM    168  H   LYS A  10       1.374  28.451  11.245  1.00 95.62           H  
ATOM    169  CA  LYS A  10       1.113  30.489  10.641  1.00 95.62           C  
ATOM    170  HA  LYS A  10       1.541  31.413  11.031  1.00 95.62           H  
ATOM    171  C   LYS A  10      -0.378  30.788  10.449  1.00 95.62           C  
ATOM    172  CB  LYS A  10       1.779  30.160   9.297  1.00 95.62           C  
ATOM    173  HB2 LYS A  10       1.410  30.846   8.535  1.00 95.62           H  
ATOM    174  HB3 LYS A  10       1.492  29.150   9.002  1.00 95.62           H  
ATOM    175  O   LYS A  10      -0.696  31.747   9.752  1.00 95.62           O  
ATOM    176  CG  LYS A  10       3.309  30.274   9.335  1.00 95.62           C  
ATOM    177  HG2 LYS A  10       3.712  29.696  10.167  1.00 95.62           H  
ATOM    178  HG3 LYS A  10       3.593  31.319   9.464  1.00 95.62           H  
ATOM    179  CD  LYS A  10       3.872  29.742   8.013  1.00 95.62           C  
ATOM    180  HD2 LYS A  10       3.515  28.722   7.872  1.00 95.62           H  
ATOM    181  HD3 LYS A  10       3.500  30.358   7.194  1.00 95.62           H  
ATOM    182  CE  LYS A  10       5.402  29.737   8.007  1.00 95.62           C  
ATOM    183  HE2 LYS A  10       5.757  30.763   8.106  1.00 95.62           H  
ATOM    184  HE3 LYS A  10       5.741  29.168   8.872  1.00 95.62           H  
ATOM    185  NZ  LYS A  10       5.912  29.119   6.755  1.00 95.62           N  
ATOM    186  HZ1 LYS A  10       5.589  28.165   6.682  1.00 95.62           H  
ATOM    187  HZ2 LYS A  10       5.564  29.611   5.944  1.00 95.62           H  
ATOM    188  HZ3 LYS A  10       6.921  29.103   6.727  1.00 95.62           H  
ATOM    189  N   GLY A  11      -1.269  29.996  11.049  1.00 93.64           N  
ATOM    190  H   GLY A  11      -0.939  29.227  11.614  1.00 93.64           H  
ATOM    191  CA  GLY A  11      -2.717  30.132  10.894  1.00 93.64           C  
ATOM    192  HA2 GLY A  11      -3.205  29.504  11.640  1.00 93.64           H  
ATOM    193  HA3 GLY A  11      -3.009  31.168  11.061  1.00 93.64           H  
ATOM    194  C   GLY A  11      -3.231  29.702   9.521  1.00 93.64           C  
ATOM    195  O   GLY A  11      -4.286  30.172   9.109  1.00 93.64           O  
ATOM    196  N   VAL A  12      -2.482  28.855   8.805  1.00 93.97           N  
ATOM    197  H   VAL A  12      -1.672  28.449   9.250  1.00 93.97           H  
ATOM    198  CA  VAL A  12      -2.951  28.238   7.555  1.00 93.97           C  
ATOM    199  HA  VAL A  12      -3.344  29.010   6.893  1.00 93.97           H  
ATOM    200  C   VAL A  12      -4.092  27.278   7.890  1.00 93.97           C  
ATOM    201  CB  VAL A  12      -1.789  27.513   6.842  1.00 93.97           C  
ATOM    202  HB  VAL A  12      -1.356  26.783   7.527  1.00 93.97           H  
ATOM    203  O   VAL A  12      -4.025  26.597   8.912  1.00 93.97           O  
ATOM    204  CG1 VAL A  12      -2.218  26.770   5.573  1.00 93.97           C  
ATOM    205 HG11 VAL A  12      -1.349  26.391   5.035  1.00 93.97           H  
ATOM    206 HG12 VAL A  12      -2.840  25.916   5.842  1.00 93.97           H  
ATOM    207 HG13 VAL A  12      -2.788  27.431   4.920  1.00 93.97           H  
ATOM    208  CG2 VAL A  12      -0.688  28.508   6.445  1.00 93.97           C  
ATOM    209 HG21 VAL A  12      -0.304  29.013   7.331  1.00 93.97           H  
ATOM    210 HG22 VAL A  12       0.132  27.980   5.958  1.00 93.97           H  
ATOM    211 HG23 VAL A  12      -1.099  29.249   5.760  1.00 93.97           H  
ATOM    212  N   ASP A  13      -5.121  27.199   7.047  1.00 92.15           N  
ATOM    213  H   ASP A  13      -5.153  27.798   6.235  1.00 92.15           H  
ATOM    214  CA  ASP A  13      -6.122  26.132   7.141  1.00 92.15           C  
ATOM    215  HA  ASP A  13      -6.234  25.847   8.187  1.00 92.15           H  
ATOM    216  C   ASP A  13      -5.633  24.900   6.364  1.00 92.15           C  
ATOM    217  CB  ASP A  13      -7.497  26.633   6.673  1.00 92.15           C  
ATOM    218  HB2 ASP A  13      -7.476  26.777   5.592  1.00 92.15           H  
ATOM    219  HB3 ASP A  13      -7.690  27.600   7.138  1.00 92.15           H  
ATOM    220  O   ASP A  13      -5.119  24.997   5.249  1.00 92.15           O  
ATOM    221  CG  ASP A  13      -8.650  25.680   7.030  1.00 92.15           C  
ATOM    222  OD1 ASP A  13      -8.455  24.443   6.943  1.00 92.15           O  
ATOM    223  OD2 ASP A  13      -9.739  26.183   7.378  1.00 92.15           O  
ATOM    224  N   VAL A  14      -5.801  23.711   6.939  1.00 93.71           N  
ATOM    225  H   VAL A  14      -6.379  23.681   7.767  1.00 93.71           H  
ATOM    226  CA  VAL A  14      -5.415  22.446   6.310  1.00 93.71           C  
ATOM    227  HA  VAL A  14      -4.334  22.466   6.169  1.00 93.71           H  
ATOM    228  C   VAL A  14      -6.059  22.258   4.931  1.00 93.71           C  
ATOM    229  CB  VAL A  14      -5.748  21.289   7.264  1.00 93.71           C  
ATOM    230  HB  VAL A  14      -5.378  21.565   8.252  1.00 93.71           H  
ATOM    231  O   VAL A  14      -5.434  21.680   4.042  1.00 93.71           O  
ATOM    232  CG1 VAL A  14      -7.249  20.992   7.387  1.00 93.71           C  
ATOM    233 HG11 VAL A  14      -7.407  20.262   8.181  1.00 93.71           H  
ATOM    234 HG12 VAL A  14      -7.645  20.593   6.453  1.00 93.71           H  
ATOM    235 HG13 VAL A  14      -7.789  21.902   7.650  1.00 93.71           H  
ATOM    236  CG2 VAL A  14      -5.024  20.009   6.857  1.00 93.71           C  
ATOM    237 HG21 VAL A  14      -3.949  20.190   6.852  1.00 93.71           H  
ATOM    238 HG22 VAL A  14      -5.348  19.690   5.866  1.00 93.71           H  
ATOM    239 HG23 VAL A  14      -5.267  19.237   7.586  1.00 93.71           H  
ATOM    240  N   ILE A  15      -7.269  22.780   4.703  1.00 92.32           N  
ATOM    241  H   ILE A  15      -7.718  23.288   5.452  1.00 92.32           H  
ATOM    242  CA  ILE A  15      -7.959  22.662   3.407  1.00 92.32           C  
ATOM    243  HA  ILE A  15      -7.838  21.634   3.064  1.00 92.32           H  
ATOM    244  C   ILE A  15      -7.352  23.551   2.313  1.00 92.32           C  
ATOM    245  CB  ILE A  15      -9.474  22.924   3.544  1.00 92.32           C  
ATOM    246  HB  ILE A  15      -9.934  22.639   2.598  1.00 92.32           H  
ATOM    247  O   ILE A  15      -7.603  23.305   1.133  1.00 92.32           O  
ATOM    248  CG1 ILE A  15      -9.776  24.426   3.759  1.00 92.32           C  
ATOM    249 HG12 ILE A  15      -9.458  24.981   2.876  1.00 92.32           H  
ATOM    250 HG13 ILE A  15      -9.199  24.806   4.602  1.00 92.32           H  
ATOM    251  CG2 ILE A  15     -10.080  22.008   4.625  1.00 92.32           C  
ATOM    252 HG21 ILE A  15      -9.788  22.359   5.614  1.00 92.32           H  
ATOM    253 HG22 ILE A  15     -11.168  22.020   4.560  1.00 92.32           H  
ATOM    254 HG23 ILE A  15      -9.729  20.985   4.490  1.00 92.32           H  
ATOM    255  CD1 ILE A  15     -11.252  24.763   3.981  1.00 92.32           C  
ATOM    256 HD11 ILE A  15     -11.853  24.366   3.164  1.00 92.32           H  
ATOM    257 HD12 ILE A  15     -11.594  24.347   4.929  1.00 92.32           H  
ATOM    258 HD13 ILE A  15     -11.369  25.846   4.019  1.00 92.32           H  
ATOM    259  N   GLU A  16      -6.574  24.569   2.694  1.00 91.84           N  
ATOM    260  H   GLU A  16      -6.410  24.708   3.681  1.00 91.84           H  
ATOM    261  CA  GLU A  16      -5.857  25.467   1.778  1.00 91.84           C  
ATOM    262  HA  GLU A  16      -6.454  25.617   0.878  1.00 91.84           H  
ATOM    263  C   GLU A  16      -4.513  24.883   1.326  1.00 91.84           C  
ATOM    264  CB  GLU A  16      -5.629  26.837   2.438  1.00 91.84           C  
ATOM    265  HB2 GLU A  16      -5.038  27.455   1.761  1.00 91.84           H  
ATOM    266  HB3 GLU A  16      -5.055  26.701   3.355  1.00 91.84           H  
ATOM    267  O   GLU A  16      -3.872  25.415   0.419  1.00 91.84           O  
ATOM    268  CG  GLU A  16      -6.934  27.586   2.742  1.00 91.84           C  
ATOM    269  HG2 GLU A  16      -7.562  26.981   3.396  1.00 91.84           H  
ATOM    270  HG3 GLU A  16      -7.473  27.720   1.804  1.00 91.84           H  
ATOM    271  CD  GLU A  16      -6.692  28.962   3.389  1.00 91.84           C  
ATOM    272  OE1 GLU A  16      -7.615  29.804   3.289  1.00 91.84           O  
ATOM    273  OE2 GLU A  16      -5.593  29.184   3.953  1.00 91.84           O  
ATOM    274  N   THR A  17      -4.081  23.778   1.940  1.00 93.98           N  
ATOM    275  H   THR A  17      -4.663  23.380   2.663  1.00 93.98           H  
ATOM    276  CA  THR A  17      -2.873  23.065   1.524  1.00 93.98           C  
ATOM    277  HA  THR A  17      -2.090  23.810   1.383  1.00 93.98           H  
ATOM    278  C   THR A  17      -3.068  22.371   0.176  1.00 93.98           C  
ATOM    279  CB  THR A  17      -2.366  22.081   2.588  1.00 93.98           C  
ATOM    280  HB  THR A  17      -1.408  21.683   2.252  1.00 93.98           H  
ATOM    281  O   THR A  17      -4.186  22.078  -0.260  1.00 93.98           O  
ATOM    282  CG2 THR A  17      -2.145  22.758   3.943  1.00 93.98           C  
ATOM    283 HG21 THR A  17      -1.413  23.559   3.834  1.00 93.98           H  
ATOM    284 HG22 THR A  17      -1.772  22.031   4.664  1.00 93.98           H  
ATOM    285 HG23 THR A  17      -3.076  23.182   4.319  1.00 93.98           H  
ATOM    286  OG1 THR A  17      -3.238  20.991   2.760  1.00 93.98           O  
ATOM    287  HG1 THR A  17      -4.031  21.308   3.199  1.00 93.98           H  
ATOM    288  N   GLU A  18      -1.953  22.117  -0.504  1.00 94.56           N  
ATOM    289  H   GLU A  18      -1.061  22.347  -0.090  1.00 94.56           H  
ATOM    290  CA  GLU A  18      -1.934  21.530  -1.841  1.00 94.56           C  
ATOM    291  HA  GLU A  18      -2.396  22.242  -2.524  1.00 94.56           H  
ATOM    292  C   GLU A  18      -2.724  20.210  -1.928  1.00 94.56           C  
ATOM    293  CB  GLU A  18      -0.471  21.355  -2.262  1.00 94.56           C  
ATOM    294  HB2 GLU A  18       0.024  22.322  -2.177  1.00 94.56           H  
ATOM    295  HB3 GLU A  18       0.011  20.652  -1.583  1.00 94.56           H  
ATOM    296  O   GLU A  18      -2.764  19.398  -1.001  1.00 94.56           O  
ATOM    297  CG  GLU A  18      -0.328  20.849  -3.703  1.00 94.56           C  
ATOM    298  HG2 GLU A  18      -0.761  19.851  -3.771  1.00 94.56           H  
ATOM    299  HG3 GLU A  18      -0.887  21.513  -4.362  1.00 94.56           H  
ATOM    300  CD  GLU A  18       1.132  20.772  -4.167  1.00 94.56           C  
ATOM    301  OE1 GLU A  18       1.320  20.485  -5.368  1.00 94.56           O  
ATOM    302  OE2 GLU A  18       2.032  21.028  -3.335  1.00 94.56           O  
ATOM    303  N   ARG A  19      -3.386  19.981  -3.068  1.00 96.01           N  
ATOM    304  H   ARG A  19      -3.232  20.630  -3.826  1.00 96.01           H  
ATOM    305  CA  ARG A  19      -3.974  18.678  -3.407  1.00 96.01           C  
ATOM    306  HA  ARG A  19      -4.259  18.131  -2.508  1.00 96.01           H  
ATOM    307  C   ARG A  19      -2.928  17.815  -4.083  1.00 96.01           C  
ATOM    308  CB  ARG A  19      -5.217  18.817  -4.287  1.00 96.01           C  
ATOM    309  HB2 ARG A  19      -5.570  17.816  -4.538  1.00 96.01           H  
ATOM    310  HB3 ARG A  19      -4.957  19.331  -5.212  1.00 96.01           H  
ATOM    311  O   ARG A  19      -2.425  18.170  -5.141  1.00 96.01           O  
ATOM    312  CG  ARG A  19      -6.340  19.574  -3.576  1.00 96.01           C  
ATOM    313  HG2 ARG A  19      -6.543  19.122  -2.605  1.00 96.01           H  
ATOM    314  HG3 ARG A  19      -6.048  20.615  -3.441  1.00 96.01           H  
ATOM    315  CD  ARG A  19      -7.615  19.495  -4.404  1.00 96.01           C  
ATOM    316  HD2 ARG A  19      -7.386  19.794  -5.427  1.00 96.01           H  
ATOM    317  HD3 ARG A  19      -7.965  18.463  -4.402  1.00 96.01           H  
ATOM    318  NE  ARG A  19      -8.652  20.375  -3.842  1.00 96.01           N  
ATOM    319  HE  ARG A  19      -8.445  20.796  -2.948  1.00 96.01           H  
ATOM    320  NH1 ARG A  19     -10.147  20.119  -5.551  1.00 96.01           N  
ATOM    321 HH11 ARG A  19      -9.511  19.444  -5.950  1.00 96.01           H  
ATOM    322 HH12 ARG A  19     -11.070  20.249  -5.942  1.00 96.01           H  
ATOM    323  NH2 ARG A  19     -10.665  21.424  -3.807  1.00 96.01           N  
ATOM    324 HH21 ARG A  19     -10.420  21.835  -2.917  1.00 96.01           H  
ATOM    325 HH22 ARG A  19     -11.554  21.632  -4.239  1.00 96.01           H  
ATOM    326  CZ  ARG A  19      -9.815  20.634  -4.401  1.00 96.01           C  
ATOM    327  N   LEU A  20      -2.641  16.678  -3.468  1.00 97.91           N  
ATOM    328  H   LEU A  20      -3.139  16.436  -2.623  1.00 97.91           H  
ATOM    329  CA  LEU A  20      -1.630  15.746  -3.934  1.00 97.91           C  
ATOM    330  HA  LEU A  20      -0.922  16.253  -4.590  1.00 97.91           H  
ATOM    331  C   LEU A  20      -2.329  14.648  -4.728  1.00 97.91           C  
ATOM    332  CB  LEU A  20      -0.869  15.208  -2.715  1.00 97.91           C  
ATOM    333  HB2 LEU A  20      -1.569  14.652  -2.091  1.00 97.91           H  
ATOM    334  HB3 LEU A  20      -0.096  14.523  -3.063  1.00 97.91           H  
ATOM    335  O   LEU A  20      -3.046  13.832  -4.156  1.00 97.91           O  
ATOM    336  CG  LEU A  20      -0.204  16.290  -1.853  1.00 97.91           C  
ATOM    337  HG  LEU A  20      -0.933  17.049  -1.569  1.00 97.91           H  
ATOM    338  CD1 LEU A  20       0.301  15.645  -0.571  1.00 97.91           C  
ATOM    339 HD11 LEU A  20       0.742  16.425   0.049  1.00 97.91           H  
ATOM    340 HD12 LEU A  20       1.043  14.879  -0.798  1.00 97.91           H  
ATOM    341 HD13 LEU A  20      -0.533  15.195  -0.032  1.00 97.91           H  
ATOM    342  CD2 LEU A  20       0.961  16.972  -2.569  1.00 97.91           C  
ATOM    343 HD21 LEU A  20       0.611  17.486  -3.465  1.00 97.91           H  
ATOM    344 HD22 LEU A  20       1.718  16.239  -2.849  1.00 97.91           H  
ATOM    345 HD23 LEU A  20       1.414  17.719  -1.916  1.00 97.91           H  
ATOM    346  N   MET A  21      -2.162  14.651  -6.046  1.00 97.90           N  
ATOM    347  H   MET A  21      -1.567  15.352  -6.463  1.00 97.90           H  
ATOM    348  CA  MET A  21      -2.780  13.649  -6.916  1.00 97.90           C  
ATOM    349  HA  MET A  21      -3.718  13.317  -6.472  1.00 97.90           H  
ATOM    350  C   MET A  21      -1.871  12.428  -7.040  1.00 97.90           C  
ATOM    351  CB  MET A  21      -3.112  14.252  -8.288  1.00 97.90           C  
ATOM    352  HB2 MET A  21      -2.187  14.525  -8.796  1.00 97.90           H  
ATOM    353  HB3 MET A  21      -3.614  13.497  -8.892  1.00 97.90           H  
ATOM    354  O   MET A  21      -0.665  12.574  -7.235  1.00 97.90           O  
ATOM    355  CG  MET A  21      -4.003  15.501  -8.198  1.00 97.90           C  
ATOM    356  HG2 MET A  21      -4.243  15.817  -9.214  1.00 97.90           H  
ATOM    357  HG3 MET A  21      -3.426  16.303  -7.738  1.00 97.90           H  
ATOM    358  SD  MET A  21      -5.558  15.332  -7.271  1.00 97.90           S  
ATOM    359  CE  MET A  21      -6.391  14.052  -8.251  1.00 97.90           C  
ATOM    360  HE1 MET A  21      -6.497  14.377  -9.286  1.00 97.90           H  
ATOM    361  HE2 MET A  21      -7.378  13.863  -7.829  1.00 97.90           H  
ATOM    362  HE3 MET A  21      -5.819  13.124  -8.222  1.00 97.90           H  
ATOM    363  N   TYR A  22      -2.444  11.228  -6.961  1.00 96.98           N  
ATOM    364  H   TYR A  22      -3.443  11.184  -6.818  1.00 96.98           H  
ATOM    365  CA  TYR A  22      -1.714   9.956  -6.962  1.00 96.98           C  
ATOM    366  HA  TYR A  22      -1.108   9.894  -6.058  1.00 96.98           H  
ATOM    367  C   TYR A  22      -0.752   9.830  -8.147  1.00 96.98           C  
ATOM    368  CB  TYR A  22      -2.744   8.822  -6.933  1.00 96.98           C  
ATOM    369  HB2 TYR A  22      -3.486   8.992  -7.713  1.00 96.98           H  
ATOM    370  HB3 TYR A  22      -3.253   8.883  -5.971  1.00 96.98           H  
ATOM    371  O   TYR A  22       0.426   9.569  -7.941  1.00 96.98           O  
ATOM    372  CG  TYR A  22      -2.184   7.420  -7.089  1.00 96.98           C  
ATOM    373  CD1 TYR A  22      -2.402   6.699  -8.280  1.00 96.98           C  
ATOM    374  HD1 TYR A  22      -2.964   7.143  -9.089  1.00 96.98           H  
ATOM    375  CD2 TYR A  22      -1.457   6.826  -6.041  1.00 96.98           C  
ATOM    376  HD2 TYR A  22      -1.299   7.358  -5.115  1.00 96.98           H  
ATOM    377  CE1 TYR A  22      -1.867   5.405  -8.433  1.00 96.98           C  
ATOM    378  HE1 TYR A  22      -2.016   4.863  -9.355  1.00 96.98           H  
ATOM    379  CE2 TYR A  22      -0.935   5.528  -6.184  1.00 96.98           C  
ATOM    380  HE2 TYR A  22      -0.378   5.051  -5.392  1.00 96.98           H  
ATOM    381  OH  TYR A  22      -0.604   3.578  -7.525  1.00 96.98           O  
ATOM    382  HH  TYR A  22      -0.667   3.245  -8.423  1.00 96.98           H  
ATOM    383  CZ  TYR A  22      -1.125   4.822  -7.385  1.00 96.98           C  
ATOM    384  N   GLY A  23      -1.214  10.133  -9.364  1.00 94.30           N  
ATOM    385  H   GLY A  23      -2.195  10.353  -9.462  1.00 94.30           H  
ATOM    386  CA  GLY A  23      -0.398  10.021 -10.579  1.00 94.30           C  
ATOM    387  HA2 GLY A  23       0.042   9.024 -10.610  1.00 94.30           H  
ATOM    388  HA3 GLY A  23      -1.044  10.132 -11.450  1.00 94.30           H  
ATOM    389  C   GLY A  23       0.752  11.029 -10.716  1.00 94.30           C  
ATOM    390  O   GLY A  23       1.498  10.944 -11.686  1.00 94.30           O  
ATOM    391  N   THR A  24       0.895  12.000  -9.806  1.00 95.77           N  
ATOM    392  H   THR A  24       0.248  12.026  -9.030  1.00 95.77           H  
ATOM    393  CA  THR A  24       1.956  13.026  -9.882  1.00 95.77           C  
ATOM    394  HA  THR A  24       2.699  12.723 -10.620  1.00 95.77           H  
ATOM    395  C   THR A  24       2.735  13.232  -8.588  1.00 95.77           C  
ATOM    396  CB  THR A  24       1.395  14.389 -10.318  1.00 95.77           C  
ATOM    397  HB  THR A  24       2.201  15.122 -10.300  1.00 95.77           H  
ATOM    398  O   THR A  24       3.830  13.780  -8.637  1.00 95.77           O  
ATOM    399  CG2 THR A  24       0.814  14.364 -11.731  1.00 95.77           C  
ATOM    400 HG21 THR A  24      -0.068  13.725 -11.763  1.00 95.77           H  
ATOM    401 HG22 THR A  24       0.537  15.376 -12.026  1.00 95.77           H  
ATOM    402 HG23 THR A  24       1.561  13.978 -12.425  1.00 95.77           H  
ATOM    403  OG1 THR A  24       0.367  14.824  -9.450  1.00 95.77           O  
ATOM    404  HG1 THR A  24       0.739  14.874  -8.567  1.00 95.77           H  
ATOM    405  N   ALA A  25       2.168  12.872  -7.435  1.00 96.10           N  
ATOM    406  H   ALA A  25       1.257  12.436  -7.456  1.00 96.10           H  
ATOM    407  CA  ALA A  25       2.728  13.203  -6.124  1.00 96.10           C  
ATOM    408  HA  ALA A  25       3.568  13.887  -6.248  1.00 96.10           H  
ATOM    409  C   ALA A  25       3.280  11.996  -5.354  1.00 96.10           C  
ATOM    410  CB  ALA A  25       1.652  13.939  -5.317  1.00 96.10           C  
ATOM    411  HB1 ALA A  25       0.799  13.282  -5.145  1.00 96.10           H  
ATOM    412  HB2 ALA A  25       2.068  14.241  -4.356  1.00 96.10           H  
ATOM    413  HB3 ALA A  25       1.326  14.828  -5.856  1.00 96.10           H  
ATOM    414  O   ALA A  25       3.938  12.199  -4.335  1.00 96.10           O  
ATOM    415  N   LEU A  26       3.004  10.766  -5.797  1.00 95.33           N  
ATOM    416  H   LEU A  26       2.512  10.647  -6.671  1.00 95.33           H  
ATOM    417  CA  LEU A  26       3.472   9.555  -5.135  1.00 95.33           C  
ATOM    418  HA  LEU A  26       4.098   9.830  -4.286  1.00 95.33           H  
ATOM    419  C   LEU A  26       4.324   8.727  -6.091  1.00 95.33           C  
ATOM    420  CB  LEU A  26       2.266   8.767  -4.611  1.00 95.33           C  
ATOM    421  HB2 LEU A  26       1.680   8.430  -5.466  1.00 95.33           H  
ATOM    422  HB3 LEU A  26       1.646   9.432  -4.009  1.00 95.33           H  
ATOM    423  O   LEU A  26       3.868   8.347  -7.165  1.00 95.33           O  
ATOM    424  CG  LEU A  26       2.642   7.556  -3.743  1.00 95.33           C  
ATOM    425  HG  LEU A  26       3.320   6.899  -4.288  1.00 95.33           H  
ATOM    426  CD1 LEU A  26       3.276   7.976  -2.411  1.00 95.33           C  
ATOM    427 HD11 LEU A  26       4.251   8.427  -2.591  1.00 95.33           H  
ATOM    428 HD12 LEU A  26       3.432   7.100  -1.781  1.00 95.33           H  
ATOM    429 HD13 LEU A  26       2.633   8.689  -1.895  1.00 95.33           H  
ATOM    430  CD2 LEU A  26       1.368   6.781  -3.440  1.00 95.33           C  
ATOM    431 HD21 LEU A  26       0.882   6.534  -4.384  1.00 95.33           H  
ATOM    432 HD22 LEU A  26       1.624   5.846  -2.942  1.00 95.33           H  
ATOM    433 HD23 LEU A  26       0.700   7.374  -2.815  1.00 95.33           H  
ATOM    434  N   ASP A  27       5.544   8.434  -5.660  1.00 94.32           N  
ATOM    435  H   ASP A  27       5.844   8.791  -4.763  1.00 94.32           H  
ATOM    436  CA  ASP A  27       6.410   7.455  -6.307  1.00 94.32           C  
ATOM    437  HA  ASP A  27       6.061   7.293  -7.327  1.00 94.32           H  
ATOM    438  C   ASP A  27       6.330   6.110  -5.569  1.00 94.32           C  
ATOM    439  CB  ASP A  27       7.842   8.015  -6.380  1.00 94.32           C  
ATOM    440  HB2 ASP A  27       8.369   7.796  -5.452  1.00 94.32           H  
ATOM    441  HB3 ASP A  27       7.791   9.099  -6.486  1.00 94.32           H  
ATOM    442  O   ASP A  27       5.746   6.022  -4.486  1.00 94.32           O  
ATOM    443  CG  ASP A  27       8.638   7.474  -7.575  1.00 94.32           C  
ATOM    444  OD1 ASP A  27       8.193   6.471  -8.179  1.00 94.32           O  
ATOM    445  OD2 ASP A  27       9.669   8.100  -7.898  1.00 94.32           O  
ATOM    446  N   TYR A  28       6.931   5.067  -6.126  1.00 96.61           N  
ATOM    447  H   TYR A  28       7.462   5.243  -6.967  1.00 96.61           H  
ATOM    448  CA  TYR A  28       7.043   3.746  -5.512  1.00 96.61           C  
ATOM    449  HA  TYR A  28       6.604   3.771  -4.515  1.00 96.61           H  
ATOM    450  C   TYR A  28       8.501   3.343  -5.340  1.00 96.61           C  
ATOM    451  CB  TYR A  28       6.271   2.709  -6.330  1.00 96.61           C  
ATOM    452  HB2 TYR A  28       6.681   1.720  -6.126  1.00 96.61           H  
ATOM    453  HB3 TYR A  28       6.412   2.905  -7.393  1.00 96.61           H  
ATOM    454  O   TYR A  28       9.382   3.799  -6.063  1.00 96.61           O  
ATOM    455  CG  TYR A  28       4.794   2.684  -6.004  1.00 96.61           C  
ATOM    456  CD1 TYR A  28       4.302   1.738  -5.085  1.00 96.61           C  
ATOM    457  HD1 TYR A  28       4.977   1.034  -4.619  1.00 96.61           H  
ATOM    458  CD2 TYR A  28       3.922   3.626  -6.583  1.00 96.61           C  
ATOM    459  HD2 TYR A  28       4.304   4.365  -7.271  1.00 96.61           H  
ATOM    460  CE1 TYR A  28       2.938   1.730  -4.748  1.00 96.61           C  
ATOM    461  HE1 TYR A  28       2.564   1.022  -4.023  1.00 96.61           H  
ATOM    462  CE2 TYR A  28       2.554   3.622  -6.245  1.00 96.61           C  
ATOM    463  HE2 TYR A  28       1.882   4.347  -6.678  1.00 96.61           H  
ATOM    464  OH  TYR A  28       0.755   2.646  -4.963  1.00 96.61           O  
ATOM    465  HH  TYR A  28       0.600   1.898  -4.383  1.00 96.61           H  
ATOM    466  CZ  TYR A  28       2.062   2.668  -5.328  1.00 96.61           C  
ATOM    467  N   ILE A  29       8.758   2.474  -4.364  1.00 95.38           N  
ATOM    468  H   ILE A  29       7.998   2.155  -3.779  1.00 95.38           H  
ATOM    469  CA  ILE A  29      10.101   1.944  -4.150  1.00 95.38           C  
ATOM    470  HA  ILE A  29      10.783   2.786  -4.027  1.00 95.38           H  
ATOM    471  C   ILE A  29      10.571   1.163  -5.372  1.00 95.38           C  
ATOM    472  CB  ILE A  29      10.191   1.062  -2.893  1.00 95.38           C  
ATOM    473  HB  ILE A  29      11.211   0.679  -2.847  1.00 95.38           H  
ATOM    474  O   ILE A  29       9.778   0.518  -6.063  1.00 95.38           O  
ATOM    475  CG1 ILE A  29       9.262  -0.170  -2.940  1.00 95.38           C  
ATOM    476 HG12 ILE A  29       8.220   0.147  -2.984  1.00 95.38           H  
ATOM    477 HG13 ILE A  29       9.473  -0.741  -3.844  1.00 95.38           H  
ATOM    478  CG2 ILE A  29       9.976   1.924  -1.646  1.00 95.38           C  
ATOM    479 HG21 ILE A  29      10.662   2.771  -1.675  1.00 95.38           H  
ATOM    480 HG22 ILE A  29       8.950   2.288  -1.601  1.00 95.38           H  
ATOM    481 HG23 ILE A  29      10.202   1.336  -0.757  1.00 95.38           H  
ATOM    482  CD1 ILE A  29       9.452  -1.132  -1.764  1.00 95.38           C  
ATOM    483 HD11 ILE A  29       9.148  -0.666  -0.827  1.00 95.38           H  
ATOM    484 HD12 ILE A  29       8.830  -2.013  -1.927  1.00 95.38           H  
ATOM    485 HD13 ILE A  29      10.497  -1.435  -1.700  1.00 95.38           H  
ATOM    486  N   GLU A  30      11.884   1.139  -5.573  1.00 93.76           N  
ATOM    487  H   GLU A  30      12.481   1.711  -4.993  1.00 93.76           H  
ATOM    488  CA  GLU A  30      12.479   0.194  -6.508  1.00 93.76           C  
ATOM    489  HA  GLU A  30      11.799   0.066  -7.350  1.00 93.76           H  
ATOM    490  C   GLU A  30      12.654  -1.166  -5.832  1.00 93.76           C  
ATOM    491  CB  GLU A  30      13.806   0.714  -7.066  1.00 93.76           C  
ATOM    492  HB2 GLU A  30      14.273  -0.069  -7.664  1.00 93.76           H  
ATOM    493  HB3 GLU A  30      14.475   0.939  -6.236  1.00 93.76           H  
ATOM    494  O   GLU A  30      13.267  -1.278  -4.761  1.00 93.76           O  
ATOM    495  CG  GLU A  30      13.651   1.972  -7.930  1.00 93.76           C  
ATOM    496  HG2 GLU A  30      13.195   2.762  -7.333  1.00 93.76           H  
ATOM    497  HG3 GLU A  30      14.650   2.309  -8.204  1.00 93.76           H  
ATOM    498  CD  GLU A  30      12.843   1.772  -9.222  1.00 93.76           C  
ATOM    499  OE1 GLU A  30      12.428   2.789  -9.811  1.00 93.76           O  
ATOM    500  OE2 GLU A  30      12.666   0.632  -9.724  1.00 93.76           O  
ATOM    501  N   LEU A  31      12.144  -2.222  -6.470  1.00 95.13           N  
ATOM    502  H   LEU A  31      11.619  -2.067  -7.319  1.00 95.13           H  
ATOM    503  CA  LEU A  31      12.469  -3.584  -6.057  1.00 95.13           C  
ATOM    504  HA  LEU A  31      12.358  -3.626  -4.974  1.00 95.13           H  
ATOM    505  C   LEU A  31      13.934  -3.906  -6.393  1.00 95.13           C  
ATOM    506  CB  LEU A  31      11.518  -4.613  -6.686  1.00 95.13           C  
ATOM    507  HB2 LEU A  31      11.596  -4.542  -7.771  1.00 95.13           H  
ATOM    508  HB3 LEU A  31      11.850  -5.610  -6.395  1.00 95.13           H  
ATOM    509  O   LEU A  31      14.448  -3.479  -7.430  1.00 95.13           O  
ATOM    510  CG  LEU A  31      10.043  -4.456  -6.286  1.00 95.13           C  
ATOM    511  HG  LEU A  31       9.653  -3.529  -6.707  1.00 95.13           H  
ATOM    512  CD1 LEU A  31       9.255  -5.630  -6.858  1.00 95.13           C  
ATOM    513 HD11 LEU A  31       9.496  -5.761  -7.913  1.00 95.13           H  
ATOM    514 HD12 LEU A  31       8.195  -5.388  -6.780  1.00 95.13           H  
ATOM    515 HD13 LEU A  31       9.473  -6.551  -6.316  1.00 95.13           H  
ATOM    516  CD2 LEU A  31       9.814  -4.451  -4.774  1.00 95.13           C  
ATOM    517 HD21 LEU A  31       8.743  -4.429  -4.572  1.00 95.13           H  
ATOM    518 HD22 LEU A  31      10.253  -5.341  -4.323  1.00 95.13           H  
ATOM    519 HD23 LEU A  31      10.245  -3.545  -4.347  1.00 95.13           H  
ATOM    520  N   PRO A  32      14.627  -4.683  -5.544  1.00 93.20           N  
ATOM    521  CA  PRO A  32      16.004  -5.065  -5.803  1.00 93.20           C  
ATOM    522  HA  PRO A  32      16.593  -4.176  -6.030  1.00 93.20           H  
ATOM    523  C   PRO A  32      16.099  -6.032  -6.989  1.00 93.20           C  
ATOM    524  CB  PRO A  32      16.503  -5.682  -4.492  1.00 93.20           C  
ATOM    525  HB2 PRO A  32      17.270  -6.439  -4.653  1.00 93.20           H  
ATOM    526  HB3 PRO A  32      16.874  -4.893  -3.838  1.00 93.20           H  
ATOM    527  O   PRO A  32      15.144  -6.720  -7.356  1.00 93.20           O  
ATOM    528  CG  PRO A  32      15.233  -6.281  -3.897  1.00 93.20           C  
ATOM    529  HG2 PRO A  32      15.047  -7.243  -4.374  1.00 93.20           H  
ATOM    530  HG3 PRO A  32      15.294  -6.386  -2.814  1.00 93.20           H  
ATOM    531  CD  PRO A  32      14.148  -5.296  -4.318  1.00 93.20           C  
ATOM    532  HD2 PRO A  32      13.208  -5.824  -4.476  1.00 93.20           H  
ATOM    533  HD3 PRO A  32      14.041  -4.523  -3.557  1.00 93.20           H  
ATOM    534  N   ALA A  33      17.299  -6.134  -7.561  1.00 92.47           N  
ATOM    535  H   ALA A  33      18.051  -5.545  -7.232  1.00 92.47           H  
ATOM    536  CA  ALA A  33      17.593  -7.166  -8.544  1.00 92.47           C  
ATOM    537  HA  ALA A  33      16.874  -7.076  -9.358  1.00 92.47           H  
ATOM    538  C   ALA A  33      17.445  -8.566  -7.920  1.00 92.47           C  
ATOM    539  CB  ALA A  33      18.998  -6.938  -9.113  1.00 92.47           C  
ATOM    540  HB1 ALA A  33      19.058  -5.948  -9.564  1.00 92.47           H  
ATOM    541  HB2 ALA A  33      19.208  -7.689  -9.875  1.00 92.47           H  
ATOM    542  HB3 ALA A  33      19.738  -7.024  -8.317  1.00 92.47           H  
ATOM    543  O   ALA A  33      17.861  -8.800  -6.784  1.00 92.47           O  
ATOM    544  N   ALA A  34      16.877  -9.505  -8.679  1.00 94.43           N  
ATOM    545  H   ALA A  34      16.552  -9.253  -9.601  1.00 94.43           H  
ATOM    546  CA  ALA A  34      16.773 -10.898  -8.258  1.00 94.43           C  
ATOM    547  HA  ALA A  34      16.279 -10.913  -7.287  1.00 94.43           H  
ATOM    548  C   ALA A  34      18.168 -11.555  -8.098  1.00 94.43           C  
ATOM    549  CB  ALA A  34      15.876 -11.643  -9.253  1.00 94.43           C  
ATOM    550  HB1 ALA A  34      15.759 -12.679  -8.935  1.00 94.43           H  
ATOM    551  HB2 ALA A  34      14.894 -11.172  -9.288  1.00 94.43           H  
ATOM    552  HB3 ALA A  34      16.326 -11.625 -10.246  1.00 94.43           H  
ATOM    553  O   ALA A  34      19.084 -11.235  -8.860  1.00 94.43           O  
ATOM    554  N   PRO A  35      18.340 -12.511  -7.162  1.00 96.19           N  
ATOM    555  CA  PRO A  35      17.311 -13.065  -6.284  1.00 96.19           C  
ATOM    556  HA  PRO A  35      16.362 -13.121  -6.817  1.00 96.19           H  
ATOM    557  C   PRO A  35      17.099 -12.259  -4.991  1.00 96.19           C  
ATOM    558  CB  PRO A  35      17.789 -14.486  -5.986  1.00 96.19           C  
ATOM    559  HB2 PRO A  35      17.397 -14.865  -5.042  1.00 96.19           H  
ATOM    560  HB3 PRO A  35      17.505 -15.144  -6.808  1.00 96.19           H  
ATOM    561  O   PRO A  35      18.051 -11.752  -4.402  1.00 96.19           O  
ATOM    562  CG  PRO A  35      19.310 -14.329  -5.954  1.00 96.19           C  
ATOM    563  HG2 PRO A  35      19.817 -15.265  -6.190  1.00 96.19           H  
ATOM    564  HG3 PRO A  35      19.622 -13.963  -4.976  1.00 96.19           H  
ATOM    565  CD  PRO A  35      19.581 -13.259  -7.013  1.00 96.19           C  
ATOM    566  HD2 PRO A  35      19.832 -13.733  -7.962  1.00 96.19           H  
ATOM    567  HD3 PRO A  35      20.392 -12.603  -6.695  1.00 96.19           H  
ATOM    568  N   PHE A  36      15.856 -12.211  -4.510  1.00 94.89           N  
ATOM    569  H   PHE A  36      15.117 -12.684  -5.012  1.00 94.89           H  
ATOM    570  CA  PHE A  36      15.486 -11.650  -3.204  1.00 94.89           C  
ATOM    571  HA  PHE A  36      16.279 -11.867  -2.490  1.00 94.89           H  
ATOM    572  C   PHE A  36      14.196 -12.298  -2.687  1.00 94.89           C  
ATOM    573  CB  PHE A  36      15.321 -10.122  -3.298  1.00 94.89           C  
ATOM    574  HB2 PHE A  36      16.235  -9.691  -3.707  1.00 94.89           H  
ATOM    575  HB3 PHE A  36      15.210  -9.724  -2.290  1.00 94.89           H  
ATOM    576  O   PHE A  36      13.453 -12.897  -3.461  1.00 94.89           O  
ATOM    577  CG  PHE A  36      14.141  -9.656  -4.133  1.00 94.89           C  
ATOM    578  CD1 PHE A  36      14.287  -9.491  -5.521  1.00 94.89           C  
ATOM    579  HD1 PHE A  36      15.247  -9.665  -5.983  1.00 94.89           H  
ATOM    580  CD2 PHE A  36      12.917  -9.326  -3.522  1.00 94.89           C  
ATOM    581  HD2 PHE A  36      12.804  -9.417  -2.452  1.00 94.89           H  
ATOM    582  CE1 PHE A  36      13.212  -9.030  -6.298  1.00 94.89           C  
ATOM    583  HE1 PHE A  36      13.345  -8.870  -7.358  1.00 94.89           H  
ATOM    584  CE2 PHE A  36      11.841  -8.863  -4.299  1.00 94.89           C  
ATOM    585  HE2 PHE A  36      10.905  -8.608  -3.824  1.00 94.89           H  
ATOM    586  CZ  PHE A  36      11.984  -8.723  -5.690  1.00 94.89           C  
ATOM    587  HZ  PHE A  36      11.161  -8.359  -6.287  1.00 94.89           H  
ATOM    588  N   ASP A  37      13.906 -12.155  -1.395  1.00 95.25           N  
ATOM    589  H   ASP A  37      14.544 -11.660  -0.789  1.00 95.25           H  
ATOM    590  CA  ASP A  37      12.623 -12.584  -0.835  1.00 95.25           C  
ATOM    591  HA  ASP A  37      12.195 -13.369  -1.458  1.00 95.25           H  
ATOM    592  C   ASP A  37      11.646 -11.400  -0.826  1.00 95.25           C  
ATOM    593  CB  ASP A  37      12.813 -13.187   0.564  1.00 95.25           C  
ATOM    594  HB2 ASP A  37      11.833 -13.381   1.000  1.00 95.25           H  
ATOM    595  HB3 ASP A  37      13.338 -12.464   1.188  1.00 95.25           H  
ATOM    596  O   ASP A  37      11.942 -10.341  -0.260  1.00 95.25           O  
ATOM    597  CG  ASP A  37      13.623 -14.484   0.595  1.00 95.25           C  
ATOM    598  OD1 ASP A  37      13.526 -15.280  -0.366  1.00 95.25           O  
ATOM    599  OD2 ASP A  37      14.338 -14.682   1.606  1.00 95.25           O  
ATOM    600  N   LEU A  38      10.483 -11.580  -1.449  1.00 96.95           N  
ATOM    601  H   LEU A  38      10.319 -12.480  -1.878  1.00 96.95           H  
ATOM    602  CA  LEU A  38       9.377 -10.626  -1.461  1.00 96.95           C  
ATOM    603  HA  LEU A  38       9.764  -9.614  -1.344  1.00 96.95           H  
ATOM    604  C   LEU A  38       8.433 -10.940  -0.299  1.00 96.95           C  
ATOM    605  CB  LEU A  38       8.652 -10.734  -2.814  1.00 96.95           C  
ATOM    606  HB2 LEU A  38       9.377 -10.617  -3.619  1.00 96.95           H  
ATOM    607  HB3 LEU A  38       8.238 -11.740  -2.888  1.00 96.95           H  
ATOM    608  O   LEU A  38       8.025 -12.086  -0.129  1.00 96.95           O  
ATOM    609  CG  LEU A  38       7.519  -9.708  -3.016  1.00 96.95           C  
ATOM    610  HG  LEU A  38       6.983  -9.553  -2.079  1.00 96.95           H  
ATOM    611  CD1 LEU A  38       8.065  -8.368  -3.509  1.00 96.95           C  
ATOM    612 HD11 LEU A  38       8.795  -7.976  -2.802  1.00 96.95           H  
ATOM    613 HD12 LEU A  38       8.535  -8.489  -4.485  1.00 96.95           H  
ATOM    614 HD13 LEU A  38       7.248  -7.652  -3.607  1.00 96.95           H  
ATOM    615  CD2 LEU A  38       6.516 -10.223  -4.045  1.00 96.95           C  
ATOM    616 HD21 LEU A  38       6.995 -10.329  -5.018  1.00 96.95           H  
ATOM    617 HD22 LEU A  38       5.685  -9.521  -4.120  1.00 96.95           H  
ATOM    618 HD23 LEU A  38       6.118 -11.185  -3.724  1.00 96.95           H  
ATOM    619  N   GLN A  39       8.053  -9.931   0.476  1.00 96.87           N  
ATOM    620  H   GLN A  39       8.380  -9.004   0.243  1.00 96.87           H  
ATOM    621  CA  GLN A  39       6.932 -10.012   1.402  1.00 96.87           C  
ATOM    622  HA  GLN A  39       6.856 -11.027   1.792  1.00 96.87           H  
ATOM    623  C   GLN A  39       5.640  -9.694   0.652  1.00 96.87           C  
ATOM    624  CB  GLN A  39       7.175  -9.062   2.579  1.00 96.87           C  
ATOM    625  HB2 GLN A  39       8.095  -9.360   3.081  1.00 96.87           H  
ATOM    626  HB3 GLN A  39       7.295  -8.043   2.211  1.00 96.87           H  
ATOM    627  O   GLN A  39       5.523  -8.636   0.036  1.00 96.87           O  
ATOM    628  CG  GLN A  39       6.016  -9.100   3.585  1.00 96.87           C  
ATOM    629  HG2 GLN A  39       5.119  -8.700   3.112  1.00 96.87           H  
ATOM    630  HG3 GLN A  39       5.818 -10.132   3.875  1.00 96.87           H  
ATOM    631  CD  GLN A  39       6.302  -8.292   4.845  1.00 96.87           C  
ATOM    632  NE2 GLN A  39       5.282  -7.776   5.492  1.00 96.87           N  
ATOM    633 HE21 GLN A  39       4.360  -7.818   5.083  1.00 96.87           H  
ATOM    634 HE22 GLN A  39       5.502  -7.169   6.268  1.00 96.87           H  
ATOM    635  OE1 GLN A  39       7.427  -8.152   5.302  1.00 96.87           O  
ATOM    636  N   VAL A  40       4.668 -10.597   0.731  1.00 97.67           N  
ATOM    637  H   VAL A  40       4.815 -11.413   1.308  1.00 97.67           H  
ATOM    638  CA  VAL A  40       3.322 -10.400   0.191  1.00 97.67           C  
ATOM    639  HA  VAL A  40       3.393  -9.841  -0.743  1.00 97.67           H  
ATOM    640  C   VAL A  40       2.519  -9.575   1.193  1.00 97.67           C  
ATOM    641  CB  VAL A  40       2.637 -11.744  -0.114  1.00 97.67           C  
ATOM    642  HB  VAL A  40       2.463 -12.271   0.824  1.00 97.67           H  
ATOM    643  O   VAL A  40       2.433  -9.930   2.371  1.00 97.67           O  
ATOM    644  CG1 VAL A  40       1.285 -11.533  -0.803  1.00 97.67           C  
ATOM    645 HG11 VAL A  40       0.596 -11.014  -0.137  1.00 97.67           H  
ATOM    646 HG12 VAL A  40       0.845 -12.496  -1.061  1.00 97.67           H  
ATOM    647 HG13 VAL A  40       1.408 -10.940  -1.710  1.00 97.67           H  
ATOM    648  CG2 VAL A  40       3.525 -12.635  -0.996  1.00 97.67           C  
ATOM    649 HG21 VAL A  40       4.392 -12.977  -0.432  1.00 97.67           H  
ATOM    650 HG22 VAL A  40       3.869 -12.077  -1.867  1.00 97.67           H  
ATOM    651 HG23 VAL A  40       2.964 -13.510  -1.325  1.00 97.67           H  
ATOM    652  N   LEU A  41       1.974  -8.456   0.727  1.00 96.78           N  
ATOM    653  H   LEU A  41       2.072  -8.260  -0.259  1.00 96.78           H  
ATOM    654  CA  LEU A  41       1.197  -7.508   1.527  1.00 96.78           C  
ATOM    655  HA  LEU A  41       1.373  -7.685   2.588  1.00 96.78           H  
ATOM    656  C   LEU A  41      -0.307  -7.692   1.307  1.00 96.78           C  
ATOM    657  CB  LEU A  41       1.635  -6.077   1.183  1.00 96.78           C  
ATOM    658  HB2 LEU A  41       1.440  -5.897   0.126  1.00 96.78           H  
ATOM    659  HB3 LEU A  41       1.016  -5.391   1.761  1.00 96.78           H  
ATOM    660  O   LEU A  41      -1.066  -7.700   2.272  1.00 96.78           O  
ATOM    661  CG  LEU A  41       3.105  -5.746   1.488  1.00 96.78           C  
ATOM    662  HG  LEU A  41       3.762  -6.467   1.002  1.00 96.78           H  
ATOM    663  CD1 LEU A  41       3.420  -4.361   0.934  1.00 96.78           C  
ATOM    664 HD11 LEU A  41       2.760  -3.621   1.385  1.00 96.78           H  
ATOM    665 HD12 LEU A  41       3.276  -4.367  -0.147  1.00 96.78           H  
ATOM    666 HD13 LEU A  41       4.453  -4.092   1.154  1.00 96.78           H  
ATOM    667  CD2 LEU A  41       3.394  -5.756   2.990  1.00 96.78           C  
ATOM    668 HD21 LEU A  41       2.740  -5.043   3.492  1.00 96.78           H  
ATOM    669 HD22 LEU A  41       3.226  -6.756   3.390  1.00 96.78           H  
ATOM    670 HD23 LEU A  41       4.432  -5.471   3.159  1.00 96.78           H  
ATOM    671  N   ASP A  42      -0.712  -7.926   0.059  1.00 96.23           N  
ATOM    672  H   ASP A  42      -0.026  -7.935  -0.683  1.00 96.23           H  
ATOM    673  CA  ASP A  42      -2.084  -8.263  -0.307  1.00 96.23           C  
ATOM    674  HA  ASP A  42      -2.591  -8.672   0.567  1.00 96.23           H  
ATOM    675  C   ASP A  42      -2.088  -9.338  -1.401  1.00 96.23           C  
ATOM    676  CB  ASP A  42      -2.855  -7.007  -0.732  1.00 96.23           C  
ATOM    677  HB2 ASP A  42      -2.408  -6.583  -1.631  1.00 96.23           H  
ATOM    678  HB3 ASP A  42      -2.806  -6.263   0.064  1.00 96.23           H  
ATOM    679  O   ASP A  42      -1.305  -9.288  -2.350  1.00 96.23           O  
ATOM    680  CG  ASP A  42      -4.314  -7.364  -1.000  1.00 96.23           C  
ATOM    681  OD1 ASP A  42      -5.099  -7.444  -0.030  1.00 96.23           O  
ATOM    682  OD2 ASP A  42      -4.632  -7.672  -2.166  1.00 96.23           O  
ATOM    683  N   GLU A  43      -2.958 -10.335  -1.247  1.00 96.00           N  
ATOM    684  H   GLU A  43      -3.597 -10.279  -0.467  1.00 96.00           H  
ATOM    685  CA  GLU A  43      -3.086 -11.470  -2.168  1.00 96.00           C  
ATOM    686  HA  GLU A  43      -2.424 -11.298  -3.017  1.00 96.00           H  
ATOM    687  C   GLU A  43      -4.492 -11.580  -2.774  1.00 96.00           C  
ATOM    688  CB  GLU A  43      -2.613 -12.776  -1.497  1.00 96.00           C  
ATOM    689  HB2 GLU A  43      -1.581 -12.652  -1.170  1.00 96.00           H  
ATOM    690  HB3 GLU A  43      -2.625 -13.574  -2.241  1.00 96.00           H  
ATOM    691  O   GLU A  43      -4.880 -12.654  -3.246  1.00 96.00           O  
ATOM    692  CG  GLU A  43      -3.469 -13.210  -0.293  1.00 96.00           C  
ATOM    693  HG2 GLU A  43      -4.524 -13.087  -0.536  1.00 96.00           H  
ATOM    694  HG3 GLU A  43      -3.249 -12.559   0.554  1.00 96.00           H  
ATOM    695  CD  GLU A  43      -3.223 -14.673   0.108  1.00 96.00           C  
ATOM    696  OE1 GLU A  43      -4.228 -15.392   0.352  1.00 96.00           O  
ATOM    697  OE2 GLU A  43      -2.054 -15.116   0.144  1.00 96.00           O  
ATOM    698  N   VAL A  44      -5.286 -10.500  -2.758  1.00 94.61           N  
ATOM    699  H   VAL A  44      -4.926  -9.618  -2.421  1.00 94.61           H  
ATOM    700  CA  VAL A  44      -6.687 -10.545  -3.208  1.00 94.61           C  
ATOM    701  HA  VAL A  44      -7.190 -11.307  -2.613  1.00 94.61           H  
ATOM    702  C   VAL A  44      -6.807 -10.975  -4.672  1.00 94.61           C  
ATOM    703  CB  VAL A  44      -7.396  -9.199  -2.949  1.00 94.61           C  
ATOM    704  HB  VAL A  44      -7.095  -8.838  -1.965  1.00 94.61           H  
ATOM    705  O   VAL A  44      -7.753 -11.673  -5.023  1.00 94.61           O  
ATOM    706  CG1 VAL A  44      -7.087  -8.112  -3.989  1.00 94.61           C  
ATOM    707 HG11 VAL A  44      -7.436  -7.149  -3.616  1.00 94.61           H  
ATOM    708 HG12 VAL A  44      -7.576  -8.331  -4.939  1.00 94.61           H  
ATOM    709 HG13 VAL A  44      -6.012  -8.039  -4.154  1.00 94.61           H  
ATOM    710  CG2 VAL A  44      -8.918  -9.389  -2.910  1.00 94.61           C  
ATOM    711 HG21 VAL A  44      -9.281  -9.741  -3.875  1.00 94.61           H  
ATOM    712 HG22 VAL A  44      -9.394  -8.438  -2.670  1.00 94.61           H  
ATOM    713 HG23 VAL A  44      -9.175 -10.115  -2.139  1.00 94.61           H  
ATOM    714  N   GLY A  45      -5.826 -10.609  -5.504  1.00 95.61           N  
ATOM    715  H   GLY A  45      -5.078 -10.050  -5.119  1.00 95.61           H  
ATOM    716  CA  GLY A  45      -5.756 -10.955  -6.925  1.00 95.61           C  
ATOM    717  HA2 GLY A  45      -6.765 -11.081  -7.317  1.00 95.61           H  
ATOM    718  HA3 GLY A  45      -5.278 -10.136  -7.461  1.00 95.61           H  
ATOM    719  C   GLY A  45      -4.978 -12.236  -7.238  1.00 95.61           C  
ATOM    720  O   GLY A  45      -4.688 -12.487  -8.413  1.00 95.61           O  
ATOM    721  N   LEU A  46      -4.596 -13.036  -6.230  1.00 97.13           N  
ATOM    722  H   LEU A  46      -4.835 -12.763  -5.288  1.00 97.13           H  
ATOM    723  CA  LEU A  46      -3.744 -14.216  -6.426  1.00 97.13           C  
ATOM    724  HA  LEU A  46      -2.796 -13.884  -6.850  1.00 97.13           H  
ATOM    725  C   LEU A  46      -4.366 -15.224  -7.398  1.00 97.13           C  
ATOM    726  CB  LEU A  46      -3.485 -14.887  -5.065  1.00 97.13           C  
ATOM    727  HB2 LEU A  46      -4.448 -15.134  -4.619  1.00 97.13           H  
ATOM    728  HB3 LEU A  46      -2.988 -14.164  -4.418  1.00 97.13           H  
ATOM    729  O   LEU A  46      -3.646 -15.906  -8.115  1.00 97.13           O  
ATOM    730  CG  LEU A  46      -2.624 -16.167  -5.123  1.00 97.13           C  
ATOM    731  HG  LEU A  46      -3.046 -16.879  -5.832  1.00 97.13           H  
ATOM    732  CD1 LEU A  46      -1.179 -15.874  -5.530  1.00 97.13           C  
ATOM    733 HD11 LEU A  46      -0.598 -16.797  -5.533  1.00 97.13           H  
ATOM    734 HD12 LEU A  46      -0.730 -15.169  -4.831  1.00 97.13           H  
ATOM    735 HD13 LEU A  46      -1.154 -15.452  -6.534  1.00 97.13           H  
ATOM    736  CD2 LEU A  46      -2.647 -16.855  -3.759  1.00 97.13           C  
ATOM    737 HD21 LEU A  46      -3.653 -17.221  -3.554  1.00 97.13           H  
ATOM    738 HD22 LEU A  46      -1.949 -17.693  -3.749  1.00 97.13           H  
ATOM    739 HD23 LEU A  46      -2.376 -16.138  -2.983  1.00 97.13           H  
ATOM    740  N   ASP A  47      -5.692 -15.309  -7.456  1.00 96.39           N  
ATOM    741  H   ASP A  47      -6.222 -14.577  -7.004  1.00 96.39           H  
ATOM    742  CA  ASP A  47      -6.424 -16.151  -8.409  1.00 96.39           C  
ATOM    743  HA  ASP A  47      -6.135 -17.189  -8.246  1.00 96.39           H  
ATOM    744  C   ASP A  47      -6.109 -15.837  -9.882  1.00 96.39           C  
ATOM    745  CB  ASP A  47      -7.928 -16.035  -8.117  1.00 96.39           C  
ATOM    746  HB2 ASP A  47      -8.451 -16.763  -8.738  1.00 96.39           H  
ATOM    747  HB3 ASP A  47      -8.105 -16.307  -7.077  1.00 96.39           H  
ATOM    748  O   ASP A  47      -6.207 -16.718 -10.738  1.00 96.39           O  
ATOM    749  CG  ASP A  47      -8.528 -14.644  -8.370  1.00 96.39           C  
ATOM    750  OD1 ASP A  47      -7.767 -13.649  -8.340  1.00 96.39           O  
ATOM    751  OD2 ASP A  47      -9.760 -14.605  -8.574  1.00 96.39           O  
ATOM    752  N   SER A  48      -5.669 -14.611 -10.158  1.00 96.37           N  
ATOM    753  H   SER A  48      -5.681 -13.958  -9.387  1.00 96.37           H  
ATOM    754  CA  SER A  48      -5.227 -14.119 -11.463  1.00 96.37           C  
ATOM    755  HA  SER A  48      -5.489 -14.863 -12.216  1.00 96.37           H  
ATOM    756  C   SER A  48      -3.708 -13.923 -11.570  1.00 96.37           C  
ATOM    757  CB  SER A  48      -5.999 -12.842 -11.804  1.00 96.37           C  
ATOM    758  HB2 SER A  48      -5.759 -12.536 -12.822  1.00 96.37           H  
ATOM    759  HB3 SER A  48      -7.068 -13.048 -11.748  1.00 96.37           H  
ATOM    760  O   SER A  48      -3.236 -13.375 -12.564  1.00 96.37           O  
ATOM    761  OG  SER A  48      -5.687 -11.782 -10.918  1.00 96.37           O  
ATOM    762  HG  SER A  48      -5.798 -12.093 -10.016  1.00 96.37           H  
ATOM    763  N   GLY A  49      -2.940 -14.367 -10.568  1.00 97.67           N  
ATOM    764  H   GLY A  49      -3.384 -14.853  -9.801  1.00 97.67           H  
ATOM    765  CA  GLY A  49      -1.487 -14.188 -10.508  1.00 97.67           C  
ATOM    766  HA2 GLY A  49      -1.085 -14.861  -9.751  1.00 97.67           H  
ATOM    767  HA3 GLY A  49      -1.050 -14.451 -11.471  1.00 97.67           H  
ATOM    768  C   GLY A  49      -1.040 -12.766 -10.160  1.00 97.67           C  
ATOM    769  O   GLY A  49       0.119 -12.434 -10.398  1.00 97.67           O  
ATOM    770  N   ASN A  50      -1.933 -11.934  -9.613  1.00 97.78           N  
ATOM    771  H   ASN A  50      -2.856 -12.285  -9.401  1.00 97.78           H  
ATOM    772  CA  ASN A  50      -1.643 -10.554  -9.225  1.00 97.78           C  
ATOM    773  HA  ASN A  50      -0.662 -10.272  -9.608  1.00 97.78           H  
ATOM    774  C   ASN A  50      -1.622 -10.413  -7.702  1.00 97.78           C  
ATOM    775  CB  ASN A  50      -2.670  -9.602  -9.853  1.00 97.78           C  
ATOM    776  HB2 ASN A  50      -2.467  -8.585  -9.517  1.00 97.78           H  
ATOM    777  HB3 ASN A  50      -3.674  -9.879  -9.530  1.00 97.78           H  
ATOM    778  O   ASN A  50      -2.576 -10.788  -7.026  1.00 97.78           O  
ATOM    779  CG  ASN A  50      -2.592  -9.610 -11.364  1.00 97.78           C  
ATOM    780  ND2 ASN A  50      -3.561 -10.173 -12.039  1.00 97.78           N  
ATOM    781 HD21 ASN A  50      -3.381 -10.306 -13.024  1.00 97.78           H  
ATOM    782 HD22 ASN A  50      -4.298 -10.668 -11.557  1.00 97.78           H  
ATOM    783  OD1 ASN A  50      -1.652  -9.130 -11.966  1.00 97.78           O  
ATOM    784  N   ILE A  51      -0.560  -9.842  -7.152  1.00 98.30           N  
ATOM    785  H   ILE A  51       0.171  -9.501  -7.760  1.00 98.30           H  
ATOM    786  CA  ILE A  51      -0.438  -9.573  -5.713  1.00 98.30           C  
ATOM    787  HA  ILE A  51      -1.431  -9.539  -5.265  1.00 98.30           H  
ATOM    788  C   ILE A  51       0.175  -8.189  -5.491  1.00 98.30           C  
ATOM    789  CB  ILE A  51       0.358 -10.695  -4.995  1.00 98.30           C  
ATOM    790  HB  ILE A  51       0.368 -10.461  -3.931  1.00 98.30           H  
ATOM    791  O   ILE A  51       0.675  -7.559  -6.425  1.00 98.30           O  
ATOM    792  CG1 ILE A  51       1.825 -10.744  -5.466  1.00 98.30           C  
ATOM    793 HG12 ILE A  51       2.280  -9.777  -5.254  1.00 98.30           H  
ATOM    794 HG13 ILE A  51       1.866 -10.932  -6.539  1.00 98.30           H  
ATOM    795  CG2 ILE A  51      -0.337 -12.063  -5.140  1.00 98.30           C  
ATOM    796 HG21 ILE A  51       0.082 -12.772  -4.426  1.00 98.30           H  
ATOM    797 HG22 ILE A  51      -0.209 -12.448  -6.152  1.00 98.30           H  
ATOM    798 HG23 ILE A  51      -1.402 -11.961  -4.935  1.00 98.30           H  
ATOM    799  CD1 ILE A  51       2.688 -11.785  -4.756  1.00 98.30           C  
ATOM    800 HD11 ILE A  51       2.350 -12.793  -4.997  1.00 98.30           H  
ATOM    801 HD12 ILE A  51       3.721 -11.669  -5.082  1.00 98.30           H  
ATOM    802 HD13 ILE A  51       2.629 -11.627  -3.679  1.00 98.30           H  
ATOM    803  N   SER A  52       0.186  -7.729  -4.247  1.00 98.36           N  
ATOM    804  H   SER A  52      -0.296  -8.255  -3.533  1.00 98.36           H  
ATOM    805  CA  SER A  52       1.012  -6.600  -3.826  1.00 98.36           C  
ATOM    806  HA  SER A  52       1.488  -6.161  -4.702  1.00 98.36           H  
ATOM    807  C   SER A  52       2.117  -7.065  -2.893  1.00 98.36           C  
ATOM    808  CB  SER A  52       0.178  -5.511  -3.167  1.00 98.36           C  
ATOM    809  HB2 SER A  52       0.839  -4.710  -2.835  1.00 98.36           H  
ATOM    810  HB3 SER A  52      -0.348  -5.919  -2.304  1.00 98.36           H  
ATOM    811  O   SER A  52       1.904  -7.941  -2.051  1.00 98.36           O  
ATOM    812  OG  SER A  52      -0.749  -4.986  -4.094  1.00 98.36           O  
ATOM    813  HG  SER A  52      -0.286  -4.802  -4.914  1.00 98.36           H  
ATOM    814  N   GLY A  53       3.302  -6.475  -3.014  1.00 98.08           N  
ATOM    815  H   GLY A  53       3.438  -5.763  -3.717  1.00 98.08           H  
ATOM    816  CA  GLY A  53       4.428  -6.859  -2.176  1.00 98.08           C  
ATOM    817  HA2 GLY A  53       4.069  -7.003  -1.157  1.00 98.08           H  
ATOM    818  HA3 GLY A  53       4.836  -7.807  -2.526  1.00 98.08           H  
ATOM    819  C   GLY A  53       5.551  -5.838  -2.126  1.00 98.08           C  
ATOM    820  O   GLY A  53       5.617  -4.909  -2.926  1.00 98.08           O  
ATOM    821  N   CYS A  54       6.450  -6.048  -1.173  1.00 97.02           N  
ATOM    822  H   CYS A  54       6.314  -6.845  -0.568  1.00 97.02           H  
ATOM    823  CA  CYS A  54       7.649  -5.245  -0.958  1.00 97.02           C  
ATOM    824  HA  CYS A  54       7.859  -4.682  -1.867  1.00 97.02           H  
ATOM    825  C   CYS A  54       8.848  -6.158  -0.647  1.00 97.02           C  
ATOM    826  CB  CYS A  54       7.371  -4.247   0.176  1.00 97.02           C  
ATOM    827  HB2 CYS A  54       8.184  -3.525   0.248  1.00 97.02           H  
ATOM    828  HB3 CYS A  54       6.455  -3.703  -0.051  1.00 97.02           H  
ATOM    829  O   CYS A  54       8.659  -7.320  -0.276  1.00 97.02           O  
ATOM    830  SG  CYS A  54       7.158  -5.101   1.765  1.00 97.02           S  
ATOM    831  HG  CYS A  54       8.397  -5.593   1.855  1.00 97.02           H  
ATOM    832  N   PRO A  55      10.097  -5.682  -0.751  1.00 94.77           N  
ATOM    833  CA  PRO A  55      11.257  -6.473  -0.360  1.00 94.77           C  
ATOM    834  HA  PRO A  55      11.277  -7.387  -0.954  1.00 94.77           H  
ATOM    835  C   PRO A  55      11.210  -6.822   1.129  1.00 94.77           C  
ATOM    836  CB  PRO A  55      12.486  -5.622  -0.701  1.00 94.77           C  
ATOM    837  HB2 PRO A  55      13.291  -6.228  -1.116  1.00 94.77           H  
ATOM    838  HB3 PRO A  55      12.832  -5.083   0.181  1.00 94.77           H  
ATOM    839  O   PRO A  55      10.866  -5.989   1.972  1.00 94.77           O  
ATOM    840  CG  PRO A  55      11.950  -4.620  -1.723  1.00 94.77           C  
ATOM    841  HG2 PRO A  55      11.938  -5.081  -2.711  1.00 94.77           H  
ATOM    842  HG3 PRO A  55      12.523  -3.692  -1.731  1.00 94.77           H  
ATOM    843  CD  PRO A  55      10.515  -4.396  -1.271  1.00 94.77           C  
ATOM    844  HD2 PRO A  55       9.900  -4.072  -2.110  1.00 94.77           H  
ATOM    845  HD3 PRO A  55      10.490  -3.653  -0.473  1.00 94.77           H  
ATOM    846  N   THR A  56      11.603  -8.045   1.473  1.00 90.45           N  
ATOM    847  H   THR A  56      11.857  -8.704   0.751  1.00 90.45           H  
ATOM    848  CA  THR A  56      11.898  -8.380   2.869  1.00 90.45           C  
ATOM    849  HA  THR A  56      11.068  -8.040   3.488  1.00 90.45           H  
ATOM    850  C   THR A  56      13.166  -7.650   3.323  1.00 90.45           C  
ATOM    851  CB  THR A  56      12.063  -9.887   3.089  1.00 90.45           C  
ATOM    852  HB  THR A  56      12.327 -10.058   4.133  1.00 90.45           H  
ATOM    853  O   THR A  56      14.080  -7.404   2.538  1.00 90.45           O  
ATOM    854  CG2 THR A  56      10.807 -10.697   2.777  1.00 90.45           C  
ATOM    855 HG21 THR A  56      10.048 -10.493   3.532  1.00 90.45           H  
ATOM    856 HG22 THR A  56      11.049 -11.760   2.793  1.00 90.45           H  
ATOM    857 HG23 THR A  56      10.411 -10.440   1.795  1.00 90.45           H  
ATOM    858  OG1 THR A  56      13.110 -10.369   2.299  1.00 90.45           O  
ATOM    859  HG1 THR A  56      12.774 -10.441   1.402  1.00 90.45           H  
ATOM    860  N   ASN A  57      13.247  -7.325   4.616  1.00 83.19           N  
ATOM    861  H   ASN A  57      12.459  -7.544   5.209  1.00 83.19           H  
ATOM    862  CA  ASN A  57      14.439  -6.735   5.243  1.00 83.19           C  
ATOM    863  HA  ASN A  57      14.173  -6.530   6.280  1.00 83.19           H  
ATOM    864  C   ASN A  57      14.891  -5.374   4.676  1.00 83.19           C  
ATOM    865  CB  ASN A  57      15.586  -7.763   5.273  1.00 83.19           C  
ATOM    866  HB2 ASN A  57      15.957  -7.914   4.259  1.00 83.19           H  
ATOM    867  HB3 ASN A  57      16.410  -7.372   5.869  1.00 83.19           H  
ATOM    868  O   ASN A  57      16.069  -5.042   4.770  1.00 83.19           O  
ATOM    869  CG  ASN A  57      15.175  -9.089   5.868  1.00 83.19           C  
ATOM    870  ND2 ASN A  57      15.424 -10.175   5.178  1.00 83.19           N  
ATOM    871 HD21 ASN A  57      15.070 -11.047   5.544  1.00 83.19           H  
ATOM    872 HD22 ASN A  57      15.744 -10.096   4.223  1.00 83.19           H  
ATOM    873  OD1 ASN A  57      14.604  -9.160   6.945  1.00 83.19           O  
ATOM    874  N   SER A  58      13.976  -4.576   4.127  1.00 88.21           N  
ATOM    875  H   SER A  58      13.029  -4.911   4.017  1.00 88.21           H  
ATOM    876  CA  SER A  58      14.250  -3.170   3.821  1.00 88.21           C  
ATOM    877  HA  SER A  58      15.294  -3.062   3.524  1.00 88.21           H  
ATOM    878  C   SER A  58      14.029  -2.307   5.065  1.00 88.21           C  
ATOM    879  CB  SER A  58      13.413  -2.720   2.626  1.00 88.21           C  
ATOM    880  HB2 SER A  58      12.398  -3.103   2.736  1.00 88.21           H  
ATOM    881  HB3 SER A  58      13.837  -3.133   1.710  1.00 88.21           H  
ATOM    882  O   SER A  58      12.981  -2.381   5.719  1.00 88.21           O  
ATOM    883  OG  SER A  58      13.367  -1.313   2.535  1.00 88.21           O  
ATOM    884  HG  SER A  58      14.254  -0.974   2.396  1.00 88.21           H  
ATOM    885  N   ASP A  59      15.026  -1.490   5.399  1.00 89.93           N  
ATOM    886  H   ASP A  59      15.822  -1.419   4.783  1.00 89.93           H  
ATOM    887  CA  ASP A  59      14.928  -0.535   6.505  1.00 89.93           C  
ATOM    888  HA  ASP A  59      14.528  -1.044   7.382  1.00 89.93           H  
ATOM    889  C   ASP A  59      13.937   0.579   6.153  1.00 89.93           C  
ATOM    890  CB  ASP A  59      16.322   0.009   6.858  1.00 89.93           C  
ATOM    891  HB2 ASP A  59      16.794   0.403   5.958  1.00 89.93           H  
ATOM    892  HB3 ASP A  59      16.204   0.829   7.566  1.00 89.93           H  
ATOM    893  O   ASP A  59      13.130   0.970   7.000  1.00 89.93           O  
ATOM    894  CG  ASP A  59      17.234  -1.047   7.503  1.00 89.93           C  
ATOM    895  OD1 ASP A  59      16.704  -2.037   8.078  1.00 89.93           O  
ATOM    896  OD2 ASP A  59      18.466  -0.869   7.471  1.00 89.93           O  
ATOM    897  N   TYR A  60      13.899   0.972   4.876  1.00 92.61           N  
ATOM    898  H   TYR A  60      14.582   0.599   4.233  1.00 92.61           H  
ATOM    899  CA  TYR A  60      12.902   1.894   4.347  1.00 92.61           C  
ATOM    900  HA  TYR A  60      12.951   2.822   4.917  1.00 92.61           H  
ATOM    901  C   TYR A  60      11.472   1.343   4.478  1.00 92.61           C  
ATOM    902  CB  TYR A  60      13.238   2.208   2.885  1.00 92.61           C  
ATOM    903  HB2 TYR A  60      13.219   1.296   2.288  1.00 92.61           H  
ATOM    904  HB3 TYR A  60      14.241   2.629   2.823  1.00 92.61           H  
ATOM    905  O   TYR A  60      10.579   2.018   4.992  1.00 92.61           O  
ATOM    906  CG  TYR A  60      12.255   3.197   2.318  1.00 92.61           C  
ATOM    907  CD1 TYR A  60      11.171   2.765   1.536  1.00 92.61           C  
ATOM    908  HD1 TYR A  60      11.085   1.724   1.263  1.00 92.61           H  
ATOM    909  CD2 TYR A  60      12.364   4.541   2.699  1.00 92.61           C  
ATOM    910  HD2 TYR A  60      13.211   4.844   3.297  1.00 92.61           H  
ATOM    911  CE1 TYR A  60      10.175   3.686   1.164  1.00 92.61           C  
ATOM    912  HE1 TYR A  60       9.313   3.368   0.597  1.00 92.61           H  
ATOM    913  CE2 TYR A  60      11.374   5.466   2.336  1.00 92.61           C  
ATOM    914  HE2 TYR A  60      11.442   6.499   2.642  1.00 92.61           H  
ATOM    915  OH  TYR A  60       9.252   5.880   1.342  1.00 92.61           O  
ATOM    916  HH  TYR A  60       8.584   5.469   0.788  1.00 92.61           H  
ATOM    917  CZ  TYR A  60      10.269   5.027   1.588  1.00 92.61           C  
ATOM    918  N   VAL A  61      11.239   0.079   4.106  1.00 93.69           N  
ATOM    919  H   VAL A  61      11.983  -0.433   3.655  1.00 93.69           H  
ATOM    920  CA  VAL A  61       9.925  -0.560   4.309  1.00 93.69           C  
ATOM    921  HA  VAL A  61       9.166   0.034   3.801  1.00 93.69           H  
ATOM    922  C   VAL A  61       9.561  -0.571   5.792  1.00 93.69           C  
ATOM    923  CB  VAL A  61       9.892  -1.985   3.730  1.00 93.69           C  
ATOM    924  HB  VAL A  61      10.736  -2.548   4.129  1.00 93.69           H  
ATOM    925  O   VAL A  61       8.433  -0.238   6.159  1.00 93.69           O  
ATOM    926  CG1 VAL A  61       8.610  -2.744   4.095  1.00 93.69           C  
ATOM    927 HG11 VAL A  61       8.508  -2.854   5.174  1.00 93.69           H  
ATOM    928 HG12 VAL A  61       7.736  -2.226   3.698  1.00 93.69           H  
ATOM    929 HG13 VAL A  61       8.658  -3.747   3.670  1.00 93.69           H  
ATOM    930  CG2 VAL A  61       9.983  -1.959   2.199  1.00 93.69           C  
ATOM    931 HG21 VAL A  61      10.858  -1.399   1.870  1.00 93.69           H  
ATOM    932 HG22 VAL A  61       9.096  -1.484   1.779  1.00 93.69           H  
ATOM    933 HG23 VAL A  61      10.057  -2.979   1.819  1.00 93.69           H  
ATOM    934  N   ARG A  62      10.511  -0.896   6.678  1.00 92.71           N  
ATOM    935  H   ARG A  62      11.430  -1.128   6.329  1.00 92.71           H  
ATOM    936  CA  ARG A  62      10.259  -0.875   8.126  1.00 92.71           C  
ATOM    937  HA  ARG A  62       9.402  -1.521   8.320  1.00 92.71           H  
ATOM    938  C   ARG A  62       9.868   0.520   8.607  1.00 92.71           C  
ATOM    939  CB  ARG A  62      11.480  -1.410   8.881  1.00 92.71           C  
ATOM    940  HB2 ARG A  62      12.282  -0.672   8.861  1.00 92.71           H  
ATOM    941  HB3 ARG A  62      11.827  -2.314   8.380  1.00 92.71           H  
ATOM    942  O   ARG A  62       8.969   0.629   9.443  1.00 92.71           O  
ATOM    943  CG  ARG A  62      11.118  -1.743  10.339  1.00 92.71           C  
ATOM    944  HG2 ARG A  62      10.700  -0.862  10.827  1.00 92.71           H  
ATOM    945  HG3 ARG A  62      10.360  -2.526  10.343  1.00 92.71           H  
ATOM    946  CD  ARG A  62      12.321  -2.211  11.166  1.00 92.71           C  
ATOM    947  HD2 ARG A  62      11.962  -2.540  12.142  1.00 92.71           H  
ATOM    948  HD3 ARG A  62      12.973  -1.354  11.332  1.00 92.71           H  
ATOM    949  NE  ARG A  62      13.048  -3.323  10.517  1.00 92.71           N  
ATOM    950  HE  ARG A  62      12.540  -4.181  10.354  1.00 92.71           H  
ATOM    951  NH1 ARG A  62      14.986  -2.179  10.083  1.00 92.71           N  
ATOM    952 HH11 ARG A  62      15.795  -2.103   9.484  1.00 92.71           H  
ATOM    953 HH12 ARG A  62      14.641  -1.331  10.510  1.00 92.71           H  
ATOM    954  NH2 ARG A  62      14.752  -4.188   9.238  1.00 92.71           N  
ATOM    955 HH21 ARG A  62      15.582  -3.927   8.725  1.00 92.71           H  
ATOM    956 HH22 ARG A  62      14.223  -5.008   8.976  1.00 92.71           H  
ATOM    957  CZ  ARG A  62      14.246  -3.235   9.962  1.00 92.71           C  
ATOM    958  N   TYR A  63      10.498   1.571   8.089  1.00 92.88           N  
ATOM    959  H   TYR A  63      11.252   1.414   7.436  1.00 92.88           H  
ATOM    960  CA  TYR A  63      10.115   2.947   8.380  1.00 92.88           C  
ATOM    961  HA  TYR A  63      10.216   3.121   9.451  1.00 92.88           H  
ATOM    962  C   TYR A  63       8.667   3.239   7.993  1.00 92.88           C  
ATOM    963  CB  TYR A  63      11.023   3.930   7.639  1.00 92.88           C  
ATOM    964  HB2 TYR A  63      12.019   3.871   8.076  1.00 92.88           H  
ATOM    965  HB3 TYR A  63      11.114   3.681   6.582  1.00 92.88           H  
ATOM    966  O   TYR A  63       7.861   3.632   8.848  1.00 92.88           O  
ATOM    967  CG  TYR A  63      10.464   5.331   7.751  1.00 92.88           C  
ATOM    968  CD1 TYR A  63       9.926   6.036   6.658  1.00 92.88           C  
ATOM    969  HD1 TYR A  63       9.975   5.616   5.664  1.00 92.88           H  
ATOM    970  CD2 TYR A  63      10.379   5.879   9.027  1.00 92.88           C  
ATOM    971  HD2 TYR A  63      10.824   5.331   9.844  1.00 92.88           H  
ATOM    972  CE1 TYR A  63       9.412   7.337   6.853  1.00 92.88           C  
ATOM    973  HE1 TYR A  63       9.087   7.926   6.009  1.00 92.88           H  
ATOM    974  CE2 TYR A  63       9.859   7.164   9.236  1.00 92.88           C  
ATOM    975  HE2 TYR A  63       9.926   7.616  10.214  1.00 92.88           H  
ATOM    976  OH  TYR A  63       9.278   9.255   8.333  1.00 92.88           O  
ATOM    977  HH  TYR A  63       9.809   9.474   9.103  1.00 92.88           H  
ATOM    978  CZ  TYR A  63       9.462   7.926   8.132  1.00 92.88           C  
ATOM    979  N   VAL A  64       8.343   3.013   6.719  1.00 94.99           N  
ATOM    980  H   VAL A  64       9.073   2.699   6.095  1.00 94.99           H  
ATOM    981  CA  VAL A  64       7.028   3.302   6.139  1.00 94.99           C  
ATOM    982  HA  VAL A  64       6.811   4.363   6.262  1.00 94.99           H  
ATOM    983  C   VAL A  64       5.929   2.525   6.855  1.00 94.99           C  
ATOM    984  CB  VAL A  64       7.035   2.989   4.633  1.00 94.99           C  
ATOM    985  HB  VAL A  64       7.424   1.983   4.478  1.00 94.99           H  
ATOM    986  O   VAL A  64       4.842   3.051   7.059  1.00 94.99           O  
ATOM    987  CG1 VAL A  64       5.637   3.066   4.016  1.00 94.99           C  
ATOM    988 HG11 VAL A  64       5.007   2.258   4.387  1.00 94.99           H  
ATOM    989 HG12 VAL A  64       5.169   4.026   4.237  1.00 94.99           H  
ATOM    990 HG13 VAL A  64       5.708   2.955   2.934  1.00 94.99           H  
ATOM    991  CG2 VAL A  64       7.925   3.991   3.890  1.00 94.99           C  
ATOM    992 HG21 VAL A  64       7.894   3.785   2.821  1.00 94.99           H  
ATOM    993 HG22 VAL A  64       7.578   5.011   4.058  1.00 94.99           H  
ATOM    994 HG23 VAL A  64       8.961   3.904   4.217  1.00 94.99           H  
ATOM    995  N   MET A  65       6.216   1.308   7.316  1.00 93.68           N  
ATOM    996  H   MET A  65       7.096   0.896   7.039  1.00 93.68           H  
ATOM    997  CA  MET A  65       5.230   0.467   7.994  1.00 93.68           C  
ATOM    998  HA  MET A  65       4.250   0.670   7.562  1.00 93.68           H  
ATOM    999  C   MET A  65       5.086   0.750   9.495  1.00 93.68           C  
ATOM   1000  CB  MET A  65       5.556  -1.011   7.725  1.00 93.68           C  
ATOM   1001  HB2 MET A  65       6.569  -1.226   8.063  1.00 93.68           H  
ATOM   1002  HB3 MET A  65       4.864  -1.642   8.284  1.00 93.68           H  
ATOM   1003  O   MET A  65       4.130   0.274  10.100  1.00 93.68           O  
ATOM   1004  CG  MET A  65       5.433  -1.358   6.235  1.00 93.68           C  
ATOM   1005  HG2 MET A  65       6.108  -0.724   5.660  1.00 93.68           H  
ATOM   1006  HG3 MET A  65       5.747  -2.390   6.080  1.00 93.68           H  
ATOM   1007  SD  MET A  65       3.777  -1.139   5.537  1.00 93.68           S  
ATOM   1008  CE  MET A  65       3.026  -2.731   5.959  1.00 93.68           C  
ATOM   1009  HE1 MET A  65       2.035  -2.785   5.508  1.00 93.68           H  
ATOM   1010  HE2 MET A  65       3.635  -3.540   5.555  1.00 93.68           H  
ATOM   1011  HE3 MET A  65       2.942  -2.829   7.041  1.00 93.68           H  
ATOM   1012  N   THR A  66       5.998   1.503  10.127  1.00 92.87           N  
ATOM   1013  H   THR A  66       6.751   1.893   9.578  1.00 92.87           H  
ATOM   1014  CA  THR A  66       5.985   1.677  11.598  1.00 92.87           C  
ATOM   1015  HA  THR A  66       5.037   1.310  11.991  1.00 92.87           H  
ATOM   1016  C   THR A  66       6.062   3.127  12.062  1.00 92.87           C  
ATOM   1017  CB  THR A  66       7.084   0.847  12.286  1.00 92.87           C  
ATOM   1018  HB  THR A  66       6.971   0.974  13.362  1.00 92.87           H  
ATOM   1019  O   THR A  66       5.237   3.582  12.854  1.00 92.87           O  
ATOM   1020  CG2 THR A  66       7.001  -0.647  11.979  1.00 92.87           C  
ATOM   1021 HG21 THR A  66       7.746  -1.183  12.568  1.00 92.87           H  
ATOM   1022 HG22 THR A  66       6.008  -1.016  12.237  1.00 92.87           H  
ATOM   1023 HG23 THR A  66       7.182  -0.831  10.920  1.00 92.87           H  
ATOM   1024  OG1 THR A  66       8.380   1.275  11.934  1.00 92.87           O  
ATOM   1025  HG1 THR A  66       8.533   1.002  11.027  1.00 92.87           H  
ATOM   1026  N   LYS A  67       7.036   3.894  11.581  1.00 93.36           N  
ATOM   1027  H   LYS A  67       7.632   3.504  10.864  1.00 93.36           H  
ATOM   1028  CA  LYS A  67       7.292   5.262  12.043  1.00 93.36           C  
ATOM   1029  HA  LYS A  67       7.039   5.364  13.099  1.00 93.36           H  
ATOM   1030  C   LYS A  67       6.463   6.283  11.277  1.00 93.36           C  
ATOM   1031  CB  LYS A  67       8.761   5.566  11.821  1.00 93.36           C  
ATOM   1032  HB2 LYS A  67       8.957   6.617  12.036  1.00 93.36           H  
ATOM   1033  HB3 LYS A  67       8.877   5.375  10.754  1.00 93.36           H  
ATOM   1034  O   LYS A  67       5.990   7.244  11.884  1.00 93.36           O  
ATOM   1035  CG  LYS A  67       9.799   4.703  12.535  1.00 93.36           C  
ATOM   1036  HG2 LYS A  67      10.785   4.997  12.175  1.00 93.36           H  
ATOM   1037  HG3 LYS A  67       9.649   3.652  12.287  1.00 93.36           H  
ATOM   1038  CD  LYS A  67       9.752   4.892  14.047  1.00 93.36           C  
ATOM   1039  HD2 LYS A  67       9.833   5.954  14.280  1.00 93.36           H  
ATOM   1040  HD3 LYS A  67       8.819   4.490  14.443  1.00 93.36           H  
ATOM   1041  CE  LYS A  67      10.946   4.139  14.627  1.00 93.36           C  
ATOM   1042  HE2 LYS A  67      10.839   3.079  14.395  1.00 93.36           H  
ATOM   1043  HE3 LYS A  67      11.847   4.494  14.127  1.00 93.36           H  
ATOM   1044  NZ  LYS A  67      11.058   4.357  16.085  1.00 93.36           N  
ATOM   1045  HZ1 LYS A  67      11.877   3.875  16.428  1.00 93.36           H  
ATOM   1046  HZ2 LYS A  67      10.230   4.022  16.557  1.00 93.36           H  
ATOM   1047  HZ3 LYS A  67      11.184   5.344  16.258  1.00 93.36           H  
ATOM   1048  N   LEU A  68       6.255   6.081   9.975  1.00 95.52           N  
ATOM   1049  H   LEU A  68       6.698   5.293   9.524  1.00 95.52           H  
ATOM   1050  CA  LEU A  68       5.412   6.969   9.176  1.00 95.52           C  
ATOM   1051  HA  LEU A  68       5.789   7.979   9.336  1.00 95.52           H  
ATOM   1052  C   LEU A  68       3.948   6.971   9.678  1.00 95.52           C  
ATOM   1053  CB  LEU A  68       5.600   6.654   7.680  1.00 95.52           C  
ATOM   1054  HB2 LEU A  68       5.265   5.640   7.463  1.00 95.52           H  
ATOM   1055  HB3 LEU A  68       6.665   6.689   7.455  1.00 95.52           H  
ATOM   1056  O   LEU A  68       3.423   8.064   9.889  1.00 95.52           O  
ATOM   1057  CG  LEU A  68       4.875   7.616   6.723  1.00 95.52           C  
ATOM   1058  HG  LEU A  68       3.803   7.588   6.915  1.00 95.52           H  
ATOM   1059  CD1 LEU A  68       5.361   9.058   6.877  1.00 95.52           C  
ATOM   1060 HD11 LEU A  68       6.447   9.097   6.781  1.00 95.52           H  
ATOM   1061 HD12 LEU A  68       5.052   9.461   7.842  1.00 95.52           H  
ATOM   1062 HD13 LEU A  68       4.919   9.669   6.089  1.00 95.52           H  
ATOM   1063  CD2 LEU A  68       5.113   7.170   5.284  1.00 95.52           C  
ATOM   1064 HD21 LEU A  68       4.648   7.873   4.592  1.00 95.52           H  
ATOM   1065 HD22 LEU A  68       4.678   6.184   5.123  1.00 95.52           H  
ATOM   1066 HD23 LEU A  68       6.181   7.129   5.069  1.00 95.52           H  
ATOM   1067  N   PRO A  69       3.317   5.822  10.016  1.00 96.74           N  
ATOM   1068  CA  PRO A  69       2.007   5.784  10.669  1.00 96.74           C  
ATOM   1069  HA  PRO A  69       1.264   6.219  10.000  1.00 96.74           H  
ATOM   1070  C   PRO A  69       1.969   6.535  12.000  1.00 96.74           C  
ATOM   1071  CB  PRO A  69       1.684   4.299  10.868  1.00 96.74           C  
ATOM   1072  HB2 PRO A  69       2.109   3.936  11.804  1.00 96.74           H  
ATOM   1073  HB3 PRO A  69       0.612   4.105  10.839  1.00 96.74           H  
ATOM   1074  O   PRO A  69       0.992   7.220  12.291  1.00 96.74           O  
ATOM   1075  CG  PRO A  69       2.409   3.640   9.703  1.00 96.74           C  
ATOM   1076  HG2 PRO A  69       1.822   3.755   8.792  1.00 96.74           H  
ATOM   1077  HG3 PRO A  69       2.626   2.590   9.897  1.00 96.74           H  
ATOM   1078  CD  PRO A  69       3.676   4.478   9.603  1.00 96.74           C  
ATOM   1079  HD2 PRO A  69       3.999   4.494   8.561  1.00 96.74           H  
ATOM   1080  HD3 PRO A  69       4.451   4.068  10.251  1.00 96.74           H  
ATOM   1081  N   ALA A  70       3.040   6.474  12.797  1.00 94.95           N  
ATOM   1082  H   ALA A  70       3.812   5.879  12.531  1.00 94.95           H  
ATOM   1083  CA  ALA A  70       3.130   7.230  14.047  1.00 94.95           C  
ATOM   1084  HA  ALA A  70       2.225   7.042  14.624  1.00 94.95           H  
ATOM   1085  C   ALA A  70       3.204   8.750  13.807  1.00 94.95           C  
ATOM   1086  CB  ALA A  70       4.323   6.710  14.858  1.00 94.95           C  
ATOM   1087  HB1 ALA A  70       4.359   7.227  15.817  1.00 94.95           H  
ATOM   1088  HB2 ALA A  70       4.211   5.640  15.032  1.00 94.95           H  
ATOM   1089  HB3 ALA A  70       5.255   6.891  14.323  1.00 94.95           H  
ATOM   1090  O   ALA A  70       2.521   9.509  14.495  1.00 94.95           O  
ATOM   1091  N   ARG A  71       3.972   9.202  12.803  1.00 96.01           N  
ATOM   1092  H   ARG A  71       4.515   8.526  12.285  1.00 96.01           H  
ATOM   1093  CA  ARG A  71       4.013  10.619  12.388  1.00 96.01           C  
ATOM   1094  HA  ARG A  71       4.235  11.246  13.252  1.00 96.01           H  
ATOM   1095  C   ARG A  71       2.658  11.093  11.861  1.00 96.01           C  
ATOM   1096  CB  ARG A  71       5.075  10.842  11.299  1.00 96.01           C  
ATOM   1097  HB2 ARG A  71       4.924  10.128  10.490  1.00 96.01           H  
ATOM   1098  HB3 ARG A  71       4.922  11.842  10.893  1.00 96.01           H  
ATOM   1099  O   ARG A  71       2.204  12.177  12.220  1.00 96.01           O  
ATOM   1100  CG  ARG A  71       6.527  10.748  11.791  1.00 96.01           C  
ATOM   1101  HG2 ARG A  71       6.707   9.762  12.218  1.00 96.01           H  
ATOM   1102  HG3 ARG A  71       6.698  11.497  12.564  1.00 96.01           H  
ATOM   1103  CD  ARG A  71       7.516  10.975  10.631  1.00 96.01           C  
ATOM   1104  HD2 ARG A  71       8.531  10.854  11.008  1.00 96.01           H  
ATOM   1105  HD3 ARG A  71       7.336  10.210   9.876  1.00 96.01           H  
ATOM   1106  NE  ARG A  71       7.377  12.320  10.021  1.00 96.01           N  
ATOM   1107  HE  ARG A  71       6.883  13.022  10.554  1.00 96.01           H  
ATOM   1108  NH1 ARG A  71       8.379  11.923   7.973  1.00 96.01           N  
ATOM   1109 HH11 ARG A  71       8.582  12.242   7.037  1.00 96.01           H  
ATOM   1110 HH12 ARG A  71       8.574  10.958   8.195  1.00 96.01           H  
ATOM   1111  NH2 ARG A  71       7.413  13.875   8.334  1.00 96.01           N  
ATOM   1112 HH21 ARG A  71       7.545  14.046   7.347  1.00 96.01           H  
ATOM   1113 HH22 ARG A  71       6.766  14.503   8.789  1.00 96.01           H  
ATOM   1114  CZ  ARG A  71       7.733  12.696   8.798  1.00 96.01           C  
ATOM   1115  N   MET A  72       2.007  10.276  11.034  1.00 97.60           N  
ATOM   1116  H   MET A  72       2.462   9.422  10.744  1.00 97.60           H  
ATOM   1117  CA  MET A  72       0.673  10.571  10.511  1.00 97.60           C  
ATOM   1118  HA  MET A  72       0.681  11.562  10.058  1.00 97.60           H  
ATOM   1119  C   MET A  72      -0.366  10.602  11.624  1.00 97.60           C  
ATOM   1120  CB  MET A  72       0.271   9.556   9.437  1.00 97.60           C  
ATOM   1121  HB2 MET A  72      -0.791   9.672   9.224  1.00 97.60           H  
ATOM   1122  HB3 MET A  72       0.443   8.543   9.798  1.00 97.60           H  
ATOM   1123  O   MET A  72      -1.204  11.489  11.614  1.00 97.60           O  
ATOM   1124  CG  MET A  72       1.049   9.798   8.139  1.00 97.60           C  
ATOM   1125  HG2 MET A  72       2.109   9.614   8.310  1.00 97.60           H  
ATOM   1126  HG3 MET A  72       0.934  10.846   7.861  1.00 97.60           H  
ATOM   1127  SD  MET A  72       0.503   8.799   6.732  1.00 97.60           S  
ATOM   1128  CE  MET A  72       0.897   7.145   7.341  1.00 97.60           C  
ATOM   1129  HE1 MET A  72       1.900   7.131   7.767  1.00 97.60           H  
ATOM   1130  HE2 MET A  72       0.179   6.875   8.116  1.00 97.60           H  
ATOM   1131  HE3 MET A  72       0.845   6.426   6.523  1.00 97.60           H  
ATOM   1132  N   ARG A  73      -0.280   9.719  12.626  1.00 97.16           N  
ATOM   1133  H   ARG A  73       0.394   8.971  12.547  1.00 97.16           H  
ATOM   1134  CA  ARG A  73      -1.145   9.765  13.812  1.00 97.16           C  
ATOM   1135  HA  ARG A  73      -2.183   9.709  13.486  1.00 97.16           H  
ATOM   1136  C   ARG A  73      -1.020  11.094  14.552  1.00 97.16           C  
ATOM   1137  CB  ARG A  73      -0.837   8.571  14.730  1.00 97.16           C  
ATOM   1138  HB2 ARG A  73      -0.910   7.654  14.144  1.00 97.16           H  
ATOM   1139  HB3 ARG A  73       0.178   8.655  15.117  1.00 97.16           H  
ATOM   1140  O   ARG A  73      -2.038  11.713  14.831  1.00 97.16           O  
ATOM   1141  CG  ARG A  73      -1.819   8.492  15.911  1.00 97.16           C  
ATOM   1142  HG2 ARG A  73      -1.788   9.422  16.479  1.00 97.16           H  
ATOM   1143  HG3 ARG A  73      -2.828   8.361  15.521  1.00 97.16           H  
ATOM   1144  CD  ARG A  73      -1.503   7.344  16.878  1.00 97.16           C  
ATOM   1145  HD2 ARG A  73      -2.239   7.378  17.681  1.00 97.16           H  
ATOM   1146  HD3 ARG A  73      -0.513   7.512  17.301  1.00 97.16           H  
ATOM   1147  NE  ARG A  73      -1.562   6.027  16.210  1.00 97.16           N  
ATOM   1148  HE  ARG A  73      -2.084   5.997  15.345  1.00 97.16           H  
ATOM   1149  NH1 ARG A  73      -0.445   4.775  17.773  1.00 97.16           N  
ATOM   1150 HH11 ARG A  73      -0.093   3.870  18.048  1.00 97.16           H  
ATOM   1151 HH12 ARG A  73      -0.461   5.574  18.391  1.00 97.16           H  
ATOM   1152  NH2 ARG A  73      -1.092   3.832  15.849  1.00 97.16           N  
ATOM   1153 HH21 ARG A  73      -0.640   2.948  16.034  1.00 97.16           H  
ATOM   1154 HH22 ARG A  73      -1.529   3.867  14.939  1.00 97.16           H  
ATOM   1155  CZ  ARG A  73      -1.035   4.885  16.616  1.00 97.16           C  
ATOM   1156  N   GLU A  74       0.204  11.561  14.811  1.00 96.98           N  
ATOM   1157  H   GLU A  74       1.002  10.997  14.554  1.00 96.98           H  
ATOM   1158  CA  GLU A  74       0.430  12.850  15.486  1.00 96.98           C  
ATOM   1159  HA  GLU A  74      -0.019  12.803  16.479  1.00 96.98           H  
ATOM   1160  C   GLU A  74      -0.237  14.013  14.736  1.00 96.98           C  
ATOM   1161  CB  GLU A  74       1.942  13.114  15.631  1.00 96.98           C  
ATOM   1162  HB2 GLU A  74       2.344  13.411  14.662  1.00 96.98           H  
ATOM   1163  HB3 GLU A  74       2.442  12.199  15.948  1.00 96.98           H  
ATOM   1164  O   GLU A  74      -0.803  14.908  15.356  1.00 96.98           O  
ATOM   1165  CG  GLU A  74       2.233  14.213  16.670  1.00 96.98           C  
ATOM   1166  HG2 GLU A  74       2.002  13.820  17.660  1.00 96.98           H  
ATOM   1167  HG3 GLU A  74       1.571  15.061  16.498  1.00 96.98           H  
ATOM   1168  CD  GLU A  74       3.682  14.733  16.666  1.00 96.98           C  
ATOM   1169  OE1 GLU A  74       3.920  15.785  17.315  1.00 96.98           O  
ATOM   1170  OE2 GLU A  74       4.564  14.148  16.004  1.00 96.98           O  
ATOM   1171  N   TYR A  75      -0.201  13.985  13.403  1.00 97.50           N  
ATOM   1172  H   TYR A  75       0.283  13.220  12.956  1.00 97.50           H  
ATOM   1173  CA  TYR A  75      -0.878  14.966  12.560  1.00 97.50           C  
ATOM   1174  HA  TYR A  75      -0.695  15.962  12.961  1.00 97.50           H  
ATOM   1175  C   TYR A  75      -2.405  14.775  12.529  1.00 97.50           C  
ATOM   1176  CB  TYR A  75      -0.261  14.897  11.162  1.00 97.50           C  
ATOM   1177  HB2 TYR A  75       0.718  15.375  11.191  1.00 97.50           H  
ATOM   1178  HB3 TYR A  75      -0.111  13.853  10.887  1.00 97.50           H  
ATOM   1179  O   TYR A  75      -3.145  15.718  12.788  1.00 97.50           O  
ATOM   1180  CG  TYR A  75      -1.101  15.561  10.097  1.00 97.50           C  
ATOM   1181  CD1 TYR A  75      -1.757  14.762   9.145  1.00 97.50           C  
ATOM   1182  HD1 TYR A  75      -1.626  13.690   9.151  1.00 97.50           H  
ATOM   1183  CD2 TYR A  75      -1.293  16.955  10.108  1.00 97.50           C  
ATOM   1184  HD2 TYR A  75      -0.813  17.559  10.863  1.00 97.50           H  
ATOM   1185  CE1 TYR A  75      -2.591  15.361   8.190  1.00 97.50           C  
ATOM   1186  HE1 TYR A  75      -3.107  14.752   7.462  1.00 97.50           H  
ATOM   1187  CE2 TYR A  75      -2.139  17.552   9.154  1.00 97.50           C  
ATOM   1188  HE2 TYR A  75      -2.319  18.616   9.162  1.00 97.50           H  
ATOM   1189  OH  TYR A  75      -3.571  17.330   7.250  1.00 97.50           O  
ATOM   1190  HH  TYR A  75      -3.640  18.282   7.358  1.00 97.50           H  
ATOM   1191  CZ  TYR A  75      -2.775  16.756   8.183  1.00 97.50           C  
ATOM   1192  N   CYS A  76      -2.898  13.570  12.247  1.00 97.50           N  
ATOM   1193  H   CYS A  76      -2.245  12.824  12.054  1.00 97.50           H  
ATOM   1194  CA  CYS A  76      -4.323  13.266  12.095  1.00 97.50           C  
ATOM   1195  HA  CYS A  76      -4.764  13.988  11.408  1.00 97.50           H  
ATOM   1196  C   CYS A  76      -5.119  13.368  13.402  1.00 97.50           C  
ATOM   1197  CB  CYS A  76      -4.472  11.858  11.502  1.00 97.50           C  
ATOM   1198  HB2 CYS A  76      -3.925  11.137  12.110  1.00 97.50           H  
ATOM   1199  HB3 CYS A  76      -5.525  11.575  11.506  1.00 97.50           H  
ATOM   1200  O   CYS A  76      -6.349  13.390  13.361  1.00 97.50           O  
ATOM   1201  SG  CYS A  76      -3.855  11.817   9.796  1.00 97.50           S  
ATOM   1202  HG  CYS A  76      -4.314  13.016   9.427  1.00 97.50           H  
ATOM   1203  N   GLU A  77      -4.445  13.420  14.549  1.00 96.02           N  
ATOM   1204  H   GLU A  77      -3.452  13.238  14.521  1.00 96.02           H  
ATOM   1205  CA  GLU A  77      -5.049  13.631  15.867  1.00 96.02           C  
ATOM   1206  HA  GLU A  77      -6.132  13.549  15.783  1.00 96.02           H  
ATOM   1207  C   GLU A  77      -4.788  15.045  16.423  1.00 96.02           C  
ATOM   1208  CB  GLU A  77      -4.586  12.522  16.831  1.00 96.02           C  
ATOM   1209  HB2 GLU A  77      -4.997  12.718  17.821  1.00 96.02           H  
ATOM   1210  HB3 GLU A  77      -3.499  12.535  16.900  1.00 96.02           H  
ATOM   1211  O   GLU A  77      -5.305  15.382  17.489  1.00 96.02           O  
ATOM   1212  CG  GLU A  77      -5.072  11.133  16.372  1.00 96.02           C  
ATOM   1213  HG2 GLU A  77      -4.726  10.942  15.356  1.00 96.02           H  
ATOM   1214  HG3 GLU A  77      -6.161  11.141  16.350  1.00 96.02           H  
ATOM   1215  CD  GLU A  77      -4.601   9.968  17.257  1.00 96.02           C  
ATOM   1216  OE1 GLU A  77      -4.938   8.818  16.884  1.00 96.02           O  
ATOM   1217  OE2 GLU A  77      -3.887  10.188  18.261  1.00 96.02           O  
ATOM   1218  N   SER A  78      -4.037  15.897  15.712  1.00 96.50           N  
ATOM   1219  H   SER A  78      -3.688  15.605  14.810  1.00 96.50           H  
ATOM   1220  CA  SER A  78      -3.808  17.294  16.106  1.00 96.50           C  
ATOM   1221  HA  SER A  78      -3.682  17.319  17.188  1.00 96.50           H  
ATOM   1222  C   SER A  78      -4.987  18.202  15.759  1.00 96.50           C  
ATOM   1223  CB  SER A  78      -2.521  17.848  15.485  1.00 96.50           C  
ATOM   1224  HB2 SER A  78      -2.209  18.725  16.052  1.00 96.50           H  
ATOM   1225  HB3 SER A  78      -1.730  17.102  15.558  1.00 96.50           H  
ATOM   1226  O   SER A  78      -5.828  17.873  14.924  1.00 96.50           O  
ATOM   1227  OG  SER A  78      -2.694  18.237  14.136  1.00 96.50           O  
ATOM   1228  HG  SER A  78      -1.853  18.103  13.692  1.00 96.50           H  
ATOM   1229  N   GLU A  79      -5.035  19.398  16.350  1.00 94.66           N  
ATOM   1230  H   GLU A  79      -4.311  19.663  17.001  1.00 94.66           H  
ATOM   1231  CA  GLU A  79      -6.063  20.390  16.012  1.00 94.66           C  
ATOM   1232  HA  GLU A  79      -7.044  19.959  16.209  1.00 94.66           H  
ATOM   1233  C   GLU A  79      -6.044  20.764  14.521  1.00 94.66           C  
ATOM   1234  CB  GLU A  79      -5.895  21.648  16.878  1.00 94.66           C  
ATOM   1235  HB2 GLU A  79      -4.881  22.030  16.763  1.00 94.66           H  
ATOM   1236  HB3 GLU A  79      -6.584  22.414  16.523  1.00 94.66           H  
ATOM   1237  O   GLU A  79      -7.113  20.900  13.923  1.00 94.66           O  
ATOM   1238  CG  GLU A  79      -6.164  21.411  18.371  1.00 94.66           C  
ATOM   1239  HG2 GLU A  79      -5.452  20.681  18.756  1.00 94.66           H  
ATOM   1240  HG3 GLU A  79      -5.996  22.345  18.908  1.00 94.66           H  
ATOM   1241  CD  GLU A  79      -7.597  20.938  18.631  1.00 94.66           C  
ATOM   1242  OE1 GLU A  79      -7.784  19.767  19.032  1.00 94.66           O  
ATOM   1243  OE2 GLU A  79      -8.555  21.716  18.404  1.00 94.66           O  
ATOM   1244  N   PHE A  80      -4.853  20.851  13.919  1.00 95.41           N  
ATOM   1245  H   PHE A  80      -4.029  20.804  14.500  1.00 95.41           H  
ATOM   1246  CA  PHE A  80      -4.657  21.147  12.499  1.00 95.41           C  
ATOM   1247  HA  PHE A  80      -5.225  22.044  12.250  1.00 95.41           H  
ATOM   1248  C   PHE A  80      -5.142  20.027  11.566  1.00 95.41           C  
ATOM   1249  CB  PHE A  80      -3.163  21.435  12.288  1.00 95.41           C  
ATOM   1250  HB2 PHE A  80      -2.587  20.547  12.547  1.00 95.41           H  
ATOM   1251  HB3 PHE A  80      -2.870  22.226  12.978  1.00 95.41           H  
ATOM   1252  O   PHE A  80      -5.737  20.305  10.528  1.00 95.41           O  
ATOM   1253  CG  PHE A  80      -2.789  21.890  10.891  1.00 95.41           C  
ATOM   1254  CD1 PHE A  80      -1.945  21.103  10.089  1.00 95.41           C  
ATOM   1255  HD1 PHE A  80      -1.553  20.180  10.489  1.00 95.41           H  
ATOM   1256  CD2 PHE A  80      -3.267  23.115  10.395  1.00 95.41           C  
ATOM   1257  HD2 PHE A  80      -3.914  23.735  10.998  1.00 95.41           H  
ATOM   1258  CE1 PHE A  80      -1.594  21.527   8.793  1.00 95.41           C  
ATOM   1259  HE1 PHE A  80      -0.922  20.941   8.184  1.00 95.41           H  
ATOM   1260  CE2 PHE A  80      -2.928  23.521   9.094  1.00 95.41           C  
ATOM   1261  HE2 PHE A  80      -3.331  24.437   8.687  1.00 95.41           H  
ATOM   1262  CZ  PHE A  80      -2.097  22.734   8.290  1.00 95.41           C  
ATOM   1263  HZ  PHE A  80      -1.848  23.059   7.291  1.00 95.41           H  
ATOM   1264  N   GLY A  81      -4.894  18.760  11.916  1.00 96.42           N  
ATOM   1265  H   GLY A  81      -4.412  18.588  12.787  1.00 96.42           H  
ATOM   1266  CA  GLY A  81      -5.131  17.622  11.023  1.00 96.42           C  
ATOM   1267  HA2 GLY A  81      -5.254  17.972   9.998  1.00 96.42           H  
ATOM   1268  HA3 GLY A  81      -4.248  16.983  11.035  1.00 96.42           H  
ATOM   1269  C   GLY A  81      -6.338  16.749  11.359  1.00 96.42           C  
ATOM   1270  O   GLY A  81      -6.639  15.850  10.585  1.00 96.42           O  
ATOM   1271  N   ARG A  82      -7.048  16.965  12.475  1.00 95.62           N  
ATOM   1272  H   ARG A  82      -6.670  17.631  13.133  1.00 95.62           H  
ATOM   1273  CA  ARG A  82      -8.125  16.058  12.937  1.00 95.62           C  
ATOM   1274  HA  ARG A  82      -7.769  15.037  12.798  1.00 95.62           H  
ATOM   1275  C   ARG A  82      -9.435  16.112  12.168  1.00 95.62           C  
ATOM   1276  CB  ARG A  82      -8.404  16.254  14.434  1.00 95.62           C  
ATOM   1277  HB2 ARG A  82      -9.106  15.490  14.768  1.00 95.62           H  
ATOM   1278  HB3 ARG A  82      -7.487  16.113  15.006  1.00 95.62           H  
ATOM   1279  O   ARG A  82     -10.257  15.211  12.342  1.00 95.62           O  
ATOM   1280  CG  ARG A  82      -9.014  17.638  14.697  1.00 95.62           C  
ATOM   1281  HG2 ARG A  82      -8.355  18.417  14.314  1.00 95.62           H  
ATOM   1282  HG3 ARG A  82      -9.975  17.716  14.189  1.00 95.62           H  
ATOM   1283  CD  ARG A  82      -9.246  17.884  16.181  1.00 95.62           C  
ATOM   1284  HD2 ARG A  82      -9.856  17.080  16.592  1.00 95.62           H  
ATOM   1285  HD3 ARG A  82      -8.285  17.899  16.695  1.00 95.62           H  
ATOM   1286  NE  ARG A  82      -9.930  19.173  16.353  1.00 95.62           N  
ATOM   1287  HE  ARG A  82      -9.846  19.824  15.585  1.00 95.62           H  
ATOM   1288  NH1 ARG A  82     -10.292  19.009  18.613  1.00 95.62           N  
ATOM   1289 HH11 ARG A  82      -9.336  18.704  18.733  1.00 95.62           H  
ATOM   1290 HH12 ARG A  82     -10.625  19.515  19.421  1.00 95.62           H  
ATOM   1291  NH2 ARG A  82     -10.913  20.830  17.548  1.00 95.62           N  
ATOM   1292 HH21 ARG A  82     -10.986  21.329  16.672  1.00 95.62           H  
ATOM   1293 HH22 ARG A  82     -10.359  21.359  18.206  1.00 95.62           H  
ATOM   1294  CZ  ARG A  82     -10.406  19.639  17.487  1.00 95.62           C  
ATOM   1295  N   GLN A  83      -9.682  17.168  11.399  1.00 93.77           N  
ATOM   1296  H   GLN A  83      -8.939  17.831  11.230  1.00 93.77           H  
ATOM   1297  CA  GLN A  83     -10.963  17.322  10.718  1.00 93.77           C  
ATOM   1298  HA  GLN A  83     -11.745  17.087  11.440  1.00 93.77           H  
ATOM   1299  C   GLN A  83     -11.070  16.333   9.551  1.00 93.77           C  
ATOM   1300  CB  GLN A  83     -11.185  18.768  10.251  1.00 93.77           C  
ATOM   1301  HB2 GLN A  83     -10.338  19.084   9.642  1.00 93.77           H  
ATOM   1302  HB3 GLN A  83     -12.079  18.807   9.628  1.00 93.77           H  
ATOM   1303  O   GLN A  83     -10.120  16.214   8.771  1.00 93.77           O  
ATOM   1304  CG  GLN A  83     -11.361  19.748  11.422  1.00 93.77           C  
ATOM   1305  HG2 GLN A  83     -11.482  20.754  11.020  1.00 93.77           H  
ATOM   1306  HG3 GLN A  83     -10.455  19.744  12.028  1.00 93.77           H  
ATOM   1307  CD  GLN A  83     -12.566  19.443  12.315  1.00 93.77           C  
ATOM   1308  NE2 GLN A  83     -12.550  19.903  13.545  1.00 93.77           N  
ATOM   1309 HE21 GLN A  83     -11.809  20.531  13.824  1.00 93.77           H  
ATOM   1310 HE22 GLN A  83     -13.376  19.709  14.094  1.00 93.77           H  
ATOM   1311  OE1 GLN A  83     -13.533  18.795  11.952  1.00 93.77           O  
ATOM   1312  N   PRO A  84     -12.206  15.624   9.402  1.00 93.34           N  
ATOM   1313  CA  PRO A  84     -12.456  14.818   8.221  1.00 93.34           C  
ATOM   1314  HA  PRO A  84     -11.747  13.991   8.217  1.00 93.34           H  
ATOM   1315  C   PRO A  84     -12.302  15.639   6.944  1.00 93.34           C  
ATOM   1316  CB  PRO A  84     -13.873  14.266   8.367  1.00 93.34           C  
ATOM   1317  HB2 PRO A  84     -14.595  14.951   7.923  1.00 93.34           H  
ATOM   1318  HB3 PRO A  84     -13.959  13.276   7.918  1.00 93.34           H  
ATOM   1319  O   PRO A  84     -12.787  16.767   6.850  1.00 93.34           O  
ATOM   1320  CG  PRO A  84     -14.068  14.238   9.881  1.00 93.34           C  
ATOM   1321  HG2 PRO A  84     -15.122  14.282  10.156  1.00 93.34           H  
ATOM   1322  HG3 PRO A  84     -13.596  13.348  10.296  1.00 93.34           H  
ATOM   1323  CD  PRO A  84     -13.309  15.483  10.341  1.00 93.34           C  
ATOM   1324  HD2 PRO A  84     -13.953  16.360  10.281  1.00 93.34           H  
ATOM   1325  HD3 PRO A  84     -12.954  15.339  11.362  1.00 93.34           H  
ATOM   1326  N   TYR A  85     -11.648  15.048   5.955  1.00 92.41           N  
ATOM   1327  H   TYR A  85     -11.324  14.101   6.091  1.00 92.41           H  
ATOM   1328  CA  TYR A  85     -11.465  15.643   4.641  1.00 92.41           C  
ATOM   1329  HA  TYR A  85     -11.949  16.620   4.606  1.00 92.41           H  
ATOM   1330  C   TYR A  85     -12.125  14.753   3.597  1.00 92.41           C  
ATOM   1331  CB  TYR A  85      -9.972  15.841   4.377  1.00 92.41           C  
ATOM   1332  HB2 TYR A  85      -9.553  16.467   5.165  1.00 92.41           H  
ATOM   1333  HB3 TYR A  85      -9.487  14.866   4.424  1.00 92.41           H  
ATOM   1334  O   TYR A  85     -12.093  13.532   3.729  1.00 92.41           O  
ATOM   1335  CG  TYR A  85      -9.671  16.484   3.041  1.00 92.41           C  
ATOM   1336  CD1 TYR A  85      -9.016  15.751   2.035  1.00 92.41           C  
ATOM   1337  HD1 TYR A  85      -8.696  14.738   2.228  1.00 92.41           H  
ATOM   1338  CD2 TYR A  85     -10.056  17.816   2.805  1.00 92.41           C  
ATOM   1339  HD2 TYR A  85     -10.536  18.386   3.587  1.00 92.41           H  
ATOM   1340  CE1 TYR A  85      -8.750  16.346   0.786  1.00 92.41           C  
ATOM   1341  HE1 TYR A  85      -8.237  15.802   0.008  1.00 92.41           H  
ATOM   1342  CE2 TYR A  85      -9.797  18.413   1.559  1.00 92.41           C  
ATOM   1343  HE2 TYR A  85     -10.076  19.443   1.391  1.00 92.41           H  
ATOM   1344  OH  TYR A  85      -8.842  18.308  -0.616  1.00 92.41           O  
ATOM   1345  HH  TYR A  85      -9.285  19.158  -0.661  1.00 92.41           H  
ATOM   1346  CZ  TYR A  85      -9.144  17.679   0.546  1.00 92.41           C  
ATOM   1347  N   LEU A  86     -12.715  15.361   2.570  1.00 88.59           N  
ATOM   1348  H   LEU A  86     -12.651  16.367   2.502  1.00 88.59           H  
ATOM   1349  CA  LEU A  86     -13.290  14.644   1.439  1.00 88.59           C  
ATOM   1350  HA  LEU A  86     -13.334  13.581   1.676  1.00 88.59           H  
ATOM   1351  C   LEU A  86     -12.388  14.843   0.214  1.00 88.59           C  
ATOM   1352  CB  LEU A  86     -14.734  15.123   1.216  1.00 88.59           C  
ATOM   1353  HB2 LEU A  86     -14.723  16.163   0.891  1.00 88.59           H  
ATOM   1354  HB3 LEU A  86     -15.276  15.072   2.160  1.00 88.59           H  
ATOM   1355  O   LEU A  86     -12.522  15.869  -0.459  1.00 88.59           O  
ATOM   1356  CG  LEU A  86     -15.473  14.271   0.170  1.00 88.59           C  
ATOM   1357  HG  LEU A  86     -14.925  14.292  -0.772  1.00 88.59           H  
ATOM   1358  CD1 LEU A  86     -15.614  12.825   0.654  1.00 88.59           C  
ATOM   1359 HD11 LEU A  86     -16.438  12.320   0.150  1.00 88.59           H  
ATOM   1360 HD12 LEU A  86     -15.837  12.817   1.721  1.00 88.59           H  
ATOM   1361 HD13 LEU A  86     -14.692  12.274   0.468  1.00 88.59           H  
ATOM   1362  CD2 LEU A  86     -16.865  14.850  -0.079  1.00 88.59           C  
ATOM   1363 HD21 LEU A  86     -16.776  15.874  -0.441  1.00 88.59           H  
ATOM   1364 HD22 LEU A  86     -17.441  14.839   0.846  1.00 88.59           H  
ATOM   1365 HD23 LEU A  86     -17.388  14.254  -0.828  1.00 88.59           H  
ATOM   1366  N   PRO A  87     -11.470  13.905  -0.072  1.00 91.91           N  
ATOM   1367  CA  PRO A  87     -10.578  14.015  -1.216  1.00 91.91           C  
ATOM   1368  HA  PRO A  87     -10.106  14.997  -1.211  1.00 91.91           H  
ATOM   1369  C   PRO A  87     -11.344  13.846  -2.530  1.00 91.91           C  
ATOM   1370  CB  PRO A  87      -9.497  12.940  -1.032  1.00 91.91           C  
ATOM   1371  HB2 PRO A  87      -8.498  13.363  -1.141  1.00 91.91           H  
ATOM   1372  HB3 PRO A  87      -9.638  12.134  -1.752  1.00 91.91           H  
ATOM   1373  O   PRO A  87     -12.388  13.177  -2.587  1.00 91.91           O  
ATOM   1374  CG  PRO A  87      -9.703  12.416   0.388  1.00 91.91           C  
ATOM   1375  HG2 PRO A  87      -9.471  11.354   0.477  1.00 91.91           H  
ATOM   1376  HG3 PRO A  87      -9.088  12.987   1.083  1.00 91.91           H  
ATOM   1377  CD  PRO A  87     -11.172  12.684   0.654  1.00 91.91           C  
ATOM   1378  HD2 PRO A  87     -11.781  11.872   0.256  1.00 91.91           H  
ATOM   1379  HD3 PRO A  87     -11.321  12.773   1.731  1.00 91.91           H  
ATOM   1380  N   ALA A  88     -10.810  14.437  -3.596  1.00 90.87           N  
ATOM   1381  H   ALA A  88      -9.947  14.948  -3.477  1.00 90.87           H  
ATOM   1382  CA  ALA A  88     -11.238  14.119  -4.952  1.00 90.87           C  
ATOM   1383  HA  ALA A  88     -12.324  14.208  -5.001  1.00 90.87           H  
ATOM   1384  C   ALA A  88     -10.871  12.667  -5.321  1.00 90.87           C  
ATOM   1385  CB  ALA A  88     -10.625  15.145  -5.912  1.00 90.87           C  
ATOM   1386  HB1 ALA A  88     -10.960  14.951  -6.931  1.00 90.87           H  
ATOM   1387  HB2 ALA A  88      -9.538  15.070  -5.882  1.00 90.87           H  
ATOM   1388  HB3 ALA A  88     -10.921  16.152  -5.617  1.00 90.87           H  
ATOM   1389  O   ALA A  88     -10.050  12.029  -4.664  1.00 90.87           O  
ATOM   1390  N   ALA A  89     -11.473  12.140  -6.391  1.00 91.64           N  
ATOM   1391  H   ALA A  89     -12.084  12.718  -6.949  1.00 91.64           H  
ATOM   1392  CA  ALA A  89     -11.000  10.886  -6.974  1.00 91.64           C  
ATOM   1393  HA  ALA A  89     -11.064  10.098  -6.223  1.00 91.64           H  
ATOM   1394  C   ALA A  89      -9.526  11.033  -7.387  1.00 91.64           C  
ATOM   1395  CB  ALA A  89     -11.891  10.503  -8.160  1.00 91.64           C  
ATOM   1396  HB1 ALA A  89     -12.925  10.399  -7.833  1.00 91.64           H  
ATOM   1397  HB2 ALA A  89     -11.554   9.550  -8.569  1.00 91.64           H  
ATOM   1398  HB3 ALA A  89     -11.822  11.262  -8.939  1.00 91.64           H  
ATOM   1399  O   ALA A  89      -9.137  12.085  -7.893  1.00 91.64           O  
ATOM   1400  N   GLU A  90      -8.731   9.994  -7.136  1.00 96.41           N  
ATOM   1401  H   GLU A  90      -9.137   9.181  -6.696  1.00 96.41           H  
ATOM   1402  CA  GLU A  90      -7.277   9.946  -7.345  1.00 96.41           C  
ATOM   1403  HA  GLU A  90      -6.956   8.952  -7.035  1.00 96.41           H  
ATOM   1404  C   GLU A  90      -6.460  10.919  -6.478  1.00 96.41           C  
ATOM   1405  CB  GLU A  90      -6.917  10.059  -8.835  1.00 96.41           C  
ATOM   1406  HB2 GLU A  90      -7.116  11.075  -9.177  1.00 96.41           H  
ATOM   1407  HB3 GLU A  90      -5.851   9.867  -8.951  1.00 96.41           H  
ATOM   1408  O   GLU A  90      -5.245  11.030  -6.646  1.00 96.41           O  
ATOM   1409  CG  GLU A  90      -7.683   9.060  -9.713  1.00 96.41           C  
ATOM   1410  HG2 GLU A  90      -7.512   8.055  -9.326  1.00 96.41           H  
ATOM   1411  HG3 GLU A  90      -8.753   9.265  -9.663  1.00 96.41           H  
ATOM   1412  CD  GLU A  90      -7.243   9.137 -11.179  1.00 96.41           C  
ATOM   1413  OE1 GLU A  90      -7.211   8.065 -11.823  1.00 96.41           O  
ATOM   1414  OE2 GLU A  90      -6.976  10.264 -11.660  1.00 96.41           O  
ATOM   1415  N   GLU A  91      -7.081  11.610  -5.521  1.00 96.89           N  
ATOM   1416  H   GLU A  91      -8.078  11.499  -5.402  1.00 96.89           H  
ATOM   1417  CA  GLU A  91      -6.354  12.408  -4.539  1.00 96.89           C  
ATOM   1418  HA  GLU A  91      -5.500  12.866  -5.038  1.00 96.89           H  
ATOM   1419  C   GLU A  91      -5.812  11.510  -3.418  1.00 96.89           C  
ATOM   1420  CB  GLU A  91      -7.230  13.557  -4.023  1.00 96.89           C  
ATOM   1421  HB2 GLU A  91      -7.634  14.094  -4.882  1.00 96.89           H  
ATOM   1422  HB3 GLU A  91      -8.056  13.150  -3.439  1.00 96.89           H  
ATOM   1423  O   GLU A  91      -6.507  10.631  -2.891  1.00 96.89           O  
ATOM   1424  CG  GLU A  91      -6.431  14.542  -3.158  1.00 96.89           C  
ATOM   1425  HG2 GLU A  91      -5.579  14.903  -3.735  1.00 96.89           H  
ATOM   1426  HG3 GLU A  91      -6.052  14.013  -2.284  1.00 96.89           H  
ATOM   1427  CD  GLU A  91      -7.232  15.755  -2.669  1.00 96.89           C  
ATOM   1428  OE1 GLU A  91      -6.658  16.516  -1.849  1.00 96.89           O  
ATOM   1429  OE2 GLU A  91      -8.387  15.967  -3.112  1.00 96.89           O  
ATOM   1430  N   LEU A  92      -4.557  11.751  -3.045  1.00 98.54           N  
ATOM   1431  H   LEU A  92      -4.056  12.497  -3.506  1.00 98.54           H  
ATOM   1432  CA  LEU A  92      -3.911  11.128  -1.902  1.00 98.54           C  
ATOM   1433  HA  LEU A  92      -4.081  10.053  -1.952  1.00 98.54           H  
ATOM   1434  C   LEU A  92      -4.515  11.651  -0.598  1.00 98.54           C  
ATOM   1435  CB  LEU A  92      -2.401  11.395  -1.925  1.00 98.54           C  
ATOM   1436  HB2 LEU A  92      -2.244  12.473  -1.894  1.00 98.54           H  
ATOM   1437  HB3 LEU A  92      -1.974  10.965  -1.019  1.00 98.54           H  
ATOM   1438  O   LEU A  92      -4.726  12.850  -0.395  1.00 98.54           O  
ATOM   1439  CG  LEU A  92      -1.649  10.806  -3.124  1.00 98.54           C  
ATOM   1440  HG  LEU A  92      -2.125  11.121  -4.053  1.00 98.54           H  
ATOM   1441  CD1 LEU A  92      -0.204  11.287  -3.141  1.00 98.54           C  
ATOM   1442 HD11 LEU A  92       0.219  11.112  -4.130  1.00 98.54           H  
ATOM   1443 HD12 LEU A  92       0.378  10.747  -2.394  1.00 98.54           H  
ATOM   1444 HD13 LEU A  92      -0.156  12.356  -2.931  1.00 98.54           H  
ATOM   1445  CD2 LEU A  92      -1.615   9.284  -3.054  1.00 98.54           C  
ATOM   1446 HD21 LEU A  92      -1.305   8.952  -2.063  1.00 98.54           H  
ATOM   1447 HD22 LEU A  92      -2.608   8.893  -3.277  1.00 98.54           H  
ATOM   1448 HD23 LEU A  92      -0.899   8.917  -3.789  1.00 98.54           H  
ATOM   1449  N   CYS A  93      -4.753  10.737   0.327  1.00 98.28           N  
ATOM   1450  H   CYS A  93      -4.528   9.775   0.117  1.00 98.28           H  
ATOM   1451  CA  CYS A  93      -5.302  11.020   1.640  1.00 98.28           C  
ATOM   1452  HA  CYS A  93      -5.067  12.049   1.915  1.00 98.28           H  
ATOM   1453  C   CYS A  93      -4.674  10.107   2.687  1.00 98.28           C  
ATOM   1454  CB  CYS A  93      -6.827  10.891   1.575  1.00 98.28           C  
ATOM   1455  HB2 CYS A  93      -7.267  11.278   2.494  1.00 98.28           H  
ATOM   1456  HB3 CYS A  93      -7.176  11.486   0.731  1.00 98.28           H  
ATOM   1457  O   CYS A  93      -4.015   9.117   2.374  1.00 98.28           O  
ATOM   1458  SG  CYS A  93      -7.339   9.163   1.350  1.00 98.28           S  
ATOM   1459  HG  CYS A  93      -8.654   9.380   1.254  1.00 98.28           H  
ATOM   1460  N   ILE A  94      -4.870  10.439   3.956  1.00 98.52           N  
ATOM   1461  H   ILE A  94      -5.443  11.245   4.164  1.00 98.52           H  
ATOM   1462  CA  ILE A  94      -4.531   9.530   5.049  1.00 98.52           C  
ATOM   1463  HA  ILE A  94      -3.888   8.733   4.676  1.00 98.52           H  
ATOM   1464  C   ILE A  94      -5.837   8.894   5.515  1.00 98.52           C  
ATOM   1465  CB  ILE A  94      -3.748  10.244   6.164  1.00 98.52           C  
ATOM   1466  HB  ILE A  94      -4.411  10.961   6.650  1.00 98.52           H  
ATOM   1467  O   ILE A  94      -6.821   9.600   5.745  1.00 98.52           O  
ATOM   1468  CG1 ILE A  94      -2.523  11.006   5.605  1.00 98.52           C  
ATOM   1469 HG12 ILE A  94      -1.803  10.294   5.203  1.00 98.52           H  
ATOM   1470 HG13 ILE A  94      -2.834  11.667   4.796  1.00 98.52           H  
ATOM   1471  CG2 ILE A  94      -3.287   9.213   7.204  1.00 98.52           C  
ATOM   1472 HG21 ILE A  94      -2.877   9.721   8.077  1.00 98.52           H  
ATOM   1473 HG22 ILE A  94      -2.520   8.567   6.776  1.00 98.52           H  
ATOM   1474 HG23 ILE A  94      -4.119   8.590   7.531  1.00 98.52           H  
ATOM   1475  CD1 ILE A  94      -1.829  11.893   6.639  1.00 98.52           C  
ATOM   1476 HD11 ILE A  94      -1.390  11.293   7.437  1.00 98.52           H  
ATOM   1477 HD12 ILE A  94      -1.036  12.458   6.150  1.00 98.52           H  
ATOM   1478 HD13 ILE A  94      -2.553  12.588   7.063  1.00 98.52           H  
ATOM   1479  N   ALA A  95      -5.861   7.573   5.640  1.00 97.82           N  
ATOM   1480  H   ALA A  95      -5.016   7.055   5.445  1.00 97.82           H  
ATOM   1481  CA  ALA A  95      -7.043   6.819   6.032  1.00 97.82           C  
ATOM   1482  HA  ALA A  95      -7.806   7.513   6.383  1.00 97.82           H  
ATOM   1483  C   ALA A  95      -6.727   5.863   7.182  1.00 97.82           C  
ATOM   1484  CB  ALA A  95      -7.605   6.093   4.805  1.00 97.82           C  
ATOM   1485  HB1 ALA A  95      -7.847   6.817   4.026  1.00 97.82           H  
ATOM   1486  HB2 ALA A  95      -6.864   5.395   4.414  1.00 97.82           H  
ATOM   1487  HB3 ALA A  95      -8.505   5.543   5.077  1.00 97.82           H  
ATOM   1488  O   ALA A  95      -5.602   5.376   7.305  1.00 97.82           O  
ATOM   1489  N   GLN A  96      -7.722   5.574   8.019  1.00 96.81           N  
ATOM   1490  H   GLN A  96      -8.617   6.022   7.885  1.00 96.81           H  
ATOM   1491  CA  GLN A  96      -7.593   4.500   9.003  1.00 96.81           C  
ATOM   1492  HA  GLN A  96      -6.588   4.541   9.423  1.00 96.81           H  
ATOM   1493  C   GLN A  96      -7.788   3.147   8.326  1.00 96.81           C  
ATOM   1494  CB  GLN A  96      -8.579   4.655  10.161  1.00 96.81           C  
ATOM   1495  HB2 GLN A  96      -9.600   4.667   9.781  1.00 96.81           H  
ATOM   1496  HB3 GLN A  96      -8.468   3.801  10.830  1.00 96.81           H  
ATOM   1497  O   GLN A  96      -8.818   2.941   7.686  1.00 96.81           O  
ATOM   1498  CG  GLN A  96      -8.302   5.933  10.947  1.00 96.81           C  
ATOM   1499  HG2 GLN A  96      -8.487   6.784  10.292  1.00 96.81           H  
ATOM   1500  HG3 GLN A  96      -7.262   5.950  11.274  1.00 96.81           H  
ATOM   1501  CD  GLN A  96      -9.223   6.066  12.144  1.00 96.81           C  
ATOM   1502  NE2 GLN A  96      -8.711   5.919  13.346  1.00 96.81           N  
ATOM   1503 HE21 GLN A  96      -9.328   6.014  14.140  1.00 96.81           H  
ATOM   1504 HE22 GLN A  96      -7.747   5.635  13.446  1.00 96.81           H  
ATOM   1505  OE1 GLN A  96     -10.423   6.275  12.004  1.00 96.81           O  
ATOM   1506  N   LEU A  97      -6.841   2.226   8.501  1.00 92.43           N  
ATOM   1507  H   LEU A  97      -6.021   2.477   9.035  1.00 92.43           H  
ATOM   1508  CA  LEU A  97      -6.946   0.860   7.990  1.00 92.43           C  
ATOM   1509  HA  LEU A  97      -7.446   0.894   7.022  1.00 92.43           H  
ATOM   1510  C   LEU A  97      -7.768  -0.010   8.958  1.00 92.43           C  
ATOM   1511  CB  LEU A  97      -5.534   0.304   7.739  1.00 92.43           C  
ATOM   1512  HB2 LEU A  97      -5.026   0.956   7.029  1.00 92.43           H  
ATOM   1513  HB3 LEU A  97      -4.989   0.325   8.683  1.00 92.43           H  
ATOM   1514  O   LEU A  97      -7.354  -0.224  10.104  1.00 92.43           O  
ATOM   1515  CG  LEU A  97      -5.484  -1.135   7.195  1.00 92.43           C  
ATOM   1516  HG  LEU A  97      -5.961  -1.807   7.909  1.00 92.43           H  
ATOM   1517  CD1 LEU A  97      -6.161  -1.298   5.835  1.00 92.43           C  
ATOM   1518 HD11 LEU A  97      -6.086  -2.343   5.534  1.00 92.43           H  
ATOM   1519 HD12 LEU A  97      -7.215  -1.025   5.890  1.00 92.43           H  
ATOM   1520 HD13 LEU A  97      -5.647  -0.678   5.100  1.00 92.43           H  
ATOM   1521  CD2 LEU A  97      -4.026  -1.559   7.033  1.00 92.43           C  
ATOM   1522 HD21 LEU A  97      -3.971  -2.593   6.694  1.00 92.43           H  
ATOM   1523 HD22 LEU A  97      -3.529  -0.928   6.297  1.00 92.43           H  
ATOM   1524 HD23 LEU A  97      -3.503  -1.475   7.986  1.00 92.43           H  
ATOM   1525  N   PRO A  98      -8.937  -0.534   8.551  1.00 89.55           N  
ATOM   1526  CA  PRO A  98      -9.660  -1.505   9.363  1.00 89.55           C  
ATOM   1527  HA  PRO A  98      -9.767  -1.090  10.366  1.00 89.55           H  
ATOM   1528  C   PRO A  98      -8.897  -2.845   9.399  1.00 89.55           C  
ATOM   1529  CB  PRO A  98     -11.047  -1.641   8.719  1.00 89.55           C  
ATOM   1530  HB2 PRO A  98     -11.090  -2.539   8.103  1.00 89.55           H  
ATOM   1531  HB3 PRO A  98     -11.837  -1.661   9.470  1.00 89.55           H  
ATOM   1532  O   PRO A  98      -8.399  -3.273   8.360  1.00 89.55           O  
ATOM   1533  CG  PRO A  98     -11.166  -0.410   7.816  1.00 89.55           C  
ATOM   1534  HG2 PRO A  98     -11.827  -0.588   6.968  1.00 89.55           H  
ATOM   1535  HG3 PRO A  98     -11.501   0.449   8.396  1.00 89.55           H  
ATOM   1536  CD  PRO A  98      -9.723  -0.201   7.374  1.00 89.55           C  
ATOM   1537  HD2 PRO A  98      -9.585   0.825   7.034  1.00 89.55           H  
ATOM   1538  HD3 PRO A  98      -9.480  -0.894   6.568  1.00 89.55           H  
ATOM   1539  N   PRO A  99      -8.821  -3.553  10.544  1.00 84.59           N  
ATOM   1540  CA  PRO A  99      -9.455  -3.245  11.827  1.00 84.59           C  
ATOM   1541  HA  PRO A  99     -10.367  -2.665  11.683  1.00 84.59           H  
ATOM   1542  C   PRO A  99      -8.560  -2.486  12.833  1.00 84.59           C  
ATOM   1543  CB  PRO A  99      -9.847  -4.626  12.366  1.00 84.59           C  
ATOM   1544  HB2 PRO A  99     -10.760  -4.963  11.875  1.00 84.59           H  
ATOM   1545  HB3 PRO A  99      -9.976  -4.636  13.448  1.00 84.59           H  
ATOM   1546  O   PRO A  99      -9.026  -2.222  13.938  1.00 84.59           O  
ATOM   1547  CG  PRO A  99      -8.676  -5.504  11.924  1.00 84.59           C  
ATOM   1548  HG2 PRO A  99      -7.847  -5.391  12.623  1.00 84.59           H  
ATOM   1549  HG3 PRO A  99      -8.965  -6.551  11.838  1.00 84.59           H  
ATOM   1550  CD  PRO A  99      -8.288  -4.912  10.569  1.00 84.59           C  
ATOM   1551  HD2 PRO A  99      -7.205  -4.906  10.449  1.00 84.59           H  
ATOM   1552  HD3 PRO A  99      -8.744  -5.497   9.771  1.00 84.59           H  
ATOM   1553  N   SER A 100      -7.297  -2.160  12.515  1.00 78.21           N  
ATOM   1554  H   SER A 100      -6.975  -2.283  11.565  1.00 78.21           H  
ATOM   1555  CA  SER A 100      -6.329  -1.614  13.491  1.00 78.21           C  
ATOM   1556  HA  SER A 100      -6.398  -2.212  14.400  1.00 78.21           H  
ATOM   1557  C   SER A 100      -6.592  -0.161  13.907  1.00 78.21           C  
ATOM   1558  CB  SER A 100      -4.888  -1.741  12.974  1.00 78.21           C  
ATOM   1559  HB2 SER A 100      -4.701  -2.765  12.651  1.00 78.21           H  
ATOM   1560  HB3 SER A 100      -4.196  -1.499  13.780  1.00 78.21           H  
ATOM   1561  O   SER A 100      -6.110   0.263  14.955  1.00 78.21           O  
ATOM   1562  OG  SER A 100      -4.669  -0.855  11.896  1.00 78.21           O  
ATOM   1563  HG  SER A 100      -3.728  -0.829  11.707  1.00 78.21           H  
ATOM   1564  N   SER A 101      -7.364   0.605  13.127  1.00 86.16           N  
ATOM   1565  H   SER A 101      -7.626   0.196  12.241  1.00 86.16           H  
ATOM   1566  CA  SER A 101      -7.596   2.057  13.291  1.00 86.16           C  
ATOM   1567  HA  SER A 101      -8.227   2.340  12.448  1.00 86.16           H  
ATOM   1568  C   SER A 101      -6.341   2.931  13.149  1.00 86.16           C  
ATOM   1569  CB  SER A 101      -8.421   2.382  14.548  1.00 86.16           C  
ATOM   1570  HB2 SER A 101      -8.760   3.417  14.500  1.00 86.16           H  
ATOM   1571  HB3 SER A 101      -9.300   1.738  14.566  1.00 86.16           H  
ATOM   1572  O   SER A 101      -6.377   4.134  13.421  1.00 86.16           O  
ATOM   1573  OG  SER A 101      -7.695   2.199  15.748  1.00 86.16           O  
ATOM   1574  HG  SER A 101      -7.070   1.486  15.600  1.00 86.16           H  
ATOM   1575  N   GLU A 102      -5.237   2.343  12.686  1.00 95.13           N  
ATOM   1576  H   GLU A 102      -5.273   1.367  12.430  1.00 95.13           H  
ATOM   1577  CA  GLU A 102      -3.993   3.056  12.423  1.00 95.13           C  
ATOM   1578  HA  GLU A 102      -3.844   3.774  13.230  1.00 95.13           H  
ATOM   1579  C   GLU A 102      -4.073   3.850  11.122  1.00 95.13           C  
ATOM   1580  CB  GLU A 102      -2.795   2.100  12.418  1.00 95.13           C  
ATOM   1581  HB2 GLU A 102      -1.894   2.675  12.203  1.00 95.13           H  
ATOM   1582  HB3 GLU A 102      -2.929   1.341  11.647  1.00 95.13           H  
ATOM   1583  O   GLU A 102      -4.713   3.435  10.156  1.00 95.13           O  
ATOM   1584  CG  GLU A 102      -2.638   1.425  13.782  1.00 95.13           C  
ATOM   1585  HG2 GLU A 102      -2.739   2.181  14.560  1.00 95.13           H  
ATOM   1586  HG3 GLU A 102      -3.440   0.700  13.928  1.00 95.13           H  
ATOM   1587  CD  GLU A 102      -1.287   0.728  13.914  1.00 95.13           C  
ATOM   1588  OE1 GLU A 102      -0.464   1.268  14.700  1.00 95.13           O  
ATOM   1589  OE2 GLU A 102      -1.119  -0.329  13.270  1.00 95.13           O  
ATOM   1590  N   TRP A 103      -3.423   5.012  11.119  1.00 97.81           N  
ATOM   1591  H   TRP A 103      -2.879   5.269  11.930  1.00 97.81           H  
ATOM   1592  CA  TRP A 103      -3.401   5.929   9.991  1.00 97.81           C  
ATOM   1593  HA  TRP A 103      -4.375   5.918   9.502  1.00 97.81           H  
ATOM   1594  C   TRP A 103      -2.347   5.497   8.977  1.00 97.81           C  
ATOM   1595  CB  TRP A 103      -3.142   7.346  10.510  1.00 97.81           C  
ATOM   1596  HB2 TRP A 103      -3.045   8.020   9.659  1.00 97.81           H  
ATOM   1597  HB3 TRP A 103      -2.193   7.366  11.046  1.00 97.81           H  
ATOM   1598  O   TRP A 103      -1.175   5.355   9.322  1.00 97.81           O  
ATOM   1599  CG  TRP A 103      -4.220   7.879  11.401  1.00 97.81           C  
ATOM   1600  CD1 TRP A 103      -4.167   7.962  12.748  1.00 97.81           C  
ATOM   1601  HD1 TRP A 103      -3.324   7.658  13.351  1.00 97.81           H  
ATOM   1602  CD2 TRP A 103      -5.537   8.381  11.026  1.00 97.81           C  
ATOM   1603  CE2 TRP A 103      -6.233   8.758  12.214  1.00 97.81           C  
ATOM   1604  CE3 TRP A 103      -6.214   8.549   9.800  1.00 97.81           C  
ATOM   1605  HE3 TRP A 103      -5.728   8.256   8.882  1.00 97.81           H  
ATOM   1606  NE1 TRP A 103      -5.346   8.490  13.238  1.00 97.81           N  
ATOM   1607  HE1 TRP A 103      -5.512   8.649  14.221  1.00 97.81           H  
ATOM   1608  CH2 TRP A 103      -8.181   9.430  10.943  1.00 97.81           C  
ATOM   1609  HH2 TRP A 103      -9.194   9.801  10.900  1.00 97.81           H  
ATOM   1610  CZ2 TRP A 103      -7.539   9.269  12.183  1.00 97.81           C  
ATOM   1611  HZ2 TRP A 103      -8.037   9.528  13.106  1.00 97.81           H  
ATOM   1612  CZ3 TRP A 103      -7.510   9.087   9.756  1.00 97.81           C  
ATOM   1613  HZ3 TRP A 103      -7.994   9.217   8.799  1.00 97.81           H  
ATOM   1614  N   HIS A 104      -2.762   5.332   7.726  1.00 98.45           N  
ATOM   1615  H   HIS A 104      -3.747   5.437   7.528  1.00 98.45           H  
ATOM   1616  CA  HIS A 104      -1.908   4.939   6.613  1.00 98.45           C  
ATOM   1617  HA  HIS A 104      -0.862   5.067   6.892  1.00 98.45           H  
ATOM   1618  C   HIS A 104      -2.173   5.812   5.392  1.00 98.45           C  
ATOM   1619  CB  HIS A 104      -2.124   3.459   6.292  1.00 98.45           C  
ATOM   1620  HB2 HIS A 104      -3.186   3.288   6.116  1.00 98.45           H  
ATOM   1621  HB3 HIS A 104      -1.577   3.195   5.388  1.00 98.45           H  
ATOM   1622  O   HIS A 104      -3.245   6.407   5.252  1.00 98.45           O  
ATOM   1623  CG  HIS A 104      -1.667   2.561   7.406  1.00 98.45           C  
ATOM   1624  CD2 HIS A 104      -2.470   1.966   8.336  1.00 98.45           C  
ATOM   1625  HD2 HIS A 104      -3.544   2.062   8.397  1.00 98.45           H  
ATOM   1626  ND1 HIS A 104      -0.365   2.241   7.723  1.00 98.45           N  
ATOM   1627  HD1 HIS A 104       0.467   2.560   7.247  1.00 98.45           H  
ATOM   1628  CE1 HIS A 104      -0.389   1.460   8.819  1.00 98.45           C  
ATOM   1629  HE1 HIS A 104       0.479   1.051   9.315  1.00 98.45           H  
ATOM   1630  NE2 HIS A 104      -1.653   1.251   9.212  1.00 98.45           N  
ATOM   1631  N   ARG A 105      -1.189   5.880   4.495  1.00 98.79           N  
ATOM   1632  H   ARG A 105      -0.363   5.313   4.620  1.00 98.79           H  
ATOM   1633  CA  ARG A 105      -1.344   6.576   3.222  1.00 98.79           C  
ATOM   1634  HA  ARG A 105      -1.781   7.557   3.406  1.00 98.79           H  
ATOM   1635  C   ARG A 105      -2.301   5.800   2.334  1.00 98.79           C  
ATOM   1636  CB  ARG A 105       0.011   6.750   2.534  1.00 98.79           C  
ATOM   1637  HB2 ARG A 105       0.405   5.770   2.264  1.00 98.79           H  
ATOM   1638  HB3 ARG A 105      -0.124   7.328   1.620  1.00 98.79           H  
ATOM   1639  O   ARG A 105      -2.243   4.571   2.259  1.00 98.79           O  
ATOM   1640  CG  ARG A 105       1.010   7.458   3.451  1.00 98.79           C  
ATOM   1641  HG2 ARG A 105       1.290   6.803   4.275  1.00 98.79           H  
ATOM   1642  HG3 ARG A 105       0.565   8.362   3.867  1.00 98.79           H  
ATOM   1643  CD  ARG A 105       2.266   7.837   2.694  1.00 98.79           C  
ATOM   1644  HD2 ARG A 105       2.862   8.465   3.357  1.00 98.79           H  
ATOM   1645  HD3 ARG A 105       2.004   8.410   1.805  1.00 98.79           H  
ATOM   1646  NE  ARG A 105       3.049   6.651   2.326  1.00 98.79           N  
ATOM   1647  HE  ARG A 105       2.706   5.733   2.571  1.00 98.79           H  
ATOM   1648  NH1 ARG A 105       4.717   7.827   1.366  1.00 98.79           N  
ATOM   1649 HH11 ARG A 105       4.311   8.691   1.696  1.00 98.79           H  
ATOM   1650 HH12 ARG A 105       5.529   7.855   0.767  1.00 98.79           H  
ATOM   1651  NH2 ARG A 105       4.845   5.603   1.416  1.00 98.79           N  
ATOM   1652 HH21 ARG A 105       5.722   5.632   0.916  1.00 98.79           H  
ATOM   1653 HH22 ARG A 105       4.389   4.715   1.572  1.00 98.79           H  
ATOM   1654  CZ  ARG A 105       4.199   6.689   1.698  1.00 98.79           C  
ATOM   1655  N   ALA A 106      -3.170   6.528   1.658  1.00 98.61           N  
ATOM   1656  H   ALA A 106      -3.196   7.529   1.787  1.00 98.61           H  
ATOM   1657  CA  ALA A 106      -4.150   5.967   0.758  1.00 98.61           C  
ATOM   1658  HA  ALA A 106      -3.746   5.040   0.352  1.00 98.61           H  
ATOM   1659  C   ALA A 106      -4.415   6.909  -0.420  1.00 98.61           C  
ATOM   1660  CB  ALA A 106      -5.418   5.654   1.565  1.00 98.61           C  
ATOM   1661  HB1 ALA A 106      -5.178   4.978   2.385  1.00 98.61           H  
ATOM   1662  HB2 ALA A 106      -6.147   5.166   0.918  1.00 98.61           H  
ATOM   1663  HB3 ALA A 106      -5.841   6.575   1.966  1.00 98.61           H  
ATOM   1664  O   ALA A 106      -4.044   8.081  -0.407  1.00 98.61           O  
ATOM   1665  N   VAL A 107      -5.085   6.387  -1.438  1.00 98.32           N  
ATOM   1666  H   VAL A 107      -5.288   5.398  -1.407  1.00 98.32           H  
ATOM   1667  CA  VAL A 107      -5.668   7.165  -2.534  1.00 98.32           C  
ATOM   1668  HA  VAL A 107      -5.569   8.228  -2.310  1.00 98.32           H  
ATOM   1669  C   VAL A 107      -7.156   6.858  -2.613  1.00 98.32           C  
ATOM   1670  CB  VAL A 107      -4.931   6.915  -3.863  1.00 98.32           C  
ATOM   1671  HB  VAL A 107      -3.898   7.241  -3.744  1.00 98.32           H  
ATOM   1672  O   VAL A 107      -7.563   5.696  -2.508  1.00 98.32           O  
ATOM   1673  CG1 VAL A 107      -4.882   5.447  -4.288  1.00 98.32           C  
ATOM   1674 HG11 VAL A 107      -4.399   4.852  -3.513  1.00 98.32           H  
ATOM   1675 HG12 VAL A 107      -5.889   5.077  -4.481  1.00 98.32           H  
ATOM   1676 HG13 VAL A 107      -4.291   5.353  -5.199  1.00 98.32           H  
ATOM   1677  CG2 VAL A 107      -5.556   7.726  -5.000  1.00 98.32           C  
ATOM   1678 HG21 VAL A 107      -5.499   8.789  -4.768  1.00 98.32           H  
ATOM   1679 HG22 VAL A 107      -6.595   7.438  -5.160  1.00 98.32           H  
ATOM   1680 HG23 VAL A 107      -5.020   7.530  -5.929  1.00 98.32           H  
ATOM   1681  N   VAL A 108      -7.982   7.888  -2.795  1.00 96.06           N  
ATOM   1682  H   VAL A 108      -7.591   8.814  -2.892  1.00 96.06           H  
ATOM   1683  CA  VAL A 108      -9.417   7.691  -3.030  1.00 96.06           C  
ATOM   1684  HA  VAL A 108      -9.783   6.928  -2.343  1.00 96.06           H  
ATOM   1685  C   VAL A 108      -9.633   7.171  -4.443  1.00 96.06           C  
ATOM   1686  CB  VAL A 108     -10.225   8.973  -2.773  1.00 96.06           C  
ATOM   1687  HB  VAL A 108      -9.802   9.792  -3.355  1.00 96.06           H  
ATOM   1688  O   VAL A 108      -9.322   7.850  -5.416  1.00 96.06           O  
ATOM   1689  CG1 VAL A 108     -11.708   8.811  -3.143  1.00 96.06           C  
ATOM   1690 HG11 VAL A 108     -12.249   9.721  -2.883  1.00 96.06           H  
ATOM   1691 HG12 VAL A 108     -11.812   8.660  -4.217  1.00 96.06           H  
ATOM   1692 HG13 VAL A 108     -12.141   7.963  -2.613  1.00 96.06           H  
ATOM   1693  CG2 VAL A 108     -10.162   9.331  -1.286  1.00 96.06           C  
ATOM   1694 HG21 VAL A 108     -10.797  10.197  -1.100  1.00 96.06           H  
ATOM   1695 HG22 VAL A 108     -10.513   8.498  -0.677  1.00 96.06           H  
ATOM   1696 HG23 VAL A 108      -9.133   9.573  -1.020  1.00 96.06           H  
ATOM   1697  N   LEU A 109     -10.215   5.979  -4.554  1.00 95.40           N  
ATOM   1698  H   LEU A 109     -10.468   5.482  -3.711  1.00 95.40           H  
ATOM   1699  CA  LEU A 109     -10.611   5.407  -5.839  1.00 95.40           C  
ATOM   1700  HA  LEU A 109      -9.906   5.717  -6.610  1.00 95.40           H  
ATOM   1701  C   LEU A 109     -11.986   5.933  -6.253  1.00 95.40           C  
ATOM   1702  CB  LEU A 109     -10.605   3.870  -5.749  1.00 95.40           C  
ATOM   1703  HB2 LEU A 109     -11.369   3.558  -5.038  1.00 95.40           H  
ATOM   1704  HB3 LEU A 109     -10.879   3.479  -6.729  1.00 95.40           H  
ATOM   1705  O   LEU A 109     -12.173   6.388  -7.375  1.00 95.40           O  
ATOM   1706  CG  LEU A 109      -9.263   3.244  -5.328  1.00 95.40           C  
ATOM   1707  HG  LEU A 109      -8.999   3.578  -4.325  1.00 95.40           H  
ATOM   1708  CD1 LEU A 109      -9.433   1.724  -5.296  1.00 95.40           C  
ATOM   1709 HD11 LEU A 109     -10.200   1.453  -4.571  1.00 95.40           H  
ATOM   1710 HD12 LEU A 109      -9.697   1.352  -6.286  1.00 95.40           H  
ATOM   1711 HD13 LEU A 109      -8.495   1.261  -4.990  1.00 95.40           H  
ATOM   1712  CD2 LEU A 109      -8.124   3.593  -6.285  1.00 95.40           C  
ATOM   1713 HD21 LEU A 109      -7.215   3.068  -5.988  1.00 95.40           H  
ATOM   1714 HD22 LEU A 109      -7.918   4.663  -6.247  1.00 95.40           H  
ATOM   1715 HD23 LEU A 109      -8.381   3.312  -7.306  1.00 95.40           H  
ATOM   1716  N   GLU A 110     -12.954   5.891  -5.336  1.00 90.04           N  
ATOM   1717  H   GLU A 110     -12.733   5.531  -4.418  1.00 90.04           H  
ATOM   1718  CA  GLU A 110     -14.310   6.395  -5.564  1.00 90.04           C  
ATOM   1719  HA  GLU A 110     -14.232   7.331  -6.116  1.00 90.04           H  
ATOM   1720  C   GLU A 110     -15.034   6.692  -4.245  1.00 90.04           C  
ATOM   1721  CB  GLU A 110     -15.129   5.414  -6.431  1.00 90.04           C  
ATOM   1722  HB2 GLU A 110     -16.115   5.845  -6.606  1.00 90.04           H  
ATOM   1723  HB3 GLU A 110     -14.635   5.318  -7.398  1.00 90.04           H  
ATOM   1724  O   GLU A 110     -14.735   6.107  -3.203  1.00 90.04           O  
ATOM   1725  CG  GLU A 110     -15.306   4.014  -5.819  1.00 90.04           C  
ATOM   1726  HG2 GLU A 110     -15.836   4.102  -4.871  1.00 90.04           H  
ATOM   1727  HG3 GLU A 110     -14.319   3.593  -5.625  1.00 90.04           H  
ATOM   1728  CD  GLU A 110     -16.057   3.031  -6.732  1.00 90.04           C  
ATOM   1729  OE1 GLU A 110     -16.537   1.999  -6.211  1.00 90.04           O  
ATOM   1730  OE2 GLU A 110     -16.030   3.188  -7.969  1.00 90.04           O  
ATOM   1731  N   GLN A 111     -16.028   7.582  -4.291  1.00 80.85           N  
ATOM   1732  H   GLN A 111     -16.258   7.991  -5.185  1.00 80.85           H  
ATOM   1733  CA  GLN A 111     -17.008   7.734  -3.213  1.00 80.85           C  
ATOM   1734  HA  GLN A 111     -16.580   7.392  -2.271  1.00 80.85           H  
ATOM   1735  C   GLN A 111     -18.227   6.869  -3.514  1.00 80.85           C  
ATOM   1736  CB  GLN A 111     -17.415   9.196  -3.027  1.00 80.85           C  
ATOM   1737  HB2 GLN A 111     -18.273   9.239  -2.356  1.00 80.85           H  
ATOM   1738  HB3 GLN A 111     -17.706   9.621  -3.988  1.00 80.85           H  
ATOM   1739  O   GLN A 111     -18.848   6.986  -4.575  1.00 80.85           O  
ATOM   1740  CG  GLN A 111     -16.276  10.020  -2.418  1.00 80.85           C  
ATOM   1741  HG2 GLN A 111     -15.385   9.920  -3.037  1.00 80.85           H  
ATOM   1742  HG3 GLN A 111     -16.044   9.648  -1.420  1.00 80.85           H  
ATOM   1743  CD  GLN A 111     -16.641  11.494  -2.318  1.00 80.85           C  
ATOM   1744  NE2 GLN A 111     -15.676  12.377  -2.454  1.00 80.85           N  
ATOM   1745 HE21 GLN A 111     -14.712  12.103  -2.577  1.00 80.85           H  
ATOM   1746 HE22 GLN A 111     -15.927  13.349  -2.350  1.00 80.85           H  
ATOM   1747  OE1 GLN A 111     -17.783  11.889  -2.126  1.00 80.85           O  
ATOM   1748  N   ILE A 112     -18.584   6.007  -2.570  1.00 74.35           N  
ATOM   1749  H   ILE A 112     -18.132   6.057  -1.668  1.00 74.35           H  
ATOM   1750  CA  ILE A 112     -19.695   5.073  -2.725  1.00 74.35           C  
ATOM   1751  HA  ILE A 112     -19.638   4.640  -3.724  1.00 74.35           H  
ATOM   1752  C   ILE A 112     -21.002   5.853  -2.603  1.00 74.35           C  
ATOM   1753  CB  ILE A 112     -19.594   3.923  -1.705  1.00 74.35           C  
ATOM   1754  HB  ILE A 112     -19.724   4.330  -0.703  1.00 74.35           H  
ATOM   1755  O   ILE A 112     -21.158   6.662  -1.695  1.00 74.35           O  
ATOM   1756  CG1 ILE A 112     -18.197   3.271  -1.796  1.00 74.35           C  
ATOM   1757 HG12 ILE A 112     -17.438   3.992  -1.492  1.00 74.35           H  
ATOM   1758 HG13 ILE A 112     -17.993   2.976  -2.825  1.00 74.35           H  
ATOM   1759  CG2 ILE A 112     -20.704   2.885  -1.958  1.00 74.35           C  
ATOM   1760 HG21 ILE A 112     -20.680   2.116  -1.186  1.00 74.35           H  
ATOM   1761 HG22 ILE A 112     -20.560   2.412  -2.929  1.00 74.35           H  
ATOM   1762 HG23 ILE A 112     -21.690   3.348  -1.915  1.00 74.35           H  
ATOM   1763  CD1 ILE A 112     -18.030   2.050  -0.902  1.00 74.35           C  
ATOM   1764 HD11 ILE A 112     -18.401   2.257   0.102  1.00 74.35           H  
ATOM   1765 HD12 ILE A 112     -16.969   1.805  -0.855  1.00 74.35           H  
ATOM   1766 HD13 ILE A 112     -18.572   1.204  -1.325  1.00 74.35           H  
ATOM   1767  N   LEU A 113     -21.946   5.602  -3.516  1.00 69.19           N  
ATOM   1768  H   LEU A 113     -21.730   4.898  -4.207  1.00 69.19           H  
ATOM   1769  CA  LEU A 113     -23.170   6.401  -3.715  1.00 69.19           C  
ATOM   1770  HA  LEU A 113     -23.721   5.921  -4.525  1.00 69.19           H  
ATOM   1771  C   LEU A 113     -22.920   7.835  -4.226  1.00 69.19           C  
ATOM   1772  CB  LEU A 113     -24.090   6.373  -2.472  1.00 69.19           C  
ATOM   1773  HB2 LEU A 113     -25.024   6.876  -2.723  1.00 69.19           H  
ATOM   1774  HB3 LEU A 113     -23.626   6.958  -1.678  1.00 69.19           H  
ATOM   1775  O   LEU A 113     -23.849   8.640  -4.270  1.00 69.19           O  
ATOM   1776  CG  LEU A 113     -24.430   4.978  -1.924  1.00 69.19           C  
ATOM   1777  HG  LEU A 113     -23.515   4.422  -1.721  1.00 69.19           H  
ATOM   1778  CD1 LEU A 113     -25.183   5.105  -0.602  1.00 69.19           C  
ATOM   1779 HD11 LEU A 113     -26.106   5.666  -0.747  1.00 69.19           H  
ATOM   1780 HD12 LEU A 113     -24.554   5.623   0.122  1.00 69.19           H  
ATOM   1781 HD13 LEU A 113     -25.415   4.112  -0.214  1.00 69.19           H  
ATOM   1782  CD2 LEU A 113     -25.288   4.178  -2.908  1.00 69.19           C  
ATOM   1783 HD21 LEU A 113     -26.207   4.721  -3.130  1.00 69.19           H  
ATOM   1784 HD22 LEU A 113     -25.534   3.210  -2.472  1.00 69.19           H  
ATOM   1785 HD23 LEU A 113     -24.733   4.006  -3.830  1.00 69.19           H  
ATOM   1786  N   GLY A 114     -21.702   8.136  -4.681  1.00 62.50           N  
ATOM   1787  H   GLY A 114     -20.957   7.465  -4.559  1.00 62.50           H  
ATOM   1788  CA  GLY A 114     -21.346   9.427  -5.261  1.00 62.50           C  
ATOM   1789  HA2 GLY A 114     -20.417   9.316  -5.821  1.00 62.50           H  
ATOM   1790  HA3 GLY A 114     -22.132   9.726  -5.953  1.00 62.50           H  
ATOM   1791  C   GLY A 114     -21.149  10.543  -4.225  1.00 62.50           C  
ATOM   1792  O   GLY A 114     -21.031  10.275  -3.026  1.00 62.50           O  
ATOM   1793  N   PRO A 115     -21.086  11.810  -4.680  1.00 60.19           N  
ATOM   1794  CA  PRO A 115     -20.841  12.958  -3.812  1.00 60.19           C  
ATOM   1795  HA  PRO A 115     -19.846  12.856  -3.381  1.00 60.19           H  
ATOM   1796  C   PRO A 115     -21.882  13.055  -2.691  1.00 60.19           C  
ATOM   1797  CB  PRO A 115     -20.865  14.190  -4.728  1.00 60.19           C  
ATOM   1798  HB2 PRO A 115     -20.135  14.936  -4.415  1.00 60.19           H  
ATOM   1799  HB3 PRO A 115     -21.862  14.628  -4.759  1.00 60.19           H  
ATOM   1800  O   PRO A 115     -23.074  13.213  -2.950  1.00 60.19           O  
ATOM   1801  CG  PRO A 115     -20.533  13.621  -6.106  1.00 60.19           C  
ATOM   1802  HG2 PRO A 115     -19.452  13.527  -6.211  1.00 60.19           H  
ATOM   1803  HG3 PRO A 115     -20.945  14.231  -6.909  1.00 60.19           H  
ATOM   1804  CD  PRO A 115     -21.162  12.231  -6.069  1.00 60.19           C  
ATOM   1805  HD2 PRO A 115     -20.614  11.559  -6.729  1.00 60.19           H  
ATOM   1806  HD3 PRO A 115     -22.208  12.290  -6.370  1.00 60.19           H  
ATOM   1807  N   GLY A 116     -21.421  12.981  -1.441  1.00 66.89           N  
ATOM   1808  H   GLY A 116     -20.438  12.782  -1.318  1.00 66.89           H  
ATOM   1809  CA  GLY A 116     -22.275  13.005  -0.247  1.00 66.89           C  
ATOM   1810  HA2 GLY A 116     -23.239  13.452  -0.488  1.00 66.89           H  
ATOM   1811  HA3 GLY A 116     -21.795  13.622   0.512  1.00 66.89           H  
ATOM   1812  C   GLY A 116     -22.540  11.631   0.376  1.00 66.89           C  
ATOM   1813  O   GLY A 116     -23.135  11.564   1.452  1.00 66.89           O  
ATOM   1814  N   GLY A 117     -22.072  10.546  -0.246  1.00 66.30           N  
ATOM   1815  H   GLY A 117     -21.623  10.643  -1.145  1.00 66.30           H  
ATOM   1816  CA  GLY A 117     -22.004   9.240   0.398  1.00 66.30           C  
ATOM   1817  HA2 GLY A 117     -23.007   8.929   0.691  1.00 66.30           H  
ATOM   1818  HA3 GLY A 117     -21.607   8.516  -0.313  1.00 66.30           H  
ATOM   1819  C   GLY A 117     -21.087   9.256   1.625  1.00 66.30           C  
ATOM   1820  O   GLY A 117     -20.041   9.900   1.636  1.00 66.30           O  
ATOM   1821  N   GLY A 118     -21.475   8.534   2.679  1.00 84.14           N  
ATOM   1822  H   GLY A 118     -22.349   8.032   2.619  1.00 84.14           H  
ATOM   1823  CA  GLY A 118     -20.708   8.464   3.929  1.00 84.14           C  
ATOM   1824  HA2 GLY A 118     -20.381   9.467   4.203  1.00 84.14           H  
ATOM   1825  HA3 GLY A 118     -21.356   8.085   4.720  1.00 84.14           H  
ATOM   1826  C   GLY A 118     -19.469   7.566   3.871  1.00 84.14           C  
ATOM   1827  O   GLY A 118     -18.750   7.486   4.866  1.00 84.14           O  
ATOM   1828  N   THR A 119     -19.214   6.911   2.734  1.00 91.67           N  
ATOM   1829  H   THR A 119     -19.790   7.112   1.929  1.00 91.67           H  
ATOM   1830  CA  THR A 119     -18.192   5.870   2.566  1.00 91.67           C  
ATOM   1831  HA  THR A 119     -17.500   5.906   3.408  1.00 91.67           H  
ATOM   1832  C   THR A 119     -17.395   6.099   1.284  1.00 91.67           C  
ATOM   1833  CB  THR A 119     -18.832   4.470   2.539  1.00 91.67           C  
ATOM   1834  HB  THR A 119     -19.419   4.356   1.627  1.00 91.67           H  
ATOM   1835  O   THR A 119     -17.964   6.402   0.235  1.00 91.67           O  
ATOM   1836  CG2 THR A 119     -17.806   3.344   2.620  1.00 91.67           C  
ATOM   1837 HG21 THR A 119     -17.115   3.396   1.779  1.00 91.67           H  
ATOM   1838 HG22 THR A 119     -17.240   3.413   3.550  1.00 91.67           H  
ATOM   1839 HG23 THR A 119     -18.312   2.379   2.581  1.00 91.67           H  
ATOM   1840  OG1 THR A 119     -19.684   4.284   3.648  1.00 91.67           O  
ATOM   1841  HG1 THR A 119     -19.804   3.336   3.734  1.00 91.67           H  
ATOM   1842  N   ALA A 120     -16.079   5.922   1.352  1.00 94.06           N  
ATOM   1843  H   ALA A 120     -15.676   5.636   2.232  1.00 94.06           H  
ATOM   1844  CA  ALA A 120     -15.173   5.970   0.212  1.00 94.06           C  
ATOM   1845  HA  ALA A 120     -15.736   6.141  -0.706  1.00 94.06           H  
ATOM   1846  C   ALA A 120     -14.435   4.639   0.065  1.00 94.06           C  
ATOM   1847  CB  ALA A 120     -14.199   7.134   0.401  1.00 94.06           C  
ATOM   1848  HB1 ALA A 120     -14.749   8.066   0.529  1.00 94.06           H  
ATOM   1849  HB2 ALA A 120     -13.584   6.942   1.280  1.00 94.06           H  
ATOM   1850  HB3 ALA A 120     -13.553   7.216  -0.474  1.00 94.06           H  
ATOM   1851  O   ALA A 120     -14.050   4.025   1.061  1.00 94.06           O  
ATOM   1852  N   ARG A 121     -14.203   4.215  -1.177  1.00 96.14           N  
ATOM   1853  H   ARG A 121     -14.497   4.804  -1.942  1.00 96.14           H  
ATOM   1854  CA  ARG A 121     -13.295   3.113  -1.486  1.00 96.14           C  
ATOM   1855  HA  ARG A 121     -13.258   2.440  -0.630  1.00 96.14           H  
ATOM   1856  C   ARG A 121     -11.898   3.681  -1.702  1.00 96.14           C  
ATOM   1857  CB  ARG A 121     -13.817   2.319  -2.691  1.00 96.14           C  
ATOM   1858  HB2 ARG A 121     -14.876   2.104  -2.547  1.00 96.14           H  
ATOM   1859  HB3 ARG A 121     -13.695   2.910  -3.598  1.00 96.14           H  
ATOM   1860  O   ARG A 121     -11.712   4.561  -2.544  1.00 96.14           O  
ATOM   1861  CG  ARG A 121     -13.056   0.993  -2.821  1.00 96.14           C  
ATOM   1862  HG2 ARG A 121     -13.135   0.455  -1.877  1.00 96.14           H  
ATOM   1863  HG3 ARG A 121     -12.003   1.196  -3.015  1.00 96.14           H  
ATOM   1864  CD  ARG A 121     -13.615   0.089  -3.926  1.00 96.14           C  
ATOM   1865  HD2 ARG A 121     -13.213  -0.914  -3.784  1.00 96.14           H  
ATOM   1866  HD3 ARG A 121     -14.697   0.040  -3.807  1.00 96.14           H  
ATOM   1867  NE  ARG A 121     -13.250   0.557  -5.281  1.00 96.14           N  
ATOM   1868  HE  ARG A 121     -12.406   1.105  -5.371  1.00 96.14           H  
ATOM   1869  NH1 ARG A 121     -15.086  -0.274  -6.366  1.00 96.14           N  
ATOM   1870 HH11 ARG A 121     -15.855   0.280  -6.714  1.00 96.14           H  
ATOM   1871 HH12 ARG A 121     -15.304  -0.773  -5.516  1.00 96.14           H  
ATOM   1872  NH2 ARG A 121     -13.715   1.081  -7.456  1.00 96.14           N  
ATOM   1873 HH21 ARG A 121     -12.940   1.727  -7.491  1.00 96.14           H  
ATOM   1874 HH22 ARG A 121     -14.465   1.200  -8.121  1.00 96.14           H  
ATOM   1875  CZ  ARG A 121     -13.997   0.432  -6.363  1.00 96.14           C  
ATOM   1876  N   VAL A 122     -10.927   3.178  -0.951  1.00 97.36           N  
ATOM   1877  H   VAL A 122     -11.155   2.446  -0.294  1.00 97.36           H  
ATOM   1878  CA  VAL A 122      -9.540   3.657  -0.970  1.00 97.36           C  
ATOM   1879  HA  VAL A 122      -9.421   4.341  -1.810  1.00 97.36           H  
ATOM   1880  C   VAL A 122      -8.570   2.505  -1.202  1.00 97.36           C  
ATOM   1881  CB  VAL A 122      -9.183   4.445   0.308  1.00 97.36           C  
ATOM   1882  HB  VAL A 122      -8.190   4.869   0.162  1.00 97.36           H  
ATOM   1883  O   VAL A 122      -8.816   1.392  -0.740  1.00 97.36           O  
ATOM   1884  CG1 VAL A 122     -10.147   5.614   0.544  1.00 97.36           C  
ATOM   1885 HG11 VAL A 122     -10.246   6.197  -0.372  1.00 97.36           H  
ATOM   1886 HG12 VAL A 122     -11.129   5.247   0.842  1.00 97.36           H  
ATOM   1887 HG13 VAL A 122      -9.746   6.256   1.328  1.00 97.36           H  
ATOM   1888  CG2 VAL A 122      -9.156   3.591   1.583  1.00 97.36           C  
ATOM   1889 HG21 VAL A 122      -8.916   4.216   2.442  1.00 97.36           H  
ATOM   1890 HG22 VAL A 122      -8.387   2.823   1.503  1.00 97.36           H  
ATOM   1891 HG23 VAL A 122     -10.123   3.113   1.744  1.00 97.36           H  
ATOM   1892  N   LEU A 123      -7.470   2.772  -1.902  1.00 97.73           N  
ATOM   1893  H   LEU A 123      -7.345   3.716  -2.239  1.00 97.73           H  
ATOM   1894  CA  LEU A 123      -6.308   1.882  -1.971  1.00 97.73           C  
ATOM   1895  HA  LEU A 123      -6.598   0.858  -1.736  1.00 97.73           H  
ATOM   1896  C   LEU A 123      -5.290   2.344  -0.932  1.00 97.73           C  
ATOM   1897  CB  LEU A 123      -5.732   1.908  -3.399  1.00 97.73           C  
ATOM   1898  HB2 LEU A 123      -6.421   1.394  -4.069  1.00 97.73           H  
ATOM   1899  HB3 LEU A 123      -5.677   2.948  -3.723  1.00 97.73           H  
ATOM   1900  O   LEU A 123      -4.866   3.499  -0.975  1.00 97.73           O  
ATOM   1901  CG  LEU A 123      -4.329   1.290  -3.563  1.00 97.73           C  
ATOM   1902  HG  LEU A 123      -3.626   1.768  -2.880  1.00 97.73           H  
ATOM   1903  CD1 LEU A 123      -4.342  -0.212  -3.291  1.00 97.73           C  
ATOM   1904 HD11 LEU A 123      -3.349  -0.627  -3.468  1.00 97.73           H  
ATOM   1905 HD12 LEU A 123      -4.602  -0.410  -2.251  1.00 97.73           H  
ATOM   1906 HD13 LEU A 123      -5.052  -0.717  -3.945  1.00 97.73           H  
ATOM   1907  CD2 LEU A 123      -3.823   1.524  -4.985  1.00 97.73           C  
ATOM   1908 HD21 LEU A 123      -2.819   1.111  -5.089  1.00 97.73           H  
ATOM   1909 HD22 LEU A 123      -4.485   1.046  -5.706  1.00 97.73           H  
ATOM   1910 HD23 LEU A 123      -3.773   2.593  -5.190  1.00 97.73           H  
ATOM   1911  N   PHE A 124      -4.875   1.459  -0.030  1.00 98.47           N  
ATOM   1912  H   PHE A 124      -5.237   0.517  -0.061  1.00 98.47           H  
ATOM   1913  CA  PHE A 124      -3.776   1.728   0.895  1.00 98.47           C  
ATOM   1914  HA  PHE A 124      -3.815   2.768   1.218  1.00 98.47           H  
ATOM   1915  C   PHE A 124      -2.445   1.496   0.184  1.00 98.47           C  
ATOM   1916  CB  PHE A 124      -3.919   0.847   2.135  1.00 98.47           C  
ATOM   1917  HB2 PHE A 124      -4.050  -0.192   1.832  1.00 98.47           H  
ATOM   1918  HB3 PHE A 124      -3.000   0.910   2.717  1.00 98.47           H  
ATOM   1919  O   PHE A 124      -2.027   0.359  -0.013  1.00 98.47           O  
ATOM   1920  CG  PHE A 124      -5.070   1.268   3.017  1.00 98.47           C  
ATOM   1921  CD1 PHE A 124      -4.882   2.287   3.966  1.00 98.47           C  
ATOM   1922  HD1 PHE A 124      -3.917   2.766   4.048  1.00 98.47           H  
ATOM   1923  CD2 PHE A 124      -6.332   0.671   2.867  1.00 98.47           C  
ATOM   1924  HD2 PHE A 124      -6.479  -0.104   2.130  1.00 98.47           H  
ATOM   1925  CE1 PHE A 124      -5.945   2.692   4.790  1.00 98.47           C  
ATOM   1926  HE1 PHE A 124      -5.792   3.467   5.527  1.00 98.47           H  
ATOM   1927  CE2 PHE A 124      -7.397   1.089   3.681  1.00 98.47           C  
ATOM   1928  HE2 PHE A 124      -8.370   0.634   3.563  1.00 98.47           H  
ATOM   1929  CZ  PHE A 124      -7.208   2.096   4.641  1.00 98.47           C  
ATOM   1930  HZ  PHE A 124      -8.034   2.417   5.258  1.00 98.47           H  
ATOM   1931  N   VAL A 125      -1.765   2.575  -0.200  1.00 98.53           N  
ATOM   1932  H   VAL A 125      -2.139   3.482   0.040  1.00 98.53           H  
ATOM   1933  CA  VAL A 125      -0.604   2.521  -1.111  1.00 98.53           C  
ATOM   1934  HA  VAL A 125      -0.893   1.940  -1.987  1.00 98.53           H  
ATOM   1935  C   VAL A 125       0.617   1.804  -0.522  1.00 98.53           C  
ATOM   1936  CB  VAL A 125      -0.222   3.929  -1.605  1.00 98.53           C  
ATOM   1937  HB  VAL A 125       0.615   3.834  -2.297  1.00 98.53           H  
ATOM   1938  O   VAL A 125       1.477   1.348  -1.266  1.00 98.53           O  
ATOM   1939  CG1 VAL A 125      -1.392   4.573  -2.366  1.00 98.53           C  
ATOM   1940 HG11 VAL A 125      -2.251   4.729  -1.712  1.00 98.53           H  
ATOM   1941 HG12 VAL A 125      -1.684   3.930  -3.196  1.00 98.53           H  
ATOM   1942 HG13 VAL A 125      -1.083   5.536  -2.774  1.00 98.53           H  
ATOM   1943  CG2 VAL A 125       0.195   4.859  -0.459  1.00 98.53           C  
ATOM   1944 HG21 VAL A 125       1.072   4.458   0.050  1.00 98.53           H  
ATOM   1945 HG22 VAL A 125       0.453   5.842  -0.853  1.00 98.53           H  
ATOM   1946 HG23 VAL A 125      -0.623   4.971   0.252  1.00 98.53           H  
ATOM   1947  N   ASP A 126       0.672   1.658   0.805  1.00 98.28           N  
ATOM   1948  H   ASP A 126      -0.049   2.107   1.351  1.00 98.28           H  
ATOM   1949  CA  ASP A 126       1.742   0.945   1.518  1.00 98.28           C  
ATOM   1950  HA  ASP A 126       2.624   0.891   0.881  1.00 98.28           H  
ATOM   1951  C   ASP A 126       1.386  -0.503   1.886  1.00 98.28           C  
ATOM   1952  CB  ASP A 126       2.120   1.739   2.773  1.00 98.28           C  
ATOM   1953  HB2 ASP A 126       1.243   1.837   3.413  1.00 98.28           H  
ATOM   1954  HB3 ASP A 126       2.884   1.196   3.330  1.00 98.28           H  
ATOM   1955  O   ASP A 126       2.254  -1.259   2.307  1.00 98.28           O  
ATOM   1956  CG  ASP A 126       2.666   3.119   2.425  1.00 98.28           C  
ATOM   1957  OD1 ASP A 126       3.547   3.215   1.541  1.00 98.28           O  
ATOM   1958  OD2 ASP A 126       2.209   4.111   3.041  1.00 98.28           O  
ATOM   1959  N   HIS A 127       0.125  -0.908   1.711  1.00 97.14           N  
ATOM   1960  H   HIS A 127      -0.526  -0.257   1.294  1.00 97.14           H  
ATOM   1961  CA  HIS A 127      -0.356  -2.263   2.025  1.00 97.14           C  
ATOM   1962  HA  HIS A 127       0.456  -2.866   2.432  1.00 97.14           H  
ATOM   1963  C   HIS A 127      -0.871  -3.012   0.790  1.00 97.14           C  
ATOM   1964  CB  HIS A 127      -1.449  -2.176   3.093  1.00 97.14           C  
ATOM   1965  HB2 HIS A 127      -2.250  -1.535   2.724  1.00 97.14           H  
ATOM   1966  HB3 HIS A 127      -1.859  -3.173   3.252  1.00 97.14           H  
ATOM   1967  O   HIS A 127      -0.966  -4.232   0.804  1.00 97.14           O  
ATOM   1968  CG  HIS A 127      -0.990  -1.651   4.427  1.00 97.14           C  
ATOM   1969  CD2 HIS A 127      -0.977  -0.341   4.807  1.00 97.14           C  
ATOM   1970  HD2 HIS A 127      -1.259   0.502   4.194  1.00 97.14           H  
ATOM   1971  ND1 HIS A 127      -0.615  -2.441   5.516  1.00 97.14           N  
ATOM   1972  CE1 HIS A 127      -0.385  -1.592   6.524  1.00 97.14           C  
ATOM   1973  HE1 HIS A 127      -0.116  -1.892   7.526  1.00 97.14           H  
ATOM   1974  NE2 HIS A 127      -0.601  -0.328   6.130  1.00 97.14           N  
ATOM   1975  HE2 HIS A 127      -0.615   0.471   6.748  1.00 97.14           H  
ATOM   1976  N   GLY A 128      -1.205  -2.299  -0.286  1.00 97.54           N  
ATOM   1977  H   GLY A 128      -1.170  -1.291  -0.218  1.00 97.54           H  
ATOM   1978  CA  GLY A 128      -1.697  -2.862  -1.545  1.00 97.54           C  
ATOM   1979  HA2 GLY A 128      -1.141  -3.775  -1.756  1.00 97.54           H  
ATOM   1980  HA3 GLY A 128      -1.520  -2.153  -2.354  1.00 97.54           H  
ATOM   1981  C   GLY A 128      -3.181  -3.231  -1.541  1.00 97.54           C  
ATOM   1982  O   GLY A 128      -3.778  -3.380  -2.604  1.00 97.54           O  
ATOM   1983  N   ASN A 129      -3.810  -3.318  -0.368  1.00 96.47           N  
ATOM   1984  H   ASN A 129      -3.274  -3.206   0.480  1.00 96.47           H  
ATOM   1985  CA  ASN A 129      -5.214  -3.678  -0.254  1.00 96.47           C  
ATOM   1986  HA  ASN A 129      -5.418  -4.428  -1.019  1.00 96.47           H  
ATOM   1987  C   ASN A 129      -6.148  -2.483  -0.509  1.00 96.47           C  
ATOM   1988  CB  ASN A 129      -5.463  -4.356   1.101  1.00 96.47           C  
ATOM   1989  HB2 ASN A 129      -6.420  -4.877   1.068  1.00 96.47           H  
ATOM   1990  HB3 ASN A 129      -4.694  -5.107   1.283  1.00 96.47           H  
ATOM   1991  O   ASN A 129      -5.865  -1.329  -0.168  1.00 96.47           O  
ATOM   1992  CG  ASN A 129      -5.456  -3.374   2.254  1.00 96.47           C  
ATOM   1993  ND2 ASN A 129      -6.596  -3.097   2.843  1.00 96.47           N  
ATOM   1994 HD21 ASN A 129      -6.543  -2.426   3.596  1.00 96.47           H  
ATOM   1995 HD22 ASN A 129      -7.446  -3.545   2.532  1.00 96.47           H  
ATOM   1996  OD1 ASN A 129      -4.446  -2.810   2.623  1.00 96.47           O  
ATOM   1997  N   VAL A 130      -7.323  -2.788  -1.053  1.00 96.59           N  
ATOM   1998  H   VAL A 130      -7.491  -3.756  -1.288  1.00 96.59           H  
ATOM   1999  CA  VAL A 130      -8.435  -1.844  -1.194  1.00 96.59           C  
ATOM   2000  HA  VAL A 130      -8.047  -0.829  -1.103  1.00 96.59           H  
ATOM   2001  C   VAL A 130      -9.430  -2.072  -0.061  1.00 96.59           C  
ATOM   2002  CB  VAL A 130      -9.088  -1.972  -2.582  1.00 96.59           C  
ATOM   2003  HB  VAL A 130      -9.402  -3.004  -2.737  1.00 96.59           H  
ATOM   2004  O   VAL A 130      -9.742  -3.215   0.268  1.00 96.59           O  
ATOM   2005  CG1 VAL A 130     -10.314  -1.067  -2.744  1.00 96.59           C  
ATOM   2006 HG11 VAL A 130     -10.034  -0.033  -2.542  1.00 96.59           H  
ATOM   2007 HG12 VAL A 130     -10.694  -1.149  -3.762  1.00 96.59           H  
ATOM   2008 HG13 VAL A 130     -11.102  -1.376  -2.057  1.00 96.59           H  
ATOM   2009  CG2 VAL A 130      -8.089  -1.591  -3.682  1.00 96.59           C  
ATOM   2010 HG21 VAL A 130      -7.735  -0.572  -3.526  1.00 96.59           H  
ATOM   2011 HG22 VAL A 130      -7.233  -2.266  -3.662  1.00 96.59           H  
ATOM   2012 HG23 VAL A 130      -8.558  -1.670  -4.662  1.00 96.59           H  
ATOM   2013  N   ALA A 131      -9.961  -1.000   0.527  1.00 95.54           N  
ATOM   2014  H   ALA A 131      -9.665  -0.083   0.226  1.00 95.54           H  
ATOM   2015  CA  ALA A 131     -11.040  -1.104   1.506  1.00 95.54           C  
ATOM   2016  HA  ALA A 131     -11.568  -2.043   1.337  1.00 95.54           H  
ATOM   2017  C   ALA A 131     -12.067   0.017   1.361  1.00 95.54           C  
ATOM   2018  CB  ALA A 131     -10.473  -1.140   2.930  1.00 95.54           C  
ATOM   2019  HB1 ALA A 131     -10.268  -0.121   3.259  1.00 95.54           H  
ATOM   2020  HB2 ALA A 131      -9.569  -1.746   2.969  1.00 95.54           H  
ATOM   2021  HB3 ALA A 131     -11.215  -1.567   3.605  1.00 95.54           H  
ATOM   2022  O   ALA A 131     -11.789   1.092   0.829  1.00 95.54           O  
ATOM   2023  N   GLU A 132     -13.258  -0.239   1.888  1.00 94.28           N  
ATOM   2024  H   GLU A 132     -13.412  -1.135   2.329  1.00 94.28           H  
ATOM   2025  CA  GLU A 132     -14.278   0.779   2.091  1.00 94.28           C  
ATOM   2026  HA  GLU A 132     -14.138   1.585   1.371  1.00 94.28           H  
ATOM   2027  C   GLU A 132     -14.135   1.354   3.501  1.00 94.28           C  
ATOM   2028  CB  GLU A 132     -15.677   0.203   1.866  1.00 94.28           C  
ATOM   2029  HB2 GLU A 132     -16.391   1.021   1.961  1.00 94.28           H  
ATOM   2030  HB3 GLU A 132     -15.893  -0.542   2.632  1.00 94.28           H  
ATOM   2031  O   GLU A 132     -14.139   0.619   4.490  1.00 94.28           O  
ATOM   2032  CG  GLU A 132     -15.833  -0.441   0.480  1.00 94.28           C  
ATOM   2033  HG2 GLU A 132     -15.463   0.252  -0.275  1.00 94.28           H  
ATOM   2034  HG3 GLU A 132     -15.216  -1.338   0.434  1.00 94.28           H  
ATOM   2035  CD  GLU A 132     -17.286  -0.830   0.163  1.00 94.28           C  
ATOM   2036  OE1 GLU A 132     -17.517  -1.236  -0.998  1.00 94.28           O  
ATOM   2037  OE2 GLU A 132     -18.158  -0.698   1.054  1.00 94.28           O  
ATOM   2038  N   VAL A 133     -14.003   2.673   3.598  1.00 95.32           N  
ATOM   2039  H   VAL A 133     -13.996   3.220   2.749  1.00 95.32           H  
ATOM   2040  CA  VAL A 133     -13.842   3.387   4.867  1.00 95.32           C  
ATOM   2041  HA  VAL A 133     -14.064   2.695   5.680  1.00 95.32           H  
ATOM   2042  C   VAL A 133     -14.844   4.531   4.950  1.00 95.32           C  
ATOM   2043  CB  VAL A 133     -12.399   3.886   5.079  1.00 95.32           C  
ATOM   2044  HB  VAL A 133     -12.354   4.406   6.036  1.00 95.32           H  
ATOM   2045  O   VAL A 133     -15.179   5.135   3.926  1.00 95.32           O  
ATOM   2046  CG1 VAL A 133     -11.417   2.711   5.150  1.00 95.32           C  
ATOM   2047 HG11 VAL A 133     -11.355   2.207   4.186  1.00 95.32           H  
ATOM   2048 HG12 VAL A 133     -11.747   2.000   5.907  1.00 95.32           H  
ATOM   2049 HG13 VAL A 133     -10.427   3.077   5.423  1.00 95.32           H  
ATOM   2050  CG2 VAL A 133     -11.929   4.863   3.998  1.00 95.32           C  
ATOM   2051 HG21 VAL A 133     -11.982   4.394   3.016  1.00 95.32           H  
ATOM   2052 HG22 VAL A 133     -10.896   5.153   4.194  1.00 95.32           H  
ATOM   2053 HG23 VAL A 133     -12.551   5.759   4.003  1.00 95.32           H  
ATOM   2054  N   PRO A 134     -15.351   4.867   6.145  1.00 92.87           N  
ATOM   2055  CA  PRO A 134     -16.209   6.027   6.278  1.00 92.87           C  
ATOM   2056  HA  PRO A 134     -17.043   5.943   5.581  1.00 92.87           H  
ATOM   2057  C   PRO A 134     -15.407   7.298   5.972  1.00 92.87           C  
ATOM   2058  CB  PRO A 134     -16.743   5.974   7.708  1.00 92.87           C  
ATOM   2059  HB2 PRO A 134     -17.637   5.350   7.734  1.00 92.87           H  
ATOM   2060  HB3 PRO A 134     -16.964   6.966   8.100  1.00 92.87           H  
ATOM   2061  O   PRO A 134     -14.234   7.407   6.332  1.00 92.87           O  
ATOM   2062  CG  PRO A 134     -15.616   5.277   8.470  1.00 92.87           C  
ATOM   2063  HG2 PRO A 134     -15.980   4.777   9.368  1.00 92.87           H  
ATOM   2064  HG3 PRO A 134     -14.851   6.011   8.723  1.00 92.87           H  
ATOM   2065  CD  PRO A 134     -15.064   4.282   7.448  1.00 92.87           C  
ATOM   2066  HD2 PRO A 134     -15.585   3.329   7.539  1.00 92.87           H  
ATOM   2067  HD3 PRO A 134     -13.994   4.144   7.606  1.00 92.87           H  
ATOM   2068  N   VAL A 135     -16.047   8.301   5.371  1.00 91.53           N  
ATOM   2069  H   VAL A 135     -17.002   8.141   5.084  1.00 91.53           H  
ATOM   2070  CA  VAL A 135     -15.422   9.609   5.087  1.00 91.53           C  
ATOM   2071  HA  VAL A 135     -14.571   9.458   4.422  1.00 91.53           H  
ATOM   2072  C   VAL A 135     -14.879  10.257   6.369  1.00 91.53           C  
ATOM   2073  CB  VAL A 135     -16.434  10.529   4.377  1.00 91.53           C  
ATOM   2074  HB  VAL A 135     -17.368  10.521   4.939  1.00 91.53           H  
ATOM   2075  O   VAL A 135     -13.863  10.946   6.347  1.00 91.53           O  
ATOM   2076  CG1 VAL A 135     -15.958  11.983   4.280  1.00 91.53           C  
ATOM   2077 HG11 VAL A 135     -16.700  12.572   3.740  1.00 91.53           H  
ATOM   2078 HG12 VAL A 135     -15.856  12.424   5.271  1.00 91.53           H  
ATOM   2079 HG13 VAL A 135     -14.996  12.032   3.770  1.00 91.53           H  
ATOM   2080  CG2 VAL A 135     -16.713  10.017   2.957  1.00 91.53           C  
ATOM   2081 HG21 VAL A 135     -17.084   8.993   2.982  1.00 91.53           H  
ATOM   2082 HG22 VAL A 135     -15.800  10.046   2.362  1.00 91.53           H  
ATOM   2083 HG23 VAL A 135     -17.469  10.641   2.479  1.00 91.53           H  
ATOM   2084  N   SER A 136     -15.493   9.975   7.523  1.00 91.74           N  
ATOM   2085  H   SER A 136     -16.286   9.350   7.499  1.00 91.74           H  
ATOM   2086  CA  SER A 136     -15.009  10.417   8.836  1.00 91.74           C  
ATOM   2087  HA  SER A 136     -14.933  11.504   8.825  1.00 91.74           H  
ATOM   2088  C   SER A 136     -13.627   9.870   9.219  1.00 91.74           C  
ATOM   2089  CB  SER A 136     -16.018  10.031   9.918  1.00 91.74           C  
ATOM   2090  HB2 SER A 136     -16.968  10.523   9.709  1.00 91.74           H  
ATOM   2091  HB3 SER A 136     -15.661  10.366  10.892  1.00 91.74           H  
ATOM   2092  O   SER A 136     -13.001  10.422  10.123  1.00 91.74           O  
ATOM   2093  OG  SER A 136     -16.222   8.631   9.942  1.00 91.74           O  
ATOM   2094  HG  SER A 136     -15.436   8.195  10.279  1.00 91.74           H  
ATOM   2095  N   SER A 137     -13.147   8.818   8.553  1.00 94.37           N  
ATOM   2096  H   SER A 137     -13.717   8.416   7.822  1.00 94.37           H  
ATOM   2097  CA  SER A 137     -11.822   8.211   8.737  1.00 94.37           C  
ATOM   2098  HA  SER A 137     -11.405   8.543   9.688  1.00 94.37           H  
ATOM   2099  C   SER A 137     -10.817   8.634   7.663  1.00 94.37           C  
ATOM   2100  CB  SER A 137     -11.934   6.683   8.804  1.00 94.37           C  
ATOM   2101  HB2 SER A 137     -10.941   6.233   8.802  1.00 94.37           H  
ATOM   2102  HB3 SER A 137     -12.486   6.314   7.939  1.00 94.37           H  
ATOM   2103  O   SER A 137      -9.747   8.040   7.584  1.00 94.37           O  
ATOM   2104  OG  SER A 137     -12.596   6.309   9.999  1.00 94.37           O  
ATOM   2105  HG  SER A 137     -11.940   6.273  10.699  1.00 94.37           H  
ATOM   2106  N   LEU A 138     -11.133   9.653   6.856  1.00 96.02           N  
ATOM   2107  H   LEU A 138     -12.052  10.067   6.929  1.00 96.02           H  
ATOM   2108  CA  LEU A 138     -10.216  10.260   5.891  1.00 96.02           C  
ATOM   2109  HA  LEU A 138      -9.369   9.595   5.722  1.00 96.02           H  
ATOM   2110  C   LEU A 138      -9.673  11.587   6.419  1.00 96.02           C  
ATOM   2111  CB  LEU A 138     -10.928  10.488   4.551  1.00 96.02           C  
ATOM   2112  HB2 LEU A 138     -11.736  11.202   4.714  1.00 96.02           H  
ATOM   2113  HB3 LEU A 138     -10.219  10.940   3.857  1.00 96.02           H  
ATOM   2114  O   LEU A 138     -10.404  12.366   7.038  1.00 96.02           O  
ATOM   2115  CG  LEU A 138     -11.528   9.235   3.900  1.00 96.02           C  
ATOM   2116  HG  LEU A 138     -12.319   8.834   4.533  1.00 96.02           H  
ATOM   2117  CD1 LEU A 138     -12.137   9.629   2.557  1.00 96.02           C  
ATOM   2118 HD11 LEU A 138     -12.650   8.770   2.126  1.00 96.02           H  
ATOM   2119 HD12 LEU A 138     -12.856  10.436   2.699  1.00 96.02           H  
ATOM   2120 HD13 LEU A 138     -11.354   9.958   1.873  1.00 96.02           H  
ATOM   2121  CD2 LEU A 138     -10.482   8.147   3.668  1.00 96.02           C  
ATOM   2122 HD21 LEU A 138     -10.915   7.350   3.063  1.00 96.02           H  
ATOM   2123 HD22 LEU A 138      -9.615   8.559   3.152  1.00 96.02           H  
ATOM   2124 HD23 LEU A 138     -10.170   7.726   4.623  1.00 96.02           H  
ATOM   2125  N   ARG A 139      -8.400  11.864   6.150  1.00 97.44           N  
ATOM   2126  H   ARG A 139      -7.855  11.139   5.706  1.00 97.44           H  
ATOM   2127  CA  ARG A 139      -7.721  13.132   6.438  1.00 97.44           C  
ATOM   2128  HA  ARG A 139      -8.459  13.893   6.688  1.00 97.44           H  
ATOM   2129  C   ARG A 139      -6.988  13.632   5.209  1.00 97.44           C  
ATOM   2130  CB  ARG A 139      -6.734  12.975   7.606  1.00 97.44           C  
ATOM   2131  HB2 ARG A 139      -5.987  12.227   7.341  1.00 97.44           H  
ATOM   2132  HB3 ARG A 139      -6.217  13.920   7.773  1.00 97.44           H  
ATOM   2133  O   ARG A 139      -6.584  12.854   4.342  1.00 97.44           O  
ATOM   2134  CG  ARG A 139      -7.394  12.546   8.915  1.00 97.44           C  
ATOM   2135  HG2 ARG A 139      -6.626  12.460   9.685  1.00 97.44           H  
ATOM   2136  HG3 ARG A 139      -7.864  11.571   8.785  1.00 97.44           H  
ATOM   2137  CD  ARG A 139      -8.439  13.552   9.383  1.00 97.44           C  
ATOM   2138  HD2 ARG A 139      -9.249  13.635   8.658  1.00 97.44           H  
ATOM   2139  HD3 ARG A 139      -8.003  14.550   9.427  1.00 97.44           H  
ATOM   2140  NE  ARG A 139      -8.972  13.160  10.690  1.00 97.44           N  
ATOM   2141  HE  ARG A 139      -8.457  13.460  11.505  1.00 97.44           H  
ATOM   2142  NH1 ARG A 139     -10.756  11.988   9.869  1.00 97.44           N  
ATOM   2143 HH11 ARG A 139     -10.475  12.211   8.925  1.00 97.44           H  
ATOM   2144 HH12 ARG A 139     -11.579  11.423  10.028  1.00 97.44           H  
ATOM   2145  NH2 ARG A 139     -10.477  12.156  12.067  1.00 97.44           N  
ATOM   2146 HH21 ARG A 139     -11.311  11.598  12.182  1.00 97.44           H  
ATOM   2147 HH22 ARG A 139     -10.016  12.601  12.847  1.00 97.44           H  
ATOM   2148  CZ  ARG A 139     -10.061  12.445  10.870  1.00 97.44           C  
ATOM   2149  N   LYS A 140      -6.811  14.949   5.156  1.00 97.35           N  
ATOM   2150  H   LYS A 140      -7.113  15.501   5.946  1.00 97.35           H  
ATOM   2151  CA  LYS A 140      -5.999  15.601   4.135  1.00 97.35           C  
ATOM   2152  HA  LYS A 140      -6.398  15.347   3.153  1.00 97.35           H  
ATOM   2153  C   LYS A 140      -4.569  15.073   4.235  1.00 97.35           C  
ATOM   2154  CB  LYS A 140      -6.070  17.118   4.366  1.00 97.35           C  
ATOM   2155  HB2 LYS A 140      -5.666  17.340   5.353  1.00 97.35           H  
ATOM   2156  HB3 LYS A 140      -7.112  17.439   4.352  1.00 97.35           H  
ATOM   2157  O   LYS A 140      -4.034  14.978   5.331  1.00 97.35           O  
ATOM   2158  CG  LYS A 140      -5.292  17.940   3.335  1.00 97.35           C  
ATOM   2159  HG2 LYS A 140      -4.247  17.632   3.323  1.00 97.35           H  
ATOM   2160  HG3 LYS A 140      -5.329  18.988   3.631  1.00 97.35           H  
ATOM   2161  CD  LYS A 140      -5.895  17.812   1.939  1.00 97.35           C  
ATOM   2162  HD2 LYS A 140      -6.921  18.179   1.956  1.00 97.35           H  
ATOM   2163  HD3 LYS A 140      -5.868  16.776   1.604  1.00 97.35           H  
ATOM   2164  CE  LYS A 140      -5.066  18.657   0.988  1.00 97.35           C  
ATOM   2165  HE2 LYS A 140      -5.160  19.712   1.246  1.00 97.35           H  
ATOM   2166  HE3 LYS A 140      -4.015  18.392   1.099  1.00 97.35           H  
ATOM   2167  NZ  LYS A 140      -5.481  18.427  -0.403  1.00 97.35           N  
ATOM   2168  HZ1 LYS A 140      -6.432  18.720  -0.575  1.00 97.35           H  
ATOM   2169  HZ2 LYS A 140      -4.829  18.913  -1.002  1.00 97.35           H  
ATOM   2170  HZ3 LYS A 140      -5.497  17.451  -0.662  1.00 97.35           H  
ATOM   2171  N   MET A 141      -3.956  14.710   3.115  1.00 98.12           N  
ATOM   2172  H   MET A 141      -4.430  14.800   2.228  1.00 98.12           H  
ATOM   2173  CA  MET A 141      -2.531  14.399   3.101  1.00 98.12           C  
ATOM   2174  HA  MET A 141      -2.238  14.009   4.076  1.00 98.12           H  
ATOM   2175  C   MET A 141      -1.727  15.668   2.834  1.00 98.12           C  
ATOM   2176  CB  MET A 141      -2.242  13.310   2.075  1.00 98.12           C  
ATOM   2177  HB2 MET A 141      -2.437  13.681   1.068  1.00 98.12           H  
ATOM   2178  HB3 MET A 141      -2.908  12.470   2.270  1.00 98.12           H  
ATOM   2179  O   MET A 141      -2.096  16.468   1.978  1.00 98.12           O  
ATOM   2180  CG  MET A 141      -0.793  12.828   2.168  1.00 98.12           C  
ATOM   2181  HG2 MET A 141      -0.538  12.612   3.205  1.00 98.12           H  
ATOM   2182  HG3 MET A 141      -0.131  13.614   1.805  1.00 98.12           H  
ATOM   2183  SD  MET A 141      -0.506  11.351   1.183  1.00 98.12           S  
ATOM   2184  CE  MET A 141      -1.218  10.120   2.275  1.00 98.12           C  
ATOM   2185  HE1 MET A 141      -2.135  10.511   2.715  1.00 98.12           H  
ATOM   2186  HE2 MET A 141      -0.515   9.928   3.086  1.00 98.12           H  
ATOM   2187  HE3 MET A 141      -1.425   9.209   1.714  1.00 98.12           H  
ATOM   2188  N   LEU A 142      -0.627  15.830   3.564  1.00 97.33           N  
ATOM   2189  H   LEU A 142      -0.382  15.105   4.222  1.00 97.33           H  
ATOM   2190  CA  LEU A 142       0.349  16.894   3.351  1.00 97.33           C  
ATOM   2191  HA  LEU A 142      -0.082  17.666   2.714  1.00 97.33           H  
ATOM   2192  C   LEU A 142       1.585  16.349   2.644  1.00 97.33           C  
ATOM   2193  CB  LEU A 142       0.743  17.519   4.695  1.00 97.33           C  
ATOM   2194  HB2 LEU A 142       1.232  16.755   5.298  1.00 97.33           H  
ATOM   2195  HB3 LEU A 142       1.465  18.315   4.513  1.00 97.33           H  
ATOM   2196  O   LEU A 142       1.917  15.171   2.790  1.00 97.33           O  
ATOM   2197  CG  LEU A 142      -0.435  18.093   5.492  1.00 97.33           C  
ATOM   2198  HG  LEU A 142      -1.146  17.300   5.723  1.00 97.33           H  
ATOM   2199  CD1 LEU A 142       0.114  18.638   6.798  1.00 97.33           C  
ATOM   2200 HD11 LEU A 142       0.610  17.825   7.329  1.00 97.33           H  
ATOM   2201 HD12 LEU A 142       0.820  19.448   6.613  1.00 97.33           H  
ATOM   2202 HD13 LEU A 142      -0.719  18.989   7.406  1.00 97.33           H  
ATOM   2203  CD2 LEU A 142      -1.161  19.218   4.759  1.00 97.33           C  
ATOM   2204 HD21 LEU A 142      -0.457  20.001   4.476  1.00 97.33           H  
ATOM   2205 HD22 LEU A 142      -1.937  19.637   5.400  1.00 97.33           H  
ATOM   2206 HD23 LEU A 142      -1.647  18.830   3.864  1.00 97.33           H  
ATOM   2207  N   ALA A 143       2.298  17.233   1.943  1.00 96.05           N  
ATOM   2208  H   ALA A 143       1.943  18.173   1.840  1.00 96.05           H  
ATOM   2209  CA  ALA A 143       3.477  16.870   1.160  1.00 96.05           C  
ATOM   2210  HA  ALA A 143       3.178  16.185   0.367  1.00 96.05           H  
ATOM   2211  C   ALA A 143       4.549  16.153   2.003  1.00 96.05           C  
ATOM   2212  CB  ALA A 143       4.017  18.145   0.502  1.00 96.05           C  
ATOM   2213  HB1 ALA A 143       4.332  18.862   1.260  1.00 96.05           H  
ATOM   2214  HB2 ALA A 143       4.875  17.893  -0.122  1.00 96.05           H  
ATOM   2215  HB3 ALA A 143       3.253  18.593  -0.133  1.00 96.05           H  
ATOM   2216  O   ALA A 143       5.166  15.209   1.531  1.00 96.05           O  
ATOM   2217  N   GLU A 144       4.694  16.492   3.291  1.00 94.85           N  
ATOM   2218  H   GLU A 144       4.125  17.243   3.654  1.00 94.85           H  
ATOM   2219  CA  GLU A 144       5.682  15.862   4.188  1.00 94.85           C  
ATOM   2220  HA  GLU A 144       6.663  15.978   3.728  1.00 94.85           H  
ATOM   2221  C   GLU A 144       5.503  14.347   4.417  1.00 94.85           C  
ATOM   2222  CB  GLU A 144       5.706  16.591   5.544  1.00 94.85           C  
ATOM   2223  HB2 GLU A 144       6.595  16.264   6.083  1.00 94.85           H  
ATOM   2224  HB3 GLU A 144       5.802  17.663   5.375  1.00 94.85           H  
ATOM   2225  O   GLU A 144       6.370  13.722   5.034  1.00 94.85           O  
ATOM   2226  CG  GLU A 144       4.475  16.328   6.431  1.00 94.85           C  
ATOM   2227  HG2 GLU A 144       4.274  15.258   6.497  1.00 94.85           H  
ATOM   2228  HG3 GLU A 144       3.604  16.810   5.987  1.00 94.85           H  
ATOM   2229  CD  GLU A 144       4.712  16.854   7.851  1.00 94.85           C  
ATOM   2230  OE1 GLU A 144       4.205  17.953   8.169  1.00 94.85           O  
ATOM   2231  OE2 GLU A 144       5.441  16.195   8.638  1.00 94.85           O  
ATOM   2232  N   PHE A 145       4.378  13.771   3.980  1.00 96.85           N  
ATOM   2233  H   PHE A 145       3.701  14.352   3.506  1.00 96.85           H  
ATOM   2234  CA  PHE A 145       4.094  12.337   4.059  1.00 96.85           C  
ATOM   2235  HA  PHE A 145       4.793  11.881   4.760  1.00 96.85           H  
ATOM   2236  C   PHE A 145       4.315  11.599   2.726  1.00 96.85           C  
ATOM   2237  CB  PHE A 145       2.675  12.128   4.613  1.00 96.85           C  
ATOM   2238  HB2 PHE A 145       2.490  11.058   4.711  1.00 96.85           H  
ATOM   2239  HB3 PHE A 145       1.960  12.516   3.888  1.00 96.85           H  
ATOM   2240  O   PHE A 145       4.117  10.384   2.673  1.00 96.85           O  
ATOM   2241  CG  PHE A 145       2.425  12.769   5.968  1.00 96.85           C  
ATOM   2242  CD1 PHE A 145       3.201  12.395   7.082  1.00 96.85           C  
ATOM   2243  HD1 PHE A 145       3.977  11.651   6.971  1.00 96.85           H  
ATOM   2244  CD2 PHE A 145       1.428  13.750   6.116  1.00 96.85           C  
ATOM   2245  HD2 PHE A 145       0.843  14.049   5.259  1.00 96.85           H  
ATOM   2246  CE1 PHE A 145       2.982  12.997   8.332  1.00 96.85           C  
ATOM   2247  HE1 PHE A 145       3.588  12.720   9.182  1.00 96.85           H  
ATOM   2248  CE2 PHE A 145       1.205  14.352   7.367  1.00 96.85           C  
ATOM   2249  HE2 PHE A 145       0.448  15.115   7.474  1.00 96.85           H  
ATOM   2250  CZ  PHE A 145       1.986  13.977   8.473  1.00 96.85           C  
ATOM   2251  HZ  PHE A 145       1.838  14.458   9.429  1.00 96.85           H  
ATOM   2252  N   VAL A 146       4.717  12.299   1.659  1.00 95.86           N  
ATOM   2253  H   VAL A 146       4.875  13.290   1.770  1.00 95.86           H  
ATOM   2254  CA  VAL A 146       4.950  11.714   0.320  1.00 95.86           C  
ATOM   2255  HA  VAL A 146       5.085  10.636   0.417  1.00 95.86           H  
ATOM   2256  C   VAL A 146       6.220  12.212  -0.366  1.00 95.86           C  
ATOM   2257  CB  VAL A 146       3.755  11.933  -0.623  1.00 95.86           C  
ATOM   2258  HB  VAL A 146       3.988  11.479  -1.586  1.00 95.86           H  
ATOM   2259  O   VAL A 146       6.823  11.456  -1.121  1.00 95.86           O  
ATOM   2260  CG1 VAL A 146       2.515  11.234  -0.070  1.00 95.86           C  
ATOM   2261 HG11 VAL A 146       1.694  11.350  -0.777  1.00 95.86           H  
ATOM   2262 HG12 VAL A 146       2.720  10.173   0.067  1.00 95.86           H  
ATOM   2263 HG13 VAL A 146       2.229  11.679   0.883  1.00 95.86           H  
ATOM   2264  CG2 VAL A 146       3.407  13.409  -0.855  1.00 95.86           C  
ATOM   2265 HG21 VAL A 146       2.609  13.465  -1.595  1.00 95.86           H  
ATOM   2266 HG22 VAL A 146       4.266  13.943  -1.262  1.00 95.86           H  
ATOM   2267 HG23 VAL A 146       3.087  13.875   0.076  1.00 95.86           H  
ATOM   2268  N   THR A 147       6.652  13.447  -0.101  1.00 92.65           N  
ATOM   2269  H   THR A 147       6.109  14.046   0.505  1.00 92.65           H  
ATOM   2270  CA  THR A 147       7.901  14.000  -0.636  1.00 92.65           C  
ATOM   2271  HA  THR A 147       7.874  13.950  -1.725  1.00 92.65           H  
ATOM   2272  C   THR A 147       9.074  13.171  -0.142  1.00 92.65           C  
ATOM   2273  CB  THR A 147       8.094  15.459  -0.204  1.00 92.65           C  
ATOM   2274  HB  THR A 147       8.151  15.517   0.883  1.00 92.65           H  
ATOM   2275  O   THR A 147       9.233  13.014   1.068  1.00 92.65           O  
ATOM   2276  CG2 THR A 147       9.347  16.090  -0.808  1.00 92.65           C  
ATOM   2277 HG21 THR A 147      10.237  15.615  -0.396  1.00 92.65           H  
ATOM   2278 HG22 THR A 147       9.383  17.150  -0.558  1.00 92.65           H  
ATOM   2279 HG23 THR A 147       9.355  15.968  -1.891  1.00 92.65           H  
ATOM   2280  OG1 THR A 147       7.005  16.244  -0.643  1.00 92.65           O  
ATOM   2281  HG1 THR A 147       6.959  16.144  -1.597  1.00 92.65           H  
ATOM   2282  N   ASP A 148       9.858  12.639  -1.082  1.00 90.47           N  
ATOM   2283  H   ASP A 148       9.718  12.897  -2.049  1.00 90.47           H  
ATOM   2284  CA  ASP A 148      10.971  11.723  -0.819  1.00 90.47           C  
ATOM   2285  HA  ASP A 148      11.255  11.285  -1.775  1.00 90.47           H  
ATOM   2286  C   ASP A 148      10.549  10.543   0.072  1.00 90.47           C  
ATOM   2287  CB  ASP A 148      12.199  12.502  -0.318  1.00 90.47           C  
ATOM   2288  HB2 ASP A 148      13.056  11.830  -0.275  1.00 90.47           H  
ATOM   2289  HB3 ASP A 148      12.005  12.871   0.688  1.00 90.47           H  
ATOM   2290  O   ASP A 148      11.289  10.080   0.929  1.00 90.47           O  
ATOM   2291  CG  ASP A 148      12.546  13.681  -1.235  1.00 90.47           C  
ATOM   2292  OD1 ASP A 148      12.493  13.498  -2.474  1.00 90.47           O  
ATOM   2293  OD2 ASP A 148      12.804  14.786  -0.702  1.00 90.47           O  
ATOM   2294  N   LEU A 149       9.309  10.078  -0.086  1.00 94.13           N  
ATOM   2295  H   LEU A 149       8.706  10.559  -0.738  1.00 94.13           H  
ATOM   2296  CA  LEU A 149       8.765   8.933   0.632  1.00 94.13           C  
ATOM   2297  HA  LEU A 149       9.583   8.335   1.031  1.00 94.13           H  
ATOM   2298  C   LEU A 149       7.991   8.053  -0.356  1.00 94.13           C  
ATOM   2299  CB  LEU A 149       7.898   9.412   1.814  1.00 94.13           C  
ATOM   2300  HB2 LEU A 149       7.359   8.553   2.213  1.00 94.13           H  
ATOM   2301  HB3 LEU A 149       7.165  10.126   1.439  1.00 94.13           H  
ATOM   2302  O   LEU A 149       6.760   8.069  -0.346  1.00 94.13           O  
ATOM   2303  CG  LEU A 149       8.673  10.064   2.972  1.00 94.13           C  
ATOM   2304  HG  LEU A 149       9.255  10.915   2.618  1.00 94.13           H  
ATOM   2305  CD1 LEU A 149       7.672  10.576   4.012  1.00 94.13           C  
ATOM   2306 HD11 LEU A 149       7.034   9.760   4.350  1.00 94.13           H  
ATOM   2307 HD12 LEU A 149       7.065  11.357   3.553  1.00 94.13           H  
ATOM   2308 HD13 LEU A 149       8.211  11.011   4.853  1.00 94.13           H  
ATOM   2309  CD2 LEU A 149       9.607   9.068   3.658  1.00 94.13           C  
ATOM   2310 HD21 LEU A 149      10.456   8.865   3.004  1.00 94.13           H  
ATOM   2311 HD22 LEU A 149       9.088   8.129   3.845  1.00 94.13           H  
ATOM   2312 HD23 LEU A 149      10.002   9.498   4.578  1.00 94.13           H  
ATOM   2313  N   PRO A 150       8.657   7.269  -1.219  1.00 96.05           N  
ATOM   2314  CA  PRO A 150       7.965   6.332  -2.096  1.00 96.05           C  
ATOM   2315  HA  PRO A 150       7.356   6.899  -2.799  1.00 96.05           H  
ATOM   2316  C   PRO A 150       7.053   5.350  -1.333  1.00 96.05           C  
ATOM   2317  CB  PRO A 150       9.067   5.610  -2.870  1.00 96.05           C  
ATOM   2318  HB2 PRO A 150       9.186   6.062  -3.854  1.00 96.05           H  
ATOM   2319  HB3 PRO A 150       8.845   4.546  -2.953  1.00 96.05           H  
ATOM   2320  O   PRO A 150       7.325   4.955  -0.193  1.00 96.05           O  
ATOM   2321  CG  PRO A 150      10.336   5.815  -2.049  1.00 96.05           C  
ATOM   2322  HG2 PRO A 150      11.222   5.825  -2.684  1.00 96.05           H  
ATOM   2323  HG3 PRO A 150      10.415   5.036  -1.291  1.00 96.05           H  
ATOM   2324  CD  PRO A 150      10.100   7.159  -1.372  1.00 96.05           C  
ATOM   2325  HD2 PRO A 150      10.616   7.183  -0.412  1.00 96.05           H  
ATOM   2326  HD3 PRO A 150      10.459   7.964  -2.013  1.00 96.05           H  
ATOM   2327  N   ALA A 151       5.943   4.953  -1.946  1.00 97.79           N  
ATOM   2328  H   ALA A 151       5.768   5.312  -2.874  1.00 97.79           H  
ATOM   2329  CA  ALA A 151       5.070   3.887  -1.471  1.00 97.79           C  
ATOM   2330  HA  ALA A 151       4.879   4.021  -0.406  1.00 97.79           H  
ATOM   2331  C   ALA A 151       5.722   2.513  -1.614  1.00 97.79           C  
ATOM   2332  CB  ALA A 151       3.727   3.977  -2.186  1.00 97.79           C  
ATOM   2333  HB1 ALA A 151       3.184   4.841  -1.803  1.00 97.79           H  
ATOM   2334  HB2 ALA A 151       3.140   3.080  -1.986  1.00 97.79           H  
ATOM   2335  HB3 ALA A 151       3.875   4.076  -3.261  1.00 97.79           H  
ATOM   2336  O   ALA A 151       6.523   2.273  -2.518  1.00 97.79           O  
ATOM   2337  N   VAL A 152       5.392   1.607  -0.694  1.00 97.23           N  
ATOM   2338  H   VAL A 152       4.748   1.882   0.034  1.00 97.23           H  
ATOM   2339  CA  VAL A 152       6.113   0.329  -0.577  1.00 97.23           C  
ATOM   2340  HA  VAL A 152       7.040   0.407  -1.145  1.00 97.23           H  
ATOM   2341  C   VAL A 152       5.385  -0.863  -1.188  1.00 97.23           C  
ATOM   2342  CB  VAL A 152       6.546   0.042   0.868  1.00 97.23           C  
ATOM   2343  HB  VAL A 152       7.072  -0.912   0.885  1.00 97.23           H  
ATOM   2344  O   VAL A 152       6.038  -1.859  -1.486  1.00 97.23           O  
ATOM   2345  CG1 VAL A 152       7.518   1.120   1.360  1.00 97.23           C  
ATOM   2346 HG11 VAL A 152       8.428   1.088   0.760  1.00 97.23           H  
ATOM   2347 HG12 VAL A 152       7.779   0.936   2.402  1.00 97.23           H  
ATOM   2348 HG13 VAL A 152       7.073   2.111   1.274  1.00 97.23           H  
ATOM   2349  CG2 VAL A 152       5.371  -0.062   1.840  1.00 97.23           C  
ATOM   2350 HG21 VAL A 152       4.693  -0.853   1.519  1.00 97.23           H  
ATOM   2351 HG22 VAL A 152       5.733  -0.309   2.837  1.00 97.23           H  
ATOM   2352 HG23 VAL A 152       4.832   0.884   1.886  1.00 97.23           H  
ATOM   2353  N   ALA A 153       4.066  -0.795  -1.397  1.00 98.39           N  
ATOM   2354  H   ALA A 153       3.570   0.063  -1.200  1.00 98.39           H  
ATOM   2355  CA  ALA A 153       3.309  -1.918  -1.947  1.00 98.39           C  
ATOM   2356  HA  ALA A 153       3.805  -2.844  -1.655  1.00 98.39           H  
ATOM   2357  C   ALA A 153       3.304  -1.896  -3.479  1.00 98.39           C  
ATOM   2358  CB  ALA A 153       1.906  -1.958  -1.340  1.00 98.39           C  
ATOM   2359  HB1 ALA A 153       1.326  -1.090  -1.654  1.00 98.39           H  
ATOM   2360  HB2 ALA A 153       1.979  -1.989  -0.253  1.00 98.39           H  
ATOM   2361  HB3 ALA A 153       1.392  -2.857  -1.680  1.00 98.39           H  
ATOM   2362  O   ALA A 153       2.352  -1.434  -4.107  1.00 98.39           O  
ATOM   2363  N   CYS A 154       4.368  -2.419  -4.084  1.00 98.34           N  
ATOM   2364  H   CYS A 154       5.120  -2.789  -3.521  1.00 98.34           H  
ATOM   2365  CA  CYS A 154       4.435  -2.600  -5.529  1.00 98.34           C  
ATOM   2366  HA  CYS A 154       4.235  -1.643  -6.011  1.00 98.34           H  
ATOM   2367  C   CYS A 154       3.372  -3.604  -5.998  1.00 98.34           C  
ATOM   2368  CB  CYS A 154       5.841  -3.067  -5.923  1.00 98.34           C  
ATOM   2369  HB2 CYS A 154       6.052  -4.018  -5.433  1.00 98.34           H  
ATOM   2370  HB3 CYS A 154       5.883  -3.212  -7.002  1.00 98.34           H  
ATOM   2371  O   CYS A 154       3.110  -4.606  -5.328  1.00 98.34           O  
ATOM   2372  SG  CYS A 154       7.091  -1.848  -5.427  1.00 98.34           S  
ATOM   2373  HG  CYS A 154       6.665  -0.818  -6.163  1.00 98.34           H  
ATOM   2374  N   GLN A 155       2.786  -3.356  -7.168  1.00 98.32           N  
ATOM   2375  H   GLN A 155       3.116  -2.560  -7.694  1.00 98.32           H  
ATOM   2376  CA  GLN A 155       1.935  -4.308  -7.874  1.00 98.32           C  
ATOM   2377  HA  GLN A 155       1.307  -4.831  -7.153  1.00 98.32           H  
ATOM   2378  C   GLN A 155       2.803  -5.337  -8.593  1.00 98.32           C  
ATOM   2379  CB  GLN A 155       1.029  -3.590  -8.878  1.00 98.32           C  
ATOM   2380  HB2 GLN A 155       1.645  -3.025  -9.576  1.00 98.32           H  
ATOM   2381  HB3 GLN A 155       0.471  -4.341  -9.438  1.00 98.32           H  
ATOM   2382  O   GLN A 155       3.750  -4.997  -9.305  1.00 98.32           O  
ATOM   2383  CG  GLN A 155       0.030  -2.646  -8.195  1.00 98.32           C  
ATOM   2384  HG2 GLN A 155       0.569  -1.845  -7.688  1.00 98.32           H  
ATOM   2385  HG3 GLN A 155      -0.535  -3.205  -7.448  1.00 98.32           H  
ATOM   2386  CD  GLN A 155      -0.954  -2.016  -9.176  1.00 98.32           C  
ATOM   2387  NE2 GLN A 155      -1.967  -1.339  -8.684  1.00 98.32           N  
ATOM   2388 HE21 GLN A 155      -2.573  -0.909  -9.368  1.00 98.32           H  
ATOM   2389 HE22 GLN A 155      -2.059  -1.208  -7.687  1.00 98.32           H  
ATOM   2390  OE1 GLN A 155      -0.855  -2.118 -10.386  1.00 98.32           O  
ATOM   2391  N   ILE A 156       2.470  -6.606  -8.404  1.00 98.64           N  
ATOM   2392  H   ILE A 156       1.677  -6.820  -7.816  1.00 98.64           H  
ATOM   2393  CA  ILE A 156       3.279  -7.731  -8.846  1.00 98.64           C  
ATOM   2394  HA  ILE A 156       4.124  -7.379  -9.437  1.00 98.64           H  
ATOM   2395  C   ILE A 156       2.428  -8.649  -9.708  1.00 98.64           C  
ATOM   2396  CB  ILE A 156       3.823  -8.487  -7.625  1.00 98.64           C  
ATOM   2397  HB  ILE A 156       2.957  -8.857  -7.076  1.00 98.64           H  
ATOM   2398  O   ILE A 156       1.394  -9.145  -9.262  1.00 98.64           O  
ATOM   2399  CG1 ILE A 156       4.624  -7.612  -6.642  1.00 98.64           C  
ATOM   2400 HG12 ILE A 156       3.971  -6.836  -6.244  1.00 98.64           H  
ATOM   2401 HG13 ILE A 156       4.920  -8.227  -5.792  1.00 98.64           H  
ATOM   2402  CG2 ILE A 156       4.650  -9.703  -8.044  1.00 98.64           C  
ATOM   2403 HG21 ILE A 156       4.024 -10.428  -8.565  1.00 98.64           H  
ATOM   2404 HG22 ILE A 156       5.042 -10.182  -7.146  1.00 98.64           H  
ATOM   2405 HG23 ILE A 156       5.465  -9.394  -8.697  1.00 98.64           H  
ATOM   2406  CD1 ILE A 156       5.879  -6.946  -7.207  1.00 98.64           C  
ATOM   2407 HD11 ILE A 156       6.600  -7.693  -7.539  1.00 98.64           H  
ATOM   2408 HD12 ILE A 156       5.624  -6.281  -8.032  1.00 98.64           H  
ATOM   2409 HD13 ILE A 156       6.321  -6.356  -6.404  1.00 98.64           H  
ATOM   2410  N   VAL A 157       2.921  -8.929 -10.908  1.00 98.44           N  
ATOM   2411  H   VAL A 157       3.765  -8.453 -11.193  1.00 98.44           H  
ATOM   2412  CA  VAL A 157       2.418  -9.994 -11.774  1.00 98.44           C  
ATOM   2413  HA  VAL A 157       1.425 -10.295 -11.442  1.00 98.44           H  
ATOM   2414  C   VAL A 157       3.363 -11.184 -11.653  1.00 98.44           C  
ATOM   2415  CB  VAL A 157       2.307  -9.524 -13.234  1.00 98.44           C  
ATOM   2416  HB  VAL A 157       3.305  -9.332 -13.630  1.00 98.44           H  
ATOM   2417  O   VAL A 157       4.563 -11.059 -11.897  1.00 98.44           O  
ATOM   2418  CG1 VAL A 157       1.642 -10.605 -14.096  1.00 98.44           C  
ATOM   2419 HG11 VAL A 157       0.648 -10.827 -13.706  1.00 98.44           H  
ATOM   2420 HG12 VAL A 157       2.241 -11.515 -14.093  1.00 98.44           H  
ATOM   2421 HG13 VAL A 157       1.556 -10.254 -15.124  1.00 98.44           H  
ATOM   2422  CG2 VAL A 157       1.492  -8.230 -13.364  1.00 98.44           C  
ATOM   2423 HG21 VAL A 157       1.374  -7.967 -14.415  1.00 98.44           H  
ATOM   2424 HG22 VAL A 157       2.007  -7.410 -12.864  1.00 98.44           H  
ATOM   2425 HG23 VAL A 157       0.509  -8.359 -12.911  1.00 98.44           H  
ATOM   2426  N   ILE A 158       2.843 -12.349 -11.286  1.00 98.63           N  
ATOM   2427  H   ILE A 158       1.856 -12.396 -11.078  1.00 98.63           H  
ATOM   2428  CA  ILE A 158       3.624 -13.588 -11.271  1.00 98.63           C  
ATOM   2429  HA  ILE A 158       4.652 -13.355 -10.991  1.00 98.63           H  
ATOM   2430  C   ILE A 158       3.640 -14.149 -12.696  1.00 98.63           C  
ATOM   2431  CB  ILE A 158       3.075 -14.578 -10.222  1.00 98.63           C  
ATOM   2432  HB  ILE A 158       2.051 -14.836 -10.492  1.00 98.63           H  
ATOM   2433  O   ILE A 158       2.602 -14.539 -13.234  1.00 98.63           O  
ATOM   2434  CG1 ILE A 158       3.070 -13.952  -8.805  1.00 98.63           C  
ATOM   2435 HG12 ILE A 158       2.644 -12.949  -8.837  1.00 98.63           H  
ATOM   2436 HG13 ILE A 158       4.094 -13.868  -8.442  1.00 98.63           H  
ATOM   2437  CG2 ILE A 158       3.937 -15.857 -10.232  1.00 98.63           C  
ATOM   2438 HG21 ILE A 158       3.869 -16.348 -11.203  1.00 98.63           H  
ATOM   2439 HG22 ILE A 158       4.980 -15.609 -10.036  1.00 98.63           H  
ATOM   2440 HG23 ILE A 158       3.589 -16.566  -9.480  1.00 98.63           H  
ATOM   2441  CD1 ILE A 158       2.238 -14.745  -7.791  1.00 98.63           C  
ATOM   2442 HD11 ILE A 158       1.210 -14.832  -8.144  1.00 98.63           H  
ATOM   2443 HD12 ILE A 158       2.657 -15.739  -7.638  1.00 98.63           H  
ATOM   2444 HD13 ILE A 158       2.238 -14.219  -6.836  1.00 98.63           H  
ATOM   2445  N   GLU A 159       4.815 -14.176 -13.322  1.00 98.39           N  
ATOM   2446  H   GLU A 159       5.641 -13.866 -12.831  1.00 98.39           H  
ATOM   2447  CA  GLU A 159       4.989 -14.768 -14.648  1.00 98.39           C  
ATOM   2448  HA  GLU A 159       4.292 -14.276 -15.327  1.00 98.39           H  
ATOM   2449  C   GLU A 159       4.628 -16.259 -14.628  1.00 98.39           C  
ATOM   2450  CB  GLU A 159       6.410 -14.555 -15.202  1.00 98.39           C  
ATOM   2451  HB2 GLU A 159       6.486 -15.096 -16.145  1.00 98.39           H  
ATOM   2452  HB3 GLU A 159       7.140 -14.972 -14.508  1.00 98.39           H  
ATOM   2453  O   GLU A 159       4.814 -16.954 -13.628  1.00 98.39           O  
ATOM   2454  CG  GLU A 159       6.736 -13.077 -15.473  1.00 98.39           C  
ATOM   2455  HG2 GLU A 159       6.887 -12.567 -14.521  1.00 98.39           H  
ATOM   2456  HG3 GLU A 159       5.876 -12.622 -15.964  1.00 98.39           H  
ATOM   2457  CD  GLU A 159       7.981 -12.878 -16.363  1.00 98.39           C  
ATOM   2458  OE1 GLU A 159       7.974 -11.939 -17.185  1.00 98.39           O  
ATOM   2459  OE2 GLU A 159       8.970 -13.642 -16.242  1.00 98.39           O  
ATOM   2460  N   ASP A 160       4.079 -16.738 -15.746  1.00 97.57           N  
ATOM   2461  H   ASP A 160       4.082 -16.141 -16.561  1.00 97.57           H  
ATOM   2462  CA  ASP A 160       3.633 -18.122 -15.945  1.00 97.57           C  
ATOM   2463  HA  ASP A 160       3.140 -18.143 -16.917  1.00 97.57           H  
ATOM   2464  C   ASP A 160       2.555 -18.620 -14.960  1.00 97.57           C  
ATOM   2465  CB  ASP A 160       4.850 -19.056 -16.071  1.00 97.57           C  
ATOM   2466  HB2 ASP A 160       5.405 -19.066 -15.133  1.00 97.57           H  
ATOM   2467  HB3 ASP A 160       4.505 -20.070 -16.270  1.00 97.57           H  
ATOM   2468  O   ASP A 160       2.262 -19.820 -14.903  1.00 97.57           O  
ATOM   2469  CG  ASP A 160       5.780 -18.639 -17.213  1.00 97.57           C  
ATOM   2470  OD1 ASP A 160       5.244 -18.328 -18.306  1.00 97.57           O  
ATOM   2471  OD2 ASP A 160       7.013 -18.674 -17.008  1.00 97.57           O  
ATOM   2472  N   PHE A 161       1.894 -17.714 -14.226  1.00 97.97           N  
ATOM   2473  H   PHE A 161       2.212 -16.755 -14.233  1.00 97.97           H  
ATOM   2474  CA  PHE A 161       0.809 -18.095 -13.329  1.00 97.97           C  
ATOM   2475  HA  PHE A 161       1.250 -18.825 -12.650  1.00 97.97           H  
ATOM   2476  C   PHE A 161      -0.372 -18.723 -14.104  1.00 97.97           C  
ATOM   2477  CB  PHE A 161       0.355 -16.921 -12.458  1.00 97.97           C  
ATOM   2478  HB2 PHE A 161      -0.293 -16.261 -13.034  1.00 97.97           H  
ATOM   2479  HB3 PHE A 161       1.235 -16.349 -12.164  1.00 97.97           H  
ATOM   2480  O   PHE A 161      -0.779 -18.219 -15.161  1.00 97.97           O  
ATOM   2481  CG  PHE A 161      -0.341 -17.362 -11.185  1.00 97.97           C  
ATOM   2482  CD1 PHE A 161      -1.740 -17.507 -11.138  1.00 97.97           C  
ATOM   2483  HD1 PHE A 161      -2.340 -17.299 -12.012  1.00 97.97           H  
ATOM   2484  CD2 PHE A 161       0.427 -17.625 -10.035  1.00 97.97           C  
ATOM   2485  HD2 PHE A 161       1.501 -17.525 -10.071  1.00 97.97           H  
ATOM   2486  CE1 PHE A 161      -2.366 -17.890  -9.939  1.00 97.97           C  
ATOM   2487  HE1 PHE A 161      -3.443 -17.954  -9.895  1.00 97.97           H  
ATOM   2488  CE2 PHE A 161      -0.199 -17.994  -8.833  1.00 97.97           C  
ATOM   2489  HE2 PHE A 161       0.393 -18.170  -7.948  1.00 97.97           H  
ATOM   2490  CZ  PHE A 161      -1.598 -18.115  -8.783  1.00 97.97           C  
ATOM   2491  HZ  PHE A 161      -2.086 -18.360  -7.851  1.00 97.97           H  
ATOM   2492  N   PRO A 162      -0.970 -19.823 -13.611  1.00 96.16           N  
ATOM   2493  CA  PRO A 162      -2.049 -20.511 -14.313  1.00 96.16           C  
ATOM   2494  HA  PRO A 162      -1.663 -20.836 -15.279  1.00 96.16           H  
ATOM   2495  C   PRO A 162      -3.287 -19.627 -14.524  1.00 96.16           C  
ATOM   2496  CB  PRO A 162      -2.363 -21.750 -13.463  1.00 96.16           C  
ATOM   2497  HB2 PRO A 162      -3.125 -21.525 -12.717  1.00 96.16           H  
ATOM   2498  HB3 PRO A 162      -2.667 -22.597 -14.078  1.00 96.16           H  
ATOM   2499  O   PRO A 162      -3.917 -19.188 -13.568  1.00 96.16           O  
ATOM   2500  CG  PRO A 162      -1.036 -22.012 -12.755  1.00 96.16           C  
ATOM   2501  HG2 PRO A 162      -1.150 -22.551 -11.814  1.00 96.16           H  
ATOM   2502  HG3 PRO A 162      -0.356 -22.540 -13.424  1.00 96.16           H  
ATOM   2503  CD  PRO A 162      -0.506 -20.619 -12.487  1.00 96.16           C  
ATOM   2504  HD2 PRO A 162       0.580 -20.673 -12.426  1.00 96.16           H  
ATOM   2505  HD3 PRO A 162      -0.924 -20.226 -11.560  1.00 96.16           H  
ATOM   2506  N   LYS A 163      -3.716 -19.453 -15.784  1.00 91.85           N  
ATOM   2507  H   LYS A 163      -3.086 -19.758 -16.513  1.00 91.85           H  
ATOM   2508  CA  LYS A 163      -4.888 -18.622 -16.154  1.00 91.85           C  
ATOM   2509  HA  LYS A 163      -4.704 -17.602 -15.818  1.00 91.85           H  
ATOM   2510  C   LYS A 163      -6.212 -19.037 -15.498  1.00 91.85           C  
ATOM   2511  CB  LYS A 163      -5.091 -18.634 -17.678  1.00 91.85           C  
ATOM   2512  HB2 LYS A 163      -6.013 -18.098 -17.905  1.00 91.85           H  
ATOM   2513  HB3 LYS A 163      -5.202 -19.663 -18.022  1.00 91.85           H  
ATOM   2514  O   LYS A 163      -7.148 -18.248 -15.463  1.00 91.85           O  
ATOM   2515  CG  LYS A 163      -3.949 -17.956 -18.441  1.00 91.85           C  
ATOM   2516  HG2 LYS A 163      -3.799 -16.953 -18.040  1.00 91.85           H  
ATOM   2517  HG3 LYS A 163      -3.031 -18.529 -18.311  1.00 91.85           H  
ATOM   2518  CD  LYS A 163      -4.284 -17.859 -19.934  1.00 91.85           C  
ATOM   2519  HD2 LYS A 163      -4.420 -18.860 -20.342  1.00 91.85           H  
ATOM   2520  HD3 LYS A 163      -5.200 -17.282 -20.059  1.00 91.85           H  
ATOM   2521  CE  LYS A 163      -3.126 -17.154 -20.644  1.00 91.85           C  
ATOM   2522  HE2 LYS A 163      -2.963 -16.189 -20.163  1.00 91.85           H  
ATOM   2523  HE3 LYS A 163      -2.219 -17.740 -20.498  1.00 91.85           H  
ATOM   2524  NZ  LYS A 163      -3.393 -16.963 -22.091  1.00 91.85           N  
ATOM   2525  HZ1 LYS A 163      -2.605 -16.494 -22.513  1.00 91.85           H  
ATOM   2526  HZ2 LYS A 163      -3.523 -17.856 -22.545  1.00 91.85           H  
ATOM   2527  HZ3 LYS A 163      -4.212 -16.387 -22.217  1.00 91.85           H  
ATOM   2528  N   GLN A 164      -6.324 -20.295 -15.080  1.00 90.94           N  
ATOM   2529  H   GLN A 164      -5.485 -20.856 -15.108  1.00 90.94           H  
ATOM   2530  CA  GLN A 164      -7.492 -20.856 -14.400  1.00 90.94           C  
ATOM   2531  HA  GLN A 164      -8.085 -20.048 -13.970  1.00 90.94           H  
ATOM   2532  C   GLN A 164      -7.013 -21.718 -13.230  1.00 90.94           C  
ATOM   2533  CB  GLN A 164      -8.381 -21.645 -15.380  1.00 90.94           C  
ATOM   2534  HB2 GLN A 164      -9.170 -22.136 -14.810  1.00 90.94           H  
ATOM   2535  HB3 GLN A 164      -7.785 -22.412 -15.875  1.00 90.94           H  
ATOM   2536  O   GLN A 164      -7.185 -22.938 -13.227  1.00 90.94           O  
ATOM   2537  CG  GLN A 164      -9.048 -20.756 -16.439  1.00 90.94           C  
ATOM   2538  HG2 GLN A 164      -9.622 -19.976 -15.940  1.00 90.94           H  
ATOM   2539  HG3 GLN A 164      -8.281 -20.279 -17.049  1.00 90.94           H  
ATOM   2540  CD  GLN A 164      -9.984 -21.522 -17.370  1.00 90.94           C  
ATOM   2541  NE2 GLN A 164     -10.532 -20.863 -18.366  1.00 90.94           N  
ATOM   2542 HE21 GLN A 164     -10.384 -19.868 -18.453  1.00 90.94           H  
ATOM   2543 HE22 GLN A 164     -11.182 -21.391 -18.931  1.00 90.94           H  
ATOM   2544  OE1 GLN A 164     -10.247 -22.706 -17.248  1.00 90.94           O  
ATOM   2545  N   ALA A 165      -6.338 -21.091 -12.265  1.00 95.28           N  
ATOM   2546  H   ALA A 165      -6.181 -20.095 -12.326  1.00 95.28           H  
ATOM   2547  CA  ALA A 165      -5.885 -21.779 -11.064  1.00 95.28           C  
ATOM   2548  HA  ALA A 165      -5.219 -22.589 -11.362  1.00 95.28           H  
ATOM   2549  C   ALA A 165      -7.083 -22.385 -10.313  1.00 95.28           C  
ATOM   2550  CB  ALA A 165      -5.087 -20.802 -10.198  1.00 95.28           C  
ATOM   2551  HB1 ALA A 165      -5.725 -19.970  -9.897  1.00 95.28           H  
ATOM   2552  HB2 ALA A 165      -4.241 -20.407 -10.759  1.00 95.28           H  
ATOM   2553  HB3 ALA A 165      -4.717 -21.311  -9.308  1.00 95.28           H  
ATOM   2554  O   ALA A 165      -8.066 -21.709 -10.007  1.00 95.28           O  
ATOM   2555  N   THR A 166      -7.014 -23.683 -10.020  1.00 96.41           N  
ATOM   2556  H   THR A 166      -6.190 -24.204 -10.282  1.00 96.41           H  
ATOM   2557  CA  THR A 166      -8.067 -24.351  -9.247  1.00 96.41           C  
ATOM   2558  HA  THR A 166      -9.030 -24.031  -9.643  1.00 96.41           H  
ATOM   2559  C   THR A 166      -8.003 -23.930  -7.778  1.00 96.41           C  
ATOM   2560  CB  THR A 166      -8.001 -25.880  -9.367  1.00 96.41           C  
ATOM   2561  HB  THR A 166      -8.879 -26.300  -8.877  1.00 96.41           H  
ATOM   2562  O   THR A 166      -6.966 -23.483  -7.284  1.00 96.41           O  
ATOM   2563  CG2 THR A 166      -7.980 -26.377 -10.812  1.00 96.41           C  
ATOM   2564 HG21 THR A 166      -7.074 -26.048 -11.321  1.00 96.41           H  
ATOM   2565 HG22 THR A 166      -8.845 -25.982 -11.345  1.00 96.41           H  
ATOM   2566 HG23 THR A 166      -8.024 -27.466 -10.826  1.00 96.41           H  
ATOM   2567  OG1 THR A 166      -6.861 -26.373  -8.714  1.00 96.41           O  
ATOM   2568  HG1 THR A 166      -6.353 -26.870  -9.358  1.00 96.41           H  
ATOM   2569  N   ALA A 167      -9.095 -24.134  -7.036  1.00 96.84           N  
ATOM   2570  H   ALA A 167      -9.943 -24.454  -7.481  1.00 96.84           H  
ATOM   2571  CA  ALA A 167      -9.109 -23.887  -5.593  1.00 96.84           C  
ATOM   2572  HA  ALA A 167      -8.924 -22.827  -5.418  1.00 96.84           H  
ATOM   2573  C   ALA A 167      -8.012 -24.676  -4.848  1.00 96.84           C  
ATOM   2574  CB  ALA A 167     -10.501 -24.241  -5.059  1.00 96.84           C  
ATOM   2575  HB1 ALA A 167     -10.541 -24.037  -3.989  1.00 96.84           H  
ATOM   2576  HB2 ALA A 167     -10.713 -25.297  -5.227  1.00 96.84           H  
ATOM   2577  HB3 ALA A 167     -11.255 -23.633  -5.559  1.00 96.84           H  
ATOM   2578  O   ALA A 167      -7.453 -24.180  -3.871  1.00 96.84           O  
ATOM   2579  N   GLU A 168      -7.674 -25.877  -5.328  1.00 97.14           N  
ATOM   2580  H   GLU A 168      -8.124 -26.211  -6.169  1.00 97.14           H  
ATOM   2581  CA  GLU A 168      -6.587 -26.686  -4.777  1.00 97.14           C  
ATOM   2582  HA  GLU A 168      -6.711 -26.754  -3.696  1.00 97.14           H  
ATOM   2583  C   GLU A 168      -5.216 -26.049  -5.039  1.00 97.14           C  
ATOM   2584  CB  GLU A 168      -6.668 -28.104  -5.359  1.00 97.14           C  
ATOM   2585  HB2 GLU A 168      -6.453 -28.072  -6.427  1.00 97.14           H  
ATOM   2586  HB3 GLU A 168      -7.679 -28.485  -5.214  1.00 97.14           H  
ATOM   2587  O   GLU A 168      -4.426 -25.905  -4.107  1.00 97.14           O  
ATOM   2588  CG  GLU A 168      -5.675 -29.044  -4.660  1.00 97.14           C  
ATOM   2589  HG2 GLU A 168      -5.926 -29.097  -3.601  1.00 97.14           H  
ATOM   2590  HG3 GLU A 168      -4.674 -28.621  -4.747  1.00 97.14           H  
ATOM   2591  CD  GLU A 168      -5.653 -30.459  -5.249  1.00 97.14           C  
ATOM   2592  OE1 GLU A 168      -4.636 -31.146  -4.991  1.00 97.14           O  
ATOM   2593  OE2 GLU A 168      -6.628 -30.836  -5.936  1.00 97.14           O  
ATOM   2594  N   MET A 169      -4.954 -25.596  -6.269  1.00 97.58           N  
ATOM   2595  H   MET A 169      -5.656 -25.709  -6.987  1.00 97.58           H  
ATOM   2596  CA  MET A 169      -3.704 -24.908  -6.620  1.00 97.58           C  
ATOM   2597  HA  MET A 169      -2.859 -25.563  -6.409  1.00 97.58           H  
ATOM   2598  C   MET A 169      -3.522 -23.630  -5.796  1.00 97.58           C  
ATOM   2599  CB  MET A 169      -3.694 -24.562  -8.113  1.00 97.58           C  
ATOM   2600  HB2 MET A 169      -2.812 -23.959  -8.327  1.00 97.58           H  
ATOM   2601  HB3 MET A 169      -4.579 -23.972  -8.353  1.00 97.58           H  
ATOM   2602  O   MET A 169      -2.441 -23.384  -5.268  1.00 97.58           O  
ATOM   2603  CG  MET A 169      -3.661 -25.805  -9.006  1.00 97.58           C  
ATOM   2604  HG2 MET A 169      -2.684 -26.280  -8.924  1.00 97.58           H  
ATOM   2605  HG3 MET A 169      -4.396 -26.529  -8.653  1.00 97.58           H  
ATOM   2606  SD  MET A 169      -3.994 -25.456 -10.751  1.00 97.58           S  
ATOM   2607  CE  MET A 169      -2.378 -24.772 -11.177  1.00 97.58           C  
ATOM   2608  HE1 MET A 169      -2.208 -23.878 -10.577  1.00 97.58           H  
ATOM   2609  HE2 MET A 169      -2.358 -24.523 -12.238  1.00 97.58           H  
ATOM   2610  HE3 MET A 169      -1.597 -25.502 -10.963  1.00 97.58           H  
ATOM   2611  N   LEU A 170      -4.588 -22.845  -5.609  1.00 97.59           N  
ATOM   2612  H   LEU A 170      -5.445 -23.084  -6.088  1.00 97.59           H  
ATOM   2613  CA  LEU A 170      -4.549 -21.636  -4.780  1.00 97.59           C  
ATOM   2614  HA  LEU A 170      -3.689 -21.036  -5.078  1.00 97.59           H  
ATOM   2615  C   LEU A 170      -4.349 -21.950  -3.292  1.00 97.59           C  
ATOM   2616  CB  LEU A 170      -5.835 -20.820  -4.993  1.00 97.59           C  
ATOM   2617  HB2 LEU A 170      -5.821 -19.977  -4.302  1.00 97.59           H  
ATOM   2618  HB3 LEU A 170      -6.691 -21.449  -4.748  1.00 97.59           H  
ATOM   2619  O   LEU A 170      -3.680 -21.197  -2.586  1.00 97.59           O  
ATOM   2620  CG  LEU A 170      -6.016 -20.262  -6.415  1.00 97.59           C  
ATOM   2621  HG  LEU A 170      -5.998 -21.079  -7.136  1.00 97.59           H  
ATOM   2622  CD1 LEU A 170      -7.372 -19.561  -6.511  1.00 97.59           C  
ATOM   2623 HD11 LEU A 170      -8.172 -20.261  -6.271  1.00 97.59           H  
ATOM   2624 HD12 LEU A 170      -7.407 -18.700  -5.844  1.00 97.59           H  
ATOM   2625 HD13 LEU A 170      -7.521 -19.215  -7.534  1.00 97.59           H  
ATOM   2626  CD2 LEU A 170      -4.917 -19.266  -6.782  1.00 97.59           C  
ATOM   2627 HD21 LEU A 170      -4.943 -18.398  -6.122  1.00 97.59           H  
ATOM   2628 HD22 LEU A 170      -5.054 -18.933  -7.811  1.00 97.59           H  
ATOM   2629 HD23 LEU A 170      -3.933 -19.731  -6.734  1.00 97.59           H  
ATOM   2630  N   ALA A 171      -4.896 -23.060  -2.791  1.00 95.98           N  
ATOM   2631  H   ALA A 171      -5.464 -23.641  -3.391  1.00 95.98           H  
ATOM   2632  CA  ALA A 171      -4.637 -23.507  -1.424  1.00 95.98           C  
ATOM   2633  HA  ALA A 171      -4.823 -22.675  -0.745  1.00 95.98           H  
ATOM   2634  C   ALA A 171      -3.169 -23.930  -1.233  1.00 95.98           C  
ATOM   2635  CB  ALA A 171      -5.611 -24.638  -1.073  1.00 95.98           C  
ATOM   2636  HB1 ALA A 171      -5.465 -24.936  -0.035  1.00 95.98           H  
ATOM   2637  HB2 ALA A 171      -5.436 -25.499  -1.718  1.00 95.98           H  
ATOM   2638  HB3 ALA A 171      -6.637 -24.296  -1.205  1.00 95.98           H  
ATOM   2639  O   ALA A 171      -2.567 -23.596  -0.209  1.00 95.98           O  
ATOM   2640  N   LYS A 172      -2.580 -24.615  -2.223  1.00 96.40           N  
ATOM   2641  H   LYS A 172      -3.144 -24.883  -3.017  1.00 96.40           H  
ATOM   2642  CA  LYS A 172      -1.151 -24.964  -2.240  1.00 96.40           C  
ATOM   2643  HA  LYS A 172      -0.889 -25.463  -1.307  1.00 96.40           H  
ATOM   2644  C   LYS A 172      -0.268 -23.717  -2.310  1.00 96.40           C  
ATOM   2645  CB  LYS A 172      -0.845 -25.928  -3.399  1.00 96.40           C  
ATOM   2646  HB2 LYS A 172       0.238 -26.024  -3.482  1.00 96.40           H  
ATOM   2647  HB3 LYS A 172      -1.222 -25.512  -4.334  1.00 96.40           H  
ATOM   2648  O   LYS A 172       0.644 -23.597  -1.497  1.00 96.40           O  
ATOM   2649  CG  LYS A 172      -1.434 -27.331  -3.183  1.00 96.40           C  
ATOM   2650  HG2 LYS A 172      -2.505 -27.252  -2.995  1.00 96.40           H  
ATOM   2651  HG3 LYS A 172      -0.964 -27.784  -2.310  1.00 96.40           H  
ATOM   2652  CD  LYS A 172      -1.210 -28.236  -4.403  1.00 96.40           C  
ATOM   2653  HD2 LYS A 172      -0.142 -28.394  -4.555  1.00 96.40           H  
ATOM   2654  HD3 LYS A 172      -1.623 -27.756  -5.290  1.00 96.40           H  
ATOM   2655  CE  LYS A 172      -1.913 -29.582  -4.173  1.00 96.40           C  
ATOM   2656  HE2 LYS A 172      -2.948 -29.393  -3.890  1.00 96.40           H  
ATOM   2657  HE3 LYS A 172      -1.414 -30.106  -3.358  1.00 96.40           H  
ATOM   2658  NZ  LYS A 172      -1.904 -30.449  -5.374  1.00 96.40           N  
ATOM   2659  HZ1 LYS A 172      -2.658 -31.120  -5.340  1.00 96.40           H  
ATOM   2660  HZ2 LYS A 172      -1.008 -30.913  -5.432  1.00 96.40           H  
ATOM   2661  HZ3 LYS A 172      -1.970 -29.908  -6.224  1.00 96.40           H  
ATOM   2662  N   ALA A 173      -0.604 -22.750  -3.168  1.00 97.10           N  
ATOM   2663  H   ALA A 173      -1.329 -22.948  -3.843  1.00 97.10           H  
ATOM   2664  CA  ALA A 173       0.081 -21.458  -3.262  1.00 97.10           C  
ATOM   2665  HA  ALA A 173       1.114 -21.632  -3.566  1.00 97.10           H  
ATOM   2666  C   ALA A 173       0.106 -20.720  -1.915  1.00 97.10           C  
ATOM   2667  CB  ALA A 173      -0.607 -20.602  -4.334  1.00 97.10           C  
ATOM   2668  HB1 ALA A 173      -1.646 -20.412  -4.065  1.00 97.10           H  
ATOM   2669  HB2 ALA A 173      -0.095 -19.645  -4.428  1.00 97.10           H  
ATOM   2670  HB3 ALA A 173      -0.579 -21.109  -5.299  1.00 97.10           H  
ATOM   2671  O   ALA A 173       1.172 -20.376  -1.412  1.00 97.10           O  
ATOM   2672  N   ARG A 174      -1.056 -20.551  -1.268  1.00 95.24           N  
ATOM   2673  H   ARG A 174      -1.906 -20.822  -1.741  1.00 95.24           H  
ATOM   2674  CA  ARG A 174      -1.142 -19.906   0.055  1.00 95.24           C  
ATOM   2675  HA  ARG A 174      -0.720 -18.903  -0.001  1.00 95.24           H  
ATOM   2676  C   ARG A 174      -0.329 -20.643   1.114  1.00 95.24           C  
ATOM   2677  CB  ARG A 174      -2.603 -19.799   0.498  1.00 95.24           C  
ATOM   2678  HB2 ARG A 174      -3.094 -20.766   0.386  1.00 95.24           H  
ATOM   2679  HB3 ARG A 174      -2.630 -19.512   1.549  1.00 95.24           H  
ATOM   2680  O   ARG A 174       0.371 -20.017   1.903  1.00 95.24           O  
ATOM   2681  CG  ARG A 174      -3.351 -18.735  -0.306  1.00 95.24           C  
ATOM   2682  HG2 ARG A 174      -3.329 -18.971  -1.370  1.00 95.24           H  
ATOM   2683  HG3 ARG A 174      -2.874 -17.766  -0.155  1.00 95.24           H  
ATOM   2684  CD  ARG A 174      -4.797 -18.668   0.178  1.00 95.24           C  
ATOM   2685  HD2 ARG A 174      -5.263 -19.650   0.090  1.00 95.24           H  
ATOM   2686  HD3 ARG A 174      -4.796 -18.374   1.228  1.00 95.24           H  
ATOM   2687  NE  ARG A 174      -5.535 -17.654  -0.581  1.00 95.24           N  
ATOM   2688  HE  ARG A 174      -5.231 -16.712  -0.382  1.00 95.24           H  
ATOM   2689  NH1 ARG A 174      -6.835 -19.026  -1.882  1.00 95.24           N  
ATOM   2690 HH11 ARG A 174      -7.485 -19.118  -2.650  1.00 95.24           H  
ATOM   2691 HH12 ARG A 174      -6.337 -19.816  -1.498  1.00 95.24           H  
ATOM   2692  NH2 ARG A 174      -6.935 -16.806  -2.142  1.00 95.24           N  
ATOM   2693 HH21 ARG A 174      -7.578 -16.887  -2.917  1.00 95.24           H  
ATOM   2694 HH22 ARG A 174      -6.561 -15.897  -1.911  1.00 95.24           H  
ATOM   2695  CZ  ARG A 174      -6.434 -17.835  -1.525  1.00 95.24           C  
ATOM   2696  N   ARG A 175      -0.376 -21.980   1.115  1.00 94.23           N  
ATOM   2697  H   ARG A 175      -0.963 -22.432   0.428  1.00 94.23           H  
ATOM   2698  CA  ARG A 175       0.424 -22.799   2.036  1.00 94.23           C  
ATOM   2699  HA  ARG A 175       0.239 -22.450   3.052  1.00 94.23           H  
ATOM   2700  C   ARG A 175       1.926 -22.622   1.803  1.00 94.23           C  
ATOM   2701  CB  ARG A 175      -0.001 -24.266   1.911  1.00 94.23           C  
ATOM   2702  HB2 ARG A 175      -1.075 -24.339   2.081  1.00 94.23           H  
ATOM   2703  HB3 ARG A 175       0.217 -24.624   0.905  1.00 94.23           H  
ATOM   2704  O   ARG A 175       2.669 -22.573   2.779  1.00 94.23           O  
ATOM   2705  CG  ARG A 175       0.729 -25.147   2.933  1.00 94.23           C  
ATOM   2706  HG2 ARG A 175       1.805 -25.097   2.763  1.00 94.23           H  
ATOM   2707  HG3 ARG A 175       0.509 -24.795   3.941  1.00 94.23           H  
ATOM   2708  CD  ARG A 175       0.288 -26.601   2.785  1.00 94.23           C  
ATOM   2709  HD2 ARG A 175      -0.781 -26.672   2.987  1.00 94.23           H  
ATOM   2710  HD3 ARG A 175       0.478 -26.914   1.759  1.00 94.23           H  
ATOM   2711  NE  ARG A 175       1.037 -27.470   3.712  1.00 94.23           N  
ATOM   2712  HE  ARG A 175       1.723 -27.011   4.294  1.00 94.23           H  
ATOM   2713  NH1 ARG A 175       0.195 -29.466   2.963  1.00 94.23           N  
ATOM   2714 HH11 ARG A 175       0.248 -30.474   2.913  1.00 94.23           H  
ATOM   2715 HH12 ARG A 175      -0.319 -28.964   2.253  1.00 94.23           H  
ATOM   2716  NH2 ARG A 175       1.751 -29.454   4.564  1.00 94.23           N  
ATOM   2717 HH21 ARG A 175       1.774 -30.462   4.512  1.00 94.23           H  
ATOM   2718 HH22 ARG A 175       2.438 -28.962   5.116  1.00 94.23           H  
ATOM   2719  CZ  ARG A 175       0.988 -28.788   3.744  1.00 94.23           C  
ATOM   2720  N   PHE A 176       2.359 -22.536   0.547  1.00 95.75           N  
ATOM   2721  H   PHE A 176       1.693 -22.627  -0.207  1.00 95.75           H  
ATOM   2722  CA  PHE A 176       3.750 -22.263   0.194  1.00 95.75           C  
ATOM   2723  HA  PHE A 176       4.393 -22.999   0.675  1.00 95.75           H  
ATOM   2724  C   PHE A 176       4.180 -20.884   0.709  1.00 95.75           C  
ATOM   2725  CB  PHE A 176       3.922 -22.401  -1.326  1.00 95.75           C  
ATOM   2726  HB2 PHE A 176       3.246 -21.720  -1.842  1.00 95.75           H  
ATOM   2727  HB3 PHE A 176       3.648 -23.414  -1.623  1.00 95.75           H  
ATOM   2728  O   PHE A 176       5.175 -20.785   1.422  1.00 95.75           O  
ATOM   2729  CG  PHE A 176       5.330 -22.120  -1.800  1.00 95.75           C  
ATOM   2730  CD1 PHE A 176       5.699 -20.816  -2.178  1.00 95.75           C  
ATOM   2731  HD1 PHE A 176       4.978 -20.012  -2.138  1.00 95.75           H  
ATOM   2732  CD2 PHE A 176       6.277 -23.159  -1.852  1.00 95.75           C  
ATOM   2733  HD2 PHE A 176       5.996 -24.167  -1.586  1.00 95.75           H  
ATOM   2734  CE1 PHE A 176       7.010 -20.551  -2.604  1.00 95.75           C  
ATOM   2735  HE1 PHE A 176       7.285 -19.550  -2.903  1.00 95.75           H  
ATOM   2736  CE2 PHE A 176       7.589 -22.893  -2.280  1.00 95.75           C  
ATOM   2737  HE2 PHE A 176       8.307 -23.696  -2.355  1.00 95.75           H  
ATOM   2738  CZ  PHE A 176       7.956 -21.588  -2.649  1.00 95.75           C  
ATOM   2739  HZ  PHE A 176       8.963 -21.384  -2.983  1.00 95.75           H  
ATOM   2740  N   MET A 177       3.378 -19.846   0.444  1.00 96.01           N  
ATOM   2741  H   MET A 177       2.576 -20.004  -0.148  1.00 96.01           H  
ATOM   2742  CA  MET A 177       3.690 -18.466   0.826  1.00 96.01           C  
ATOM   2743  HA  MET A 177       4.678 -18.216   0.440  1.00 96.01           H  
ATOM   2744  C   MET A 177       3.732 -18.233   2.338  1.00 96.01           C  
ATOM   2745  CB  MET A 177       2.666 -17.509   0.211  1.00 96.01           C  
ATOM   2746  HB2 MET A 177       2.859 -16.512   0.607  1.00 96.01           H  
ATOM   2747  HB3 MET A 177       1.657 -17.816   0.488  1.00 96.01           H  
ATOM   2748  O   MET A 177       4.630 -17.551   2.826  1.00 96.01           O  
ATOM   2749  CG  MET A 177       2.797 -17.422  -1.304  1.00 96.01           C  
ATOM   2750  HG2 MET A 177       2.528 -18.373  -1.762  1.00 96.01           H  
ATOM   2751  HG3 MET A 177       3.851 -17.231  -1.509  1.00 96.01           H  
ATOM   2752  SD  MET A 177       1.834 -16.098  -2.081  1.00 96.01           S  
ATOM   2753  CE  MET A 177       0.149 -16.539  -1.589  1.00 96.01           C  
ATOM   2754  HE1 MET A 177      -0.120 -17.512  -2.000  1.00 96.01           H  
ATOM   2755  HE2 MET A 177       0.064 -16.551  -0.503  1.00 96.01           H  
ATOM   2756  HE3 MET A 177      -0.530 -15.773  -1.964  1.00 96.01           H  
ATOM   2757  N   SER A 178       2.783 -18.784   3.104  1.00 91.90           N  
ATOM   2758  H   SER A 178       2.015 -19.269   2.662  1.00 91.90           H  
ATOM   2759  CA  SER A 178       2.795 -18.666   4.572  1.00 91.90           C  
ATOM   2760  HA  SER A 178       2.949 -17.623   4.848  1.00 91.90           H  
ATOM   2761  C   SER A 178       3.921 -19.478   5.221  1.00 91.90           C  
ATOM   2762  CB  SER A 178       1.464 -19.133   5.168  1.00 91.90           C  
ATOM   2763  HB2 SER A 178       1.482 -18.957   6.244  1.00 91.90           H  
ATOM   2764  HB3 SER A 178       1.348 -20.202   4.993  1.00 91.90           H  
ATOM   2765  O   SER A 178       4.294 -19.228   6.365  1.00 91.90           O  
ATOM   2766  OG  SER A 178       0.356 -18.454   4.610  1.00 91.90           O  
ATOM   2767  HG  SER A 178       0.602 -17.542   4.438  1.00 91.90           H  
ATOM   2768  N   GLY A 179       4.463 -20.473   4.516  1.00 84.51           N  
ATOM   2769  H   GLY A 179       4.158 -20.616   3.563  1.00 84.51           H  
ATOM   2770  CA  GLY A 179       5.447 -21.393   5.066  1.00 84.51           C  
ATOM   2771  HA2 GLY A 179       5.761 -22.086   4.285  1.00 84.51           H  
ATOM   2772  HA3 GLY A 179       6.311 -20.805   5.375  1.00 84.51           H  
ATOM   2773  C   GLY A 179       4.914 -22.202   6.264  1.00 84.51           C  
ATOM   2774  O   GLY A 179       3.703 -22.367   6.444  1.00 84.51           O  
ATOM   2775  N   PRO A 180       5.813 -22.761   7.096  1.00 79.00           N  
ATOM   2776  CA  PRO A 180       5.422 -23.571   8.250  1.00 79.00           C  
ATOM   2777  HA  PRO A 180       4.659 -24.292   7.957  1.00 79.00           H  
ATOM   2778  C   PRO A 180       4.861 -22.738   9.412  1.00 79.00           C  
ATOM   2779  CB  PRO A 180       6.697 -24.319   8.650  1.00 79.00           C  
ATOM   2780  HB2 PRO A 180       6.741 -24.521   9.720  1.00 79.00           H  
ATOM   2781  HB3 PRO A 180       6.759 -25.251   8.088  1.00 79.00           H  
ATOM   2782  O   PRO A 180       4.095 -23.263  10.220  1.00 79.00           O  
ATOM   2783  CG  PRO A 180       7.823 -23.385   8.203  1.00 79.00           C  
ATOM   2784  HG2 PRO A 180       8.743 -23.931   7.991  1.00 79.00           H  
ATOM   2785  HG3 PRO A 180       7.996 -22.630   8.969  1.00 79.00           H  
ATOM   2786  CD  PRO A 180       7.260 -22.719   6.949  1.00 79.00           C  
ATOM   2787  HD2 PRO A 180       7.551 -23.287   6.066  1.00 79.00           H  
ATOM   2788  HD3 PRO A 180       7.626 -21.695   6.878  1.00 79.00           H  
ATOM   2789  N   ASP A 181       5.233 -21.459   9.498  1.00 75.68           N  
ATOM   2790  H   ASP A 181       5.755 -21.052   8.735  1.00 75.68           H  
ATOM   2791  CA  ASP A 181       4.793 -20.548  10.550  1.00 75.68           C  
ATOM   2792  HA  ASP A 181       4.370 -21.125  11.373  1.00 75.68           H  
ATOM   2793  C   ASP A 181       3.705 -19.605  10.033  1.00 75.68           C  
ATOM   2794  CB  ASP A 181       5.984 -19.776  11.132  1.00 75.68           C  
ATOM   2795  HB2 ASP A 181       6.733 -20.491  11.473  1.00 75.68           H  
ATOM   2796  HB3 ASP A 181       6.435 -19.155  10.358  1.00 75.68           H  
ATOM   2797  O   ASP A 181       3.981 -18.595   9.393  1.00 75.68           O  
ATOM   2798  CG  ASP A 181       5.569 -18.896  12.320  1.00 75.68           C  
ATOM   2799  OD1 ASP A 181       4.365 -18.905  12.680  1.00 75.68           O  
ATOM   2800  OD2 ASP A 181       6.476 -18.246  12.879  1.00 75.68           O  
ATOM   2801  N   LYS A 182       2.454 -19.917  10.373  1.00 72.19           N  
ATOM   2802  H   LYS A 182       2.327 -20.738  10.948  1.00 72.19           H  
ATOM   2803  CA  LYS A 182       1.284 -19.124   9.972  1.00 72.19           C  
ATOM   2804  HA  LYS A 182       1.309 -18.986   8.892  1.00 72.19           H  
ATOM   2805  C   LYS A 182       1.254 -17.711  10.557  1.00 72.19           C  
ATOM   2806  CB  LYS A 182       0.000 -19.854  10.373  1.00 72.19           C  
ATOM   2807  HB2 LYS A 182      -0.848 -19.209  10.142  1.00 72.19           H  
ATOM   2808  HB3 LYS A 182       0.008 -20.036  11.448  1.00 72.19           H  
ATOM   2809  O   LYS A 182       0.439 -16.912  10.109  1.00 72.19           O  
ATOM   2810  CG  LYS A 182      -0.179 -21.177   9.625  1.00 72.19           C  
ATOM   2811  HG2 LYS A 182      -0.125 -20.993   8.552  1.00 72.19           H  
ATOM   2812  HG3 LYS A 182       0.603 -21.881   9.910  1.00 72.19           H  
ATOM   2813  CD  LYS A 182      -1.550 -21.758   9.973  1.00 72.19           C  
ATOM   2814  HD2 LYS A 182      -2.318 -21.031   9.711  1.00 72.19           H  
ATOM   2815  HD3 LYS A 182      -1.595 -21.961  11.043  1.00 72.19           H  
ATOM   2816  CE  LYS A 182      -1.774 -23.046   9.184  1.00 72.19           C  
ATOM   2817  HE2 LYS A 182      -1.613 -22.830   8.128  1.00 72.19           H  
ATOM   2818  HE3 LYS A 182      -1.029 -23.780   9.493  1.00 72.19           H  
ATOM   2819  NZ  LYS A 182      -3.148 -23.558   9.401  1.00 72.19           N  
ATOM   2820  HZ1 LYS A 182      -3.297 -23.753  10.381  1.00 72.19           H  
ATOM   2821  HZ2 LYS A 182      -3.815 -22.859   9.106  1.00 72.19           H  
ATOM   2822  HZ3 LYS A 182      -3.300 -24.397   8.860  1.00 72.19           H  
ATOM   2823  N   ALA A 183       2.062 -17.415  11.576  1.00 71.92           N  
ATOM   2824  H   ALA A 183       2.741 -18.094  11.890  1.00 71.92           H  
ATOM   2825  CA  ALA A 183       2.163 -16.066  12.125  1.00 71.92           C  
ATOM   2826  HA  ALA A 183       1.177 -15.601  12.117  1.00 71.92           H  
ATOM   2827  C   ALA A 183       3.086 -15.168  11.287  1.00 71.92           C  
ATOM   2828  CB  ALA A 183       2.632 -16.164  13.579  1.00 71.92           C  
ATOM   2829  HB1 ALA A 183       1.961 -16.811  14.146  1.00 71.92           H  
ATOM   2830  HB2 ALA A 183       3.642 -16.571  13.618  1.00 71.92           H  
ATOM   2831  HB3 ALA A 183       2.636 -15.171  14.027  1.00 71.92           H  
ATOM   2832  O   ALA A 183       3.068 -13.947  11.448  1.00 71.92           O  
ATOM   2833  N   ARG A 184       3.895 -15.755  10.397  1.00 76.53           N  
ATOM   2834  H   ARG A 184       3.834 -16.754  10.266  1.00 76.53           H  
ATOM   2835  CA  ARG A 184       4.774 -15.006   9.504  1.00 76.53           C  
ATOM   2836  HA  ARG A 184       5.209 -14.185  10.075  1.00 76.53           H  
ATOM   2837  C   ARG A 184       3.964 -14.414   8.353  1.00 76.53           C  
ATOM   2838  CB  ARG A 184       5.899 -15.927   9.015  1.00 76.53           C  
ATOM   2839  HB2 ARG A 184       6.303 -16.477   9.865  1.00 76.53           H  
ATOM   2840  HB3 ARG A 184       5.482 -16.646   8.310  1.00 76.53           H  
ATOM   2841  O   ARG A 184       3.083 -15.066   7.797  1.00 76.53           O  
ATOM   2842  CG  ARG A 184       7.046 -15.157   8.344  1.00 76.53           C  
ATOM   2843  HG2 ARG A 184       7.526 -14.501   9.070  1.00 76.53           H  
ATOM   2844  HG3 ARG A 184       6.666 -14.556   7.518  1.00 76.53           H  
ATOM   2845  CD  ARG A 184       8.067 -16.156   7.798  1.00 76.53           C  
ATOM   2846  HD2 ARG A 184       8.499 -16.692   8.643  1.00 76.53           H  
ATOM   2847  HD3 ARG A 184       7.542 -16.869   7.164  1.00 76.53           H  
ATOM   2848  NE  ARG A 184       9.134 -15.513   6.998  1.00 76.53           N  
ATOM   2849  HE  ARG A 184       8.935 -14.615   6.581  1.00 76.53           H  
ATOM   2850  NH1 ARG A 184      10.589 -17.281   7.063  1.00 76.53           N  
ATOM   2851 HH11 ARG A 184       9.905 -17.788   7.605  1.00 76.53           H  
ATOM   2852 HH12 ARG A 184      11.447 -17.711   6.747  1.00 76.53           H  
ATOM   2853  NH2 ARG A 184      11.151 -15.493   5.901  1.00 76.53           N  
ATOM   2854 HH21 ARG A 184      10.845 -14.729   5.316  1.00 76.53           H  
ATOM   2855 HH22 ARG A 184      11.975 -15.975   5.570  1.00 76.53           H  
ATOM   2856  CZ  ARG A 184      10.278 -16.084   6.659  1.00 76.53           C  
ATOM   2857  N   ALA A 185       4.314 -13.188   7.966  1.00 85.75           N  
ATOM   2858  H   ALA A 185       5.020 -12.690   8.490  1.00 85.75           H  
ATOM   2859  CA  ALA A 185       3.837 -12.612   6.715  1.00 85.75           C  
ATOM   2860  HA  ALA A 185       2.754 -12.503   6.771  1.00 85.75           H  
ATOM   2861  C   ALA A 185       4.173 -13.552   5.548  1.00 85.75           C  
ATOM   2862  CB  ALA A 185       4.460 -11.224   6.522  1.00 85.75           C  
ATOM   2863  HB1 ALA A 185       4.195 -10.576   7.358  1.00 85.75           H  
ATOM   2864  HB2 ALA A 185       4.076 -10.781   5.604  1.00 85.75           H  
ATOM   2865  HB3 ALA A 185       5.545 -11.302   6.449  1.00 85.75           H  
ATOM   2866  O   ALA A 185       5.254 -14.143   5.526  1.00 85.75           O  
ATOM   2867  N   ALA A 186       3.251 -13.683   4.597  1.00 94.35           N  
ATOM   2868  H   ALA A 186       2.407 -13.131   4.655  1.00 94.35           H  
ATOM   2869  CA  ALA A 186       3.452 -14.473   3.392  1.00 94.35           C  
ATOM   2870  HA  ALA A 186       3.642 -15.506   3.684  1.00 94.35           H  
ATOM   2871  C   ALA A 186       4.675 -13.965   2.607  1.00 94.35           C  
ATOM   2872  CB  ALA A 186       2.150 -14.420   2.583  1.00 94.35           C  
ATOM   2873  HB1 ALA A 186       1.736 -13.411   2.599  1.00 94.35           H  
ATOM   2874  HB2 ALA A 186       1.417 -15.103   3.011  1.00 94.35           H  
ATOM   2875  HB3 ALA A 186       2.333 -14.686   1.542  1.00 94.35           H  
ATOM   2876  O   ALA A 186       4.911 -12.756   2.540  1.00 94.35           O  
ATOM   2877  N   GLN A 187       5.477 -14.873   2.044  1.00 96.09           N  
ATOM   2878  H   GLN A 187       5.259 -15.854   2.145  1.00 96.09           H  
ATOM   2879  CA  GLN A 187       6.682 -14.517   1.288  1.00 96.09           C  
ATOM   2880  HA  GLN A 187       6.555 -13.491   0.942  1.00 96.09           H  
ATOM   2881  C   GLN A 187       6.874 -15.372   0.038  1.00 96.09           C  
ATOM   2882  CB  GLN A 187       7.947 -14.582   2.165  1.00 96.09           C  
ATOM   2883  HB2 GLN A 187       8.100 -15.604   2.511  1.00 96.09           H  
ATOM   2884  HB3 GLN A 187       8.806 -14.286   1.563  1.00 96.09           H  
ATOM   2885  O   GLN A 187       6.395 -16.503  -0.036  1.00 96.09           O  
ATOM   2886  CG  GLN A 187       7.851 -13.643   3.372  1.00 96.09           C  
ATOM   2887  HG2 GLN A 187       7.571 -12.644   3.037  1.00 96.09           H  
ATOM   2888  HG3 GLN A 187       7.075 -14.024   4.036  1.00 96.09           H  
ATOM   2889  CD  GLN A 187       9.117 -13.523   4.190  1.00 96.09           C  
ATOM   2890  NE2 GLN A 187       9.064 -12.851   5.322  1.00 96.09           N  
ATOM   2891 HE21 GLN A 187       9.949 -12.509   5.669  1.00 96.09           H  
ATOM   2892 HE22 GLN A 187       8.209 -12.347   5.508  1.00 96.09           H  
ATOM   2893  OE1 GLN A 187      10.174 -14.040   3.887  1.00 96.09           O  
ATOM   2894  N   LEU A 188       7.616 -14.833  -0.930  1.00 97.59           N  
ATOM   2895  H   LEU A 188       7.964 -13.896  -0.788  1.00 97.59           H  
ATOM   2896  CA  LEU A 188       7.966 -15.501  -2.182  1.00 97.59           C  
ATOM   2897  HA  LEU A 188       7.727 -16.560  -2.086  1.00 97.59           H  
ATOM   2898  C   LEU A 188       9.468 -15.354  -2.487  1.00 97.59           C  
ATOM   2899  CB  LEU A 188       7.124 -14.913  -3.327  1.00 97.59           C  
ATOM   2900  HB2 LEU A 188       7.531 -15.263  -4.276  1.00 97.59           H  
ATOM   2901  HB3 LEU A 188       7.228 -13.828  -3.309  1.00 97.59           H  
ATOM   2902  O   LEU A 188       9.974 -14.229  -2.457  1.00 97.59           O  
ATOM   2903  CG  LEU A 188       5.629 -15.273  -3.272  1.00 97.59           C  
ATOM   2904  HG  LEU A 188       5.213 -15.002  -2.302  1.00 97.59           H  
ATOM   2905  CD1 LEU A 188       4.881 -14.492  -4.348  1.00 97.59           C  
ATOM   2906 HD11 LEU A 188       3.814 -14.704  -4.279  1.00 97.59           H  
ATOM   2907 HD12 LEU A 188       5.238 -14.764  -5.341  1.00 97.59           H  
ATOM   2908 HD13 LEU A 188       5.032 -13.424  -4.190  1.00 97.59           H  
ATOM   2909  CD2 LEU A 188       5.394 -16.761  -3.528  1.00 97.59           C  
ATOM   2910 HD21 LEU A 188       5.807 -17.359  -2.715  1.00 97.59           H  
ATOM   2911 HD22 LEU A 188       4.322 -16.947  -3.595  1.00 97.59           H  
ATOM   2912 HD23 LEU A 188       5.844 -17.056  -4.477  1.00 97.59           H  
ATOM   2913  N   PRO A 189      10.178 -16.449  -2.823  1.00 97.84           N  
ATOM   2914  CA  PRO A 189      11.582 -16.400  -3.227  1.00 97.84           C  
ATOM   2915  HA  PRO A 189      12.134 -15.689  -2.612  1.00 97.84           H  
ATOM   2916  C   PRO A 189      11.708 -15.989  -4.703  1.00 97.84           C  
ATOM   2917  CB  PRO A 189      12.108 -17.813  -2.953  1.00 97.84           C  
ATOM   2918  HB2 PRO A 189      12.944 -18.077  -3.600  1.00 97.84           H  
ATOM   2919  HB3 PRO A 189      12.404 -17.885  -1.906  1.00 97.84           H  
ATOM   2920  O   PRO A 189      11.644 -16.817  -5.609  1.00 97.84           O  
ATOM   2921  CG  PRO A 189      10.891 -18.706  -3.201  1.00 97.84           C  
ATOM   2922  HG2 PRO A 189      10.946 -19.630  -2.626  1.00 97.84           H  
ATOM   2923  HG3 PRO A 189      10.801 -18.929  -4.264  1.00 97.84           H  
ATOM   2924  CD  PRO A 189       9.719 -17.833  -2.755  1.00 97.84           C  
ATOM   2925  HD2 PRO A 189       9.453 -18.077  -1.726  1.00 97.84           H  
ATOM   2926  HD3 PRO A 189       8.867 -17.993  -3.415  1.00 97.84           H  
ATOM   2927  N   VAL A 190      11.891 -14.701  -4.975  1.00 98.10           N  
ATOM   2928  H   VAL A 190      12.038 -14.060  -4.208  1.00 98.10           H  
ATOM   2929  CA  VAL A 190      11.942 -14.166  -6.342  1.00 98.10           C  
ATOM   2930  HA  VAL A 190      11.128 -14.618  -6.908  1.00 98.10           H  
ATOM   2931  C   VAL A 190      13.253 -14.552  -7.029  1.00 98.10           C  
ATOM   2932  CB  VAL A 190      11.718 -12.642  -6.352  1.00 98.10           C  
ATOM   2933  HB  VAL A 190      12.503 -12.143  -5.784  1.00 98.10           H  
ATOM   2934  O   VAL A 190      14.345 -14.293  -6.516  1.00 98.10           O  
ATOM   2935  CG1 VAL A 190      11.740 -12.099  -7.782  1.00 98.10           C  
ATOM   2936 HG11 VAL A 190      11.049 -12.670  -8.401  1.00 98.10           H  
ATOM   2937 HG12 VAL A 190      12.746 -12.165  -8.197  1.00 98.10           H  
ATOM   2938 HG13 VAL A 190      11.439 -11.051  -7.786  1.00 98.10           H  
ATOM   2939  CG2 VAL A 190      10.358 -12.298  -5.736  1.00 98.10           C  
ATOM   2940 HG21 VAL A 190       9.567 -12.852  -6.241  1.00 98.10           H  
ATOM   2941 HG22 VAL A 190      10.355 -12.556  -4.677  1.00 98.10           H  
ATOM   2942 HG23 VAL A 190      10.168 -11.228  -5.828  1.00 98.10           H  
ATOM   2943  N   ARG A 191      13.155 -15.157  -8.219  1.00 98.60           N  
ATOM   2944  H   ARG A 191      12.225 -15.386  -8.537  1.00 98.60           H  
ATOM   2945  CA  ARG A 191      14.298 -15.603  -9.045  1.00 98.60           C  
ATOM   2946  HA  ARG A 191      15.221 -15.487  -8.477  1.00 98.60           H  
ATOM   2947  C   ARG A 191      14.515 -14.766 -10.303  1.00 98.60           C  
ATOM   2948  CB  ARG A 191      14.123 -17.087  -9.411  1.00 98.60           C  
ATOM   2949  HB2 ARG A 191      13.237 -17.198 -10.036  1.00 98.60           H  
ATOM   2950  HB3 ARG A 191      14.985 -17.407  -9.996  1.00 98.60           H  
ATOM   2951  O   ARG A 191      15.613 -14.766 -10.849  1.00 98.60           O  
ATOM   2952  CG  ARG A 191      13.984 -18.027  -8.204  1.00 98.60           C  
ATOM   2953  HG2 ARG A 191      13.044 -17.832  -7.689  1.00 98.60           H  
ATOM   2954  HG3 ARG A 191      13.963 -19.054  -8.567  1.00 98.60           H  
ATOM   2955  CD  ARG A 191      15.140 -17.869  -7.216  1.00 98.60           C  
ATOM   2956  HD2 ARG A 191      15.083 -16.878  -6.765  1.00 98.60           H  
ATOM   2957  HD3 ARG A 191      16.086 -17.975  -7.747  1.00 98.60           H  
ATOM   2958  NE  ARG A 191      15.055 -18.884  -6.165  1.00 98.60           N  
ATOM   2959  HE  ARG A 191      14.411 -19.648  -6.311  1.00 98.60           H  
ATOM   2960  NH1 ARG A 191      16.374 -17.877  -4.583  1.00 98.60           N  
ATOM   2961 HH11 ARG A 191      16.641 -17.820  -3.611  1.00 98.60           H  
ATOM   2962 HH12 ARG A 191      16.395 -17.058  -5.174  1.00 98.60           H  
ATOM   2963  NH2 ARG A 191      15.375 -19.844  -4.169  1.00 98.60           N  
ATOM   2964 HH21 ARG A 191      15.662 -19.845  -3.200  1.00 98.60           H  
ATOM   2965 HH22 ARG A 191      14.731 -20.530  -4.537  1.00 98.60           H  
ATOM   2966  CZ  ARG A 191      15.613 -18.860  -4.978  1.00 98.60           C  
ATOM   2967  N   GLY A 192      13.499 -14.028 -10.735  1.00 98.37           N  
ATOM   2968  H   GLY A 192      12.629 -14.091 -10.226  1.00 98.37           H  
ATOM   2969  CA  GLY A 192      13.570 -13.026 -11.798  1.00 98.37           C  
ATOM   2970  HA2 GLY A 192      14.586 -12.640 -11.885  1.00 98.37           H  
ATOM   2971  HA3 GLY A 192      13.273 -13.465 -12.750  1.00 98.37           H  
ATOM   2972  C   GLY A 192      12.622 -11.880 -11.474  1.00 98.37           C  
ATOM   2973  O   GLY A 192      11.579 -12.123 -10.874  1.00 98.37           O  
ATOM   2974  N   CYS A 193      12.998 -10.652 -11.814  1.00 97.63           N  
ATOM   2975  H   CYS A 193      13.831 -10.512 -12.368  1.00 97.63           H  
ATOM   2976  CA  CYS A 193      12.210  -9.458 -11.529  1.00 97.63           C  
ATOM   2977  HA  CYS A 193      11.148  -9.701 -11.506  1.00 97.63           H  
ATOM   2978  C   CYS A 193      12.457  -8.435 -12.636  1.00 97.63           C  
ATOM   2979  CB  CYS A 193      12.630  -8.909 -10.157  1.00 97.63           C  
ATOM   2980  HB2 CYS A 193      13.661  -8.560 -10.206  1.00 97.63           H  
ATOM   2981  HB3 CYS A 193      12.545  -9.698  -9.410  1.00 97.63           H  
ATOM   2982  O   CYS A 193      13.596  -8.003 -12.820  1.00 97.63           O  
ATOM   2983  SG  CYS A 193      11.556  -7.527  -9.679  1.00 97.63           S  
ATOM   2984  HG  CYS A 193      12.318  -7.045  -8.693  1.00 97.63           H  
ATOM   2985  N   ASP A 194      11.403  -8.070 -13.356  1.00 98.11           N  
ATOM   2986  H   ASP A 194      10.513  -8.506 -13.162  1.00 98.11           H  
ATOM   2987  CA  ASP A 194      11.448  -7.136 -14.474  1.00 98.11           C  
ATOM   2988  HA  ASP A 194      12.445  -6.704 -14.556  1.00 98.11           H  
ATOM   2989  C   ASP A 194      10.451  -6.004 -14.230  1.00 98.11           C  
ATOM   2990  CB  ASP A 194      11.161  -7.874 -15.787  1.00 98.11           C  
ATOM   2991  HB2 ASP A 194      11.076  -7.143 -16.591  1.00 98.11           H  
ATOM   2992  HB3 ASP A 194      10.213  -8.406 -15.710  1.00 98.11           H  
ATOM   2993  O   ASP A 194       9.236  -6.222 -14.164  1.00 98.11           O  
ATOM   2994  CG  ASP A 194      12.287  -8.854 -16.131  1.00 98.11           C  
ATOM   2995  OD1 ASP A 194      13.384  -8.394 -16.511  1.00 98.11           O  
ATOM   2996  OD2 ASP A 194      12.081 -10.081 -16.017  1.00 98.11           O  
ATOM   2997  N   LYS A 195      10.968  -4.779 -14.106  1.00 97.24           N  
ATOM   2998  H   LYS A 195      11.968  -4.670 -14.196  1.00 97.24           H  
ATOM   2999  CA  LYS A 195      10.144  -3.578 -13.960  1.00 97.24           C  
ATOM   3000  HA  LYS A 195       9.438  -3.735 -13.145  1.00 97.24           H  
ATOM   3001  C   LYS A 195       9.341  -3.341 -15.238  1.00 97.24           C  
ATOM   3002  CB  LYS A 195      11.029  -2.373 -13.614  1.00 97.24           C  
ATOM   3003  HB2 LYS A 195      11.687  -2.636 -12.786  1.00 97.24           H  
ATOM   3004  HB3 LYS A 195      11.644  -2.105 -14.473  1.00 97.24           H  
ATOM   3005  O   LYS A 195       9.922  -3.234 -16.316  1.00 97.24           O  
ATOM   3006  CG  LYS A 195      10.161  -1.176 -13.206  1.00 97.24           C  
ATOM   3007  HG2 LYS A 195       9.541  -0.867 -14.047  1.00 97.24           H  
ATOM   3008  HG3 LYS A 195       9.508  -1.476 -12.386  1.00 97.24           H  
ATOM   3009  CD  LYS A 195      11.015   0.011 -12.757  1.00 97.24           C  
ATOM   3010  HD2 LYS A 195      11.681  -0.302 -11.954  1.00 97.24           H  
ATOM   3011  HD3 LYS A 195      11.602   0.382 -13.597  1.00 97.24           H  
ATOM   3012  CE  LYS A 195      10.076   1.105 -12.244  1.00 97.24           C  
ATOM   3013  HE2 LYS A 195       9.384   1.391 -13.036  1.00 97.24           H  
ATOM   3014  HE3 LYS A 195       9.487   0.687 -11.428  1.00 97.24           H  
ATOM   3015  NZ  LYS A 195      10.823   2.282 -11.756  1.00 97.24           N  
ATOM   3016  HZ1 LYS A 195      10.236   2.962 -11.294  1.00 97.24           H  
ATOM   3017  HZ2 LYS A 195      11.382   2.740 -12.462  1.00 97.24           H  
ATOM   3018  HZ3 LYS A 195      11.466   2.025 -11.020  1.00 97.24           H  
ATOM   3019  N   GLN A 196       8.023  -3.247 -15.100  1.00 97.80           N  
ATOM   3020  H   GLN A 196       7.639  -3.299 -14.168  1.00 97.80           H  
ATOM   3021  CA  GLN A 196       7.099  -2.958 -16.199  1.00 97.80           C  
ATOM   3022  HA  GLN A 196       7.571  -3.197 -17.152  1.00 97.80           H  
ATOM   3023  C   GLN A 196       6.737  -1.471 -16.237  1.00 97.80           C  
ATOM   3024  CB  GLN A 196       5.829  -3.814 -16.057  1.00 97.80           C  
ATOM   3025  HB2 GLN A 196       5.172  -3.602 -16.901  1.00 97.80           H  
ATOM   3026  HB3 GLN A 196       5.305  -3.526 -15.146  1.00 97.80           H  
ATOM   3027  O   GLN A 196       6.694  -0.878 -17.310  1.00 97.80           O  
ATOM   3028  CG  GLN A 196       6.092  -5.327 -16.008  1.00 97.80           C  
ATOM   3029  HG2 GLN A 196       5.138  -5.849 -15.939  1.00 97.80           H  
ATOM   3030  HG3 GLN A 196       6.661  -5.566 -15.110  1.00 97.80           H  
ATOM   3031  CD  GLN A 196       6.829  -5.842 -17.239  1.00 97.80           C  
ATOM   3032  NE2 GLN A 196       7.967  -6.476 -17.062  1.00 97.80           N  
ATOM   3033 HE21 GLN A 196       8.353  -6.581 -16.135  1.00 97.80           H  
ATOM   3034 HE22 GLN A 196       8.427  -6.834 -17.887  1.00 97.80           H  
ATOM   3035  OE1 GLN A 196       6.395  -5.685 -18.370  1.00 97.80           O  
ATOM   3036  N   ASP A 197       6.515  -0.876 -15.063  1.00 96.29           N  
ATOM   3037  H   ASP A 197       6.593  -1.424 -14.218  1.00 96.29           H  
ATOM   3038  CA  ASP A 197       6.229   0.550 -14.878  1.00 96.29           C  
ATOM   3039  HA  ASP A 197       6.840   1.123 -15.576  1.00 96.29           H  
ATOM   3040  C   ASP A 197       6.601   0.976 -13.442  1.00 96.29           C  
ATOM   3041  CB  ASP A 197       4.742   0.828 -15.188  1.00 96.29           C  
ATOM   3042  HB2 ASP A 197       4.385   0.112 -15.929  1.00 96.29           H  
ATOM   3043  HB3 ASP A 197       4.151   0.689 -14.282  1.00 96.29           H  
ATOM   3044  O   ASP A 197       7.102   0.170 -12.649  1.00 96.29           O  
ATOM   3045  CG  ASP A 197       4.500   2.239 -15.744  1.00 96.29           C  
ATOM   3046  OD1 ASP A 197       5.317   3.141 -15.439  1.00 96.29           O  
ATOM   3047  OD2 ASP A 197       3.508   2.407 -16.487  1.00 96.29           O  
ATOM   3048  N   VAL A 198       6.383   2.239 -13.079  1.00 94.49           N  
ATOM   3049  H   VAL A 198       5.961   2.846 -13.766  1.00 94.49           H  
ATOM   3050  CA  VAL A 198       6.539   2.737 -11.705  1.00 94.49           C  
ATOM   3051  HA  VAL A 198       7.580   2.616 -11.404  1.00 94.49           H  
ATOM   3052  C   VAL A 198       5.665   1.919 -10.754  1.00 94.49           C  
ATOM   3053  CB  VAL A 198       6.192   4.234 -11.611  1.00 94.49           C  
ATOM   3054  HB  VAL A 198       5.166   4.395 -11.940  1.00 94.49           H  
ATOM   3055  O   VAL A 198       4.444   1.890 -10.877  1.00 94.49           O  
ATOM   3056  CG1 VAL A 198       6.336   4.737 -10.170  1.00 94.49           C  
ATOM   3057 HG11 VAL A 198       6.175   5.815 -10.134  1.00 94.49           H  
ATOM   3058 HG12 VAL A 198       5.593   4.271  -9.523  1.00 94.49           H  
ATOM   3059 HG13 VAL A 198       7.334   4.530  -9.786  1.00 94.49           H  
ATOM   3060  CG2 VAL A 198       7.129   5.062 -12.503  1.00 94.49           C  
ATOM   3061 HG21 VAL A 198       7.000   4.782 -13.548  1.00 94.49           H  
ATOM   3062 HG22 VAL A 198       8.166   4.913 -12.200  1.00 94.49           H  
ATOM   3063 HG23 VAL A 198       6.881   6.118 -12.401  1.00 94.49           H  
ATOM   3064  N   GLY A 199       6.302   1.222  -9.811  1.00 96.74           N  
ATOM   3065  H   GLY A 199       7.308   1.295  -9.748  1.00 96.74           H  
ATOM   3066  CA  GLY A 199       5.612   0.368  -8.846  1.00 96.74           C  
ATOM   3067  HA2 GLY A 199       4.804   0.938  -8.389  1.00 96.74           H  
ATOM   3068  HA3 GLY A 199       6.316   0.087  -8.062  1.00 96.74           H  
ATOM   3069  C   GLY A 199       5.005  -0.917  -9.421  1.00 96.74           C  
ATOM   3070  O   GLY A 199       4.348  -1.625  -8.664  1.00 96.74           O  
ATOM   3071  N   ILE A 200       5.219  -1.250 -10.702  1.00 98.13           N  
ATOM   3072  H   ILE A 200       5.793  -0.641 -11.267  1.00 98.13           H  
ATOM   3073  CA  ILE A 200       4.654  -2.447 -11.350  1.00 98.13           C  
ATOM   3074  HA  ILE A 200       4.084  -3.006 -10.608  1.00 98.13           H  
ATOM   3075  C   ILE A 200       5.779  -3.352 -11.857  1.00 98.13           C  
ATOM   3076  CB  ILE A 200       3.665  -2.092 -12.487  1.00 98.13           C  
ATOM   3077  HB  ILE A 200       4.226  -1.642 -13.307  1.00 98.13           H  
ATOM   3078  O   ILE A 200       6.604  -2.937 -12.674  1.00 98.13           O  
ATOM   3079  CG1 ILE A 200       2.600  -1.073 -12.018  1.00 98.13           C  
ATOM   3080 HG12 ILE A 200       3.099  -0.148 -11.731  1.00 98.13           H  
ATOM   3081 HG13 ILE A 200       2.081  -1.459 -11.141  1.00 98.13           H  
ATOM   3082  CG2 ILE A 200       2.996  -3.383 -13.005  1.00 98.13           C  
ATOM   3083 HG21 ILE A 200       2.381  -3.823 -12.220  1.00 98.13           H  
ATOM   3084 HG22 ILE A 200       3.741  -4.112 -13.326  1.00 98.13           H  
ATOM   3085 HG23 ILE A 200       2.369  -3.161 -13.869  1.00 98.13           H  
ATOM   3086  CD1 ILE A 200       1.555  -0.700 -13.076  1.00 98.13           C  
ATOM   3087 HD11 ILE A 200       0.881  -1.538 -13.257  1.00 98.13           H  
ATOM   3088 HD12 ILE A 200       2.045  -0.415 -14.007  1.00 98.13           H  
ATOM   3089 HD13 ILE A 200       0.964   0.142 -12.714  1.00 98.13           H  
ATOM   3090  N   TYR A 201       5.791  -4.610 -11.414  1.00 98.60           N  
ATOM   3091  H   TYR A 201       5.073  -4.894 -10.763  1.00 98.60           H  
ATOM   3092  CA  TYR A 201       6.837  -5.580 -11.749  1.00 98.60           C  
ATOM   3093  HA  TYR A 201       7.417  -5.208 -12.593  1.00 98.60           H  
ATOM   3094  C   TYR A 201       6.247  -6.927 -12.166  1.00 98.60           C  
ATOM   3095  CB  TYR A 201       7.807  -5.756 -10.568  1.00 98.60           C  
ATOM   3096  HB2 TYR A 201       8.526  -6.534 -10.825  1.00 98.60           H  
ATOM   3097  HB3 TYR A 201       7.249  -6.109  -9.701  1.00 98.60           H  
ATOM   3098  O   TYR A 201       5.237  -7.377 -11.626  1.00 98.60           O  
ATOM   3099  CG  TYR A 201       8.571  -4.501 -10.180  1.00 98.60           C  
ATOM   3100  CD1 TYR A 201       9.921  -4.338 -10.558  1.00 98.60           C  
ATOM   3101  HD1 TYR A 201      10.420  -5.116 -11.117  1.00 98.60           H  
ATOM   3102  CD2 TYR A 201       7.935  -3.502  -9.419  1.00 98.60           C  
ATOM   3103  HD2 TYR A 201       6.911  -3.632  -9.101  1.00 98.60           H  
ATOM   3104  CE1 TYR A 201      10.619  -3.160 -10.215  1.00 98.60           C  
ATOM   3105  HE1 TYR A 201      11.654  -3.030 -10.493  1.00 98.60           H  
ATOM   3106  CE2 TYR A 201       8.624  -2.323  -9.088  1.00 98.60           C  
ATOM   3107  HE2 TYR A 201       8.144  -1.546  -8.511  1.00 98.60           H  
ATOM   3108  OH  TYR A 201      10.559  -0.964  -9.183  1.00 98.60           O  
ATOM   3109  HH  TYR A 201      11.429  -0.767  -9.537  1.00 98.60           H  
ATOM   3110  CZ  TYR A 201       9.956  -2.138  -9.501  1.00 98.60           C  
ATOM   3111  N   ALA A 202       6.921  -7.596 -13.096  1.00 98.79           N  
ATOM   3112  H   ALA A 202       7.758  -7.174 -13.472  1.00 98.79           H  
ATOM   3113  CA  ALA A 202       6.715  -9.007 -13.391  1.00 98.79           C  
ATOM   3114  HA  ALA A 202       5.737  -9.316 -13.022  1.00 98.79           H  
ATOM   3115  C   ALA A 202       7.798  -9.822 -12.671  1.00 98.79           C  
ATOM   3116  CB  ALA A 202       6.723  -9.209 -14.908  1.00 98.79           C  
ATOM   3117  HB1 ALA A 202       6.510 -10.252 -15.142  1.00 98.79           H  
ATOM   3118  HB2 ALA A 202       5.960  -8.583 -15.371  1.00 98.79           H  
ATOM   3119  HB3 ALA A 202       7.701  -8.952 -15.316  1.00 98.79           H  
ATOM   3120  O   ALA A 202       8.979  -9.472 -12.738  1.00 98.79           O  
ATOM   3121  N   ILE A 203       7.416 -10.884 -11.961  1.00 98.70           N  
ATOM   3122  H   ILE A 203       6.435 -11.124 -11.949  1.00 98.70           H  
ATOM   3123  CA  ILE A 203       8.355 -11.717 -11.200  1.00 98.70           C  
ATOM   3124  HA  ILE A 203       9.364 -11.385 -11.442  1.00 98.70           H  
ATOM   3125  C   ILE A 203       8.289 -13.182 -11.609  1.00 98.70           C  
ATOM   3126  CB  ILE A 203       8.198 -11.556  -9.671  1.00 98.70           C  
ATOM   3127  HB  ILE A 203       9.002 -12.131  -9.212  1.00 98.70           H  
ATOM   3128  O   ILE A 203       7.229 -13.706 -11.939  1.00 98.70           O  
ATOM   3129  CG1 ILE A 203       6.868 -12.140  -9.143  1.00 98.70           C  
ATOM   3130 HG12 ILE A 203       6.720 -13.149  -9.527  1.00 98.70           H  
ATOM   3131 HG13 ILE A 203       6.037 -11.531  -9.500  1.00 98.70           H  
ATOM   3132  CG2 ILE A 203       8.410 -10.084  -9.269  1.00 98.70           C  
ATOM   3133 HG21 ILE A 203       7.589  -9.467  -9.635  1.00 98.70           H  
ATOM   3134 HG22 ILE A 203       9.338  -9.715  -9.706  1.00 98.70           H  
ATOM   3135 HG23 ILE A 203       8.481  -9.983  -8.186  1.00 98.70           H  
ATOM   3136  CD1 ILE A 203       6.821 -12.252  -7.616  1.00 98.70           C  
ATOM   3137 HD11 ILE A 203       6.989 -11.280  -7.151  1.00 98.70           H  
ATOM   3138 HD12 ILE A 203       5.848 -12.632  -7.306  1.00 98.70           H  
ATOM   3139 HD13 ILE A 203       7.594 -12.941  -7.275  1.00 98.70           H  
ATOM   3140  N   ARG A 204       9.420 -13.877 -11.485  1.00 98.80           N  
ATOM   3141  H   ARG A 204      10.238 -13.360 -11.196  1.00 98.80           H  
ATOM   3142  CA  ARG A 204       9.519 -15.333 -11.650  1.00 98.80           C  
ATOM   3143  HA  ARG A 204       8.584 -15.710 -12.064  1.00 98.80           H  
ATOM   3144  C   ARG A 204       9.745 -15.987 -10.302  1.00 98.80           C  
ATOM   3145  CB  ARG A 204      10.641 -15.710 -12.622  1.00 98.80           C  
ATOM   3146  HB2 ARG A 204      10.681 -16.795 -12.717  1.00 98.80           H  
ATOM   3147  HB3 ARG A 204      11.594 -15.359 -12.226  1.00 98.80           H  
ATOM   3148  O   ARG A 204      10.728 -15.675  -9.624  1.00 98.80           O  
ATOM   3149  CG  ARG A 204      10.414 -15.102 -14.003  1.00 98.80           C  
ATOM   3150  HG2 ARG A 204       9.493 -15.496 -14.433  1.00 98.80           H  
ATOM   3151  HG3 ARG A 204      10.323 -14.020 -13.905  1.00 98.80           H  
ATOM   3152  CD  ARG A 204      11.586 -15.410 -14.935  1.00 98.80           C  
ATOM   3153  HD2 ARG A 204      11.472 -16.420 -15.328  1.00 98.80           H  
ATOM   3154  HD3 ARG A 204      12.522 -15.344 -14.380  1.00 98.80           H  
ATOM   3155  NE  ARG A 204      11.564 -14.442 -16.030  1.00 98.80           N  
ATOM   3156  HE  ARG A 204      10.634 -14.261 -16.381  1.00 98.80           H  
ATOM   3157  NH1 ARG A 204      13.616 -13.418 -15.766  1.00 98.80           N  
ATOM   3158 HH11 ARG A 204      13.946 -14.175 -15.186  1.00 98.80           H  
ATOM   3159 HH12 ARG A 204      14.137 -12.573 -15.955  1.00 98.80           H  
ATOM   3160  NH2 ARG A 204      12.028 -12.511 -17.041  1.00 98.80           N  
ATOM   3161 HH21 ARG A 204      11.046 -12.518 -17.275  1.00 98.80           H  
ATOM   3162 HH22 ARG A 204      12.330 -11.575 -16.811  1.00 98.80           H  
ATOM   3163  CZ  ARG A 204      12.414 -13.472 -16.273  1.00 98.80           C  
ATOM   3164  N   VAL A 205       8.866 -16.921  -9.950  1.00 98.48           N  
ATOM   3165  H   VAL A 205       8.083 -17.087 -10.567  1.00 98.48           H  
ATOM   3166  CA  VAL A 205       8.935 -17.702  -8.707  1.00 98.48           C  
ATOM   3167  HA  VAL A 205       9.933 -17.608  -8.278  1.00 98.48           H  
ATOM   3168  C   VAL A 205       8.700 -19.183  -9.035  1.00 98.48           C  
ATOM   3169  CB  VAL A 205       7.945 -17.179  -7.644  1.00 98.48           C  
ATOM   3170  HB  VAL A 205       6.923 -17.451  -7.909  1.00 98.48           H  
ATOM   3171  O   VAL A 205       7.612 -19.701  -8.782  1.00 98.48           O  
ATOM   3172  CG1 VAL A 205       8.305 -17.794  -6.288  1.00 98.48           C  
ATOM   3173 HG11 VAL A 205       8.206 -18.879  -6.319  1.00 98.48           H  
ATOM   3174 HG12 VAL A 205       7.646 -17.405  -5.511  1.00 98.48           H  
ATOM   3175 HG13 VAL A 205       9.333 -17.547  -6.025  1.00 98.48           H  
ATOM   3176  CG2 VAL A 205       7.981 -15.654  -7.492  1.00 98.48           C  
ATOM   3177 HG21 VAL A 205       8.994 -15.324  -7.261  1.00 98.48           H  
ATOM   3178 HG22 VAL A 205       7.637 -15.177  -8.409  1.00 98.48           H  
ATOM   3179 HG23 VAL A 205       7.309 -15.351  -6.689  1.00 98.48           H  
ATOM   3180  N   PRO A 206       9.674 -19.871  -9.659  1.00 98.46           N  
ATOM   3181  CA  PRO A 206       9.486 -21.248 -10.116  1.00 98.46           C  
ATOM   3182  HA  PRO A 206       8.691 -21.278 -10.860  1.00 98.46           H  
ATOM   3183  C   PRO A 206       9.088 -22.193  -8.976  1.00 98.46           C  
ATOM   3184  CB  PRO A 206      10.805 -21.650 -10.784  1.00 98.46           C  
ATOM   3185  HB2 PRO A 206      11.066 -22.689 -10.585  1.00 98.46           H  
ATOM   3186  HB3 PRO A 206      10.725 -21.485 -11.858  1.00 98.46           H  
ATOM   3187  O   PRO A 206       8.210 -23.027  -9.168  1.00 98.46           O  
ATOM   3188  CG  PRO A 206      11.839 -20.687 -10.202  1.00 98.46           C  
ATOM   3189  HG2 PRO A 206      12.236 -21.103  -9.276  1.00 98.46           H  
ATOM   3190  HG3 PRO A 206      12.649 -20.494 -10.904  1.00 98.46           H  
ATOM   3191  CD  PRO A 206      11.034 -19.422  -9.911  1.00 98.46           C  
ATOM   3192  HD2 PRO A 206      11.450 -18.914  -9.042  1.00 98.46           H  
ATOM   3193  HD3 PRO A 206      11.045 -18.766 -10.781  1.00 98.46           H  
ATOM   3194  N   GLU A 207       9.619 -21.996  -7.766  1.00 97.68           N  
ATOM   3195  H   GLU A 207      10.352 -21.310  -7.658  1.00 97.68           H  
ATOM   3196  CA  GLU A 207       9.280 -22.814  -6.597  1.00 97.68           C  
ATOM   3197  HA  GLU A 207       9.477 -23.860  -6.831  1.00 97.68           H  
ATOM   3198  C   GLU A 207       7.797 -22.712  -6.193  1.00 97.68           C  
ATOM   3199  CB  GLU A 207      10.162 -22.405  -5.404  1.00 97.68           C  
ATOM   3200  HB2 GLU A 207       9.961 -21.370  -5.129  1.00 97.68           H  
ATOM   3201  HB3 GLU A 207       9.874 -23.031  -4.560  1.00 97.68           H  
ATOM   3202  O   GLU A 207       7.222 -23.681  -5.699  1.00 97.68           O  
ATOM   3203  CG  GLU A 207      11.674 -22.602  -5.621  1.00 97.68           C  
ATOM   3204  HG2 GLU A 207      11.842 -23.436  -6.301  1.00 97.68           H  
ATOM   3205  HG3 GLU A 207      12.105 -22.879  -4.659  1.00 97.68           H  
ATOM   3206  CD  GLU A 207      12.419 -21.356  -6.131  1.00 97.68           C  
ATOM   3207  OE1 GLU A 207      13.608 -21.193  -5.755  1.00 97.68           O  
ATOM   3208  OE2 GLU A 207      11.834 -20.529  -6.865  1.00 97.68           O  
ATOM   3209  N   LEU A 208       7.151 -21.561  -6.428  1.00 97.88           N  
ATOM   3210  H   LEU A 208       7.642 -20.839  -6.936  1.00 97.88           H  
ATOM   3211  CA  LEU A 208       5.709 -21.410  -6.213  1.00 97.88           C  
ATOM   3212  HA  LEU A 208       5.460 -21.806  -5.228  1.00 97.88           H  
ATOM   3213  C   LEU A 208       4.923 -22.220  -7.251  1.00 97.88           C  
ATOM   3214  CB  LEU A 208       5.325 -19.917  -6.269  1.00 97.88           C  
ATOM   3215  HB2 LEU A 208       5.827 -19.391  -5.457  1.00 97.88           H  
ATOM   3216  HB3 LEU A 208       5.680 -19.505  -7.213  1.00 97.88           H  
ATOM   3217  O   LEU A 208       3.974 -22.917  -6.895  1.00 97.88           O  
ATOM   3218  CG  LEU A 208       3.809 -19.649  -6.189  1.00 97.88           C  
ATOM   3219  HG  LEU A 208       3.283 -20.252  -6.929  1.00 97.88           H  
ATOM   3220  CD1 LEU A 208       3.247 -19.969  -4.805  1.00 97.88           C  
ATOM   3221 HD11 LEU A 208       3.750 -19.365  -4.050  1.00 97.88           H  
ATOM   3222 HD12 LEU A 208       3.386 -21.028  -4.586  1.00 97.88           H  
ATOM   3223 HD13 LEU A 208       2.181 -19.742  -4.794  1.00 97.88           H  
ATOM   3224  CD2 LEU A 208       3.510 -18.189  -6.520  1.00 97.88           C  
ATOM   3225 HD21 LEU A 208       2.435 -18.014  -6.477  1.00 97.88           H  
ATOM   3226 HD22 LEU A 208       4.011 -17.521  -5.819  1.00 97.88           H  
ATOM   3227 HD23 LEU A 208       3.859 -17.971  -7.529  1.00 97.88           H  
ATOM   3228  N   LEU A 209       5.309 -22.123  -8.526  1.00 97.73           N  
ATOM   3229  H   LEU A 209       6.140 -21.588  -8.734  1.00 97.73           H  
ATOM   3230  CA  LEU A 209       4.628 -22.816  -9.624  1.00 97.73           C  
ATOM   3231  HA  LEU A 209       3.562 -22.592  -9.574  1.00 97.73           H  
ATOM   3232  C   LEU A 209       4.763 -24.340  -9.490  1.00 97.73           C  
ATOM   3233  CB  LEU A 209       5.181 -22.324 -10.974  1.00 97.73           C  
ATOM   3234  HB2 LEU A 209       6.239 -22.581 -11.030  1.00 97.73           H  
ATOM   3235  HB3 LEU A 209       4.669 -22.867 -11.769  1.00 97.73           H  
ATOM   3236  O   LEU A 209       3.789 -25.064  -9.700  1.00 97.73           O  
ATOM   3237  CG  LEU A 209       5.031 -20.814 -11.241  1.00 97.73           C  
ATOM   3238  HG  LEU A 209       5.585 -20.255 -10.486  1.00 97.73           H  
ATOM   3239  CD1 LEU A 209       5.624 -20.484 -12.608  1.00 97.73           C  
ATOM   3240 HD11 LEU A 209       5.578 -19.407 -12.773  1.00 97.73           H  
ATOM   3241 HD12 LEU A 209       6.667 -20.797 -12.651  1.00 97.73           H  
ATOM   3242 HD13 LEU A 209       5.061 -20.982 -13.398  1.00 97.73           H  
ATOM   3243  CD2 LEU A 209       3.574 -20.344 -11.224  1.00 97.73           C  
ATOM   3244 HD21 LEU A 209       3.149 -20.467 -10.228  1.00 97.73           H  
ATOM   3245 HD22 LEU A 209       3.535 -19.288 -11.489  1.00 97.73           H  
ATOM   3246 HD23 LEU A 209       2.994 -20.911 -11.952  1.00 97.73           H  
ATOM   3247  N   GLU A 210       5.934 -24.821  -9.066  1.00 97.41           N  
ATOM   3248  H   GLU A 210       6.704 -24.177  -8.953  1.00 97.41           H  
ATOM   3249  CA  GLU A 210       6.167 -26.225  -8.714  1.00 97.41           C  
ATOM   3250  HA  GLU A 210       5.936 -26.857  -9.571  1.00 97.41           H  
ATOM   3251  C   GLU A 210       5.225 -26.654  -7.578  1.00 97.41           C  
ATOM   3252  CB  GLU A 210       7.649 -26.436  -8.349  1.00 97.41           C  
ATOM   3253  HB2 GLU A 210       7.761 -27.415  -7.883  1.00 97.41           H  
ATOM   3254  HB3 GLU A 210       7.951 -25.673  -7.631  1.00 97.41           H  
ATOM   3255  O   GLU A 210       4.414 -27.562  -7.769  1.00 97.41           O  
ATOM   3256  CG  GLU A 210       8.562 -26.378  -9.590  1.00 97.41           C  
ATOM   3257  HG2 GLU A 210       8.318 -27.225 -10.232  1.00 97.41           H  
ATOM   3258  HG3 GLU A 210       8.344 -25.473 -10.156  1.00 97.41           H  
ATOM   3259  CD  GLU A 210      10.069 -26.409  -9.271  1.00 97.41           C  
ATOM   3260  OE1 GLU A 210      10.860 -26.243 -10.231  1.00 97.41           O  
ATOM   3261  OE2 GLU A 210      10.445 -26.601  -8.092  1.00 97.41           O  
ATOM   3262  N   ALA A 211       5.204 -25.922  -6.457  1.00 96.50           N  
ATOM   3263  H   ALA A 211       5.873 -25.172  -6.360  1.00 96.50           H  
ATOM   3264  CA  ALA A 211       4.343 -26.229  -5.309  1.00 96.50           C  
ATOM   3265  HA  ALA A 211       4.590 -27.231  -4.957  1.00 96.50           H  
ATOM   3266  C   ALA A 211       2.836 -26.214  -5.630  1.00 96.50           C  
ATOM   3267  CB  ALA A 211       4.660 -25.224  -4.196  1.00 96.50           C  
ATOM   3268  HB1 ALA A 211       4.071 -25.462  -3.310  1.00 96.50           H  
ATOM   3269  HB2 ALA A 211       4.426 -24.212  -4.525  1.00 96.50           H  
ATOM   3270  HB3 ALA A 211       5.719 -25.280  -3.946  1.00 96.50           H  
ATOM   3271  O   ALA A 211       2.048 -26.878  -4.957  1.00 96.50           O  
ATOM   3272  N   MET A 212       2.405 -25.455  -6.640  1.00 96.31           N  
ATOM   3273  H   MET A 212       3.086 -24.882  -7.118  1.00 96.31           H  
ATOM   3274  CA  MET A 212       1.009 -25.431  -7.088  1.00 96.31           C  
ATOM   3275  HA  MET A 212       0.359 -25.391  -6.214  1.00 96.31           H  
ATOM   3276  C   MET A 212       0.602 -26.678  -7.882  1.00 96.31           C  
ATOM   3277  CB  MET A 212       0.765 -24.178  -7.938  1.00 96.31           C  
ATOM   3278  HB2 MET A 212      -0.187 -24.286  -8.458  1.00 96.31           H  
ATOM   3279  HB3 MET A 212       1.552 -24.078  -8.685  1.00 96.31           H  
ATOM   3280  O   MET A 212      -0.595 -26.963  -7.962  1.00 96.31           O  
ATOM   3281  CG  MET A 212       0.706 -22.913  -7.081  1.00 96.31           C  
ATOM   3282  HG2 MET A 212      -0.145 -22.995  -6.406  1.00 96.31           H  
ATOM   3283  HG3 MET A 212       1.606 -22.851  -6.469  1.00 96.31           H  
ATOM   3284  SD  MET A 212       0.562 -21.376  -8.032  1.00 96.31           S  
ATOM   3285  CE  MET A 212      -1.116 -21.550  -8.688  1.00 96.31           C  
ATOM   3286  HE1 MET A 212      -1.357 -20.680  -9.299  1.00 96.31           H  
ATOM   3287  HE2 MET A 212      -1.825 -21.626  -7.865  1.00 96.31           H  
ATOM   3288  HE3 MET A 212      -1.170 -22.441  -9.314  1.00 96.31           H  
ATOM   3289  N   THR A 213       1.557 -27.390  -8.487  1.00 92.21           N  
ATOM   3290  H   THR A 213       2.519 -27.145  -8.302  1.00 92.21           H  
ATOM   3291  CA  THR A 213       1.299 -28.520  -9.400  1.00 92.21           C  
ATOM   3292  HA  THR A 213       0.237 -28.527  -9.646  1.00 92.21           H  
ATOM   3293  C   THR A 213       1.559 -29.903  -8.795  1.00 92.21           C  
ATOM   3294  CB  THR A 213       2.045 -28.359 -10.734  1.00 92.21           C  
ATOM   3295  HB  THR A 213       1.876 -29.251 -11.337  1.00 92.21           H  
ATOM   3296  O   THR A 213       1.038 -30.880  -9.333  1.00 92.21           O  
ATOM   3297  CG2 THR A 213       1.538 -27.158 -11.536  1.00 92.21           C  
ATOM   3298 HG21 THR A 213       2.032 -27.142 -12.508  1.00 92.21           H  
ATOM   3299 HG22 THR A 213       0.462 -27.244 -11.687  1.00 92.21           H  
ATOM   3300 HG23 THR A 213       1.757 -26.228 -11.012  1.00 92.21           H  
ATOM   3301  OG1 THR A 213       3.432 -28.198 -10.566  1.00 92.21           O  
ATOM   3302  HG1 THR A 213       3.593 -27.520  -9.906  1.00 92.21           H  
ATOM   3303  N   GLU A 214       2.281 -29.987  -7.673  1.00 84.33           N  
ATOM   3304  H   GLU A 214       2.740 -29.150  -7.344  1.00 84.33           H  
ATOM   3305  CA  GLU A 214       2.440 -31.198  -6.837  1.00 84.33           C  
ATOM   3306  HA  GLU A 214       2.681 -32.055  -7.466  1.00 84.33           H  
ATOM   3307  C   GLU A 214       1.169 -31.564  -6.067  1.00 84.33           C  
ATOM   3308  CB  GLU A 214       3.576 -30.975  -5.822  1.00 84.33           C  
ATOM   3309  HB2 GLU A 214       3.378 -30.059  -5.264  1.00 84.33           H  
ATOM   3310  HB3 GLU A 214       3.568 -31.809  -5.120  1.00 84.33           H  
ATOM   3311  O   GLU A 214       0.650 -32.694  -6.196  1.00 84.33           O  
ATOM   3312  CG  GLU A 214       4.982 -30.890  -6.437  1.00 84.33           C  
ATOM   3313  HG2 GLU A 214       5.149 -31.796  -7.020  1.00 84.33           H  
ATOM   3314  HG3 GLU A 214       5.030 -30.041  -7.118  1.00 84.33           H  
ATOM   3315  CD  GLU A 214       6.098 -30.762  -5.375  1.00 84.33           C  
ATOM   3316  OE1 GLU A 214       7.279 -30.910  -5.766  1.00 84.33           O  
ATOM   3317  OE2 GLU A 214       5.794 -30.589  -4.167  1.00 84.33           O  
ATOM   3318  OXT GLU A 214       0.682 -30.693  -5.318  1.00 84.33           O  
TER    3319      GLU A 214                                                       
ATOM   3319  N   THR B   1      22.150  -4.108  -1.070  1.00 38.30           N  
ATOM   3320  H   THR B   1      21.672  -4.788  -0.496  1.00 38.30           H  
ATOM   3321  H2  THR B   1      23.132  -4.326  -1.162  1.00 38.30           H  
ATOM   3322  H3  THR B   1      21.722  -4.100  -1.985  1.00 38.30           H  
ATOM   3323  CA  THR B   1      22.010  -2.757  -0.495  1.00 38.30           C  
ATOM   3324  HA  THR B   1      22.260  -2.771   0.566  1.00 38.30           H  
ATOM   3325  C   THR B   1      20.571  -2.358  -0.680  1.00 38.30           C  
ATOM   3326  CB  THR B   1      22.932  -1.771  -1.213  1.00 38.30           C  
ATOM   3327  HB  THR B   1      22.472  -1.418  -2.135  1.00 38.30           H  
ATOM   3328  O   THR B   1      20.046  -2.694  -1.735  1.00 38.30           O  
ATOM   3329  CG2 THR B   1      23.309  -0.595  -0.322  1.00 38.30           C  
ATOM   3330 HG21 THR B   1      23.970   0.082  -0.863  1.00 38.30           H  
ATOM   3331 HG22 THR B   1      23.806  -0.940   0.585  1.00 38.30           H  
ATOM   3332 HG23 THR B   1      22.413  -0.038  -0.050  1.00 38.30           H  
ATOM   3333  OG1 THR B   1      24.130  -2.445  -1.534  1.00 38.30           O  
ATOM   3334  HG1 THR B   1      24.710  -1.782  -1.916  1.00 38.30           H  
ATOM   3335  N   ASP B   2      19.918  -1.761   0.316  1.00 48.19           N  
ATOM   3336  H   ASP B   2      20.388  -1.452   1.155  1.00 48.19           H  
ATOM   3337  CA  ASP B   2      18.549  -1.266   0.126  1.00 48.19           C  
ATOM   3338  HA  ASP B   2      17.926  -2.081  -0.242  1.00 48.19           H  
ATOM   3339  C   ASP B   2      18.603  -0.134  -0.918  1.00 48.19           C  
ATOM   3340  CB  ASP B   2      17.956  -0.824   1.478  1.00 48.19           C  
ATOM   3341  HB2 ASP B   2      18.027  -1.666   2.166  1.00 48.19           H  
ATOM   3342  HB3 ASP B   2      18.549  -0.013   1.900  1.00 48.19           H  
ATOM   3343  O   ASP B   2      19.278   0.866  -0.664  1.00 48.19           O  
ATOM   3344  CG  ASP B   2      16.482  -0.392   1.405  1.00 48.19           C  
ATOM   3345  OD1 ASP B   2      15.984  -0.129   0.286  1.00 48.19           O  
ATOM   3346  OD2 ASP B   2      15.820  -0.426   2.469  1.00 48.19           O  
ATOM   3347  N   PRO B   3      18.002  -0.298  -2.113  1.00 51.83           N  
ATOM   3348  CA  PRO B   3      18.073   0.714  -3.167  1.00 51.83           C  
ATOM   3349  HA  PRO B   3      19.114   0.947  -3.394  1.00 51.83           H  
ATOM   3350  C   PRO B   3      17.379   2.022  -2.765  1.00 51.83           C  
ATOM   3351  CB  PRO B   3      17.418   0.068  -4.392  1.00 51.83           C  
ATOM   3352  HB2 PRO B   3      16.912   0.797  -5.024  1.00 51.83           H  
ATOM   3353  HB3 PRO B   3      18.174  -0.468  -4.967  1.00 51.83           H  
ATOM   3354  O   PRO B   3      17.638   3.052  -3.374  1.00 51.83           O  
ATOM   3355  CG  PRO B   3      16.436  -0.933  -3.790  1.00 51.83           C  
ATOM   3356  HG2 PRO B   3      16.226  -1.758  -4.470  1.00 51.83           H  
ATOM   3357  HG3 PRO B   3      15.514  -0.415  -3.525  1.00 51.83           H  
ATOM   3358  CD  PRO B   3      17.145  -1.403  -2.524  1.00 51.83           C  
ATOM   3359  HD2 PRO B   3      17.754  -2.278  -2.753  1.00 51.83           H  
ATOM   3360  HD3 PRO B   3      16.405  -1.645  -1.762  1.00 51.83           H  
ATOM   3361  N   ASN B   4      16.548   1.990  -1.720  1.00 55.42           N  
ATOM   3362  H   ASN B   4      16.399   1.113  -1.243  1.00 55.42           H  
ATOM   3363  CA  ASN B   4      15.829   3.144  -1.192  1.00 55.42           C  
ATOM   3364  HA  ASN B   4      15.804   3.924  -1.952  1.00 55.42           H  
ATOM   3365  C   ASN B   4      16.527   3.747   0.043  1.00 55.42           C  
ATOM   3366  CB  ASN B   4      14.376   2.724  -0.904  1.00 55.42           C  
ATOM   3367  HB2 ASN B   4      14.358   2.084  -0.022  1.00 55.42           H  
ATOM   3368  HB3 ASN B   4      13.775   3.606  -0.682  1.00 55.42           H  
ATOM   3369  O   ASN B   4      15.980   4.649   0.667  1.00 55.42           O  
ATOM   3370  CG  ASN B   4      13.738   1.987  -2.068  1.00 55.42           C  
ATOM   3371  ND2 ASN B   4      13.660   0.679  -1.975  1.00 55.42           N  
ATOM   3372 HD21 ASN B   4      13.344   0.181  -2.795  1.00 55.42           H  
ATOM   3373 HD22 ASN B   4      14.081   0.227  -1.175  1.00 55.42           H  
ATOM   3374  OD1 ASN B   4      13.351   2.548  -3.079  1.00 55.42           O  
ATOM   3375  N   HIS B   5      17.720   3.264   0.425  1.00 54.49           N  
ATOM   3376  H   HIS B   5      18.137   2.524  -0.121  1.00 54.49           H  
ATOM   3377  CA  HIS B   5      18.416   3.711   1.641  1.00 54.49           C  
ATOM   3378  HA  HIS B   5      17.784   3.507   2.506  1.00 54.49           H  
ATOM   3379  C   HIS B   5      18.716   5.212   1.637  1.00 54.49           C  
ATOM   3380  CB  HIS B   5      19.733   2.936   1.796  1.00 54.49           C  
ATOM   3381  HB2 HIS B   5      19.521   1.868   1.765  1.00 54.49           H  
ATOM   3382  HB3 HIS B   5      20.387   3.168   0.956  1.00 54.49           H  
ATOM   3383  O   HIS B   5      18.571   5.864   2.662  1.00 54.49           O  
ATOM   3384  CG  HIS B   5      20.479   3.225   3.078  1.00 54.49           C  
ATOM   3385  CD2 HIS B   5      20.682   2.357   4.116  1.00 54.49           C  
ATOM   3386  HD2 HIS B   5      20.324   1.339   4.171  1.00 54.49           H  
ATOM   3387  ND1 HIS B   5      21.061   4.421   3.441  1.00 54.49           N  
ATOM   3388  HD1 HIS B   5      20.820   5.327   3.063  1.00 54.49           H  
ATOM   3389  CE1 HIS B   5      21.595   4.272   4.662  1.00 54.49           C  
ATOM   3390  HE1 HIS B   5      21.998   5.081   5.253  1.00 54.49           H  
ATOM   3391  NE2 HIS B   5      21.428   3.012   5.099  1.00 54.49           N  
ATOM   3392  N   GLU B   6      19.142   5.769   0.499  1.00 50.63           N  
ATOM   3393  H   GLU B   6      19.225   5.197  -0.330  1.00 50.63           H  
ATOM   3394  CA  GLU B   6      19.502   7.194   0.397  1.00 50.63           C  
ATOM   3395  HA  GLU B   6      20.257   7.437   1.145  1.00 50.63           H  
ATOM   3396  C   GLU B   6      18.317   8.134   0.660  1.00 50.63           C  
ATOM   3397  CB  GLU B   6      20.073   7.496  -1.001  1.00 50.63           C  
ATOM   3398  HB2 GLU B   6      19.329   7.240  -1.754  1.00 50.63           H  
ATOM   3399  HB3 GLU B   6      20.276   8.565  -1.063  1.00 50.63           H  
ATOM   3400  O   GLU B   6      18.508   9.317   0.923  1.00 50.63           O  
ATOM   3401  CG  GLU B   6      21.379   6.740  -1.297  1.00 50.63           C  
ATOM   3402  HG2 GLU B   6      22.071   6.913  -0.474  1.00 50.63           H  
ATOM   3403  HG3 GLU B   6      21.168   5.671  -1.336  1.00 50.63           H  
ATOM   3404  CD  GLU B   6      22.058   7.164  -2.615  1.00 50.63           C  
ATOM   3405  OE1 GLU B   6      23.198   6.689  -2.842  1.00 50.63           O  
ATOM   3406  OE2 GLU B   6      21.465   7.940  -3.396  1.00 50.63           O  
ATOM   3407  N   ILE B   7      17.092   7.614   0.576  1.00 53.74           N  
ATOM   3408  H   ILE B   7      17.005   6.620   0.422  1.00 53.74           H  
ATOM   3409  CA  ILE B   7      15.861   8.393   0.677  1.00 53.74           C  
ATOM   3410  HA  ILE B   7      15.996   9.344   0.162  1.00 53.74           H  
ATOM   3411  C   ILE B   7      15.529   8.710   2.139  1.00 53.74           C  
ATOM   3412  CB  ILE B   7      14.727   7.607  -0.020  1.00 53.74           C  
ATOM   3413  HB  ILE B   7      14.559   6.675   0.519  1.00 53.74           H  
ATOM   3414  O   ILE B   7      14.905   9.728   2.436  1.00 53.74           O  
ATOM   3415  CG1 ILE B   7      15.094   7.272  -1.487  1.00 53.74           C  
ATOM   3416 HG12 ILE B   7      15.312   8.194  -2.025  1.00 53.74           H  
ATOM   3417 HG13 ILE B   7      15.992   6.655  -1.501  1.00 53.74           H  
ATOM   3418  CG2 ILE B   7      13.430   8.401   0.047  1.00 53.74           C  
ATOM   3419 HG21 ILE B   7      13.113   8.480   1.087  1.00 53.74           H  
ATOM   3420 HG22 ILE B   7      13.574   9.399  -0.367  1.00 53.74           H  
ATOM   3421 HG23 ILE B   7      12.631   7.895  -0.495  1.00 53.74           H  
ATOM   3422  CD1 ILE B   7      14.020   6.496  -2.257  1.00 53.74           C  
ATOM   3423 HD11 ILE B   7      14.455   6.086  -3.168  1.00 53.74           H  
ATOM   3424 HD12 ILE B   7      13.206   7.163  -2.538  1.00 53.74           H  
ATOM   3425 HD13 ILE B   7      13.635   5.678  -1.647  1.00 53.74           H  
ATOM   3426  N   TRP B   8      15.924   7.831   3.060  1.00 43.32           N  
ATOM   3427  H   TRP B   8      16.547   7.083   2.791  1.00 43.32           H  
ATOM   3428  CA  TRP B   8      15.433   7.875   4.426  1.00 43.32           C  
ATOM   3429  HA  TRP B   8      15.048   8.876   4.619  1.00 43.32           H  
ATOM   3430  C   TRP B   8      16.555   7.694   5.443  1.00 43.32           C  
ATOM   3431  CB  TRP B   8      14.249   6.910   4.557  1.00 43.32           C  
ATOM   3432  HB2 TRP B   8      14.601   5.901   4.770  1.00 43.32           H  
ATOM   3433  HB3 TRP B   8      13.705   6.911   3.613  1.00 43.32           H  
ATOM   3434  O   TRP B   8      16.701   6.645   6.066  1.00 43.32           O  
ATOM   3435  CG  TRP B   8      13.300   7.367   5.599  1.00 43.32           C  
ATOM   3436  CD1 TRP B   8      12.549   8.482   5.479  1.00 43.32           C  
ATOM   3437  HD1 TRP B   8      12.519   9.092   4.588  1.00 43.32           H  
ATOM   3438  CD2 TRP B   8      13.193   6.929   6.978  1.00 43.32           C  
ATOM   3439  CE2 TRP B   8      12.525   7.963   7.688  1.00 43.32           C  
ATOM   3440  CE3 TRP B   8      13.711   5.849   7.722  1.00 43.32           C  
ATOM   3441  HE3 TRP B   8      14.304   5.101   7.217  1.00 43.32           H  
ATOM   3442  NE1 TRP B   8      12.085   8.843   6.720  1.00 43.32           N  
ATOM   3443  HE1 TRP B   8      11.693   9.756   6.900  1.00 43.32           H  
ATOM   3444  CH2 TRP B   8      12.888   6.835   9.784  1.00 43.32           C  
ATOM   3445  HH2 TRP B   8      12.751   6.789  10.854  1.00 43.32           H  
ATOM   3446  CZ2 TRP B   8      12.465   7.973   9.082  1.00 43.32           C  
ATOM   3447  HZ2 TRP B   8      12.077   8.830   9.613  1.00 43.32           H  
ATOM   3448  CZ3 TRP B   8      13.513   5.773   9.112  1.00 43.32           C  
ATOM   3449  HZ3 TRP B   8      13.936   4.955   9.677  1.00 43.32           H  
ATOM   3450  N   ASP B   9      17.352   8.749   5.595  1.00 43.33           N  
ATOM   3451  H   ASP B   9      17.215   9.551   4.997  1.00 43.33           H  
ATOM   3452  CA  ASP B   9      18.195   8.920   6.773  1.00 43.33           C  
ATOM   3453  HA  ASP B   9      18.681   7.973   7.009  1.00 43.33           H  
ATOM   3454  C   ASP B   9      17.294   9.310   7.969  1.00 43.33           C  
ATOM   3455  CB  ASP B   9      19.296   9.966   6.498  1.00 43.33           C  
ATOM   3456  HB2 ASP B   9      19.714  10.274   7.455  1.00 43.33           H  
ATOM   3457  HB3 ASP B   9      18.844  10.846   6.041  1.00 43.33           H  
ATOM   3458  O   ASP B   9      16.599  10.329   7.922  1.00 43.33           O  
ATOM   3459  CG  ASP B   9      20.468   9.478   5.624  1.00 43.33           C  
ATOM   3460  OD1 ASP B   9      20.755   8.258   5.600  1.00 43.33           O  
ATOM   3461  OD2 ASP B   9      21.161  10.360   5.060  1.00 43.33           O  
ATOM   3462  N   ASP B  10      17.282   8.465   9.008  1.00 38.87           N  
ATOM   3463  H   ASP B  10      17.849   7.634   8.920  1.00 38.87           H  
ATOM   3464  CA  ASP B  10      16.577   8.651  10.298  1.00 38.87           C  
ATOM   3465  HA  ASP B  10      15.508   8.725  10.101  1.00 38.87           H  
ATOM   3466  C   ASP B  10      16.985   9.956  11.031  1.00 38.87           C  
ATOM   3467  CB  ASP B  10      16.838   7.397  11.191  1.00 38.87           C  
ATOM   3468  HB2 ASP B  10      17.351   7.717  12.098  1.00 38.87           H  
ATOM   3469  HB3 ASP B  10      17.537   6.735  10.680  1.00 38.87           H  
ATOM   3470  O   ASP B  10      18.207  10.228  11.147  1.00 38.87           O  
ATOM   3471  CG  ASP B  10      15.621   6.551  11.631  1.00 38.87           C  
ATOM   3472  OD1 ASP B  10      14.601   7.115  12.089  1.00 38.87           O  
ATOM   3473  OD2 ASP B  10      15.735   5.300  11.701  1.00 38.87           O  
ATOM   3474  OXT ASP B  10      16.071  10.645  11.553  1.00 38.87           O  
TER    3475      ASP B  10                                                       
END   
