# Supplementary material for: An extended Tudor domain within Vreteno interconnects Gtsf1L and Ago3 for piRNA biogenesis in Bombyx mori
Source: EMBO J. 2023 Nov 20;42(24):e114072. doi: 10.15252/embj.2023114072 (PMC10711660; doi:10.15252/embj.2023114072)
Supplement: Supplementary file 4 — Dataset EV1 [file EMBJ-42-e114072-s007.zip › manuscript_pdb/BmVreteno_AF-eTD2_BmGtsf1L_77_101.pdb]

ATOM      1  N   THR A   1      10.722  -9.647 -23.258  1.00 89.46           N  
ATOM      2  H   THR A   1      10.832  -9.753 -24.257  1.00 89.46           H  
ATOM      3  H2  THR A   1      10.406  -8.715 -23.035  1.00 89.46           H  
ATOM      4  H3  THR A   1      11.611  -9.809 -22.806  1.00 89.46           H  
ATOM      5  CA  THR A   1       9.754 -10.652 -22.779  1.00 89.46           C  
ATOM      6  HA  THR A   1       8.757 -10.409 -23.146  1.00 89.46           H  
ATOM      7  C   THR A   1       9.768 -10.646 -21.267  1.00 89.46           C  
ATOM      8  CB  THR A   1      10.133 -12.034 -23.308  1.00 89.46           C  
ATOM      9  HB  THR A   1      11.073 -12.367 -22.868  1.00 89.46           H  
ATOM     10  O   THR A   1      10.876 -10.748 -20.743  1.00 89.46           O  
ATOM     11  CG2 THR A   1       9.063 -13.096 -23.102  1.00 89.46           C  
ATOM     12 HG21 THR A   1       8.984 -13.320 -22.039  1.00 89.46           H  
ATOM     13 HG22 THR A   1       8.099 -12.752 -23.478  1.00 89.46           H  
ATOM     14 HG23 THR A   1       9.344 -14.017 -23.614  1.00 89.46           H  
ATOM     15  OG1 THR A   1      10.316 -11.881 -24.691  1.00 89.46           O  
ATOM     16  HG1 THR A   1      10.330 -12.760 -25.077  1.00 89.46           H  
ATOM     17  N   PRO A   2       8.611 -10.476 -20.596  1.00 94.54           N  
ATOM     18  CA  PRO A   2       8.470 -10.659 -19.145  1.00 94.54           C  
ATOM     19  HA  PRO A   2       8.994  -9.860 -18.620  1.00 94.54           H  
ATOM     20  C   PRO A   2       9.019 -12.015 -18.685  1.00 94.54           C  
ATOM     21  CB  PRO A   2       6.969 -10.551 -18.858  1.00 94.54           C  
ATOM     22  HB2 PRO A   2       6.512 -11.540 -18.908  1.00 94.54           H  
ATOM     23  HB3 PRO A   2       6.775 -10.090 -17.890  1.00 94.54           H  
ATOM     24  O   PRO A   2       9.130 -12.931 -19.505  1.00 94.54           O  
ATOM     25  CG  PRO A   2       6.439  -9.700 -20.009  1.00 94.54           C  
ATOM     26  HG2 PRO A   2       6.618  -8.645 -19.799  1.00 94.54           H  
ATOM     27  HG3 PRO A   2       5.381  -9.881 -20.195  1.00 94.54           H  
ATOM     28  CD  PRO A   2       7.312 -10.156 -21.176  1.00 94.54           C  
ATOM     29  HD2 PRO A   2       7.379  -9.361 -21.918  1.00 94.54           H  
ATOM     30  HD3 PRO A   2       6.884 -11.057 -21.616  1.00 94.54           H  
ATOM     31  N   GLU A   3       9.377 -12.155 -17.412  1.00 95.87           N  
ATOM     32  H   GLU A   3       9.037 -11.494 -16.728  1.00 95.87           H  
ATOM     33  CA  GLU A   3       9.934 -13.409 -16.894  1.00 95.87           C  
ATOM     34  HA  GLU A   3      10.674 -13.767 -17.610  1.00 95.87           H  
ATOM     35  C   GLU A   3       8.857 -14.490 -16.803  1.00 95.87           C  
ATOM     36  CB  GLU A   3      10.640 -13.185 -15.544  1.00 95.87           C  
ATOM     37  HB2 GLU A   3      11.268 -12.296 -15.613  1.00 95.87           H  
ATOM     38  HB3 GLU A   3       9.895 -13.008 -14.769  1.00 95.87           H  
ATOM     39  O   GLU A   3       9.104 -15.625 -17.203  1.00 95.87           O  
ATOM     40  CG  GLU A   3      11.521 -14.383 -15.130  1.00 95.87           C  
ATOM     41  HG2 GLU A   3      10.883 -15.252 -14.967  1.00 95.87           H  
ATOM     42  HG3 GLU A   3      12.005 -14.145 -14.183  1.00 95.87           H  
ATOM     43  CD  GLU A   3      12.602 -14.721 -16.175  1.00 95.87           C  
ATOM     44  OE1 GLU A   3      12.893 -15.913 -16.429  1.00 95.87           O  
ATOM     45  OE2 GLU A   3      13.112 -13.777 -16.828  1.00 95.87           O  
ATOM     46  N   TRP A   4       7.631 -14.125 -16.423  1.00 96.28           N  
ATOM     47  H   TRP A   4       7.507 -13.188 -16.068  1.00 96.28           H  
ATOM     48  CA  TRP A   4       6.493 -15.044 -16.362  1.00 96.28           C  
ATOM     49  HA  TRP A   4       6.719 -15.813 -15.623  1.00 96.28           H  
ATOM     50  C   TRP A   4       6.241 -15.774 -17.693  1.00 96.28           C  
ATOM     51  CB  TRP A   4       5.267 -14.274 -15.863  1.00 96.28           C  
ATOM     52  HB2 TRP A   4       4.510 -14.998 -15.559  1.00 96.28           H  
ATOM     53  HB3 TRP A   4       5.558 -13.720 -14.971  1.00 96.28           H  
ATOM     54  O   TRP A   4       6.042 -16.984 -17.698  1.00 96.28           O  
ATOM     55  CG  TRP A   4       4.613 -13.310 -16.803  1.00 96.28           C  
ATOM     56  CD1 TRP A   4       4.721 -11.964 -16.751  1.00 96.28           C  
ATOM     57  HD1 TRP A   4       5.317 -11.426 -16.029  1.00 96.28           H  
ATOM     58  CD2 TRP A   4       3.651 -13.594 -17.863  1.00 96.28           C  
ATOM     59  CE2 TRP A   4       3.197 -12.352 -18.397  1.00 96.28           C  
ATOM     60  CE3 TRP A   4       3.096 -14.773 -18.409  1.00 96.28           C  
ATOM     61  HE3 TRP A   4       3.411 -15.738 -18.040  1.00 96.28           H  
ATOM     62  NE1 TRP A   4       3.894 -11.392 -17.699  1.00 96.28           N  
ATOM     63  HE1 TRP A   4       3.715 -10.399 -17.750  1.00 96.28           H  
ATOM     64  CH2 TRP A   4       1.675 -13.473 -19.905  1.00 96.28           C  
ATOM     65  HH2 TRP A   4       0.891 -13.438 -20.647  1.00 96.28           H  
ATOM     66  CZ2 TRP A   4       2.215 -12.282 -19.392  1.00 96.28           C  
ATOM     67  HZ2 TRP A   4       1.844 -11.323 -19.722  1.00 96.28           H  
ATOM     68  CZ3 TRP A   4       2.131 -14.715 -19.430  1.00 96.28           C  
ATOM     69  HZ3 TRP A   4       1.732 -15.632 -19.838  1.00 96.28           H  
ATOM     70  N   LYS A   5       6.385 -15.093 -18.841  1.00 96.54           N  
ATOM     71  H   LYS A   5       6.546 -14.099 -18.767  1.00 96.54           H  
ATOM     72  CA  LYS A   5       6.292 -15.735 -20.171  1.00 96.54           C  
ATOM     73  HA  LYS A   5       5.379 -16.329 -20.209  1.00 96.54           H  
ATOM     74  C   LYS A   5       7.432 -16.719 -20.440  1.00 96.54           C  
ATOM     75  CB  LYS A   5       6.238 -14.692 -21.298  1.00 96.54           C  
ATOM     76  HB2 LYS A   5       7.055 -13.981 -21.176  1.00 96.54           H  
ATOM     77  HB3 LYS A   5       6.348 -15.206 -22.253  1.00 96.54           H  
ATOM     78  O   LYS A   5       7.267 -17.650 -21.220  1.00 96.54           O  
ATOM     79  CG  LYS A   5       4.909 -13.939 -21.308  1.00 96.54           C  
ATOM     80  HG2 LYS A   5       4.101 -14.667 -21.236  1.00 96.54           H  
ATOM     81  HG3 LYS A   5       4.882 -13.283 -20.438  1.00 96.54           H  
ATOM     82  CD  LYS A   5       4.683 -13.109 -22.577  1.00 96.54           C  
ATOM     83  HD2 LYS A   5       5.524 -12.437 -22.744  1.00 96.54           H  
ATOM     84  HD3 LYS A   5       4.558 -13.778 -23.428  1.00 96.54           H  
ATOM     85  CE  LYS A   5       3.402 -12.307 -22.339  1.00 96.54           C  
ATOM     86  HE2 LYS A   5       2.599 -13.003 -22.096  1.00 96.54           H  
ATOM     87  HE3 LYS A   5       3.547 -11.675 -21.464  1.00 96.54           H  
ATOM     88  NZ  LYS A   5       2.995 -11.463 -23.481  1.00 96.54           N  
ATOM     89  HZ1 LYS A   5       3.753 -10.887 -23.818  1.00 96.54           H  
ATOM     90  HZ2 LYS A   5       2.339 -10.783 -23.124  1.00 96.54           H  
ATOM     91  HZ3 LYS A   5       2.542 -11.996 -24.209  1.00 96.54           H  
ATOM     92  N   LYS A   6       8.610 -16.528 -19.838  1.00 96.66           N  
ATOM     93  H   LYS A   6       8.664 -15.810 -19.129  1.00 96.66           H  
ATOM     94  CA  LYS A   6       9.722 -17.489 -19.948  1.00 96.66           C  
ATOM     95  HA  LYS A   6       9.765 -17.869 -20.968  1.00 96.66           H  
ATOM     96  C   LYS A   6       9.502 -18.705 -19.050  1.00 96.66           C  
ATOM     97  CB  LYS A   6      11.071 -16.848 -19.601  1.00 96.66           C  
ATOM     98  HB2 LYS A   6      11.852 -17.590 -19.767  1.00 96.66           H  
ATOM     99  HB3 LYS A   6      11.076 -16.599 -18.540  1.00 96.66           H  
ATOM    100  O   LYS A   6       9.990 -19.772 -19.402  1.00 96.66           O  
ATOM    101  CG  LYS A   6      11.415 -15.588 -20.406  1.00 96.66           C  
ATOM    102  HG2 LYS A   6      10.669 -14.822 -20.194  1.00 96.66           H  
ATOM    103  HG3 LYS A   6      11.412 -15.804 -21.475  1.00 96.66           H  
ATOM    104  CD  LYS A   6      12.801 -15.087 -19.975  1.00 96.66           C  
ATOM    105  HD2 LYS A   6      13.577 -15.599 -20.544  1.00 96.66           H  
ATOM    106  HD3 LYS A   6      12.943 -15.332 -18.922  1.00 96.66           H  
ATOM    107  CE  LYS A   6      12.933 -13.569 -20.132  1.00 96.66           C  
ATOM    108  HE2 LYS A   6      13.151 -13.321 -21.171  1.00 96.66           H  
ATOM    109  HE3 LYS A   6      11.978 -13.121 -19.856  1.00 96.66           H  
ATOM    110  NZ  LYS A   6      13.974 -13.045 -19.217  1.00 96.66           N  
ATOM    111  HZ1 LYS A   6      13.997 -12.036 -19.180  1.00 96.66           H  
ATOM    112  HZ2 LYS A   6      13.724 -13.326 -18.280  1.00 96.66           H  
ATOM    113  HZ3 LYS A   6      14.887 -13.446 -19.378  1.00 96.66           H  
ATOM    114  N   LEU A   7       8.810 -18.551 -17.919  1.00 95.76           N  
ATOM    115  H   LEU A   7       8.499 -17.621 -17.676  1.00 95.76           H  
ATOM    116  CA  LEU A   7       8.397 -19.655 -17.046  1.00 95.76           C  
ATOM    117  HA  LEU A   7       9.239 -20.331 -16.893  1.00 95.76           H  
ATOM    118  C   LEU A   7       7.297 -20.494 -17.716  1.00 95.76           C  
ATOM    119  CB  LEU A   7       7.959 -19.099 -15.675  1.00 95.76           C  
ATOM    120  HB2 LEU A   7       7.128 -18.410 -15.826  1.00 95.76           H  
ATOM    121  HB3 LEU A   7       7.585 -19.924 -15.069  1.00 95.76           H  
ATOM    122  O   LEU A   7       7.468 -21.702 -17.861  1.00 95.76           O  
ATOM    123  CG  LEU A   7       9.066 -18.374 -14.884  1.00 95.76           C  
ATOM    124  HG  LEU A   7       9.484 -17.570 -15.489  1.00 95.76           H  
ATOM    125  CD1 LEU A   7       8.481 -17.757 -13.615  1.00 95.76           C  
ATOM    126 HD11 LEU A   7       8.078 -18.541 -12.974  1.00 95.76           H  
ATOM    127 HD12 LEU A   7       7.680 -17.064 -13.872  1.00 95.76           H  
ATOM    128 HD13 LEU A   7       9.255 -17.214 -13.074  1.00 95.76           H  
ATOM    129  CD2 LEU A   7      10.204 -19.315 -14.478  1.00 95.76           C  
ATOM    130 HD21 LEU A   7      10.700 -19.713 -15.363  1.00 95.76           H  
ATOM    131 HD22 LEU A   7      10.933 -18.765 -13.882  1.00 95.76           H  
ATOM    132 HD23 LEU A   7       9.806 -20.135 -13.880  1.00 95.76           H  
ATOM    133  N   GLU A   8       6.266 -19.838 -18.257  1.00 94.30           N  
ATOM    134  H   GLU A   8       6.158 -18.860 -18.028  1.00 94.30           H  
ATOM    135  CA  GLU A   8       5.203 -20.448 -19.072  1.00 94.30           C  
ATOM    136  HA  GLU A   8       4.615 -21.122 -18.448  1.00 94.30           H  
ATOM    137  C   GLU A   8       5.782 -21.270 -20.240  1.00 94.30           C  
ATOM    138  CB  GLU A   8       4.290 -19.312 -19.575  1.00 94.30           C  
ATOM    139  HB2 GLU A   8       3.936 -18.746 -18.713  1.00 94.30           H  
ATOM    140  HB3 GLU A   8       4.888 -18.638 -20.188  1.00 94.30           H  
ATOM    141  O   GLU A   8       5.495 -22.457 -20.377  1.00 94.30           O  
ATOM    142  CG  GLU A   8       3.068 -19.763 -20.392  1.00 94.30           C  
ATOM    143  HG2 GLU A   8       3.407 -20.297 -21.280  1.00 94.30           H  
ATOM    144  HG3 GLU A   8       2.471 -20.449 -19.792  1.00 94.30           H  
ATOM    145  CD  GLU A   8       2.218 -18.552 -20.829  1.00 94.30           C  
ATOM    146  OE1 GLU A   8       1.019 -18.489 -20.470  1.00 94.30           O  
ATOM    147  OE2 GLU A   8       2.782 -17.663 -21.515  1.00 94.30           O  
ATOM    148  N   LEU A   9       6.693 -20.688 -21.034  1.00 95.62           N  
ATOM    149  H   LEU A   9       6.864 -19.701 -20.904  1.00 95.62           H  
ATOM    150  CA  LEU A   9       7.358 -21.382 -22.150  1.00 95.62           C  
ATOM    151  HA  LEU A   9       6.588 -21.842 -22.770  1.00 95.62           H  
ATOM    152  C   LEU A   9       8.292 -22.533 -21.727  1.00 95.62           C  
ATOM    153  CB  LEU A   9       8.147 -20.357 -22.986  1.00 95.62           C  
ATOM    154  HB2 LEU A   9       8.828 -20.892 -23.648  1.00 95.62           H  
ATOM    155  HB3 LEU A   9       8.755 -19.761 -22.306  1.00 95.62           H  
ATOM    156  O   LEU A   9       8.659 -23.348 -22.572  1.00 95.62           O  
ATOM    157  CG  LEU A   9       7.281 -19.425 -23.852  1.00 95.62           C  
ATOM    158  HG  LEU A   9       6.499 -18.962 -23.248  1.00 95.62           H  
ATOM    159  CD1 LEU A   9       8.171 -18.326 -24.442  1.00 95.62           C  
ATOM    160 HD11 LEU A   9       8.950 -18.770 -25.062  1.00 95.62           H  
ATOM    161 HD12 LEU A   9       7.559 -17.652 -25.042  1.00 95.62           H  
ATOM    162 HD13 LEU A   9       8.623 -17.759 -23.628  1.00 95.62           H  
ATOM    163  CD2 LEU A   9       6.618 -20.162 -25.017  1.00 95.62           C  
ATOM    164 HD21 LEU A   9       5.910 -20.896 -24.631  1.00 95.62           H  
ATOM    165 HD22 LEU A   9       6.061 -19.455 -25.632  1.00 95.62           H  
ATOM    166 HD23 LEU A   9       7.368 -20.671 -25.623  1.00 95.62           H  
ATOM    167  N   LYS A  10       8.699 -22.602 -20.454  1.00 96.12           N  
ATOM    168  H   LYS A  10       8.324 -21.920 -19.809  1.00 96.12           H  
ATOM    169  CA  LYS A  10       9.461 -23.727 -19.885  1.00 96.12           C  
ATOM    170  HA  LYS A  10      10.041 -24.212 -20.671  1.00 96.12           H  
ATOM    171  C   LYS A  10       8.558 -24.826 -19.312  1.00 96.12           C  
ATOM    172  CB  LYS A  10      10.422 -23.216 -18.801  1.00 96.12           C  
ATOM    173  HB2 LYS A  10      10.781 -24.059 -18.211  1.00 96.12           H  
ATOM    174  HB3 LYS A  10       9.864 -22.563 -18.130  1.00 96.12           H  
ATOM    175  O   LYS A  10       9.084 -25.874 -18.953  1.00 96.12           O  
ATOM    176  CG  LYS A  10      11.651 -22.474 -19.345  1.00 96.12           C  
ATOM    177  HG2 LYS A  10      11.353 -21.751 -20.104  1.00 96.12           H  
ATOM    178  HG3 LYS A  10      12.342 -23.188 -19.794  1.00 96.12           H  
ATOM    179  CD  LYS A  10      12.327 -21.755 -18.169  1.00 96.12           C  
ATOM    180  HD2 LYS A  10      11.584 -21.129 -17.676  1.00 96.12           H  
ATOM    181  HD3 LYS A  10      12.679 -22.497 -17.453  1.00 96.12           H  
ATOM    182  CE  LYS A  10      13.492 -20.869 -18.612  1.00 96.12           C  
ATOM    183  HE2 LYS A  10      14.288 -21.505 -19.000  1.00 96.12           H  
ATOM    184  HE3 LYS A  10      13.138 -20.222 -19.415  1.00 96.12           H  
ATOM    185  NZ  LYS A  10      13.974 -20.049 -17.468  1.00 96.12           N  
ATOM    186  HZ1 LYS A  10      14.230 -20.639 -16.689  1.00 96.12           H  
ATOM    187  HZ2 LYS A  10      14.761 -19.469 -17.720  1.00 96.12           H  
ATOM    188  HZ3 LYS A  10      13.238 -19.438 -17.142  1.00 96.12           H  
ATOM    189  N   GLY A  11       7.244 -24.603 -19.220  1.00 93.26           N  
ATOM    190  H   GLY A  11       6.871 -23.725 -19.553  1.00 93.26           H  
ATOM    191  CA  GLY A  11       6.306 -25.530 -18.584  1.00 93.26           C  
ATOM    192  HA2 GLY A  11       6.455 -26.534 -18.981  1.00 93.26           H  
ATOM    193  HA3 GLY A  11       5.290 -25.210 -18.817  1.00 93.26           H  
ATOM    194  C   GLY A  11       6.430 -25.595 -17.059  1.00 93.26           C  
ATOM    195  O   GLY A  11       6.106 -26.625 -16.481  1.00 93.26           O  
ATOM    196  N   VAL A  12       6.927 -24.529 -16.423  1.00 92.91           N  
ATOM    197  H   VAL A  12       7.095 -23.698 -16.971  1.00 92.91           H  
ATOM    198  CA  VAL A  12       6.911 -24.370 -14.956  1.00 92.91           C  
ATOM    199  HA  VAL A  12       7.279 -25.277 -14.477  1.00 92.91           H  
ATOM    200  C   VAL A  12       5.464 -24.148 -14.510  1.00 92.91           C  
ATOM    201  CB  VAL A  12       7.808 -23.177 -14.556  1.00 92.91           C  
ATOM    202  HB  VAL A  12       7.475 -22.294 -15.101  1.00 92.91           H  
ATOM    203  O   VAL A  12       4.748 -23.408 -15.188  1.00 92.91           O  
ATOM    204  CG1 VAL A  12       7.788 -22.835 -13.064  1.00 92.91           C  
ATOM    205 HG11 VAL A  12       8.516 -22.057 -12.835  1.00 92.91           H  
ATOM    206 HG12 VAL A  12       8.005 -23.722 -12.468  1.00 92.91           H  
ATOM    207 HG13 VAL A  12       6.802 -22.458 -12.790  1.00 92.91           H  
ATOM    208  CG2 VAL A  12       9.272 -23.440 -14.940  1.00 92.91           C  
ATOM    209 HG21 VAL A  12       9.352 -23.613 -16.013  1.00 92.91           H  
ATOM    210 HG22 VAL A  12       9.628 -24.325 -14.412  1.00 92.91           H  
ATOM    211 HG23 VAL A  12       9.890 -22.584 -14.670  1.00 92.91           H  
ATOM    212  N   ASP A  13       5.028 -24.731 -13.390  1.00 87.86           N  
ATOM    213  H   ASP A  13       5.635 -25.337 -12.856  1.00 87.86           H  
ATOM    214  CA  ASP A  13       3.752 -24.342 -12.776  1.00 87.86           C  
ATOM    215  HA  ASP A  13       3.041 -24.125 -13.573  1.00 87.86           H  
ATOM    216  C   ASP A  13       3.948 -23.058 -11.956  1.00 87.86           C  
ATOM    217  CB  ASP A  13       3.143 -25.491 -11.955  1.00 87.86           C  
ATOM    218  HB2 ASP A  13       3.233 -26.414 -12.526  1.00 87.86           H  
ATOM    219  HB3 ASP A  13       3.704 -25.606 -11.027  1.00 87.86           H  
ATOM    220  O   ASP A  13       4.935 -22.893 -11.236  1.00 87.86           O  
ATOM    221  CG  ASP A  13       1.657 -25.259 -11.626  1.00 87.86           C  
ATOM    222  OD1 ASP A  13       1.301 -24.116 -11.248  1.00 87.86           O  
ATOM    223  OD2 ASP A  13       0.864 -26.211 -11.781  1.00 87.86           O  
ATOM    224  N   VAL A  14       3.001 -22.124 -12.049  1.00 90.59           N  
ATOM    225  H   VAL A  14       2.134 -22.398 -12.489  1.00 90.59           H  
ATOM    226  CA  VAL A  14       3.030 -20.888 -11.265  1.00 90.59           C  
ATOM    227  HA  VAL A  14       3.944 -20.356 -11.530  1.00 90.59           H  
ATOM    228  C   VAL A  14       3.103 -21.178  -9.762  1.00 90.59           C  
ATOM    229  CB  VAL A  14       1.839 -19.990 -11.647  1.00 90.59           C  
ATOM    230  HB  VAL A  14       1.802 -19.937 -12.735  1.00 90.59           H  
ATOM    231  O   VAL A  14       3.810 -20.469  -9.051  1.00 90.59           O  
ATOM    232  CG1 VAL A  14       0.479 -20.507 -11.159  1.00 90.59           C  
ATOM    233 HG11 VAL A  14       0.417 -20.466 -10.071  1.00 90.59           H  
ATOM    234 HG12 VAL A  14       0.331 -21.535 -11.488  1.00 90.59           H  
ATOM    235 HG13 VAL A  14      -0.315 -19.893 -11.585  1.00 90.59           H  
ATOM    236  CG2 VAL A  14       2.034 -18.561 -11.139  1.00 90.59           C  
ATOM    237 HG21 VAL A  14       1.209 -17.942 -11.493  1.00 90.59           H  
ATOM    238 HG22 VAL A  14       2.968 -18.158 -11.529  1.00 90.59           H  
ATOM    239 HG23 VAL A  14       2.059 -18.543 -10.049  1.00 90.59           H  
ATOM    240  N   ILE A  15       2.456 -22.238  -9.260  1.00 88.06           N  
ATOM    241  H   ILE A  15       1.958 -22.845  -9.895  1.00 88.06           H  
ATOM    242  CA  ILE A  15       2.456 -22.558  -7.821  1.00 88.06           C  
ATOM    243  HA  ILE A  15       2.204 -21.642  -7.288  1.00 88.06           H  
ATOM    244  C   ILE A  15       3.839 -22.983  -7.303  1.00 88.06           C  
ATOM    245  CB  ILE A  15       1.369 -23.597  -7.461  1.00 88.06           C  
ATOM    246  HB  ILE A  15       1.307 -23.629  -6.374  1.00 88.06           H  
ATOM    247  O   ILE A  15       4.139 -22.736  -6.135  1.00 88.06           O  
ATOM    248  CG1 ILE A  15       1.741 -25.022  -7.934  1.00 88.06           C  
ATOM    249 HG12 ILE A  15       2.590 -25.373  -7.346  1.00 88.06           H  
ATOM    250 HG13 ILE A  15       2.057 -24.995  -8.976  1.00 88.06           H  
ATOM    251  CG2 ILE A  15      -0.005 -23.114  -7.968  1.00 88.06           C  
ATOM    252 HG21 ILE A  15      -0.798 -23.710  -7.515  1.00 88.06           H  
ATOM    253 HG22 ILE A  15      -0.160 -22.069  -7.701  1.00 88.06           H  
ATOM    254 HG23 ILE A  15      -0.064 -23.226  -9.050  1.00 88.06           H  
ATOM    255  CD1 ILE A  15       0.628 -26.066  -7.794  1.00 88.06           C  
ATOM    256 HD11 ILE A  15       1.026 -27.048  -8.045  1.00 88.06           H  
ATOM    257 HD12 ILE A  15      -0.189 -25.840  -8.479  1.00 88.06           H  
ATOM    258 HD13 ILE A  15       0.259 -26.082  -6.768  1.00 88.06           H  
ATOM    259  N   GLU A  16       4.684 -23.549  -8.173  1.00 86.07           N  
ATOM    260  H   GLU A  16       4.375 -23.658  -9.129  1.00 86.07           H  
ATOM    261  CA  GLU A  16       6.051 -23.997  -7.869  1.00 86.07           C  
ATOM    262  HA  GLU A  16       6.060 -24.501  -6.903  1.00 86.07           H  
ATOM    263  C   GLU A  16       7.058 -22.839  -7.786  1.00 86.07           C  
ATOM    264  CB  GLU A  16       6.538 -24.987  -8.942  1.00 86.07           C  
ATOM    265  HB2 GLU A  16       7.588 -25.213  -8.757  1.00 86.07           H  
ATOM    266  HB3 GLU A  16       6.469 -24.501  -9.916  1.00 86.07           H  
ATOM    267  O   GLU A  16       8.186 -23.034  -7.326  1.00 86.07           O  
ATOM    268  CG  GLU A  16       5.778 -26.321  -8.975  1.00 86.07           C  
ATOM    269  HG2 GLU A  16       4.713 -26.133  -9.112  1.00 86.07           H  
ATOM    270  HG3 GLU A  16       5.906 -26.808  -8.009  1.00 86.07           H  
ATOM    271  CD  GLU A  16       6.287 -27.253 -10.094  1.00 86.07           C  
ATOM    272  OE1 GLU A  16       6.139 -28.485  -9.929  1.00 86.07           O  
ATOM    273  OE2 GLU A  16       6.839 -26.745 -11.103  1.00 86.07           O  
ATOM    274  N   THR A  17       6.696 -21.624  -8.219  1.00 91.27           N  
ATOM    275  H   THR A  17       5.764 -21.487  -8.584  1.00 91.27           H  
ATOM    276  CA  THR A  17       7.601 -20.479  -8.074  1.00 91.27           C  
ATOM    277  HA  THR A  17       8.584 -20.820  -8.399  1.00 91.27           H  
ATOM    278  C   THR A  17       7.745 -20.074  -6.605  1.00 91.27           C  
ATOM    279  CB  THR A  17       7.258 -19.272  -8.966  1.00 91.27           C  
ATOM    280  HB  THR A  17       8.145 -18.640  -9.006  1.00 91.27           H  
ATOM    281  O   THR A  17       6.872 -20.318  -5.769  1.00 91.27           O  
ATOM    282  CG2 THR A  17       6.910 -19.648 -10.407  1.00 91.27           C  
ATOM    283 HG21 THR A  17       6.036 -20.300 -10.429  1.00 91.27           H  
ATOM    284 HG22 THR A  17       6.686 -18.746 -10.977  1.00 91.27           H  
ATOM    285 HG23 THR A  17       7.749 -20.173 -10.863  1.00 91.27           H  
ATOM    286  OG1 THR A  17       6.225 -18.474  -8.443  1.00 91.27           O  
ATOM    287  HG1 THR A  17       6.524 -18.106  -7.608  1.00 91.27           H  
ATOM    288  N   GLU A  18       8.846 -19.394  -6.294  1.00 93.79           N  
ATOM    289  H   GLU A  18       9.537 -19.235  -7.013  1.00 93.79           H  
ATOM    290  CA  GLU A  18       9.167 -18.903  -4.950  1.00 93.79           C  
ATOM    291  HA  GLU A  18       9.460 -19.756  -4.339  1.00 93.79           H  
ATOM    292  C   GLU A  18       7.976 -18.203  -4.260  1.00 93.79           C  
ATOM    293  CB  GLU A  18      10.381 -17.974  -5.090  1.00 93.79           C  
ATOM    294  HB2 GLU A  18      10.098 -17.114  -5.698  1.00 93.79           H  
ATOM    295  HB3 GLU A  18      11.164 -18.523  -5.612  1.00 93.79           H  
ATOM    296  O   GLU A  18       7.228 -17.448  -4.889  1.00 93.79           O  
ATOM    297  CG  GLU A  18      10.949 -17.480  -3.753  1.00 93.79           C  
ATOM    298  HG2 GLU A  18      11.123 -18.343  -3.111  1.00 93.79           H  
ATOM    299  HG3 GLU A  18      10.211 -16.838  -3.273  1.00 93.79           H  
ATOM    300  CD  GLU A  18      12.262 -16.695  -3.927  1.00 93.79           C  
ATOM    301  OE1 GLU A  18      12.939 -16.480  -2.898  1.00 93.79           O  
ATOM    302  OE2 GLU A  18      12.588 -16.324  -5.080  1.00 93.79           O  
ATOM    303  N   ARG A  19       7.785 -18.474  -2.960  1.00 92.74           N  
ATOM    304  H   ARG A  19       8.460 -19.071  -2.503  1.00 92.74           H  
ATOM    305  CA  ARG A  19       6.879 -17.705  -2.092  1.00 92.74           C  
ATOM    306  HA  ARG A  19       6.016 -17.360  -2.662  1.00 92.74           H  
ATOM    307  C   ARG A  19       7.626 -16.475  -1.590  1.00 92.74           C  
ATOM    308  CB  ARG A  19       6.370 -18.529  -0.898  1.00 92.74           C  
ATOM    309  HB2 ARG A  19       5.799 -17.861  -0.253  1.00 92.74           H  
ATOM    310  HB3 ARG A  19       7.217 -18.903  -0.324  1.00 92.74           H  
ATOM    311  O   ARG A  19       8.679 -16.600  -0.970  1.00 92.74           O  
ATOM    312  CG  ARG A  19       5.466 -19.705  -1.291  1.00 92.74           C  
ATOM    313  HG2 ARG A  19       4.698 -19.363  -1.985  1.00 92.74           H  
ATOM    314  HG3 ARG A  19       6.064 -20.477  -1.775  1.00 92.74           H  
ATOM    315  CD  ARG A  19       4.786 -20.285  -0.043  1.00 92.74           C  
ATOM    316  HD2 ARG A  19       5.561 -20.560   0.673  1.00 92.74           H  
ATOM    317  HD3 ARG A  19       4.156 -19.516   0.404  1.00 92.74           H  
ATOM    318  NE  ARG A  19       3.952 -21.462  -0.367  1.00 92.74           N  
ATOM    319  HE  ARG A  19       3.470 -21.438  -1.255  1.00 92.74           H  
ATOM    320  NH1 ARG A  19       4.078 -22.534   1.666  1.00 92.74           N  
ATOM    321 HH11 ARG A  19       3.844 -23.331   2.241  1.00 92.74           H  
ATOM    322 HH12 ARG A  19       4.534 -21.725   2.063  1.00 92.74           H  
ATOM    323  NH2 ARG A  19       3.004 -23.509  -0.018  1.00 92.74           N  
ATOM    324 HH21 ARG A  19       2.671 -23.535  -0.971  1.00 92.74           H  
ATOM    325 HH22 ARG A  19       2.821 -24.300   0.582  1.00 92.74           H  
ATOM    326  CZ  ARG A  19       3.683 -22.488   0.424  1.00 92.74           C  
ATOM    327  N   LEU A  20       7.082 -15.295  -1.856  1.00 95.42           N  
ATOM    328  H   LEU A  20       6.183 -15.274  -2.316  1.00 95.42           H  
ATOM    329  CA  LEU A  20       7.742 -14.028  -1.563  1.00 95.42           C  
ATOM    330  HA  LEU A  20       8.809 -14.188  -1.408  1.00 95.42           H  
ATOM    331  C   LEU A  20       7.166 -13.460  -0.268  1.00 95.42           C  
ATOM    332  CB  LEU A  20       7.569 -13.092  -2.772  1.00 95.42           C  
ATOM    333  HB2 LEU A  20       6.502 -12.935  -2.934  1.00 95.42           H  
ATOM    334  HB3 LEU A  20       8.028 -12.131  -2.544  1.00 95.42           H  
ATOM    335  O   LEU A  20       6.064 -12.923  -0.264  1.00 95.42           O  
ATOM    336  CG  LEU A  20       8.194 -13.633  -4.069  1.00 95.42           C  
ATOM    337  HG  LEU A  20       7.854 -14.651  -4.257  1.00 95.42           H  
ATOM    338  CD1 LEU A  20       7.737 -12.772  -5.240  1.00 95.42           C  
ATOM    339 HD11 LEU A  20       8.084 -11.747  -5.115  1.00 95.42           H  
ATOM    340 HD12 LEU A  20       6.649 -12.793  -5.298  1.00 95.42           H  
ATOM    341 HD13 LEU A  20       8.146 -13.205  -6.154  1.00 95.42           H  
ATOM    342  CD2 LEU A  20       9.723 -13.621  -4.031  1.00 95.42           C  
ATOM    343 HD21 LEU A  20      10.087 -14.269  -3.234  1.00 95.42           H  
ATOM    344 HD22 LEU A  20      10.096 -12.609  -3.869  1.00 95.42           H  
ATOM    345 HD23 LEU A  20      10.122 -14.007  -4.969  1.00 95.42           H  
ATOM    346  N   MET A  21       7.888 -13.597   0.841  1.00 91.13           N  
ATOM    347  H   MET A  21       8.775 -14.078   0.791  1.00 91.13           H  
ATOM    348  CA  MET A  21       7.408 -13.122   2.142  1.00 91.13           C  
ATOM    349  HA  MET A  21       6.336 -13.307   2.206  1.00 91.13           H  
ATOM    350  C   MET A  21       7.623 -11.614   2.274  1.00 91.13           C  
ATOM    351  CB  MET A  21       8.073 -13.892   3.293  1.00 91.13           C  
ATOM    352  HB2 MET A  21       9.137 -13.657   3.321  1.00 91.13           H  
ATOM    353  HB3 MET A  21       7.630 -13.564   4.234  1.00 91.13           H  
ATOM    354  O   MET A  21       8.721 -11.113   2.030  1.00 91.13           O  
ATOM    355  CG  MET A  21       7.911 -15.415   3.173  1.00 91.13           C  
ATOM    356  HG2 MET A  21       8.296 -15.874   4.083  1.00 91.13           H  
ATOM    357  HG3 MET A  21       8.532 -15.762   2.347  1.00 91.13           H  
ATOM    358  SD  MET A  21       6.228 -16.034   2.888  1.00 91.13           S  
ATOM    359  CE  MET A  21       5.410 -15.522   4.424  1.00 91.13           C  
ATOM    360  HE1 MET A  21       4.381 -15.881   4.412  1.00 91.13           H  
ATOM    361  HE2 MET A  21       5.403 -14.435   4.499  1.00 91.13           H  
ATOM    362  HE3 MET A  21       5.926 -15.945   5.286  1.00 91.13           H  
ATOM    363  N   TYR A  22       6.599 -10.881   2.714  1.00 89.07           N  
ATOM    364  H   TYR A  22       5.727 -11.349   2.914  1.00 89.07           H  
ATOM    365  CA  TYR A  22       6.636  -9.423   2.862  1.00 89.07           C  
ATOM    366  HA  TYR A  22       6.727  -8.962   1.878  1.00 89.07           H  
ATOM    367  C   TYR A  22       7.840  -8.956   3.684  1.00 89.07           C  
ATOM    368  CB  TYR A  22       5.312  -8.968   3.500  1.00 89.07           C  
ATOM    369  HB2 TYR A  22       5.077  -9.614   4.347  1.00 89.07           H  
ATOM    370  HB3 TYR A  22       4.528  -9.091   2.754  1.00 89.07           H  
ATOM    371  O   TYR A  22       8.485  -7.966   3.353  1.00 89.07           O  
ATOM    372  CG  TYR A  22       5.322  -7.534   3.993  1.00 89.07           C  
ATOM    373  CD1 TYR A  22       5.920  -7.244   5.234  1.00 89.07           C  
ATOM    374  HD1 TYR A  22       6.261  -8.052   5.865  1.00 89.07           H  
ATOM    375  CD2 TYR A  22       4.810  -6.492   3.196  1.00 89.07           C  
ATOM    376  HD2 TYR A  22       4.323  -6.713   2.258  1.00 89.07           H  
ATOM    377  CE1 TYR A  22       6.134  -5.912   5.617  1.00 89.07           C  
ATOM    378  HE1 TYR A  22       6.677  -5.684   6.522  1.00 89.07           H  
ATOM    379  CE2 TYR A  22       4.963  -5.154   3.611  1.00 89.07           C  
ATOM    380  HE2 TYR A  22       4.600  -4.342   2.998  1.00 89.07           H  
ATOM    381  OH  TYR A  22       5.977  -3.598   5.149  1.00 89.07           O  
ATOM    382  HH  TYR A  22       6.742  -3.564   5.729  1.00 89.07           H  
ATOM    383  CZ  TYR A  22       5.672  -4.869   4.798  1.00 89.07           C  
ATOM    384  N   GLY A  23       8.179  -9.694   4.745  1.00 84.92           N  
ATOM    385  H   GLY A  23       7.620 -10.511   4.946  1.00 84.92           H  
ATOM    386  CA  GLY A  23       9.255  -9.325   5.655  1.00 84.92           C  
ATOM    387  HA2 GLY A  23       9.081  -8.295   5.966  1.00 84.92           H  
ATOM    388  HA3 GLY A  23       9.209  -9.984   6.522  1.00 84.92           H  
ATOM    389  C   GLY A  23      10.675  -9.391   5.086  1.00 84.92           C  
ATOM    390  O   GLY A  23      11.576  -8.931   5.786  1.00 84.92           O  
ATOM    391  N   THR A  24      10.875  -9.958   3.890  1.00 89.42           N  
ATOM    392  H   THR A  24      10.072 -10.334   3.406  1.00 89.42           H  
ATOM    393  CA  THR A  24      12.193 -10.174   3.260  1.00 89.42           C  
ATOM    394  HA  THR A  24      12.936  -9.543   3.749  1.00 89.42           H  
ATOM    395  C   THR A  24      12.251  -9.831   1.768  1.00 89.42           C  
ATOM    396  CB  THR A  24      12.640 -11.639   3.401  1.00 89.42           C  
ATOM    397  HB  THR A  24      13.558 -11.784   2.832  1.00 89.42           H  
ATOM    398  O   THR A  24      13.331  -9.515   1.278  1.00 89.42           O  
ATOM    399  CG2 THR A  24      12.903 -12.047   4.850  1.00 89.42           C  
ATOM    400 HG21 THR A  24      11.978 -12.014   5.425  1.00 89.42           H  
ATOM    401 HG22 THR A  24      13.628 -11.365   5.294  1.00 89.42           H  
ATOM    402 HG23 THR A  24      13.305 -13.060   4.876  1.00 89.42           H  
ATOM    403  OG1 THR A  24      11.648 -12.510   2.904  1.00 89.42           O  
ATOM    404  HG1 THR A  24      12.072 -13.337   2.661  1.00 89.42           H  
ATOM    405  N   ALA A  25      11.131  -9.901   1.041  1.00 91.13           N  
ATOM    406  H   ALA A  25      10.293 -10.242   1.491  1.00 91.13           H  
ATOM    407  CA  ALA A  25      11.084  -9.758  -0.418  1.00 91.13           C  
ATOM    408  HA  ALA A  25      12.092  -9.877  -0.816  1.00 91.13           H  
ATOM    409  C   ALA A  25      10.586  -8.386  -0.914  1.00 91.13           C  
ATOM    410  CB  ALA A  25      10.232 -10.905  -0.975  1.00 91.13           C  
ATOM    411  HB1 ALA A  25      10.650 -11.862  -0.665  1.00 91.13           H  
ATOM    412  HB2 ALA A  25       9.209 -10.822  -0.608  1.00 91.13           H  
ATOM    413  HB3 ALA A  25      10.227 -10.858  -2.064  1.00 91.13           H  
ATOM    414  O   ALA A  25      10.647  -8.124  -2.115  1.00 91.13           O  
ATOM    415  N   LEU A  26      10.090  -7.521  -0.021  1.00 91.72           N  
ATOM    416  H   LEU A  26      10.096  -7.774   0.957  1.00 91.72           H  
ATOM    417  CA  LEU A  26       9.591  -6.189  -0.362  1.00 91.72           C  
ATOM    418  HA  LEU A  26       9.804  -5.994  -1.413  1.00 91.72           H  
ATOM    419  C   LEU A  26      10.292  -5.107   0.464  1.00 91.72           C  
ATOM    420  CB  LEU A  26       8.067  -6.157  -0.168  1.00 91.72           C  
ATOM    421  HB2 LEU A  26       7.627  -6.965  -0.754  1.00 91.72           H  
ATOM    422  HB3 LEU A  26       7.852  -6.338   0.885  1.00 91.72           H  
ATOM    423  O   LEU A  26      10.256  -5.126   1.692  1.00 91.72           O  
ATOM    424  CG  LEU A  26       7.397  -4.842  -0.601  1.00 91.72           C  
ATOM    425  HG  LEU A  26       7.856  -4.000  -0.083  1.00 91.72           H  
ATOM    426  CD1 LEU A  26       7.486  -4.633  -2.118  1.00 91.72           C  
ATOM    427 HD11 LEU A  26       6.925  -3.743  -2.405  1.00 91.72           H  
ATOM    428 HD12 LEU A  26       8.524  -4.482  -2.413  1.00 91.72           H  
ATOM    429 HD13 LEU A  26       7.081  -5.501  -2.638  1.00 91.72           H  
ATOM    430  CD2 LEU A  26       5.925  -4.898  -0.206  1.00 91.72           C  
ATOM    431 HD21 LEU A  26       5.411  -5.677  -0.770  1.00 91.72           H  
ATOM    432 HD22 LEU A  26       5.461  -3.930  -0.394  1.00 91.72           H  
ATOM    433 HD23 LEU A  26       5.847  -5.106   0.861  1.00 91.72           H  
ATOM    434  N   ASP A  27      10.878  -4.142  -0.238  1.00 94.01           N  
ATOM    435  H   ASP A  27      10.858  -4.205  -1.246  1.00 94.01           H  
ATOM    436  CA  ASP A  27      11.392  -2.898   0.338  1.00 94.01           C  
ATOM    437  HA  ASP A  27      11.521  -3.031   1.412  1.00 94.01           H  
ATOM    438  C   ASP A  27      10.382  -1.754   0.122  1.00 94.01           C  
ATOM    439  CB  ASP A  27      12.775  -2.605  -0.273  1.00 94.01           C  
ATOM    440  HB2 ASP A  27      12.648  -2.134  -1.247  1.00 94.01           H  
ATOM    441  HB3 ASP A  27      13.296  -3.550  -0.427  1.00 94.01           H  
ATOM    442  O   ASP A  27       9.407  -1.911  -0.616  1.00 94.01           O  
ATOM    443  CG  ASP A  27      13.672  -1.729   0.612  1.00 94.01           C  
ATOM    444  OD1 ASP A  27      13.165  -1.193   1.625  1.00 94.01           O  
ATOM    445  OD2 ASP A  27      14.869  -1.623   0.271  1.00 94.01           O  
ATOM    446  N   TYR A  28      10.607  -0.593   0.731  1.00 95.74           N  
ATOM    447  H   TYR A  28      11.478  -0.511   1.237  1.00 95.74           H  
ATOM    448  CA  TYR A  28       9.789   0.614   0.574  1.00 95.74           C  
ATOM    449  HA  TYR A  28       9.003   0.423  -0.156  1.00 95.74           H  
ATOM    450  C   TYR A  28      10.609   1.780   0.027  1.00 95.74           C  
ATOM    451  CB  TYR A  28       9.103   0.971   1.899  1.00 95.74           C  
ATOM    452  HB2 TYR A  28       9.774   0.756   2.730  1.00 95.74           H  
ATOM    453  HB3 TYR A  28       8.897   2.042   1.917  1.00 95.74           H  
ATOM    454  O   TYR A  28      11.831   1.817   0.141  1.00 95.74           O  
ATOM    455  CG  TYR A  28       7.795   0.233   2.091  1.00 95.74           C  
ATOM    456  CD1 TYR A  28       6.576   0.890   1.831  1.00 95.74           C  
ATOM    457  HD1 TYR A  28       6.572   1.926   1.528  1.00 95.74           H  
ATOM    458  CD2 TYR A  28       7.800  -1.129   2.445  1.00 95.74           C  
ATOM    459  HD2 TYR A  28       8.735  -1.643   2.609  1.00 95.74           H  
ATOM    460  CE1 TYR A  28       5.363   0.185   1.931  1.00 95.74           C  
ATOM    461  HE1 TYR A  28       4.428   0.677   1.709  1.00 95.74           H  
ATOM    462  CE2 TYR A  28       6.588  -1.839   2.529  1.00 95.74           C  
ATOM    463  HE2 TYR A  28       6.592  -2.895   2.757  1.00 95.74           H  
ATOM    464  OH  TYR A  28       4.184  -1.841   2.366  1.00 95.74           O  
ATOM    465  HH  TYR A  28       3.463  -1.244   2.156  1.00 95.74           H  
ATOM    466  CZ  TYR A  28       5.366  -1.179   2.285  1.00 95.74           C  
ATOM    467  N   ILE A  29       9.941   2.756  -0.590  1.00 97.35           N  
ATOM    468  H   ILE A  29       8.940   2.672  -0.695  1.00 97.35           H  
ATOM    469  CA  ILE A  29      10.629   3.961  -1.061  1.00 97.35           C  
ATOM    470  HA  ILE A  29      11.485   3.631  -1.648  1.00 97.35           H  
ATOM    471  C   ILE A  29      11.193   4.766   0.115  1.00 97.35           C  
ATOM    472  CB  ILE A  29       9.751   4.836  -1.981  1.00 97.35           C  
ATOM    473  HB  ILE A  29      10.346   5.707  -2.255  1.00 97.35           H  
ATOM    474  O   ILE A  29      10.565   4.914   1.168  1.00 97.35           O  
ATOM    475  CG1 ILE A  29       8.473   5.350  -1.282  1.00 97.35           C  
ATOM    476 HG12 ILE A  29       8.759   5.912  -0.393  1.00 97.35           H  
ATOM    477 HG13 ILE A  29       7.860   4.508  -0.961  1.00 97.35           H  
ATOM    478  CG2 ILE A  29       9.448   4.074  -3.281  1.00 97.35           C  
ATOM    479 HG21 ILE A  29      10.376   3.696  -3.709  1.00 97.35           H  
ATOM    480 HG22 ILE A  29       8.781   3.235  -3.081  1.00 97.35           H  
ATOM    481 HG23 ILE A  29       8.986   4.745  -4.005  1.00 97.35           H  
ATOM    482  CD1 ILE A  29       7.622   6.287  -2.145  1.00 97.35           C  
ATOM    483 HD11 ILE A  29       6.797   6.668  -1.543  1.00 97.35           H  
ATOM    484 HD12 ILE A  29       7.204   5.755  -3.000  1.00 97.35           H  
ATOM    485 HD13 ILE A  29       8.234   7.118  -2.495  1.00 97.35           H  
ATOM    486  N   GLU A  30      12.363   5.363  -0.095  1.00 97.04           N  
ATOM    487  H   GLU A  30      12.884   5.162  -0.936  1.00 97.04           H  
ATOM    488  CA  GLU A  30      12.846   6.414   0.795  1.00 97.04           C  
ATOM    489  HA  GLU A  30      12.705   6.092   1.827  1.00 97.04           H  
ATOM    490  C   GLU A  30      12.024   7.688   0.570  1.00 97.04           C  
ATOM    491  CB  GLU A  30      14.348   6.670   0.617  1.00 97.04           C  
ATOM    492  HB2 GLU A  30      14.535   6.981  -0.411  1.00 97.04           H  
ATOM    493  HB3 GLU A  30      14.644   7.489   1.271  1.00 97.04           H  
ATOM    494  O   GLU A  30      11.899   8.170  -0.562  1.00 97.04           O  
ATOM    495  CG  GLU A  30      15.228   5.448   0.925  1.00 97.04           C  
ATOM    496  HG2 GLU A  30      14.994   4.660   0.210  1.00 97.04           H  
ATOM    497  HG3 GLU A  30      16.266   5.734   0.756  1.00 97.04           H  
ATOM    498  CD  GLU A  30      15.103   4.899   2.356  1.00 97.04           C  
ATOM    499  OE1 GLU A  30      15.379   3.703   2.566  1.00 97.04           O  
ATOM    500  OE2 GLU A  30      14.793   5.638   3.317  1.00 97.04           O  
ATOM    501  N   LEU A  31      11.464   8.253   1.643  1.00 97.65           N  
ATOM    502  H   LEU A  31      11.631   7.837   2.548  1.00 97.65           H  
ATOM    503  CA  LEU A  31      10.908   9.603   1.576  1.00 97.65           C  
ATOM    504  HA  LEU A  31      10.335   9.680   0.653  1.00 97.65           H  
ATOM    505  C   LEU A  31      12.058  10.623   1.505  1.00 97.65           C  
ATOM    506  CB  LEU A  31       9.964   9.894   2.755  1.00 97.65           C  
ATOM    507  HB2 LEU A  31      10.529   9.802   3.683  1.00 97.65           H  
ATOM    508  HB3 LEU A  31       9.628  10.928   2.675  1.00 97.65           H  
ATOM    509  O   LEU A  31      13.101  10.422   2.132  1.00 97.65           O  
ATOM    510  CG  LEU A  31       8.726   8.986   2.840  1.00 97.65           C  
ATOM    511  HG  LEU A  31       9.043   7.969   3.072  1.00 97.65           H  
ATOM    512  CD1 LEU A  31       7.814   9.489   3.954  1.00 97.65           C  
ATOM    513 HD11 LEU A  31       8.397   9.688   4.853  1.00 97.65           H  
ATOM    514 HD12 LEU A  31       7.302  10.404   3.654  1.00 97.65           H  
ATOM    515 HD13 LEU A  31       7.083   8.712   4.180  1.00 97.65           H  
ATOM    516  CD2 LEU A  31       7.888   8.948   1.560  1.00 97.65           C  
ATOM    517 HD21 LEU A  31       6.991   8.352   1.730  1.00 97.65           H  
ATOM    518 HD22 LEU A  31       7.602   9.959   1.273  1.00 97.65           H  
ATOM    519 HD23 LEU A  31       8.462   8.473   0.763  1.00 97.65           H  
ATOM    520  N   PRO A  32      11.900  11.728   0.755  1.00 96.99           N  
ATOM    521  CA  PRO A  32      12.925  12.757   0.686  1.00 96.99           C  
ATOM    522  HA  PRO A  32      13.884  12.302   0.440  1.00 96.99           H  
ATOM    523  C   PRO A  32      13.062  13.492   2.027  1.00 96.99           C  
ATOM    524  CB  PRO A  32      12.495  13.679  -0.459  1.00 96.99           C  
ATOM    525  HB2 PRO A  32      12.882  13.292  -1.402  1.00 96.99           H  
ATOM    526  HB3 PRO A  32      12.818  14.709  -0.307  1.00 96.99           H  
ATOM    527  O   PRO A  32      12.143  13.528   2.847  1.00 96.99           O  
ATOM    528  CG  PRO A  32      10.974  13.556  -0.445  1.00 96.99           C  
ATOM    529  HG2 PRO A  32      10.534  13.777  -1.417  1.00 96.99           H  
ATOM    530  HG3 PRO A  32      10.578  14.225   0.320  1.00 96.99           H  
ATOM    531  CD  PRO A  32      10.734  12.110  -0.023  1.00 96.99           C  
ATOM    532  HD2 PRO A  32      10.670  11.473  -0.905  1.00 96.99           H  
ATOM    533  HD3 PRO A  32       9.821  12.042   0.569  1.00 96.99           H  
ATOM    534  N   ALA A  33      14.213  14.135   2.229  1.00 96.32           N  
ATOM    535  H   ALA A  33      14.936  14.082   1.526  1.00 96.32           H  
ATOM    536  CA  ALA A  33      14.387  15.064   3.340  1.00 96.32           C  
ATOM    537  HA  ALA A  33      14.194  14.526   4.268  1.00 96.32           H  
ATOM    538  C   ALA A  33      13.379  16.223   3.235  1.00 96.32           C  
ATOM    539  CB  ALA A  33      15.836  15.563   3.359  1.00 96.32           C  
ATOM    540  HB1 ALA A  33      16.055  16.102   2.437  1.00 96.32           H  
ATOM    541  HB2 ALA A  33      15.978  16.237   4.204  1.00 96.32           H  
ATOM    542  HB3 ALA A  33      16.517  14.718   3.460  1.00 96.32           H  
ATOM    543  O   ALA A  33      13.090  16.715   2.142  1.00 96.32           O  
ATOM    544  N   ALA A  34      12.856  16.672   4.376  1.00 97.04           N  
ATOM    545  H   ALA A  34      13.138  16.240   5.245  1.00 97.04           H  
ATOM    546  CA  ALA A  34      11.941  17.806   4.426  1.00 97.04           C  
ATOM    547  HA  ALA A  34      11.137  17.611   3.716  1.00 97.04           H  
ATOM    548  C   ALA A  34      12.635  19.130   4.016  1.00 97.04           C  
ATOM    549  CB  ALA A  34      11.326  17.865   5.827  1.00 97.04           C  
ATOM    550  HB1 ALA A  34      12.103  18.066   6.565  1.00 97.04           H  
ATOM    551  HB2 ALA A  34      10.583  18.662   5.868  1.00 97.04           H  
ATOM    552  HB3 ALA A  34      10.838  16.918   6.057  1.00 97.04           H  
ATOM    553  O   ALA A  34      13.821  19.309   4.310  1.00 97.04           O  
ATOM    554  N   PRO A  35      11.913  20.086   3.394  1.00 98.01           N  
ATOM    555  CA  PRO A  35      10.475  20.063   3.125  1.00 98.01           C  
ATOM    556  HA  PRO A  35       9.962  19.541   3.933  1.00 98.01           H  
ATOM    557  C   PRO A  35      10.088  19.397   1.793  1.00 98.01           C  
ATOM    558  CB  PRO A  35      10.059  21.535   3.150  1.00 98.01           C  
ATOM    559  HB2 PRO A  35       9.914  21.854   4.182  1.00 98.01           H  
ATOM    560  HB3 PRO A  35       9.160  21.721   2.562  1.00 98.01           H  
ATOM    561  O   PRO A  35      10.783  19.542   0.789  1.00 98.01           O  
ATOM    562  CG  PRO A  35      11.284  22.237   2.561  1.00 98.01           C  
ATOM    563  HG2 PRO A  35      11.354  23.273   2.893  1.00 98.01           H  
ATOM    564  HG3 PRO A  35      11.251  22.186   1.473  1.00 98.01           H  
ATOM    565  CD  PRO A  35      12.456  21.399   3.078  1.00 98.01           C  
ATOM    566  HD2 PRO A  35      12.860  21.850   3.984  1.00 98.01           H  
ATOM    567  HD3 PRO A  35      13.235  21.322   2.319  1.00 98.01           H  
ATOM    568  N   PHE A  36       8.928  18.736   1.766  1.00 97.95           N  
ATOM    569  H   PHE A  36       8.375  18.690   2.610  1.00 97.95           H  
ATOM    570  CA  PHE A  36       8.305  18.187   0.552  1.00 97.95           C  
ATOM    571  HA  PHE A  36       8.502  18.864  -0.279  1.00 97.95           H  
ATOM    572  C   PHE A  36       6.783  18.069   0.715  1.00 97.95           C  
ATOM    573  CB  PHE A  36       8.910  16.812   0.214  1.00 97.95           C  
ATOM    574  HB2 PHE A  36       8.545  16.508  -0.767  1.00 97.95           H  
ATOM    575  HB3 PHE A  36       9.991  16.913   0.127  1.00 97.95           H  
ATOM    576  O   PHE A  36       6.285  18.032   1.836  1.00 97.95           O  
ATOM    577  CG  PHE A  36       8.598  15.704   1.207  1.00 97.95           C  
ATOM    578  CD1 PHE A  36       9.437  15.502   2.317  1.00 97.95           C  
ATOM    579  HD1 PHE A  36      10.311  16.123   2.449  1.00 97.95           H  
ATOM    580  CD2 PHE A  36       7.511  14.834   0.994  1.00 97.95           C  
ATOM    581  HD2 PHE A  36       6.872  14.968   0.134  1.00 97.95           H  
ATOM    582  CE1 PHE A  36       9.182  14.455   3.217  1.00 97.95           C  
ATOM    583  HE1 PHE A  36       9.853  14.290   4.047  1.00 97.95           H  
ATOM    584  CE2 PHE A  36       7.257  13.785   1.895  1.00 97.95           C  
ATOM    585  HE2 PHE A  36       6.422  13.121   1.727  1.00 97.95           H  
ATOM    586  CZ  PHE A  36       8.088  13.598   3.013  1.00 97.95           C  
ATOM    587  HZ  PHE A  36       7.897  12.793   3.706  1.00 97.95           H  
ATOM    588  N   ASP A  37       6.042  17.955  -0.388  1.00 97.46           N  
ATOM    589  H   ASP A  37       6.483  18.007  -1.296  1.00 97.46           H  
ATOM    590  CA  ASP A  37       4.607  17.651  -0.338  1.00 97.46           C  
ATOM    591  HA  ASP A  37       4.192  18.011   0.604  1.00 97.46           H  
ATOM    592  C   ASP A  37       4.391  16.128  -0.400  1.00 97.46           C  
ATOM    593  CB  ASP A  37       3.851  18.380  -1.459  1.00 97.46           C  
ATOM    594  HB2 ASP A  37       2.817  18.034  -1.460  1.00 97.46           H  
ATOM    595  HB3 ASP A  37       4.301  18.115  -2.415  1.00 97.46           H  
ATOM    596  O   ASP A  37       4.771  15.471  -1.380  1.00 97.46           O  
ATOM    597  CG  ASP A  37       3.841  19.910  -1.337  1.00 97.46           C  
ATOM    598  OD1 ASP A  37       3.880  20.428  -0.198  1.00 97.46           O  
ATOM    599  OD2 ASP A  37       3.772  20.558  -2.407  1.00 97.46           O  
ATOM    600  N   LEU A  38       3.775  15.567   0.642  1.00 98.15           N  
ATOM    601  H   LEU A  38       3.484  16.180   1.390  1.00 98.15           H  
ATOM    602  CA  LEU A  38       3.336  14.173   0.722  1.00 98.15           C  
ATOM    603  HA  LEU A  38       4.027  13.539   0.166  1.00 98.15           H  
ATOM    604  C   LEU A  38       1.934  14.047   0.117  1.00 98.15           C  
ATOM    605  CB  LEU A  38       3.335  13.743   2.203  1.00 98.15           C  
ATOM    606  HB2 LEU A  38       2.613  14.370   2.726  1.00 98.15           H  
ATOM    607  HB3 LEU A  38       4.315  13.945   2.635  1.00 98.15           H  
ATOM    608  O   LEU A  38       1.041  14.810   0.476  1.00 98.15           O  
ATOM    609  CG  LEU A  38       2.981  12.262   2.448  1.00 98.15           C  
ATOM    610  HG  LEU A  38       2.212  11.940   1.746  1.00 98.15           H  
ATOM    611  CD1 LEU A  38       4.209  11.363   2.292  1.00 98.15           C  
ATOM    612 HD11 LEU A  38       4.962  11.624   3.035  1.00 98.15           H  
ATOM    613 HD12 LEU A  38       4.629  11.475   1.292  1.00 98.15           H  
ATOM    614 HD13 LEU A  38       3.922  10.322   2.442  1.00 98.15           H  
ATOM    615  CD2 LEU A  38       2.431  12.072   3.858  1.00 98.15           C  
ATOM    616 HD21 LEU A  38       3.193  12.315   4.598  1.00 98.15           H  
ATOM    617 HD22 LEU A  38       1.562  12.714   4.005  1.00 98.15           H  
ATOM    618 HD23 LEU A  38       2.111  11.038   3.984  1.00 98.15           H  
ATOM    619  N   GLN A  39       1.719  13.065  -0.754  1.00 97.75           N  
ATOM    620  H   GLN A  39       2.488  12.441  -0.956  1.00 97.75           H  
ATOM    621  CA  GLN A  39       0.393  12.604  -1.147  1.00 97.75           C  
ATOM    622  HA  GLN A  39      -0.311  13.435  -1.113  1.00 97.75           H  
ATOM    623  C   GLN A  39      -0.084  11.549  -0.150  1.00 97.75           C  
ATOM    624  CB  GLN A  39       0.433  12.072  -2.587  1.00 97.75           C  
ATOM    625  HB2 GLN A  39       1.169  11.272  -2.660  1.00 97.75           H  
ATOM    626  HB3 GLN A  39       0.737  12.884  -3.249  1.00 97.75           H  
ATOM    627  O   GLN A  39       0.589  10.542   0.065  1.00 97.75           O  
ATOM    628  CG  GLN A  39      -0.935  11.539  -3.040  1.00 97.75           C  
ATOM    629  HG2 GLN A  39      -1.198  10.675  -2.431  1.00 97.75           H  
ATOM    630  HG3 GLN A  39      -1.694  12.306  -2.887  1.00 97.75           H  
ATOM    631  CD  GLN A  39      -0.961  11.119  -4.506  1.00 97.75           C  
ATOM    632  NE2 GLN A  39      -1.805  10.176  -4.860  1.00 97.75           N  
ATOM    633 HE21 GLN A  39      -1.775   9.865  -5.821  1.00 97.75           H  
ATOM    634 HE22 GLN A  39      -2.349   9.703  -4.153  1.00 97.75           H  
ATOM    635  OE1 GLN A  39      -0.266  11.646  -5.364  1.00 97.75           O  
ATOM    636  N   VAL A  40      -1.258  11.778   0.427  1.00 97.44           N  
ATOM    637  H   VAL A  40      -1.775  12.600   0.149  1.00 97.44           H  
ATOM    638  CA  VAL A  40      -1.973  10.814   1.262  1.00 97.44           C  
ATOM    639  HA  VAL A  40      -1.253  10.291   1.893  1.00 97.44           H  
ATOM    640  C   VAL A  40      -2.649   9.799   0.343  1.00 97.44           C  
ATOM    641  CB  VAL A  40      -2.987  11.523   2.180  1.00 97.44           C  
ATOM    642  HB  VAL A  40      -3.798  11.927   1.573  1.00 97.44           H  
ATOM    643  O   VAL A  40      -3.303  10.172  -0.634  1.00 97.44           O  
ATOM    644  CG1 VAL A  40      -3.586  10.545   3.195  1.00 97.44           C  
ATOM    645 HG11 VAL A  40      -2.797  10.058   3.768  1.00 97.44           H  
ATOM    646 HG12 VAL A  40      -4.249  11.079   3.877  1.00 97.44           H  
ATOM    647 HG13 VAL A  40      -4.171   9.780   2.684  1.00 97.44           H  
ATOM    648  CG2 VAL A  40      -2.334  12.694   2.934  1.00 97.44           C  
ATOM    649 HG21 VAL A  40      -1.405  12.369   3.402  1.00 97.44           H  
ATOM    650 HG22 VAL A  40      -3.015  13.067   3.699  1.00 97.44           H  
ATOM    651 HG23 VAL A  40      -2.117  13.511   2.246  1.00 97.44           H  
ATOM    652  N   LEU A  41      -2.441   8.518   0.632  1.00 94.52           N  
ATOM    653  H   LEU A  41      -1.897   8.307   1.457  1.00 94.52           H  
ATOM    654  CA  LEU A  41      -2.976   7.386  -0.127  1.00 94.52           C  
ATOM    655  HA  LEU A  41      -3.433   7.736  -1.052  1.00 94.52           H  
ATOM    656  C   LEU A  41      -4.086   6.674   0.652  1.00 94.52           C  
ATOM    657  CB  LEU A  41      -1.827   6.425  -0.474  1.00 94.52           C  
ATOM    658  HB2 LEU A  41      -2.254   5.578  -1.012  1.00 94.52           H  
ATOM    659  HB3 LEU A  41      -1.394   6.050   0.453  1.00 94.52           H  
ATOM    660  O   LEU A  41      -5.118   6.345   0.076  1.00 94.52           O  
ATOM    661  CG  LEU A  41      -0.709   7.022  -1.345  1.00 94.52           C  
ATOM    662  HG  LEU A  41      -0.289   7.907  -0.867  1.00 94.52           H  
ATOM    663  CD1 LEU A  41       0.404   5.990  -1.496  1.00 94.52           C  
ATOM    664 HD11 LEU A  41       0.002   5.072  -1.926  1.00 94.52           H  
ATOM    665 HD12 LEU A  41       0.825   5.774  -0.514  1.00 94.52           H  
ATOM    666 HD13 LEU A  41       1.191   6.373  -2.146  1.00 94.52           H  
ATOM    667  CD2 LEU A  41      -1.216   7.415  -2.733  1.00 94.52           C  
ATOM    668 HD21 LEU A  41      -0.381   7.758  -3.344  1.00 94.52           H  
ATOM    669 HD22 LEU A  41      -1.942   8.222  -2.633  1.00 94.52           H  
ATOM    670 HD23 LEU A  41      -1.693   6.556  -3.204  1.00 94.52           H  
ATOM    671  N   ASP A  42      -3.908   6.540   1.968  1.00 92.18           N  
ATOM    672  H   ASP A  42      -3.043   6.869   2.375  1.00 92.18           H  
ATOM    673  CA  ASP A  42      -4.932   6.073   2.898  1.00 92.18           C  
ATOM    674  HA  ASP A  42      -5.913   6.195   2.439  1.00 92.18           H  
ATOM    675  C   ASP A  42      -4.902   6.916   4.182  1.00 92.18           C  
ATOM    676  CB  ASP A  42      -4.746   4.580   3.191  1.00 92.18           C  
ATOM    677  HB2 ASP A  42      -4.803   4.017   2.260  1.00 92.18           H  
ATOM    678  HB3 ASP A  42      -3.767   4.409   3.640  1.00 92.18           H  
ATOM    679  O   ASP A  42      -3.832   7.259   4.689  1.00 92.18           O  
ATOM    680  CG  ASP A  42      -5.834   4.102   4.148  1.00 92.18           C  
ATOM    681  OD1 ASP A  42      -6.916   3.706   3.667  1.00 92.18           O  
ATOM    682  OD2 ASP A  42      -5.616   4.234   5.371  1.00 92.18           O  
ATOM    683  N   GLU A  43      -6.083   7.258   4.699  1.00 91.89           N  
ATOM    684  H   GLU A  43      -6.909   6.885   4.252  1.00 91.89           H  
ATOM    685  CA  GLU A  43      -6.271   8.049   5.921  1.00 91.89           C  
ATOM    686  HA  GLU A  43      -5.299   8.162   6.403  1.00 91.89           H  
ATOM    687  C   GLU A  43      -7.153   7.340   6.968  1.00 91.89           C  
ATOM    688  CB  GLU A  43      -6.766   9.471   5.579  1.00 91.89           C  
ATOM    689  HB2 GLU A  43      -6.847  10.044   6.503  1.00 91.89           H  
ATOM    690  HB3 GLU A  43      -6.021   9.968   4.958  1.00 91.89           H  
ATOM    691  O   GLU A  43      -7.744   7.996   7.830  1.00 91.89           O  
ATOM    692  CG  GLU A  43      -8.118   9.505   4.848  1.00 91.89           C  
ATOM    693  HG2 GLU A  43      -8.748   8.696   5.218  1.00 91.89           H  
ATOM    694  HG3 GLU A  43      -7.956   9.334   3.784  1.00 91.89           H  
ATOM    695  CD  GLU A  43      -8.852  10.837   5.055  1.00 91.89           C  
ATOM    696  OE1 GLU A  43     -10.020  10.787   5.515  1.00 91.89           O  
ATOM    697  OE2 GLU A  43      -8.269  11.915   4.802  1.00 91.89           O  
ATOM    698  N   VAL A  44      -7.272   6.005   6.916  1.00 88.07           N  
ATOM    699  H   VAL A  44      -6.730   5.484   6.241  1.00 88.07           H  
ATOM    700  CA  VAL A  44      -8.181   5.251   7.798  1.00 88.07           C  
ATOM    701  HA  VAL A  44      -9.172   5.690   7.678  1.00 88.07           H  
ATOM    702  C   VAL A  44      -7.810   5.407   9.276  1.00 88.07           C  
ATOM    703  CB  VAL A  44      -8.277   3.769   7.367  1.00 88.07           C  
ATOM    704  HB  VAL A  44      -8.292   3.733   6.278  1.00 88.07           H  
ATOM    705  O   VAL A  44      -8.694   5.509  10.121  1.00 88.07           O  
ATOM    706  CG1 VAL A  44      -7.129   2.878   7.865  1.00 88.07           C  
ATOM    707 HG11 VAL A  44      -7.186   1.909   7.369  1.00 88.07           H  
ATOM    708 HG12 VAL A  44      -7.192   2.732   8.944  1.00 88.07           H  
ATOM    709 HG13 VAL A  44      -6.169   3.329   7.617  1.00 88.07           H  
ATOM    710  CG2 VAL A  44      -9.593   3.152   7.853  1.00 88.07           C  
ATOM    711 HG21 VAL A  44      -9.667   2.124   7.498  1.00 88.07           H  
ATOM    712 HG22 VAL A  44     -10.434   3.719   7.454  1.00 88.07           H  
ATOM    713 HG23 VAL A  44      -9.636   3.160   8.942  1.00 88.07           H  
ATOM    714  N   GLY A  45      -6.510   5.508   9.575  1.00 86.86           N  
ATOM    715  H   GLY A  45      -5.859   5.440   8.806  1.00 86.86           H  
ATOM    716  CA  GLY A  45      -5.963   5.731  10.918  1.00 86.86           C  
ATOM    717  HA2 GLY A  45      -6.634   5.290  11.656  1.00 86.86           H  
ATOM    718  HA3 GLY A  45      -4.996   5.232  10.990  1.00 86.86           H  
ATOM    719  C   GLY A  45      -5.760   7.203  11.302  1.00 86.86           C  
ATOM    720  O   GLY A  45      -5.069   7.481  12.288  1.00 86.86           O  
ATOM    721  N   LEU A  46      -6.301   8.161  10.534  1.00 92.56           N  
ATOM    722  H   LEU A  46      -6.822   7.882   9.715  1.00 92.56           H  
ATOM    723  CA  LEU A  46      -6.115   9.597  10.794  1.00 92.56           C  
ATOM    724  HA  LEU A  46      -5.047   9.812  10.762  1.00 92.56           H  
ATOM    725  C   LEU A  46      -6.632  10.002  12.181  1.00 92.56           C  
ATOM    726  CB  LEU A  46      -6.824  10.402   9.689  1.00 92.56           C  
ATOM    727  HB2 LEU A  46      -7.875  10.115   9.684  1.00 92.56           H  
ATOM    728  HB3 LEU A  46      -6.393  10.117   8.730  1.00 92.56           H  
ATOM    729  O   LEU A  46      -6.098  10.922  12.785  1.00 92.56           O  
ATOM    730  CG  LEU A  46      -6.733  11.937   9.826  1.00 92.56           C  
ATOM    731  HG  LEU A  46      -7.046  12.248  10.823  1.00 92.56           H  
ATOM    732  CD1 LEU A  46      -5.319  12.461   9.575  1.00 92.56           C  
ATOM    733 HD11 LEU A  46      -4.984  12.174   8.578  1.00 92.56           H  
ATOM    734 HD12 LEU A  46      -4.636  12.049  10.318  1.00 92.56           H  
ATOM    735 HD13 LEU A  46      -5.304  13.548   9.661  1.00 92.56           H  
ATOM    736  CD2 LEU A  46      -7.701  12.595   8.843  1.00 92.56           C  
ATOM    737 HD21 LEU A  46      -7.588  13.678   8.874  1.00 92.56           H  
ATOM    738 HD22 LEU A  46      -7.507  12.233   7.833  1.00 92.56           H  
ATOM    739 HD23 LEU A  46      -8.725  12.333   9.111  1.00 92.56           H  
ATOM    740  N   ASP A  47      -7.631   9.298  12.715  1.00 91.09           N  
ATOM    741  H   ASP A  47      -7.897   8.448  12.238  1.00 91.09           H  
ATOM    742  CA  ASP A  47      -8.142   9.469  14.082  1.00 91.09           C  
ATOM    743  HA  ASP A  47      -8.562  10.471  14.174  1.00 91.09           H  
ATOM    744  C   ASP A  47      -7.064   9.330  15.176  1.00 91.09           C  
ATOM    745  CB  ASP A  47      -9.279   8.458  14.298  1.00 91.09           C  
ATOM    746  HB2 ASP A  47      -9.779   8.714  15.232  1.00 91.09           H  
ATOM    747  HB3 ASP A  47     -10.009   8.570  13.496  1.00 91.09           H  
ATOM    748  O   ASP A  47      -7.162   9.949  16.237  1.00 91.09           O  
ATOM    749  CG  ASP A  47      -8.833   6.986  14.367  1.00 91.09           C  
ATOM    750  OD1 ASP A  47      -7.758   6.644  13.813  1.00 91.09           O  
ATOM    751  OD2 ASP A  47      -9.583   6.217  15.002  1.00 91.09           O  
ATOM    752  N   SER A  48      -6.014   8.565  14.885  1.00 89.69           N  
ATOM    753  H   SER A  48      -6.073   8.064  14.010  1.00 89.69           H  
ATOM    754  CA  SER A  48      -4.866   8.279  15.741  1.00 89.69           C  
ATOM    755  HA  SER A  48      -5.039   8.746  16.711  1.00 89.69           H  
ATOM    756  C   SER A  48      -3.555   8.879  15.212  1.00 89.69           C  
ATOM    757  CB  SER A  48      -4.782   6.765  15.973  1.00 89.69           C  
ATOM    758  HB2 SER A  48      -5.683   6.441  16.494  1.00 89.69           H  
ATOM    759  HB3 SER A  48      -3.923   6.543  16.607  1.00 89.69           H  
ATOM    760  O   SER A  48      -2.482   8.535  15.711  1.00 89.69           O  
ATOM    761  OG  SER A  48      -4.673   6.035  14.764  1.00 89.69           O  
ATOM    762  HG  SER A  48      -5.500   6.152  14.290  1.00 89.69           H  
ATOM    763  N   GLY A  49      -3.630   9.771  14.217  1.00 90.63           N  
ATOM    764  H   GLY A  49      -4.548  10.031  13.884  1.00 90.63           H  
ATOM    765  CA  GLY A  49      -2.475  10.416  13.586  1.00 90.63           C  
ATOM    766  HA2 GLY A  49      -2.830  11.259  12.994  1.00 90.63           H  
ATOM    767  HA3 GLY A  49      -1.807  10.795  14.360  1.00 90.63           H  
ATOM    768  C   GLY A  49      -1.661   9.505  12.663  1.00 90.63           C  
ATOM    769  O   GLY A  49      -0.511   9.826  12.375  1.00 90.63           O  
ATOM    770  N   ASN A  50      -2.224   8.375  12.218  1.00 90.81           N  
ATOM    771  H   ASN A  50      -3.194   8.200  12.438  1.00 90.81           H  
ATOM    772  CA  ASN A  50      -1.555   7.412  11.342  1.00 90.81           C  
ATOM    773  HA  ASN A  50      -0.500   7.673  11.261  1.00 90.81           H  
ATOM    774  C   ASN A  50      -2.165   7.454   9.936  1.00 90.81           C  
ATOM    775  CB  ASN A  50      -1.632   5.996  11.941  1.00 90.81           C  
ATOM    776  HB2 ASN A  50      -2.676   5.689  12.008  1.00 90.81           H  
ATOM    777  HB3 ASN A  50      -1.112   5.303  11.279  1.00 90.81           H  
ATOM    778  O   ASN A  50      -3.367   7.267   9.772  1.00 90.81           O  
ATOM    779  CG  ASN A  50      -0.991   5.906  13.311  1.00 90.81           C  
ATOM    780  ND2 ASN A  50      -1.769   5.968  14.364  1.00 90.81           N  
ATOM    781 HD21 ASN A  50      -2.760   6.118  14.234  1.00 90.81           H  
ATOM    782 HD22 ASN A  50      -1.325   6.293  15.211  1.00 90.81           H  
ATOM    783  OD1 ASN A  50       0.210   5.772  13.471  1.00 90.81           O  
ATOM    784  N   ILE A  51      -1.344   7.652   8.910  1.00 92.94           N  
ATOM    785  H   ILE A  51      -0.357   7.749   9.098  1.00 92.94           H  
ATOM    786  CA  ILE A  51      -1.776   7.616   7.505  1.00 92.94           C  
ATOM    787  HA  ILE A  51      -2.730   7.092   7.434  1.00 92.94           H  
ATOM    788  C   ILE A  51      -0.783   6.801   6.673  1.00 92.94           C  
ATOM    789  CB  ILE A  51      -1.997   9.045   6.941  1.00 92.94           C  
ATOM    790  HB  ILE A  51      -2.384   8.942   5.927  1.00 92.94           H  
ATOM    791  O   ILE A  51       0.322   6.496   7.127  1.00 92.94           O  
ATOM    792  CG1 ILE A  51      -0.676   9.832   6.844  1.00 92.94           C  
ATOM    793 HG12 ILE A  51      -0.233   9.928   7.836  1.00 92.94           H  
ATOM    794 HG13 ILE A  51       0.002   9.278   6.195  1.00 92.94           H  
ATOM    795  CG2 ILE A  51      -3.063   9.811   7.747  1.00 92.94           C  
ATOM    796 HG21 ILE A  51      -2.660  10.118   8.713  1.00 92.94           H  
ATOM    797 HG22 ILE A  51      -3.930   9.174   7.915  1.00 92.94           H  
ATOM    798 HG23 ILE A  51      -3.389  10.692   7.194  1.00 92.94           H  
ATOM    799  CD1 ILE A  51      -0.804  11.225   6.235  1.00 92.94           C  
ATOM    800 HD11 ILE A  51      -1.393  11.874   6.884  1.00 92.94           H  
ATOM    801 HD12 ILE A  51       0.193  11.650   6.117  1.00 92.94           H  
ATOM    802 HD13 ILE A  51      -1.283  11.149   5.259  1.00 92.94           H  
ATOM    803  N   SER A  52      -1.150   6.490   5.434  1.00 94.23           N  
ATOM    804  H   SER A  52      -2.072   6.763   5.124  1.00 94.23           H  
ATOM    805  CA  SER A  52      -0.207   6.000   4.427  1.00 94.23           C  
ATOM    806  HA  SER A  52       0.763   5.817   4.891  1.00 94.23           H  
ATOM    807  C   SER A  52      -0.015   7.045   3.333  1.00 94.23           C  
ATOM    808  CB  SER A  52      -0.666   4.679   3.826  1.00 94.23           C  
ATOM    809  HB2 SER A  52       0.103   4.333   3.135  1.00 94.23           H  
ATOM    810  HB3 SER A  52      -1.595   4.826   3.275  1.00 94.23           H  
ATOM    811  O   SER A  52      -0.974   7.703   2.922  1.00 94.23           O  
ATOM    812  OG  SER A  52      -0.845   3.696   4.828  1.00 94.23           O  
ATOM    813  HG  SER A  52      -1.746   3.759   5.154  1.00 94.23           H  
ATOM    814  N   GLY A  53       1.208   7.205   2.834  1.00 96.32           N  
ATOM    815  H   GLY A  53       1.968   6.649   3.199  1.00 96.32           H  
ATOM    816  CA  GLY A  53       1.505   8.223   1.832  1.00 96.32           C  
ATOM    817  HA2 GLY A  53       0.697   8.235   1.100  1.00 96.32           H  
ATOM    818  HA3 GLY A  53       1.531   9.202   2.311  1.00 96.32           H  
ATOM    819  C   GLY A  53       2.813   8.025   1.074  1.00 96.32           C  
ATOM    820  O   GLY A  53       3.673   7.234   1.453  1.00 96.32           O  
ATOM    821  N   CYS A  54       2.957   8.788  -0.005  1.00 98.15           N  
ATOM    822  H   CYS A  54       2.207   9.427  -0.227  1.00 98.15           H  
ATOM    823  CA  CYS A  54       4.126   8.795  -0.882  1.00 98.15           C  
ATOM    824  HA  CYS A  54       4.959   8.333  -0.352  1.00 98.15           H  
ATOM    825  C   CYS A  54       4.517  10.236  -1.266  1.00 98.15           C  
ATOM    826  CB  CYS A  54       3.807   7.943  -2.119  1.00 98.15           C  
ATOM    827  HB2 CYS A  54       3.422   6.976  -1.794  1.00 98.15           H  
ATOM    828  HB3 CYS A  54       4.717   7.771  -2.695  1.00 98.15           H  
ATOM    829  O   CYS A  54       3.692  11.145  -1.162  1.00 98.15           O  
ATOM    830  SG  CYS A  54       2.558   8.746  -3.167  1.00 98.15           S  
ATOM    831  HG  CYS A  54       3.213   9.891  -3.379  1.00 98.15           H  
ATOM    832  N   PRO A  55       5.736  10.499  -1.767  1.00 97.52           N  
ATOM    833  CA  PRO A  55       6.092  11.818  -2.283  1.00 97.52           C  
ATOM    834  HA  PRO A  55       5.955  12.555  -1.492  1.00 97.52           H  
ATOM    835  C   PRO A  55       5.223  12.187  -3.492  1.00 97.52           C  
ATOM    836  CB  PRO A  55       7.580  11.742  -2.651  1.00 97.52           C  
ATOM    837  HB2 PRO A  55       7.698  11.550  -3.717  1.00 97.52           H  
ATOM    838  HB3 PRO A  55       8.108  12.652  -2.368  1.00 97.52           H  
ATOM    839  O   PRO A  55       5.034  11.375  -4.404  1.00 97.52           O  
ATOM    840  CG  PRO A  55       8.085  10.532  -1.863  1.00 97.52           C  
ATOM    841  HG2 PRO A  55       8.317  10.833  -0.842  1.00 97.52           H  
ATOM    842  HG3 PRO A  55       8.949  10.065  -2.336  1.00 97.52           H  
ATOM    843  CD  PRO A  55       6.873   9.607  -1.851  1.00 97.52           C  
ATOM    844  HD2 PRO A  55       6.927   8.930  -0.999  1.00 97.52           H  
ATOM    845  HD3 PRO A  55       6.824   9.046  -2.784  1.00 97.52           H  
ATOM    846  N   THR A  56       4.725  13.423  -3.535  1.00 95.16           N  
ATOM    847  H   THR A  56       4.896  14.050  -2.762  1.00 95.16           H  
ATOM    848  CA  THR A  56       4.079  13.960  -4.743  1.00 95.16           C  
ATOM    849  HA  THR A  56       3.266  13.290  -5.022  1.00 95.16           H  
ATOM    850  C   THR A  56       5.065  14.027  -5.913  1.00 95.16           C  
ATOM    851  CB  THR A  56       3.489  15.359  -4.526  1.00 95.16           C  
ATOM    852  HB  THR A  56       3.106  15.724  -5.479  1.00 95.16           H  
ATOM    853  O   THR A  56       6.281  14.082  -5.733  1.00 95.16           O  
ATOM    854  CG2 THR A  56       2.337  15.393  -3.529  1.00 95.16           C  
ATOM    855 HG21 THR A  56       2.599  14.859  -2.616  1.00 95.16           H  
ATOM    856 HG22 THR A  56       2.106  16.429  -3.280  1.00 95.16           H  
ATOM    857 HG23 THR A  56       1.457  14.931  -3.977  1.00 95.16           H  
ATOM    858  OG1 THR A  56       4.487  16.246  -4.101  1.00 95.16           O  
ATOM    859  HG1 THR A  56       4.607  16.105  -3.159  1.00 95.16           H  
ATOM    860  N   ASN A  57       4.539  14.045  -7.141  1.00 90.87           N  
ATOM    861  H   ASN A  57       3.533  13.991  -7.217  1.00 90.87           H  
ATOM    862  CA  ASN A  57       5.301  14.273  -8.380  1.00 90.87           C  
ATOM    863  HA  ASN A  57       4.596  14.134  -9.199  1.00 90.87           H  
ATOM    864  C   ASN A  57       6.442  13.274  -8.684  1.00 90.87           C  
ATOM    865  CB  ASN A  57       5.748  15.747  -8.439  1.00 90.87           C  
ATOM    866  HB2 ASN A  57       6.254  15.940  -9.386  1.00 90.87           H  
ATOM    867  HB3 ASN A  57       6.455  15.949  -7.635  1.00 90.87           H  
ATOM    868  O   ASN A  57       7.163  13.467  -9.660  1.00 90.87           O  
ATOM    869  CG  ASN A  57       4.569  16.694  -8.344  1.00 90.87           C  
ATOM    870  ND2 ASN A  57       4.514  17.529  -7.334  1.00 90.87           N  
ATOM    871 HD21 ASN A  57       5.190  17.472  -6.585  1.00 90.87           H  
ATOM    872 HD22 ASN A  57       3.703  18.126  -7.262  1.00 90.87           H  
ATOM    873  OD1 ASN A  57       3.658  16.649  -9.154  1.00 90.87           O  
ATOM    874  N   SER A  58       6.574  12.180  -7.928  1.00 94.98           N  
ATOM    875  H   SER A  58       6.008  12.106  -7.095  1.00 94.98           H  
ATOM    876  CA  SER A  58       7.567  11.136  -8.192  1.00 94.98           C  
ATOM    877  HA  SER A  58       8.530  11.618  -8.359  1.00 94.98           H  
ATOM    878  C   SER A  58       7.221  10.322  -9.445  1.00 94.98           C  
ATOM    879  CB  SER A  58       7.719  10.243  -6.958  1.00 94.98           C  
ATOM    880  HB2 SER A  58       6.735   9.910  -6.628  1.00 94.98           H  
ATOM    881  HB3 SER A  58       8.169  10.827  -6.155  1.00 94.98           H  
ATOM    882  O   SER A  58       6.159   9.699  -9.542  1.00 94.98           O  
ATOM    883  OG  SER A  58       8.536   9.118  -7.240  1.00 94.98           O  
ATOM    884  HG  SER A  58       8.911   8.818  -6.409  1.00 94.98           H  
ATOM    885  N   ASP A  59       8.148  10.283 -10.405  1.00 97.09           N  
ATOM    886  H   ASP A  59       8.948  10.893 -10.323  1.00 97.09           H  
ATOM    887  CA  ASP A  59       8.028   9.455 -11.610  1.00 97.09           C  
ATOM    888  HA  ASP A  59       7.089   9.689 -12.112  1.00 97.09           H  
ATOM    889  C   ASP A  59       7.996   7.956 -11.278  1.00 97.09           C  
ATOM    890  CB  ASP A  59       9.193   9.760 -12.567  1.00 97.09           C  
ATOM    891  HB2 ASP A  59      10.133   9.716 -12.017  1.00 97.09           H  
ATOM    892  HB3 ASP A  59       9.219   8.985 -13.333  1.00 97.09           H  
ATOM    893  O   ASP A  59       7.289   7.195 -11.943  1.00 97.09           O  
ATOM    894  CG  ASP A  59       9.081  11.111 -13.285  1.00 97.09           C  
ATOM    895  OD1 ASP A  59       7.993  11.739 -13.223  1.00 97.09           O  
ATOM    896  OD2 ASP A  59      10.054  11.471 -13.972  1.00 97.09           O  
ATOM    897  N   TYR A  60       8.694   7.541 -10.214  1.00 98.13           N  
ATOM    898  H   TYR A  60       9.207   8.229  -9.682  1.00 98.13           H  
ATOM    899  CA  TYR A  60       8.656   6.167  -9.717  1.00 98.13           C  
ATOM    900  HA  TYR A  60       8.830   5.490 -10.554  1.00 98.13           H  
ATOM    901  C   TYR A  60       7.280   5.815  -9.135  1.00 98.13           C  
ATOM    902  CB  TYR A  60       9.773   5.943  -8.691  1.00 98.13           C  
ATOM    903  HB2 TYR A  60      10.738   6.129  -9.162  1.00 98.13           H  
ATOM    904  HB3 TYR A  60       9.660   6.642  -7.863  1.00 98.13           H  
ATOM    905  O   TYR A  60       6.703   4.794  -9.504  1.00 98.13           O  
ATOM    906  CG  TYR A  60       9.749   4.527  -8.160  1.00 98.13           C  
ATOM    907  CD1 TYR A  60       9.126   4.247  -6.927  1.00 98.13           C  
ATOM    908  HD1 TYR A  60       8.740   5.048  -6.315  1.00 98.13           H  
ATOM    909  CD2 TYR A  60      10.234   3.477  -8.963  1.00 98.13           C  
ATOM    910  HD2 TYR A  60      10.716   3.689  -9.906  1.00 98.13           H  
ATOM    911  CE1 TYR A  60       8.958   2.912  -6.514  1.00 98.13           C  
ATOM    912  HE1 TYR A  60       8.458   2.678  -5.586  1.00 98.13           H  
ATOM    913  CE2 TYR A  60      10.057   2.144  -8.556  1.00 98.13           C  
ATOM    914  HE2 TYR A  60      10.405   1.323  -9.166  1.00 98.13           H  
ATOM    915  OH  TYR A  60       9.131   0.578  -7.017  1.00 98.13           O  
ATOM    916  HH  TYR A  60       8.710   0.507  -6.158  1.00 98.13           H  
ATOM    917  CZ  TYR A  60       9.398   1.862  -7.344  1.00 98.13           C  
ATOM    918  N   VAL A  61       6.690   6.700  -8.319  1.00 97.95           N  
ATOM    919  H   VAL A  61       7.191   7.542  -8.074  1.00 97.95           H  
ATOM    920  CA  VAL A  61       5.306   6.524  -7.837  1.00 97.95           C  
ATOM    921  HA  VAL A  61       5.237   5.578  -7.300  1.00 97.95           H  
ATOM    922  C   VAL A  61       4.344   6.431  -9.020  1.00 97.95           C  
ATOM    923  CB  VAL A  61       4.890   7.652  -6.875  1.00 97.95           C  
ATOM    924  HB  VAL A  61       5.064   8.612  -7.363  1.00 97.95           H  
ATOM    925  O   VAL A  61       3.506   5.535  -9.061  1.00 97.95           O  
ATOM    926  CG1 VAL A  61       3.409   7.584  -6.490  1.00 97.95           C  
ATOM    927 HG11 VAL A  61       2.767   7.668  -7.367  1.00 97.95           H  
ATOM    928 HG12 VAL A  61       3.171   8.423  -5.836  1.00 97.95           H  
ATOM    929 HG13 VAL A  61       3.192   6.651  -5.971  1.00 97.95           H  
ATOM    930  CG2 VAL A  61       5.711   7.597  -5.579  1.00 97.95           C  
ATOM    931 HG21 VAL A  61       5.485   6.679  -5.036  1.00 97.95           H  
ATOM    932 HG22 VAL A  61       5.456   8.451  -4.950  1.00 97.95           H  
ATOM    933 HG23 VAL A  61       6.779   7.622  -5.791  1.00 97.95           H  
ATOM    934  N   ARG A  62       4.496   7.282 -10.045  1.00 97.41           N  
ATOM    935  H   ARG A  62       5.193   8.008  -9.957  1.00 97.41           H  
ATOM    936  CA  ARG A  62       3.658   7.214 -11.253  1.00 97.41           C  
ATOM    937  HA  ARG A  62       2.619   7.238 -10.925  1.00 97.41           H  
ATOM    938  C   ARG A  62       3.834   5.897 -12.018  1.00 97.41           C  
ATOM    939  CB  ARG A  62       3.931   8.437 -12.142  1.00 97.41           C  
ATOM    940  HB2 ARG A  62       4.841   8.276 -12.720  1.00 97.41           H  
ATOM    941  HB3 ARG A  62       4.078   9.305 -11.500  1.00 97.41           H  
ATOM    942  O   ARG A  62       2.854   5.383 -12.556  1.00 97.41           O  
ATOM    943  CG  ARG A  62       2.743   8.714 -13.082  1.00 97.41           C  
ATOM    944  HG2 ARG A  62       2.518   7.820 -13.663  1.00 97.41           H  
ATOM    945  HG3 ARG A  62       1.870   8.951 -12.474  1.00 97.41           H  
ATOM    946  CD  ARG A  62       2.986   9.872 -14.063  1.00 97.41           C  
ATOM    947  HD2 ARG A  62       3.688   9.537 -14.827  1.00 97.41           H  
ATOM    948  HD3 ARG A  62       2.044  10.098 -14.564  1.00 97.41           H  
ATOM    949  NE  ARG A  62       3.476  11.096 -13.388  1.00 97.41           N  
ATOM    950  HE  ARG A  62       2.843  11.562 -12.754  1.00 97.41           H  
ATOM    951  NH1 ARG A  62       5.621  11.041 -14.190  1.00 97.41           N  
ATOM    952 HH11 ARG A  62       5.423  10.261 -14.800  1.00 97.41           H  
ATOM    953 HH12 ARG A  62       6.570  11.359 -14.054  1.00 97.41           H  
ATOM    954  NH2 ARG A  62       5.138  12.503 -12.632  1.00 97.41           N  
ATOM    955 HH21 ARG A  62       6.136  12.657 -12.618  1.00 97.41           H  
ATOM    956 HH22 ARG A  62       4.556  12.937 -11.931  1.00 97.41           H  
ATOM    957  CZ  ARG A  62       4.721  11.547 -13.408  1.00 97.41           C  
ATOM    958  N   TYR A  63       5.044   5.336 -12.068  1.00 98.04           N  
ATOM    959  H   TYR A  63       5.814   5.825 -11.635  1.00 98.04           H  
ATOM    960  CA  TYR A  63       5.294   4.008 -12.637  1.00 98.04           C  
ATOM    961  HA  TYR A  63       4.897   3.983 -13.652  1.00 98.04           H  
ATOM    962  C   TYR A  63       4.567   2.916 -11.842  1.00 98.04           C  
ATOM    963  CB  TYR A  63       6.806   3.730 -12.717  1.00 98.04           C  
ATOM    964  HB2 TYR A  63       7.262   3.880 -11.739  1.00 98.04           H  
ATOM    965  HB3 TYR A  63       7.262   4.449 -13.397  1.00 98.04           H  
ATOM    966  O   TYR A  63       3.805   2.147 -12.433  1.00 98.04           O  
ATOM    967  CG  TYR A  63       7.139   2.320 -13.177  1.00 98.04           C  
ATOM    968  CD1 TYR A  63       7.220   1.270 -12.238  1.00 98.04           C  
ATOM    969  HD1 TYR A  63       7.095   1.472 -11.184  1.00 98.04           H  
ATOM    970  CD2 TYR A  63       7.343   2.052 -14.543  1.00 98.04           C  
ATOM    971  HD2 TYR A  63       7.307   2.862 -15.257  1.00 98.04           H  
ATOM    972  CE1 TYR A  63       7.461  -0.049 -12.666  1.00 98.04           C  
ATOM    973  HE1 TYR A  63       7.520  -0.852 -11.946  1.00 98.04           H  
ATOM    974  CE2 TYR A  63       7.613   0.737 -14.973  1.00 98.04           C  
ATOM    975  HE2 TYR A  63       7.786   0.539 -16.021  1.00 98.04           H  
ATOM    976  OH  TYR A  63       7.918  -1.587 -14.461  1.00 98.04           O  
ATOM    977  HH  TYR A  63       8.257  -1.568 -15.359  1.00 98.04           H  
ATOM    978  CZ  TYR A  63       7.663  -0.318 -14.035  1.00 98.04           C  
ATOM    979  N   VAL A  64       4.746   2.883 -10.519  1.00 98.23           N  
ATOM    980  H   VAL A  64       5.374   3.555 -10.101  1.00 98.23           H  
ATOM    981  CA  VAL A  64       4.121   1.892  -9.628  1.00 98.23           C  
ATOM    982  HA  VAL A  64       4.378   0.891  -9.976  1.00 98.23           H  
ATOM    983  C   VAL A  64       2.598   1.989  -9.655  1.00 98.23           C  
ATOM    984  CB  VAL A  64       4.664   2.039  -8.195  1.00 98.23           C  
ATOM    985  HB  VAL A  64       4.580   3.079  -7.881  1.00 98.23           H  
ATOM    986  O   VAL A  64       1.932   0.968  -9.722  1.00 98.23           O  
ATOM    987  CG1 VAL A  64       3.914   1.166  -7.188  1.00 98.23           C  
ATOM    988 HG11 VAL A  64       3.901   0.125  -7.512  1.00 98.23           H  
ATOM    989 HG12 VAL A  64       2.890   1.516  -7.060  1.00 98.23           H  
ATOM    990 HG13 VAL A  64       4.405   1.223  -6.217  1.00 98.23           H  
ATOM    991  CG2 VAL A  64       6.136   1.618  -8.153  1.00 98.23           C  
ATOM    992 HG21 VAL A  64       6.744   2.269  -8.781  1.00 98.23           H  
ATOM    993 HG22 VAL A  64       6.246   0.584  -8.481  1.00 98.23           H  
ATOM    994 HG23 VAL A  64       6.503   1.694  -7.129  1.00 98.23           H  
ATOM    995  N   MET A  65       2.033   3.193  -9.718  1.00 96.21           N  
ATOM    996  H   MET A  65       2.624   4.000  -9.583  1.00 96.21           H  
ATOM    997  CA  MET A  65       0.581   3.398  -9.737  1.00 96.21           C  
ATOM    998  HA  MET A  65       0.123   2.687  -9.049  1.00 96.21           H  
ATOM    999  C   MET A  65      -0.086   3.150 -11.099  1.00 96.21           C  
ATOM   1000  CB  MET A  65       0.268   4.817  -9.238  1.00 96.21           C  
ATOM   1001  HB2 MET A  65      -0.789   5.030  -9.393  1.00 96.21           H  
ATOM   1002  HB3 MET A  65       0.846   5.541  -9.812  1.00 96.21           H  
ATOM   1003  O   MET A  65      -1.308   3.097 -11.162  1.00 96.21           O  
ATOM   1004  CG  MET A  65       0.565   4.993  -7.745  1.00 96.21           C  
ATOM   1005  HG2 MET A  65       1.609   4.762  -7.536  1.00 96.21           H  
ATOM   1006  HG3 MET A  65       0.390   6.038  -7.489  1.00 96.21           H  
ATOM   1007  SD  MET A  65      -0.482   3.966  -6.689  1.00 96.21           S  
ATOM   1008  CE  MET A  65      -0.262   4.830  -5.115  1.00 96.21           C  
ATOM   1009  HE1 MET A  65      -0.493   5.888  -5.238  1.00 96.21           H  
ATOM   1010  HE2 MET A  65      -0.943   4.403  -4.379  1.00 96.21           H  
ATOM   1011  HE3 MET A  65       0.764   4.716  -4.766  1.00 96.21           H  
ATOM   1012  N   THR A  66       0.666   3.021 -12.204  1.00 96.34           N  
ATOM   1013  H   THR A  66       1.669   3.059 -12.095  1.00 96.34           H  
ATOM   1014  CA  THR A  66       0.058   2.916 -13.554  1.00 96.34           C  
ATOM   1015  HA  THR A  66      -0.991   2.642 -13.447  1.00 96.34           H  
ATOM   1016  C   THR A  66       0.659   1.837 -14.454  1.00 96.34           C  
ATOM   1017  CB  THR A  66       0.082   4.260 -14.308  1.00 96.34           C  
ATOM   1018  HB  THR A  66      -0.482   4.130 -15.231  1.00 96.34           H  
ATOM   1019  O   THR A  66      -0.068   1.095 -15.114  1.00 96.34           O  
ATOM   1020  CG2 THR A  66      -0.544   5.422 -13.537  1.00 96.34           C  
ATOM   1021 HG21 THR A  66      -0.595   6.302 -14.178  1.00 96.34           H  
ATOM   1022 HG22 THR A  66      -1.555   5.149 -13.232  1.00 96.34           H  
ATOM   1023 HG23 THR A  66       0.042   5.655 -12.648  1.00 96.34           H  
ATOM   1024  OG1 THR A  66       1.394   4.653 -14.657  1.00 96.34           O  
ATOM   1025  HG1 THR A  66       1.821   4.924 -13.842  1.00 96.34           H  
ATOM   1026  N   LYS A  67       1.989   1.724 -14.522  1.00 97.63           N  
ATOM   1027  H   LYS A  67       2.542   2.292 -13.897  1.00 97.63           H  
ATOM   1028  CA  LYS A  67       2.681   0.777 -15.410  1.00 97.63           C  
ATOM   1029  HA  LYS A  67       2.070   0.604 -16.296  1.00 97.63           H  
ATOM   1030  C   LYS A  67       2.824  -0.596 -14.775  1.00 97.63           C  
ATOM   1031  CB  LYS A  67       4.049   1.337 -15.832  1.00 97.63           C  
ATOM   1032  HB2 LYS A  67       4.548   0.596 -16.458  1.00 97.63           H  
ATOM   1033  HB3 LYS A  67       4.661   1.480 -14.941  1.00 97.63           H  
ATOM   1034  O   LYS A  67       2.722  -1.592 -15.488  1.00 97.63           O  
ATOM   1035  CG  LYS A  67       3.989   2.665 -16.605  1.00 97.63           C  
ATOM   1036  HG2 LYS A  67       3.634   3.453 -15.941  1.00 97.63           H  
ATOM   1037  HG3 LYS A  67       4.999   2.922 -16.924  1.00 97.63           H  
ATOM   1038  CD  LYS A  67       3.075   2.591 -17.836  1.00 97.63           C  
ATOM   1039  HD2 LYS A  67       2.049   2.429 -17.507  1.00 97.63           H  
ATOM   1040  HD3 LYS A  67       3.386   1.760 -18.469  1.00 97.63           H  
ATOM   1041  CE  LYS A  67       3.130   3.899 -18.627  1.00 97.63           C  
ATOM   1042  HE2 LYS A  67       2.903   4.718 -17.944  1.00 97.63           H  
ATOM   1043  HE3 LYS A  67       4.143   4.043 -19.003  1.00 97.63           H  
ATOM   1044  NZ  LYS A  67       2.151   3.882 -19.742  1.00 97.63           N  
ATOM   1045  HZ1 LYS A  67       1.219   3.760 -19.371  1.00 97.63           H  
ATOM   1046  HZ2 LYS A  67       2.176   4.752 -20.254  1.00 97.63           H  
ATOM   1047  HZ3 LYS A  67       2.342   3.117 -20.373  1.00 97.63           H  
ATOM   1048  N   LEU A  68       3.025  -0.658 -13.460  1.00 98.19           N  
ATOM   1049  H   LEU A  68       3.117   0.203 -12.939  1.00 98.19           H  
ATOM   1050  CA  LEU A  68       3.114  -1.924 -12.742  1.00 98.19           C  
ATOM   1051  HA  LEU A  68       3.781  -2.559 -13.326  1.00 98.19           H  
ATOM   1052  C   LEU A  68       1.756  -2.666 -12.712  1.00 98.19           C  
ATOM   1053  CB  LEU A  68       3.809  -1.687 -11.389  1.00 98.19           C  
ATOM   1054  HB2 LEU A  68       4.740  -1.153 -11.578  1.00 98.19           H  
ATOM   1055  HB3 LEU A  68       3.193  -1.043 -10.762  1.00 98.19           H  
ATOM   1056  O   LEU A  68       1.750  -3.821 -13.132  1.00 98.19           O  
ATOM   1057  CG  LEU A  68       4.145  -2.960 -10.594  1.00 98.19           C  
ATOM   1058  HG  LEU A  68       3.226  -3.487 -10.336  1.00 98.19           H  
ATOM   1059  CD1 LEU A  68       5.058  -3.910 -11.374  1.00 98.19           C  
ATOM   1060 HD11 LEU A  68       4.520  -4.335 -12.221  1.00 98.19           H  
ATOM   1061 HD12 LEU A  68       5.949  -3.381 -11.713  1.00 98.19           H  
ATOM   1062 HD13 LEU A  68       5.357  -4.728 -10.718  1.00 98.19           H  
ATOM   1063  CD2 LEU A  68       4.860  -2.557  -9.307  1.00 98.19           C  
ATOM   1064 HD21 LEU A  68       5.169  -3.448  -8.760  1.00 98.19           H  
ATOM   1065 HD22 LEU A  68       5.746  -1.960  -9.524  1.00 98.19           H  
ATOM   1066 HD23 LEU A  68       4.183  -1.984  -8.673  1.00 98.19           H  
ATOM   1067  N   PRO A  69       0.602  -2.033 -12.399  1.00 97.96           N  
ATOM   1068  CA  PRO A  69      -0.729  -2.623 -12.569  1.00 97.96           C  
ATOM   1069  HA  PRO A  69      -0.839  -3.449 -11.866  1.00 97.96           H  
ATOM   1070  C   PRO A  69      -0.999  -3.148 -13.978  1.00 97.96           C  
ATOM   1071  CB  PRO A  69      -1.724  -1.521 -12.194  1.00 97.96           C  
ATOM   1072  HB2 PRO A  69      -1.905  -0.859 -13.041  1.00 97.96           H  
ATOM   1073  HB3 PRO A  69      -2.663  -1.927 -11.819  1.00 97.96           H  
ATOM   1074  O   PRO A  69      -1.519  -4.247 -14.129  1.00 97.96           O  
ATOM   1075  CG  PRO A  69      -0.967  -0.761 -11.116  1.00 97.96           C  
ATOM   1076  HG2 PRO A  69      -1.315   0.268 -11.019  1.00 97.96           H  
ATOM   1077  HG3 PRO A  69      -1.059  -1.291 -10.168  1.00 97.96           H  
ATOM   1078  CD  PRO A  69       0.480  -0.833 -11.593  1.00 97.96           C  
ATOM   1079  HD2 PRO A  69       1.112  -0.938 -10.711  1.00 97.96           H  
ATOM   1080  HD3 PRO A  69       0.735   0.054 -12.173  1.00 97.96           H  
ATOM   1081  N   ALA A  70      -0.581  -2.427 -15.025  1.00 97.29           N  
ATOM   1082  H   ALA A  70      -0.210  -1.502 -14.861  1.00 97.29           H  
ATOM   1083  CA  ALA A  70      -0.728  -2.897 -16.403  1.00 97.29           C  
ATOM   1084  HA  ALA A  70      -1.770  -3.178 -16.558  1.00 97.29           H  
ATOM   1085  C   ALA A  70       0.122  -4.150 -16.707  1.00 97.29           C  
ATOM   1086  CB  ALA A  70      -0.405  -1.735 -17.349  1.00 97.29           C  
ATOM   1087  HB1 ALA A  70       0.628  -1.416 -17.212  1.00 97.29           H  
ATOM   1088  HB2 ALA A  70      -0.549  -2.058 -18.380  1.00 97.29           H  
ATOM   1089  HB3 ALA A  70      -1.073  -0.898 -17.143  1.00 97.29           H  
ATOM   1090  O   ALA A  70      -0.358  -5.061 -17.380  1.00 97.29           O  
ATOM   1091  N   ARG A  71       1.357  -4.234 -16.185  1.00 97.90           N  
ATOM   1092  H   ARG A  71       1.689  -3.453 -15.637  1.00 97.90           H  
ATOM   1093  CA  ARG A  71       2.202  -5.444 -16.285  1.00 97.90           C  
ATOM   1094  HA  ARG A  71       2.245  -5.780 -17.321  1.00 97.90           H  
ATOM   1095  C   ARG A  71       1.621  -6.615 -15.494  1.00 97.90           C  
ATOM   1096  CB  ARG A  71       3.624  -5.169 -15.770  1.00 97.90           C  
ATOM   1097  HB2 ARG A  71       3.569  -4.667 -14.804  1.00 97.90           H  
ATOM   1098  HB3 ARG A  71       4.108  -6.133 -15.615  1.00 97.90           H  
ATOM   1099  O   ARG A  71       1.614  -7.737 -15.989  1.00 97.90           O  
ATOM   1100  CG  ARG A  71       4.508  -4.351 -16.719  1.00 97.90           C  
ATOM   1101  HG2 ARG A  71       4.629  -4.895 -17.655  1.00 97.90           H  
ATOM   1102  HG3 ARG A  71       4.032  -3.393 -16.929  1.00 97.90           H  
ATOM   1103  CD  ARG A  71       5.892  -4.095 -16.092  1.00 97.90           C  
ATOM   1104  HD2 ARG A  71       6.483  -3.493 -16.782  1.00 97.90           H  
ATOM   1105  HD3 ARG A  71       5.745  -3.520 -15.177  1.00 97.90           H  
ATOM   1106  NE  ARG A  71       6.627  -5.346 -15.786  1.00 97.90           N  
ATOM   1107  HE  ARG A  71       6.361  -6.183 -16.286  1.00 97.90           H  
ATOM   1108  NH1 ARG A  71       7.926  -4.601 -14.016  1.00 97.90           N  
ATOM   1109 HH11 ARG A  71       7.635  -3.640 -14.127  1.00 97.90           H  
ATOM   1110 HH12 ARG A  71       8.515  -4.864 -13.239  1.00 97.90           H  
ATOM   1111  NH2 ARG A  71       7.925  -6.740 -14.521  1.00 97.90           N  
ATOM   1112 HH21 ARG A  71       7.625  -7.577 -15.000  1.00 97.90           H  
ATOM   1113 HH22 ARG A  71       8.386  -6.906 -13.638  1.00 97.90           H  
ATOM   1114  CZ  ARG A  71       7.482  -5.551 -14.793  1.00 97.90           C  
ATOM   1115  N   MET A  72       1.142  -6.353 -14.278  1.00 98.31           N  
ATOM   1116  H   MET A  72       1.213  -5.409 -13.926  1.00 98.31           H  
ATOM   1117  CA  MET A  72       0.519  -7.365 -13.426  1.00 98.31           C  
ATOM   1118  HA  MET A  72       1.183  -8.226 -13.355  1.00 98.31           H  
ATOM   1119  C   MET A  72      -0.783  -7.868 -14.040  1.00 98.31           C  
ATOM   1120  CB  MET A  72       0.293  -6.818 -12.013  1.00 98.31           C  
ATOM   1121  HB2 MET A  72      -0.223  -5.860 -12.066  1.00 98.31           H  
ATOM   1122  HB3 MET A  72      -0.329  -7.521 -11.459  1.00 98.31           H  
ATOM   1123  O   MET A  72      -0.992  -9.069 -14.057  1.00 98.31           O  
ATOM   1124  CG  MET A  72       1.633  -6.666 -11.281  1.00 98.31           C  
ATOM   1125  HG2 MET A  72       2.162  -7.617 -11.340  1.00 98.31           H  
ATOM   1126  HG3 MET A  72       2.240  -5.919 -11.793  1.00 98.31           H  
ATOM   1127  SD  MET A  72       1.531  -6.213  -9.532  1.00 98.31           S  
ATOM   1128  CE  MET A  72       0.596  -4.671  -9.638  1.00 98.31           C  
ATOM   1129  HE1 MET A  72       0.580  -4.180  -8.665  1.00 98.31           H  
ATOM   1130  HE2 MET A  72       1.054  -4.006 -10.370  1.00 98.31           H  
ATOM   1131  HE3 MET A  72      -0.425  -4.900  -9.945  1.00 98.31           H  
ATOM   1132  N   ARG A  73      -1.594  -6.998 -14.653  1.00 97.92           N  
ATOM   1133  H   ARG A  73      -1.388  -6.014 -14.553  1.00 97.92           H  
ATOM   1134  CA  ARG A  73      -2.778  -7.377 -15.435  1.00 97.92           C  
ATOM   1135  HA  ARG A  73      -3.471  -7.908 -14.783  1.00 97.92           H  
ATOM   1136  C   ARG A  73      -2.435  -8.355 -16.562  1.00 97.92           C  
ATOM   1137  CB  ARG A  73      -3.452  -6.102 -15.973  1.00 97.92           C  
ATOM   1138  HB2 ARG A  73      -2.787  -5.610 -16.682  1.00 97.92           H  
ATOM   1139  HB3 ARG A  73      -3.646  -5.421 -15.144  1.00 97.92           H  
ATOM   1140  O   ARG A  73      -3.079  -9.390 -16.664  1.00 97.92           O  
ATOM   1141  CG  ARG A  73      -4.781  -6.417 -16.663  1.00 97.92           C  
ATOM   1142  HG2 ARG A  73      -4.633  -7.210 -17.396  1.00 97.92           H  
ATOM   1143  HG3 ARG A  73      -5.478  -6.765 -15.901  1.00 97.92           H  
ATOM   1144  CD  ARG A  73      -5.384  -5.220 -17.408  1.00 97.92           C  
ATOM   1145  HD2 ARG A  73      -6.227  -5.585 -17.995  1.00 97.92           H  
ATOM   1146  HD3 ARG A  73      -4.644  -4.833 -18.108  1.00 97.92           H  
ATOM   1147  NE  ARG A  73      -5.834  -4.133 -16.509  1.00 97.92           N  
ATOM   1148  HE  ARG A  73      -5.229  -3.334 -16.384  1.00 97.92           H  
ATOM   1149  NH1 ARG A  73      -7.845  -5.080 -15.920  1.00 97.92           N  
ATOM   1150 HH11 ARG A  73      -8.659  -5.089 -15.322  1.00 97.92           H  
ATOM   1151 HH12 ARG A  73      -7.573  -5.968 -16.317  1.00 97.92           H  
ATOM   1152  NH2 ARG A  73      -7.339  -3.025 -15.199  1.00 97.92           N  
ATOM   1153 HH21 ARG A  73      -6.749  -2.215 -15.075  1.00 97.92           H  
ATOM   1154 HH22 ARG A  73      -8.219  -3.005 -14.704  1.00 97.92           H  
ATOM   1155  CZ  ARG A  73      -6.999  -4.083 -15.888  1.00 97.92           C  
ATOM   1156  N   GLU A  74      -1.404  -8.066 -17.363  1.00 97.90           N  
ATOM   1157  H   GLU A  74      -0.920  -7.189 -17.226  1.00 97.90           H  
ATOM   1158  CA  GLU A  74      -0.974  -8.950 -18.463  1.00 97.90           C  
ATOM   1159  HA  GLU A  74      -1.796  -9.040 -19.173  1.00 97.90           H  
ATOM   1160  C   GLU A  74      -0.634 -10.370 -17.974  1.00 97.90           C  
ATOM   1161  CB  GLU A  74       0.250  -8.340 -19.183  1.00 97.90           C  
ATOM   1162  HB2 GLU A  74       0.133  -7.259 -19.252  1.00 97.90           H  
ATOM   1163  HB3 GLU A  74       1.142  -8.550 -18.594  1.00 97.90           H  
ATOM   1164  O   GLU A  74      -0.866 -11.336 -18.693  1.00 97.90           O  
ATOM   1165  CG  GLU A  74       0.430  -8.894 -20.611  1.00 97.90           C  
ATOM   1166  HG2 GLU A  74      -0.324  -8.438 -21.253  1.00 97.90           H  
ATOM   1167  HG3 GLU A  74       0.241  -9.968 -20.610  1.00 97.90           H  
ATOM   1168  CD  GLU A  74       1.824  -8.662 -21.229  1.00 97.90           C  
ATOM   1169  OE1 GLU A  74       2.111  -9.319 -22.262  1.00 97.90           O  
ATOM   1170  OE2 GLU A  74       2.642  -7.881 -20.695  1.00 97.90           O  
ATOM   1171  N   TYR A  75      -0.108 -10.493 -16.753  1.00 98.01           N  
ATOM   1172  H   TYR A  75       0.040  -9.647 -16.222  1.00 98.01           H  
ATOM   1173  CA  TYR A  75       0.166 -11.764 -16.083  1.00 98.01           C  
ATOM   1174  HA  TYR A  75       0.528 -12.486 -16.815  1.00 98.01           H  
ATOM   1175  C   TYR A  75      -1.091 -12.383 -15.442  1.00 98.01           C  
ATOM   1176  CB  TYR A  75       1.285 -11.515 -15.063  1.00 98.01           C  
ATOM   1177  HB2 TYR A  75       1.123 -10.548 -14.587  1.00 98.01           H  
ATOM   1178  HB3 TYR A  75       2.233 -11.451 -15.597  1.00 98.01           H  
ATOM   1179  O   TYR A  75      -1.424 -13.526 -15.724  1.00 98.01           O  
ATOM   1180  CG  TYR A  75       1.415 -12.559 -13.977  1.00 98.01           C  
ATOM   1181  CD1 TYR A  75       1.122 -12.205 -12.647  1.00 98.01           C  
ATOM   1182  HD1 TYR A  75       0.810 -11.199 -12.410  1.00 98.01           H  
ATOM   1183  CD2 TYR A  75       1.791 -13.879 -14.292  1.00 98.01           C  
ATOM   1184  HD2 TYR A  75       1.983 -14.158 -15.318  1.00 98.01           H  
ATOM   1185  CE1 TYR A  75       1.231 -13.162 -11.624  1.00 98.01           C  
ATOM   1186  HE1 TYR A  75       1.015 -12.901 -10.599  1.00 98.01           H  
ATOM   1187  CE2 TYR A  75       1.878 -14.844 -13.269  1.00 98.01           C  
ATOM   1188  HE2 TYR A  75       2.140 -15.869 -13.485  1.00 98.01           H  
ATOM   1189  OH  TYR A  75       1.749 -15.386 -10.935  1.00 98.01           O  
ATOM   1190  HH  TYR A  75       1.618 -14.989 -10.071  1.00 98.01           H  
ATOM   1191  CZ  TYR A  75       1.614 -14.481 -11.932  1.00 98.01           C  
ATOM   1192  N   CYS A  76      -1.832 -11.638 -14.620  1.00 97.22           N  
ATOM   1193  H   CYS A  76      -1.521 -10.698 -14.422  1.00 97.22           H  
ATOM   1194  CA  CYS A  76      -3.010 -12.115 -13.887  1.00 97.22           C  
ATOM   1195  HA  CYS A  76      -2.743 -13.030 -13.359  1.00 97.22           H  
ATOM   1196  C   CYS A  76      -4.212 -12.463 -14.783  1.00 97.22           C  
ATOM   1197  CB  CYS A  76      -3.413 -11.049 -12.858  1.00 97.22           C  
ATOM   1198  HB2 CYS A  76      -3.611 -10.104 -13.363  1.00 97.22           H  
ATOM   1199  HB3 CYS A  76      -4.326 -11.366 -12.355  1.00 97.22           H  
ATOM   1200  O   CYS A  76      -5.163 -13.086 -14.312  1.00 97.22           O  
ATOM   1201  SG  CYS A  76      -2.104 -10.820 -11.621  1.00 97.22           S  
ATOM   1202  HG  CYS A  76      -1.917 -12.116 -11.355  1.00 97.22           H  
ATOM   1203  N   GLU A  77      -4.185 -12.062 -16.056  1.00 96.08           N  
ATOM   1204  H   GLU A  77      -3.446 -11.430 -16.329  1.00 96.08           H  
ATOM   1205  CA  GLU A  77      -5.179 -12.408 -17.078  1.00 96.08           C  
ATOM   1206  HA  GLU A  77      -6.012 -12.922 -16.597  1.00 96.08           H  
ATOM   1207  C   GLU A  77      -4.629 -13.419 -18.120  1.00 96.08           C  
ATOM   1208  CB  GLU A  77      -5.757 -11.108 -17.699  1.00 96.08           C  
ATOM   1209  HB2 GLU A  77      -6.464 -11.376 -18.484  1.00 96.08           H  
ATOM   1210  HB3 GLU A  77      -4.945 -10.542 -18.154  1.00 96.08           H  
ATOM   1211  O   GLU A  77      -5.365 -13.815 -19.024  1.00 96.08           O  
ATOM   1212  CG  GLU A  77      -6.499 -10.218 -16.665  1.00 96.08           C  
ATOM   1213  HG2 GLU A  77      -7.359 -10.774 -16.292  1.00 96.08           H  
ATOM   1214  HG3 GLU A  77      -5.841 -10.034 -15.815  1.00 96.08           H  
ATOM   1215  CD  GLU A  77      -6.982  -8.841 -17.180  1.00 96.08           C  
ATOM   1216  OE1 GLU A  77      -7.484  -8.040 -16.345  1.00 96.08           O  
ATOM   1217  OE2 GLU A  77      -6.812  -8.520 -18.377  1.00 96.08           O  
ATOM   1218  N   SER A  78      -3.372 -13.885 -17.998  1.00 96.71           N  
ATOM   1219  H   SER A  78      -2.829 -13.607 -17.194  1.00 96.71           H  
ATOM   1220  CA  SER A  78      -2.772 -14.906 -18.882  1.00 96.71           C  
ATOM   1221  HA  SER A  78      -3.175 -14.756 -19.884  1.00 96.71           H  
ATOM   1222  C   SER A  78      -3.104 -16.342 -18.469  1.00 96.71           C  
ATOM   1223  CB  SER A  78      -1.251 -14.741 -18.977  1.00 96.71           C  
ATOM   1224  HB2 SER A  78      -1.013 -13.682 -19.085  1.00 96.71           H  
ATOM   1225  HB3 SER A  78      -0.903 -15.258 -19.871  1.00 96.71           H  
ATOM   1226  O   SER A  78      -3.490 -16.596 -17.333  1.00 96.71           O  
ATOM   1227  OG  SER A  78      -0.556 -15.275 -17.866  1.00 96.71           O  
ATOM   1228  HG  SER A  78       0.352 -14.971 -17.922  1.00 96.71           H  
ATOM   1229  N   GLU A  79      -2.907 -17.317 -19.364  1.00 93.40           N  
ATOM   1230  H   GLU A  79      -2.546 -17.087 -20.279  1.00 93.40           H  
ATOM   1231  CA  GLU A  79      -3.098 -18.740 -19.035  1.00 93.40           C  
ATOM   1232  HA  GLU A  79      -4.139 -18.902 -18.753  1.00 93.40           H  
ATOM   1233  C   GLU A  79      -2.238 -19.174 -17.831  1.00 93.40           C  
ATOM   1234  CB  GLU A  79      -2.782 -19.624 -20.256  1.00 93.40           C  
ATOM   1235  HB2 GLU A  79      -2.859 -20.670 -19.960  1.00 93.40           H  
ATOM   1236  HB3 GLU A  79      -1.750 -19.443 -20.557  1.00 93.40           H  
ATOM   1237  O   GLU A  79      -2.758 -19.836 -16.933  1.00 93.40           O  
ATOM   1238  CG  GLU A  79      -3.684 -19.395 -21.483  1.00 93.40           C  
ATOM   1239  HG2 GLU A  79      -3.617 -18.351 -21.788  1.00 93.40           H  
ATOM   1240  HG3 GLU A  79      -3.297 -19.995 -22.306  1.00 93.40           H  
ATOM   1241  CD  GLU A  79      -5.150 -19.782 -21.248  1.00 93.40           C  
ATOM   1242  OE1 GLU A  79      -6.045 -18.933 -21.452  1.00 93.40           O  
ATOM   1243  OE2 GLU A  79      -5.438 -20.927 -20.834  1.00 93.40           O  
ATOM   1244  N   PHE A  80      -0.971 -18.741 -17.779  1.00 94.10           N  
ATOM   1245  H   PHE A  80      -0.597 -18.275 -18.594  1.00 94.10           H  
ATOM   1246  CA  PHE A  80      -0.038 -19.000 -16.675  1.00 94.10           C  
ATOM   1247  HA  PHE A  80       0.013 -20.075 -16.504  1.00 94.10           H  
ATOM   1248  C   PHE A  80      -0.450 -18.351 -15.343  1.00 94.10           C  
ATOM   1249  CB  PHE A  80       1.350 -18.507 -17.120  1.00 94.10           C  
ATOM   1250  HB2 PHE A  80       1.621 -19.060 -18.019  1.00 94.10           H  
ATOM   1251  HB3 PHE A  80       1.284 -17.453 -17.390  1.00 94.10           H  
ATOM   1252  O   PHE A  80      -0.365 -18.990 -14.298  1.00 94.10           O  
ATOM   1253  CG  PHE A  80       2.480 -18.695 -16.123  1.00 94.10           C  
ATOM   1254  CD1 PHE A  80       3.102 -17.581 -15.526  1.00 94.10           C  
ATOM   1255  HD1 PHE A  80       2.754 -16.585 -15.760  1.00 94.10           H  
ATOM   1256  CD2 PHE A  80       2.935 -19.989 -15.812  1.00 94.10           C  
ATOM   1257  HD2 PHE A  80       2.465 -20.855 -16.254  1.00 94.10           H  
ATOM   1258  CE1 PHE A  80       4.163 -17.763 -14.619  1.00 94.10           C  
ATOM   1259  HE1 PHE A  80       4.640 -16.912 -14.155  1.00 94.10           H  
ATOM   1260  CE2 PHE A  80       3.983 -20.165 -14.892  1.00 94.10           C  
ATOM   1261  HE2 PHE A  80       4.299 -21.160 -14.617  1.00 94.10           H  
ATOM   1262  CZ  PHE A  80       4.597 -19.057 -14.294  1.00 94.10           C  
ATOM   1263  HZ  PHE A  80       5.386 -19.206 -13.571  1.00 94.10           H  
ATOM   1264  N   GLY A  81      -0.886 -17.087 -15.356  1.00 93.70           N  
ATOM   1265  H   GLY A  81      -0.972 -16.615 -16.244  1.00 93.70           H  
ATOM   1266  CA  GLY A  81      -1.095 -16.301 -14.133  1.00 93.70           C  
ATOM   1267  HA2 GLY A  81      -0.556 -16.760 -13.305  1.00 93.70           H  
ATOM   1268  HA3 GLY A  81      -0.666 -15.310 -14.282  1.00 93.70           H  
ATOM   1269  C   GLY A  81      -2.546 -16.116 -13.689  1.00 93.70           C  
ATOM   1270  O   GLY A  81      -2.771 -15.477 -12.664  1.00 93.70           O  
ATOM   1271  N   ARG A  82      -3.549 -16.629 -14.418  1.00 92.48           N  
ATOM   1272  H   ARG A  82      -3.308 -17.033 -15.312  1.00 92.48           H  
ATOM   1273  CA  ARG A  82      -4.975 -16.365 -14.119  1.00 92.48           C  
ATOM   1274  HA  ARG A  82      -5.041 -15.329 -13.785  1.00 92.48           H  
ATOM   1275  C   ARG A  82      -5.604 -17.184 -13.001  1.00 92.48           C  
ATOM   1276  CB  ARG A  82      -5.848 -16.495 -15.374  1.00 92.48           C  
ATOM   1277  HB2 ARG A  82      -5.464 -15.856 -16.170  1.00 92.48           H  
ATOM   1278  HB3 ARG A  82      -6.850 -16.135 -15.141  1.00 92.48           H  
ATOM   1279  O   ARG A  82      -6.733 -16.862 -12.622  1.00 92.48           O  
ATOM   1280  CG  ARG A  82      -5.941 -17.961 -15.826  1.00 92.48           C  
ATOM   1281  HG2 ARG A  82      -6.322 -18.580 -15.014  1.00 92.48           H  
ATOM   1282  HG3 ARG A  82      -4.956 -18.333 -16.110  1.00 92.48           H  
ATOM   1283  CD  ARG A  82      -6.896 -18.107 -16.998  1.00 92.48           C  
ATOM   1284  HD2 ARG A  82      -7.858 -17.664 -16.739  1.00 92.48           H  
ATOM   1285  HD3 ARG A  82      -6.471 -17.576 -17.849  1.00 92.48           H  
ATOM   1286  NE  ARG A  82      -7.078 -19.534 -17.306  1.00 92.48           N  
ATOM   1287  HE  ARG A  82      -6.755 -20.193 -16.612  1.00 92.48           H  
ATOM   1288  NH1 ARG A  82      -7.766 -19.242 -19.455  1.00 92.48           N  
ATOM   1289 HH11 ARG A  82      -7.391 -19.447 -20.370  1.00 92.48           H  
ATOM   1290 HH12 ARG A  82      -7.851 -18.254 -19.263  1.00 92.48           H  
ATOM   1291  NH2 ARG A  82      -7.080 -21.252 -18.777  1.00 92.48           N  
ATOM   1292 HH21 ARG A  82      -6.592 -21.814 -18.094  1.00 92.48           H  
ATOM   1293 HH22 ARG A  82      -6.771 -21.380 -19.730  1.00 92.48           H  
ATOM   1294  CZ  ARG A  82      -7.331 -20.010 -18.504  1.00 92.48           C  
ATOM   1295  N   GLN A  83      -4.967 -18.254 -12.533  1.00 88.56           N  
ATOM   1296  H   GLN A  83      -4.019 -18.435 -12.830  1.00 88.56           H  
ATOM   1297  CA  GLN A  83      -5.587 -19.118 -11.528  1.00 88.56           C  
ATOM   1298  HA  GLN A  83      -6.624 -19.269 -11.830  1.00 88.56           H  
ATOM   1299  C   GLN A  83      -5.583 -18.436 -10.154  1.00 88.56           C  
ATOM   1300  CB  GLN A  83      -4.914 -20.498 -11.463  1.00 88.56           C  
ATOM   1301  HB2 GLN A  83      -3.850 -20.366 -11.267  1.00 88.56           H  
ATOM   1302  HB3 GLN A  83      -5.339 -21.059 -10.630  1.00 88.56           H  
ATOM   1303  O   GLN A  83      -4.558 -17.865  -9.773  1.00 88.56           O  
ATOM   1304  CG  GLN A  83      -5.086 -21.329 -12.746  1.00 88.56           C  
ATOM   1305  HG2 GLN A  83      -4.533 -22.261 -12.623  1.00 88.56           H  
ATOM   1306  HG3 GLN A  83      -4.638 -20.795 -13.583  1.00 88.56           H  
ATOM   1307  CD  GLN A  83      -6.533 -21.681 -13.102  1.00 88.56           C  
ATOM   1308  NE2 GLN A  83      -6.751 -22.292 -14.246  1.00 88.56           N  
ATOM   1309 HE21 GLN A  83      -7.697 -22.623 -14.370  1.00 88.56           H  
ATOM   1310 HE22 GLN A  83      -5.958 -22.661 -14.752  1.00 88.56           H  
ATOM   1311  OE1 GLN A  83      -7.497 -21.420 -12.403  1.00 88.56           O  
ATOM   1312  N   PRO A  84      -6.697 -18.479  -9.398  1.00 87.17           N  
ATOM   1313  CA  PRO A  84      -6.700 -18.084  -7.999  1.00 87.17           C  
ATOM   1314  HA  PRO A  84      -6.554 -17.005  -7.940  1.00 87.17           H  
ATOM   1315  C   PRO A  84      -5.598 -18.802  -7.221  1.00 87.17           C  
ATOM   1316  CB  PRO A  84      -8.088 -18.437  -7.461  1.00 87.17           C  
ATOM   1317  HB2 PRO A  84      -8.096 -19.455  -7.072  1.00 87.17           H  
ATOM   1318  HB3 PRO A  84      -8.410 -17.736  -6.691  1.00 87.17           H  
ATOM   1319  O   PRO A  84      -5.417 -20.010  -7.358  1.00 87.17           O  
ATOM   1320  CG  PRO A  84      -8.960 -18.370  -8.711  1.00 87.17           C  
ATOM   1321  HG2 PRO A  84      -9.209 -17.332  -8.934  1.00 87.17           H  
ATOM   1322  HG3 PRO A  84      -9.862 -18.974  -8.611  1.00 87.17           H  
ATOM   1323  CD  PRO A  84      -8.027 -18.917  -9.790  1.00 87.17           C  
ATOM   1324  HD2 PRO A  84      -8.313 -18.517 -10.763  1.00 87.17           H  
ATOM   1325  HD3 PRO A  84      -8.064 -20.006  -9.800  1.00 87.17           H  
ATOM   1326  N   TYR A  85      -4.886 -18.051  -6.393  1.00 87.53           N  
ATOM   1327  H   TYR A  85      -5.137 -17.077  -6.294  1.00 87.53           H  
ATOM   1328  CA  TYR A  85      -3.881 -18.573  -5.475  1.00 87.53           C  
ATOM   1329  HA  TYR A  85      -3.858 -19.662  -5.520  1.00 87.53           H  
ATOM   1330  C   TYR A  85      -4.269 -18.161  -4.062  1.00 87.53           C  
ATOM   1331  CB  TYR A  85      -2.504 -18.041  -5.882  1.00 87.53           C  
ATOM   1332  HB2 TYR A  85      -2.565 -16.954  -5.924  1.00 87.53           H  
ATOM   1333  HB3 TYR A  85      -2.277 -18.398  -6.887  1.00 87.53           H  
ATOM   1334  O   TYR A  85      -4.792 -17.064  -3.874  1.00 87.53           O  
ATOM   1335  CG  TYR A  85      -1.356 -18.431  -4.966  1.00 87.53           C  
ATOM   1336  CD1 TYR A  85      -0.728 -17.448  -4.178  1.00 87.53           C  
ATOM   1337  HD1 TYR A  85      -1.086 -16.430  -4.208  1.00 87.53           H  
ATOM   1338  CD2 TYR A  85      -0.879 -19.755  -4.938  1.00 87.53           C  
ATOM   1339  HD2 TYR A  85      -1.352 -20.515  -5.543  1.00 87.53           H  
ATOM   1340  CE1 TYR A  85       0.381 -17.779  -3.375  1.00 87.53           C  
ATOM   1341  HE1 TYR A  85       0.877 -17.024  -2.782  1.00 87.53           H  
ATOM   1342  CE2 TYR A  85       0.226 -20.092  -4.129  1.00 87.53           C  
ATOM   1343  HE2 TYR A  85       0.594 -21.107  -4.103  1.00 87.53           H  
ATOM   1344  OH  TYR A  85       1.980 -19.419  -2.633  1.00 87.53           O  
ATOM   1345  HH  TYR A  85       2.282 -18.664  -2.123  1.00 87.53           H  
ATOM   1346  CZ  TYR A  85       0.865 -19.104  -3.347  1.00 87.53           C  
ATOM   1347  N   LEU A  86      -4.013 -19.030  -3.086  1.00 79.90           N  
ATOM   1348  H   LEU A  86      -3.546 -19.896  -3.317  1.00 79.90           H  
ATOM   1349  CA  LEU A  86      -4.219 -18.757  -1.669  1.00 79.90           C  
ATOM   1350  HA  LEU A  86      -4.795 -17.839  -1.557  1.00 79.90           H  
ATOM   1351  C   LEU A  86      -2.840 -18.577  -1.010  1.00 79.90           C  
ATOM   1352  CB  LEU A  86      -5.059 -19.896  -1.065  1.00 79.90           C  
ATOM   1353  HB2 LEU A  86      -5.984 -19.984  -1.635  1.00 79.90           H  
ATOM   1354  HB3 LEU A  86      -4.513 -20.834  -1.164  1.00 79.90           H  
ATOM   1355  O   LEU A  86      -2.190 -19.575  -0.704  1.00 79.90           O  
ATOM   1356  CG  LEU A  86      -5.414 -19.690   0.419  1.00 79.90           C  
ATOM   1357  HG  LEU A  86      -4.499 -19.697   1.011  1.00 79.90           H  
ATOM   1358  CD1 LEU A  86      -6.162 -18.373   0.647  1.00 79.90           C  
ATOM   1359 HD11 LEU A  86      -5.471 -17.534   0.577  1.00 79.90           H  
ATOM   1360 HD12 LEU A  86      -6.605 -18.368   1.642  1.00 79.90           H  
ATOM   1361 HD13 LEU A  86      -6.955 -18.274  -0.095  1.00 79.90           H  
ATOM   1362  CD2 LEU A  86      -6.306 -20.838   0.885  1.00 79.90           C  
ATOM   1363 HD21 LEU A  86      -7.243 -20.846   0.328  1.00 79.90           H  
ATOM   1364 HD22 LEU A  86      -5.788 -21.787   0.744  1.00 79.90           H  
ATOM   1365 HD23 LEU A  86      -6.521 -20.727   1.948  1.00 79.90           H  
ATOM   1366  N   PRO A  87      -2.357 -17.332  -0.847  1.00 84.96           N  
ATOM   1367  CA  PRO A  87      -1.060 -17.059  -0.239  1.00 84.96           C  
ATOM   1368  HA  PRO A  87      -0.299 -17.671  -0.722  1.00 84.96           H  
ATOM   1369  C   PRO A  87      -1.082 -17.377   1.254  1.00 84.96           C  
ATOM   1370  CB  PRO A  87      -0.761 -15.572  -0.486  1.00 84.96           C  
ATOM   1371  HB2 PRO A  87      -0.846 -15.007   0.442  1.00 84.96           H  
ATOM   1372  HB3 PRO A  87       0.232 -15.435  -0.915  1.00 84.96           H  
ATOM   1373  O   PRO A  87      -2.106 -17.193   1.921  1.00 84.96           O  
ATOM   1374  CG  PRO A  87      -1.839 -15.120  -1.466  1.00 84.96           C  
ATOM   1375  HG2 PRO A  87      -2.159 -14.091  -1.296  1.00 84.96           H  
ATOM   1376  HG3 PRO A  87      -1.470 -15.225  -2.486  1.00 84.96           H  
ATOM   1377  CD  PRO A  87      -2.985 -16.086  -1.233  1.00 84.96           C  
ATOM   1378  HD2 PRO A  87      -3.627 -15.745  -0.421  1.00 84.96           H  
ATOM   1379  HD3 PRO A  87      -3.562 -16.167  -2.153  1.00 84.96           H  
ATOM   1380  N   ALA A  88       0.062 -17.794   1.791  1.00 82.23           N  
ATOM   1381  H   ALA A  88       0.872 -17.867   1.193  1.00 82.23           H  
ATOM   1382  CA  ALA A  88       0.252 -17.874   3.234  1.00 82.23           C  
ATOM   1383  HA  ALA A  88      -0.534 -18.504   3.653  1.00 82.23           H  
ATOM   1384  C   ALA A  88       0.136 -16.480   3.883  1.00 82.23           C  
ATOM   1385  CB  ALA A  88       1.605 -18.538   3.517  1.00 82.23           C  
ATOM   1386  HB1 ALA A  88       1.633 -19.526   3.058  1.00 82.23           H  
ATOM   1387  HB2 ALA A  88       2.409 -17.927   3.108  1.00 82.23           H  
ATOM   1388  HB3 ALA A  88       1.749 -18.639   4.593  1.00 82.23           H  
ATOM   1389  O   ALA A  88       0.260 -15.449   3.220  1.00 82.23           O  
ATOM   1390  N   ALA A  89      -0.076 -16.433   5.196  1.00 82.69           N  
ATOM   1391  H   ALA A  89      -0.145 -17.290   5.726  1.00 82.69           H  
ATOM   1392  CA  ALA A  89       0.008 -15.172   5.920  1.00 82.69           C  
ATOM   1393  HA  ALA A  89      -0.699 -14.469   5.479  1.00 82.69           H  
ATOM   1394  C   ALA A  89       1.414 -14.554   5.812  1.00 82.69           C  
ATOM   1395  CB  ALA A  89      -0.401 -15.406   7.362  1.00 82.69           C  
ATOM   1396  HB1 ALA A  89      -1.407 -15.823   7.398  1.00 82.69           H  
ATOM   1397  HB2 ALA A  89       0.299 -16.089   7.844  1.00 82.69           H  
ATOM   1398  HB3 ALA A  89      -0.386 -14.443   7.873  1.00 82.69           H  
ATOM   1399  O   ALA A  89       2.414 -15.266   5.761  1.00 82.69           O  
ATOM   1400  N   GLU A  90       1.472 -13.226   5.739  1.00 87.86           N  
ATOM   1401  H   GLU A  90       0.595 -12.726   5.763  1.00 87.86           H  
ATOM   1402  CA  GLU A  90       2.645 -12.435   5.349  1.00 87.86           C  
ATOM   1403  HA  GLU A  90       2.293 -11.404   5.311  1.00 87.86           H  
ATOM   1404  C   GLU A  90       3.199 -12.708   3.926  1.00 87.86           C  
ATOM   1405  CB  GLU A  90       3.770 -12.456   6.409  1.00 87.86           C  
ATOM   1406  HB2 GLU A  90       4.441 -11.631   6.170  1.00 87.86           H  
ATOM   1407  HB3 GLU A  90       4.342 -13.376   6.296  1.00 87.86           H  
ATOM   1408  O   GLU A  90       4.211 -12.109   3.552  1.00 87.86           O  
ATOM   1409  CG  GLU A  90       3.380 -12.326   7.894  1.00 87.86           C  
ATOM   1410  HG2 GLU A  90       3.039 -13.293   8.262  1.00 87.86           H  
ATOM   1411  HG3 GLU A  90       2.557 -11.622   8.017  1.00 87.86           H  
ATOM   1412  CD  GLU A  90       4.603 -11.854   8.704  1.00 87.86           C  
ATOM   1413  OE1 GLU A  90       4.651 -10.663   9.099  1.00 87.86           O  
ATOM   1414  OE2 GLU A  90       5.566 -12.645   8.838  1.00 87.86           O  
ATOM   1415  N   GLU A  91       2.578 -13.556   3.092  1.00 89.33           N  
ATOM   1416  H   GLU A  91       1.754 -14.047   3.408  1.00 89.33           H  
ATOM   1417  CA  GLU A  91       3.005 -13.762   1.698  1.00 89.33           C  
ATOM   1418  HA  GLU A  91       4.094 -13.721   1.683  1.00 89.33           H  
ATOM   1419  C   GLU A  91       2.490 -12.633   0.787  1.00 89.33           C  
ATOM   1420  CB  GLU A  91       2.626 -15.163   1.170  1.00 89.33           C  
ATOM   1421  HB2 GLU A  91       2.919 -15.905   1.913  1.00 89.33           H  
ATOM   1422  HB3 GLU A  91       1.546 -15.208   1.031  1.00 89.33           H  
ATOM   1423  O   GLU A  91       1.321 -12.227   0.821  1.00 89.33           O  
ATOM   1424  CG  GLU A  91       3.318 -15.510  -0.166  1.00 89.33           C  
ATOM   1425  HG2 GLU A  91       4.398 -15.477  -0.018  1.00 89.33           H  
ATOM   1426  HG3 GLU A  91       3.062 -14.746  -0.901  1.00 89.33           H  
ATOM   1427  CD  GLU A  91       2.941 -16.882  -0.760  1.00 89.33           C  
ATOM   1428  OE1 GLU A  91       3.337 -17.169  -1.919  1.00 89.33           O  
ATOM   1429  OE2 GLU A  91       2.254 -17.694  -0.105  1.00 89.33           O  
ATOM   1430  N   LEU A  92       3.383 -12.122  -0.060  1.00 95.27           N  
ATOM   1431  H   LEU A  92       4.314 -12.514  -0.063  1.00 95.27           H  
ATOM   1432  CA  LEU A  92       3.075 -11.135  -1.083  1.00 95.27           C  
ATOM   1433  HA  LEU A  92       2.486 -10.338  -0.629  1.00 95.27           H  
ATOM   1434  C   LEU A  92       2.242 -11.767  -2.201  1.00 95.27           C  
ATOM   1435  CB  LEU A  92       4.368 -10.530  -1.650  1.00 95.27           C  
ATOM   1436  HB2 LEU A  92       4.946 -11.332  -2.108  1.00 95.27           H  
ATOM   1437  HB3 LEU A  92       4.091  -9.823  -2.432  1.00 95.27           H  
ATOM   1438  O   LEU A  92       2.547 -12.837  -2.732  1.00 95.27           O  
ATOM   1439  CG  LEU A  92       5.244  -9.790  -0.628  1.00 95.27           C  
ATOM   1440  HG  LEU A  92       5.398 -10.410   0.255  1.00 95.27           H  
ATOM   1441  CD1 LEU A  92       6.607  -9.472  -1.232  1.00 95.27           C  
ATOM   1442 HD11 LEU A  92       7.279  -9.130  -0.445  1.00 95.27           H  
ATOM   1443 HD12 LEU A  92       7.031 -10.376  -1.669  1.00 95.27           H  
ATOM   1444 HD13 LEU A  92       6.507  -8.707  -2.002  1.00 95.27           H  
ATOM   1445  CD2 LEU A  92       4.604  -8.470  -0.204  1.00 95.27           C  
ATOM   1446 HD21 LEU A  92       4.365  -7.868  -1.081  1.00 95.27           H  
ATOM   1447 HD22 LEU A  92       5.285  -7.917   0.442  1.00 95.27           H  
ATOM   1448 HD23 LEU A  92       3.686  -8.688   0.342  1.00 95.27           H  
ATOM   1449  N   CYS A  93       1.197 -11.062  -2.608  1.00 96.04           N  
ATOM   1450  H   CYS A  93       1.047 -10.152  -2.196  1.00 96.04           H  
ATOM   1451  CA  CYS A  93       0.251 -11.502  -3.620  1.00 96.04           C  
ATOM   1452  HA  CYS A  93       0.728 -12.237  -4.270  1.00 96.04           H  
ATOM   1453  C   CYS A  93      -0.187 -10.332  -4.495  1.00 96.04           C  
ATOM   1454  CB  CYS A  93      -0.926 -12.190  -2.927  1.00 96.04           C  
ATOM   1455  HB2 CYS A  93      -0.523 -12.975  -2.286  1.00 96.04           H  
ATOM   1456  HB3 CYS A  93      -1.585 -12.637  -3.671  1.00 96.04           H  
ATOM   1457  O   CYS A  93       0.020  -9.164  -4.167  1.00 96.04           O  
ATOM   1458  SG  CYS A  93      -1.870 -11.015  -1.916  1.00 96.04           S  
ATOM   1459  HG  CYS A  93      -0.918 -10.816  -1.000  1.00 96.04           H  
ATOM   1460  N   ILE A  94      -0.786 -10.631  -5.640  1.00 97.72           N  
ATOM   1461  H   ILE A  94      -0.963 -11.603  -5.852  1.00 97.72           H  
ATOM   1462  CA  ILE A  94      -1.427  -9.615  -6.470  1.00 97.72           C  
ATOM   1463  HA  ILE A  94      -1.116  -8.625  -6.136  1.00 97.72           H  
ATOM   1464  C   ILE A  94      -2.929  -9.738  -6.239  1.00 97.72           C  
ATOM   1465  CB  ILE A  94      -1.019  -9.734  -7.949  1.00 97.72           C  
ATOM   1466  HB  ILE A  94      -1.508 -10.610  -8.376  1.00 97.72           H  
ATOM   1467  O   ILE A  94      -3.497 -10.808  -6.450  1.00 97.72           O  
ATOM   1468  CG1 ILE A  94       0.511  -9.891  -8.118  1.00 97.72           C  
ATOM   1469 HG12 ILE A  94       0.850 -10.767  -7.566  1.00 97.72           H  
ATOM   1470 HG13 ILE A  94       1.013  -9.011  -7.715  1.00 97.72           H  
ATOM   1471  CG2 ILE A  94      -1.510  -8.483  -8.693  1.00 97.72           C  
ATOM   1472 HG21 ILE A  94      -1.401  -8.632  -9.767  1.00 97.72           H  
ATOM   1473 HG22 ILE A  94      -2.562  -8.295  -8.479  1.00 97.72           H  
ATOM   1474 HG23 ILE A  94      -0.932  -7.612  -8.385  1.00 97.72           H  
ATOM   1475  CD1 ILE A  94       0.955 -10.092  -9.567  1.00 97.72           C  
ATOM   1476 HD11 ILE A  94       0.356 -10.883 -10.018  1.00 97.72           H  
ATOM   1477 HD12 ILE A  94       2.007 -10.377  -9.588  1.00 97.72           H  
ATOM   1478 HD13 ILE A  94       0.826  -9.172 -10.138  1.00 97.72           H  
ATOM   1479  N   ALA A  95      -3.563  -8.659  -5.797  1.00 96.53           N  
ATOM   1480  H   ALA A  95      -3.038  -7.802  -5.698  1.00 96.53           H  
ATOM   1481  CA  ALA A  95      -4.984  -8.615  -5.477  1.00 96.53           C  
ATOM   1482  HA  ALA A  95      -5.427  -9.590  -5.680  1.00 96.53           H  
ATOM   1483  C   ALA A  95      -5.703  -7.580  -6.352  1.00 96.53           C  
ATOM   1484  CB  ALA A  95      -5.144  -8.341  -3.977  1.00 96.53           C  
ATOM   1485  HB1 ALA A  95      -6.202  -8.304  -3.717  1.00 96.53           H  
ATOM   1486  HB2 ALA A  95      -4.677  -7.391  -3.718  1.00 96.53           H  
ATOM   1487  HB3 ALA A  95      -4.665  -9.134  -3.403  1.00 96.53           H  
ATOM   1488  O   ALA A  95      -5.106  -6.580  -6.756  1.00 96.53           O  
ATOM   1489  N   GLN A  96      -6.989  -7.792  -6.634  1.00 95.65           N  
ATOM   1490  H   GLN A  96      -7.423  -8.641  -6.302  1.00 95.65           H  
ATOM   1491  CA  GLN A  96      -7.828  -6.734  -7.208  1.00 95.65           C  
ATOM   1492  HA  GLN A  96      -7.226  -6.182  -7.930  1.00 95.65           H  
ATOM   1493  C   GLN A  96      -8.268  -5.765  -6.107  1.00 95.65           C  
ATOM   1494  CB  GLN A  96      -9.038  -7.299  -7.962  1.00 95.65           C  
ATOM   1495  HB2 GLN A  96      -9.610  -6.469  -8.376  1.00 95.65           H  
ATOM   1496  HB3 GLN A  96      -9.677  -7.849  -7.271  1.00 95.65           H  
ATOM   1497  O   GLN A  96      -8.732  -6.227  -5.069  1.00 95.65           O  
ATOM   1498  CG  GLN A  96      -8.601  -8.219  -9.105  1.00 95.65           C  
ATOM   1499  HG2 GLN A  96      -7.915  -7.682  -9.761  1.00 95.65           H  
ATOM   1500  HG3 GLN A  96      -8.086  -9.083  -8.685  1.00 95.65           H  
ATOM   1501  CD  GLN A  96      -9.782  -8.732  -9.908  1.00 95.65           C  
ATOM   1502  NE2 GLN A  96      -9.952  -8.295 -11.138  1.00 95.65           N  
ATOM   1503 HE21 GLN A  96     -10.718  -8.699 -11.656  1.00 95.65           H  
ATOM   1504 HE22 GLN A  96      -9.285  -7.654 -11.544  1.00 95.65           H  
ATOM   1505  OE1 GLN A  96     -10.584  -9.527  -9.437  1.00 95.65           O  
ATOM   1506  N   LEU A  97      -8.140  -4.451  -6.325  1.00 89.86           N  
ATOM   1507  H   LEU A  97      -7.746  -4.156  -7.207  1.00 89.86           H  
ATOM   1508  CA  LEU A  97      -8.509  -3.413  -5.347  1.00 89.86           C  
ATOM   1509  HA  LEU A  97      -8.427  -3.827  -4.342  1.00 89.86           H  
ATOM   1510  C   LEU A  97      -9.950  -2.912  -5.565  1.00 89.86           C  
ATOM   1511  CB  LEU A  97      -7.495  -2.256  -5.442  1.00 89.86           C  
ATOM   1512  HB2 LEU A  97      -6.508  -2.629  -5.167  1.00 89.86           H  
ATOM   1513  HB3 LEU A  97      -7.458  -1.920  -6.478  1.00 89.86           H  
ATOM   1514  O   LEU A  97     -10.160  -2.099  -6.474  1.00 89.86           O  
ATOM   1515  CG  LEU A  97      -7.826  -1.024  -4.571  1.00 89.86           C  
ATOM   1516  HG  LEU A  97      -8.769  -0.582  -4.894  1.00 89.86           H  
ATOM   1517  CD1 LEU A  97      -7.922  -1.340  -3.080  1.00 89.86           C  
ATOM   1518 HD11 LEU A  97      -6.967  -1.732  -2.731  1.00 89.86           H  
ATOM   1519 HD12 LEU A  97      -8.149  -0.420  -2.541  1.00 89.86           H  
ATOM   1520 HD13 LEU A  97      -8.718  -2.059  -2.889  1.00 89.86           H  
ATOM   1521  CD2 LEU A  97      -6.734   0.022  -4.758  1.00 89.86           C  
ATOM   1522 HD21 LEU A  97      -6.977   0.920  -4.189  1.00 89.86           H  
ATOM   1523 HD22 LEU A  97      -5.787  -0.373  -4.391  1.00 89.86           H  
ATOM   1524 HD23 LEU A  97      -6.641   0.286  -5.811  1.00 89.86           H  
ATOM   1525  N   PRO A  98     -10.944  -3.305  -4.741  1.00 85.89           N  
ATOM   1526  CA  PRO A  98     -12.321  -2.849  -4.919  1.00 85.89           C  
ATOM   1527  HA  PRO A  98     -12.642  -3.156  -5.914  1.00 85.89           H  
ATOM   1528  C   PRO A  98     -12.435  -1.320  -4.759  1.00 85.89           C  
ATOM   1529  CB  PRO A  98     -13.154  -3.591  -3.863  1.00 85.89           C  
ATOM   1530  HB2 PRO A  98     -13.305  -2.957  -2.989  1.00 85.89           H  
ATOM   1531  HB3 PRO A  98     -14.114  -3.916  -4.264  1.00 85.89           H  
ATOM   1532  O   PRO A  98     -11.741  -0.746  -3.922  1.00 85.89           O  
ATOM   1533  CG  PRO A  98     -12.279  -4.780  -3.468  1.00 85.89           C  
ATOM   1534  HG2 PRO A  98     -12.405  -5.591  -4.185  1.00 85.89           H  
ATOM   1535  HG3 PRO A  98     -12.488  -5.123  -2.454  1.00 85.89           H  
ATOM   1536  CD  PRO A  98     -10.877  -4.197  -3.592  1.00 85.89           C  
ATOM   1537  HD2 PRO A  98     -10.153  -5.002  -3.711  1.00 85.89           H  
ATOM   1538  HD3 PRO A  98     -10.640  -3.618  -2.699  1.00 85.89           H  
ATOM   1539  N   PRO A  99     -13.315  -0.632  -5.514  1.00 81.89           N  
ATOM   1540  CA  PRO A  99     -14.261  -1.161  -6.501  1.00 81.89           C  
ATOM   1541  HA  PRO A  99     -14.669  -2.116  -6.171  1.00 81.89           H  
ATOM   1542  C   PRO A  99     -13.655  -1.353  -7.903  1.00 81.89           C  
ATOM   1543  CB  PRO A  99     -15.383  -0.118  -6.525  1.00 81.89           C  
ATOM   1544  HB2 PRO A  99     -16.047  -0.278  -5.675  1.00 81.89           H  
ATOM   1545  HB3 PRO A  99     -15.952  -0.128  -7.454  1.00 81.89           H  
ATOM   1546  O   PRO A  99     -14.369  -1.732  -8.830  1.00 81.89           O  
ATOM   1547  CG  PRO A  99     -14.621   1.193  -6.336  1.00 81.89           C  
ATOM   1548  HG2 PRO A  99     -14.178   1.504  -7.282  1.00 81.89           H  
ATOM   1549  HG3 PRO A  99     -15.259   1.979  -5.933  1.00 81.89           H  
ATOM   1550  CD  PRO A  99     -13.518   0.802  -5.352  1.00 81.89           C  
ATOM   1551  HD2 PRO A  99     -12.602   1.353  -5.564  1.00 81.89           H  
ATOM   1552  HD3 PRO A  99     -13.845   1.005  -4.333  1.00 81.89           H  
ATOM   1553  N   SER A 100     -12.366  -1.065  -8.092  1.00 77.27           N  
ATOM   1554  H   SER A 100     -11.787  -0.868  -7.288  1.00 77.27           H  
ATOM   1555  CA  SER A 100     -11.693  -1.309  -9.364  1.00 77.27           C  
ATOM   1556  HA  SER A 100     -12.347  -0.962 -10.164  1.00 77.27           H  
ATOM   1557  C   SER A 100     -11.449  -2.812  -9.570  1.00 77.27           C  
ATOM   1558  CB  SER A 100     -10.403  -0.486  -9.448  1.00 77.27           C  
ATOM   1559  HB2 SER A 100     -10.535   0.474  -8.949  1.00 77.27           H  
ATOM   1560  HB3 SER A 100     -10.186  -0.293 -10.499  1.00 77.27           H  
ATOM   1561  O   SER A 100     -11.232  -3.566  -8.624  1.00 77.27           O  
ATOM   1562  OG  SER A 100      -9.312  -1.176  -8.885  1.00 77.27           O  
ATOM   1563  HG  SER A 100      -9.538  -1.449  -7.993  1.00 77.27           H  
ATOM   1564  N   SER A 101     -11.443  -3.274 -10.818  1.00 85.82           N  
ATOM   1565  H   SER A 101     -11.703  -2.652 -11.571  1.00 85.82           H  
ATOM   1566  CA  SER A 101     -10.954  -4.623 -11.153  1.00 85.82           C  
ATOM   1567  HA  SER A 101     -11.035  -5.260 -10.272  1.00 85.82           H  
ATOM   1568  C   SER A 101      -9.462  -4.607 -11.514  1.00 85.82           C  
ATOM   1569  CB  SER A 101     -11.820  -5.274 -12.235  1.00 85.82           C  
ATOM   1570  HB2 SER A 101     -11.663  -4.768 -13.188  1.00 85.82           H  
ATOM   1571  HB3 SER A 101     -11.540  -6.321 -12.344  1.00 85.82           H  
ATOM   1572  O   SER A 101      -9.008  -5.426 -12.315  1.00 85.82           O  
ATOM   1573  OG  SER A 101     -13.189  -5.190 -11.887  1.00 85.82           O  
ATOM   1574  HG  SER A 101     -13.272  -5.336 -10.942  1.00 85.82           H  
ATOM   1575  N   GLU A 102      -8.711  -3.629 -10.999  1.00 94.64           N  
ATOM   1576  H   GLU A 102      -9.100  -3.033 -10.282  1.00 94.64           H  
ATOM   1577  CA  GLU A 102      -7.290  -3.443 -11.291  1.00 94.64           C  
ATOM   1578  HA  GLU A 102      -7.092  -3.824 -12.293  1.00 94.64           H  
ATOM   1579  C   GLU A 102      -6.419  -4.236 -10.323  1.00 94.64           C  
ATOM   1580  CB  GLU A 102      -6.895  -1.960 -11.293  1.00 94.64           C  
ATOM   1581  HB2 GLU A 102      -5.845  -1.897 -11.581  1.00 94.64           H  
ATOM   1582  HB3 GLU A 102      -7.000  -1.548 -10.290  1.00 94.64           H  
ATOM   1583  O   GLU A 102      -6.685  -4.299  -9.123  1.00 94.64           O  
ATOM   1584  CG  GLU A 102      -7.743  -1.131 -12.268  1.00 94.64           C  
ATOM   1585  HG2 GLU A 102      -8.517  -0.599 -11.716  1.00 94.64           H  
ATOM   1586  HG3 GLU A 102      -8.252  -1.790 -12.972  1.00 94.64           H  
ATOM   1587  CD  GLU A 102      -6.892  -0.137 -13.055  1.00 94.64           C  
ATOM   1588  OE1 GLU A 102      -6.444  -0.556 -14.157  1.00 94.64           O  
ATOM   1589  OE2 GLU A 102      -6.734   1.011 -12.592  1.00 94.64           O  
ATOM   1590  N   TRP A 103      -5.375  -4.851 -10.873  1.00 97.66           N  
ATOM   1591  H   TRP A 103      -5.196  -4.714 -11.857  1.00 97.66           H  
ATOM   1592  CA  TRP A 103      -4.438  -5.690 -10.141  1.00 97.66           C  
ATOM   1593  HA  TRP A 103      -4.974  -6.227  -9.359  1.00 97.66           H  
ATOM   1594  C   TRP A 103      -3.363  -4.827  -9.484  1.00 97.66           C  
ATOM   1595  CB  TRP A 103      -3.848  -6.718 -11.112  1.00 97.66           C  
ATOM   1596  HB2 TRP A 103      -3.091  -7.302 -10.589  1.00 97.66           H  
ATOM   1597  HB3 TRP A 103      -3.348  -6.199 -11.930  1.00 97.66           H  
ATOM   1598  O   TRP A 103      -2.653  -4.085 -10.165  1.00 97.66           O  
ATOM   1599  CG  TRP A 103      -4.857  -7.670 -11.678  1.00 97.66           C  
ATOM   1600  CD1 TRP A 103      -5.435  -7.581 -12.896  1.00 97.66           C  
ATOM   1601  HD1 TRP A 103      -5.227  -6.809 -13.622  1.00 97.66           H  
ATOM   1602  CD2 TRP A 103      -5.458  -8.836 -11.038  1.00 97.66           C  
ATOM   1603  CE2 TRP A 103      -6.401  -9.412 -11.944  1.00 97.66           C  
ATOM   1604  CE3 TRP A 103      -5.312  -9.455  -9.777  1.00 97.66           C  
ATOM   1605  HE3 TRP A 103      -4.614  -9.047  -9.061  1.00 97.66           H  
ATOM   1606  NE1 TRP A 103      -6.331  -8.617 -13.071  1.00 97.66           N  
ATOM   1607  HE1 TRP A 103      -6.855  -8.753 -13.923  1.00 97.66           H  
ATOM   1608  CH2 TRP A 103      -7.002 -11.124 -10.340  1.00 97.66           C  
ATOM   1609  HH2 TRP A 103      -7.604 -11.973 -10.053  1.00 97.66           H  
ATOM   1610  CZ2 TRP A 103      -7.164 -10.541 -11.609  1.00 97.66           C  
ATOM   1611  HZ2 TRP A 103      -7.872 -10.946 -12.316  1.00 97.66           H  
ATOM   1612  CZ3 TRP A 103      -6.069 -10.589  -9.435  1.00 97.66           C  
ATOM   1613  HZ3 TRP A 103      -5.940 -11.036  -8.460  1.00 97.66           H  
ATOM   1614  N   HIS A 104      -3.222  -4.953  -8.169  1.00 98.16           N  
ATOM   1615  H   HIS A 104      -3.853  -5.571  -7.679  1.00 98.16           H  
ATOM   1616  CA  HIS A 104      -2.253  -4.230  -7.355  1.00 98.16           C  
ATOM   1617  HA  HIS A 104      -1.533  -3.731  -8.004  1.00 98.16           H  
ATOM   1618  C   HIS A 104      -1.479  -5.188  -6.457  1.00 98.16           C  
ATOM   1619  CB  HIS A 104      -2.968  -3.153  -6.536  1.00 98.16           C  
ATOM   1620  HB2 HIS A 104      -2.273  -2.710  -5.822  1.00 98.16           H  
ATOM   1621  HB3 HIS A 104      -3.787  -3.612  -5.983  1.00 98.16           H  
ATOM   1622  O   HIS A 104      -1.935  -6.290  -6.149  1.00 98.16           O  
ATOM   1623  CG  HIS A 104      -3.519  -2.059  -7.405  1.00 98.16           C  
ATOM   1624  CD2 HIS A 104      -4.818  -1.933  -7.808  1.00 98.16           C  
ATOM   1625  HD2 HIS A 104      -5.630  -2.598  -7.553  1.00 98.16           H  
ATOM   1626  ND1 HIS A 104      -2.801  -1.049  -8.007  1.00 98.16           N  
ATOM   1627  HD1 HIS A 104      -1.811  -0.876  -7.910  1.00 98.16           H  
ATOM   1628  CE1 HIS A 104      -3.653  -0.329  -8.758  1.00 98.16           C  
ATOM   1629  HE1 HIS A 104      -3.392   0.534  -9.353  1.00 98.16           H  
ATOM   1630  NE2 HIS A 104      -4.893  -0.816  -8.642  1.00 98.16           N  
ATOM   1631  N   ARG A 105      -0.292  -4.760  -6.025  1.00 98.42           N  
ATOM   1632  H   ARG A 105       0.003  -3.817  -6.235  1.00 98.42           H  
ATOM   1633  CA  ARG A 105       0.499  -5.526  -5.068  1.00 98.42           C  
ATOM   1634  HA  ARG A 105       0.509  -6.573  -5.372  1.00 98.42           H  
ATOM   1635  C   ARG A 105      -0.158  -5.452  -3.705  1.00 98.42           C  
ATOM   1636  CB  ARG A 105       1.936  -5.012  -5.008  1.00 98.42           C  
ATOM   1637  HB2 ARG A 105       2.507  -5.629  -4.313  1.00 98.42           H  
ATOM   1638  HB3 ARG A 105       1.942  -3.986  -4.641  1.00 98.42           H  
ATOM   1639  O   ARG A 105      -0.545  -4.374  -3.249  1.00 98.42           O  
ATOM   1640  CG  ARG A 105       2.576  -5.070  -6.396  1.00 98.42           C  
ATOM   1641  HG2 ARG A 105       2.395  -6.049  -6.838  1.00 98.42           H  
ATOM   1642  HG3 ARG A 105       2.139  -4.306  -7.038  1.00 98.42           H  
ATOM   1643  CD  ARG A 105       4.073  -4.843  -6.329  1.00 98.42           C  
ATOM   1644  HD2 ARG A 105       4.521  -5.559  -5.640  1.00 98.42           H  
ATOM   1645  HD3 ARG A 105       4.475  -5.016  -7.327  1.00 98.42           H  
ATOM   1646  NE  ARG A 105       4.381  -3.470  -5.907  1.00 98.42           N  
ATOM   1647  HE  ARG A 105       3.614  -2.840  -5.718  1.00 98.42           H  
ATOM   1648  NH1 ARG A 105       6.629  -3.700  -5.975  1.00 98.42           N  
ATOM   1649 HH11 ARG A 105       7.545  -3.363  -5.715  1.00 98.42           H  
ATOM   1650 HH12 ARG A 105       6.528  -4.595  -6.432  1.00 98.42           H  
ATOM   1651  NH2 ARG A 105       5.750  -1.767  -5.305  1.00 98.42           N  
ATOM   1652 HH21 ARG A 105       6.675  -1.397  -5.139  1.00 98.42           H  
ATOM   1653 HH22 ARG A 105       4.938  -1.237  -5.024  1.00 98.42           H  
ATOM   1654  CZ  ARG A 105       5.582  -2.982  -5.723  1.00 98.42           C  
ATOM   1655  N   ALA A 106      -0.248  -6.599  -3.063  1.00 96.10           N  
ATOM   1656  H   ALA A 106       0.076  -7.446  -3.508  1.00 96.10           H  
ATOM   1657  CA  ALA A 106      -0.774  -6.745  -1.732  1.00 96.10           C  
ATOM   1658  HA  ALA A 106      -0.680  -5.784  -1.225  1.00 96.10           H  
ATOM   1659  C   ALA A 106       0.051  -7.763  -0.942  1.00 96.10           C  
ATOM   1660  CB  ALA A 106      -2.260  -7.121  -1.834  1.00 96.10           C  
ATOM   1661  HB1 ALA A 106      -2.694  -7.206  -0.838  1.00 96.10           H  
ATOM   1662  HB2 ALA A 106      -2.800  -6.347  -2.379  1.00 96.10           H  
ATOM   1663  HB3 ALA A 106      -2.370  -8.072  -2.355  1.00 96.10           H  
ATOM   1664  O   ALA A 106       0.930  -8.447  -1.467  1.00 96.10           O  
ATOM   1665  N   VAL A 107      -0.253  -7.865   0.339  1.00 93.59           N  
ATOM   1666  H   VAL A 107      -0.939  -7.227   0.715  1.00 93.59           H  
ATOM   1667  CA  VAL A 107       0.211  -8.936   1.214  1.00 93.59           C  
ATOM   1668  HA  VAL A 107       0.679  -9.719   0.618  1.00 93.59           H  
ATOM   1669  C   VAL A 107      -1.010  -9.549   1.887  1.00 93.59           C  
ATOM   1670  CB  VAL A 107       1.275  -8.408   2.192  1.00 93.59           C  
ATOM   1671  HB  VAL A 107       2.110  -8.030   1.603  1.00 93.59           H  
ATOM   1672  O   VAL A 107      -1.920  -8.813   2.285  1.00 93.59           O  
ATOM   1673  CG1 VAL A 107       0.799  -7.229   3.042  1.00 93.59           C  
ATOM   1674 HG11 VAL A 107      -0.014  -7.555   3.691  1.00 93.59           H  
ATOM   1675 HG12 VAL A 107       1.622  -6.846   3.645  1.00 93.59           H  
ATOM   1676 HG13 VAL A 107       0.449  -6.419   2.402  1.00 93.59           H  
ATOM   1677  CG2 VAL A 107       1.799  -9.547   3.064  1.00 93.59           C  
ATOM   1678 HG21 VAL A 107       2.267 -10.305   2.436  1.00 93.59           H  
ATOM   1679 HG22 VAL A 107       2.544  -9.178   3.770  1.00 93.59           H  
ATOM   1680 HG23 VAL A 107       0.991 -10.006   3.633  1.00 93.59           H  
ATOM   1681  N   VAL A 108      -1.057 -10.881   1.983  1.00 89.06           N  
ATOM   1682  H   VAL A 108      -0.269 -11.430   1.670  1.00 89.06           H  
ATOM   1683  CA  VAL A 108      -2.077 -11.538   2.805  1.00 89.06           C  
ATOM   1684  HA  VAL A 108      -3.034 -11.055   2.612  1.00 89.06           H  
ATOM   1685  C   VAL A 108      -1.737 -11.305   4.254  1.00 89.06           C  
ATOM   1686  CB  VAL A 108      -2.264 -13.031   2.514  1.00 89.06           C  
ATOM   1687  HB  VAL A 108      -1.293 -13.524   2.476  1.00 89.06           H  
ATOM   1688  O   VAL A 108      -0.655 -11.634   4.734  1.00 89.06           O  
ATOM   1689  CG1 VAL A 108      -3.167 -13.742   3.537  1.00 89.06           C  
ATOM   1690 HG11 VAL A 108      -4.134 -13.245   3.608  1.00 89.06           H  
ATOM   1691 HG12 VAL A 108      -3.314 -14.779   3.234  1.00 89.06           H  
ATOM   1692 HG13 VAL A 108      -2.696 -13.752   4.520  1.00 89.06           H  
ATOM   1693  CG2 VAL A 108      -2.958 -13.152   1.162  1.00 89.06           C  
ATOM   1694 HG21 VAL A 108      -3.111 -14.209   0.945  1.00 89.06           H  
ATOM   1695 HG22 VAL A 108      -2.330 -12.700   0.394  1.00 89.06           H  
ATOM   1696 HG23 VAL A 108      -3.927 -12.652   1.180  1.00 89.06           H  
ATOM   1697  N   LEU A 109      -2.696 -10.704   4.929  1.00 86.21           N  
ATOM   1698  H   LEU A 109      -3.566 -10.487   4.464  1.00 86.21           H  
ATOM   1699  CA  LEU A 109      -2.578 -10.343   6.314  1.00 86.21           C  
ATOM   1700  HA  LEU A 109      -1.533 -10.264   6.614  1.00 86.21           H  
ATOM   1701  C   LEU A 109      -3.247 -11.423   7.184  1.00 86.21           C  
ATOM   1702  CB  LEU A 109      -3.250  -8.982   6.428  1.00 86.21           C  
ATOM   1703  HB2 LEU A 109      -3.077  -8.662   7.456  1.00 86.21           H  
ATOM   1704  HB3 LEU A 109      -4.320  -9.135   6.290  1.00 86.21           H  
ATOM   1705  O   LEU A 109      -2.669 -11.905   8.148  1.00 86.21           O  
ATOM   1706  CG  LEU A 109      -2.817  -7.776   5.597  1.00 86.21           C  
ATOM   1707  HG  LEU A 109      -2.772  -8.014   4.534  1.00 86.21           H  
ATOM   1708  CD1 LEU A 109      -3.842  -6.685   5.835  1.00 86.21           C  
ATOM   1709 HD11 LEU A 109      -3.602  -5.762   5.307  1.00 86.21           H  
ATOM   1710 HD12 LEU A 109      -3.866  -6.462   6.902  1.00 86.21           H  
ATOM   1711 HD13 LEU A 109      -4.817  -7.023   5.484  1.00 86.21           H  
ATOM   1712  CD2 LEU A 109      -1.486  -7.233   6.069  1.00 86.21           C  
ATOM   1713 HD21 LEU A 109      -0.734  -7.923   5.684  1.00 86.21           H  
ATOM   1714 HD22 LEU A 109      -1.288  -6.237   5.673  1.00 86.21           H  
ATOM   1715 HD23 LEU A 109      -1.441  -7.201   7.157  1.00 86.21           H  
ATOM   1716  N   GLU A 110      -4.440 -11.862   6.773  1.00 82.12           N  
ATOM   1717  H   GLU A 110      -4.862 -11.417   5.971  1.00 82.12           H  
ATOM   1718  CA  GLU A 110      -5.225 -12.917   7.417  1.00 82.12           C  
ATOM   1719  HA  GLU A 110      -4.559 -13.645   7.880  1.00 82.12           H  
ATOM   1720  C   GLU A 110      -6.104 -13.624   6.368  1.00 82.12           C  
ATOM   1721  CB  GLU A 110      -6.076 -12.262   8.512  1.00 82.12           C  
ATOM   1722  HB2 GLU A 110      -5.412 -11.750   9.209  1.00 82.12           H  
ATOM   1723  HB3 GLU A 110      -6.711 -11.520   8.028  1.00 82.12           H  
ATOM   1724  O   GLU A 110      -6.601 -12.990   5.429  1.00 82.12           O  
ATOM   1725  CG  GLU A 110      -6.960 -13.215   9.320  1.00 82.12           C  
ATOM   1726  HG2 GLU A 110      -6.320 -13.911   9.862  1.00 82.12           H  
ATOM   1727  HG3 GLU A 110      -7.590 -13.785   8.636  1.00 82.12           H  
ATOM   1728  CD  GLU A 110      -7.875 -12.457  10.297  1.00 82.12           C  
ATOM   1729  OE1 GLU A 110      -8.480 -13.152  11.134  1.00 82.12           O  
ATOM   1730  OE2 GLU A 110      -8.021 -11.212  10.150  1.00 82.12           O  
ATOM   1731  N   GLN A 111      -6.316 -14.935   6.520  1.00 74.28           N  
ATOM   1732  H   GLN A 111      -5.958 -15.383   7.351  1.00 74.28           H  
ATOM   1733  CA  GLN A 111      -7.312 -15.683   5.749  1.00 74.28           C  
ATOM   1734  HA  GLN A 111      -7.566 -15.146   4.835  1.00 74.28           H  
ATOM   1735  C   GLN A 111      -8.585 -15.840   6.584  1.00 74.28           C  
ATOM   1736  CB  GLN A 111      -6.782 -17.066   5.348  1.00 74.28           C  
ATOM   1737  HB2 GLN A 111      -7.598 -17.607   4.870  1.00 74.28           H  
ATOM   1738  HB3 GLN A 111      -6.494 -17.613   6.246  1.00 74.28           H  
ATOM   1739  O   GLN A 111      -8.567 -16.490   7.625  1.00 74.28           O  
ATOM   1740  CG  GLN A 111      -5.587 -17.035   4.382  1.00 74.28           C  
ATOM   1741  HG2 GLN A 111      -4.746 -16.533   4.860  1.00 74.28           H  
ATOM   1742  HG3 GLN A 111      -5.856 -16.484   3.481  1.00 74.28           H  
ATOM   1743  CD  GLN A 111      -5.157 -18.447   3.988  1.00 74.28           C  
ATOM   1744  NE2 GLN A 111      -3.999 -18.630   3.400  1.00 74.28           N  
ATOM   1745 HE21 GLN A 111      -3.402 -17.867   3.115  1.00 74.28           H  
ATOM   1746 HE22 GLN A 111      -3.768 -19.588   3.176  1.00 74.28           H  
ATOM   1747  OE1 GLN A 111      -5.862 -19.426   4.167  1.00 74.28           O  
ATOM   1748  N   ILE A 112      -9.701 -15.294   6.105  1.00 69.66           N  
ATOM   1749  H   ILE A 112      -9.686 -14.875   5.186  1.00 69.66           H  
ATOM   1750  CA  ILE A 112     -11.000 -15.404   6.767  1.00 69.66           C  
ATOM   1751  HA  ILE A 112     -10.843 -15.622   7.823  1.00 69.66           H  
ATOM   1752  C   ILE A 112     -11.742 -16.596   6.149  1.00 69.66           C  
ATOM   1753  CB  ILE A 112     -11.765 -14.065   6.708  1.00 69.66           C  
ATOM   1754  HB  ILE A 112     -11.891 -13.793   5.660  1.00 69.66           H  
ATOM   1755  O   ILE A 112     -12.357 -16.519   5.078  1.00 69.66           O  
ATOM   1756  CG1 ILE A 112     -10.961 -12.939   7.404  1.00 69.66           C  
ATOM   1757 HG12 ILE A 112     -10.825 -13.186   8.457  1.00 69.66           H  
ATOM   1758 HG13 ILE A 112      -9.972 -12.862   6.951  1.00 69.66           H  
ATOM   1759  CG2 ILE A 112     -13.155 -14.223   7.358  1.00 69.66           C  
ATOM   1760 HG21 ILE A 112     -13.731 -13.305   7.243  1.00 69.66           H  
ATOM   1761 HG22 ILE A 112     -13.720 -15.017   6.871  1.00 69.66           H  
ATOM   1762 HG23 ILE A 112     -13.045 -14.449   8.419  1.00 69.66           H  
ATOM   1763  CD1 ILE A 112     -11.613 -11.554   7.302  1.00 69.66           C  
ATOM   1764 HD11 ILE A 112     -11.785 -11.299   6.256  1.00 69.66           H  
ATOM   1765 HD12 ILE A 112     -12.556 -11.526   7.847  1.00 69.66           H  
ATOM   1766 HD13 ILE A 112     -10.950 -10.814   7.752  1.00 69.66           H  
ATOM   1767  N   LEU A 113     -11.662 -17.737   6.833  1.00 58.72           N  
ATOM   1768  H   LEU A 113     -11.099 -17.740   7.672  1.00 58.72           H  
ATOM   1769  CA  LEU A 113     -12.305 -18.986   6.427  1.00 58.72           C  
ATOM   1770  HA  LEU A 113     -12.314 -19.034   5.339  1.00 58.72           H  
ATOM   1771  C   LEU A 113     -13.781 -19.004   6.858  1.00 58.72           C  
ATOM   1772  CB  LEU A 113     -11.479 -20.185   6.935  1.00 58.72           C  
ATOM   1773  HB2 LEU A 113     -12.017 -21.103   6.701  1.00 58.72           H  
ATOM   1774  HB3 LEU A 113     -11.397 -20.118   8.020  1.00 58.72           H  
ATOM   1775  O   LEU A 113     -14.172 -19.623   7.845  1.00 58.72           O  
ATOM   1776  CG  LEU A 113     -10.060 -20.281   6.334  1.00 58.72           C  
ATOM   1777  HG  LEU A 113      -9.500 -19.377   6.573  1.00 58.72           H  
ATOM   1778  CD1 LEU A 113      -9.323 -21.473   6.941  1.00 58.72           C  
ATOM   1779 HD11 LEU A 113      -9.273 -21.360   8.024  1.00 58.72           H  
ATOM   1780 HD12 LEU A 113      -9.839 -22.404   6.706  1.00 58.72           H  
ATOM   1781 HD13 LEU A 113      -8.304 -21.516   6.555  1.00 58.72           H  
ATOM   1782  CD2 LEU A 113     -10.071 -20.463   4.810  1.00 58.72           C  
ATOM   1783 HD21 LEU A 113     -10.674 -21.330   4.542  1.00 58.72           H  
ATOM   1784 HD22 LEU A 113     -10.462 -19.565   4.330  1.00 58.72           H  
ATOM   1785 HD23 LEU A 113      -9.049 -20.611   4.461  1.00 58.72           H  
ATOM   1786  N   GLY A 114     -14.619 -18.299   6.095  1.00 50.61           N  
ATOM   1787  H   GLY A 114     -14.215 -17.751   5.349  1.00 50.61           H  
ATOM   1788  CA  GLY A 114     -16.073 -18.291   6.270  1.00 50.61           C  
ATOM   1789  HA2 GLY A 114     -16.472 -17.361   5.866  1.00 50.61           H  
ATOM   1790  HA3 GLY A 114     -16.286 -18.305   7.339  1.00 50.61           H  
ATOM   1791  C   GLY A 114     -16.791 -19.462   5.568  1.00 50.61           C  
ATOM   1792  O   GLY A 114     -16.329 -19.947   4.528  1.00 50.61           O  
ATOM   1793  N   PRO A 115     -17.973 -19.896   6.055  1.00 48.87           N  
ATOM   1794  CA  PRO A 115     -18.810 -20.855   5.337  1.00 48.87           C  
ATOM   1795  HA  PRO A 115     -18.246 -21.780   5.218  1.00 48.87           H  
ATOM   1796  C   PRO A 115     -19.235 -20.320   3.959  1.00 48.87           C  
ATOM   1797  CB  PRO A 115     -20.024 -21.119   6.243  1.00 48.87           C  
ATOM   1798  HB2 PRO A 115     -20.863 -20.483   5.961  1.00 48.87           H  
ATOM   1799  HB3 PRO A 115     -20.322 -22.167   6.216  1.00 48.87           H  
ATOM   1800  O   PRO A 115     -19.926 -19.308   3.864  1.00 48.87           O  
ATOM   1801  CG  PRO A 115     -19.543 -20.709   7.633  1.00 48.87           C  
ATOM   1802  HG2 PRO A 115     -20.365 -20.387   8.272  1.00 48.87           H  
ATOM   1803  HG3 PRO A 115     -19.000 -21.536   8.091  1.00 48.87           H  
ATOM   1804  CD  PRO A 115     -18.572 -19.567   7.339  1.00 48.87           C  
ATOM   1805  HD2 PRO A 115     -19.115 -18.625   7.257  1.00 48.87           H  
ATOM   1806  HD3 PRO A 115     -17.827 -19.510   8.132  1.00 48.87           H  
ATOM   1807  N   GLY A 116     -18.879 -21.036   2.888  1.00 49.95           N  
ATOM   1808  H   GLY A 116     -18.245 -21.809   3.034  1.00 49.95           H  
ATOM   1809  CA  GLY A 116     -19.345 -20.761   1.520  1.00 49.95           C  
ATOM   1810  HA2 GLY A 116     -19.647 -21.703   1.063  1.00 49.95           H  
ATOM   1811  HA3 GLY A 116     -20.223 -20.116   1.556  1.00 49.95           H  
ATOM   1812  C   GLY A 116     -18.335 -20.097   0.576  1.00 49.95           C  
ATOM   1813  O   GLY A 116     -18.614 -20.008  -0.618  1.00 49.95           O  
ATOM   1814  N   GLY A 117     -17.159 -19.691   1.060  1.00 55.23           N  
ATOM   1815  H   GLY A 117     -17.011 -19.703   2.059  1.00 55.23           H  
ATOM   1816  CA  GLY A 117     -16.070 -19.191   0.218  1.00 55.23           C  
ATOM   1817  HA2 GLY A 117     -16.473 -18.561  -0.575  1.00 55.23           H  
ATOM   1818  HA3 GLY A 117     -15.558 -20.037  -0.240  1.00 55.23           H  
ATOM   1819  C   GLY A 117     -15.067 -18.360   1.011  1.00 55.23           C  
ATOM   1820  O   GLY A 117     -15.465 -17.501   1.791  1.00 55.23           O  
ATOM   1821  N   GLY A 118     -13.773 -18.610   0.806  1.00 70.17           N  
ATOM   1822  H   GLY A 118     -13.502 -19.330   0.152  1.00 70.17           H  
ATOM   1823  CA  GLY A 118     -12.717 -17.885   1.510  1.00 70.17           C  
ATOM   1824  HA2 GLY A 118     -11.756 -18.372   1.347  1.00 70.17           H  
ATOM   1825  HA3 GLY A 118     -12.921 -17.902   2.581  1.00 70.17           H  
ATOM   1826  C   GLY A 118     -12.600 -16.430   1.052  1.00 70.17           C  
ATOM   1827  O   GLY A 118     -12.531 -16.146  -0.153  1.00 70.17           O  
ATOM   1828  N   THR A 119     -12.509 -15.521   2.017  1.00 82.65           N  
ATOM   1829  H   THR A 119     -12.599 -15.815   2.979  1.00 82.65           H  
ATOM   1830  CA  THR A 119     -11.960 -14.178   1.820  1.00 82.65           C  
ATOM   1831  HA  THR A 119     -11.832 -13.996   0.753  1.00 82.65           H  
ATOM   1832  C   THR A 119     -10.567 -14.111   2.440  1.00 82.65           C  
ATOM   1833  CB  THR A 119     -12.884 -13.067   2.358  1.00 82.65           C  
ATOM   1834  HB  THR A 119     -12.350 -12.118   2.338  1.00 82.65           H  
ATOM   1835  O   THR A 119     -10.228 -14.860   3.353  1.00 82.65           O  
ATOM   1836  CG2 THR A 119     -14.153 -12.932   1.516  1.00 82.65           C  
ATOM   1837 HG21 THR A 119     -13.888 -12.669   0.492  1.00 82.65           H  
ATOM   1838 HG22 THR A 119     -14.780 -12.143   1.931  1.00 82.65           H  
ATOM   1839 HG23 THR A 119     -14.706 -13.871   1.523  1.00 82.65           H  
ATOM   1840  OG1 THR A 119     -13.311 -13.329   3.668  1.00 82.65           O  
ATOM   1841  HG1 THR A 119     -13.663 -12.520   4.048  1.00 82.65           H  
ATOM   1842  N   ALA A 120      -9.726 -13.225   1.925  1.00 85.46           N  
ATOM   1843  H   ALA A 120     -10.043 -12.644   1.161  1.00 85.46           H  
ATOM   1844  CA  ALA A 120      -8.504 -12.817   2.594  1.00 85.46           C  
ATOM   1845  HA  ALA A 120      -8.395 -13.355   3.535  1.00 85.46           H  
ATOM   1846  C   ALA A 120      -8.612 -11.333   2.912  1.00 85.46           C  
ATOM   1847  CB  ALA A 120      -7.282 -13.135   1.737  1.00 85.46           C  
ATOM   1848  HB1 ALA A 120      -7.286 -14.190   1.462  1.00 85.46           H  
ATOM   1849  HB2 ALA A 120      -6.378 -12.919   2.305  1.00 85.46           H  
ATOM   1850  HB3 ALA A 120      -7.301 -12.506   0.847  1.00 85.46           H  
ATOM   1851  O   ALA A 120      -9.043 -10.524   2.086  1.00 85.46           O  
ATOM   1852  N   ARG A 121      -8.201 -10.984   4.118  1.00 88.74           N  
ATOM   1853  H   ARG A 121      -7.801 -11.706   4.701  1.00 88.74           H  
ATOM   1854  CA  ARG A 121      -8.083  -9.615   4.590  1.00 88.74           C  
ATOM   1855  HA  ARG A 121      -8.782  -8.978   4.047  1.00 88.74           H  
ATOM   1856  C   ARG A 121      -6.636  -9.222   4.195  1.00 88.74           C  
ATOM   1857  CB  ARG A 121      -8.523  -9.688   6.083  1.00 88.74           C  
ATOM   1858  HB2 ARG A 121      -7.688 -10.059   6.678  1.00 88.74           H  
ATOM   1859  HB3 ARG A 121      -9.288 -10.459   6.176  1.00 88.74           H  
ATOM   1860  O   ARG A 121      -5.689  -9.923   4.550  1.00 88.74           O  
ATOM   1861  CG  ARG A 121      -9.150  -8.424   6.720  1.00 88.74           C  
ATOM   1862  HG2 ARG A 121      -8.651  -7.540   6.324  1.00 88.74           H  
ATOM   1863  HG3 ARG A 121     -10.196  -8.349   6.421  1.00 88.74           H  
ATOM   1864  CD  ARG A 121      -9.119  -8.434   8.268  1.00 88.74           C  
ATOM   1865  HD2 ARG A 121      -8.269  -9.028   8.605  1.00 88.74           H  
ATOM   1866  HD3 ARG A 121     -10.011  -8.942   8.635  1.00 88.74           H  
ATOM   1867  NE  ARG A 121      -9.047  -7.075   8.867  1.00 88.74           N  
ATOM   1868  HE  ARG A 121      -9.444  -6.315   8.332  1.00 88.74           H  
ATOM   1869  NH1 ARG A 121      -8.065  -7.687  10.864  1.00 88.74           N  
ATOM   1870 HH11 ARG A 121      -8.078  -8.661  10.599  1.00 88.74           H  
ATOM   1871 HH12 ARG A 121      -7.708  -7.440  11.776  1.00 88.74           H  
ATOM   1872  NH2 ARG A 121      -8.521  -5.539  10.486  1.00 88.74           N  
ATOM   1873 HH21 ARG A 121      -8.247  -5.346  11.439  1.00 88.74           H  
ATOM   1874 HH22 ARG A 121      -8.924  -4.792   9.939  1.00 88.74           H  
ATOM   1875  CZ  ARG A 121      -8.541  -6.777  10.061  1.00 88.74           C  
ATOM   1876  N   VAL A 122      -6.452  -8.197   3.353  1.00 91.24           N  
ATOM   1877  H   VAL A 122      -7.270  -7.688   3.051  1.00 91.24           H  
ATOM   1878  CA  VAL A 122      -5.171  -7.869   2.670  1.00 91.24           C  
ATOM   1879  HA  VAL A 122      -4.374  -8.426   3.163  1.00 91.24           H  
ATOM   1880  C   VAL A 122      -4.797  -6.383   2.768  1.00 91.24           C  
ATOM   1881  CB  VAL A 122      -5.144  -8.316   1.188  1.00 91.24           C  
ATOM   1882  HB  VAL A 122      -4.131  -8.157   0.818  1.00 91.24           H  
ATOM   1883  O   VAL A 122      -5.677  -5.526   2.855  1.00 91.24           O  
ATOM   1884  CG1 VAL A 122      -5.453  -9.807   1.024  1.00 91.24           C  
ATOM   1885 HG11 VAL A 122      -5.195 -10.125   0.013  1.00 91.24           H  
ATOM   1886 HG12 VAL A 122      -6.511  -9.995   1.203  1.00 91.24           H  
ATOM   1887 HG13 VAL A 122      -4.868 -10.387   1.738  1.00 91.24           H  
ATOM   1888  CG2 VAL A 122      -6.091  -7.529   0.271  1.00 91.24           C  
ATOM   1889 HG21 VAL A 122      -7.120  -7.636   0.615  1.00 91.24           H  
ATOM   1890 HG22 VAL A 122      -6.014  -7.905  -0.749  1.00 91.24           H  
ATOM   1891 HG23 VAL A 122      -5.822  -6.473   0.268  1.00 91.24           H  
ATOM   1892  N   LEU A 123      -3.494  -6.074   2.726  1.00 92.09           N  
ATOM   1893  H   LEU A 123      -2.838  -6.839   2.663  1.00 92.09           H  
ATOM   1894  CA  LEU A 123      -2.949  -4.706   2.652  1.00 92.09           C  
ATOM   1895  HA  LEU A 123      -3.736  -3.977   2.849  1.00 92.09           H  
ATOM   1896  C   LEU A 123      -2.419  -4.482   1.249  1.00 92.09           C  
ATOM   1897  CB  LEU A 123      -1.815  -4.491   3.678  1.00 92.09           C  
ATOM   1898  HB2 LEU A 123      -2.249  -4.395   4.673  1.00 92.09           H  
ATOM   1899  HB3 LEU A 123      -1.179  -5.375   3.651  1.00 92.09           H  
ATOM   1900  O   LEU A 123      -1.519  -5.200   0.814  1.00 92.09           O  
ATOM   1901  CG  LEU A 123      -0.908  -3.261   3.489  1.00 92.09           C  
ATOM   1902  HG  LEU A 123      -0.441  -3.277   2.504  1.00 92.09           H  
ATOM   1903  CD1 LEU A 123      -1.675  -1.953   3.655  1.00 92.09           C  
ATOM   1904 HD11 LEU A 123      -2.202  -1.934   4.610  1.00 92.09           H  
ATOM   1905 HD12 LEU A 123      -0.986  -1.110   3.615  1.00 92.09           H  
ATOM   1906 HD13 LEU A 123      -2.399  -1.837   2.849  1.00 92.09           H  
ATOM   1907  CD2 LEU A 123       0.208  -3.296   4.532  1.00 92.09           C  
ATOM   1908 HD21 LEU A 123      -0.222  -3.271   5.534  1.00 92.09           H  
ATOM   1909 HD22 LEU A 123       0.867  -2.438   4.402  1.00 92.09           H  
ATOM   1910 HD23 LEU A 123       0.794  -4.208   4.416  1.00 92.09           H  
ATOM   1911  N   PHE A 124      -2.906  -3.448   0.579  1.00 93.88           N  
ATOM   1912  H   PHE A 124      -3.614  -2.874   1.014  1.00 93.88           H  
ATOM   1913  CA  PHE A 124      -2.371  -3.019  -0.704  1.00 93.88           C  
ATOM   1914  HA  PHE A 124      -2.106  -3.895  -1.297  1.00 93.88           H  
ATOM   1915  C   PHE A 124      -1.108  -2.191  -0.476  1.00 93.88           C  
ATOM   1916  CB  PHE A 124      -3.460  -2.259  -1.456  1.00 93.88           C  
ATOM   1917  HB2 PHE A 124      -3.012  -1.802  -2.339  1.00 93.88           H  
ATOM   1918  HB3 PHE A 124      -3.858  -1.463  -0.826  1.00 93.88           H  
ATOM   1919  O   PHE A 124      -1.184  -1.008  -0.163  1.00 93.88           O  
ATOM   1920  CG  PHE A 124      -4.583  -3.170  -1.894  1.00 93.88           C  
ATOM   1921  CD1 PHE A 124      -4.484  -3.855  -3.118  1.00 93.88           C  
ATOM   1922  HD1 PHE A 124      -3.612  -3.716  -3.739  1.00 93.88           H  
ATOM   1923  CD2 PHE A 124      -5.687  -3.391  -1.053  1.00 93.88           C  
ATOM   1924  HD2 PHE A 124      -5.755  -2.884  -0.102  1.00 93.88           H  
ATOM   1925  CE1 PHE A 124      -5.503  -4.735  -3.519  1.00 93.88           C  
ATOM   1926  HE1 PHE A 124      -5.434  -5.250  -4.466  1.00 93.88           H  
ATOM   1927  CE2 PHE A 124      -6.692  -4.290  -1.444  1.00 93.88           C  
ATOM   1928  HE2 PHE A 124      -7.525  -4.479  -0.784  1.00 93.88           H  
ATOM   1929  CZ  PHE A 124      -6.603  -4.961  -2.675  1.00 93.88           C  
ATOM   1930  HZ  PHE A 124      -7.376  -5.656  -2.966  1.00 93.88           H  
ATOM   1931  N   VAL A 125       0.069  -2.799  -0.630  1.00 95.12           N  
ATOM   1932  H   VAL A 125       0.059  -3.769  -0.910  1.00 95.12           H  
ATOM   1933  CA  VAL A 125       1.363  -2.201  -0.233  1.00 95.12           C  
ATOM   1934  HA  VAL A 125       1.289  -1.925   0.819  1.00 95.12           H  
ATOM   1935  C   VAL A 125       1.715  -0.907  -0.980  1.00 95.12           C  
ATOM   1936  CB  VAL A 125       2.511  -3.221  -0.360  1.00 95.12           C  
ATOM   1937  HB  VAL A 125       3.434  -2.738  -0.040  1.00 95.12           H  
ATOM   1938  O   VAL A 125       2.521  -0.115  -0.497  1.00 95.12           O  
ATOM   1939  CG1 VAL A 125       2.271  -4.430   0.556  1.00 95.12           C  
ATOM   1940 HG11 VAL A 125       1.383  -4.985   0.251  1.00 95.12           H  
ATOM   1941 HG12 VAL A 125       3.131  -5.099   0.518  1.00 95.12           H  
ATOM   1942 HG13 VAL A 125       2.144  -4.092   1.585  1.00 95.12           H  
ATOM   1943  CG2 VAL A 125       2.715  -3.718  -1.797  1.00 95.12           C  
ATOM   1944 HG21 VAL A 125       2.942  -2.882  -2.457  1.00 95.12           H  
ATOM   1945 HG22 VAL A 125       1.819  -4.231  -2.145  1.00 95.12           H  
ATOM   1946 HG23 VAL A 125       3.550  -4.418  -1.830  1.00 95.12           H  
ATOM   1947  N   ASP A 126       1.086  -0.666  -2.133  1.00 96.76           N  
ATOM   1948  H   ASP A 126       0.460  -1.379  -2.476  1.00 96.76           H  
ATOM   1949  CA  ASP A 126       1.245   0.561  -2.921  1.00 96.76           C  
ATOM   1950  HA  ASP A 126       2.197   1.025  -2.666  1.00 96.76           H  
ATOM   1951  C   ASP A 126       0.172   1.627  -2.648  1.00 96.76           C  
ATOM   1952  CB  ASP A 126       1.292   0.199  -4.409  1.00 96.76           C  
ATOM   1953  HB2 ASP A 126       0.387  -0.347  -4.675  1.00 96.76           H  
ATOM   1954  HB3 ASP A 126       1.317   1.113  -5.003  1.00 96.76           H  
ATOM   1955  O   ASP A 126       0.367   2.773  -3.032  1.00 96.76           O  
ATOM   1956  CG  ASP A 126       2.525  -0.631  -4.760  1.00 96.76           C  
ATOM   1957  OD1 ASP A 126       3.645  -0.290  -4.310  1.00 96.76           O  
ATOM   1958  OD2 ASP A 126       2.380  -1.617  -5.517  1.00 96.76           O  
ATOM   1959  N   HIS A 127      -0.927   1.291  -1.965  1.00 93.56           N  
ATOM   1960  H   HIS A 127      -0.992   0.347  -1.611  1.00 93.56           H  
ATOM   1961  CA  HIS A 127      -2.014   2.228  -1.624  1.00 93.56           C  
ATOM   1962  HA  HIS A 127      -1.831   3.199  -2.083  1.00 93.56           H  
ATOM   1963  C   HIS A 127      -2.139   2.480  -0.114  1.00 93.56           C  
ATOM   1964  CB  HIS A 127      -3.334   1.694  -2.189  1.00 93.56           C  
ATOM   1965  HB2 HIS A 127      -3.520   0.703  -1.777  1.00 93.56           H  
ATOM   1966  HB3 HIS A 127      -4.143   2.348  -1.863  1.00 93.56           H  
ATOM   1967  O   HIS A 127      -2.702   3.483   0.305  1.00 93.56           O  
ATOM   1968  CG  HIS A 127      -3.388   1.616  -3.694  1.00 93.56           C  
ATOM   1969  CD2 HIS A 127      -3.239   0.482  -4.438  1.00 93.56           C  
ATOM   1970  HD2 HIS A 127      -3.038  -0.508  -4.056  1.00 93.56           H  
ATOM   1971  ND1 HIS A 127      -3.740   2.667  -4.543  1.00 93.56           N  
ATOM   1972  CE1 HIS A 127      -3.820   2.137  -5.770  1.00 93.56           C  
ATOM   1973  HE1 HIS A 127      -4.127   2.682  -6.650  1.00 93.56           H  
ATOM   1974  NE2 HIS A 127      -3.532   0.827  -5.736  1.00 93.56           N  
ATOM   1975  HE2 HIS A 127      -3.667   0.189  -6.508  1.00 93.56           H  
ATOM   1976  N   GLY A 128      -1.609   1.583   0.719  1.00 91.65           N  
ATOM   1977  H   GLY A 128      -1.211   0.746   0.319  1.00 91.65           H  
ATOM   1978  CA  GLY A 128      -1.649   1.663   2.180  1.00 91.65           C  
ATOM   1979  HA2 GLY A 128      -1.457   2.697   2.468  1.00 91.65           H  
ATOM   1980  HA3 GLY A 128      -0.863   1.035   2.600  1.00 91.65           H  
ATOM   1981  C   GLY A 128      -2.983   1.258   2.805  1.00 91.65           C  
ATOM   1982  O   GLY A 128      -3.042   1.024   4.011  1.00 91.65           O  
ATOM   1983  N   ASN A 129      -4.037   1.132   1.996  1.00 90.47           N  
ATOM   1984  H   ASN A 129      -3.929   1.364   1.019  1.00 90.47           H  
ATOM   1985  CA  ASN A 129      -5.352   0.727   2.457  1.00 90.47           C  
ATOM   1986  HA  ASN A 129      -5.514   1.207   3.422  1.00 90.47           H  
ATOM   1987  C   ASN A 129      -5.451  -0.790   2.669  1.00 90.47           C  
ATOM   1988  CB  ASN A 129      -6.437   1.262   1.508  1.00 90.47           C  
ATOM   1989  HB2 ASN A 129      -6.195   2.278   1.197  1.00 90.47           H  
ATOM   1990  HB3 ASN A 129      -7.384   1.308   2.047  1.00 90.47           H  
ATOM   1991  O   ASN A 129      -4.790  -1.614   2.027  1.00 90.47           O  
ATOM   1992  CG  ASN A 129      -6.611   0.396   0.277  1.00 90.47           C  
ATOM   1993  ND2 ASN A 129      -7.583  -0.489   0.263  1.00 90.47           N  
ATOM   1994 HD21 ASN A 129      -8.190  -0.601   1.063  1.00 90.47           H  
ATOM   1995 HD22 ASN A 129      -7.655  -1.057  -0.569  1.00 90.47           H  
ATOM   1996  OD1 ASN A 129      -5.850   0.466  -0.670  1.00 90.47           O  
ATOM   1997  N   VAL A 130      -6.378  -1.132   3.548  1.00 89.38           N  
ATOM   1998  H   VAL A 130      -6.890  -0.379   3.985  1.00 89.38           H  
ATOM   1999  CA  VAL A 130      -6.783  -2.486   3.904  1.00 89.38           C  
ATOM   2000  HA  VAL A 130      -6.035  -3.195   3.550  1.00 89.38           H  
ATOM   2001  C   VAL A 130      -8.103  -2.823   3.209  1.00 89.38           C  
ATOM   2002  CB  VAL A 130      -6.847  -2.540   5.445  1.00 89.38           C  
ATOM   2003  HB  VAL A 130      -6.881  -1.521   5.830  1.00 89.38           H  
ATOM   2004  O   VAL A 130      -8.969  -1.955   3.095  1.00 89.38           O  
ATOM   2005  CG1 VAL A 130      -8.102  -3.202   6.025  1.00 89.38           C  
ATOM   2006 HG11 VAL A 130      -7.975  -3.364   7.095  1.00 89.38           H  
ATOM   2007 HG12 VAL A 130      -8.954  -2.538   5.879  1.00 89.38           H  
ATOM   2008 HG13 VAL A 130      -8.320  -4.145   5.523  1.00 89.38           H  
ATOM   2009  CG2 VAL A 130      -5.530  -3.128   5.953  1.00 89.38           C  
ATOM   2010 HG21 VAL A 130      -4.705  -2.507   5.606  1.00 89.38           H  
ATOM   2011 HG22 VAL A 130      -5.532  -3.133   7.043  1.00 89.38           H  
ATOM   2012 HG23 VAL A 130      -5.394  -4.140   5.574  1.00 89.38           H  
ATOM   2013  N   ALA A 131      -8.288  -4.068   2.761  1.00 89.01           N  
ATOM   2014  H   ALA A 131      -7.527  -4.729   2.824  1.00 89.01           H  
ATOM   2015  CA  ALA A 131      -9.607  -4.568   2.359  1.00 89.01           C  
ATOM   2016  HA  ALA A 131     -10.359  -4.076   2.975  1.00 89.01           H  
ATOM   2017  C   ALA A 131      -9.757  -6.080   2.569  1.00 89.01           C  
ATOM   2018  CB  ALA A 131      -9.890  -4.217   0.891  1.00 89.01           C  
ATOM   2019  HB1 ALA A 131     -10.949  -4.363   0.681  1.00 89.01           H  
ATOM   2020  HB2 ALA A 131      -9.630  -3.179   0.686  1.00 89.01           H  
ATOM   2021  HB3 ALA A 131      -9.323  -4.884   0.241  1.00 89.01           H  
ATOM   2022  O   ALA A 131      -8.776  -6.821   2.580  1.00 89.01           O  
ATOM   2023  N   GLU A 132     -11.000  -6.543   2.662  1.00 87.78           N  
ATOM   2024  H   GLU A 132     -11.766  -5.886   2.646  1.00 87.78           H  
ATOM   2025  CA  GLU A 132     -11.347  -7.946   2.430  1.00 87.78           C  
ATOM   2026  HA  GLU A 132     -10.521  -8.590   2.734  1.00 87.78           H  
ATOM   2027  C   GLU A 132     -11.594  -8.171   0.939  1.00 87.78           C  
ATOM   2028  CB  GLU A 132     -12.580  -8.346   3.247  1.00 87.78           C  
ATOM   2029  HB2 GLU A 132     -13.367  -7.604   3.110  1.00 87.78           H  
ATOM   2030  HB3 GLU A 132     -12.937  -9.314   2.895  1.00 87.78           H  
ATOM   2031  O   GLU A 132     -12.346  -7.430   0.301  1.00 87.78           O  
ATOM   2032  CG  GLU A 132     -12.216  -8.460   4.728  1.00 87.78           C  
ATOM   2033  HG2 GLU A 132     -11.737  -7.531   5.037  1.00 87.78           H  
ATOM   2034  HG3 GLU A 132     -11.502  -9.276   4.840  1.00 87.78           H  
ATOM   2035  CD  GLU A 132     -13.429  -8.716   5.625  1.00 87.78           C  
ATOM   2036  OE1 GLU A 132     -13.402  -8.199   6.763  1.00 87.78           O  
ATOM   2037  OE2 GLU A 132     -14.369  -9.399   5.156  1.00 87.78           O  
ATOM   2038  N   VAL A 133     -10.966  -9.202   0.381  1.00 90.32           N  
ATOM   2039  H   VAL A 133     -10.342  -9.750   0.955  1.00 90.32           H  
ATOM   2040  CA  VAL A 133     -11.130  -9.615  -1.016  1.00 90.32           C  
ATOM   2041  HA  VAL A 133     -11.998  -9.096  -1.424  1.00 90.32           H  
ATOM   2042  C   VAL A 133     -11.415 -11.117  -1.082  1.00 90.32           C  
ATOM   2043  CB  VAL A 133      -9.914  -9.225  -1.882  1.00 90.32           C  
ATOM   2044  HB  VAL A 133     -10.111  -9.547  -2.905  1.00 90.32           H  
ATOM   2045  O   VAL A 133     -10.903 -11.874  -0.255  1.00 90.32           O  
ATOM   2046  CG1 VAL A 133      -9.712  -7.705  -1.911  1.00 90.32           C  
ATOM   2047 HG11 VAL A 133     -10.642  -7.215  -2.199  1.00 90.32           H  
ATOM   2048 HG12 VAL A 133      -9.408  -7.344  -0.928  1.00 90.32           H  
ATOM   2049 HG13 VAL A 133      -8.940  -7.453  -2.637  1.00 90.32           H  
ATOM   2050  CG2 VAL A 133      -8.601  -9.877  -1.436  1.00 90.32           C  
ATOM   2051 HG21 VAL A 133      -8.372  -9.599  -0.408  1.00 90.32           H  
ATOM   2052 HG22 VAL A 133      -7.790  -9.545  -2.083  1.00 90.32           H  
ATOM   2053 HG23 VAL A 133      -8.680 -10.963  -1.502  1.00 90.32           H  
ATOM   2054  N   PRO A 134     -12.221 -11.602  -2.040  1.00 86.86           N  
ATOM   2055  CA  PRO A 134     -12.396 -13.036  -2.224  1.00 86.86           C  
ATOM   2056  HA  PRO A 134     -12.683 -13.514  -1.288  1.00 86.86           H  
ATOM   2057  C   PRO A 134     -11.086 -13.658  -2.726  1.00 86.86           C  
ATOM   2058  CB  PRO A 134     -13.538 -13.167  -3.232  1.00 86.86           C  
ATOM   2059  HB2 PRO A 134     -14.490 -13.130  -2.703  1.00 86.86           H  
ATOM   2060  HB3 PRO A 134     -13.466 -14.085  -3.816  1.00 86.86           H  
ATOM   2061  O   PRO A 134     -10.363 -13.046  -3.513  1.00 86.86           O  
ATOM   2062  CG  PRO A 134     -13.385 -11.911  -4.093  1.00 86.86           C  
ATOM   2063  HG2 PRO A 134     -14.325 -11.625  -4.564  1.00 86.86           H  
ATOM   2064  HG3 PRO A 134     -12.615 -12.076  -4.847  1.00 86.86           H  
ATOM   2065  CD  PRO A 134     -12.911 -10.860  -3.087  1.00 86.86           C  
ATOM   2066  HD2 PRO A 134     -13.770 -10.345  -2.658  1.00 86.86           H  
ATOM   2067  HD3 PRO A 134     -12.251 -10.146  -3.579  1.00 86.86           H  
ATOM   2068  N   VAL A 135     -10.804 -14.908  -2.347  1.00 84.91           N  
ATOM   2069  H   VAL A 135     -11.395 -15.349  -1.657  1.00 84.91           H  
ATOM   2070  CA  VAL A 135      -9.600 -15.633  -2.813  1.00 84.91           C  
ATOM   2071  HA  VAL A 135      -8.719 -15.062  -2.520  1.00 84.91           H  
ATOM   2072  C   VAL A 135      -9.555 -15.744  -4.349  1.00 84.91           C  
ATOM   2073  CB  VAL A 135      -9.516 -17.008  -2.118  1.00 84.91           C  
ATOM   2074  HB  VAL A 135     -10.467 -17.526  -2.245  1.00 84.91           H  
ATOM   2075  O   VAL A 135      -8.484 -15.739  -4.951  1.00 84.91           O  
ATOM   2076  CG1 VAL A 135      -8.404 -17.910  -2.670  1.00 84.91           C  
ATOM   2077 HG11 VAL A 135      -8.605 -18.178  -3.707  1.00 84.91           H  
ATOM   2078 HG12 VAL A 135      -7.443 -17.398  -2.614  1.00 84.91           H  
ATOM   2079 HG13 VAL A 135      -8.350 -18.830  -2.088  1.00 84.91           H  
ATOM   2080  CG2 VAL A 135      -9.252 -16.816  -0.618  1.00 84.91           C  
ATOM   2081 HG21 VAL A 135      -8.272 -16.363  -0.466  1.00 84.91           H  
ATOM   2082 HG22 VAL A 135      -9.996 -16.161  -0.164  1.00 84.91           H  
ATOM   2083 HG23 VAL A 135      -9.288 -17.778  -0.106  1.00 84.91           H  
ATOM   2084  N   SER A 136     -10.712 -15.720  -5.022  1.00 85.38           N  
ATOM   2085  H   SER A 136     -11.565 -15.632  -4.490  1.00 85.38           H  
ATOM   2086  CA  SER A 136     -10.813 -15.644  -6.489  1.00 85.38           C  
ATOM   2087  HA  SER A 136     -10.274 -16.494  -6.908  1.00 85.38           H  
ATOM   2088  C   SER A 136     -10.206 -14.378  -7.115  1.00 85.38           C  
ATOM   2089  CB  SER A 136     -12.276 -15.768  -6.919  1.00 85.38           C  
ATOM   2090  HB2 SER A 136     -12.343 -15.689  -8.004  1.00 85.38           H  
ATOM   2091  HB3 SER A 136     -12.661 -16.740  -6.611  1.00 85.38           H  
ATOM   2092  O   SER A 136      -9.904 -14.391  -8.312  1.00 85.38           O  
ATOM   2093  OG  SER A 136     -13.049 -14.748  -6.319  1.00 85.38           O  
ATOM   2094  HG  SER A 136     -13.916 -14.721  -6.730  1.00 85.38           H  
ATOM   2095  N   SER A 137      -9.971 -13.323  -6.330  1.00 90.84           N  
ATOM   2096  H   SER A 137     -10.263 -13.385  -5.365  1.00 90.84           H  
ATOM   2097  CA  SER A 137      -9.313 -12.067  -6.721  1.00 90.84           C  
ATOM   2098  HA  SER A 137      -9.274 -12.017  -7.809  1.00 90.84           H  
ATOM   2099  C   SER A 137      -7.857 -11.964  -6.242  1.00 90.84           C  
ATOM   2100  CB  SER A 137     -10.141 -10.863  -6.249  1.00 90.84           C  
ATOM   2101  HB2 SER A 137     -10.382 -10.975  -5.192  1.00 90.84           H  
ATOM   2102  HB3 SER A 137      -9.570  -9.943  -6.375  1.00 90.84           H  
ATOM   2103  O   SER A 137      -7.278 -10.885  -6.339  1.00 90.84           O  
ATOM   2104  OG  SER A 137     -11.333 -10.762  -7.006  1.00 90.84           O  
ATOM   2105  HG  SER A 137     -11.117 -10.377  -7.858  1.00 90.84           H  
ATOM   2106  N   LEU A 138      -7.250 -13.063  -5.774  1.00 91.37           N  
ATOM   2107  H   LEU A 138      -7.795 -13.905  -5.663  1.00 91.37           H  
ATOM   2108  CA  LEU A 138      -5.824 -13.162  -5.434  1.00 91.37           C  
ATOM   2109  HA  LEU A 138      -5.387 -12.166  -5.372  1.00 91.37           H  
ATOM   2110  C   LEU A 138      -5.049 -13.963  -6.484  1.00 91.37           C  
ATOM   2111  CB  LEU A 138      -5.649 -13.863  -4.080  1.00 91.37           C  
ATOM   2112  HB2 LEU A 138      -4.583 -13.951  -3.870  1.00 91.37           H  
ATOM   2113  HB3 LEU A 138      -6.052 -14.871  -4.173  1.00 91.37           H  
ATOM   2114  O   LEU A 138      -5.543 -14.971  -6.991  1.00 91.37           O  
ATOM   2115  CG  LEU A 138      -6.327 -13.197  -2.880  1.00 91.37           C  
ATOM   2116  HG  LEU A 138      -7.407 -13.179  -3.032  1.00 91.37           H  
ATOM   2117  CD1 LEU A 138      -6.022 -14.036  -1.644  1.00 91.37           C  
ATOM   2118 HD11 LEU A 138      -4.979 -13.913  -1.351  1.00 91.37           H  
ATOM   2119 HD12 LEU A 138      -6.219 -15.089  -1.843  1.00 91.37           H  
ATOM   2120 HD13 LEU A 138      -6.671 -13.715  -0.830  1.00 91.37           H  
ATOM   2121  CD2 LEU A 138      -5.830 -11.771  -2.653  1.00 91.37           C  
ATOM   2122 HD21 LEU A 138      -6.181 -11.126  -3.458  1.00 91.37           H  
ATOM   2123 HD22 LEU A 138      -6.225 -11.400  -1.707  1.00 91.37           H  
ATOM   2124 HD23 LEU A 138      -4.741 -11.753  -2.612  1.00 91.37           H  
ATOM   2125  N   ARG A 139      -3.816 -13.554  -6.784  1.00 93.25           N  
ATOM   2126  H   ARG A 139      -3.518 -12.678  -6.380  1.00 93.25           H  
ATOM   2127  CA  ARG A 139      -2.844 -14.275  -7.621  1.00 93.25           C  
ATOM   2128  HA  ARG A 139      -3.178 -15.304  -7.758  1.00 93.25           H  
ATOM   2129  C   ARG A 139      -1.491 -14.338  -6.930  1.00 93.25           C  
ATOM   2130  CB  ARG A 139      -2.684 -13.603  -8.997  1.00 93.25           C  
ATOM   2131  HB2 ARG A 139      -1.957 -14.162  -9.586  1.00 93.25           H  
ATOM   2132  HB3 ARG A 139      -2.289 -12.597  -8.853  1.00 93.25           H  
ATOM   2133  O   ARG A 139      -1.128 -13.440  -6.168  1.00 93.25           O  
ATOM   2134  CG  ARG A 139      -3.979 -13.495  -9.803  1.00 93.25           C  
ATOM   2135  HG2 ARG A 139      -3.765 -12.999 -10.750  1.00 93.25           H  
ATOM   2136  HG3 ARG A 139      -4.701 -12.893  -9.251  1.00 93.25           H  
ATOM   2137  CD  ARG A 139      -4.584 -14.863 -10.103  1.00 93.25           C  
ATOM   2138  HD2 ARG A 139      -3.861 -15.473 -10.643  1.00 93.25           H  
ATOM   2139  HD3 ARG A 139      -4.795 -15.401  -9.179  1.00 93.25           H  
ATOM   2140  NE  ARG A 139      -5.814 -14.727 -10.890  1.00 93.25           N  
ATOM   2141  HE  ARG A 139      -5.713 -14.721 -11.895  1.00 93.25           H  
ATOM   2142  NH1 ARG A 139      -7.283 -14.602  -9.133  1.00 93.25           N  
ATOM   2143 HH11 ARG A 139      -8.234 -14.543  -8.799  1.00 93.25           H  
ATOM   2144 HH12 ARG A 139      -6.525 -14.705  -8.473  1.00 93.25           H  
ATOM   2145  NH2 ARG A 139      -8.064 -14.665 -11.196  1.00 93.25           N  
ATOM   2146 HH21 ARG A 139      -7.908 -14.977 -12.143  1.00 93.25           H  
ATOM   2147 HH22 ARG A 139      -8.987 -14.625 -10.788  1.00 93.25           H  
ATOM   2148  CZ  ARG A 139      -7.035 -14.663 -10.405  1.00 93.25           C  
ATOM   2149  N   LYS A 140      -0.721 -15.379  -7.237  1.00 94.08           N  
ATOM   2150  H   LYS A 140      -1.073 -16.064  -7.891  1.00 94.08           H  
ATOM   2151  CA  LYS A 140       0.644 -15.533  -6.735  1.00 94.08           C  
ATOM   2152  HA  LYS A 140       0.632 -15.450  -5.648  1.00 94.08           H  
ATOM   2153  C   LYS A 140       1.537 -14.429  -7.289  1.00 94.08           C  
ATOM   2154  CB  LYS A 140       1.156 -16.923  -7.112  1.00 94.08           C  
ATOM   2155  HB2 LYS A 140       0.406 -17.666  -6.841  1.00 94.08           H  
ATOM   2156  HB3 LYS A 140       1.310 -16.977  -8.189  1.00 94.08           H  
ATOM   2157  O   LYS A 140       1.515 -14.163  -8.493  1.00 94.08           O  
ATOM   2158  CG  LYS A 140       2.464 -17.257  -6.387  1.00 94.08           C  
ATOM   2159  HG2 LYS A 140       3.268 -16.637  -6.782  1.00 94.08           H  
ATOM   2160  HG3 LYS A 140       2.366 -17.086  -5.314  1.00 94.08           H  
ATOM   2161  CD  LYS A 140       2.773 -18.728  -6.647  1.00 94.08           C  
ATOM   2162  HD2 LYS A 140       2.664 -18.890  -7.720  1.00 94.08           H  
ATOM   2163  HD3 LYS A 140       2.058 -19.371  -6.135  1.00 94.08           H  
ATOM   2164  CE  LYS A 140       4.199 -19.097  -6.253  1.00 94.08           C  
ATOM   2165  HE2 LYS A 140       4.483 -19.994  -6.803  1.00 94.08           H  
ATOM   2166  HE3 LYS A 140       4.868 -18.296  -6.569  1.00 94.08           H  
ATOM   2167  NZ  LYS A 140       4.367 -19.349  -4.806  1.00 94.08           N  
ATOM   2168  HZ1 LYS A 140       3.758 -20.096  -4.506  1.00 94.08           H  
ATOM   2169  HZ2 LYS A 140       4.186 -18.523  -4.254  1.00 94.08           H  
ATOM   2170  HZ3 LYS A 140       5.323 -19.647  -4.673  1.00 94.08           H  
ATOM   2171  N   MET A 141       2.311 -13.783  -6.423  1.00 97.60           N  
ATOM   2172  H   MET A 141       2.327 -14.078  -5.458  1.00 97.60           H  
ATOM   2173  CA  MET A 141       3.283 -12.785  -6.853  1.00 97.60           C  
ATOM   2174  HA  MET A 141       2.839 -12.205  -7.662  1.00 97.60           H  
ATOM   2175  C   MET A 141       4.550 -13.454  -7.385  1.00 97.60           C  
ATOM   2176  CB  MET A 141       3.582 -11.824  -5.703  1.00 97.60           C  
ATOM   2177  HB2 MET A 141       4.112 -12.344  -4.905  1.00 97.60           H  
ATOM   2178  HB3 MET A 141       2.634 -11.458  -5.309  1.00 97.60           H  
ATOM   2179  O   MET A 141       5.005 -14.458  -6.850  1.00 97.60           O  
ATOM   2180  CG  MET A 141       4.419 -10.633  -6.178  1.00 97.60           C  
ATOM   2181  HG2 MET A 141       5.457 -10.948  -6.280  1.00 97.60           H  
ATOM   2182  HG3 MET A 141       4.064 -10.297  -7.152  1.00 97.60           H  
ATOM   2183  SD  MET A 141       4.352  -9.236  -5.045  1.00 97.60           S  
ATOM   2184  CE  MET A 141       2.739  -8.573  -5.481  1.00 97.60           C  
ATOM   2185  HE1 MET A 141       2.014  -9.385  -5.531  1.00 97.60           H  
ATOM   2186  HE2 MET A 141       2.425  -7.854  -4.724  1.00 97.60           H  
ATOM   2187  HE3 MET A 141       2.802  -8.102  -6.461  1.00 97.60           H  
ATOM   2188  N   LEU A 142       5.131 -12.860  -8.426  1.00 97.61           N  
ATOM   2189  H   LEU A 142       4.716 -12.010  -8.779  1.00 97.61           H  
ATOM   2190  CA  LEU A 142       6.423 -13.252  -8.981  1.00 97.61           C  
ATOM   2191  HA  LEU A 142       6.764 -14.170  -8.502  1.00 97.61           H  
ATOM   2192  C   LEU A 142       7.462 -12.169  -8.701  1.00 97.61           C  
ATOM   2193  CB  LEU A 142       6.300 -13.500 -10.491  1.00 97.61           C  
ATOM   2194  HB2 LEU A 142       6.056 -12.555 -10.976  1.00 97.61           H  
ATOM   2195  HB3 LEU A 142       7.269 -13.828 -10.870  1.00 97.61           H  
ATOM   2196  O   LEU A 142       7.127 -10.983  -8.642  1.00 97.61           O  
ATOM   2197  CG  LEU A 142       5.240 -14.539 -10.886  1.00 97.61           C  
ATOM   2198  HG  LEU A 142       4.259 -14.209 -10.546  1.00 97.61           H  
ATOM   2199  CD1 LEU A 142       5.214 -14.632 -12.404  1.00 97.61           C  
ATOM   2200 HD11 LEU A 142       4.445 -15.351 -12.687  1.00 97.61           H  
ATOM   2201 HD12 LEU A 142       6.183 -14.955 -12.785  1.00 97.61           H  
ATOM   2202 HD13 LEU A 142       4.947 -13.659 -12.816  1.00 97.61           H  
ATOM   2203  CD2 LEU A 142       5.528 -15.927 -10.322  1.00 97.61           C  
ATOM   2204 HD21 LEU A 142       4.777 -16.634 -10.674  1.00 97.61           H  
ATOM   2205 HD22 LEU A 142       6.516 -16.272 -10.626  1.00 97.61           H  
ATOM   2206 HD23 LEU A 142       5.470 -15.909  -9.234  1.00 97.61           H  
ATOM   2207  N   ALA A 143       8.731 -12.574  -8.614  1.00 97.33           N  
ATOM   2208  H   ALA A 143       8.921 -13.565  -8.630  1.00 97.33           H  
ATOM   2209  CA  ALA A 143       9.841 -11.683  -8.280  1.00 97.33           C  
ATOM   2210  HA  ALA A 143       9.695 -11.311  -7.266  1.00 97.33           H  
ATOM   2211  C   ALA A 143       9.928 -10.456  -9.212  1.00 97.33           C  
ATOM   2212  CB  ALA A 143      11.127 -12.518  -8.296  1.00 97.33           C  
ATOM   2213  HB1 ALA A 143      11.051 -13.334  -7.578  1.00 97.33           H  
ATOM   2214  HB2 ALA A 143      11.306 -12.924  -9.291  1.00 97.33           H  
ATOM   2215  HB3 ALA A 143      11.971 -11.890  -8.011  1.00 97.33           H  
ATOM   2216  O   ALA A 143      10.214  -9.355  -8.753  1.00 97.33           O  
ATOM   2217  N   GLU A 144       9.559 -10.585 -10.497  1.00 97.61           N  
ATOM   2218  H   GLU A 144       9.274 -11.500 -10.816  1.00 97.61           H  
ATOM   2219  CA  GLU A 144       9.579  -9.469 -11.464  1.00 97.61           C  
ATOM   2220  HA  GLU A 144      10.586  -9.055 -11.443  1.00 97.61           H  
ATOM   2221  C   GLU A 144       8.639  -8.286 -11.141  1.00 97.61           C  
ATOM   2222  CB  GLU A 144       9.324  -9.979 -12.898  1.00 97.61           C  
ATOM   2223  HB2 GLU A 144       9.970 -10.833 -13.100  1.00 97.61           H  
ATOM   2224  HB3 GLU A 144       9.621  -9.182 -13.580  1.00 97.61           H  
ATOM   2225  O   GLU A 144       8.676  -7.264 -11.841  1.00 97.61           O  
ATOM   2226  CG  GLU A 144       7.866 -10.364 -13.214  1.00 97.61           C  
ATOM   2227  HG2 GLU A 144       7.648 -11.337 -12.775  1.00 97.61           H  
ATOM   2228  HG3 GLU A 144       7.179  -9.638 -12.778  1.00 97.61           H  
ATOM   2229  CD  GLU A 144       7.630 -10.388 -14.733  1.00 97.61           C  
ATOM   2230  OE1 GLU A 144       7.643 -11.486 -15.331  1.00 97.61           O  
ATOM   2231  OE2 GLU A 144       7.484  -9.298 -15.344  1.00 97.61           O  
ATOM   2232  N   PHE A 145       7.784  -8.425 -10.121  1.00 98.29           N  
ATOM   2233  H   PHE A 145       7.777  -9.308  -9.632  1.00 98.29           H  
ATOM   2234  CA  PHE A 145       6.889  -7.383  -9.618  1.00 98.29           C  
ATOM   2235  HA  PHE A 145       6.884  -6.559 -10.332  1.00 98.29           H  
ATOM   2236  C   PHE A 145       7.351  -6.766  -8.282  1.00 98.29           C  
ATOM   2237  CB  PHE A 145       5.455  -7.937  -9.544  1.00 98.29           C  
ATOM   2238  HB2 PHE A 145       5.415  -8.679  -8.747  1.00 98.29           H  
ATOM   2239  HB3 PHE A 145       4.780  -7.127  -9.267  1.00 98.29           H  
ATOM   2240  O   PHE A 145       6.698  -5.837  -7.808  1.00 98.29           O  
ATOM   2241  CG  PHE A 145       4.941  -8.558 -10.836  1.00 98.29           C  
ATOM   2242  CD1 PHE A 145       4.863  -7.794 -12.017  1.00 98.29           C  
ATOM   2243  HD1 PHE A 145       5.170  -6.759 -12.008  1.00 98.29           H  
ATOM   2244  CD2 PHE A 145       4.551  -9.910 -10.862  1.00 98.29           C  
ATOM   2245  HD2 PHE A 145       4.617 -10.504  -9.963  1.00 98.29           H  
ATOM   2246  CE1 PHE A 145       4.396  -8.378 -13.209  1.00 98.29           C  
ATOM   2247  HE1 PHE A 145       4.345  -7.798 -14.119  1.00 98.29           H  
ATOM   2248  CE2 PHE A 145       4.083 -10.494 -12.053  1.00 98.29           C  
ATOM   2249  HE2 PHE A 145       3.786 -11.532 -12.067  1.00 98.29           H  
ATOM   2250  CZ  PHE A 145       4.006  -9.727 -13.227  1.00 98.29           C  
ATOM   2251  HZ  PHE A 145       3.656 -10.179 -14.144  1.00 98.29           H  
ATOM   2252  N   VAL A 146       8.460  -7.228  -7.685  1.00 97.67           N  
ATOM   2253  H   VAL A 146       8.957  -7.987  -8.129  1.00 97.67           H  
ATOM   2254  CA  VAL A 146       9.006  -6.708  -6.407  1.00 97.67           C  
ATOM   2255  HA  VAL A 146       8.580  -5.723  -6.215  1.00 97.67           H  
ATOM   2256  C   VAL A 146      10.517  -6.479  -6.400  1.00 97.67           C  
ATOM   2257  CB  VAL A 146       8.634  -7.592  -5.203  1.00 97.67           C  
ATOM   2258  HB  VAL A 146       9.126  -7.195  -4.316  1.00 97.67           H  
ATOM   2259  O   VAL A 146      10.970  -5.523  -5.777  1.00 97.67           O  
ATOM   2260  CG1 VAL A 146       7.129  -7.511  -4.967  1.00 97.67           C  
ATOM   2261 HG11 VAL A 146       6.597  -7.902  -5.834  1.00 97.67           H  
ATOM   2262 HG12 VAL A 146       6.834  -6.475  -4.795  1.00 97.67           H  
ATOM   2263 HG13 VAL A 146       6.870  -8.100  -4.088  1.00 97.67           H  
ATOM   2264  CG2 VAL A 146       9.032  -9.066  -5.359  1.00 97.67           C  
ATOM   2265 HG21 VAL A 146      10.107  -9.155  -5.515  1.00 97.67           H  
ATOM   2266 HG22 VAL A 146       8.496  -9.522  -6.192  1.00 97.67           H  
ATOM   2267 HG23 VAL A 146       8.785  -9.595  -4.438  1.00 97.67           H  
ATOM   2268  N   THR A 147      11.301  -7.285  -7.121  1.00 97.04           N  
ATOM   2269  H   THR A 147      10.896  -8.070  -7.611  1.00 97.04           H  
ATOM   2270  CA  THR A 147      12.751  -7.090  -7.252  1.00 97.04           C  
ATOM   2271  HA  THR A 147      13.196  -7.114  -6.257  1.00 97.04           H  
ATOM   2272  C   THR A 147      13.039  -5.730  -7.882  1.00 97.04           C  
ATOM   2273  CB  THR A 147      13.385  -8.202  -8.100  1.00 97.04           C  
ATOM   2274  HB  THR A 147      13.006  -8.141  -9.120  1.00 97.04           H  
ATOM   2275  O   THR A 147      12.496  -5.412  -8.940  1.00 97.04           O  
ATOM   2276  CG2 THR A 147      14.910  -8.127  -8.126  1.00 97.04           C  
ATOM   2277 HG21 THR A 147      15.309  -8.985  -8.667  1.00 97.04           H  
ATOM   2278 HG22 THR A 147      15.308  -8.121  -7.111  1.00 97.04           H  
ATOM   2279 HG23 THR A 147      15.232  -7.220  -8.637  1.00 97.04           H  
ATOM   2280  OG1 THR A 147      13.056  -9.468  -7.574  1.00 97.04           O  
ATOM   2281  HG1 THR A 147      13.408  -9.517  -6.682  1.00 97.04           H  
ATOM   2282  N   ASP A 148      13.866  -4.927  -7.206  1.00 96.67           N  
ATOM   2283  H   ASP A 148      14.334  -5.295  -6.391  1.00 96.67           H  
ATOM   2284  CA  ASP A 148      14.186  -3.532  -7.551  1.00 96.67           C  
ATOM   2285  HA  ASP A 148      14.717  -3.124  -6.691  1.00 96.67           H  
ATOM   2286  C   ASP A 148      12.950  -2.619  -7.723  1.00 96.67           C  
ATOM   2287  CB  ASP A 148      15.182  -3.484  -8.722  1.00 96.67           C  
ATOM   2288  HB2 ASP A 148      14.685  -3.828  -9.629  1.00 96.67           H  
ATOM   2289  HB3 ASP A 148      15.495  -2.452  -8.880  1.00 96.67           H  
ATOM   2290  O   ASP A 148      13.001  -1.578  -8.383  1.00 96.67           O  
ATOM   2291  CG  ASP A 148      16.434  -4.332  -8.465  1.00 96.67           C  
ATOM   2292  OD1 ASP A 148      16.932  -4.310  -7.317  1.00 96.67           O  
ATOM   2293  OD2 ASP A 148      16.888  -4.995  -9.426  1.00 96.67           O  
ATOM   2294  N   LEU A 149      11.822  -3.003  -7.113  1.00 98.19           N  
ATOM   2295  H   LEU A 149      11.844  -3.877  -6.607  1.00 98.19           H  
ATOM   2296  CA  LEU A 149      10.549  -2.292  -7.149  1.00 98.19           C  
ATOM   2297  HA  LEU A 149      10.700  -1.305  -7.587  1.00 98.19           H  
ATOM   2298  C   LEU A 149      10.021  -2.074  -5.718  1.00 98.19           C  
ATOM   2299  CB  LEU A 149       9.551  -3.064  -8.040  1.00 98.19           C  
ATOM   2300  HB2 LEU A 149       9.495  -4.092  -7.682  1.00 98.19           H  
ATOM   2301  HB3 LEU A 149       8.563  -2.617  -7.923  1.00 98.19           H  
ATOM   2302  O   LEU A 149       9.060  -2.732  -5.320  1.00 98.19           O  
ATOM   2303  CG  LEU A 149       9.890  -3.084  -9.541  1.00 98.19           C  
ATOM   2304  HG  LEU A 149      10.901  -3.459  -9.701  1.00 98.19           H  
ATOM   2305  CD1 LEU A 149       8.913  -4.013 -10.269  1.00 98.19           C  
ATOM   2306 HD11 LEU A 149       9.056  -5.026  -9.892  1.00 98.19           H  
ATOM   2307 HD12 LEU A 149       9.135  -4.010 -11.336  1.00 98.19           H  
ATOM   2308 HD13 LEU A 149       7.886  -3.698 -10.085  1.00 98.19           H  
ATOM   2309  CD2 LEU A 149       9.774  -1.694 -10.173  1.00 98.19           C  
ATOM   2310 HD21 LEU A 149      10.569  -1.063  -9.776  1.00 98.19           H  
ATOM   2311 HD22 LEU A 149       9.909  -1.762 -11.252  1.00 98.19           H  
ATOM   2312 HD23 LEU A 149       8.809  -1.249  -9.931  1.00 98.19           H  
ATOM   2313  N   PRO A 150      10.588  -1.148  -4.924  1.00 98.19           N  
ATOM   2314  CA  PRO A 150      10.049  -0.811  -3.606  1.00 98.19           C  
ATOM   2315  HA  PRO A 150      10.160  -1.680  -2.958  1.00 98.19           H  
ATOM   2316  C   PRO A 150       8.559  -0.410  -3.637  1.00 98.19           C  
ATOM   2317  CB  PRO A 150      10.934   0.319  -3.074  1.00 98.19           C  
ATOM   2318  HB2 PRO A 150      11.682  -0.090  -2.394  1.00 98.19           H  
ATOM   2319  HB3 PRO A 150      10.341   1.086  -2.577  1.00 98.19           H  
ATOM   2320  O   PRO A 150       8.065   0.169  -4.613  1.00 98.19           O  
ATOM   2321  CG  PRO A 150      11.622   0.891  -4.312  1.00 98.19           C  
ATOM   2322  HG2 PRO A 150      10.976   1.634  -4.779  1.00 98.19           H  
ATOM   2323  HG3 PRO A 150      12.595   1.320  -4.074  1.00 98.19           H  
ATOM   2324  CD  PRO A 150      11.744  -0.318  -5.231  1.00 98.19           C  
ATOM   2325  HD2 PRO A 150      12.654  -0.871  -4.997  1.00 98.19           H  
ATOM   2326  HD3 PRO A 150      11.761   0.006  -6.271  1.00 98.19           H  
ATOM   2327  N   ALA A 151       7.827  -0.721  -2.571  1.00 97.77           N  
ATOM   2328  H   ALA A 151       8.288  -1.201  -1.811  1.00 97.77           H  
ATOM   2329  CA  ALA A 151       6.459  -0.272  -2.333  1.00 97.77           C  
ATOM   2330  HA  ALA A 151       5.869  -0.423  -3.238  1.00 97.77           H  
ATOM   2331  C   ALA A 151       6.391   1.225  -2.018  1.00 97.77           C  
ATOM   2332  CB  ALA A 151       5.837  -1.132  -1.237  1.00 97.77           C  
ATOM   2333  HB1 ALA A 151       5.598  -2.113  -1.646  1.00 97.77           H  
ATOM   2334  HB2 ALA A 151       6.527  -1.234  -0.400  1.00 97.77           H  
ATOM   2335  HB3 ALA A 151       4.914  -0.671  -0.884  1.00 97.77           H  
ATOM   2336  O   ALA A 151       7.318   1.802  -1.446  1.00 97.77           O  
ATOM   2337  N   VAL A 152       5.296   1.871  -2.432  1.00 97.88           N  
ATOM   2338  H   VAL A 152       4.586   1.336  -2.912  1.00 97.88           H  
ATOM   2339  CA  VAL A 152       5.196   3.342  -2.397  1.00 97.88           C  
ATOM   2340  HA  VAL A 152       6.197   3.739  -2.225  1.00 97.88           H  
ATOM   2341  C   VAL A 152       4.370   3.908  -1.246  1.00 97.88           C  
ATOM   2342  CB  VAL A 152       4.757   3.933  -3.747  1.00 97.88           C  
ATOM   2343  HB  VAL A 152       4.728   5.019  -3.650  1.00 97.88           H  
ATOM   2344  O   VAL A 152       4.567   5.073  -0.912  1.00 97.88           O  
ATOM   2345  CG1 VAL A 152       5.776   3.597  -4.841  1.00 97.88           C  
ATOM   2346 HG11 VAL A 152       6.745   4.022  -4.578  1.00 97.88           H  
ATOM   2347 HG12 VAL A 152       5.880   2.516  -4.941  1.00 97.88           H  
ATOM   2348 HG13 VAL A 152       5.450   4.012  -5.794  1.00 97.88           H  
ATOM   2349  CG2 VAL A 152       3.371   3.476  -4.195  1.00 97.88           C  
ATOM   2350 HG21 VAL A 152       3.345   2.392  -4.311  1.00 97.88           H  
ATOM   2351 HG22 VAL A 152       2.634   3.778  -3.451  1.00 97.88           H  
ATOM   2352 HG23 VAL A 152       3.110   3.941  -5.146  1.00 97.88           H  
ATOM   2353  N   ALA A 153       3.486   3.127  -0.618  1.00 96.59           N  
ATOM   2354  H   ALA A 153       3.391   2.159  -0.890  1.00 96.59           H  
ATOM   2355  CA  ALA A 153       2.674   3.601   0.501  1.00 96.59           C  
ATOM   2356  HA  ALA A 153       2.510   4.672   0.383  1.00 96.59           H  
ATOM   2357  C   ALA A 153       3.405   3.427   1.836  1.00 96.59           C  
ATOM   2358  CB  ALA A 153       1.298   2.937   0.460  1.00 96.59           C  
ATOM   2359  HB1 ALA A 153       0.813   3.159  -0.491  1.00 96.59           H  
ATOM   2360  HB2 ALA A 153       1.388   1.859   0.594  1.00 96.59           H  
ATOM   2361  HB3 ALA A 153       0.680   3.339   1.263  1.00 96.59           H  
ATOM   2362  O   ALA A 153       3.109   2.525   2.622  1.00 96.59           O  
ATOM   2363  N   CYS A 154       4.379   4.301   2.087  1.00 94.49           N  
ATOM   2364  H   CYS A 154       4.557   5.031   1.412  1.00 94.49           H  
ATOM   2365  CA  CYS A 154       5.031   4.389   3.387  1.00 94.49           C  
ATOM   2366  HA  CYS A 154       5.474   3.423   3.628  1.00 94.49           H  
ATOM   2367  C   CYS A 154       4.000   4.727   4.466  1.00 94.49           C  
ATOM   2368  CB  CYS A 154       6.137   5.448   3.342  1.00 94.49           C  
ATOM   2369  HB2 CYS A 154       5.714   6.402   3.028  1.00 94.49           H  
ATOM   2370  HB3 CYS A 154       6.569   5.556   4.337  1.00 94.49           H  
ATOM   2371  O   CYS A 154       3.103   5.544   4.249  1.00 94.49           O  
ATOM   2372  SG  CYS A 154       7.417   4.911   2.174  1.00 94.49           S  
ATOM   2373  HG  CYS A 154       8.250   5.948   2.295  1.00 94.49           H  
ATOM   2374  N   GLN A 155       4.156   4.131   5.642  1.00 91.30           N  
ATOM   2375  H   GLN A 155       4.966   3.544   5.781  1.00 91.30           H  
ATOM   2376  CA  GLN A 155       3.386   4.498   6.815  1.00 91.30           C  
ATOM   2377  HA  GLN A 155       2.376   4.761   6.500  1.00 91.30           H  
ATOM   2378  C   GLN A 155       3.968   5.709   7.513  1.00 91.30           C  
ATOM   2379  CB  GLN A 155       3.291   3.344   7.793  1.00 91.30           C  
ATOM   2380  HB2 GLN A 155       4.266   2.882   7.949  1.00 91.30           H  
ATOM   2381  HB3 GLN A 155       2.931   3.740   8.743  1.00 91.30           H  
ATOM   2382  O   GLN A 155       5.183   5.880   7.639  1.00 91.30           O  
ATOM   2383  CG  GLN A 155       2.283   2.323   7.270  1.00 91.30           C  
ATOM   2384  HG2 GLN A 155       1.387   2.830   6.912  1.00 91.30           H  
ATOM   2385  HG3 GLN A 155       2.717   1.760   6.444  1.00 91.30           H  
ATOM   2386  CD  GLN A 155       1.870   1.380   8.372  1.00 91.30           C  
ATOM   2387  NE2 GLN A 155       0.929   0.507   8.105  1.00 91.30           N  
ATOM   2388 HE21 GLN A 155       0.466   0.513   7.207  1.00 91.30           H  
ATOM   2389 HE22 GLN A 155       0.677  -0.119   8.856  1.00 91.30           H  
ATOM   2390  OE1 GLN A 155       2.395   1.393   9.468  1.00 91.30           O  
ATOM   2391  N   ILE A 156       3.057   6.545   7.983  1.00 93.75           N  
ATOM   2392  H   ILE A 156       2.084   6.318   7.839  1.00 93.75           H  
ATOM   2393  CA  ILE A 156       3.339   7.888   8.440  1.00 93.75           C  
ATOM   2394  HA  ILE A 156       4.413   8.043   8.537  1.00 93.75           H  
ATOM   2395  C   ILE A 156       2.668   8.076   9.793  1.00 93.75           C  
ATOM   2396  CB  ILE A 156       2.781   8.879   7.408  1.00 93.75           C  
ATOM   2397  HB  ILE A 156       1.700   8.740   7.406  1.00 93.75           H  
ATOM   2398  O   ILE A 156       1.445   7.982   9.903  1.00 93.75           O  
ATOM   2399  CG1 ILE A 156       3.246   8.650   5.954  1.00 93.75           C  
ATOM   2400 HG12 ILE A 156       2.916   7.664   5.628  1.00 93.75           H  
ATOM   2401 HG13 ILE A 156       2.731   9.365   5.312  1.00 93.75           H  
ATOM   2402  CG2 ILE A 156       3.047  10.321   7.830  1.00 93.75           C  
ATOM   2403 HG21 ILE A 156       2.632  10.988   7.075  1.00 93.75           H  
ATOM   2404 HG22 ILE A 156       4.120  10.485   7.934  1.00 93.75           H  
ATOM   2405 HG23 ILE A 156       2.554  10.536   8.778  1.00 93.75           H  
ATOM   2406  CD1 ILE A 156       4.750   8.773   5.694  1.00 93.75           C  
ATOM   2407 HD11 ILE A 156       4.928   8.531   4.646  1.00 93.75           H  
ATOM   2408 HD12 ILE A 156       5.310   8.077   6.319  1.00 93.75           H  
ATOM   2409 HD13 ILE A 156       5.088   9.791   5.886  1.00 93.75           H  
ATOM   2410  N   VAL A 157       3.469   8.396  10.803  1.00 93.48           N  
ATOM   2411  H   VAL A 157       4.461   8.445  10.619  1.00 93.48           H  
ATOM   2412  CA  VAL A 157       2.986   8.933  12.076  1.00 93.48           C  
ATOM   2413  HA  VAL A 157       1.934   8.678  12.205  1.00 93.48           H  
ATOM   2414  C   VAL A 157       3.119  10.449  12.010  1.00 93.48           C  
ATOM   2415  CB  VAL A 157       3.763   8.351  13.272  1.00 93.48           C  
ATOM   2416  HB  VAL A 157       4.802   8.678  13.225  1.00 93.48           H  
ATOM   2417  O   VAL A 157       4.212  10.969  11.789  1.00 93.48           O  
ATOM   2418  CG1 VAL A 157       3.155   8.831  14.597  1.00 93.48           C  
ATOM   2419 HG11 VAL A 157       2.109   8.533  14.656  1.00 93.48           H  
ATOM   2420 HG12 VAL A 157       3.705   8.399  15.434  1.00 93.48           H  
ATOM   2421 HG13 VAL A 157       3.221   9.916  14.670  1.00 93.48           H  
ATOM   2422  CG2 VAL A 157       3.744   6.816  13.275  1.00 93.48           C  
ATOM   2423 HG21 VAL A 157       4.251   6.438  14.163  1.00 93.48           H  
ATOM   2424 HG22 VAL A 157       4.262   6.434  12.396  1.00 93.48           H  
ATOM   2425 HG23 VAL A 157       2.714   6.458  13.261  1.00 93.48           H  
ATOM   2426  N   ILE A 158       2.021  11.173  12.195  1.00 95.91           N  
ATOM   2427  H   ILE A 158       1.144  10.696  12.351  1.00 95.91           H  
ATOM   2428  CA  ILE A 158       2.049  12.632  12.306  1.00 95.91           C  
ATOM   2429  HA  ILE A 158       2.815  13.021  11.634  1.00 95.91           H  
ATOM   2430  C   ILE A 158       2.463  12.977  13.743  1.00 95.91           C  
ATOM   2431  CB  ILE A 158       0.699  13.249  11.874  1.00 95.91           C  
ATOM   2432  HB  ILE A 158      -0.072  12.917  12.569  1.00 95.91           H  
ATOM   2433  O   ILE A 158       1.761  12.641  14.699  1.00 95.91           O  
ATOM   2434  CG1 ILE A 158       0.298  12.788  10.448  1.00 95.91           C  
ATOM   2435 HG12 ILE A 158       1.026  13.161   9.727  1.00 95.91           H  
ATOM   2436 HG13 ILE A 158       0.307  11.699  10.398  1.00 95.91           H  
ATOM   2437  CG2 ILE A 158       0.803  14.785  11.936  1.00 95.91           C  
ATOM   2438 HG21 ILE A 158      -0.147  15.247  11.665  1.00 95.91           H  
ATOM   2439 HG22 ILE A 158       1.583  15.137  11.261  1.00 95.91           H  
ATOM   2440 HG23 ILE A 158       1.044  15.106  12.950  1.00 95.91           H  
ATOM   2441  CD1 ILE A 158      -1.105  13.230  10.017  1.00 95.91           C  
ATOM   2442 HD11 ILE A 158      -1.367  12.736   9.081  1.00 95.91           H  
ATOM   2443 HD12 ILE A 158      -1.131  14.308   9.857  1.00 95.91           H  
ATOM   2444 HD13 ILE A 158      -1.834  12.951  10.778  1.00 95.91           H  
ATOM   2445  N   GLU A 159       3.621  13.615  13.907  1.00 97.24           N  
ATOM   2446  H   GLU A 159       4.149  13.885  13.090  1.00 97.24           H  
ATOM   2447  CA  GLU A 159       4.102  14.078  15.211  1.00 97.24           C  
ATOM   2448  HA  GLU A 159       4.079  13.228  15.893  1.00 97.24           H  
ATOM   2449  C   GLU A 159       3.159  15.144  15.789  1.00 97.24           C  
ATOM   2450  CB  GLU A 159       5.559  14.580  15.149  1.00 97.24           C  
ATOM   2451  HB2 GLU A 159       5.628  15.415  14.452  1.00 97.24           H  
ATOM   2452  HB3 GLU A 159       5.838  14.933  16.142  1.00 97.24           H  
ATOM   2453  O   GLU A 159       2.504  15.885  15.056  1.00 97.24           O  
ATOM   2454  CG  GLU A 159       6.541  13.472  14.733  1.00 97.24           C  
ATOM   2455  HG2 GLU A 159       6.256  12.555  15.248  1.00 97.24           H  
ATOM   2456  HG3 GLU A 159       6.440  13.293  13.662  1.00 97.24           H  
ATOM   2457  CD  GLU A 159       8.014  13.790  15.060  1.00 97.24           C  
ATOM   2458  OE1 GLU A 159       8.673  12.903  15.643  1.00 97.24           O  
ATOM   2459  OE2 GLU A 159       8.494  14.894  14.708  1.00 97.24           O  
ATOM   2460  N   ASP A 160       3.062  15.179  17.120  1.00 96.68           N  
ATOM   2461  H   ASP A 160       3.728  14.637  17.652  1.00 96.68           H  
ATOM   2462  CA  ASP A 160       2.177  16.063  17.894  1.00 96.68           C  
ATOM   2463  HA  ASP A 160       2.223  15.702  18.922  1.00 96.68           H  
ATOM   2464  C   ASP A 160       0.671  15.985  17.552  1.00 96.68           C  
ATOM   2465  CB  ASP A 160       2.757  17.488  17.931  1.00 96.68           C  
ATOM   2466  HB2 ASP A 160       2.807  17.889  16.918  1.00 96.68           H  
ATOM   2467  HB3 ASP A 160       2.102  18.130  18.519  1.00 96.68           H  
ATOM   2468  O   ASP A 160      -0.124  16.809  18.014  1.00 96.68           O  
ATOM   2469  CG  ASP A 160       4.150  17.517  18.570  1.00 96.68           C  
ATOM   2470  OD1 ASP A 160       4.320  16.837  19.612  1.00 96.68           O  
ATOM   2471  OD2 ASP A 160       5.028  18.232  18.036  1.00 96.68           O  
ATOM   2472  N   PHE A 161       0.234  14.953  16.816  1.00 95.22           N  
ATOM   2473  H   PHE A 161       0.918  14.342  16.393  1.00 95.22           H  
ATOM   2474  CA  PHE A 161      -1.179  14.755  16.502  1.00 95.22           C  
ATOM   2475  HA  PHE A 161      -1.493  15.667  15.993  1.00 95.22           H  
ATOM   2476  C   PHE A 161      -2.030  14.541  17.778  1.00 95.22           C  
ATOM   2477  CB  PHE A 161      -1.355  13.608  15.503  1.00 95.22           C  
ATOM   2478  HB2 PHE A 161      -0.571  13.685  14.751  1.00 95.22           H  
ATOM   2479  HB3 PHE A 161      -1.233  12.653  16.013  1.00 95.22           H  
ATOM   2480  O   PHE A 161      -1.625  13.799  18.684  1.00 95.22           O  
ATOM   2481  CG  PHE A 161      -2.687  13.645  14.781  1.00 95.22           C  
ATOM   2482  CD1 PHE A 161      -3.813  12.986  15.311  1.00 95.22           C  
ATOM   2483  HD1 PHE A 161      -3.739  12.436  16.237  1.00 95.22           H  
ATOM   2484  CD2 PHE A 161      -2.797  14.354  13.570  1.00 95.22           C  
ATOM   2485  HD2 PHE A 161      -1.939  14.874  13.170  1.00 95.22           H  
ATOM   2486  CE1 PHE A 161      -5.036  13.024  14.620  1.00 95.22           C  
ATOM   2487  HE1 PHE A 161      -5.889  12.487  15.008  1.00 95.22           H  
ATOM   2488  CE2 PHE A 161      -4.015  14.379  12.872  1.00 95.22           C  
ATOM   2489  HE2 PHE A 161      -4.090  14.908  11.933  1.00 95.22           H  
ATOM   2490  CZ  PHE A 161      -5.132  13.706  13.393  1.00 95.22           C  
ATOM   2491  HZ  PHE A 161      -6.061  13.694  12.843  1.00 95.22           H  
ATOM   2492  N   PRO A 162      -3.231  15.149  17.887  1.00 95.06           N  
ATOM   2493  CA  PRO A 162      -4.048  15.056  19.094  1.00 95.06           C  
ATOM   2494  HA  PRO A 162      -3.468  15.473  19.918  1.00 95.06           H  
ATOM   2495  C   PRO A 162      -4.464  13.617  19.436  1.00 95.06           C  
ATOM   2496  CB  PRO A 162      -5.266  15.957  18.849  1.00 95.06           C  
ATOM   2497  HB2 PRO A 162      -6.090  15.385  18.424  1.00 95.06           H  
ATOM   2498  HB3 PRO A 162      -5.587  16.460  19.762  1.00 95.06           H  
ATOM   2499  O   PRO A 162      -5.206  12.978  18.697  1.00 95.06           O  
ATOM   2500  CG  PRO A 162      -4.770  16.952  17.805  1.00 95.06           C  
ATOM   2501  HG2 PRO A 162      -4.234  17.765  18.293  1.00 95.06           H  
ATOM   2502  HG3 PRO A 162      -5.585  17.334  17.190  1.00 95.06           H  
ATOM   2503  CD  PRO A 162      -3.799  16.129  16.971  1.00 95.06           C  
ATOM   2504  HD2 PRO A 162      -4.335  15.614  16.173  1.00 95.06           H  
ATOM   2505  HD3 PRO A 162      -3.047  16.798  16.553  1.00 95.06           H  
ATOM   2506  N   LYS A 163      -4.082  13.139  20.631  1.00 89.41           N  
ATOM   2507  H   LYS A 163      -3.401  13.692  21.131  1.00 89.41           H  
ATOM   2508  CA  LYS A 163      -4.414  11.785  21.141  1.00 89.41           C  
ATOM   2509  HA  LYS A 163      -4.001  11.048  20.452  1.00 89.41           H  
ATOM   2510  C   LYS A 163      -5.915  11.472  21.229  1.00 89.41           C  
ATOM   2511  CB  LYS A 163      -3.804  11.586  22.538  1.00 89.41           C  
ATOM   2512  HB2 LYS A 163      -4.168  12.368  23.204  1.00 89.41           H  
ATOM   2513  HB3 LYS A 163      -4.138  10.624  22.928  1.00 89.41           H  
ATOM   2514  O   LYS A 163      -6.284  10.314  21.389  1.00 89.41           O  
ATOM   2515  CG  LYS A 163      -2.272  11.588  22.531  1.00 89.41           C  
ATOM   2516  HG2 LYS A 163      -1.908  12.562  22.204  1.00 89.41           H  
ATOM   2517  HG3 LYS A 163      -1.917  10.827  21.836  1.00 89.41           H  
ATOM   2518  CD  LYS A 163      -1.731  11.288  23.933  1.00 89.41           C  
ATOM   2519  HD2 LYS A 163      -2.075  12.057  24.624  1.00 89.41           H  
ATOM   2520  HD3 LYS A 163      -2.093  10.313  24.260  1.00 89.41           H  
ATOM   2521  CE  LYS A 163      -0.201  11.283  23.873  1.00 89.41           C  
ATOM   2522  HE2 LYS A 163       0.133  12.249  23.495  1.00 89.41           H  
ATOM   2523  HE3 LYS A 163       0.114  10.529  23.152  1.00 89.41           H  
ATOM   2524  NZ  LYS A 163       0.405  11.014  25.200  1.00 89.41           N  
ATOM   2525  HZ1 LYS A 163       0.115  10.109  25.542  1.00 89.41           H  
ATOM   2526  HZ2 LYS A 163       1.412  11.024  25.117  1.00 89.41           H  
ATOM   2527  HZ3 LYS A 163       0.133  11.730  25.858  1.00 89.41           H  
ATOM   2528  N   GLN A 164      -6.756  12.504  21.224  1.00 89.96           N  
ATOM   2529  H   GLN A 164      -6.347  13.411  21.052  1.00 89.96           H  
ATOM   2530  CA  GLN A 164      -8.218  12.425  21.231  1.00 89.96           C  
ATOM   2531  HA  GLN A 164      -8.530  11.460  20.832  1.00 89.96           H  
ATOM   2532  C   GLN A 164      -8.767  13.499  20.281  1.00 89.96           C  
ATOM   2533  CB  GLN A 164      -8.773  12.565  22.665  1.00 89.96           C  
ATOM   2534  HB2 GLN A 164      -9.860  12.621  22.611  1.00 89.96           H  
ATOM   2535  HB3 GLN A 164      -8.403  13.490  23.109  1.00 89.96           H  
ATOM   2536  O   GLN A 164      -9.443  14.436  20.705  1.00 89.96           O  
ATOM   2537  CG  GLN A 164      -8.403  11.381  23.573  1.00 89.96           C  
ATOM   2538  HG2 GLN A 164      -7.320  11.336  23.689  1.00 89.96           H  
ATOM   2539  HG3 GLN A 164      -8.735  10.456  23.099  1.00 89.96           H  
ATOM   2540  CD  GLN A 164      -9.015  11.457  24.969  1.00 89.96           C  
ATOM   2541  NE2 GLN A 164      -8.803  10.453  25.790  1.00 89.96           N  
ATOM   2542 HE21 GLN A 164      -8.316   9.629  25.468  1.00 89.96           H  
ATOM   2543 HE22 GLN A 164      -9.258  10.525  26.689  1.00 89.96           H  
ATOM   2544  OE1 GLN A 164      -9.674  12.400  25.371  1.00 89.96           O  
ATOM   2545  N   ALA A 165      -8.404  13.414  18.998  1.00 93.07           N  
ATOM   2546  H   ALA A 165      -7.808  12.656  18.696  1.00 93.07           H  
ATOM   2547  CA  ALA A 165      -8.912  14.323  17.977  1.00 93.07           C  
ATOM   2548  HA  ALA A 165      -8.628  15.340  18.246  1.00 93.07           H  
ATOM   2549  C   ALA A 165     -10.448  14.246  17.906  1.00 93.07           C  
ATOM   2550  CB  ALA A 165      -8.252  13.978  16.637  1.00 93.07           C  
ATOM   2551  HB1 ALA A 165      -8.519  12.963  16.344  1.00 93.07           H  
ATOM   2552  HB2 ALA A 165      -8.589  14.675  15.869  1.00 93.07           H  
ATOM   2553  HB3 ALA A 165      -7.168  14.044  16.723  1.00 93.07           H  
ATOM   2554  O   ALA A 165     -11.027  13.169  17.757  1.00 93.07           O  
ATOM   2555  N   THR A 166     -11.130  15.388  18.024  1.00 96.04           N  
ATOM   2556  H   THR A 166     -10.627  16.255  18.151  1.00 96.04           H  
ATOM   2557  CA  THR A 166     -12.596  15.416  17.925  1.00 96.04           C  
ATOM   2558  HA  THR A 166     -12.981  14.575  18.502  1.00 96.04           H  
ATOM   2559  C   THR A 166     -13.044  15.219  16.475  1.00 96.04           C  
ATOM   2560  CB  THR A 166     -13.222  16.691  18.517  1.00 96.04           C  
ATOM   2561  HB  THR A 166     -14.288  16.511  18.649  1.00 96.04           H  
ATOM   2562  O   THR A 166     -12.286  15.463  15.534  1.00 96.04           O  
ATOM   2563  CG2 THR A 166     -12.644  17.094  19.873  1.00 96.04           C  
ATOM   2564 HG21 THR A 166     -12.687  16.246  20.556  1.00 96.04           H  
ATOM   2565 HG22 THR A 166     -11.606  17.410  19.768  1.00 96.04           H  
ATOM   2566 HG23 THR A 166     -13.225  17.916  20.293  1.00 96.04           H  
ATOM   2567  OG1 THR A 166     -13.079  17.779  17.637  1.00 96.04           O  
ATOM   2568  HG1 THR A 166     -13.219  18.583  18.142  1.00 96.04           H  
ATOM   2569  N   ALA A 167     -14.311  14.848  16.268  1.00 96.45           N  
ATOM   2570  H   ALA A 167     -14.891  14.607  17.059  1.00 96.45           H  
ATOM   2571  CA  ALA A 167     -14.890  14.766  14.925  1.00 96.45           C  
ATOM   2572  HA  ALA A 167     -14.352  14.004  14.361  1.00 96.45           H  
ATOM   2573  C   ALA A 167     -14.766  16.091  14.139  1.00 96.45           C  
ATOM   2574  CB  ALA A 167     -16.354  14.334  15.060  1.00 96.45           C  
ATOM   2575  HB1 ALA A 167     -16.917  15.080  15.622  1.00 96.45           H  
ATOM   2576  HB2 ALA A 167     -16.794  14.231  14.068  1.00 96.45           H  
ATOM   2577  HB3 ALA A 167     -16.412  13.373  15.571  1.00 96.45           H  
ATOM   2578  O   ALA A 167     -14.604  16.069  12.920  1.00 96.45           O  
ATOM   2579  N   GLU A 168     -14.784  17.238  14.830  1.00 97.02           N  
ATOM   2580  H   GLU A 168     -14.850  17.195  15.837  1.00 97.02           H  
ATOM   2581  CA  GLU A 168     -14.554  18.551  14.224  1.00 97.02           C  
ATOM   2582  HA  GLU A 168     -15.166  18.634  13.326  1.00 97.02           H  
ATOM   2583  C   GLU A 168     -13.089  18.732  13.797  1.00 97.02           C  
ATOM   2584  CB  GLU A 168     -14.994  19.648  15.204  1.00 97.02           C  
ATOM   2585  HB2 GLU A 168     -14.310  19.671  16.053  1.00 97.02           H  
ATOM   2586  HB3 GLU A 168     -15.996  19.417  15.566  1.00 97.02           H  
ATOM   2587  O   GLU A 168     -12.836  19.107  12.653  1.00 97.02           O  
ATOM   2588  CG  GLU A 168     -15.015  21.024  14.526  1.00 97.02           C  
ATOM   2589  HG2 GLU A 168     -14.047  21.193  14.055  1.00 97.02           H  
ATOM   2590  HG3 GLU A 168     -15.773  21.021  13.743  1.00 97.02           H  
ATOM   2591  CD  GLU A 168     -15.292  22.174  15.503  1.00 97.02           C  
ATOM   2592  OE1 GLU A 168     -14.831  23.296  15.189  1.00 97.02           O  
ATOM   2593  OE2 GLU A 168     -15.944  21.925  16.541  1.00 97.02           O  
ATOM   2594  N   MET A 169     -12.124  18.394  14.662  1.00 97.09           N  
ATOM   2595  H   MET A 169     -12.389  18.047  15.572  1.00 97.09           H  
ATOM   2596  CA  MET A 169     -10.692  18.454  14.328  1.00 97.09           C  
ATOM   2597  HA  MET A 169     -10.431  19.477  14.054  1.00 97.09           H  
ATOM   2598  C   MET A 169     -10.358  17.548  13.135  1.00 97.09           C  
ATOM   2599  CB  MET A 169      -9.833  18.039  15.530  1.00 97.09           C  
ATOM   2600  HB2 MET A 169      -8.786  18.066  15.231  1.00 97.09           H  
ATOM   2601  HB3 MET A 169     -10.078  17.015  15.815  1.00 97.09           H  
ATOM   2602  O   MET A 169      -9.641  17.958  12.227  1.00 97.09           O  
ATOM   2603  CG  MET A 169     -10.001  18.945  16.751  1.00 97.09           C  
ATOM   2604  HG2 MET A 169     -11.052  18.968  17.041  1.00 97.09           H  
ATOM   2605  HG3 MET A 169      -9.715  19.964  16.492  1.00 97.09           H  
ATOM   2606  SD  MET A 169      -9.033  18.400  18.182  1.00 97.09           S  
ATOM   2607  CE  MET A 169      -7.489  19.276  17.809  1.00 97.09           C  
ATOM   2608  HE1 MET A 169      -7.677  20.349  17.785  1.00 97.09           H  
ATOM   2609  HE2 MET A 169      -7.111  18.966  16.836  1.00 97.09           H  
ATOM   2610  HE3 MET A 169      -6.748  19.061  18.579  1.00 97.09           H  
ATOM   2611  N   LEU A 170     -10.927  16.340  13.085  1.00 97.19           N  
ATOM   2612  H   LEU A 170     -11.486  16.047  13.874  1.00 97.19           H  
ATOM   2613  CA  LEU A 170     -10.742  15.411  11.965  1.00 97.19           C  
ATOM   2614  HA  LEU A 170      -9.678  15.353  11.736  1.00 97.19           H  
ATOM   2615  C   LEU A 170     -11.423  15.899  10.676  1.00 97.19           C  
ATOM   2616  CB  LEU A 170     -11.243  14.013  12.369  1.00 97.19           C  
ATOM   2617  HB2 LEU A 170     -12.289  14.093  12.666  1.00 97.19           H  
ATOM   2618  HB3 LEU A 170     -11.185  13.363  11.496  1.00 97.19           H  
ATOM   2619  O   LEU A 170     -10.903  15.676   9.584  1.00 97.19           O  
ATOM   2620  CG  LEU A 170     -10.446  13.352  13.510  1.00 97.19           C  
ATOM   2621  HG  LEU A 170     -10.440  14.006  14.382  1.00 97.19           H  
ATOM   2622  CD1 LEU A 170     -11.115  12.035  13.902  1.00 97.19           C  
ATOM   2623 HD11 LEU A 170     -11.078  11.323  13.077  1.00 97.19           H  
ATOM   2624 HD12 LEU A 170     -10.590  11.609  14.758  1.00 97.19           H  
ATOM   2625 HD13 LEU A 170     -12.148  12.215  14.198  1.00 97.19           H  
ATOM   2626  CD2 LEU A 170      -9.001  13.064  13.103  1.00 97.19           C  
ATOM   2627 HD21 LEU A 170      -8.477  13.987  12.854  1.00 97.19           H  
ATOM   2628 HD22 LEU A 170      -8.970  12.384  12.251  1.00 97.19           H  
ATOM   2629 HD23 LEU A 170      -8.466  12.609  13.936  1.00 97.19           H  
ATOM   2630  N   ALA A 171     -12.560  16.595  10.769  1.00 95.93           N  
ATOM   2631  H   ALA A 171     -12.979  16.730  11.678  1.00 95.93           H  
ATOM   2632  CA  ALA A 171     -13.178  17.244   9.613  1.00 95.93           C  
ATOM   2633  HA  ALA A 171     -13.253  16.515   8.806  1.00 95.93           H  
ATOM   2634  C   ALA A 171     -12.326  18.416   9.087  1.00 95.93           C  
ATOM   2635  CB  ALA A 171     -14.598  17.684   9.987  1.00 95.93           C  
ATOM   2636  HB1 ALA A 171     -15.177  16.822  10.317  1.00 95.93           H  
ATOM   2637  HB2 ALA A 171     -15.084  18.128   9.119  1.00 95.93           H  
ATOM   2638  HB3 ALA A 171     -14.565  18.419  10.791  1.00 95.93           H  
ATOM   2639  O   ALA A 171     -12.180  18.567   7.871  1.00 95.93           O  
ATOM   2640  N   LYS A 172     -11.719  19.207   9.984  1.00 96.46           N  
ATOM   2641  H   LYS A 172     -11.916  19.049  10.962  1.00 96.46           H  
ATOM   2642  CA  LYS A 172     -10.759  20.266   9.637  1.00 96.46           C  
ATOM   2643  HA  LYS A 172     -11.207  20.926   8.894  1.00 96.46           H  
ATOM   2644  C   LYS A 172      -9.500  19.688   8.979  1.00 96.46           C  
ATOM   2645  CB  LYS A 172     -10.421  21.112  10.879  1.00 96.46           C  
ATOM   2646  HB2 LYS A 172     -10.116  20.460  11.698  1.00 96.46           H  
ATOM   2647  HB3 LYS A 172      -9.580  21.755  10.624  1.00 96.46           H  
ATOM   2648  O   LYS A 172      -9.147  20.136   7.892  1.00 96.46           O  
ATOM   2649  CG  LYS A 172     -11.586  22.007  11.342  1.00 96.46           C  
ATOM   2650  HG2 LYS A 172     -12.478  21.398  11.485  1.00 96.46           H  
ATOM   2651  HG3 LYS A 172     -11.796  22.743  10.566  1.00 96.46           H  
ATOM   2652  CD  LYS A 172     -11.275  22.741  12.658  1.00 96.46           C  
ATOM   2653  HD2 LYS A 172     -10.438  23.423  12.511  1.00 96.46           H  
ATOM   2654  HD3 LYS A 172     -11.007  22.014  13.425  1.00 96.46           H  
ATOM   2655  CE  LYS A 172     -12.511  23.532  13.114  1.00 96.46           C  
ATOM   2656  HE2 LYS A 172     -13.363  22.854  13.180  1.00 96.46           H  
ATOM   2657  HE3 LYS A 172     -12.730  24.298  12.371  1.00 96.46           H  
ATOM   2658  NZ  LYS A 172     -12.327  24.194  14.427  1.00 96.46           N  
ATOM   2659  HZ1 LYS A 172     -13.222  24.324  14.878  1.00 96.46           H  
ATOM   2660  HZ2 LYS A 172     -11.716  23.670  15.038  1.00 96.46           H  
ATOM   2661  HZ3 LYS A 172     -11.878  25.087  14.284  1.00 96.46           H  
ATOM   2662  N   ALA A 173      -8.918  18.623   9.540  1.00 97.14           N  
ATOM   2663  H   ALA A 173      -9.239  18.341  10.454  1.00 97.14           H  
ATOM   2664  CA  ALA A 173      -7.780  17.898   8.964  1.00 97.14           C  
ATOM   2665  HA  ALA A 173      -6.924  18.572   8.924  1.00 97.14           H  
ATOM   2666  C   ALA A 173      -8.057  17.410   7.530  1.00 97.14           C  
ATOM   2667  CB  ALA A 173      -7.432  16.718   9.882  1.00 97.14           C  
ATOM   2668  HB1 ALA A 173      -7.181  17.080  10.879  1.00 97.14           H  
ATOM   2669  HB2 ALA A 173      -6.574  16.177   9.481  1.00 97.14           H  
ATOM   2670  HB3 ALA A 173      -8.274  16.030   9.956  1.00 97.14           H  
ATOM   2671  O   ALA A 173      -7.323  17.742   6.601  1.00 97.14           O  
ATOM   2672  N   ARG A 174      -9.170  16.698   7.309  1.00 95.46           N  
ATOM   2673  H   ARG A 174      -9.722  16.428   8.111  1.00 95.46           H  
ATOM   2674  CA  ARG A 174      -9.578  16.223   5.972  1.00 95.46           C  
ATOM   2675  HA  ARG A 174      -8.797  15.587   5.555  1.00 95.46           H  
ATOM   2676  C   ARG A 174      -9.787  17.358   4.975  1.00 95.46           C  
ATOM   2677  CB  ARG A 174     -10.865  15.406   6.099  1.00 95.46           C  
ATOM   2678  HB2 ARG A 174     -11.585  15.947   6.713  1.00 95.46           H  
ATOM   2679  HB3 ARG A 174     -11.295  15.253   5.109  1.00 95.46           H  
ATOM   2680  O   ARG A 174      -9.411  17.238   3.808  1.00 95.46           O  
ATOM   2681  CG  ARG A 174     -10.580  14.036   6.711  1.00 95.46           C  
ATOM   2682  HG2 ARG A 174     -10.056  14.137   7.661  1.00 95.46           H  
ATOM   2683  HG3 ARG A 174      -9.950  13.470   6.024  1.00 95.46           H  
ATOM   2684  CD  ARG A 174     -11.896  13.294   6.934  1.00 95.46           C  
ATOM   2685  HD2 ARG A 174     -12.444  13.258   5.993  1.00 95.46           H  
ATOM   2686  HD3 ARG A 174     -12.491  13.827   7.676  1.00 95.46           H  
ATOM   2687  NE  ARG A 174     -11.612  11.924   7.357  1.00 95.46           N  
ATOM   2688  HE  ARG A 174     -11.073  11.398   6.683  1.00 95.46           H  
ATOM   2689  NH1 ARG A 174     -12.418  11.922   9.500  1.00 95.46           N  
ATOM   2690 HH11 ARG A 174     -12.501  11.441  10.385  1.00 95.46           H  
ATOM   2691 HH12 ARG A 174     -12.728  12.874   9.364  1.00 95.46           H  
ATOM   2692  NH2 ARG A 174     -11.285  10.156   8.700  1.00 95.46           N  
ATOM   2693 HH21 ARG A 174     -11.331   9.660   9.580  1.00 95.46           H  
ATOM   2694 HH22 ARG A 174     -10.735   9.768   7.947  1.00 95.46           H  
ATOM   2695  CZ  ARG A 174     -11.781  11.343   8.520  1.00 95.46           C  
ATOM   2696  N   ARG A 175     -10.372  18.475   5.425  1.00 94.51           N  
ATOM   2697  H   ARG A 175     -10.655  18.494   6.394  1.00 94.51           H  
ATOM   2698  CA  ARG A 175     -10.567  19.678   4.603  1.00 94.51           C  
ATOM   2699  HA  ARG A 175     -11.023  19.381   3.658  1.00 94.51           H  
ATOM   2700  C   ARG A 175      -9.237  20.339   4.239  1.00 94.51           C  
ATOM   2701  CB  ARG A 175     -11.508  20.646   5.335  1.00 94.51           C  
ATOM   2702  HB2 ARG A 175     -11.053  20.953   6.277  1.00 94.51           H  
ATOM   2703  HB3 ARG A 175     -12.444  20.133   5.555  1.00 94.51           H  
ATOM   2704  O   ARG A 175      -9.088  20.759   3.096  1.00 94.51           O  
ATOM   2705  CG  ARG A 175     -11.805  21.891   4.490  1.00 94.51           C  
ATOM   2706  HG2 ARG A 175     -10.877  22.420   4.272  1.00 94.51           H  
ATOM   2707  HG3 ARG A 175     -12.272  21.590   3.552  1.00 94.51           H  
ATOM   2708  CD  ARG A 175     -12.732  22.843   5.244  1.00 94.51           C  
ATOM   2709  HD2 ARG A 175     -12.264  23.096   6.195  1.00 94.51           H  
ATOM   2710  HD3 ARG A 175     -13.680  22.340   5.438  1.00 94.51           H  
ATOM   2711  NE  ARG A 175     -12.963  24.071   4.460  1.00 94.51           N  
ATOM   2712  HE  ARG A 175     -12.556  24.091   3.536  1.00 94.51           H  
ATOM   2713  NH1 ARG A 175     -14.029  25.271   6.101  1.00 94.51           N  
ATOM   2714 HH11 ARG A 175     -13.883  24.503   6.741  1.00 94.51           H  
ATOM   2715 HH12 ARG A 175     -14.362  26.153   6.463  1.00 94.51           H  
ATOM   2716  NH2 ARG A 175     -13.623  26.221   4.124  1.00 94.51           N  
ATOM   2717 HH21 ARG A 175     -13.177  26.211   3.218  1.00 94.51           H  
ATOM   2718 HH22 ARG A 175     -13.996  27.083   4.494  1.00 94.51           H  
ATOM   2719  CZ  ARG A 175     -13.539  25.176   4.897  1.00 94.51           C  
ATOM   2720  N   PHE A 176      -8.295  20.416   5.177  1.00 96.01           N  
ATOM   2721  H   PHE A 176      -8.510  20.085   6.107  1.00 96.01           H  
ATOM   2722  CA  PHE A 176      -6.941  20.908   4.930  1.00 96.01           C  
ATOM   2723  HA  PHE A 176      -6.993  21.920   4.530  1.00 96.01           H  
ATOM   2724  C   PHE A 176      -6.238  20.041   3.878  1.00 96.01           C  
ATOM   2725  CB  PHE A 176      -6.171  20.959   6.260  1.00 96.01           C  
ATOM   2726  HB2 PHE A 176      -6.687  21.638   6.939  1.00 96.01           H  
ATOM   2727  HB3 PHE A 176      -6.175  19.975   6.728  1.00 96.01           H  
ATOM   2728  O   PHE A 176      -5.798  20.565   2.857  1.00 96.01           O  
ATOM   2729  CG  PHE A 176      -4.731  21.408   6.123  1.00 96.01           C  
ATOM   2730  CD1 PHE A 176      -3.721  20.464   5.851  1.00 96.01           C  
ATOM   2731  HD1 PHE A 176      -3.968  19.419   5.738  1.00 96.01           H  
ATOM   2732  CD2 PHE A 176      -4.394  22.767   6.268  1.00 96.01           C  
ATOM   2733  HD2 PHE A 176      -5.156  23.496   6.501  1.00 96.01           H  
ATOM   2734  CE1 PHE A 176      -2.385  20.877   5.724  1.00 96.01           C  
ATOM   2735  HE1 PHE A 176      -1.614  20.147   5.525  1.00 96.01           H  
ATOM   2736  CE2 PHE A 176      -3.056  23.178   6.143  1.00 96.01           C  
ATOM   2737  HE2 PHE A 176      -2.795  24.215   6.294  1.00 96.01           H  
ATOM   2738  CZ  PHE A 176      -2.052  22.234   5.865  1.00 96.01           C  
ATOM   2739  HZ  PHE A 176      -1.023  22.550   5.781  1.00 96.01           H  
ATOM   2740  N   MET A 177      -6.233  18.716   4.065  1.00 96.07           N  
ATOM   2741  H   MET A 177      -6.616  18.353   4.927  1.00 96.07           H  
ATOM   2742  CA  MET A 177      -5.551  17.782   3.162  1.00 96.07           C  
ATOM   2743  HA  MET A 177      -4.514  18.103   3.066  1.00 96.07           H  
ATOM   2744  C   MET A 177      -6.143  17.759   1.750  1.00 96.07           C  
ATOM   2745  CB  MET A 177      -5.574  16.364   3.743  1.00 96.07           C  
ATOM   2746  HB2 MET A 177      -5.126  15.692   3.011  1.00 96.07           H  
ATOM   2747  HB3 MET A 177      -6.603  16.057   3.933  1.00 96.07           H  
ATOM   2748  O   MET A 177      -5.401  17.732   0.772  1.00 96.07           O  
ATOM   2749  CG  MET A 177      -4.746  16.256   5.020  1.00 96.07           C  
ATOM   2750  HG2 MET A 177      -5.200  16.851   5.812  1.00 96.07           H  
ATOM   2751  HG3 MET A 177      -3.771  16.687   4.793  1.00 96.07           H  
ATOM   2752  SD  MET A 177      -4.475  14.574   5.638  1.00 96.07           S  
ATOM   2753  CE  MET A 177      -6.171  14.002   5.914  1.00 96.07           C  
ATOM   2754  HE1 MET A 177      -6.666  14.636   6.649  1.00 96.07           H  
ATOM   2755  HE2 MET A 177      -6.140  12.974   6.274  1.00 96.07           H  
ATOM   2756  HE3 MET A 177      -6.728  14.011   4.977  1.00 96.07           H  
ATOM   2757  N   SER A 178      -7.474  17.793   1.629  1.00 92.39           N  
ATOM   2758  H   SER A 178      -8.027  17.781   2.474  1.00 92.39           H  
ATOM   2759  CA  SER A 178      -8.163  17.842   0.327  1.00 92.39           C  
ATOM   2760  HA  SER A 178      -7.786  17.047  -0.316  1.00 92.39           H  
ATOM   2761  C   SER A 178      -7.959  19.177  -0.404  1.00 92.39           C  
ATOM   2762  CB  SER A 178      -9.671  17.647   0.514  1.00 92.39           C  
ATOM   2763  HB2 SER A 178     -10.146  17.630  -0.466  1.00 92.39           H  
ATOM   2764  HB3 SER A 178     -10.072  18.488   1.080  1.00 92.39           H  
ATOM   2765  O   SER A 178      -8.122  19.258  -1.619  1.00 92.39           O  
ATOM   2766  OG  SER A 178      -9.983  16.447   1.194  1.00 92.39           O  
ATOM   2767  HG  SER A 178      -9.654  16.510   2.094  1.00 92.39           H  
ATOM   2768  N   GLY A 179      -7.639  20.249   0.328  1.00 84.49           N  
ATOM   2769  H   GLY A 179      -7.481  20.130   1.318  1.00 84.49           H  
ATOM   2770  CA  GLY A 179      -7.541  21.597  -0.218  1.00 84.49           C  
ATOM   2771  HA2 GLY A 179      -6.780  21.582  -0.999  1.00 84.49           H  
ATOM   2772  HA3 GLY A 179      -7.213  22.276   0.569  1.00 84.49           H  
ATOM   2773  C   GLY A 179      -8.865  22.123  -0.808  1.00 84.49           C  
ATOM   2774  O   GLY A 179      -9.954  21.651  -0.466  1.00 84.49           O  
ATOM   2775  N   PRO A 180      -8.804  23.143  -1.686  1.00 81.21           N  
ATOM   2776  CA  PRO A 180      -9.993  23.723  -2.314  1.00 81.21           C  
ATOM   2777  HA  PRO A 180     -10.788  23.836  -1.578  1.00 81.21           H  
ATOM   2778  C   PRO A 180     -10.544  22.885  -3.481  1.00 81.21           C  
ATOM   2779  CB  PRO A 180      -9.541  25.110  -2.783  1.00 81.21           C  
ATOM   2780  HB2 PRO A 180      -9.634  25.819  -1.960  1.00 81.21           H  
ATOM   2781  HB3 PRO A 180     -10.103  25.459  -3.649  1.00 81.21           H  
ATOM   2782  O   PRO A 180     -11.721  23.018  -3.813  1.00 81.21           O  
ATOM   2783  CG  PRO A 180      -8.061  24.905  -3.110  1.00 81.21           C  
ATOM   2784  HG2 PRO A 180      -7.961  24.475  -4.106  1.00 81.21           H  
ATOM   2785  HG3 PRO A 180      -7.498  25.835  -3.038  1.00 81.21           H  
ATOM   2786  CD  PRO A 180      -7.609  23.887  -2.062  1.00 81.21           C  
ATOM   2787  HD2 PRO A 180      -7.215  24.408  -1.189  1.00 81.21           H  
ATOM   2788  HD3 PRO A 180      -6.847  23.231  -2.485  1.00 81.21           H  
ATOM   2789  N   ASP A 181      -9.715  22.041  -4.103  1.00 80.18           N  
ATOM   2790  H   ASP A 181      -8.799  21.885  -3.708  1.00 80.18           H  
ATOM   2791  CA  ASP A 181     -10.091  21.201  -5.241  1.00 80.18           C  
ATOM   2792  HA  ASP A 181     -11.052  21.531  -5.635  1.00 80.18           H  
ATOM   2793  C   ASP A 181     -10.242  19.739  -4.810  1.00 80.18           C  
ATOM   2794  CB  ASP A 181      -9.079  21.353  -6.387  1.00 80.18           C  
ATOM   2795  HB2 ASP A 181      -9.035  22.403  -6.679  1.00 80.18           H  
ATOM   2796  HB3 ASP A 181      -8.089  21.055  -6.040  1.00 80.18           H  
ATOM   2797  O   ASP A 181      -9.265  19.007  -4.680  1.00 80.18           O  
ATOM   2798  CG  ASP A 181      -9.459  20.514  -7.616  1.00 80.18           C  
ATOM   2799  OD1 ASP A 181     -10.555  19.898  -7.604  1.00 80.18           O  
ATOM   2800  OD2 ASP A 181      -8.652  20.512  -8.568  1.00 80.18           O  
ATOM   2801  N   LYS A 182     -11.494  19.304  -4.648  1.00 76.01           N  
ATOM   2802  H   LYS A 182     -12.234  19.965  -4.839  1.00 76.01           H  
ATOM   2803  CA  LYS A 182     -11.844  17.935  -4.242  1.00 76.01           C  
ATOM   2804  HA  LYS A 182     -11.274  17.685  -3.347  1.00 76.01           H  
ATOM   2805  C   LYS A 182     -11.474  16.852  -5.264  1.00 76.01           C  
ATOM   2806  CB  LYS A 182     -13.344  17.847  -3.933  1.00 76.01           C  
ATOM   2807  HB2 LYS A 182     -13.578  16.816  -3.669  1.00 76.01           H  
ATOM   2808  HB3 LYS A 182     -13.909  18.105  -4.828  1.00 76.01           H  
ATOM   2809  O   LYS A 182     -11.608  15.676  -4.941  1.00 76.01           O  
ATOM   2810  CG  LYS A 182     -13.775  18.752  -2.774  1.00 76.01           C  
ATOM   2811  HG2 LYS A 182     -13.157  18.540  -1.901  1.00 76.01           H  
ATOM   2812  HG3 LYS A 182     -13.659  19.800  -3.052  1.00 76.01           H  
ATOM   2813  CD  LYS A 182     -15.242  18.466  -2.443  1.00 76.01           C  
ATOM   2814  HD2 LYS A 182     -15.343  17.410  -2.190  1.00 76.01           H  
ATOM   2815  HD3 LYS A 182     -15.859  18.687  -3.314  1.00 76.01           H  
ATOM   2816  CE  LYS A 182     -15.688  19.320  -1.257  1.00 76.01           C  
ATOM   2817  HE2 LYS A 182     -15.647  20.370  -1.546  1.00 76.01           H  
ATOM   2818  HE3 LYS A 182     -14.978  19.169  -0.444  1.00 76.01           H  
ATOM   2819  NZ  LYS A 182     -17.053  18.940  -0.822  1.00 76.01           N  
ATOM   2820  HZ1 LYS A 182     -17.710  19.067  -1.578  1.00 76.01           H  
ATOM   2821  HZ2 LYS A 182     -17.061  17.967  -0.551  1.00 76.01           H  
ATOM   2822  HZ3 LYS A 182     -17.340  19.495  -0.029  1.00 76.01           H  
ATOM   2823  N   ALA A 183     -11.075  17.212  -6.487  1.00 76.99           N  
ATOM   2824  H   ALA A 183     -10.989  18.193  -6.711  1.00 76.99           H  
ATOM   2825  CA  ALA A 183     -10.561  16.257  -7.468  1.00 76.99           C  
ATOM   2826  HA  ALA A 183     -11.071  15.303  -7.338  1.00 76.99           H  
ATOM   2827  C   ALA A 183      -9.054  15.982  -7.295  1.00 76.99           C  
ATOM   2828  CB  ALA A 183     -10.890  16.777  -8.872  1.00 76.99           C  
ATOM   2829  HB1 ALA A 183     -10.583  16.039  -9.614  1.00 76.99           H  
ATOM   2830  HB2 ALA A 183     -10.353  17.707  -9.058  1.00 76.99           H  
ATOM   2831  HB3 ALA A 183     -11.961  16.954  -8.964  1.00 76.99           H  
ATOM   2832  O   ALA A 183      -8.536  15.023  -7.869  1.00 76.99           O  
ATOM   2833  N   ARG A 184      -8.341  16.798  -6.506  1.00 80.06           N  
ATOM   2834  H   ARG A 184      -8.826  17.540  -6.023  1.00 80.06           H  
ATOM   2835  CA  ARG A 184      -6.933  16.576  -6.160  1.00 80.06           C  
ATOM   2836  HA  ARG A 184      -6.422  16.204  -7.048  1.00 80.06           H  
ATOM   2837  C   ARG A 184      -6.832  15.517  -5.061  1.00 80.06           C  
ATOM   2838  CB  ARG A 184      -6.306  17.918  -5.743  1.00 80.06           C  
ATOM   2839  HB2 ARG A 184      -6.750  18.231  -4.798  1.00 80.06           H  
ATOM   2840  HB3 ARG A 184      -6.549  18.668  -6.496  1.00 80.06           H  
ATOM   2841  O   ARG A 184      -7.595  15.533  -4.100  1.00 80.06           O  
ATOM   2842  CG  ARG A 184      -4.778  17.865  -5.579  1.00 80.06           C  
ATOM   2843  HG2 ARG A 184      -4.514  17.120  -4.828  1.00 80.06           H  
ATOM   2844  HG3 ARG A 184      -4.314  17.600  -6.529  1.00 80.06           H  
ATOM   2845  CD  ARG A 184      -4.264  19.234  -5.116  1.00 80.06           C  
ATOM   2846  HD2 ARG A 184      -4.485  19.959  -5.899  1.00 80.06           H  
ATOM   2847  HD3 ARG A 184      -4.810  19.517  -4.217  1.00 80.06           H  
ATOM   2848  NE  ARG A 184      -2.815  19.234  -4.808  1.00 80.06           N  
ATOM   2849  HE  ARG A 184      -2.410  18.360  -4.505  1.00 80.06           H  
ATOM   2850  NH1 ARG A 184      -2.501  21.502  -4.942  1.00 80.06           N  
ATOM   2851 HH11 ARG A 184      -3.481  21.598  -5.170  1.00 80.06           H  
ATOM   2852 HH12 ARG A 184      -1.901  22.302  -4.804  1.00 80.06           H  
ATOM   2853  NH2 ARG A 184      -0.790  20.224  -4.368  1.00 80.06           N  
ATOM   2854 HH21 ARG A 184      -0.421  19.339  -4.051  1.00 80.06           H  
ATOM   2855 HH22 ARG A 184      -0.210  21.037  -4.218  1.00 80.06           H  
ATOM   2856  CZ  ARG A 184      -2.042  20.305  -4.710  1.00 80.06           C  
ATOM   2857  N   ALA A 185      -5.847  14.626  -5.178  1.00 88.37           N  
ATOM   2858  H   ALA A 185      -5.280  14.630  -6.013  1.00 88.37           H  
ATOM   2859  CA  ALA A 185      -5.490  13.719  -4.091  1.00 88.37           C  
ATOM   2860  HA  ALA A 185      -6.364  13.115  -3.843  1.00 88.37           H  
ATOM   2861  C   ALA A 185      -5.078  14.508  -2.836  1.00 88.37           C  
ATOM   2862  CB  ALA A 185      -4.368  12.784  -4.555  1.00 88.37           C  
ATOM   2863  HB1 ALA A 185      -4.692  12.217  -5.428  1.00 88.37           H  
ATOM   2864  HB2 ALA A 185      -3.475  13.358  -4.802  1.00 88.37           H  
ATOM   2865  HB3 ALA A 185      -4.127  12.084  -3.755  1.00 88.37           H  
ATOM   2866  O   ALA A 185      -4.344  15.496  -2.948  1.00 88.37           O  
ATOM   2867  N   ALA A 186      -5.522  14.040  -1.669  1.00 95.37           N  
ATOM   2868  H   ALA A 186      -6.085  13.201  -1.667  1.00 95.37           H  
ATOM   2869  CA  ALA A 186      -5.215  14.626  -0.371  1.00 95.37           C  
ATOM   2870  HA  ALA A 186      -5.648  15.626  -0.340  1.00 95.37           H  
ATOM   2871  C   ALA A 186      -3.693  14.747  -0.155  1.00 95.37           C  
ATOM   2872  CB  ALA A 186      -5.898  13.760   0.695  1.00 95.37           C  
ATOM   2873  HB1 ALA A 186      -5.566  14.043   1.694  1.00 95.37           H  
ATOM   2874  HB2 ALA A 186      -5.652  12.710   0.537  1.00 95.37           H  
ATOM   2875  HB3 ALA A 186      -6.980  13.880   0.631  1.00 95.37           H  
ATOM   2876  O   ALA A 186      -2.944  13.830  -0.496  1.00 95.37           O  
ATOM   2877  N   GLN A 187      -3.221  15.883   0.365  1.00 96.85           N  
ATOM   2878  H   GLN A 187      -3.878  16.609   0.616  1.00 96.85           H  
ATOM   2879  CA  GLN A 187      -1.792  16.197   0.485  1.00 96.85           C  
ATOM   2880  HA  GLN A 187      -1.244  15.254   0.499  1.00 96.85           H  
ATOM   2881  C   GLN A 187      -1.435  16.909   1.797  1.00 96.85           C  
ATOM   2882  CB  GLN A 187      -1.330  17.020  -0.737  1.00 96.85           C  
ATOM   2883  HB2 GLN A 187      -2.086  17.766  -0.981  1.00 96.85           H  
ATOM   2884  HB3 GLN A 187      -0.398  17.536  -0.505  1.00 96.85           H  
ATOM   2885  O   GLN A 187      -2.262  17.599   2.389  1.00 96.85           O  
ATOM   2886  CG  GLN A 187      -1.082  16.105  -1.946  1.00 96.85           C  
ATOM   2887  HG2 GLN A 187      -1.922  15.423  -2.074  1.00 96.85           H  
ATOM   2888  HG3 GLN A 187      -0.189  15.508  -1.759  1.00 96.85           H  
ATOM   2889  CD  GLN A 187      -0.878  16.832  -3.260  1.00 96.85           C  
ATOM   2890  NE2 GLN A 187      -1.547  16.419  -4.315  1.00 96.85           N  
ATOM   2891 HE21 GLN A 187      -2.219  15.679  -4.169  1.00 96.85           H  
ATOM   2892 HE22 GLN A 187      -1.204  16.680  -5.228  1.00 96.85           H  
ATOM   2893  OE1 GLN A 187      -0.126  17.778  -3.400  1.00 96.85           O  
ATOM   2894  N   LEU A 188      -0.180  16.760   2.230  1.00 97.86           N  
ATOM   2895  H   LEU A 188       0.436  16.175   1.684  1.00 97.86           H  
ATOM   2896  CA  LEU A 188       0.381  17.394   3.426  1.00 97.86           C  
ATOM   2897  HA  LEU A 188      -0.315  18.158   3.772  1.00 97.86           H  
ATOM   2898  C   LEU A 188       1.740  18.057   3.120  1.00 97.86           C  
ATOM   2899  CB  LEU A 188       0.545  16.343   4.539  1.00 97.86           C  
ATOM   2900  HB2 LEU A 188       1.161  16.772   5.329  1.00 97.86           H  
ATOM   2901  HB3 LEU A 188       1.086  15.489   4.131  1.00 97.86           H  
ATOM   2902  O   LEU A 188       2.620  17.384   2.575  1.00 97.86           O  
ATOM   2903  CG  LEU A 188      -0.770  15.847   5.166  1.00 97.86           C  
ATOM   2904  HG  LEU A 188      -1.438  15.476   4.389  1.00 97.86           H  
ATOM   2905  CD1 LEU A 188      -0.465  14.706   6.133  1.00 97.86           C  
ATOM   2906 HD11 LEU A 188      -1.397  14.319   6.546  1.00 97.86           H  
ATOM   2907 HD12 LEU A 188       0.039  13.903   5.595  1.00 97.86           H  
ATOM   2908 HD13 LEU A 188       0.172  15.050   6.948  1.00 97.86           H  
ATOM   2909  CD2 LEU A 188      -1.470  16.945   5.965  1.00 97.86           C  
ATOM   2910 HD21 LEU A 188      -0.801  17.342   6.729  1.00 97.86           H  
ATOM   2911 HD22 LEU A 188      -2.342  16.522   6.465  1.00 97.86           H  
ATOM   2912 HD23 LEU A 188      -1.801  17.744   5.302  1.00 97.86           H  
ATOM   2913  N   PRO A 189       1.952  19.334   3.497  1.00 98.16           N  
ATOM   2914  CA  PRO A 189       3.229  20.024   3.327  1.00 98.16           C  
ATOM   2915  HA  PRO A 189       3.683  19.763   2.371  1.00 98.16           H  
ATOM   2916  C   PRO A 189       4.198  19.647   4.459  1.00 98.16           C  
ATOM   2917  CB  PRO A 189       2.862  21.511   3.316  1.00 98.16           C  
ATOM   2918  HB2 PRO A 189       3.684  22.141   3.654  1.00 98.16           H  
ATOM   2919  HB3 PRO A 189       2.555  21.796   2.309  1.00 98.16           H  
ATOM   2920  O   PRO A 189       4.228  20.269   5.518  1.00 98.16           O  
ATOM   2921  CG  PRO A 189       1.660  21.592   4.258  1.00 98.16           C  
ATOM   2922  HG2 PRO A 189       1.997  21.661   5.292  1.00 98.16           H  
ATOM   2923  HG3 PRO A 189       1.013  22.435   4.015  1.00 98.16           H  
ATOM   2924  CD  PRO A 189       0.954  20.255   4.031  1.00 98.16           C  
ATOM   2925  HD2 PRO A 189       0.154  20.385   3.302  1.00 98.16           H  
ATOM   2926  HD3 PRO A 189       0.550  19.886   4.973  1.00 98.16           H  
ATOM   2927  N   VAL A 190       5.006  18.610   4.257  1.00 98.65           N  
ATOM   2928  H   VAL A 190       5.022  18.186   3.340  1.00 98.65           H  
ATOM   2929  CA  VAL A 190       5.918  18.079   5.278  1.00 98.65           C  
ATOM   2930  HA  VAL A 190       5.348  17.954   6.200  1.00 98.65           H  
ATOM   2931  C   VAL A 190       7.048  19.069   5.570  1.00 98.65           C  
ATOM   2932  CB  VAL A 190       6.452  16.690   4.876  1.00 98.65           C  
ATOM   2933  HB  VAL A 190       7.047  16.765   3.965  1.00 98.65           H  
ATOM   2934  O   VAL A 190       7.746  19.522   4.660  1.00 98.65           O  
ATOM   2935  CG1 VAL A 190       7.338  16.109   5.977  1.00 98.65           C  
ATOM   2936 HG11 VAL A 190       7.589  15.074   5.747  1.00 98.65           H  
ATOM   2937 HG12 VAL A 190       8.264  16.677   6.055  1.00 98.65           H  
ATOM   2938 HG13 VAL A 190       6.807  16.143   6.929  1.00 98.65           H  
ATOM   2939  CG2 VAL A 190       5.296  15.711   4.641  1.00 98.65           C  
ATOM   2940 HG21 VAL A 190       5.686  14.709   4.460  1.00 98.65           H  
ATOM   2941 HG22 VAL A 190       4.638  15.693   5.510  1.00 98.65           H  
ATOM   2942 HG23 VAL A 190       4.724  16.019   3.765  1.00 98.65           H  
ATOM   2943  N   ARG A 191       7.249  19.397   6.853  1.00 98.71           N  
ATOM   2944  H   ARG A 191       6.587  19.031   7.522  1.00 98.71           H  
ATOM   2945  CA  ARG A 191       8.283  20.327   7.360  1.00 98.71           C  
ATOM   2946  HA  ARG A 191       8.791  20.793   6.516  1.00 98.71           H  
ATOM   2947  C   ARG A 191       9.398  19.644   8.152  1.00 98.71           C  
ATOM   2948  CB  ARG A 191       7.621  21.428   8.210  1.00 98.71           C  
ATOM   2949  HB2 ARG A 191       8.394  22.123   8.537  1.00 98.71           H  
ATOM   2950  HB3 ARG A 191       7.182  20.978   9.100  1.00 98.71           H  
ATOM   2951  O   ARG A 191      10.491  20.191   8.249  1.00 98.71           O  
ATOM   2952  CG  ARG A 191       6.529  22.232   7.487  1.00 98.71           C  
ATOM   2953  HG2 ARG A 191       6.219  23.056   8.130  1.00 98.71           H  
ATOM   2954  HG3 ARG A 191       5.660  21.598   7.311  1.00 98.71           H  
ATOM   2955  CD  ARG A 191       7.016  22.796   6.150  1.00 98.71           C  
ATOM   2956  HD2 ARG A 191       7.931  23.366   6.312  1.00 98.71           H  
ATOM   2957  HD3 ARG A 191       7.220  21.966   5.474  1.00 98.71           H  
ATOM   2958  NE  ARG A 191       6.001  23.671   5.557  1.00 98.71           N  
ATOM   2959  HE  ARG A 191       5.276  24.018   6.168  1.00 98.71           H  
ATOM   2960  NH1 ARG A 191       6.526  23.408   3.337  1.00 98.71           N  
ATOM   2961 HH11 ARG A 191       6.235  23.513   2.375  1.00 98.71           H  
ATOM   2962 HH12 ARG A 191       7.151  22.662   3.607  1.00 98.71           H  
ATOM   2963  NH2 ARG A 191       4.833  24.732   3.962  1.00 98.71           N  
ATOM   2964 HH21 ARG A 191       4.253  25.003   4.743  1.00 98.71           H  
ATOM   2965 HH22 ARG A 191       4.538  24.881   3.008  1.00 98.71           H  
ATOM   2966  CZ  ARG A 191       5.802  23.936   4.286  1.00 98.71           C  
ATOM   2967  N   GLY A 192       9.150  18.440   8.659  1.00 98.58           N  
ATOM   2968  H   GLY A 192       8.215  18.075   8.548  1.00 98.58           H  
ATOM   2969  CA  GLY A 192      10.152  17.531   9.222  1.00 98.58           C  
ATOM   2970  HA2 GLY A 192      11.139  17.760   8.823  1.00 98.58           H  
ATOM   2971  HA3 GLY A 192      10.180  17.628  10.307  1.00 98.58           H  
ATOM   2972  C   GLY A 192       9.786  16.091   8.870  1.00 98.58           C  
ATOM   2973  O   GLY A 192       8.601  15.792   8.755  1.00 98.58           O  
ATOM   2974  N   CYS A 193      10.776  15.231   8.645  1.00 98.41           N  
ATOM   2975  H   CYS A 193      11.729  15.504   8.839  1.00 98.41           H  
ATOM   2976  CA  CYS A 193      10.571  13.835   8.265  1.00 98.41           C  
ATOM   2977  HA  CYS A 193       9.641  13.463   8.695  1.00 98.41           H  
ATOM   2978  C   CYS A 193      11.731  12.999   8.809  1.00 98.41           C  
ATOM   2979  CB  CYS A 193      10.489  13.743   6.735  1.00 98.41           C  
ATOM   2980  HB2 CYS A 193       9.720  14.426   6.374  1.00 98.41           H  
ATOM   2981  HB3 CYS A 193      11.453  14.019   6.306  1.00 98.41           H  
ATOM   2982  O   CYS A 193      12.879  13.228   8.425  1.00 98.41           O  
ATOM   2983  SG  CYS A 193      10.071  12.052   6.222  1.00 98.41           S  
ATOM   2984  HG  CYS A 193      10.390  12.186   4.932  1.00 98.41           H  
ATOM   2985  N   ASP A 194      11.425  12.051   9.689  1.00 97.51           N  
ATOM   2986  H   ASP A 194      10.460  11.962   9.973  1.00 97.51           H  
ATOM   2987  CA  ASP A 194      12.400  11.247  10.419  1.00 97.51           C  
ATOM   2988  HA  ASP A 194      13.397  11.422  10.015  1.00 97.51           H  
ATOM   2989  C   ASP A 194      12.058   9.764  10.252  1.00 97.51           C  
ATOM   2990  CB  ASP A 194      12.426  11.675  11.893  1.00 97.51           C  
ATOM   2991  HB2 ASP A 194      13.124  11.037  12.435  1.00 97.51           H  
ATOM   2992  HB3 ASP A 194      11.436  11.542  12.330  1.00 97.51           H  
ATOM   2993  O   ASP A 194      11.035   9.277  10.749  1.00 97.51           O  
ATOM   2994  CG  ASP A 194      12.861  13.136  12.041  1.00 97.51           C  
ATOM   2995  OD1 ASP A 194      14.082  13.406  12.018  1.00 97.51           O  
ATOM   2996  OD2 ASP A 194      11.972  14.013  12.137  1.00 97.51           O  
ATOM   2997  N   LYS A 195      12.914   9.035   9.528  1.00 94.69           N  
ATOM   2998  H   LYS A 195      13.737   9.492   9.163  1.00 94.69           H  
ATOM   2999  CA  LYS A 195      12.743   7.598   9.286  1.00 94.69           C  
ATOM   3000  HA  LYS A 195      11.749   7.434   8.869  1.00 94.69           H  
ATOM   3001  C   LYS A 195      12.839   6.824  10.599  1.00 94.69           C  
ATOM   3002  CB  LYS A 195      13.782   7.106   8.269  1.00 94.69           C  
ATOM   3003  HB2 LYS A 195      13.754   7.752   7.392  1.00 94.69           H  
ATOM   3004  HB3 LYS A 195      14.780   7.157   8.703  1.00 94.69           H  
ATOM   3005  O   LYS A 195      13.843   6.928  11.301  1.00 94.69           O  
ATOM   3006  CG  LYS A 195      13.479   5.663   7.841  1.00 94.69           C  
ATOM   3007  HG2 LYS A 195      12.456   5.609   7.468  1.00 94.69           H  
ATOM   3008  HG3 LYS A 195      13.576   4.993   8.696  1.00 94.69           H  
ATOM   3009  CD  LYS A 195      14.438   5.207   6.740  1.00 94.69           C  
ATOM   3010  HD2 LYS A 195      15.457   5.184   7.125  1.00 94.69           H  
ATOM   3011  HD3 LYS A 195      14.379   5.908   5.907  1.00 94.69           H  
ATOM   3012  CE  LYS A 195      14.025   3.818   6.253  1.00 94.69           C  
ATOM   3013  HE2 LYS A 195      14.105   3.102   7.071  1.00 94.69           H  
ATOM   3014  HE3 LYS A 195      12.979   3.866   5.949  1.00 94.69           H  
ATOM   3015  NZ  LYS A 195      14.857   3.403   5.105  1.00 94.69           N  
ATOM   3016  HZ1 LYS A 195      14.829   4.097   4.371  1.00 94.69           H  
ATOM   3017  HZ2 LYS A 195      15.838   3.298   5.320  1.00 94.69           H  
ATOM   3018  HZ3 LYS A 195      14.529   2.577   4.624  1.00 94.69           H  
ATOM   3019  N   GLN A 196      11.813   6.033  10.898  1.00 89.79           N  
ATOM   3020  H   GLN A 196      11.053   5.976  10.236  1.00 89.79           H  
ATOM   3021  CA  GLN A 196      11.762   5.185  12.093  1.00 89.79           C  
ATOM   3022  HA  GLN A 196      12.465   5.561  12.836  1.00 89.79           H  
ATOM   3023  C   GLN A 196      12.181   3.744  11.774  1.00 89.79           C  
ATOM   3024  CB  GLN A 196      10.352   5.229  12.711  1.00 89.79           C  
ATOM   3025  HB2 GLN A 196      10.360   4.648  13.634  1.00 89.79           H  
ATOM   3026  HB3 GLN A 196       9.647   4.755  12.028  1.00 89.79           H  
ATOM   3027  O   GLN A 196      12.867   3.113  12.571  1.00 89.79           O  
ATOM   3028  CG  GLN A 196       9.830   6.641  13.018  1.00 89.79           C  
ATOM   3029  HG2 GLN A 196       8.831   6.563  13.447  1.00 89.79           H  
ATOM   3030  HG3 GLN A 196       9.744   7.209  12.091  1.00 89.79           H  
ATOM   3031  CD  GLN A 196      10.712   7.394  14.005  1.00 89.79           C  
ATOM   3032  NE2 GLN A 196      11.221   8.548  13.636  1.00 89.79           N  
ATOM   3033 HE21 GLN A 196      11.761   9.055  14.322  1.00 89.79           H  
ATOM   3034 HE22 GLN A 196      11.054   8.909  12.708  1.00 89.79           H  
ATOM   3035  OE1 GLN A 196      10.954   6.953  15.117  1.00 89.79           O  
ATOM   3036  N   ASP A 197      11.787   3.235  10.602  1.00 86.13           N  
ATOM   3037  H   ASP A 197      11.261   3.826   9.974  1.00 86.13           H  
ATOM   3038  CA  ASP A 197      12.118   1.896  10.096  1.00 86.13           C  
ATOM   3039  HA  ASP A 197      13.167   1.681  10.301  1.00 86.13           H  
ATOM   3040  C   ASP A 197      11.894   1.861   8.563  1.00 86.13           C  
ATOM   3041  CB  ASP A 197      11.248   0.860  10.842  1.00 86.13           C  
ATOM   3042  HB2 ASP A 197      10.237   0.922  10.440  1.00 86.13           H  
ATOM   3043  HB3 ASP A 197      11.195   1.126  11.898  1.00 86.13           H  
ATOM   3044  O   ASP A 197      11.520   2.871   7.958  1.00 86.13           O  
ATOM   3045  CG  ASP A 197      11.744  -0.595  10.773  1.00 86.13           C  
ATOM   3046  OD1 ASP A 197      12.732  -0.855  10.049  1.00 86.13           O  
ATOM   3047  OD2 ASP A 197      11.099  -1.454  11.418  1.00 86.13           O  
ATOM   3048  N   VAL A 198      12.110   0.723   7.902  1.00 87.12           N  
ATOM   3049  H   VAL A 198      12.409  -0.072   8.448  1.00 87.12           H  
ATOM   3050  CA  VAL A 198      11.805   0.518   6.475  1.00 87.12           C  
ATOM   3051  HA  VAL A 198      12.395   1.221   5.888  1.00 87.12           H  
ATOM   3052  C   VAL A 198      10.324   0.794   6.208  1.00 87.12           C  
ATOM   3053  CB  VAL A 198      12.185  -0.905   6.020  1.00 87.12           C  
ATOM   3054  HB  VAL A 198      11.652  -1.638   6.627  1.00 87.12           H  
ATOM   3055  O   VAL A 198       9.444   0.060   6.652  1.00 87.12           O  
ATOM   3056  CG1 VAL A 198      11.824  -1.128   4.547  1.00 87.12           C  
ATOM   3057 HG11 VAL A 198      10.743  -1.114   4.405  1.00 87.12           H  
ATOM   3058 HG12 VAL A 198      12.282  -0.360   3.924  1.00 87.12           H  
ATOM   3059 HG13 VAL A 198      12.190  -2.099   4.214  1.00 87.12           H  
ATOM   3060  CG2 VAL A 198      13.693  -1.139   6.182  1.00 87.12           C  
ATOM   3061 HG21 VAL A 198      14.252  -0.415   5.588  1.00 87.12           H  
ATOM   3062 HG22 VAL A 198      13.978  -1.058   7.231  1.00 87.12           H  
ATOM   3063 HG23 VAL A 198      13.944  -2.142   5.837  1.00 87.12           H  
ATOM   3064  N   GLY A 199      10.037   1.877   5.487  1.00 90.27           N  
ATOM   3065  H   GLY A 199      10.798   2.457   5.163  1.00 90.27           H  
ATOM   3066  CA  GLY A 199       8.669   2.291   5.190  1.00 90.27           C  
ATOM   3067  HA2 GLY A 199       8.105   1.424   4.847  1.00 90.27           H  
ATOM   3068  HA3 GLY A 199       8.690   3.014   4.374  1.00 90.27           H  
ATOM   3069  C   GLY A 199       7.893   2.920   6.357  1.00 90.27           C  
ATOM   3070  O   GLY A 199       6.712   3.177   6.155  1.00 90.27           O  
ATOM   3071  N   ILE A 200       8.492   3.203   7.529  1.00 91.28           N  
ATOM   3072  H   ILE A 200       9.475   2.994   7.628  1.00 91.28           H  
ATOM   3073  CA  ILE A 200       7.865   4.062   8.563  1.00 91.28           C  
ATOM   3074  HA  ILE A 200       6.838   4.269   8.260  1.00 91.28           H  
ATOM   3075  C   ILE A 200       8.612   5.385   8.693  1.00 91.28           C  
ATOM   3076  CB  ILE A 200       7.799   3.487   9.995  1.00 91.28           C  
ATOM   3077  HB  ILE A 200       8.786   3.632  10.435  1.00 91.28           H  
ATOM   3078  O   ILE A 200       9.829   5.407   8.900  1.00 91.28           O  
ATOM   3079  CG1 ILE A 200       7.517   1.995  10.130  1.00 91.28           C  
ATOM   3080 HG12 ILE A 200       6.515   1.765   9.766  1.00 91.28           H  
ATOM   3081 HG13 ILE A 200       8.255   1.463   9.529  1.00 91.28           H  
ATOM   3082  CG2 ILE A 200       6.760   4.281  10.826  1.00 91.28           C  
ATOM   3083 HG21 ILE A 200       6.992   5.346  10.848  1.00 91.28           H  
ATOM   3084 HG22 ILE A 200       6.744   3.957  11.867  1.00 91.28           H  
ATOM   3085 HG23 ILE A 200       5.764   4.145  10.403  1.00 91.28           H  
ATOM   3086  CD1 ILE A 200       7.676   1.576  11.612  1.00 91.28           C  
ATOM   3087 HD11 ILE A 200       6.724   1.674  12.133  1.00 91.28           H  
ATOM   3088 HD12 ILE A 200       8.421   2.195  12.112  1.00 91.28           H  
ATOM   3089 HD13 ILE A 200       8.033   0.551  11.712  1.00 91.28           H  
ATOM   3090  N   TYR A 201       7.860   6.479   8.721  1.00 94.30           N  
ATOM   3091  H   TYR A 201       6.869   6.385   8.551  1.00 94.30           H  
ATOM   3092  CA  TYR A 201       8.372   7.812   9.009  1.00 94.30           C  
ATOM   3093  HA  TYR A 201       9.378   7.734   9.420  1.00 94.30           H  
ATOM   3094  C   TYR A 201       7.503   8.506  10.056  1.00 94.30           C  
ATOM   3095  CB  TYR A 201       8.468   8.617   7.706  1.00 94.30           C  
ATOM   3096  HB2 TYR A 201       7.469   8.748   7.291  1.00 94.30           H  
ATOM   3097  HB3 TYR A 201       8.863   9.607   7.934  1.00 94.30           H  
ATOM   3098  O   TYR A 201       6.279   8.371  10.058  1.00 94.30           O  
ATOM   3099  CG  TYR A 201       9.354   7.952   6.665  1.00 94.30           C  
ATOM   3100  CD1 TYR A 201      10.683   8.380   6.484  1.00 94.30           C  
ATOM   3101  HD1 TYR A 201      11.064   9.217   7.051  1.00 94.30           H  
ATOM   3102  CD2 TYR A 201       8.851   6.876   5.904  1.00 94.30           C  
ATOM   3103  HD2 TYR A 201       7.826   6.562   6.034  1.00 94.30           H  
ATOM   3104  CE1 TYR A 201      11.516   7.709   5.568  1.00 94.30           C  
ATOM   3105  HE1 TYR A 201      12.535   8.027   5.405  1.00 94.30           H  
ATOM   3106  CE2 TYR A 201       9.687   6.185   5.012  1.00 94.30           C  
ATOM   3107  HE2 TYR A 201       9.310   5.344   4.449  1.00 94.30           H  
ATOM   3108  OH  TYR A 201      11.823   5.940   3.989  1.00 94.30           O  
ATOM   3109  HH  TYR A 201      11.361   5.288   3.457  1.00 94.30           H  
ATOM   3110  CZ  TYR A 201      11.022   6.598   4.854  1.00 94.30           C  
ATOM   3111  N   ALA A 202       8.142   9.273  10.932  1.00 95.92           N  
ATOM   3112  H   ALA A 202       9.147   9.343  10.859  1.00 95.92           H  
ATOM   3113  CA  ALA A 202       7.482  10.315  11.702  1.00 95.92           C  
ATOM   3114  HA  ALA A 202       6.432  10.059  11.842  1.00 95.92           H  
ATOM   3115  C   ALA A 202       7.577  11.623  10.900  1.00 95.92           C  
ATOM   3116  CB  ALA A 202       8.136  10.395  13.083  1.00 95.92           C  
ATOM   3117  HB1 ALA A 202       8.090   9.424  13.576  1.00 95.92           H  
ATOM   3118  HB2 ALA A 202       9.176  10.707  12.991  1.00 95.92           H  
ATOM   3119  HB3 ALA A 202       7.607  11.122  13.699  1.00 95.92           H  
ATOM   3120  O   ALA A 202       8.633  11.912  10.332  1.00 95.92           O  
ATOM   3121  N   ILE A 203       6.491  12.394  10.802  1.00 97.90           N  
ATOM   3122  H   ILE A 203       5.648  12.098  11.272  1.00 97.90           H  
ATOM   3123  CA  ILE A 203       6.474  13.666  10.063  1.00 97.90           C  
ATOM   3124  HA  ILE A 203       7.509  13.926   9.841  1.00 97.90           H  
ATOM   3125  C   ILE A 203       5.930  14.821  10.896  1.00 97.90           C  
ATOM   3126  CB  ILE A 203       5.743  13.580   8.704  1.00 97.90           C  
ATOM   3127  HB  ILE A 203       5.893  14.541   8.212  1.00 97.90           H  
ATOM   3128  O   ILE A 203       5.000  14.662  11.681  1.00 97.90           O  
ATOM   3129  CG1 ILE A 203       4.215  13.390   8.847  1.00 97.90           C  
ATOM   3130 HG12 ILE A 203       3.809  14.120   9.547  1.00 97.90           H  
ATOM   3131 HG13 ILE A 203       4.009  12.400   9.255  1.00 97.90           H  
ATOM   3132  CG2 ILE A 203       6.401  12.515   7.807  1.00 97.90           C  
ATOM   3133 HG21 ILE A 203       7.479  12.678   7.777  1.00 97.90           H  
ATOM   3134 HG22 ILE A 203       6.021  12.577   6.787  1.00 97.90           H  
ATOM   3135 HG23 ILE A 203       6.213  11.517   8.202  1.00 97.90           H  
ATOM   3136  CD1 ILE A 203       3.451  13.598   7.533  1.00 97.90           C  
ATOM   3137 HD11 ILE A 203       3.586  14.624   7.190  1.00 97.90           H  
ATOM   3138 HD12 ILE A 203       3.812  12.916   6.763  1.00 97.90           H  
ATOM   3139 HD13 ILE A 203       2.388  13.421   7.698  1.00 97.90           H  
ATOM   3140  N   ARG A 204       6.449  16.021  10.637  1.00 98.73           N  
ATOM   3141  H   ARG A 204       7.199  16.051   9.961  1.00 98.73           H  
ATOM   3142  CA  ARG A 204       5.968  17.282  11.213  1.00 98.73           C  
ATOM   3143  HA  ARG A 204       5.241  17.062  11.994  1.00 98.73           H  
ATOM   3144  C   ARG A 204       5.258  18.103  10.150  1.00 98.73           C  
ATOM   3145  CB  ARG A 204       7.139  18.034  11.867  1.00 98.73           C  
ATOM   3146  HB2 ARG A 204       6.856  19.069  12.058  1.00 98.73           H  
ATOM   3147  HB3 ARG A 204       8.004  18.019  11.204  1.00 98.73           H  
ATOM   3148  O   ARG A 204       5.860  18.440   9.129  1.00 98.73           O  
ATOM   3149  CG  ARG A 204       7.482  17.361  13.200  1.00 98.73           C  
ATOM   3150  HG2 ARG A 204       6.694  17.596  13.916  1.00 98.73           H  
ATOM   3151  HG3 ARG A 204       7.492  16.281  13.055  1.00 98.73           H  
ATOM   3152  CD  ARG A 204       8.823  17.804  13.797  1.00 98.73           C  
ATOM   3153  HD2 ARG A 204       8.953  18.874  13.636  1.00 98.73           H  
ATOM   3154  HD3 ARG A 204       8.776  17.620  14.871  1.00 98.73           H  
ATOM   3155  NE  ARG A 204       9.951  17.013  13.262  1.00 98.73           N  
ATOM   3156  HE  ARG A 204       9.822  16.015  13.354  1.00 98.73           H  
ATOM   3157  NH1 ARG A 204      11.490  18.697  13.039  1.00 98.73           N  
ATOM   3158 HH11 ARG A 204      10.804  19.325  13.432  1.00 98.73           H  
ATOM   3159 HH12 ARG A 204      12.426  18.986  12.793  1.00 98.73           H  
ATOM   3160  NH2 ARG A 204      12.076  16.632  12.513  1.00 98.73           N  
ATOM   3161 HH21 ARG A 204      13.040  16.889  12.358  1.00 98.73           H  
ATOM   3162 HH22 ARG A 204      11.876  15.643  12.468  1.00 98.73           H  
ATOM   3163  CZ  ARG A 204      11.159  17.438  12.945  1.00 98.73           C  
ATOM   3164  N   VAL A 205       3.994  18.434  10.413  1.00 98.40           N  
ATOM   3165  H   VAL A 205       3.588  18.080  11.268  1.00 98.40           H  
ATOM   3166  CA  VAL A 205       3.136  19.263   9.550  1.00 98.40           C  
ATOM   3167  HA  VAL A 205       3.757  19.791   8.827  1.00 98.40           H  
ATOM   3168  C   VAL A 205       2.427  20.310  10.424  1.00 98.40           C  
ATOM   3169  CB  VAL A 205       2.131  18.408   8.741  1.00 98.40           C  
ATOM   3170  HB  VAL A 205       1.351  18.019   9.396  1.00 98.40           H  
ATOM   3171  O   VAL A 205       1.250  20.140  10.745  1.00 98.40           O  
ATOM   3172  CG1 VAL A 205       1.497  19.283   7.651  1.00 98.40           C  
ATOM   3173 HG11 VAL A 205       0.853  18.682   7.009  1.00 98.40           H  
ATOM   3174 HG12 VAL A 205       0.900  20.077   8.100  1.00 98.40           H  
ATOM   3175 HG13 VAL A 205       2.274  19.740   7.039  1.00 98.40           H  
ATOM   3176  CG2 VAL A 205       2.780  17.204   8.049  1.00 98.40           C  
ATOM   3177 HG21 VAL A 205       2.025  16.653   7.489  1.00 98.40           H  
ATOM   3178 HG22 VAL A 205       3.204  16.525   8.789  1.00 98.40           H  
ATOM   3179 HG23 VAL A 205       3.562  17.543   7.369  1.00 98.40           H  
ATOM   3180  N   PRO A 206       3.132  21.360  10.888  1.00 98.42           N  
ATOM   3181  CA  PRO A 206       2.559  22.335  11.816  1.00 98.42           C  
ATOM   3182  HA  PRO A 206       2.265  21.831  12.736  1.00 98.42           H  
ATOM   3183  C   PRO A 206       1.310  23.017  11.244  1.00 98.42           C  
ATOM   3184  CB  PRO A 206       3.685  23.324  12.135  1.00 98.42           C  
ATOM   3185  HB2 PRO A 206       3.318  24.345  12.240  1.00 98.42           H  
ATOM   3186  HB3 PRO A 206       4.189  23.010  13.049  1.00 98.42           H  
ATOM   3187  O   PRO A 206       0.338  23.184  11.972  1.00 98.42           O  
ATOM   3188  CG  PRO A 206       4.648  23.189  10.956  1.00 98.42           C  
ATOM   3189  HG2 PRO A 206       5.675  23.417  11.244  1.00 98.42           H  
ATOM   3190  HG3 PRO A 206       4.328  23.850  10.151  1.00 98.42           H  
ATOM   3191  CD  PRO A 206       4.491  21.729  10.532  1.00 98.42           C  
ATOM   3192  HD2 PRO A 206       5.195  21.104  11.082  1.00 98.42           H  
ATOM   3193  HD3 PRO A 206       4.657  21.639   9.458  1.00 98.42           H  
ATOM   3194  N   GLU A 207       1.264  23.284   9.935  1.00 97.72           N  
ATOM   3195  H   GLU A 207       2.094  23.146   9.376  1.00 97.72           H  
ATOM   3196  CA  GLU A 207       0.100  23.894   9.278  1.00 97.72           C  
ATOM   3197  HA  GLU A 207      -0.121  24.843   9.768  1.00 97.72           H  
ATOM   3198  C   GLU A 207      -1.175  23.030   9.360  1.00 97.72           C  
ATOM   3199  CB  GLU A 207       0.430  24.171   7.801  1.00 97.72           C  
ATOM   3200  HB2 GLU A 207       0.609  23.231   7.280  1.00 97.72           H  
ATOM   3201  HB3 GLU A 207      -0.449  24.633   7.350  1.00 97.72           H  
ATOM   3202  O   GLU A 207      -2.283  23.565   9.379  1.00 97.72           O  
ATOM   3203  CG  GLU A 207       1.620  25.120   7.576  1.00 97.72           C  
ATOM   3204  HG2 GLU A 207       1.375  25.753   6.723  1.00 97.72           H  
ATOM   3205  HG3 GLU A 207       1.741  25.777   8.438  1.00 97.72           H  
ATOM   3206  CD  GLU A 207       2.946  24.404   7.277  1.00 97.72           C  
ATOM   3207  OE1 GLU A 207       3.688  24.903   6.394  1.00 97.72           O  
ATOM   3208  OE2 GLU A 207       3.248  23.352   7.884  1.00 97.72           O  
ATOM   3209  N   LEU A 208      -1.040  21.697   9.438  1.00 97.83           N  
ATOM   3210  H   LEU A 208      -0.106  21.323   9.519  1.00 97.83           H  
ATOM   3211  CA  LEU A 208      -2.176  20.798   9.679  1.00 97.83           C  
ATOM   3212  HA  LEU A 208      -2.993  21.080   9.016  1.00 97.83           H  
ATOM   3213  C   LEU A 208      -2.674  20.940  11.121  1.00 97.83           C  
ATOM   3214  CB  LEU A 208      -1.766  19.338   9.386  1.00 97.83           C  
ATOM   3215  HB2 LEU A 208      -0.889  19.101   9.989  1.00 97.83           H  
ATOM   3216  HB3 LEU A 208      -1.490  19.248   8.336  1.00 97.83           H  
ATOM   3217  O   LEU A 208      -3.879  21.021  11.348  1.00 97.83           O  
ATOM   3218  CG  LEU A 208      -2.853  18.294   9.720  1.00 97.83           C  
ATOM   3219  HG  LEU A 208      -3.241  18.459  10.725  1.00 97.83           H  
ATOM   3220  CD1 LEU A 208      -4.016  18.347   8.732  1.00 97.83           C  
ATOM   3221 HD11 LEU A 208      -4.499  19.323   8.788  1.00 97.83           H  
ATOM   3222 HD12 LEU A 208      -4.740  17.575   8.988  1.00 97.83           H  
ATOM   3223 HD13 LEU A 208      -3.651  18.174   7.719  1.00 97.83           H  
ATOM   3224  CD2 LEU A 208      -2.259  16.887   9.705  1.00 97.83           C  
ATOM   3225 HD21 LEU A 208      -1.485  16.820  10.469  1.00 97.83           H  
ATOM   3226 HD22 LEU A 208      -3.035  16.156   9.933  1.00 97.83           H  
ATOM   3227 HD23 LEU A 208      -1.822  16.661   8.733  1.00 97.83           H  
ATOM   3228  N   LEU A 209      -1.753  20.951  12.090  1.00 97.49           N  
ATOM   3229  H   LEU A 209      -0.780  20.957  11.820  1.00 97.49           H  
ATOM   3230  CA  LEU A 209      -2.083  21.033  13.514  1.00 97.49           C  
ATOM   3231  HA  LEU A 209      -2.818  20.263  13.748  1.00 97.49           H  
ATOM   3232  C   LEU A 209      -2.736  22.380  13.852  1.00 97.49           C  
ATOM   3233  CB  LEU A 209      -0.819  20.789  14.359  1.00 97.49           C  
ATOM   3234  HB2 LEU A 209      -0.101  21.580  14.142  1.00 97.49           H  
ATOM   3235  HB3 LEU A 209      -1.091  20.872  15.411  1.00 97.49           H  
ATOM   3236  O   LEU A 209      -3.744  22.404  14.555  1.00 97.49           O  
ATOM   3237  CG  LEU A 209      -0.130  19.428  14.138  1.00 97.49           C  
ATOM   3238  HG  LEU A 209       0.172  19.337  13.094  1.00 97.49           H  
ATOM   3239  CD1 LEU A 209       1.125  19.351  15.003  1.00 97.49           C  
ATOM   3240 HD11 LEU A 209       1.646  18.413  14.810  1.00 97.49           H  
ATOM   3241 HD12 LEU A 209       1.795  20.177  14.765  1.00 97.49           H  
ATOM   3242 HD13 LEU A 209       0.859  19.392  16.059  1.00 97.49           H  
ATOM   3243  CD2 LEU A 209      -1.027  18.237  14.490  1.00 97.49           C  
ATOM   3244 HD21 LEU A 209      -1.356  18.318  15.526  1.00 97.49           H  
ATOM   3245 HD22 LEU A 209      -0.460  17.314  14.370  1.00 97.49           H  
ATOM   3246 HD23 LEU A 209      -1.890  18.205  13.826  1.00 97.49           H  
ATOM   3247  N   GLU A 210      -2.227  23.475  13.282  1.00 97.33           N  
ATOM   3248  H   GLU A 210      -1.379  23.379  12.742  1.00 97.33           H  
ATOM   3249  CA  GLU A 210      -2.841  24.807  13.338  1.00 97.33           C  
ATOM   3250  HA  GLU A 210      -2.898  25.135  14.376  1.00 97.33           H  
ATOM   3251  C   GLU A 210      -4.281  24.756  12.801  1.00 97.33           C  
ATOM   3252  CB  GLU A 210      -1.971  25.812  12.555  1.00 97.33           C  
ATOM   3253  HB2 GLU A 210      -1.744  25.392  11.576  1.00 97.33           H  
ATOM   3254  HB3 GLU A 210      -2.534  26.735  12.416  1.00 97.33           H  
ATOM   3255  O   GLU A 210      -5.225  25.016  13.552  1.00 97.33           O  
ATOM   3256  CG  GLU A 210      -0.660  26.147  13.297  1.00 97.33           C  
ATOM   3257  HG2 GLU A 210      -0.176  25.220  13.605  1.00 97.33           H  
ATOM   3258  HG3 GLU A 210      -0.914  26.692  14.206  1.00 97.33           H  
ATOM   3259  CD  GLU A 210       0.352  26.974  12.479  1.00 97.33           C  
ATOM   3260  OE1 GLU A 210       1.441  27.252  13.037  1.00 97.33           O  
ATOM   3261  OE2 GLU A 210       0.065  27.321  11.310  1.00 97.33           O  
ATOM   3262  N   ALA A 211      -4.472  24.283  11.562  1.00 96.39           N  
ATOM   3263  H   ALA A 211      -3.660  24.059  11.005  1.00 96.39           H  
ATOM   3264  CA  ALA A 211      -5.787  24.176  10.922  1.00 96.39           C  
ATOM   3265  HA  ALA A 211      -6.237  25.169  10.909  1.00 96.39           H  
ATOM   3266  C   ALA A 211      -6.777  23.240  11.644  1.00 96.39           C  
ATOM   3267  CB  ALA A 211      -5.571  23.720   9.474  1.00 96.39           C  
ATOM   3268  HB1 ALA A 211      -6.530  23.679   8.957  1.00 96.39           H  
ATOM   3269  HB2 ALA A 211      -4.920  24.428   8.963  1.00 96.39           H  
ATOM   3270  HB3 ALA A 211      -5.107  22.734   9.460  1.00 96.39           H  
ATOM   3271  O   ALA A 211      -7.986  23.375  11.469  1.00 96.39           O  
ATOM   3272  N   MET A 212      -6.305  22.287  12.455  1.00 96.16           N  
ATOM   3273  H   MET A 212      -5.303  22.174  12.512  1.00 96.16           H  
ATOM   3274  CA  MET A 212      -7.161  21.451  13.310  1.00 96.16           C  
ATOM   3275  HA  MET A 212      -8.039  21.147  12.741  1.00 96.16           H  
ATOM   3276  C   MET A 212      -7.678  22.189  14.554  1.00 96.16           C  
ATOM   3277  CB  MET A 212      -6.400  20.188  13.738  1.00 96.16           C  
ATOM   3278  HB2 MET A 212      -5.408  20.457  14.101  1.00 96.16           H  
ATOM   3279  HB3 MET A 212      -6.943  19.711  14.554  1.00 96.16           H  
ATOM   3280  O   MET A 212      -8.670  21.746  15.138  1.00 96.16           O  
ATOM   3281  CG  MET A 212      -6.271  19.177  12.597  1.00 96.16           C  
ATOM   3282  HG2 MET A 212      -5.826  19.669  11.731  1.00 96.16           H  
ATOM   3283  HG3 MET A 212      -7.270  18.851  12.309  1.00 96.16           H  
ATOM   3284  SD  MET A 212      -5.268  17.719  12.995  1.00 96.16           S  
ATOM   3285  CE  MET A 212      -6.359  16.875  14.167  1.00 96.16           C  
ATOM   3286  HE1 MET A 212      -7.304  16.635  13.679  1.00 96.16           H  
ATOM   3287  HE2 MET A 212      -6.538  17.518  15.029  1.00 96.16           H  
ATOM   3288  HE3 MET A 212      -5.884  15.956  14.509  1.00 96.16           H  
ATOM   3289  N   THR A 213      -7.018  23.274  14.970  1.00 91.46           N  
ATOM   3290  H   THR A 213      -6.234  23.584  14.413  1.00 91.46           H  
ATOM   3291  CA  THR A 213      -7.311  24.017  16.210  1.00 91.46           C  
ATOM   3292  HA  THR A 213      -7.986  23.413  16.816  1.00 91.46           H  
ATOM   3293  C   THR A 213      -8.049  25.344  16.015  1.00 91.46           C  
ATOM   3294  CB  THR A 213      -6.049  24.231  17.061  1.00 91.46           C  
ATOM   3295  HB  THR A 213      -6.324  24.816  17.939  1.00 91.46           H  
ATOM   3296  O   THR A 213      -8.661  25.807  16.977  1.00 91.46           O  
ATOM   3297  CG2 THR A 213      -5.468  22.907  17.562  1.00 91.46           C  
ATOM   3298 HG21 THR A 213      -4.588  23.110  18.172  1.00 91.46           H  
ATOM   3299 HG22 THR A 213      -5.177  22.278  16.721  1.00 91.46           H  
ATOM   3300 HG23 THR A 213      -6.212  22.386  18.166  1.00 91.46           H  
ATOM   3301  OG1 THR A 213      -5.024  24.925  16.388  1.00 91.46           O  
ATOM   3302  HG1 THR A 213      -5.152  24.861  15.439  1.00 91.46           H  
ATOM   3303  N   GLU A 214      -8.049  25.910  14.801  1.00 84.99           N  
ATOM   3304  H   GLU A 214      -7.470  25.495  14.085  1.00 84.99           H  
ATOM   3305  CA  GLU A 214      -8.876  27.067  14.389  1.00 84.99           C  
ATOM   3306  HA  GLU A 214      -8.849  27.829  15.168  1.00 84.99           H  
ATOM   3307  C   GLU A 214     -10.358  26.699  14.202  1.00 84.99           C  
ATOM   3308  CB  GLU A 214      -8.328  27.673  13.078  1.00 84.99           C  
ATOM   3309  HB2 GLU A 214      -8.332  26.903  12.307  1.00 84.99           H  
ATOM   3310  HB3 GLU A 214      -9.011  28.464  12.768  1.00 84.99           H  
ATOM   3311  O   GLU A 214     -11.218  27.124  15.002  1.00 84.99           O  
ATOM   3312  CG  GLU A 214      -6.914  28.279  13.158  1.00 84.99           C  
ATOM   3313  HG2 GLU A 214      -6.195  27.488  13.373  1.00 84.99           H  
ATOM   3314  HG3 GLU A 214      -6.894  28.983  13.991  1.00 84.99           H  
ATOM   3315  CD  GLU A 214      -6.494  29.013  11.861  1.00 84.99           C  
ATOM   3316  OE1 GLU A 214      -5.590  29.876  11.952  1.00 84.99           O  
ATOM   3317  OE2 GLU A 214      -7.095  28.764  10.785  1.00 84.99           O  
ATOM   3318  OXT GLU A 214     -10.675  25.923  13.274  1.00 84.99           O  
TER    3319      GLU A 214                                                       
ATOM   3319  N   ILE B   1       4.074   0.873  17.574  1.00 21.05           N  
ATOM   3320  H   ILE B   1       3.528   1.348  18.278  1.00 21.05           H  
ATOM   3321  H2  ILE B   1       4.115  -0.119  17.762  1.00 21.05           H  
ATOM   3322  H3  ILE B   1       5.020   1.226  17.584  1.00 21.05           H  
ATOM   3323  CA  ILE B   1       3.522   1.109  16.224  1.00 21.05           C  
ATOM   3324  HA  ILE B   1       2.538   0.652  16.126  1.00 21.05           H  
ATOM   3325  C   ILE B   1       4.487   0.381  15.315  1.00 21.05           C  
ATOM   3326  CB  ILE B   1       3.406   2.619  15.899  1.00 21.05           C  
ATOM   3327  HB  ILE B   1       4.401   3.061  15.933  1.00 21.05           H  
ATOM   3328  O   ILE B   1       5.619   0.818  15.192  1.00 21.05           O  
ATOM   3329  CG1 ILE B   1       2.519   3.323  16.957  1.00 21.05           C  
ATOM   3330 HG12 ILE B   1       1.488   2.985  16.855  1.00 21.05           H  
ATOM   3331 HG13 ILE B   1       2.859   3.071  17.962  1.00 21.05           H  
ATOM   3332  CG2 ILE B   1       2.825   2.845  14.494  1.00 21.05           C  
ATOM   3333 HG21 ILE B   1       1.777   2.552  14.438  1.00 21.05           H  
ATOM   3334 HG22 ILE B   1       2.891   3.899  14.222  1.00 21.05           H  
ATOM   3335 HG23 ILE B   1       3.393   2.298  13.741  1.00 21.05           H  
ATOM   3336  CD1 ILE B   1       2.553   4.853  16.869  1.00 21.05           C  
ATOM   3337 HD11 ILE B   1       1.993   5.278  17.702  1.00 21.05           H  
ATOM   3338 HD12 ILE B   1       3.582   5.209  16.916  1.00 21.05           H  
ATOM   3339 HD13 ILE B   1       2.096   5.193  15.940  1.00 21.05           H  
ATOM   3340  N   THR B   2       4.126  -0.834  14.927  1.00 23.66           N  
ATOM   3341  H   THR B   2       3.189  -1.177  15.084  1.00 23.66           H  
ATOM   3342  CA  THR B   2       4.950  -1.738  14.112  1.00 23.66           C  
ATOM   3343  HA  THR B   2       5.970  -1.720  14.496  1.00 23.66           H  
ATOM   3344  C   THR B   2       5.083  -1.187  12.657  1.00 23.66           C  
ATOM   3345  CB  THR B   2       4.399  -3.174  14.333  1.00 23.66           C  
ATOM   3346  HB  THR B   2       4.422  -3.730  13.396  1.00 23.66           H  
ATOM   3347  O   THR B   2       4.613  -0.072  12.432  1.00 23.66           O  
ATOM   3348  CG2 THR B   2       5.211  -3.885  15.417  1.00 23.66           C  
ATOM   3349 HG21 THR B   2       5.161  -3.337  16.358  1.00 23.66           H  
ATOM   3350 HG22 THR B   2       6.253  -3.953  15.103  1.00 23.66           H  
ATOM   3351 HG23 THR B   2       4.840  -4.899  15.565  1.00 23.66           H  
ATOM   3352  OG1 THR B   2       3.107  -3.215  14.931  1.00 23.66           O  
ATOM   3353  HG1 THR B   2       2.885  -4.144  15.019  1.00 23.66           H  
ATOM   3354  N   THR B   3       5.787  -1.847  11.713  1.00 26.94           N  
ATOM   3355  H   THR B   3       6.197  -2.739  11.950  1.00 26.94           H  
ATOM   3356  CA  THR B   3       6.210  -1.281  10.382  1.00 26.94           C  
ATOM   3357  HA  THR B   3       6.614  -0.288  10.575  1.00 26.94           H  
ATOM   3358  C   THR B   3       5.039  -0.970   9.414  1.00 26.94           C  
ATOM   3359  CB  THR B   3       7.354  -2.123   9.764  1.00 26.94           C  
ATOM   3360  HB  THR B   3       6.997  -2.617   8.860  1.00 26.94           H  
ATOM   3361  O   THR B   3       3.932  -0.906   9.911  1.00 26.94           O  
ATOM   3362  CG2 THR B   3       8.577  -1.315   9.398  1.00 26.94           C  
ATOM   3363 HG21 THR B   3       9.336  -1.948   8.939  1.00 26.94           H  
ATOM   3364 HG22 THR B   3       8.983  -0.857  10.300  1.00 26.94           H  
ATOM   3365 HG23 THR B   3       8.310  -0.526   8.694  1.00 26.94           H  
ATOM   3366  OG1 THR B   3       7.890  -3.081  10.653  1.00 26.94           O  
ATOM   3367  HG1 THR B   3       8.738  -2.730  10.935  1.00 26.94           H  
ATOM   3368  N   PRO B   4       5.105  -0.863   8.059  1.00 27.48           N  
ATOM   3369  CA  PRO B   4       3.884  -1.141   7.271  1.00 27.48           C  
ATOM   3370  HA  PRO B   4       3.124  -0.417   7.562  1.00 27.48           H  
ATOM   3371  C   PRO B   4       3.325  -2.535   7.608  1.00 27.48           C  
ATOM   3372  CB  PRO B   4       4.210  -0.880   5.802  1.00 27.48           C  
ATOM   3373  HB2 PRO B   4       3.398  -0.347   5.308  1.00 27.48           H  
ATOM   3374  HB3 PRO B   4       4.396  -1.813   5.268  1.00 27.48           H  
ATOM   3375  O   PRO B   4       2.124  -2.751   7.782  1.00 27.48           O  
ATOM   3376  CG  PRO B   4       5.473  -0.016   5.873  1.00 27.48           C  
ATOM   3377  HG2 PRO B   4       5.177   1.030   5.944  1.00 27.48           H  
ATOM   3378  HG3 PRO B   4       6.115  -0.167   5.005  1.00 27.48           H  
ATOM   3379  CD  PRO B   4       6.171  -0.434   7.172  1.00 27.48           C  
ATOM   3380  HD2 PRO B   4       6.710   0.419   7.584  1.00 27.48           H  
ATOM   3381  HD3 PRO B   4       6.849  -1.263   6.969  1.00 27.48           H  
ATOM   3382  N   LYS B   5       4.273  -3.400   7.971  1.00 30.24           N  
ATOM   3383  H   LYS B   5       5.202  -3.122   7.688  1.00 30.24           H  
ATOM   3384  CA  LYS B   5       4.194  -4.542   8.880  1.00 30.24           C  
ATOM   3385  HA  LYS B   5       3.730  -5.342   8.302  1.00 30.24           H  
ATOM   3386  C   LYS B   5       3.380  -4.375  10.187  1.00 30.24           C  
ATOM   3387  CB  LYS B   5       5.642  -4.959   9.217  1.00 30.24           C  
ATOM   3388  HB2 LYS B   5       5.894  -4.574  10.206  1.00 30.24           H  
ATOM   3389  HB3 LYS B   5       6.293  -4.479   8.486  1.00 30.24           H  
ATOM   3390  O   LYS B   5       3.197  -5.385  10.819  1.00 30.24           O  
ATOM   3391  CG  LYS B   5       6.022  -6.448   9.176  1.00 30.24           C  
ATOM   3392  HG2 LYS B   5       5.558  -6.987  10.002  1.00 30.24           H  
ATOM   3393  HG3 LYS B   5       5.685  -6.885   8.236  1.00 30.24           H  
ATOM   3394  CD  LYS B   5       7.563  -6.539   9.277  1.00 30.24           C  
ATOM   3395  HD2 LYS B   5       8.010  -5.746   8.676  1.00 30.24           H  
ATOM   3396  HD3 LYS B   5       7.861  -6.373  10.312  1.00 30.24           H  
ATOM   3397  CE  LYS B   5       8.140  -7.869   8.776  1.00 30.24           C  
ATOM   3398  HE2 LYS B   5       7.924  -8.649   9.505  1.00 30.24           H  
ATOM   3399  HE3 LYS B   5       7.630  -8.142   7.852  1.00 30.24           H  
ATOM   3400  NZ  LYS B   5       9.607  -7.748   8.530  1.00 30.24           N  
ATOM   3401  HZ1 LYS B   5      10.090  -7.466   9.371  1.00 30.24           H  
ATOM   3402  HZ2 LYS B   5       9.999  -8.623   8.211  1.00 30.24           H  
ATOM   3403  HZ3 LYS B   5       9.797  -7.058   7.817  1.00 30.24           H  
ATOM   3404  N   ILE B   6       2.876  -3.214  10.640  1.00 30.54           N  
ATOM   3405  H   ILE B   6       3.081  -2.379  10.110  1.00 30.54           H  
ATOM   3406  CA  ILE B   6       1.910  -3.074  11.766  1.00 30.54           C  
ATOM   3407  HA  ILE B   6       2.241  -3.699  12.595  1.00 30.54           H  
ATOM   3408  C   ILE B   6       0.553  -3.545  11.364  1.00 30.54           C  
ATOM   3409  CB  ILE B   6       1.677  -1.629  12.274  1.00 30.54           C  
ATOM   3410  HB  ILE B   6       2.650  -1.261  12.599  1.00 30.54           H  
ATOM   3411  O   ILE B   6      -0.173  -4.092  12.183  1.00 30.54           O  
ATOM   3412  CG1 ILE B   6       0.747  -1.549  13.503  1.00 30.54           C  
ATOM   3413 HG12 ILE B   6      -0.290  -1.712  13.207  1.00 30.54           H  
ATOM   3414 HG13 ILE B   6       1.004  -2.349  14.197  1.00 30.54           H  
ATOM   3415  CG2 ILE B   6       1.109  -0.650  11.244  1.00 30.54           C  
ATOM   3416 HG21 ILE B   6       0.022  -0.709  11.184  1.00 30.54           H  
ATOM   3417 HG22 ILE B   6       1.394   0.366  11.519  1.00 30.54           H  
ATOM   3418 HG23 ILE B   6       1.534  -0.871  10.265  1.00 30.54           H  
ATOM   3419  CD1 ILE B   6       0.838  -0.204  14.228  1.00 30.54           C  
ATOM   3420 HD11 ILE B   6       0.063   0.469  13.861  1.00 30.54           H  
ATOM   3421 HD12 ILE B   6       0.718  -0.360  15.301  1.00 30.54           H  
ATOM   3422 HD13 ILE B   6       1.811   0.252  14.048  1.00 30.54           H  
ATOM   3423  N   ILE B   7       0.200  -3.320  10.112  1.00 31.24           N  
ATOM   3424  H   ILE B   7       0.856  -2.902   9.467  1.00 31.24           H  
ATOM   3425  CA  ILE B   7      -1.034  -3.862   9.613  1.00 31.24           C  
ATOM   3426  HA  ILE B   7      -1.832  -3.639  10.321  1.00 31.24           H  
ATOM   3427  C   ILE B   7      -0.843  -5.389   9.670  1.00 31.24           C  
ATOM   3428  CB  ILE B   7      -1.388  -3.135   8.307  1.00 31.24           C  
ATOM   3429  HB  ILE B   7      -0.529  -3.186   7.638  1.00 31.24           H  
ATOM   3430  O   ILE B   7      -1.654  -6.014  10.333  1.00 31.24           O  
ATOM   3431  CG1 ILE B   7      -1.703  -1.650   8.641  1.00 31.24           C  
ATOM   3432 HG12 ILE B   7      -0.853  -1.205   9.159  1.00 31.24           H  
ATOM   3433 HG13 ILE B   7      -2.555  -1.609   9.318  1.00 31.24           H  
ATOM   3434  CG2 ILE B   7      -2.590  -3.792   7.638  1.00 31.24           C  
ATOM   3435 HG21 ILE B   7      -2.393  -4.855   7.495  1.00 31.24           H  
ATOM   3436 HG22 ILE B   7      -2.758  -3.344   6.659  1.00 31.24           H  
ATOM   3437 HG23 ILE B   7      -3.482  -3.674   8.253  1.00 31.24           H  
ATOM   3438  CD1 ILE B   7      -2.006  -0.747   7.440  1.00 31.24           C  
ATOM   3439 HD11 ILE B   7      -2.944  -1.044   6.970  1.00 31.24           H  
ATOM   3440 HD12 ILE B   7      -1.199  -0.813   6.711  1.00 31.24           H  
ATOM   3441 HD13 ILE B   7      -2.104   0.285   7.777  1.00 31.24           H  
ATOM   3442  N   LEU B   8       0.344  -5.915   9.303  1.00 32.80           N  
ATOM   3443  H   LEU B   8       0.986  -5.309   8.812  1.00 32.80           H  
ATOM   3444  CA  LEU B   8       0.807  -7.297   9.580  1.00 32.80           C  
ATOM   3445  HA  LEU B   8      -0.020  -7.945   9.292  1.00 32.80           H  
ATOM   3446  C   LEU B   8       1.231  -7.669  11.045  1.00 32.80           C  
ATOM   3447  CB  LEU B   8       1.982  -7.672   8.655  1.00 32.80           C  
ATOM   3448  HB2 LEU B   8       2.376  -8.645   8.948  1.00 32.80           H  
ATOM   3449  HB3 LEU B   8       2.801  -6.979   8.845  1.00 32.80           H  
ATOM   3450  O   LEU B   8       1.700  -8.780  11.267  1.00 32.80           O  
ATOM   3451  CG  LEU B   8       1.673  -7.757   7.160  1.00 32.80           C  
ATOM   3452  HG  LEU B   8       0.965  -6.979   6.876  1.00 32.80           H  
ATOM   3453  CD1 LEU B   8       2.952  -7.535   6.366  1.00 32.80           C  
ATOM   3454 HD11 LEU B   8       3.295  -6.508   6.496  1.00 32.80           H  
ATOM   3455 HD12 LEU B   8       3.718  -8.231   6.707  1.00 32.80           H  
ATOM   3456 HD13 LEU B   8       2.764  -7.694   5.305  1.00 32.80           H  
ATOM   3457  CD2 LEU B   8       1.156  -9.154   6.826  1.00 32.80           C  
ATOM   3458 HD21 LEU B   8       0.292  -9.394   7.445  1.00 32.80           H  
ATOM   3459 HD22 LEU B   8       0.908  -9.245   5.769  1.00 32.80           H  
ATOM   3460 HD23 LEU B   8       1.943  -9.877   7.043  1.00 32.80           H  
ATOM   3461  N   GLN B   9       1.179  -6.780  12.053  1.00 30.90           N  
ATOM   3462  H   GLN B   9       0.806  -5.867  11.838  1.00 30.90           H  
ATOM   3463  CA  GLN B   9       1.765  -7.043  13.403  1.00 30.90           C  
ATOM   3464  HA  GLN B   9       1.770  -8.123  13.550  1.00 30.90           H  
ATOM   3465  C   GLN B   9       0.976  -6.461  14.597  1.00 30.90           C  
ATOM   3466  CB  GLN B   9       3.239  -6.591  13.540  1.00 30.90           C  
ATOM   3467  HB2 GLN B   9       3.512  -6.604  14.595  1.00 30.90           H  
ATOM   3468  HB3 GLN B   9       3.314  -5.554  13.214  1.00 30.90           H  
ATOM   3469  O   GLN B   9       1.351  -6.687  15.748  1.00 30.90           O  
ATOM   3470  CG  GLN B   9       4.305  -7.455  12.847  1.00 30.90           C  
ATOM   3471  HG2 GLN B   9       4.071  -7.572  11.788  1.00 30.90           H  
ATOM   3472  HG3 GLN B   9       4.291  -8.449  13.294  1.00 30.90           H  
ATOM   3473  CD  GLN B   9       5.712  -6.862  12.977  1.00 30.90           C  
ATOM   3474  NE2 GLN B   9       6.744  -7.676  12.952  1.00 30.90           N  
ATOM   3475 HE21 GLN B   9       6.581  -8.662  12.809  1.00 30.90           H  
ATOM   3476 HE22 GLN B   9       7.654  -7.260  13.091  1.00 30.90           H  
ATOM   3477  OE1 GLN B   9       5.936  -5.668  13.110  1.00 30.90           O  
ATOM   3478  N   LYS B  10      -0.073  -5.665  14.366  1.00 30.62           N  
ATOM   3479  H   LYS B  10      -0.273  -5.456  13.398  1.00 30.62           H  
ATOM   3480  CA  LYS B  10      -1.144  -5.388  15.338  1.00 30.62           C  
ATOM   3481  HA  LYS B  10      -0.780  -5.568  16.350  1.00 30.62           H  
ATOM   3482  C   LYS B  10      -2.225  -6.445  15.111  1.00 30.62           C  
ATOM   3483  CB  LYS B  10      -1.705  -3.948  15.245  1.00 30.62           C  
ATOM   3484  HB2 LYS B  10      -1.619  -3.596  14.217  1.00 30.62           H  
ATOM   3485  HB3 LYS B  10      -2.769  -3.990  15.478  1.00 30.62           H  
ATOM   3486  O   LYS B  10      -2.083  -7.555  15.595  1.00 30.62           O  
ATOM   3487  CG  LYS B  10      -1.172  -2.882  16.212  1.00 30.62           C  
ATOM   3488  HG2 LYS B  10      -0.109  -2.705  16.053  1.00 30.62           H  
ATOM   3489  HG3 LYS B  10      -1.336  -3.204  17.241  1.00 30.62           H  
ATOM   3490  CD  LYS B  10      -2.003  -1.615  15.920  1.00 30.62           C  
ATOM   3491  HD2 LYS B  10      -1.864  -1.344  14.873  1.00 30.62           H  
ATOM   3492  HD3 LYS B  10      -3.058  -1.853  16.055  1.00 30.62           H  
ATOM   3493  CE  LYS B  10      -1.693  -0.394  16.787  1.00 30.62           C  
ATOM   3494  HE2 LYS B  10      -0.624  -0.185  16.744  1.00 30.62           H  
ATOM   3495  HE3 LYS B  10      -1.959  -0.625  17.819  1.00 30.62           H  
ATOM   3496  NZ  LYS B  10      -2.473   0.778  16.298  1.00 30.62           N  
ATOM   3497  HZ1 LYS B  10      -2.303   1.611  16.843  1.00 30.62           H  
ATOM   3498  HZ2 LYS B  10      -2.258   0.979  15.332  1.00 30.62           H  
ATOM   3499  HZ3 LYS B  10      -3.462   0.579  16.332  1.00 30.62           H  
ATOM   3500  N   GLU B  11      -3.278  -6.086  14.377  1.00 31.40           N  
ATOM   3501  H   GLU B  11      -3.291  -5.167  13.959  1.00 31.40           H  
ATOM   3502  CA  GLU B  11      -4.459  -6.928  14.185  1.00 31.40           C  
ATOM   3503  HA  GLU B  11      -4.738  -7.420  15.116  1.00 31.40           H  
ATOM   3504  C   GLU B  11      -4.225  -8.019  13.170  1.00 31.40           C  
ATOM   3505  CB  GLU B  11      -5.638  -6.103  13.674  1.00 31.40           C  
ATOM   3506  HB2 GLU B  11      -6.406  -6.791  13.320  1.00 31.40           H  
ATOM   3507  HB3 GLU B  11      -5.315  -5.485  12.837  1.00 31.40           H  
ATOM   3508  O   GLU B  11      -4.806  -9.079  13.324  1.00 31.40           O  
ATOM   3509  CG  GLU B  11      -6.256  -5.226  14.760  1.00 31.40           C  
ATOM   3510  HG2 GLU B  11      -5.537  -4.459  15.047  1.00 31.40           H  
ATOM   3511  HG3 GLU B  11      -6.471  -5.841  15.635  1.00 31.40           H  
ATOM   3512  CD  GLU B  11      -7.552  -4.562  14.277  1.00 31.40           C  
ATOM   3513  OE1 GLU B  11      -8.150  -3.852  15.114  1.00 31.40           O  
ATOM   3514  OE2 GLU B  11      -7.897  -4.706  13.074  1.00 31.40           O  
ATOM   3515  N   TYR B  12      -3.393  -7.760  12.161  1.00 29.38           N  
ATOM   3516  H   TYR B  12      -2.966  -6.852  12.053  1.00 29.38           H  
ATOM   3517  CA  TYR B  12      -3.050  -8.788  11.206  1.00 29.38           C  
ATOM   3518  HA  TYR B  12      -3.664  -9.665  11.412  1.00 29.38           H  
ATOM   3519  C   TYR B  12      -1.604  -9.256  11.289  1.00 29.38           C  
ATOM   3520  CB  TYR B  12      -3.388  -8.446   9.799  1.00 29.38           C  
ATOM   3521  HB2 TYR B  12      -3.373  -9.427   9.324  1.00 29.38           H  
ATOM   3522  HB3 TYR B  12      -2.572  -7.883   9.345  1.00 29.38           H  
ATOM   3523  O   TYR B  12      -1.004  -9.645  10.287  1.00 29.38           O  
ATOM   3524  CG  TYR B  12      -4.673  -7.772   9.420  1.00 29.38           C  
ATOM   3525  CD1 TYR B  12      -5.478  -8.505   8.547  1.00 29.38           C  
ATOM   3526  HD1 TYR B  12      -5.352  -9.574   8.455  1.00 29.38           H  
ATOM   3527  CD2 TYR B  12      -4.815  -6.372   9.529  1.00 29.38           C  
ATOM   3528  HD2 TYR B  12      -4.176  -5.819  10.202  1.00 29.38           H  
ATOM   3529  CE1 TYR B  12      -6.193  -7.813   7.580  1.00 29.38           C  
ATOM   3530  HE1 TYR B  12      -6.546  -8.348   6.711  1.00 29.38           H  
ATOM   3531  CE2 TYR B  12      -5.705  -5.695   8.675  1.00 29.38           C  
ATOM   3532  HE2 TYR B  12      -5.812  -4.621   8.723  1.00 29.38           H  
ATOM   3533  OH  TYR B  12      -6.989  -5.814   6.647  1.00 29.38           O  
ATOM   3534  HH  TYR B  12      -7.250  -6.439   5.967  1.00 29.38           H  
ATOM   3535  CZ  TYR B  12      -6.332  -6.425   7.649  1.00 29.38           C  
ATOM   3536  N   LEU B  13      -1.110  -9.422  12.518  1.00 27.78           N  
ATOM   3537  H   LEU B  13      -1.710  -9.101  13.265  1.00 27.78           H  
ATOM   3538  CA  LEU B  13      -0.583 -10.770  12.722  1.00 27.78           C  
ATOM   3539  HA  LEU B  13       0.345 -10.899  12.166  1.00 27.78           H  
ATOM   3540  C   LEU B  13      -1.678 -11.704  12.192  1.00 27.78           C  
ATOM   3541  CB  LEU B  13      -0.398 -11.066  14.219  1.00 27.78           C  
ATOM   3542  HB2 LEU B  13      -0.152 -12.121  14.340  1.00 27.78           H  
ATOM   3543  HB3 LEU B  13      -1.346 -10.889  14.726  1.00 27.78           H  
ATOM   3544  O   LEU B  13      -2.821 -11.473  12.594  1.00 27.78           O  
ATOM   3545  CG  LEU B  13       0.681 -10.224  14.897  1.00 27.78           C  
ATOM   3546  HG  LEU B  13       0.466  -9.171  14.716  1.00 27.78           H  
ATOM   3547  CD1 LEU B  13       0.652 -10.426  16.409  1.00 27.78           C  
ATOM   3548 HD11 LEU B  13       0.840 -11.473  16.648  1.00 27.78           H  
ATOM   3549 HD12 LEU B  13       1.403  -9.792  16.880  1.00 27.78           H  
ATOM   3550 HD13 LEU B  13      -0.332 -10.144  16.785  1.00 27.78           H  
ATOM   3551  CD2 LEU B  13       2.085 -10.584  14.396  1.00 27.78           C  
ATOM   3552 HD21 LEU B  13       2.828  -9.976  14.911  1.00 27.78           H  
ATOM   3553 HD22 LEU B  13       2.160 -10.397  13.325  1.00 27.78           H  
ATOM   3554 HD23 LEU B  13       2.283 -11.640  14.579  1.00 27.78           H  
ATOM   3555  N   PRO B  14      -1.413 -12.692  11.319  1.00 26.62           N  
ATOM   3556  CA  PRO B  14      -2.390 -13.759  11.193  1.00 26.62           C  
ATOM   3557  HA  PRO B  14      -3.259 -13.434  10.621  1.00 26.62           H  
ATOM   3558  C   PRO B  14      -2.788 -14.136  12.612  1.00 26.62           C  
ATOM   3559  CB  PRO B  14      -1.673 -14.914  10.497  1.00 26.62           C  
ATOM   3560  HB2 PRO B  14      -1.916 -14.861   9.436  1.00 26.62           H  
ATOM   3561  HB3 PRO B  14      -1.964 -15.884  10.900  1.00 26.62           H  
ATOM   3562  O   PRO B  14      -1.900 -14.439  13.423  1.00 26.62           O  
ATOM   3563  CG  PRO B  14      -0.187 -14.617  10.744  1.00 26.62           C  
ATOM   3564  HG2 PRO B  14       0.463 -15.044   9.981  1.00 26.62           H  
ATOM   3565  HG3 PRO B  14       0.102 -14.993  11.726  1.00 26.62           H  
ATOM   3566  CD  PRO B  14      -0.138 -13.092  10.751  1.00 26.62           C  
ATOM   3567  HD2 PRO B  14       0.713 -12.756  11.343  1.00 26.62           H  
ATOM   3568  HD3 PRO B  14      -0.065 -12.712   9.732  1.00 26.62           H  
ATOM   3569  N   GLU B  15      -4.081 -14.043  12.943  1.00 28.82           N  
ATOM   3570  H   GLU B  15      -4.766 -13.680  12.295  1.00 28.82           H  
ATOM   3571  CA  GLU B  15      -4.527 -14.711  14.147  1.00 28.82           C  
ATOM   3572  HA  GLU B  15      -4.031 -14.264  15.008  1.00 28.82           H  
ATOM   3573  C   GLU B  15      -4.021 -16.136  13.970  1.00 28.82           C  
ATOM   3574  CB  GLU B  15      -6.050 -14.662  14.381  1.00 28.82           C  
ATOM   3575  HB2 GLU B  15      -6.267 -15.406  15.147  1.00 28.82           H  
ATOM   3576  HB3 GLU B  15      -6.584 -14.936  13.471  1.00 28.82           H  
ATOM   3577  O   GLU B  15      -4.305 -16.798  12.965  1.00 28.82           O  
ATOM   3578  CG  GLU B  15      -6.533 -13.286  14.887  1.00 28.82           C  
ATOM   3579  HG2 GLU B  15      -6.627 -12.611  14.036  1.00 28.82           H  
ATOM   3580  HG3 GLU B  15      -5.765 -12.879  15.544  1.00 28.82           H  
ATOM   3581  CD  GLU B  15      -7.860 -13.319  15.683  1.00 28.82           C  
ATOM   3582  OE1 GLU B  15      -8.151 -12.298  16.354  1.00 28.82           O  
ATOM   3583  OE2 GLU B  15      -8.530 -14.377  15.734  1.00 28.82           O  
ATOM   3584  N   THR B  16      -3.160 -16.574  14.886  1.00 27.82           N  
ATOM   3585  H   THR B  16      -2.822 -15.942  15.597  1.00 27.82           H  
ATOM   3586  CA  THR B  16      -2.832 -17.984  14.986  1.00 27.82           C  
ATOM   3587  HA  THR B  16      -2.603 -18.387  13.999  1.00 27.82           H  
ATOM   3588  C   THR B  16      -4.108 -18.633  15.477  1.00 27.82           C  
ATOM   3589  CB  THR B  16      -1.644 -18.263  15.921  1.00 27.82           C  
ATOM   3590  HB  THR B  16      -1.643 -19.322  16.179  1.00 27.82           H  
ATOM   3591  O   THR B  16      -4.256 -18.849  16.682  1.00 27.82           O  
ATOM   3592  CG2 THR B  16      -0.310 -17.943  15.256  1.00 27.82           C  
ATOM   3593 HG21 THR B  16      -0.188 -18.563  14.367  1.00 27.82           H  
ATOM   3594 HG22 THR B  16      -0.287 -16.893  14.963  1.00 27.82           H  
ATOM   3595 HG23 THR B  16       0.505 -18.146  15.951  1.00 27.82           H  
ATOM   3596  OG1 THR B  16      -1.745 -17.507  17.109  1.00 27.82           O  
ATOM   3597  HG1 THR B  16      -2.624 -17.709  17.437  1.00 27.82           H  
ATOM   3598  N   ASP B  17      -5.045 -18.862  14.552  1.00 27.43           N  
ATOM   3599  H   ASP B  17      -4.903 -18.490  13.624  1.00 27.43           H  
ATOM   3600  CA  ASP B  17      -6.195 -19.708  14.782  1.00 27.43           C  
ATOM   3601  HA  ASP B  17      -6.835 -19.229  15.523  1.00 27.43           H  
ATOM   3602  C   ASP B  17      -5.601 -21.013  15.309  1.00 27.43           C  
ATOM   3603  CB  ASP B  17      -7.033 -19.909  13.506  1.00 27.43           C  
ATOM   3604  HB2 ASP B  17      -7.482 -18.955  13.231  1.00 27.43           H  
ATOM   3605  HB3 ASP B  17      -6.383 -20.218  12.687  1.00 27.43           H  
ATOM   3606  O   ASP B  17      -4.817 -21.663  14.607  1.00 27.43           O  
ATOM   3607  CG  ASP B  17      -8.153 -20.953  13.678  1.00 27.43           C  
ATOM   3608  OD1 ASP B  17      -8.457 -21.352  14.835  1.00 27.43           O  
ATOM   3609  OD2 ASP B  17      -8.696 -21.390  12.645  1.00 27.43           O  
ATOM   3610  N   PRO B  18      -5.877 -21.382  16.570  1.00 29.26           N  
ATOM   3611  CA  PRO B  18      -5.345 -22.615  17.126  1.00 29.26           C  
ATOM   3612  HA  PRO B  18      -4.258 -22.617  17.053  1.00 29.26           H  
ATOM   3613  C   PRO B  18      -5.876 -23.842  16.370  1.00 29.26           C  
ATOM   3614  CB  PRO B  18      -5.766 -22.592  18.597  1.00 29.26           C  
ATOM   3615  HB2 PRO B  18      -5.943 -23.593  18.990  1.00 29.26           H  
ATOM   3616  HB3 PRO B  18      -4.998 -22.085  19.182  1.00 29.26           H  
ATOM   3617  O   PRO B  18      -5.316 -24.925  16.517  1.00 29.26           O  
ATOM   3618  CG  PRO B  18      -7.041 -21.748  18.595  1.00 29.26           C  
ATOM   3619  HG2 PRO B  18      -7.888 -22.365  18.296  1.00 29.26           H  
ATOM   3620  HG3 PRO B  18      -7.224 -21.284  19.564  1.00 29.26           H  
ATOM   3621  CD  PRO B  18      -6.757 -20.712  17.517  1.00 29.26           C  
ATOM   3622  HD2 PRO B  18      -6.244 -19.854  17.952  1.00 29.26           H  
ATOM   3623  HD3 PRO B  18      -7.694 -20.399  17.057  1.00 29.26           H  
ATOM   3624  N   ASN B  19      -6.929 -23.666  15.562  1.00 30.74           N  
ATOM   3625  H   ASN B  19      -7.325 -22.739  15.493  1.00 30.74           H  
ATOM   3626  CA  ASN B  19      -7.492 -24.643  14.641  1.00 30.74           C  
ATOM   3627  HA  ASN B  19      -7.075 -25.621  14.881  1.00 30.74           H  
ATOM   3628  C   ASN B  19      -7.128 -24.356  13.175  1.00 30.74           C  
ATOM   3629  CB  ASN B  19      -9.020 -24.726  14.797  1.00 30.74           C  
ATOM   3630  HB2 ASN B  19      -9.367 -25.686  14.416  1.00 30.74           H  
ATOM   3631  HB3 ASN B  19      -9.471 -23.950  14.179  1.00 30.74           H  
ATOM   3632  O   ASN B  19      -7.820 -24.869  12.297  1.00 30.74           O  
ATOM   3633  CG  ASN B  19      -9.520 -24.553  16.209  1.00 30.74           C  
ATOM   3634  ND2 ASN B  19     -10.006 -23.374  16.511  1.00 30.74           N  
ATOM   3635 HD21 ASN B  19      -9.821 -22.633  15.851  1.00 30.74           H  
ATOM   3636 HD22 ASN B  19     -10.277 -23.202  17.469  1.00 30.74           H  
ATOM   3637  OD1 ASN B  19      -9.471 -25.437  17.052  1.00 30.74           O  
ATOM   3638  N   HIS B  20      -6.074 -23.577  12.885  1.00 28.42           N  
ATOM   3639  H   HIS B  20      -5.567 -23.115  13.626  1.00 28.42           H  
ATOM   3640  CA  HIS B  20      -5.549 -23.494  11.525  1.00 28.42           C  
ATOM   3641  HA  HIS B  20      -6.371 -23.225  10.863  1.00 28.42           H  
ATOM   3642  C   HIS B  20      -5.046 -24.885  11.135  1.00 28.42           C  
ATOM   3643  CB  HIS B  20      -4.455 -22.423  11.378  1.00 28.42           C  
ATOM   3644  HB2 HIS B  20      -3.551 -22.736  11.902  1.00 28.42           H  
ATOM   3645  HB3 HIS B  20      -4.797 -21.496  11.836  1.00 28.42           H  
ATOM   3646  O   HIS B  20      -3.924 -25.273  11.472  1.00 28.42           O  
ATOM   3647  CG  HIS B  20      -4.136 -22.133   9.928  1.00 28.42           C  
ATOM   3648  CD2 HIS B  20      -3.037 -22.534   9.215  1.00 28.42           C  
ATOM   3649  HD2 HIS B  20      -2.224 -23.134   9.598  1.00 28.42           H  
ATOM   3650  ND1 HIS B  20      -4.940 -21.430   9.060  1.00 28.42           N  
ATOM   3651  HD1 HIS B  20      -5.837 -21.025   9.290  1.00 28.42           H  
ATOM   3652  CE1 HIS B  20      -4.338 -21.401   7.859  1.00 28.42           C  
ATOM   3653  HE1 HIS B  20      -4.740 -20.924   6.978  1.00 28.42           H  
ATOM   3654  NE2 HIS B  20      -3.161 -22.045   7.906  1.00 28.42           N  
ATOM   3655  N   GLU B  21      -5.920 -25.655  10.488  1.00 27.40           N  
ATOM   3656  H   GLU B  21      -6.874 -25.329  10.416  1.00 27.40           H  
ATOM   3657  CA  GLU B  21      -5.608 -26.979   9.983  1.00 27.40           C  
ATOM   3658  HA  GLU B  21      -5.285 -27.605  10.815  1.00 27.40           H  
ATOM   3659  C   GLU B  21      -4.435 -26.820   9.022  1.00 27.40           C  
ATOM   3660  CB  GLU B  21      -6.833 -27.658   9.334  1.00 27.40           C  
ATOM   3661  HB2 GLU B  21      -7.281 -26.985   8.602  1.00 27.40           H  
ATOM   3662  HB3 GLU B  21      -6.492 -28.557   8.820  1.00 27.40           H  
ATOM   3663  O   GLU B  21      -4.542 -26.215   7.952  1.00 27.40           O  
ATOM   3664  CG  GLU B  21      -7.884 -28.068  10.384  1.00 27.40           C  
ATOM   3665  HG2 GLU B  21      -8.297 -27.168  10.838  1.00 27.40           H  
ATOM   3666  HG3 GLU B  21      -7.379 -28.631  11.169  1.00 27.40           H  
ATOM   3667  CD  GLU B  21      -9.047 -28.921   9.833  1.00 27.40           C  
ATOM   3668  OE1 GLU B  21      -9.650 -29.668  10.643  1.00 27.40           O  
ATOM   3669  OE2 GLU B  21      -9.366 -28.817   8.626  1.00 27.40           O  
ATOM   3670  N   ILE B  22      -3.283 -27.325   9.462  1.00 27.38           N  
ATOM   3671  H   ILE B  22      -3.264 -27.735  10.385  1.00 27.38           H  
ATOM   3672  CA  ILE B  22      -2.109 -27.464   8.620  1.00 27.38           C  
ATOM   3673  HA  ILE B  22      -1.821 -26.487   8.234  1.00 27.38           H  
ATOM   3674  C   ILE B  22      -2.563 -28.361   7.472  1.00 27.38           C  
ATOM   3675  CB  ILE B  22      -0.927 -28.084   9.407  1.00 27.38           C  
ATOM   3676  HB  ILE B  22      -1.200 -29.099   9.695  1.00 27.38           H  
ATOM   3677  O   ILE B  22      -2.901 -29.520   7.700  1.00 27.38           O  
ATOM   3678  CG1 ILE B  22      -0.615 -27.291  10.701  1.00 27.38           C  
ATOM   3679 HG12 ILE B  22      -0.286 -26.285  10.439  1.00 27.38           H  
ATOM   3680 HG13 ILE B  22      -1.520 -27.199  11.301  1.00 27.38           H  
ATOM   3681  CG2 ILE B  22       0.314 -28.154   8.499  1.00 27.38           C  
ATOM   3682 HG21 ILE B  22       1.130 -28.673   9.002  1.00 27.38           H  
ATOM   3683 HG22 ILE B  22       0.634 -27.153   8.211  1.00 27.38           H  
ATOM   3684 HG23 ILE B  22       0.087 -28.725   7.598  1.00 27.38           H  
ATOM   3685  CD1 ILE B  22       0.442 -27.948  11.600  1.00 27.38           C  
ATOM   3686 HD11 ILE B  22       0.159 -28.980  11.811  1.00 27.38           H  
ATOM   3687 HD12 ILE B  22       0.505 -27.399  12.540  1.00 27.38           H  
ATOM   3688 HD13 ILE B  22       1.420 -27.926  11.120  1.00 27.38           H  
ATOM   3689  N   TRP B  23      -2.619 -27.817   6.258  1.00 23.30           N  
ATOM   3690  H   TRP B  23      -2.448 -26.827   6.151  1.00 23.30           H  
ATOM   3691  CA  TRP B  23      -2.795 -28.644   5.073  1.00 23.30           C  
ATOM   3692  HA  TRP B  23      -3.710 -29.228   5.171  1.00 23.30           H  
ATOM   3693  C   TRP B  23      -1.604 -29.602   5.018  1.00 23.30           C  
ATOM   3694  CB  TRP B  23      -2.896 -27.770   3.815  1.00 23.30           C  
ATOM   3695  HB2 TRP B  23      -2.024 -27.119   3.761  1.00 23.30           H  
ATOM   3696  HB3 TRP B  23      -2.864 -28.425   2.944  1.00 23.30           H  
ATOM   3697  O   TRP B  23      -0.467 -29.140   4.905  1.00 23.30           O  
ATOM   3698  CG  TRP B  23      -4.139 -26.933   3.715  1.00 23.30           C  
ATOM   3699  CD1 TRP B  23      -4.297 -25.691   4.227  1.00 23.30           C  
ATOM   3700  HD1 TRP B  23      -3.546 -25.156   4.789  1.00 23.30           H  
ATOM   3701  CD2 TRP B  23      -5.433 -27.288   3.134  1.00 23.30           C  
ATOM   3702  CE2 TRP B  23      -6.329 -26.192   3.320  1.00 23.30           C  
ATOM   3703  CE3 TRP B  23      -5.950 -28.437   2.497  1.00 23.30           C  
ATOM   3704  HE3 TRP B  23      -5.303 -29.292   2.366  1.00 23.30           H  
ATOM   3705  NE1 TRP B  23      -5.584 -25.247   3.991  1.00 23.30           N  
ATOM   3706  HE1 TRP B  23      -5.949 -24.398   4.399  1.00 23.30           H  
ATOM   3707  CH2 TRP B  23      -8.148 -27.392   2.262  1.00 23.30           C  
ATOM   3708  HH2 TRP B  23      -9.181 -27.450   1.952  1.00 23.30           H  
ATOM   3709  CZ2 TRP B  23      -7.665 -26.231   2.891  1.00 23.30           C  
ATOM   3710  HZ2 TRP B  23      -8.316 -25.390   3.078  1.00 23.30           H  
ATOM   3711  CZ3 TRP B  23      -7.292 -28.491   2.067  1.00 23.30           C  
ATOM   3712  HZ3 TRP B  23      -7.667 -29.392   1.605  1.00 23.30           H  
ATOM   3713  N   ASP B  24      -1.870 -30.900   5.173  1.00 22.25           N  
ATOM   3714  H   ASP B  24      -2.811 -31.183   5.407  1.00 22.25           H  
ATOM   3715  CA  ASP B  24      -0.842 -31.940   5.141  1.00 22.25           C  
ATOM   3716  HA  ASP B  24      -0.134 -31.763   5.951  1.00 22.25           H  
ATOM   3717  C   ASP B  24      -0.069 -31.903   3.806  1.00 22.25           C  
ATOM   3718  CB  ASP B  24      -1.467 -33.339   5.342  1.00 22.25           C  
ATOM   3719  HB2 ASP B  24      -0.727 -34.084   5.049  1.00 22.25           H  
ATOM   3720  HB3 ASP B  24      -2.314 -33.445   4.664  1.00 22.25           H  
ATOM   3721  O   ASP B  24      -0.680 -31.864   2.731  1.00 22.25           O  
ATOM   3722  CG  ASP B  24      -1.911 -33.690   6.773  1.00 22.25           C  
ATOM   3723  OD1 ASP B  24      -1.192 -33.339   7.738  1.00 22.25           O  
ATOM   3724  OD2 ASP B  24      -2.949 -34.387   6.895  1.00 22.25           O  
ATOM   3725  N   ASP B  25       1.263 -31.973   3.906  1.00 24.08           N  
ATOM   3726  H   ASP B  25       1.633 -32.017   4.846  1.00 24.08           H  
ATOM   3727  CA  ASP B  25       2.149 -32.576   2.894  1.00 24.08           C  
ATOM   3728  HA  ASP B  25       1.739 -32.425   1.896  1.00 24.08           H  
ATOM   3729  C   ASP B  25       2.220 -34.103   3.136  1.00 24.08           C  
ATOM   3730  CB  ASP B  25       3.574 -31.951   2.955  1.00 24.08           C  
ATOM   3731  HB2 ASP B  25       3.840 -31.798   4.001  1.00 24.08           H  
ATOM   3732  HB3 ASP B  25       4.272 -32.693   2.568  1.00 24.08           H  
ATOM   3733  O   ASP B  25       2.424 -34.503   4.310  1.00 24.08           O  
ATOM   3734  CG  ASP B  25       3.857 -30.650   2.164  1.00 24.08           C  
ATOM   3735  OD1 ASP B  25       3.286 -30.433   1.068  1.00 24.08           O  
ATOM   3736  OD2 ASP B  25       4.774 -29.903   2.599  1.00 24.08           O  
ATOM   3737  OXT ASP B  25       2.107 -34.871   2.151  1.00 24.08           O  
TER    3738      ASP B  25                                                       
END   
