# Supplementary material for: An extended Tudor domain within Vreteno interconnects Gtsf1L and Ago3 for piRNA biogenesis in Bombyx mori
Source: EMBO J. 2023 Nov 20;42(24):e114072. doi: 10.15252/embj.2023114072 (PMC10711660; doi:10.15252/embj.2023114072)
Supplement: Supplementary file 4 — Dataset EV1 [file EMBJ-42-e114072-s007.zip › manuscript_pdb/BmVreteno_AF-eTD2_BmGtsf1L_67_101.pdb]

ATOM      1  N   THR A   1      22.481  -9.408 -12.785  1.00 89.51           N  
ATOM      2  H   THR A   1      22.866  -9.722 -11.905  1.00 89.51           H  
ATOM      3  H2  THR A   1      23.191  -9.463 -13.501  1.00 89.51           H  
ATOM      4  H3  THR A   1      22.158  -8.457 -12.683  1.00 89.51           H  
ATOM      5  CA  THR A   1      21.364 -10.294 -13.158  1.00 89.51           C  
ATOM      6  HA  THR A   1      20.842  -9.884 -14.023  1.00 89.51           H  
ATOM      7  C   THR A   1      20.422 -10.397 -11.982  1.00 89.51           C  
ATOM      8  CB  THR A   1      21.884 -11.680 -13.532  1.00 89.51           C  
ATOM      9  HB  THR A   1      22.284 -12.189 -12.655  1.00 89.51           H  
ATOM     10  O   THR A   1      20.931 -10.722 -10.910  1.00 89.51           O  
ATOM     11  CG2 THR A   1      20.838 -12.552 -14.208  1.00 89.51           C  
ATOM     12 HG21 THR A   1      21.285 -13.491 -14.535  1.00 89.51           H  
ATOM     13 HG22 THR A   1      20.413 -12.032 -15.066  1.00 89.51           H  
ATOM     14 HG23 THR A   1      20.050 -12.788 -13.493  1.00 89.51           H  
ATOM     15  OG1 THR A   1      22.929 -11.479 -14.451  1.00 89.51           O  
ATOM     16  HG1 THR A   1      23.134 -12.332 -14.842  1.00 89.51           H  
ATOM     17  N   PRO A   2      19.130 -10.073 -12.154  1.00 94.56           N  
ATOM     18  CA  PRO A   2      18.099 -10.270 -11.129  1.00 94.56           C  
ATOM     19  HA  PRO A   2      18.273  -9.587 -10.297  1.00 94.56           H  
ATOM     20  C   PRO A   2      18.070 -11.711 -10.609  1.00 94.56           C  
ATOM     21  CB  PRO A   2      16.777  -9.910 -11.807  1.00 94.56           C  
ATOM     22  HB2 PRO A   2      16.348 -10.808 -12.252  1.00 94.56           H  
ATOM     23  HB3 PRO A   2      16.074  -9.453 -11.110  1.00 94.56           H  
ATOM     24  O   PRO A   2      18.538 -12.618 -11.305  1.00 94.56           O  
ATOM     25  CG  PRO A   2      17.182  -8.952 -12.924  1.00 94.56           C  
ATOM     26  HG2 PRO A   2      16.457  -8.947 -13.738  1.00 94.56           H  
ATOM     27  HG3 PRO A   2      17.315  -7.949 -12.520  1.00 94.56           H  
ATOM     28  CD  PRO A   2      18.528  -9.521 -13.363  1.00 94.56           C  
ATOM     29  HD2 PRO A   2      18.363 -10.319 -14.087  1.00 94.56           H  
ATOM     30  HD3 PRO A   2      19.133  -8.726 -13.799  1.00 94.56           H  
ATOM     31  N   GLU A   3      17.561 -11.928  -9.398  1.00 95.35           N  
ATOM     32  H   GLU A   3      16.987 -11.222  -8.960  1.00 95.35           H  
ATOM     33  CA  GLU A   3      17.586 -13.257  -8.777  1.00 95.35           C  
ATOM     34  HA  GLU A   3      18.585 -13.671  -8.911  1.00 95.35           H  
ATOM     35  C   GLU A   3      16.625 -14.217  -9.480  1.00 95.35           C  
ATOM     36  CB  GLU A   3      17.306 -13.151  -7.267  1.00 95.35           C  
ATOM     37  HB2 GLU A   3      16.264 -12.876  -7.107  1.00 95.35           H  
ATOM     38  HB3 GLU A   3      17.928 -12.361  -6.846  1.00 95.35           H  
ATOM     39  O   GLU A   3      17.003 -15.349  -9.779  1.00 95.35           O  
ATOM     40  CG  GLU A   3      17.596 -14.460  -6.509  1.00 95.35           C  
ATOM     41  HG2 GLU A   3      17.391 -14.296  -5.451  1.00 95.35           H  
ATOM     42  HG3 GLU A   3      16.912 -15.231  -6.863  1.00 95.35           H  
ATOM     43  CD  GLU A   3      19.052 -14.948  -6.667  1.00 95.35           C  
ATOM     44  OE1 GLU A   3      19.298 -16.174  -6.627  1.00 95.35           O  
ATOM     45  OE2 GLU A   3      19.965 -14.110  -6.905  1.00 95.35           O  
ATOM     46  N   TRP A   4      15.448 -13.731  -9.876  1.00 95.97           N  
ATOM     47  H   TRP A   4      15.173 -12.820  -9.539  1.00 95.97           H  
ATOM     48  CA  TRP A   4      14.460 -14.483 -10.647  1.00 95.97           C  
ATOM     49  HA  TRP A   4      14.092 -15.308 -10.036  1.00 95.97           H  
ATOM     50  C   TRP A   4      15.052 -15.093 -11.922  1.00 95.97           C  
ATOM     51  CB  TRP A   4      13.276 -13.555 -10.946  1.00 95.97           C  
ATOM     52  HB2 TRP A   4      12.984 -13.073 -10.014  1.00 95.97           H  
ATOM     53  HB3 TRP A   4      12.436 -14.166 -11.275  1.00 95.97           H  
ATOM     54  O   TRP A   4      14.823 -16.259 -12.224  1.00 95.97           O  
ATOM     55  CG  TRP A   4      13.479 -12.472 -11.959  1.00 95.97           C  
ATOM     56  CD1 TRP A   4      13.639 -11.157 -11.689  1.00 95.97           C  
ATOM     57  HD1 TRP A   4      13.636 -10.731 -10.697  1.00 95.97           H  
ATOM     58  CD2 TRP A   4      13.470 -12.583 -13.414  1.00 95.97           C  
ATOM     59  CE2 TRP A   4      13.697 -11.286 -13.963  1.00 95.97           C  
ATOM     60  CE3 TRP A   4      13.304 -13.649 -14.324  1.00 95.97           C  
ATOM     61  HE3 TRP A   4      13.095 -14.644 -13.959  1.00 95.97           H  
ATOM     62  NE1 TRP A   4      13.749 -10.450 -12.871  1.00 95.97           N  
ATOM     63  HE1 TRP A   4      13.755  -9.441 -12.925  1.00 95.97           H  
ATOM     64  CH2 TRP A   4      13.626 -12.145 -16.219  1.00 95.97           C  
ATOM     65  HH2 TRP A   4      13.638 -11.987 -17.288  1.00 95.97           H  
ATOM     66  CZ2 TRP A   4      13.792 -11.062 -15.341  1.00 95.97           C  
ATOM     67  HZ2 TRP A   4      13.950 -10.065 -15.724  1.00 95.97           H  
ATOM     68  CZ3 TRP A   4      13.387 -13.434 -15.711  1.00 95.97           C  
ATOM     69  HZ3 TRP A   4      13.233 -14.261 -16.388  1.00 95.97           H  
ATOM     70  N   LYS A   5      15.928 -14.360 -12.617  1.00 96.77           N  
ATOM     71  H   LYS A   5      16.048 -13.400 -12.328  1.00 96.77           H  
ATOM     72  CA  LYS A   5      16.580 -14.846 -13.840  1.00 96.77           C  
ATOM     73  HA  LYS A   5      15.818 -15.306 -14.468  1.00 96.77           H  
ATOM     74  C   LYS A   5      17.617 -15.935 -13.556  1.00 96.77           C  
ATOM     75  CB  LYS A   5      17.145 -13.639 -14.593  1.00 96.77           C  
ATOM     76  HB2 LYS A   5      16.333 -12.922 -14.712  1.00 96.77           H  
ATOM     77  HB3 LYS A   5      17.932 -13.166 -14.006  1.00 96.77           H  
ATOM     78  O   LYS A   5      17.895 -16.773 -14.407  1.00 96.77           O  
ATOM     79  CG  LYS A   5      17.672 -14.024 -15.982  1.00 96.77           C  
ATOM     80  HG2 LYS A   5      18.632 -14.532 -15.892  1.00 96.77           H  
ATOM     81  HG3 LYS A   5      16.957 -14.697 -16.456  1.00 96.77           H  
ATOM     82  CD  LYS A   5      17.820 -12.775 -16.852  1.00 96.77           C  
ATOM     83  HD2 LYS A   5      18.606 -12.127 -16.464  1.00 96.77           H  
ATOM     84  HD3 LYS A   5      16.873 -12.235 -16.832  1.00 96.77           H  
ATOM     85  CE  LYS A   5      18.118 -13.183 -18.294  1.00 96.77           C  
ATOM     86  HE2 LYS A   5      19.136 -13.566 -18.368  1.00 96.77           H  
ATOM     87  HE3 LYS A   5      17.436 -13.993 -18.552  1.00 96.77           H  
ATOM     88  NZ  LYS A   5      17.891 -12.043 -19.214  1.00 96.77           N  
ATOM     89  HZ1 LYS A   5      16.934 -11.737 -19.111  1.00 96.77           H  
ATOM     90  HZ2 LYS A   5      17.997 -12.335 -20.175  1.00 96.77           H  
ATOM     91  HZ3 LYS A   5      18.490 -11.257 -19.008  1.00 96.77           H  
ATOM     92  N   LYS A   6      18.209 -15.957 -12.357  1.00 96.94           N  
ATOM     93  H   LYS A   6      17.867 -15.312 -11.659  1.00 96.94           H  
ATOM     94  CA  LYS A   6      19.080 -17.066 -11.934  1.00 96.94           C  
ATOM     95  HA  LYS A   6      19.731 -17.347 -12.762  1.00 96.94           H  
ATOM     96  C   LYS A   6      18.270 -18.313 -11.586  1.00 96.94           C  
ATOM     97  CB  LYS A   6      19.939 -16.682 -10.727  1.00 96.94           C  
ATOM     98  HB2 LYS A   6      20.570 -17.535 -10.476  1.00 96.94           H  
ATOM     99  HB3 LYS A   6      19.283 -16.498  -9.876  1.00 96.94           H  
ATOM    100  O   LYS A   6      18.774 -19.410 -11.804  1.00 96.94           O  
ATOM    101  CG  LYS A   6      20.837 -15.458 -10.943  1.00 96.94           C  
ATOM    102  HG2 LYS A   6      20.213 -14.585 -11.135  1.00 96.94           H  
ATOM    103  HG3 LYS A   6      21.508 -15.618 -11.787  1.00 96.94           H  
ATOM    104  CD  LYS A   6      21.642 -15.239  -9.659  1.00 96.94           C  
ATOM    105  HD2 LYS A   6      20.988 -15.450  -8.813  1.00 96.94           H  
ATOM    106  HD3 LYS A   6      22.475 -15.941  -9.618  1.00 96.94           H  
ATOM    107  CE  LYS A   6      22.151 -13.804  -9.532  1.00 96.94           C  
ATOM    108  HE2 LYS A   6      23.083 -13.686 -10.085  1.00 96.94           H  
ATOM    109  HE3 LYS A   6      21.395 -13.142  -9.954  1.00 96.94           H  
ATOM    110  NZ  LYS A   6      22.313 -13.473  -8.097  1.00 96.94           N  
ATOM    111  HZ1 LYS A   6      22.491 -12.493  -7.930  1.00 96.94           H  
ATOM    112  HZ2 LYS A   6      22.982 -14.065  -7.625  1.00 96.94           H  
ATOM    113  HZ3 LYS A   6      21.437 -13.666  -7.632  1.00 96.94           H  
ATOM    114  N   LEU A   7      17.066 -18.152 -11.032  1.00 95.26           N  
ATOM    115  H   LEU A   7      16.746 -17.213 -10.847  1.00 95.26           H  
ATOM    116  CA  LEU A   7      16.136 -19.253 -10.760  1.00 95.26           C  
ATOM    117  HA  LEU A   7      16.662 -20.053 -10.238  1.00 95.26           H  
ATOM    118  C   LEU A   7      15.621 -19.865 -12.069  1.00 95.26           C  
ATOM    119  CB  LEU A   7      14.981 -18.753  -9.873  1.00 95.26           C  
ATOM    120  HB2 LEU A   7      14.241 -19.548  -9.778  1.00 95.26           H  
ATOM    121  HB3 LEU A   7      14.485 -17.921 -10.372  1.00 95.26           H  
ATOM    122  O   LEU A   7      15.724 -21.076 -12.245  1.00 95.26           O  
ATOM    123  CG  LEU A   7      15.397 -18.306  -8.460  1.00 95.26           C  
ATOM    124  HG  LEU A   7      16.186 -17.557  -8.526  1.00 95.26           H  
ATOM    125  CD1 LEU A   7      14.202 -17.683  -7.744  1.00 95.26           C  
ATOM    126 HD11 LEU A   7      13.405 -18.421  -7.649  1.00 95.26           H  
ATOM    127 HD12 LEU A   7      13.828 -16.832  -8.314  1.00 95.26           H  
ATOM    128 HD13 LEU A   7      14.499 -17.338  -6.754  1.00 95.26           H  
ATOM    129  CD2 LEU A   7      15.903 -19.478  -7.614  1.00 95.26           C  
ATOM    130 HD21 LEU A   7      16.140 -19.123  -6.612  1.00 95.26           H  
ATOM    131 HD22 LEU A   7      16.804 -19.903  -8.057  1.00 95.26           H  
ATOM    132 HD23 LEU A   7      15.130 -20.244  -7.547  1.00 95.26           H  
ATOM    133  N   GLU A   8      15.215 -19.020 -13.018  1.00 93.97           N  
ATOM    134  H   GLU A   8      15.063 -18.055 -12.762  1.00 93.97           H  
ATOM    135  CA  GLU A   8      14.820 -19.415 -14.376  1.00 93.97           C  
ATOM    136  HA  GLU A   8      13.917 -20.023 -14.328  1.00 93.97           H  
ATOM    137  C   GLU A   8      15.917 -20.243 -15.067  1.00 93.97           C  
ATOM    138  CB  GLU A   8      14.517 -18.135 -15.173  1.00 93.97           C  
ATOM    139  HB2 GLU A   8      15.426 -17.537 -15.227  1.00 93.97           H  
ATOM    140  HB3 GLU A   8      13.769 -17.553 -14.634  1.00 93.97           H  
ATOM    141  O   GLU A   8      15.676 -21.360 -15.514  1.00 93.97           O  
ATOM    142  CG  GLU A   8      14.011 -18.402 -16.598  1.00 93.97           C  
ATOM    143  HG2 GLU A   8      14.747 -18.997 -17.138  1.00 93.97           H  
ATOM    144  HG3 GLU A   8      13.085 -18.975 -16.544  1.00 93.97           H  
ATOM    145  CD  GLU A   8      13.788 -17.087 -17.362  1.00 93.97           C  
ATOM    146  OE1 GLU A   8      12.648 -16.847 -17.817  1.00 93.97           O  
ATOM    147  OE2 GLU A   8      14.772 -16.311 -17.486  1.00 93.97           O  
ATOM    148  N   LEU A   9      17.165 -19.754 -15.072  1.00 95.81           N  
ATOM    149  H   LEU A   9      17.297 -18.812 -14.732  1.00 95.81           H  
ATOM    150  CA  LEU A   9      18.304 -20.467 -15.670  1.00 95.81           C  
ATOM    151  HA  LEU A   9      18.052 -20.715 -16.701  1.00 95.81           H  
ATOM    152  C   LEU A   9      18.636 -21.802 -14.983  1.00 95.81           C  
ATOM    153  CB  LEU A   9      19.541 -19.553 -15.638  1.00 95.81           C  
ATOM    154  HB2 LEU A   9      19.637 -19.148 -14.631  1.00 95.81           H  
ATOM    155  HB3 LEU A   9      20.428 -20.154 -15.837  1.00 95.81           H  
ATOM    156  O   LEU A   9      19.279 -22.657 -15.592  1.00 95.81           O  
ATOM    157  CG  LEU A   9      19.509 -18.398 -16.653  1.00 95.81           C  
ATOM    158  HG  LEU A   9      18.571 -17.848 -16.578  1.00 95.81           H  
ATOM    159  CD1 LEU A   9      20.671 -17.443 -16.353  1.00 95.81           C  
ATOM    160 HD11 LEU A   9      21.619 -17.974 -16.433  1.00 95.81           H  
ATOM    161 HD12 LEU A   9      20.550 -17.045 -15.345  1.00 95.81           H  
ATOM    162 HD13 LEU A   9      20.647 -16.616 -17.064  1.00 95.81           H  
ATOM    163  CD2 LEU A   9      19.664 -18.888 -18.094  1.00 95.81           C  
ATOM    164 HD21 LEU A   9      18.804 -19.500 -18.366  1.00 95.81           H  
ATOM    165 HD22 LEU A   9      19.692 -18.036 -18.774  1.00 95.81           H  
ATOM    166 HD23 LEU A   9      20.573 -19.479 -18.201  1.00 95.81           H  
ATOM    167  N   LYS A  10      18.239 -21.982 -13.718  1.00 96.27           N  
ATOM    168  H   LYS A  10      17.668 -21.257 -13.306  1.00 96.27           H  
ATOM    169  CA  LYS A  10      18.386 -23.244 -12.976  1.00 96.27           C  
ATOM    170  HA  LYS A  10      19.272 -23.772 -13.328  1.00 96.27           H  
ATOM    171  C   LYS A  10      17.222 -24.212 -13.218  1.00 96.27           C  
ATOM    172  CB  LYS A  10      18.540 -22.948 -11.478  1.00 96.27           C  
ATOM    173  HB2 LYS A  10      18.388 -23.865 -10.910  1.00 96.27           H  
ATOM    174  HB3 LYS A  10      17.764 -22.242 -11.179  1.00 96.27           H  
ATOM    175  O   LYS A  10      17.294 -25.334 -12.726  1.00 96.27           O  
ATOM    176  CG  LYS A  10      19.920 -22.389 -11.112  1.00 96.27           C  
ATOM    177  HG2 LYS A  10      20.176 -21.550 -11.759  1.00 96.27           H  
ATOM    178  HG3 LYS A  10      20.671 -23.170 -11.231  1.00 96.27           H  
ATOM    179  CD  LYS A  10      19.877 -21.926  -9.652  1.00 96.27           C  
ATOM    180  HD2 LYS A  10      19.094 -21.173  -9.555  1.00 96.27           H  
ATOM    181  HD3 LYS A  10      19.624 -22.774  -9.017  1.00 96.27           H  
ATOM    182  CE  LYS A  10      21.207 -21.321  -9.208  1.00 96.27           C  
ATOM    183  HE2 LYS A  10      21.977 -22.090  -9.271  1.00 96.27           H  
ATOM    184  HE3 LYS A  10      21.462 -20.516  -9.896  1.00 96.27           H  
ATOM    185  NZ  LYS A  10      21.089 -20.803  -7.821  1.00 96.27           N  
ATOM    186  HZ1 LYS A  10      20.794 -21.539  -7.195  1.00 96.27           H  
ATOM    187  HZ2 LYS A  10      21.958 -20.410  -7.490  1.00 96.27           H  
ATOM    188  HZ3 LYS A  10      20.380 -20.084  -7.782  1.00 96.27           H  
ATOM    189  N   GLY A  11      16.184 -23.797 -13.946  1.00 93.39           N  
ATOM    190  H   GLY A  11      16.193 -22.863 -14.330  1.00 93.39           H  
ATOM    191  CA  GLY A  11      14.977 -24.592 -14.172  1.00 93.39           C  
ATOM    192  HA2 GLY A  11      15.251 -25.589 -14.517  1.00 93.39           H  
ATOM    193  HA3 GLY A  11      14.380 -24.107 -14.943  1.00 93.39           H  
ATOM    194  C   GLY A  11      14.099 -24.737 -12.929  1.00 93.39           C  
ATOM    195  O   GLY A  11      13.376 -25.721 -12.823  1.00 93.39           O  
ATOM    196  N   VAL A  12      14.196 -23.802 -11.978  1.00 91.37           N  
ATOM    197  H   VAL A  12      14.743 -22.978 -12.183  1.00 91.37           H  
ATOM    198  CA  VAL A  12      13.280 -23.739 -10.829  1.00 91.37           C  
ATOM    199  HA  VAL A  12      13.175 -24.730 -10.387  1.00 91.37           H  
ATOM    200  C   VAL A  12      11.908 -23.302 -11.335  1.00 91.37           C  
ATOM    201  CB  VAL A  12      13.820 -22.768  -9.758  1.00 91.37           C  
ATOM    202  HB  VAL A  12      13.986 -21.794 -10.217  1.00 91.37           H  
ATOM    203  O   VAL A  12      11.839 -22.436 -12.205  1.00 91.37           O  
ATOM    204  CG1 VAL A  12      12.870 -22.574  -8.571  1.00 91.37           C  
ATOM    205 HG11 VAL A  12      11.992 -22.017  -8.897  1.00 91.37           H  
ATOM    206 HG12 VAL A  12      12.551 -23.541  -8.182  1.00 91.37           H  
ATOM    207 HG13 VAL A  12      13.352 -22.004  -7.777  1.00 91.37           H  
ATOM    208  CG2 VAL A  12      15.163 -23.264  -9.198  1.00 91.37           C  
ATOM    209 HG21 VAL A  12      15.020 -24.239  -8.733  1.00 91.37           H  
ATOM    210 HG22 VAL A  12      15.890 -23.356 -10.005  1.00 91.37           H  
ATOM    211 HG23 VAL A  12      15.540 -22.558  -8.458  1.00 91.37           H  
ATOM    212  N   ASP A  13      10.829 -23.860 -10.791  1.00 81.99           N  
ATOM    213  H   ASP A  13      10.932 -24.586 -10.097  1.00 81.99           H  
ATOM    214  CA  ASP A  13       9.484 -23.335 -11.029  1.00 81.99           C  
ATOM    215  HA  ASP A  13       9.440 -22.917 -12.035  1.00 81.99           H  
ATOM    216  C   ASP A  13       9.194 -22.202 -10.031  1.00 81.99           C  
ATOM    217  CB  ASP A  13       8.456 -24.475 -10.982  1.00 81.99           C  
ATOM    218  HB2 ASP A  13       8.359 -24.828  -9.956  1.00 81.99           H  
ATOM    219  HB3 ASP A  13       8.827 -25.301 -11.589  1.00 81.99           H  
ATOM    220  O   ASP A  13       9.493 -22.300  -8.837  1.00 81.99           O  
ATOM    221  CG  ASP A  13       7.075 -24.064 -11.506  1.00 81.99           C  
ATOM    222  OD1 ASP A  13       6.661 -22.915 -11.229  1.00 81.99           O  
ATOM    223  OD2 ASP A  13       6.420 -24.909 -12.149  1.00 81.99           O  
ATOM    224  N   VAL A  14       8.598 -21.106 -10.502  1.00 86.42           N  
ATOM    225  H   VAL A  14       8.228 -21.156 -11.441  1.00 86.42           H  
ATOM    226  CA  VAL A  14       8.204 -19.977  -9.657  1.00 86.42           C  
ATOM    227  HA  VAL A  14       9.113 -19.535  -9.251  1.00 86.42           H  
ATOM    228  C   VAL A  14       7.352 -20.438  -8.473  1.00 86.42           C  
ATOM    229  CB  VAL A  14       7.499 -18.911 -10.516  1.00 86.42           C  
ATOM    230  HB  VAL A  14       8.113 -18.755 -11.403  1.00 86.42           H  
ATOM    231  O   VAL A  14       7.530 -19.938  -7.364  1.00 86.42           O  
ATOM    232  CG1 VAL A  14       6.089 -19.304 -10.976  1.00 86.42           C  
ATOM    233 HG11 VAL A  14       6.118 -20.271 -11.480  1.00 86.42           H  
ATOM    234 HG12 VAL A  14       5.399 -19.354 -10.134  1.00 86.42           H  
ATOM    235 HG13 VAL A  14       5.726 -18.565 -11.690  1.00 86.42           H  
ATOM    236  CG2 VAL A  14       7.415 -17.572  -9.787  1.00 86.42           C  
ATOM    237 HG21 VAL A  14       6.761 -17.651  -8.919  1.00 86.42           H  
ATOM    238 HG22 VAL A  14       8.412 -17.255  -9.479  1.00 86.42           H  
ATOM    239 HG23 VAL A  14       7.013 -16.830 -10.476  1.00 86.42           H  
ATOM    240  N   ILE A  15       6.499 -21.449  -8.646  1.00 83.70           N  
ATOM    241  H   ILE A  15       6.449 -21.879  -9.559  1.00 83.70           H  
ATOM    242  CA  ILE A  15       5.611 -21.950  -7.589  1.00 83.70           C  
ATOM    243  HA  ILE A  15       5.081 -21.095  -7.171  1.00 83.70           H  
ATOM    244  C   ILE A  15       6.364 -22.618  -6.429  1.00 83.70           C  
ATOM    245  CB  ILE A  15       4.552 -22.898  -8.184  1.00 83.70           C  
ATOM    246  HB  ILE A  15       3.790 -23.039  -7.418  1.00 83.70           H  
ATOM    247  O   ILE A  15       5.856 -22.637  -5.307  1.00 83.70           O  
ATOM    248  CG1 ILE A  15       5.118 -24.296  -8.508  1.00 83.70           C  
ATOM    249 HG12 ILE A  15       6.004 -24.204  -9.136  1.00 83.70           H  
ATOM    250 HG13 ILE A  15       5.426 -24.777  -7.580  1.00 83.70           H  
ATOM    251  CG2 ILE A  15       3.889 -22.220  -9.398  1.00 83.70           C  
ATOM    252 HG21 ILE A  15       3.674 -21.178  -9.159  1.00 83.70           H  
ATOM    253 HG22 ILE A  15       2.975 -22.749  -9.668  1.00 83.70           H  
ATOM    254 HG23 ILE A  15       4.545 -22.247 -10.268  1.00 83.70           H  
ATOM    255  CD1 ILE A  15       4.116 -25.233  -9.183  1.00 83.70           C  
ATOM    256 HD11 ILE A  15       3.875 -24.868 -10.182  1.00 83.70           H  
ATOM    257 HD12 ILE A  15       3.209 -25.296  -8.582  1.00 83.70           H  
ATOM    258 HD13 ILE A  15       4.559 -26.224  -9.277  1.00 83.70           H  
ATOM    259  N   GLU A  16       7.572 -23.129  -6.691  1.00 84.50           N  
ATOM    260  H   GLU A  16       7.929 -23.041  -7.632  1.00 84.50           H  
ATOM    261  CA  GLU A  16       8.449 -23.785  -5.713  1.00 84.50           C  
ATOM    262  HA  GLU A  16       7.847 -24.391  -5.036  1.00 84.50           H  
ATOM    263  C   GLU A  16       9.227 -22.779  -4.857  1.00 84.50           C  
ATOM    264  CB  GLU A  16       9.449 -24.703  -6.431  1.00 84.50           C  
ATOM    265  HB2 GLU A  16      10.133 -25.120  -5.692  1.00 84.50           H  
ATOM    266  HB3 GLU A  16      10.034 -24.109  -7.132  1.00 84.50           H  
ATOM    267  O   GLU A  16       9.812 -23.142  -3.835  1.00 84.50           O  
ATOM    268  CG  GLU A  16       8.777 -25.870  -7.166  1.00 84.50           C  
ATOM    269  HG2 GLU A  16       8.233 -26.462  -6.430  1.00 84.50           H  
ATOM    270  HG3 GLU A  16       8.049 -25.484  -7.880  1.00 84.50           H  
ATOM    271  CD  GLU A  16       9.791 -26.767  -7.896  1.00 84.50           C  
ATOM    272  OE1 GLU A  16       9.427 -27.937  -8.154  1.00 84.50           O  
ATOM    273  OE2 GLU A  16      10.933 -26.311  -8.149  1.00 84.50           O  
ATOM    274  N   THR A  17       9.235 -21.505  -5.258  1.00 88.74           N  
ATOM    275  H   THR A  17       8.743 -21.277  -6.110  1.00 88.74           H  
ATOM    276  CA  THR A  17       9.859 -20.440  -4.472  1.00 88.74           C  
ATOM    277  HA  THR A  17      10.842 -20.802  -4.172  1.00 88.74           H  
ATOM    278  C   THR A  17       9.080 -20.169  -3.181  1.00 88.74           C  
ATOM    279  CB  THR A  17      10.103 -19.159  -5.285  1.00 88.74           C  
ATOM    280  HB  THR A  17      10.677 -18.468  -4.668  1.00 88.74           H  
ATOM    281  O   THR A  17       7.884 -20.461  -3.055  1.00 88.74           O  
ATOM    282  CG2 THR A  17      10.888 -19.416  -6.570  1.00 88.74           C  
ATOM    283 HG21 THR A  17      11.083 -18.469  -7.073  1.00 88.74           H  
ATOM    284 HG22 THR A  17      11.835 -19.899  -6.327  1.00 88.74           H  
ATOM    285 HG23 THR A  17      10.328 -20.066  -7.243  1.00 88.74           H  
ATOM    286  OG1 THR A  17       8.920 -18.517  -5.656  1.00 88.74           O  
ATOM    287  HG1 THR A  17       8.483 -19.066  -6.311  1.00 88.74           H  
ATOM    288  N   GLU A  18       9.778 -19.619  -2.188  1.00 92.61           N  
ATOM    289  H   GLU A  18      10.744 -19.372  -2.347  1.00 92.61           H  
ATOM    290  CA  GLU A  18       9.235 -19.370  -0.853  1.00 92.61           C  
ATOM    291  HA  GLU A  18       9.012 -20.336  -0.399  1.00 92.61           H  
ATOM    292  C   GLU A  18       7.933 -18.549  -0.887  1.00 92.61           C  
ATOM    293  CB  GLU A  18      10.322 -18.690  -0.010  1.00 92.61           C  
ATOM    294  HB2 GLU A  18      11.213 -19.318  -0.034  1.00 92.61           H  
ATOM    295  HB3 GLU A  18      10.564 -17.726  -0.459  1.00 92.61           H  
ATOM    296  O   GLU A  18       7.758 -17.645  -1.705  1.00 92.61           O  
ATOM    297  CG  GLU A  18       9.910 -18.476   1.453  1.00 92.61           C  
ATOM    298  HG2 GLU A  18       9.590 -19.432   1.868  1.00 92.61           H  
ATOM    299  HG3 GLU A  18       9.065 -17.788   1.482  1.00 92.61           H  
ATOM    300  CD  GLU A  18      11.039 -17.890   2.314  1.00 92.61           C  
ATOM    301  OE1 GLU A  18      10.846 -17.852   3.549  1.00 92.61           O  
ATOM    302  OE2 GLU A  18      12.085 -17.504   1.744  1.00 92.61           O  
ATOM    303  N   ARG A  19       6.996 -18.876   0.012  1.00 90.72           N  
ATOM    304  H   ARG A  19       7.243 -19.562   0.712  1.00 90.72           H  
ATOM    305  CA  ARG A  19       5.815 -18.043   0.267  1.00 90.72           C  
ATOM    306  HA  ARG A  19       5.509 -17.539  -0.650  1.00 90.72           H  
ATOM    307  C   ARG A  19       6.169 -16.970   1.281  1.00 90.72           C  
ATOM    308  CB  ARG A  19       4.634 -18.863   0.785  1.00 90.72           C  
ATOM    309  HB2 ARG A  19       3.833 -18.173   1.048  1.00 90.72           H  
ATOM    310  HB3 ARG A  19       4.926 -19.409   1.682  1.00 90.72           H  
ATOM    311  O   ARG A  19       6.607 -17.283   2.384  1.00 90.72           O  
ATOM    312  CG  ARG A  19       4.111 -19.840  -0.266  1.00 90.72           C  
ATOM    313  HG2 ARG A  19       3.932 -19.314  -1.204  1.00 90.72           H  
ATOM    314  HG3 ARG A  19       4.841 -20.632  -0.431  1.00 90.72           H  
ATOM    315  CD  ARG A  19       2.801 -20.440   0.235  1.00 90.72           C  
ATOM    316  HD2 ARG A  19       2.985 -20.912   1.200  1.00 90.72           H  
ATOM    317  HD3 ARG A  19       2.073 -19.638   0.363  1.00 90.72           H  
ATOM    318  NE  ARG A  19       2.276 -21.420  -0.725  1.00 90.72           N  
ATOM    319  HE  ARG A  19       2.520 -21.266  -1.693  1.00 90.72           H  
ATOM    320  NH1 ARG A  19       0.839 -22.465   0.717  1.00 90.72           N  
ATOM    321 HH11 ARG A  19       1.069 -21.750   1.392  1.00 90.72           H  
ATOM    322 HH12 ARG A  19       0.102 -23.132   0.891  1.00 90.72           H  
ATOM    323  NH2 ARG A  19       1.015 -23.182  -1.398  1.00 90.72           N  
ATOM    324 HH21 ARG A  19       0.291 -23.865  -1.223  1.00 90.72           H  
ATOM    325 HH22 ARG A  19       1.407 -23.073  -2.322  1.00 90.72           H  
ATOM    326  CZ  ARG A  19       1.383 -22.351  -0.464  1.00 90.72           C  
ATOM    327  N   LEU A  20       5.932 -15.719   0.919  1.00 94.86           N  
ATOM    328  H   LEU A  20       5.517 -15.548   0.014  1.00 94.86           H  
ATOM    329  CA  LEU A  20       6.296 -14.570   1.736  1.00 94.86           C  
ATOM    330  HA  LEU A  20       7.011 -14.864   2.504  1.00 94.86           H  
ATOM    331  C   LEU A  20       5.041 -14.056   2.431  1.00 94.86           C  
ATOM    332  CB  LEU A  20       6.963 -13.521   0.835  1.00 94.86           C  
ATOM    333  HB2 LEU A  20       7.258 -12.665   1.443  1.00 94.86           H  
ATOM    334  HB3 LEU A  20       6.233 -13.185   0.099  1.00 94.86           H  
ATOM    335  O   LEU A  20       4.178 -13.462   1.795  1.00 94.86           O  
ATOM    336  CG  LEU A  20       8.200 -14.050   0.091  1.00 94.86           C  
ATOM    337  HG  LEU A  20       7.944 -14.955  -0.460  1.00 94.86           H  
ATOM    338  CD1 LEU A  20       8.657 -13.024  -0.932  1.00 94.86           C  
ATOM    339 HD11 LEU A  20       9.407 -13.502  -1.561  1.00 94.86           H  
ATOM    340 HD12 LEU A  20       9.082 -12.155  -0.429  1.00 94.86           H  
ATOM    341 HD13 LEU A  20       7.819 -12.720  -1.560  1.00 94.86           H  
ATOM    342  CD2 LEU A  20       9.364 -14.360   1.034  1.00 94.86           C  
ATOM    343 HD21 LEU A  20      10.225 -14.700   0.457  1.00 94.86           H  
ATOM    344 HD22 LEU A  20       9.641 -13.474   1.606  1.00 94.86           H  
ATOM    345 HD23 LEU A  20       9.093 -15.163   1.719  1.00 94.86           H  
ATOM    346  N   MET A  21       4.917 -14.310   3.730  1.00 91.37           N  
ATOM    347  H   MET A  21       5.649 -14.823   4.199  1.00 91.37           H  
ATOM    348  CA  MET A  21       3.747 -13.886   4.502  1.00 91.37           C  
ATOM    349  HA  MET A  21       2.868 -13.908   3.858  1.00 91.37           H  
ATOM    350  C   MET A  21       3.920 -12.448   4.990  1.00 91.37           C  
ATOM    351  CB  MET A  21       3.491 -14.848   5.669  1.00 91.37           C  
ATOM    352  HB2 MET A  21       2.602 -14.521   6.208  1.00 91.37           H  
ATOM    353  HB3 MET A  21       4.332 -14.809   6.361  1.00 91.37           H  
ATOM    354  O   MET A  21       4.985 -12.085   5.488  1.00 91.37           O  
ATOM    355  CG  MET A  21       3.301 -16.305   5.220  1.00 91.37           C  
ATOM    356  HG2 MET A  21       3.027 -16.900   6.091  1.00 91.37           H  
ATOM    357  HG3 MET A  21       4.258 -16.679   4.857  1.00 91.37           H  
ATOM    358  SD  MET A  21       2.068 -16.591   3.918  1.00 91.37           S  
ATOM    359  CE  MET A  21       0.544 -16.122   4.780  1.00 91.37           C  
ATOM    360  HE1 MET A  21      -0.250 -16.030   4.039  1.00 91.37           H  
ATOM    361  HE2 MET A  21       0.271 -16.889   5.506  1.00 91.37           H  
ATOM    362  HE3 MET A  21       0.659 -15.163   5.283  1.00 91.37           H  
ATOM    363  N   TYR A  22       2.864 -11.641   4.900  1.00 91.43           N  
ATOM    364  H   TYR A  22       2.018 -12.009   4.489  1.00 91.43           H  
ATOM    365  CA  TYR A  22       2.863 -10.225   5.273  1.00 91.43           C  
ATOM    366  HA  TYR A  22       3.503  -9.674   4.583  1.00 91.43           H  
ATOM    367  C   TYR A  22       3.416  -9.988   6.682  1.00 91.43           C  
ATOM    368  CB  TYR A  22       1.428  -9.703   5.132  1.00 91.43           C  
ATOM    369  HB2 TYR A  22       1.175  -9.741   4.072  1.00 91.43           H  
ATOM    370  HB3 TYR A  22       0.747 -10.372   5.658  1.00 91.43           H  
ATOM    371  O   TYR A  22       4.316  -9.175   6.856  1.00 91.43           O  
ATOM    372  CG  TYR A  22       1.206  -8.291   5.636  1.00 91.43           C  
ATOM    373  CD1 TYR A  22       0.669  -8.076   6.921  1.00 91.43           C  
ATOM    374  HD1 TYR A  22       0.400  -8.917   7.543  1.00 91.43           H  
ATOM    375  CD2 TYR A  22       1.539  -7.193   4.823  1.00 91.43           C  
ATOM    376  HD2 TYR A  22       1.932  -7.348   3.829  1.00 91.43           H  
ATOM    377  CE1 TYR A  22       0.494  -6.765   7.405  1.00 91.43           C  
ATOM    378  HE1 TYR A  22       0.096  -6.602   8.396  1.00 91.43           H  
ATOM    379  CE2 TYR A  22       1.350  -5.882   5.297  1.00 91.43           C  
ATOM    380  HE2 TYR A  22       1.591  -5.028   4.682  1.00 91.43           H  
ATOM    381  OH  TYR A  22       0.680  -4.399   7.052  1.00 91.43           O  
ATOM    382  HH  TYR A  22       0.396  -4.368   7.969  1.00 91.43           H  
ATOM    383  CZ  TYR A  22       0.843  -5.665   6.593  1.00 91.43           C  
ATOM    384  N   GLY A  23       2.958 -10.765   7.669  1.00 86.80           N  
ATOM    385  H   GLY A  23       2.231 -11.431   7.449  1.00 86.80           H  
ATOM    386  CA  GLY A  23       3.365 -10.606   9.068  1.00 86.80           C  
ATOM    387  HA2 GLY A  23       3.229  -9.563   9.353  1.00 86.80           H  
ATOM    388  HA3 GLY A  23       2.715 -11.217   9.693  1.00 86.80           H  
ATOM    389  C   GLY A  23       4.817 -10.985   9.393  1.00 86.80           C  
ATOM    390  O   GLY A  23       5.251 -10.738  10.515  1.00 86.80           O  
ATOM    391  N   THR A  24       5.562 -11.600   8.467  1.00 91.07           N  
ATOM    392  H   THR A  24       5.151 -11.778   7.561  1.00 91.07           H  
ATOM    393  CA  THR A  24       6.948 -12.051   8.713  1.00 91.07           C  
ATOM    394  HA  THR A  24       7.299 -11.640   9.659  1.00 91.07           H  
ATOM    395  C   THR A  24       7.959 -11.587   7.671  1.00 91.07           C  
ATOM    396  CB  THR A  24       7.034 -13.583   8.817  1.00 91.07           C  
ATOM    397  HB  THR A  24       8.077 -13.869   8.954  1.00 91.07           H  
ATOM    398  O   THR A  24       9.148 -11.567   7.970  1.00 91.07           O  
ATOM    399  CG2 THR A  24       6.235 -14.138   9.996  1.00 91.07           C  
ATOM    400 HG21 THR A  24       6.559 -13.653  10.917  1.00 91.07           H  
ATOM    401 HG22 THR A  24       5.171 -13.955   9.848  1.00 91.07           H  
ATOM    402 HG23 THR A  24       6.406 -15.211  10.074  1.00 91.07           H  
ATOM    403  OG1 THR A  24       6.544 -14.207   7.649  1.00 91.07           O  
ATOM    404  HG1 THR A  24       7.176 -14.048   6.945  1.00 91.07           H  
ATOM    405  N   ALA A  25       7.522 -11.264   6.452  1.00 94.03           N  
ATOM    406  H   ALA A  25       6.533 -11.332   6.259  1.00 94.03           H  
ATOM    407  CA  ALA A  25       8.406 -10.970   5.325  1.00 94.03           C  
ATOM    408  HA  ALA A  25       9.435 -11.205   5.597  1.00 94.03           H  
ATOM    409  C   ALA A  25       8.405  -9.495   4.897  1.00 94.03           C  
ATOM    410  CB  ALA A  25       8.017 -11.888   4.159  1.00 94.03           C  
ATOM    411  HB1 ALA A  25       6.999 -11.671   3.835  1.00 94.03           H  
ATOM    412  HB2 ALA A  25       8.087 -12.931   4.467  1.00 94.03           H  
ATOM    413  HB3 ALA A  25       8.698 -11.720   3.325  1.00 94.03           H  
ATOM    414  O   ALA A  25       9.303  -9.093   4.158  1.00 94.03           O  
ATOM    415  N   LEU A  26       7.418  -8.700   5.324  1.00 93.54           N  
ATOM    416  H   LEU A  26       6.739  -9.056   5.982  1.00 93.54           H  
ATOM    417  CA  LEU A  26       7.328  -7.285   4.978  1.00 93.54           C  
ATOM    418  HA  LEU A  26       8.087  -7.058   4.229  1.00 93.54           H  
ATOM    419  C   LEU A  26       7.606  -6.415   6.202  1.00 93.54           C  
ATOM    420  CB  LEU A  26       5.950  -6.985   4.373  1.00 93.54           C  
ATOM    421  HB2 LEU A  26       5.206  -7.047   5.167  1.00 93.54           H  
ATOM    422  HB3 LEU A  26       5.708  -7.742   3.627  1.00 93.54           H  
ATOM    423  O   LEU A  26       6.972  -6.574   7.241  1.00 93.54           O  
ATOM    424  CG  LEU A  26       5.865  -5.605   3.700  1.00 93.54           C  
ATOM    425  HG  LEU A  26       6.224  -4.833   4.381  1.00 93.54           H  
ATOM    426  CD1 LEU A  26       6.667  -5.554   2.393  1.00 93.54           C  
ATOM    427 HD11 LEU A  26       6.530  -4.586   1.912  1.00 93.54           H  
ATOM    428 HD12 LEU A  26       6.332  -6.343   1.720  1.00 93.54           H  
ATOM    429 HD13 LEU A  26       7.730  -5.677   2.600  1.00 93.54           H  
ATOM    430  CD2 LEU A  26       4.407  -5.307   3.378  1.00 93.54           C  
ATOM    431 HD21 LEU A  26       4.323  -4.315   2.935  1.00 93.54           H  
ATOM    432 HD22 LEU A  26       4.007  -6.058   2.696  1.00 93.54           H  
ATOM    433 HD23 LEU A  26       3.840  -5.306   4.310  1.00 93.54           H  
ATOM    434  N   ASP A  27       8.520  -5.467   6.040  1.00 95.62           N  
ATOM    435  H   ASP A  27       8.982  -5.392   5.145  1.00 95.62           H  
ATOM    436  CA  ASP A  27       8.719  -4.368   6.982  1.00 95.62           C  
ATOM    437  HA  ASP A  27       8.156  -4.573   7.893  1.00 95.62           H  
ATOM    438  C   ASP A  27       8.171  -3.066   6.381  1.00 95.62           C  
ATOM    439  CB  ASP A  27      10.208  -4.275   7.355  1.00 95.62           C  
ATOM    440  HB2 ASP A  27      10.739  -3.702   6.594  1.00 95.62           H  
ATOM    441  HB3 ASP A  27      10.630  -5.280   7.369  1.00 95.62           H  
ATOM    442  O   ASP A  27       7.853  -3.015   5.192  1.00 95.62           O  
ATOM    443  CG  ASP A  27      10.453  -3.656   8.738  1.00 95.62           C  
ATOM    444  OD1 ASP A  27       9.492  -3.106   9.326  1.00 95.62           O  
ATOM    445  OD2 ASP A  27      11.607  -3.757   9.205  1.00 95.62           O  
ATOM    446  N   TYR A  28       8.083  -2.006   7.174  1.00 96.66           N  
ATOM    447  H   TYR A  28       8.455  -2.103   8.108  1.00 96.66           H  
ATOM    448  CA  TYR A  28       7.663  -0.675   6.736  1.00 96.66           C  
ATOM    449  HA  TYR A  28       7.475  -0.687   5.662  1.00 96.66           H  
ATOM    450  C   TYR A  28       8.760   0.357   6.978  1.00 96.66           C  
ATOM    451  CB  TYR A  28       6.354  -0.277   7.422  1.00 96.66           C  
ATOM    452  HB2 TYR A  28       6.385  -0.588   8.467  1.00 96.66           H  
ATOM    453  HB3 TYR A  28       6.263   0.809   7.411  1.00 96.66           H  
ATOM    454  O   TYR A  28       9.630   0.184   7.828  1.00 96.66           O  
ATOM    455  CG  TYR A  28       5.127  -0.859   6.751  1.00 96.66           C  
ATOM    456  CD1 TYR A  28       4.396  -0.073   5.839  1.00 96.66           C  
ATOM    457  HD1 TYR A  28       4.705   0.939   5.626  1.00 96.66           H  
ATOM    458  CD2 TYR A  28       4.736  -2.187   7.010  1.00 96.66           C  
ATOM    459  HD2 TYR A  28       5.308  -2.798   7.692  1.00 96.66           H  
ATOM    460  CE1 TYR A  28       3.274  -0.615   5.188  1.00 96.66           C  
ATOM    461  HE1 TYR A  28       2.729  -0.024   4.467  1.00 96.66           H  
ATOM    462  CE2 TYR A  28       3.610  -2.730   6.360  1.00 96.66           C  
ATOM    463  HE2 TYR A  28       3.305  -3.749   6.547  1.00 96.66           H  
ATOM    464  OH  TYR A  28       1.794  -2.440   4.801  1.00 96.66           O  
ATOM    465  HH  TYR A  28       1.380  -1.751   4.278  1.00 96.66           H  
ATOM    466  CZ  TYR A  28       2.876  -1.940   5.450  1.00 96.66           C  
ATOM    467  N   ILE A  29       8.734   1.450   6.216  1.00 98.04           N  
ATOM    468  H   ILE A  29       8.016   1.535   5.511  1.00 98.04           H  
ATOM    469  CA  ILE A  29       9.667   2.551   6.445  1.00 98.04           C  
ATOM    470  HA  ILE A  29      10.673   2.133   6.455  1.00 98.04           H  
ATOM    471  C   ILE A  29       9.422   3.169   7.819  1.00 98.04           C  
ATOM    472  CB  ILE A  29       9.610   3.627   5.342  1.00 98.04           C  
ATOM    473  HB  ILE A  29      10.337   4.396   5.606  1.00 98.04           H  
ATOM    474  O   ILE A  29       8.287   3.278   8.283  1.00 98.04           O  
ATOM    475  CG1 ILE A  29       8.229   4.314   5.247  1.00 98.04           C  
ATOM    476 HG12 ILE A  29       7.981   4.750   6.215  1.00 98.04           H  
ATOM    477 HG13 ILE A  29       7.462   3.577   5.008  1.00 98.04           H  
ATOM    478  CG2 ILE A  29      10.069   3.021   4.008  1.00 98.04           C  
ATOM    479 HG21 ILE A  29       9.343   2.290   3.651  1.00 98.04           H  
ATOM    480 HG22 ILE A  29      11.033   2.530   4.143  1.00 98.04           H  
ATOM    481 HG23 ILE A  29      10.187   3.810   3.265  1.00 98.04           H  
ATOM    482  CD1 ILE A  29       8.160   5.457   4.231  1.00 98.04           C  
ATOM    483 HD11 ILE A  29       7.164   5.898   4.264  1.00 98.04           H  
ATOM    484 HD12 ILE A  29       8.338   5.092   3.220  1.00 98.04           H  
ATOM    485 HD13 ILE A  29       8.900   6.217   4.482  1.00 98.04           H  
ATOM    486  N   GLU A  30      10.490   3.663   8.436  1.00 97.15           N  
ATOM    487  H   GLU A  30      11.409   3.514   8.044  1.00 97.15           H  
ATOM    488  CA  GLU A  30      10.351   4.524   9.602  1.00 97.15           C  
ATOM    489  HA  GLU A  30       9.525   4.151  10.208  1.00 97.15           H  
ATOM    490  C   GLU A  30      10.013   5.946   9.160  1.00 97.15           C  
ATOM    491  CB  GLU A  30      11.609   4.502  10.475  1.00 97.15           C  
ATOM    492  HB2 GLU A  30      11.498   5.231  11.278  1.00 97.15           H  
ATOM    493  HB3 GLU A  30      12.465   4.803   9.870  1.00 97.15           H  
ATOM    494  O   GLU A  30      10.731   6.551   8.355  1.00 97.15           O  
ATOM    495  CG  GLU A  30      11.900   3.128  11.088  1.00 97.15           C  
ATOM    496  HG2 GLU A  30      12.048   2.404  10.286  1.00 97.15           H  
ATOM    497  HG3 GLU A  30      12.842   3.200  11.632  1.00 97.15           H  
ATOM    498  CD  GLU A  30      10.822   2.621  12.055  1.00 97.15           C  
ATOM    499  OE1 GLU A  30      10.779   1.398  12.288  1.00 97.15           O  
ATOM    500  OE2 GLU A  30      10.066   3.410  12.677  1.00 97.15           O  
ATOM    501  N   LEU A  31       8.934   6.506   9.707  1.00 97.76           N  
ATOM    502  H   LEU A  31       8.370   5.958  10.341  1.00 97.76           H  
ATOM    503  CA  LEU A  31       8.664   7.931   9.546  1.00 97.76           C  
ATOM    504  HA  LEU A  31       8.791   8.168   8.489  1.00 97.76           H  
ATOM    505  C   LEU A  31       9.684   8.760  10.342  1.00 97.76           C  
ATOM    506  CB  LEU A  31       7.226   8.279   9.951  1.00 97.76           C  
ATOM    507  HB2 LEU A  31       7.091   8.030  11.003  1.00 97.76           H  
ATOM    508  HB3 LEU A  31       7.086   9.355   9.845  1.00 97.76           H  
ATOM    509  O   LEU A  31      10.102   8.352  11.429  1.00 97.76           O  
ATOM    510  CG  LEU A  31       6.145   7.562   9.130  1.00 97.76           C  
ATOM    511  HG  LEU A  31       6.188   6.493   9.338  1.00 97.76           H  
ATOM    512  CD1 LEU A  31       4.781   8.087   9.554  1.00 97.76           C  
ATOM    513 HD11 LEU A  31       4.714   8.125  10.641  1.00 97.76           H  
ATOM    514 HD12 LEU A  31       4.596   9.080   9.145  1.00 97.76           H  
ATOM    515 HD13 LEU A  31       4.034   7.380   9.192  1.00 97.76           H  
ATOM    516  CD2 LEU A  31       6.272   7.773   7.621  1.00 97.76           C  
ATOM    517 HD21 LEU A  31       5.417   7.318   7.119  1.00 97.76           H  
ATOM    518 HD22 LEU A  31       7.173   7.278   7.258  1.00 97.76           H  
ATOM    519 HD23 LEU A  31       6.298   8.839   7.394  1.00 97.76           H  
ATOM    520  N   PRO A  32      10.086   9.937   9.834  1.00 96.72           N  
ATOM    521  CA  PRO A  32      11.018  10.800  10.539  1.00 96.72           C  
ATOM    522  HA  PRO A  32      11.888  10.222  10.849  1.00 96.72           H  
ATOM    523  C   PRO A  32      10.373  11.416  11.787  1.00 96.72           C  
ATOM    524  CB  PRO A  32      11.451  11.849   9.510  1.00 96.72           C  
ATOM    525  HB2 PRO A  32      12.295  11.467   8.936  1.00 96.72           H  
ATOM    526  HB3 PRO A  32      11.702  12.806   9.968  1.00 96.72           H  
ATOM    527  O   PRO A  32       9.150  11.476  11.936  1.00 96.72           O  
ATOM    528  CG  PRO A  32      10.231  11.963   8.601  1.00 96.72           C  
ATOM    529  HG2 PRO A  32       9.512  12.632   9.073  1.00 96.72           H  
ATOM    530  HG3 PRO A  32      10.491  12.312   7.602  1.00 96.72           H  
ATOM    531  CD  PRO A  32       9.663  10.548   8.584  1.00 96.72           C  
ATOM    532  HD2 PRO A  32       8.576  10.586   8.506  1.00 96.72           H  
ATOM    533  HD3 PRO A  32      10.094   9.990   7.754  1.00 96.72           H  
ATOM    534  N   ALA A  33      11.218  11.930  12.682  1.00 96.29           N  
ATOM    535  H   ALA A  33      12.211  11.873  12.506  1.00 96.29           H  
ATOM    536  CA  ALA A  33      10.753  12.765  13.780  1.00 96.29           C  
ATOM    537  HA  ALA A  33       9.999  12.208  14.338  1.00 96.29           H  
ATOM    538  C   ALA A  33      10.104  14.047  13.234  1.00 96.29           C  
ATOM    539  CB  ALA A  33      11.925  13.071  14.719  1.00 96.29           C  
ATOM    540  HB1 ALA A  33      11.573  13.675  15.555  1.00 96.29           H  
ATOM    541  HB2 ALA A  33      12.343  12.141  15.104  1.00 96.29           H  
ATOM    542  HB3 ALA A  33      12.695  13.624  14.182  1.00 96.29           H  
ATOM    543  O   ALA A  33      10.582  14.637  12.264  1.00 96.29           O  
ATOM    544  N   ALA A  34       9.024  14.491  13.876  1.00 97.10           N  
ATOM    545  H   ALA A  34       8.683  13.974  14.674  1.00 97.10           H  
ATOM    546  CA  ALA A  34       8.381  15.753  13.535  1.00 97.10           C  
ATOM    547  HA  ALA A  34       8.165  15.738  12.467  1.00 97.10           H  
ATOM    548  C   ALA A  34       9.305  16.961  13.824  1.00 97.10           C  
ATOM    549  CB  ALA A  34       7.047  15.831  14.281  1.00 97.10           C  
ATOM    550  HB1 ALA A  34       6.435  14.962  14.038  1.00 97.10           H  
ATOM    551  HB2 ALA A  34       6.515  16.732  13.976  1.00 97.10           H  
ATOM    552  HB3 ALA A  34       7.224  15.869  15.356  1.00 97.10           H  
ATOM    553  O   ALA A  34      10.080  16.916  14.785  1.00 97.10           O  
ATOM    554  N   PRO A  35       9.204  18.063  13.054  1.00 97.86           N  
ATOM    555  CA  PRO A  35       8.244  18.288  11.974  1.00 97.86           C  
ATOM    556  HA  PRO A  35       7.292  17.819  12.224  1.00 97.86           H  
ATOM    557  C   PRO A  35       8.706  17.757  10.607  1.00 97.86           C  
ATOM    558  CB  PRO A  35       8.048  19.804  11.949  1.00 97.86           C  
ATOM    559  HB2 PRO A  35       7.325  20.090  12.713  1.00 97.86           H  
ATOM    560  HB3 PRO A  35       7.732  20.164  10.970  1.00 97.86           H  
ATOM    561  O   PRO A  35       9.886  17.825  10.271  1.00 97.86           O  
ATOM    562  CG  PRO A  35       9.435  20.326  12.330  1.00 97.86           C  
ATOM    563  HG2 PRO A  35      10.077  20.341  11.449  1.00 97.86           H  
ATOM    564  HG3 PRO A  35       9.382  21.318  12.779  1.00 97.86           H  
ATOM    565  CD  PRO A  35       9.950  19.284  13.322  1.00 97.86           C  
ATOM    566  HD2 PRO A  35      11.019  19.122  13.185  1.00 97.86           H  
ATOM    567  HD3 PRO A  35       9.749  19.613  14.342  1.00 97.86           H  
ATOM    568  N   PHE A  36       7.759  17.294   9.788  1.00 97.68           N  
ATOM    569  H   PHE A  36       6.799  17.294  10.102  1.00 97.68           H  
ATOM    570  CA  PHE A  36       7.977  16.928   8.382  1.00 97.68           C  
ATOM    571  HA  PHE A  36       8.684  17.632   7.941  1.00 97.68           H  
ATOM    572  C   PHE A  36       6.666  17.017   7.591  1.00 97.68           C  
ATOM    573  CB  PHE A  36       8.568  15.511   8.274  1.00 97.68           C  
ATOM    574  HB2 PHE A  36       9.482  15.461   8.866  1.00 97.68           H  
ATOM    575  HB3 PHE A  36       8.855  15.335   7.237  1.00 97.68           H  
ATOM    576  O   PHE A  36       5.589  17.020   8.181  1.00 97.68           O  
ATOM    577  CG  PHE A  36       7.637  14.395   8.712  1.00 97.68           C  
ATOM    578  CD1 PHE A  36       7.577  14.026  10.067  1.00 97.68           C  
ATOM    579  HD1 PHE A  36       8.215  14.521  10.783  1.00 97.68           H  
ATOM    580  CD2 PHE A  36       6.875  13.683   7.768  1.00 97.68           C  
ATOM    581  HD2 PHE A  36       6.930  13.944   6.721  1.00 97.68           H  
ATOM    582  CE1 PHE A  36       6.749  12.969  10.479  1.00 97.68           C  
ATOM    583  HE1 PHE A  36       6.741  12.668  11.516  1.00 97.68           H  
ATOM    584  CE2 PHE A  36       6.042  12.628   8.179  1.00 97.68           C  
ATOM    585  HE2 PHE A  36       5.455  12.089   7.449  1.00 97.68           H  
ATOM    586  CZ  PHE A  36       5.974  12.273   9.537  1.00 97.68           C  
ATOM    587  HZ  PHE A  36       5.341  11.457   9.855  1.00 97.68           H  
ATOM    588  N   ASP A  37       6.746  17.046   6.262  1.00 97.10           N  
ATOM    589  H   ASP A  37       7.651  17.056   5.813  1.00 97.10           H  
ATOM    590  CA  ASP A  37       5.558  16.956   5.411  1.00 97.10           C  
ATOM    591  HA  ASP A  37       4.689  17.316   5.961  1.00 97.10           H  
ATOM    592  C   ASP A  37       5.302  15.492   5.030  1.00 97.10           C  
ATOM    593  CB  ASP A  37       5.697  17.853   4.174  1.00 97.10           C  
ATOM    594  HB2 ASP A  37       4.862  17.652   3.502  1.00 97.10           H  
ATOM    595  HB3 ASP A  37       6.624  17.602   3.660  1.00 97.10           H  
ATOM    596  O   ASP A  37       6.175  14.820   4.463  1.00 97.10           O  
ATOM    597  CG  ASP A  37       5.719  19.355   4.472  1.00 97.10           C  
ATOM    598  OD1 ASP A  37       5.145  19.780   5.500  1.00 97.10           O  
ATOM    599  OD2 ASP A  37       6.311  20.084   3.641  1.00 97.10           O  
ATOM    600  N   LEU A  38       4.102  15.003   5.336  1.00 98.05           N  
ATOM    601  H   LEU A  38       3.448  15.627   5.787  1.00 98.05           H  
ATOM    602  CA  LEU A  38       3.608  13.684   4.955  1.00 98.05           C  
ATOM    603  HA  LEU A  38       4.446  12.996   4.841  1.00 98.05           H  
ATOM    604  C   LEU A  38       2.864  13.797   3.624  1.00 98.05           C  
ATOM    605  CB  LEU A  38       2.682  13.166   6.069  1.00 98.05           C  
ATOM    606  HB2 LEU A  38       3.213  13.198   7.021  1.00 98.05           H  
ATOM    607  HB3 LEU A  38       1.836  13.849   6.141  1.00 98.05           H  
ATOM    608  O   LEU A  38       1.961  14.617   3.493  1.00 98.05           O  
ATOM    609  CG  LEU A  38       2.158  11.735   5.842  1.00 98.05           C  
ATOM    610  HG  LEU A  38       1.943  11.579   4.785  1.00 98.05           H  
ATOM    611  CD1 LEU A  38       3.178  10.693   6.306  1.00 98.05           C  
ATOM    612 HD11 LEU A  38       2.794   9.693   6.106  1.00 98.05           H  
ATOM    613 HD12 LEU A  38       4.118  10.827   5.771  1.00 98.05           H  
ATOM    614 HD13 LEU A  38       3.353  10.789   7.377  1.00 98.05           H  
ATOM    615  CD2 LEU A  38       0.863  11.516   6.617  1.00 98.05           C  
ATOM    616 HD21 LEU A  38       1.050  11.566   7.690  1.00 98.05           H  
ATOM    617 HD22 LEU A  38       0.451  10.541   6.357  1.00 98.05           H  
ATOM    618 HD23 LEU A  38       0.132  12.274   6.337  1.00 98.05           H  
ATOM    619  N   GLN A  39       3.205  12.957   2.655  1.00 97.63           N  
ATOM    620  H   GLN A  39       3.915  12.266   2.855  1.00 97.63           H  
ATOM    621  CA  GLN A  39       2.391  12.728   1.470  1.00 97.63           C  
ATOM    622  HA  GLN A  39       1.902  13.655   1.172  1.00 97.63           H  
ATOM    623  C   GLN A  39       1.293  11.721   1.799  1.00 97.63           C  
ATOM    624  CB  GLN A  39       3.292  12.268   0.319  1.00 97.63           C  
ATOM    625  HB2 GLN A  39       3.828  11.365   0.612  1.00 97.63           H  
ATOM    626  HB3 GLN A  39       4.019  13.054   0.115  1.00 97.63           H  
ATOM    627  O   GLN A  39       1.578  10.619   2.264  1.00 97.63           O  
ATOM    628  CG  GLN A  39       2.491  11.985  -0.958  1.00 97.63           C  
ATOM    629  HG2 GLN A  39       1.814  11.149  -0.781  1.00 97.63           H  
ATOM    630  HG3 GLN A  39       1.893  12.859  -1.215  1.00 97.63           H  
ATOM    631  CD  GLN A  39       3.372  11.634  -2.151  1.00 97.63           C  
ATOM    632  NE2 GLN A  39       2.789  11.104  -3.202  1.00 97.63           N  
ATOM    633 HE21 GLN A  39       1.818  10.833  -3.146  1.00 97.63           H  
ATOM    634 HE22 GLN A  39       3.394  10.797  -3.951  1.00 97.63           H  
ATOM    635  OE1 GLN A  39       4.573  11.862  -2.189  1.00 97.63           O  
ATOM    636  N   VAL A  40       0.050  12.104   1.530  1.00 97.32           N  
ATOM    637  H   VAL A  40      -0.094  13.006   1.099  1.00 97.32           H  
ATOM    638  CA  VAL A  40      -1.118  11.231   1.628  1.00 97.32           C  
ATOM    639  HA  VAL A  40      -1.006  10.582   2.496  1.00 97.32           H  
ATOM    640  C   VAL A  40      -1.169  10.368   0.371  1.00 97.32           C  
ATOM    641  CB  VAL A  40      -2.408  12.049   1.810  1.00 97.32           C  
ATOM    642  HB  VAL A  40      -2.604  12.619   0.901  1.00 97.32           H  
ATOM    643  O   VAL A  40      -1.131  10.885  -0.747  1.00 97.32           O  
ATOM    644  CG1 VAL A  40      -3.605  11.130   2.071  1.00 97.32           C  
ATOM    645 HG11 VAL A  40      -3.790  10.492   1.206  1.00 97.32           H  
ATOM    646 HG12 VAL A  40      -3.419  10.501   2.941  1.00 97.32           H  
ATOM    647 HG13 VAL A  40      -4.499  11.728   2.246  1.00 97.32           H  
ATOM    648  CG2 VAL A  40      -2.273  13.044   2.974  1.00 97.32           C  
ATOM    649 HG21 VAL A  40      -1.901  12.534   3.862  1.00 97.32           H  
ATOM    650 HG22 VAL A  40      -1.579  13.842   2.708  1.00 97.32           H  
ATOM    651 HG23 VAL A  40      -3.241  13.494   3.191  1.00 97.32           H  
ATOM    652  N   LEU A  41      -1.200   9.053   0.565  1.00 94.60           N  
ATOM    653  H   LEU A  41      -1.245   8.718   1.516  1.00 94.60           H  
ATOM    654  CA  LEU A  41      -1.242   8.056  -0.506  1.00 94.60           C  
ATOM    655  HA  LEU A  41      -0.968   8.515  -1.456  1.00 94.60           H  
ATOM    656  C   LEU A  41      -2.655   7.498  -0.693  1.00 94.60           C  
ATOM    657  CB  LEU A  41      -0.241   6.933  -0.192  1.00 94.60           C  
ATOM    658  HB2 LEU A  41      -0.529   6.463   0.748  1.00 94.60           H  
ATOM    659  HB3 LEU A  41      -0.323   6.186  -0.981  1.00 94.60           H  
ATOM    660  O   LEU A  41      -3.099   7.332  -1.824  1.00 94.60           O  
ATOM    661  CG  LEU A  41       1.231   7.366  -0.114  1.00 94.60           C  
ATOM    662  HG  LEU A  41       1.347   8.185   0.596  1.00 94.60           H  
ATOM    663  CD1 LEU A  41       2.060   6.185   0.378  1.00 94.60           C  
ATOM    664 HD11 LEU A  41       1.935   5.339  -0.299  1.00 94.60           H  
ATOM    665 HD12 LEU A  41       1.723   5.907   1.376  1.00 94.60           H  
ATOM    666 HD13 LEU A  41       3.115   6.454   0.417  1.00 94.60           H  
ATOM    667  CD2 LEU A  41       1.770   7.816  -1.473  1.00 94.60           C  
ATOM    668 HD21 LEU A  41       1.654   7.009  -2.198  1.00 94.60           H  
ATOM    669 HD22 LEU A  41       2.827   8.067  -1.380  1.00 94.60           H  
ATOM    670 HD23 LEU A  41       1.224   8.695  -1.813  1.00 94.60           H  
ATOM    671  N   ASP A  42      -3.375   7.296   0.411  1.00 92.54           N  
ATOM    672  H   ASP A  42      -2.954   7.489   1.308  1.00 92.54           H  
ATOM    673  CA  ASP A  42      -4.781   6.904   0.412  1.00 92.54           C  
ATOM    674  HA  ASP A  42      -5.240   7.223  -0.524  1.00 92.54           H  
ATOM    675  C   ASP A  42      -5.516   7.599   1.565  1.00 92.54           C  
ATOM    676  CB  ASP A  42      -4.908   5.378   0.491  1.00 92.54           C  
ATOM    677  HB2 ASP A  42      -4.451   5.014   1.411  1.00 92.54           H  
ATOM    678  HB3 ASP A  42      -4.392   4.925  -0.355  1.00 92.54           H  
ATOM    679  O   ASP A  42      -5.000   7.699   2.679  1.00 92.54           O  
ATOM    680  CG  ASP A  42      -6.379   4.979   0.459  1.00 92.54           C  
ATOM    681  OD1 ASP A  42      -6.964   4.945  -0.644  1.00 92.54           O  
ATOM    682  OD2 ASP A  42      -6.951   4.814   1.557  1.00 92.54           O  
ATOM    683  N   GLU A  43      -6.718   8.101   1.288  1.00 91.69           N  
ATOM    684  H   GLU A  43      -7.092   7.935   0.365  1.00 91.69           H  
ATOM    685  CA  GLU A  43      -7.556   8.825   2.250  1.00 91.69           C  
ATOM    686  HA  GLU A  43      -7.077   8.770   3.228  1.00 91.69           H  
ATOM    687  C   GLU A  43      -8.931   8.169   2.447  1.00 91.69           C  
ATOM    688  CB  GLU A  43      -7.642  10.322   1.886  1.00 91.69           C  
ATOM    689  HB2 GLU A  43      -8.180  10.843   2.677  1.00 91.69           H  
ATOM    690  HB3 GLU A  43      -6.634  10.734   1.853  1.00 91.69           H  
ATOM    691  O   GLU A  43      -9.875   8.832   2.888  1.00 91.69           O  
ATOM    692  CG  GLU A  43      -8.339  10.608   0.543  1.00 91.69           C  
ATOM    693  HG2 GLU A  43      -7.673  10.324  -0.273  1.00 91.69           H  
ATOM    694  HG3 GLU A  43      -9.237   9.995   0.465  1.00 91.69           H  
ATOM    695  CD  GLU A  43      -8.737  12.085   0.389  1.00 91.69           C  
ATOM    696  OE1 GLU A  43      -9.874  12.341  -0.085  1.00 91.69           O  
ATOM    697  OE2 GLU A  43      -7.953  12.978   0.778  1.00 91.69           O  
ATOM    698  N   VAL A  44      -9.079   6.877   2.118  1.00 88.15           N  
ATOM    699  H   VAL A  44      -8.279   6.344   1.808  1.00 88.15           H  
ATOM    700  CA  VAL A  44     -10.386   6.200   2.165  1.00 88.15           C  
ATOM    701  HA  VAL A  44     -11.065   6.767   1.528  1.00 88.15           H  
ATOM    702  C   VAL A  44     -10.990   6.208   3.573  1.00 88.15           C  
ATOM    703  CB  VAL A  44     -10.288   4.770   1.593  1.00 88.15           C  
ATOM    704  HB  VAL A  44      -9.652   4.801   0.708  1.00 88.15           H  
ATOM    705  O   VAL A  44     -12.204   6.315   3.715  1.00 88.15           O  
ATOM    706  CG1 VAL A  44      -9.712   3.737   2.573  1.00 88.15           C  
ATOM    707 HG11 VAL A  44      -8.794   4.114   3.022  1.00 88.15           H  
ATOM    708 HG12 VAL A  44     -10.428   3.510   3.363  1.00 88.15           H  
ATOM    709 HG13 VAL A  44      -9.473   2.823   2.030  1.00 88.15           H  
ATOM    710  CG2 VAL A  44     -11.666   4.271   1.142  1.00 88.15           C  
ATOM    711 HG21 VAL A  44     -12.077   4.954   0.400  1.00 88.15           H  
ATOM    712 HG22 VAL A  44     -11.564   3.284   0.690  1.00 88.15           H  
ATOM    713 HG23 VAL A  44     -12.346   4.210   1.992  1.00 88.15           H  
ATOM    714  N   GLY A  45     -10.143   6.155   4.607  1.00 87.93           N  
ATOM    715  H   GLY A  45      -9.158   6.096   4.392  1.00 87.93           H  
ATOM    716  CA  GLY A  45     -10.536   6.199   6.017  1.00 87.93           C  
ATOM    717  HA2 GLY A  45      -9.845   5.583   6.592  1.00 87.93           H  
ATOM    718  HA3 GLY A  45     -11.539   5.785   6.126  1.00 87.93           H  
ATOM    719  C   GLY A  45     -10.546   7.599   6.637  1.00 87.93           C  
ATOM    720  O   GLY A  45     -10.609   7.714   7.864  1.00 87.93           O  
ATOM    721  N   LEU A  46     -10.434   8.670   5.838  1.00 92.35           N  
ATOM    722  H   LEU A  46     -10.341   8.524   4.843  1.00 92.35           H  
ATOM    723  CA  LEU A  46     -10.330  10.037   6.364  1.00 92.35           C  
ATOM    724  HA  LEU A  46      -9.451  10.086   7.007  1.00 92.35           H  
ATOM    725  C   LEU A  46     -11.550  10.423   7.207  1.00 92.35           C  
ATOM    726  CB  LEU A  46     -10.156  11.019   5.194  1.00 92.35           C  
ATOM    727  HB2 LEU A  46      -9.256  10.739   4.647  1.00 92.35           H  
ATOM    728  HB3 LEU A  46     -11.008  10.909   4.524  1.00 92.35           H  
ATOM    729  O   LEU A  46     -11.424  11.202   8.143  1.00 92.35           O  
ATOM    730  CG  LEU A  46     -10.036  12.501   5.604  1.00 92.35           C  
ATOM    731  HG  LEU A  46     -10.877  12.793   6.232  1.00 92.35           H  
ATOM    732  CD1 LEU A  46      -8.740  12.788   6.364  1.00 92.35           C  
ATOM    733 HD11 LEU A  46      -8.720  12.221   7.295  1.00 92.35           H  
ATOM    734 HD12 LEU A  46      -8.679  13.848   6.608  1.00 92.35           H  
ATOM    735 HD13 LEU A  46      -7.881  12.510   5.753  1.00 92.35           H  
ATOM    736  CD2 LEU A  46     -10.104  13.379   4.355  1.00 92.35           C  
ATOM    737 HD21 LEU A  46      -9.381  13.027   3.619  1.00 92.35           H  
ATOM    738 HD22 LEU A  46      -9.896  14.417   4.613  1.00 92.35           H  
ATOM    739 HD23 LEU A  46     -11.100  13.310   3.918  1.00 92.35           H  
ATOM    740  N   ASP A  47     -12.721   9.864   6.910  1.00 91.18           N  
ATOM    741  H   ASP A  47     -12.708   9.091   6.259  1.00 91.18           H  
ATOM    742  CA  ASP A  47     -13.950  10.043   7.690  1.00 91.18           C  
ATOM    743  HA  ASP A  47     -14.228  11.096   7.665  1.00 91.18           H  
ATOM    744  C   ASP A  47     -13.811   9.657   9.174  1.00 91.18           C  
ATOM    745  CB  ASP A  47     -15.078   9.253   7.010  1.00 91.18           C  
ATOM    746  HB2 ASP A  47     -15.166   9.590   5.977  1.00 91.18           H  
ATOM    747  HB3 ASP A  47     -16.013   9.497   7.513  1.00 91.18           H  
ATOM    748  O   ASP A  47     -14.509  10.207  10.027  1.00 91.18           O  
ATOM    749  CG  ASP A  47     -14.897   7.725   7.017  1.00 91.18           C  
ATOM    750  OD1 ASP A  47     -13.756   7.246   7.228  1.00 91.18           O  
ATOM    751  OD2 ASP A  47     -15.928   7.054   6.802  1.00 91.18           O  
ATOM    752  N   SER A  48     -12.868   8.769   9.479  1.00 90.40           N  
ATOM    753  H   SER A  48     -12.393   8.344   8.695  1.00 90.40           H  
ATOM    754  CA  SER A  48     -12.518   8.293  10.816  1.00 90.40           C  
ATOM    755  HA  SER A  48     -13.224   8.718  11.530  1.00 90.40           H  
ATOM    756  C   SER A  48     -11.127   8.747  11.276  1.00 90.40           C  
ATOM    757  CB  SER A  48     -12.684   6.770  10.866  1.00 90.40           C  
ATOM    758  HB2 SER A  48     -13.729   6.524  10.677  1.00 90.40           H  
ATOM    759  HB3 SER A  48     -12.419   6.407  11.859  1.00 90.40           H  
ATOM    760  O   SER A  48     -10.626   8.257  12.288  1.00 90.40           O  
ATOM    761  OG  SER A  48     -11.883   6.119   9.897  1.00 90.40           O  
ATOM    762  HG  SER A  48     -12.207   6.378   9.031  1.00 90.40           H  
ATOM    763  N   GLY A  49     -10.500   9.684  10.555  1.00 92.26           N  
ATOM    764  H   GLY A  49     -10.983  10.077   9.759  1.00 92.26           H  
ATOM    765  CA  GLY A  49      -9.158  10.188  10.856  1.00 92.26           C  
ATOM    766  HA2 GLY A  49      -8.997  11.106  10.291  1.00 92.26           H  
ATOM    767  HA3 GLY A  49      -9.087  10.417  11.919  1.00 92.26           H  
ATOM    768  C   GLY A  49      -8.030   9.215  10.507  1.00 92.26           C  
ATOM    769  O   GLY A  49      -6.927   9.369  11.027  1.00 92.26           O  
ATOM    770  N   ASN A  50      -8.292   8.221   9.652  1.00 92.79           N  
ATOM    771  H   ASN A  50      -9.207   8.175   9.228  1.00 92.79           H  
ATOM    772  CA  ASN A  50      -7.310   7.229   9.221  1.00 92.79           C  
ATOM    773  HA  ASN A  50      -6.421   7.310   9.847  1.00 92.79           H  
ATOM    774  C   ASN A  50      -6.898   7.469   7.767  1.00 92.79           C  
ATOM    775  CB  ASN A  50      -7.875   5.815   9.408  1.00 92.79           C  
ATOM    776  HB2 ASN A  50      -7.148   5.089   9.044  1.00 92.79           H  
ATOM    777  HB3 ASN A  50      -8.791   5.708   8.827  1.00 92.79           H  
ATOM    778  O   ASN A  50      -7.743   7.565   6.883  1.00 92.79           O  
ATOM    779  CG  ASN A  50      -8.155   5.502  10.861  1.00 92.79           C  
ATOM    780  ND2 ASN A  50      -9.401   5.438  11.257  1.00 92.79           N  
ATOM    781 HD21 ASN A  50     -10.155   5.677  10.628  1.00 92.79           H  
ATOM    782 HD22 ASN A  50      -9.546   5.366  12.254  1.00 92.79           H  
ATOM    783  OD1 ASN A  50      -7.260   5.306  11.662  1.00 92.79           O  
ATOM    784  N   ILE A  51      -5.600   7.518   7.495  1.00 93.54           N  
ATOM    785  H   ILE A  51      -4.945   7.371   8.249  1.00 93.54           H  
ATOM    786  CA  ILE A  51      -5.064   7.643   6.133  1.00 93.54           C  
ATOM    787  HA  ILE A  51      -5.808   7.295   5.417  1.00 93.54           H  
ATOM    788  C   ILE A  51      -3.850   6.728   5.968  1.00 93.54           C  
ATOM    789  CB  ILE A  51      -4.741   9.120   5.784  1.00 93.54           C  
ATOM    790  HB  ILE A  51      -4.397   9.145   4.750  1.00 93.54           H  
ATOM    791  O   ILE A  51      -3.315   6.210   6.948  1.00 93.54           O  
ATOM    792  CG1 ILE A  51      -3.599   9.671   6.660  1.00 93.54           C  
ATOM    793 HG12 ILE A  51      -2.716   9.056   6.487  1.00 93.54           H  
ATOM    794 HG13 ILE A  51      -3.878   9.617   7.712  1.00 93.54           H  
ATOM    795  CG2 ILE A  51      -5.997  10.010   5.853  1.00 93.54           C  
ATOM    796 HG21 ILE A  51      -5.808  10.965   5.364  1.00 93.54           H  
ATOM    797 HG22 ILE A  51      -6.284  10.184   6.891  1.00 93.54           H  
ATOM    798 HG23 ILE A  51      -6.825   9.524   5.337  1.00 93.54           H  
ATOM    799  CD1 ILE A  51      -3.186  11.105   6.340  1.00 93.54           C  
ATOM    800 HD11 ILE A  51      -3.992  11.797   6.583  1.00 93.54           H  
ATOM    801 HD12 ILE A  51      -2.942  11.181   5.280  1.00 93.54           H  
ATOM    802 HD13 ILE A  51      -2.307  11.359   6.933  1.00 93.54           H  
ATOM    803  N   SER A  52      -3.381   6.568   4.737  1.00 94.97           N  
ATOM    804  H   SER A  52      -3.883   6.999   3.974  1.00 94.97           H  
ATOM    805  CA  SER A  52      -2.058   6.011   4.459  1.00 94.97           C  
ATOM    806  HA  SER A  52      -1.630   5.619   5.381  1.00 94.97           H  
ATOM    807  C   SER A  52      -1.135   7.098   3.928  1.00 94.97           C  
ATOM    808  CB  SER A  52      -2.132   4.849   3.478  1.00 94.97           C  
ATOM    809  HB2 SER A  52      -1.127   4.453   3.334  1.00 94.97           H  
ATOM    810  HB3 SER A  52      -2.515   5.198   2.519  1.00 94.97           H  
ATOM    811  O   SER A  52      -1.563   7.957   3.153  1.00 94.97           O  
ATOM    812  OG  SER A  52      -2.956   3.819   3.987  1.00 94.97           O  
ATOM    813  HG  SER A  52      -3.856   3.971   3.689  1.00 94.97           H  
ATOM    814  N   GLY A  53       0.139   7.073   4.312  1.00 96.46           N  
ATOM    815  H   GLY A  53       0.450   6.362   4.958  1.00 96.46           H  
ATOM    816  CA  GLY A  53       1.081   8.089   3.861  1.00 96.46           C  
ATOM    817  HA2 GLY A  53       0.907   8.274   2.801  1.00 96.46           H  
ATOM    818  HA3 GLY A  53       0.892   9.019   4.396  1.00 96.46           H  
ATOM    819  C   GLY A  53       2.548   7.727   4.026  1.00 96.46           C  
ATOM    820  O   GLY A  53       2.911   6.784   4.724  1.00 96.46           O  
ATOM    821  N   CYS A  54       3.395   8.522   3.382  1.00 98.22           N  
ATOM    822  H   CYS A  54       3.006   9.281   2.841  1.00 98.22           H  
ATOM    823  CA  CYS A  54       4.848   8.404   3.433  1.00 98.22           C  
ATOM    824  HA  CYS A  54       5.116   7.816   4.311  1.00 98.22           H  
ATOM    825  C   CYS A  54       5.500   9.792   3.552  1.00 98.22           C  
ATOM    826  CB  CYS A  54       5.325   7.648   2.185  1.00 98.22           C  
ATOM    827  HB2 CYS A  54       6.378   7.384   2.288  1.00 98.22           H  
ATOM    828  HB3 CYS A  54       4.752   6.726   2.092  1.00 98.22           H  
ATOM    829  O   CYS A  54       4.867  10.800   3.232  1.00 98.22           O  
ATOM    830  SG  CYS A  54       5.081   8.629   0.675  1.00 98.22           S  
ATOM    831  HG  CYS A  54       5.797   9.698   1.035  1.00 98.22           H  
ATOM    832  N   PRO A  55       6.771   9.904   3.969  1.00 97.41           N  
ATOM    833  CA  PRO A  55       7.466  11.185   3.978  1.00 97.41           C  
ATOM    834  HA  PRO A  55       6.916  11.880   4.613  1.00 97.41           H  
ATOM    835  C   PRO A  55       7.588  11.758   2.566  1.00 97.41           C  
ATOM    836  CB  PRO A  55       8.844  10.919   4.592  1.00 97.41           C  
ATOM    837  HB2 PRO A  55       9.154  11.732   5.249  1.00 97.41           H  
ATOM    838  HB3 PRO A  55       9.585  10.758   3.809  1.00 97.41           H  
ATOM    839  O   PRO A  55       7.897  11.042   1.608  1.00 97.41           O  
ATOM    840  CG  PRO A  55       8.636   9.616   5.362  1.00 97.41           C  
ATOM    841  HG2 PRO A  55       9.565   9.059   5.488  1.00 97.41           H  
ATOM    842  HG3 PRO A  55       8.178   9.835   6.327  1.00 97.41           H  
ATOM    843  CD  PRO A  55       7.633   8.867   4.495  1.00 97.41           C  
ATOM    844  HD2 PRO A  55       7.086   8.136   5.090  1.00 97.41           H  
ATOM    845  HD3 PRO A  55       8.150   8.375   3.671  1.00 97.41           H  
ATOM    846  N   THR A  56       7.409  13.068   2.442  1.00 93.95           N  
ATOM    847  H   THR A  56       7.124  13.603   3.250  1.00 93.95           H  
ATOM    848  CA  THR A  56       7.774  13.783   1.217  1.00 93.95           C  
ATOM    849  HA  THR A  56       7.319  13.269   0.370  1.00 93.95           H  
ATOM    850  C   THR A  56       9.293  13.773   1.017  1.00 93.95           C  
ATOM    851  CB  THR A  56       7.256  15.224   1.226  1.00 93.95           C  
ATOM    852  HB  THR A  56       7.601  15.727   0.322  1.00 93.95           H  
ATOM    853  O   THR A  56      10.069  13.657   1.964  1.00 93.95           O  
ATOM    854  CG2 THR A  56       5.732  15.311   1.268  1.00 93.95           C  
ATOM    855 HG21 THR A  56       5.325  15.003   0.305  1.00 93.95           H  
ATOM    856 HG22 THR A  56       5.438  16.342   1.468  1.00 93.95           H  
ATOM    857 HG23 THR A  56       5.322  14.670   2.049  1.00 93.95           H  
ATOM    858  OG1 THR A  56       7.776  15.910   2.330  1.00 93.95           O  
ATOM    859  HG1 THR A  56       7.239  15.674   3.090  1.00 93.95           H  
ATOM    860  N   ASN A  57       9.741  13.903  -0.235  1.00 88.83           N  
ATOM    861  H   ASN A  57       9.056  14.002  -0.971  1.00 88.83           H  
ATOM    862  CA  ASN A  57      11.161  14.047  -0.597  1.00 88.83           C  
ATOM    863  HA  ASN A  57      11.205  14.041  -1.686  1.00 88.83           H  
ATOM    864  C   ASN A  57      12.090  12.894  -0.165  1.00 88.83           C  
ATOM    865  CB  ASN A  57      11.675  15.424  -0.142  1.00 88.83           C  
ATOM    866  HB2 ASN A  57      12.705  15.562  -0.469  1.00 88.83           H  
ATOM    867  HB3 ASN A  57      11.661  15.475   0.947  1.00 88.83           H  
ATOM    868  O   ASN A  57      13.298  13.086  -0.057  1.00 88.83           O  
ATOM    869  CG  ASN A  57      10.863  16.561  -0.718  1.00 88.83           C  
ATOM    870  ND2 ASN A  57      10.486  17.518   0.094  1.00 88.83           N  
ATOM    871 HD21 ASN A  57       9.871  18.228  -0.277  1.00 88.83           H  
ATOM    872 HD22 ASN A  57      10.641  17.423   1.088  1.00 88.83           H  
ATOM    873  OD1 ASN A  57      10.545  16.583  -1.897  1.00 88.83           O  
ATOM    874  N   SER A  58      11.562  11.686   0.029  1.00 94.53           N  
ATOM    875  H   SER A  58      10.557  11.587   0.012  1.00 94.53           H  
ATOM    876  CA  SER A  58      12.386  10.501   0.273  1.00 94.53           C  
ATOM    877  HA  SER A  58      13.269  10.799   0.838  1.00 94.53           H  
ATOM    878  C   SER A  58      12.862   9.866  -1.039  1.00 94.53           C  
ATOM    879  CB  SER A  58      11.620   9.520   1.157  1.00 94.53           C  
ATOM    880  HB2 SER A  58      10.620   9.366   0.750  1.00 94.53           H  
ATOM    881  HB3 SER A  58      11.519   9.950   2.154  1.00 94.53           H  
ATOM    882  O   SER A  58      12.060   9.457  -1.882  1.00 94.53           O  
ATOM    883  OG  SER A  58      12.301   8.280   1.242  1.00 94.53           O  
ATOM    884  HG  SER A  58      12.005   7.842   2.043  1.00 94.53           H  
ATOM    885  N   ASP A  59      14.181   9.741  -1.204  1.00 96.88           N  
ATOM    886  H   ASP A  59      14.795  10.185  -0.537  1.00 96.88           H  
ATOM    887  CA  ASP A  59      14.785   9.021  -2.335  1.00 96.88           C  
ATOM    888  HA  ASP A  59      14.430   9.457  -3.269  1.00 96.88           H  
ATOM    889  C   ASP A  59      14.384   7.543  -2.346  1.00 96.88           C  
ATOM    890  CB  ASP A  59      16.318   9.131  -2.278  1.00 96.88           C  
ATOM    891  HB2 ASP A  59      16.740   8.413  -2.981  1.00 96.88           H  
ATOM    892  HB3 ASP A  59      16.662   8.863  -1.280  1.00 96.88           H  
ATOM    893  O   ASP A  59      14.174   6.965  -3.415  1.00 96.88           O  
ATOM    894  CG  ASP A  59      16.860  10.512  -2.657  1.00 96.88           C  
ATOM    895  OD1 ASP A  59      16.093  11.318  -3.240  1.00 96.88           O  
ATOM    896  OD2 ASP A  59      18.064  10.732  -2.427  1.00 96.88           O  
ATOM    897  N   TYR A  60      14.214   6.953  -1.160  1.00 98.15           N  
ATOM    898  H   TYR A  60      14.354   7.506  -0.326  1.00 98.15           H  
ATOM    899  CA  TYR A  60      13.730   5.587  -1.011  1.00 98.15           C  
ATOM    900  HA  TYR A  60      14.340   4.930  -1.631  1.00 98.15           H  
ATOM    901  C   TYR A  60      12.281   5.450  -1.490  1.00 98.15           C  
ATOM    902  CB  TYR A  60      13.879   5.143   0.446  1.00 98.15           C  
ATOM    903  HB2 TYR A  60      14.925   5.219   0.743  1.00 98.15           H  
ATOM    904  HB3 TYR A  60      13.293   5.790   1.097  1.00 98.15           H  
ATOM    905  O   TYR A  60      11.990   4.577  -2.305  1.00 98.15           O  
ATOM    906  CG  TYR A  60      13.424   3.716   0.615  1.00 98.15           C  
ATOM    907  CD1 TYR A  60      12.141   3.434   1.120  1.00 98.15           C  
ATOM    908  HD1 TYR A  60      11.496   4.231   1.460  1.00 98.15           H  
ATOM    909  CD2 TYR A  60      14.251   2.681   0.143  1.00 98.15           C  
ATOM    910  HD2 TYR A  60      15.236   2.904  -0.240  1.00 98.15           H  
ATOM    911  CE1 TYR A  60      11.673   2.109   1.122  1.00 98.15           C  
ATOM    912  HE1 TYR A  60      10.678   1.861   1.463  1.00 98.15           H  
ATOM    913  CE2 TYR A  60      13.786   1.359   0.143  1.00 98.15           C  
ATOM    914  HE2 TYR A  60      14.411   0.561  -0.230  1.00 98.15           H  
ATOM    915  OH  TYR A  60      12.014  -0.166   0.467  1.00 98.15           O  
ATOM    916  HH  TYR A  60      12.679  -0.761   0.111  1.00 98.15           H  
ATOM    917  CZ  TYR A  60      12.488   1.084   0.607  1.00 98.15           C  
ATOM    918  N   VAL A  61      11.394   6.366  -1.080  1.00 97.86           N  
ATOM    919  H   VAL A  61      11.699   7.079  -0.432  1.00 97.86           H  
ATOM    920  CA  VAL A  61      10.010   6.405  -1.586  1.00 97.86           C  
ATOM    921  HA  VAL A  61       9.524   5.455  -1.364  1.00 97.86           H  
ATOM    922  C   VAL A  61      10.013   6.556  -3.103  1.00 97.86           C  
ATOM    923  CB  VAL A  61       9.190   7.529  -0.927  1.00 97.86           C  
ATOM    924  HB  VAL A  61       9.729   8.470  -1.038  1.00 97.86           H  
ATOM    925  O   VAL A  61       9.333   5.806  -3.796  1.00 97.86           O  
ATOM    926  CG1 VAL A  61       7.809   7.705  -1.568  1.00 97.86           C  
ATOM    927 HG11 VAL A  61       7.228   6.787  -1.476  1.00 97.86           H  
ATOM    928 HG12 VAL A  61       7.278   8.514  -1.066  1.00 97.86           H  
ATOM    929 HG13 VAL A  61       7.891   7.976  -2.621  1.00 97.86           H  
ATOM    930  CG2 VAL A  61       8.974   7.246   0.566  1.00 97.86           C  
ATOM    931 HG21 VAL A  61       9.921   7.066   1.074  1.00 97.86           H  
ATOM    932 HG22 VAL A  61       8.475   8.097   1.031  1.00 97.86           H  
ATOM    933 HG23 VAL A  61       8.345   6.364   0.686  1.00 97.86           H  
ATOM    934  N   ARG A  62      10.839   7.451  -3.659  1.00 97.36           N  
ATOM    935  H   ARG A  62      11.378   8.047  -3.047  1.00 97.36           H  
ATOM    936  CA  ARG A  62      10.947   7.603  -5.117  1.00 97.36           C  
ATOM    937  HA  ARG A  62       9.949   7.816  -5.499  1.00 97.36           H  
ATOM    938  C   ARG A  62      11.403   6.311  -5.798  1.00 97.36           C  
ATOM    939  CB  ARG A  62      11.877   8.776  -5.450  1.00 97.36           C  
ATOM    940  HB2 ARG A  62      12.912   8.495  -5.258  1.00 97.36           H  
ATOM    941  HB3 ARG A  62      11.620   9.617  -4.805  1.00 97.36           H  
ATOM    942  O   ARG A  62      10.877   5.972  -6.856  1.00 97.36           O  
ATOM    943  CG  ARG A  62      11.715   9.203  -6.920  1.00 97.36           C  
ATOM    944  HG2 ARG A  62      11.893   8.351  -7.575  1.00 97.36           H  
ATOM    945  HG3 ARG A  62      10.692   9.545  -7.078  1.00 97.36           H  
ATOM    946  CD  ARG A  62      12.681  10.321  -7.332  1.00 97.36           C  
ATOM    947  HD2 ARG A  62      12.446  10.616  -8.355  1.00 97.36           H  
ATOM    948  HD3 ARG A  62      13.694   9.918  -7.333  1.00 97.36           H  
ATOM    949  NE  ARG A  62      12.576  11.510  -6.457  1.00 97.36           N  
ATOM    950  HE  ARG A  62      11.703  12.017  -6.475  1.00 97.36           H  
ATOM    951  NH1 ARG A  62      14.625  11.329  -5.453  1.00 97.36           N  
ATOM    952 HH11 ARG A  62      15.217  11.533  -4.661  1.00 97.36           H  
ATOM    953 HH12 ARG A  62      14.858  10.522  -6.014  1.00 97.36           H  
ATOM    954  NH2 ARG A  62      13.242  12.903  -4.761  1.00 97.36           N  
ATOM    955 HH21 ARG A  62      12.360  13.395  -4.753  1.00 97.36           H  
ATOM    956 HH22 ARG A  62      13.944  13.092  -4.060  1.00 97.36           H  
ATOM    957  CZ  ARG A  62      13.473  11.912  -5.570  1.00 97.36           C  
ATOM    958  N   TYR A  63      12.360   5.586  -5.219  1.00 98.10           N  
ATOM    959  H   TYR A  63      12.762   5.925  -4.357  1.00 98.10           H  
ATOM    960  CA  TYR A  63      12.796   4.284  -5.728  1.00 98.10           C  
ATOM    961  HA  TYR A  63      13.099   4.400  -6.769  1.00 98.10           H  
ATOM    962  C   TYR A  63      11.651   3.260  -5.708  1.00 98.10           C  
ATOM    963  CB  TYR A  63      14.019   3.795  -4.934  1.00 98.10           C  
ATOM    964  HB2 TYR A  63      13.822   3.883  -3.866  1.00 98.10           H  
ATOM    965  HB3 TYR A  63      14.867   4.442  -5.158  1.00 98.10           H  
ATOM    966  O   TYR A  63      11.381   2.644  -6.742  1.00 98.10           O  
ATOM    967  CG  TYR A  63      14.394   2.354  -5.225  1.00 98.10           C  
ATOM    968  CD1 TYR A  63      13.816   1.322  -4.461  1.00 98.10           C  
ATOM    969  HD1 TYR A  63      13.149   1.559  -3.645  1.00 98.10           H  
ATOM    970  CD2 TYR A  63      15.279   2.040  -6.275  1.00 98.10           C  
ATOM    971  HD2 TYR A  63      15.741   2.835  -6.841  1.00 98.10           H  
ATOM    972  CE1 TYR A  63      14.089  -0.021  -4.767  1.00 98.10           C  
ATOM    973  HE1 TYR A  63      13.617  -0.804  -4.193  1.00 98.10           H  
ATOM    974  CE2 TYR A  63      15.562   0.692  -6.580  1.00 98.10           C  
ATOM    975  HE2 TYR A  63      16.245   0.436  -7.377  1.00 98.10           H  
ATOM    976  OH  TYR A  63      15.216  -1.647  -6.094  1.00 98.10           O  
ATOM    977  HH  TYR A  63      14.791  -2.172  -5.412  1.00 98.10           H  
ATOM    978  CZ  TYR A  63      14.963  -0.339  -5.825  1.00 98.10           C  
ATOM    979  N   VAL A  64      10.949   3.122  -4.580  1.00 98.17           N  
ATOM    980  H   VAL A  64      11.213   3.674  -3.777  1.00 98.17           H  
ATOM    981  CA  VAL A  64       9.825   2.184  -4.418  1.00 98.17           C  
ATOM    982  HA  VAL A  64      10.159   1.180  -4.680  1.00 98.17           H  
ATOM    983  C   VAL A  64       8.670   2.520  -5.355  1.00 98.17           C  
ATOM    984  CB  VAL A  64       9.347   2.152  -2.955  1.00 98.17           C  
ATOM    985  HB  VAL A  64       9.180   3.172  -2.607  1.00 98.17           H  
ATOM    986  O   VAL A  64       8.082   1.619  -5.931  1.00 98.17           O  
ATOM    987  CG1 VAL A  64       8.051   1.357  -2.776  1.00 98.17           C  
ATOM    988 HG11 VAL A  64       7.211   1.875  -3.239  1.00 98.17           H  
ATOM    989 HG12 VAL A  64       7.826   1.257  -1.714  1.00 98.17           H  
ATOM    990 HG13 VAL A  64       8.144   0.360  -3.207  1.00 98.17           H  
ATOM    991  CG2 VAL A  64      10.416   1.491  -2.080  1.00 98.17           C  
ATOM    992 HG21 VAL A  64      10.056   1.427  -1.053  1.00 98.17           H  
ATOM    993 HG22 VAL A  64      11.334   2.078  -2.080  1.00 98.17           H  
ATOM    994 HG23 VAL A  64      10.622   0.480  -2.431  1.00 98.17           H  
ATOM    995  N   MET A  65       8.393   3.799  -5.594  1.00 95.99           N  
ATOM    996  H   MET A  65       8.848   4.498  -5.024  1.00 95.99           H  
ATOM    997  CA  MET A  65       7.280   4.218  -6.450  1.00 95.99           C  
ATOM    998  HA  MET A  65       6.456   3.517  -6.315  1.00 95.99           H  
ATOM    999  C   MET A  65       7.608   4.197  -7.949  1.00 95.99           C  
ATOM   1000  CB  MET A  65       6.788   5.605  -6.005  1.00 95.99           C  
ATOM   1001  HB2 MET A  65       6.001   5.942  -6.680  1.00 95.99           H  
ATOM   1002  HB3 MET A  65       7.613   6.316  -6.058  1.00 95.99           H  
ATOM   1003  O   MET A  65       6.705   4.349  -8.763  1.00 95.99           O  
ATOM   1004  CG  MET A  65       6.226   5.589  -4.577  1.00 95.99           C  
ATOM   1005  HG2 MET A  65       6.995   5.239  -3.888  1.00 95.99           H  
ATOM   1006  HG3 MET A  65       5.964   6.606  -4.285  1.00 95.99           H  
ATOM   1007  SD  MET A  65       4.783   4.527  -4.336  1.00 95.99           S  
ATOM   1008  CE  MET A  65       3.462   5.629  -4.902  1.00 95.99           C  
ATOM   1009  HE1 MET A  65       2.500   5.166  -4.686  1.00 95.99           H  
ATOM   1010  HE2 MET A  65       3.551   5.801  -5.975  1.00 95.99           H  
ATOM   1011  HE3 MET A  65       3.517   6.576  -4.365  1.00 95.99           H  
ATOM   1012  N   THR A  66       8.878   4.031  -8.349  1.00 96.07           N  
ATOM   1013  H   THR A  66       9.578   3.897  -7.634  1.00 96.07           H  
ATOM   1014  CA  THR A  66       9.268   4.115  -9.774  1.00 96.07           C  
ATOM   1015  HA  THR A  66       8.371   4.053 -10.391  1.00 96.07           H  
ATOM   1016  C   THR A  66      10.153   2.965 -10.250  1.00 96.07           C  
ATOM   1017  CB  THR A  66       9.934   5.462 -10.112  1.00 96.07           C  
ATOM   1018  HB  THR A  66      10.125   5.479 -11.185  1.00 96.07           H  
ATOM   1019  O   THR A  66       9.852   2.308 -11.245  1.00 96.07           O  
ATOM   1020  CG2 THR A  66       9.071   6.677  -9.771  1.00 96.07           C  
ATOM   1021 HG21 THR A  66       8.101   6.581 -10.258  1.00 96.07           H  
ATOM   1022 HG22 THR A  66       8.917   6.752  -8.695  1.00 96.07           H  
ATOM   1023 HG23 THR A  66       9.556   7.585 -10.129  1.00 96.07           H  
ATOM   1024  OG1 THR A  66      11.169   5.624  -9.444  1.00 96.07           O  
ATOM   1025  HG1 THR A  66      10.958   5.766  -8.518  1.00 96.07           H  
ATOM   1026  N   LYS A  67      11.261   2.685  -9.558  1.00 97.63           N  
ATOM   1027  H   LYS A  67      11.405   3.175  -8.687  1.00 97.63           H  
ATOM   1028  CA  LYS A  67      12.243   1.674  -9.973  1.00 97.63           C  
ATOM   1029  HA  LYS A  67      12.314   1.665 -11.060  1.00 97.63           H  
ATOM   1030  C   LYS A  67      11.803   0.267  -9.606  1.00 97.63           C  
ATOM   1031  CB  LYS A  67      13.615   1.984  -9.356  1.00 97.63           C  
ATOM   1032  HB2 LYS A  67      13.507   2.007  -8.272  1.00 97.63           H  
ATOM   1033  HB3 LYS A  67      14.302   1.174  -9.603  1.00 97.63           H  
ATOM   1034  O   LYS A  67      12.033  -0.650 -10.392  1.00 97.63           O  
ATOM   1035  CG  LYS A  67      14.240   3.311  -9.815  1.00 97.63           C  
ATOM   1036  HG2 LYS A  67      15.214   3.413  -9.338  1.00 97.63           H  
ATOM   1037  HG3 LYS A  67      13.614   4.142  -9.491  1.00 97.63           H  
ATOM   1038  CD  LYS A  67      14.420   3.369 -11.338  1.00 97.63           C  
ATOM   1039  HD2 LYS A  67      14.987   2.498 -11.667  1.00 97.63           H  
ATOM   1040  HD3 LYS A  67      13.439   3.360 -11.813  1.00 97.63           H  
ATOM   1041  CE  LYS A  67      15.148   4.650 -11.746  1.00 97.63           C  
ATOM   1042  HE2 LYS A  67      14.597   5.499 -11.342  1.00 97.63           H  
ATOM   1043  HE3 LYS A  67      16.142   4.648 -11.299  1.00 97.63           H  
ATOM   1044  NZ  LYS A  67      15.238   4.756 -13.223  1.00 97.63           N  
ATOM   1045  HZ1 LYS A  67      15.710   5.607 -13.493  1.00 97.63           H  
ATOM   1046  HZ2 LYS A  67      15.738   3.966 -13.607  1.00 97.63           H  
ATOM   1047  HZ3 LYS A  67      14.311   4.766 -13.624  1.00 97.63           H  
ATOM   1048  N   LEU A  68      11.172   0.095  -8.448  1.00 98.17           N  
ATOM   1049  H   LEU A  68      11.025   0.893  -7.846  1.00 98.17           H  
ATOM   1050  CA  LEU A  68      10.679  -1.210  -8.025  1.00 98.17           C  
ATOM   1051  HA  LEU A  68      11.503  -1.911  -8.160  1.00 98.17           H  
ATOM   1052  C   LEU A  68       9.542  -1.724  -8.939  1.00 98.17           C  
ATOM   1053  CB  LEU A  68      10.371  -1.173  -6.518  1.00 98.17           C  
ATOM   1054  HB2 LEU A  68      11.254  -0.802  -5.998  1.00 98.17           H  
ATOM   1055  HB3 LEU A  68       9.565  -0.467  -6.315  1.00 98.17           H  
ATOM   1056  O   LEU A  68       9.677  -2.852  -9.409  1.00 98.17           O  
ATOM   1057  CG  LEU A  68       9.990  -2.531  -5.908  1.00 98.17           C  
ATOM   1058  HG  LEU A  68       9.099  -2.923  -6.398  1.00 98.17           H  
ATOM   1059  CD1 LEU A  68      11.121  -3.553  -6.043  1.00 98.17           C  
ATOM   1060 HD11 LEU A  68      12.048  -3.146  -5.638  1.00 98.17           H  
ATOM   1061 HD12 LEU A  68      10.853  -4.450  -5.486  1.00 98.17           H  
ATOM   1062 HD13 LEU A  68      11.250  -3.831  -7.089  1.00 98.17           H  
ATOM   1063  CD2 LEU A  68       9.685  -2.337  -4.426  1.00 98.17           C  
ATOM   1064 HD21 LEU A  68       8.808  -1.700  -4.309  1.00 98.17           H  
ATOM   1065 HD22 LEU A  68       9.469  -3.302  -3.967  1.00 98.17           H  
ATOM   1066 HD23 LEU A  68      10.532  -1.886  -3.909  1.00 98.17           H  
ATOM   1067  N   PRO A  69       8.523  -0.922  -9.322  1.00 97.73           N  
ATOM   1068  CA  PRO A  69       7.522  -1.306 -10.320  1.00 97.73           C  
ATOM   1069  HA  PRO A  69       6.942  -2.147  -9.941  1.00 97.73           H  
ATOM   1070  C   PRO A  69       8.130  -1.696 -11.664  1.00 97.73           C  
ATOM   1071  CB  PRO A  69       6.594  -0.097 -10.470  1.00 97.73           C  
ATOM   1072  HB2 PRO A  69       5.581  -0.392 -10.744  1.00 97.73           H  
ATOM   1073  HB3 PRO A  69       6.994   0.608 -11.199  1.00 97.73           H  
ATOM   1074  O   PRO A  69       7.726  -2.691 -12.254  1.00 97.73           O  
ATOM   1075  CG  PRO A  69       6.641   0.535  -9.088  1.00 97.73           C  
ATOM   1076  HG2 PRO A  69       6.403   1.599  -9.117  1.00 97.73           H  
ATOM   1077  HG3 PRO A  69       5.960   0.005  -8.422  1.00 97.73           H  
ATOM   1078  CD  PRO A  69       8.078   0.282  -8.647  1.00 97.73           C  
ATOM   1079  HD2 PRO A  69       8.060   0.086  -7.575  1.00 97.73           H  
ATOM   1080  HD3 PRO A  69       8.711   1.133  -8.898  1.00 97.73           H  
ATOM   1081  N   ALA A  70       9.156  -0.977 -12.132  1.00 97.33           N  
ATOM   1082  H   ALA A  70       9.424  -0.135 -11.641  1.00 97.33           H  
ATOM   1083  CA  ALA A  70       9.848  -1.329 -13.371  1.00 97.33           C  
ATOM   1084  HA  ALA A  70       9.105  -1.416 -14.164  1.00 97.33           H  
ATOM   1085  C   ALA A  70      10.571  -2.688 -13.282  1.00 97.33           C  
ATOM   1086  CB  ALA A  70      10.809  -0.192 -13.736  1.00 97.33           C  
ATOM   1087  HB1 ALA A  70      11.283  -0.415 -14.692  1.00 97.33           H  
ATOM   1088  HB2 ALA A  70      10.254   0.743 -13.822  1.00 97.33           H  
ATOM   1089  HB3 ALA A  70      11.576  -0.089 -12.969  1.00 97.33           H  
ATOM   1090  O   ALA A  70      10.522  -3.468 -14.230  1.00 97.33           O  
ATOM   1091  N   ARG A  71      11.205  -2.998 -12.140  1.00 97.95           N  
ATOM   1092  H   ARG A  71      11.197  -2.317 -11.395  1.00 97.95           H  
ATOM   1093  CA  ARG A  71      11.821  -4.316 -11.892  1.00 97.95           C  
ATOM   1094  HA  ARG A  71      12.451  -4.592 -12.738  1.00 97.95           H  
ATOM   1095  C   ARG A  71      10.777  -5.428 -11.783  1.00 97.95           C  
ATOM   1096  CB  ARG A  71      12.658  -4.292 -10.606  1.00 97.95           C  
ATOM   1097  HB2 ARG A  71      12.070  -3.868  -9.792  1.00 97.95           H  
ATOM   1098  HB3 ARG A  71      12.892  -5.325 -10.349  1.00 97.95           H  
ATOM   1099  O   ARG A  71      10.991  -6.512 -12.313  1.00 97.95           O  
ATOM   1100  CG  ARG A  71      13.980  -3.524 -10.739  1.00 97.95           C  
ATOM   1101  HG2 ARG A  71      14.585  -3.982 -11.522  1.00 97.95           H  
ATOM   1102  HG3 ARG A  71      13.779  -2.490 -11.019  1.00 97.95           H  
ATOM   1103  CD  ARG A  71      14.761  -3.543  -9.414  1.00 97.95           C  
ATOM   1104  HD2 ARG A  71      14.150  -3.059  -8.652  1.00 97.95           H  
ATOM   1105  HD3 ARG A  71      15.677  -2.966  -9.540  1.00 97.95           H  
ATOM   1106  NE  ARG A  71      15.104  -4.920  -8.984  1.00 97.95           N  
ATOM   1107  HE  ARG A  71      14.963  -5.663  -9.654  1.00 97.95           H  
ATOM   1108  NH1 ARG A  71      15.588  -4.476  -6.783  1.00 97.95           N  
ATOM   1109 HH11 ARG A  71      15.751  -4.840  -5.855  1.00 97.95           H  
ATOM   1110 HH12 ARG A  71      15.542  -3.482  -6.959  1.00 97.95           H  
ATOM   1111  NH2 ARG A  71      15.485  -6.586  -7.449  1.00 97.95           N  
ATOM   1112 HH21 ARG A  71      15.277  -7.339  -8.090  1.00 97.95           H  
ATOM   1113 HH22 ARG A  71      15.462  -6.869  -6.480  1.00 97.95           H  
ATOM   1114  CZ  ARG A  71      15.393  -5.321  -7.756  1.00 97.95           C  
ATOM   1115  N   MET A  72       9.664  -5.161 -11.100  1.00 98.28           N  
ATOM   1116  H   MET A  72       9.572  -4.259 -10.655  1.00 98.28           H  
ATOM   1117  CA  MET A  72       8.557  -6.110 -10.988  1.00 98.28           C  
ATOM   1118  HA  MET A  72       8.943  -7.069 -10.643  1.00 98.28           H  
ATOM   1119  C   MET A  72       7.914  -6.362 -12.346  1.00 98.28           C  
ATOM   1120  CB  MET A  72       7.512  -5.623  -9.978  1.00 98.28           C  
ATOM   1121  HB2 MET A  72       7.239  -4.590 -10.195  1.00 98.28           H  
ATOM   1122  HB3 MET A  72       6.620  -6.243 -10.068  1.00 98.28           H  
ATOM   1123  O   MET A  72       7.626  -7.507 -12.647  1.00 98.28           O  
ATOM   1124  CG  MET A  72       8.043  -5.746  -8.547  1.00 98.28           C  
ATOM   1125  HG2 MET A  72       8.903  -5.088  -8.422  1.00 98.28           H  
ATOM   1126  HG3 MET A  72       8.387  -6.770  -8.397  1.00 98.28           H  
ATOM   1127  SD  MET A  72       6.843  -5.380  -7.239  1.00 98.28           S  
ATOM   1128  CE  MET A  72       6.487  -3.645  -7.597  1.00 98.28           C  
ATOM   1129  HE1 MET A  72       5.891  -3.590  -8.507  1.00 98.28           H  
ATOM   1130  HE2 MET A  72       7.417  -3.096  -7.745  1.00 98.28           H  
ATOM   1131  HE3 MET A  72       5.936  -3.203  -6.767  1.00 98.28           H  
ATOM   1132  N   ARG A  73       7.781  -5.342 -13.202  1.00 97.70           N  
ATOM   1133  H   ARG A  73       7.974  -4.409 -12.866  1.00 97.70           H  
ATOM   1134  CA  ARG A  73       7.315  -5.502 -14.584  1.00 97.70           C  
ATOM   1135  HA  ARG A  73       6.329  -5.968 -14.566  1.00 97.70           H  
ATOM   1136  C   ARG A  73       8.201  -6.461 -15.378  1.00 97.70           C  
ATOM   1137  CB  ARG A  73       7.208  -4.124 -15.257  1.00 97.70           C  
ATOM   1138  HB2 ARG A  73       8.198  -3.674 -15.332  1.00 97.70           H  
ATOM   1139  HB3 ARG A  73       6.577  -3.479 -14.645  1.00 97.70           H  
ATOM   1140  O   ARG A  73       7.677  -7.395 -15.966  1.00 97.70           O  
ATOM   1141  CG  ARG A  73       6.601  -4.233 -16.661  1.00 97.70           C  
ATOM   1142  HG2 ARG A  73       5.594  -4.641 -16.573  1.00 97.70           H  
ATOM   1143  HG3 ARG A  73       7.199  -4.913 -17.267  1.00 97.70           H  
ATOM   1144  CD  ARG A  73       6.538  -2.891 -17.399  1.00 97.70           C  
ATOM   1145  HD2 ARG A  73       6.191  -3.095 -18.412  1.00 97.70           H  
ATOM   1146  HD3 ARG A  73       7.545  -2.479 -17.460  1.00 97.70           H  
ATOM   1147  NE  ARG A  73       5.596  -1.949 -16.754  1.00 97.70           N  
ATOM   1148  HE  ARG A  73       4.668  -2.322 -16.615  1.00 97.70           H  
ATOM   1149  NH1 ARG A  73       6.917  -0.068 -16.619  1.00 97.70           N  
ATOM   1150 HH11 ARG A  73       7.634  -0.555 -17.138  1.00 97.70           H  
ATOM   1151 HH12 ARG A  73       6.982   0.899 -16.336  1.00 97.70           H  
ATOM   1152  NH2 ARG A  73       4.845  -0.030 -15.795  1.00 97.70           N  
ATOM   1153 HH21 ARG A  73       3.933  -0.448 -15.678  1.00 97.70           H  
ATOM   1154 HH22 ARG A  73       4.926   0.907 -15.426  1.00 97.70           H  
ATOM   1155  CZ  ARG A  73       5.796  -0.691 -16.392  1.00 97.70           C  
ATOM   1156  N   GLU A  74       9.524  -6.279 -15.344  1.00 97.94           N  
ATOM   1157  H   GLU A  74       9.889  -5.482 -14.841  1.00 97.94           H  
ATOM   1158  CA  GLU A  74      10.466  -7.175 -16.041  1.00 97.94           C  
ATOM   1159  HA  GLU A  74      10.271  -7.124 -17.112  1.00 97.94           H  
ATOM   1160  C   GLU A  74      10.281  -8.639 -15.615  1.00 97.94           C  
ATOM   1161  CB  GLU A  74      11.915  -6.721 -15.770  1.00 97.94           C  
ATOM   1162  HB2 GLU A  74      12.165  -6.944 -14.733  1.00 97.94           H  
ATOM   1163  HB3 GLU A  74      11.982  -5.642 -15.912  1.00 97.94           H  
ATOM   1164  O   GLU A  74      10.314  -9.536 -16.449  1.00 97.94           O  
ATOM   1165  CG  GLU A  74      12.946  -7.397 -16.698  1.00 97.94           C  
ATOM   1166  HG2 GLU A  74      12.771  -8.473 -16.701  1.00 97.94           H  
ATOM   1167  HG3 GLU A  74      12.782  -7.036 -17.713  1.00 97.94           H  
ATOM   1168  CD  GLU A  74      14.418  -7.142 -16.306  1.00 97.94           C  
ATOM   1169  OE1 GLU A  74      15.308  -7.831 -16.868  1.00 97.94           O  
ATOM   1170  OE2 GLU A  74      14.686  -6.277 -15.437  1.00 97.94           O  
ATOM   1171  N   TYR A  75      10.044  -8.876 -14.324  1.00 98.08           N  
ATOM   1172  H   TYR A  75      10.012  -8.089 -13.692  1.00 98.08           H  
ATOM   1173  CA  TYR A  75       9.749 -10.205 -13.797  1.00 98.08           C  
ATOM   1174  HA  TYR A  75      10.463 -10.916 -14.212  1.00 98.08           H  
ATOM   1175  C   TYR A  75       8.348 -10.703 -14.192  1.00 98.08           C  
ATOM   1176  CB  TYR A  75       9.943 -10.169 -12.280  1.00 98.08           C  
ATOM   1177  HB2 TYR A  75       9.549  -9.230 -11.890  1.00 98.08           H  
ATOM   1178  HB3 TYR A  75      11.012 -10.189 -12.073  1.00 98.08           H  
ATOM   1179  O   TYR A  75       8.227 -11.788 -14.754  1.00 98.08           O  
ATOM   1180  CG  TYR A  75       9.279 -11.310 -11.543  1.00 98.08           C  
ATOM   1181  CD1 TYR A  75       8.173 -11.043 -10.715  1.00 98.08           C  
ATOM   1182  HD1 TYR A  75       7.808 -10.033 -10.605  1.00 98.08           H  
ATOM   1183  CD2 TYR A  75       9.718 -12.634 -11.736  1.00 98.08           C  
ATOM   1184  HD2 TYR A  75      10.530 -12.842 -12.416  1.00 98.08           H  
ATOM   1185  CE1 TYR A  75       7.533 -12.096 -10.042  1.00 98.08           C  
ATOM   1186  HE1 TYR A  75       6.678 -11.901  -9.412  1.00 98.08           H  
ATOM   1187  CE2 TYR A  75       9.063 -13.689 -11.071  1.00 98.08           C  
ATOM   1188  HE2 TYR A  75       9.357 -14.718 -11.214  1.00 98.08           H  
ATOM   1189  OH  TYR A  75       7.406 -14.413  -9.497  1.00 98.08           O  
ATOM   1190  HH  TYR A  75       6.767 -14.059  -8.874  1.00 98.08           H  
ATOM   1191  CZ  TYR A  75       7.990 -13.416 -10.203  1.00 98.08           C  
ATOM   1192  N   CYS A  76       7.296  -9.925 -13.940  1.00 95.90           N  
ATOM   1193  H   CYS A  76       7.457  -9.033 -13.494  1.00 95.90           H  
ATOM   1194  CA  CYS A  76       5.901 -10.303 -14.180  1.00 95.90           C  
ATOM   1195  HA  CYS A  76       5.716 -11.275 -13.722  1.00 95.90           H  
ATOM   1196  C   CYS A  76       5.549 -10.457 -15.666  1.00 95.90           C  
ATOM   1197  CB  CYS A  76       4.980  -9.262 -13.526  1.00 95.90           C  
ATOM   1198  HB2 CYS A  76       5.223  -8.266 -13.896  1.00 95.90           H  
ATOM   1199  HB3 CYS A  76       3.947  -9.482 -13.795  1.00 95.90           H  
ATOM   1200  O   CYS A  76       4.516 -11.041 -15.976  1.00 95.90           O  
ATOM   1201  SG  CYS A  76       5.140  -9.309 -11.717  1.00 95.90           S  
ATOM   1202  HG  CYS A  76       4.947 -10.626 -11.598  1.00 95.90           H  
ATOM   1203  N   GLU A  77       6.380  -9.942 -16.572  1.00 94.49           N  
ATOM   1204  H   GLU A  77       7.117  -9.334 -16.245  1.00 94.49           H  
ATOM   1205  CA  GLU A  77       6.245 -10.100 -18.026  1.00 94.49           C  
ATOM   1206  HA  GLU A  77       5.271 -10.532 -18.255  1.00 94.49           H  
ATOM   1207  C   GLU A  77       7.281 -11.082 -18.615  1.00 94.49           C  
ATOM   1208  CB  GLU A  77       6.303  -8.715 -18.700  1.00 94.49           C  
ATOM   1209  HB2 GLU A  77       7.250  -8.237 -18.447  1.00 94.49           H  
ATOM   1210  HB3 GLU A  77       6.263  -8.843 -19.782  1.00 94.49           H  
ATOM   1211  O   GLU A  77       7.295 -11.314 -19.822  1.00 94.49           O  
ATOM   1212  CG  GLU A  77       5.128  -7.809 -18.278  1.00 94.49           C  
ATOM   1213  HG2 GLU A  77       5.097  -7.737 -17.191  1.00 94.49           H  
ATOM   1214  HG3 GLU A  77       4.199  -8.277 -18.601  1.00 94.49           H  
ATOM   1215  CD  GLU A  77       5.190  -6.378 -18.840  1.00 94.49           C  
ATOM   1216  OE1 GLU A  77       4.283  -5.590 -18.473  1.00 94.49           O  
ATOM   1217  OE2 GLU A  77       6.160  -6.015 -19.546  1.00 94.49           O  
ATOM   1218  N   SER A  78       8.143 -11.682 -17.783  1.00 95.56           N  
ATOM   1219  H   SER A  78       8.056 -11.483 -16.797  1.00 95.56           H  
ATOM   1220  CA  SER A  78       9.088 -12.732 -18.197  1.00 95.56           C  
ATOM   1221  HA  SER A  78       9.466 -12.484 -19.188  1.00 95.56           H  
ATOM   1222  C   SER A  78       8.428 -14.108 -18.280  1.00 95.56           C  
ATOM   1223  CB  SER A  78      10.288 -12.812 -17.244  1.00 95.56           C  
ATOM   1224  HB2 SER A  78      11.047 -13.451 -17.696  1.00 95.56           H  
ATOM   1225  HB3 SER A  78      10.722 -11.822 -17.106  1.00 95.56           H  
ATOM   1226  O   SER A  78       7.431 -14.362 -17.611  1.00 95.56           O  
ATOM   1227  OG  SER A  78       9.936 -13.365 -15.989  1.00 95.56           O  
ATOM   1228  HG  SER A  78       9.299 -12.779 -15.574  1.00 95.56           H  
ATOM   1229  N   GLU A  79       9.035 -15.047 -19.009  1.00 89.75           N  
ATOM   1230  H   GLU A  79       9.861 -14.811 -19.539  1.00 89.75           H  
ATOM   1231  CA  GLU A  79       8.580 -16.446 -19.043  1.00 89.75           C  
ATOM   1232  HA  GLU A  79       7.574 -16.491 -19.460  1.00 89.75           H  
ATOM   1233  C   GLU A  79       8.491 -17.071 -17.642  1.00 89.75           C  
ATOM   1234  CB  GLU A  79       9.518 -17.272 -19.937  1.00 89.75           C  
ATOM   1235  HB2 GLU A  79       9.276 -18.330 -19.828  1.00 89.75           H  
ATOM   1236  HB3 GLU A  79      10.548 -17.130 -19.609  1.00 89.75           H  
ATOM   1237  O   GLU A  79       7.519 -17.760 -17.339  1.00 89.75           O  
ATOM   1238  CG  GLU A  79       9.412 -16.892 -21.422  1.00 89.75           C  
ATOM   1239  HG2 GLU A  79       9.726 -15.856 -21.550  1.00 89.75           H  
ATOM   1240  HG3 GLU A  79      10.100 -17.516 -21.993  1.00 89.75           H  
ATOM   1241  CD  GLU A  79       7.988 -17.087 -21.956  1.00 89.75           C  
ATOM   1242  OE1 GLU A  79       7.401 -16.103 -22.464  1.00 89.75           O  
ATOM   1243  OE2 GLU A  79       7.455 -18.207 -21.817  1.00 89.75           O  
ATOM   1244  N   PHE A  80       9.450 -16.766 -16.763  1.00 91.33           N  
ATOM   1245  H   PHE A  80      10.259 -16.264 -17.101  1.00 91.33           H  
ATOM   1246  CA  PHE A  80       9.468 -17.247 -15.381  1.00 91.33           C  
ATOM   1247  HA  PHE A  80       9.373 -18.332 -15.390  1.00 91.33           H  
ATOM   1248  C   PHE A  80       8.323 -16.699 -14.513  1.00 91.33           C  
ATOM   1249  CB  PHE A  80      10.830 -16.872 -14.784  1.00 91.33           C  
ATOM   1250  HB2 PHE A  80      11.605 -17.298 -15.422  1.00 91.33           H  
ATOM   1251  HB3 PHE A  80      10.945 -15.788 -14.810  1.00 91.33           H  
ATOM   1252  O   PHE A  80       7.784 -17.418 -13.675  1.00 91.33           O  
ATOM   1253  CG  PHE A  80      11.065 -17.372 -13.374  1.00 91.33           C  
ATOM   1254  CD1 PHE A  80      11.129 -16.465 -12.302  1.00 91.33           C  
ATOM   1255  HD1 PHE A  80      11.016 -15.410 -12.501  1.00 91.33           H  
ATOM   1256  CD2 PHE A  80      11.216 -18.747 -13.126  1.00 91.33           C  
ATOM   1257  HD2 PHE A  80      11.155 -19.458 -13.937  1.00 91.33           H  
ATOM   1258  CE1 PHE A  80      11.331 -16.931 -10.990  1.00 91.33           C  
ATOM   1259  HE1 PHE A  80      11.381 -16.239 -10.162  1.00 91.33           H  
ATOM   1260  CE2 PHE A  80      11.405 -19.203 -11.811  1.00 91.33           C  
ATOM   1261  HE2 PHE A  80      11.475 -20.261 -11.606  1.00 91.33           H  
ATOM   1262  CZ  PHE A  80      11.459 -18.303 -10.741  1.00 91.33           C  
ATOM   1263  HZ  PHE A  80      11.585 -18.670  -9.733  1.00 91.33           H  
ATOM   1264  N   GLY A  81       7.963 -15.423 -14.682  1.00 90.21           N  
ATOM   1265  H   GLY A  81       8.423 -14.900 -15.414  1.00 90.21           H  
ATOM   1266  CA  GLY A  81       7.035 -14.717 -13.792  1.00 90.21           C  
ATOM   1267  HA2 GLY A  81       7.501 -13.784 -13.475  1.00 90.21           H  
ATOM   1268  HA3 GLY A  81       6.857 -15.309 -12.894  1.00 90.21           H  
ATOM   1269  C   GLY A  81       5.673 -14.372 -14.391  1.00 90.21           C  
ATOM   1270  O   GLY A  81       4.857 -13.786 -13.688  1.00 90.21           O  
ATOM   1271  N   ARG A  82       5.402 -14.691 -15.664  1.00 87.86           N  
ATOM   1272  H   ARG A  82       6.161 -15.056 -16.221  1.00 87.86           H  
ATOM   1273  CA  ARG A  82       4.169 -14.280 -16.366  1.00 87.86           C  
ATOM   1274  HA  ARG A  82       3.972 -13.238 -16.114  1.00 87.86           H  
ATOM   1275  C   ARG A  82       2.906 -15.020 -15.960  1.00 87.86           C  
ATOM   1276  CB  ARG A  82       4.349 -14.345 -17.892  1.00 87.86           C  
ATOM   1277  HB2 ARG A  82       5.177 -13.701 -18.190  1.00 87.86           H  
ATOM   1278  HB3 ARG A  82       3.455 -13.942 -18.368  1.00 87.86           H  
ATOM   1279  O   ARG A  82       1.820 -14.495 -16.193  1.00 87.86           O  
ATOM   1280  CG  ARG A  82       4.566 -15.778 -18.402  1.00 87.86           C  
ATOM   1281  HG2 ARG A  82       3.669 -16.367 -18.213  1.00 87.86           H  
ATOM   1282  HG3 ARG A  82       5.405 -16.241 -17.882  1.00 87.86           H  
ATOM   1283  CD  ARG A  82       4.851 -15.793 -19.904  1.00 87.86           C  
ATOM   1284  HD2 ARG A  82       4.077 -15.217 -20.412  1.00 87.86           H  
ATOM   1285  HD3 ARG A  82       5.813 -15.321 -20.100  1.00 87.86           H  
ATOM   1286  NE  ARG A  82       4.847 -17.171 -20.425  1.00 87.86           N  
ATOM   1287  HE  ARG A  82       5.049 -17.926 -19.785  1.00 87.86           H  
ATOM   1288  NH1 ARG A  82       4.726 -16.632 -22.644  1.00 87.86           N  
ATOM   1289 HH11 ARG A  82       5.567 -16.085 -22.532  1.00 87.86           H  
ATOM   1290 HH12 ARG A  82       4.502 -16.922 -23.585  1.00 87.86           H  
ATOM   1291  NH2 ARG A  82       4.247 -18.708 -22.006  1.00 87.86           N  
ATOM   1292 HH21 ARG A  82       3.951 -18.906 -22.951  1.00 87.86           H  
ATOM   1293 HH22 ARG A  82       4.235 -19.439 -21.308  1.00 87.86           H  
ATOM   1294  CZ  ARG A  82       4.611 -17.499 -21.685  1.00 87.86           C  
ATOM   1295  N   GLN A  83       3.037 -16.208 -15.379  1.00 81.43           N  
ATOM   1296  H   GLN A  83       3.968 -16.541 -15.170  1.00 81.43           H  
ATOM   1297  CA  GLN A  83       1.893 -17.041 -15.025  1.00 81.43           C  
ATOM   1298  HA  GLN A  83       1.196 -17.010 -15.863  1.00 81.43           H  
ATOM   1299  C   GLN A  83       1.175 -16.499 -13.779  1.00 81.43           C  
ATOM   1300  CB  GLN A  83       2.338 -18.500 -14.835  1.00 81.43           C  
ATOM   1301  HB2 GLN A  83       3.179 -18.535 -14.142  1.00 81.43           H  
ATOM   1302  HB3 GLN A  83       1.520 -19.071 -14.396  1.00 81.43           H  
ATOM   1303  O   GLN A  83       1.845 -16.094 -12.820  1.00 81.43           O  
ATOM   1304  CG  GLN A  83       2.745 -19.160 -16.166  1.00 81.43           C  
ATOM   1305  HG2 GLN A  83       3.101 -20.171 -15.966  1.00 81.43           H  
ATOM   1306  HG3 GLN A  83       3.566 -18.602 -16.616  1.00 81.43           H  
ATOM   1307  CD  GLN A  83       1.588 -19.251 -17.161  1.00 81.43           C  
ATOM   1308  NE2 GLN A  83       1.850 -19.296 -18.448  1.00 81.43           N  
ATOM   1309 HE21 GLN A  83       2.797 -19.355 -18.793  1.00 81.43           H  
ATOM   1310 HE22 GLN A  83       1.040 -19.363 -19.047  1.00 81.43           H  
ATOM   1311  OE1 GLN A  83       0.427 -19.256 -16.798  1.00 81.43           O  
ATOM   1312  N   PRO A  84      -0.171 -16.496 -13.749  1.00 82.77           N  
ATOM   1313  CA  PRO A  84      -0.926 -16.143 -12.563  1.00 82.77           C  
ATOM   1314  HA  PRO A  84      -0.726 -15.096 -12.335  1.00 82.77           H  
ATOM   1315  C   PRO A  84      -0.540 -17.021 -11.389  1.00 82.77           C  
ATOM   1316  CB  PRO A  84      -2.409 -16.310 -12.886  1.00 82.77           C  
ATOM   1317  HB2 PRO A  84      -2.752 -17.314 -12.638  1.00 82.77           H  
ATOM   1318  HB3 PRO A  84      -3.021 -15.555 -12.392  1.00 82.77           H  
ATOM   1319  O   PRO A  84      -0.347 -18.235 -11.495  1.00 82.77           O  
ATOM   1320  CG  PRO A  84      -2.404 -16.139 -14.388  1.00 82.77           C  
ATOM   1321  HG2 PRO A  84      -3.272 -16.617 -14.840  1.00 82.77           H  
ATOM   1322  HG3 PRO A  84      -2.357 -15.067 -14.582  1.00 82.77           H  
ATOM   1323  CD  PRO A  84      -1.096 -16.795 -14.822  1.00 82.77           C  
ATOM   1324  HD2 PRO A  84      -1.227 -17.873 -14.907  1.00 82.77           H  
ATOM   1325  HD3 PRO A  84      -0.751 -16.379 -15.769  1.00 82.77           H  
ATOM   1326  N   TYR A  85      -0.466 -16.389 -10.233  1.00 82.83           N  
ATOM   1327  H   TYR A  85      -0.698 -15.406 -10.209  1.00 82.83           H  
ATOM   1328  CA  TYR A  85      -0.263 -17.077  -8.978  1.00 82.83           C  
ATOM   1329  HA  TYR A  85      -0.275 -18.158  -9.117  1.00 82.83           H  
ATOM   1330  C   TYR A  85      -1.395 -16.688  -8.065  1.00 82.83           C  
ATOM   1331  CB  TYR A  85       1.079 -16.677  -8.385  1.00 82.83           C  
ATOM   1332  HB2 TYR A  85       1.875 -16.967  -9.070  1.00 82.83           H  
ATOM   1333  HB3 TYR A  85       1.081 -15.591  -8.292  1.00 82.83           H  
ATOM   1334  O   TYR A  85      -1.656 -15.498  -7.903  1.00 82.83           O  
ATOM   1335  CG  TYR A  85       1.340 -17.284  -7.022  1.00 82.83           C  
ATOM   1336  CD1 TYR A  85       1.199 -16.512  -5.859  1.00 82.83           C  
ATOM   1337  HD1 TYR A  85       0.912 -15.474  -5.942  1.00 82.83           H  
ATOM   1338  CD2 TYR A  85       1.762 -18.616  -6.918  1.00 82.83           C  
ATOM   1339  HD2 TYR A  85       1.983 -19.168  -7.819  1.00 82.83           H  
ATOM   1340  CE1 TYR A  85       1.468 -17.081  -4.600  1.00 82.83           C  
ATOM   1341  HE1 TYR A  85       1.408 -16.473  -3.710  1.00 82.83           H  
ATOM   1342  CE2 TYR A  85       1.959 -19.217  -5.663  1.00 82.83           C  
ATOM   1343  HE2 TYR A  85       2.262 -20.252  -5.602  1.00 82.83           H  
ATOM   1344  OH  TYR A  85       2.122 -19.001  -3.290  1.00 82.83           O  
ATOM   1345  HH  TYR A  85       2.108 -18.323  -2.611  1.00 82.83           H  
ATOM   1346  CZ  TYR A  85       1.817 -18.446  -4.494  1.00 82.83           C  
ATOM   1347  N   LEU A  86      -2.028 -17.684  -7.459  1.00 79.73           N  
ATOM   1348  H   LEU A  86      -1.745 -18.637  -7.639  1.00 79.73           H  
ATOM   1349  CA  LEU A  86      -3.055 -17.448  -6.473  1.00 79.73           C  
ATOM   1350  HA  LEU A  86      -3.452 -16.447  -6.646  1.00 79.73           H  
ATOM   1351  C   LEU A  86      -2.448 -17.528  -5.075  1.00 79.73           C  
ATOM   1352  CB  LEU A  86      -4.206 -18.409  -6.715  1.00 79.73           C  
ATOM   1353  HB2 LEU A  86      -3.894 -19.436  -6.520  1.00 79.73           H  
ATOM   1354  HB3 LEU A  86      -4.484 -18.328  -7.766  1.00 79.73           H  
ATOM   1355  O   LEU A  86      -2.179 -18.633  -4.592  1.00 79.73           O  
ATOM   1356  CG  LEU A  86      -5.421 -18.071  -5.847  1.00 79.73           C  
ATOM   1357  HG  LEU A  86      -5.301 -18.487  -4.846  1.00 79.73           H  
ATOM   1358  CD1 LEU A  86      -5.773 -16.580  -5.743  1.00 79.73           C  
ATOM   1359 HD11 LEU A  86      -6.820 -16.431  -5.482  1.00 79.73           H  
ATOM   1360 HD12 LEU A  86      -5.612 -16.088  -6.702  1.00 79.73           H  
ATOM   1361 HD13 LEU A  86      -5.155 -16.108  -4.979  1.00 79.73           H  
ATOM   1362  CD2 LEU A  86      -6.595 -18.721  -6.529  1.00 79.73           C  
ATOM   1363 HD21 LEU A  86      -7.459 -18.537  -5.889  1.00 79.73           H  
ATOM   1364 HD22 LEU A  86      -6.789 -18.253  -7.494  1.00 79.73           H  
ATOM   1365 HD23 LEU A  86      -6.406 -19.780  -6.708  1.00 79.73           H  
ATOM   1366  N   PRO A  87      -2.191 -16.380  -4.433  1.00 85.25           N  
ATOM   1367  CA  PRO A  87      -1.553 -16.360  -3.137  1.00 85.25           C  
ATOM   1368  HA  PRO A  87      -0.671 -17.000  -3.161  1.00 85.25           H  
ATOM   1369  C   PRO A  87      -2.504 -16.902  -2.082  1.00 85.25           C  
ATOM   1370  CB  PRO A  87      -1.124 -14.908  -2.880  1.00 85.25           C  
ATOM   1371  HB2 PRO A  87      -0.077 -14.848  -2.584  1.00 85.25           H  
ATOM   1372  HB3 PRO A  87      -1.757 -14.455  -2.116  1.00 85.25           H  
ATOM   1373  O   PRO A  87      -3.730 -16.738  -2.157  1.00 85.25           O  
ATOM   1374  CG  PRO A  87      -1.343 -14.207  -4.219  1.00 85.25           C  
ATOM   1375  HG2 PRO A  87      -1.634 -13.163  -4.106  1.00 85.25           H  
ATOM   1376  HG3 PRO A  87      -0.447 -14.281  -4.836  1.00 85.25           H  
ATOM   1377  CD  PRO A  87      -2.462 -15.014  -4.840  1.00 85.25           C  
ATOM   1378  HD2 PRO A  87      -3.419 -14.705  -4.420  1.00 85.25           H  
ATOM   1379  HD3 PRO A  87      -2.477 -14.843  -5.916  1.00 85.25           H  
ATOM   1380  N   ALA A  88      -1.921 -17.519  -1.061  1.00 80.87           N  
ATOM   1381  H   ALA A  88      -0.913 -17.577  -1.039  1.00 80.87           H  
ATOM   1382  CA  ALA A  88      -2.633 -17.698   0.176  1.00 80.87           C  
ATOM   1383  HA  ALA A  88      -3.556 -18.236  -0.035  1.00 80.87           H  
ATOM   1384  C   ALA A  88      -3.003 -16.328   0.738  1.00 80.87           C  
ATOM   1385  CB  ALA A  88      -1.801 -18.531   1.158  1.00 80.87           C  
ATOM   1386  HB1 ALA A  88      -2.347 -18.670   2.091  1.00 80.87           H  
ATOM   1387  HB2 ALA A  88      -1.578 -19.502   0.716  1.00 80.87           H  
ATOM   1388  HB3 ALA A  88      -0.865 -18.015   1.374  1.00 80.87           H  
ATOM   1389  O   ALA A  88      -2.479 -15.263   0.416  1.00 80.87           O  
ATOM   1390  N   ALA A  89      -3.958 -16.375   1.618  1.00 80.95           N  
ATOM   1391  H   ALA A  89      -4.359 -17.266   1.876  1.00 80.95           H  
ATOM   1392  CA  ALA A  89      -4.360 -15.219   2.339  1.00 80.95           C  
ATOM   1393  HA  ALA A  89      -4.668 -14.426   1.658  1.00 80.95           H  
ATOM   1394  C   ALA A  89      -3.271 -14.707   3.298  1.00 80.95           C  
ATOM   1395  CB  ALA A  89      -5.524 -15.778   3.055  1.00 80.95           C  
ATOM   1396  HB1 ALA A  89      -6.214 -16.275   2.374  1.00 80.95           H  
ATOM   1397  HB2 ALA A  89      -5.181 -16.480   3.816  1.00 80.95           H  
ATOM   1398  HB3 ALA A  89      -5.945 -14.850   3.442  1.00 80.95           H  
ATOM   1399  O   ALA A  89      -2.571 -15.532   3.878  1.00 80.95           O  
ATOM   1400  N   GLU A  90      -3.125 -13.386   3.456  1.00 87.47           N  
ATOM   1401  H   GLU A  90      -3.753 -12.771   2.959  1.00 87.47           H  
ATOM   1402  CA  GLU A  90      -1.952 -12.751   4.098  1.00 87.47           C  
ATOM   1403  HA  GLU A  90      -2.089 -11.673   4.012  1.00 87.47           H  
ATOM   1404  C   GLU A  90      -0.612 -13.016   3.381  1.00 87.47           C  
ATOM   1405  CB  GLU A  90      -1.858 -13.059   5.614  1.00 87.47           C  
ATOM   1406  HB2 GLU A  90      -1.929 -14.133   5.786  1.00 87.47           H  
ATOM   1407  HB3 GLU A  90      -0.885 -12.737   5.985  1.00 87.47           H  
ATOM   1408  O   GLU A  90       0.437 -12.586   3.861  1.00 87.47           O  
ATOM   1409  CG  GLU A  90      -2.911 -12.333   6.457  1.00 87.47           C  
ATOM   1410  HG2 GLU A  90      -2.700 -11.265   6.396  1.00 87.47           H  
ATOM   1411  HG3 GLU A  90      -3.900 -12.524   6.041  1.00 87.47           H  
ATOM   1412  CD  GLU A  90      -2.921 -12.718   7.940  1.00 87.47           C  
ATOM   1413  OE1 GLU A  90      -3.736 -12.113   8.674  1.00 87.47           O  
ATOM   1414  OE2 GLU A  90      -2.122 -13.592   8.347  1.00 87.47           O  
ATOM   1415  N   GLU A  91      -0.604 -13.674   2.219  1.00 88.01           N  
ATOM   1416  H   GLU A  91      -1.470 -14.015   1.829  1.00 88.01           H  
ATOM   1417  CA  GLU A  91       0.601 -13.814   1.404  1.00 88.01           C  
ATOM   1418  HA  GLU A  91       1.452 -13.938   2.073  1.00 88.01           H  
ATOM   1419  C   GLU A  91       0.832 -12.543   0.579  1.00 88.01           C  
ATOM   1420  CB  GLU A  91       0.533 -15.081   0.538  1.00 88.01           C  
ATOM   1421  HB2 GLU A  91       0.169 -15.900   1.159  1.00 88.01           H  
ATOM   1422  HB3 GLU A  91      -0.165 -14.911  -0.282  1.00 88.01           H  
ATOM   1423  O   GLU A  91      -0.091 -11.947   0.007  1.00 88.01           O  
ATOM   1424  CG  GLU A  91       1.884 -15.491  -0.062  1.00 88.01           C  
ATOM   1425  HG2 GLU A  91       2.250 -14.682  -0.695  1.00 88.01           H  
ATOM   1426  HG3 GLU A  91       2.599 -15.634   0.749  1.00 88.01           H  
ATOM   1427  CD  GLU A  91       1.821 -16.782  -0.895  1.00 88.01           C  
ATOM   1428  OE1 GLU A  91       2.765 -17.042  -1.678  1.00 88.01           O  
ATOM   1429  OE2 GLU A  91       0.873 -17.589  -0.768  1.00 88.01           O  
ATOM   1430  N   LEU A  92       2.093 -12.128   0.519  1.00 95.17           N  
ATOM   1431  H   LEU A  92       2.798 -12.676   0.991  1.00 95.17           H  
ATOM   1432  CA  LEU A  92       2.556 -11.057  -0.343  1.00 95.17           C  
ATOM   1433  HA  LEU A  92       1.877 -10.211  -0.239  1.00 95.17           H  
ATOM   1434  C   LEU A  92       2.532 -11.521  -1.800  1.00 95.17           C  
ATOM   1435  CB  LEU A  92       3.969 -10.614   0.062  1.00 95.17           C  
ATOM   1436  HB2 LEU A  92       4.641 -11.463  -0.067  1.00 95.17           H  
ATOM   1437  HB3 LEU A  92       4.288  -9.827  -0.621  1.00 95.17           H  
ATOM   1438  O   LEU A  92       2.978 -12.612  -2.155  1.00 95.17           O  
ATOM   1439  CG  LEU A  92       4.097 -10.083   1.497  1.00 95.17           C  
ATOM   1440  HG  LEU A  92       3.684 -10.806   2.201  1.00 95.17           H  
ATOM   1441  CD1 LEU A  92       5.564  -9.864   1.855  1.00 95.17           C  
ATOM   1442 HD11 LEU A  92       5.927  -8.942   1.402  1.00 95.17           H  
ATOM   1443 HD12 LEU A  92       5.662  -9.808   2.939  1.00 95.17           H  
ATOM   1444 HD13 LEU A  92       6.168 -10.701   1.503  1.00 95.17           H  
ATOM   1445  CD2 LEU A  92       3.372  -8.750   1.662  1.00 95.17           C  
ATOM   1446 HD21 LEU A  92       3.579  -8.351   2.655  1.00 95.17           H  
ATOM   1447 HD22 LEU A  92       3.704  -8.039   0.905  1.00 95.17           H  
ATOM   1448 HD23 LEU A  92       2.299  -8.914   1.563  1.00 95.17           H  
ATOM   1449  N   CYS A  93       2.044 -10.649  -2.668  1.00 96.33           N  
ATOM   1450  H   CYS A  93       1.746  -9.749  -2.321  1.00 96.33           H  
ATOM   1451  CA  CYS A  93       1.941 -10.878  -4.099  1.00 96.33           C  
ATOM   1452  HA  CYS A  93       2.676 -11.621  -4.407  1.00 96.33           H  
ATOM   1453  C   CYS A  93       2.224  -9.596  -4.875  1.00 96.33           C  
ATOM   1454  CB  CYS A  93       0.556 -11.443  -4.403  1.00 96.33           C  
ATOM   1455  HB2 CYS A  93       0.418 -12.328  -3.783  1.00 96.33           H  
ATOM   1456  HB3 CYS A  93       0.489 -11.728  -5.453  1.00 96.33           H  
ATOM   1457  O   CYS A  93       2.230  -8.495  -4.329  1.00 96.33           O  
ATOM   1458  SG  CYS A  93      -0.744 -10.232  -4.024  1.00 96.33           S  
ATOM   1459  HG  CYS A  93      -0.433 -10.086  -2.733  1.00 96.33           H  
ATOM   1460  N   ILE A  94       2.475  -9.730  -6.166  1.00 97.50           N  
ATOM   1461  H   ILE A  94       2.399 -10.646  -6.584  1.00 97.50           H  
ATOM   1462  CA  ILE A  94       2.543  -8.575  -7.054  1.00 97.50           C  
ATOM   1463  HA  ILE A  94       2.640  -7.661  -6.468  1.00 97.50           H  
ATOM   1464  C   ILE A  94       1.209  -8.510  -7.791  1.00 97.50           C  
ATOM   1465  CB  ILE A  94       3.784  -8.650  -7.958  1.00 97.50           C  
ATOM   1466  HB  ILE A  94       3.699  -9.527  -8.600  1.00 97.50           H  
ATOM   1467  O   ILE A  94       0.749  -9.521  -8.316  1.00 97.50           O  
ATOM   1468  CG1 ILE A  94       5.077  -8.779  -7.119  1.00 97.50           C  
ATOM   1469 HG12 ILE A  94       5.245  -7.857  -6.563  1.00 97.50           H  
ATOM   1470 HG13 ILE A  94       4.977  -9.591  -6.398  1.00 97.50           H  
ATOM   1471  CG2 ILE A  94       3.860  -7.392  -8.831  1.00 97.50           C  
ATOM   1472 HG21 ILE A  94       2.935  -7.272  -9.396  1.00 97.50           H  
ATOM   1473 HG22 ILE A  94       4.015  -6.508  -8.213  1.00 97.50           H  
ATOM   1474 HG23 ILE A  94       4.676  -7.480  -9.549  1.00 97.50           H  
ATOM   1475  CD1 ILE A  94       6.316  -9.097  -7.958  1.00 97.50           C  
ATOM   1476 HD11 ILE A  94       6.544  -8.285  -8.648  1.00 97.50           H  
ATOM   1477 HD12 ILE A  94       7.168  -9.243  -7.294  1.00 97.50           H  
ATOM   1478 HD13 ILE A  94       6.139 -10.013  -8.522  1.00 97.50           H  
ATOM   1479  N   ALA A  95       0.579  -7.341  -7.801  1.00 96.25           N  
ATOM   1480  H   ALA A  95       1.022  -6.548  -7.358  1.00 96.25           H  
ATOM   1481  CA  ALA A  95      -0.725  -7.124  -8.411  1.00 96.25           C  
ATOM   1482  HA  ALA A  95      -0.978  -7.986  -9.029  1.00 96.25           H  
ATOM   1483  C   ALA A  95      -0.697  -5.895  -9.320  1.00 96.25           C  
ATOM   1484  CB  ALA A  95      -1.784  -7.009  -7.309  1.00 96.25           C  
ATOM   1485  HB1 ALA A  95      -1.569  -6.150  -6.673  1.00 96.25           H  
ATOM   1486  HB2 ALA A  95      -2.771  -6.886  -7.755  1.00 96.25           H  
ATOM   1487  HB3 ALA A  95      -1.779  -7.911  -6.697  1.00 96.25           H  
ATOM   1488  O   ALA A  95       0.065  -4.955  -9.079  1.00 96.25           O  
ATOM   1489  N   GLN A  96      -1.533  -5.885 -10.356  1.00 94.49           N  
ATOM   1490  H   GLN A  96      -2.122  -6.689 -10.517  1.00 94.49           H  
ATOM   1491  CA  GLN A  96      -1.760  -4.670 -11.141  1.00 94.49           C  
ATOM   1492  HA  GLN A  96      -0.802  -4.170 -11.280  1.00 94.49           H  
ATOM   1493  C   GLN A  96      -2.688  -3.727 -10.378  1.00 94.49           C  
ATOM   1494  CB  GLN A  96      -2.317  -4.989 -12.530  1.00 94.49           C  
ATOM   1495  HB2 GLN A  96      -3.243  -5.556 -12.434  1.00 94.49           H  
ATOM   1496  HB3 GLN A  96      -2.533  -4.054 -13.049  1.00 94.49           H  
ATOM   1497  O   GLN A  96      -3.719  -4.175  -9.883  1.00 94.49           O  
ATOM   1498  CG  GLN A  96      -1.297  -5.782 -13.348  1.00 94.49           C  
ATOM   1499  HG2 GLN A  96      -1.094  -6.725 -12.841  1.00 94.49           H  
ATOM   1500  HG3 GLN A  96      -0.368  -5.216 -13.427  1.00 94.49           H  
ATOM   1501  CD  GLN A  96      -1.816  -6.122 -14.733  1.00 94.49           C  
ATOM   1502  NE2 GLN A  96      -1.147  -5.688 -15.779  1.00 94.49           N  
ATOM   1503 HE21 GLN A  96      -1.479  -5.992 -16.683  1.00 94.49           H  
ATOM   1504 HE22 GLN A  96      -0.323  -5.117 -15.656  1.00 94.49           H  
ATOM   1505  OE1 GLN A  96      -2.834  -6.782 -14.890  1.00 94.49           O  
ATOM   1506  N   LEU A  97      -2.327  -2.444 -10.279  1.00 90.69           N  
ATOM   1507  H   LEU A  97      -1.469  -2.157 -10.728  1.00 90.69           H  
ATOM   1508  CA  LEU A  97      -3.111  -1.425  -9.571  1.00 90.69           C  
ATOM   1509  HA  LEU A  97      -3.661  -1.901  -8.759  1.00 90.69           H  
ATOM   1510  C   LEU A  97      -4.115  -0.736 -10.509  1.00 90.69           C  
ATOM   1511  CB  LEU A  97      -2.149  -0.408  -8.932  1.00 90.69           C  
ATOM   1512  HB2 LEU A  97      -1.528  -0.925  -8.200  1.00 90.69           H  
ATOM   1513  HB3 LEU A  97      -1.506  -0.013  -9.718  1.00 90.69           H  
ATOM   1514  O   LEU A  97      -3.706   0.119 -11.293  1.00 90.69           O  
ATOM   1515  CG  LEU A  97      -2.835   0.790  -8.246  1.00 90.69           C  
ATOM   1516  HG  LEU A  97      -3.450   1.332  -8.965  1.00 90.69           H  
ATOM   1517  CD1 LEU A  97      -3.706   0.388  -7.061  1.00 90.69           C  
ATOM   1518 HD11 LEU A  97      -4.495  -0.293  -7.380  1.00 90.69           H  
ATOM   1519 HD12 LEU A  97      -4.163   1.291  -6.656  1.00 90.69           H  
ATOM   1520 HD13 LEU A  97      -3.085  -0.077  -6.296  1.00 90.69           H  
ATOM   1521  CD2 LEU A  97      -1.771   1.753  -7.728  1.00 90.69           C  
ATOM   1522 HD21 LEU A  97      -1.160   1.256  -6.974  1.00 90.69           H  
ATOM   1523 HD22 LEU A  97      -2.245   2.624  -7.275  1.00 90.69           H  
ATOM   1524 HD23 LEU A  97      -1.135   2.083  -8.549  1.00 90.69           H  
ATOM   1525  N   PRO A  98      -5.431  -0.997 -10.405  1.00 86.97           N  
ATOM   1526  CA  PRO A  98      -6.410  -0.318 -11.246  1.00 86.97           C  
ATOM   1527  HA  PRO A  98      -6.142  -0.517 -12.283  1.00 86.97           H  
ATOM   1528  C   PRO A  98      -6.438   1.199 -10.971  1.00 86.97           C  
ATOM   1529  CB  PRO A  98      -7.762  -0.975 -10.936  1.00 86.97           C  
ATOM   1530  HB2 PRO A  98      -8.349  -1.130 -11.840  1.00 86.97           H  
ATOM   1531  HB3 PRO A  98      -8.320  -0.369 -10.222  1.00 86.97           H  
ATOM   1532  O   PRO A  98      -6.281   1.614  -9.823  1.00 86.97           O  
ATOM   1533  CG  PRO A  98      -7.388  -2.302 -10.277  1.00 86.97           C  
ATOM   1534  HG2 PRO A  98      -7.173  -3.049 -11.041  1.00 86.97           H  
ATOM   1535  HG3 PRO A  98      -8.165  -2.653  -9.598  1.00 86.97           H  
ATOM   1536  CD  PRO A  98      -6.107  -1.945  -9.535  1.00 86.97           C  
ATOM   1537  HD2 PRO A  98      -5.528  -2.849  -9.345  1.00 86.97           H  
ATOM   1538  HD3 PRO A  98      -6.351  -1.458  -8.591  1.00 86.97           H  
ATOM   1539  N   PRO A  99      -6.682   2.053 -11.984  1.00 82.81           N  
ATOM   1540  CA  PRO A  99      -6.939   1.719 -13.387  1.00 82.81           C  
ATOM   1541  HA  PRO A  99      -7.516   0.798 -13.469  1.00 82.81           H  
ATOM   1542  C   PRO A  99      -5.660   1.565 -14.228  1.00 82.81           C  
ATOM   1543  CB  PRO A  99      -7.792   2.888 -13.887  1.00 82.81           C  
ATOM   1544  HB2 PRO A  99      -7.746   3.017 -14.969  1.00 82.81           H  
ATOM   1545  HB3 PRO A  99      -8.825   2.747 -13.570  1.00 82.81           H  
ATOM   1546  O   PRO A  99      -5.754   1.406 -15.445  1.00 82.81           O  
ATOM   1547  CG  PRO A  99      -7.186   4.079 -13.145  1.00 82.81           C  
ATOM   1548  HG2 PRO A  99      -7.894   4.903 -13.055  1.00 82.81           H  
ATOM   1549  HG3 PRO A  99      -6.278   4.406 -13.651  1.00 82.81           H  
ATOM   1550  CD  PRO A  99      -6.831   3.488 -11.780  1.00 82.81           C  
ATOM   1551  HD2 PRO A  99      -7.644   3.669 -11.077  1.00 82.81           H  
ATOM   1552  HD3 PRO A  99      -5.908   3.926 -11.400  1.00 82.81           H  
ATOM   1553  N   SER A 100      -4.474   1.665 -13.621  1.00 81.83           N  
ATOM   1554  H   SER A 100      -4.434   1.617 -12.613  1.00 81.83           H  
ATOM   1555  CA  SER A 100      -3.225   1.399 -14.328  1.00 81.83           C  
ATOM   1556  HA  SER A 100      -3.298   1.857 -15.315  1.00 81.83           H  
ATOM   1557  C   SER A 100      -3.053  -0.112 -14.544  1.00 81.83           C  
ATOM   1558  CB  SER A 100      -2.033   2.071 -13.619  1.00 81.83           C  
ATOM   1559  HB2 SER A 100      -1.315   2.392 -14.374  1.00 81.83           H  
ATOM   1560  HB3 SER A 100      -2.378   2.954 -13.081  1.00 81.83           H  
ATOM   1561  O   SER A 100      -3.721  -0.947 -13.935  1.00 81.83           O  
ATOM   1562  OG  SER A 100      -1.369   1.202 -12.729  1.00 81.83           O  
ATOM   1563  HG  SER A 100      -0.857   1.710 -12.095  1.00 81.83           H  
ATOM   1564  N   SER A 101      -2.161  -0.481 -15.456  1.00 84.88           N  
ATOM   1565  H   SER A 101      -1.697   0.227 -16.008  1.00 84.88           H  
ATOM   1566  CA  SER A 101      -1.697  -1.862 -15.632  1.00 84.88           C  
ATOM   1567  HA  SER A 101      -2.351  -2.537 -15.080  1.00 84.88           H  
ATOM   1568  C   SER A 101      -0.301  -2.059 -15.033  1.00 84.88           C  
ATOM   1569  CB  SER A 101      -1.792  -2.259 -17.106  1.00 84.88           C  
ATOM   1570  HB2 SER A 101      -1.301  -3.219 -17.266  1.00 84.88           H  
ATOM   1571  HB3 SER A 101      -2.845  -2.365 -17.368  1.00 84.88           H  
ATOM   1572  O   SER A 101       0.419  -2.991 -15.396  1.00 84.88           O  
ATOM   1573  OG  SER A 101      -1.210  -1.271 -17.942  1.00 84.88           O  
ATOM   1574  HG  SER A 101      -1.285  -1.578 -18.849  1.00 84.88           H  
ATOM   1575  N   GLU A 102       0.105  -1.163 -14.125  1.00 94.64           N  
ATOM   1576  H   GLU A 102      -0.559  -0.487 -13.777  1.00 94.64           H  
ATOM   1577  CA  GLU A 102       1.411  -1.216 -13.481  1.00 94.64           C  
ATOM   1578  HA  GLU A 102       2.126  -1.586 -14.216  1.00 94.64           H  
ATOM   1579  C   GLU A 102       1.421  -2.200 -12.316  1.00 94.64           C  
ATOM   1580  CB  GLU A 102       1.897   0.170 -13.037  1.00 94.64           C  
ATOM   1581  HB2 GLU A 102       2.889   0.051 -12.602  1.00 94.64           H  
ATOM   1582  HB3 GLU A 102       1.230   0.575 -12.276  1.00 94.64           H  
ATOM   1583  O   GLU A 102       0.486  -2.271 -11.519  1.00 94.64           O  
ATOM   1584  CG  GLU A 102       1.989   1.153 -14.210  1.00 94.64           C  
ATOM   1585  HG2 GLU A 102       2.347   0.621 -15.092  1.00 94.64           H  
ATOM   1586  HG3 GLU A 102       0.995   1.536 -14.444  1.00 94.64           H  
ATOM   1587  CD  GLU A 102       2.939   2.311 -13.893  1.00 94.64           C  
ATOM   1588  OE1 GLU A 102       4.071   2.277 -14.450  1.00 94.64           O  
ATOM   1589  OE2 GLU A 102       2.538   3.207 -13.123  1.00 94.64           O  
ATOM   1590  N   TRP A 103       2.512  -2.956 -12.228  1.00 97.64           N  
ATOM   1591  H   TRP A 103       3.237  -2.842 -12.921  1.00 97.64           H  
ATOM   1592  CA  TRP A 103       2.733  -3.966 -11.206  1.00 97.64           C  
ATOM   1593  HA  TRP A 103       1.791  -4.472 -10.997  1.00 97.64           H  
ATOM   1594  C   TRP A 103       3.239  -3.327  -9.915  1.00 97.64           C  
ATOM   1595  CB  TRP A 103       3.724  -4.997 -11.755  1.00 97.64           C  
ATOM   1596  HB2 TRP A 103       3.952  -5.717 -10.968  1.00 97.64           H  
ATOM   1597  HB3 TRP A 103       4.657  -4.498 -12.015  1.00 97.64           H  
ATOM   1598  O   TRP A 103       4.245  -2.614  -9.917  1.00 97.64           O  
ATOM   1599  CG  TRP A 103       3.225  -5.755 -12.945  1.00 97.64           C  
ATOM   1600  CD1 TRP A 103       3.586  -5.551 -14.232  1.00 97.64           C  
ATOM   1601  HD1 TRP A 103       4.293  -4.807 -14.568  1.00 97.64           H  
ATOM   1602  CD2 TRP A 103       2.253  -6.843 -12.976  1.00 97.64           C  
ATOM   1603  CE2 TRP A 103       2.084  -7.261 -14.330  1.00 97.64           C  
ATOM   1604  CE3 TRP A 103       1.495  -7.515 -11.994  1.00 97.64           C  
ATOM   1605  HE3 TRP A 103       1.557  -7.201 -10.963  1.00 97.64           H  
ATOM   1606  NE1 TRP A 103       2.923  -6.439 -15.055  1.00 97.64           N  
ATOM   1607  HE1 TRP A 103       3.057  -6.477 -16.055  1.00 97.64           H  
ATOM   1608  CH2 TRP A 103       0.486  -8.958 -13.682  1.00 97.64           C  
ATOM   1609  HH2 TRP A 103      -0.202  -9.749 -13.940  1.00 97.64           H  
ATOM   1610  CZ2 TRP A 103       1.211  -8.297 -14.688  1.00 97.64           C  
ATOM   1611  HZ2 TRP A 103       1.102  -8.584 -15.723  1.00 97.64           H  
ATOM   1612  CZ3 TRP A 103       0.647  -8.579 -12.338  1.00 97.64           C  
ATOM   1613  HZ3 TRP A 103       0.099  -9.094 -11.563  1.00 97.64           H  
ATOM   1614  N   HIS A 104       2.570  -3.626  -8.806  1.00 98.36           N  
ATOM   1615  H   HIS A 104       1.735  -4.187  -8.890  1.00 98.36           H  
ATOM   1616  CA  HIS A 104       2.893  -3.124  -7.475  1.00 98.36           C  
ATOM   1617  HA  HIS A 104       3.902  -2.713  -7.479  1.00 98.36           H  
ATOM   1618  C   HIS A 104       2.851  -4.241  -6.437  1.00 98.36           C  
ATOM   1619  CB  HIS A 104       1.934  -1.991  -7.106  1.00 98.36           C  
ATOM   1620  HB2 HIS A 104       2.087  -1.701  -6.067  1.00 98.36           H  
ATOM   1621  HB3 HIS A 104       0.908  -2.342  -7.217  1.00 98.36           H  
ATOM   1622  O   HIS A 104       2.187  -5.261  -6.618  1.00 98.36           O  
ATOM   1623  CG  HIS A 104       2.131  -0.778  -7.971  1.00 98.36           C  
ATOM   1624  CD2 HIS A 104       1.352  -0.413  -9.032  1.00 98.36           C  
ATOM   1625  HD2 HIS A 104       0.489  -0.949  -9.399  1.00 98.36           H  
ATOM   1626  ND1 HIS A 104       3.164   0.130  -7.890  1.00 98.36           N  
ATOM   1627  HD1 HIS A 104       3.933   0.106  -7.234  1.00 98.36           H  
ATOM   1628  CE1 HIS A 104       3.000   1.031  -8.874  1.00 98.36           C  
ATOM   1629  HE1 HIS A 104       3.652   1.868  -9.077  1.00 98.36           H  
ATOM   1630  NE2 HIS A 104       1.896   0.753  -9.575  1.00 98.36           N  
ATOM   1631  N   ARG A 105       3.560  -4.040  -5.325  1.00 98.58           N  
ATOM   1632  H   ARG A 105       4.023  -3.153  -5.190  1.00 98.58           H  
ATOM   1633  CA  ARG A 105       3.507  -4.962  -4.192  1.00 98.58           C  
ATOM   1634  HA  ARG A 105       3.631  -5.982  -4.555  1.00 98.58           H  
ATOM   1635  C   ARG A 105       2.146  -4.874  -3.522  1.00 98.58           C  
ATOM   1636  CB  ARG A 105       4.612  -4.646  -3.184  1.00 98.58           C  
ATOM   1637  HB2 ARG A 105       4.520  -5.315  -2.328  1.00 98.58           H  
ATOM   1638  HB3 ARG A 105       4.493  -3.622  -2.830  1.00 98.58           H  
ATOM   1639  O   ARG A 105       1.633  -3.781  -3.275  1.00 98.58           O  
ATOM   1640  CG  ARG A 105       5.994  -4.819  -3.815  1.00 98.58           C  
ATOM   1641  HG2 ARG A 105       6.147  -4.067  -4.589  1.00 98.58           H  
ATOM   1642  HG3 ARG A 105       6.066  -5.811  -4.262  1.00 98.58           H  
ATOM   1643  CD  ARG A 105       7.094  -4.678  -2.777  1.00 98.58           C  
ATOM   1644  HD2 ARG A 105       6.945  -5.423  -1.994  1.00 98.58           H  
ATOM   1645  HD3 ARG A 105       8.035  -4.888  -3.285  1.00 98.58           H  
ATOM   1646  NE  ARG A 105       7.153  -3.329  -2.187  1.00 98.58           N  
ATOM   1647  HE  ARG A 105       6.462  -2.641  -2.452  1.00 98.58           H  
ATOM   1648  NH1 ARG A 105       8.950  -3.757  -0.893  1.00 98.58           N  
ATOM   1649 HH11 ARG A 105       9.066  -4.646  -1.358  1.00 98.58           H  
ATOM   1650 HH12 ARG A 105       9.496  -3.543  -0.070  1.00 98.58           H  
ATOM   1651  NH2 ARG A 105       7.998  -1.755  -0.763  1.00 98.58           N  
ATOM   1652 HH21 ARG A 105       8.640  -1.482  -0.032  1.00 98.58           H  
ATOM   1653 HH22 ARG A 105       7.207  -1.160  -0.960  1.00 98.58           H  
ATOM   1654  CZ  ARG A 105       8.022  -2.943  -1.280  1.00 98.58           C  
ATOM   1655  N   ALA A 106       1.598  -6.029  -3.195  1.00 96.86           N  
ATOM   1656  H   ALA A 106       2.052  -6.889  -3.469  1.00 96.86           H  
ATOM   1657  CA  ALA A 106       0.323  -6.160  -2.533  1.00 96.86           C  
ATOM   1658  HA  ALA A 106       0.147  -5.253  -1.954  1.00 96.86           H  
ATOM   1659  C   ALA A 106       0.322  -7.340  -1.554  1.00 96.86           C  
ATOM   1660  CB  ALA A 106      -0.762  -6.282  -3.612  1.00 96.86           C  
ATOM   1661  HB1 ALA A 106      -1.744  -6.296  -3.139  1.00 96.86           H  
ATOM   1662  HB2 ALA A 106      -0.619  -7.196  -4.188  1.00 96.86           H  
ATOM   1663  HB3 ALA A 106      -0.718  -5.424  -4.283  1.00 96.86           H  
ATOM   1664  O   ALA A 106       1.218  -8.184  -1.556  1.00 96.86           O  
ATOM   1665  N   VAL A 107      -0.705  -7.403  -0.719  1.00 93.93           N  
ATOM   1666  H   VAL A 107      -1.362  -6.636  -0.730  1.00 93.93           H  
ATOM   1667  CA  VAL A 107      -1.035  -8.562   0.115  1.00 93.93           C  
ATOM   1668  HA  VAL A 107      -0.401  -9.402  -0.171  1.00 93.93           H  
ATOM   1669  C   VAL A 107      -2.475  -8.966  -0.164  1.00 93.93           C  
ATOM   1670  CB  VAL A 107      -0.766  -8.282   1.607  1.00 93.93           C  
ATOM   1671  HB  VAL A 107       0.299  -8.083   1.724  1.00 93.93           H  
ATOM   1672  O   VAL A 107      -3.353  -8.105  -0.271  1.00 93.93           O  
ATOM   1673  CG1 VAL A 107      -1.504  -7.062   2.160  1.00 93.93           C  
ATOM   1674 HG11 VAL A 107      -2.581  -7.224   2.109  1.00 93.93           H  
ATOM   1675 HG12 VAL A 107      -1.229  -6.172   1.594  1.00 93.93           H  
ATOM   1676 HG13 VAL A 107      -1.220  -6.904   3.200  1.00 93.93           H  
ATOM   1677  CG2 VAL A 107      -1.119  -9.491   2.479  1.00 93.93           C  
ATOM   1678 HG21 VAL A 107      -2.175  -9.745   2.385  1.00 93.93           H  
ATOM   1679 HG22 VAL A 107      -0.930  -9.256   3.526  1.00 93.93           H  
ATOM   1680 HG23 VAL A 107      -0.508 -10.345   2.187  1.00 93.93           H  
ATOM   1681  N   VAL A 108      -2.730 -10.270  -0.292  1.00 88.86           N  
ATOM   1682  H   VAL A 108      -1.976 -10.932  -0.179  1.00 88.86           H  
ATOM   1683  CA  VAL A 108      -4.096 -10.772  -0.483  1.00 88.86           C  
ATOM   1684  HA  VAL A 108      -4.596 -10.152  -1.226  1.00 88.86           H  
ATOM   1685  C   VAL A 108      -4.878 -10.646   0.811  1.00 88.86           C  
ATOM   1686  CB  VAL A 108      -4.121 -12.217  -1.003  1.00 88.86           C  
ATOM   1687  HB  VAL A 108      -3.491 -12.846  -0.373  1.00 88.86           H  
ATOM   1688  O   VAL A 108      -4.554 -11.318   1.789  1.00 88.86           O  
ATOM   1689  CG1 VAL A 108      -5.538 -12.813  -1.041  1.00 88.86           C  
ATOM   1690 HG11 VAL A 108      -6.201 -12.177  -1.629  1.00 88.86           H  
ATOM   1691 HG12 VAL A 108      -5.503 -13.806  -1.488  1.00 88.86           H  
ATOM   1692 HG13 VAL A 108      -5.935 -12.917  -0.031  1.00 88.86           H  
ATOM   1693  CG2 VAL A 108      -3.584 -12.232  -2.431  1.00 88.86           C  
ATOM   1694 HG21 VAL A 108      -3.657 -13.247  -2.823  1.00 88.86           H  
ATOM   1695 HG22 VAL A 108      -4.163 -11.566  -3.071  1.00 88.86           H  
ATOM   1696 HG23 VAL A 108      -2.539 -11.921  -2.428  1.00 88.86           H  
ATOM   1697  N   LEU A 109      -5.928  -9.819   0.767  1.00 85.66           N  
ATOM   1698  H   LEU A 109      -6.124  -9.365  -0.114  1.00 85.66           H  
ATOM   1699  CA  LEU A 109      -6.942  -9.687   1.807  1.00 85.66           C  
ATOM   1700  HA  LEU A 109      -6.490  -9.765   2.796  1.00 85.66           H  
ATOM   1701  C   LEU A 109      -7.910 -10.839   1.750  1.00 85.66           C  
ATOM   1702  CB  LEU A 109      -7.668  -8.332   1.783  1.00 85.66           C  
ATOM   1703  HB2 LEU A 109      -8.321  -8.306   2.656  1.00 85.66           H  
ATOM   1704  HB3 LEU A 109      -8.307  -8.267   0.903  1.00 85.66           H  
ATOM   1705  O   LEU A 109      -7.961 -11.643   2.676  1.00 85.66           O  
ATOM   1706  CG  LEU A 109      -6.768  -7.088   1.805  1.00 85.66           C  
ATOM   1707  HG  LEU A 109      -6.312  -6.948   0.825  1.00 85.66           H  
ATOM   1708  CD1 LEU A 109      -7.633  -5.878   2.137  1.00 85.66           C  
ATOM   1709 HD11 LEU A 109      -8.061  -5.978   3.135  1.00 85.66           H  
ATOM   1710 HD12 LEU A 109      -7.021  -4.976   2.101  1.00 85.66           H  
ATOM   1711 HD13 LEU A 109      -8.433  -5.780   1.403  1.00 85.66           H  
ATOM   1712  CD2 LEU A 109      -5.685  -7.164   2.859  1.00 85.66           C  
ATOM   1713 HD21 LEU A 109      -5.239  -6.187   3.042  1.00 85.66           H  
ATOM   1714 HD22 LEU A 109      -6.157  -7.539   3.767  1.00 85.66           H  
ATOM   1715 HD23 LEU A 109      -4.902  -7.842   2.518  1.00 85.66           H  
ATOM   1716  N   GLU A 110      -8.658 -10.898   0.649  1.00 81.45           N  
ATOM   1717  H   GLU A 110      -8.467 -10.258  -0.109  1.00 81.45           H  
ATOM   1718  CA  GLU A 110      -9.577 -11.987   0.414  1.00 81.45           C  
ATOM   1719  HA  GLU A 110      -8.965 -12.837   0.716  1.00 81.45           H  
ATOM   1720  C   GLU A 110      -9.834 -12.354  -1.033  1.00 81.45           C  
ATOM   1721  CB  GLU A 110     -10.842 -11.876   1.285  1.00 81.45           C  
ATOM   1722  HB2 GLU A 110     -11.407 -12.806   1.236  1.00 81.45           H  
ATOM   1723  HB3 GLU A 110     -10.539 -11.711   2.319  1.00 81.45           H  
ATOM   1724  O   GLU A 110      -9.479 -11.615  -1.931  1.00 81.45           O  
ATOM   1725  CG  GLU A 110     -11.739 -10.714   0.858  1.00 81.45           C  
ATOM   1726  HG2 GLU A 110     -11.135  -9.808   0.811  1.00 81.45           H  
ATOM   1727  HG3 GLU A 110     -12.132 -10.915  -0.138  1.00 81.45           H  
ATOM   1728  CD  GLU A 110     -12.894 -10.442   1.831  1.00 81.45           C  
ATOM   1729  OE1 GLU A 110     -13.825  -9.716   1.424  1.00 81.45           O  
ATOM   1730  OE2 GLU A 110     -12.789 -10.732   3.045  1.00 81.45           O  
ATOM   1731  N   GLN A 111     -10.401 -13.534  -1.260  1.00 75.53           N  
ATOM   1732  H   GLN A 111     -10.726 -14.052  -0.457  1.00 75.53           H  
ATOM   1733  CA  GLN A 111     -10.922 -13.969  -2.543  1.00 75.53           C  
ATOM   1734  HA  GLN A 111     -10.570 -13.312  -3.339  1.00 75.53           H  
ATOM   1735  C   GLN A 111     -12.425 -13.841  -2.438  1.00 75.53           C  
ATOM   1736  CB  GLN A 111     -10.516 -15.394  -2.910  1.00 75.53           C  
ATOM   1737  HB2 GLN A 111     -11.066 -15.669  -3.810  1.00 75.53           H  
ATOM   1738  HB3 GLN A 111     -10.805 -16.086  -2.119  1.00 75.53           H  
ATOM   1739  O   GLN A 111     -13.060 -14.395  -1.534  1.00 75.53           O  
ATOM   1740  CG  GLN A 111      -9.014 -15.514  -3.200  1.00 75.53           C  
ATOM   1741  HG2 GLN A 111      -8.737 -14.821  -3.993  1.00 75.53           H  
ATOM   1742  HG3 GLN A 111      -8.431 -15.272  -2.311  1.00 75.53           H  
ATOM   1743  CD  GLN A 111      -8.678 -16.918  -3.655  1.00 75.53           C  
ATOM   1744  NE2 GLN A 111      -7.604 -17.528  -3.201  1.00 75.53           N  
ATOM   1745 HE21 GLN A 111      -7.378 -18.380  -3.693  1.00 75.53           H  
ATOM   1746 HE22 GLN A 111      -6.919 -17.027  -2.653  1.00 75.53           H  
ATOM   1747  OE1 GLN A 111      -9.379 -17.498  -4.447  1.00 75.53           O  
ATOM   1748  N   ILE A 112     -12.975 -13.044  -3.333  1.00 74.57           N  
ATOM   1749  H   ILE A 112     -12.411 -12.741  -4.114  1.00 74.57           H  
ATOM   1750  CA  ILE A 112     -14.381 -12.687  -3.334  1.00 74.57           C  
ATOM   1751  HA  ILE A 112     -14.675 -12.437  -2.315  1.00 74.57           H  
ATOM   1752  C   ILE A 112     -15.166 -13.907  -3.794  1.00 74.57           C  
ATOM   1753  CB  ILE A 112     -14.615 -11.457  -4.222  1.00 74.57           C  
ATOM   1754  HB  ILE A 112     -14.424 -11.731  -5.259  1.00 74.57           H  
ATOM   1755  O   ILE A 112     -14.757 -14.599  -4.719  1.00 74.57           O  
ATOM   1756  CG1 ILE A 112     -13.628 -10.342  -3.813  1.00 74.57           C  
ATOM   1757 HG12 ILE A 112     -12.609 -10.645  -4.055  1.00 74.57           H  
ATOM   1758 HG13 ILE A 112     -13.688 -10.163  -2.740  1.00 74.57           H  
ATOM   1759  CG2 ILE A 112     -16.076 -10.987  -4.103  1.00 74.57           C  
ATOM   1760 HG21 ILE A 112     -16.276 -10.637  -3.090  1.00 74.57           H  
ATOM   1761 HG22 ILE A 112     -16.265 -10.170  -4.799  1.00 74.57           H  
ATOM   1762 HG23 ILE A 112     -16.770 -11.788  -4.359  1.00 74.57           H  
ATOM   1763  CD1 ILE A 112     -13.876  -9.031  -4.537  1.00 74.57           C  
ATOM   1764 HD11 ILE A 112     -12.994  -8.402  -4.412  1.00 74.57           H  
ATOM   1765 HD12 ILE A 112     -14.054  -9.207  -5.597  1.00 74.57           H  
ATOM   1766 HD13 ILE A 112     -14.746  -8.541  -4.101  1.00 74.57           H  
ATOM   1767  N   LEU A 113     -16.287 -14.185  -3.125  1.00 66.68           N  
ATOM   1768  H   LEU A 113     -16.560 -13.541  -2.397  1.00 66.68           H  
ATOM   1769  CA  LEU A 113     -17.043 -15.442  -3.256  1.00 66.68           C  
ATOM   1770  HA  LEU A 113     -17.900 -15.361  -2.586  1.00 66.68           H  
ATOM   1771  C   LEU A 113     -16.282 -16.687  -2.762  1.00 66.68           C  
ATOM   1772  CB  LEU A 113     -17.608 -15.616  -4.684  1.00 66.68           C  
ATOM   1773  HB2 LEU A 113     -18.294 -16.463  -4.681  1.00 66.68           H  
ATOM   1774  HB3 LEU A 113     -16.792 -15.880  -5.358  1.00 66.68           H  
ATOM   1775  O   LEU A 113     -16.788 -17.802  -2.869  1.00 66.68           O  
ATOM   1776  CG  LEU A 113     -18.343 -14.391  -5.254  1.00 66.68           C  
ATOM   1777  HG  LEU A 113     -17.679 -13.526  -5.260  1.00 66.68           H  
ATOM   1778  CD1 LEU A 113     -18.751 -14.647  -6.701  1.00 66.68           C  
ATOM   1779 HD11 LEU A 113     -17.860 -14.850  -7.296  1.00 66.68           H  
ATOM   1780 HD12 LEU A 113     -19.245 -13.765  -7.108  1.00 66.68           H  
ATOM   1781 HD13 LEU A 113     -19.421 -15.505  -6.758  1.00 66.68           H  
ATOM   1782  CD2 LEU A 113     -19.594 -14.057  -4.438  1.00 66.68           C  
ATOM   1783 HD21 LEU A 113     -19.312 -13.761  -3.427  1.00 66.68           H  
ATOM   1784 HD22 LEU A 113     -20.119 -13.224  -4.905  1.00 66.68           H  
ATOM   1785 HD23 LEU A 113     -20.254 -14.924  -4.397  1.00 66.68           H  
ATOM   1786  N   GLY A 114     -15.119 -16.495  -2.134  1.00 57.65           N  
ATOM   1787  H   GLY A 114     -14.713 -15.571  -2.148  1.00 57.65           H  
ATOM   1788  CA  GLY A 114     -14.306 -17.559  -1.570  1.00 57.65           C  
ATOM   1789  HA2 GLY A 114     -14.966 -18.237  -1.027  1.00 57.65           H  
ATOM   1790  HA3 GLY A 114     -13.593 -17.127  -0.868  1.00 57.65           H  
ATOM   1791  C   GLY A 114     -13.523 -18.347  -2.628  1.00 57.65           C  
ATOM   1792  O   GLY A 114     -13.281 -17.861  -3.730  1.00 57.65           O  
ATOM   1793  N   PRO A 115     -13.099 -19.574  -2.288  1.00 57.24           N  
ATOM   1794  CA  PRO A 115     -12.441 -20.483  -3.216  1.00 57.24           C  
ATOM   1795  HA  PRO A 115     -11.471 -20.051  -3.458  1.00 57.24           H  
ATOM   1796  C   PRO A 115     -13.266 -20.723  -4.481  1.00 57.24           C  
ATOM   1797  CB  PRO A 115     -12.263 -21.814  -2.491  1.00 57.24           C  
ATOM   1798  HB2 PRO A 115     -13.079 -22.497  -2.723  1.00 57.24           H  
ATOM   1799  HB3 PRO A 115     -11.309 -22.295  -2.707  1.00 57.24           H  
ATOM   1800  O   PRO A 115     -14.429 -21.102  -4.409  1.00 57.24           O  
ATOM   1801  CG  PRO A 115     -12.363 -21.414  -1.044  1.00 57.24           C  
ATOM   1802  HG2 PRO A 115     -12.892 -22.190  -0.490  1.00 57.24           H  
ATOM   1803  HG3 PRO A 115     -11.345 -21.221  -0.707  1.00 57.24           H  
ATOM   1804  CD  PRO A 115     -13.207 -20.158  -0.976  1.00 57.24           C  
ATOM   1805  HD2 PRO A 115     -14.247 -20.419  -0.784  1.00 57.24           H  
ATOM   1806  HD3 PRO A 115     -12.827 -19.485  -0.208  1.00 57.24           H  
ATOM   1807  N   GLY A 116     -12.622 -20.570  -5.622  1.00 60.76           N  
ATOM   1808  H   GLY A 116     -11.657 -20.282  -5.540  1.00 60.76           H  
ATOM   1809  CA  GLY A 116     -13.129 -20.573  -6.985  1.00 60.76           C  
ATOM   1810  HA2 GLY A 116     -14.092 -21.083  -7.016  1.00 60.76           H  
ATOM   1811  HA3 GLY A 116     -12.434 -21.106  -7.633  1.00 60.76           H  
ATOM   1812  C   GLY A 116     -13.320 -19.163  -7.550  1.00 60.76           C  
ATOM   1813  O   GLY A 116     -13.484 -19.019  -8.754  1.00 60.76           O  
ATOM   1814  N   GLY A 117     -13.314 -18.121  -6.712  1.00 64.91           N  
ATOM   1815  H   GLY A 117     -13.163 -18.267  -5.724  1.00 64.91           H  
ATOM   1816  CA  GLY A 117     -13.587 -16.756  -7.147  1.00 64.91           C  
ATOM   1817  HA2 GLY A 117     -13.629 -16.114  -6.267  1.00 64.91           H  
ATOM   1818  HA3 GLY A 117     -14.557 -16.727  -7.643  1.00 64.91           H  
ATOM   1819  C   GLY A 117     -12.515 -16.193  -8.080  1.00 64.91           C  
ATOM   1820  O   GLY A 117     -11.335 -16.178  -7.740  1.00 64.91           O  
ATOM   1821  N   GLY A 118     -12.936 -15.645  -9.222  1.00 74.78           N  
ATOM   1822  H   GLY A 118     -13.901 -15.782  -9.489  1.00 74.78           H  
ATOM   1823  CA  GLY A 118     -12.048 -14.973 -10.181  1.00 74.78           C  
ATOM   1824  HA2 GLY A 118     -12.574 -14.842 -11.127  1.00 74.78           H  
ATOM   1825  HA3 GLY A 118     -11.185 -15.610 -10.373  1.00 74.78           H  
ATOM   1826  C   GLY A 118     -11.533 -13.601  -9.724  1.00 74.78           C  
ATOM   1827  O   GLY A 118     -10.771 -12.967 -10.451  1.00 74.78           O  
ATOM   1828  N   THR A 119     -11.913 -13.133  -8.528  1.00 84.56           N  
ATOM   1829  H   THR A 119     -12.467 -13.740  -7.941  1.00 84.56           H  
ATOM   1830  CA  THR A 119     -11.561 -11.805  -8.003  1.00 84.56           C  
ATOM   1831  HA  THR A 119     -10.803 -11.359  -8.647  1.00 84.56           H  
ATOM   1832  C   THR A 119     -10.979 -11.907  -6.597  1.00 84.56           C  
ATOM   1833  CB  THR A 119     -12.772 -10.856  -7.996  1.00 84.56           C  
ATOM   1834  HB  THR A 119     -13.476 -11.170  -7.226  1.00 84.56           H  
ATOM   1835  O   THR A 119     -11.538 -12.578  -5.729  1.00 84.56           O  
ATOM   1836  CG2 THR A 119     -12.373  -9.402  -7.755  1.00 84.56           C  
ATOM   1837 HG21 THR A 119     -13.258  -8.767  -7.771  1.00 84.56           H  
ATOM   1838 HG22 THR A 119     -11.689  -9.070  -8.536  1.00 84.56           H  
ATOM   1839 HG23 THR A 119     -11.886  -9.296  -6.785  1.00 84.56           H  
ATOM   1840  OG1 THR A 119     -13.433 -10.862  -9.239  1.00 84.56           O  
ATOM   1841  HG1 THR A 119     -14.020 -10.103  -9.252  1.00 84.56           H  
ATOM   1842  N   ALA A 120      -9.888 -11.188  -6.344  1.00 85.11           N  
ATOM   1843  H   ALA A 120      -9.498 -10.637  -7.095  1.00 85.11           H  
ATOM   1844  CA  ALA A 120      -9.275 -11.035  -5.035  1.00 85.11           C  
ATOM   1845  HA  ALA A 120      -9.849 -11.607  -4.307  1.00 85.11           H  
ATOM   1846  C   ALA A 120      -9.284  -9.569  -4.592  1.00 85.11           C  
ATOM   1847  CB  ALA A 120      -7.856 -11.606  -5.073  1.00 85.11           C  
ATOM   1848  HB1 ALA A 120      -7.883 -12.648  -5.393  1.00 85.11           H  
ATOM   1849  HB2 ALA A 120      -7.258 -11.024  -5.774  1.00 85.11           H  
ATOM   1850  HB3 ALA A 120      -7.408 -11.546  -4.081  1.00 85.11           H  
ATOM   1851  O   ALA A 120      -8.972  -8.667  -5.362  1.00 85.11           O  
ATOM   1852  N   ARG A 121      -9.596  -9.324  -3.323  1.00 89.74           N  
ATOM   1853  H   ARG A 121      -9.798 -10.128  -2.746  1.00 89.74           H  
ATOM   1854  CA  ARG A 121      -9.345  -8.060  -2.645  1.00 89.74           C  
ATOM   1855  HA  ARG A 121      -9.458  -7.257  -3.374  1.00 89.74           H  
ATOM   1856  C   ARG A 121      -7.908  -8.047  -2.134  1.00 89.74           C  
ATOM   1857  CB  ARG A 121     -10.385  -7.859  -1.538  1.00 89.74           C  
ATOM   1858  HB2 ARG A 121     -10.185  -8.552  -0.721  1.00 89.74           H  
ATOM   1859  HB3 ARG A 121     -11.377  -8.064  -1.941  1.00 89.74           H  
ATOM   1860  O   ARG A 121      -7.504  -8.948  -1.399  1.00 89.74           O  
ATOM   1861  CG  ARG A 121     -10.352  -6.416  -1.025  1.00 89.74           C  
ATOM   1862  HG2 ARG A 121      -9.386  -6.218  -0.560  1.00 89.74           H  
ATOM   1863  HG3 ARG A 121     -10.464  -5.745  -1.877  1.00 89.74           H  
ATOM   1864  CD  ARG A 121     -11.484  -6.109  -0.037  1.00 89.74           C  
ATOM   1865  HD2 ARG A 121     -12.419  -6.429  -0.496  1.00 89.74           H  
ATOM   1866  HD3 ARG A 121     -11.535  -5.030   0.103  1.00 89.74           H  
ATOM   1867  NE  ARG A 121     -11.294  -6.751   1.285  1.00 89.74           N  
ATOM   1868  HE  ARG A 121     -10.347  -6.920   1.591  1.00 89.74           H  
ATOM   1869  NH1 ARG A 121     -13.511  -7.081   1.750  1.00 89.74           N  
ATOM   1870 HH11 ARG A 121     -14.019  -7.944   1.882  1.00 89.74           H  
ATOM   1871 HH12 ARG A 121     -13.733  -6.587   0.898  1.00 89.74           H  
ATOM   1872  NH2 ARG A 121     -11.991  -7.906   3.135  1.00 89.74           N  
ATOM   1873 HH21 ARG A 121     -11.048  -8.075   3.457  1.00 89.74           H  
ATOM   1874 HH22 ARG A 121     -12.709  -8.532   3.469  1.00 89.74           H  
ATOM   1875  CZ  ARG A 121     -12.257  -7.224   2.057  1.00 89.74           C  
ATOM   1876  N   VAL A 122      -7.149  -7.018  -2.484  1.00 92.06           N  
ATOM   1877  H   VAL A 122      -7.551  -6.322  -3.096  1.00 92.06           H  
ATOM   1878  CA  VAL A 122      -5.737  -6.857  -2.118  1.00 92.06           C  
ATOM   1879  HA  VAL A 122      -5.486  -7.593  -1.353  1.00 92.06           H  
ATOM   1880  C   VAL A 122      -5.486  -5.480  -1.511  1.00 92.06           C  
ATOM   1881  CB  VAL A 122      -4.802  -7.117  -3.317  1.00 92.06           C  
ATOM   1882  HB  VAL A 122      -3.778  -7.060  -2.948  1.00 92.06           H  
ATOM   1883  O   VAL A 122      -6.149  -4.513  -1.879  1.00 92.06           O  
ATOM   1884  CG1 VAL A 122      -4.997  -8.519  -3.905  1.00 92.06           C  
ATOM   1885 HG11 VAL A 122      -5.964  -8.597  -4.401  1.00 92.06           H  
ATOM   1886 HG12 VAL A 122      -4.939  -9.267  -3.115  1.00 92.06           H  
ATOM   1887 HG13 VAL A 122      -4.207  -8.717  -4.630  1.00 92.06           H  
ATOM   1888  CG2 VAL A 122      -4.961  -6.100  -4.454  1.00 92.06           C  
ATOM   1889 HG21 VAL A 122      -4.273  -6.342  -5.265  1.00 92.06           H  
ATOM   1890 HG22 VAL A 122      -5.980  -6.115  -4.841  1.00 92.06           H  
ATOM   1891 HG23 VAL A 122      -4.726  -5.096  -4.101  1.00 92.06           H  
ATOM   1892  N   LEU A 123      -4.528  -5.385  -0.590  1.00 92.35           N  
ATOM   1893  H   LEU A 123      -4.032  -6.229  -0.343  1.00 92.35           H  
ATOM   1894  CA  LEU A 123      -3.976  -4.113  -0.114  1.00 92.35           C  
ATOM   1895  HA  LEU A 123      -4.660  -3.295  -0.337  1.00 92.35           H  
ATOM   1896  C   LEU A 123      -2.667  -3.855  -0.853  1.00 92.35           C  
ATOM   1897  CB  LEU A 123      -3.775  -4.175   1.413  1.00 92.35           C  
ATOM   1898  HB2 LEU A 123      -4.752  -4.154   1.896  1.00 92.35           H  
ATOM   1899  HB3 LEU A 123      -3.312  -5.132   1.652  1.00 92.35           H  
ATOM   1900  O   LEU A 123      -1.754  -4.676  -0.772  1.00 92.35           O  
ATOM   1901  CG  LEU A 123      -2.895  -3.059   2.015  1.00 92.35           C  
ATOM   1902  HG  LEU A 123      -1.931  -3.025   1.507  1.00 92.35           H  
ATOM   1903  CD1 LEU A 123      -3.561  -1.691   1.906  1.00 92.35           C  
ATOM   1904 HD11 LEU A 123      -3.686  -1.414   0.859  1.00 92.35           H  
ATOM   1905 HD12 LEU A 123      -2.931  -0.935   2.375  1.00 92.35           H  
ATOM   1906 HD13 LEU A 123      -4.534  -1.694   2.396  1.00 92.35           H  
ATOM   1907  CD2 LEU A 123      -2.625  -3.349   3.490  1.00 92.35           C  
ATOM   1908 HD21 LEU A 123      -2.114  -4.306   3.591  1.00 92.35           H  
ATOM   1909 HD22 LEU A 123      -3.562  -3.379   4.046  1.00 92.35           H  
ATOM   1910 HD23 LEU A 123      -1.983  -2.572   3.905  1.00 92.35           H  
ATOM   1911  N   PHE A 124      -2.550  -2.713  -1.525  1.00 95.32           N  
ATOM   1912  H   PHE A 124      -3.325  -2.066  -1.533  1.00 95.32           H  
ATOM   1913  CA  PHE A 124      -1.296  -2.280  -2.135  1.00 95.32           C  
ATOM   1914  HA  PHE A 124      -0.781  -3.141  -2.561  1.00 95.32           H  
ATOM   1915  C   PHE A 124      -0.398  -1.655  -1.074  1.00 95.32           C  
ATOM   1916  CB  PHE A 124      -1.588  -1.304  -3.272  1.00 95.32           C  
ATOM   1917  HB2 PHE A 124      -0.649  -0.862  -3.604  1.00 95.32           H  
ATOM   1918  HB3 PHE A 124      -2.229  -0.501  -2.909  1.00 95.32           H  
ATOM   1919  O   PHE A 124      -0.621  -0.528  -0.643  1.00 95.32           O  
ATOM   1920  CG  PHE A 124      -2.241  -1.980  -4.451  1.00 95.32           C  
ATOM   1921  CD1 PHE A 124      -1.447  -2.619  -5.420  1.00 95.32           C  
ATOM   1922  HD1 PHE A 124      -0.371  -2.618  -5.318  1.00 95.32           H  
ATOM   1923  CD2 PHE A 124      -3.642  -2.010  -4.556  1.00 95.32           C  
ATOM   1924  HD2 PHE A 124      -4.254  -1.527  -3.808  1.00 95.32           H  
ATOM   1925  CE1 PHE A 124      -2.050  -3.275  -6.504  1.00 95.32           C  
ATOM   1926  HE1 PHE A 124      -1.443  -3.761  -7.254  1.00 95.32           H  
ATOM   1927  CE2 PHE A 124      -4.240  -2.676  -5.634  1.00 95.32           C  
ATOM   1928  HE2 PHE A 124      -5.317  -2.711  -5.710  1.00 95.32           H  
ATOM   1929  CZ  PHE A 124      -3.451  -3.315  -6.602  1.00 95.32           C  
ATOM   1930  HZ  PHE A 124      -3.923  -3.843  -7.417  1.00 95.32           H  
ATOM   1931  N   VAL A 125       0.640  -2.371  -0.648  1.00 96.54           N  
ATOM   1932  H   VAL A 125       0.807  -3.268  -1.081  1.00 96.54           H  
ATOM   1933  CA  VAL A 125       1.427  -2.006   0.546  1.00 96.54           C  
ATOM   1934  HA  VAL A 125       0.725  -1.791   1.352  1.00 96.54           H  
ATOM   1935  C   VAL A 125       2.260  -0.729   0.377  1.00 96.54           C  
ATOM   1936  CB  VAL A 125       2.304  -3.181   1.015  1.00 96.54           C  
ATOM   1937  HB  VAL A 125       2.811  -2.879   1.932  1.00 96.54           H  
ATOM   1938  O   VAL A 125       2.671  -0.126   1.362  1.00 96.54           O  
ATOM   1939  CG1 VAL A 125       1.437  -4.409   1.337  1.00 96.54           C  
ATOM   1940 HG11 VAL A 125       0.937  -4.784   0.444  1.00 96.54           H  
ATOM   1941 HG12 VAL A 125       0.687  -4.141   2.081  1.00 96.54           H  
ATOM   1942 HG13 VAL A 125       2.057  -5.206   1.748  1.00 96.54           H  
ATOM   1943  CG2 VAL A 125       3.366  -3.580  -0.018  1.00 96.54           C  
ATOM   1944 HG21 VAL A 125       3.967  -4.399   0.376  1.00 96.54           H  
ATOM   1945 HG22 VAL A 125       2.887  -3.900  -0.943  1.00 96.54           H  
ATOM   1946 HG23 VAL A 125       4.028  -2.738  -0.221  1.00 96.54           H  
ATOM   1947  N   ASP A 126       2.477  -0.289  -0.865  1.00 97.71           N  
ATOM   1948  H   ASP A 126       2.139  -0.862  -1.625  1.00 97.71           H  
ATOM   1949  CA  ASP A 126       3.194   0.952  -1.192  1.00 97.71           C  
ATOM   1950  HA  ASP A 126       3.795   1.258  -0.335  1.00 97.71           H  
ATOM   1951  C   ASP A 126       2.278   2.138  -1.512  1.00 97.71           C  
ATOM   1952  CB  ASP A 126       4.143   0.685  -2.362  1.00 97.71           C  
ATOM   1953  HB2 ASP A 126       4.623   1.616  -2.664  1.00 97.71           H  
ATOM   1954  HB3 ASP A 126       3.573   0.305  -3.210  1.00 97.71           H  
ATOM   1955  O   ASP A 126       2.751   3.267  -1.595  1.00 97.71           O  
ATOM   1956  CG  ASP A 126       5.228  -0.308  -1.975  1.00 97.71           C  
ATOM   1957  OD1 ASP A 126       5.833  -0.149  -0.890  1.00 97.71           O  
ATOM   1958  OD2 ASP A 126       5.495  -1.238  -2.769  1.00 97.71           O  
ATOM   1959  N   HIS A 127       0.974   1.900  -1.663  1.00 95.31           N  
ATOM   1960  H   HIS A 127       0.646   0.956  -1.515  1.00 95.31           H  
ATOM   1961  CA  HIS A 127      -0.023   2.934  -1.977  1.00 95.31           C  
ATOM   1962  HA  HIS A 127       0.461   3.903  -2.098  1.00 95.31           H  
ATOM   1963  C   HIS A 127      -1.065   3.101  -0.866  1.00 95.31           C  
ATOM   1964  CB  HIS A 127      -0.697   2.585  -3.306  1.00 95.31           C  
ATOM   1965  HB2 HIS A 127      -1.156   1.600  -3.221  1.00 95.31           H  
ATOM   1966  HB3 HIS A 127      -1.487   3.311  -3.498  1.00 95.31           H  
ATOM   1967  O   HIS A 127      -1.704   4.139  -0.762  1.00 95.31           O  
ATOM   1968  CG  HIS A 127       0.228   2.585  -4.494  1.00 95.31           C  
ATOM   1969  CD2 HIS A 127       0.871   1.495  -5.006  1.00 95.31           C  
ATOM   1970  HD2 HIS A 127       0.827   0.489  -4.616  1.00 95.31           H  
ATOM   1971  ND1 HIS A 127       0.454   3.676  -5.333  1.00 95.31           N  
ATOM   1972  CE1 HIS A 127       1.211   3.219  -6.337  1.00 95.31           C  
ATOM   1973  HE1 HIS A 127       1.500   3.803  -7.198  1.00 95.31           H  
ATOM   1974  NE2 HIS A 127       1.474   1.915  -6.168  1.00 95.31           N  
ATOM   1975  HE2 HIS A 127       1.870   1.319  -6.881  1.00 95.31           H  
ATOM   1976  N   GLY A 128      -1.230   2.094  -0.010  1.00 93.62           N  
ATOM   1977  H   GLY A 128      -0.724   1.237  -0.180  1.00 93.62           H  
ATOM   1978  CA  GLY A 128      -2.149   2.100   1.126  1.00 93.62           C  
ATOM   1979  HA2 GLY A 128      -2.112   3.085   1.591  1.00 93.62           H  
ATOM   1980  HA3 GLY A 128      -1.825   1.359   1.856  1.00 93.62           H  
ATOM   1981  C   GLY A 128      -3.609   1.821   0.771  1.00 93.62           C  
ATOM   1982  O   GLY A 128      -4.404   1.541   1.665  1.00 93.62           O  
ATOM   1983  N   ASN A 129      -3.969   1.846  -0.512  1.00 92.05           N  
ATOM   1984  H   ASN A 129      -3.283   2.092  -1.210  1.00 92.05           H  
ATOM   1985  CA  ASN A 129      -5.328   1.582  -0.955  1.00 92.05           C  
ATOM   1986  HA  ASN A 129      -6.004   2.004  -0.211  1.00 92.05           H  
ATOM   1987  C   ASN A 129      -5.618   0.076  -1.050  1.00 92.05           C  
ATOM   1988  CB  ASN A 129      -5.598   2.327  -2.270  1.00 92.05           C  
ATOM   1989  HB2 ASN A 129      -5.271   3.363  -2.181  1.00 92.05           H  
ATOM   1990  HB3 ASN A 129      -6.672   2.343  -2.457  1.00 92.05           H  
ATOM   1991  O   ASN A 129      -4.751  -0.750  -1.356  1.00 92.05           O  
ATOM   1992  CG  ASN A 129      -4.887   1.696  -3.449  1.00 92.05           C  
ATOM   1993  ND2 ASN A 129      -5.610   1.080  -4.356  1.00 92.05           N  
ATOM   1994 HD21 ASN A 129      -6.617   1.058  -4.278  1.00 92.05           H  
ATOM   1995 HD22 ASN A 129      -5.097   0.667  -5.121  1.00 92.05           H  
ATOM   1996  OD1 ASN A 129      -3.675   1.709  -3.553  1.00 92.05           O  
ATOM   1997  N   VAL A 130      -6.885  -0.267  -0.842  1.00 90.89           N  
ATOM   1998  H   VAL A 130      -7.541   0.472  -0.635  1.00 90.89           H  
ATOM   1999  CA  VAL A 130      -7.427  -1.606  -1.080  1.00 90.89           C  
ATOM   2000  HA  VAL A 130      -6.602  -2.314  -1.159  1.00 90.89           H  
ATOM   2001  C   VAL A 130      -8.178  -1.603  -2.407  1.00 90.89           C  
ATOM   2002  CB  VAL A 130      -8.320  -2.046   0.095  1.00 90.89           C  
ATOM   2003  HB  VAL A 130      -9.101  -1.302   0.252  1.00 90.89           H  
ATOM   2004  O   VAL A 130      -8.916  -0.660  -2.689  1.00 90.89           O  
ATOM   2005  CG1 VAL A 130      -8.994  -3.399  -0.155  1.00 90.89           C  
ATOM   2006 HG11 VAL A 130      -9.684  -3.323  -0.995  1.00 90.89           H  
ATOM   2007 HG12 VAL A 130      -9.562  -3.690   0.728  1.00 90.89           H  
ATOM   2008 HG13 VAL A 130      -8.235  -4.150  -0.373  1.00 90.89           H  
ATOM   2009  CG2 VAL A 130      -7.488  -2.162   1.380  1.00 90.89           C  
ATOM   2010 HG21 VAL A 130      -6.654  -2.844   1.219  1.00 90.89           H  
ATOM   2011 HG22 VAL A 130      -8.109  -2.522   2.200  1.00 90.89           H  
ATOM   2012 HG23 VAL A 130      -7.093  -1.185   1.656  1.00 90.89           H  
ATOM   2013  N   ALA A 131      -8.022  -2.649  -3.215  1.00 90.21           N  
ATOM   2014  H   ALA A 131      -7.400  -3.395  -2.939  1.00 90.21           H  
ATOM   2015  CA  ALA A 131      -8.814  -2.820  -4.430  1.00 90.21           C  
ATOM   2016  HA  ALA A 131      -9.740  -2.255  -4.324  1.00 90.21           H  
ATOM   2017  C   ALA A 131      -9.203  -4.279  -4.655  1.00 90.21           C  
ATOM   2018  CB  ALA A 131      -8.065  -2.265  -5.646  1.00 90.21           C  
ATOM   2019  HB1 ALA A 131      -7.558  -1.334  -5.395  1.00 90.21           H  
ATOM   2020  HB2 ALA A 131      -8.773  -2.075  -6.453  1.00 90.21           H  
ATOM   2021  HB3 ALA A 131      -7.351  -3.009  -6.001  1.00 90.21           H  
ATOM   2022  O   ALA A 131      -8.555  -5.199  -4.158  1.00 90.21           O  
ATOM   2023  N   GLU A 132     -10.254  -4.470  -5.440  1.00 89.19           N  
ATOM   2024  H   GLU A 132     -10.715  -3.665  -5.839  1.00 89.19           H  
ATOM   2025  CA  GLU A 132     -10.612  -5.761  -6.011  1.00 89.19           C  
ATOM   2026  HA  GLU A 132     -10.246  -6.563  -5.371  1.00 89.19           H  
ATOM   2027  C   GLU A 132      -9.941  -5.885  -7.382  1.00 89.19           C  
ATOM   2028  CB  GLU A 132     -12.136  -5.900  -6.103  1.00 89.19           C  
ATOM   2029  HB2 GLU A 132     -12.363  -6.907  -6.453  1.00 89.19           H  
ATOM   2030  HB3 GLU A 132     -12.522  -5.182  -6.826  1.00 89.19           H  
ATOM   2031  O   GLU A 132     -10.057  -4.992  -8.222  1.00 89.19           O  
ATOM   2032  CG  GLU A 132     -12.824  -5.667  -4.746  1.00 89.19           C  
ATOM   2033  HG2 GLU A 132     -12.333  -6.280  -3.990  1.00 89.19           H  
ATOM   2034  HG3 GLU A 132     -12.693  -4.625  -4.456  1.00 89.19           H  
ATOM   2035  CD  GLU A 132     -14.329  -5.973  -4.763  1.00 89.19           C  
ATOM   2036  OE1 GLU A 132     -14.910  -5.966  -3.652  1.00 89.19           O  
ATOM   2037  OE2 GLU A 132     -14.885  -6.235  -5.854  1.00 89.19           O  
ATOM   2038  N   VAL A 133      -9.211  -6.974  -7.597  1.00 90.30           N  
ATOM   2039  H   VAL A 133      -9.144  -7.662  -6.861  1.00 90.30           H  
ATOM   2040  CA  VAL A 133      -8.473  -7.261  -8.830  1.00 90.30           C  
ATOM   2041  HA  VAL A 133      -8.813  -6.574  -9.606  1.00 90.30           H  
ATOM   2042  C   VAL A 133      -8.790  -8.679  -9.288  1.00 90.30           C  
ATOM   2043  CB  VAL A 133      -6.952  -7.060  -8.660  1.00 90.30           C  
ATOM   2044  HB  VAL A 133      -6.474  -7.246  -9.622  1.00 90.30           H  
ATOM   2045  O   VAL A 133      -9.038  -9.546  -8.445  1.00 90.30           O  
ATOM   2046  CG1 VAL A 133      -6.628  -5.616  -8.260  1.00 90.30           C  
ATOM   2047 HG11 VAL A 133      -7.099  -4.930  -8.963  1.00 90.30           H  
ATOM   2048 HG12 VAL A 133      -6.992  -5.407  -7.254  1.00 90.30           H  
ATOM   2049 HG13 VAL A 133      -5.549  -5.463  -8.289  1.00 90.30           H  
ATOM   2050  CG2 VAL A 133      -6.310  -8.002  -7.635  1.00 90.30           C  
ATOM   2051 HG21 VAL A 133      -5.243  -7.787  -7.563  1.00 90.30           H  
ATOM   2052 HG22 VAL A 133      -6.768  -7.864  -6.656  1.00 90.30           H  
ATOM   2053 HG23 VAL A 133      -6.431  -9.038  -7.948  1.00 90.30           H  
ATOM   2054  N   PRO A 134      -8.792  -8.964 -10.596  1.00 84.82           N  
ATOM   2055  CA  PRO A 134      -8.957 -10.333 -11.046  1.00 84.82           C  
ATOM   2056  HA  PRO A 134      -9.863 -10.753 -10.608  1.00 84.82           H  
ATOM   2057  C   PRO A 134      -7.744 -11.167 -10.610  1.00 84.82           C  
ATOM   2058  CB  PRO A 134      -9.139 -10.236 -12.557  1.00 84.82           C  
ATOM   2059  HB2 PRO A 134     -10.188 -10.042 -12.780  1.00 84.82           H  
ATOM   2060  HB3 PRO A 134      -8.815 -11.144 -13.064  1.00 84.82           H  
ATOM   2061  O   PRO A 134      -6.614 -10.674 -10.581  1.00 84.82           O  
ATOM   2062  CG  PRO A 134      -8.308  -9.006 -12.922  1.00 84.82           C  
ATOM   2063  HG2 PRO A 134      -8.643  -8.548 -13.852  1.00 84.82           H  
ATOM   2064  HG3 PRO A 134      -7.259  -9.294 -12.991  1.00 84.82           H  
ATOM   2065  CD  PRO A 134      -8.515  -8.080 -11.721  1.00 84.82           C  
ATOM   2066  HD2 PRO A 134      -7.619  -7.482 -11.557  1.00 84.82           H  
ATOM   2067  HD3 PRO A 134      -9.376  -7.435 -11.895  1.00 84.82           H  
ATOM   2068  N   VAL A 135      -7.958 -12.442 -10.281  1.00 83.02           N  
ATOM   2069  H   VAL A 135      -8.905 -12.789 -10.332  1.00 83.02           H  
ATOM   2070  CA  VAL A 135      -6.880 -13.374  -9.888  1.00 83.02           C  
ATOM   2071  HA  VAL A 135      -6.378 -12.986  -9.002  1.00 83.02           H  
ATOM   2072  C   VAL A 135      -5.816 -13.490 -10.987  1.00 83.02           C  
ATOM   2073  CB  VAL A 135      -7.482 -14.750  -9.546  1.00 83.02           C  
ATOM   2074  HB  VAL A 135      -8.179 -15.043 -10.332  1.00 83.02           H  
ATOM   2075  O   VAL A 135      -4.624 -13.614 -10.711  1.00 83.02           O  
ATOM   2076  CG1 VAL A 135      -6.412 -15.839  -9.430  1.00 83.02           C  
ATOM   2077 HG11 VAL A 135      -6.009 -16.071 -10.415  1.00 83.02           H  
ATOM   2078 HG12 VAL A 135      -5.597 -15.508  -8.785  1.00 83.02           H  
ATOM   2079 HG13 VAL A 135      -6.864 -16.754  -9.047  1.00 83.02           H  
ATOM   2080  CG2 VAL A 135      -8.248 -14.668  -8.218  1.00 83.02           C  
ATOM   2081 HG21 VAL A 135      -8.708 -15.632  -8.000  1.00 83.02           H  
ATOM   2082 HG22 VAL A 135      -9.039 -13.921  -8.280  1.00 83.02           H  
ATOM   2083 HG23 VAL A 135      -7.569 -14.405  -7.407  1.00 83.02           H  
ATOM   2084  N   SER A 136      -6.242 -13.334 -12.238  1.00 82.84           N  
ATOM   2085  H   SER A 136      -7.237 -13.224 -12.371  1.00 82.84           H  
ATOM   2086  CA  SER A 136      -5.410 -13.242 -13.436  1.00 82.84           C  
ATOM   2087  HA  SER A 136      -4.889 -14.189 -13.577  1.00 82.84           H  
ATOM   2088  C   SER A 136      -4.352 -12.114 -13.367  1.00 82.84           C  
ATOM   2089  CB  SER A 136      -6.396 -13.045 -14.599  1.00 82.84           C  
ATOM   2090  HB2 SER A 136      -7.204 -13.771 -14.503  1.00 82.84           H  
ATOM   2091  HB3 SER A 136      -5.941 -13.203 -15.577  1.00 82.84           H  
ATOM   2092  O   SER A 136      -3.293 -12.213 -13.987  1.00 82.84           O  
ATOM   2093  OG  SER A 136      -6.942 -11.749 -14.579  1.00 82.84           O  
ATOM   2094  HG  SER A 136      -6.573 -11.238 -15.304  1.00 82.84           H  
ATOM   2095  N   SER A 137      -4.582 -11.060 -12.578  1.00 88.47           N  
ATOM   2096  H   SER A 137      -5.461 -11.028 -12.082  1.00 88.47           H  
ATOM   2097  CA  SER A 137      -3.656  -9.935 -12.364  1.00 88.47           C  
ATOM   2098  HA  SER A 137      -2.975  -9.877 -13.213  1.00 88.47           H  
ATOM   2099  C   SER A 137      -2.770 -10.100 -11.124  1.00 88.47           C  
ATOM   2100  CB  SER A 137      -4.420  -8.606 -12.316  1.00 88.47           C  
ATOM   2101  HB2 SER A 137      -5.236  -8.679 -11.598  1.00 88.47           H  
ATOM   2102  HB3 SER A 137      -3.755  -7.801 -12.003  1.00 88.47           H  
ATOM   2103  O   SER A 137      -2.141  -9.130 -10.706  1.00 88.47           O  
ATOM   2104  OG  SER A 137      -4.930  -8.282 -13.595  1.00 88.47           O  
ATOM   2105  HG  SER A 137      -4.248  -7.828 -14.095  1.00 88.47           H  
ATOM   2106  N   LEU A 138      -2.698 -11.298 -10.532  1.00 90.00           N  
ATOM   2107  H   LEU A 138      -3.284 -12.044 -10.880  1.00 90.00           H  
ATOM   2108  CA  LEU A 138      -1.808 -11.615  -9.412  1.00 90.00           C  
ATOM   2109  HA  LEU A 138      -1.438 -10.688  -8.974  1.00 90.00           H  
ATOM   2110  C   LEU A 138      -0.592 -12.418  -9.878  1.00 90.00           C  
ATOM   2111  CB  LEU A 138      -2.568 -12.383  -8.321  1.00 90.00           C  
ATOM   2112  HB2 LEU A 138      -1.878 -12.591  -7.503  1.00 90.00           H  
ATOM   2113  HB3 LEU A 138      -2.888 -13.339  -8.736  1.00 90.00           H  
ATOM   2114  O   LEU A 138      -0.693 -13.298 -10.734  1.00 90.00           O  
ATOM   2115  CG  LEU A 138      -3.804 -11.670  -7.753  1.00 90.00           C  
ATOM   2116  HG  LEU A 138      -4.544 -11.527  -8.540  1.00 90.00           H  
ATOM   2117  CD1 LEU A 138      -4.419 -12.542  -6.660  1.00 90.00           C  
ATOM   2118 HD11 LEU A 138      -4.635 -13.532  -7.060  1.00 90.00           H  
ATOM   2119 HD12 LEU A 138      -3.731 -12.625  -5.818  1.00 90.00           H  
ATOM   2120 HD13 LEU A 138      -5.351 -12.090  -6.319  1.00 90.00           H  
ATOM   2121  CD2 LEU A 138      -3.460 -10.311  -7.144  1.00 90.00           C  
ATOM   2122 HD21 LEU A 138      -4.345  -9.902  -6.657  1.00 90.00           H  
ATOM   2123 HD22 LEU A 138      -2.658 -10.416  -6.413  1.00 90.00           H  
ATOM   2124 HD23 LEU A 138      -3.154  -9.624  -7.933  1.00 90.00           H  
ATOM   2125  N   ARG A 139       0.570 -12.130  -9.294  1.00 91.61           N  
ATOM   2126  H   ARG A 139       0.577 -11.340  -8.665  1.00 91.61           H  
ATOM   2127  CA  ARG A 139       1.837 -12.841  -9.505  1.00 91.61           C  
ATOM   2128  HA  ARG A 139       1.638 -13.792 -10.001  1.00 91.61           H  
ATOM   2129  C   ARG A 139       2.492 -13.172  -8.179  1.00 91.61           C  
ATOM   2130  CB  ARG A 139       2.795 -12.003 -10.366  1.00 91.61           C  
ATOM   2131  HB2 ARG A 139       2.961 -11.043  -9.877  1.00 91.61           H  
ATOM   2132  HB3 ARG A 139       3.754 -12.514 -10.449  1.00 91.61           H  
ATOM   2133  O   ARG A 139       2.334 -12.452  -7.190  1.00 91.61           O  
ATOM   2134  CG  ARG A 139       2.274 -11.719 -11.772  1.00 91.61           C  
ATOM   2135  HG2 ARG A 139       1.343 -11.154 -11.713  1.00 91.61           H  
ATOM   2136  HG3 ARG A 139       3.007 -11.117 -12.308  1.00 91.61           H  
ATOM   2137  CD  ARG A 139       2.039 -13.007 -12.551  1.00 91.61           C  
ATOM   2138  HD2 ARG A 139       2.937 -13.625 -12.525  1.00 91.61           H  
ATOM   2139  HD3 ARG A 139       1.253 -13.606 -12.091  1.00 91.61           H  
ATOM   2140  NE  ARG A 139       1.670 -12.690 -13.927  1.00 91.61           N  
ATOM   2141  HE  ARG A 139       2.410 -12.669 -14.614  1.00 91.61           H  
ATOM   2142  NH1 ARG A 139      -0.584 -12.493 -13.547  1.00 91.61           N  
ATOM   2143 HH11 ARG A 139      -0.462 -12.800 -12.592  1.00 91.61           H  
ATOM   2144 HH12 ARG A 139      -1.526 -12.405 -13.900  1.00 91.61           H  
ATOM   2145  NH2 ARG A 139       0.257 -12.138 -15.587  1.00 91.61           N  
ATOM   2146 HH21 ARG A 139       0.971 -12.430 -16.238  1.00 91.61           H  
ATOM   2147 HH22 ARG A 139      -0.682 -11.950 -15.906  1.00 91.61           H  
ATOM   2148  CZ  ARG A 139       0.448 -12.449 -14.345  1.00 91.61           C  
ATOM   2149  N   LYS A 140       3.269 -14.254  -8.166  1.00 91.49           N  
ATOM   2150  H   LYS A 140       3.384 -14.780  -9.021  1.00 91.49           H  
ATOM   2151  CA  LYS A 140       4.001 -14.665  -6.972  1.00 91.49           C  
ATOM   2152  HA  LYS A 140       3.307 -14.695  -6.132  1.00 91.49           H  
ATOM   2153  C   LYS A 140       5.077 -13.638  -6.675  1.00 91.49           C  
ATOM   2154  CB  LYS A 140       4.604 -16.056  -7.165  1.00 91.49           C  
ATOM   2155  HB2 LYS A 140       5.454 -15.995  -7.844  1.00 91.49           H  
ATOM   2156  HB3 LYS A 140       3.866 -16.726  -7.605  1.00 91.49           H  
ATOM   2157  O   LYS A 140       5.847 -13.280  -7.567  1.00 91.49           O  
ATOM   2158  CG  LYS A 140       5.052 -16.621  -5.811  1.00 91.49           C  
ATOM   2159  HG2 LYS A 140       4.215 -16.642  -5.113  1.00 91.49           H  
ATOM   2160  HG3 LYS A 140       5.850 -16.003  -5.399  1.00 91.49           H  
ATOM   2161  CD  LYS A 140       5.576 -18.033  -6.021  1.00 91.49           C  
ATOM   2162  HD2 LYS A 140       6.364 -17.946  -6.769  1.00 91.49           H  
ATOM   2163  HD3 LYS A 140       4.798 -18.692  -6.404  1.00 91.49           H  
ATOM   2164  CE  LYS A 140       6.216 -18.615  -4.763  1.00 91.49           C  
ATOM   2165  HE2 LYS A 140       6.863 -17.864  -4.310  1.00 91.49           H  
ATOM   2166  HE3 LYS A 140       6.859 -19.438  -5.074  1.00 91.49           H  
ATOM   2167  NZ  LYS A 140       5.264 -19.137  -3.768  1.00 91.49           N  
ATOM   2168  HZ1 LYS A 140       4.691 -19.859  -4.182  1.00 91.49           H  
ATOM   2169  HZ2 LYS A 140       4.683 -18.403  -3.390  1.00 91.49           H  
ATOM   2170  HZ3 LYS A 140       5.825 -19.547  -3.035  1.00 91.49           H  
ATOM   2171  N   MET A 141       5.142 -13.169  -5.437  1.00 97.17           N  
ATOM   2172  H   MET A 141       4.518 -13.532  -4.731  1.00 97.17           H  
ATOM   2173  CA  MET A 141       6.222 -12.287  -5.025  1.00 97.17           C  
ATOM   2174  HA  MET A 141       6.460 -11.626  -5.858  1.00 97.17           H  
ATOM   2175  C   MET A 141       7.469 -13.101  -4.685  1.00 97.17           C  
ATOM   2176  CB  MET A 141       5.765 -11.413  -3.861  1.00 97.17           C  
ATOM   2177  HB2 MET A 141       5.645 -12.011  -2.958  1.00 97.17           H  
ATOM   2178  HB3 MET A 141       4.809 -10.958  -4.120  1.00 97.17           H  
ATOM   2179  O   MET A 141       7.388 -14.120  -4.008  1.00 97.17           O  
ATOM   2180  CG  MET A 141       6.787 -10.303  -3.622  1.00 97.17           C  
ATOM   2181  HG2 MET A 141       7.725 -10.750  -3.293  1.00 97.17           H  
ATOM   2182  HG3 MET A 141       6.969  -9.776  -4.558  1.00 97.17           H  
ATOM   2183  SD  MET A 141       6.304  -9.089  -2.387  1.00 97.17           S  
ATOM   2184  CE  MET A 141       4.836  -8.370  -3.112  1.00 97.17           C  
ATOM   2185  HE1 MET A 141       4.057  -9.129  -3.045  1.00 97.17           H  
ATOM   2186  HE2 MET A 141       4.523  -7.508  -2.523  1.00 97.17           H  
ATOM   2187  HE3 MET A 141       5.012  -8.083  -4.148  1.00 97.17           H  
ATOM   2188  N   LEU A 142       8.624 -12.622  -5.137  1.00 97.79           N  
ATOM   2189  H   LEU A 142       8.607 -11.775  -5.687  1.00 97.79           H  
ATOM   2190  CA  LEU A 142       9.927 -13.173  -4.779  1.00 97.79           C  
ATOM   2191  HA  LEU A 142       9.798 -14.169  -4.356  1.00 97.79           H  
ATOM   2192  C   LEU A 142      10.609 -12.306  -3.726  1.00 97.79           C  
ATOM   2193  CB  LEU A 142      10.813 -13.281  -6.023  1.00 97.79           C  
ATOM   2194  HB2 LEU A 142      11.771 -13.715  -5.737  1.00 97.79           H  
ATOM   2195  HB3 LEU A 142      10.999 -12.274  -6.397  1.00 97.79           H  
ATOM   2196  O   LEU A 142      10.390 -11.094  -3.669  1.00 97.79           O  
ATOM   2197  CG  LEU A 142      10.210 -14.121  -7.155  1.00 97.79           C  
ATOM   2198  HG  LEU A 142       9.269 -13.677  -7.480  1.00 97.79           H  
ATOM   2199  CD1 LEU A 142      11.187 -14.068  -8.314  1.00 97.79           C  
ATOM   2200 HD11 LEU A 142      12.117 -14.578  -8.064  1.00 97.79           H  
ATOM   2201 HD12 LEU A 142      11.381 -13.024  -8.561  1.00 97.79           H  
ATOM   2202 HD13 LEU A 142      10.713 -14.534  -9.178  1.00 97.79           H  
ATOM   2203  CD2 LEU A 142       9.973 -15.578  -6.764  1.00 97.79           C  
ATOM   2204 HD21 LEU A 142       9.202 -15.640  -5.996  1.00 97.79           H  
ATOM   2205 HD22 LEU A 142       9.617 -16.134  -7.631  1.00 97.79           H  
ATOM   2206 HD23 LEU A 142      10.892 -16.033  -6.395  1.00 97.79           H  
ATOM   2207  N   ALA A 143      11.507 -12.924  -2.956  1.00 97.43           N  
ATOM   2208  H   ALA A 143      11.604 -13.926  -3.038  1.00 97.43           H  
ATOM   2209  CA  ALA A 143      12.228 -12.261  -1.872  1.00 97.43           C  
ATOM   2210  HA  ALA A 143      11.513 -11.950  -1.111  1.00 97.43           H  
ATOM   2211  C   ALA A 143      12.974 -10.999  -2.347  1.00 97.43           C  
ATOM   2212  CB  ALA A 143      13.178 -13.285  -1.242  1.00 97.43           C  
ATOM   2213  HB1 ALA A 143      13.905 -13.634  -1.975  1.00 97.43           H  
ATOM   2214  HB2 ALA A 143      13.710 -12.823  -0.410  1.00 97.43           H  
ATOM   2215  HB3 ALA A 143      12.612 -14.133  -0.857  1.00 97.43           H  
ATOM   2216  O   ALA A 143      13.005  -9.998  -1.641  1.00 97.43           O  
ATOM   2217  N   GLU A 144      13.479 -10.973  -3.588  1.00 97.55           N  
ATOM   2218  H   GLU A 144      13.375 -11.798  -4.161  1.00 97.55           H  
ATOM   2219  CA  GLU A 144      14.198  -9.812  -4.141  1.00 97.55           C  
ATOM   2220  HA  GLU A 144      15.019  -9.586  -3.460  1.00 97.55           H  
ATOM   2221  C   GLU A 144      13.373  -8.514  -4.253  1.00 97.55           C  
ATOM   2222  CB  GLU A 144      14.807 -10.163  -5.509  1.00 97.55           C  
ATOM   2223  HB2 GLU A 144      15.519  -9.377  -5.761  1.00 97.55           H  
ATOM   2224  HB3 GLU A 144      15.366 -11.095  -5.428  1.00 97.55           H  
ATOM   2225  O   GLU A 144      13.945  -7.451  -4.527  1.00 97.55           O  
ATOM   2226  CG  GLU A 144      13.785 -10.284  -6.654  1.00 97.55           C  
ATOM   2227  HG2 GLU A 144      13.202 -11.195  -6.521  1.00 97.55           H  
ATOM   2228  HG3 GLU A 144      13.101  -9.435  -6.644  1.00 97.55           H  
ATOM   2229  CD  GLU A 144      14.506 -10.295  -8.005  1.00 97.55           C  
ATOM   2230  OE1 GLU A 144      14.630 -11.382  -8.606  1.00 97.55           O  
ATOM   2231  OE2 GLU A 144      15.021  -9.224  -8.426  1.00 97.55           O  
ATOM   2232  N   PHE A 145      12.049  -8.598  -4.083  1.00 98.40           N  
ATOM   2233  H   PHE A 145      11.651  -9.509  -3.901  1.00 98.40           H  
ATOM   2234  CA  PHE A 145      11.130  -7.461  -4.099  1.00 98.40           C  
ATOM   2235  HA  PHE A 145      11.642  -6.609  -4.546  1.00 98.40           H  
ATOM   2236  C   PHE A 145      10.712  -6.995  -2.691  1.00 98.40           C  
ATOM   2237  CB  PHE A 145       9.924  -7.795  -4.994  1.00 98.40           C  
ATOM   2238  HB2 PHE A 145       9.277  -6.920  -5.051  1.00 98.40           H  
ATOM   2239  HB3 PHE A 145       9.351  -8.592  -4.521  1.00 98.40           H  
ATOM   2240  O   PHE A 145      10.012  -5.988  -2.575  1.00 98.40           O  
ATOM   2241  CG  PHE A 145      10.287  -8.205  -6.413  1.00 98.40           C  
ATOM   2242  CD1 PHE A 145      11.001  -7.322  -7.247  1.00 98.40           C  
ATOM   2243  HD1 PHE A 145      11.286  -6.347  -6.880  1.00 98.40           H  
ATOM   2244  CD2 PHE A 145       9.924  -9.474  -6.900  1.00 98.40           C  
ATOM   2245  HD2 PHE A 145       9.383 -10.157  -6.262  1.00 98.40           H  
ATOM   2246  CE1 PHE A 145      11.351  -7.708  -8.553  1.00 98.40           C  
ATOM   2247  HE1 PHE A 145      11.902  -7.036  -9.194  1.00 98.40           H  
ATOM   2248  CE2 PHE A 145      10.270  -9.860  -8.208  1.00 98.40           C  
ATOM   2249  HE2 PHE A 145       9.994 -10.836  -8.578  1.00 98.40           H  
ATOM   2250  CZ  PHE A 145      10.989  -8.977  -9.030  1.00 98.40           C  
ATOM   2251  HZ  PHE A 145      11.275  -9.280 -10.026  1.00 98.40           H  
ATOM   2252  N   VAL A 146      11.150  -7.674  -1.623  1.00 97.74           N  
ATOM   2253  H   VAL A 146      11.730  -8.486  -1.780  1.00 97.74           H  
ATOM   2254  CA  VAL A 146      10.809  -7.330  -0.222  1.00 97.74           C  
ATOM   2255  HA  VAL A 146      10.414  -6.315  -0.183  1.00 97.74           H  
ATOM   2256  C   VAL A 146      11.990  -7.328   0.737  1.00 97.74           C  
ATOM   2257  CB  VAL A 146       9.729  -8.253   0.360  1.00 97.74           C  
ATOM   2258  HB  VAL A 146       9.610  -8.032   1.421  1.00 97.74           H  
ATOM   2259  O   VAL A 146      12.008  -6.515   1.656  1.00 97.74           O  
ATOM   2260  CG1 VAL A 146       8.404  -7.948  -0.320  1.00 97.74           C  
ATOM   2261 HG11 VAL A 146       8.518  -8.054  -1.399  1.00 97.74           H  
ATOM   2262 HG12 VAL A 146       7.647  -8.641   0.046  1.00 97.74           H  
ATOM   2263 HG13 VAL A 146       8.095  -6.929  -0.086  1.00 97.74           H  
ATOM   2264  CG2 VAL A 146      10.040  -9.746   0.214  1.00 97.74           C  
ATOM   2265 HG21 VAL A 146       9.270 -10.304   0.747  1.00 97.74           H  
ATOM   2266 HG22 VAL A 146      10.044 -10.034  -0.837  1.00 97.74           H  
ATOM   2267 HG23 VAL A 146      11.000  -9.987   0.671  1.00 97.74           H  
ATOM   2268  N   THR A 147      12.993  -8.182   0.529  1.00 96.86           N  
ATOM   2269  H   THR A 147      12.936  -8.848  -0.229  1.00 96.86           H  
ATOM   2270  CA  THR A 147      14.186  -8.231   1.377  1.00 96.86           C  
ATOM   2271  HA  THR A 147      13.874  -8.403   2.407  1.00 96.86           H  
ATOM   2272  C   THR A 147      14.920  -6.895   1.311  1.00 96.86           C  
ATOM   2273  CB  THR A 147      15.121  -9.369   0.952  1.00 96.86           C  
ATOM   2274  HB  THR A 147      15.483  -9.187  -0.059  1.00 96.86           H  
ATOM   2275  O   THR A 147      15.249  -6.425   0.222  1.00 96.86           O  
ATOM   2276  CG2 THR A 147      16.313  -9.524   1.894  1.00 96.86           C  
ATOM   2277 HG21 THR A 147      16.962  -8.650   1.825  1.00 96.86           H  
ATOM   2278 HG22 THR A 147      16.893 -10.402   1.609  1.00 96.86           H  
ATOM   2279 HG23 THR A 147      15.975  -9.632   2.924  1.00 96.86           H  
ATOM   2280  OG1 THR A 147      14.434 -10.601   0.973  1.00 96.86           O  
ATOM   2281  HG1 THR A 147      14.109 -10.742   1.865  1.00 96.86           H  
ATOM   2282  N   ASP A 148      15.142  -6.281   2.476  1.00 96.73           N  
ATOM   2283  H   ASP A 148      14.902  -6.764   3.330  1.00 96.73           H  
ATOM   2284  CA  ASP A 148      15.722  -4.939   2.635  1.00 96.73           C  
ATOM   2285  HA  ASP A 148      15.599  -4.673   3.685  1.00 96.73           H  
ATOM   2286  C   ASP A 148      14.976  -3.841   1.849  1.00 96.73           C  
ATOM   2287  CB  ASP A 148      17.236  -4.971   2.375  1.00 96.73           C  
ATOM   2288  HB2 ASP A 148      17.656  -3.990   2.599  1.00 96.73           H  
ATOM   2289  HB3 ASP A 148      17.418  -5.180   1.321  1.00 96.73           H  
ATOM   2290  O   ASP A 148      15.531  -2.794   1.503  1.00 96.73           O  
ATOM   2291  CG  ASP A 148      17.958  -6.008   3.239  1.00 96.73           C  
ATOM   2292  OD1 ASP A 148      17.626  -6.099   4.442  1.00 96.73           O  
ATOM   2293  OD2 ASP A 148      18.851  -6.694   2.692  1.00 96.73           O  
ATOM   2294  N   LEU A 149      13.694  -4.078   1.557  1.00 98.27           N  
ATOM   2295  H   LEU A 149      13.304  -4.965   1.840  1.00 98.27           H  
ATOM   2296  CA  LEU A 149      12.818  -3.164   0.840  1.00 98.27           C  
ATOM   2297  HA  LEU A 149      13.328  -2.206   0.744  1.00 98.27           H  
ATOM   2298  C   LEU A 149      11.532  -2.928   1.651  1.00 98.27           C  
ATOM   2299  CB  LEU A 149      12.541  -3.707  -0.576  1.00 98.27           C  
ATOM   2300  HB2 LEU A 149      12.161  -4.724  -0.485  1.00 98.27           H  
ATOM   2301  HB3 LEU A 149      11.759  -3.102  -1.035  1.00 98.27           H  
ATOM   2302  O   LEU A 149      10.490  -3.474   1.295  1.00 98.27           O  
ATOM   2303  CG  LEU A 149      13.754  -3.721  -1.520  1.00 98.27           C  
ATOM   2304  HG  LEU A 149      14.586  -4.265  -1.073  1.00 98.27           H  
ATOM   2305  CD1 LEU A 149      13.366  -4.423  -2.823  1.00 98.27           C  
ATOM   2306 HD11 LEU A 149      14.209  -4.423  -3.514  1.00 98.27           H  
ATOM   2307 HD12 LEU A 149      13.122  -5.460  -2.595  1.00 98.27           H  
ATOM   2308 HD13 LEU A 149      12.496  -3.940  -3.270  1.00 98.27           H  
ATOM   2309  CD2 LEU A 149      14.219  -2.301  -1.859  1.00 98.27           C  
ATOM   2310 HD21 LEU A 149      14.973  -2.336  -2.645  1.00 98.27           H  
ATOM   2311 HD22 LEU A 149      14.686  -1.866  -0.975  1.00 98.27           H  
ATOM   2312 HD23 LEU A 149      13.366  -1.694  -2.161  1.00 98.27           H  
ATOM   2313  N   PRO A 150      11.564  -2.117   2.719  1.00 98.52           N  
ATOM   2314  CA  PRO A 150      10.353  -1.773   3.459  1.00 98.52           C  
ATOM   2315  HA  PRO A 150       9.973  -2.678   3.932  1.00 98.52           H  
ATOM   2316  C   PRO A 150       9.230  -1.177   2.580  1.00 98.52           C  
ATOM   2317  CB  PRO A 150      10.808  -0.807   4.552  1.00 98.52           C  
ATOM   2318  HB2 PRO A 150      10.914  -1.341   5.497  1.00 98.52           H  
ATOM   2319  HB3 PRO A 150      10.107   0.022   4.650  1.00 98.52           H  
ATOM   2320  O   PRO A 150       9.461  -0.459   1.606  1.00 98.52           O  
ATOM   2321  CG  PRO A 150      12.168  -0.289   4.091  1.00 98.52           C  
ATOM   2322  HG2 PRO A 150      12.810  -0.029   4.933  1.00 98.52           H  
ATOM   2323  HG3 PRO A 150      12.029   0.569   3.432  1.00 98.52           H  
ATOM   2324  CD  PRO A 150      12.728  -1.452   3.287  1.00 98.52           C  
ATOM   2325  HD2 PRO A 150      13.245  -2.143   3.953  1.00 98.52           H  
ATOM   2326  HD3 PRO A 150      13.418  -1.080   2.529  1.00 98.52           H  
ATOM   2327  N   ALA A 151       7.979  -1.475   2.913  1.00 98.13           N  
ATOM   2328  H   ALA A 151       7.831  -2.075   3.713  1.00 98.13           H  
ATOM   2329  CA  ALA A 151       6.802  -0.832   2.343  1.00 98.13           C  
ATOM   2330  HA  ALA A 151       6.867  -0.854   1.256  1.00 98.13           H  
ATOM   2331  C   ALA A 151       6.713   0.638   2.761  1.00 98.13           C  
ATOM   2332  CB  ALA A 151       5.564  -1.628   2.744  1.00 98.13           C  
ATOM   2333  HB1 ALA A 151       5.565  -1.814   3.818  1.00 98.13           H  
ATOM   2334  HB2 ALA A 151       5.560  -2.577   2.207  1.00 98.13           H  
ATOM   2335  HB3 ALA A 151       4.664  -1.072   2.481  1.00 98.13           H  
ATOM   2336  O   ALA A 151       7.112   1.013   3.866  1.00 98.13           O  
ATOM   2337  N   VAL A 152       6.212   1.488   1.863  1.00 98.32           N  
ATOM   2338  H   VAL A 152       5.925   1.121   0.967  1.00 98.32           H  
ATOM   2339  CA  VAL A 152       6.245   2.945   2.078  1.00 98.32           C  
ATOM   2340  HA  VAL A 152       6.968   3.156   2.867  1.00 98.32           H  
ATOM   2341  C   VAL A 152       4.937   3.538   2.590  1.00 98.32           C  
ATOM   2342  CB  VAL A 152       6.757   3.705   0.846  1.00 98.32           C  
ATOM   2343  HB  VAL A 152       6.770   4.769   1.083  1.00 98.32           H  
ATOM   2344  O   VAL A 152       4.974   4.625   3.162  1.00 98.32           O  
ATOM   2345  CG1 VAL A 152       8.194   3.286   0.514  1.00 98.32           C  
ATOM   2346 HG11 VAL A 152       8.249   2.210   0.352  1.00 98.32           H  
ATOM   2347 HG12 VAL A 152       8.530   3.798  -0.388  1.00 98.32           H  
ATOM   2348 HG13 VAL A 152       8.851   3.551   1.342  1.00 98.32           H  
ATOM   2349  CG2 VAL A 152       5.878   3.521  -0.390  1.00 98.32           C  
ATOM   2350 HG21 VAL A 152       5.865   2.474  -0.694  1.00 98.32           H  
ATOM   2351 HG22 VAL A 152       6.259   4.121  -1.216  1.00 98.32           H  
ATOM   2352 HG23 VAL A 152       4.860   3.847  -0.176  1.00 98.32           H  
ATOM   2353  N   ALA A 153       3.797   2.861   2.418  1.00 97.31           N  
ATOM   2354  H   ALA A 153       3.817   1.944   1.996  1.00 97.31           H  
ATOM   2355  CA  ALA A 153       2.503   3.389   2.842  1.00 97.31           C  
ATOM   2356  HA  ALA A 153       2.540   4.477   2.790  1.00 97.31           H  
ATOM   2357  C   ALA A 153       2.204   3.037   4.302  1.00 97.31           C  
ATOM   2358  CB  ALA A 153       1.408   2.933   1.875  1.00 97.31           C  
ATOM   2359  HB1 ALA A 153       1.273   1.852   1.926  1.00 97.31           H  
ATOM   2360  HB2 ALA A 153       1.670   3.229   0.859  1.00 97.31           H  
ATOM   2361  HB3 ALA A 153       0.466   3.411   2.144  1.00 97.31           H  
ATOM   2362  O   ALA A 153       1.497   2.075   4.597  1.00 97.31           O  
ATOM   2363  N   CYS A 154       2.740   3.832   5.224  1.00 94.93           N  
ATOM   2364  H   CYS A 154       3.299   4.620   4.929  1.00 94.93           H  
ATOM   2365  CA  CYS A 154       2.432   3.694   6.642  1.00 94.93           C  
ATOM   2366  HA  CYS A 154       2.603   2.659   6.939  1.00 94.93           H  
ATOM   2367  C   CYS A 154       0.957   4.025   6.903  1.00 94.93           C  
ATOM   2368  CB  CYS A 154       3.357   4.598   7.463  1.00 94.93           C  
ATOM   2369  HB2 CYS A 154       3.077   4.525   8.514  1.00 94.93           H  
ATOM   2370  HB3 CYS A 154       3.248   5.630   7.131  1.00 94.93           H  
ATOM   2371  O   CYS A 154       0.427   4.987   6.346  1.00 94.93           O  
ATOM   2372  SG  CYS A 154       5.076   4.050   7.255  1.00 94.93           S  
ATOM   2373  HG  CYS A 154       5.652   4.842   8.165  1.00 94.93           H  
ATOM   2374  N   GLN A 155       0.317   3.262   7.789  1.00 92.57           N  
ATOM   2375  H   GLN A 155       0.850   2.548   8.264  1.00 92.57           H  
ATOM   2376  CA  GLN A 155      -1.006   3.573   8.316  1.00 92.57           C  
ATOM   2377  HA  GLN A 155      -1.639   3.926   7.502  1.00 92.57           H  
ATOM   2378  C   GLN A 155      -0.897   4.679   9.363  1.00 92.57           C  
ATOM   2379  CB  GLN A 155      -1.659   2.335   8.937  1.00 92.57           C  
ATOM   2380  HB2 GLN A 155      -1.002   1.932   9.707  1.00 92.57           H  
ATOM   2381  HB3 GLN A 155      -2.591   2.645   9.410  1.00 92.57           H  
ATOM   2382  O   GLN A 155      -0.087   4.618  10.292  1.00 92.57           O  
ATOM   2383  CG  GLN A 155      -1.980   1.240   7.911  1.00 92.57           C  
ATOM   2384  HG2 GLN A 155      -1.056   0.820   7.513  1.00 92.57           H  
ATOM   2385  HG3 GLN A 155      -2.540   1.681   7.087  1.00 92.57           H  
ATOM   2386  CD  GLN A 155      -2.810   0.112   8.524  1.00 92.57           C  
ATOM   2387  NE2 GLN A 155      -3.546  -0.630   7.727  1.00 92.57           N  
ATOM   2388 HE21 GLN A 155      -4.141  -1.306   8.184  1.00 92.57           H  
ATOM   2389 HE22 GLN A 155      -3.551  -0.461   6.732  1.00 92.57           H  
ATOM   2390  OE1 GLN A 155      -2.843  -0.114   9.725  1.00 92.57           O  
ATOM   2391  N   ILE A 156      -1.740   5.690   9.218  1.00 94.34           N  
ATOM   2392  H   ILE A 156      -2.383   5.675   8.440  1.00 94.34           H  
ATOM   2393  CA  ILE A 156      -1.689   6.913  10.000  1.00 94.34           C  
ATOM   2394  HA  ILE A 156      -0.927   6.836  10.775  1.00 94.34           H  
ATOM   2395  C   ILE A 156      -3.035   7.145  10.657  1.00 94.34           C  
ATOM   2396  CB  ILE A 156      -1.339   8.096   9.090  1.00 94.34           C  
ATOM   2397  HB  ILE A 156      -2.127   8.154   8.340  1.00 94.34           H  
ATOM   2398  O   ILE A 156      -4.072   7.146   9.998  1.00 94.34           O  
ATOM   2399  CG1 ILE A 156      -0.015   7.931   8.325  1.00 94.34           C  
ATOM   2400 HG12 ILE A 156      -0.096   7.070   7.661  1.00 94.34           H  
ATOM   2401 HG13 ILE A 156       0.123   8.800   7.682  1.00 94.34           H  
ATOM   2402  CG2 ILE A 156      -1.345   9.421   9.855  1.00 94.34           C  
ATOM   2403 HG21 ILE A 156      -0.656   9.370  10.698  1.00 94.34           H  
ATOM   2404 HG22 ILE A 156      -2.347   9.650  10.218  1.00 94.34           H  
ATOM   2405 HG23 ILE A 156      -1.054  10.215   9.168  1.00 94.34           H  
ATOM   2406  CD1 ILE A 156       1.240   7.767   9.179  1.00 94.34           C  
ATOM   2407 HD11 ILE A 156       1.186   6.851   9.766  1.00 94.34           H  
ATOM   2408 HD12 ILE A 156       1.385   8.629   9.830  1.00 94.34           H  
ATOM   2409 HD13 ILE A 156       2.079   7.696   8.487  1.00 94.34           H  
ATOM   2410  N   VAL A 157      -2.984   7.434  11.949  1.00 95.05           N  
ATOM   2411  H   VAL A 157      -2.088   7.372  12.410  1.00 95.05           H  
ATOM   2412  CA  VAL A 157      -4.106   7.962  12.715  1.00 95.05           C  
ATOM   2413  HA  VAL A 157      -5.029   7.879  12.142  1.00 95.05           H  
ATOM   2414  C   VAL A 157      -3.822   9.428  12.992  1.00 95.05           C  
ATOM   2415  CB  VAL A 157      -4.278   7.173  14.017  1.00 95.05           C  
ATOM   2416  HB  VAL A 157      -3.348   7.230  14.583  1.00 95.05           H  
ATOM   2417  O   VAL A 157      -2.785   9.769  13.562  1.00 95.05           O  
ATOM   2418  CG1 VAL A 157      -5.403   7.785  14.869  1.00 95.05           C  
ATOM   2419 HG11 VAL A 157      -6.364   7.657  14.371  1.00 95.05           H  
ATOM   2420 HG12 VAL A 157      -5.233   8.848  15.038  1.00 95.05           H  
ATOM   2421 HG13 VAL A 157      -5.419   7.325  15.857  1.00 95.05           H  
ATOM   2422  CG2 VAL A 157      -4.569   5.691  13.721  1.00 95.05           C  
ATOM   2423 HG21 VAL A 157      -4.288   5.070  14.571  1.00 95.05           H  
ATOM   2424 HG22 VAL A 157      -5.627   5.556  13.493  1.00 95.05           H  
ATOM   2425 HG23 VAL A 157      -3.991   5.329  12.871  1.00 95.05           H  
ATOM   2426  N   ILE A 158      -4.745  10.303  12.620  1.00 96.10           N  
ATOM   2427  H   ILE A 158      -5.571   9.963  12.147  1.00 96.10           H  
ATOM   2428  CA  ILE A 158      -4.676  11.721  12.958  1.00 96.10           C  
ATOM   2429  HA  ILE A 158      -3.632  12.035  12.962  1.00 96.10           H  
ATOM   2430  C   ILE A 158      -5.227  11.888  14.377  1.00 96.10           C  
ATOM   2431  CB  ILE A 158      -5.413  12.573  11.903  1.00 96.10           C  
ATOM   2432  HB  ILE A 158      -6.472  12.315  11.926  1.00 96.10           H  
ATOM   2433  O   ILE A 158      -6.398  11.614  14.642  1.00 96.10           O  
ATOM   2434  CG1 ILE A 158      -4.869  12.285  10.481  1.00 96.10           C  
ATOM   2435 HG12 ILE A 158      -4.887  11.213  10.283  1.00 96.10           H  
ATOM   2436 HG13 ILE A 158      -3.833  12.619  10.412  1.00 96.10           H  
ATOM   2437  CG2 ILE A 158      -5.251  14.064  12.256  1.00 96.10           C  
ATOM   2438 HG21 ILE A 158      -4.196  14.338  12.262  1.00 96.10           H  
ATOM   2439 HG22 ILE A 158      -5.675  14.267  13.240  1.00 96.10           H  
ATOM   2440 HG23 ILE A 158      -5.782  14.688  11.537  1.00 96.10           H  
ATOM   2441  CD1 ILE A 158      -5.682  12.939   9.360  1.00 96.10           C  
ATOM   2442 HD11 ILE A 158      -5.328  12.571   8.396  1.00 96.10           H  
ATOM   2443 HD12 ILE A 158      -5.556  14.021   9.384  1.00 96.10           H  
ATOM   2444 HD13 ILE A 158      -6.737  12.686   9.467  1.00 96.10           H  
ATOM   2445  N   GLU A 159      -4.374  12.304  15.309  1.00 96.80           N  
ATOM   2446  H   GLU A 159      -3.427  12.533  15.043  1.00 96.80           H  
ATOM   2447  CA  GLU A 159      -4.786  12.586  16.682  1.00 96.80           C  
ATOM   2448  HA  GLU A 159      -5.295  11.702  17.067  1.00 96.80           H  
ATOM   2449  C   GLU A 159      -5.792  13.740  16.723  1.00 96.80           C  
ATOM   2450  CB  GLU A 159      -3.584  12.873  17.597  1.00 96.80           C  
ATOM   2451  HB2 GLU A 159      -3.009  13.709  17.198  1.00 96.80           H  
ATOM   2452  HB3 GLU A 159      -3.967  13.152  18.579  1.00 96.80           H  
ATOM   2453  O   GLU A 159      -5.762  14.646  15.891  1.00 96.80           O  
ATOM   2454  CG  GLU A 159      -2.674  11.646  17.765  1.00 96.80           C  
ATOM   2455  HG2 GLU A 159      -2.116  11.487  16.843  1.00 96.80           H  
ATOM   2456  HG3 GLU A 159      -3.305  10.772  17.929  1.00 96.80           H  
ATOM   2457  CD  GLU A 159      -1.689  11.772  18.941  1.00 96.80           C  
ATOM   2458  OE1 GLU A 159      -1.376  10.716  19.536  1.00 96.80           O  
ATOM   2459  OE2 GLU A 159      -1.243  12.901  19.252  1.00 96.80           O  
ATOM   2460  N   ASP A 160      -6.704  13.679  17.695  1.00 96.00           N  
ATOM   2461  H   ASP A 160      -6.580  12.979  18.413  1.00 96.00           H  
ATOM   2462  CA  ASP A 160      -7.779  14.656  17.910  1.00 96.00           C  
ATOM   2463  HA  ASP A 160      -8.413  14.242  18.694  1.00 96.00           H  
ATOM   2464  C   ASP A 160      -8.735  14.856  16.716  1.00 96.00           C  
ATOM   2465  CB  ASP A 160      -7.197  15.959  18.485  1.00 96.00           C  
ATOM   2466  HB2 ASP A 160      -8.010  16.654  18.693  1.00 96.00           H  
ATOM   2467  HB3 ASP A 160      -6.536  16.420  17.751  1.00 96.00           H  
ATOM   2468  O   ASP A 160      -9.533  15.798  16.700  1.00 96.00           O  
ATOM   2469  CG  ASP A 160      -6.428  15.721  19.788  1.00 96.00           C  
ATOM   2470  OD1 ASP A 160      -6.943  14.946  20.634  1.00 96.00           O  
ATOM   2471  OD2 ASP A 160      -5.348  16.330  19.954  1.00 96.00           O  
ATOM   2472  N   PHE A 161      -8.727  13.938  15.741  1.00 94.70           N  
ATOM   2473  H   PHE A 161      -8.007  13.230  15.746  1.00 94.70           H  
ATOM   2474  CA  PHE A 161      -9.666  13.981  14.625  1.00 94.70           C  
ATOM   2475  HA  PHE A 161      -9.510  14.952  14.157  1.00 94.70           H  
ATOM   2476  C   PHE A 161     -11.125  13.854  15.117  1.00 94.70           C  
ATOM   2477  CB  PHE A 161      -9.323  12.919  13.577  1.00 94.70           C  
ATOM   2478  HB2 PHE A 161      -8.238  12.853  13.495  1.00 94.70           H  
ATOM   2479  HB3 PHE A 161      -9.691  11.945  13.900  1.00 94.70           H  
ATOM   2480  O   PHE A 161     -11.420  13.044  16.007  1.00 94.70           O  
ATOM   2481  CG  PHE A 161      -9.851  13.249  12.197  1.00 94.70           C  
ATOM   2482  CD1 PHE A 161     -11.094  12.755  11.760  1.00 94.70           C  
ATOM   2483  HD1 PHE A 161     -11.691  12.129  12.407  1.00 94.70           H  
ATOM   2484  CD2 PHE A 161      -9.082  14.062  11.342  1.00 94.70           C  
ATOM   2485  HD2 PHE A 161      -8.135  14.456  11.682  1.00 94.70           H  
ATOM   2486  CE1 PHE A 161     -11.550  13.055  10.465  1.00 94.70           C  
ATOM   2487  HE1 PHE A 161     -12.485  12.641  10.118  1.00 94.70           H  
ATOM   2488  CE2 PHE A 161      -9.531  14.349  10.043  1.00 94.70           C  
ATOM   2489  HE2 PHE A 161      -8.928  14.955   9.383  1.00 94.70           H  
ATOM   2490  CZ  PHE A 161     -10.760  13.834   9.600  1.00 94.70           C  
ATOM   2491  HZ  PHE A 161     -11.095  14.023   8.591  1.00 94.70           H  
ATOM   2492  N   PRO A 162     -12.075  14.629  14.561  1.00 94.71           N  
ATOM   2493  CA  PRO A 162     -13.465  14.602  15.006  1.00 94.71           C  
ATOM   2494  HA  PRO A 162     -13.491  14.926  16.047  1.00 94.71           H  
ATOM   2495  C   PRO A 162     -14.103  13.212  14.878  1.00 94.71           C  
ATOM   2496  CB  PRO A 162     -14.197  15.635  14.142  1.00 94.71           C  
ATOM   2497  HB2 PRO A 162     -14.966  16.163  14.707  1.00 94.71           H  
ATOM   2498  HB3 PRO A 162     -14.635  15.160  13.264  1.00 94.71           H  
ATOM   2499  O   PRO A 162     -14.180  12.656  13.786  1.00 94.71           O  
ATOM   2500  CG  PRO A 162     -13.089  16.579  13.685  1.00 94.71           C  
ATOM   2501  HG2 PRO A 162     -12.928  17.356  14.432  1.00 94.71           H  
ATOM   2502  HG3 PRO A 162     -13.309  17.006  12.707  1.00 94.71           H  
ATOM   2503  CD  PRO A 162     -11.859  15.694  13.595  1.00 94.71           C  
ATOM   2504  HD2 PRO A 162     -10.980  16.294  13.827  1.00 94.71           H  
ATOM   2505  HD3 PRO A 162     -11.780  15.272  12.593  1.00 94.71           H  
ATOM   2506  N   LYS A 163     -14.668  12.684  15.975  1.00 89.48           N  
ATOM   2507  H   LYS A 163     -14.481  13.152  16.851  1.00 89.48           H  
ATOM   2508  CA  LYS A 163     -15.353  11.370  15.993  1.00 89.48           C  
ATOM   2509  HA  LYS A 163     -14.643  10.609  15.667  1.00 89.48           H  
ATOM   2510  C   LYS A 163     -16.535  11.261  15.015  1.00 89.48           C  
ATOM   2511  CB  LYS A 163     -15.848  11.032  17.414  1.00 89.48           C  
ATOM   2512  HB2 LYS A 163     -16.487  10.152  17.340  1.00 89.48           H  
ATOM   2513  HB3 LYS A 163     -16.455  11.854  17.796  1.00 89.48           H  
ATOM   2514  O   LYS A 163     -16.932  10.158  14.661  1.00 89.48           O  
ATOM   2515  CG  LYS A 163     -14.723  10.713  18.414  1.00 89.48           C  
ATOM   2516  HG2 LYS A 163     -14.164  11.620  18.644  1.00 89.48           H  
ATOM   2517  HG3 LYS A 163     -14.046   9.993  17.955  1.00 89.48           H  
ATOM   2518  CD  LYS A 163     -15.285  10.103  19.715  1.00 89.48           C  
ATOM   2519  HD2 LYS A 163     -15.863  10.853  20.255  1.00 89.48           H  
ATOM   2520  HD3 LYS A 163     -15.943   9.277  19.444  1.00 89.48           H  
ATOM   2521  CE  LYS A 163     -14.154   9.559  20.608  1.00 89.48           C  
ATOM   2522  HE2 LYS A 163     -13.635  10.389  21.088  1.00 89.48           H  
ATOM   2523  HE3 LYS A 163     -13.436   9.061  19.956  1.00 89.48           H  
ATOM   2524  NZ  LYS A 163     -14.640   8.570  21.613  1.00 89.48           N  
ATOM   2525  HZ1 LYS A 163     -15.152   8.990  22.376  1.00 89.48           H  
ATOM   2526  HZ2 LYS A 163     -15.218   7.866  21.175  1.00 89.48           H  
ATOM   2527  HZ3 LYS A 163     -13.903   7.989  21.987  1.00 89.48           H  
ATOM   2528  N   GLN A 164     -17.144  12.389  14.651  1.00 89.35           N  
ATOM   2529  H   GLN A 164     -16.722  13.252  14.963  1.00 89.35           H  
ATOM   2530  CA  GLN A 164     -18.256  12.486  13.701  1.00 89.35           C  
ATOM   2531  HA  GLN A 164     -18.288  11.589  13.082  1.00 89.35           H  
ATOM   2532  C   GLN A 164     -18.003  13.668  12.761  1.00 89.35           C  
ATOM   2533  CB  GLN A 164     -19.604  12.618  14.439  1.00 89.35           C  
ATOM   2534  HB2 GLN A 164     -19.565  13.473  15.113  1.00 89.35           H  
ATOM   2535  HB3 GLN A 164     -20.384  12.798  13.700  1.00 89.35           H  
ATOM   2536  O   GLN A 164     -18.694  14.686  12.823  1.00 89.35           O  
ATOM   2537  CG  GLN A 164     -19.984  11.364  15.238  1.00 89.35           C  
ATOM   2538  HG2 GLN A 164     -20.028  10.507  14.567  1.00 89.35           H  
ATOM   2539  HG3 GLN A 164     -19.220  11.171  15.990  1.00 89.35           H  
ATOM   2540  CD  GLN A 164     -21.327  11.493  15.952  1.00 89.35           C  
ATOM   2541  NE2 GLN A 164     -21.614  10.616  16.888  1.00 89.35           N  
ATOM   2542 HE21 GLN A 164     -20.988   9.845  17.069  1.00 89.35           H  
ATOM   2543 HE22 GLN A 164     -22.527  10.716  17.307  1.00 89.35           H  
ATOM   2544  OE1 GLN A 164     -22.146  12.362  15.708  1.00 89.35           O  
ATOM   2545  N   ALA A 165     -16.957  13.570  11.939  1.00 93.11           N  
ATOM   2546  H   ALA A 165     -16.395  12.730  11.938  1.00 93.11           H  
ATOM   2547  CA  ALA A 165     -16.640  14.604  10.963  1.00 93.11           C  
ATOM   2548  HA  ALA A 165     -16.489  15.544  11.494  1.00 93.11           H  
ATOM   2549  C   ALA A 165     -17.806  14.786   9.976  1.00 93.11           C  
ATOM   2550  CB  ALA A 165     -15.329  14.242  10.258  1.00 93.11           C  
ATOM   2551  HB1 ALA A 165     -15.057  15.030   9.555  1.00 93.11           H  
ATOM   2552  HB2 ALA A 165     -15.445  13.303   9.717  1.00 93.11           H  
ATOM   2553  HB3 ALA A 165     -14.529  14.129  10.989  1.00 93.11           H  
ATOM   2554  O   ALA A 165     -18.275  13.832   9.353  1.00 93.11           O  
ATOM   2555  N   THR A 166     -18.295  16.018   9.832  1.00 95.98           N  
ATOM   2556  H   THR A 166     -17.888  16.778  10.359  1.00 95.98           H  
ATOM   2557  CA  THR A 166     -19.364  16.312   8.871  1.00 95.98           C  
ATOM   2558  HA  THR A 166     -20.109  15.520   8.948  1.00 95.98           H  
ATOM   2559  C   THR A 166     -18.820  16.297   7.442  1.00 95.98           C  
ATOM   2560  CB  THR A 166     -20.079  17.641   9.165  1.00 95.98           C  
ATOM   2561  HB  THR A 166     -20.971  17.693   8.540  1.00 95.98           H  
ATOM   2562  O   THR A 166     -17.620  16.460   7.211  1.00 95.98           O  
ATOM   2563  CG2 THR A 166     -20.515  17.789  10.621  1.00 95.98           C  
ATOM   2564 HG21 THR A 166     -21.099  16.919  10.920  1.00 95.98           H  
ATOM   2565 HG22 THR A 166     -21.129  18.683  10.733  1.00 95.98           H  
ATOM   2566 HG23 THR A 166     -19.646  17.871  11.274  1.00 95.98           H  
ATOM   2567  OG1 THR A 166     -19.255  18.731   8.835  1.00 95.98           O  
ATOM   2568  HG1 THR A 166     -19.589  19.502   9.300  1.00 95.98           H  
ATOM   2569  N   ALA A 167     -19.708  16.171   6.452  1.00 96.52           N  
ATOM   2570  H   ALA A 167     -20.675  15.984   6.675  1.00 96.52           H  
ATOM   2571  CA  ALA A 167     -19.321  16.280   5.044  1.00 96.52           C  
ATOM   2572  HA  ALA A 167     -18.628  15.472   4.808  1.00 96.52           H  
ATOM   2573  C   ALA A 167     -18.604  17.610   4.732  1.00 96.52           C  
ATOM   2574  CB  ALA A 167     -20.580  16.118   4.185  1.00 96.52           C  
ATOM   2575  HB1 ALA A 167     -20.307  16.166   3.131  1.00 96.52           H  
ATOM   2576  HB2 ALA A 167     -21.042  15.151   4.383  1.00 96.52           H  
ATOM   2577  HB3 ALA A 167     -21.292  16.914   4.404  1.00 96.52           H  
ATOM   2578  O   ALA A 167     -17.685  17.638   3.915  1.00 96.52           O  
ATOM   2579  N   GLU A 168     -18.986  18.696   5.412  1.00 96.99           N  
ATOM   2580  H   GLU A 168     -19.706  18.602   6.114  1.00 96.99           H  
ATOM   2581  CA  GLU A 168     -18.329  19.998   5.285  1.00 96.99           C  
ATOM   2582  HA  GLU A 168     -18.246  20.248   4.228  1.00 96.99           H  
ATOM   2583  C   GLU A 168     -16.906  19.977   5.862  1.00 96.99           C  
ATOM   2584  CB  GLU A 168     -19.195  21.068   5.964  1.00 96.99           C  
ATOM   2585  HB2 GLU A 168     -19.201  20.899   7.041  1.00 96.99           H  
ATOM   2586  HB3 GLU A 168     -20.215  20.984   5.589  1.00 96.99           H  
ATOM   2587  O   GLU A 168     -15.974  20.411   5.188  1.00 96.99           O  
ATOM   2588  CG  GLU A 168     -18.668  22.477   5.665  1.00 96.99           C  
ATOM   2589  HG2 GLU A 168     -17.619  22.527   5.957  1.00 96.99           H  
ATOM   2590  HG3 GLU A 168     -18.727  22.655   4.591  1.00 96.99           H  
ATOM   2591  CD  GLU A 168     -19.427  23.583   6.408  1.00 96.99           C  
ATOM   2592  OE1 GLU A 168     -18.836  24.685   6.507  1.00 96.99           O  
ATOM   2593  OE2 GLU A 168     -20.557  23.318   6.876  1.00 96.99           O  
ATOM   2594  N   MET A 169     -16.712  19.411   7.059  1.00 97.16           N  
ATOM   2595  H   MET A 169     -17.509  19.038   7.556  1.00 97.16           H  
ATOM   2596  CA  MET A 169     -15.383  19.271   7.669  1.00 97.16           C  
ATOM   2597  HA  MET A 169     -14.930  20.256   7.781  1.00 97.16           H  
ATOM   2598  C   MET A 169     -14.454  18.424   6.793  1.00 97.16           C  
ATOM   2599  CB  MET A 169     -15.493  18.622   9.053  1.00 97.16           C  
ATOM   2600  HB2 MET A 169     -15.992  17.657   8.963  1.00 97.16           H  
ATOM   2601  HB3 MET A 169     -14.488  18.449   9.438  1.00 97.16           H  
ATOM   2602  O   MET A 169     -13.306  18.796   6.570  1.00 97.16           O  
ATOM   2603  CG  MET A 169     -16.248  19.483  10.065  1.00 97.16           C  
ATOM   2604  HG2 MET A 169     -15.694  20.404  10.246  1.00 97.16           H  
ATOM   2605  HG3 MET A 169     -17.217  19.766   9.652  1.00 97.16           H  
ATOM   2606  SD  MET A 169     -16.524  18.632  11.640  1.00 97.16           S  
ATOM   2607  CE  MET A 169     -14.971  19.095  12.445  1.00 97.16           C  
ATOM   2608  HE1 MET A 169     -14.936  20.177  12.565  1.00 97.16           H  
ATOM   2609  HE2 MET A 169     -14.914  18.630  13.429  1.00 97.16           H  
ATOM   2610  HE3 MET A 169     -14.125  18.791  11.829  1.00 97.16           H  
ATOM   2611  N   LEU A 170     -14.955  17.317   6.234  1.00 97.22           N  
ATOM   2612  H   LEU A 170     -15.898  17.047   6.476  1.00 97.22           H  
ATOM   2613  CA  LEU A 170     -14.181  16.463   5.328  1.00 97.22           C  
ATOM   2614  HA  LEU A 170     -13.220  16.240   5.793  1.00 97.22           H  
ATOM   2615  C   LEU A 170     -13.856  17.163   4.002  1.00 97.22           C  
ATOM   2616  CB  LEU A 170     -14.941  15.149   5.079  1.00 97.22           C  
ATOM   2617  HB2 LEU A 170     -14.401  14.578   4.324  1.00 97.22           H  
ATOM   2618  HB3 LEU A 170     -15.928  15.390   4.684  1.00 97.22           H  
ATOM   2619  O   LEU A 170     -12.774  16.969   3.450  1.00 97.22           O  
ATOM   2620  CG  LEU A 170     -15.104  14.257   6.322  1.00 97.22           C  
ATOM   2621  HG  LEU A 170     -15.591  14.821   7.118  1.00 97.22           H  
ATOM   2622  CD1 LEU A 170     -15.984  13.057   5.971  1.00 97.22           C  
ATOM   2623 HD11 LEU A 170     -15.503  12.437   5.215  1.00 97.22           H  
ATOM   2624 HD12 LEU A 170     -16.143  12.458   6.867  1.00 97.22           H  
ATOM   2625 HD13 LEU A 170     -16.956  13.399   5.617  1.00 97.22           H  
ATOM   2626  CD2 LEU A 170     -13.759  13.747   6.838  1.00 97.22           C  
ATOM   2627 HD21 LEU A 170     -13.913  13.175   7.753  1.00 97.22           H  
ATOM   2628 HD22 LEU A 170     -13.277  13.109   6.097  1.00 97.22           H  
ATOM   2629 HD23 LEU A 170     -13.096  14.573   7.096  1.00 97.22           H  
ATOM   2630  N   ALA A 171     -14.757  18.002   3.484  1.00 96.01           N  
ATOM   2631  H   ALA A 171     -15.647  18.114   3.948  1.00 96.01           H  
ATOM   2632  CA  ALA A 171     -14.471  18.822   2.309  1.00 96.01           C  
ATOM   2633  HA  ALA A 171     -14.100  18.174   1.515  1.00 96.01           H  
ATOM   2634  C   ALA A 171     -13.373  19.863   2.595  1.00 96.01           C  
ATOM   2635  CB  ALA A 171     -15.771  19.473   1.825  1.00 96.01           C  
ATOM   2636  HB1 ALA A 171     -16.168  20.140   2.591  1.00 96.01           H  
ATOM   2637  HB2 ALA A 171     -15.576  20.048   0.920  1.00 96.01           H  
ATOM   2638  HB3 ALA A 171     -16.511  18.704   1.606  1.00 96.01           H  
ATOM   2639  O   ALA A 171     -12.476  20.047   1.767  1.00 96.01           O  
ATOM   2640  N   LYS A 172     -13.403  20.501   3.774  1.00 96.67           N  
ATOM   2641  H   LYS A 172     -14.183  20.325   4.391  1.00 96.67           H  
ATOM   2642  CA  LYS A 172     -12.347  21.417   4.236  1.00 96.67           C  
ATOM   2643  HA  LYS A 172     -12.174  22.180   3.477  1.00 96.67           H  
ATOM   2644  C   LYS A 172     -11.011  20.692   4.414  1.00 96.67           C  
ATOM   2645  CB  LYS A 172     -12.777  22.124   5.534  1.00 96.67           C  
ATOM   2646  HB2 LYS A 172     -13.100  21.385   6.267  1.00 96.67           H  
ATOM   2647  HB3 LYS A 172     -11.913  22.649   5.942  1.00 96.67           H  
ATOM   2648  O   LYS A 172     -10.008  21.168   3.889  1.00 96.67           O  
ATOM   2649  CG  LYS A 172     -13.899  23.151   5.310  1.00 96.67           C  
ATOM   2650  HG2 LYS A 172     -13.529  23.949   4.667  1.00 96.67           H  
ATOM   2651  HG3 LYS A 172     -14.738  22.668   4.809  1.00 96.67           H  
ATOM   2652  CD  LYS A 172     -14.398  23.760   6.631  1.00 96.67           C  
ATOM   2653  HD2 LYS A 172     -13.595  24.326   7.103  1.00 96.67           H  
ATOM   2654  HD3 LYS A 172     -14.706  22.960   7.304  1.00 96.67           H  
ATOM   2655  CE  LYS A 172     -15.593  24.682   6.349  1.00 96.67           C  
ATOM   2656  HE2 LYS A 172     -15.248  25.536   5.767  1.00 96.67           H  
ATOM   2657  HE3 LYS A 172     -16.329  24.132   5.763  1.00 96.67           H  
ATOM   2658  NZ  LYS A 172     -16.245  25.180   7.581  1.00 96.67           N  
ATOM   2659  HZ1 LYS A 172     -15.717  25.964   7.937  1.00 96.67           H  
ATOM   2660  HZ2 LYS A 172     -16.224  24.492   8.321  1.00 96.67           H  
ATOM   2661  HZ3 LYS A 172     -17.202  25.446   7.399  1.00 96.67           H  
ATOM   2662  N   ALA A 173     -11.010  19.504   5.023  1.00 97.20           N  
ATOM   2663  H   ALA A 173     -11.862  19.204   5.475  1.00 97.20           H  
ATOM   2664  CA  ALA A 173      -9.824  18.657   5.169  1.00 97.20           C  
ATOM   2665  HA  ALA A 173      -9.085  19.194   5.764  1.00 97.20           H  
ATOM   2666  C   ALA A 173      -9.180  18.321   3.813  1.00 97.20           C  
ATOM   2667  CB  ALA A 173     -10.216  17.375   5.918  1.00 97.20           C  
ATOM   2668  HB1 ALA A 173     -10.953  16.809   5.350  1.00 97.20           H  
ATOM   2669  HB2 ALA A 173      -9.336  16.748   6.065  1.00 97.20           H  
ATOM   2670  HB3 ALA A 173     -10.635  17.623   6.893  1.00 97.20           H  
ATOM   2671  O   ALA A 173      -7.996  18.576   3.603  1.00 97.20           O  
ATOM   2672  N   ARG A 174      -9.966  17.833   2.845  1.00 95.31           N  
ATOM   2673  H   ARG A 174     -10.923  17.611   3.079  1.00 95.31           H  
ATOM   2674  CA  ARG A 174      -9.468  17.521   1.491  1.00 95.31           C  
ATOM   2675  HA  ARG A 174      -8.643  16.812   1.561  1.00 95.31           H  
ATOM   2676  C   ARG A 174      -8.914  18.745   0.768  1.00 95.31           C  
ATOM   2677  CB  ARG A 174     -10.586  16.890   0.660  1.00 95.31           C  
ATOM   2678  HB2 ARG A 174     -10.273  16.856  -0.384  1.00 95.31           H  
ATOM   2679  HB3 ARG A 174     -11.488  17.498   0.735  1.00 95.31           H  
ATOM   2680  O   ARG A 174      -7.888  18.655   0.091  1.00 95.31           O  
ATOM   2681  CG  ARG A 174     -10.880  15.460   1.115  1.00 95.31           C  
ATOM   2682  HG2 ARG A 174     -11.184  15.445   2.162  1.00 95.31           H  
ATOM   2683  HG3 ARG A 174      -9.981  14.854   1.006  1.00 95.31           H  
ATOM   2684  CD  ARG A 174     -11.993  14.880   0.245  1.00 95.31           C  
ATOM   2685  HD2 ARG A 174     -11.645  14.851  -0.787  1.00 95.31           H  
ATOM   2686  HD3 ARG A 174     -12.873  15.521   0.298  1.00 95.31           H  
ATOM   2687  NE  ARG A 174     -12.298  13.510   0.665  1.00 95.31           N  
ATOM   2688  HE  ARG A 174     -11.547  12.860   0.478  1.00 95.31           H  
ATOM   2689  NH1 ARG A 174     -14.361  13.863   1.611  1.00 95.31           N  
ATOM   2690 HH11 ARG A 174     -14.242  14.851   1.437  1.00 95.31           H  
ATOM   2691 HH12 ARG A 174     -15.149  13.496   2.125  1.00 95.31           H  
ATOM   2692  NH2 ARG A 174     -13.446  11.821   1.646  1.00 95.31           N  
ATOM   2693 HH21 ARG A 174     -14.222  11.445   2.172  1.00 95.31           H  
ATOM   2694 HH22 ARG A 174     -12.650  11.232   1.451  1.00 95.31           H  
ATOM   2695  CZ  ARG A 174     -13.367  13.073   1.300  1.00 95.31           C  
ATOM   2696  N   ARG A 175      -9.568  19.903   0.924  1.00 94.89           N  
ATOM   2697  H   ARG A 175     -10.411  19.892   1.481  1.00 94.89           H  
ATOM   2698  CA  ARG A 175      -9.092  21.178   0.367  1.00 94.89           C  
ATOM   2699  HA  ARG A 175      -8.881  21.034  -0.692  1.00 94.89           H  
ATOM   2700  C   ARG A 175      -7.773  21.613   1.004  1.00 94.89           C  
ATOM   2701  CB  ARG A 175     -10.179  22.249   0.527  1.00 94.89           C  
ATOM   2702  HB2 ARG A 175     -11.097  21.893   0.058  1.00 94.89           H  
ATOM   2703  HB3 ARG A 175     -10.374  22.417   1.586  1.00 94.89           H  
ATOM   2704  O   ARG A 175      -6.894  22.070   0.279  1.00 94.89           O  
ATOM   2705  CG  ARG A 175      -9.761  23.572  -0.127  1.00 94.89           C  
ATOM   2706  HG2 ARG A 175      -8.853  23.948   0.343  1.00 94.89           H  
ATOM   2707  HG3 ARG A 175      -9.572  23.409  -1.188  1.00 94.89           H  
ATOM   2708  CD  ARG A 175     -10.858  24.622   0.043  1.00 94.89           C  
ATOM   2709  HD2 ARG A 175     -11.057  24.742   1.108  1.00 94.89           H  
ATOM   2710  HD3 ARG A 175     -11.765  24.271  -0.450  1.00 94.89           H  
ATOM   2711  NE  ARG A 175     -10.440  25.914  -0.529  1.00 94.89           N  
ATOM   2712  HE  ARG A 175      -9.514  25.945  -0.933  1.00 94.89           H  
ATOM   2713  NH1 ARG A 175     -12.294  27.112   0.094  1.00 94.89           N  
ATOM   2714 HH11 ARG A 175     -12.641  26.291   0.568  1.00 94.89           H  
ATOM   2715 HH12 ARG A 175     -12.759  27.998   0.231  1.00 94.89           H  
ATOM   2716  NH2 ARG A 175     -10.620  28.139  -0.970  1.00 94.89           N  
ATOM   2717 HH21 ARG A 175     -11.117  29.011  -0.857  1.00 94.89           H  
ATOM   2718 HH22 ARG A 175      -9.677  28.137  -1.333  1.00 94.89           H  
ATOM   2719  CZ  ARG A 175     -11.119  27.044  -0.469  1.00 94.89           C  
ATOM   2720  N   PHE A 176      -7.636  21.466   2.320  1.00 95.87           N  
ATOM   2721  H   PHE A 176      -8.419  21.120   2.857  1.00 95.87           H  
ATOM   2722  CA  PHE A 176      -6.394  21.746   3.035  1.00 95.87           C  
ATOM   2723  HA  PHE A 176      -6.098  22.778   2.852  1.00 95.87           H  
ATOM   2724  C   PHE A 176      -5.259  20.853   2.520  1.00 95.87           C  
ATOM   2725  CB  PHE A 176      -6.628  21.578   4.544  1.00 95.87           C  
ATOM   2726  HB2 PHE A 176      -7.390  22.287   4.865  1.00 95.87           H  
ATOM   2727  HB3 PHE A 176      -7.008  20.578   4.752  1.00 95.87           H  
ATOM   2728  O   PHE A 176      -4.220  21.367   2.114  1.00 95.87           O  
ATOM   2729  CG  PHE A 176      -5.379  21.791   5.371  1.00 95.87           C  
ATOM   2730  CD1 PHE A 176      -4.518  20.711   5.638  1.00 95.87           C  
ATOM   2731  HD1 PHE A 176      -4.745  19.725   5.259  1.00 95.87           H  
ATOM   2732  CD2 PHE A 176      -5.066  23.072   5.858  1.00 95.87           C  
ATOM   2733  HD2 PHE A 176      -5.732  23.903   5.676  1.00 95.87           H  
ATOM   2734  CE1 PHE A 176      -3.350  20.911   6.391  1.00 95.87           C  
ATOM   2735  HE1 PHE A 176      -2.699  20.075   6.601  1.00 95.87           H  
ATOM   2736  CE2 PHE A 176      -3.898  23.271   6.612  1.00 95.87           C  
ATOM   2737  HE2 PHE A 176      -3.679  24.248   7.019  1.00 95.87           H  
ATOM   2738  CZ  PHE A 176      -3.037  22.192   6.874  1.00 95.87           C  
ATOM   2739  HZ  PHE A 176      -2.144  22.344   7.462  1.00 95.87           H  
ATOM   2740  N   MET A 177      -5.494  19.538   2.436  1.00 95.96           N  
ATOM   2741  H   MET A 177      -6.368  19.185   2.798  1.00 95.96           H  
ATOM   2742  CA  MET A 177      -4.481  18.569   2.004  1.00 95.96           C  
ATOM   2743  HA  MET A 177      -3.596  18.695   2.628  1.00 95.96           H  
ATOM   2744  C   MET A 177      -4.035  18.757   0.553  1.00 95.96           C  
ATOM   2745  CB  MET A 177      -5.010  17.143   2.176  1.00 95.96           C  
ATOM   2746  HB2 MET A 177      -4.285  16.457   1.737  1.00 95.96           H  
ATOM   2747  HB3 MET A 177      -5.965  17.034   1.662  1.00 95.96           H  
ATOM   2748  O   MET A 177      -2.849  18.649   0.254  1.00 95.96           O  
ATOM   2749  CG  MET A 177      -5.152  16.766   3.645  1.00 95.96           C  
ATOM   2750  HG2 MET A 177      -5.913  17.384   4.121  1.00 95.96           H  
ATOM   2751  HG3 MET A 177      -4.191  16.991   4.108  1.00 95.96           H  
ATOM   2752  SD  MET A 177      -5.521  15.023   3.971  1.00 95.96           S  
ATOM   2753  CE  MET A 177      -7.105  14.824   3.123  1.00 95.96           C  
ATOM   2754  HE1 MET A 177      -6.991  15.031   2.058  1.00 95.96           H  
ATOM   2755  HE2 MET A 177      -7.421  13.786   3.227  1.00 95.96           H  
ATOM   2756  HE3 MET A 177      -7.853  15.488   3.557  1.00 95.96           H  
ATOM   2757  N   SER A 178      -4.970  19.043  -0.357  1.00 92.44           N  
ATOM   2758  H   SER A 178      -5.933  19.086  -0.054  1.00 92.44           H  
ATOM   2759  CA  SER A 178      -4.654  19.276  -1.776  1.00 92.44           C  
ATOM   2760  HA  SER A 178      -4.010  18.476  -2.141  1.00 92.44           H  
ATOM   2761  C   SER A 178      -3.920  20.603  -2.003  1.00 92.44           C  
ATOM   2762  CB  SER A 178      -5.939  19.282  -2.607  1.00 92.44           C  
ATOM   2763  HB2 SER A 178      -5.682  19.451  -3.652  1.00 92.44           H  
ATOM   2764  HB3 SER A 178      -6.582  20.094  -2.269  1.00 92.44           H  
ATOM   2765  O   SER A 178      -3.214  20.771  -2.995  1.00 92.44           O  
ATOM   2766  OG  SER A 178      -6.641  18.059  -2.495  1.00 92.44           O  
ATOM   2767  HG  SER A 178      -6.899  17.931  -1.579  1.00 92.44           H  
ATOM   2768  N   GLY A 179      -4.088  21.569  -1.097  1.00 85.48           N  
ATOM   2769  H   GLY A 179      -4.648  21.374  -0.279  1.00 85.48           H  
ATOM   2770  CA  GLY A 179      -3.534  22.907  -1.246  1.00 85.48           C  
ATOM   2771  HA2 GLY A 179      -2.451  22.812  -1.312  1.00 85.48           H  
ATOM   2772  HA3 GLY A 179      -3.777  23.491  -0.358  1.00 85.48           H  
ATOM   2773  C   GLY A 179      -4.061  23.651  -2.488  1.00 85.48           C  
ATOM   2774  O   GLY A 179      -5.112  23.315  -3.043  1.00 85.48           O  
ATOM   2775  N   PRO A 180      -3.364  24.716  -2.926  1.00 82.24           N  
ATOM   2776  CA  PRO A 180      -3.785  25.525  -4.072  1.00 82.24           C  
ATOM   2777  HA  PRO A 180      -4.857  25.712  -4.023  1.00 82.24           H  
ATOM   2778  C   PRO A 180      -3.481  24.873  -5.430  1.00 82.24           C  
ATOM   2779  CB  PRO A 180      -3.034  26.850  -3.902  1.00 82.24           C  
ATOM   2780  HB2 PRO A 180      -3.619  27.515  -3.267  1.00 82.24           H  
ATOM   2781  HB3 PRO A 180      -2.822  27.331  -4.857  1.00 82.24           H  
ATOM   2782  O   PRO A 180      -4.140  25.195  -6.419  1.00 82.24           O  
ATOM   2783  CG  PRO A 180      -1.753  26.449  -3.170  1.00 82.24           C  
ATOM   2784  HG2 PRO A 180      -1.343  27.276  -2.589  1.00 82.24           H  
ATOM   2785  HG3 PRO A 180      -1.019  26.089  -3.891  1.00 82.24           H  
ATOM   2786  CD  PRO A 180      -2.198  25.295  -2.276  1.00 82.24           C  
ATOM   2787  HD2 PRO A 180      -2.481  25.677  -1.295  1.00 82.24           H  
ATOM   2788  HD3 PRO A 180      -1.392  24.567  -2.178  1.00 82.24           H  
ATOM   2789  N   ASP A 181      -2.493  23.979  -5.487  1.00 78.99           N  
ATOM   2790  H   ASP A 181      -2.078  23.659  -4.624  1.00 78.99           H  
ATOM   2791  CA  ASP A 181      -2.073  23.300  -6.711  1.00 78.99           C  
ATOM   2792  HA  ASP A 181      -2.435  23.856  -7.576  1.00 78.99           H  
ATOM   2793  C   ASP A 181      -2.665  21.891  -6.775  1.00 78.99           C  
ATOM   2794  CB  ASP A 181      -0.542  23.279  -6.814  1.00 78.99           C  
ATOM   2795  HB2 ASP A 181      -0.174  24.304  -6.761  1.00 78.99           H  
ATOM   2796  HB3 ASP A 181      -0.126  22.725  -5.972  1.00 78.99           H  
ATOM   2797  O   ASP A 181      -2.178  20.965  -6.134  1.00 78.99           O  
ATOM   2798  CG  ASP A 181      -0.057  22.650  -8.127  1.00 78.99           C  
ATOM   2799  OD1 ASP A 181      -0.915  22.256  -8.957  1.00 78.99           O  
ATOM   2800  OD2 ASP A 181       1.178  22.591  -8.296  1.00 78.99           O  
ATOM   2801  N   LYS A 182      -3.696  21.724  -7.606  1.00 76.22           N  
ATOM   2802  H   LYS A 182      -3.991  22.530  -8.138  1.00 76.22           H  
ATOM   2803  CA  LYS A 182      -4.389  20.441  -7.790  1.00 76.22           C  
ATOM   2804  HA  LYS A 182      -4.665  20.051  -6.810  1.00 76.22           H  
ATOM   2805  C   LYS A 182      -3.525  19.348  -8.424  1.00 76.22           C  
ATOM   2806  CB  LYS A 182      -5.647  20.644  -8.640  1.00 76.22           C  
ATOM   2807  HB2 LYS A 182      -6.089  19.667  -8.833  1.00 76.22           H  
ATOM   2808  HB3 LYS A 182      -5.371  21.088  -9.596  1.00 76.22           H  
ATOM   2809  O   LYS A 182      -3.940  18.195  -8.412  1.00 76.22           O  
ATOM   2810  CG  LYS A 182      -6.693  21.519  -7.943  1.00 76.22           C  
ATOM   2811  HG2 LYS A 182      -6.319  22.537  -7.837  1.00 76.22           H  
ATOM   2812  HG3 LYS A 182      -6.906  21.109  -6.956  1.00 76.22           H  
ATOM   2813  CD  LYS A 182      -7.975  21.523  -8.780  1.00 76.22           C  
ATOM   2814  HD2 LYS A 182      -8.315  20.496  -8.906  1.00 76.22           H  
ATOM   2815  HD3 LYS A 182      -7.765  21.954  -9.759  1.00 76.22           H  
ATOM   2816  CE  LYS A 182      -9.056  22.336  -8.070  1.00 76.22           C  
ATOM   2817  HE2 LYS A 182      -8.720  23.370  -7.989  1.00 76.22           H  
ATOM   2818  HE3 LYS A 182      -9.171  21.942  -7.061  1.00 76.22           H  
ATOM   2819  NZ  LYS A 182     -10.341  22.252  -8.804  1.00 76.22           N  
ATOM   2820  HZ1 LYS A 182     -10.634  21.287  -8.862  1.00 76.22           H  
ATOM   2821  HZ2 LYS A 182     -11.058  22.776  -8.324  1.00 76.22           H  
ATOM   2822  HZ3 LYS A 182     -10.233  22.610  -9.742  1.00 76.22           H  
ATOM   2823  N   ALA A 183      -2.382  19.691  -9.021  1.00 76.22           N  
ATOM   2824  H   ALA A 183      -2.068  20.650  -8.983  1.00 76.22           H  
ATOM   2825  CA  ALA A 183      -1.458  18.701  -9.566  1.00 76.22           C  
ATOM   2826  HA  ALA A 183      -2.026  17.870  -9.986  1.00 76.22           H  
ATOM   2827  C   ALA A 183      -0.536  18.110  -8.489  1.00 76.22           C  
ATOM   2828  CB  ALA A 183      -0.663  19.354 -10.700  1.00 76.22           C  
ATOM   2829  HB1 ALA A 183      -0.018  18.610 -11.168  1.00 76.22           H  
ATOM   2830  HB2 ALA A 183      -0.043  20.159 -10.305  1.00 76.22           H  
ATOM   2831  HB3 ALA A 183      -1.344  19.759 -11.449  1.00 76.22           H  
ATOM   2832  O   ALA A 183       0.108  17.085  -8.721  1.00 76.22           O  
ATOM   2833  N   ARG A 184      -0.457  18.742  -7.311  1.00 80.33           N  
ATOM   2834  H   ARG A 184      -1.050  19.544  -7.149  1.00 80.33           H  
ATOM   2835  CA  ARG A 184       0.344  18.254  -6.192  1.00 80.33           C  
ATOM   2836  HA  ARG A 184       1.269  17.843  -6.595  1.00 80.33           H  
ATOM   2837  C   ARG A 184      -0.408  17.136  -5.473  1.00 80.33           C  
ATOM   2838  CB  ARG A 184       0.680  19.430  -5.265  1.00 80.33           C  
ATOM   2839  HB2 ARG A 184      -0.230  19.747  -4.757  1.00 80.33           H  
ATOM   2840  HB3 ARG A 184       1.042  20.263  -5.869  1.00 80.33           H  
ATOM   2841  O   ARG A 184      -1.602  17.242  -5.209  1.00 80.33           O  
ATOM   2842  CG  ARG A 184       1.750  19.080  -4.219  1.00 80.33           C  
ATOM   2843  HG2 ARG A 184       2.685  18.825  -4.718  1.00 80.33           H  
ATOM   2844  HG3 ARG A 184       1.420  18.230  -3.621  1.00 80.33           H  
ATOM   2845  CD  ARG A 184       1.966  20.282  -3.297  1.00 80.33           C  
ATOM   2846  HD2 ARG A 184       0.996  20.585  -2.902  1.00 80.33           H  
ATOM   2847  HD3 ARG A 184       2.367  21.098  -3.897  1.00 80.33           H  
ATOM   2848  NE  ARG A 184       2.867  19.992  -2.158  1.00 80.33           N  
ATOM   2849  HE  ARG A 184       2.982  19.027  -1.885  1.00 80.33           H  
ATOM   2850  NH1 ARG A 184       3.224  22.177  -1.561  1.00 80.33           N  
ATOM   2851 HH11 ARG A 184       3.614  22.840  -0.907  1.00 80.33           H  
ATOM   2852 HH12 ARG A 184       2.604  22.459  -2.306  1.00 80.33           H  
ATOM   2853  NH2 ARG A 184       4.153  20.601  -0.341  1.00 80.33           N  
ATOM   2854 HH21 ARG A 184       4.202  19.643  -0.027  1.00 80.33           H  
ATOM   2855 HH22 ARG A 184       4.520  21.296   0.294  1.00 80.33           H  
ATOM   2856  CZ  ARG A 184       3.409  20.904  -1.363  1.00 80.33           C  
ATOM   2857  N   ALA A 185       0.319  16.081  -5.113  1.00 87.57           N  
ATOM   2858  H   ALA A 185       1.285  16.027  -5.403  1.00 87.57           H  
ATOM   2859  CA  ALA A 185      -0.205  15.065  -4.210  1.00 87.57           C  
ATOM   2860  HA  ALA A 185      -1.077  14.604  -4.673  1.00 87.57           H  
ATOM   2861  C   ALA A 185      -0.641  15.706  -2.883  1.00 87.57           C  
ATOM   2862  CB  ALA A 185       0.862  13.987  -3.990  1.00 87.57           C  
ATOM   2863  HB1 ALA A 185       1.745  14.421  -3.521  1.00 87.57           H  
ATOM   2864  HB2 ALA A 185       1.137  13.535  -4.942  1.00 87.57           H  
ATOM   2865  HB3 ALA A 185       0.459  13.212  -3.337  1.00 87.57           H  
ATOM   2866  O   ALA A 185       0.044  16.601  -2.378  1.00 87.57           O  
ATOM   2867  N   ALA A 186      -1.748  15.220  -2.325  1.00 94.69           N  
ATOM   2868  H   ALA A 186      -2.241  14.470  -2.789  1.00 94.69           H  
ATOM   2869  CA  ALA A 186      -2.255  15.644  -1.029  1.00 94.69           C  
ATOM   2870  HA  ALA A 186      -2.531  16.696  -1.099  1.00 94.69           H  
ATOM   2871  C   ALA A 186      -1.179  15.490   0.060  1.00 94.69           C  
ATOM   2872  CB  ALA A 186      -3.514  14.822  -0.732  1.00 94.69           C  
ATOM   2873  HB1 ALA A 186      -3.323  13.765  -0.917  1.00 94.69           H  
ATOM   2874  HB2 ALA A 186      -3.810  14.933   0.311  1.00 94.69           H  
ATOM   2875  HB3 ALA A 186      -4.331  15.149  -1.374  1.00 94.69           H  
ATOM   2876  O   ALA A 186      -0.457  14.490   0.089  1.00 94.69           O  
ATOM   2877  N   GLN A 187      -1.033  16.492   0.928  1.00 96.63           N  
ATOM   2878  H   GLN A 187      -1.639  17.297   0.850  1.00 96.63           H  
ATOM   2879  CA  GLN A 187       0.017  16.531   1.948  1.00 96.63           C  
ATOM   2880  HA  GLN A 187       0.321  15.504   2.148  1.00 96.63           H  
ATOM   2881  C   GLN A 187      -0.470  17.101   3.282  1.00 96.63           C  
ATOM   2882  CB  GLN A 187       1.236  17.318   1.430  1.00 96.63           C  
ATOM   2883  HB2 GLN A 187       1.898  17.553   2.263  1.00 96.63           H  
ATOM   2884  HB3 GLN A 187       0.903  18.253   0.978  1.00 96.63           H  
ATOM   2885  O   GLN A 187      -1.407  17.895   3.328  1.00 96.63           O  
ATOM   2886  CG  GLN A 187       2.029  16.495   0.406  1.00 96.63           C  
ATOM   2887  HG2 GLN A 187       2.458  15.631   0.914  1.00 96.63           H  
ATOM   2888  HG3 GLN A 187       1.372  16.138  -0.386  1.00 96.63           H  
ATOM   2889  CD  GLN A 187       3.179  17.234  -0.236  1.00 96.63           C  
ATOM   2890  NE2 GLN A 187       3.486  16.975  -1.489  1.00 96.63           N  
ATOM   2891 HE21 GLN A 187       2.929  16.282  -1.967  1.00 96.63           H  
ATOM   2892 HE22 GLN A 187       4.398  17.264  -1.812  1.00 96.63           H  
ATOM   2893  OE1 GLN A 187       3.851  18.052   0.356  1.00 96.63           O  
ATOM   2894  N   LEU A 188       0.202  16.714   4.367  1.00 97.74           N  
ATOM   2895  H   LEU A 188       0.954  16.051   4.241  1.00 97.74           H  
ATOM   2896  CA  LEU A 188      -0.063  17.184   5.726  1.00 97.74           C  
ATOM   2897  HA  LEU A 188      -0.757  18.023   5.672  1.00 97.74           H  
ATOM   2898  C   LEU A 188       1.232  17.654   6.412  1.00 97.74           C  
ATOM   2899  CB  LEU A 188      -0.723  16.060   6.543  1.00 97.74           C  
ATOM   2900  HB2 LEU A 188      -0.113  15.162   6.447  1.00 97.74           H  
ATOM   2901  HB3 LEU A 188      -0.722  16.345   7.595  1.00 97.74           H  
ATOM   2902  O   LEU A 188       2.214  16.906   6.406  1.00 97.74           O  
ATOM   2903  CG  LEU A 188      -2.167  15.729   6.129  1.00 97.74           C  
ATOM   2904  HG  LEU A 188      -2.206  15.499   5.064  1.00 97.74           H  
ATOM   2905  CD1 LEU A 188      -2.645  14.506   6.905  1.00 97.74           C  
ATOM   2906 HD11 LEU A 188      -1.970  13.671   6.715  1.00 97.74           H  
ATOM   2907 HD12 LEU A 188      -2.671  14.714   7.975  1.00 97.74           H  
ATOM   2908 HD13 LEU A 188      -3.644  14.230   6.569  1.00 97.74           H  
ATOM   2909  CD2 LEU A 188      -3.124  16.879   6.438  1.00 97.74           C  
ATOM   2910 HD21 LEU A 188      -4.146  16.555   6.239  1.00 97.74           H  
ATOM   2911 HD22 LEU A 188      -2.900  17.740   5.808  1.00 97.74           H  
ATOM   2912 HD23 LEU A 188      -3.058  17.157   7.490  1.00 97.74           H  
ATOM   2913  N   PRO A 189       1.244  18.845   7.043  1.00 98.05           N  
ATOM   2914  CA  PRO A 189       2.387  19.336   7.807  1.00 98.05           C  
ATOM   2915  HA  PRO A 189       3.321  19.095   7.299  1.00 98.05           H  
ATOM   2916  C   PRO A 189       2.405  18.713   9.211  1.00 98.05           C  
ATOM   2917  CB  PRO A 189       2.207  20.856   7.827  1.00 98.05           C  
ATOM   2918  HB2 PRO A 189       2.672  21.316   8.699  1.00 98.05           H  
ATOM   2919  HB3 PRO A 189       2.622  21.277   6.911  1.00 98.05           H  
ATOM   2920  O   PRO A 189       1.806  19.226  10.153  1.00 98.05           O  
ATOM   2921  CG  PRO A 189       0.689  21.041   7.830  1.00 98.05           C  
ATOM   2922  HG2 PRO A 189       0.400  21.993   7.383  1.00 98.05           H  
ATOM   2923  HG3 PRO A 189       0.305  20.970   8.847  1.00 98.05           H  
ATOM   2924  CD  PRO A 189       0.192  19.856   7.004  1.00 98.05           C  
ATOM   2925  HD2 PRO A 189       0.028  20.173   5.974  1.00 98.05           H  
ATOM   2926  HD3 PRO A 189      -0.731  19.469   7.435  1.00 98.05           H  
ATOM   2927  N   VAL A 190       3.099  17.592   9.381  1.00 98.62           N  
ATOM   2928  H   VAL A 190       3.658  17.250   8.613  1.00 98.62           H  
ATOM   2929  CA  VAL A 190       3.142  16.859  10.652  1.00 98.62           C  
ATOM   2930  HA  VAL A 190       2.120  16.763  11.017  1.00 98.62           H  
ATOM   2931  C   VAL A 190       3.938  17.638  11.702  1.00 98.62           C  
ATOM   2932  CB  VAL A 190       3.697  15.436  10.450  1.00 98.62           C  
ATOM   2933  HB  VAL A 190       4.724  15.481  10.087  1.00 98.62           H  
ATOM   2934  O   VAL A 190       5.086  18.025  11.474  1.00 98.62           O  
ATOM   2935  CG1 VAL A 190       3.690  14.656  11.765  1.00 98.62           C  
ATOM   2936 HG11 VAL A 190       2.696  14.700  12.209  1.00 98.62           H  
ATOM   2937 HG12 VAL A 190       3.954  13.615  11.582  1.00 98.62           H  
ATOM   2938 HG13 VAL A 190       4.420  15.077  12.458  1.00 98.62           H  
ATOM   2939  CG2 VAL A 190       2.842  14.663   9.439  1.00 98.62           C  
ATOM   2940 HG21 VAL A 190       3.183  13.629   9.377  1.00 98.62           H  
ATOM   2941 HG22 VAL A 190       2.939  15.116   8.452  1.00 98.62           H  
ATOM   2942 HG23 VAL A 190       1.795  14.685   9.741  1.00 98.62           H  
ATOM   2943  N   ARG A 191       3.339  17.851  12.881  1.00 98.72           N  
ATOM   2944  H   ARG A 191       2.373  17.565  12.956  1.00 98.72           H  
ATOM   2945  CA  ARG A 191       3.940  18.553  14.036  1.00 98.72           C  
ATOM   2946  HA  ARG A 191       4.901  18.977  13.744  1.00 98.72           H  
ATOM   2947  C   ARG A 191       4.270  17.638  15.212  1.00 98.72           C  
ATOM   2948  CB  ARG A 191       3.010  19.691  14.494  1.00 98.72           C  
ATOM   2949  HB2 ARG A 191       2.069  19.265  14.841  1.00 98.72           H  
ATOM   2950  HB3 ARG A 191       3.473  20.204  15.337  1.00 98.72           H  
ATOM   2951  O   ARG A 191       5.114  17.984  16.032  1.00 98.72           O  
ATOM   2952  CG  ARG A 191       2.700  20.733  13.410  1.00 98.72           C  
ATOM   2953  HG2 ARG A 191       2.117  20.275  12.611  1.00 98.72           H  
ATOM   2954  HG3 ARG A 191       2.099  21.528  13.851  1.00 98.72           H  
ATOM   2955  CD  ARG A 191       3.974  21.339  12.821  1.00 98.72           C  
ATOM   2956  HD2 ARG A 191       4.578  21.761  13.624  1.00 98.72           H  
ATOM   2957  HD3 ARG A 191       4.536  20.550  12.321  1.00 98.72           H  
ATOM   2958  NE  ARG A 191       3.635  22.389  11.861  1.00 98.72           N  
ATOM   2959  HE  ARG A 191       2.739  22.841  11.970  1.00 98.72           H  
ATOM   2960  NH1 ARG A 191       5.317  22.061  10.329  1.00 98.72           N  
ATOM   2961 HH11 ARG A 191       5.654  22.219   9.390  1.00 98.72           H  
ATOM   2962 HH12 ARG A 191       5.564  21.213  10.820  1.00 98.72           H  
ATOM   2963  NH2 ARG A 191       3.744  23.630  10.006  1.00 98.72           N  
ATOM   2964 HH21 ARG A 191       4.088  23.844   9.081  1.00 98.72           H  
ATOM   2965 HH22 ARG A 191       2.844  23.958  10.325  1.00 98.72           H  
ATOM   2966  CZ  ARG A 191       4.249  22.689  10.740  1.00 98.72           C  
ATOM   2967  N   GLY A 192       3.658  16.461  15.267  1.00 98.55           N  
ATOM   2968  H   GLY A 192       2.964  16.263  14.560  1.00 98.55           H  
ATOM   2969  CA  GLY A 192       4.000  15.378  16.188  1.00 98.55           C  
ATOM   2970  HA2 GLY A 192       3.351  15.412  17.063  1.00 98.55           H  
ATOM   2971  HA3 GLY A 192       5.036  15.474  16.515  1.00 98.55           H  
ATOM   2972  C   GLY A 192       3.815  14.037  15.491  1.00 98.55           C  
ATOM   2973  O   GLY A 192       2.926  13.915  14.655  1.00 98.55           O  
ATOM   2974  N   CYS A 193       4.669  13.063  15.790  1.00 98.40           N  
ATOM   2975  H   CYS A 193       5.338  13.192  16.535  1.00 98.40           H  
ATOM   2976  CA  CYS A 193       4.646  11.746  15.160  1.00 98.40           C  
ATOM   2977  HA  CYS A 193       3.635  11.499  14.837  1.00 98.40           H  
ATOM   2978  C   CYS A 193       5.100  10.707  16.182  1.00 98.40           C  
ATOM   2979  CB  CYS A 193       5.571  11.771  13.937  1.00 98.40           C  
ATOM   2980  HB2 CYS A 193       6.598  11.934  14.262  1.00 98.40           H  
ATOM   2981  HB3 CYS A 193       5.267  12.581  13.273  1.00 98.40           H  
ATOM   2982  O   CYS A 193       6.242  10.753  16.642  1.00 98.40           O  
ATOM   2983  SG  CYS A 193       5.476  10.198  13.037  1.00 98.40           S  
ATOM   2984  HG  CYS A 193       6.588  10.360  12.316  1.00 98.40           H  
ATOM   2985  N   ASP A 194       4.202   9.797  16.536  1.00 97.53           N  
ATOM   2986  H   ASP A 194       3.276   9.858  16.136  1.00 97.53           H  
ATOM   2987  CA  ASP A 194       4.398   8.805  17.581  1.00 97.53           C  
ATOM   2988  HA  ASP A 194       5.426   8.842  17.942  1.00 97.53           H  
ATOM   2989  C   ASP A 194       4.142   7.410  16.999  1.00 97.53           C  
ATOM   2990  CB  ASP A 194       3.485   9.144  18.772  1.00 97.53           C  
ATOM   2991  HB2 ASP A 194       3.548   8.339  19.504  1.00 97.53           H  
ATOM   2992  HB3 ASP A 194       2.451   9.213  18.434  1.00 97.53           H  
ATOM   2993  O   ASP A 194       3.013   7.058  16.639  1.00 97.53           O  
ATOM   2994  CG  ASP A 194       3.902  10.461  19.448  1.00 97.53           C  
ATOM   2995  OD1 ASP A 194       4.962  10.463  20.111  1.00 97.53           O  
ATOM   2996  OD2 ASP A 194       3.204  11.496  19.299  1.00 97.53           O  
ATOM   2997  N   LYS A 195       5.201   6.598  16.900  1.00 95.86           N  
ATOM   2998  H   LYS A 195       6.096   6.944  17.214  1.00 95.86           H  
ATOM   2999  CA  LYS A 195       5.108   5.216  16.412  1.00 95.86           C  
ATOM   3000  HA  LYS A 195       4.598   5.224  15.449  1.00 95.86           H  
ATOM   3001  C   LYS A 195       4.278   4.369  17.376  1.00 95.86           C  
ATOM   3002  CB  LYS A 195       6.512   4.627  16.212  1.00 95.86           C  
ATOM   3003  HB2 LYS A 195       7.002   4.503  17.178  1.00 95.86           H  
ATOM   3004  HB3 LYS A 195       7.107   5.315  15.610  1.00 95.86           H  
ATOM   3005  O   LYS A 195       4.597   4.283  18.559  1.00 95.86           O  
ATOM   3006  CG  LYS A 195       6.433   3.272  15.495  1.00 95.86           C  
ATOM   3007  HG2 LYS A 195       5.879   2.561  16.108  1.00 95.86           H  
ATOM   3008  HG3 LYS A 195       5.906   3.400  14.549  1.00 95.86           H  
ATOM   3009  CD  LYS A 195       7.825   2.703  15.220  1.00 95.86           C  
ATOM   3010  HD2 LYS A 195       8.399   3.425  14.639  1.00 95.86           H  
ATOM   3011  HD3 LYS A 195       8.338   2.507  16.162  1.00 95.86           H  
ATOM   3012  CE  LYS A 195       7.674   1.408  14.422  1.00 95.86           C  
ATOM   3013  HE2 LYS A 195       7.109   1.634  13.517  1.00 95.86           H  
ATOM   3014  HE3 LYS A 195       7.095   0.688  15.000  1.00 95.86           H  
ATOM   3015  NZ  LYS A 195       8.988   0.849  14.050  1.00 95.86           N  
ATOM   3016  HZ1 LYS A 195       9.578   0.613  14.835  1.00 95.86           H  
ATOM   3017  HZ2 LYS A 195       9.509   1.507  13.489  1.00 95.86           H  
ATOM   3018  HZ3 LYS A 195       8.924   0.065  13.417  1.00 95.86           H  
ATOM   3019  N   GLN A 196       3.240   3.721  16.855  1.00 91.82           N  
ATOM   3020  H   GLN A 196       3.076   3.813  15.863  1.00 91.82           H  
ATOM   3021  CA  GLN A 196       2.353   2.840  17.619  1.00 91.82           C  
ATOM   3022  HA  GLN A 196       2.457   3.043  18.685  1.00 91.82           H  
ATOM   3023  C   GLN A 196       2.692   1.362  17.405  1.00 91.82           C  
ATOM   3024  CB  GLN A 196       0.892   3.098  17.212  1.00 91.82           C  
ATOM   3025  HB2 GLN A 196       0.767   2.839  16.160  1.00 91.82           H  
ATOM   3026  HB3 GLN A 196       0.245   2.443  17.796  1.00 91.82           H  
ATOM   3027  O   GLN A 196       2.580   0.563  18.333  1.00 91.82           O  
ATOM   3028  CG  GLN A 196       0.429   4.548  17.411  1.00 91.82           C  
ATOM   3029  HG2 GLN A 196       0.999   5.203  16.752  1.00 91.82           H  
ATOM   3030  HG3 GLN A 196      -0.619   4.629  17.122  1.00 91.82           H  
ATOM   3031  CD  GLN A 196       0.563   5.020  18.854  1.00 91.82           C  
ATOM   3032  NE2 GLN A 196       1.223   6.135  19.079  1.00 91.82           N  
ATOM   3033 HE21 GLN A 196       1.649   6.637  18.313  1.00 91.82           H  
ATOM   3034 HE22 GLN A 196       1.271   6.478  20.027  1.00 91.82           H  
ATOM   3035  OE1 GLN A 196       0.080   4.390  19.789  1.00 91.82           O  
ATOM   3036  N   ASP A 197       3.082   1.004  16.180  1.00 89.13           N  
ATOM   3037  H   ASP A 197       3.153   1.717  15.469  1.00 89.13           H  
ATOM   3038  CA  ASP A 197       3.462  -0.348  15.762  1.00 89.13           C  
ATOM   3039  HA  ASP A 197       4.056  -0.811  16.550  1.00 89.13           H  
ATOM   3040  C   ASP A 197       4.322  -0.269  14.484  1.00 89.13           C  
ATOM   3041  CB  ASP A 197       2.186  -1.189  15.531  1.00 89.13           C  
ATOM   3042  HB2 ASP A 197       1.355  -0.762  16.093  1.00 89.13           H  
ATOM   3043  HB3 ASP A 197       1.918  -1.157  14.476  1.00 89.13           H  
ATOM   3044  O   ASP A 197       4.581   0.824  13.969  1.00 89.13           O  
ATOM   3045  CG  ASP A 197       2.339  -2.652  15.960  1.00 89.13           C  
ATOM   3046  OD1 ASP A 197       3.470  -3.172  15.844  1.00 89.13           O  
ATOM   3047  OD2 ASP A 197       1.309  -3.228  16.416  1.00 89.13           O  
ATOM   3048  N   VAL A 198       4.779  -1.404  13.953  1.00 88.92           N  
ATOM   3049  H   VAL A 198       4.509  -2.272  14.394  1.00 88.92           H  
ATOM   3050  CA  VAL A 198       5.456  -1.447  12.642  1.00 88.92           C  
ATOM   3051  HA  VAL A 198       6.338  -0.807  12.679  1.00 88.92           H  
ATOM   3052  C   VAL A 198       4.520  -0.904  11.560  1.00 88.92           C  
ATOM   3053  CB  VAL A 198       5.924  -2.870  12.286  1.00 88.92           C  
ATOM   3054  HB  VAL A 198       5.066  -3.542  12.270  1.00 88.92           H  
ATOM   3055  O   VAL A 198       3.423  -1.422  11.369  1.00 88.92           O  
ATOM   3056  CG1 VAL A 198       6.605  -2.903  10.912  1.00 88.92           C  
ATOM   3057 HG11 VAL A 198       5.891  -2.668  10.122  1.00 88.92           H  
ATOM   3058 HG12 VAL A 198       7.435  -2.198  10.872  1.00 88.92           H  
ATOM   3059 HG13 VAL A 198       6.997  -3.900  10.712  1.00 88.92           H  
ATOM   3060  CG2 VAL A 198       6.929  -3.382  13.327  1.00 88.92           C  
ATOM   3061 HG21 VAL A 198       6.462  -3.436  14.311  1.00 88.92           H  
ATOM   3062 HG22 VAL A 198       7.801  -2.729  13.361  1.00 88.92           H  
ATOM   3063 HG23 VAL A 198       7.253  -4.385  13.049  1.00 88.92           H  
ATOM   3064  N   GLY A 199       4.934   0.170  10.883  1.00 91.75           N  
ATOM   3065  H   GLY A 199       5.858   0.535  11.064  1.00 91.75           H  
ATOM   3066  CA  GLY A 199       4.131   0.826   9.849  1.00 91.75           C  
ATOM   3067  HA2 GLY A 199       3.794   0.073   9.137  1.00 91.75           H  
ATOM   3068  HA3 GLY A 199       4.759   1.538   9.313  1.00 91.75           H  
ATOM   3069  C   GLY A 199       2.891   1.575  10.352  1.00 91.75           C  
ATOM   3070  O   GLY A 199       2.137   2.067   9.520  1.00 91.75           O  
ATOM   3071  N   ILE A 200       2.665   1.693  11.670  1.00 92.70           N  
ATOM   3072  H   ILE A 200       3.342   1.296  12.306  1.00 92.70           H  
ATOM   3073  CA  ILE A 200       1.486   2.363  12.247  1.00 92.70           C  
ATOM   3074  HA  ILE A 200       0.885   2.767  11.431  1.00 92.70           H  
ATOM   3075  C   ILE A 200       1.920   3.532  13.132  1.00 92.70           C  
ATOM   3076  CB  ILE A 200       0.569   1.389  13.024  1.00 92.70           C  
ATOM   3077  HB  ILE A 200       1.102   1.053  13.914  1.00 92.70           H  
ATOM   3078  O   ILE A 200       2.659   3.346  14.104  1.00 92.70           O  
ATOM   3079  CG1 ILE A 200       0.208   0.146  12.178  1.00 92.70           C  
ATOM   3080 HG12 ILE A 200       1.124  -0.394  11.937  1.00 92.70           H  
ATOM   3081 HG13 ILE A 200      -0.247   0.462  11.239  1.00 92.70           H  
ATOM   3082  CG2 ILE A 200      -0.710   2.126  13.480  1.00 92.70           C  
ATOM   3083 HG21 ILE A 200      -0.469   3.012  14.066  1.00 92.70           H  
ATOM   3084 HG22 ILE A 200      -1.322   1.477  14.107  1.00 92.70           H  
ATOM   3085 HG23 ILE A 200      -1.289   2.430  12.608  1.00 92.70           H  
ATOM   3086  CD1 ILE A 200      -0.732  -0.857  12.859  1.00 92.70           C  
ATOM   3087 HD11 ILE A 200      -1.739  -0.446  12.929  1.00 92.70           H  
ATOM   3088 HD12 ILE A 200      -0.364  -1.105  13.855  1.00 92.70           H  
ATOM   3089 HD13 ILE A 200      -0.775  -1.767  12.259  1.00 92.70           H  
ATOM   3090  N   TYR A 201       1.411   4.730  12.844  1.00 95.44           N  
ATOM   3091  H   TYR A 201       0.791   4.807  12.051  1.00 95.44           H  
ATOM   3092  CA  TYR A 201       1.765   5.960  13.556  1.00 95.44           C  
ATOM   3093  HA  TYR A 201       2.279   5.706  14.483  1.00 95.44           H  
ATOM   3094  C   TYR A 201       0.524   6.766  13.937  1.00 95.44           C  
ATOM   3095  CB  TYR A 201       2.732   6.809  12.716  1.00 95.44           C  
ATOM   3096  HB2 TYR A 201       2.250   7.072  11.774  1.00 95.44           H  
ATOM   3097  HB3 TYR A 201       2.926   7.741  13.247  1.00 95.44           H  
ATOM   3098  O   TYR A 201      -0.471   6.788  13.215  1.00 95.44           O  
ATOM   3099  CG  TYR A 201       4.061   6.137  12.415  1.00 95.44           C  
ATOM   3100  CD1 TYR A 201       5.219   6.495  13.137  1.00 95.44           C  
ATOM   3101  HD1 TYR A 201       5.167   7.269  13.887  1.00 95.44           H  
ATOM   3102  CD2 TYR A 201       4.140   5.158  11.406  1.00 95.44           C  
ATOM   3103  HD2 TYR A 201       3.262   4.898  10.833  1.00 95.44           H  
ATOM   3104  CE1 TYR A 201       6.443   5.841  12.883  1.00 95.44           C  
ATOM   3105  HE1 TYR A 201       7.337   6.117  13.424  1.00 95.44           H  
ATOM   3106  CE2 TYR A 201       5.355   4.496  11.161  1.00 95.44           C  
ATOM   3107  HE2 TYR A 201       5.423   3.729  10.404  1.00 95.44           H  
ATOM   3108  OH  TYR A 201       7.640   4.125  11.665  1.00 95.44           O  
ATOM   3109  HH  TYR A 201       8.390   4.236  12.254  1.00 95.44           H  
ATOM   3110  CZ  TYR A 201       6.502   4.820  11.912  1.00 95.44           C  
ATOM   3111  N   ALA A 202       0.611   7.465  15.064  1.00 96.50           N  
ATOM   3112  H   ALA A 202       1.475   7.421  15.585  1.00 96.50           H  
ATOM   3113  CA  ALA A 202      -0.294   8.549  15.412  1.00 96.50           C  
ATOM   3114  HA  ALA A 202      -1.197   8.482  14.805  1.00 96.50           H  
ATOM   3115  C   ALA A 202       0.407   9.878  15.104  1.00 96.50           C  
ATOM   3116  CB  ALA A 202      -0.708   8.410  16.879  1.00 96.50           C  
ATOM   3117  HB1 ALA A 202      -1.437   9.181  17.126  1.00 96.50           H  
ATOM   3118  HB2 ALA A 202       0.159   8.531  17.528  1.00 96.50           H  
ATOM   3119  HB3 ALA A 202      -1.161   7.433  17.048  1.00 96.50           H  
ATOM   3120  O   ALA A 202       1.585  10.044  15.432  1.00 96.50           O  
ATOM   3121  N   ILE A 203      -0.282  10.808  14.447  1.00 98.11           N  
ATOM   3122  H   ILE A 203      -1.244  10.616  14.206  1.00 98.11           H  
ATOM   3123  CA  ILE A 203       0.286  12.104  14.068  1.00 98.11           C  
ATOM   3124  HA  ILE A 203       1.258  12.196  14.553  1.00 98.11           H  
ATOM   3125  C   ILE A 203      -0.551  13.264  14.589  1.00 98.11           C  
ATOM   3126  CB  ILE A 203       0.537  12.233  12.550  1.00 98.11           C  
ATOM   3127  HB  ILE A 203       1.041  13.187  12.395  1.00 98.11           H  
ATOM   3128  O   ILE A 203      -1.772  13.185  14.669  1.00 98.11           O  
ATOM   3129  CG1 ILE A 203      -0.774  12.280  11.733  1.00 98.11           C  
ATOM   3130 HG12 ILE A 203      -1.274  11.313  11.791  1.00 98.11           H  
ATOM   3131 HG13 ILE A 203      -1.452  13.022  12.153  1.00 98.11           H  
ATOM   3132  CG2 ILE A 203       1.503  11.130  12.075  1.00 98.11           C  
ATOM   3133 HG21 ILE A 203       1.020  10.154  12.127  1.00 98.11           H  
ATOM   3134 HG22 ILE A 203       1.827  11.316  11.051  1.00 98.11           H  
ATOM   3135 HG23 ILE A 203       2.387  11.116  12.713  1.00 98.11           H  
ATOM   3136  CD1 ILE A 203      -0.559  12.676  10.269  1.00 98.11           C  
ATOM   3137 HD11 ILE A 203      -0.139  13.680  10.217  1.00 98.11           H  
ATOM   3138 HD12 ILE A 203       0.128  11.986   9.778  1.00 98.11           H  
ATOM   3139 HD13 ILE A 203      -1.513  12.664   9.742  1.00 98.11           H  
ATOM   3140  N   ARG A 204       0.114  14.385  14.858  1.00 98.67           N  
ATOM   3141  H   ARG A 204       1.117  14.354  14.745  1.00 98.67           H  
ATOM   3142  CA  ARG A 204      -0.518  15.658  15.218  1.00 98.67           C  
ATOM   3143  HA  ARG A 204      -1.584  15.500  15.378  1.00 98.67           H  
ATOM   3144  C   ARG A 204      -0.362  16.643  14.075  1.00 98.67           C  
ATOM   3145  CB  ARG A 204       0.078  16.186  16.529  1.00 98.67           C  
ATOM   3146  HB2 ARG A 204      -0.239  17.216  16.688  1.00 98.67           H  
ATOM   3147  HB3 ARG A 204       1.166  16.158  16.475  1.00 98.67           H  
ATOM   3148  O   ARG A 204       0.764  16.938  13.668  1.00 98.67           O  
ATOM   3149  CG  ARG A 204      -0.412  15.333  17.704  1.00 98.67           C  
ATOM   3150  HG2 ARG A 204      -1.470  15.541  17.864  1.00 98.67           H  
ATOM   3151  HG3 ARG A 204      -0.307  14.278  17.455  1.00 98.67           H  
ATOM   3152  CD  ARG A 204       0.343  15.614  19.006  1.00 98.67           C  
ATOM   3153  HD2 ARG A 204      -0.315  15.336  19.829  1.00 98.67           H  
ATOM   3154  HD3 ARG A 204       0.560  16.680  19.074  1.00 98.67           H  
ATOM   3155  NE  ARG A 204       1.566  14.794  19.104  1.00 98.67           N  
ATOM   3156  HE  ARG A 204       1.458  13.838  18.796  1.00 98.67           H  
ATOM   3157  NH1 ARG A 204       2.780  16.154  20.486  1.00 98.67           N  
ATOM   3158 HH11 ARG A 204       1.987  16.780  20.495  1.00 98.67           H  
ATOM   3159 HH12 ARG A 204       3.616  16.322  21.027  1.00 98.67           H  
ATOM   3160  NH2 ARG A 204       3.618  14.176  19.848  1.00 98.67           N  
ATOM   3161 HH21 ARG A 204       3.424  13.235  19.536  1.00 98.67           H  
ATOM   3162 HH22 ARG A 204       4.415  14.273  20.462  1.00 98.67           H  
ATOM   3163  CZ  ARG A 204       2.649  15.045  19.809  1.00 98.67           C  
ATOM   3164  N   VAL A 205      -1.489  17.152  13.585  1.00 98.47           N  
ATOM   3165  H   VAL A 205      -2.361  16.825  13.975  1.00 98.47           H  
ATOM   3166  CA  VAL A 205      -1.561  18.126  12.485  1.00 98.47           C  
ATOM   3167  HA  VAL A 205      -0.578  18.574  12.337  1.00 98.47           H  
ATOM   3168  C   VAL A 205      -2.536  19.247  12.871  1.00 98.47           C  
ATOM   3169  CB  VAL A 205      -1.952  17.457  11.148  1.00 98.47           C  
ATOM   3170  HB  VAL A 205      -3.011  17.199  11.145  1.00 98.47           H  
ATOM   3171  O   VAL A 205      -3.661  19.281  12.372  1.00 98.47           O  
ATOM   3172  CG1 VAL A 205      -1.657  18.432  10.003  1.00 98.47           C  
ATOM   3173 HG11 VAL A 205      -2.270  19.328  10.096  1.00 98.47           H  
ATOM   3174 HG12 VAL A 205      -1.872  17.960   9.044  1.00 98.47           H  
ATOM   3175 HG13 VAL A 205      -0.608  18.725  10.020  1.00 98.47           H  
ATOM   3176  CG2 VAL A 205      -1.175  16.165  10.872  1.00 98.47           C  
ATOM   3177 HG21 VAL A 205      -1.433  15.407  11.612  1.00 98.47           H  
ATOM   3178 HG22 VAL A 205      -0.103  16.360  10.899  1.00 98.47           H  
ATOM   3179 HG23 VAL A 205      -1.448  15.778   9.890  1.00 98.47           H  
ATOM   3180  N   PRO A 206      -2.159  20.136  13.810  1.00 98.37           N  
ATOM   3181  CA  PRO A 206      -3.071  21.152  14.334  1.00 98.37           C  
ATOM   3182  HA  PRO A 206      -3.916  20.667  14.822  1.00 98.37           H  
ATOM   3183  C   PRO A 206      -3.633  22.060  13.233  1.00 98.37           C  
ATOM   3184  CB  PRO A 206      -2.271  21.928  15.385  1.00 98.37           C  
ATOM   3185  HB2 PRO A 206      -2.511  22.991  15.382  1.00 98.37           H  
ATOM   3186  HB3 PRO A 206      -2.469  21.503  16.369  1.00 98.37           H  
ATOM   3187  O   PRO A 206      -4.820  22.360  13.256  1.00 98.37           O  
ATOM   3188  CG  PRO A 206      -0.810  21.678  15.011  1.00 98.37           C  
ATOM   3189  HG2 PRO A 206      -0.159  21.714  15.884  1.00 98.37           H  
ATOM   3190  HG3 PRO A 206      -0.495  22.419  14.276  1.00 98.37           H  
ATOM   3191  CD  PRO A 206      -0.832  20.286  14.383  1.00 98.37           C  
ATOM   3192  HD2 PRO A 206      -0.677  19.529  15.151  1.00 98.37           H  
ATOM   3193  HD3 PRO A 206      -0.060  20.218  13.616  1.00 98.37           H  
ATOM   3194  N   GLU A 207      -2.839  22.391  12.210  1.00 97.71           N  
ATOM   3195  H   GLU A 207      -1.862  22.136  12.242  1.00 97.71           H  
ATOM   3196  CA  GLU A 207      -3.283  23.226  11.089  1.00 97.71           C  
ATOM   3197  HA  GLU A 207      -3.659  24.171  11.479  1.00 97.71           H  
ATOM   3198  C   GLU A 207      -4.422  22.587  10.271  1.00 97.71           C  
ATOM   3199  CB  GLU A 207      -2.092  23.514  10.157  1.00 97.71           C  
ATOM   3200  HB2 GLU A 207      -2.465  24.123   9.333  1.00 97.71           H  
ATOM   3201  HB3 GLU A 207      -1.720  22.582   9.732  1.00 97.71           H  
ATOM   3202  O   GLU A 207      -5.282  23.297   9.749  1.00 97.71           O  
ATOM   3203  CG  GLU A 207      -0.931  24.287  10.810  1.00 97.71           C  
ATOM   3204  HG2 GLU A 207      -1.317  24.934  11.598  1.00 97.71           H  
ATOM   3205  HG3 GLU A 207      -0.501  24.933  10.044  1.00 97.71           H  
ATOM   3206  CD  GLU A 207       0.196  23.402  11.369  1.00 97.71           C  
ATOM   3207  OE1 GLU A 207       1.367  23.861  11.345  1.00 97.71           O  
ATOM   3208  OE2 GLU A 207      -0.057  22.252  11.793  1.00 97.71           O  
ATOM   3209  N   LEU A 208      -4.463  21.251  10.171  1.00 97.86           N  
ATOM   3210  H   LEU A 208      -3.797  20.718  10.712  1.00 97.86           H  
ATOM   3211  CA  LEU A 208      -5.578  20.543   9.533  1.00 97.86           C  
ATOM   3212  HA  LEU A 208      -5.779  21.005   8.566  1.00 97.86           H  
ATOM   3213  C   LEU A 208      -6.846  20.670  10.383  1.00 97.86           C  
ATOM   3214  CB  LEU A 208      -5.209  19.060   9.319  1.00 97.86           C  
ATOM   3215  HB2 LEU A 208      -4.893  18.645  10.276  1.00 97.86           H  
ATOM   3216  HB3 LEU A 208      -4.370  18.997   8.627  1.00 97.86           H  
ATOM   3217  O   LEU A 208      -7.918  20.944   9.849  1.00 97.86           O  
ATOM   3218  CG  LEU A 208      -6.369  18.187   8.797  1.00 97.86           C  
ATOM   3219  HG  LEU A 208      -7.259  18.336   9.409  1.00 97.86           H  
ATOM   3220  CD1 LEU A 208      -6.717  18.505   7.345  1.00 97.86           C  
ATOM   3221 HD11 LEU A 208      -5.852  18.321   6.708  1.00 97.86           H  
ATOM   3222 HD12 LEU A 208      -7.537  17.861   7.027  1.00 97.86           H  
ATOM   3223 HD13 LEU A 208      -7.030  19.546   7.260  1.00 97.86           H  
ATOM   3224  CD2 LEU A 208      -6.011  16.708   8.905  1.00 97.86           C  
ATOM   3225 HD21 LEU A 208      -5.113  16.482   8.330  1.00 97.86           H  
ATOM   3226 HD22 LEU A 208      -5.836  16.460   9.952  1.00 97.86           H  
ATOM   3227 HD23 LEU A 208      -6.838  16.101   8.537  1.00 97.86           H  
ATOM   3228  N   LEU A 209      -6.725  20.452  11.696  1.00 97.58           N  
ATOM   3229  H   LEU A 209      -5.799  20.303  12.072  1.00 97.58           H  
ATOM   3230  CA  LEU A 209      -7.860  20.493  12.618  1.00 97.58           C  
ATOM   3231  HA  LEU A 209      -8.646  19.841  12.237  1.00 97.58           H  
ATOM   3232  C   LEU A 209      -8.460  21.902  12.696  1.00 97.58           C  
ATOM   3233  CB  LEU A 209      -7.428  19.999  14.009  1.00 97.58           C  
ATOM   3234  HB2 LEU A 209      -6.654  20.666  14.388  1.00 97.58           H  
ATOM   3235  HB3 LEU A 209      -8.286  20.076  14.678  1.00 97.58           H  
ATOM   3236  O   LEU A 209      -9.680  22.040  12.653  1.00 97.58           O  
ATOM   3237  CG  LEU A 209      -6.900  18.554  14.061  1.00 97.58           C  
ATOM   3238  HG  LEU A 209      -6.015  18.466  13.430  1.00 97.58           H  
ATOM   3239  CD1 LEU A 209      -6.499  18.223  15.496  1.00 97.58           C  
ATOM   3240 HD11 LEU A 209      -5.759  18.939  15.853  1.00 97.58           H  
ATOM   3241 HD12 LEU A 209      -6.062  17.225  15.530  1.00 97.58           H  
ATOM   3242 HD13 LEU A 209      -7.372  18.246  16.147  1.00 97.58           H  
ATOM   3243  CD2 LEU A 209      -7.933  17.522  13.600  1.00 97.58           C  
ATOM   3244 HD21 LEU A 209      -8.839  17.613  14.198  1.00 97.58           H  
ATOM   3245 HD22 LEU A 209      -7.523  16.520  13.731  1.00 97.58           H  
ATOM   3246 HD23 LEU A 209      -8.167  17.666  12.545  1.00 97.58           H  
ATOM   3247  N   GLU A 210      -7.615  22.935  12.727  1.00 97.38           N  
ATOM   3248  H   GLU A 210      -6.625  22.746  12.795  1.00 97.38           H  
ATOM   3249  CA  GLU A 210      -8.032  24.339  12.635  1.00 97.38           C  
ATOM   3250  HA  GLU A 210      -8.693  24.576  13.468  1.00 97.38           H  
ATOM   3251  C   GLU A 210      -8.832  24.579  11.345  1.00 97.38           C  
ATOM   3252  CB  GLU A 210      -6.796  25.257  12.717  1.00 97.38           C  
ATOM   3253  HB2 GLU A 210      -6.038  24.892  12.023  1.00 97.38           H  
ATOM   3254  HB3 GLU A 210      -7.084  26.264  12.418  1.00 97.38           H  
ATOM   3255  O   GLU A 210      -9.996  24.986  11.410  1.00 97.38           O  
ATOM   3256  CG  GLU A 210      -6.211  25.321  14.142  1.00 97.38           C  
ATOM   3257  HG2 GLU A 210      -6.938  25.814  14.787  1.00 97.38           H  
ATOM   3258  HG3 GLU A 210      -6.079  24.308  14.523  1.00 97.38           H  
ATOM   3259  CD  GLU A 210      -4.863  26.063  14.244  1.00 97.38           C  
ATOM   3260  OE1 GLU A 210      -4.288  26.053  15.360  1.00 97.38           O  
ATOM   3261  OE2 GLU A 210      -4.396  26.634  13.232  1.00 97.38           O  
ATOM   3262  N   ALA A 211      -8.283  24.195  10.185  1.00 96.29           N  
ATOM   3263  H   ALA A 211      -7.334  23.847  10.198  1.00 96.29           H  
ATOM   3264  CA  ALA A 211      -8.936  24.358   8.884  1.00 96.29           C  
ATOM   3265  HA  ALA A 211      -9.159  25.416   8.745  1.00 96.29           H  
ATOM   3266  C   ALA A 211     -10.264  23.590   8.742  1.00 96.29           C  
ATOM   3267  CB  ALA A 211      -7.947  23.916   7.799  1.00 96.29           C  
ATOM   3268  HB1 ALA A 211      -7.034  24.507   7.878  1.00 96.29           H  
ATOM   3269  HB2 ALA A 211      -7.700  22.862   7.923  1.00 96.29           H  
ATOM   3270  HB3 ALA A 211      -8.389  24.072   6.815  1.00 96.29           H  
ATOM   3271  O   ALA A 211     -11.116  23.968   7.939  1.00 96.29           O  
ATOM   3272  N   MET A 212     -10.461  22.502   9.491  1.00 96.36           N  
ATOM   3273  H   MET A 212      -9.707  22.200  10.092  1.00 96.36           H  
ATOM   3274  CA  MET A 212     -11.730  21.766   9.515  1.00 96.36           C  
ATOM   3275  HA  MET A 212     -12.099  21.664   8.495  1.00 96.36           H  
ATOM   3276  C   MET A 212     -12.828  22.487  10.310  1.00 96.36           C  
ATOM   3277  CB  MET A 212     -11.506  20.363  10.093  1.00 96.36           C  
ATOM   3278  HB2 MET A 212     -10.953  20.434  11.030  1.00 96.36           H  
ATOM   3279  HB3 MET A 212     -12.476  19.913  10.303  1.00 96.36           H  
ATOM   3280  O   MET A 212     -14.006  22.188  10.098  1.00 96.36           O  
ATOM   3281  CG  MET A 212     -10.752  19.447   9.125  1.00 96.36           C  
ATOM   3282  HG2 MET A 212     -11.368  19.299   8.238  1.00 96.36           H  
ATOM   3283  HG3 MET A 212      -9.833  19.938   8.807  1.00 96.36           H  
ATOM   3284  SD  MET A 212     -10.317  17.830   9.823  1.00 96.36           S  
ATOM   3285  CE  MET A 212     -11.957  17.070   9.937  1.00 96.36           C  
ATOM   3286  HE1 MET A 212     -11.865  16.077  10.377  1.00 96.36           H  
ATOM   3287  HE2 MET A 212     -12.394  16.988   8.942  1.00 96.36           H  
ATOM   3288  HE3 MET A 212     -12.598  17.676  10.577  1.00 96.36           H  
ATOM   3289  N   THR A 213     -12.465  23.393  11.223  1.00 91.69           N  
ATOM   3290  H   THR A 213     -11.480  23.599  11.313  1.00 91.69           H  
ATOM   3291  CA  THR A 213     -13.397  24.074  12.143  1.00 91.69           C  
ATOM   3292  HA  THR A 213     -14.337  23.521  12.151  1.00 91.69           H  
ATOM   3293  C   THR A 213     -13.781  25.499  11.741  1.00 91.69           C  
ATOM   3294  CB  THR A 213     -12.876  24.072  13.587  1.00 91.69           C  
ATOM   3295  HB  THR A 213     -13.577  24.633  14.204  1.00 91.69           H  
ATOM   3296  O   THR A 213     -14.827  25.967  12.187  1.00 91.69           O  
ATOM   3297  CG2 THR A 213     -12.800  22.656  14.161  1.00 91.69           C  
ATOM   3298 HG21 THR A 213     -12.114  22.047  13.573  1.00 91.69           H  
ATOM   3299 HG22 THR A 213     -12.436  22.705  15.188  1.00 91.69           H  
ATOM   3300 HG23 THR A 213     -13.790  22.202  14.151  1.00 91.69           H  
ATOM   3301  OG1 THR A 213     -11.605  24.667  13.729  1.00 91.69           O  
ATOM   3302  HG1 THR A 213     -11.168  24.739  12.877  1.00 91.69           H  
ATOM   3303  N   GLU A 214     -12.985  26.161  10.898  1.00 83.95           N  
ATOM   3304  H   GLU A 214     -12.128  25.719  10.600  1.00 83.95           H  
ATOM   3305  CA  GLU A 214     -13.290  27.475  10.295  1.00 83.95           C  
ATOM   3306  HA  GLU A 214     -13.685  28.152  11.053  1.00 83.95           H  
ATOM   3307  C   GLU A 214     -14.352  27.378   9.199  1.00 83.95           C  
ATOM   3308  CB  GLU A 214     -12.008  28.077   9.693  1.00 83.95           C  
ATOM   3309  HB2 GLU A 214     -11.590  27.370   8.977  1.00 83.95           H  
ATOM   3310  HB3 GLU A 214     -12.282  28.984   9.155  1.00 83.95           H  
ATOM   3311  O   GLU A 214     -15.383  28.083   9.250  1.00 83.95           O  
ATOM   3312  CG  GLU A 214     -10.926  28.444  10.722  1.00 83.95           C  
ATOM   3313  HG2 GLU A 214     -10.609  27.545  11.251  1.00 83.95           H  
ATOM   3314  HG3 GLU A 214     -11.367  29.122  11.452  1.00 83.95           H  
ATOM   3315  CD  GLU A 214      -9.693  29.119  10.082  1.00 83.95           C  
ATOM   3316  OE1 GLU A 214      -8.890  29.695  10.852  1.00 83.95           O  
ATOM   3317  OE2 GLU A 214      -9.563  29.121   8.831  1.00 83.95           O  
ATOM   3318  OXT GLU A 214     -14.148  26.559   8.279  1.00 83.95           O  
TER    3319      GLU A 214                                                       
ATOM   3319  N   ILE B   1      -7.987   8.331  26.170  1.00 28.90           N  
ATOM   3320  H   ILE B   1      -8.947   8.059  26.325  1.00 28.90           H  
ATOM   3321  H2  ILE B   1      -7.825   9.253  26.549  1.00 28.90           H  
ATOM   3322  H3  ILE B   1      -7.381   7.664  26.625  1.00 28.90           H  
ATOM   3323  CA  ILE B   1      -7.687   8.322  24.723  1.00 28.90           C  
ATOM   3324  HA  ILE B   1      -8.367   8.989  24.194  1.00 28.90           H  
ATOM   3325  C   ILE B   1      -7.953   6.895  24.267  1.00 28.90           C  
ATOM   3326  CB  ILE B   1      -6.237   8.793  24.442  1.00 28.90           C  
ATOM   3327  HB  ILE B   1      -5.541   8.054  24.839  1.00 28.90           H  
ATOM   3328  O   ILE B   1      -7.216   6.005  24.674  1.00 28.90           O  
ATOM   3329  CG1 ILE B   1      -5.952  10.151  25.138  1.00 28.90           C  
ATOM   3330 HG12 ILE B   1      -6.594  10.920  24.708  1.00 28.90           H  
ATOM   3331 HG13 ILE B   1      -6.174  10.082  26.203  1.00 28.90           H  
ATOM   3332  CG2 ILE B   1      -6.023   8.904  22.926  1.00 28.90           C  
ATOM   3333 HG21 ILE B   1      -6.647   9.689  22.498  1.00 28.90           H  
ATOM   3334 HG22 ILE B   1      -4.983   9.144  22.704  1.00 28.90           H  
ATOM   3335 HG23 ILE B   1      -6.244   7.962  22.424  1.00 28.90           H  
ATOM   3336  CD1 ILE B   1      -4.496  10.618  25.046  1.00 28.90           C  
ATOM   3337 HD11 ILE B   1      -4.236  10.857  24.014  1.00 28.90           H  
ATOM   3338 HD12 ILE B   1      -4.365  11.518  25.647  1.00 28.90           H  
ATOM   3339 HD13 ILE B   1      -3.827   9.842  25.418  1.00 28.90           H  
ATOM   3340  N   GLU B   2      -9.093   6.636  23.619  1.00 27.91           N  
ATOM   3341  H   GLU B   2      -9.634   7.391  23.223  1.00 27.91           H  
ATOM   3342  CA  GLU B   2      -9.352   5.304  23.047  1.00 27.91           C  
ATOM   3343  HA  GLU B   2      -9.248   4.535  23.813  1.00 27.91           H  
ATOM   3344  C   GLU B   2      -8.287   5.064  21.982  1.00 27.91           C  
ATOM   3345  CB  GLU B   2     -10.767   5.216  22.441  1.00 27.91           C  
ATOM   3346  HB2 GLU B   2     -11.016   6.173  21.981  1.00 27.91           H  
ATOM   3347  HB3 GLU B   2     -10.782   4.447  21.669  1.00 27.91           H  
ATOM   3348  O   GLU B   2      -8.065   5.945  21.152  1.00 27.91           O  
ATOM   3349  CG  GLU B   2     -11.807   4.841  23.505  1.00 27.91           C  
ATOM   3350  HG2 GLU B   2     -11.626   3.813  23.820  1.00 27.91           H  
ATOM   3351  HG3 GLU B   2     -11.660   5.482  24.374  1.00 27.91           H  
ATOM   3352  CD  GLU B   2     -13.260   5.008  23.025  1.00 27.91           C  
ATOM   3353  OE1 GLU B   2     -14.071   4.116  23.346  1.00 27.91           O  
ATOM   3354  OE2 GLU B   2     -13.577   6.088  22.450  1.00 27.91           O  
ATOM   3355  N   LYS B   3      -7.586   3.922  22.037  1.00 28.94           N  
ATOM   3356  H   LYS B   3      -7.842   3.216  22.713  1.00 28.94           H  
ATOM   3357  CA  LYS B   3      -6.664   3.572  20.954  1.00 28.94           C  
ATOM   3358  HA  LYS B   3      -5.898   4.346  20.898  1.00 28.94           H  
ATOM   3359  C   LYS B   3      -7.479   3.596  19.661  1.00 28.94           C  
ATOM   3360  CB  LYS B   3      -6.009   2.197  21.158  1.00 28.94           C  
ATOM   3361  HB2 LYS B   3      -6.757   1.476  21.486  1.00 28.94           H  
ATOM   3362  HB3 LYS B   3      -5.610   1.862  20.200  1.00 28.94           H  
ATOM   3363  O   LYS B   3      -8.577   3.029  19.674  1.00 28.94           O  
ATOM   3364  CG  LYS B   3      -4.853   2.268  22.163  1.00 28.94           C  
ATOM   3365  HG2 LYS B   3      -5.235   2.580  23.135  1.00 28.94           H  
ATOM   3366  HG3 LYS B   3      -4.129   3.005  21.816  1.00 28.94           H  
ATOM   3367  CD  LYS B   3      -4.157   0.909  22.301  1.00 28.94           C  
ATOM   3368  HD2 LYS B   3      -4.863   0.179  22.699  1.00 28.94           H  
ATOM   3369  HD3 LYS B   3      -3.819   0.584  21.316  1.00 28.94           H  
ATOM   3370  CE  LYS B   3      -2.951   1.047  23.237  1.00 28.94           C  
ATOM   3371  HE2 LYS B   3      -2.302   1.826  22.839  1.00 28.94           H  
ATOM   3372  HE3 LYS B   3      -3.301   1.376  24.215  1.00 28.94           H  
ATOM   3373  NZ  LYS B   3      -2.196  -0.224  23.354  1.00 28.94           N  
ATOM   3374  HZ1 LYS B   3      -1.392  -0.099  23.953  1.00 28.94           H  
ATOM   3375  HZ2 LYS B   3      -2.778  -0.964  23.720  1.00 28.94           H  
ATOM   3376  HZ3 LYS B   3      -1.849  -0.496  22.445  1.00 28.94           H  
ATOM   3377  N   PRO B   4      -6.990   4.242  18.591  1.00 31.22           N  
ATOM   3378  CA  PRO B   4      -7.670   4.170  17.308  1.00 31.22           C  
ATOM   3379  HA  PRO B   4      -8.607   4.724  17.358  1.00 31.22           H  
ATOM   3380  C   PRO B   4      -7.926   2.691  17.012  1.00 31.22           C  
ATOM   3381  CB  PRO B   4      -6.731   4.820  16.295  1.00 31.22           C  
ATOM   3382  HB2 PRO B   4      -7.013   5.868  16.192  1.00 31.22           H  
ATOM   3383  HB3 PRO B   4      -6.763   4.321  15.326  1.00 31.22           H  
ATOM   3384  O   PRO B   4      -7.054   1.865  17.326  1.00 31.22           O  
ATOM   3385  CG  PRO B   4      -5.354   4.695  16.960  1.00 31.22           C  
ATOM   3386  HG2 PRO B   4      -4.651   5.474  16.663  1.00 31.22           H  
ATOM   3387  HG3 PRO B   4      -4.937   3.711  16.749  1.00 31.22           H  
ATOM   3388  CD  PRO B   4      -5.662   4.809  18.441  1.00 31.22           C  
ATOM   3389  HD2 PRO B   4      -4.908   4.262  19.007  1.00 31.22           H  
ATOM   3390  HD3 PRO B   4      -5.678   5.858  18.737  1.00 31.22           H  
ATOM   3391  N   PRO B   5      -9.120   2.315  16.517  1.00 29.50           N  
ATOM   3392  CA  PRO B   5      -9.334   0.938  16.121  1.00 29.50           C  
ATOM   3393  HA  PRO B   5      -9.299   0.278  16.988  1.00 29.50           H  
ATOM   3394  C   PRO B   5      -8.195   0.615  15.166  1.00 29.50           C  
ATOM   3395  CB  PRO B   5     -10.721   0.887  15.471  1.00 29.50           C  
ATOM   3396  HB2 PRO B   5     -11.460   0.605  16.222  1.00 29.50           H  
ATOM   3397  HB3 PRO B   5     -10.755   0.197  14.628  1.00 29.50           H  
ATOM   3398  O   PRO B   5      -7.986   1.346  14.200  1.00 29.50           O  
ATOM   3399  CG  PRO B   5     -10.977   2.330  15.030  1.00 29.50           C  
ATOM   3400  HG2 PRO B   5     -12.039   2.574  15.038  1.00 29.50           H  
ATOM   3401  HG3 PRO B   5     -10.560   2.483  14.034  1.00 29.50           H  
ATOM   3402  CD  PRO B   5     -10.195   3.170  16.040  1.00 29.50           C  
ATOM   3403  HD2 PRO B   5      -9.810   4.065  15.551  1.00 29.50           H  
ATOM   3404  HD3 PRO B   5     -10.839   3.442  16.876  1.00 29.50           H  
ATOM   3405  N   LYS B   6      -7.392  -0.413  15.479  1.00 29.65           N  
ATOM   3406  H   LYS B   6      -7.568  -0.932  16.328  1.00 29.65           H  
ATOM   3407  CA  LYS B   6      -6.456  -0.926  14.487  1.00 29.65           C  
ATOM   3408  HA  LYS B   6      -5.743  -0.152  14.205  1.00 29.65           H  
ATOM   3409  C   LYS B   6      -7.348  -1.213  13.294  1.00 29.65           C  
ATOM   3410  CB  LYS B   6      -5.713  -2.196  14.957  1.00 29.65           C  
ATOM   3411  HB2 LYS B   6      -6.412  -2.877  15.443  1.00 29.65           H  
ATOM   3412  HB3 LYS B   6      -5.317  -2.692  14.071  1.00 29.65           H  
ATOM   3413  O   LYS B   6      -8.197  -2.101  13.391  1.00 29.65           O  
ATOM   3414  CG  LYS B   6      -4.531  -1.905  15.899  1.00 29.65           C  
ATOM   3415  HG2 LYS B   6      -4.906  -1.515  16.845  1.00 29.65           H  
ATOM   3416  HG3 LYS B   6      -3.903  -1.146  15.434  1.00 29.65           H  
ATOM   3417  CD  LYS B   6      -3.673  -3.163  16.157  1.00 29.65           C  
ATOM   3418  HD2 LYS B   6      -3.417  -3.602  15.193  1.00 29.65           H  
ATOM   3419  HD3 LYS B   6      -4.244  -3.891  16.734  1.00 29.65           H  
ATOM   3420  CE  LYS B   6      -2.371  -2.793  16.894  1.00 29.65           C  
ATOM   3421  HE2 LYS B   6      -2.590  -2.540  17.931  1.00 29.65           H  
ATOM   3422  HE3 LYS B   6      -1.971  -1.898  16.416  1.00 29.65           H  
ATOM   3423  NZ  LYS B   6      -1.327  -3.854  16.811  1.00 29.65           N  
ATOM   3424  HZ1 LYS B   6      -1.499  -4.657  17.399  1.00 29.65           H  
ATOM   3425  HZ2 LYS B   6      -1.202  -4.162  15.858  1.00 29.65           H  
ATOM   3426  HZ3 LYS B   6      -0.402  -3.495  17.000  1.00 29.65           H  
ATOM   3427  N   THR B   7      -7.188  -0.469  12.206  1.00 30.73           N  
ATOM   3428  H   THR B   7      -6.680   0.402  12.266  1.00 30.73           H  
ATOM   3429  CA  THR B   7      -7.712  -0.880  10.913  1.00 30.73           C  
ATOM   3430  HA  THR B   7      -8.730  -1.247  11.046  1.00 30.73           H  
ATOM   3431  C   THR B   7      -6.832  -2.047  10.491  1.00 30.73           C  
ATOM   3432  CB  THR B   7      -7.768   0.268   9.890  1.00 30.73           C  
ATOM   3433  HB  THR B   7      -6.766   0.509   9.536  1.00 30.73           H  
ATOM   3434  O   THR B   7      -6.062  -1.984   9.539  1.00 30.73           O  
ATOM   3435  CG2 THR B   7      -8.681  -0.074   8.711  1.00 30.73           C  
ATOM   3436 HG21 THR B   7      -9.693  -0.275   9.065  1.00 30.73           H  
ATOM   3437 HG22 THR B   7      -8.704   0.763   8.014  1.00 30.73           H  
ATOM   3438 HG23 THR B   7      -8.298  -0.950   8.187  1.00 30.73           H  
ATOM   3439  OG1 THR B   7      -8.323   1.406  10.505  1.00 30.73           O  
ATOM   3440  HG1 THR B   7      -8.163   2.167   9.943  1.00 30.73           H  
ATOM   3441  N   VAL B   8      -6.924  -3.145  11.251  1.00 31.50           N  
ATOM   3442  H   VAL B   8      -7.532  -3.074  12.054  1.00 31.50           H  
ATOM   3443  CA  VAL B   8      -6.809  -4.477  10.703  1.00 31.50           C  
ATOM   3444  HA  VAL B   8      -5.866  -4.588  10.168  1.00 31.50           H  
ATOM   3445  C   VAL B   8      -7.933  -4.482   9.692  1.00 31.50           C  
ATOM   3446  CB  VAL B   8      -6.950  -5.611  11.755  1.00 31.50           C  
ATOM   3447  HB  VAL B   8      -7.549  -6.417  11.330  1.00 31.50           H  
ATOM   3448  O   VAL B   8      -9.072  -4.821  10.008  1.00 31.50           O  
ATOM   3449  CG1 VAL B   8      -5.576  -6.213  12.058  1.00 31.50           C  
ATOM   3450 HG11 VAL B   8      -4.914  -5.450  12.467  1.00 31.50           H  
ATOM   3451 HG12 VAL B   8      -5.141  -6.607  11.140  1.00 31.50           H  
ATOM   3452 HG13 VAL B   8      -5.675  -7.035  12.768  1.00 31.50           H  
ATOM   3453  CG2 VAL B   8      -7.583  -5.205  13.096  1.00 31.50           C  
ATOM   3454 HG21 VAL B   8      -7.715  -6.089  13.719  1.00 31.50           H  
ATOM   3455 HG22 VAL B   8      -6.947  -4.491  13.619  1.00 31.50           H  
ATOM   3456 HG23 VAL B   8      -8.564  -4.764  12.914  1.00 31.50           H  
ATOM   3457  N   ALA B   9      -7.615  -4.015   8.478  1.00 31.48           N  
ATOM   3458  H   ALA B   9      -6.706  -3.589   8.365  1.00 31.48           H  
ATOM   3459  CA  ALA B   9      -8.242  -4.551   7.298  1.00 31.48           C  
ATOM   3460  HA  ALA B   9      -9.273  -4.204   7.217  1.00 31.48           H  
ATOM   3461  C   ALA B   9      -8.194  -6.040   7.577  1.00 31.48           C  
ATOM   3462  CB  ALA B   9      -7.442  -4.150   6.052  1.00 31.48           C  
ATOM   3463  HB1 ALA B   9      -7.890  -4.604   5.168  1.00 31.48           H  
ATOM   3464  HB2 ALA B   9      -6.409  -4.489   6.138  1.00 31.48           H  
ATOM   3465  HB3 ALA B   9      -7.454  -3.066   5.938  1.00 31.48           H  
ATOM   3466  O   ALA B   9      -7.104  -6.598   7.713  1.00 31.48           O  
ATOM   3467  N   SER B  10      -9.353  -6.612   7.910  1.00 32.12           N  
ATOM   3468  H   SER B  10     -10.198  -6.059   7.926  1.00 32.12           H  
ATOM   3469  CA  SER B  10      -9.417  -8.031   8.161  1.00 32.12           C  
ATOM   3470  HA  SER B  10      -8.659  -8.300   8.896  1.00 32.12           H  
ATOM   3471  C   SER B  10      -9.042  -8.581   6.806  1.00 32.12           C  
ATOM   3472  CB  SER B  10     -10.789  -8.480   8.669  1.00 32.12           C  
ATOM   3473  HB2 SER B  10     -11.184  -7.724   9.347  1.00 32.12           H  
ATOM   3474  HB3 SER B  10     -11.481  -8.604   7.837  1.00 32.12           H  
ATOM   3475  O   SER B  10      -9.785  -8.465   5.826  1.00 32.12           O  
ATOM   3476  OG  SER B  10     -10.661  -9.696   9.383  1.00 32.12           O  
ATOM   3477  HG  SER B  10      -9.998  -9.589  10.070  1.00 32.12           H  
ATOM   3478  N   ILE B  11      -7.784  -8.993   6.719  1.00 31.71           N  
ATOM   3479  H   ILE B  11      -7.181  -8.846   7.516  1.00 31.71           H  
ATOM   3480  CA  ILE B  11      -7.226  -9.717   5.606  1.00 31.71           C  
ATOM   3481  HA  ILE B  11      -7.534  -9.266   4.663  1.00 31.71           H  
ATOM   3482  C   ILE B  11      -7.909 -11.072   5.785  1.00 31.71           C  
ATOM   3483  CB  ILE B  11      -5.673  -9.725   5.727  1.00 31.71           C  
ATOM   3484  HB  ILE B  11      -5.421 -10.350   6.584  1.00 31.71           H  
ATOM   3485  O   ILE B  11      -7.327 -11.976   6.376  1.00 31.71           O  
ATOM   3486  CG1 ILE B  11      -5.051  -8.332   6.041  1.00 31.71           C  
ATOM   3487 HG12 ILE B  11      -5.707  -7.520   5.725  1.00 31.71           H  
ATOM   3488 HG13 ILE B  11      -5.015  -8.250   7.127  1.00 31.71           H  
ATOM   3489  CG2 ILE B  11      -5.011 -10.393   4.524  1.00 31.71           C  
ATOM   3490 HG21 ILE B  11      -4.824  -9.678   3.723  1.00 31.71           H  
ATOM   3491 HG22 ILE B  11      -5.581 -11.261   4.192  1.00 31.71           H  
ATOM   3492 HG23 ILE B  11      -4.008 -10.725   4.793  1.00 31.71           H  
ATOM   3493  CD1 ILE B  11      -3.624  -8.040   5.539  1.00 31.71           C  
ATOM   3494 HD11 ILE B  11      -3.577  -8.000   4.451  1.00 31.71           H  
ATOM   3495 HD12 ILE B  11      -3.301  -7.074   5.928  1.00 31.71           H  
ATOM   3496 HD13 ILE B  11      -2.940  -8.805   5.905  1.00 31.71           H  
ATOM   3497  N   THR B  12      -9.231 -11.123   5.540  1.00 31.94           N  
ATOM   3498  H   THR B  12      -9.689 -10.299   5.177  1.00 31.94           H  
ATOM   3499  CA  THR B  12     -10.090 -12.215   5.986  1.00 31.94           C  
ATOM   3500  HA  THR B  12      -9.910 -12.398   7.045  1.00 31.94           H  
ATOM   3501  C   THR B  12      -9.654 -13.387   5.180  1.00 31.94           C  
ATOM   3502  CB  THR B  12     -11.601 -12.032   5.741  1.00 31.94           C  
ATOM   3503  HB  THR B  12     -11.906 -12.457   4.784  1.00 31.94           H  
ATOM   3504  O   THR B  12     -10.025 -13.491   4.022  1.00 31.94           O  
ATOM   3505  CG2 THR B  12     -12.375 -12.781   6.824  1.00 31.94           C  
ATOM   3506 HG21 THR B  12     -12.149 -12.354   7.802  1.00 31.94           H  
ATOM   3507 HG22 THR B  12     -12.105 -13.837   6.807  1.00 31.94           H  
ATOM   3508 HG23 THR B  12     -13.443 -12.684   6.628  1.00 31.94           H  
ATOM   3509  OG1 THR B  12     -12.012 -10.695   5.693  1.00 31.94           O  
ATOM   3510  HG1 THR B  12     -12.333 -10.603   4.793  1.00 31.94           H  
ATOM   3511  N   THR B  13      -8.802 -14.210   5.764  1.00 30.05           N  
ATOM   3512  H   THR B  13      -8.494 -14.007   6.705  1.00 30.05           H  
ATOM   3513  CA  THR B  13      -7.880 -14.952   4.948  1.00 30.05           C  
ATOM   3514  HA  THR B  13      -7.480 -14.176   4.296  1.00 30.05           H  
ATOM   3515  C   THR B  13      -8.659 -15.973   4.113  1.00 30.05           C  
ATOM   3516  CB  THR B  13      -6.748 -15.581   5.806  1.00 30.05           C  
ATOM   3517  HB  THR B  13      -6.507 -16.568   5.410  1.00 30.05           H  
ATOM   3518  O   THR B  13      -9.178 -16.941   4.672  1.00 30.05           O  
ATOM   3519  CG2 THR B  13      -5.461 -14.744   5.920  1.00 30.05           C  
ATOM   3520 HG21 THR B  13      -5.451 -13.920   5.206  1.00 30.05           H  
ATOM   3521 HG22 THR B  13      -4.584 -15.377   5.789  1.00 30.05           H  
ATOM   3522 HG23 THR B  13      -5.378 -14.263   6.895  1.00 30.05           H  
ATOM   3523  OG1 THR B  13      -7.117 -15.757   7.148  1.00 30.05           O  
ATOM   3524  HG1 THR B  13      -6.480 -15.250   7.657  1.00 30.05           H  
ATOM   3525  N   PRO B  14      -8.861 -15.768   2.797  1.00 30.08           N  
ATOM   3526  CA  PRO B  14      -9.765 -16.589   2.025  1.00 30.08           C  
ATOM   3527  HA  PRO B  14     -10.746 -16.618   2.500  1.00 30.08           H  
ATOM   3528  C   PRO B  14      -9.165 -17.969   1.972  1.00 30.08           C  
ATOM   3529  CB  PRO B  14      -9.870 -15.978   0.633  1.00 30.08           C  
ATOM   3530  HB2 PRO B  14     -10.679 -15.247   0.644  1.00 30.08           H  
ATOM   3531  HB3 PRO B  14     -10.020 -16.737  -0.135  1.00 30.08           H  
ATOM   3532  O   PRO B  14      -7.943 -18.151   1.978  1.00 30.08           O  
ATOM   3533  CG  PRO B  14      -8.499 -15.312   0.525  1.00 30.08           C  
ATOM   3534  HG2 PRO B  14      -8.401 -14.553  -0.251  1.00 30.08           H  
ATOM   3535  HG3 PRO B  14      -7.729 -16.065   0.355  1.00 30.08           H  
ATOM   3536  CD  PRO B  14      -8.359 -14.744   1.929  1.00 30.08           C  
ATOM   3537  HD2 PRO B  14      -7.344 -14.388   2.109  1.00 30.08           H  
ATOM   3538  HD3 PRO B  14      -9.056 -13.925   2.105  1.00 30.08           H  
ATOM   3539  N   LYS B  15     -10.041 -18.963   1.926  1.00 30.40           N  
ATOM   3540  H   LYS B  15     -11.026 -18.739   1.915  1.00 30.40           H  
ATOM   3541  CA  LYS B  15      -9.593 -20.342   1.888  1.00 30.40           C  
ATOM   3542  HA  LYS B  15      -8.986 -20.504   2.779  1.00 30.40           H  
ATOM   3543  C   LYS B  15      -8.666 -20.510   0.674  1.00 30.40           C  
ATOM   3544  CB  LYS B  15     -10.825 -21.242   1.997  1.00 30.40           C  
ATOM   3545  HB2 LYS B  15     -11.590 -20.907   1.295  1.00 30.40           H  
ATOM   3546  HB3 LYS B  15     -11.265 -21.070   2.979  1.00 30.40           H  
ATOM   3547  O   LYS B  15      -9.007 -20.125  -0.440  1.00 30.40           O  
ATOM   3548  CG  LYS B  15     -10.550 -22.748   1.889  1.00 30.40           C  
ATOM   3549  HG2 LYS B  15     -10.252 -23.115   2.872  1.00 30.40           H  
ATOM   3550  HG3 LYS B  15      -9.731 -22.936   1.194  1.00 30.40           H  
ATOM   3551  CD  LYS B  15     -11.781 -23.515   1.394  1.00 30.40           C  
ATOM   3552  HD2 LYS B  15     -12.689 -22.963   1.638  1.00 30.40           H  
ATOM   3553  HD3 LYS B  15     -11.663 -23.617   0.315  1.00 30.40           H  
ATOM   3554  CE  LYS B  15     -11.911 -24.931   1.937  1.00 30.40           C  
ATOM   3555  HE2 LYS B  15     -10.972 -25.454   1.760  1.00 30.40           H  
ATOM   3556  HE3 LYS B  15     -12.082 -24.886   3.013  1.00 30.40           H  
ATOM   3557  NZ  LYS B  15     -13.024 -25.634   1.249  1.00 30.40           N  
ATOM   3558  HZ1 LYS B  15     -13.898 -25.147   1.387  1.00 30.40           H  
ATOM   3559  HZ2 LYS B  15     -13.110 -26.584   1.581  1.00 30.40           H  
ATOM   3560  HZ3 LYS B  15     -12.840 -25.669   0.257  1.00 30.40           H  
ATOM   3561  N   ILE B  16      -7.467 -21.015   0.963  1.00 30.34           N  
ATOM   3562  H   ILE B  16      -7.277 -21.205   1.936  1.00 30.34           H  
ATOM   3563  CA  ILE B  16      -6.346 -21.146   0.032  1.00 30.34           C  
ATOM   3564  HA  ILE B  16      -6.027 -20.158  -0.300  1.00 30.34           H  
ATOM   3565  C   ILE B  16      -6.839 -21.950  -1.167  1.00 30.34           C  
ATOM   3566  CB  ILE B  16      -5.160 -21.870   0.729  1.00 30.34           C  
ATOM   3567  HB  ILE B  16      -5.488 -22.874   0.997  1.00 30.34           H  
ATOM   3568  O   ILE B  16      -7.015 -23.161  -1.050  1.00 30.34           O  
ATOM   3569  CG1 ILE B  16      -4.724 -21.166   2.038  1.00 30.34           C  
ATOM   3570 HG12 ILE B  16      -4.259 -20.210   1.800  1.00 30.34           H  
ATOM   3571 HG13 ILE B  16      -5.594 -20.962   2.662  1.00 30.34           H  
ATOM   3572  CG2 ILE B  16      -3.965 -22.003  -0.236  1.00 30.34           C  
ATOM   3573 HG21 ILE B  16      -3.148 -22.554   0.232  1.00 30.34           H  
ATOM   3574 HG22 ILE B  16      -4.260 -22.549  -1.132  1.00 30.34           H  
ATOM   3575 HG23 ILE B  16      -3.612 -21.016  -0.535  1.00 30.34           H  
ATOM   3576  CD1 ILE B  16      -3.762 -22.000   2.897  1.00 30.34           C  
ATOM   3577 HD11 ILE B  16      -2.792 -22.091   2.408  1.00 30.34           H  
ATOM   3578 HD12 ILE B  16      -4.180 -22.991   3.073  1.00 30.34           H  
ATOM   3579 HD13 ILE B  16      -3.618 -21.502   3.856  1.00 30.34           H  
ATOM   3580  N   ILE B  17      -7.075 -21.307  -2.306  1.00 30.62           N  
ATOM   3581  H   ILE B  17      -6.996 -20.301  -2.344  1.00 30.62           H  
ATOM   3582  CA  ILE B  17      -7.141 -22.066  -3.550  1.00 30.62           C  
ATOM   3583  HA  ILE B  17      -7.704 -22.988  -3.402  1.00 30.62           H  
ATOM   3584  C   ILE B  17      -5.696 -22.395  -3.889  1.00 30.62           C  
ATOM   3585  CB  ILE B  17      -7.787 -21.293  -4.693  1.00 30.62           C  
ATOM   3586  HB  ILE B  17      -7.117 -20.452  -4.870  1.00 30.62           H  
ATOM   3587  O   ILE B  17      -4.883 -21.506  -4.140  1.00 30.62           O  
ATOM   3588  CG1 ILE B  17      -9.155 -20.714  -4.349  1.00 30.62           C  
ATOM   3589 HG12 ILE B  17      -9.056 -19.965  -3.564  1.00 30.62           H  
ATOM   3590 HG13 ILE B  17      -9.795 -21.525  -3.999  1.00 30.62           H  
ATOM   3591  CG2 ILE B  17      -7.868 -22.195  -5.943  1.00 30.62           C  
ATOM   3592 HG21 ILE B  17      -6.886 -22.601  -6.187  1.00 30.62           H  
ATOM   3593 HG22 ILE B  17      -8.173 -21.641  -6.830  1.00 30.62           H  
ATOM   3594 HG23 ILE B  17      -8.562 -23.020  -5.781  1.00 30.62           H  
ATOM   3595  CD1 ILE B  17      -9.791 -20.085  -5.592  1.00 30.62           C  
ATOM   3596 HD11 ILE B  17      -9.076 -19.600  -6.257  1.00 30.62           H  
ATOM   3597 HD12 ILE B  17     -10.522 -19.327  -5.310  1.00 30.62           H  
ATOM   3598 HD13 ILE B  17     -10.237 -20.874  -6.197  1.00 30.62           H  
ATOM   3599  N   LEU B  18      -5.351 -23.675  -3.838  1.00 30.65           N  
ATOM   3600  H   LEU B  18      -6.075 -24.356  -3.655  1.00 30.65           H  
ATOM   3601  CA  LEU B  18      -4.051 -24.126  -4.317  1.00 30.65           C  
ATOM   3602  HA  LEU B  18      -3.265 -23.575  -3.801  1.00 30.65           H  
ATOM   3603  C   LEU B  18      -3.952 -23.810  -5.814  1.00 30.65           C  
ATOM   3604  CB  LEU B  18      -3.923 -25.636  -4.048  1.00 30.65           C  
ATOM   3605  HB2 LEU B  18      -4.761 -26.137  -4.533  1.00 30.65           H  
ATOM   3606  HB3 LEU B  18      -3.003 -26.000  -4.505  1.00 30.65           H  
ATOM   3607  O   LEU B  18      -4.929 -23.991  -6.524  1.00 30.65           O  
ATOM   3608  CG  LEU B  18      -3.920 -26.005  -2.553  1.00 30.65           C  
ATOM   3609  HG  LEU B  18      -4.769 -25.544  -2.047  1.00 30.65           H  
ATOM   3610  CD1 LEU B  18      -4.030 -27.520  -2.381  1.00 30.65           C  
ATOM   3611 HD11 LEU B  18      -4.924 -27.875  -2.892  1.00 30.65           H  
ATOM   3612 HD12 LEU B  18      -4.136 -27.752  -1.321  1.00 30.65           H  
ATOM   3613 HD13 LEU B  18      -3.138 -28.007  -2.774  1.00 30.65           H  
ATOM   3614  CD2 LEU B  18      -2.622 -25.554  -1.873  1.00 30.65           C  
ATOM   3615 HD21 LEU B  18      -2.631 -25.876  -0.831  1.00 30.65           H  
ATOM   3616 HD22 LEU B  18      -1.759 -25.983  -2.383  1.00 30.65           H  
ATOM   3617 HD23 LEU B  18      -2.561 -24.466  -1.893  1.00 30.65           H  
ATOM   3618  N   GLN B  19      -2.783 -23.425  -6.331  1.00 37.87           N  
ATOM   3619  H   GLN B  19      -2.025 -23.178  -5.710  1.00 37.87           H  
ATOM   3620  CA  GLN B  19      -2.624 -23.153  -7.772  1.00 37.87           C  
ATOM   3621  HA  GLN B  19      -3.180 -22.252  -8.030  1.00 37.87           H  
ATOM   3622  C   GLN B  19      -3.161 -24.270  -8.677  1.00 37.87           C  
ATOM   3623  CB  GLN B  19      -1.146 -22.954  -8.097  1.00 37.87           C  
ATOM   3624  HB2 GLN B  19      -0.947 -23.304  -9.110  1.00 37.87           H  
ATOM   3625  HB3 GLN B  19      -0.532 -23.540  -7.414  1.00 37.87           H  
ATOM   3626  O   GLN B  19      -3.827 -23.983  -9.658  1.00 37.87           O  
ATOM   3627  CG  GLN B  19      -0.753 -21.481  -8.044  1.00 37.87           C  
ATOM   3628  HG2 GLN B  19      -1.340 -20.917  -8.769  1.00 37.87           H  
ATOM   3629  HG3 GLN B  19      -0.926 -21.074  -7.048  1.00 37.87           H  
ATOM   3630  CD  GLN B  19       0.716 -21.380  -8.375  1.00 37.87           C  
ATOM   3631  NE2 GLN B  19       1.085 -20.690  -9.432  1.00 37.87           N  
ATOM   3632 HE21 GLN B  19       2.047 -20.787  -9.724  1.00 37.87           H  
ATOM   3633 HE22 GLN B  19       0.414 -20.273 -10.061  1.00 37.87           H  
ATOM   3634  OE1 GLN B  19       1.536 -21.950  -7.678  1.00 37.87           O  
ATOM   3635  N   LYS B  20      -2.944 -25.541  -8.316  1.00 40.42           N  
ATOM   3636  H   LYS B  20      -2.366 -25.699  -7.503  1.00 40.42           H  
ATOM   3637  CA  LYS B  20      -3.477 -26.705  -9.052  1.00 40.42           C  
ATOM   3638  HA  LYS B  20      -3.197 -26.602 -10.100  1.00 40.42           H  
ATOM   3639  C   LYS B  20      -5.016 -26.814  -9.053  1.00 40.42           C  
ATOM   3640  CB  LYS B  20      -2.843 -27.993  -8.494  1.00 40.42           C  
ATOM   3641  HB2 LYS B  20      -1.758 -27.894  -8.482  1.00 40.42           H  
ATOM   3642  HB3 LYS B  20      -3.104 -28.821  -9.153  1.00 40.42           H  
ATOM   3643  O   LYS B  20      -5.563 -27.609  -9.804  1.00 40.42           O  
ATOM   3644  CG  LYS B  20      -3.360 -28.297  -7.078  1.00 40.42           C  
ATOM   3645  HG2 LYS B  20      -4.447 -28.369  -7.119  1.00 40.42           H  
ATOM   3646  HG3 LYS B  20      -3.082 -27.487  -6.404  1.00 40.42           H  
ATOM   3647  CD  LYS B  20      -2.863 -29.621  -6.506  1.00 40.42           C  
ATOM   3648  HD2 LYS B  20      -3.112 -30.423  -7.201  1.00 40.42           H  
ATOM   3649  HD3 LYS B  20      -1.785 -29.582  -6.351  1.00 40.42           H  
ATOM   3650  CE  LYS B  20      -3.604 -29.819  -5.179  1.00 40.42           C  
ATOM   3651  HE2 LYS B  20      -3.275 -29.051  -4.478  1.00 40.42           H  
ATOM   3652  HE3 LYS B  20      -4.669 -29.659  -5.351  1.00 40.42           H  
ATOM   3653  NZ  LYS B  20      -3.392 -31.170  -4.620  1.00 40.42           N  
ATOM   3654  HZ1 LYS B  20      -3.727 -31.857  -5.280  1.00 40.42           H  
ATOM   3655  HZ2 LYS B  20      -3.930 -31.262  -3.770  1.00 40.42           H  
ATOM   3656  HZ3 LYS B  20      -2.412 -31.329  -4.432  1.00 40.42           H  
ATOM   3657  N   GLU B  21      -5.683 -26.121  -8.129  1.00 39.21           N  
ATOM   3658  H   GLU B  21      -5.155 -25.460  -7.578  1.00 39.21           H  
ATOM   3659  CA  GLU B  21      -7.145 -26.047  -7.971  1.00 39.21           C  
ATOM   3660  HA  GLU B  21      -7.621 -26.839  -8.549  1.00 39.21           H  
ATOM   3661  C   GLU B  21      -7.716 -24.728  -8.491  1.00 39.21           C  
ATOM   3662  CB  GLU B  21      -7.555 -26.195  -6.496  1.00 39.21           C  
ATOM   3663  HB2 GLU B  21      -7.041 -25.435  -5.907  1.00 39.21           H  
ATOM   3664  HB3 GLU B  21      -8.628 -26.025  -6.407  1.00 39.21           H  
ATOM   3665  O   GLU B  21      -8.935 -24.607  -8.596  1.00 39.21           O  
ATOM   3666  CG  GLU B  21      -7.254 -27.578  -5.916  1.00 39.21           C  
ATOM   3667  HG2 GLU B  21      -6.186 -27.774  -6.008  1.00 39.21           H  
ATOM   3668  HG3 GLU B  21      -7.790 -28.330  -6.496  1.00 39.21           H  
ATOM   3669  CD  GLU B  21      -7.621 -27.716  -4.432  1.00 39.21           C  
ATOM   3670  OE1 GLU B  21      -7.435 -28.848  -3.922  1.00 39.21           O  
ATOM   3671  OE2 GLU B  21      -7.965 -26.705  -3.777  1.00 39.21           O  
ATOM   3672  N   TYR B  22      -6.868 -23.767  -8.875  1.00 39.76           N  
ATOM   3673  H   TYR B  22      -5.876 -23.925  -8.766  1.00 39.76           H  
ATOM   3674  CA  TYR B  22      -7.249 -22.785  -9.880  1.00 39.76           C  
ATOM   3675  HA  TYR B  22      -8.246 -22.405  -9.659  1.00 39.76           H  
ATOM   3676  C   TYR B  22      -7.322 -23.556 -11.201  1.00 39.76           C  
ATOM   3677  CB  TYR B  22      -6.276 -21.592  -9.868  1.00 39.76           C  
ATOM   3678  HB2 TYR B  22      -6.183 -21.236  -8.842  1.00 39.76           H  
ATOM   3679  HB3 TYR B  22      -5.288 -21.924 -10.187  1.00 39.76           H  
ATOM   3680  O   TYR B  22      -6.415 -23.508 -12.027  1.00 39.76           O  
ATOM   3681  CG  TYR B  22      -6.708 -20.414 -10.727  1.00 39.76           C  
ATOM   3682  CD1 TYR B  22      -6.040 -20.136 -11.935  1.00 39.76           C  
ATOM   3683  HD1 TYR B  22      -5.242 -20.782 -12.271  1.00 39.76           H  
ATOM   3684  CD2 TYR B  22      -7.778 -19.589 -10.318  1.00 39.76           C  
ATOM   3685  HD2 TYR B  22      -8.307 -19.802  -9.401  1.00 39.76           H  
ATOM   3686  CE1 TYR B  22      -6.428 -19.032 -12.722  1.00 39.76           C  
ATOM   3687  HE1 TYR B  22      -5.928 -18.824 -13.656  1.00 39.76           H  
ATOM   3688  CE2 TYR B  22      -8.189 -18.503 -11.122  1.00 39.76           C  
ATOM   3689  HE2 TYR B  22      -9.028 -17.889 -10.831  1.00 39.76           H  
ATOM   3690  OH  TYR B  22      -7.880 -17.175 -13.119  1.00 39.76           O  
ATOM   3691  HH  TYR B  22      -8.804 -16.925 -13.036  1.00 39.76           H  
ATOM   3692  CZ  TYR B  22      -7.511 -18.218 -12.327  1.00 39.76           C  
ATOM   3693  N   LEU B  23      -8.367 -24.388 -11.315  1.00 39.38           N  
ATOM   3694  H   LEU B  23      -9.024 -24.407 -10.548  1.00 39.38           H  
ATOM   3695  CA  LEU B  23      -8.782 -24.979 -12.570  1.00 39.38           C  
ATOM   3696  HA  LEU B  23      -7.935 -25.487 -13.031  1.00 39.38           H  
ATOM   3697  C   LEU B  23      -9.231 -23.801 -13.367  1.00 39.38           C  
ATOM   3698  CB  LEU B  23      -9.969 -25.931 -12.442  1.00 39.38           C  
ATOM   3699  HB2 LEU B  23     -10.584 -25.626 -11.596  1.00 39.38           H  
ATOM   3700  HB3 LEU B  23     -10.583 -25.868 -13.340  1.00 39.38           H  
ATOM   3701  O   LEU B  23     -10.243 -23.181 -13.003  1.00 39.38           O  
ATOM   3702  CG  LEU B  23      -9.548 -27.387 -12.280  1.00 39.38           C  
ATOM   3703  HG  LEU B  23      -8.900 -27.490 -11.410  1.00 39.38           H  
ATOM   3704  CD1 LEU B  23     -10.822 -28.194 -12.043  1.00 39.38           C  
ATOM   3705 HD11 LEU B  23     -10.567 -29.242 -11.886  1.00 39.38           H  
ATOM   3706 HD12 LEU B  23     -11.473 -28.112 -12.914  1.00 39.38           H  
ATOM   3707 HD13 LEU B  23     -11.344 -27.815 -11.165  1.00 39.38           H  
ATOM   3708  CD2 LEU B  23      -8.840 -27.953 -13.516  1.00 39.38           C  
ATOM   3709 HD21 LEU B  23      -8.683 -29.025 -13.395  1.00 39.38           H  
ATOM   3710 HD22 LEU B  23      -9.449 -27.790 -14.405  1.00 39.38           H  
ATOM   3711 HD23 LEU B  23      -7.867 -27.485 -13.662  1.00 39.38           H  
ATOM   3712  N   PRO B  24      -8.476 -23.459 -14.394  1.00 40.96           N  
ATOM   3713  CA  PRO B  24      -8.726 -22.166 -14.910  1.00 40.96           C  
ATOM   3714  HA  PRO B  24      -8.941 -21.465 -14.104  1.00 40.96           H  
ATOM   3715  C   PRO B  24     -10.081 -22.339 -15.674  1.00 40.96           C  
ATOM   3716  CB  PRO B  24      -7.272 -21.871 -15.306  1.00 40.96           C  
ATOM   3717  HB2 PRO B  24      -6.794 -21.723 -14.337  1.00 40.96           H  
ATOM   3718  HB3 PRO B  24      -6.976 -20.892 -15.682  1.00 40.96           H  
ATOM   3719  O   PRO B  24     -10.965 -21.523 -15.479  1.00 40.96           O  
ATOM   3720  CG  PRO B  24      -6.564 -23.125 -15.816  1.00 40.96           C  
ATOM   3721  HG2 PRO B  24      -6.686 -23.358 -16.874  1.00 40.96           H  
ATOM   3722  HG3 PRO B  24      -5.507 -23.114 -15.550  1.00 40.96           H  
ATOM   3723  CD  PRO B  24      -7.324 -24.148 -14.999  1.00 40.96           C  
ATOM   3724  HD2 PRO B  24      -6.641 -24.537 -14.243  1.00 40.96           H  
ATOM   3725  HD3 PRO B  24      -7.663 -24.960 -15.641  1.00 40.96           H  
ATOM   3726  N   GLU B  25     -10.440 -23.518 -16.213  1.00 41.91           N  
ATOM   3727  H   GLU B  25      -9.692 -24.169 -16.408  1.00 41.91           H  
ATOM   3728  CA  GLU B  25     -11.799 -23.911 -16.672  1.00 41.91           C  
ATOM   3729  HA  GLU B  25     -11.999 -23.454 -17.640  1.00 41.91           H  
ATOM   3730  C   GLU B  25     -12.995 -23.566 -15.738  1.00 41.91           C  
ATOM   3731  CB  GLU B  25     -11.822 -25.443 -16.826  1.00 41.91           C  
ATOM   3732  HB2 GLU B  25     -12.821 -25.754 -17.132  1.00 41.91           H  
ATOM   3733  HB3 GLU B  25     -11.622 -25.866 -15.842  1.00 41.91           H  
ATOM   3734  O   GLU B  25     -14.138 -23.519 -16.195  1.00 41.91           O  
ATOM   3735  CG  GLU B  25     -10.813 -26.025 -17.833  1.00 41.91           C  
ATOM   3736  HG2 GLU B  25     -11.112 -25.725 -18.838  1.00 41.91           H  
ATOM   3737  HG3 GLU B  25      -9.824 -25.613 -17.632  1.00 41.91           H  
ATOM   3738  CD  GLU B  25     -10.713 -27.561 -17.752  1.00 41.91           C  
ATOM   3739  OE1 GLU B  25      -9.938 -28.146 -18.540  1.00 41.91           O  
ATOM   3740  OE2 GLU B  25     -11.384 -28.172 -16.883  1.00 41.91           O  
ATOM   3741  N   THR B  26     -12.775 -23.374 -14.430  1.00 40.66           N  
ATOM   3742  H   THR B  26     -11.810 -23.318 -14.139  1.00 40.66           H  
ATOM   3743  CA  THR B  26     -13.828 -22.992 -13.465  1.00 40.66           C  
ATOM   3744  HA  THR B  26     -14.796 -23.228 -13.908  1.00 40.66           H  
ATOM   3745  C   THR B  26     -13.889 -21.496 -13.155  1.00 40.66           C  
ATOM   3746  CB  THR B  26     -13.739 -23.782 -12.154  1.00 40.66           C  
ATOM   3747  HB  THR B  26     -14.522 -23.427 -11.483  1.00 40.66           H  
ATOM   3748  O   THR B  26     -14.890 -21.041 -12.599  1.00 40.66           O  
ATOM   3749  CG2 THR B  26     -13.968 -25.279 -12.364  1.00 40.66           C  
ATOM   3750 HG21 THR B  26     -13.941 -25.786 -11.399  1.00 40.66           H  
ATOM   3751 HG22 THR B  26     -13.190 -25.689 -13.007  1.00 40.66           H  
ATOM   3752 HG23 THR B  26     -14.939 -25.440 -12.831  1.00 40.66           H  
ATOM   3753  OG1 THR B  26     -12.502 -23.633 -11.494  1.00 40.66           O  
ATOM   3754  HG1 THR B  26     -11.825 -23.394 -12.132  1.00 40.66           H  
ATOM   3755  N   ASP B  27     -12.869 -20.725 -13.531  1.00 37.20           N  
ATOM   3756  H   ASP B  27     -12.131 -21.145 -14.079  1.00 37.20           H  
ATOM   3757  CA  ASP B  27     -12.971 -19.274 -13.626  1.00 37.20           C  
ATOM   3758  HA  ASP B  27     -13.564 -18.912 -12.786  1.00 37.20           H  
ATOM   3759  C   ASP B  27     -13.681 -18.954 -14.956  1.00 37.20           C  
ATOM   3760  CB  ASP B  27     -11.574 -18.640 -13.483  1.00 37.20           C  
ATOM   3761  HB2 ASP B  27     -11.192 -18.898 -12.496  1.00 37.20           H  
ATOM   3762  HB3 ASP B  27     -10.890 -19.079 -14.209  1.00 37.20           H  
ATOM   3763  O   ASP B  27     -13.162 -19.270 -16.024  1.00 37.20           O  
ATOM   3764  CG  ASP B  27     -11.534 -17.110 -13.616  1.00 37.20           C  
ATOM   3765  OD1 ASP B  27     -12.576 -16.487 -13.939  1.00 37.20           O  
ATOM   3766  OD2 ASP B  27     -10.448 -16.548 -13.335  1.00 37.20           O  
ATOM   3767  N   PRO B  28     -14.883 -18.351 -14.948  1.00 37.79           N  
ATOM   3768  CA  PRO B  28     -15.610 -18.063 -16.183  1.00 37.79           C  
ATOM   3769  HA  PRO B  28     -15.788 -18.992 -16.724  1.00 37.79           H  
ATOM   3770  C   PRO B  28     -14.854 -17.114 -17.128  1.00 37.79           C  
ATOM   3771  CB  PRO B  28     -16.951 -17.478 -15.729  1.00 37.79           C  
ATOM   3772  HB2 PRO B  28     -17.679 -18.284 -15.637  1.00 37.79           H  
ATOM   3773  HB3 PRO B  28     -17.322 -16.713 -16.410  1.00 37.79           H  
ATOM   3774  O   PRO B  28     -15.200 -17.048 -18.302  1.00 37.79           O  
ATOM   3775  CG  PRO B  28     -16.654 -16.907 -14.342  1.00 37.79           C  
ATOM   3776  HG2 PRO B  28     -17.544 -16.881 -13.713  1.00 37.79           H  
ATOM   3777  HG3 PRO B  28     -16.225 -15.910 -14.444  1.00 37.79           H  
ATOM   3778  CD  PRO B  28     -15.600 -17.857 -13.788  1.00 37.79           C  
ATOM   3779  HD2 PRO B  28     -14.941 -17.317 -13.108  1.00 37.79           H  
ATOM   3780  HD3 PRO B  28     -16.078 -18.692 -13.275  1.00 37.79           H  
ATOM   3781  N   ASN B  29     -13.838 -16.389 -16.640  1.00 36.72           N  
ATOM   3782  H   ASN B  29     -13.575 -16.518 -15.674  1.00 36.72           H  
ATOM   3783  CA  ASN B  29     -12.960 -15.549 -17.460  1.00 36.72           C  
ATOM   3784  HA  ASN B  29     -13.469 -15.304 -18.392  1.00 36.72           H  
ATOM   3785  C   ASN B  29     -11.650 -16.242 -17.858  1.00 36.72           C  
ATOM   3786  CB  ASN B  29     -12.670 -14.245 -16.711  1.00 36.72           C  
ATOM   3787  HB2 ASN B  29     -11.954 -13.648 -17.276  1.00 36.72           H  
ATOM   3788  HB3 ASN B  29     -12.222 -14.487 -15.747  1.00 36.72           H  
ATOM   3789  O   ASN B  29     -10.728 -15.587 -18.349  1.00 36.72           O  
ATOM   3790  CG  ASN B  29     -13.896 -13.386 -16.513  1.00 36.72           C  
ATOM   3791  ND2 ASN B  29     -14.011 -12.776 -15.358  1.00 36.72           N  
ATOM   3792 HD21 ASN B  29     -13.349 -13.003 -14.630  1.00 36.72           H  
ATOM   3793 HD22 ASN B  29     -14.852 -12.234 -15.218  1.00 36.72           H  
ATOM   3794  OD1 ASN B  29     -14.746 -13.212 -17.370  1.00 36.72           O  
ATOM   3795  N   HIS B  30     -11.516 -17.541 -17.625  1.00 38.93           N  
ATOM   3796  H   HIS B  30     -12.261 -18.058 -17.180  1.00 38.93           H  
ATOM   3797  CA  HIS B  30     -10.255 -18.218 -17.856  1.00 38.93           C  
ATOM   3798  HA  HIS B  30      -9.459 -17.654 -17.368  1.00 38.93           H  
ATOM   3799  C   HIS B  30      -9.852 -18.394 -19.307  1.00 38.93           C  
ATOM   3800  CB  HIS B  30     -10.316 -19.573 -17.231  1.00 38.93           C  
ATOM   3801  HB2 HIS B  30     -10.259 -19.398 -16.157  1.00 38.93           H  
ATOM   3802  HB3 HIS B  30     -11.252 -20.057 -17.508  1.00 38.93           H  
ATOM   3803  O   HIS B  30      -8.652 -18.477 -19.539  1.00 38.93           O  
ATOM   3804  CG  HIS B  30      -9.180 -20.465 -17.629  1.00 38.93           C  
ATOM   3805  CD2 HIS B  30      -9.280 -21.678 -18.246  1.00 38.93           C  
ATOM   3806  HD2 HIS B  30     -10.193 -22.187 -18.515  1.00 38.93           H  
ATOM   3807  ND1 HIS B  30      -7.853 -20.134 -17.608  1.00 38.93           N  
ATOM   3808  HD1 HIS B  30      -7.480 -19.201 -17.501  1.00 38.93           H  
ATOM   3809  CE1 HIS B  30      -7.168 -21.158 -18.137  1.00 38.93           C  
ATOM   3810  HE1 HIS B  30      -6.107 -21.181 -18.341  1.00 38.93           H  
ATOM   3811  NE2 HIS B  30      -8.000 -22.155 -18.443  1.00 38.93           N  
ATOM   3812  N   GLU B  31     -10.779 -18.408 -20.267  1.00 37.44           N  
ATOM   3813  H   GLU B  31     -11.754 -18.358 -20.008  1.00 37.44           H  
ATOM   3814  CA  GLU B  31     -10.443 -18.652 -21.684  1.00 37.44           C  
ATOM   3815  HA  GLU B  31     -10.219 -19.708 -21.830  1.00 37.44           H  
ATOM   3816  C   GLU B  31      -9.211 -17.862 -22.179  1.00 37.44           C  
ATOM   3817  CB  GLU B  31     -11.638 -18.263 -22.571  1.00 37.44           C  
ATOM   3818  HB2 GLU B  31     -11.328 -18.355 -23.612  1.00 37.44           H  
ATOM   3819  HB3 GLU B  31     -11.889 -17.220 -22.383  1.00 37.44           H  
ATOM   3820  O   GLU B  31      -8.540 -18.274 -23.114  1.00 37.44           O  
ATOM   3821  CG  GLU B  31     -12.895 -19.127 -22.379  1.00 37.44           C  
ATOM   3822  HG2 GLU B  31     -12.613 -20.176 -22.475  1.00 37.44           H  
ATOM   3823  HG3 GLU B  31     -13.281 -18.969 -21.372  1.00 37.44           H  
ATOM   3824  CD  GLU B  31     -14.001 -18.798 -23.406  1.00 37.44           C  
ATOM   3825  OE1 GLU B  31     -14.892 -19.659 -23.609  1.00 37.44           O  
ATOM   3826  OE2 GLU B  31     -13.991 -17.680 -23.976  1.00 37.44           O  
ATOM   3827  N   ILE B  32      -8.884 -16.735 -21.539  1.00 36.19           N  
ATOM   3828  H   ILE B  32      -9.450 -16.498 -20.736  1.00 36.19           H  
ATOM   3829  CA  ILE B  32      -7.748 -15.872 -21.857  1.00 36.19           C  
ATOM   3830  HA  ILE B  32      -7.777 -15.690 -22.932  1.00 36.19           H  
ATOM   3831  C   ILE B  32      -6.361 -16.490 -21.562  1.00 36.19           C  
ATOM   3832  CB  ILE B  32      -7.912 -14.512 -21.128  1.00 36.19           C  
ATOM   3833  HB  ILE B  32      -7.638 -14.652 -20.082  1.00 36.19           H  
ATOM   3834  O   ILE B  32      -5.391 -16.059 -22.177  1.00 36.19           O  
ATOM   3835  CG1 ILE B  32      -9.367 -13.970 -21.168  1.00 36.19           C  
ATOM   3836 HG12 ILE B  32     -10.054 -14.707 -20.752  1.00 36.19           H  
ATOM   3837 HG13 ILE B  32      -9.659 -13.792 -22.203  1.00 36.19           H  
ATOM   3838  CG2 ILE B  32      -6.966 -13.465 -21.751  1.00 36.19           C  
ATOM   3839 HG21 ILE B  32      -7.063 -12.501 -21.251  1.00 36.19           H  
ATOM   3840 HG22 ILE B  32      -7.183 -13.354 -22.814  1.00 36.19           H  
ATOM   3841 HG23 ILE B  32      -5.926 -13.769 -21.635  1.00 36.19           H  
ATOM   3842  CD1 ILE B  32      -9.595 -12.689 -20.356  1.00 36.19           C  
ATOM   3843 HD11 ILE B  32     -10.665 -12.494 -20.292  1.00 36.19           H  
ATOM   3844 HD12 ILE B  32      -9.120 -11.834 -20.838  1.00 36.19           H  
ATOM   3845 HD13 ILE B  32      -9.200 -12.814 -19.347  1.00 36.19           H  
ATOM   3846  N   TRP B  33      -6.202 -17.441 -20.631  1.00 31.44           N  
ATOM   3847  H   TRP B  33      -7.024 -17.868 -20.229  1.00 31.44           H  
ATOM   3848  CA  TRP B  33      -4.860 -17.969 -20.291  1.00 31.44           C  
ATOM   3849  HA  TRP B  33      -4.121 -17.187 -20.462  1.00 31.44           H  
ATOM   3850  C   TRP B  33      -4.395 -19.136 -21.165  1.00 31.44           C  
ATOM   3851  CB  TRP B  33      -4.765 -18.353 -18.809  1.00 31.44           C  
ATOM   3852  HB2 TRP B  33      -5.570 -19.050 -18.578  1.00 31.44           H  
ATOM   3853  HB3 TRP B  33      -3.822 -18.869 -18.628  1.00 31.44           H  
ATOM   3854  O   TRP B  33      -3.249 -19.555 -21.013  1.00 31.44           O  
ATOM   3855  CG  TRP B  33      -4.825 -17.203 -17.867  1.00 31.44           C  
ATOM   3856  CD1 TRP B  33      -5.931 -16.771 -17.228  1.00 31.44           C  
ATOM   3857  HD1 TRP B  33      -6.907 -17.226 -17.311  1.00 31.44           H  
ATOM   3858  CD2 TRP B  33      -3.768 -16.254 -17.552  1.00 31.44           C  
ATOM   3859  CE2 TRP B  33      -4.346 -15.196 -16.792  1.00 31.44           C  
ATOM   3860  CE3 TRP B  33      -2.407 -16.138 -17.908  1.00 31.44           C  
ATOM   3861  HE3 TRP B  33      -1.958 -16.925 -18.495  1.00 31.44           H  
ATOM   3862  NE1 TRP B  33      -5.641 -15.611 -16.547  1.00 31.44           N  
ATOM   3863  HE1 TRP B  33      -6.353 -15.099 -16.046  1.00 31.44           H  
ATOM   3864  CH2 TRP B  33      -2.280 -13.937 -16.891  1.00 31.44           C  
ATOM   3865  HH2 TRP B  33      -1.749 -13.010 -16.735  1.00 31.44           H  
ATOM   3866  CZ2 TRP B  33      -3.617 -14.034 -16.497  1.00 31.44           C  
ATOM   3867  HZ2 TRP B  33      -4.069 -13.171 -16.033  1.00 31.44           H  
ATOM   3868  CZ3 TRP B  33      -1.662 -14.993 -17.571  1.00 31.44           C  
ATOM   3869  HZ3 TRP B  33      -0.634 -14.911 -17.893  1.00 31.44           H  
ATOM   3870  N   ASP B  34      -5.259 -19.671 -22.026  1.00 31.02           N  
ATOM   3871  H   ASP B  34      -6.184 -19.275 -22.120  1.00 31.02           H  
ATOM   3872  CA  ASP B  34      -4.954 -20.870 -22.815  1.00 31.02           C  
ATOM   3873  HA  ASP B  34      -4.410 -21.571 -22.182  1.00 31.02           H  
ATOM   3874  C   ASP B  34      -4.025 -20.624 -24.022  1.00 31.02           C  
ATOM   3875  CB  ASP B  34      -6.268 -21.546 -23.258  1.00 31.02           C  
ATOM   3876  HB2 ASP B  34      -6.064 -22.183 -24.119  1.00 31.02           H  
ATOM   3877  HB3 ASP B  34      -6.975 -20.783 -23.581  1.00 31.02           H  
ATOM   3878  O   ASP B  34      -3.542 -21.600 -24.601  1.00 31.02           O  
ATOM   3879  CG  ASP B  34      -6.920 -22.440 -22.193  1.00 31.02           C  
ATOM   3880  OD1 ASP B  34      -6.227 -22.831 -21.224  1.00 31.02           O  
ATOM   3881  OD2 ASP B  34      -8.106 -22.789 -22.403  1.00 31.02           O  
ATOM   3882  N   ASP B  35      -3.753 -19.367 -24.403  1.00 28.21           N  
ATOM   3883  H   ASP B  35      -4.125 -18.609 -23.850  1.00 28.21           H  
ATOM   3884  CA  ASP B  35      -2.831 -19.041 -25.510  1.00 28.21           C  
ATOM   3885  HA  ASP B  35      -2.946 -19.806 -26.278  1.00 28.21           H  
ATOM   3886  C   ASP B  35      -1.336 -19.099 -25.112  1.00 28.21           C  
ATOM   3887  CB  ASP B  35      -3.210 -17.689 -26.166  1.00 28.21           C  
ATOM   3888  HB2 ASP B  35      -3.428 -16.967 -25.380  1.00 28.21           H  
ATOM   3889  HB3 ASP B  35      -2.330 -17.322 -26.694  1.00 28.21           H  
ATOM   3890  O   ASP B  35      -0.927 -18.446 -24.118  1.00 28.21           O  
ATOM   3891  CG  ASP B  35      -4.371 -17.685 -27.193  1.00 28.21           C  
ATOM   3892  OD1 ASP B  35      -4.863 -18.757 -27.622  1.00 28.21           O  
ATOM   3893  OD2 ASP B  35      -4.711 -16.563 -27.651  1.00 28.21           O  
ATOM   3894  OXT ASP B  35      -0.568 -19.746 -25.868  1.00 28.21           O  
TER    3895      ASP B  35                                                       
END   
