# Supplementary material for: An extended Tudor domain within Vreteno interconnects Gtsf1L and Ago3 for piRNA biogenesis in Bombyx mori
Source: EMBO J. 2023 Nov 20;42(24):e114072. doi: 10.15252/embj.2023114072 (PMC10711660; doi:10.15252/embj.2023114072)
Supplement: Supplementary file 4 — Dataset EV1 [file EMBJ-42-e114072-s007.zip › manuscript_pdb/BmVreteno_AF-eTD2_BmGtsf1L_63_72.pdb]

ATOM      1  N   THR A   1      10.708 -16.634 -18.715  1.00 89.26           N  
ATOM      2  H   THR A   1      10.962 -16.941 -19.643  1.00 89.26           H  
ATOM      3  H2  THR A   1      11.398 -16.962 -18.054  1.00 89.26           H  
ATOM      4  H3  THR A   1      10.675 -15.625 -18.677  1.00 89.26           H  
ATOM      5  CA  THR A   1       9.396 -17.210 -18.364  1.00 89.26           C  
ATOM      6  HA  THR A   1       8.621 -16.762 -18.985  1.00 89.26           H  
ATOM      7  C   THR A   1       9.120 -16.931 -16.906  1.00 89.26           C  
ATOM      8  CB  THR A   1       9.396 -18.715 -18.622  1.00 89.26           C  
ATOM      9  HB  THR A   1      10.106 -19.215 -17.963  1.00 89.26           H  
ATOM     10  O   THR A   1      10.002 -17.262 -16.116  1.00 89.26           O  
ATOM     11  CG2 THR A   1       8.026 -19.363 -18.493  1.00 89.26           C  
ATOM     12 HG21 THR A   1       8.071 -20.402 -18.818  1.00 89.26           H  
ATOM     13 HG22 THR A   1       7.288 -18.828 -19.090  1.00 89.26           H  
ATOM     14 HG23 THR A   1       7.729 -19.356 -17.444  1.00 89.26           H  
ATOM     15  OG1 THR A   1       9.824 -18.875 -19.949  1.00 89.26           O  
ATOM     16  HG1 THR A   1       9.644 -19.783 -20.206  1.00 89.26           H  
ATOM     17  N   PRO A   2       7.980 -16.301 -16.565  1.00 94.76           N  
ATOM     18  CA  PRO A   2       7.537 -16.121 -15.180  1.00 94.76           C  
ATOM     19  HA  PRO A   2       8.190 -15.408 -14.675  1.00 94.76           H  
ATOM     20  C   PRO A   2       7.529 -17.442 -14.407  1.00 94.76           C  
ATOM     21  CB  PRO A   2       6.126 -15.539 -15.270  1.00 94.76           C  
ATOM     22  HB2 PRO A   2       5.922 -14.845 -14.455  1.00 94.76           H  
ATOM     23  HB3 PRO A   2       5.397 -16.350 -15.273  1.00 94.76           H  
ATOM     24  O   PRO A   2       7.396 -18.505 -15.022  1.00 94.76           O  
ATOM     25  CG  PRO A   2       6.101 -14.846 -16.629  1.00 94.76           C  
ATOM     26  HG2 PRO A   2       5.089 -14.772 -17.028  1.00 94.76           H  
ATOM     27  HG3 PRO A   2       6.556 -13.859 -16.547  1.00 94.76           H  
ATOM     28  CD  PRO A   2       6.984 -15.756 -17.478  1.00 94.76           C  
ATOM     29  HD2 PRO A   2       7.438 -15.180 -18.284  1.00 94.76           H  
ATOM     30  HD3 PRO A   2       6.383 -16.572 -17.880  1.00 94.76           H  
ATOM     31  N   GLU A   3       7.687 -17.390 -13.089  1.00 95.90           N  
ATOM     32  H   GLU A   3       7.553 -16.517 -12.599  1.00 95.90           H  
ATOM     33  CA  GLU A   3       7.800 -18.605 -12.278  1.00 95.90           C  
ATOM     34  HA  GLU A   3       8.519 -19.264 -12.763  1.00 95.90           H  
ATOM     35  C   GLU A   3       6.474 -19.366 -12.236  1.00 95.90           C  
ATOM     36  CB  GLU A   3       8.327 -18.255 -10.875  1.00 95.90           C  
ATOM     37  HB2 GLU A   3       7.564 -17.709 -10.321  1.00 95.90           H  
ATOM     38  HB3 GLU A   3       9.197 -17.606 -10.976  1.00 95.90           H  
ATOM     39  O   GLU A   3       6.456 -20.586 -12.393  1.00 95.90           O  
ATOM     40  CG  GLU A   3       8.735 -19.495 -10.060  1.00 95.90           C  
ATOM     41  HG2 GLU A   3       9.142 -19.162  -9.105  1.00 95.90           H  
ATOM     42  HG3 GLU A   3       7.842 -20.086  -9.852  1.00 95.90           H  
ATOM     43  CD  GLU A   3       9.781 -20.377 -10.772  1.00 95.90           C  
ATOM     44  OE1 GLU A   3       9.753 -21.616 -10.601  1.00 95.90           O  
ATOM     45  OE2 GLU A   3      10.594 -19.849 -11.582  1.00 95.90           O  
ATOM     46  N   TRP A   4       5.354 -18.648 -12.185  1.00 96.65           N  
ATOM     47  H   TRP A   4       5.437 -17.662 -11.983  1.00 96.65           H  
ATOM     48  CA  TRP A   4       4.014 -19.224 -12.207  1.00 96.65           C  
ATOM     49  HA  TRP A   4       3.903 -19.863 -11.331  1.00 96.65           H  
ATOM     50  C   TRP A   4       3.755 -20.109 -13.437  1.00 96.65           C  
ATOM     51  CB  TRP A   4       3.005 -18.082 -12.080  1.00 96.65           C  
ATOM     52  HB2 TRP A   4       3.306 -17.459 -11.237  1.00 96.65           H  
ATOM     53  HB3 TRP A   4       2.031 -18.507 -11.839  1.00 96.65           H  
ATOM     54  O   TRP A   4       3.175 -21.181 -13.301  1.00 96.65           O  
ATOM     55  CG  TRP A   4       2.835 -17.187 -13.265  1.00 96.65           C  
ATOM     56  CD1 TRP A   4       3.324 -15.933 -13.387  1.00 96.65           C  
ATOM     57  HD1 TRP A   4       3.911 -15.428 -12.634  1.00 96.65           H  
ATOM     58  CD2 TRP A   4       2.048 -17.430 -14.466  1.00 96.65           C  
ATOM     59  CE2 TRP A   4       2.110 -16.262 -15.282  1.00 96.65           C  
ATOM     60  CE3 TRP A   4       1.271 -18.509 -14.939  1.00 96.65           C  
ATOM     61  HE3 TRP A   4       1.178 -19.410 -14.351  1.00 96.65           H  
ATOM     62  NE1 TRP A   4       2.903 -15.382 -14.581  1.00 96.65           N  
ATOM     63  HE1 TRP A   4       3.048 -14.414 -14.827  1.00 96.65           H  
ATOM     64  CH2 TRP A   4       0.645 -17.248 -16.931  1.00 96.65           C  
ATOM     65  HH2 TRP A   4       0.061 -17.174 -17.837  1.00 96.65           H  
ATOM     66  CZ2 TRP A   4       1.423 -16.162 -16.495  1.00 96.65           C  
ATOM     67  HZ2 TRP A   4       1.453 -15.241 -17.059  1.00 96.65           H  
ATOM     68  CZ3 TRP A   4       0.583 -18.422 -16.161  1.00 96.65           C  
ATOM     69  HZ3 TRP A   4      -0.020 -19.256 -16.490  1.00 96.65           H  
ATOM     70  N   LYS A   5       4.276 -19.749 -14.622  1.00 96.59           N  
ATOM     71  H   LYS A   5       4.750 -18.858 -14.667  1.00 96.59           H  
ATOM     72  CA  LYS A   5       4.168 -20.598 -15.829  1.00 96.59           C  
ATOM     73  HA  LYS A   5       3.127 -20.894 -15.962  1.00 96.59           H  
ATOM     74  C   LYS A   5       4.955 -21.898 -15.689  1.00 96.59           C  
ATOM     75  CB  LYS A   5       4.639 -19.857 -17.091  1.00 96.59           C  
ATOM     76  HB2 LYS A   5       4.755 -20.581 -17.897  1.00 96.59           H  
ATOM     77  HB3 LYS A   5       5.601 -19.383 -16.893  1.00 96.59           H  
ATOM     78  O   LYS A   5       4.577 -22.917 -16.255  1.00 96.59           O  
ATOM     79  CG  LYS A   5       3.638 -18.797 -17.544  1.00 96.59           C  
ATOM     80  HG2 LYS A   5       2.650 -19.256 -17.591  1.00 96.59           H  
ATOM     81  HG3 LYS A   5       3.636 -17.997 -16.803  1.00 96.59           H  
ATOM     82  CD  LYS A   5       3.951 -18.205 -18.926  1.00 96.59           C  
ATOM     83  HD2 LYS A   5       4.979 -17.846 -18.955  1.00 96.59           H  
ATOM     84  HD3 LYS A   5       3.799 -18.969 -19.689  1.00 96.59           H  
ATOM     85  CE  LYS A   5       2.975 -17.044 -19.136  1.00 96.59           C  
ATOM     86  HE2 LYS A   5       1.957 -17.428 -19.075  1.00 96.59           H  
ATOM     87  HE3 LYS A   5       3.095 -16.347 -18.307  1.00 96.59           H  
ATOM     88  NZ  LYS A   5       3.157 -16.301 -20.402  1.00 96.59           N  
ATOM     89  HZ1 LYS A   5       4.117 -16.024 -20.550  1.00 96.59           H  
ATOM     90  HZ2 LYS A   5       2.763 -16.795 -21.190  1.00 96.59           H  
ATOM     91  HZ3 LYS A   5       2.660 -15.429 -20.294  1.00 96.59           H  
ATOM     92  N   LYS A   6       6.075 -21.887 -14.960  1.00 96.51           N  
ATOM     93  H   LYS A   6       6.279 -21.058 -14.420  1.00 96.51           H  
ATOM     94  CA  LYS A   6       6.846 -23.112 -14.704  1.00 96.51           C  
ATOM     95  HA  LYS A   6       6.934 -23.681 -15.629  1.00 96.51           H  
ATOM     96  C   LYS A   6       6.125 -24.021 -13.711  1.00 96.51           C  
ATOM     97  CB  LYS A   6       8.247 -22.797 -14.175  1.00 96.51           C  
ATOM     98  HB2 LYS A   6       8.777 -23.740 -14.045  1.00 96.51           H  
ATOM     99  HB3 LYS A   6       8.155 -22.334 -13.192  1.00 96.51           H  
ATOM    100  O   LYS A   6       6.228 -25.235 -13.853  1.00 96.51           O  
ATOM    101  CG  LYS A   6       9.083 -21.886 -15.082  1.00 96.51           C  
ATOM    102  HG2 LYS A   6       9.173 -22.314 -16.081  1.00 96.51           H  
ATOM    103  HG3 LYS A   6       8.606 -20.907 -15.145  1.00 96.51           H  
ATOM    104  CD  LYS A   6      10.467 -21.743 -14.441  1.00 96.51           C  
ATOM    105  HD2 LYS A   6      11.063 -22.633 -14.643  1.00 96.51           H  
ATOM    106  HD3 LYS A   6      10.329 -21.675 -13.362  1.00 96.51           H  
ATOM    107  CE  LYS A   6      11.207 -20.493 -14.913  1.00 96.51           C  
ATOM    108  HE2 LYS A   6      10.469 -19.712 -15.092  1.00 96.51           H  
ATOM    109  HE3 LYS A   6      11.744 -20.703 -15.839  1.00 96.51           H  
ATOM    110  NZ  LYS A   6      12.118 -20.039 -13.835  1.00 96.51           N  
ATOM    111  HZ1 LYS A   6      12.819 -20.725 -13.595  1.00 96.51           H  
ATOM    112  HZ2 LYS A   6      11.575 -19.928 -12.991  1.00 96.51           H  
ATOM    113  HZ3 LYS A   6      12.528 -19.133 -14.010  1.00 96.51           H  
ATOM    114  N   LEU A   7       5.426 -23.451 -12.728  1.00 96.12           N  
ATOM    115  H   LEU A   7       5.438 -22.444 -12.654  1.00 96.12           H  
ATOM    116  CA  LEU A   7       4.587 -24.200 -11.787  1.00 96.12           C  
ATOM    117  HA  LEU A   7       5.163 -25.023 -11.364  1.00 96.12           H  
ATOM    118  C   LEU A   7       3.391 -24.837 -12.505  1.00 96.12           C  
ATOM    119  CB  LEU A   7       4.131 -23.275 -10.643  1.00 96.12           C  
ATOM    120  HB2 LEU A   7       3.570 -22.443 -11.067  1.00 96.12           H  
ATOM    121  HB3 LEU A   7       3.446 -23.828 -10.000  1.00 96.12           H  
ATOM    122  O   LEU A   7       3.179 -26.040 -12.365  1.00 96.12           O  
ATOM    123  CG  LEU A   7       5.269 -22.714  -9.771  1.00 96.12           C  
ATOM    124  HG  LEU A   7       5.989 -22.190 -10.400  1.00 96.12           H  
ATOM    125  CD1 LEU A   7       4.703 -21.716  -8.763  1.00 96.12           C  
ATOM    126 HD11 LEU A   7       5.516 -21.264  -8.196  1.00 96.12           H  
ATOM    127 HD12 LEU A   7       4.160 -20.927  -9.285  1.00 96.12           H  
ATOM    128 HD13 LEU A   7       4.023 -22.225  -8.080  1.00 96.12           H  
ATOM    129  CD2 LEU A   7       6.002 -23.813  -8.997  1.00 96.12           C  
ATOM    130 HD21 LEU A   7       5.295 -24.365  -8.378  1.00 96.12           H  
ATOM    131 HD22 LEU A   7       6.501 -24.490  -9.690  1.00 96.12           H  
ATOM    132 HD23 LEU A   7       6.756 -23.355  -8.357  1.00 96.12           H  
ATOM    133  N   GLU A   8       2.709 -24.071 -13.361  1.00 95.22           N  
ATOM    134  H   GLU A   8       2.882 -23.076 -13.355  1.00 95.22           H  
ATOM    135  CA  GLU A   8       1.619 -24.555 -14.219  1.00 95.22           C  
ATOM    136  HA  GLU A   8       0.797 -24.901 -13.592  1.00 95.22           H  
ATOM    137  C   GLU A   8       2.071 -25.736 -15.095  1.00 95.22           C  
ATOM    138  CB  GLU A   8       1.121 -23.381 -15.081  1.00 95.22           C  
ATOM    139  HB2 GLU A   8       1.941 -23.039 -15.713  1.00 95.22           H  
ATOM    140  HB3 GLU A   8       0.843 -22.558 -14.422  1.00 95.22           H  
ATOM    141  O   GLU A   8       1.453 -26.798 -15.083  1.00 95.22           O  
ATOM    142  CG  GLU A   8      -0.084 -23.731 -15.970  1.00 95.22           C  
ATOM    143  HG2 GLU A   8       0.194 -24.534 -16.653  1.00 95.22           H  
ATOM    144  HG3 GLU A   8      -0.895 -24.090 -15.337  1.00 95.22           H  
ATOM    145  CD  GLU A   8      -0.550 -22.517 -16.795  1.00 95.22           C  
ATOM    146  OE1 GLU A   8      -1.755 -22.177 -16.733  1.00 95.22           O  
ATOM    147  OE2 GLU A   8       0.309 -21.917 -17.487  1.00 95.22           O  
ATOM    148  N   LEU A   9       3.213 -25.609 -15.785  1.00 95.68           N  
ATOM    149  H   LEU A   9       3.656 -24.702 -15.793  1.00 95.68           H  
ATOM    150  CA  LEU A   9       3.772 -26.683 -16.620  1.00 95.68           C  
ATOM    151  HA  LEU A   9       3.007 -27.007 -17.326  1.00 95.68           H  
ATOM    152  C   LEU A   9       4.179 -27.939 -15.832  1.00 95.68           C  
ATOM    153  CB  LEU A   9       4.992 -26.142 -17.385  1.00 95.68           C  
ATOM    154  HB2 LEU A   9       5.551 -26.983 -17.796  1.00 95.68           H  
ATOM    155  HB3 LEU A   9       5.642 -25.633 -16.673  1.00 95.68           H  
ATOM    156  O   LEU A   9       4.249 -29.023 -16.408  1.00 95.68           O  
ATOM    157  CG  LEU A   9       4.655 -25.184 -18.541  1.00 95.68           C  
ATOM    158  HG  LEU A   9       3.997 -24.387 -18.196  1.00 95.68           H  
ATOM    159  CD1 LEU A   9       5.955 -24.563 -19.063  1.00 95.68           C  
ATOM    160 HD11 LEU A   9       5.723 -23.872 -19.873  1.00 95.68           H  
ATOM    161 HD12 LEU A   9       6.435 -24.010 -18.255  1.00 95.68           H  
ATOM    162 HD13 LEU A   9       6.622 -25.346 -19.425  1.00 95.68           H  
ATOM    163  CD2 LEU A   9       3.968 -25.899 -19.706  1.00 95.68           C  
ATOM    164 HD21 LEU A   9       4.569 -26.745 -20.041  1.00 95.68           H  
ATOM    165 HD22 LEU A   9       3.818 -25.202 -20.530  1.00 95.68           H  
ATOM    166 HD23 LEU A   9       2.988 -26.257 -19.390  1.00 95.68           H  
ATOM    167  N   LYS A  10       4.469 -27.807 -14.532  1.00 96.14           N  
ATOM    168  H   LYS A  10       4.351 -26.892 -14.122  1.00 96.14           H  
ATOM    169  CA  LYS A  10       4.763 -28.934 -13.632  1.00 96.14           C  
ATOM    170  HA  LYS A  10       5.250 -29.730 -14.196  1.00 96.14           H  
ATOM    171  C   LYS A  10       3.499 -29.575 -13.049  1.00 96.14           C  
ATOM    172  CB  LYS A  10       5.703 -28.468 -12.512  1.00 96.14           C  
ATOM    173  HB2 LYS A  10       5.310 -27.547 -12.084  1.00 96.14           H  
ATOM    174  HB3 LYS A  10       5.723 -29.220 -11.723  1.00 96.14           H  
ATOM    175  O   LYS A  10       3.623 -30.579 -12.355  1.00 96.14           O  
ATOM    176  CG  LYS A  10       7.145 -28.248 -12.988  1.00 96.14           C  
ATOM    177  HG2 LYS A  10       7.588 -29.206 -13.259  1.00 96.14           H  
ATOM    178  HG3 LYS A  10       7.162 -27.594 -13.861  1.00 96.14           H  
ATOM    179  CD  LYS A  10       7.940 -27.611 -11.845  1.00 96.14           C  
ATOM    180  HD2 LYS A  10       7.453 -26.677 -11.563  1.00 96.14           H  
ATOM    181  HD3 LYS A  10       7.928 -28.283 -10.987  1.00 96.14           H  
ATOM    182  CE  LYS A  10       9.384 -27.318 -12.252  1.00 96.14           C  
ATOM    183  HE2 LYS A  10       9.367 -26.687 -13.140  1.00 96.14           H  
ATOM    184  HE3 LYS A  10       9.871 -28.260 -12.507  1.00 96.14           H  
ATOM    185  NZ  LYS A  10      10.101 -26.637 -11.144  1.00 96.14           N  
ATOM    186  HZ1 LYS A  10      10.069 -27.200 -10.306  1.00 96.14           H  
ATOM    187  HZ2 LYS A  10       9.652 -25.759 -10.928  1.00 96.14           H  
ATOM    188  HZ3 LYS A  10      11.065 -26.451 -11.380  1.00 96.14           H  
ATOM    189  N   GLY A  11       2.317 -29.014 -13.314  1.00 94.47           N  
ATOM    190  H   GLY A  11       2.283 -28.192 -13.900  1.00 94.47           H  
ATOM    191  CA  GLY A  11       1.050 -29.491 -12.760  1.00 94.47           C  
ATOM    192  HA2 GLY A  11       0.233 -28.983 -13.272  1.00 94.47           H  
ATOM    193  HA3 GLY A  11       0.956 -30.564 -12.926  1.00 94.47           H  
ATOM    194  C   GLY A  11       0.897 -29.222 -11.262  1.00 94.47           C  
ATOM    195  O   GLY A  11       0.169 -29.950 -10.597  1.00 94.47           O  
ATOM    196  N   VAL A  12       1.604 -28.221 -10.727  1.00 94.56           N  
ATOM    197  H   VAL A  12       2.116 -27.616 -11.353  1.00 94.56           H  
ATOM    198  CA  VAL A  12       1.414 -27.766  -9.342  1.00 94.56           C  
ATOM    199  HA  VAL A  12       1.436 -28.624  -8.671  1.00 94.56           H  
ATOM    200  C   VAL A  12       0.035 -27.119  -9.235  1.00 94.56           C  
ATOM    201  CB  VAL A  12       2.532 -26.782  -8.936  1.00 94.56           C  
ATOM    202  HB  VAL A  12       2.559 -25.964  -9.656  1.00 94.56           H  
ATOM    203  O   VAL A  12      -0.355 -26.383 -10.139  1.00 94.56           O  
ATOM    204  CG1 VAL A  12       2.340 -26.176  -7.542  1.00 94.56           C  
ATOM    205 HG11 VAL A  12       2.160 -26.961  -6.808  1.00 94.56           H  
ATOM    206 HG12 VAL A  12       3.218 -25.601  -7.249  1.00 94.56           H  
ATOM    207 HG13 VAL A  12       1.487 -25.498  -7.554  1.00 94.56           H  
ATOM    208  CG2 VAL A  12       3.901 -27.479  -8.952  1.00 94.56           C  
ATOM    209 HG21 VAL A  12       4.107 -27.873  -9.947  1.00 94.56           H  
ATOM    210 HG22 VAL A  12       3.898 -28.301  -8.237  1.00 94.56           H  
ATOM    211 HG23 VAL A  12       4.683 -26.768  -8.685  1.00 94.56           H  
ATOM    212  N   ASP A  13      -0.693 -27.355  -8.146  1.00 93.43           N  
ATOM    213  H   ASP A  13      -0.357 -27.990  -7.436  1.00 93.43           H  
ATOM    214  CA  ASP A  13      -1.886 -26.567  -7.836  1.00 93.43           C  
ATOM    215  HA  ASP A  13      -2.398 -26.320  -8.766  1.00 93.43           H  
ATOM    216  C   ASP A  13      -1.460 -25.257  -7.160  1.00 93.43           C  
ATOM    217  CB  ASP A  13      -2.873 -27.384  -6.991  1.00 93.43           C  
ATOM    218  HB2 ASP A  13      -2.450 -27.537  -5.998  1.00 93.43           H  
ATOM    219  HB3 ASP A  13      -3.002 -28.361  -7.458  1.00 93.43           H  
ATOM    220  O   ASP A  13      -0.650 -25.242  -6.229  1.00 93.43           O  
ATOM    221  CG  ASP A  13      -4.252 -26.720  -6.859  1.00 93.43           C  
ATOM    222  OD1 ASP A  13      -4.319 -25.466  -6.872  1.00 93.43           O  
ATOM    223  OD2 ASP A  13      -5.245 -27.464  -6.725  1.00 93.43           O  
ATOM    224  N   VAL A  14      -2.007 -24.133  -7.619  1.00 94.40           N  
ATOM    225  H   VAL A  14      -2.777 -24.228  -8.265  1.00 94.40           H  
ATOM    226  CA  VAL A  14      -1.731 -22.818  -7.042  1.00 94.40           C  
ATOM    227  HA  VAL A  14      -0.673 -22.607  -7.196  1.00 94.40           H  
ATOM    228  C   VAL A  14      -1.978 -22.811  -5.533  1.00 94.40           C  
ATOM    229  CB  VAL A  14      -2.541 -21.738  -7.778  1.00 94.40           C  
ATOM    230  HB  VAL A  14      -2.400 -21.892  -8.848  1.00 94.40           H  
ATOM    231  O   VAL A  14      -1.178 -22.230  -4.802  1.00 94.40           O  
ATOM    232  CG1 VAL A  14      -4.049 -21.783  -7.493  1.00 94.40           C  
ATOM    233 HG11 VAL A  14      -4.261 -21.497  -6.463  1.00 94.40           H  
ATOM    234 HG12 VAL A  14      -4.433 -22.786  -7.676  1.00 94.40           H  
ATOM    235 HG13 VAL A  14      -4.561 -21.095  -8.166  1.00 94.40           H  
ATOM    236  CG2 VAL A  14      -2.021 -20.338  -7.454  1.00 94.40           C  
ATOM    237 HG21 VAL A  14      -2.587 -19.614  -8.039  1.00 94.40           H  
ATOM    238 HG22 VAL A  14      -0.970 -20.263  -7.733  1.00 94.40           H  
ATOM    239 HG23 VAL A  14      -2.136 -20.117  -6.392  1.00 94.40           H  
ATOM    240  N   ILE A  15      -3.005 -23.504  -5.028  1.00 92.18           N  
ATOM    241  H   ILE A  15      -3.572 -24.053  -5.658  1.00 92.18           H  
ATOM    242  CA  ILE A  15      -3.330 -23.510  -3.593  1.00 92.18           C  
ATOM    243  HA  ILE A  15      -3.352 -22.473  -3.259  1.00 92.18           H  
ATOM    244  C   ILE A  15      -2.268 -24.219  -2.738  1.00 92.18           C  
ATOM    245  CB  ILE A  15      -4.734 -24.099  -3.336  1.00 92.18           C  
ATOM    246  HB  ILE A  15      -4.987 -23.885  -2.298  1.00 92.18           H  
ATOM    247  O   ILE A  15      -2.159 -23.916  -1.550  1.00 92.18           O  
ATOM    248  CG1 ILE A  15      -4.727 -25.637  -3.490  1.00 92.18           C  
ATOM    249 HG12 ILE A  15      -4.207 -25.916  -4.406  1.00 92.18           H  
ATOM    250 HG13 ILE A  15      -4.161 -26.066  -2.663  1.00 92.18           H  
ATOM    251  CG2 ILE A  15      -5.783 -23.376  -4.203  1.00 92.18           C  
ATOM    252 HG21 ILE A  15      -6.788 -23.624  -3.864  1.00 92.18           H  
ATOM    253 HG22 ILE A  15      -5.688 -23.692  -5.242  1.00 92.18           H  
ATOM    254 HG23 ILE A  15      -5.646 -22.296  -4.143  1.00 92.18           H  
ATOM    255  CD1 ILE A  15      -6.103 -26.304  -3.482  1.00 92.18           C  
ATOM    256 HD11 ILE A  15      -6.654 -26.009  -2.590  1.00 92.18           H  
ATOM    257 HD12 ILE A  15      -6.660 -26.020  -4.375  1.00 92.18           H  
ATOM    258 HD13 ILE A  15      -5.973 -27.386  -3.486  1.00 92.18           H  
ATOM    259  N   GLU A  16      -1.483 -25.123  -3.335  1.00 91.74           N  
ATOM    260  H   GLU A  16      -1.618 -25.297  -4.321  1.00 91.74           H  
ATOM    261  CA  GLU A  16      -0.396 -25.866  -2.681  1.00 91.74           C  
ATOM    262  HA  GLU A  16      -0.686 -26.111  -1.659  1.00 91.74           H  
ATOM    263  C   GLU A  16       0.903 -25.057  -2.595  1.00 91.74           C  
ATOM    264  CB  GLU A  16      -0.122 -27.176  -3.433  1.00 91.74           C  
ATOM    265  HB2 GLU A  16       0.109 -26.951  -4.474  1.00 91.74           H  
ATOM    266  HB3 GLU A  16       0.751 -27.655  -2.989  1.00 91.74           H  
ATOM    267  O   GLU A  16       1.824 -25.423  -1.864  1.00 91.74           O  
ATOM    268  CG  GLU A  16      -1.291 -28.168  -3.362  1.00 91.74           C  
ATOM    269  HG2 GLU A  16      -1.504 -28.365  -2.311  1.00 91.74           H  
ATOM    270  HG3 GLU A  16      -2.182 -27.719  -3.799  1.00 91.74           H  
ATOM    271  CD  GLU A  16      -0.977 -29.498  -4.071  1.00 91.74           C  
ATOM    272  OE1 GLU A  16      -1.696 -30.480  -3.776  1.00 91.74           O  
ATOM    273  OE2 GLU A  16      -0.007 -29.547  -4.866  1.00 91.74           O  
ATOM    274  N   THR A  17       0.988 -23.939  -3.322  1.00 94.54           N  
ATOM    275  H   THR A  17       0.210 -23.707  -3.923  1.00 94.54           H  
ATOM    276  CA  THR A  17       2.127 -23.025  -3.210  1.00 94.54           C  
ATOM    277  HA  THR A  17       3.030 -23.631  -3.292  1.00 94.54           H  
ATOM    278  C   THR A  17       2.175 -22.356  -1.833  1.00 94.54           C  
ATOM    279  CB  THR A  17       2.190 -21.993  -4.346  1.00 94.54           C  
ATOM    280  HB  THR A  17       3.113 -21.422  -4.241  1.00 94.54           H  
ATOM    281  O   THR A  17       1.175 -22.258  -1.111  1.00 94.54           O  
ATOM    282  CG2 THR A  17       2.186 -22.641  -5.727  1.00 94.54           C  
ATOM    283 HG21 THR A  17       2.272 -21.869  -6.491  1.00 94.54           H  
ATOM    284 HG22 THR A  17       1.265 -23.202  -5.888  1.00 94.54           H  
ATOM    285 HG23 THR A  17       3.031 -23.325  -5.808  1.00 94.54           H  
ATOM    286  OG1 THR A  17       1.124 -21.090  -4.320  1.00 94.54           O  
ATOM    287  HG1 THR A  17       0.325 -21.576  -4.538  1.00 94.54           H  
ATOM    288  N   GLU A  18       3.363 -21.893  -1.452  1.00 95.00           N  
ATOM    289  H   GLU A  18       4.147 -21.975  -2.084  1.00 95.00           H  
ATOM    290  CA  GLU A  18       3.626 -21.306  -0.138  1.00 95.00           C  
ATOM    291  HA  GLU A  18       3.542 -22.100   0.604  1.00 95.00           H  
ATOM    292  C   GLU A  18       2.621 -20.199   0.235  1.00 95.00           C  
ATOM    293  CB  GLU A  18       5.072 -20.798  -0.126  1.00 95.00           C  
ATOM    294  HB2 GLU A  18       5.173 -20.008  -0.870  1.00 95.00           H  
ATOM    295  HB3 GLU A  18       5.725 -21.625  -0.403  1.00 95.00           H  
ATOM    296  O   GLU A  18       2.149 -19.432  -0.609  1.00 95.00           O  
ATOM    297  CG  GLU A  18       5.512 -20.261   1.243  1.00 95.00           C  
ATOM    298  HG2 GLU A  18       4.900 -19.395   1.493  1.00 95.00           H  
ATOM    299  HG3 GLU A  18       5.340 -21.033   1.993  1.00 95.00           H  
ATOM    300  CD  GLU A  18       6.985 -19.833   1.266  1.00 95.00           C  
ATOM    301  OE1 GLU A  18       7.461 -19.519   2.378  1.00 95.00           O  
ATOM    302  OE2 GLU A  18       7.619 -19.830   0.185  1.00 95.00           O  
ATOM    303  N   ARG A  19       2.252 -20.128   1.519  1.00 95.97           N  
ATOM    304  H   ARG A  19       2.734 -20.727   2.174  1.00 95.97           H  
ATOM    305  CA  ARG A  19       1.510 -18.986   2.068  1.00 95.97           C  
ATOM    306  HA  ARG A  19       0.873 -18.544   1.302  1.00 95.97           H  
ATOM    307  C   ARG A  19       2.500 -17.923   2.505  1.00 95.97           C  
ATOM    308  CB  ARG A  19       0.629 -19.385   3.252  1.00 95.97           C  
ATOM    309  HB2 ARG A  19       1.236 -19.862   4.021  1.00 95.97           H  
ATOM    310  HB3 ARG A  19       0.197 -18.476   3.672  1.00 95.97           H  
ATOM    311  O   ARG A  19       3.350 -18.180   3.351  1.00 95.97           O  
ATOM    312  CG  ARG A  19      -0.506 -20.318   2.836  1.00 95.97           C  
ATOM    313  HG2 ARG A  19      -0.099 -21.287   2.547  1.00 95.97           H  
ATOM    314  HG3 ARG A  19      -1.050 -19.890   1.994  1.00 95.97           H  
ATOM    315  CD  ARG A  19      -1.458 -20.488   4.017  1.00 95.97           C  
ATOM    316  HD2 ARG A  19      -1.889 -19.517   4.263  1.00 95.97           H  
ATOM    317  HD3 ARG A  19      -0.885 -20.849   4.871  1.00 95.97           H  
ATOM    318  NE  ARG A  19      -2.539 -21.428   3.688  1.00 95.97           N  
ATOM    319  HE  ARG A  19      -2.814 -21.468   2.717  1.00 95.97           H  
ATOM    320  NH1 ARG A  19      -3.087 -21.988   5.840  1.00 95.97           N  
ATOM    321 HH11 ARG A  19      -2.441 -21.277   6.153  1.00 95.97           H  
ATOM    322 HH12 ARG A  19      -3.655 -22.503   6.498  1.00 95.97           H  
ATOM    323  NH2 ARG A  19      -4.158 -22.957   4.131  1.00 95.97           N  
ATOM    324 HH21 ARG A  19      -4.309 -23.053   3.137  1.00 95.97           H  
ATOM    325 HH22 ARG A  19      -4.714 -23.488   4.785  1.00 95.97           H  
ATOM    326  CZ  ARG A  19      -3.254 -22.119   4.553  1.00 95.97           C  
ATOM    327  N   LEU A  20       2.357 -16.731   1.950  1.00 97.12           N  
ATOM    328  H   LEU A  20       1.599 -16.585   1.298  1.00 97.12           H  
ATOM    329  CA  LEU A  20       3.258 -15.620   2.209  1.00 97.12           C  
ATOM    330  HA  LEU A  20       4.207 -15.988   2.600  1.00 97.12           H  
ATOM    331  C   LEU A  20       2.622 -14.726   3.267  1.00 97.12           C  
ATOM    332  CB  LEU A  20       3.528 -14.897   0.884  1.00 97.12           C  
ATOM    333  HB2 LEU A  20       2.586 -14.495   0.512  1.00 97.12           H  
ATOM    334  HB3 LEU A  20       4.210 -14.066   1.067  1.00 97.12           H  
ATOM    335  O   LEU A  20       1.624 -14.064   2.999  1.00 97.12           O  
ATOM    336  CG  LEU A  20       4.141 -15.800  -0.199  1.00 97.12           C  
ATOM    337  HG  LEU A  20       3.536 -16.697  -0.329  1.00 97.12           H  
ATOM    338  CD1 LEU A  20       4.130 -15.054  -1.525  1.00 97.12           C  
ATOM    339 HD11 LEU A  20       4.759 -14.167  -1.465  1.00 97.12           H  
ATOM    340 HD12 LEU A  20       4.503 -15.734  -2.290  1.00 97.12           H  
ATOM    341 HD13 LEU A  20       3.108 -14.770  -1.776  1.00 97.12           H  
ATOM    342  CD2 LEU A  20       5.575 -16.217   0.128  1.00 97.12           C  
ATOM    343 HD21 LEU A  20       6.211 -15.340   0.249  1.00 97.12           H  
ATOM    344 HD22 LEU A  20       5.600 -16.809   1.043  1.00 97.12           H  
ATOM    345 HD23 LEU A  20       5.974 -16.839  -0.673  1.00 97.12           H  
ATOM    346  N   MET A  21       3.168 -14.732   4.478  1.00 95.45           N  
ATOM    347  H   MET A  21       3.991 -15.294   4.641  1.00 95.45           H  
ATOM    348  CA  MET A  21       2.644 -13.924   5.580  1.00 95.45           C  
ATOM    349  HA  MET A  21       1.567 -13.807   5.461  1.00 95.45           H  
ATOM    350  C   MET A  21       3.268 -12.531   5.542  1.00 95.45           C  
ATOM    351  CB  MET A  21       2.890 -14.618   6.926  1.00 95.45           C  
ATOM    352  HB2 MET A  21       2.457 -14.010   7.720  1.00 95.45           H  
ATOM    353  HB3 MET A  21       3.963 -14.690   7.105  1.00 95.45           H  
ATOM    354  O   MET A  21       4.480 -12.401   5.383  1.00 95.45           O  
ATOM    355  CG  MET A  21       2.288 -16.031   6.988  1.00 95.45           C  
ATOM    356  HG2 MET A  21       2.848 -16.674   6.310  1.00 95.45           H  
ATOM    357  HG3 MET A  21       2.436 -16.417   7.997  1.00 95.45           H  
ATOM    358  SD  MET A  21       0.525 -16.184   6.571  1.00 95.45           S  
ATOM    359  CE  MET A  21      -0.218 -15.172   7.881  1.00 95.45           C  
ATOM    360  HE1 MET A  21      -1.303 -15.198   7.780  1.00 95.45           H  
ATOM    361  HE2 MET A  21       0.116 -14.139   7.792  1.00 95.45           H  
ATOM    362  HE3 MET A  21       0.062 -15.561   8.860  1.00 95.45           H  
ATOM    363  N   TYR A  22       2.461 -11.486   5.712  1.00 93.20           N  
ATOM    364  H   TYR A  22       1.475 -11.651   5.857  1.00 93.20           H  
ATOM    365  CA  TYR A  22       2.917 -10.100   5.575  1.00 93.20           C  
ATOM    366  HA  TYR A  22       3.258  -9.935   4.553  1.00 93.20           H  
ATOM    367  C   TYR A  22       4.107  -9.771   6.481  1.00 93.20           C  
ATOM    368  CB  TYR A  22       1.720  -9.187   5.831  1.00 93.20           C  
ATOM    369  HB2 TYR A  22       1.042  -9.313   4.987  1.00 93.20           H  
ATOM    370  HB3 TYR A  22       1.197  -9.558   6.712  1.00 93.20           H  
ATOM    371  O   TYR A  22       5.071  -9.183   6.011  1.00 93.20           O  
ATOM    372  CG  TYR A  22       2.016  -7.704   6.007  1.00 93.20           C  
ATOM    373  CD1 TYR A  22       2.521  -7.211   7.225  1.00 93.20           C  
ATOM    374  HD1 TYR A  22       2.817  -7.895   8.006  1.00 93.20           H  
ATOM    375  CD2 TYR A  22       1.789  -6.804   4.951  1.00 93.20           C  
ATOM    376  HD2 TYR A  22       1.431  -7.158   3.996  1.00 93.20           H  
ATOM    377  CE1 TYR A  22       2.714  -5.835   7.431  1.00 93.20           C  
ATOM    378  HE1 TYR A  22       3.099  -5.470   8.371  1.00 93.20           H  
ATOM    379  CE2 TYR A  22       2.028  -5.428   5.134  1.00 93.20           C  
ATOM    380  HE2 TYR A  22       1.878  -4.726   4.328  1.00 93.20           H  
ATOM    381  OH  TYR A  22       2.653  -3.611   6.576  1.00 93.20           O  
ATOM    382  HH  TYR A  22       2.996  -3.419   7.452  1.00 93.20           H  
ATOM    383  CZ  TYR A  22       2.461  -4.937   6.383  1.00 93.20           C  
ATOM    384  N   GLY A  23       4.091 -10.220   7.740  1.00 89.07           N  
ATOM    385  H   GLY A  23       3.279 -10.730   8.058  1.00 89.07           H  
ATOM    386  CA  GLY A  23       5.158  -9.918   8.702  1.00 89.07           C  
ATOM    387  HA2 GLY A  23       4.833 -10.214   9.699  1.00 89.07           H  
ATOM    388  HA3 GLY A  23       5.332  -8.842   8.707  1.00 89.07           H  
ATOM    389  C   GLY A  23       6.508 -10.595   8.429  1.00 89.07           C  
ATOM    390  O   GLY A  23       7.464 -10.316   9.144  1.00 89.07           O  
ATOM    391  N   THR A  24       6.601 -11.500   7.448  1.00 92.57           N  
ATOM    392  H   THR A  24       5.777 -11.702   6.899  1.00 92.57           H  
ATOM    393  CA  THR A  24       7.844 -12.235   7.140  1.00 92.57           C  
ATOM    394  HA  THR A  24       8.682 -11.751   7.642  1.00 92.57           H  
ATOM    395  C   THR A  24       8.213 -12.256   5.660  1.00 92.57           C  
ATOM    396  CB  THR A  24       7.780 -13.688   7.639  1.00 92.57           C  
ATOM    397  HB  THR A  24       8.703 -14.195   7.356  1.00 92.57           H  
ATOM    398  O   THR A  24       9.375 -12.483   5.340  1.00 92.57           O  
ATOM    399  CG2 THR A  24       7.639 -13.786   9.157  1.00 92.57           C  
ATOM    400 HG21 THR A  24       8.444 -13.226   9.634  1.00 92.57           H  
ATOM    401 HG22 THR A  24       7.701 -14.831   9.460  1.00 92.57           H  
ATOM    402 HG23 THR A  24       6.680 -13.377   9.475  1.00 92.57           H  
ATOM    403  OG1 THR A  24       6.691 -14.390   7.075  1.00 92.57           O  
ATOM    404  HG1 THR A  24       7.049 -14.971   6.399  1.00 92.57           H  
ATOM    405  N   ALA A  25       7.250 -12.065   4.757  1.00 93.91           N  
ATOM    406  H   ALA A  25       6.303 -11.937   5.085  1.00 93.91           H  
ATOM    407  CA  ALA A  25       7.450 -12.219   3.317  1.00 93.91           C  
ATOM    408  HA  ALA A  25       8.417 -12.688   3.133  1.00 93.91           H  
ATOM    409  C   ALA A  25       7.464 -10.894   2.541  1.00 93.91           C  
ATOM    410  CB  ALA A  25       6.370 -13.168   2.788  1.00 93.91           C  
ATOM    411  HB1 ALA A  25       6.539 -13.351   1.727  1.00 93.91           H  
ATOM    412  HB2 ALA A  25       5.384 -12.722   2.921  1.00 93.91           H  
ATOM    413  HB3 ALA A  25       6.415 -14.117   3.322  1.00 93.91           H  
ATOM    414  O   ALA A  25       7.792 -10.903   1.354  1.00 93.91           O  
ATOM    415  N   LEU A  26       7.090  -9.778   3.171  1.00 93.62           N  
ATOM    416  H   LEU A  26       6.883  -9.808   4.160  1.00 93.62           H  
ATOM    417  CA  LEU A  26       7.044  -8.470   2.530  1.00 93.62           C  
ATOM    418  HA  LEU A  26       7.447  -8.553   1.520  1.00 93.62           H  
ATOM    419  C   LEU A  26       7.905  -7.473   3.296  1.00 93.62           C  
ATOM    420  CB  LEU A  26       5.585  -8.006   2.432  1.00 93.62           C  
ATOM    421  HB2 LEU A  26       5.199  -7.875   3.443  1.00 93.62           H  
ATOM    422  HB3 LEU A  26       5.003  -8.784   1.938  1.00 93.62           H  
ATOM    423  O   LEU A  26       7.713  -7.262   4.488  1.00 93.62           O  
ATOM    424  CG  LEU A  26       5.389  -6.702   1.643  1.00 93.62           C  
ATOM    425  HG  LEU A  26       6.025  -5.916   2.051  1.00 93.62           H  
ATOM    426  CD1 LEU A  26       5.688  -6.895   0.149  1.00 93.62           C  
ATOM    427 HD11 LEU A  26       6.748  -7.104   0.008  1.00 93.62           H  
ATOM    428 HD12 LEU A  26       5.455  -5.979  -0.394  1.00 93.62           H  
ATOM    429 HD13 LEU A  26       5.095  -7.719  -0.248  1.00 93.62           H  
ATOM    430  CD2 LEU A  26       3.936  -6.265   1.796  1.00 93.62           C  
ATOM    431 HD21 LEU A  26       3.802  -5.282   1.345  1.00 93.62           H  
ATOM    432 HD22 LEU A  26       3.700  -6.174   2.856  1.00 93.62           H  
ATOM    433 HD23 LEU A  26       3.270  -6.989   1.326  1.00 93.62           H  
ATOM    434  N   ASP A  27       8.821  -6.843   2.572  1.00 95.14           N  
ATOM    435  H   ASP A  27       8.909  -7.075   1.593  1.00 95.14           H  
ATOM    436  CA  ASP A  27       9.575  -5.690   3.053  1.00 95.14           C  
ATOM    437  HA  ASP A  27       9.504  -5.645   4.140  1.00 95.14           H  
ATOM    438  C   ASP A  27       8.969  -4.397   2.488  1.00 95.14           C  
ATOM    439  CB  ASP A  27      11.055  -5.876   2.677  1.00 95.14           C  
ATOM    440  HB2 ASP A  27      11.292  -6.940   2.695  1.00 95.14           H  
ATOM    441  HB3 ASP A  27      11.223  -5.516   1.662  1.00 95.14           H  
ATOM    442  O   ASP A  27       8.111  -4.441   1.603  1.00 95.14           O  
ATOM    443  CG  ASP A  27      12.018  -5.177   3.643  1.00 95.14           C  
ATOM    444  OD1 ASP A  27      11.550  -4.323   4.430  1.00 95.14           O  
ATOM    445  OD2 ASP A  27      13.217  -5.525   3.588  1.00 95.14           O  
ATOM    446  N   TYR A  28       9.430  -3.245   2.957  1.00 96.58           N  
ATOM    447  H   TYR A  28      10.194  -3.295   3.617  1.00 96.58           H  
ATOM    448  CA  TYR A  28       9.048  -1.928   2.451  1.00 96.58           C  
ATOM    449  HA  TYR A  28       8.353  -2.046   1.620  1.00 96.58           H  
ATOM    450  C   TYR A  28      10.258  -1.178   1.904  1.00 96.58           C  
ATOM    451  CB  TYR A  28       8.322  -1.133   3.539  1.00 96.58           C  
ATOM    452  HB2 TYR A  28       8.802  -1.315   4.501  1.00 96.58           H  
ATOM    453  HB3 TYR A  28       8.416  -0.069   3.326  1.00 96.58           H  
ATOM    454  O   TYR A  28      11.403  -1.465   2.241  1.00 96.58           O  
ATOM    455  CG  TYR A  28       6.848  -1.470   3.630  1.00 96.58           C  
ATOM    456  CD1 TYR A  28       5.905  -0.629   3.009  1.00 96.58           C  
ATOM    457  HD1 TYR A  28       6.233   0.258   2.488  1.00 96.58           H  
ATOM    458  CD2 TYR A  28       6.421  -2.635   4.297  1.00 96.58           C  
ATOM    459  HD2 TYR A  28       7.145  -3.287   4.763  1.00 96.58           H  
ATOM    460  CE1 TYR A  28       4.538  -0.951   3.058  1.00 96.58           C  
ATOM    461  HE1 TYR A  28       3.815  -0.318   2.564  1.00 96.58           H  
ATOM    462  CE2 TYR A  28       5.051  -2.962   4.344  1.00 96.58           C  
ATOM    463  HE2 TYR A  28       4.720  -3.858   4.847  1.00 96.58           H  
ATOM    464  OH  TYR A  28       2.778  -2.391   3.743  1.00 96.58           O  
ATOM    465  HH  TYR A  28       2.301  -1.653   3.357  1.00 96.58           H  
ATOM    466  CZ  TYR A  28       4.107  -2.111   3.730  1.00 96.58           C  
ATOM    467  N   ILE A  29      10.016  -0.218   1.011  1.00 97.51           N  
ATOM    468  H   ILE A  29       9.060  -0.032   0.742  1.00 97.51           H  
ATOM    469  CA  ILE A  29      11.094   0.632   0.510  1.00 97.51           C  
ATOM    470  HA  ILE A  29      11.893  -0.019   0.154  1.00 97.51           H  
ATOM    471  C   ILE A  29      11.671   1.469   1.647  1.00 97.51           C  
ATOM    472  CB  ILE A  29      10.658   1.537  -0.658  1.00 97.51           C  
ATOM    473  HB  ILE A  29      11.520   2.143  -0.936  1.00 97.51           H  
ATOM    474  O   ILE A  29      10.949   1.933   2.529  1.00 97.51           O  
ATOM    475  CG1 ILE A  29       9.518   2.506  -0.274  1.00 97.51           C  
ATOM    476 HG12 ILE A  29       9.838   3.115   0.571  1.00 97.51           H  
ATOM    477 HG13 ILE A  29       8.637   1.943   0.036  1.00 97.51           H  
ATOM    478  CG2 ILE A  29      10.312   0.669  -1.873  1.00 97.51           C  
ATOM    479 HG21 ILE A  29      10.157   1.306  -2.744  1.00 97.51           H  
ATOM    480 HG22 ILE A  29      11.141  -0.006  -2.084  1.00 97.51           H  
ATOM    481 HG23 ILE A  29       9.412   0.085  -1.678  1.00 97.51           H  
ATOM    482  CD1 ILE A  29       9.125   3.481  -1.386  1.00 97.51           C  
ATOM    483 HD11 ILE A  29       8.681   2.950  -2.228  1.00 97.51           H  
ATOM    484 HD12 ILE A  29       8.385   4.179  -0.994  1.00 97.51           H  
ATOM    485 HD13 ILE A  29      10.004   4.031  -1.720  1.00 97.51           H  
ATOM    486  N   GLU A  30      12.968   1.744   1.566  1.00 97.21           N  
ATOM    487  H   GLU A  30      13.535   1.298   0.859  1.00 97.21           H  
ATOM    488  CA  GLU A  30      13.569   2.763   2.413  1.00 97.21           C  
ATOM    489  HA  GLU A  30      13.128   2.687   3.406  1.00 97.21           H  
ATOM    490  C   GLU A  30      13.253   4.152   1.860  1.00 97.21           C  
ATOM    491  CB  GLU A  30      15.079   2.551   2.559  1.00 97.21           C  
ATOM    492  HB2 GLU A  30      15.536   2.551   1.570  1.00 97.21           H  
ATOM    493  HB3 GLU A  30      15.502   3.382   3.123  1.00 97.21           H  
ATOM    494  O   GLU A  30      13.508   4.443   0.684  1.00 97.21           O  
ATOM    495  CG  GLU A  30      15.438   1.237   3.265  1.00 97.21           C  
ATOM    496  HG2 GLU A  30      15.057   0.402   2.677  1.00 97.21           H  
ATOM    497  HG3 GLU A  30      16.525   1.152   3.277  1.00 97.21           H  
ATOM    498  CD  GLU A  30      14.927   1.134   4.709  1.00 97.21           C  
ATOM    499  OE1 GLU A  30      14.818  -0.003   5.207  1.00 97.21           O  
ATOM    500  OE2 GLU A  30      14.709   2.158   5.401  1.00 97.21           O  
ATOM    501  N   LEU A  31      12.717   5.029   2.710  1.00 97.76           N  
ATOM    502  H   LEU A  31      12.518   4.733   3.654  1.00 97.76           H  
ATOM    503  CA  LEU A  31      12.617   6.445   2.369  1.00 97.76           C  
ATOM    504  HA  LEU A  31      12.225   6.508   1.353  1.00 97.76           H  
ATOM    505  C   LEU A  31      14.010   7.093   2.373  1.00 97.76           C  
ATOM    506  CB  LEU A  31      11.652   7.184   3.306  1.00 97.76           C  
ATOM    507  HB2 LEU A  31      11.657   8.242   3.043  1.00 97.76           H  
ATOM    508  HB3 LEU A  31      12.025   7.100   4.327  1.00 97.76           H  
ATOM    509  O   LEU A  31      14.867   6.721   3.180  1.00 97.76           O  
ATOM    510  CG  LEU A  31      10.204   6.676   3.264  1.00 97.76           C  
ATOM    511  HG  LEU A  31      10.163   5.668   3.678  1.00 97.76           H  
ATOM    512  CD1 LEU A  31       9.337   7.594   4.117  1.00 97.76           C  
ATOM    513 HD11 LEU A  31       9.177   8.552   3.622  1.00 97.76           H  
ATOM    514 HD12 LEU A  31       8.386   7.091   4.288  1.00 97.76           H  
ATOM    515 HD13 LEU A  31       9.814   7.763   5.082  1.00 97.76           H  
ATOM    516  CD2 LEU A  31       9.595   6.652   1.860  1.00 97.76           C  
ATOM    517 HD21 LEU A  31      10.099   5.894   1.261  1.00 97.76           H  
ATOM    518 HD22 LEU A  31       9.688   7.635   1.399  1.00 97.76           H  
ATOM    519 HD23 LEU A  31       8.542   6.379   1.928  1.00 97.76           H  
ATOM    520  N   PRO A  32      14.265   8.064   1.480  1.00 97.06           N  
ATOM    521  CA  PRO A  32      15.541   8.759   1.448  1.00 97.06           C  
ATOM    522  HA  PRO A  32      16.355   8.034   1.438  1.00 97.06           H  
ATOM    523  C   PRO A  32      15.708   9.663   2.676  1.00 97.06           C  
ATOM    524  CB  PRO A  32      15.541   9.540   0.131  1.00 97.06           C  
ATOM    525  HB2 PRO A  32      16.127  10.457   0.190  1.00 97.06           H  
ATOM    526  HB3 PRO A  32      15.911   8.900  -0.670  1.00 97.06           H  
ATOM    527  O   PRO A  32      14.741  10.076   3.315  1.00 97.06           O  
ATOM    528  CG  PRO A  32      14.061   9.829  -0.095  1.00 97.06           C  
ATOM    529  HG2 PRO A  32      13.825   9.982  -1.148  1.00 97.06           H  
ATOM    530  HG3 PRO A  32      13.791  10.705   0.495  1.00 97.06           H  
ATOM    531  CD  PRO A  32      13.358   8.604   0.480  1.00 97.06           C  
ATOM    532  HD2 PRO A  32      12.404   8.895   0.920  1.00 97.06           H  
ATOM    533  HD3 PRO A  32      13.214   7.862  -0.305  1.00 97.06           H  
ATOM    534  N   ALA A  33      16.955  10.026   2.974  1.00 96.40           N  
ATOM    535  H   ALA A  33      17.719   9.672   2.416  1.00 96.40           H  
ATOM    536  CA  ALA A  33      17.226  11.071   3.951  1.00 96.40           C  
ATOM    537  HA  ALA A  33      16.762  10.786   4.895  1.00 96.40           H  
ATOM    538  C   ALA A  33      16.607  12.403   3.491  1.00 96.40           C  
ATOM    539  CB  ALA A  33      18.739  11.186   4.166  1.00 96.40           C  
ATOM    540  HB1 ALA A  33      19.226  11.469   3.233  1.00 96.40           H  
ATOM    541  HB2 ALA A  33      18.942  11.950   4.917  1.00 96.40           H  
ATOM    542  HB3 ALA A  33      19.136  10.233   4.514  1.00 96.40           H  
ATOM    543  O   ALA A  33      16.645  12.744   2.306  1.00 96.40           O  
ATOM    544  N   ALA A  34      16.055  13.165   4.434  1.00 97.08           N  
ATOM    545  H   ALA A  34      16.054  12.835   5.388  1.00 97.08           H  
ATOM    546  CA  ALA A  34      15.524  14.492   4.151  1.00 97.08           C  
ATOM    547  HA  ALA A  34      14.805  14.394   3.338  1.00 97.08           H  
ATOM    548  C   ALA A  34      16.636  15.470   3.697  1.00 97.08           C  
ATOM    549  CB  ALA A  34      14.767  14.984   5.387  1.00 97.08           C  
ATOM    550  HB1 ALA A  34      13.988  14.269   5.652  1.00 97.08           H  
ATOM    551  HB2 ALA A  34      15.457  15.102   6.223  1.00 97.08           H  
ATOM    552  HB3 ALA A  34      14.303  15.946   5.170  1.00 97.08           H  
ATOM    553  O   ALA A  34      17.770  15.366   4.173  1.00 97.08           O  
ATOM    554  N   PRO A  35      16.329  16.452   2.825  1.00 98.02           N  
ATOM    555  CA  PRO A  35      15.004  16.761   2.289  1.00 98.02           C  
ATOM    556  HA  PRO A  35      14.246  16.578   3.050  1.00 98.02           H  
ATOM    557  C   PRO A  35      14.637  15.957   1.030  1.00 98.02           C  
ATOM    558  CB  PRO A  35      15.053  18.262   1.999  1.00 98.02           C  
ATOM    559  HB2 PRO A  35      14.862  18.815   2.919  1.00 98.02           H  
ATOM    560  HB3 PRO A  35      14.347  18.556   1.223  1.00 98.02           H  
ATOM    561  O   PRO A  35      15.487  15.678   0.189  1.00 98.02           O  
ATOM    562  CG  PRO A  35      16.504  18.472   1.564  1.00 98.02           C  
ATOM    563  HG2 PRO A  35      16.832  19.497   1.738  1.00 98.02           H  
ATOM    564  HG3 PRO A  35      16.614  18.210   0.512  1.00 98.02           H  
ATOM    565  CD  PRO A  35      17.283  17.476   2.425  1.00 98.02           C  
ATOM    566  HD2 PRO A  35      18.104  17.039   1.856  1.00 98.02           H  
ATOM    567  HD3 PRO A  35      17.668  17.977   3.313  1.00 98.02           H  
ATOM    568  N   PHE A  36      13.348  15.652   0.866  1.00 97.96           N  
ATOM    569  H   PHE A  36      12.685  15.934   1.574  1.00 97.96           H  
ATOM    570  CA  PHE A  36      12.782  15.058  -0.353  1.00 97.96           C  
ATOM    571  HA  PHE A  36      13.282  15.490  -1.219  1.00 97.96           H  
ATOM    572  C   PHE A  36      11.284  15.370  -0.467  1.00 97.96           C  
ATOM    573  CB  PHE A  36      13.010  13.537  -0.366  1.00 97.96           C  
ATOM    574  HB2 PHE A  36      14.076  13.336  -0.258  1.00 97.96           H  
ATOM    575  HB3 PHE A  36      12.716  13.150  -1.342  1.00 97.96           H  
ATOM    576  O   PHE A  36      10.651  15.741   0.517  1.00 97.96           O  
ATOM    577  CG  PHE A  36      12.256  12.771   0.705  1.00 97.96           C  
ATOM    578  CD1 PHE A  36      12.830  12.599   1.976  1.00 97.96           C  
ATOM    579  HD1 PHE A  36      13.818  12.986   2.174  1.00 97.96           H  
ATOM    580  CD2 PHE A  36      11.014  12.174   0.419  1.00 97.96           C  
ATOM    581  HD2 PHE A  36      10.574  12.282  -0.561  1.00 97.96           H  
ATOM    582  CE1 PHE A  36      12.163  11.853   2.961  1.00 97.96           C  
ATOM    583  HE1 PHE A  36      12.633  11.683   3.917  1.00 97.96           H  
ATOM    584  CE2 PHE A  36      10.343  11.431   1.406  1.00 97.96           C  
ATOM    585  HE2 PHE A  36       9.390  10.974   1.182  1.00 97.96           H  
ATOM    586  CZ  PHE A  36      10.915  11.274   2.680  1.00 97.96           C  
ATOM    587  HZ  PHE A  36      10.413  10.690   3.437  1.00 97.96           H  
ATOM    588  N   ASP A  37      10.701  15.179  -1.651  1.00 97.56           N  
ATOM    589  H   ASP A  37      11.261  14.886  -2.440  1.00 97.56           H  
ATOM    590  CA  ASP A  37       9.251  15.284  -1.838  1.00 97.56           C  
ATOM    591  HA  ASP A  37       8.829  15.926  -1.065  1.00 97.56           H  
ATOM    592  C   ASP A  37       8.601  13.899  -1.712  1.00 97.56           C  
ATOM    593  CB  ASP A  37       8.921  15.939  -3.186  1.00 97.56           C  
ATOM    594  HB2 ASP A  37       7.847  15.868  -3.355  1.00 97.56           H  
ATOM    595  HB3 ASP A  37       9.432  15.388  -3.975  1.00 97.56           H  
ATOM    596  O   ASP A  37       8.937  12.968  -2.457  1.00 97.56           O  
ATOM    597  CG  ASP A  37       9.324  17.413  -3.294  1.00 97.56           C  
ATOM    598  OD1 ASP A  37       9.340  18.116  -2.259  1.00 97.56           O  
ATOM    599  OD2 ASP A  37       9.601  17.834  -4.442  1.00 97.56           O  
ATOM    600  N   LEU A  38       7.658  13.772  -0.779  1.00 98.15           N  
ATOM    601  H   LEU A  38       7.439  14.588  -0.226  1.00 98.15           H  
ATOM    602  CA  LEU A  38       6.834  12.585  -0.568  1.00 98.15           C  
ATOM    603  HA  LEU A  38       7.386  11.699  -0.880  1.00 98.15           H  
ATOM    604  C   LEU A  38       5.555  12.700  -1.401  1.00 98.15           C  
ATOM    605  CB  LEU A  38       6.509  12.471   0.933  1.00 98.15           C  
ATOM    606  HB2 LEU A  38       5.914  13.340   1.211  1.00 98.15           H  
ATOM    607  HB3 LEU A  38       7.436  12.511   1.504  1.00 98.15           H  
ATOM    608  O   LEU A  38       4.859  13.708  -1.326  1.00 98.15           O  
ATOM    609  CG  LEU A  38       5.743  11.191   1.322  1.00 98.15           C  
ATOM    610  HG  LEU A  38       5.009  10.945   0.555  1.00 98.15           H  
ATOM    611  CD1 LEU A  38       6.698  10.008   1.499  1.00 98.15           C  
ATOM    612 HD11 LEU A  38       7.262   9.841   0.582  1.00 98.15           H  
ATOM    613 HD12 LEU A  38       6.129   9.110   1.737  1.00 98.15           H  
ATOM    614 HD13 LEU A  38       7.389  10.205   2.319  1.00 98.15           H  
ATOM    615  CD2 LEU A  38       4.993  11.399   2.634  1.00 98.15           C  
ATOM    616 HD21 LEU A  38       4.405  10.510   2.863  1.00 98.15           H  
ATOM    617 HD22 LEU A  38       5.698  11.588   3.444  1.00 98.15           H  
ATOM    618 HD23 LEU A  38       4.311  12.243   2.541  1.00 98.15           H  
ATOM    619  N   GLN A  39       5.218  11.662  -2.157  1.00 97.77           N  
ATOM    620  H   GLN A  39       5.810  10.845  -2.126  1.00 97.77           H  
ATOM    621  CA  GLN A  39       3.896  11.489  -2.742  1.00 97.77           C  
ATOM    622  HA  GLN A  39       3.472  12.462  -2.986  1.00 97.77           H  
ATOM    623  C   GLN A  39       2.978  10.827  -1.719  1.00 97.77           C  
ATOM    624  CB  GLN A  39       4.007  10.671  -4.034  1.00 97.77           C  
ATOM    625  HB2 GLN A  39       4.673  11.191  -4.722  1.00 97.77           H  
ATOM    626  HB3 GLN A  39       4.434   9.693  -3.813  1.00 97.77           H  
ATOM    627  O   GLN A  39       3.279   9.744  -1.221  1.00 97.77           O  
ATOM    628  CG  GLN A  39       2.639  10.486  -4.703  1.00 97.77           C  
ATOM    629  HG2 GLN A  39       1.996   9.898  -4.047  1.00 97.77           H  
ATOM    630  HG3 GLN A  39       2.172  11.459  -4.853  1.00 97.77           H  
ATOM    631  CD  GLN A  39       2.727   9.779  -6.050  1.00 97.77           C  
ATOM    632  NE2 GLN A  39       1.672   9.112  -6.461  1.00 97.77           N  
ATOM    633 HE21 GLN A  39       0.878   9.008  -5.845  1.00 97.77           H  
ATOM    634 HE22 GLN A  39       1.764   8.593  -7.322  1.00 97.77           H  
ATOM    635  OE1 GLN A  39       3.711   9.841  -6.775  1.00 97.77           O  
ATOM    636  N   VAL A  40       1.848  11.467  -1.443  1.00 97.54           N  
ATOM    637  H   VAL A  40       1.644  12.324  -1.938  1.00 97.54           H  
ATOM    638  CA  VAL A  40       0.785  10.921  -0.602  1.00 97.54           C  
ATOM    639  HA  VAL A  40       1.235  10.373   0.225  1.00 97.54           H  
ATOM    640  C   VAL A  40      -0.040   9.950  -1.441  1.00 97.54           C  
ATOM    641  CB  VAL A  40      -0.083  12.042  -0.006  1.00 97.54           C  
ATOM    642  HB  VAL A  40      -0.630  12.537  -0.808  1.00 97.54           H  
ATOM    643  O   VAL A  40      -0.496  10.291  -2.534  1.00 97.54           O  
ATOM    644  CG1 VAL A  40      -1.098  11.478   0.993  1.00 97.54           C  
ATOM    645 HG11 VAL A  40      -0.588  10.920   1.779  1.00 97.54           H  
ATOM    646 HG12 VAL A  40      -1.803  10.817   0.488  1.00 97.54           H  
ATOM    647 HG13 VAL A  40      -1.663  12.294   1.444  1.00 97.54           H  
ATOM    648  CG2 VAL A  40       0.786  13.097   0.697  1.00 97.54           C  
ATOM    649 HG21 VAL A  40       1.352  13.670  -0.038  1.00 97.54           H  
ATOM    650 HG22 VAL A  40       0.153  13.790   1.252  1.00 97.54           H  
ATOM    651 HG23 VAL A  40       1.483  12.616   1.383  1.00 97.54           H  
ATOM    652  N   LEU A  41      -0.185   8.726  -0.944  1.00 94.92           N  
ATOM    653  H   LEU A  41       0.212   8.539  -0.035  1.00 94.92           H  
ATOM    654  CA  LEU A  41      -0.916   7.640  -1.599  1.00 94.92           C  
ATOM    655  HA  LEU A  41      -1.109   7.895  -2.641  1.00 94.92           H  
ATOM    656  C   LEU A  41      -2.287   7.417  -0.957  1.00 94.92           C  
ATOM    657  CB  LEU A  41      -0.066   6.361  -1.550  1.00 94.92           C  
ATOM    658  HB2 LEU A  41      -0.645   5.558  -2.005  1.00 94.92           H  
ATOM    659  HB3 LEU A  41       0.110   6.099  -0.507  1.00 94.92           H  
ATOM    660  O   LEU A  41      -3.266   7.209  -1.667  1.00 94.92           O  
ATOM    661  CG  LEU A  41       1.282   6.444  -2.285  1.00 94.92           C  
ATOM    662  HG  LEU A  41       1.872   7.275  -1.899  1.00 94.92           H  
ATOM    663  CD1 LEU A  41       2.054   5.154  -2.035  1.00 94.92           C  
ATOM    664 HD11 LEU A  41       2.246   5.063  -0.966  1.00 94.92           H  
ATOM    665 HD12 LEU A  41       1.470   4.299  -2.375  1.00 94.92           H  
ATOM    666 HD13 LEU A  41       3.006   5.173  -2.566  1.00 94.92           H  
ATOM    667  CD2 LEU A  41       1.104   6.631  -3.792  1.00 94.92           C  
ATOM    668 HD21 LEU A  41       0.637   7.597  -3.984  1.00 94.92           H  
ATOM    669 HD22 LEU A  41       2.078   6.606  -4.280  1.00 94.92           H  
ATOM    670 HD23 LEU A  41       0.472   5.836  -4.189  1.00 94.92           H  
ATOM    671  N   ASP A  42      -2.363   7.540   0.369  1.00 93.66           N  
ATOM    672  H   ASP A  42      -1.520   7.741   0.886  1.00 93.66           H  
ATOM    673  CA  ASP A  42      -3.611   7.499   1.126  1.00 93.66           C  
ATOM    674  HA  ASP A  42      -4.433   7.791   0.473  1.00 93.66           H  
ATOM    675  C   ASP A  42      -3.545   8.497   2.289  1.00 93.66           C  
ATOM    676  CB  ASP A  42      -3.892   6.072   1.613  1.00 93.66           C  
ATOM    677  HB2 ASP A  42      -3.095   5.745   2.280  1.00 93.66           H  
ATOM    678  HB3 ASP A  42      -3.923   5.398   0.756  1.00 93.66           H  
ATOM    679  O   ASP A  42      -2.542   8.577   3.000  1.00 93.66           O  
ATOM    680  CG  ASP A  42      -5.231   6.006   2.345  1.00 93.66           C  
ATOM    681  OD1 ASP A  42      -6.279   5.862   1.678  1.00 93.66           O  
ATOM    682  OD2 ASP A  42      -5.222   6.165   3.582  1.00 93.66           O  
ATOM    683  N   GLU A  43      -4.612   9.271   2.466  1.00 93.60           N  
ATOM    684  H   GLU A  43      -5.401   9.132   1.852  1.00 93.60           H  
ATOM    685  CA  GLU A  43      -4.731  10.299   3.508  1.00 93.60           C  
ATOM    686  HA  GLU A  43      -3.842  10.256   4.138  1.00 93.60           H  
ATOM    687  C   GLU A  43      -5.911  10.034   4.453  1.00 93.60           C  
ATOM    688  CB  GLU A  43      -4.763  11.707   2.880  1.00 93.60           C  
ATOM    689  HB2 GLU A  43      -4.768  12.448   3.680  1.00 93.60           H  
ATOM    690  HB3 GLU A  43      -3.851  11.857   2.303  1.00 93.60           H  
ATOM    691  O   GLU A  43      -6.412  10.957   5.101  1.00 93.60           O  
ATOM    692  CG  GLU A  43      -5.977  11.950   1.966  1.00 93.60           C  
ATOM    693  HG2 GLU A  43      -5.834  11.410   1.030  1.00 93.60           H  
ATOM    694  HG3 GLU A  43      -6.873  11.551   2.441  1.00 93.60           H  
ATOM    695  CD  GLU A  43      -6.200  13.441   1.668  1.00 93.60           C  
ATOM    696  OE1 GLU A  43      -7.380  13.874   1.716  1.00 93.60           O  
ATOM    697  OE2 GLU A  43      -5.215  14.174   1.433  1.00 93.60           O  
ATOM    698  N   VAL A  44      -6.397   8.786   4.532  1.00 90.63           N  
ATOM    699  H   VAL A  44      -5.935   8.037   4.036  1.00 90.63           H  
ATOM    700  CA  VAL A  44      -7.596   8.464   5.322  1.00 90.63           C  
ATOM    701  HA  VAL A  44      -8.398   9.111   4.967  1.00 90.63           H  
ATOM    702  C   VAL A  44      -7.406   8.770   6.809  1.00 90.63           C  
ATOM    703  CB  VAL A  44      -8.034   7.001   5.101  1.00 90.63           C  
ATOM    704  HB  VAL A  44      -7.917   6.766   4.043  1.00 90.63           H  
ATOM    705  O   VAL A  44      -8.367   9.142   7.472  1.00 90.63           O  
ATOM    706  CG1 VAL A  44      -7.242   5.972   5.923  1.00 90.63           C  
ATOM    707 HG11 VAL A  44      -6.173   6.170   5.841  1.00 90.63           H  
ATOM    708 HG12 VAL A  44      -7.524   6.016   6.975  1.00 90.63           H  
ATOM    709 HG13 VAL A  44      -7.431   4.974   5.529  1.00 90.63           H  
ATOM    710  CG2 VAL A  44      -9.518   6.818   5.442  1.00 90.63           C  
ATOM    711 HG21 VAL A  44      -9.821   5.796   5.217  1.00 90.63           H  
ATOM    712 HG22 VAL A  44      -9.693   7.027   6.498  1.00 90.63           H  
ATOM    713 HG23 VAL A  44     -10.116   7.503   4.840  1.00 90.63           H  
ATOM    714  N   GLY A  45      -6.174   8.641   7.312  1.00 90.64           N  
ATOM    715  H   GLY A  45      -5.440   8.356   6.679  1.00 90.64           H  
ATOM    716  CA  GLY A  45      -5.798   8.930   8.696  1.00 90.64           C  
ATOM    717  HA2 GLY A  45      -5.017   8.234   9.004  1.00 90.64           H  
ATOM    718  HA3 GLY A  45      -6.661   8.790   9.346  1.00 90.64           H  
ATOM    719  C   GLY A  45      -5.275  10.349   8.926  1.00 90.64           C  
ATOM    720  O   GLY A  45      -4.716  10.615   9.992  1.00 90.64           O  
ATOM    721  N   LEU A  46      -5.398  11.259   7.948  1.00 94.02           N  
ATOM    722  H   LEU A  46      -5.833  10.980   7.080  1.00 94.02           H  
ATOM    723  CA  LEU A  46      -4.835  12.610   8.048  1.00 94.02           C  
ATOM    724  HA  LEU A  46      -3.756  12.520   8.178  1.00 94.02           H  
ATOM    725  C   LEU A  46      -5.388  13.377   9.254  1.00 94.02           C  
ATOM    726  CB  LEU A  46      -5.128  13.378   6.748  1.00 94.02           C  
ATOM    727  HB2 LEU A  46      -6.208  13.392   6.597  1.00 94.02           H  
ATOM    728  HB3 LEU A  46      -4.676  12.833   5.920  1.00 94.02           H  
ATOM    729  O   LEU A  46      -4.687  14.198   9.825  1.00 94.02           O  
ATOM    730  CG  LEU A  46      -4.607  14.830   6.721  1.00 94.02           C  
ATOM    731  HG  LEU A  46      -4.966  15.382   7.589  1.00 94.02           H  
ATOM    732  CD1 LEU A  46      -3.079  14.893   6.700  1.00 94.02           C  
ATOM    733 HD11 LEU A  46      -2.678  14.455   7.614  1.00 94.02           H  
ATOM    734 HD12 LEU A  46      -2.693  14.349   5.838  1.00 94.02           H  
ATOM    735 HD13 LEU A  46      -2.750  15.931   6.648  1.00 94.02           H  
ATOM    736  CD2 LEU A  46      -5.170  15.546   5.493  1.00 94.02           C  
ATOM    737 HD21 LEU A  46      -4.969  14.956   4.599  1.00 94.02           H  
ATOM    738 HD22 LEU A  46      -4.717  16.533   5.396  1.00 94.02           H  
ATOM    739 HD23 LEU A  46      -6.249  15.655   5.602  1.00 94.02           H  
ATOM    740  N   ASP A  47      -6.623  13.101   9.667  1.00 93.29           N  
ATOM    741  H   ASP A  47      -7.060  12.270   9.293  1.00 93.29           H  
ATOM    742  CA  ASP A  47      -7.235  13.660  10.877  1.00 93.29           C  
ATOM    743  HA  ASP A  47      -7.276  14.744  10.779  1.00 93.29           H  
ATOM    744  C   ASP A  47      -6.447  13.375  12.168  1.00 93.29           C  
ATOM    745  CB  ASP A  47      -8.680  13.150  10.980  1.00 93.29           C  
ATOM    746  HB2 ASP A  47      -9.155  13.636  11.832  1.00 93.29           H  
ATOM    747  HB3 ASP A  47      -9.220  13.460  10.085  1.00 93.29           H  
ATOM    748  O   ASP A  47      -6.518  14.154  13.117  1.00 93.29           O  
ATOM    749  CG  ASP A  47      -8.826  11.627  11.132  1.00 93.29           C  
ATOM    750  OD1 ASP A  47      -7.863  10.891  10.808  1.00 93.29           O  
ATOM    751  OD2 ASP A  47      -9.937  11.220  11.531  1.00 93.29           O  
ATOM    752  N   SER A  48      -5.651  12.307  12.168  1.00 92.17           N  
ATOM    753  H   SER A  48      -5.706  11.717  11.350  1.00 92.17           H  
ATOM    754  CA  SER A  48      -4.744  11.898  13.243  1.00 92.17           C  
ATOM    755  HA  SER A  48      -4.941  12.522  14.115  1.00 92.17           H  
ATOM    756  C   SER A  48      -3.260  12.101  12.905  1.00 92.17           C  
ATOM    757  CB  SER A  48      -5.053  10.451  13.644  1.00 92.17           C  
ATOM    758  HB2 SER A  48      -4.424  10.166  14.488  1.00 92.17           H  
ATOM    759  HB3 SER A  48      -6.095  10.386  13.955  1.00 92.17           H  
ATOM    760  O   SER A  48      -2.397  11.628  13.641  1.00 92.17           O  
ATOM    761  OG  SER A  48      -4.833   9.551  12.573  1.00 92.17           O  
ATOM    762  HG  SER A  48      -5.315   9.871  11.807  1.00 92.17           H  
ATOM    763  N   GLY A  49      -2.947  12.796  11.805  1.00 93.96           N  
ATOM    764  H   GLY A  49      -3.696  13.208  11.267  1.00 93.96           H  
ATOM    765  CA  GLY A  49      -1.573  13.004  11.341  1.00 93.96           C  
ATOM    766  HA2 GLY A  49      -1.574  13.797  10.593  1.00 93.96           H  
ATOM    767  HA3 GLY A  49      -0.952  13.316  12.181  1.00 93.96           H  
ATOM    768  C   GLY A  49      -0.927  11.767  10.714  1.00 93.96           C  
ATOM    769  O   GLY A  49       0.292  11.734  10.570  1.00 93.96           O  
ATOM    770  N   ASN A  50      -1.724  10.760  10.339  1.00 93.71           N  
ATOM    771  H   ASN A  50      -2.721  10.867  10.456  1.00 93.71           H  
ATOM    772  CA  ASN A  50      -1.252   9.515   9.741  1.00 93.71           C  
ATOM    773  HA  ASN A  50      -0.168   9.458   9.839  1.00 93.71           H  
ATOM    774  C   ASN A  50      -1.604   9.455   8.253  1.00 93.71           C  
ATOM    775  CB  ASN A  50      -1.844   8.321  10.500  1.00 93.71           C  
ATOM    776  HB2 ASN A  50      -1.557   7.397   9.998  1.00 93.71           H  
ATOM    777  HB3 ASN A  50      -2.932   8.389  10.505  1.00 93.71           H  
ATOM    778  O   ASN A  50      -2.763   9.600   7.870  1.00 93.71           O  
ATOM    779  CG  ASN A  50      -1.326   8.246  11.919  1.00 93.71           C  
ATOM    780  ND2 ASN A  50      -2.161   8.458  12.905  1.00 93.71           N  
ATOM    781 HD21 ASN A  50      -3.111   8.750  12.726  1.00 93.71           H  
ATOM    782 HD22 ASN A  50      -1.758   8.484  13.830  1.00 93.71           H  
ATOM    783  OD1 ASN A  50      -0.161   7.996  12.160  1.00 93.71           O  
ATOM    784  N   ILE A  51      -0.622   9.189   7.401  1.00 95.09           N  
ATOM    785  H   ILE A  51       0.301   9.021   7.776  1.00 95.09           H  
ATOM    786  CA  ILE A  51      -0.829   9.003   5.960  1.00 95.09           C  
ATOM    787  HA  ILE A  51      -1.874   8.754   5.776  1.00 95.09           H  
ATOM    788  C   ILE A  51      -0.015   7.807   5.464  1.00 95.09           C  
ATOM    789  CB  ILE A  51      -0.522  10.302   5.169  1.00 95.09           C  
ATOM    790  HB  ILE A  51      -0.751  10.111   4.120  1.00 95.09           H  
ATOM    791  O   ILE A  51       0.833   7.273   6.177  1.00 95.09           O  
ATOM    792  CG1 ILE A  51       0.970  10.678   5.253  1.00 95.09           C  
ATOM    793 HG12 ILE A  51       1.252  10.850   6.292  1.00 95.09           H  
ATOM    794 HG13 ILE A  51       1.551   9.846   4.855  1.00 95.09           H  
ATOM    795  CG2 ILE A  51      -1.432  11.463   5.615  1.00 95.09           C  
ATOM    796 HG21 ILE A  51      -1.117  11.836   6.590  1.00 95.09           H  
ATOM    797 HG22 ILE A  51      -1.390  12.274   4.889  1.00 95.09           H  
ATOM    798 HG23 ILE A  51      -2.464  11.121   5.688  1.00 95.09           H  
ATOM    799  CD1 ILE A  51       1.367  11.901   4.431  1.00 95.09           C  
ATOM    800 HD11 ILE A  51       1.078  11.746   3.392  1.00 95.09           H  
ATOM    801 HD12 ILE A  51       2.448  12.029   4.489  1.00 95.09           H  
ATOM    802 HD13 ILE A  51       0.881  12.797   4.818  1.00 95.09           H  
ATOM    803  N   SER A  52      -0.246   7.402   4.220  1.00 96.01           N  
ATOM    804  H   SER A  52      -0.971   7.868   3.693  1.00 96.01           H  
ATOM    805  CA  SER A  52       0.662   6.511   3.500  1.00 96.01           C  
ATOM    806  HA  SER A  52       1.450   6.180   4.176  1.00 96.01           H  
ATOM    807  C   SER A  52       1.313   7.251   2.343  1.00 96.01           C  
ATOM    808  CB  SER A  52      -0.052   5.264   3.000  1.00 96.01           C  
ATOM    809  HB2 SER A  52      -0.801   5.542   2.258  1.00 96.01           H  
ATOM    810  HB3 SER A  52       0.683   4.604   2.539  1.00 96.01           H  
ATOM    811  O   SER A  52       0.657   8.047   1.665  1.00 96.01           O  
ATOM    812  OG  SER A  52      -0.670   4.582   4.070  1.00 96.01           O  
ATOM    813  HG  SER A  52      -1.378   5.139   4.402  1.00 96.01           H  
ATOM    814  N   GLY A  53       2.589   6.986   2.078  1.00 96.96           N  
ATOM    815  H   GLY A  53       3.090   6.329   2.660  1.00 96.96           H  
ATOM    816  CA  GLY A  53       3.302   7.675   1.012  1.00 96.96           C  
ATOM    817  HA2 GLY A  53       3.558   8.681   1.344  1.00 96.96           H  
ATOM    818  HA3 GLY A  53       2.639   7.766   0.151  1.00 96.96           H  
ATOM    819  C   GLY A  53       4.570   6.982   0.544  1.00 96.96           C  
ATOM    820  O   GLY A  53       5.070   6.051   1.169  1.00 96.96           O  
ATOM    821  N   CYS A  54       5.093   7.467  -0.576  1.00 98.11           N  
ATOM    822  H   CYS A  54       4.616   8.239  -1.019  1.00 98.11           H  
ATOM    823  CA  CYS A  54       6.332   6.999  -1.185  1.00 98.11           C  
ATOM    824  HA  CYS A  54       6.917   6.479  -0.427  1.00 98.11           H  
ATOM    825  C   CYS A  54       7.152   8.187  -1.714  1.00 98.11           C  
ATOM    826  CB  CYS A  54       5.985   6.002  -2.300  1.00 98.11           C  
ATOM    827  HB2 CYS A  54       5.306   5.251  -1.897  1.00 98.11           H  
ATOM    828  HB3 CYS A  54       6.889   5.498  -2.643  1.00 98.11           H  
ATOM    829  O   CYS A  54       6.600   9.269  -1.925  1.00 98.11           O  
ATOM    830  SG  CYS A  54       5.161   6.817  -3.699  1.00 98.11           S  
ATOM    831  HG  CYS A  54       6.118   7.708  -3.973  1.00 98.11           H  
ATOM    832  N   PRO A  55       8.454   8.032  -1.995  1.00 97.58           N  
ATOM    833  CA  PRO A  55       9.233   9.087  -2.631  1.00 97.58           C  
ATOM    834  HA  PRO A  55       9.202   9.976  -2.000  1.00 97.58           H  
ATOM    835  C   PRO A  55       8.678   9.418  -4.019  1.00 97.58           C  
ATOM    836  CB  PRO A  55      10.672   8.566  -2.702  1.00 97.58           C  
ATOM    837  HB2 PRO A  55      10.870   8.128  -3.680  1.00 97.58           H  
ATOM    838  HB3 PRO A  55      11.394   9.354  -2.485  1.00 97.58           H  
ATOM    839  O   PRO A  55       8.339   8.523  -4.802  1.00 97.58           O  
ATOM    840  CG  PRO A  55      10.705   7.465  -1.642  1.00 97.58           C  
ATOM    841  HG2 PRO A  55      11.461   6.710  -1.857  1.00 97.58           H  
ATOM    842  HG3 PRO A  55      10.868   7.910  -0.660  1.00 97.58           H  
ATOM    843  CD  PRO A  55       9.296   6.892  -1.701  1.00 97.58           C  
ATOM    844  HD2 PRO A  55       9.223   6.171  -2.516  1.00 97.58           H  
ATOM    845  HD3 PRO A  55       9.037   6.424  -0.751  1.00 97.58           H  
ATOM    846  N   THR A  56       8.625  10.704  -4.353  1.00 95.30           N  
ATOM    847  H   THR A  56       8.891  11.400  -3.671  1.00 95.30           H  
ATOM    848  CA  THR A  56       8.346  11.134  -5.728  1.00 95.30           C  
ATOM    849  HA  THR A  56       7.439  10.632  -6.065  1.00 95.30           H  
ATOM    850  C   THR A  56       9.489  10.735  -6.667  1.00 95.30           C  
ATOM    851  CB  THR A  56       8.111  12.645  -5.825  1.00 95.30           C  
ATOM    852  HB  THR A  56       7.965  12.906  -6.874  1.00 95.30           H  
ATOM    853  O   THR A  56      10.627  10.529  -6.248  1.00 95.30           O  
ATOM    854  CG2 THR A  56       6.891  13.125  -5.049  1.00 95.30           C  
ATOM    855 HG21 THR A  56       6.895  12.728  -4.034  1.00 95.30           H  
ATOM    856 HG22 THR A  56       6.899  14.214  -5.000  1.00 95.30           H  
ATOM    857 HG23 THR A  56       5.985  12.800  -5.562  1.00 95.30           H  
ATOM    858  OG1 THR A  56       9.236  13.338  -5.363  1.00 95.30           O  
ATOM    859  HG1 THR A  56       9.188  13.362  -4.405  1.00 95.30           H  
ATOM    860  N   ASN A  57       9.197  10.630  -7.968  1.00 91.29           N  
ATOM    861  H   ASN A  57       8.247  10.821  -8.253  1.00 91.29           H  
ATOM    862  CA  ASN A  57      10.196  10.402  -9.025  1.00 91.29           C  
ATOM    863  HA  ASN A  57       9.639  10.252  -9.950  1.00 91.29           H  
ATOM    864  C   ASN A  57      11.060   9.131  -8.879  1.00 91.29           C  
ATOM    865  CB  ASN A  57      11.038  11.676  -9.219  1.00 91.29           C  
ATOM    866  HB2 ASN A  57      11.627  11.862  -8.321  1.00 91.29           H  
ATOM    867  HB3 ASN A  57      11.733  11.538 -10.048  1.00 91.29           H  
ATOM    868  O   ASN A  57      12.094   9.019  -9.530  1.00 91.29           O  
ATOM    869  CG  ASN A  57      10.185  12.884  -9.536  1.00 91.29           C  
ATOM    870  ND2 ASN A  57      10.363  13.972  -8.826  1.00 91.29           N  
ATOM    871 HD21 ASN A  57       9.750  14.754  -9.007  1.00 91.29           H  
ATOM    872 HD22 ASN A  57      10.971  13.959  -8.020  1.00 91.29           H  
ATOM    873  OD1 ASN A  57       9.327  12.845 -10.405  1.00 91.29           O  
ATOM    874  N   SER A  58      10.635   8.149  -8.083  1.00 95.33           N  
ATOM    875  H   SER A  58       9.826   8.316  -7.502  1.00 95.33           H  
ATOM    876  CA  SER A  58      11.326   6.865  -7.970  1.00 95.33           C  
ATOM    877  HA  SER A  58      12.401   7.044  -7.999  1.00 95.33           H  
ATOM    878  C   SER A  58      10.968   5.936  -9.134  1.00 95.33           C  
ATOM    879  CB  SER A  58      11.020   6.236  -6.611  1.00 95.33           C  
ATOM    880  HB2 SER A  58       9.945   6.261  -6.433  1.00 95.33           H  
ATOM    881  HB3 SER A  58      11.508   6.825  -5.834  1.00 95.33           H  
ATOM    882  O   SER A  58       9.801   5.594  -9.350  1.00 95.33           O  
ATOM    883  OG  SER A  58      11.485   4.898  -6.554  1.00 95.33           O  
ATOM    884  HG  SER A  58      11.668   4.697  -5.634  1.00 95.33           H  
ATOM    885  N   ASP A  59      11.979   5.482  -9.876  1.00 97.33           N  
ATOM    886  H   ASP A  59      12.899   5.873  -9.728  1.00 97.33           H  
ATOM    887  CA  ASP A  59      11.807   4.489 -10.943  1.00 97.33           C  
ATOM    888  HA  ASP A  59      11.081   4.862 -11.666  1.00 97.33           H  
ATOM    889  C   ASP A  59      11.266   3.161 -10.404  1.00 97.33           C  
ATOM    890  CB  ASP A  59      13.147   4.246 -11.655  1.00 97.33           C  
ATOM    891  HB2 ASP A  59      13.049   3.358 -12.279  1.00 97.33           H  
ATOM    892  HB3 ASP A  59      13.919   4.050 -10.912  1.00 97.33           H  
ATOM    893  O   ASP A  59      10.448   2.512 -11.062  1.00 97.33           O  
ATOM    894  CG  ASP A  59      13.586   5.399 -12.562  1.00 97.33           C  
ATOM    895  OD1 ASP A  59      12.737   6.269 -12.878  1.00 97.33           O  
ATOM    896  OD2 ASP A  59      14.749   5.364 -13.002  1.00 97.33           O  
ATOM    897  N   TYR A  60      11.668   2.789  -9.186  1.00 98.23           N  
ATOM    898  H   TYR A  60      12.298   3.398  -8.682  1.00 98.23           H  
ATOM    899  CA  TYR A  60      11.160   1.601  -8.512  1.00 98.23           C  
ATOM    900  HA  TYR A  60      11.263   0.749  -9.185  1.00 98.23           H  
ATOM    901  C   TYR A  60       9.670   1.740  -8.180  1.00 98.23           C  
ATOM    902  CB  TYR A  60      11.990   1.316  -7.257  1.00 98.23           C  
ATOM    903  HB2 TYR A  60      13.029   1.150  -7.541  1.00 98.23           H  
ATOM    904  HB3 TYR A  60      11.954   2.175  -6.587  1.00 98.23           H  
ATOM    905  O   TYR A  60       8.885   0.854  -8.516  1.00 98.23           O  
ATOM    906  CG  TYR A  60      11.478   0.093  -6.534  1.00 98.23           C  
ATOM    907  CD1 TYR A  60      10.657   0.237  -5.400  1.00 98.23           C  
ATOM    908  HD1 TYR A  60      10.445   1.217  -4.999  1.00 98.23           H  
ATOM    909  CD2 TYR A  60      11.734  -1.183  -7.070  1.00 98.23           C  
ATOM    910  HD2 TYR A  60      12.370  -1.294  -7.936  1.00 98.23           H  
ATOM    911  CE1 TYR A  60      10.067  -0.899  -4.817  1.00 98.23           C  
ATOM    912  HE1 TYR A  60       9.403  -0.809  -3.970  1.00 98.23           H  
ATOM    913  CE2 TYR A  60      11.145  -2.318  -6.488  1.00 98.23           C  
ATOM    914  HE2 TYR A  60      11.322  -3.306  -6.887  1.00 98.23           H  
ATOM    915  OH  TYR A  60       9.642  -3.249  -4.903  1.00 98.23           O  
ATOM    916  HH  TYR A  60       9.098  -3.032  -4.142  1.00 98.23           H  
ATOM    917  CZ  TYR A  60      10.297  -2.170  -5.376  1.00 98.23           C  
ATOM    918  N   VAL A  61       9.250   2.885  -7.625  1.00 97.94           N  
ATOM    919  H   VAL A  61       9.935   3.592  -7.397  1.00 97.94           H  
ATOM    920  CA  VAL A  61       7.823   3.168  -7.390  1.00 97.94           C  
ATOM    921  HA  VAL A  61       7.411   2.398  -6.738  1.00 97.94           H  
ATOM    922  C   VAL A  61       7.050   3.101  -8.703  1.00 97.94           C  
ATOM    923  CB  VAL A  61       7.618   4.534  -6.709  1.00 97.94           C  
ATOM    924  HB  VAL A  61       8.134   5.298  -7.290  1.00 97.94           H  
ATOM    925  O   VAL A  61       6.016   2.441  -8.777  1.00 97.94           O  
ATOM    926  CG1 VAL A  61       6.139   4.931  -6.623  1.00 97.94           C  
ATOM    927 HG11 VAL A  61       5.583   4.205  -6.030  1.00 97.94           H  
ATOM    928 HG12 VAL A  61       5.691   5.013  -7.613  1.00 97.94           H  
ATOM    929 HG13 VAL A  61       6.061   5.911  -6.153  1.00 97.94           H  
ATOM    930  CG2 VAL A  61       8.183   4.523  -5.282  1.00 97.94           C  
ATOM    931 HG21 VAL A  61       9.229   4.218  -5.278  1.00 97.94           H  
ATOM    932 HG22 VAL A  61       8.104   5.520  -4.850  1.00 97.94           H  
ATOM    933 HG23 VAL A  61       7.617   3.827  -4.663  1.00 97.94           H  
ATOM    934  N   ARG A  62       7.571   3.698  -9.783  1.00 97.52           N  
ATOM    935  H   ARG A  62       8.421   4.232  -9.666  1.00 97.52           H  
ATOM    936  CA  ARG A  62       6.930   3.619 -11.103  1.00 97.52           C  
ATOM    937  HA  ARG A  62       5.915   4.001 -11.000  1.00 97.52           H  
ATOM    938  C   ARG A  62       6.801   2.174 -11.590  1.00 97.52           C  
ATOM    939  CB  ARG A  62       7.698   4.490 -12.105  1.00 97.52           C  
ATOM    940  HB2 ARG A  62       8.639   4.008 -12.370  1.00 97.52           H  
ATOM    941  HB3 ARG A  62       7.920   5.448 -11.634  1.00 97.52           H  
ATOM    942  O   ARG A  62       5.764   1.818 -12.148  1.00 97.52           O  
ATOM    943  CG  ARG A  62       6.862   4.737 -13.374  1.00 97.52           C  
ATOM    944  HG2 ARG A  62       5.961   5.286 -13.101  1.00 97.52           H  
ATOM    945  HG3 ARG A  62       6.561   3.785 -13.810  1.00 97.52           H  
ATOM    946  CD  ARG A  62       7.618   5.527 -14.451  1.00 97.52           C  
ATOM    947  HD2 ARG A  62       6.932   5.723 -15.276  1.00 97.52           H  
ATOM    948  HD3 ARG A  62       8.422   4.902 -14.838  1.00 97.52           H  
ATOM    949  NE  ARG A  62       8.138   6.818 -13.945  1.00 97.52           N  
ATOM    950  HE  ARG A  62       7.459   7.504 -13.648  1.00 97.52           H  
ATOM    951  NH1 ARG A  62      10.367   6.314 -14.062  1.00 97.52           N  
ATOM    952 HH11 ARG A  62      10.173   5.406 -14.461  1.00 97.52           H  
ATOM    953 HH12 ARG A  62      11.304   6.484 -13.726  1.00 97.52           H  
ATOM    954  NH2 ARG A  62       9.764   8.236 -13.166  1.00 97.52           N  
ATOM    955 HH21 ARG A  62       9.090   8.921 -12.853  1.00 97.52           H  
ATOM    956 HH22 ARG A  62      10.744   8.346 -12.947  1.00 97.52           H  
ATOM    957  CZ  ARG A  62       9.409   7.120 -13.731  1.00 97.52           C  
ATOM    958  N   TYR A  63       7.818   1.336 -11.388  1.00 98.20           N  
ATOM    959  H   TYR A  63       8.647   1.692 -10.934  1.00 98.20           H  
ATOM    960  CA  TYR A  63       7.762  -0.088 -11.721  1.00 98.20           C  
ATOM    961  HA  TYR A  63       7.501  -0.189 -12.775  1.00 98.20           H  
ATOM    962  C   TYR A  63       6.669  -0.812 -10.920  1.00 98.20           C  
ATOM    963  CB  TYR A  63       9.145  -0.728 -11.518  1.00 98.20           C  
ATOM    964  HB2 TYR A  63       9.542  -0.446 -10.543  1.00 98.20           H  
ATOM    965  HB3 TYR A  63       9.830  -0.334 -12.268  1.00 98.20           H  
ATOM    966  O   TYR A  63       5.828  -1.485 -11.525  1.00 98.20           O  
ATOM    967  CG  TYR A  63       9.128  -2.242 -11.598  1.00 98.20           C  
ATOM    968  CD1 TYR A  63       8.914  -2.993 -10.427  1.00 98.20           C  
ATOM    969  HD1 TYR A  63       8.813  -2.497  -9.473  1.00 98.20           H  
ATOM    970  CD2 TYR A  63       9.281  -2.897 -12.835  1.00 98.20           C  
ATOM    971  HD2 TYR A  63       9.473  -2.317 -13.726  1.00 98.20           H  
ATOM    972  CE1 TYR A  63       8.826  -4.392 -10.494  1.00 98.20           C  
ATOM    973  HE1 TYR A  63       8.643  -4.955  -9.590  1.00 98.20           H  
ATOM    974  CE2 TYR A  63       9.196  -4.303 -12.906  1.00 98.20           C  
ATOM    975  HE2 TYR A  63       9.325  -4.819 -13.846  1.00 98.20           H  
ATOM    976  OH  TYR A  63       8.897  -6.406 -11.759  1.00 98.20           O  
ATOM    977  HH  TYR A  63       8.884  -6.707 -10.847  1.00 98.20           H  
ATOM    978  CZ  TYR A  63       8.971  -5.050 -11.730  1.00 98.20           C  
ATOM    979  N   VAL A  64       6.632  -0.627  -9.598  1.00 98.19           N  
ATOM    980  H   VAL A  64       7.347  -0.053  -9.174  1.00 98.19           H  
ATOM    981  CA  VAL A  64       5.636  -1.241  -8.704  1.00 98.19           C  
ATOM    982  HA  VAL A  64       5.655  -2.323  -8.839  1.00 98.19           H  
ATOM    983  C   VAL A  64       4.220  -0.779  -9.033  1.00 98.19           C  
ATOM    984  CB  VAL A  64       5.973  -0.948  -7.230  1.00 98.19           C  
ATOM    985  HB  VAL A  64       6.136   0.122  -7.102  1.00 98.19           H  
ATOM    986  O   VAL A  64       3.303  -1.587  -9.027  1.00 98.19           O  
ATOM    987  CG1 VAL A  64       4.863  -1.388  -6.273  1.00 98.19           C  
ATOM    988 HG11 VAL A  64       3.974  -0.770  -6.400  1.00 98.19           H  
ATOM    989 HG12 VAL A  64       5.199  -1.270  -5.243  1.00 98.19           H  
ATOM    990 HG13 VAL A  64       4.604  -2.434  -6.435  1.00 98.19           H  
ATOM    991  CG2 VAL A  64       7.247  -1.700  -6.830  1.00 98.19           C  
ATOM    992 HG21 VAL A  64       8.100  -1.355  -7.414  1.00 98.19           H  
ATOM    993 HG22 VAL A  64       7.116  -2.773  -6.970  1.00 98.19           H  
ATOM    994 HG23 VAL A  64       7.463  -1.514  -5.778  1.00 98.19           H  
ATOM    995  N   MET A  65       4.035   0.483  -9.411  1.00 96.16           N  
ATOM    996  H   MET A  65       4.808   1.125  -9.310  1.00 96.16           H  
ATOM    997  CA  MET A  65       2.713   1.035  -9.716  1.00 96.16           C  
ATOM    998  HA  MET A  65       1.986   0.607  -9.027  1.00 96.16           H  
ATOM    999  C   MET A  65       2.206   0.707 -11.125  1.00 96.16           C  
ATOM   1000  CB  MET A  65       2.745   2.553  -9.496  1.00 96.16           C  
ATOM   1001  HB2 MET A  65       3.561   2.989 -10.071  1.00 96.16           H  
ATOM   1002  HB3 MET A  65       1.810   2.988  -9.848  1.00 96.16           H  
ATOM   1003  O   MET A  65       1.026   0.895 -11.401  1.00 96.16           O  
ATOM   1004  CG  MET A  65       2.910   2.923  -8.019  1.00 96.16           C  
ATOM   1005  HG2 MET A  65       2.999   4.008  -7.956  1.00 96.16           H  
ATOM   1006  HG3 MET A  65       3.821   2.484  -7.613  1.00 96.16           H  
ATOM   1007  SD  MET A  65       1.517   2.405  -6.992  1.00 96.16           S  
ATOM   1008  CE  MET A  65       1.809   3.482  -5.568  1.00 96.16           C  
ATOM   1009  HE1 MET A  65       0.919   3.484  -4.940  1.00 96.16           H  
ATOM   1010  HE2 MET A  65       1.994   4.503  -5.902  1.00 96.16           H  
ATOM   1011  HE3 MET A  65       2.664   3.127  -4.992  1.00 96.16           H  
ATOM   1012  N   THR A  66       3.063   0.234 -12.041  1.00 96.64           N  
ATOM   1013  H   THR A  66       4.021   0.097 -11.754  1.00 96.64           H  
ATOM   1014  CA  THR A  66       2.670   0.036 -13.453  1.00 96.64           C  
ATOM   1015  HA  THR A  66       1.586   0.108 -13.536  1.00 96.64           H  
ATOM   1016  C   THR A  66       3.018  -1.344 -14.005  1.00 96.64           C  
ATOM   1017  CB  THR A  66       3.246   1.135 -14.367  1.00 96.64           C  
ATOM   1018  HB  THR A  66       2.864   0.965 -15.373  1.00 96.64           H  
ATOM   1019  O   THR A  66       2.160  -2.048 -14.534  1.00 96.64           O  
ATOM   1020  CG2 THR A  66       2.852   2.550 -13.943  1.00 96.64           C  
ATOM   1021 HG21 THR A  66       1.766   2.617 -13.870  1.00 96.64           H  
ATOM   1022 HG22 THR A  66       3.200   3.265 -14.688  1.00 96.64           H  
ATOM   1023 HG23 THR A  66       3.284   2.799 -12.974  1.00 96.64           H  
ATOM   1024  OG1 THR A  66       4.657   1.091 -14.422  1.00 96.64           O  
ATOM   1025  HG1 THR A  66       4.972   1.410 -13.573  1.00 96.64           H  
ATOM   1026  N   LYS A  67       4.278  -1.773 -13.892  1.00 97.79           N  
ATOM   1027  H   LYS A  67       4.919  -1.209 -13.352  1.00 97.79           H  
ATOM   1028  CA  LYS A  67       4.759  -3.032 -14.477  1.00 97.79           C  
ATOM   1029  HA  LYS A  67       4.264  -3.195 -15.434  1.00 97.79           H  
ATOM   1030  C   LYS A  67       4.379  -4.235 -13.630  1.00 97.79           C  
ATOM   1031  CB  LYS A  67       6.281  -2.972 -14.679  1.00 97.79           C  
ATOM   1032  HB2 LYS A  67       6.623  -3.938 -15.052  1.00 97.79           H  
ATOM   1033  HB3 LYS A  67       6.750  -2.807 -13.709  1.00 97.79           H  
ATOM   1034  O   LYS A  67       4.029  -5.273 -14.190  1.00 97.79           O  
ATOM   1035  CG  LYS A  67       6.759  -1.877 -15.646  1.00 97.79           C  
ATOM   1036  HG2 LYS A  67       6.521  -0.897 -15.234  1.00 97.79           H  
ATOM   1037  HG3 LYS A  67       7.843  -1.952 -15.735  1.00 97.79           H  
ATOM   1038  CD  LYS A  67       6.132  -2.011 -17.041  1.00 97.79           C  
ATOM   1039  HD2 LYS A  67       5.057  -1.850 -16.967  1.00 97.79           H  
ATOM   1040  HD3 LYS A  67       6.322  -3.012 -17.427  1.00 97.79           H  
ATOM   1041  CE  LYS A  67       6.720  -0.965 -17.991  1.00 97.79           C  
ATOM   1042  HE2 LYS A  67       6.581   0.019 -17.543  1.00 97.79           H  
ATOM   1043  HE3 LYS A  67       7.791  -1.141 -18.089  1.00 97.79           H  
ATOM   1044  NZ  LYS A  67       6.057  -1.018 -19.318  1.00 97.79           N  
ATOM   1045  HZ1 LYS A  67       5.069  -0.838 -19.216  1.00 97.79           H  
ATOM   1046  HZ2 LYS A  67       6.444  -0.319 -19.935  1.00 97.79           H  
ATOM   1047  HZ3 LYS A  67       6.174  -1.929 -19.739  1.00 97.79           H  
ATOM   1048  N   LEU A  68       4.421  -4.100 -12.307  1.00 98.23           N  
ATOM   1049  H   LEU A  68       4.728  -3.222 -11.914  1.00 98.23           H  
ATOM   1050  CA  LEU A  68       4.044  -5.184 -11.407  1.00 98.23           C  
ATOM   1051  HA  LEU A  68       4.577  -6.071 -11.751  1.00 98.23           H  
ATOM   1052  C   LEU A  68       2.541  -5.532 -11.513  1.00 98.23           C  
ATOM   1053  CB  LEU A  68       4.569  -4.872  -9.995  1.00 98.23           C  
ATOM   1054  HB2 LEU A  68       4.095  -3.969  -9.609  1.00 98.23           H  
ATOM   1055  HB3 LEU A  68       5.636  -4.662 -10.065  1.00 98.23           H  
ATOM   1056  O   LEU A  68       2.254  -6.712 -11.712  1.00 98.23           O  
ATOM   1057  CG  LEU A  68       4.369  -6.001  -8.972  1.00 98.23           C  
ATOM   1058  HG  LEU A  68       3.307  -6.223  -8.866  1.00 98.23           H  
ATOM   1059  CD1 LEU A  68       5.101  -7.280  -9.387  1.00 98.23           C  
ATOM   1060 HD11 LEU A  68       5.048  -7.999  -8.570  1.00 98.23           H  
ATOM   1061 HD12 LEU A  68       6.148  -7.061  -9.597  1.00 98.23           H  
ATOM   1062 HD13 LEU A  68       4.620  -7.720 -10.261  1.00 98.23           H  
ATOM   1063  CD2 LEU A  68       4.907  -5.546  -7.619  1.00 98.23           C  
ATOM   1064 HD21 LEU A  68       4.331  -4.694  -7.260  1.00 98.23           H  
ATOM   1065 HD22 LEU A  68       5.957  -5.265  -7.694  1.00 98.23           H  
ATOM   1066 HD23 LEU A  68       4.813  -6.354  -6.893  1.00 98.23           H  
ATOM   1067  N   PRO A  69       1.591  -4.570 -11.535  1.00 98.00           N  
ATOM   1068  CA  PRO A  69       0.179  -4.831 -11.824  1.00 98.00           C  
ATOM   1069  HA  PRO A  69      -0.240  -5.445 -11.027  1.00 98.00           H  
ATOM   1070  C   PRO A  69      -0.055  -5.533 -13.159  1.00 98.00           C  
ATOM   1071  CB  PRO A  69      -0.507  -3.461 -11.805  1.00 98.00           C  
ATOM   1072  HB2 PRO A  69      -1.555  -3.533 -11.516  1.00 98.00           H  
ATOM   1073  HB3 PRO A  69      -0.412  -2.970 -12.774  1.00 98.00           H  
ATOM   1074  O   PRO A  69      -0.864  -6.452 -13.236  1.00 98.00           O  
ATOM   1075  CG  PRO A  69       0.310  -2.697 -10.776  1.00 98.00           C  
ATOM   1076  HG2 PRO A  69       0.249  -1.619 -10.926  1.00 98.00           H  
ATOM   1077  HG3 PRO A  69      -0.022  -2.967  -9.774  1.00 98.00           H  
ATOM   1078  CD  PRO A  69       1.722  -3.227 -11.001  1.00 98.00           C  
ATOM   1079  HD2 PRO A  69       2.272  -2.581 -11.685  1.00 98.00           H  
ATOM   1080  HD3 PRO A  69       2.203  -3.293 -10.025  1.00 98.00           H  
ATOM   1081  N   ALA A  70       0.688  -5.168 -14.210  1.00 97.51           N  
ATOM   1082  H   ALA A  70       1.299  -4.369 -14.119  1.00 97.51           H  
ATOM   1083  CA  ALA A  70       0.591  -5.843 -15.504  1.00 97.51           C  
ATOM   1084  HA  ALA A  70      -0.456  -5.851 -15.809  1.00 97.51           H  
ATOM   1085  C   ALA A  70       1.052  -7.313 -15.434  1.00 97.51           C  
ATOM   1086  CB  ALA A  70       1.381  -5.036 -16.539  1.00 97.51           C  
ATOM   1087  HB1 ALA A  70       0.999  -4.016 -16.579  1.00 97.51           H  
ATOM   1088  HB2 ALA A  70       1.266  -5.497 -17.521  1.00 97.51           H  
ATOM   1089  HB3 ALA A  70       2.438  -5.015 -16.276  1.00 97.51           H  
ATOM   1090  O   ALA A  70       0.385  -8.190 -15.981  1.00 97.51           O  
ATOM   1091  N   ARG A  71       2.150  -7.602 -14.719  1.00 98.02           N  
ATOM   1092  H   ARG A  71       2.645  -6.835 -14.286  1.00 98.02           H  
ATOM   1093  CA  ARG A  71       2.616  -8.982 -14.475  1.00 98.02           C  
ATOM   1094  HA  ARG A  71       2.694  -9.515 -15.423  1.00 98.02           H  
ATOM   1095  C   ARG A  71       1.622  -9.781 -13.632  1.00 98.02           C  
ATOM   1096  CB  ARG A  71       3.979  -8.978 -13.769  1.00 98.02           C  
ATOM   1097  HB2 ARG A  71       4.168  -9.993 -13.417  1.00 98.02           H  
ATOM   1098  HB3 ARG A  71       3.941  -8.324 -12.898  1.00 98.02           H  
ATOM   1099  O   ARG A  71       1.347 -10.937 -13.940  1.00 98.02           O  
ATOM   1100  CG  ARG A  71       5.151  -8.562 -14.669  1.00 98.02           C  
ATOM   1101  HG2 ARG A  71       4.976  -7.560 -15.061  1.00 98.02           H  
ATOM   1102  HG3 ARG A  71       5.224  -9.253 -15.509  1.00 98.02           H  
ATOM   1103  CD  ARG A  71       6.476  -8.569 -13.887  1.00 98.02           C  
ATOM   1104  HD2 ARG A  71       6.399  -7.844 -13.076  1.00 98.02           H  
ATOM   1105  HD3 ARG A  71       7.278  -8.252 -14.554  1.00 98.02           H  
ATOM   1106  NE  ARG A  71       6.798  -9.908 -13.334  1.00 98.02           N  
ATOM   1107  HE  ARG A  71       6.248 -10.689 -13.660  1.00 98.02           H  
ATOM   1108  NH1 ARG A  71       8.376  -9.272 -11.789  1.00 98.02           N  
ATOM   1109 HH11 ARG A  71       8.402  -8.337 -12.171  1.00 98.02           H  
ATOM   1110 HH12 ARG A  71       8.940  -9.522 -10.990  1.00 98.02           H  
ATOM   1111  NH2 ARG A  71       7.659 -11.370 -11.785  1.00 98.02           N  
ATOM   1112 HH21 ARG A  71       8.095 -11.489 -10.882  1.00 98.02           H  
ATOM   1113 HH22 ARG A  71       7.062 -12.140 -12.051  1.00 98.02           H  
ATOM   1114  CZ  ARG A  71       7.605 -10.179 -12.319  1.00 98.02           C  
ATOM   1115  N   MET A  72       1.081  -9.166 -12.581  1.00 98.38           N  
ATOM   1116  H   MET A  72       1.383  -8.227 -12.363  1.00 98.38           H  
ATOM   1117  CA  MET A  72       0.071  -9.792 -11.730  1.00 98.38           C  
ATOM   1118  HA  MET A  72       0.440 -10.761 -11.394  1.00 98.38           H  
ATOM   1119  C   MET A  72      -1.217 -10.052 -12.499  1.00 98.38           C  
ATOM   1120  CB  MET A  72      -0.217  -8.931 -10.498  1.00 98.38           C  
ATOM   1121  HB2 MET A  72      -0.404  -7.900 -10.799  1.00 98.38           H  
ATOM   1122  HB3 MET A  72      -1.110  -9.313 -10.002  1.00 98.38           H  
ATOM   1123  O   MET A  72      -1.806 -11.103 -12.301  1.00 98.38           O  
ATOM   1124  CG  MET A  72       0.949  -8.996  -9.508  1.00 98.38           C  
ATOM   1125  HG2 MET A  72       1.176 -10.044  -9.315  1.00 98.38           H  
ATOM   1126  HG3 MET A  72       1.832  -8.541  -9.956  1.00 98.38           H  
ATOM   1127  SD  MET A  72       0.636  -8.207  -7.910  1.00 98.38           S  
ATOM   1128  CE  MET A  72       0.386  -6.497  -8.436  1.00 98.38           C  
ATOM   1129  HE1 MET A  72       0.373  -5.839  -7.567  1.00 98.38           H  
ATOM   1130  HE2 MET A  72      -0.567  -6.429  -8.961  1.00 98.38           H  
ATOM   1131  HE3 MET A  72       1.185  -6.188  -9.110  1.00 98.38           H  
ATOM   1132  N   ARG A  73      -1.617  -9.165 -13.416  1.00 98.05           N  
ATOM   1133  H   ARG A  73      -1.125  -8.285 -13.475  1.00 98.05           H  
ATOM   1134  CA  ARG A  73      -2.759  -9.386 -14.309  1.00 98.05           C  
ATOM   1135  HA  ARG A  73      -3.641  -9.591 -13.703  1.00 98.05           H  
ATOM   1136  C   ARG A  73      -2.563 -10.620 -15.185  1.00 98.05           C  
ATOM   1137  CB  ARG A  73      -3.005  -8.126 -15.150  1.00 98.05           C  
ATOM   1138  HB2 ARG A  73      -3.082  -7.268 -14.482  1.00 98.05           H  
ATOM   1139  HB3 ARG A  73      -2.172  -7.967 -15.834  1.00 98.05           H  
ATOM   1140  O   ARG A  73      -3.444 -11.467 -15.211  1.00 98.05           O  
ATOM   1141  CG  ARG A  73      -4.303  -8.247 -15.957  1.00 98.05           C  
ATOM   1142  HG2 ARG A  73      -5.144  -8.310 -15.266  1.00 98.05           H  
ATOM   1143  HG3 ARG A  73      -4.282  -9.158 -16.556  1.00 98.05           H  
ATOM   1144  CD  ARG A  73      -4.536  -7.079 -16.915  1.00 98.05           C  
ATOM   1145  HD2 ARG A  73      -3.772  -7.106 -17.692  1.00 98.05           H  
ATOM   1146  HD3 ARG A  73      -5.506  -7.249 -17.381  1.00 98.05           H  
ATOM   1147  NE  ARG A  73      -4.506  -5.763 -16.235  1.00 98.05           N  
ATOM   1148  HE  ARG A  73      -3.967  -5.697 -15.383  1.00 98.05           H  
ATOM   1149  NH1 ARG A  73      -5.876  -4.659 -17.695  1.00 98.05           N  
ATOM   1150 HH11 ARG A  73      -6.384  -3.822 -17.944  1.00 98.05           H  
ATOM   1151 HH12 ARG A  73      -6.101  -5.554 -18.106  1.00 98.05           H  
ATOM   1152  NH2 ARG A  73      -4.951  -3.532 -16.005  1.00 98.05           N  
ATOM   1153 HH21 ARG A  73      -4.333  -3.417 -15.214  1.00 98.05           H  
ATOM   1154 HH22 ARG A  73      -5.379  -2.665 -16.296  1.00 98.05           H  
ATOM   1155  CZ  ARG A  73      -5.111  -4.660 -16.641  1.00 98.05           C  
ATOM   1156  N   GLU A  74      -1.403 -10.756 -15.836  1.00 98.04           N  
ATOM   1157  H   GLU A  74      -0.725 -10.010 -15.774  1.00 98.04           H  
ATOM   1158  CA  GLU A  74      -1.094 -11.932 -16.668  1.00 98.04           C  
ATOM   1159  HA  GLU A  74      -1.796 -11.965 -17.501  1.00 98.04           H  
ATOM   1160  C   GLU A  74      -1.255 -13.240 -15.879  1.00 98.04           C  
ATOM   1161  CB  GLU A  74       0.342 -11.824 -17.222  1.00 98.04           C  
ATOM   1162  HB2 GLU A  74       0.516 -10.809 -17.579  1.00 98.04           H  
ATOM   1163  HB3 GLU A  74       1.046 -12.031 -16.416  1.00 98.04           H  
ATOM   1164  O   GLU A  74      -1.814 -14.207 -16.386  1.00 98.04           O  
ATOM   1165  CG  GLU A  74       0.597 -12.799 -18.388  1.00 98.04           C  
ATOM   1166  HG2 GLU A  74       0.037 -12.449 -19.255  1.00 98.04           H  
ATOM   1167  HG3 GLU A  74       0.204 -13.782 -18.129  1.00 98.04           H  
ATOM   1168  CD  GLU A  74       2.080 -12.956 -18.778  1.00 98.04           C  
ATOM   1169  OE1 GLU A  74       2.386 -13.908 -19.543  1.00 98.04           O  
ATOM   1170  OE2 GLU A  74       2.940 -12.178 -18.311  1.00 98.04           O  
ATOM   1171  N   TYR A  75      -0.816 -13.251 -14.619  1.00 98.31           N  
ATOM   1172  H   TYR A  75      -0.361 -12.420 -14.268  1.00 98.31           H  
ATOM   1173  CA  TYR A  75      -1.002 -14.380 -13.713  1.00 98.31           C  
ATOM   1174  HA  TYR A  75      -0.725 -15.298 -14.230  1.00 98.31           H  
ATOM   1175  C   TYR A  75      -2.464 -14.547 -13.259  1.00 98.31           C  
ATOM   1176  CB  TYR A  75      -0.047 -14.198 -12.531  1.00 98.31           C  
ATOM   1177  HB2 TYR A  75       0.962 -14.445 -12.861  1.00 98.31           H  
ATOM   1178  HB3 TYR A  75      -0.045 -13.150 -12.232  1.00 98.31           H  
ATOM   1179  O   TYR A  75      -3.031 -15.624 -13.417  1.00 98.31           O  
ATOM   1180  CG  TYR A  75      -0.386 -15.042 -11.324  1.00 98.31           C  
ATOM   1181  CD1 TYR A  75      -0.827 -14.409 -10.149  1.00 98.31           C  
ATOM   1182  HD1 TYR A  75      -0.903 -13.333 -10.105  1.00 98.31           H  
ATOM   1183  CD2 TYR A  75      -0.317 -16.447 -11.391  1.00 98.31           C  
ATOM   1184  HD2 TYR A  75      -0.014 -16.934 -12.306  1.00 98.31           H  
ATOM   1185  CE1 TYR A  75      -1.170 -15.177  -9.026  1.00 98.31           C  
ATOM   1186  HE1 TYR A  75      -1.511 -14.695  -8.121  1.00 98.31           H  
ATOM   1187  CE2 TYR A  75      -0.676 -17.217 -10.267  1.00 98.31           C  
ATOM   1188  HE2 TYR A  75      -0.650 -18.296 -10.294  1.00 98.31           H  
ATOM   1189  OH  TYR A  75      -1.378 -17.301  -7.971  1.00 98.31           O  
ATOM   1190  HH  TYR A  75      -1.547 -16.727  -7.221  1.00 98.31           H  
ATOM   1191  CZ  TYR A  75      -1.084 -16.579  -9.078  1.00 98.31           C  
ATOM   1192  N   CYS A  76      -3.102 -13.497 -12.740  1.00 97.96           N  
ATOM   1193  H   CYS A  76      -2.604 -12.619 -12.695  1.00 97.96           H  
ATOM   1194  CA  CYS A  76      -4.451 -13.535 -12.160  1.00 97.96           C  
ATOM   1195  HA  CYS A  76      -4.500 -14.346 -11.433  1.00 97.96           H  
ATOM   1196  C   CYS A  76      -5.557 -13.794 -13.192  1.00 97.96           C  
ATOM   1197  CB  CYS A  76      -4.738 -12.209 -11.440  1.00 97.96           C  
ATOM   1198  HB2 CYS A  76      -5.773 -12.203 -11.099  1.00 97.96           H  
ATOM   1199  HB3 CYS A  76      -4.607 -11.375 -12.131  1.00 97.96           H  
ATOM   1200  O   CYS A  76      -6.681 -14.113 -12.810  1.00 97.96           O  
ATOM   1201  SG  CYS A  76      -3.651 -11.999 -10.004  1.00 97.96           S  
ATOM   1202  HG  CYS A  76      -2.543 -11.811 -10.726  1.00 97.96           H  
ATOM   1203  N   GLU A  77      -5.263 -13.636 -14.481  1.00 96.70           N  
ATOM   1204  H   GLU A  77      -4.378 -13.210 -14.715  1.00 96.70           H  
ATOM   1205  CA  GLU A  77      -6.175 -13.931 -15.592  1.00 96.70           C  
ATOM   1206  HA  GLU A  77      -7.174 -14.117 -15.199  1.00 96.70           H  
ATOM   1207  C   GLU A  77      -5.787 -15.218 -16.349  1.00 96.70           C  
ATOM   1208  CB  GLU A  77      -6.274 -12.700 -16.514  1.00 96.70           C  
ATOM   1209  HB2 GLU A  77      -5.280 -12.447 -16.883  1.00 96.70           H  
ATOM   1210  HB3 GLU A  77      -6.906 -12.945 -17.368  1.00 96.70           H  
ATOM   1211  O   GLU A  77      -6.516 -15.645 -17.243  1.00 96.70           O  
ATOM   1212  CG  GLU A  77      -6.891 -11.489 -15.784  1.00 96.70           C  
ATOM   1213  HG2 GLU A  77      -6.316 -11.276 -14.883  1.00 96.70           H  
ATOM   1214  HG3 GLU A  77      -7.901 -11.755 -15.471  1.00 96.70           H  
ATOM   1215  CD  GLU A  77      -6.952 -10.197 -16.616  1.00 96.70           C  
ATOM   1216  OE1 GLU A  77      -7.410  -9.183 -16.037  1.00 96.70           O  
ATOM   1217  OE2 GLU A  77      -6.495 -10.172 -17.781  1.00 96.70           O  
ATOM   1218  N   SER A  78      -4.677 -15.871 -15.976  1.00 97.41           N  
ATOM   1219  H   SER A  78      -4.145 -15.490 -15.206  1.00 97.41           H  
ATOM   1220  CA  SER A  78      -4.261 -17.173 -16.522  1.00 97.41           C  
ATOM   1221  HA  SER A  78      -4.399 -17.146 -17.603  1.00 97.41           H  
ATOM   1222  C   SER A  78      -5.091 -18.334 -15.973  1.00 97.41           C  
ATOM   1223  CB  SER A  78      -2.778 -17.449 -16.245  1.00 97.41           C  
ATOM   1224  HB2 SER A  78      -2.176 -16.592 -16.547  1.00 97.41           H  
ATOM   1225  HB3 SER A  78      -2.464 -18.308 -16.837  1.00 97.41           H  
ATOM   1226  O   SER A  78      -5.701 -18.230 -14.913  1.00 97.41           O  
ATOM   1227  OG  SER A  78      -2.547 -17.746 -14.881  1.00 97.41           O  
ATOM   1228  HG  SER A  78      -2.730 -16.955 -14.368  1.00 97.41           H  
ATOM   1229  N   GLU A  79      -5.063 -19.485 -16.646  1.00 95.50           N  
ATOM   1230  H   GLU A  79      -4.507 -19.555 -17.486  1.00 95.50           H  
ATOM   1231  CA  GLU A  79      -5.697 -20.712 -16.146  1.00 95.50           C  
ATOM   1232  HA  GLU A  79      -6.769 -20.546 -16.039  1.00 95.50           H  
ATOM   1233  C   GLU A  79      -5.180 -21.110 -14.753  1.00 95.50           C  
ATOM   1234  CB  GLU A  79      -5.472 -21.848 -17.156  1.00 95.50           C  
ATOM   1235  HB2 GLU A  79      -4.409 -21.914 -17.388  1.00 95.50           H  
ATOM   1236  HB3 GLU A  79      -5.772 -22.794 -16.705  1.00 95.50           H  
ATOM   1237  O   GLU A  79      -5.988 -21.431 -13.881  1.00 95.50           O  
ATOM   1238  CG  GLU A  79      -6.250 -21.648 -18.468  1.00 95.50           C  
ATOM   1239  HG2 GLU A  79      -5.990 -22.455 -19.152  1.00 95.50           H  
ATOM   1240  HG3 GLU A  79      -5.944 -20.711 -18.932  1.00 95.50           H  
ATOM   1241  CD  GLU A  79      -7.765 -21.657 -18.247  1.00 95.50           C  
ATOM   1242  OE1 GLU A  79      -8.473 -20.770 -18.782  1.00 95.50           O  
ATOM   1243  OE2 GLU A  79      -8.259 -22.531 -17.500  1.00 95.50           O  
ATOM   1244  N   PHE A  80      -3.867 -21.001 -14.520  1.00 96.55           N  
ATOM   1245  H   PHE A  80      -3.259 -20.844 -15.311  1.00 96.55           H  
ATOM   1246  CA  PHE A  80      -3.226 -21.288 -13.235  1.00 96.55           C  
ATOM   1247  HA  PHE A  80      -3.486 -22.303 -12.935  1.00 96.55           H  
ATOM   1248  C   PHE A  80      -3.660 -20.351 -12.097  1.00 96.55           C  
ATOM   1249  CB  PHE A  80      -1.708 -21.207 -13.450  1.00 96.55           C  
ATOM   1250  HB2 PHE A  80      -1.444 -21.920 -14.231  1.00 96.55           H  
ATOM   1251  HB3 PHE A  80      -1.449 -20.212 -13.812  1.00 96.55           H  
ATOM   1252  O   PHE A  80      -3.922 -20.800 -10.984  1.00 96.55           O  
ATOM   1253  CG  PHE A  80      -0.863 -21.542 -12.240  1.00 96.55           C  
ATOM   1254  CD1 PHE A  80      -0.010 -20.576 -11.677  1.00 96.55           C  
ATOM   1255  HD1 PHE A  80       0.037 -19.590 -12.115  1.00 96.55           H  
ATOM   1256  CD2 PHE A  80      -0.911 -22.832 -11.685  1.00 96.55           C  
ATOM   1257  HD2 PHE A  80      -1.561 -23.586 -12.103  1.00 96.55           H  
ATOM   1258  CE1 PHE A  80       0.783 -20.896 -10.560  1.00 96.55           C  
ATOM   1259  HE1 PHE A  80       1.458 -20.165 -10.139  1.00 96.55           H  
ATOM   1260  CE2 PHE A  80      -0.137 -23.133 -10.553  1.00 96.55           C  
ATOM   1261  HE2 PHE A  80      -0.214 -24.104 -10.086  1.00 96.55           H  
ATOM   1262  CZ  PHE A  80       0.711 -22.173  -9.988  1.00 96.55           C  
ATOM   1263  HZ  PHE A  80       1.296 -22.418  -9.114  1.00 96.55           H  
ATOM   1264  N   GLY A  81      -3.730 -19.044 -12.362  1.00 96.71           N  
ATOM   1265  H   GLY A  81      -3.510 -18.747 -13.303  1.00 96.71           H  
ATOM   1266  CA  GLY A  81      -3.910 -18.023 -11.326  1.00 96.71           C  
ATOM   1267  HA2 GLY A  81      -3.651 -18.436 -10.352  1.00 96.71           H  
ATOM   1268  HA3 GLY A  81      -3.216 -17.205 -11.522  1.00 96.71           H  
ATOM   1269  C   GLY A  81      -5.311 -17.425 -11.220  1.00 96.71           C  
ATOM   1270  O   GLY A  81      -5.529 -16.604 -10.337  1.00 96.71           O  
ATOM   1271  N   ARG A  82      -6.268 -17.777 -12.089  1.00 96.18           N  
ATOM   1272  H   ARG A  82      -5.995 -18.369 -12.860  1.00 96.18           H  
ATOM   1273  CA  ARG A  82      -7.593 -17.118 -12.140  1.00 96.18           C  
ATOM   1274  HA  ARG A  82      -7.430 -16.053 -11.975  1.00 96.18           H  
ATOM   1275  C   ARG A  82      -8.586 -17.516 -11.065  1.00 96.18           C  
ATOM   1276  CB  ARG A  82      -8.243 -17.284 -13.518  1.00 96.18           C  
ATOM   1277  HB2 ARG A  82      -7.581 -16.892 -14.290  1.00 96.18           H  
ATOM   1278  HB3 ARG A  82      -9.153 -16.686 -13.556  1.00 96.18           H  
ATOM   1279  O   ARG A  82      -9.614 -16.848 -10.938  1.00 96.18           O  
ATOM   1280  CG  ARG A  82      -8.605 -18.755 -13.780  1.00 96.18           C  
ATOM   1281  HG2 ARG A  82      -7.726 -19.391 -13.670  1.00 96.18           H  
ATOM   1282  HG3 ARG A  82      -9.362 -19.079 -13.066  1.00 96.18           H  
ATOM   1283  CD  ARG A  82      -9.163 -18.921 -15.184  1.00 96.18           C  
ATOM   1284  HD2 ARG A  82      -9.972 -18.204 -15.325  1.00 96.18           H  
ATOM   1285  HD3 ARG A  82      -8.372 -18.711 -15.904  1.00 96.18           H  
ATOM   1286  NE  ARG A  82      -9.673 -20.285 -15.382  1.00 96.18           N  
ATOM   1287  HE  ARG A  82      -9.376 -21.002 -14.735  1.00 96.18           H  
ATOM   1288  NH1 ARG A  82     -10.600 -19.919 -17.436  1.00 96.18           N  
ATOM   1289 HH11 ARG A  82     -10.338 -18.955 -17.285  1.00 96.18           H  
ATOM   1290 HH12 ARG A  82     -10.145 -20.281 -18.262  1.00 96.18           H  
ATOM   1291  NH2 ARG A  82     -10.641 -21.949 -16.588  1.00 96.18           N  
ATOM   1292 HH21 ARG A  82      -9.798 -22.504 -16.559  1.00 96.18           H  
ATOM   1293 HH22 ARG A  82     -11.166 -22.142 -17.429  1.00 96.18           H  
ATOM   1294  CZ  ARG A  82     -10.327 -20.704 -16.442  1.00 96.18           C  
ATOM   1295  N   GLN A  83      -8.347 -18.607 -10.347  1.00 94.12           N  
ATOM   1296  H   GLN A  83      -7.459 -19.078 -10.447  1.00 94.12           H  
ATOM   1297  CA  GLN A  83      -9.305 -19.073  -9.353  1.00 94.12           C  
ATOM   1298  HA  GLN A  83     -10.293 -19.048  -9.814  1.00 94.12           H  
ATOM   1299  C   GLN A  83      -9.301 -18.143  -8.131  1.00 94.12           C  
ATOM   1300  CB  GLN A  83      -9.046 -20.527  -8.956  1.00 94.12           C  
ATOM   1301  HB2 GLN A  83      -9.738 -20.775  -8.151  1.00 94.12           H  
ATOM   1302  HB3 GLN A  83      -8.028 -20.639  -8.583  1.00 94.12           H  
ATOM   1303  O   GLN A  83      -8.226 -17.801  -7.631  1.00 94.12           O  
ATOM   1304  CG  GLN A  83      -9.281 -21.491 -10.132  1.00 94.12           C  
ATOM   1305  HG2 GLN A  83     -10.221 -21.245 -10.624  1.00 94.12           H  
ATOM   1306  HG3 GLN A  83      -8.473 -21.382 -10.856  1.00 94.12           H  
ATOM   1307  CD  GLN A  83      -9.353 -22.950  -9.691  1.00 94.12           C  
ATOM   1308  NE2 GLN A  83      -9.446 -23.885 -10.609  1.00 94.12           N  
ATOM   1309 HE21 GLN A  83      -9.289 -23.669 -11.583  1.00 94.12           H  
ATOM   1310 HE22 GLN A  83      -9.381 -24.824 -10.243  1.00 94.12           H  
ATOM   1311  OE1 GLN A  83      -9.368 -23.286  -8.524  1.00 94.12           O  
ATOM   1312  N   PRO A  84     -10.481 -17.723  -7.635  1.00 93.56           N  
ATOM   1313  CA  PRO A  84     -10.577 -17.030  -6.361  1.00 93.56           C  
ATOM   1314  HA  PRO A  84     -10.113 -16.049  -6.466  1.00 93.56           H  
ATOM   1315  C   PRO A  84      -9.890 -17.815  -5.247  1.00 93.56           C  
ATOM   1316  CB  PRO A  84     -12.070 -16.857  -6.086  1.00 93.56           C  
ATOM   1317  HB2 PRO A  84     -12.270 -15.940  -5.531  1.00 93.56           H  
ATOM   1318  HB3 PRO A  84     -12.459 -17.720  -5.546  1.00 93.56           H  
ATOM   1319  O   PRO A  84     -10.060 -19.026  -5.132  1.00 93.56           O  
ATOM   1320  CG  PRO A  84     -12.669 -16.830  -7.490  1.00 93.56           C  
ATOM   1321  HG2 PRO A  84     -12.542 -15.839  -7.927  1.00 93.56           H  
ATOM   1322  HG3 PRO A  84     -13.720 -17.122  -7.489  1.00 93.56           H  
ATOM   1323  CD  PRO A  84     -11.800 -17.837  -8.239  1.00 93.56           C  
ATOM   1324  HD2 PRO A  84     -11.779 -17.587  -9.300  1.00 93.56           H  
ATOM   1325  HD3 PRO A  84     -12.181 -18.846  -8.087  1.00 93.56           H  
ATOM   1326  N   TYR A  85      -9.143 -17.107  -4.411  1.00 92.75           N  
ATOM   1327  H   TYR A  85      -9.086 -16.108  -4.542  1.00 92.75           H  
ATOM   1328  CA  TYR A  85      -8.472 -17.677  -3.251  1.00 92.75           C  
ATOM   1329  HA  TYR A  85      -8.766 -18.718  -3.120  1.00 92.75           H  
ATOM   1330  C   TYR A  85      -8.902 -16.901  -2.018  1.00 92.75           C  
ATOM   1331  CB  TYR A  85      -6.959 -17.629  -3.461  1.00 92.75           C  
ATOM   1332  HB2 TYR A  85      -6.681 -16.599  -3.684  1.00 92.75           H  
ATOM   1333  HB3 TYR A  85      -6.705 -18.236  -4.330  1.00 92.75           H  
ATOM   1334  O   TYR A  85      -9.009 -15.678  -2.076  1.00 92.75           O  
ATOM   1335  CG  TYR A  85      -6.146 -18.113  -2.276  1.00 92.75           C  
ATOM   1336  CD1 TYR A  85      -5.416 -17.191  -1.506  1.00 92.75           C  
ATOM   1337  HD1 TYR A  85      -5.446 -16.141  -1.757  1.00 92.75           H  
ATOM   1338  CD2 TYR A  85      -6.092 -19.485  -1.963  1.00 92.75           C  
ATOM   1339  HD2 TYR A  85      -6.639 -20.198  -2.562  1.00 92.75           H  
ATOM   1340  CE1 TYR A  85      -4.619 -17.635  -0.434  1.00 92.75           C  
ATOM   1341  HE1 TYR A  85      -4.038 -16.929   0.141  1.00 92.75           H  
ATOM   1342  CE2 TYR A  85      -5.303 -19.931  -0.883  1.00 92.75           C  
ATOM   1343  HE2 TYR A  85      -5.247 -20.984  -0.647  1.00 92.75           H  
ATOM   1344  OH  TYR A  85      -3.736 -19.457   0.872  1.00 92.75           O  
ATOM   1345  HH  TYR A  85      -3.258 -18.723   1.265  1.00 92.75           H  
ATOM   1346  CZ  TYR A  85      -4.557 -19.009  -0.117  1.00 92.75           C  
ATOM   1347  N   LEU A  86      -9.145 -17.608  -0.919  1.00 87.39           N  
ATOM   1348  H   LEU A  86      -8.987 -18.606  -0.940  1.00 87.39           H  
ATOM   1349  CA  LEU A  86      -9.480 -17.009   0.363  1.00 87.39           C  
ATOM   1350  HA  LEU A  86      -9.753 -15.964   0.209  1.00 87.39           H  
ATOM   1351  C   LEU A  86      -8.252 -17.084   1.282  1.00 87.39           C  
ATOM   1352  CB  LEU A  86     -10.716 -17.721   0.932  1.00 87.39           C  
ATOM   1353  HB2 LEU A  86     -10.478 -18.771   1.102  1.00 87.39           H  
ATOM   1354  HB3 LEU A  86     -11.519 -17.672   0.196  1.00 87.39           H  
ATOM   1355  O   LEU A  86      -8.016 -18.139   1.874  1.00 87.39           O  
ATOM   1356  CG  LEU A  86     -11.206 -17.100   2.248  1.00 87.39           C  
ATOM   1357  HG  LEU A  86     -10.423 -17.200   2.998  1.00 87.39           H  
ATOM   1358  CD1 LEU A  86     -11.569 -15.622   2.068  1.00 87.39           C  
ATOM   1359 HD11 LEU A  86     -10.664 -15.014   2.056  1.00 87.39           H  
ATOM   1360 HD12 LEU A  86     -12.212 -15.283   2.880  1.00 87.39           H  
ATOM   1361 HD13 LEU A  86     -12.111 -15.495   1.131  1.00 87.39           H  
ATOM   1362  CD2 LEU A  86     -12.436 -17.865   2.732  1.00 87.39           C  
ATOM   1363 HD21 LEU A  86     -12.186 -18.918   2.864  1.00 87.39           H  
ATOM   1364 HD22 LEU A  86     -12.774 -17.465   3.688  1.00 87.39           H  
ATOM   1365 HD23 LEU A  86     -13.243 -17.771   2.006  1.00 87.39           H  
ATOM   1366  N   PRO A  87      -7.462 -16.003   1.398  1.00 90.97           N  
ATOM   1367  CA  PRO A  87      -6.277 -15.994   2.240  1.00 90.97           C  
ATOM   1368  HA  PRO A  87      -5.670 -16.870   2.014  1.00 90.97           H  
ATOM   1369  C   PRO A  87      -6.652 -16.026   3.724  1.00 90.97           C  
ATOM   1370  CB  PRO A  87      -5.489 -14.729   1.869  1.00 90.97           C  
ATOM   1371  HB2 PRO A  87      -4.446 -14.961   1.652  1.00 90.97           H  
ATOM   1372  HB3 PRO A  87      -5.544 -13.998   2.676  1.00 90.97           H  
ATOM   1373  O   PRO A  87      -7.735 -15.578   4.129  1.00 90.97           O  
ATOM   1374  CG  PRO A  87      -6.185 -14.184   0.624  1.00 90.97           C  
ATOM   1375  HG2 PRO A  87      -5.712 -14.588  -0.271  1.00 90.97           H  
ATOM   1376  HG3 PRO A  87      -6.182 -13.095   0.593  1.00 90.97           H  
ATOM   1377  CD  PRO A  87      -7.600 -14.715   0.746  1.00 90.97           C  
ATOM   1378  HD2 PRO A  87      -8.196 -14.056   1.377  1.00 90.97           H  
ATOM   1379  HD3 PRO A  87      -8.040 -14.771  -0.250  1.00 90.97           H  
ATOM   1380  N   ALA A  88      -5.734 -16.530   4.545  1.00 89.56           N  
ATOM   1381  H   ALA A  88      -4.864 -16.853   4.147  1.00 89.56           H  
ATOM   1382  CA  ALA A  88      -5.808 -16.367   5.990  1.00 89.56           C  
ATOM   1383  HA  ALA A  88      -6.793 -16.691   6.326  1.00 89.56           H  
ATOM   1384  C   ALA A  88      -5.637 -14.888   6.390  1.00 89.56           C  
ATOM   1385  CB  ALA A  88      -4.754 -17.272   6.639  1.00 89.56           C  
ATOM   1386  HB1 ALA A  88      -4.918 -18.307   6.336  1.00 89.56           H  
ATOM   1387  HB2 ALA A  88      -3.759 -16.961   6.320  1.00 89.56           H  
ATOM   1388  HB3 ALA A  88      -4.814 -17.198   7.725  1.00 89.56           H  
ATOM   1389  O   ALA A  88      -5.163 -14.063   5.609  1.00 89.56           O  
ATOM   1390  N   ALA A  89      -6.006 -14.546   7.626  1.00 89.06           N  
ATOM   1391  H   ALA A  89      -6.334 -15.261   8.260  1.00 89.06           H  
ATOM   1392  CA  ALA A  89      -5.663 -13.239   8.182  1.00 89.06           C  
ATOM   1393  HA  ALA A  89      -6.113 -12.464   7.561  1.00 89.06           H  
ATOM   1394  C   ALA A  89      -4.137 -13.043   8.158  1.00 89.06           C  
ATOM   1395  CB  ALA A  89      -6.235 -13.119   9.598  1.00 89.06           C  
ATOM   1396  HB1 ALA A  89      -5.783 -13.869  10.248  1.00 89.06           H  
ATOM   1397  HB2 ALA A  89      -7.316 -13.251   9.578  1.00 89.06           H  
ATOM   1398  HB3 ALA A  89      -6.010 -12.129   9.994  1.00 89.06           H  
ATOM   1399  O   ALA A  89      -3.391 -13.976   8.449  1.00 89.06           O  
ATOM   1400  N   GLU A  90      -3.697 -11.839   7.797  1.00 92.50           N  
ATOM   1401  H   GLU A  90      -4.381 -11.138   7.554  1.00 92.50           H  
ATOM   1402  CA  GLU A  90      -2.291 -11.452   7.614  1.00 92.50           C  
ATOM   1403  HA  GLU A  90      -2.317 -10.406   7.309  1.00 92.50           H  
ATOM   1404  C   GLU A  90      -1.548 -12.162   6.464  1.00 92.50           C  
ATOM   1405  CB  GLU A  90      -1.513 -11.491   8.946  1.00 92.50           C  
ATOM   1406  HB2 GLU A  90      -0.550 -11.004   8.792  1.00 92.50           H  
ATOM   1407  HB3 GLU A  90      -1.323 -12.527   9.224  1.00 92.50           H  
ATOM   1408  O   GLU A  90      -0.346 -11.955   6.280  1.00 92.50           O  
ATOM   1409  CG  GLU A  90      -2.238 -10.782  10.105  1.00 92.50           C  
ATOM   1410  HG2 GLU A  90      -3.140 -11.336  10.366  1.00 92.50           H  
ATOM   1411  HG3 GLU A  90      -2.543  -9.790   9.770  1.00 92.50           H  
ATOM   1412  CD  GLU A  90      -1.365 -10.654  11.364  1.00 92.50           C  
ATOM   1413  OE1 GLU A  90      -1.442  -9.591  12.032  1.00 92.50           O  
ATOM   1414  OE2 GLU A  90      -0.609 -11.597  11.677  1.00 92.50           O  
ATOM   1415  N   GLU A  91      -2.243 -12.957   5.645  1.00 94.23           N  
ATOM   1416  H   GLU A  91      -3.225 -13.109   5.827  1.00 94.23           H  
ATOM   1417  CA  GLU A  91      -1.680 -13.531   4.423  1.00 94.23           C  
ATOM   1418  HA  GLU A  91      -0.639 -13.790   4.617  1.00 94.23           H  
ATOM   1419  C   GLU A  91      -1.704 -12.502   3.283  1.00 94.23           C  
ATOM   1420  CB  GLU A  91      -2.402 -14.840   4.060  1.00 94.23           C  
ATOM   1421  HB2 GLU A  91      -2.421 -15.477   4.945  1.00 94.23           H  
ATOM   1422  HB3 GLU A  91      -3.428 -14.611   3.772  1.00 94.23           H  
ATOM   1423  O   GLU A  91      -2.699 -11.803   3.045  1.00 94.23           O  
ATOM   1424  CG  GLU A  91      -1.718 -15.613   2.918  1.00 94.23           C  
ATOM   1425  HG2 GLU A  91      -0.687 -15.823   3.204  1.00 94.23           H  
ATOM   1426  HG3 GLU A  91      -1.703 -14.984   2.028  1.00 94.23           H  
ATOM   1427  CD  GLU A  91      -2.410 -16.939   2.559  1.00 94.23           C  
ATOM   1428  OE1 GLU A  91      -2.050 -17.548   1.522  1.00 94.23           O  
ATOM   1429  OE2 GLU A  91      -3.310 -17.406   3.294  1.00 94.23           O  
ATOM   1430  N   LEU A  92      -0.589 -12.420   2.561  1.00 96.97           N  
ATOM   1431  H   LEU A  92       0.176 -13.037   2.793  1.00 96.97           H  
ATOM   1432  CA  LEU A  92      -0.456 -11.627   1.353  1.00 96.97           C  
ATOM   1433  HA  LEU A  92      -0.854 -10.631   1.549  1.00 96.97           H  
ATOM   1434  C   LEU A  92      -1.266 -12.251   0.215  1.00 96.97           C  
ATOM   1435  CB  LEU A  92       1.017 -11.498   0.948  1.00 96.97           C  
ATOM   1436  HB2 LEU A  92       1.052 -10.920   0.025  1.00 96.97           H  
ATOM   1437  HB3 LEU A  92       1.402 -12.497   0.741  1.00 96.97           H  
ATOM   1438  O   LEU A  92      -1.263 -13.460  -0.023  1.00 96.97           O  
ATOM   1439  CG  LEU A  92       1.930 -10.802   1.964  1.00 96.97           C  
ATOM   1440  HG  LEU A  92       1.810 -11.261   2.945  1.00 96.97           H  
ATOM   1441  CD1 LEU A  92       3.389 -10.940   1.546  1.00 96.97           C  
ATOM   1442 HD11 LEU A  92       3.602 -11.971   1.263  1.00 96.97           H  
ATOM   1443 HD12 LEU A  92       4.029 -10.684   2.391  1.00 96.97           H  
ATOM   1444 HD13 LEU A  92       3.605 -10.284   0.703  1.00 96.97           H  
ATOM   1445  CD2 LEU A  92       1.615  -9.312   2.053  1.00 96.97           C  
ATOM   1446 HD21 LEU A  92       2.343  -8.825   2.701  1.00 96.97           H  
ATOM   1447 HD22 LEU A  92       0.617  -9.191   2.476  1.00 96.97           H  
ATOM   1448 HD23 LEU A  92       1.649  -8.854   1.064  1.00 96.97           H  
ATOM   1449  N   CYS A  93      -1.943 -11.399  -0.537  1.00 97.96           N  
ATOM   1450  H   CYS A  93      -1.851 -10.413  -0.337  1.00 97.96           H  
ATOM   1451  CA  CYS A  93      -2.800 -11.779  -1.646  1.00 97.96           C  
ATOM   1452  HA  CYS A  93      -2.447 -12.717  -2.076  1.00 97.96           H  
ATOM   1453  C   CYS A  93      -2.755 -10.720  -2.740  1.00 97.96           C  
ATOM   1454  CB  CYS A  93      -4.217 -12.012  -1.120  1.00 97.96           C  
ATOM   1455  HB2 CYS A  93      -4.843 -12.429  -1.908  1.00 97.96           H  
ATOM   1456  HB3 CYS A  93      -4.151 -12.727  -0.299  1.00 97.96           H  
ATOM   1457  O   CYS A  93      -2.283  -9.603  -2.537  1.00 97.96           O  
ATOM   1458  SG  CYS A  93      -4.960 -10.469  -0.516  1.00 97.96           S  
ATOM   1459  HG  CYS A  93      -3.987 -10.175   0.351  1.00 97.96           H  
ATOM   1460  N   ILE A  94      -3.235 -11.067  -3.924  1.00 98.47           N  
ATOM   1461  H   ILE A  94      -3.651 -11.981  -4.030  1.00 98.47           H  
ATOM   1462  CA  ILE A  94      -3.436 -10.090  -4.989  1.00 98.47           C  
ATOM   1463  HA  ILE A  94      -2.904  -9.170  -4.748  1.00 98.47           H  
ATOM   1464  C   ILE A  94      -4.927  -9.775  -5.021  1.00 98.47           C  
ATOM   1465  CB  ILE A  94      -2.876 -10.591  -6.330  1.00 98.47           C  
ATOM   1466  HB  ILE A  94      -3.496 -11.418  -6.677  1.00 98.47           H  
ATOM   1467  O   ILE A  94      -5.747 -10.690  -5.062  1.00 98.47           O  
ATOM   1468  CG1 ILE A  94      -1.417 -11.087  -6.193  1.00 98.47           C  
ATOM   1469 HG12 ILE A  94      -0.772 -10.258  -5.905  1.00 98.47           H  
ATOM   1470 HG13 ILE A  94      -1.359 -11.850  -5.417  1.00 98.47           H  
ATOM   1471  CG2 ILE A  94      -2.949  -9.455  -7.358  1.00 98.47           C  
ATOM   1472 HG21 ILE A  94      -3.951  -9.026  -7.391  1.00 98.47           H  
ATOM   1473 HG22 ILE A  94      -2.244  -8.666  -7.097  1.00 98.47           H  
ATOM   1474 HG23 ILE A  94      -2.709  -9.839  -8.350  1.00 98.47           H  
ATOM   1475  CD1 ILE A  94      -0.870 -11.730  -7.469  1.00 98.47           C  
ATOM   1476 HD11 ILE A  94       0.098 -12.185  -7.258  1.00 98.47           H  
ATOM   1477 HD12 ILE A  94      -1.563 -12.500  -7.809  1.00 98.47           H  
ATOM   1478 HD13 ILE A  94      -0.745 -10.986  -8.255  1.00 98.47           H  
ATOM   1479  N   ALA A  95      -5.278  -8.496  -4.984  1.00 97.40           N  
ATOM   1480  H   ALA A  95      -4.552  -7.795  -4.976  1.00 97.40           H  
ATOM   1481  CA  ALA A  95      -6.657  -8.034  -4.949  1.00 97.40           C  
ATOM   1482  HA  ALA A  95      -7.320  -8.886  -5.101  1.00 97.40           H  
ATOM   1483  C   ALA A  95      -6.920  -7.029  -6.072  1.00 97.40           C  
ATOM   1484  CB  ALA A  95      -6.955  -7.458  -3.561  1.00 97.40           C  
ATOM   1485  HB1 ALA A  95      -6.785  -8.219  -2.800  1.00 97.40           H  
ATOM   1486  HB2 ALA A  95      -7.991  -7.124  -3.511  1.00 97.40           H  
ATOM   1487  HB3 ALA A  95      -6.295  -6.614  -3.359  1.00 97.40           H  
ATOM   1488  O   ALA A  95      -6.022  -6.278  -6.459  1.00 97.40           O  
ATOM   1489  N   GLN A  96      -8.149  -6.989  -6.584  1.00 96.82           N  
ATOM   1490  H   GLN A  96      -8.839  -7.647  -6.249  1.00 96.82           H  
ATOM   1491  CA  GLN A  96      -8.569  -5.881  -7.445  1.00 96.82           C  
ATOM   1492  HA  GLN A  96      -7.738  -5.640  -8.108  1.00 96.82           H  
ATOM   1493  C   GLN A  96      -8.875  -4.654  -6.594  1.00 96.82           C  
ATOM   1494  CB  GLN A  96      -9.766  -6.237  -8.329  1.00 96.82           C  
ATOM   1495  HB2 GLN A  96     -10.614  -6.518  -7.705  1.00 96.82           H  
ATOM   1496  HB3 GLN A  96     -10.043  -5.361  -8.915  1.00 96.82           H  
ATOM   1497  O   GLN A  96      -9.601  -4.778  -5.609  1.00 96.82           O  
ATOM   1498  CG  GLN A  96      -9.414  -7.375  -9.286  1.00 96.82           C  
ATOM   1499  HG2 GLN A  96      -8.551  -7.094  -9.890  1.00 96.82           H  
ATOM   1500  HG3 GLN A  96      -9.165  -8.257  -8.696  1.00 96.82           H  
ATOM   1501  CD  GLN A  96     -10.580  -7.744 -10.183  1.00 96.82           C  
ATOM   1502  NE2 GLN A  96     -10.434  -7.620 -11.485  1.00 96.82           N  
ATOM   1503 HE21 GLN A  96     -11.223  -7.873 -12.063  1.00 96.82           H  
ATOM   1504 HE22 GLN A  96      -9.579  -7.240 -11.866  1.00 96.82           H  
ATOM   1505  OE1 GLN A  96     -11.640  -8.147  -9.719  1.00 96.82           O  
ATOM   1506  N   LEU A  97      -8.340  -3.493  -6.974  1.00 90.40           N  
ATOM   1507  H   LEU A  97      -7.767  -3.481  -7.805  1.00 90.40           H  
ATOM   1508  CA  LEU A  97      -8.544  -2.226  -6.265  1.00 90.40           C  
ATOM   1509  HA  LEU A  97      -8.726  -2.432  -5.210  1.00 90.40           H  
ATOM   1510  C   LEU A  97      -9.745  -1.457  -6.837  1.00 90.40           C  
ATOM   1511  CB  LEU A  97      -7.250  -1.398  -6.352  1.00 90.40           C  
ATOM   1512  HB2 LEU A  97      -6.987  -1.290  -7.404  1.00 90.40           H  
ATOM   1513  HB3 LEU A  97      -6.449  -1.939  -5.848  1.00 90.40           H  
ATOM   1514  O   LEU A  97      -9.609  -0.838  -7.890  1.00 90.40           O  
ATOM   1515  CG  LEU A  97      -7.350   0.019  -5.753  1.00 90.40           C  
ATOM   1516  HG  LEU A  97      -8.122   0.587  -6.272  1.00 90.40           H  
ATOM   1517  CD1 LEU A  97      -7.664   0.025  -4.260  1.00 90.40           C  
ATOM   1518 HD11 LEU A  97      -8.603  -0.491  -4.061  1.00 90.40           H  
ATOM   1519 HD12 LEU A  97      -6.844  -0.444  -3.716  1.00 90.40           H  
ATOM   1520 HD13 LEU A  97      -7.762   1.065  -3.949  1.00 90.40           H  
ATOM   1521  CD2 LEU A  97      -6.025   0.748  -5.951  1.00 90.40           C  
ATOM   1522 HD21 LEU A  97      -6.099   1.768  -5.574  1.00 90.40           H  
ATOM   1523 HD22 LEU A  97      -5.773   0.785  -7.011  1.00 90.40           H  
ATOM   1524 HD23 LEU A  97      -5.230   0.234  -5.411  1.00 90.40           H  
ATOM   1525  N   PRO A  98     -10.903  -1.398  -6.155  1.00 86.72           N  
ATOM   1526  CA  PRO A  98     -12.040  -0.630  -6.652  1.00 86.72           C  
ATOM   1527  HA  PRO A  98     -12.294  -1.021  -7.637  1.00 86.72           H  
ATOM   1528  C   PRO A  98     -11.713   0.875  -6.731  1.00 86.72           C  
ATOM   1529  CB  PRO A  98     -13.192  -0.909  -5.678  1.00 86.72           C  
ATOM   1530  HB2 PRO A  98     -14.136  -1.052  -6.205  1.00 86.72           H  
ATOM   1531  HB3 PRO A  98     -13.281  -0.095  -4.959  1.00 86.72           H  
ATOM   1532  O   PRO A  98     -10.995   1.383  -5.870  1.00 86.72           O  
ATOM   1533  CG  PRO A  98     -12.763  -2.178  -4.943  1.00 86.72           C  
ATOM   1534  HG2 PRO A  98     -13.023  -3.056  -5.534  1.00 86.72           H  
ATOM   1535  HG3 PRO A  98     -13.197  -2.239  -3.945  1.00 86.72           H  
ATOM   1536  CD  PRO A  98     -11.249  -2.027  -4.892  1.00 86.72           C  
ATOM   1537  HD2 PRO A  98     -10.785  -3.003  -4.751  1.00 86.72           H  
ATOM   1538  HD3 PRO A  98     -10.971  -1.364  -4.072  1.00 86.72           H  
ATOM   1539  N   PRO A  99     -12.256   1.625  -7.709  1.00 81.97           N  
ATOM   1540  CA  PRO A  99     -13.163   1.183  -8.769  1.00 81.97           C  
ATOM   1541  HA  PRO A  99     -13.864   0.436  -8.395  1.00 81.97           H  
ATOM   1542  C   PRO A  99     -12.438   0.596  -9.990  1.00 81.97           C  
ATOM   1543  CB  PRO A  99     -13.936   2.451  -9.142  1.00 81.97           C  
ATOM   1544  HB2 PRO A  99     -14.733   2.618  -8.418  1.00 81.97           H  
ATOM   1545  HB3 PRO A  99     -14.346   2.416 -10.152  1.00 81.97           H  
ATOM   1546  O   PRO A  99     -13.092   0.240 -10.971  1.00 81.97           O  
ATOM   1547  CG  PRO A  99     -12.875   3.542  -8.994  1.00 81.97           C  
ATOM   1548  HG2 PRO A  99     -13.322   4.520  -8.818  1.00 81.97           H  
ATOM   1549  HG3 PRO A  99     -12.242   3.563  -9.881  1.00 81.97           H  
ATOM   1550  CD  PRO A  99     -12.061   3.068  -7.790  1.00 81.97           C  
ATOM   1551  HD2 PRO A  99     -12.441   3.534  -6.881  1.00 81.97           H  
ATOM   1552  HD3 PRO A  99     -11.007   3.313  -7.920  1.00 81.97           H  
ATOM   1553  N   SER A 100     -11.104   0.518  -9.965  1.00 80.50           N  
ATOM   1554  H   SER A 100     -10.618   0.662  -9.092  1.00 80.50           H  
ATOM   1555  CA  SER A 100     -10.356  -0.145 -11.024  1.00 80.50           C  
ATOM   1556  HA  SER A 100     -10.777   0.182 -11.974  1.00 80.50           H  
ATOM   1557  C   SER A 100     -10.567  -1.665 -10.936  1.00 80.50           C  
ATOM   1558  CB  SER A 100      -8.881   0.303 -11.023  1.00 80.50           C  
ATOM   1559  HB2 SER A 100      -8.543   0.393 -12.056  1.00 80.50           H  
ATOM   1560  HB3 SER A 100      -8.795   1.283 -10.554  1.00 80.50           H  
ATOM   1561  O   SER A 100     -10.967  -2.228  -9.917  1.00 80.50           O  
ATOM   1562  OG  SER A 100      -8.039  -0.612 -10.364  1.00 80.50           O  
ATOM   1563  HG  SER A 100      -7.196  -0.195 -10.172  1.00 80.50           H  
ATOM   1564  N   SER A 101     -10.356  -2.360 -12.049  1.00 86.39           N  
ATOM   1565  H   SER A 101     -10.071  -1.859 -12.878  1.00 86.39           H  
ATOM   1566  CA  SER A 101     -10.284  -3.829 -12.063  1.00 86.39           C  
ATOM   1567  HA  SER A 101     -10.684  -4.228 -11.131  1.00 86.39           H  
ATOM   1568  C   SER A 101      -8.831  -4.299 -12.116  1.00 86.39           C  
ATOM   1569  CB  SER A 101     -11.142  -4.404 -13.190  1.00 86.39           C  
ATOM   1570  HB2 SER A 101     -11.129  -5.493 -13.145  1.00 86.39           H  
ATOM   1571  HB3 SER A 101     -10.748  -4.084 -14.154  1.00 86.39           H  
ATOM   1572  O   SER A 101      -8.550  -5.414 -12.556  1.00 86.39           O  
ATOM   1573  OG  SER A 101     -12.474  -3.948 -13.046  1.00 86.39           O  
ATOM   1574  HG  SER A 101     -12.534  -3.465 -12.219  1.00 86.39           H  
ATOM   1575  N   GLU A 102      -7.903  -3.427 -11.715  1.00 94.99           N  
ATOM   1576  H   GLU A 102      -8.192  -2.575 -11.254  1.00 94.99           H  
ATOM   1577  CA  GLU A 102      -6.476  -3.700 -11.748  1.00 94.99           C  
ATOM   1578  HA  GLU A 102      -6.275  -4.332 -12.613  1.00 94.99           H  
ATOM   1579  C   GLU A 102      -6.039  -4.469 -10.509  1.00 94.99           C  
ATOM   1580  CB  GLU A 102      -5.648  -2.422 -11.919  1.00 94.99           C  
ATOM   1581  HB2 GLU A 102      -5.761  -1.781 -11.044  1.00 94.99           H  
ATOM   1582  HB3 GLU A 102      -4.601  -2.709 -12.009  1.00 94.99           H  
ATOM   1583  O   GLU A 102      -6.503  -4.224  -9.396  1.00 94.99           O  
ATOM   1584  CG  GLU A 102      -6.062  -1.649 -13.173  1.00 94.99           C  
ATOM   1585  HG2 GLU A 102      -6.981  -1.094 -12.981  1.00 94.99           H  
ATOM   1586  HG3 GLU A 102      -6.275  -2.357 -13.973  1.00 94.99           H  
ATOM   1587  CD  GLU A 102      -4.956  -0.696 -13.618  1.00 94.99           C  
ATOM   1588  OE1 GLU A 102      -4.312  -1.052 -14.637  1.00 94.99           O  
ATOM   1589  OE2 GLU A 102      -4.787   0.354 -12.967  1.00 94.99           O  
ATOM   1590  N   TRP A 103      -5.137  -5.416 -10.733  1.00 97.96           N  
ATOM   1591  H   TRP A 103      -4.784  -5.537 -11.671  1.00 97.96           H  
ATOM   1592  CA  TRP A 103      -4.608  -6.300  -9.710  1.00 97.96           C  
ATOM   1593  HA  TRP A 103      -5.391  -6.514  -8.982  1.00 97.96           H  
ATOM   1594  C   TRP A 103      -3.443  -5.631  -8.989  1.00 97.96           C  
ATOM   1595  CB  TRP A 103      -4.196  -7.612 -10.380  1.00 97.96           C  
ATOM   1596  HB2 TRP A 103      -3.730  -8.256  -9.635  1.00 97.96           H  
ATOM   1597  HB3 TRP A 103      -3.447  -7.409 -11.145  1.00 97.96           H  
ATOM   1598  O   TRP A 103      -2.471  -5.218  -9.622  1.00 97.96           O  
ATOM   1599  CG  TRP A 103      -5.335  -8.363 -10.996  1.00 97.96           C  
ATOM   1600  CD1 TRP A 103      -5.663  -8.371 -12.306  1.00 97.96           C  
ATOM   1601  HD1 TRP A 103      -5.132  -7.833 -13.077  1.00 97.96           H  
ATOM   1602  CD2 TRP A 103      -6.347  -9.175 -10.330  1.00 97.96           C  
ATOM   1603  CE2 TRP A 103      -7.256  -9.662 -11.319  1.00 97.96           C  
ATOM   1604  CE3 TRP A 103      -6.596  -9.536  -8.989  1.00 97.96           C  
ATOM   1605  HE3 TRP A 103      -5.943  -9.173  -8.209  1.00 97.96           H  
ATOM   1606  NE1 TRP A 103      -6.783  -9.151 -12.511  1.00 97.96           N  
ATOM   1607  HE1 TRP A 103      -7.197  -9.293 -13.422  1.00 97.96           H  
ATOM   1608  CH2 TRP A 103      -8.577 -10.801  -9.641  1.00 97.96           C  
ATOM   1609  HH2 TRP A 103      -9.440 -11.387  -9.363  1.00 97.96           H  
ATOM   1610  CZ2 TRP A 103      -8.358 -10.463 -10.988  1.00 97.96           C  
ATOM   1611  HZ2 TRP A 103      -9.033 -10.798 -11.761  1.00 97.96           H  
ATOM   1612  CZ3 TRP A 103      -7.688 -10.352  -8.649  1.00 97.96           C  
ATOM   1613  HZ3 TRP A 103      -7.851 -10.614  -7.614  1.00 97.96           H  
ATOM   1614  N   HIS A 104      -3.528  -5.567  -7.666  1.00 98.31           N  
ATOM   1615  H   HIS A 104      -4.375  -5.894  -7.223  1.00 98.31           H  
ATOM   1616  CA  HIS A 104      -2.517  -4.982  -6.794  1.00 98.31           C  
ATOM   1617  HA  HIS A 104      -1.595  -4.827  -7.355  1.00 98.31           H  
ATOM   1618  C   HIS A 104      -2.205  -5.914  -5.630  1.00 98.31           C  
ATOM   1619  CB  HIS A 104      -2.994  -3.615  -6.300  1.00 98.31           C  
ATOM   1620  HB2 HIS A 104      -3.967  -3.731  -5.823  1.00 98.31           H  
ATOM   1621  HB3 HIS A 104      -2.292  -3.224  -5.563  1.00 98.31           H  
ATOM   1622  O   HIS A 104      -3.018  -6.758  -5.250  1.00 98.31           O  
ATOM   1623  CG  HIS A 104      -3.120  -2.619  -7.417  1.00 98.31           C  
ATOM   1624  CD2 HIS A 104      -4.279  -2.262  -8.045  1.00 98.31           C  
ATOM   1625  HD2 HIS A 104      -5.263  -2.648  -7.823  1.00 98.31           H  
ATOM   1626  ND1 HIS A 104      -2.091  -1.953  -8.047  1.00 98.31           N  
ATOM   1627  HD1 HIS A 104      -1.107  -2.023  -7.830  1.00 98.31           H  
ATOM   1628  CE1 HIS A 104      -2.625  -1.201  -9.027  1.00 98.31           C  
ATOM   1629  HE1 HIS A 104      -2.074  -0.561  -9.700  1.00 98.31           H  
ATOM   1630  NE2 HIS A 104      -3.956  -1.344  -9.044  1.00 98.31           N  
ATOM   1631  N   ARG A 105      -1.015  -5.759  -5.051  1.00 98.51           N  
ATOM   1632  H   ARG A 105      -0.418  -4.997  -5.340  1.00 98.51           H  
ATOM   1633  CA  ARG A 105      -0.636  -6.505  -3.856  1.00 98.51           C  
ATOM   1634  HA  ARG A 105      -0.888  -7.556  -3.996  1.00 98.51           H  
ATOM   1635  C   ARG A 105      -1.432  -5.993  -2.669  1.00 98.51           C  
ATOM   1636  CB  ARG A 105       0.862  -6.379  -3.591  1.00 98.51           C  
ATOM   1637  HB2 ARG A 105       1.121  -6.976  -2.717  1.00 98.51           H  
ATOM   1638  HB3 ARG A 105       1.101  -5.337  -3.383  1.00 98.51           H  
ATOM   1639  O   ARG A 105      -1.601  -4.785  -2.491  1.00 98.51           O  
ATOM   1640  CG  ARG A 105       1.678  -6.846  -4.796  1.00 98.51           C  
ATOM   1641  HG2 ARG A 105       1.565  -6.142  -5.620  1.00 98.51           H  
ATOM   1642  HG3 ARG A 105       1.334  -7.826  -5.128  1.00 98.51           H  
ATOM   1643  CD  ARG A 105       3.147  -6.935  -4.439  1.00 98.51           C  
ATOM   1644  HD2 ARG A 105       3.654  -7.399  -5.286  1.00 98.51           H  
ATOM   1645  HD3 ARG A 105       3.275  -7.568  -3.561  1.00 98.51           H  
ATOM   1646  NE  ARG A 105       3.722  -5.604  -4.202  1.00 98.51           N  
ATOM   1647  HE  ARG A 105       3.127  -4.790  -4.266  1.00 98.51           H  
ATOM   1648  NH1 ARG A 105       5.803  -6.368  -3.788  1.00 98.51           N  
ATOM   1649 HH11 ARG A 105       6.730  -6.213  -3.417  1.00 98.51           H  
ATOM   1650 HH12 ARG A 105       5.523  -7.295  -4.074  1.00 98.51           H  
ATOM   1651  NH2 ARG A 105       5.415  -4.177  -3.696  1.00 98.51           N  
ATOM   1652 HH21 ARG A 105       6.371  -4.013  -3.415  1.00 98.51           H  
ATOM   1653 HH22 ARG A 105       4.751  -3.417  -3.659  1.00 98.51           H  
ATOM   1654  CZ  ARG A 105       4.974  -5.379  -3.888  1.00 98.51           C  
ATOM   1655  N   ALA A 106      -1.904  -6.919  -1.858  1.00 97.01           N  
ATOM   1656  H   ALA A 106      -1.761  -7.895  -2.077  1.00 97.01           H  
ATOM   1657  CA  ALA A 106      -2.677  -6.628  -0.677  1.00 97.01           C  
ATOM   1658  HA  ALA A 106      -2.379  -5.647  -0.308  1.00 97.01           H  
ATOM   1659  C   ALA A 106      -2.386  -7.645   0.427  1.00 97.01           C  
ATOM   1660  CB  ALA A 106      -4.160  -6.586  -1.071  1.00 97.01           C  
ATOM   1661  HB1 ALA A 106      -4.309  -5.876  -1.884  1.00 97.01           H  
ATOM   1662  HB2 ALA A 106      -4.752  -6.253  -0.218  1.00 97.01           H  
ATOM   1663  HB3 ALA A 106      -4.494  -7.574  -1.389  1.00 97.01           H  
ATOM   1664  O   ALA A 106      -1.768  -8.686   0.207  1.00 97.01           O  
ATOM   1665  N   VAL A 107      -2.861  -7.348   1.625  1.00 95.88           N  
ATOM   1666  H   VAL A 107      -3.287  -6.441   1.752  1.00 95.88           H  
ATOM   1667  CA  VAL A 107      -2.871  -8.270   2.758  1.00 95.88           C  
ATOM   1668  HA  VAL A 107      -2.626  -9.274   2.411  1.00 95.88           H  
ATOM   1669  C   VAL A 107      -4.271  -8.319   3.343  1.00 95.88           C  
ATOM   1670  CB  VAL A 107      -1.805  -7.877   3.790  1.00 95.88           C  
ATOM   1671  HB  VAL A 107      -0.837  -7.891   3.289  1.00 95.88           H  
ATOM   1672  O   VAL A 107      -4.926  -7.281   3.478  1.00 95.88           O  
ATOM   1673  CG1 VAL A 107      -1.979  -6.467   4.350  1.00 95.88           C  
ATOM   1674 HG11 VAL A 107      -1.132  -6.237   4.997  1.00 95.88           H  
ATOM   1675 HG12 VAL A 107      -1.986  -5.740   3.538  1.00 95.88           H  
ATOM   1676 HG13 VAL A 107      -2.905  -6.396   4.921  1.00 95.88           H  
ATOM   1677  CG2 VAL A 107      -1.760  -8.889   4.933  1.00 95.88           C  
ATOM   1678 HG21 VAL A 107      -0.964  -8.612   5.625  1.00 95.88           H  
ATOM   1679 HG22 VAL A 107      -1.549  -9.884   4.542  1.00 95.88           H  
ATOM   1680 HG23 VAL A 107      -2.703  -8.901   5.480  1.00 95.88           H  
ATOM   1681  N   VAL A 108      -4.746  -9.517   3.678  1.00 93.18           N  
ATOM   1682  H   VAL A 108      -4.155 -10.329   3.567  1.00 93.18           H  
ATOM   1683  CA  VAL A 108      -6.045  -9.675   4.338  1.00 93.18           C  
ATOM   1684  HA  VAL A 108      -6.769  -9.026   3.845  1.00 93.18           H  
ATOM   1685  C   VAL A 108      -5.938  -9.220   5.787  1.00 93.18           C  
ATOM   1686  CB  VAL A 108      -6.570 -11.114   4.230  1.00 93.18           C  
ATOM   1687  HB  VAL A 108      -5.813 -11.802   4.609  1.00 93.18           H  
ATOM   1688  O   VAL A 108      -5.144  -9.753   6.557  1.00 93.18           O  
ATOM   1689  CG1 VAL A 108      -7.873 -11.322   5.016  1.00 93.18           C  
ATOM   1690 HG11 VAL A 108      -8.235 -12.338   4.858  1.00 93.18           H  
ATOM   1691 HG12 VAL A 108      -8.632 -10.611   4.688  1.00 93.18           H  
ATOM   1692 HG13 VAL A 108      -7.694 -11.195   6.083  1.00 93.18           H  
ATOM   1693  CG2 VAL A 108      -6.862 -11.450   2.766  1.00 93.18           C  
ATOM   1694 HG21 VAL A 108      -7.284 -12.454   2.709  1.00 93.18           H  
ATOM   1695 HG22 VAL A 108      -7.577 -10.743   2.344  1.00 93.18           H  
ATOM   1696 HG23 VAL A 108      -5.936 -11.420   2.193  1.00 93.18           H  
ATOM   1697  N   LEU A 109      -6.770  -8.252   6.166  1.00 91.27           N  
ATOM   1698  H   LEU A 109      -7.410  -7.876   5.481  1.00 91.27           H  
ATOM   1699  CA  LEU A 109      -6.912  -7.812   7.553  1.00 91.27           C  
ATOM   1700  HA  LEU A 109      -5.956  -7.907   8.068  1.00 91.27           H  
ATOM   1701  C   LEU A 109      -7.918  -8.697   8.288  1.00 91.27           C  
ATOM   1702  CB  LEU A 109      -7.367  -6.342   7.609  1.00 91.27           C  
ATOM   1703  HB2 LEU A 109      -7.355  -6.035   8.655  1.00 91.27           H  
ATOM   1704  HB3 LEU A 109      -8.396  -6.274   7.257  1.00 91.27           H  
ATOM   1705  O   LEU A 109      -7.640  -9.211   9.364  1.00 91.27           O  
ATOM   1706  CG  LEU A 109      -6.529  -5.350   6.795  1.00 91.27           C  
ATOM   1707  HG  LEU A 109      -6.662  -5.547   5.731  1.00 91.27           H  
ATOM   1708  CD1 LEU A 109      -6.997  -3.923   7.079  1.00 91.27           C  
ATOM   1709 HD11 LEU A 109      -8.077  -3.864   6.938  1.00 91.27           H  
ATOM   1710 HD12 LEU A 109      -6.740  -3.649   8.102  1.00 91.27           H  
ATOM   1711 HD13 LEU A 109      -6.500  -3.244   6.386  1.00 91.27           H  
ATOM   1712  CD2 LEU A 109      -5.053  -5.423   7.134  1.00 91.27           C  
ATOM   1713 HD21 LEU A 109      -4.897  -5.410   8.213  1.00 91.27           H  
ATOM   1714 HD22 LEU A 109      -4.635  -6.332   6.701  1.00 91.27           H  
ATOM   1715 HD23 LEU A 109      -4.565  -4.561   6.678  1.00 91.27           H  
ATOM   1716  N   GLU A 110      -9.096  -8.875   7.690  1.00 87.00           N  
ATOM   1717  H   GLU A 110      -9.249  -8.446   6.789  1.00 87.00           H  
ATOM   1718  CA  GLU A 110     -10.195  -9.653   8.258  1.00 87.00           C  
ATOM   1719  HA  GLU A 110      -9.773 -10.530   8.749  1.00 87.00           H  
ATOM   1720  C   GLU A 110     -11.146 -10.146   7.160  1.00 87.00           C  
ATOM   1721  CB  GLU A 110     -10.951  -8.842   9.336  1.00 87.00           C  
ATOM   1722  HB2 GLU A 110     -10.260  -8.630  10.152  1.00 87.00           H  
ATOM   1723  HB3 GLU A 110     -11.753  -9.465   9.732  1.00 87.00           H  
ATOM   1724  O   GLU A 110     -11.307  -9.504   6.119  1.00 87.00           O  
ATOM   1725  CG  GLU A 110     -11.552  -7.509   8.847  1.00 87.00           C  
ATOM   1726  HG2 GLU A 110     -10.742  -6.902   8.443  1.00 87.00           H  
ATOM   1727  HG3 GLU A 110     -12.265  -7.710   8.047  1.00 87.00           H  
ATOM   1728  CD  GLU A 110     -12.254  -6.680   9.942  1.00 87.00           C  
ATOM   1729  OE1 GLU A 110     -12.629  -5.514   9.639  1.00 87.00           O  
ATOM   1730  OE2 GLU A 110     -12.400  -7.171  11.079  1.00 87.00           O  
ATOM   1731  N   GLN A 111     -11.804 -11.280   7.402  1.00 80.94           N  
ATOM   1732  H   GLN A 111     -11.671 -11.729   8.297  1.00 80.94           H  
ATOM   1733  CA  GLN A 111     -12.936 -11.734   6.593  1.00 80.94           C  
ATOM   1734  HA  GLN A 111     -12.872 -11.305   5.593  1.00 80.94           H  
ATOM   1735  C   GLN A 111     -14.232 -11.251   7.233  1.00 80.94           C  
ATOM   1736  CB  GLN A 111     -12.939 -13.255   6.439  1.00 80.94           C  
ATOM   1737  HB2 GLN A 111     -12.913 -13.721   7.424  1.00 80.94           H  
ATOM   1738  HB3 GLN A 111     -13.861 -13.551   5.939  1.00 80.94           H  
ATOM   1739  O   GLN A 111     -14.485 -11.478   8.419  1.00 80.94           O  
ATOM   1740  CG  GLN A 111     -11.748 -13.746   5.605  1.00 80.94           C  
ATOM   1741  HG2 GLN A 111     -10.817 -13.420   6.067  1.00 80.94           H  
ATOM   1742  HG3 GLN A 111     -11.801 -13.322   4.602  1.00 80.94           H  
ATOM   1743  CD  GLN A 111     -11.725 -15.264   5.493  1.00 80.94           C  
ATOM   1744  NE2 GLN A 111     -10.596 -15.854   5.171  1.00 80.94           N  
ATOM   1745 HE21 GLN A 111      -9.756 -15.343   4.940  1.00 80.94           H  
ATOM   1746 HE22 GLN A 111     -10.623 -16.858   5.066  1.00 80.94           H  
ATOM   1747  OE1 GLN A 111     -12.710 -15.956   5.693  1.00 80.94           O  
ATOM   1748  N   ILE A 112     -15.063 -10.581   6.444  1.00 74.87           N  
ATOM   1749  H   ILE A 112     -14.893 -10.566   5.449  1.00 74.87           H  
ATOM   1750  CA  ILE A 112     -16.305  -9.990   6.932  1.00 74.87           C  
ATOM   1751  HA  ILE A 112     -16.147  -9.619   7.945  1.00 74.87           H  
ATOM   1752  C   ILE A 112     -17.370 -11.083   6.973  1.00 74.87           C  
ATOM   1753  CB  ILE A 112     -16.694  -8.797   6.046  1.00 74.87           C  
ATOM   1754  HB  ILE A 112     -16.756  -9.160   5.020  1.00 74.87           H  
ATOM   1755  O   ILE A 112     -17.498 -11.858   6.033  1.00 74.87           O  
ATOM   1756  CG1 ILE A 112     -15.614  -7.695   6.108  1.00 74.87           C  
ATOM   1757 HG12 ILE A 112     -15.693  -7.154   7.050  1.00 74.87           H  
ATOM   1758 HG13 ILE A 112     -14.615  -8.128   6.055  1.00 74.87           H  
ATOM   1759  CG2 ILE A 112     -18.063  -8.225   6.454  1.00 74.87           C  
ATOM   1760 HG21 ILE A 112     -18.846  -8.926   6.164  1.00 74.87           H  
ATOM   1761 HG22 ILE A 112     -18.267  -7.292   5.928  1.00 74.87           H  
ATOM   1762 HG23 ILE A 112     -18.095  -8.035   7.527  1.00 74.87           H  
ATOM   1763  CD1 ILE A 112     -15.730  -6.711   4.945  1.00 74.87           C  
ATOM   1764 HD11 ILE A 112     -15.651  -7.242   3.996  1.00 74.87           H  
ATOM   1765 HD12 ILE A 112     -16.674  -6.168   4.989  1.00 74.87           H  
ATOM   1766 HD13 ILE A 112     -14.905  -6.003   5.021  1.00 74.87           H  
ATOM   1767  N   LEU A 113     -18.136 -11.147   8.067  1.00 69.94           N  
ATOM   1768  H   LEU A 113     -17.970 -10.454   8.783  1.00 69.94           H  
ATOM   1769  CA  LEU A 113     -19.050 -12.259   8.393  1.00 69.94           C  
ATOM   1770  HA  LEU A 113     -19.508 -12.011   9.351  1.00 69.94           H  
ATOM   1771  C   LEU A 113     -18.343 -13.604   8.656  1.00 69.94           C  
ATOM   1772  CB  LEU A 113     -20.201 -12.377   7.367  1.00 69.94           C  
ATOM   1773  HB2 LEU A 113     -19.791 -12.719   6.416  1.00 69.94           H  
ATOM   1774  HB3 LEU A 113     -20.889 -13.152   7.705  1.00 69.94           H  
ATOM   1775  O   LEU A 113     -18.998 -14.642   8.721  1.00 69.94           O  
ATOM   1776  CG  LEU A 113     -21.005 -11.090   7.129  1.00 69.94           C  
ATOM   1777  HG  LEU A 113     -20.334 -10.268   6.880  1.00 69.94           H  
ATOM   1778  CD1 LEU A 113     -21.957 -11.281   5.950  1.00 69.94           C  
ATOM   1779 HD11 LEU A 113     -22.653 -12.094   6.159  1.00 69.94           H  
ATOM   1780 HD12 LEU A 113     -21.381 -11.518   5.056  1.00 69.94           H  
ATOM   1781 HD13 LEU A 113     -22.514 -10.360   5.772  1.00 69.94           H  
ATOM   1782  CD2 LEU A 113     -21.817 -10.692   8.363  1.00 69.94           C  
ATOM   1783 HD21 LEU A 113     -22.481 -11.508   8.651  1.00 69.94           H  
ATOM   1784 HD22 LEU A 113     -22.410  -9.805   8.140  1.00 69.94           H  
ATOM   1785 HD23 LEU A 113     -21.147 -10.459   9.190  1.00 69.94           H  
ATOM   1786  N   GLY A 114     -17.028 -13.576   8.888  1.00 59.17           N  
ATOM   1787  H   GLY A 114     -16.532 -12.709   8.740  1.00 59.17           H  
ATOM   1788  CA  GLY A 114     -16.239 -14.743   9.267  1.00 59.17           C  
ATOM   1789  HA2 GLY A 114     -15.303 -14.403   9.710  1.00 59.17           H  
ATOM   1790  HA3 GLY A 114     -16.789 -15.309  10.018  1.00 59.17           H  
ATOM   1791  C   GLY A 114     -15.901 -15.682   8.101  1.00 59.17           C  
ATOM   1792  O   GLY A 114     -16.106 -15.335   6.935  1.00 59.17           O  
ATOM   1793  N   PRO A 115     -15.359 -16.876   8.409  1.00 57.56           N  
ATOM   1794  CA  PRO A 115     -14.991 -17.871   7.408  1.00 57.56           C  
ATOM   1795  HA  PRO A 115     -14.212 -17.452   6.771  1.00 57.56           H  
ATOM   1796  C   PRO A 115     -16.195 -18.267   6.548  1.00 57.56           C  
ATOM   1797  CB  PRO A 115     -14.404 -19.057   8.185  1.00 57.56           C  
ATOM   1798  HB2 PRO A 115     -15.172 -19.805   8.384  1.00 57.56           H  
ATOM   1799  HB3 PRO A 115     -13.567 -19.509   7.653  1.00 57.56           H  
ATOM   1800  O   PRO A 115     -17.164 -18.833   7.050  1.00 57.56           O  
ATOM   1801  CG  PRO A 115     -13.962 -18.439   9.510  1.00 57.56           C  
ATOM   1802  HG2 PRO A 115     -12.973 -17.996   9.393  1.00 57.56           H  
ATOM   1803  HG3 PRO A 115     -13.964 -19.168  10.320  1.00 57.56           H  
ATOM   1804  CD  PRO A 115     -14.990 -17.336   9.738  1.00 57.56           C  
ATOM   1805  HD2 PRO A 115     -15.870 -17.746  10.235  1.00 57.56           H  
ATOM   1806  HD3 PRO A 115     -14.551 -16.540  10.339  1.00 57.56           H  
ATOM   1807  N   GLY A 116     -16.130 -17.967   5.249  1.00 60.67           N  
ATOM   1808  H   GLY A 116     -15.325 -17.448   4.930  1.00 60.67           H  
ATOM   1809  CA  GLY A 116     -17.222 -18.206   4.296  1.00 60.67           C  
ATOM   1810  HA2 GLY A 116     -17.912 -18.949   4.698  1.00 60.67           H  
ATOM   1811  HA3 GLY A 116     -16.797 -18.603   3.374  1.00 60.67           H  
ATOM   1812  C   GLY A 116     -18.038 -16.963   3.930  1.00 60.67           C  
ATOM   1813  O   GLY A 116     -18.912 -17.048   3.067  1.00 60.67           O  
ATOM   1814  N   GLY A 117     -17.739 -15.806   4.526  1.00 63.29           N  
ATOM   1815  H   GLY A 117     -17.051 -15.790   5.265  1.00 63.29           H  
ATOM   1816  CA  GLY A 117     -18.225 -14.526   4.029  1.00 63.29           C  
ATOM   1817  HA2 GLY A 117     -19.314 -14.508   4.085  1.00 63.29           H  
ATOM   1818  HA3 GLY A 117     -17.827 -13.729   4.656  1.00 63.29           H  
ATOM   1819  C   GLY A 117     -17.776 -14.269   2.588  1.00 63.29           C  
ATOM   1820  O   GLY A 117     -16.677 -14.639   2.177  1.00 63.29           O  
ATOM   1821  N   GLY A 118     -18.636 -13.622   1.800  1.00 83.97           N  
ATOM   1822  H   GLY A 118     -19.532 -13.359   2.185  1.00 83.97           H  
ATOM   1823  CA  GLY A 118     -18.340 -13.283   0.404  1.00 83.97           C  
ATOM   1824  HA2 GLY A 118     -19.270 -13.029  -0.104  1.00 83.97           H  
ATOM   1825  HA3 GLY A 118     -17.903 -14.152  -0.088  1.00 83.97           H  
ATOM   1826  C   GLY A 118     -17.372 -12.108   0.237  1.00 83.97           C  
ATOM   1827  O   GLY A 118     -17.037 -11.776  -0.900  1.00 83.97           O  
ATOM   1828  N   THR A 119     -16.935 -11.476   1.333  1.00 90.13           N  
ATOM   1829  H   THR A 119     -17.208 -11.831   2.238  1.00 90.13           H  
ATOM   1830  CA  THR A 119     -16.128 -10.250   1.346  1.00 90.13           C  
ATOM   1831  HA  THR A 119     -15.659 -10.134   0.369  1.00 90.13           H  
ATOM   1832  C   THR A 119     -14.994 -10.309   2.373  1.00 90.13           C  
ATOM   1833  CB  THR A 119     -16.995  -9.002   1.599  1.00 90.13           C  
ATOM   1834  HB  THR A 119     -16.342  -8.136   1.714  1.00 90.13           H  
ATOM   1835  O   THR A 119     -15.116 -10.897   3.448  1.00 90.13           O  
ATOM   1836  CG2 THR A 119     -17.980  -8.724   0.465  1.00 90.13           C  
ATOM   1837 HG21 THR A 119     -18.695  -9.541   0.372  1.00 90.13           H  
ATOM   1838 HG22 THR A 119     -17.435  -8.608  -0.472  1.00 90.13           H  
ATOM   1839 HG23 THR A 119     -18.517  -7.798   0.670  1.00 90.13           H  
ATOM   1840  OG1 THR A 119     -17.782  -9.145   2.756  1.00 90.13           O  
ATOM   1841  HG1 THR A 119     -18.039  -8.264   3.039  1.00 90.13           H  
ATOM   1842  N   ALA A 120     -13.873  -9.670   2.049  1.00 91.04           N  
ATOM   1843  H   ALA A 120     -13.826  -9.200   1.156  1.00 91.04           H  
ATOM   1844  CA  ALA A 120     -12.724  -9.511   2.928  1.00 91.04           C  
ATOM   1845  HA  ALA A 120     -13.000  -9.777   3.949  1.00 91.04           H  
ATOM   1846  C   ALA A 120     -12.267  -8.056   2.930  1.00 91.04           C  
ATOM   1847  CB  ALA A 120     -11.597 -10.438   2.473  1.00 91.04           C  
ATOM   1848  HB1 ALA A 120     -11.248 -10.106   1.495  1.00 91.04           H  
ATOM   1849  HB2 ALA A 120     -11.955 -11.466   2.412  1.00 91.04           H  
ATOM   1850  HB3 ALA A 120     -10.770 -10.389   3.181  1.00 91.04           H  
ATOM   1851  O   ALA A 120     -12.356  -7.357   1.921  1.00 91.04           O  
ATOM   1852  N   ARG A 121     -11.744  -7.607   4.064  1.00 92.60           N  
ATOM   1853  H   ARG A 121     -11.651  -8.255   4.833  1.00 92.60           H  
ATOM   1854  CA  ARG A 121     -11.119  -6.300   4.197  1.00 92.60           C  
ATOM   1855  HA  ARG A 121     -11.498  -5.634   3.422  1.00 92.60           H  
ATOM   1856  C   ARG A 121      -9.618  -6.454   4.010  1.00 92.60           C  
ATOM   1857  CB  ARG A 121     -11.513  -5.733   5.551  1.00 92.60           C  
ATOM   1858  HB2 ARG A 121     -12.599  -5.745   5.637  1.00 92.60           H  
ATOM   1859  HB3 ARG A 121     -11.097  -6.382   6.320  1.00 92.60           H  
ATOM   1860  O   ARG A 121      -8.984  -7.240   4.714  1.00 92.60           O  
ATOM   1861  CG  ARG A 121     -11.018  -4.304   5.767  1.00 92.60           C  
ATOM   1862  HG2 ARG A 121      -9.928  -4.299   5.754  1.00 92.60           H  
ATOM   1863  HG3 ARG A 121     -11.407  -3.638   4.997  1.00 92.60           H  
ATOM   1864  CD  ARG A 121     -11.537  -3.890   7.141  1.00 92.60           C  
ATOM   1865  HD2 ARG A 121     -11.427  -4.751   7.800  1.00 92.60           H  
ATOM   1866  HD3 ARG A 121     -12.596  -3.645   7.070  1.00 92.60           H  
ATOM   1867  NE  ARG A 121     -10.781  -2.789   7.753  1.00 92.60           N  
ATOM   1868  HE  ARG A 121      -9.898  -2.546   7.327  1.00 92.60           H  
ATOM   1869  NH1 ARG A 121     -12.053  -2.766   9.672  1.00 92.60           N  
ATOM   1870 HH11 ARG A 121     -12.405  -3.686   9.450  1.00 92.60           H  
ATOM   1871 HH12 ARG A 121     -12.168  -2.493  10.638  1.00 92.60           H  
ATOM   1872  NH2 ARG A 121     -10.337  -1.379   9.481  1.00 92.60           N  
ATOM   1873 HH21 ARG A 121     -10.583  -1.067  10.410  1.00 92.60           H  
ATOM   1874 HH22 ARG A 121      -9.365  -1.317   9.214  1.00 92.60           H  
ATOM   1875  CZ  ARG A 121     -11.071  -2.311   8.950  1.00 92.60           C  
ATOM   1876  N   VAL A 122      -9.056  -5.700   3.075  1.00 93.67           N  
ATOM   1877  H   VAL A 122      -9.644  -5.067   2.552  1.00 93.67           H  
ATOM   1878  CA  VAL A 122      -7.651  -5.808   2.669  1.00 93.67           C  
ATOM   1879  HA  VAL A 122      -7.134  -6.449   3.384  1.00 93.67           H  
ATOM   1880  C   VAL A 122      -6.960  -4.454   2.705  1.00 93.67           C  
ATOM   1881  CB  VAL A 122      -7.501  -6.464   1.281  1.00 93.67           C  
ATOM   1882  HB  VAL A 122      -6.436  -6.622   1.111  1.00 93.67           H  
ATOM   1883  O   VAL A 122      -7.590  -3.440   2.411  1.00 93.67           O  
ATOM   1884  CG1 VAL A 122      -8.177  -7.838   1.226  1.00 93.67           C  
ATOM   1885 HG11 VAL A 122      -7.870  -8.350   0.314  1.00 93.67           H  
ATOM   1886 HG12 VAL A 122      -9.262  -7.735   1.236  1.00 93.67           H  
ATOM   1887 HG13 VAL A 122      -7.864  -8.436   2.081  1.00 93.67           H  
ATOM   1888  CG2 VAL A 122      -8.051  -5.613   0.127  1.00 93.67           C  
ATOM   1889 HG21 VAL A 122      -7.491  -4.682   0.045  1.00 93.67           H  
ATOM   1890 HG22 VAL A 122      -9.106  -5.388   0.285  1.00 93.67           H  
ATOM   1891 HG23 VAL A 122      -7.939  -6.152  -0.814  1.00 93.67           H  
ATOM   1892  N   LEU A 123      -5.673  -4.430   3.048  1.00 94.25           N  
ATOM   1893  H   LEU A 123      -5.227  -5.311   3.261  1.00 94.25           H  
ATOM   1894  CA  LEU A 123      -4.804  -3.263   2.874  1.00 94.25           C  
ATOM   1895  HA  LEU A 123      -5.406  -2.364   2.746  1.00 94.25           H  
ATOM   1896  C   LEU A 123      -3.990  -3.454   1.600  1.00 94.25           C  
ATOM   1897  CB  LEU A 123      -3.943  -3.088   4.137  1.00 94.25           C  
ATOM   1898  HB2 LEU A 123      -3.418  -4.023   4.334  1.00 94.25           H  
ATOM   1899  HB3 LEU A 123      -4.616  -2.942   4.982  1.00 94.25           H  
ATOM   1900  O   LEU A 123      -3.299  -4.461   1.462  1.00 94.25           O  
ATOM   1901  CG  LEU A 123      -2.912  -1.938   4.182  1.00 94.25           C  
ATOM   1902  HG  LEU A 123      -2.673  -1.778   5.233  1.00 94.25           H  
ATOM   1903  CD1 LEU A 123      -3.360  -0.582   3.677  1.00 94.25           C  
ATOM   1904 HD11 LEU A 123      -3.581  -0.602   2.610  1.00 94.25           H  
ATOM   1905 HD12 LEU A 123      -2.555   0.135   3.844  1.00 94.25           H  
ATOM   1906 HD13 LEU A 123      -4.225  -0.228   4.238  1.00 94.25           H  
ATOM   1907  CD2 LEU A 123      -1.632  -2.248   3.429  1.00 94.25           C  
ATOM   1908 HD21 LEU A 123      -1.727  -1.915   2.395  1.00 94.25           H  
ATOM   1909 HD22 LEU A 123      -1.439  -3.320   3.406  1.00 94.25           H  
ATOM   1910 HD23 LEU A 123      -0.795  -1.708   3.871  1.00 94.25           H  
ATOM   1911  N   PHE A 124      -4.083  -2.506   0.672  1.00 96.05           N  
ATOM   1912  H   PHE A 124      -4.644  -1.687   0.860  1.00 96.05           H  
ATOM   1913  CA  PHE A 124      -3.281  -2.498  -0.546  1.00 96.05           C  
ATOM   1914  HA  PHE A 124      -3.188  -3.513  -0.932  1.00 96.05           H  
ATOM   1915  C   PHE A 124      -1.887  -1.969  -0.227  1.00 96.05           C  
ATOM   1916  CB  PHE A 124      -3.981  -1.652  -1.607  1.00 96.05           C  
ATOM   1917  HB2 PHE A 124      -4.216  -0.671  -1.193  1.00 96.05           H  
ATOM   1918  HB3 PHE A 124      -3.296  -1.507  -2.442  1.00 96.05           H  
ATOM   1919  O   PHE A 124      -1.699  -0.769  -0.057  1.00 96.05           O  
ATOM   1920  CG  PHE A 124      -5.240  -2.296  -2.133  1.00 96.05           C  
ATOM   1921  CD1 PHE A 124      -5.158  -3.228  -3.181  1.00 96.05           C  
ATOM   1922  HD1 PHE A 124      -4.193  -3.483  -3.595  1.00 96.05           H  
ATOM   1923  CD2 PHE A 124      -6.486  -1.988  -1.563  1.00 96.05           C  
ATOM   1924  HD2 PHE A 124      -6.550  -1.270  -0.759  1.00 96.05           H  
ATOM   1925  CE1 PHE A 124      -6.322  -3.836  -3.679  1.00 96.05           C  
ATOM   1926  HE1 PHE A 124      -6.259  -4.535  -4.500  1.00 96.05           H  
ATOM   1927  CE2 PHE A 124      -7.647  -2.612  -2.047  1.00 96.05           C  
ATOM   1928  HE2 PHE A 124      -8.604  -2.375  -1.607  1.00 96.05           H  
ATOM   1929  CZ  PHE A 124      -7.567  -3.538  -3.100  1.00 96.05           C  
ATOM   1930  HZ  PHE A 124      -8.462  -4.020  -3.465  1.00 96.05           H  
ATOM   1931  N   VAL A 125      -0.902  -2.861  -0.125  1.00 96.23           N  
ATOM   1932  H   VAL A 125      -1.120  -3.827  -0.324  1.00 96.23           H  
ATOM   1933  CA  VAL A 125       0.429  -2.551   0.443  1.00 96.23           C  
ATOM   1934  HA  VAL A 125       0.288  -2.088   1.419  1.00 96.23           H  
ATOM   1935  C   VAL A 125       1.227  -1.539  -0.384  1.00 96.23           C  
ATOM   1936  CB  VAL A 125       1.255  -3.833   0.663  1.00 96.23           C  
ATOM   1937  HB  VAL A 125       2.188  -3.560   1.155  1.00 96.23           H  
ATOM   1938  O   VAL A 125       2.145  -0.908   0.126  1.00 96.23           O  
ATOM   1939  CG1 VAL A 125       0.520  -4.832   1.572  1.00 96.23           C  
ATOM   1940 HG11 VAL A 125       1.129  -5.726   1.707  1.00 96.23           H  
ATOM   1941 HG12 VAL A 125       0.365  -4.379   2.551  1.00 96.23           H  
ATOM   1942 HG13 VAL A 125      -0.441  -5.125   1.148  1.00 96.23           H  
ATOM   1943  CG2 VAL A 125       1.595  -4.532  -0.660  1.00 96.23           C  
ATOM   1944 HG21 VAL A 125       2.237  -3.892  -1.265  1.00 96.23           H  
ATOM   1945 HG22 VAL A 125       2.135  -5.459  -0.465  1.00 96.23           H  
ATOM   1946 HG23 VAL A 125       0.680  -4.756  -1.208  1.00 96.23           H  
ATOM   1947  N   ASP A 126       0.857  -1.359  -1.652  1.00 97.12           N  
ATOM   1948  H   ASP A 126       0.119  -1.948  -2.010  1.00 97.12           H  
ATOM   1949  CA  ASP A 126       1.473  -0.387  -2.557  1.00 97.12           C  
ATOM   1950  HA  ASP A 126       2.467  -0.133  -2.189  1.00 97.12           H  
ATOM   1951  C   ASP A 126       0.703   0.934  -2.650  1.00 97.12           C  
ATOM   1952  CB  ASP A 126       1.640  -1.026  -3.939  1.00 97.12           C  
ATOM   1953  HB2 ASP A 126       2.044  -0.290  -4.634  1.00 97.12           H  
ATOM   1954  HB3 ASP A 126       0.664  -1.339  -4.310  1.00 97.12           H  
ATOM   1955  O   ASP A 126       1.244   1.895  -3.175  1.00 97.12           O  
ATOM   1956  CG  ASP A 126       2.588  -2.221  -3.897  1.00 97.12           C  
ATOM   1957  OD1 ASP A 126       3.696  -2.097  -3.328  1.00 97.12           O  
ATOM   1958  OD2 ASP A 126       2.231  -3.287  -4.449  1.00 97.12           O  
ATOM   1959  N   HIS A 127      -0.523   1.013  -2.124  1.00 95.01           N  
ATOM   1960  H   HIS A 127      -0.876   0.209  -1.624  1.00 95.01           H  
ATOM   1961  CA  HIS A 127      -1.363   2.222  -2.166  1.00 95.01           C  
ATOM   1962  HA  HIS A 127      -0.859   3.015  -2.717  1.00 95.01           H  
ATOM   1963  C   HIS A 127      -1.669   2.792  -0.775  1.00 95.01           C  
ATOM   1964  CB  HIS A 127      -2.664   1.901  -2.906  1.00 95.01           C  
ATOM   1965  HB2 HIS A 127      -3.154   1.066  -2.405  1.00 95.01           H  
ATOM   1966  HB3 HIS A 127      -3.322   2.768  -2.849  1.00 95.01           H  
ATOM   1967  O   HIS A 127      -2.024   3.956  -0.651  1.00 95.01           O  
ATOM   1968  CG  HIS A 127      -2.491   1.555  -4.360  1.00 95.01           C  
ATOM   1969  CD2 HIS A 127      -2.433   0.295  -4.881  1.00 95.01           C  
ATOM   1970  HD2 HIS A 127      -2.478  -0.627  -4.321  1.00 95.01           H  
ATOM   1971  ND1 HIS A 127      -2.483   2.476  -5.407  1.00 95.01           N  
ATOM   1972  CE1 HIS A 127      -2.427   1.756  -6.533  1.00 95.01           C  
ATOM   1973  HE1 HIS A 127      -2.450   2.177  -7.527  1.00 95.01           H  
ATOM   1974  NE2 HIS A 127      -2.408   0.445  -6.248  1.00 95.01           N  
ATOM   1975  HE2 HIS A 127      -2.519  -0.291  -6.931  1.00 95.01           H  
ATOM   1976  N   GLY A 128      -1.536   1.989   0.282  1.00 93.98           N  
ATOM   1977  H   GLY A 128      -1.290   1.024   0.118  1.00 93.98           H  
ATOM   1978  CA  GLY A 128      -1.774   2.389   1.671  1.00 93.98           C  
ATOM   1979  HA2 GLY A 128      -1.256   1.702   2.340  1.00 93.98           H  
ATOM   1980  HA3 GLY A 128      -1.359   3.387   1.814  1.00 93.98           H  
ATOM   1981  C   GLY A 128      -3.247   2.449   2.079  1.00 93.98           C  
ATOM   1982  O   GLY A 128      -3.559   2.504   3.267  1.00 93.98           O  
ATOM   1983  N   ASN A 129      -4.170   2.376   1.121  1.00 92.64           N  
ATOM   1984  H   ASN A 129      -3.870   2.364   0.157  1.00 92.64           H  
ATOM   1985  CA  ASN A 129      -5.595   2.377   1.400  1.00 92.64           C  
ATOM   1986  HA  ASN A 129      -5.759   3.033   2.256  1.00 92.64           H  
ATOM   1987  C   ASN A 129      -6.102   0.973   1.768  1.00 92.64           C  
ATOM   1988  CB  ASN A 129      -6.351   2.997   0.218  1.00 92.64           C  
ATOM   1989  HB2 ASN A 129      -7.356   3.269   0.542  1.00 92.64           H  
ATOM   1990  HB3 ASN A 129      -5.855   3.915  -0.098  1.00 92.64           H  
ATOM   1991  O   ASN A 129      -5.618  -0.059   1.296  1.00 92.64           O  
ATOM   1992  CG  ASN A 129      -6.431   2.062  -0.968  1.00 92.64           C  
ATOM   1993  ND2 ASN A 129      -7.606   1.590  -1.309  1.00 92.64           N  
ATOM   1994 HD21 ASN A 129      -8.441   1.926  -0.850  1.00 92.64           H  
ATOM   1995 HD22 ASN A 129      -7.609   0.984  -2.116  1.00 92.64           H  
ATOM   1996  OD1 ASN A 129      -5.445   1.698  -1.576  1.00 92.64           O  
ATOM   1997  N   VAL A 130      -7.158   0.936   2.576  1.00 92.52           N  
ATOM   1998  H   VAL A 130      -7.546   1.823   2.865  1.00 92.52           H  
ATOM   1999  CA  VAL A 130      -7.886  -0.297   2.895  1.00 92.52           C  
ATOM   2000  HA  VAL A 130      -7.326  -1.151   2.516  1.00 92.52           H  
ATOM   2001  C   VAL A 130      -9.243  -0.280   2.221  1.00 92.52           C  
ATOM   2002  CB  VAL A 130      -8.055  -0.454   4.404  1.00 92.52           C  
ATOM   2003  HB  VAL A 130      -8.493   0.487   4.738  1.00 92.52           H  
ATOM   2004  O   VAL A 130      -9.947   0.725   2.301  1.00 92.52           O  
ATOM   2005  CG1 VAL A 130      -8.974  -1.606   4.849  1.00 92.52           C  
ATOM   2006 HG11 VAL A 130      -8.918  -1.753   5.928  1.00 92.52           H  
ATOM   2007 HG12 VAL A 130      -8.644  -2.536   4.387  1.00 92.52           H  
ATOM   2008 HG13 VAL A 130     -10.004  -1.414   4.548  1.00 92.52           H  
ATOM   2009  CG2 VAL A 130      -6.713  -0.633   5.106  1.00 92.52           C  
ATOM   2010 HG21 VAL A 130      -6.820  -0.905   6.156  1.00 92.52           H  
ATOM   2011 HG22 VAL A 130      -6.146   0.296   5.042  1.00 92.52           H  
ATOM   2012 HG23 VAL A 130      -6.164  -1.429   4.603  1.00 92.52           H  
ATOM   2013  N   ALA A 131      -9.653  -1.411   1.658  1.00 92.08           N  
ATOM   2014  H   ALA A 131      -9.038  -2.213   1.669  1.00 92.08           H  
ATOM   2015  CA  ALA A 131     -10.993  -1.580   1.111  1.00 92.08           C  
ATOM   2016  HA  ALA A 131     -11.640  -0.797   1.505  1.00 92.08           H  
ATOM   2017  C   ALA A 131     -11.606  -2.919   1.519  1.00 92.08           C  
ATOM   2018  CB  ALA A 131     -10.956  -1.426  -0.413  1.00 92.08           C  
ATOM   2019  HB1 ALA A 131     -10.585  -2.346  -0.864  1.00 92.08           H  
ATOM   2020  HB2 ALA A 131     -10.327  -0.583  -0.698  1.00 92.08           H  
ATOM   2021  HB3 ALA A 131     -11.966  -1.253  -0.786  1.00 92.08           H  
ATOM   2022  O   ALA A 131     -10.905  -3.867   1.875  1.00 92.08           O  
ATOM   2023  N   GLU A 132     -12.928  -2.989   1.436  1.00 92.21           N  
ATOM   2024  H   GLU A 132     -13.436  -2.184   1.100  1.00 92.21           H  
ATOM   2025  CA  GLU A 132     -13.659  -4.250   1.443  1.00 92.21           C  
ATOM   2026  HA  GLU A 132     -13.089  -5.006   1.982  1.00 92.21           H  
ATOM   2027  C   GLU A 132     -13.826  -4.708  -0.006  1.00 92.21           C  
ATOM   2028  CB  GLU A 132     -15.010  -4.100   2.153  1.00 92.21           C  
ATOM   2029  HB2 GLU A 132     -15.650  -3.432   1.576  1.00 92.21           H  
ATOM   2030  HB3 GLU A 132     -15.478  -5.083   2.197  1.00 92.21           H  
ATOM   2031  O   GLU A 132     -14.300  -3.952  -0.855  1.00 92.21           O  
ATOM   2032  CG  GLU A 132     -14.862  -3.542   3.580  1.00 92.21           C  
ATOM   2033  HG2 GLU A 132     -14.108  -4.124   4.109  1.00 92.21           H  
ATOM   2034  HG3 GLU A 132     -14.499  -2.516   3.525  1.00 92.21           H  
ATOM   2035  CD  GLU A 132     -16.177  -3.546   4.378  1.00 92.21           C  
ATOM   2036  OE1 GLU A 132     -16.103  -3.246   5.593  1.00 92.21           O  
ATOM   2037  OE2 GLU A 132     -17.239  -3.858   3.792  1.00 92.21           O  
ATOM   2038  N   VAL A 133     -13.411  -5.935  -0.302  1.00 93.68           N  
ATOM   2039  H   VAL A 133     -13.022  -6.504   0.436  1.00 93.68           H  
ATOM   2040  CA  VAL A 133     -13.462  -6.520  -1.645  1.00 93.68           C  
ATOM   2041  HA  VAL A 133     -14.072  -5.876  -2.278  1.00 93.68           H  
ATOM   2042  C   VAL A 133     -14.136  -7.886  -1.587  1.00 93.68           C  
ATOM   2043  CB  VAL A 133     -12.066  -6.605  -2.296  1.00 93.68           C  
ATOM   2044  HB  VAL A 133     -12.180  -7.030  -3.294  1.00 93.68           H  
ATOM   2045  O   VAL A 133     -14.027  -8.584  -0.574  1.00 93.68           O  
ATOM   2046  CG1 VAL A 133     -11.444  -5.213  -2.457  1.00 93.68           C  
ATOM   2047 HG11 VAL A 133     -11.209  -4.785  -1.482  1.00 93.68           H  
ATOM   2048 HG12 VAL A 133     -10.527  -5.288  -3.041  1.00 93.68           H  
ATOM   2049 HG13 VAL A 133     -12.138  -4.556  -2.980  1.00 93.68           H  
ATOM   2050  CG2 VAL A 133     -11.085  -7.490  -1.522  1.00 93.68           C  
ATOM   2051 HG21 VAL A 133     -10.119  -7.482  -2.027  1.00 93.68           H  
ATOM   2052 HG22 VAL A 133     -11.451  -8.516  -1.484  1.00 93.68           H  
ATOM   2053 HG23 VAL A 133     -10.955  -7.115  -0.507  1.00 93.68           H  
ATOM   2054  N   PRO A 134     -14.851  -8.308  -2.641  1.00 92.68           N  
ATOM   2055  CA  PRO A 134     -15.397  -9.651  -2.678  1.00 92.68           C  
ATOM   2056  HA  PRO A 134     -15.967  -9.836  -1.767  1.00 92.68           H  
ATOM   2057  C   PRO A 134     -14.266 -10.680  -2.786  1.00 92.68           C  
ATOM   2058  CB  PRO A 134     -16.349  -9.667  -3.871  1.00 92.68           C  
ATOM   2059  HB2 PRO A 134     -17.327  -9.301  -3.557  1.00 92.68           H  
ATOM   2060  HB3 PRO A 134     -16.443 -10.660  -4.310  1.00 92.68           H  
ATOM   2061  O   PRO A 134     -13.253 -10.437  -3.443  1.00 92.68           O  
ATOM   2062  CG  PRO A 134     -15.714  -8.658  -4.828  1.00 92.68           C  
ATOM   2063  HG2 PRO A 134     -14.914  -9.147  -5.384  1.00 92.68           H  
ATOM   2064  HG3 PRO A 134     -16.447  -8.226  -5.510  1.00 92.68           H  
ATOM   2065  CD  PRO A 134     -15.123  -7.606  -3.888  1.00 92.68           C  
ATOM   2066  HD2 PRO A 134     -15.855  -6.818  -3.708  1.00 92.68           H  
ATOM   2067  HD3 PRO A 134     -14.216  -7.186  -4.324  1.00 92.68           H  
ATOM   2068  N   VAL A 135     -14.452 -11.867  -2.206  1.00 92.40           N  
ATOM   2069  H   VAL A 135     -15.297 -12.003  -1.669  1.00 92.40           H  
ATOM   2070  CA  VAL A 135     -13.469 -12.968  -2.291  1.00 92.40           C  
ATOM   2071  HA  VAL A 135     -12.522 -12.623  -1.876  1.00 92.40           H  
ATOM   2072  C   VAL A 135     -13.197 -13.363  -3.749  1.00 92.40           C  
ATOM   2073  CB  VAL A 135     -13.943 -14.178  -1.461  1.00 92.40           C  
ATOM   2074  HB  VAL A 135     -14.940 -14.467  -1.793  1.00 92.40           H  
ATOM   2075  O   VAL A 135     -12.085 -13.746  -4.102  1.00 92.40           O  
ATOM   2076  CG1 VAL A 135     -13.017 -15.395  -1.601  1.00 92.40           C  
ATOM   2077 HG11 VAL A 135     -11.992 -15.117  -1.358  1.00 92.40           H  
ATOM   2078 HG12 VAL A 135     -13.345 -16.188  -0.929  1.00 92.40           H  
ATOM   2079 HG13 VAL A 135     -13.047 -15.785  -2.618  1.00 92.40           H  
ATOM   2080  CG2 VAL A 135     -14.012 -13.800   0.025  1.00 92.40           C  
ATOM   2081 HG21 VAL A 135     -13.032 -13.479   0.379  1.00 92.40           H  
ATOM   2082 HG22 VAL A 135     -14.350 -14.653   0.613  1.00 92.40           H  
ATOM   2083 HG23 VAL A 135     -14.720 -12.987   0.185  1.00 92.40           H  
ATOM   2084  N   SER A 136     -14.174 -13.173  -4.643  1.00 92.29           N  
ATOM   2085  H   SER A 136     -15.051 -12.796  -4.316  1.00 92.29           H  
ATOM   2086  CA  SER A 136     -14.007 -13.354  -6.091  1.00 92.29           C  
ATOM   2087  HA  SER A 136     -13.693 -14.382  -6.275  1.00 92.29           H  
ATOM   2088  C   SER A 136     -12.956 -12.436  -6.727  1.00 92.29           C  
ATOM   2089  CB  SER A 136     -15.348 -13.144  -6.796  1.00 92.29           C  
ATOM   2090  HB2 SER A 136     -15.228 -13.289  -7.870  1.00 92.29           H  
ATOM   2091  HB3 SER A 136     -16.063 -13.878  -6.424  1.00 92.29           H  
ATOM   2092  O   SER A 136     -12.489 -12.736  -7.827  1.00 92.29           O  
ATOM   2093  OG  SER A 136     -15.849 -11.845  -6.544  1.00 92.29           O  
ATOM   2094  HG  SER A 136     -15.350 -11.200  -7.050  1.00 92.29           H  
ATOM   2095  N   SER A 137     -12.568 -11.350  -6.056  1.00 94.77           N  
ATOM   2096  H   SER A 137     -12.991 -11.172  -5.157  1.00 94.77           H  
ATOM   2097  CA  SER A 137     -11.535 -10.395  -6.475  1.00 94.77           C  
ATOM   2098  HA  SER A 137     -11.320 -10.542  -7.534  1.00 94.77           H  
ATOM   2099  C   SER A 137     -10.207 -10.592  -5.741  1.00 94.77           C  
ATOM   2100  CB  SER A 137     -12.044  -8.957  -6.315  1.00 94.77           C  
ATOM   2101  HB2 SER A 137     -11.236  -8.250  -6.500  1.00 94.77           H  
ATOM   2102  HB3 SER A 137     -12.411  -8.806  -5.300  1.00 94.77           H  
ATOM   2103  O   SER A 137      -9.346  -9.721  -5.826  1.00 94.77           O  
ATOM   2104  OG  SER A 137     -13.081  -8.718  -7.248  1.00 94.77           O  
ATOM   2105  HG  SER A 137     -12.678  -8.498  -8.091  1.00 94.77           H  
ATOM   2106  N   LEU A 138     -10.023 -11.721  -5.047  1.00 95.98           N  
ATOM   2107  H   LEU A 138     -10.792 -12.371  -4.964  1.00 95.98           H  
ATOM   2108  CA  LEU A 138      -8.766 -12.117  -4.411  1.00 95.98           C  
ATOM   2109  HA  LEU A 138      -8.068 -11.280  -4.424  1.00 95.98           H  
ATOM   2110  C   LEU A 138      -8.116 -13.283  -5.155  1.00 95.98           C  
ATOM   2111  CB  LEU A 138      -9.015 -12.517  -2.950  1.00 95.98           C  
ATOM   2112  HB2 LEU A 138      -8.068 -12.839  -2.516  1.00 95.98           H  
ATOM   2113  HB3 LEU A 138      -9.693 -13.370  -2.941  1.00 95.98           H  
ATOM   2114  O   LEU A 138      -8.803 -14.202  -5.605  1.00 95.98           O  
ATOM   2115  CG  LEU A 138      -9.615 -11.425  -2.058  1.00 95.98           C  
ATOM   2116  HG  LEU A 138     -10.614 -11.166  -2.409  1.00 95.98           H  
ATOM   2117  CD1 LEU A 138      -9.723 -11.968  -0.637  1.00 95.98           C  
ATOM   2118 HD11 LEU A 138     -10.298 -12.894  -0.634  1.00 95.98           H  
ATOM   2119 HD12 LEU A 138      -8.728 -12.157  -0.234  1.00 95.98           H  
ATOM   2120 HD13 LEU A 138     -10.228 -11.232  -0.011  1.00 95.98           H  
ATOM   2121  CD2 LEU A 138      -8.752 -10.166  -2.034  1.00 95.98           C  
ATOM   2122 HD21 LEU A 138      -8.812  -9.662  -2.998  1.00 95.98           H  
ATOM   2123 HD22 LEU A 138      -9.120  -9.489  -1.263  1.00 95.98           H  
ATOM   2124 HD23 LEU A 138      -7.716 -10.424  -1.816  1.00 95.98           H  
ATOM   2125  N   ARG A 139      -6.788 -13.263  -5.262  1.00 97.47           N  
ATOM   2126  H   ARG A 139      -6.317 -12.436  -4.926  1.00 97.47           H  
ATOM   2127  CA  ARG A 139      -5.948 -14.344  -5.793  1.00 97.47           C  
ATOM   2128  HA  ARG A 139      -6.537 -15.258  -5.872  1.00 97.47           H  
ATOM   2129  C   ARG A 139      -4.804 -14.637  -4.843  1.00 97.47           C  
ATOM   2130  CB  ARG A 139      -5.382 -13.983  -7.177  1.00 97.47           C  
ATOM   2131  HB2 ARG A 139      -4.753 -14.799  -7.533  1.00 97.47           H  
ATOM   2132  HB3 ARG A 139      -4.755 -13.096  -7.085  1.00 97.47           H  
ATOM   2133  O   ARG A 139      -4.343 -13.763  -4.106  1.00 97.47           O  
ATOM   2134  CG  ARG A 139      -6.446 -13.701  -8.234  1.00 97.47           C  
ATOM   2135  HG2 ARG A 139      -7.043 -12.841  -7.932  1.00 97.47           H  
ATOM   2136  HG3 ARG A 139      -5.949 -13.469  -9.176  1.00 97.47           H  
ATOM   2137  CD  ARG A 139      -7.363 -14.899  -8.457  1.00 97.47           C  
ATOM   2138  HD2 ARG A 139      -6.773 -15.785  -8.688  1.00 97.47           H  
ATOM   2139  HD3 ARG A 139      -7.897 -15.154  -7.542  1.00 97.47           H  
ATOM   2140  NE  ARG A 139      -8.314 -14.612  -9.533  1.00 97.47           N  
ATOM   2141  HE  ARG A 139      -7.994 -14.765 -10.479  1.00 97.47           H  
ATOM   2142  NH1 ARG A 139     -10.002 -13.872  -8.175  1.00 97.47           N  
ATOM   2143 HH11 ARG A 139      -9.434 -14.049  -7.359  1.00 97.47           H  
ATOM   2144 HH12 ARG A 139     -10.929 -13.486  -8.071  1.00 97.47           H  
ATOM   2145  NH2 ARG A 139     -10.318 -13.940 -10.370  1.00 97.47           N  
ATOM   2146 HH21 ARG A 139     -11.249 -13.583 -10.208  1.00 97.47           H  
ATOM   2147 HH22 ARG A 139     -10.021 -14.274 -11.275  1.00 97.47           H  
ATOM   2148  CZ  ARG A 139      -9.533 -14.151  -9.356  1.00 97.47           C  
ATOM   2149  N   LYS A 140      -4.319 -15.875  -4.889  1.00 97.55           N  
ATOM   2150  H   LYS A 140      -4.716 -16.528  -5.549  1.00 97.55           H  
ATOM   2151  CA  LYS A 140      -3.154 -16.284  -4.113  1.00 97.55           C  
ATOM   2152  HA  LYS A 140      -3.307 -15.991  -3.074  1.00 97.55           H  
ATOM   2153  C   LYS A 140      -1.912 -15.573  -4.631  1.00 97.55           C  
ATOM   2154  CB  LYS A 140      -3.016 -17.802  -4.173  1.00 97.55           C  
ATOM   2155  HB2 LYS A 140      -3.965 -18.256  -3.891  1.00 97.55           H  
ATOM   2156  HB3 LYS A 140      -2.773 -18.114  -5.189  1.00 97.55           H  
ATOM   2157  O   LYS A 140      -1.657 -15.572  -5.835  1.00 97.55           O  
ATOM   2158  CG  LYS A 140      -1.925 -18.276  -3.210  1.00 97.55           C  
ATOM   2159  HG2 LYS A 140      -0.946 -18.039  -3.627  1.00 97.55           H  
ATOM   2160  HG3 LYS A 140      -2.036 -17.792  -2.240  1.00 97.55           H  
ATOM   2161  CD  LYS A 140      -2.057 -19.783  -3.034  1.00 97.55           C  
ATOM   2162  HD2 LYS A 140      -2.964 -20.030  -2.482  1.00 97.55           H  
ATOM   2163  HD3 LYS A 140      -2.141 -20.217  -4.031  1.00 97.55           H  
ATOM   2164  CE  LYS A 140      -0.829 -20.362  -2.339  1.00 97.55           C  
ATOM   2165  HE2 LYS A 140      -0.796 -21.435  -2.526  1.00 97.55           H  
ATOM   2166  HE3 LYS A 140       0.060 -19.922  -2.791  1.00 97.55           H  
ATOM   2167  NZ  LYS A 140      -0.783 -20.123  -0.885  1.00 97.55           N  
ATOM   2168  HZ1 LYS A 140      -1.597 -20.503  -0.423  1.00 97.55           H  
ATOM   2169  HZ2 LYS A 140      -0.687 -19.139  -0.677  1.00 97.55           H  
ATOM   2170  HZ3 LYS A 140       0.048 -20.591  -0.552  1.00 97.55           H  
ATOM   2171  N   MET A 141      -1.151 -14.968  -3.729  1.00 98.25           N  
ATOM   2172  H   MET A 141      -1.384 -15.049  -2.750  1.00 98.25           H  
ATOM   2173  CA  MET A 141       0.119 -14.352  -4.080  1.00 98.25           C  
ATOM   2174  HA  MET A 141       0.012 -13.854  -5.043  1.00 98.25           H  
ATOM   2175  C   MET A 141       1.211 -15.411  -4.197  1.00 98.25           C  
ATOM   2176  CB  MET A 141       0.474 -13.298  -3.037  1.00 98.25           C  
ATOM   2177  HB2 MET A 141      -0.388 -12.643  -2.910  1.00 98.25           H  
ATOM   2178  HB3 MET A 141       0.689 -13.771  -2.079  1.00 98.25           H  
ATOM   2179  O   MET A 141       1.291 -16.318  -3.374  1.00 98.25           O  
ATOM   2180  CG  MET A 141       1.678 -12.465  -3.477  1.00 98.25           C  
ATOM   2181  HG2 MET A 141       1.563 -12.169  -4.520  1.00 98.25           H  
ATOM   2182  HG3 MET A 141       2.583 -13.065  -3.384  1.00 98.25           H  
ATOM   2183  SD  MET A 141       1.871 -10.981  -2.481  1.00 98.25           S  
ATOM   2184  CE  MET A 141       0.568  -9.969  -3.184  1.00 98.25           C  
ATOM   2185  HE1 MET A 141       0.910  -9.575  -4.141  1.00 98.25           H  
ATOM   2186  HE2 MET A 141       0.318  -9.161  -2.497  1.00 98.25           H  
ATOM   2187  HE3 MET A 141      -0.307 -10.590  -3.378  1.00 98.25           H  
ATOM   2188  N   LEU A 142       2.065 -15.265  -5.206  1.00 98.18           N  
ATOM   2189  H   LEU A 142       1.948 -14.471  -5.820  1.00 98.18           H  
ATOM   2190  CA  LEU A 142       3.267 -16.073  -5.381  1.00 98.18           C  
ATOM   2191  HA  LEU A 142       3.234 -16.929  -4.707  1.00 98.18           H  
ATOM   2192  C   LEU A 142       4.508 -15.261  -5.024  1.00 98.18           C  
ATOM   2193  CB  LEU A 142       3.354 -16.587  -6.823  1.00 98.18           C  
ATOM   2194  HB2 LEU A 142       3.440 -15.729  -7.491  1.00 98.18           H  
ATOM   2195  HB3 LEU A 142       4.259 -17.185  -6.930  1.00 98.18           H  
ATOM   2196  O   LEU A 142       4.518 -14.037  -5.175  1.00 98.18           O  
ATOM   2197  CG  LEU A 142       2.150 -17.434  -7.257  1.00 98.18           C  
ATOM   2198  HG  LEU A 142       1.240 -16.840  -7.177  1.00 98.18           H  
ATOM   2199  CD1 LEU A 142       2.344 -17.811  -8.715  1.00 98.18           C  
ATOM   2200 HD11 LEU A 142       3.237 -18.423  -8.842  1.00 98.18           H  
ATOM   2201 HD12 LEU A 142       2.420 -16.898  -9.306  1.00 98.18           H  
ATOM   2202 HD13 LEU A 142       1.459 -18.358  -9.042  1.00 98.18           H  
ATOM   2203  CD2 LEU A 142       1.987 -18.711  -6.437  1.00 98.18           C  
ATOM   2204 HD21 LEU A 142       1.157 -19.297  -6.832  1.00 98.18           H  
ATOM   2205 HD22 LEU A 142       2.898 -19.310  -6.470  1.00 98.18           H  
ATOM   2206 HD23 LEU A 142       1.751 -18.468  -5.401  1.00 98.18           H  
ATOM   2207  N   ALA A 143       5.570 -15.961  -4.623  1.00 97.54           N  
ATOM   2208  H   ALA A 143       5.470 -16.958  -4.491  1.00 97.54           H  
ATOM   2209  CA  ALA A 143       6.814 -15.346  -4.167  1.00 97.54           C  
ATOM   2210  HA  ALA A 143       6.612 -14.765  -3.268  1.00 97.54           H  
ATOM   2211  C   ALA A 143       7.412 -14.384  -5.211  1.00 97.54           C  
ATOM   2212  CB  ALA A 143       7.788 -16.469  -3.794  1.00 97.54           C  
ATOM   2213  HB1 ALA A 143       7.358 -17.093  -3.011  1.00 97.54           H  
ATOM   2214  HB2 ALA A 143       8.016 -17.082  -4.666  1.00 97.54           H  
ATOM   2215  HB3 ALA A 143       8.713 -16.035  -3.416  1.00 97.54           H  
ATOM   2216  O   ALA A 143       7.914 -13.325  -4.857  1.00 97.54           O  
ATOM   2217  N   GLU A 144       7.254 -14.660  -6.513  1.00 97.68           N  
ATOM   2218  H   GLU A 144       6.787 -15.520  -6.761  1.00 97.68           H  
ATOM   2219  CA  GLU A 144       7.775 -13.801  -7.591  1.00 97.68           C  
ATOM   2220  HA  GLU A 144       8.847 -13.689  -7.429  1.00 97.68           H  
ATOM   2221  C   GLU A 144       7.202 -12.368  -7.639  1.00 97.68           C  
ATOM   2222  CB  GLU A 144       7.572 -14.482  -8.955  1.00 97.68           C  
ATOM   2223  HB2 GLU A 144       7.956 -15.502  -8.912  1.00 97.68           H  
ATOM   2224  HB3 GLU A 144       8.170 -13.939  -9.688  1.00 97.68           H  
ATOM   2225  O   GLU A 144       7.699 -11.537  -8.408  1.00 97.68           O  
ATOM   2226  CG  GLU A 144       6.111 -14.513  -9.441  1.00 97.68           C  
ATOM   2227  HG2 GLU A 144       5.646 -13.535  -9.315  1.00 97.68           H  
ATOM   2228  HG3 GLU A 144       5.550 -15.234  -8.847  1.00 97.68           H  
ATOM   2229  CD  GLU A 144       6.052 -14.873 -10.928  1.00 97.68           C  
ATOM   2230  OE1 GLU A 144       5.738 -16.039 -11.246  1.00 97.68           O  
ATOM   2231  OE2 GLU A 144       6.375 -14.001 -11.779  1.00 97.68           O  
ATOM   2232  N   PHE A 145       6.140 -12.093  -6.872  1.00 98.38           N  
ATOM   2233  H   PHE A 145       5.769 -12.834  -6.294  1.00 98.38           H  
ATOM   2234  CA  PHE A 145       5.519 -10.774  -6.748  1.00 98.38           C  
ATOM   2235  HA  PHE A 145       5.865 -10.148  -7.571  1.00 98.38           H  
ATOM   2236  C   PHE A 145       5.930 -10.028  -5.465  1.00 98.38           C  
ATOM   2237  CB  PHE A 145       3.993 -10.911  -6.877  1.00 98.38           C  
ATOM   2238  HB2 PHE A 145       3.547  -9.916  -6.843  1.00 98.38           H  
ATOM   2239  HB3 PHE A 145       3.620 -11.462  -6.014  1.00 98.38           H  
ATOM   2240  O   PHE A 145       5.506  -8.887  -5.275  1.00 98.38           O  
ATOM   2241  CG  PHE A 145       3.524 -11.590  -8.153  1.00 98.38           C  
ATOM   2242  CD1 PHE A 145       3.842 -11.040  -9.410  1.00 98.38           C  
ATOM   2243  HD1 PHE A 145       4.419 -10.129  -9.466  1.00 98.38           H  
ATOM   2244  CD2 PHE A 145       2.781 -12.784  -8.089  1.00 98.38           C  
ATOM   2245  HD2 PHE A 145       2.548 -13.217  -7.127  1.00 98.38           H  
ATOM   2246  CE1 PHE A 145       3.423 -11.679 -10.590  1.00 98.38           C  
ATOM   2247  HE1 PHE A 145       3.678 -11.266 -11.555  1.00 98.38           H  
ATOM   2248  CE2 PHE A 145       2.361 -13.424  -9.268  1.00 98.38           C  
ATOM   2249  HE2 PHE A 145       1.806 -14.349  -9.214  1.00 98.38           H  
ATOM   2250  CZ  PHE A 145       2.687 -12.873 -10.518  1.00 98.38           C  
ATOM   2251  HZ  PHE A 145       2.388 -13.378 -11.424  1.00 98.38           H  
ATOM   2252  N   VAL A 146       6.752 -10.631  -4.598  1.00 97.88           N  
ATOM   2253  H   VAL A 146       7.069 -11.566  -4.810  1.00 97.88           H  
ATOM   2254  CA  VAL A 146       7.212 -10.022  -3.331  1.00 97.88           C  
ATOM   2255  HA  VAL A 146       7.053  -8.944  -3.371  1.00 97.88           H  
ATOM   2256  C   VAL A 146       8.705 -10.186  -3.063  1.00 97.88           C  
ATOM   2257  CB  VAL A 146       6.424 -10.543  -2.119  1.00 97.88           C  
ATOM   2258  HB  VAL A 146       6.831 -10.084  -1.218  1.00 97.88           H  
ATOM   2259  O   VAL A 146       9.305  -9.290  -2.478  1.00 97.88           O  
ATOM   2260  CG1 VAL A 146       4.963 -10.118  -2.235  1.00 97.88           C  
ATOM   2261 HG11 VAL A 146       4.430 -10.440  -1.341  1.00 97.88           H  
ATOM   2262 HG12 VAL A 146       4.510 -10.577  -3.114  1.00 97.88           H  
ATOM   2263 HG13 VAL A 146       4.898  -9.033  -2.312  1.00 97.88           H  
ATOM   2264  CG2 VAL A 146       6.474 -12.066  -1.952  1.00 97.88           C  
ATOM   2265 HG21 VAL A 146       5.987 -12.559  -2.794  1.00 97.88           H  
ATOM   2266 HG22 VAL A 146       7.506 -12.407  -1.867  1.00 97.88           H  
ATOM   2267 HG23 VAL A 146       5.966 -12.328  -1.024  1.00 97.88           H  
ATOM   2268  N   THR A 147       9.330 -11.273  -3.521  1.00 97.24           N  
ATOM   2269  H   THR A 147       8.797 -12.003  -3.970  1.00 97.24           H  
ATOM   2270  CA  THR A 147      10.772 -11.498  -3.367  1.00 97.24           C  
ATOM   2271  HA  THR A 147      11.019 -11.463  -2.306  1.00 97.24           H  
ATOM   2272  C   THR A 147      11.551 -10.402  -4.084  1.00 97.24           C  
ATOM   2273  CB  THR A 147      11.181 -12.870  -3.921  1.00 97.24           C  
ATOM   2274  HB  THR A 147      10.989 -12.902  -4.994  1.00 97.24           H  
ATOM   2275  O   THR A 147      11.339 -10.177  -5.276  1.00 97.24           O  
ATOM   2276  CG2 THR A 147      12.651 -13.191  -3.664  1.00 97.24           C  
ATOM   2277 HG21 THR A 147      13.288 -12.514  -4.234  1.00 97.24           H  
ATOM   2278 HG22 THR A 147      12.866 -14.210  -3.983  1.00 97.24           H  
ATOM   2279 HG23 THR A 147      12.885 -13.086  -2.604  1.00 97.24           H  
ATOM   2280  OG1 THR A 147      10.434 -13.893  -3.299  1.00 97.24           O  
ATOM   2281  HG1 THR A 147      10.628 -13.861  -2.360  1.00 97.24           H  
ATOM   2282  N   ASP A 148      12.429  -9.717  -3.347  1.00 96.80           N  
ATOM   2283  H   ASP A 148      12.599 -10.013  -2.396  1.00 96.80           H  
ATOM   2284  CA  ASP A 148      13.206  -8.555  -3.806  1.00 96.80           C  
ATOM   2285  HA  ASP A 148      13.680  -8.131  -2.921  1.00 96.80           H  
ATOM   2286  C   ASP A 148      12.342  -7.420  -4.391  1.00 96.80           C  
ATOM   2287  CB  ASP A 148      14.349  -9.002  -4.732  1.00 96.80           C  
ATOM   2288  HB2 ASP A 148      13.930  -9.373  -5.667  1.00 96.80           H  
ATOM   2289  HB3 ASP A 148      14.977  -8.142  -4.962  1.00 96.80           H  
ATOM   2290  O   ASP A 148      12.792  -6.616  -5.210  1.00 96.80           O  
ATOM   2291  CG  ASP A 148      15.230 -10.082  -4.099  1.00 96.80           C  
ATOM   2292  OD1 ASP A 148      15.547  -9.948  -2.896  1.00 96.80           O  
ATOM   2293  OD2 ASP A 148      15.582 -11.038  -4.828  1.00 96.80           O  
ATOM   2294  N   LEU A 149      11.074  -7.359  -3.974  1.00 98.28           N  
ATOM   2295  H   LEU A 149      10.763  -8.067  -3.324  1.00 98.28           H  
ATOM   2296  CA  LEU A 149      10.097  -6.365  -4.396  1.00 98.28           C  
ATOM   2297  HA  LEU A 149      10.600  -5.568  -4.943  1.00 98.28           H  
ATOM   2298  C   LEU A 149       9.451  -5.729  -3.157  1.00 98.28           C  
ATOM   2299  CB  LEU A 149       9.066  -7.021  -5.338  1.00 98.28           C  
ATOM   2300  HB2 LEU A 149       8.651  -7.896  -4.839  1.00 98.28           H  
ATOM   2301  HB3 LEU A 149       8.251  -6.316  -5.506  1.00 98.28           H  
ATOM   2302  O   LEU A 149       8.296  -6.028  -2.858  1.00 98.28           O  
ATOM   2303  CG  LEU A 149       9.621  -7.452  -6.705  1.00 98.28           C  
ATOM   2304  HG  LEU A 149      10.478  -8.114  -6.584  1.00 98.28           H  
ATOM   2305  CD1 LEU A 149       8.535  -8.212  -7.472  1.00 98.28           C  
ATOM   2306 HD11 LEU A 149       8.913  -8.516  -8.448  1.00 98.28           H  
ATOM   2307 HD12 LEU A 149       7.642  -7.595  -7.574  1.00 98.28           H  
ATOM   2308 HD13 LEU A 149       8.288  -9.114  -6.912  1.00 98.28           H  
ATOM   2309  CD2 LEU A 149      10.047  -6.246  -7.546  1.00 98.28           C  
ATOM   2310 HD21 LEU A 149      10.950  -5.820  -7.108  1.00 98.28           H  
ATOM   2311 HD22 LEU A 149       9.262  -5.490  -7.533  1.00 98.28           H  
ATOM   2312 HD23 LEU A 149      10.288  -6.559  -8.562  1.00 98.28           H  
ATOM   2313  N   PRO A 150      10.143  -4.841  -2.425  1.00 98.29           N  
ATOM   2314  CA  PRO A 150       9.537  -4.126  -1.306  1.00 98.29           C  
ATOM   2315  HA  PRO A 150       9.304  -4.844  -0.520  1.00 98.29           H  
ATOM   2316  C   PRO A 150       8.243  -3.380  -1.691  1.00 98.29           C  
ATOM   2317  CB  PRO A 150      10.619  -3.173  -0.798  1.00 98.29           C  
ATOM   2318  HB2 PRO A 150      11.109  -3.601   0.076  1.00 98.29           H  
ATOM   2319  HB3 PRO A 150      10.195  -2.195  -0.568  1.00 98.29           H  
ATOM   2320  O   PRO A 150       8.093  -2.879  -2.813  1.00 98.29           O  
ATOM   2321  CG  PRO A 150      11.617  -3.053  -1.946  1.00 98.29           C  
ATOM   2322  HG2 PRO A 150      12.627  -2.855  -1.585  1.00 98.29           H  
ATOM   2323  HG3 PRO A 150      11.294  -2.272  -2.634  1.00 98.29           H  
ATOM   2324  CD  PRO A 150      11.517  -4.407  -2.635  1.00 98.29           C  
ATOM   2325  HD2 PRO A 150      11.773  -4.308  -3.690  1.00 98.29           H  
ATOM   2326  HD3 PRO A 150      12.193  -5.114  -2.154  1.00 98.29           H  
ATOM   2327  N   ALA A 151       7.283  -3.315  -0.774  1.00 97.70           N  
ATOM   2328  H   ALA A 151       7.466  -3.739   0.124  1.00 97.70           H  
ATOM   2329  CA  ALA A 151       6.092  -2.479  -0.873  1.00 97.70           C  
ATOM   2330  HA  ALA A 151       5.612  -2.637  -1.838  1.00 97.70           H  
ATOM   2331  C   ALA A 151       6.439  -0.993  -0.803  1.00 97.70           C  
ATOM   2332  CB  ALA A 151       5.097  -2.898   0.204  1.00 97.70           C  
ATOM   2333  HB1 ALA A 151       4.681  -3.870  -0.061  1.00 97.70           H  
ATOM   2334  HB2 ALA A 151       4.286  -2.173   0.264  1.00 97.70           H  
ATOM   2335  HB3 ALA A 151       5.592  -2.959   1.173  1.00 97.70           H  
ATOM   2336  O   ALA A 151       7.430  -0.595  -0.192  1.00 97.70           O  
ATOM   2337  N   VAL A 152       5.639  -0.167  -1.478  1.00 98.02           N  
ATOM   2338  H   VAL A 152       4.858  -0.563  -1.981  1.00 98.02           H  
ATOM   2339  CA  VAL A 152       5.983   1.252  -1.670  1.00 98.02           C  
ATOM   2340  HA  VAL A 152       7.019   1.401  -1.366  1.00 98.02           H  
ATOM   2341  C   VAL A 152       5.193   2.216  -0.795  1.00 98.02           C  
ATOM   2342  CB  VAL A 152       5.931   1.666  -3.148  1.00 98.02           C  
ATOM   2343  HB  VAL A 152       6.205   2.718  -3.220  1.00 98.02           H  
ATOM   2344  O   VAL A 152       5.659   3.335  -0.604  1.00 98.02           O  
ATOM   2345  CG1 VAL A 152       6.946   0.864  -3.970  1.00 98.02           C  
ATOM   2346 HG11 VAL A 152       7.951   1.077  -3.606  1.00 98.02           H  
ATOM   2347 HG12 VAL A 152       6.755  -0.205  -3.875  1.00 98.02           H  
ATOM   2348 HG13 VAL A 152       6.881   1.147  -5.021  1.00 98.02           H  
ATOM   2349  CG2 VAL A 152       4.545   1.504  -3.768  1.00 98.02           C  
ATOM   2350 HG21 VAL A 152       3.825   2.110  -3.220  1.00 98.02           H  
ATOM   2351 HG22 VAL A 152       4.234   0.460  -3.741  1.00 98.02           H  
ATOM   2352 HG23 VAL A 152       4.563   1.838  -4.806  1.00 98.02           H  
ATOM   2353  N   ALA A 153       4.035   1.822  -0.255  1.00 97.14           N  
ATOM   2354  H   ALA A 153       3.720   0.870  -0.376  1.00 97.14           H  
ATOM   2355  CA  ALA A 153       3.231   2.706   0.584  1.00 97.14           C  
ATOM   2356  HA  ALA A 153       3.398   3.735   0.266  1.00 97.14           H  
ATOM   2357  C   ALA A 153       3.677   2.638   2.044  1.00 97.14           C  
ATOM   2358  CB  ALA A 153       1.742   2.414   0.388  1.00 97.14           C  
ATOM   2359  HB1 ALA A 153       1.497   1.408   0.727  1.00 97.14           H  
ATOM   2360  HB2 ALA A 153       1.483   2.534  -0.664  1.00 97.14           H  
ATOM   2361  HB3 ALA A 153       1.155   3.126   0.969  1.00 97.14           H  
ATOM   2362  O   ALA A 153       3.052   1.973   2.870  1.00 97.14           O  
ATOM   2363  N   CYS A 154       4.770   3.333   2.352  1.00 96.45           N  
ATOM   2364  H   CYS A 154       5.226   3.878   1.633  1.00 96.45           H  
ATOM   2365  CA  CYS A 154       5.236   3.474   3.721  1.00 96.45           C  
ATOM   2366  HA  CYS A 154       5.371   2.478   4.141  1.00 96.45           H  
ATOM   2367  C   CYS A 154       4.189   4.200   4.568  1.00 96.45           C  
ATOM   2368  CB  CYS A 154       6.589   4.194   3.762  1.00 96.45           C  
ATOM   2369  HB2 CYS A 154       6.505   5.169   3.283  1.00 96.45           H  
ATOM   2370  HB3 CYS A 154       6.885   4.328   4.802  1.00 96.45           H  
ATOM   2371  O   CYS A 154       3.531   5.138   4.120  1.00 96.45           O  
ATOM   2372  SG  CYS A 154       7.828   3.177   2.912  1.00 96.45           S  
ATOM   2373  HG  CYS A 154       8.931   3.811   3.320  1.00 96.45           H  
ATOM   2374  N   GLN A 155       4.078   3.751   5.804  1.00 94.69           N  
ATOM   2375  H   GLN A 155       4.728   3.027   6.077  1.00 94.69           H  
ATOM   2376  CA  GLN A 155       3.271   4.288   6.878  1.00 94.69           C  
ATOM   2377  HA  GLN A 155       2.301   4.606   6.495  1.00 94.69           H  
ATOM   2378  C   GLN A 155       3.963   5.512   7.488  1.00 94.69           C  
ATOM   2379  CB  GLN A 155       3.101   3.120   7.867  1.00 94.69           C  
ATOM   2380  HB2 GLN A 155       2.914   3.486   8.877  1.00 94.69           H  
ATOM   2381  HB3 GLN A 155       4.028   2.555   7.956  1.00 94.69           H  
ATOM   2382  O   GLN A 155       5.112   5.433   7.921  1.00 94.69           O  
ATOM   2383  CG  GLN A 155       1.990   2.171   7.387  1.00 94.69           C  
ATOM   2384  HG2 GLN A 155       2.419   1.418   6.726  1.00 94.69           H  
ATOM   2385  HG3 GLN A 155       1.262   2.734   6.804  1.00 94.69           H  
ATOM   2386  CD  GLN A 155       1.238   1.468   8.511  1.00 94.69           C  
ATOM   2387  NE2 GLN A 155      -0.062   1.344   8.367  1.00 94.69           N  
ATOM   2388 HE21 GLN A 155      -0.569   0.980   9.161  1.00 94.69           H  
ATOM   2389 HE22 GLN A 155      -0.517   1.738   7.557  1.00 94.69           H  
ATOM   2390  OE1 GLN A 155       1.759   1.030   9.526  1.00 94.69           O  
ATOM   2391  N   ILE A 156       3.285   6.657   7.496  1.00 96.16           N  
ATOM   2392  H   ILE A 156       2.343   6.674   7.131  1.00 96.16           H  
ATOM   2393  CA  ILE A 156       3.880   7.947   7.845  1.00 96.16           C  
ATOM   2394  HA  ILE A 156       4.911   7.805   8.169  1.00 96.16           H  
ATOM   2395  C   ILE A 156       3.106   8.598   8.982  1.00 96.16           C  
ATOM   2396  CB  ILE A 156       3.894   8.879   6.623  1.00 96.16           C  
ATOM   2397  HB  ILE A 156       2.851   9.069   6.368  1.00 96.16           H  
ATOM   2398  O   ILE A 156       1.906   8.836   8.861  1.00 96.16           O  
ATOM   2399  CG1 ILE A 156       4.550   8.279   5.368  1.00 96.16           C  
ATOM   2400 HG12 ILE A 156       4.468   8.998   4.552  1.00 96.16           H  
ATOM   2401 HG13 ILE A 156       3.978   7.403   5.062  1.00 96.16           H  
ATOM   2402  CG2 ILE A 156       4.535  10.229   6.952  1.00 96.16           C  
ATOM   2403 HG21 ILE A 156       5.545  10.081   7.335  1.00 96.16           H  
ATOM   2404 HG22 ILE A 156       4.556  10.835   6.046  1.00 96.16           H  
ATOM   2405 HG23 ILE A 156       3.942  10.760   7.697  1.00 96.16           H  
ATOM   2406  CD1 ILE A 156       6.018   7.877   5.507  1.00 96.16           C  
ATOM   2407 HD11 ILE A 156       6.147   7.148   6.306  1.00 96.16           H  
ATOM   2408 HD12 ILE A 156       6.311   7.416   4.563  1.00 96.16           H  
ATOM   2409 HD13 ILE A 156       6.642   8.752   5.693  1.00 96.16           H  
ATOM   2410  N   VAL A 157       3.830   8.967  10.032  1.00 95.77           N  
ATOM   2411  H   VAL A 157       4.808   8.715  10.042  1.00 95.77           H  
ATOM   2412  CA  VAL A 157       3.359   9.865  11.086  1.00 95.77           C  
ATOM   2413  HA  VAL A 157       2.271   9.923  11.059  1.00 95.77           H  
ATOM   2414  C   VAL A 157       3.937  11.252  10.822  1.00 95.77           C  
ATOM   2415  CB  VAL A 157       3.771   9.355  12.478  1.00 95.77           C  
ATOM   2416  HB  VAL A 157       4.857   9.393  12.568  1.00 95.77           H  
ATOM   2417  O   VAL A 157       5.151  11.411  10.694  1.00 95.77           O  
ATOM   2418  CG1 VAL A 157       3.161  10.232  13.579  1.00 95.77           C  
ATOM   2419 HG11 VAL A 157       2.075  10.227  13.497  1.00 95.77           H  
ATOM   2420 HG12 VAL A 157       3.449   9.848  14.557  1.00 95.77           H  
ATOM   2421 HG13 VAL A 157       3.524  11.257  13.494  1.00 95.77           H  
ATOM   2422  CG2 VAL A 157       3.330   7.904  12.715  1.00 95.77           C  
ATOM   2423 HG21 VAL A 157       2.252   7.814  12.582  1.00 95.77           H  
ATOM   2424 HG22 VAL A 157       3.832   7.236  12.015  1.00 95.77           H  
ATOM   2425 HG23 VAL A 157       3.591   7.596  13.728  1.00 95.77           H  
ATOM   2426  N   ILE A 158       3.087  12.268  10.737  1.00 97.24           N  
ATOM   2427  H   ILE A 158       2.099  12.080  10.831  1.00 97.24           H  
ATOM   2428  CA  ILE A 158       3.523  13.661  10.635  1.00 97.24           C  
ATOM   2429  HA  ILE A 158       4.461  13.702  10.081  1.00 97.24           H  
ATOM   2430  C   ILE A 158       3.791  14.168  12.054  1.00 97.24           C  
ATOM   2431  CB  ILE A 158       2.492  14.514   9.864  1.00 97.24           C  
ATOM   2432  HB  ILE A 158       1.560  14.526  10.428  1.00 97.24           H  
ATOM   2433  O   ILE A 158       2.877  14.264  12.875  1.00 97.24           O  
ATOM   2434  CG1 ILE A 158       2.208  13.912   8.466  1.00 97.24           C  
ATOM   2435 HG12 ILE A 158       1.921  12.865   8.566  1.00 97.24           H  
ATOM   2436 HG13 ILE A 158       3.113  13.954   7.860  1.00 97.24           H  
ATOM   2437  CG2 ILE A 158       3.018  15.958   9.737  1.00 97.24           C  
ATOM   2438 HG21 ILE A 158       2.292  16.587   9.222  1.00 97.24           H  
ATOM   2439 HG22 ILE A 158       3.179  16.389  10.725  1.00 97.24           H  
ATOM   2440 HG23 ILE A 158       3.961  15.969   9.190  1.00 97.24           H  
ATOM   2441  CD1 ILE A 158       1.066  14.601   7.711  1.00 97.24           C  
ATOM   2442 HD11 ILE A 158       1.366  15.603   7.403  1.00 97.24           H  
ATOM   2443 HD12 ILE A 158       0.825  14.025   6.818  1.00 97.24           H  
ATOM   2444 HD13 ILE A 158       0.180  14.658   8.343  1.00 97.24           H  
ATOM   2445  N   GLU A 159       5.050  14.472  12.357  1.00 97.94           N  
ATOM   2446  H   GLU A 159       5.760  14.403  11.643  1.00 97.94           H  
ATOM   2447  CA  GLU A 159       5.434  15.034  13.651  1.00 97.94           C  
ATOM   2448  HA  GLU A 159       5.071  14.362  14.429  1.00 97.94           H  
ATOM   2449  C   GLU A 159       4.765  16.394  13.875  1.00 97.94           C  
ATOM   2450  CB  GLU A 159       6.960  15.143  13.801  1.00 97.94           C  
ATOM   2451  HB2 GLU A 159       7.173  15.635  14.750  1.00 97.94           H  
ATOM   2452  HB3 GLU A 159       7.364  15.753  12.993  1.00 97.94           H  
ATOM   2453  O   GLU A 159       4.510  17.147  12.934  1.00 97.94           O  
ATOM   2454  CG  GLU A 159       7.641  13.767  13.805  1.00 97.94           C  
ATOM   2455  HG2 GLU A 159       7.074  13.105  14.459  1.00 97.94           H  
ATOM   2456  HG3 GLU A 159       7.608  13.353  12.797  1.00 97.94           H  
ATOM   2457  CD  GLU A 159       9.103  13.811  14.286  1.00 97.94           C  
ATOM   2458  OE1 GLU A 159       9.536  12.806  14.889  1.00 97.94           O  
ATOM   2459  OE2 GLU A 159       9.803  14.820  14.033  1.00 97.94           O  
ATOM   2460  N   ASP A 160       4.456  16.685  15.140  1.00 97.04           N  
ATOM   2461  H   ASP A 160       4.819  16.080  15.863  1.00 97.04           H  
ATOM   2462  CA  ASP A 160       3.779  17.909  15.586  1.00 97.04           C  
ATOM   2463  HA  ASP A 160       3.570  17.770  16.647  1.00 97.04           H  
ATOM   2464  C   ASP A 160       2.396  18.162  14.952  1.00 97.04           C  
ATOM   2465  CB  ASP A 160       4.738  19.107  15.497  1.00 97.04           C  
ATOM   2466  HB2 ASP A 160       5.004  19.289  14.455  1.00 97.04           H  
ATOM   2467  HB3 ASP A 160       4.238  19.997  15.878  1.00 97.04           H  
ATOM   2468  O   ASP A 160       1.836  19.256  15.076  1.00 97.04           O  
ATOM   2469  CG  ASP A 160       6.009  18.888  16.319  1.00 97.04           C  
ATOM   2470  OD1 ASP A 160       5.871  18.421  17.476  1.00 97.04           O  
ATOM   2471  OD2 ASP A 160       7.101  19.224  15.809  1.00 97.04           O  
ATOM   2472  N   PHE A 161       1.790  17.142  14.329  1.00 96.73           N  
ATOM   2473  H   PHE A 161       2.305  16.287  14.176  1.00 96.73           H  
ATOM   2474  CA  PHE A 161       0.440  17.263  13.795  1.00 96.73           C  
ATOM   2475  HA  PHE A 161       0.482  18.101  13.099  1.00 96.73           H  
ATOM   2476  C   PHE A 161      -0.576  17.553  14.921  1.00 96.73           C  
ATOM   2477  CB  PHE A 161       0.049  16.031  12.977  1.00 96.73           C  
ATOM   2478  HB2 PHE A 161      -0.216  15.211  13.644  1.00 96.73           H  
ATOM   2479  HB3 PHE A 161       0.913  15.718  12.390  1.00 96.73           H  
ATOM   2480  O   PHE A 161      -0.520  16.939  15.996  1.00 96.73           O  
ATOM   2481  CG  PHE A 161      -1.079  16.303  12.004  1.00 96.73           C  
ATOM   2482  CD1 PHE A 161      -2.419  16.082  12.372  1.00 96.73           C  
ATOM   2483  HD1 PHE A 161      -2.659  15.705  13.355  1.00 96.73           H  
ATOM   2484  CD2 PHE A 161      -0.777  16.790  10.719  1.00 96.73           C  
ATOM   2485  HD2 PHE A 161       0.250  16.973  10.440  1.00 96.73           H  
ATOM   2486  CE1 PHE A 161      -3.448  16.330  11.449  1.00 96.73           C  
ATOM   2487  HE1 PHE A 161      -4.472  16.121  11.722  1.00 96.73           H  
ATOM   2488  CE2 PHE A 161      -1.805  17.023   9.790  1.00 96.73           C  
ATOM   2489  HE2 PHE A 161      -1.566  17.378   8.798  1.00 96.73           H  
ATOM   2490  CZ  PHE A 161      -3.140  16.783  10.153  1.00 96.73           C  
ATOM   2491  HZ  PHE A 161      -3.931  16.928   9.432  1.00 96.73           H  
ATOM   2492  N   PRO A 162      -1.535  18.474  14.718  1.00 95.57           N  
ATOM   2493  CA  PRO A 162      -2.500  18.837  15.749  1.00 95.57           C  
ATOM   2494  HA  PRO A 162      -1.949  19.253  16.593  1.00 95.57           H  
ATOM   2495  C   PRO A 162      -3.342  17.642  16.217  1.00 95.57           C  
ATOM   2496  CB  PRO A 162      -3.372  19.937  15.132  1.00 95.57           C  
ATOM   2497  HB2 PRO A 162      -4.251  19.508  14.650  1.00 95.57           H  
ATOM   2498  HB3 PRO A 162      -3.670  20.680  15.872  1.00 95.57           H  
ATOM   2499  O   PRO A 162      -4.079  17.048  15.437  1.00 95.57           O  
ATOM   2500  CG  PRO A 162      -2.470  20.539  14.059  1.00 95.57           C  
ATOM   2501  HG2 PRO A 162      -1.814  21.288  14.502  1.00 95.57           H  
ATOM   2502  HG3 PRO A 162      -3.043  20.955  13.231  1.00 95.57           H  
ATOM   2503  CD  PRO A 162      -1.646  19.362  13.573  1.00 95.57           C  
ATOM   2504  HD2 PRO A 162      -0.677  19.732  13.238  1.00 95.57           H  
ATOM   2505  HD3 PRO A 162      -2.164  18.853  12.760  1.00 95.57           H  
ATOM   2506  N   LYS A 163      -3.325  17.353  17.527  1.00 91.31           N  
ATOM   2507  H   LYS A 163      -2.613  17.811  18.077  1.00 91.31           H  
ATOM   2508  CA  LYS A 163      -4.107  16.252  18.137  1.00 91.31           C  
ATOM   2509  HA  LYS A 163      -3.799  15.312  17.678  1.00 91.31           H  
ATOM   2510  C   LYS A 163      -5.620  16.347  17.908  1.00 91.31           C  
ATOM   2511  CB  LYS A 163      -3.854  16.196  19.651  1.00 91.31           C  
ATOM   2512  HB2 LYS A 163      -4.530  15.458  20.084  1.00 91.31           H  
ATOM   2513  HB3 LYS A 163      -4.080  17.166  20.094  1.00 91.31           H  
ATOM   2514  O   LYS A 163      -6.321  15.349  18.020  1.00 91.31           O  
ATOM   2515  CG  LYS A 163      -2.419  15.789  20.001  1.00 91.31           C  
ATOM   2516  HG2 LYS A 163      -2.189  14.844  19.511  1.00 91.31           H  
ATOM   2517  HG3 LYS A 163      -1.724  16.550  19.645  1.00 91.31           H  
ATOM   2518  CD  LYS A 163      -2.264  15.624  21.517  1.00 91.31           C  
ATOM   2519  HD2 LYS A 163      -2.971  14.873  21.870  1.00 91.31           H  
ATOM   2520  HD3 LYS A 163      -2.464  16.576  22.008  1.00 91.31           H  
ATOM   2521  CE  LYS A 163      -0.833  15.168  21.815  1.00 91.31           C  
ATOM   2522  HE2 LYS A 163      -0.141  15.922  21.439  1.00 91.31           H  
ATOM   2523  HE3 LYS A 163      -0.643  14.252  21.257  1.00 91.31           H  
ATOM   2524  NZ  LYS A 163      -0.613  14.938  23.263  1.00 91.31           N  
ATOM   2525  HZ1 LYS A 163      -1.237  14.218  23.598  1.00 91.31           H  
ATOM   2526  HZ2 LYS A 163      -0.761  15.791  23.782  1.00 91.31           H  
ATOM   2527  HZ3 LYS A 163       0.337  14.629  23.410  1.00 91.31           H  
ATOM   2528  N   GLN A 164      -6.129  17.556  17.684  1.00 91.03           N  
ATOM   2529  H   GLN A 164      -5.469  18.312  17.574  1.00 91.03           H  
ATOM   2530  CA  GLN A 164      -7.536  17.838  17.395  1.00 91.03           C  
ATOM   2531  HA  GLN A 164      -8.034  16.921  17.079  1.00 91.03           H  
ATOM   2532  C   GLN A 164      -7.613  18.810  16.216  1.00 91.03           C  
ATOM   2533  CB  GLN A 164      -8.259  18.377  18.644  1.00 91.03           C  
ATOM   2534  HB2 GLN A 164      -9.263  18.686  18.354  1.00 91.03           H  
ATOM   2535  HB3 GLN A 164      -7.727  19.248  19.025  1.00 91.03           H  
ATOM   2536  O   GLN A 164      -8.008  19.967  16.371  1.00 91.03           O  
ATOM   2537  CG  GLN A 164      -8.388  17.331  19.760  1.00 91.03           C  
ATOM   2538  HG2 GLN A 164      -7.394  17.032  20.094  1.00 91.03           H  
ATOM   2539  HG3 GLN A 164      -8.896  16.450  19.368  1.00 91.03           H  
ATOM   2540  CD  GLN A 164      -9.163  17.839  20.973  1.00 91.03           C  
ATOM   2541  NE2 GLN A 164      -9.269  17.042  22.013  1.00 91.03           N  
ATOM   2542 HE21 GLN A 164      -9.823  17.398  22.779  1.00 91.03           H  
ATOM   2543 HE22 GLN A 164      -8.901  16.102  21.970  1.00 91.03           H  
ATOM   2544  OE1 GLN A 164      -9.682  18.940  21.035  1.00 91.03           O  
ATOM   2545  N   ALA A 165      -7.168  18.363  15.041  1.00 94.14           N  
ATOM   2546  H   ALA A 165      -6.808  17.422  14.965  1.00 94.14           H  
ATOM   2547  CA  ALA A 165      -7.252  19.164  13.827  1.00 94.14           C  
ATOM   2548  HA  ALA A 165      -6.725  20.102  13.997  1.00 94.14           H  
ATOM   2549  C   ALA A 165      -8.720  19.484  13.497  1.00 94.14           C  
ATOM   2550  CB  ALA A 165      -6.546  18.422  12.689  1.00 94.14           C  
ATOM   2551  HB1 ALA A 165      -7.048  17.474  12.499  1.00 94.14           H  
ATOM   2552  HB2 ALA A 165      -6.563  19.029  11.784  1.00 94.14           H  
ATOM   2553  HB3 ALA A 165      -5.509  18.221  12.960  1.00 94.14           H  
ATOM   2554  O   ALA A 165      -9.569  18.596  13.404  1.00 94.14           O  
ATOM   2555  N   THR A 166      -9.036  20.767  13.316  1.00 96.49           N  
ATOM   2556  H   THR A 166      -8.316  21.471  13.400  1.00 96.49           H  
ATOM   2557  CA  THR A 166     -10.388  21.176  12.920  1.00 96.49           C  
ATOM   2558  HA  THR A 166     -11.097  20.613  13.527  1.00 96.49           H  
ATOM   2559  C   THR A 166     -10.650  20.821  11.455  1.00 96.49           C  
ATOM   2560  CB  THR A 166     -10.655  22.669  13.169  1.00 96.49           C  
ATOM   2561  HB  THR A 166     -11.720  22.852  13.026  1.00 96.49           H  
ATOM   2562  O   THR A 166      -9.724  20.645  10.660  1.00 96.49           O  
ATOM   2563  CG2 THR A 166     -10.284  23.128  14.577  1.00 96.49           C  
ATOM   2564 HG21 THR A 166      -9.206  23.066  14.730  1.00 96.49           H  
ATOM   2565 HG22 THR A 166     -10.605  24.159  14.725  1.00 96.49           H  
ATOM   2566 HG23 THR A 166     -10.781  22.495  15.312  1.00 96.49           H  
ATOM   2567  OG1 THR A 166      -9.953  23.459  12.243  1.00 96.49           O  
ATOM   2568  HG1 THR A 166      -9.815  24.321  12.641  1.00 96.49           H  
ATOM   2569  N   ALA A 167     -11.924  20.780  11.056  1.00 96.77           N  
ATOM   2570  H   ALA A 167     -12.660  20.878  11.741  1.00 96.77           H  
ATOM   2571  CA  ALA A 167     -12.291  20.582   9.652  1.00 96.77           C  
ATOM   2572  HA  ALA A 167     -11.935  19.603   9.334  1.00 96.77           H  
ATOM   2573  C   ALA A 167     -11.650  21.633   8.723  1.00 96.77           C  
ATOM   2574  CB  ALA A 167     -13.820  20.613   9.546  1.00 96.77           C  
ATOM   2575  HB1 ALA A 167     -14.250  19.830  10.171  1.00 96.77           H  
ATOM   2576  HB2 ALA A 167     -14.114  20.437   8.511  1.00 96.77           H  
ATOM   2577  HB3 ALA A 167     -14.201  21.583   9.863  1.00 96.77           H  
ATOM   2578  O   ALA A 167     -11.282  21.314   7.594  1.00 96.77           O  
ATOM   2579  N   GLU A 168     -11.477  22.867   9.208  1.00 97.32           N  
ATOM   2580  H   GLU A 168     -11.742  23.055  10.164  1.00 97.32           H  
ATOM   2581  CA  GLU A 168     -10.800  23.934   8.472  1.00 97.32           C  
ATOM   2582  HA  GLU A 168     -11.229  23.997   7.472  1.00 97.32           H  
ATOM   2583  C   GLU A 168      -9.300  23.648   8.306  1.00 97.32           C  
ATOM   2584  CB  GLU A 168     -11.043  25.271   9.183  1.00 97.32           C  
ATOM   2585  HB2 GLU A 168     -12.114  25.390   9.348  1.00 97.32           H  
ATOM   2586  HB3 GLU A 168     -10.535  25.266  10.147  1.00 97.32           H  
ATOM   2587  O   GLU A 168      -8.791  23.724   7.189  1.00 97.32           O  
ATOM   2588  CG  GLU A 168     -10.535  26.445   8.336  1.00 97.32           C  
ATOM   2589  HG2 GLU A 168      -9.484  26.277   8.099  1.00 97.32           H  
ATOM   2590  HG3 GLU A 168     -11.091  26.471   7.399  1.00 97.32           H  
ATOM   2591  CD  GLU A 168     -10.659  27.801   9.040  1.00 97.32           C  
ATOM   2592  OE1 GLU A 168      -9.943  28.725   8.585  1.00 97.32           O  
ATOM   2593  OE2 GLU A 168     -11.442  27.898  10.010  1.00 97.32           O  
ATOM   2594  N   MET A 169      -8.606  23.245   9.377  1.00 97.39           N  
ATOM   2595  H   MET A 169      -9.081  23.170  10.265  1.00 97.39           H  
ATOM   2596  CA  MET A 169      -7.184  22.877   9.315  1.00 97.39           C  
ATOM   2597  HA  MET A 169      -6.603  23.728   8.959  1.00 97.39           H  
ATOM   2598  C   MET A 169      -6.953  21.711   8.349  1.00 97.39           C  
ATOM   2599  CB  MET A 169      -6.675  22.482  10.706  1.00 97.39           C  
ATOM   2600  HB2 MET A 169      -7.287  21.669  11.098  1.00 97.39           H  
ATOM   2601  HB3 MET A 169      -5.650  22.122  10.614  1.00 97.39           H  
ATOM   2602  O   MET A 169      -6.042  21.757   7.527  1.00 97.39           O  
ATOM   2603  CG  MET A 169      -6.687  23.639  11.705  1.00 97.39           C  
ATOM   2604  HG2 MET A 169      -7.668  24.113  11.705  1.00 97.39           H  
ATOM   2605  HG3 MET A 169      -5.965  24.396  11.396  1.00 97.39           H  
ATOM   2606  SD  MET A 169      -6.304  23.113  13.394  1.00 97.39           S  
ATOM   2607  CE  MET A 169      -4.501  23.192  13.279  1.00 97.39           C  
ATOM   2608  HE1 MET A 169      -4.193  24.225  13.114  1.00 97.39           H  
ATOM   2609  HE2 MET A 169      -4.059  22.836  14.209  1.00 97.39           H  
ATOM   2610  HE3 MET A 169      -4.158  22.591  12.436  1.00 97.39           H  
ATOM   2611  N   LEU A 170      -7.814  20.688   8.383  1.00 97.45           N  
ATOM   2612  H   LEU A 170      -8.528  20.693   9.097  1.00 97.45           H  
ATOM   2613  CA  LEU A 170      -7.733  19.551   7.462  1.00 97.45           C  
ATOM   2614  HA  LEU A 170      -6.711  19.172   7.465  1.00 97.45           H  
ATOM   2615  C   LEU A 170      -8.030  19.953   6.012  1.00 97.45           C  
ATOM   2616  CB  LEU A 170      -8.691  18.440   7.924  1.00 97.45           C  
ATOM   2617  HB2 LEU A 170      -9.698  18.852   7.982  1.00 97.45           H  
ATOM   2618  HB3 LEU A 170      -8.685  17.650   7.173  1.00 97.45           H  
ATOM   2619  O   LEU A 170      -7.422  19.418   5.086  1.00 97.45           O  
ATOM   2620  CG  LEU A 170      -8.332  17.805   9.279  1.00 97.45           C  
ATOM   2621  HG  LEU A 170      -8.277  18.578  10.046  1.00 97.45           H  
ATOM   2622  CD1 LEU A 170      -9.423  16.808   9.671  1.00 97.45           C  
ATOM   2623 HD11 LEU A 170      -9.471  15.988   8.955  1.00 97.45           H  
ATOM   2624 HD12 LEU A 170      -9.194  16.399  10.655  1.00 97.45           H  
ATOM   2625 HD13 LEU A 170     -10.386  17.315   9.734  1.00 97.45           H  
ATOM   2626  CD2 LEU A 170      -6.991  17.073   9.225  1.00 97.45           C  
ATOM   2627 HD21 LEU A 170      -6.186  17.752   8.945  1.00 97.45           H  
ATOM   2628 HD22 LEU A 170      -7.031  16.241   8.523  1.00 97.45           H  
ATOM   2629 HD23 LEU A 170      -6.744  16.692  10.216  1.00 97.45           H  
ATOM   2630  N   ALA A 171      -8.942  20.901   5.783  1.00 96.21           N  
ATOM   2631  H   ALA A 171      -9.441  21.301   6.565  1.00 96.21           H  
ATOM   2632  CA  ALA A 171      -9.178  21.446   4.448  1.00 96.21           C  
ATOM   2633  HA  ALA A 171      -9.349  20.617   3.761  1.00 96.21           H  
ATOM   2634  C   ALA A 171      -7.955  22.222   3.926  1.00 96.21           C  
ATOM   2635  CB  ALA A 171     -10.443  22.311   4.475  1.00 96.21           C  
ATOM   2636  HB1 ALA A 171     -10.655  22.678   3.471  1.00 96.21           H  
ATOM   2637  HB2 ALA A 171     -11.289  21.718   4.824  1.00 96.21           H  
ATOM   2638  HB3 ALA A 171     -10.306  23.162   5.142  1.00 96.21           H  
ATOM   2639  O   ALA A 171      -7.589  22.065   2.757  1.00 96.21           O  
ATOM   2640  N   LYS A 172      -7.292  23.009   4.786  1.00 96.74           N  
ATOM   2641  H   LYS A 172      -7.666  23.114   5.719  1.00 96.74           H  
ATOM   2642  CA  LYS A 172      -6.034  23.701   4.464  1.00 96.74           C  
ATOM   2643  HA  LYS A 172      -6.168  24.285   3.553  1.00 96.74           H  
ATOM   2644  C   LYS A 172      -4.906  22.711   4.165  1.00 96.74           C  
ATOM   2645  CB  LYS A 172      -5.645  24.669   5.596  1.00 96.74           C  
ATOM   2646  HB2 LYS A 172      -5.649  24.142   6.550  1.00 96.74           H  
ATOM   2647  HB3 LYS A 172      -4.632  25.023   5.406  1.00 96.74           H  
ATOM   2648  O   LYS A 172      -4.268  22.843   3.124  1.00 96.74           O  
ATOM   2649  CG  LYS A 172      -6.570  25.894   5.682  1.00 96.74           C  
ATOM   2650  HG2 LYS A 172      -6.474  26.478   4.766  1.00 96.74           H  
ATOM   2651  HG3 LYS A 172      -7.605  25.562   5.770  1.00 96.74           H  
ATOM   2652  CD  LYS A 172      -6.235  26.788   6.886  1.00 96.74           C  
ATOM   2653  HD2 LYS A 172      -5.233  27.203   6.773  1.00 96.74           H  
ATOM   2654  HD3 LYS A 172      -6.266  26.192   7.798  1.00 96.74           H  
ATOM   2655  CE  LYS A 172      -7.261  27.926   6.981  1.00 96.74           C  
ATOM   2656  HE2 LYS A 172      -7.139  28.583   6.120  1.00 96.74           H  
ATOM   2657  HE3 LYS A 172      -8.263  27.497   6.956  1.00 96.74           H  
ATOM   2658  NZ  LYS A 172      -7.123  28.730   8.216  1.00 96.74           N  
ATOM   2659  HZ1 LYS A 172      -7.992  29.191   8.443  1.00 96.74           H  
ATOM   2660  HZ2 LYS A 172      -6.826  28.166   9.000  1.00 96.74           H  
ATOM   2661  HZ3 LYS A 172      -6.383  29.405   8.086  1.00 96.74           H  
ATOM   2662  N   ALA A 173      -4.747  21.663   4.978  1.00 97.32           N  
ATOM   2663  H   ALA A 173      -5.272  21.652   5.841  1.00 97.32           H  
ATOM   2664  CA  ALA A 173      -3.780  20.586   4.751  1.00 97.32           C  
ATOM   2665  HA  ALA A 173      -2.775  21.007   4.781  1.00 97.32           H  
ATOM   2666  C   ALA A 173      -3.968  19.915   3.380  1.00 97.32           C  
ATOM   2667  CB  ALA A 173      -3.913  19.553   5.878  1.00 97.32           C  
ATOM   2668  HB1 ALA A 173      -3.730  20.024   6.844  1.00 97.32           H  
ATOM   2669  HB2 ALA A 173      -3.186  18.753   5.736  1.00 97.32           H  
ATOM   2670  HB3 ALA A 173      -4.912  19.116   5.882  1.00 97.32           H  
ATOM   2671  O   ALA A 173      -3.036  19.841   2.582  1.00 97.32           O  
ATOM   2672  N   ARG A 174      -5.197  19.494   3.050  1.00 95.71           N  
ATOM   2673  H   ARG A 174      -5.919  19.549   3.753  1.00 95.71           H  
ATOM   2674  CA  ARG A 174      -5.506  18.878   1.745  1.00 95.71           C  
ATOM   2675  HA  ARG A 174      -4.866  18.010   1.593  1.00 95.71           H  
ATOM   2676  C   ARG A 174      -5.238  19.816   0.573  1.00 95.71           C  
ATOM   2677  CB  ARG A 174      -6.966  18.425   1.713  1.00 95.71           C  
ATOM   2678  HB2 ARG A 174      -7.613  19.239   2.041  1.00 95.71           H  
ATOM   2679  HB3 ARG A 174      -7.229  18.163   0.688  1.00 95.71           H  
ATOM   2680  O   ARG A 174      -4.733  19.383  -0.465  1.00 95.71           O  
ATOM   2681  CG  ARG A 174      -7.187  17.194   2.590  1.00 95.71           C  
ATOM   2682  HG2 ARG A 174      -6.549  16.383   2.239  1.00 95.71           H  
ATOM   2683  HG3 ARG A 174      -6.934  17.410   3.628  1.00 95.71           H  
ATOM   2684  CD  ARG A 174      -8.651  16.771   2.491  1.00 95.71           C  
ATOM   2685  HD2 ARG A 174      -8.860  16.496   1.457  1.00 95.71           H  
ATOM   2686  HD3 ARG A 174      -9.294  17.605   2.767  1.00 95.71           H  
ATOM   2687  NE  ARG A 174      -8.894  15.599   3.335  1.00 95.71           N  
ATOM   2688  HE  ARG A 174      -8.453  14.762   2.982  1.00 95.71           H  
ATOM   2689  NH1 ARG A 174     -10.067  16.615   5.028  1.00 95.71           N  
ATOM   2690 HH11 ARG A 174     -10.510  16.548   5.933  1.00 95.71           H  
ATOM   2691 HH12 ARG A 174      -9.886  17.504   4.585  1.00 95.71           H  
ATOM   2692  NH2 ARG A 174      -9.588  14.436   5.156  1.00 95.71           N  
ATOM   2693 HH21 ARG A 174      -9.977  14.377   6.086  1.00 95.71           H  
ATOM   2694 HH22 ARG A 174      -9.102  13.635   4.777  1.00 95.71           H  
ATOM   2695  CZ  ARG A 174      -9.518  15.555   4.496  1.00 95.71           C  
ATOM   2696  N   ARG A 175      -5.560  21.106   0.728  1.00 94.86           N  
ATOM   2697  H   ARG A 175      -5.981  21.381   1.603  1.00 94.86           H  
ATOM   2698  CA  ARG A 175      -5.271  22.132  -0.283  1.00 94.86           C  
ATOM   2699  HA  ARG A 175      -5.653  21.789  -1.245  1.00 94.86           H  
ATOM   2700  C   ARG A 175      -3.767  22.325  -0.472  1.00 94.86           C  
ATOM   2701  CB  ARG A 175      -5.969  23.443   0.101  1.00 94.86           C  
ATOM   2702  HB2 ARG A 175      -5.570  23.803   1.050  1.00 94.86           H  
ATOM   2703  HB3 ARG A 175      -7.035  23.255   0.223  1.00 94.86           H  
ATOM   2704  O   ARG A 175      -3.332  22.439  -1.614  1.00 94.86           O  
ATOM   2705  CG  ARG A 175      -5.768  24.520  -0.974  1.00 94.86           C  
ATOM   2706  HG2 ARG A 175      -6.176  24.169  -1.921  1.00 94.86           H  
ATOM   2707  HG3 ARG A 175      -4.705  24.726  -1.098  1.00 94.86           H  
ATOM   2708  CD  ARG A 175      -6.462  25.818  -0.563  1.00 94.86           C  
ATOM   2709  HD2 ARG A 175      -7.532  25.635  -0.468  1.00 94.86           H  
ATOM   2710  HD3 ARG A 175      -6.067  26.126   0.405  1.00 94.86           H  
ATOM   2711  NE  ARG A 175      -6.218  26.880  -1.556  1.00 94.86           N  
ATOM   2712  HE  ARG A 175      -5.648  26.627  -2.351  1.00 94.86           H  
ATOM   2713  NH1 ARG A 175      -7.232  28.583  -0.400  1.00 94.86           N  
ATOM   2714 HH11 ARG A 175      -7.399  27.944   0.364  1.00 94.86           H  
ATOM   2715 HH12 ARG A 175      -7.385  29.571  -0.256  1.00 94.86           H  
ATOM   2716  NH2 ARG A 175      -6.245  29.009  -2.357  1.00 94.86           N  
ATOM   2717 HH21 ARG A 175      -6.451  29.988  -2.217  1.00 94.86           H  
ATOM   2718 HH22 ARG A 175      -5.656  28.723  -3.126  1.00 94.86           H  
ATOM   2719  CZ  ARG A 175      -6.568  28.147  -1.435  1.00 94.86           C  
ATOM   2720  N   PHE A 176      -2.999  22.345   0.615  1.00 96.30           N  
ATOM   2721  H   PHE A 176      -3.437  22.283   1.523  1.00 96.30           H  
ATOM   2722  CA  PHE A 176      -1.541  22.417   0.573  1.00 96.30           C  
ATOM   2723  HA  PHE A 176      -1.239  23.314   0.031  1.00 96.30           H  
ATOM   2724  C   PHE A 176      -0.962  21.218  -0.186  1.00 96.30           C  
ATOM   2725  CB  PHE A 176      -0.994  22.522   2.005  1.00 96.30           C  
ATOM   2726  HB2 PHE A 176      -1.341  21.678   2.601  1.00 96.30           H  
ATOM   2727  HB3 PHE A 176      -1.386  23.427   2.469  1.00 96.30           H  
ATOM   2728  O   PHE A 176      -0.236  21.407  -1.158  1.00 96.30           O  
ATOM   2729  CG  PHE A 176       0.517  22.556   2.071  1.00 96.30           C  
ATOM   2730  CD1 PHE A 176       1.246  21.356   2.167  1.00 96.30           C  
ATOM   2731  HD1 PHE A 176       0.733  20.406   2.200  1.00 96.30           H  
ATOM   2732  CD2 PHE A 176       1.197  23.786   2.025  1.00 96.30           C  
ATOM   2733  HD2 PHE A 176       0.646  24.713   1.977  1.00 96.30           H  
ATOM   2734  CE1 PHE A 176       2.649  21.387   2.219  1.00 96.30           C  
ATOM   2735  HE1 PHE A 176       3.204  20.464   2.309  1.00 96.30           H  
ATOM   2736  CE2 PHE A 176       2.600  23.816   2.078  1.00 96.30           C  
ATOM   2737  HE2 PHE A 176       3.120  24.762   2.086  1.00 96.30           H  
ATOM   2738  CZ  PHE A 176       3.326  22.616   2.170  1.00 96.30           C  
ATOM   2739  HZ  PHE A 176       4.405  22.642   2.227  1.00 96.30           H  
ATOM   2740  N   MET A 177      -1.370  19.998   0.180  1.00 96.19           N  
ATOM   2741  H   MET A 177      -1.959  19.916   0.997  1.00 96.19           H  
ATOM   2742  CA  MET A 177      -0.860  18.769  -0.434  1.00 96.19           C  
ATOM   2743  HA  MET A 177       0.228  18.777  -0.365  1.00 96.19           H  
ATOM   2744  C   MET A 177      -1.213  18.636  -1.917  1.00 96.19           C  
ATOM   2745  CB  MET A 177      -1.395  17.544   0.313  1.00 96.19           C  
ATOM   2746  HB2 MET A 177      -2.484  17.575   0.350  1.00 96.19           H  
ATOM   2747  HB3 MET A 177      -1.079  16.654  -0.231  1.00 96.19           H  
ATOM   2748  O   MET A 177      -0.373  18.227  -2.715  1.00 96.19           O  
ATOM   2749  CG  MET A 177      -0.819  17.436   1.719  1.00 96.19           C  
ATOM   2750  HG2 MET A 177       0.264  17.498   1.610  1.00 96.19           H  
ATOM   2751  HG3 MET A 177      -1.149  18.276   2.329  1.00 96.19           H  
ATOM   2752  SD  MET A 177      -1.197  15.892   2.587  1.00 96.19           S  
ATOM   2753  CE  MET A 177      -2.998  15.985   2.717  1.00 96.19           C  
ATOM   2754  HE1 MET A 177      -3.287  16.852   3.312  1.00 96.19           H  
ATOM   2755  HE2 MET A 177      -3.355  15.071   3.191  1.00 96.19           H  
ATOM   2756  HE3 MET A 177      -3.445  16.044   1.725  1.00 96.19           H  
ATOM   2757  N   SER A 178      -2.443  18.984  -2.302  1.00 93.04           N  
ATOM   2758  H   SER A 178      -3.094  19.291  -1.593  1.00 93.04           H  
ATOM   2759  CA  SER A 178      -2.890  18.915  -3.704  1.00 93.04           C  
ATOM   2760  HA  SER A 178      -2.638  17.938  -4.117  1.00 93.04           H  
ATOM   2761  C   SER A 178      -2.223  19.979  -4.585  1.00 93.04           C  
ATOM   2762  CB  SER A 178      -4.406  19.101  -3.794  1.00 93.04           C  
ATOM   2763  HB2 SER A 178      -4.663  20.112  -3.479  1.00 93.04           H  
ATOM   2764  HB3 SER A 178      -4.716  18.969  -4.831  1.00 93.04           H  
ATOM   2765  O   SER A 178      -2.172  19.843  -5.805  1.00 93.04           O  
ATOM   2766  OG  SER A 178      -5.104  18.174  -2.984  1.00 93.04           O  
ATOM   2767  HG  SER A 178      -4.893  18.352  -2.064  1.00 93.04           H  
ATOM   2768  N   GLY A 179      -1.727  21.062  -3.981  1.00 85.90           N  
ATOM   2769  H   GLY A 179      -1.760  21.113  -2.973  1.00 85.90           H  
ATOM   2770  CA  GLY A 179      -1.174  22.197  -4.704  1.00 85.90           C  
ATOM   2771  HA2 GLY A 179      -0.789  22.921  -3.986  1.00 85.90           H  
ATOM   2772  HA3 GLY A 179      -0.342  21.833  -5.306  1.00 85.90           H  
ATOM   2773  C   GLY A 179      -2.198  22.898  -5.617  1.00 85.90           C  
ATOM   2774  O   GLY A 179      -3.414  22.737  -5.471  1.00 85.90           O  
ATOM   2775  N   PRO A 180      -1.723  23.728  -6.563  1.00 82.26           N  
ATOM   2776  CA  PRO A 180      -2.592  24.462  -7.484  1.00 82.26           C  
ATOM   2777  HA  PRO A 180      -3.427  24.903  -6.939  1.00 82.26           H  
ATOM   2778  C   PRO A 180      -3.170  23.582  -8.602  1.00 82.26           C  
ATOM   2779  CB  PRO A 180      -1.706  25.579  -8.042  1.00 82.26           C  
ATOM   2780  HB2 PRO A 180      -1.991  25.868  -9.054  1.00 82.26           H  
ATOM   2781  HB3 PRO A 180      -1.754  26.442  -7.377  1.00 82.26           H  
ATOM   2782  O   PRO A 180      -4.220  23.910  -9.154  1.00 82.26           O  
ATOM   2783  CG  PRO A 180      -0.298  24.984  -7.996  1.00 82.26           C  
ATOM   2784  HG2 PRO A 180      -0.133  24.370  -8.881  1.00 82.26           H  
ATOM   2785  HG3 PRO A 180       0.466  25.756  -7.919  1.00 82.26           H  
ATOM   2786  CD  PRO A 180      -0.327  24.092  -6.756  1.00 82.26           C  
ATOM   2787  HD2 PRO A 180       0.297  23.213  -6.916  1.00 82.26           H  
ATOM   2788  HD3 PRO A 180       0.024  24.653  -5.890  1.00 82.26           H  
ATOM   2789  N   ASP A 181      -2.497  22.479  -8.936  1.00 80.70           N  
ATOM   2790  H   ASP A 181      -1.710  22.201  -8.367  1.00 80.70           H  
ATOM   2791  CA  ASP A 181      -2.916  21.548  -9.979  1.00 80.70           C  
ATOM   2792  HA  ASP A 181      -3.660  22.028 -10.615  1.00 80.70           H  
ATOM   2793  C   ASP A 181      -3.559  20.305  -9.362  1.00 80.70           C  
ATOM   2794  CB  ASP A 181      -1.734  21.189 -10.889  1.00 80.70           C  
ATOM   2795  HB2 ASP A 181      -0.960  20.689 -10.307  1.00 80.70           H  
ATOM   2796  HB3 ASP A 181      -1.313  22.109 -11.295  1.00 80.70           H  
ATOM   2797  O   ASP A 181      -2.877  19.379  -8.933  1.00 80.70           O  
ATOM   2798  CG  ASP A 181      -2.160  20.287 -12.056  1.00 80.70           C  
ATOM   2799  OD1 ASP A 181      -3.371  19.969 -12.156  1.00 80.70           O  
ATOM   2800  OD2 ASP A 181      -1.264  19.942 -12.854  1.00 80.70           O  
ATOM   2801  N   LYS A 182      -4.894  20.268  -9.376  1.00 76.88           N  
ATOM   2802  H   LYS A 182      -5.368  21.058  -9.791  1.00 76.88           H  
ATOM   2803  CA  LYS A 182      -5.682  19.151  -8.838  1.00 76.88           C  
ATOM   2804  HA  LYS A 182      -5.362  18.962  -7.814  1.00 76.88           H  
ATOM   2805  C   LYS A 182      -5.472  17.825  -9.576  1.00 76.88           C  
ATOM   2806  CB  LYS A 182      -7.173  19.505  -8.859  1.00 76.88           C  
ATOM   2807  HB2 LYS A 182      -7.735  18.634  -8.521  1.00 76.88           H  
ATOM   2808  HB3 LYS A 182      -7.476  19.729  -9.881  1.00 76.88           H  
ATOM   2809  O   LYS A 182      -5.928  16.801  -9.079  1.00 76.88           O  
ATOM   2810  CG  LYS A 182      -7.518  20.685  -7.946  1.00 76.88           C  
ATOM   2811  HG2 LYS A 182      -7.058  21.598  -8.324  1.00 76.88           H  
ATOM   2812  HG3 LYS A 182      -7.146  20.485  -6.941  1.00 76.88           H  
ATOM   2813  CD  LYS A 182      -9.039  20.854  -7.901  1.00 76.88           C  
ATOM   2814  HD2 LYS A 182      -9.484  19.927  -7.540  1.00 76.88           H  
ATOM   2815  HD3 LYS A 182      -9.407  21.063  -8.905  1.00 76.88           H  
ATOM   2816  CE  LYS A 182      -9.406  22.000  -6.960  1.00 76.88           C  
ATOM   2817  HE2 LYS A 182      -8.942  21.807  -5.992  1.00 76.88           H  
ATOM   2818  HE3 LYS A 182      -8.983  22.924  -7.354  1.00 76.88           H  
ATOM   2819  NZ  LYS A 182     -10.877  22.109  -6.813  1.00 76.88           N  
ATOM   2820  HZ1 LYS A 182     -11.245  21.246  -6.440  1.00 76.88           H  
ATOM   2821  HZ2 LYS A 182     -11.112  22.859  -6.178  1.00 76.88           H  
ATOM   2822  HZ3 LYS A 182     -11.306  22.282  -7.710  1.00 76.88           H  
ATOM   2823  N   ALA A 183      -4.860  17.831 -10.762  1.00 77.54           N  
ATOM   2824  H   ALA A 183      -4.483  18.695 -11.125  1.00 77.54           H  
ATOM   2825  CA  ALA A 183      -4.520  16.601 -11.473  1.00 77.54           C  
ATOM   2826  HA  ALA A 183      -5.314  15.870 -11.322  1.00 77.54           H  
ATOM   2827  C   ALA A 183      -3.221  15.967 -10.950  1.00 77.54           C  
ATOM   2828  CB  ALA A 183      -4.435  16.910 -12.971  1.00 77.54           C  
ATOM   2829  HB1 ALA A 183      -5.362  17.370 -13.311  1.00 77.54           H  
ATOM   2830  HB2 ALA A 183      -3.604  17.588 -13.165  1.00 77.54           H  
ATOM   2831  HB3 ALA A 183      -4.269  15.985 -13.524  1.00 77.54           H  
ATOM   2832  O   ALA A 183      -2.951  14.797 -11.229  1.00 77.54           O  
ATOM   2833  N   ARG A 184      -2.409  16.719 -10.196  1.00 80.24           N  
ATOM   2834  H   ARG A 184      -2.705  17.652  -9.946  1.00 80.24           H  
ATOM   2835  CA  ARG A 184      -1.189  16.207  -9.577  1.00 80.24           C  
ATOM   2836  HA  ARG A 184      -0.705  15.542 -10.292  1.00 80.24           H  
ATOM   2837  C   ARG A 184      -1.545  15.400  -8.332  1.00 80.24           C  
ATOM   2838  CB  ARG A 184      -0.247  17.379  -9.267  1.00 80.24           C  
ATOM   2839  HB2 ARG A 184      -0.670  17.963  -8.450  1.00 80.24           H  
ATOM   2840  HB3 ARG A 184      -0.179  18.020 -10.146  1.00 80.24           H  
ATOM   2841  O   ARG A 184      -2.415  15.779  -7.554  1.00 80.24           O  
ATOM   2842  CG  ARG A 184       1.170  16.923  -8.884  1.00 80.24           C  
ATOM   2843  HG2 ARG A 184       1.129  16.264  -8.016  1.00 80.24           H  
ATOM   2844  HG3 ARG A 184       1.625  16.389  -9.718  1.00 80.24           H  
ATOM   2845  CD  ARG A 184       2.017  18.147  -8.531  1.00 80.24           C  
ATOM   2846  HD2 ARG A 184       2.124  18.754  -9.430  1.00 80.24           H  
ATOM   2847  HD3 ARG A 184       1.481  18.727  -7.780  1.00 80.24           H  
ATOM   2848  NE  ARG A 184       3.349  17.796  -7.990  1.00 80.24           N  
ATOM   2849  HE  ARG A 184       3.464  16.879  -7.580  1.00 80.24           H  
ATOM   2850  NH1 ARG A 184       4.260  19.886  -8.213  1.00 80.24           N  
ATOM   2851 HH11 ARG A 184       5.019  20.526  -8.027  1.00 80.24           H  
ATOM   2852 HH12 ARG A 184       3.376  20.205  -8.584  1.00 80.24           H  
ATOM   2853  NH2 ARG A 184       5.490  18.298  -7.310  1.00 80.24           N  
ATOM   2854 HH21 ARG A 184       6.219  18.973  -7.127  1.00 80.24           H  
ATOM   2855 HH22 ARG A 184       5.547  17.441  -6.779  1.00 80.24           H  
ATOM   2856  CZ  ARG A 184       4.356  18.643  -7.839  1.00 80.24           C  
ATOM   2857  N   ALA A 185      -0.828  14.297  -8.128  1.00 88.55           N  
ATOM   2858  H   ALA A 185      -0.150  14.017  -8.822  1.00 88.55           H  
ATOM   2859  CA  ALA A 185      -0.890  13.568  -6.868  1.00 88.55           C  
ATOM   2860  HA  ALA A 185      -1.912  13.222  -6.717  1.00 88.55           H  
ATOM   2861  C   ALA A 185      -0.516  14.494  -5.700  1.00 88.55           C  
ATOM   2862  CB  ALA A 185       0.037  12.350  -6.940  1.00 88.55           C  
ATOM   2863  HB1 ALA A 185      -0.038  11.787  -6.009  1.00 88.55           H  
ATOM   2864  HB2 ALA A 185       1.070  12.669  -7.077  1.00 88.55           H  
ATOM   2865  HB3 ALA A 185      -0.261  11.702  -7.765  1.00 88.55           H  
ATOM   2866  O   ALA A 185       0.396  15.314  -5.833  1.00 88.55           O  
ATOM   2867  N   ALA A 186      -1.201  14.328  -4.571  1.00 95.39           N  
ATOM   2868  H   ALA A 186      -1.922  13.622  -4.532  1.00 95.39           H  
ATOM   2869  CA  ALA A 186      -0.904  15.040  -3.338  1.00 95.39           C  
ATOM   2870  HA  ALA A 186      -1.042  16.105  -3.522  1.00 95.39           H  
ATOM   2871  C   ALA A 186       0.556  14.802  -2.910  1.00 95.39           C  
ATOM   2872  CB  ALA A 186      -1.920  14.587  -2.283  1.00 95.39           C  
ATOM   2873  HB1 ALA A 186      -2.893  15.033  -2.491  1.00 95.39           H  
ATOM   2874  HB2 ALA A 186      -1.597  14.881  -1.284  1.00 95.39           H  
ATOM   2875  HB3 ALA A 186      -2.021  13.502  -2.299  1.00 95.39           H  
ATOM   2876  O   ALA A 186       1.064  13.683  -3.021  1.00 95.39           O  
ATOM   2877  N   GLN A 187       1.251  15.852  -2.468  1.00 96.97           N  
ATOM   2878  H   GLN A 187       0.797  16.752  -2.418  1.00 96.97           H  
ATOM   2879  CA  GLN A 187       2.667  15.784  -2.099  1.00 96.97           C  
ATOM   2880  HA  GLN A 187       2.888  14.747  -1.846  1.00 96.97           H  
ATOM   2881  C   GLN A 187       2.998  16.608  -0.856  1.00 96.97           C  
ATOM   2882  CB  GLN A 187       3.563  16.209  -3.278  1.00 96.97           C  
ATOM   2883  HB2 GLN A 187       4.591  16.306  -2.930  1.00 96.97           H  
ATOM   2884  HB3 GLN A 187       3.232  17.176  -3.658  1.00 96.97           H  
ATOM   2885  O   GLN A 187       2.321  17.585  -0.544  1.00 96.97           O  
ATOM   2886  CG  GLN A 187       3.534  15.168  -4.404  1.00 96.97           C  
ATOM   2887  HG2 GLN A 187       3.909  14.220  -4.018  1.00 96.97           H  
ATOM   2888  HG3 GLN A 187       2.509  15.019  -4.743  1.00 96.97           H  
ATOM   2889  CD  GLN A 187       4.374  15.523  -5.610  1.00 96.97           C  
ATOM   2890  NE2 GLN A 187       4.086  14.966  -6.768  1.00 96.97           N  
ATOM   2891 HE21 GLN A 187       4.815  14.976  -7.467  1.00 96.97           H  
ATOM   2892 HE22 GLN A 187       3.336  14.289  -6.779  1.00 96.97           H  
ATOM   2893  OE1 GLN A 187       5.316  16.288  -5.570  1.00 96.97           O  
ATOM   2894  N   LEU A 188       4.074  16.223  -0.169  1.00 97.90           N  
ATOM   2895  H   LEU A 188       4.570  15.404  -0.490  1.00 97.90           H  
ATOM   2896  CA  LEU A 188       4.605  16.915   1.003  1.00 97.90           C  
ATOM   2897  HA  LEU A 188       4.112  17.884   1.086  1.00 97.90           H  
ATOM   2898  C   LEU A 188       6.122  17.137   0.868  1.00 97.90           C  
ATOM   2899  CB  LEU A 188       4.291  16.101   2.269  1.00 97.90           C  
ATOM   2900  HB2 LEU A 188       4.624  15.076   2.111  1.00 97.90           H  
ATOM   2901  HB3 LEU A 188       4.869  16.509   3.098  1.00 97.90           H  
ATOM   2902  O   LEU A 188       6.842  16.175   0.585  1.00 97.90           O  
ATOM   2903  CG  LEU A 188       2.806  16.089   2.669  1.00 97.90           C  
ATOM   2904  HG  LEU A 188       2.194  15.763   1.828  1.00 97.90           H  
ATOM   2905  CD1 LEU A 188       2.603  15.108   3.819  1.00 97.90           C  
ATOM   2906 HD11 LEU A 188       2.934  14.116   3.510  1.00 97.90           H  
ATOM   2907 HD12 LEU A 188       3.169  15.420   4.696  1.00 97.90           H  
ATOM   2908 HD13 LEU A 188       1.544  15.058   4.076  1.00 97.90           H  
ATOM   2909  CD2 LEU A 188       2.333  17.464   3.141  1.00 97.90           C  
ATOM   2910 HD21 LEU A 188       1.314  17.382   3.519  1.00 97.90           H  
ATOM   2911 HD22 LEU A 188       2.965  17.820   3.955  1.00 97.90           H  
ATOM   2912 HD23 LEU A 188       2.346  18.175   2.315  1.00 97.90           H  
ATOM   2913  N   PRO A 189       6.626  18.363   1.103  1.00 98.21           N  
ATOM   2914  CA  PRO A 189       8.056  18.654   1.098  1.00 98.21           C  
ATOM   2915  HA  PRO A 189       8.557  18.114   0.295  1.00 98.21           H  
ATOM   2916  C   PRO A 189       8.693  18.261   2.440  1.00 98.21           C  
ATOM   2917  CB  PRO A 189       8.134  20.156   0.813  1.00 98.21           C  
ATOM   2918  HB2 PRO A 189       8.083  20.320  -0.263  1.00 98.21           H  
ATOM   2919  HB3 PRO A 189       9.039  20.604   1.222  1.00 98.21           H  
ATOM   2920  O   PRO A 189       8.739  19.044   3.385  1.00 98.21           O  
ATOM   2921  CG  PRO A 189       6.876  20.719   1.475  1.00 98.21           C  
ATOM   2922  HG2 PRO A 189       6.542  21.637   0.991  1.00 98.21           H  
ATOM   2923  HG3 PRO A 189       7.057  20.896   2.535  1.00 98.21           H  
ATOM   2924  CD  PRO A 189       5.860  19.591   1.304  1.00 98.21           C  
ATOM   2925  HD2 PRO A 189       5.238  19.517   2.196  1.00 98.21           H  
ATOM   2926  HD3 PRO A 189       5.244  19.785   0.427  1.00 98.21           H  
ATOM   2927  N   VAL A 190       9.199  17.036   2.549  1.00 98.68           N  
ATOM   2928  H   VAL A 190       9.242  16.458   1.722  1.00 98.68           H  
ATOM   2929  CA  VAL A 190       9.757  16.499   3.797  1.00 98.68           C  
ATOM   2930  HA  VAL A 190       9.054  16.720   4.600  1.00 98.68           H  
ATOM   2931  C   VAL A 190      11.081  17.184   4.143  1.00 98.68           C  
ATOM   2932  CB  VAL A 190       9.905  14.967   3.720  1.00 98.68           C  
ATOM   2933  HB  VAL A 190      10.596  14.696   2.921  1.00 98.68           H  
ATOM   2934  O   VAL A 190      12.003  17.240   3.326  1.00 98.68           O  
ATOM   2935  CG1 VAL A 190      10.446  14.403   5.034  1.00 98.68           C  
ATOM   2936 HG11 VAL A 190      10.409  13.314   5.014  1.00 98.68           H  
ATOM   2937 HG12 VAL A 190       9.841  14.767   5.864  1.00 98.68           H  
ATOM   2938 HG13 VAL A 190      11.484  14.706   5.175  1.00 98.68           H  
ATOM   2939  CG2 VAL A 190       8.546  14.309   3.449  1.00 98.68           C  
ATOM   2940 HG21 VAL A 190       8.644  13.224   3.486  1.00 98.68           H  
ATOM   2941 HG22 VAL A 190       8.192  14.589   2.456  1.00 98.68           H  
ATOM   2942 HG23 VAL A 190       7.819  14.636   4.192  1.00 98.68           H  
ATOM   2943  N   ARG A 191      11.190  17.696   5.376  1.00 98.74           N  
ATOM   2944  H   ARG A 191      10.363  17.664   5.956  1.00 98.74           H  
ATOM   2945  CA  ARG A 191      12.379  18.387   5.918  1.00 98.74           C  
ATOM   2946  HA  ARG A 191      13.113  18.522   5.124  1.00 98.74           H  
ATOM   2947  C   ARG A 191      13.123  17.594   6.989  1.00 98.74           C  
ATOM   2948  CB  ARG A 191      11.974  19.769   6.463  1.00 98.74           C  
ATOM   2949  HB2 ARG A 191      12.867  20.274   6.832  1.00 98.74           H  
ATOM   2950  HB3 ARG A 191      11.296  19.635   7.306  1.00 98.74           H  
ATOM   2951  O   ARG A 191      14.301  17.847   7.219  1.00 98.74           O  
ATOM   2952  CG  ARG A 191      11.295  20.685   5.435  1.00 98.74           C  
ATOM   2953  HG2 ARG A 191      11.131  21.661   5.891  1.00 98.74           H  
ATOM   2954  HG3 ARG A 191      10.322  20.275   5.161  1.00 98.74           H  
ATOM   2955  CD  ARG A 191      12.144  20.857   4.176  1.00 98.74           C  
ATOM   2956  HD2 ARG A 191      12.254  19.886   3.692  1.00 98.74           H  
ATOM   2957  HD3 ARG A 191      13.128  21.235   4.454  1.00 98.74           H  
ATOM   2958  NE  ARG A 191      11.501  21.795   3.256  1.00 98.74           N  
ATOM   2959  HE  ARG A 191      10.860  22.466   3.656  1.00 98.74           H  
ATOM   2960  NH1 ARG A 191      12.114  20.842   1.256  1.00 98.74           N  
ATOM   2961 HH11 ARG A 191      11.962  20.778   0.259  1.00 98.74           H  
ATOM   2962 HH12 ARG A 191      12.449  20.041   1.772  1.00 98.74           H  
ATOM   2963  NH2 ARG A 191      10.832  22.687   1.322  1.00 98.74           N  
ATOM   2964 HH21 ARG A 191      10.679  22.669   0.324  1.00 98.74           H  
ATOM   2965 HH22 ARG A 191      10.284  23.277   1.932  1.00 98.74           H  
ATOM   2966  CZ  ARG A 191      11.500  21.767   1.944  1.00 98.74           C  
ATOM   2967  N   GLY A 192      12.468  16.611   7.594  1.00 98.62           N  
ATOM   2968  H   GLY A 192      11.494  16.483   7.358  1.00 98.62           H  
ATOM   2969  CA  GLY A 192      13.070  15.617   8.482  1.00 98.62           C  
ATOM   2970  HA2 GLY A 192      14.132  15.504   8.261  1.00 98.62           H  
ATOM   2971  HA3 GLY A 192      12.960  15.929   9.520  1.00 98.62           H  
ATOM   2972  C   GLY A 192      12.372  14.276   8.298  1.00 98.62           C  
ATOM   2973  O   GLY A 192      11.177  14.257   8.016  1.00 98.62           O  
ATOM   2974  N   CYS A 193      13.109  13.174   8.397  1.00 98.42           N  
ATOM   2975  H   CYS A 193      14.071  13.234   8.699  1.00 98.42           H  
ATOM   2976  CA  CYS A 193      12.567  11.831   8.223  1.00 98.42           C  
ATOM   2977  HA  CYS A 193      11.523  11.816   8.536  1.00 98.42           H  
ATOM   2978  C   CYS A 193      13.345  10.857   9.103  1.00 98.42           C  
ATOM   2979  CB  CYS A 193      12.645  11.449   6.739  1.00 98.42           C  
ATOM   2980  HB2 CYS A 193      13.687  11.398   6.424  1.00 98.42           H  
ATOM   2981  HB3 CYS A 193      12.126  12.205   6.150  1.00 98.42           H  
ATOM   2982  O   CYS A 193      14.554  10.701   8.927  1.00 98.42           O  
ATOM   2983  SG  CYS A 193      11.860   9.838   6.453  1.00 98.42           S  
ATOM   2984  HG  CYS A 193      10.715  10.081   7.097  1.00 98.42           H  
ATOM   2985  N   ASP A 194      12.640  10.222  10.032  1.00 97.76           N  
ATOM   2986  H   ASP A 194      11.659  10.443  10.128  1.00 97.76           H  
ATOM   2987  CA  ASP A 194      13.199   9.324  11.031  1.00 97.76           C  
ATOM   2988  HA  ASP A 194      14.258   9.160  10.831  1.00 97.76           H  
ATOM   2989  C   ASP A 194      12.474   7.977  10.948  1.00 97.76           C  
ATOM   2990  CB  ASP A 194      13.092   9.980  12.418  1.00 97.76           C  
ATOM   2991  HB2 ASP A 194      13.435   9.271  13.171  1.00 97.76           H  
ATOM   2992  HB3 ASP A 194      12.050  10.222  12.629  1.00 97.76           H  
ATOM   2993  O   ASP A 194      11.266   7.880  11.195  1.00 97.76           O  
ATOM   2994  CG  ASP A 194      13.951  11.252  12.504  1.00 97.76           C  
ATOM   2995  OD1 ASP A 194      15.194  11.119  12.505  1.00 97.76           O  
ATOM   2996  OD2 ASP A 194      13.400  12.381  12.507  1.00 97.76           O  
ATOM   2997  N   LYS A 195      13.208   6.925  10.576  1.00 95.69           N  
ATOM   2998  H   LYS A 195      14.195   7.066  10.414  1.00 95.69           H  
ATOM   2999  CA  LYS A 195      12.670   5.562  10.505  1.00 95.69           C  
ATOM   3000  HA  LYS A 195      11.750   5.578   9.921  1.00 95.69           H  
ATOM   3001  C   LYS A 195      12.328   5.065  11.908  1.00 95.69           C  
ATOM   3002  CB  LYS A 195      13.674   4.632   9.812  1.00 95.69           C  
ATOM   3003  HB2 LYS A 195      13.979   5.074   8.864  1.00 95.69           H  
ATOM   3004  HB3 LYS A 195      14.559   4.514  10.438  1.00 95.69           H  
ATOM   3005  O   LYS A 195      13.194   5.054  12.779  1.00 95.69           O  
ATOM   3006  CG  LYS A 195      13.043   3.258   9.550  1.00 95.69           C  
ATOM   3007  HG2 LYS A 195      12.135   3.388   8.962  1.00 95.69           H  
ATOM   3008  HG3 LYS A 195      12.780   2.786  10.497  1.00 95.69           H  
ATOM   3009  CD  LYS A 195      14.005   2.340   8.795  1.00 95.69           C  
ATOM   3010  HD2 LYS A 195      14.299   2.817   7.861  1.00 95.69           H  
ATOM   3011  HD3 LYS A 195      14.890   2.154   9.404  1.00 95.69           H  
ATOM   3012  CE  LYS A 195      13.283   1.025   8.499  1.00 95.69           C  
ATOM   3013  HE2 LYS A 195      12.371   1.256   7.949  1.00 95.69           H  
ATOM   3014  HE3 LYS A 195      12.989   0.556   9.437  1.00 95.69           H  
ATOM   3015  NZ  LYS A 195      14.126   0.116   7.699  1.00 95.69           N  
ATOM   3016  HZ1 LYS A 195      13.636  -0.719   7.409  1.00 95.69           H  
ATOM   3017  HZ2 LYS A 195      14.366   0.535   6.812  1.00 95.69           H  
ATOM   3018  HZ3 LYS A 195      14.995  -0.134   8.150  1.00 95.69           H  
ATOM   3019  N   GLN A 196      11.087   4.629  12.096  1.00 93.55           N  
ATOM   3020  H   GLN A 196      10.458   4.629  11.306  1.00 93.55           H  
ATOM   3021  CA  GLN A 196      10.599   4.079  13.363  1.00 93.55           C  
ATOM   3022  HA  GLN A 196      11.245   4.399  14.180  1.00 93.55           H  
ATOM   3023  C   GLN A 196      10.625   2.547  13.349  1.00 93.55           C  
ATOM   3024  CB  GLN A 196       9.178   4.599  13.641  1.00 93.55           C  
ATOM   3025  HB2 GLN A 196       8.839   4.195  14.595  1.00 93.55           H  
ATOM   3026  HB3 GLN A 196       8.505   4.235  12.865  1.00 93.55           H  
ATOM   3027  O   GLN A 196      11.010   1.928  14.335  1.00 93.55           O  
ATOM   3028  CG  GLN A 196       9.076   6.132  13.688  1.00 93.55           C  
ATOM   3029  HG2 GLN A 196       8.046   6.411  13.910  1.00 93.55           H  
ATOM   3030  HG3 GLN A 196       9.320   6.541  12.707  1.00 93.55           H  
ATOM   3031  CD  GLN A 196       9.978   6.759  14.745  1.00 93.55           C  
ATOM   3032  NE2 GLN A 196      10.812   7.705  14.372  1.00 93.55           N  
ATOM   3033 HE21 GLN A 196      11.355   8.148  15.099  1.00 93.55           H  
ATOM   3034 HE22 GLN A 196      10.863   7.993  13.405  1.00 93.55           H  
ATOM   3035  OE1 GLN A 196       9.949   6.409  15.915  1.00 93.55           O  
ATOM   3036  N   ASP A 197      10.254   1.947  12.216  1.00 91.30           N  
ATOM   3037  H   ASP A 197       9.981   2.521  11.431  1.00 91.30           H  
ATOM   3038  CA  ASP A 197      10.280   0.501  11.980  1.00 91.30           C  
ATOM   3039  HA  ASP A 197      11.182   0.083  12.428  1.00 91.30           H  
ATOM   3040  C   ASP A 197      10.308   0.223  10.462  1.00 91.30           C  
ATOM   3041  CB  ASP A 197       9.051  -0.155  12.645  1.00 91.30           C  
ATOM   3042  HB2 ASP A 197       8.758   0.419  13.524  1.00 91.30           H  
ATOM   3043  HB3 ASP A 197       8.225  -0.138  11.934  1.00 91.30           H  
ATOM   3044  O   ASP A 197      10.377   1.148   9.646  1.00 91.30           O  
ATOM   3045  CG  ASP A 197       9.287  -1.606  13.085  1.00 91.30           C  
ATOM   3046  OD1 ASP A 197      10.183  -2.261  12.501  1.00 91.30           O  
ATOM   3047  OD2 ASP A 197       8.559  -2.059  13.995  1.00 91.30           O  
ATOM   3048  N   VAL A 198      10.260  -1.042  10.052  1.00 91.25           N  
ATOM   3049  H   VAL A 198      10.200  -1.753  10.767  1.00 91.25           H  
ATOM   3050  CA  VAL A 198      10.108  -1.445   8.649  1.00 91.25           C  
ATOM   3051  HA  VAL A 198      10.962  -1.073   8.084  1.00 91.25           H  
ATOM   3052  C   VAL A 198       8.839  -0.827   8.063  1.00 91.25           C  
ATOM   3053  CB  VAL A 198      10.081  -2.977   8.506  1.00 91.25           C  
ATOM   3054  HB  VAL A 198       9.258  -3.388   9.092  1.00 91.25           H  
ATOM   3055  O   VAL A 198       7.726  -1.103   8.505  1.00 91.25           O  
ATOM   3056  CG1 VAL A 198       9.896  -3.382   7.039  1.00 91.25           C  
ATOM   3057 HG11 VAL A 198       9.981  -4.464   6.937  1.00 91.25           H  
ATOM   3058 HG12 VAL A 198      10.660  -2.917   6.416  1.00 91.25           H  
ATOM   3059 HG13 VAL A 198       8.908  -3.093   6.681  1.00 91.25           H  
ATOM   3060  CG2 VAL A 198      11.396  -3.587   9.009  1.00 91.25           C  
ATOM   3061 HG21 VAL A 198      11.365  -4.669   8.879  1.00 91.25           H  
ATOM   3062 HG22 VAL A 198      11.527  -3.378  10.071  1.00 91.25           H  
ATOM   3063 HG23 VAL A 198      12.238  -3.187   8.443  1.00 91.25           H  
ATOM   3064  N   GLY A 199       9.015   0.038   7.064  1.00 93.29           N  
ATOM   3065  H   GLY A 199       9.955   0.231   6.750  1.00 93.29           H  
ATOM   3066  CA  GLY A 199       7.913   0.729   6.404  1.00 93.29           C  
ATOM   3067  HA2 GLY A 199       7.150  -0.001   6.135  1.00 93.29           H  
ATOM   3068  HA3 GLY A 199       8.283   1.190   5.488  1.00 93.29           H  
ATOM   3069  C   GLY A 199       7.234   1.820   7.235  1.00 93.29           C  
ATOM   3070  O   GLY A 199       6.292   2.408   6.718  1.00 93.29           O  
ATOM   3071  N   ILE A 200       7.690   2.131   8.459  1.00 93.96           N  
ATOM   3072  H   ILE A 200       8.495   1.635   8.814  1.00 93.96           H  
ATOM   3073  CA  ILE A 200       7.121   3.201   9.297  1.00 93.96           C  
ATOM   3074  HA  ILE A 200       6.238   3.596   8.795  1.00 93.96           H  
ATOM   3075  C   ILE A 200       8.127   4.330   9.499  1.00 93.96           C  
ATOM   3076  CB  ILE A 200       6.671   2.738  10.691  1.00 93.96           C  
ATOM   3077  HB  ILE A 200       7.575   2.634  11.291  1.00 93.96           H  
ATOM   3078  O   ILE A 200       9.251   4.103   9.957  1.00 93.96           O  
ATOM   3079  CG1 ILE A 200       5.948   1.386  10.735  1.00 93.96           C  
ATOM   3080 HG12 ILE A 200       4.974   1.441  10.250  1.00 93.96           H  
ATOM   3081 HG13 ILE A 200       6.554   0.624  10.243  1.00 93.96           H  
ATOM   3082  CG2 ILE A 200       5.783   3.830  11.336  1.00 93.96           C  
ATOM   3083 HG21 ILE A 200       4.872   3.962  10.752  1.00 93.96           H  
ATOM   3084 HG22 ILE A 200       6.308   4.784  11.390  1.00 93.96           H  
ATOM   3085 HG23 ILE A 200       5.510   3.570  12.358  1.00 93.96           H  
ATOM   3086  CD1 ILE A 200       5.803   0.995  12.212  1.00 93.96           C  
ATOM   3087 HD11 ILE A 200       4.847   1.340  12.605  1.00 93.96           H  
ATOM   3088 HD12 ILE A 200       5.939  -0.079  12.334  1.00 93.96           H  
ATOM   3089 HD13 ILE A 200       6.586   1.446  12.822  1.00 93.96           H  
ATOM   3090  N   TYR A 201       7.694   5.563   9.255  1.00 96.32           N  
ATOM   3091  H   TYR A 201       6.752   5.682   8.910  1.00 96.32           H  
ATOM   3092  CA  TYR A 201       8.522   6.752   9.419  1.00 96.32           C  
ATOM   3093  HA  TYR A 201       9.391   6.508  10.031  1.00 96.32           H  
ATOM   3094  C   TYR A 201       7.761   7.862  10.140  1.00 96.32           C  
ATOM   3095  CB  TYR A 201       9.037   7.224   8.052  1.00 96.32           C  
ATOM   3096  HB2 TYR A 201       8.187   7.480   7.419  1.00 96.32           H  
ATOM   3097  HB3 TYR A 201       9.620   8.134   8.196  1.00 96.32           H  
ATOM   3098  O   TYR A 201       6.564   8.054   9.930  1.00 96.32           O  
ATOM   3099  CG  TYR A 201       9.898   6.201   7.328  1.00 96.32           C  
ATOM   3100  CD1 TYR A 201      11.303   6.318   7.342  1.00 96.32           C  
ATOM   3101  HD1 TYR A 201      11.770   7.152   7.843  1.00 96.32           H  
ATOM   3102  CD2 TYR A 201       9.293   5.124   6.649  1.00 96.32           C  
ATOM   3103  HD2 TYR A 201       8.217   5.037   6.626  1.00 96.32           H  
ATOM   3104  CE1 TYR A 201      12.103   5.340   6.715  1.00 96.32           C  
ATOM   3105  HE1 TYR A 201      13.180   5.428   6.716  1.00 96.32           H  
ATOM   3106  CE2 TYR A 201      10.089   4.136   6.044  1.00 96.32           C  
ATOM   3107  HE2 TYR A 201       9.637   3.289   5.551  1.00 96.32           H  
ATOM   3108  OH  TYR A 201      12.219   3.236   5.526  1.00 96.32           O  
ATOM   3109  HH  TYR A 201      13.169   3.226   5.663  1.00 96.32           H  
ATOM   3110  CZ  TYR A 201      11.493   4.232   6.093  1.00 96.32           C  
ATOM   3111  N   ALA A 202       8.483   8.627  10.948  1.00 97.95           N  
ATOM   3112  H   ALA A 202       9.465   8.415  11.053  1.00 97.95           H  
ATOM   3113  CA  ALA A 202       8.055   9.936  11.412  1.00 97.95           C  
ATOM   3114  HA  ALA A 202       6.969  10.007  11.356  1.00 97.95           H  
ATOM   3115  C   ALA A 202       8.672  10.998  10.492  1.00 97.95           C  
ATOM   3116  CB  ALA A 202       8.455  10.098  12.880  1.00 97.95           C  
ATOM   3117  HB1 ALA A 202       7.987   9.319  13.482  1.00 97.95           H  
ATOM   3118  HB2 ALA A 202       9.538  10.042  12.985  1.00 97.95           H  
ATOM   3119  HB3 ALA A 202       8.120  11.068  13.247  1.00 97.95           H  
ATOM   3120  O   ALA A 202       9.851  10.902  10.136  1.00 97.95           O  
ATOM   3121  N   ILE A 203       7.884  11.980  10.054  1.00 98.07           N  
ATOM   3122  H   ILE A 203       6.925  12.001  10.369  1.00 98.07           H  
ATOM   3123  CA  ILE A 203       8.356  13.043   9.159  1.00 98.07           C  
ATOM   3124  HA  ILE A 203       9.442  12.975   9.105  1.00 98.07           H  
ATOM   3125  C   ILE A 203       8.057  14.429   9.712  1.00 98.07           C  
ATOM   3126  CB  ILE A 203       7.828  12.899   7.715  1.00 98.07           C  
ATOM   3127  HB  ILE A 203       8.309  13.680   7.126  1.00 98.07           H  
ATOM   3128  O   ILE A 203       7.039  14.655  10.356  1.00 98.07           O  
ATOM   3129  CG1 ILE A 203       6.304  13.133   7.610  1.00 98.07           C  
ATOM   3130 HG12 ILE A 203       5.777  12.317   8.105  1.00 98.07           H  
ATOM   3131 HG13 ILE A 203       6.028  14.055   8.122  1.00 98.07           H  
ATOM   3132  CG2 ILE A 203       8.273  11.549   7.119  1.00 98.07           C  
ATOM   3133 HG21 ILE A 203       7.767  10.727   7.623  1.00 98.07           H  
ATOM   3134 HG22 ILE A 203       8.057  11.507   6.052  1.00 98.07           H  
ATOM   3135 HG23 ILE A 203       9.349  11.435   7.255  1.00 98.07           H  
ATOM   3136  CD1 ILE A 203       5.810  13.283   6.167  1.00 98.07           C  
ATOM   3137 HD11 ILE A 203       6.078  12.410   5.573  1.00 98.07           H  
ATOM   3138 HD12 ILE A 203       6.260  14.168   5.717  1.00 98.07           H  
ATOM   3139 HD13 ILE A 203       4.726  13.399   6.162  1.00 98.07           H  
ATOM   3140  N   ARG A 204       8.913  15.388   9.362  1.00 98.77           N  
ATOM   3141  H   ARG A 204       9.719  15.102   8.824  1.00 98.77           H  
ATOM   3142  CA  ARG A 204       8.734  16.811   9.661  1.00 98.77           C  
ATOM   3143  HA  ARG A 204       7.878  16.934  10.326  1.00 98.77           H  
ATOM   3144  C   ARG A 204       8.440  17.574   8.383  1.00 98.77           C  
ATOM   3145  CB  ARG A 204       9.970  17.351  10.393  1.00 98.77           C  
ATOM   3146  HB2 ARG A 204       9.930  18.439  10.432  1.00 98.77           H  
ATOM   3147  HB3 ARG A 204      10.873  17.049   9.862  1.00 98.77           H  
ATOM   3148  O   ARG A 204       9.241  17.537   7.445  1.00 98.77           O  
ATOM   3149  CG  ARG A 204       9.998  16.808  11.825  1.00 98.77           C  
ATOM   3150  HG2 ARG A 204       9.801  15.736  11.803  1.00 98.77           H  
ATOM   3151  HG3 ARG A 204       9.199  17.287  12.391  1.00 98.77           H  
ATOM   3152  CD  ARG A 204      11.326  17.060  12.545  1.00 98.77           C  
ATOM   3153  HD2 ARG A 204      11.113  17.098  13.613  1.00 98.77           H  
ATOM   3154  HD3 ARG A 204      11.727  18.025  12.236  1.00 98.77           H  
ATOM   3155  NE  ARG A 204      12.280  15.956  12.317  1.00 98.77           N  
ATOM   3156  HE  ARG A 204      11.889  15.037  12.468  1.00 98.77           H  
ATOM   3157  NH1 ARG A 204      14.220  17.167  12.304  1.00 98.77           N  
ATOM   3158 HH11 ARG A 204      13.661  17.982  12.512  1.00 98.77           H  
ATOM   3159 HH12 ARG A 204      15.229  17.192  12.257  1.00 98.77           H  
ATOM   3160  NH2 ARG A 204      14.300  14.942  12.080  1.00 98.77           N  
ATOM   3161 HH21 ARG A 204      15.308  14.929  12.140  1.00 98.77           H  
ATOM   3162 HH22 ARG A 204      13.850  14.046  12.201  1.00 98.77           H  
ATOM   3163  CZ  ARG A 204      13.592  16.023  12.236  1.00 98.77           C  
ATOM   3164  N   VAL A 205       7.308  18.272   8.368  1.00 98.47           N  
ATOM   3165  H   VAL A 205       6.713  18.217   9.182  1.00 98.47           H  
ATOM   3166  CA  VAL A 205       6.848  19.100   7.243  1.00 98.47           C  
ATOM   3167  HA  VAL A 205       7.685  19.287   6.570  1.00 98.47           H  
ATOM   3168  C   VAL A 205       6.366  20.454   7.782  1.00 98.47           C  
ATOM   3169  CB  VAL A 205       5.757  18.389   6.409  1.00 98.47           C  
ATOM   3170  HB  VAL A 205       4.809  18.382   6.947  1.00 98.47           H  
ATOM   3171  O   VAL A 205       5.160  20.687   7.862  1.00 98.47           O  
ATOM   3172  CG1 VAL A 205       5.589  19.135   5.079  1.00 98.47           C  
ATOM   3173 HG11 VAL A 205       6.543  19.188   4.556  1.00 98.47           H  
ATOM   3174 HG12 VAL A 205       5.231  20.150   5.254  1.00 98.47           H  
ATOM   3175 HG13 VAL A 205       4.871  18.617   4.443  1.00 98.47           H  
ATOM   3176  CG2 VAL A 205       6.100  16.930   6.087  1.00 98.47           C  
ATOM   3177 HG21 VAL A 205       5.321  16.501   5.457  1.00 98.47           H  
ATOM   3178 HG22 VAL A 205       7.057  16.876   5.569  1.00 98.47           H  
ATOM   3179 HG23 VAL A 205       6.144  16.344   7.005  1.00 98.47           H  
ATOM   3180  N   PRO A 206       7.280  21.340   8.220  1.00 98.49           N  
ATOM   3181  CA  PRO A 206       6.902  22.600   8.860  1.00 98.49           C  
ATOM   3182  HA  PRO A 206       6.353  22.391   9.778  1.00 98.49           H  
ATOM   3183  C   PRO A 206       5.999  23.466   7.970  1.00 98.49           C  
ATOM   3184  CB  PRO A 206       8.218  23.296   9.218  1.00 98.49           C  
ATOM   3185  HB2 PRO A 206       8.164  24.376   9.079  1.00 98.49           H  
ATOM   3186  HB3 PRO A 206       8.473  23.065  10.252  1.00 98.49           H  
ATOM   3187  O   PRO A 206       5.035  24.033   8.470  1.00 98.49           O  
ATOM   3188  CG  PRO A 206       9.252  22.659   8.290  1.00 98.49           C  
ATOM   3189  HG2 PRO A 206       9.267  23.198   7.343  1.00 98.49           H  
ATOM   3190  HG3 PRO A 206      10.246  22.655   8.737  1.00 98.49           H  
ATOM   3191  CD  PRO A 206       8.724  21.242   8.082  1.00 98.49           C  
ATOM   3192  HD2 PRO A 206       9.006  20.888   7.090  1.00 98.49           H  
ATOM   3193  HD3 PRO A 206       9.120  20.581   8.853  1.00 98.49           H  
ATOM   3194  N   GLU A 207       6.213  23.470   6.651  1.00 97.90           N  
ATOM   3195  H   GLU A 207       7.032  23.005   6.285  1.00 97.90           H  
ATOM   3196  CA  GLU A 207       5.386  24.228   5.704  1.00 97.90           C  
ATOM   3197  HA  GLU A 207       5.389  25.279   5.994  1.00 97.90           H  
ATOM   3198  C   GLU A 207       3.915  23.768   5.680  1.00 97.90           C  
ATOM   3199  CB  GLU A 207       5.976  24.105   4.287  1.00 97.90           C  
ATOM   3200  HB2 GLU A 207       5.945  23.065   3.962  1.00 97.90           H  
ATOM   3201  HB3 GLU A 207       5.331  24.674   3.616  1.00 97.90           H  
ATOM   3202  O   GLU A 207       3.015  24.574   5.447  1.00 97.90           O  
ATOM   3203  CG  GLU A 207       7.406  24.656   4.127  1.00 97.90           C  
ATOM   3204  HG2 GLU A 207       7.475  25.094   3.131  1.00 97.90           H  
ATOM   3205  HG3 GLU A 207       7.574  25.460   4.844  1.00 97.90           H  
ATOM   3206  CD  GLU A 207       8.516  23.598   4.258  1.00 97.90           C  
ATOM   3207  OE1 GLU A 207       9.534  23.718   3.527  1.00 97.90           O  
ATOM   3208  OE2 GLU A 207       8.370  22.634   5.042  1.00 97.90           O  
ATOM   3209  N   LEU A 208       3.648  22.481   5.943  1.00 97.98           N  
ATOM   3210  H   LEU A 208       4.414  21.892   6.239  1.00 97.98           H  
ATOM   3211  CA  LEU A 208       2.280  21.973   6.085  1.00 97.98           C  
ATOM   3212  HA  LEU A 208       1.686  22.327   5.243  1.00 97.98           H  
ATOM   3213  C   LEU A 208       1.640  22.514   7.367  1.00 97.98           C  
ATOM   3214  CB  LEU A 208       2.289  20.430   6.087  1.00 97.98           C  
ATOM   3215  HB2 LEU A 208       2.652  20.074   5.123  1.00 97.98           H  
ATOM   3216  HB3 LEU A 208       2.982  20.091   6.857  1.00 97.98           H  
ATOM   3217  O   LEU A 208       0.494  22.958   7.339  1.00 97.98           O  
ATOM   3218  CG  LEU A 208       0.920  19.787   6.388  1.00 97.98           C  
ATOM   3219  HG  LEU A 208       0.491  20.218   7.292  1.00 97.98           H  
ATOM   3220  CD1 LEU A 208      -0.064  19.982   5.237  1.00 97.98           C  
ATOM   3221 HD11 LEU A 208      -0.246  21.046   5.085  1.00 97.98           H  
ATOM   3222 HD12 LEU A 208       0.338  19.539   4.326  1.00 97.98           H  
ATOM   3223 HD13 LEU A 208      -1.005  19.494   5.489  1.00 97.98           H  
ATOM   3224  CD2 LEU A 208       1.084  18.292   6.650  1.00 97.98           C  
ATOM   3225 HD21 LEU A 208       1.733  18.151   7.514  1.00 97.98           H  
ATOM   3226 HD22 LEU A 208       0.113  17.848   6.870  1.00 97.98           H  
ATOM   3227 HD23 LEU A 208       1.524  17.792   5.788  1.00 97.98           H  
ATOM   3228  N   LEU A 209       2.371  22.460   8.484  1.00 97.67           N  
ATOM   3229  H   LEU A 209       3.330  22.150   8.413  1.00 97.67           H  
ATOM   3230  CA  LEU A 209       1.871  22.900   9.788  1.00 97.67           C  
ATOM   3231  HA  LEU A 209       0.922  22.403   9.987  1.00 97.67           H  
ATOM   3232  C   LEU A 209       1.587  24.407   9.787  1.00 97.67           C  
ATOM   3233  CB  LEU A 209       2.875  22.524  10.892  1.00 97.67           C  
ATOM   3234  HB2 LEU A 209       3.812  23.048  10.702  1.00 97.67           H  
ATOM   3235  HB3 LEU A 209       2.484  22.885  11.844  1.00 97.67           H  
ATOM   3236  O   LEU A 209       0.537  24.823  10.272  1.00 97.67           O  
ATOM   3237  CG  LEU A 209       3.174  21.019  11.025  1.00 97.67           C  
ATOM   3238  HG  LEU A 209       3.614  20.653  10.098  1.00 97.67           H  
ATOM   3239  CD1 LEU A 209       4.185  20.807  12.149  1.00 97.67           C  
ATOM   3240 HD11 LEU A 209       4.452  19.751  12.201  1.00 97.67           H  
ATOM   3241 HD12 LEU A 209       5.088  21.385  11.956  1.00 97.67           H  
ATOM   3242 HD13 LEU A 209       3.757  21.107  13.105  1.00 97.67           H  
ATOM   3243  CD2 LEU A 209       1.928  20.185  11.337  1.00 97.67           C  
ATOM   3244 HD21 LEU A 209       2.222  19.146  11.491  1.00 97.67           H  
ATOM   3245 HD22 LEU A 209       1.225  20.228  10.504  1.00 97.67           H  
ATOM   3246 HD23 LEU A 209       1.455  20.554  12.246  1.00 97.67           H  
ATOM   3247  N   GLU A 210       2.465  25.202   9.172  1.00 97.50           N  
ATOM   3248  H   GLU A 210       3.325  24.795   8.831  1.00 97.50           H  
ATOM   3249  CA  GLU A 210       2.253  26.634   8.936  1.00 97.50           C  
ATOM   3250  HA  GLU A 210       2.140  27.145   9.892  1.00 97.50           H  
ATOM   3251  C   GLU A 210       0.953  26.864   8.147  1.00 97.50           C  
ATOM   3252  CB  GLU A 210       3.472  27.231   8.207  1.00 97.50           C  
ATOM   3253  HB2 GLU A 210       3.212  28.224   7.840  1.00 97.50           H  
ATOM   3254  HB3 GLU A 210       3.717  26.599   7.352  1.00 97.50           H  
ATOM   3255  O   GLU A 210       0.039  27.524   8.650  1.00 97.50           O  
ATOM   3256  CG  GLU A 210       4.699  27.359   9.130  1.00 97.50           C  
ATOM   3257  HG2 GLU A 210       4.870  26.408   9.636  1.00 97.50           H  
ATOM   3258  HG3 GLU A 210       4.471  28.096   9.900  1.00 97.50           H  
ATOM   3259  CD  GLU A 210       5.997  27.771   8.407  1.00 97.50           C  
ATOM   3260  OE1 GLU A 210       7.050  27.790   9.089  1.00 97.50           O  
ATOM   3261  OE2 GLU A 210       5.957  28.061   7.189  1.00 97.50           O  
ATOM   3262  N   ALA A 211       0.796  26.210   6.989  1.00 96.71           N  
ATOM   3263  H   ALA A 211       1.572  25.664   6.641  1.00 96.71           H  
ATOM   3264  CA  ALA A 211      -0.389  26.338   6.136  1.00 96.71           C  
ATOM   3265  HA  ALA A 211      -0.502  27.388   5.866  1.00 96.71           H  
ATOM   3266  C   ALA A 211      -1.703  25.896   6.808  1.00 96.71           C  
ATOM   3267  CB  ALA A 211      -0.148  25.524   4.859  1.00 96.71           C  
ATOM   3268  HB1 ALA A 211       0.753  25.885   4.363  1.00 96.71           H  
ATOM   3269  HB2 ALA A 211      -0.997  25.639   4.186  1.00 96.71           H  
ATOM   3270  HB3 ALA A 211      -0.019  24.470   5.106  1.00 96.71           H  
ATOM   3271  O   ALA A 211      -2.780  26.346   6.420  1.00 96.71           O  
ATOM   3272  N   MET A 212      -1.650  25.002   7.799  1.00 96.49           N  
ATOM   3273  H   MET A 212      -0.747  24.618   8.039  1.00 96.49           H  
ATOM   3274  CA  MET A 212      -2.825  24.601   8.579  1.00 96.49           C  
ATOM   3275  HA  MET A 212      -3.662  24.435   7.900  1.00 96.49           H  
ATOM   3276  C   MET A 212      -3.276  25.671   9.582  1.00 96.49           C  
ATOM   3277  CB  MET A 212      -2.533  23.293   9.323  1.00 96.49           C  
ATOM   3278  HB2 MET A 212      -1.580  23.369   9.846  1.00 96.49           H  
ATOM   3279  HB3 MET A 212      -3.316  23.128  10.063  1.00 96.49           H  
ATOM   3280  O   MET A 212      -4.440  25.654   9.989  1.00 96.49           O  
ATOM   3281  CG  MET A 212      -2.503  22.091   8.378  1.00 96.49           C  
ATOM   3282  HG2 MET A 212      -1.806  22.290   7.564  1.00 96.49           H  
ATOM   3283  HG3 MET A 212      -3.494  21.972   7.940  1.00 96.49           H  
ATOM   3284  SD  MET A 212      -2.014  20.534   9.171  1.00 96.49           S  
ATOM   3285  CE  MET A 212      -3.458  20.232  10.221  1.00 96.49           C  
ATOM   3286  HE1 MET A 212      -3.578  21.056  10.925  1.00 96.49           H  
ATOM   3287  HE2 MET A 212      -3.307  19.313  10.787  1.00 96.49           H  
ATOM   3288  HE3 MET A 212      -4.349  20.136   9.602  1.00 96.49           H  
ATOM   3289  N   THR A 213      -2.375  26.565   9.997  1.00 92.00           N  
ATOM   3290  H   THR A 213      -1.454  26.527   9.585  1.00 92.00           H  
ATOM   3291  CA  THR A 213      -2.618  27.568  11.049  1.00 92.00           C  
ATOM   3292  HA  THR A 213      -3.517  27.284  11.596  1.00 92.00           H  
ATOM   3293  C   THR A 213      -2.898  28.982  10.537  1.00 92.00           C  
ATOM   3294  CB  THR A 213      -1.476  27.600  12.074  1.00 92.00           C  
ATOM   3295  HB  THR A 213      -1.689  28.386  12.800  1.00 92.00           H  
ATOM   3296  O   THR A 213      -3.490  29.762  11.282  1.00 92.00           O  
ATOM   3297  CG2 THR A 213      -1.369  26.285  12.849  1.00 92.00           C  
ATOM   3298 HG21 THR A 213      -2.304  26.090  13.375  1.00 92.00           H  
ATOM   3299 HG22 THR A 213      -0.558  26.361  13.573  1.00 92.00           H  
ATOM   3300 HG23 THR A 213      -1.155  25.460  12.168  1.00 92.00           H  
ATOM   3301  OG1 THR A 213      -0.219  27.872  11.497  1.00 92.00           O  
ATOM   3302  HG1 THR A 213      -0.240  27.702  10.552  1.00 92.00           H  
ATOM   3303  N   GLU A 214      -2.530  29.299   9.292  1.00 85.62           N  
ATOM   3304  H   GLU A 214      -2.002  28.620   8.762  1.00 85.62           H  
ATOM   3305  CA  GLU A 214      -2.890  30.548   8.588  1.00 85.62           C  
ATOM   3306  HA  GLU A 214      -2.719  31.406   9.237  1.00 85.62           H  
ATOM   3307  C   GLU A 214      -4.366  30.588   8.188  1.00 85.62           C  
ATOM   3308  CB  GLU A 214      -2.035  30.690   7.317  1.00 85.62           C  
ATOM   3309  HB2 GLU A 214      -2.159  29.796   6.706  1.00 85.62           H  
ATOM   3310  HB3 GLU A 214      -2.412  31.542   6.752  1.00 85.62           H  
ATOM   3311  O   GLU A 214      -5.100  31.530   8.558  1.00 85.62           O  
ATOM   3312  CG  GLU A 214      -0.535  30.916   7.567  1.00 85.62           C  
ATOM   3313  HG2 GLU A 214      -0.123  30.059   8.100  1.00 85.62           H  
ATOM   3314  HG3 GLU A 214      -0.426  31.791   8.209  1.00 85.62           H  
ATOM   3315  CD  GLU A 214       0.261  31.140   6.262  1.00 85.62           C  
ATOM   3316  OE1 GLU A 214       1.429  31.579   6.371  1.00 85.62           O  
ATOM   3317  OE2 GLU A 214      -0.292  30.935   5.151  1.00 85.62           O  
ATOM   3318  OXT GLU A 214      -4.796  29.641   7.497  1.00 85.62           O  
TER    3319      GLU A 214                                                       
ATOM   3319  N   SER B   1      -0.471  -7.829  15.196  1.00 31.19           N  
ATOM   3320  H   SER B   1       0.226  -8.452  14.813  1.00 31.19           H  
ATOM   3321  H2  SER B   1      -1.029  -8.324  15.876  1.00 31.19           H  
ATOM   3322  H3  SER B   1      -0.001  -7.037  15.611  1.00 31.19           H  
ATOM   3323  CA  SER B   1      -1.313  -7.352  14.093  1.00 31.19           C  
ATOM   3324  HA  SER B   1      -1.692  -8.213  13.542  1.00 31.19           H  
ATOM   3325  C   SER B   1      -0.442  -6.516  13.187  1.00 31.19           C  
ATOM   3326  CB  SER B   1      -2.527  -6.555  14.556  1.00 31.19           C  
ATOM   3327  HB2 SER B   1      -2.213  -5.590  14.953  1.00 31.19           H  
ATOM   3328  HB3 SER B   1      -3.064  -7.110  15.326  1.00 31.19           H  
ATOM   3329  O   SER B   1       0.319  -5.704  13.698  1.00 31.19           O  
ATOM   3330  OG  SER B   1      -3.375  -6.367  13.446  1.00 31.19           O  
ATOM   3331  HG  SER B   1      -4.057  -5.728  13.667  1.00 31.19           H  
ATOM   3332  N   ILE B   2      -0.499  -6.774  11.889  1.00 37.82           N  
ATOM   3333  H   ILE B   2      -1.085  -7.553  11.625  1.00 37.82           H  
ATOM   3334  CA  ILE B   2       0.423  -6.285  10.853  1.00 37.82           C  
ATOM   3335  HA  ILE B   2       1.422  -6.646  11.096  1.00 37.82           H  
ATOM   3336  C   ILE B   2       0.591  -4.790  10.652  1.00 37.82           C  
ATOM   3337  CB  ILE B   2      -0.006  -6.851   9.492  1.00 37.82           C  
ATOM   3338  HB  ILE B   2       0.418  -6.246   8.691  1.00 37.82           H  
ATOM   3339  O   ILE B   2       1.694  -4.394  10.300  1.00 37.82           O  
ATOM   3340  CG1 ILE B   2      -1.542  -6.885   9.305  1.00 37.82           C  
ATOM   3341 HG12 ILE B   2      -1.937  -5.876   9.428  1.00 37.82           H  
ATOM   3342 HG13 ILE B   2      -2.014  -7.530  10.045  1.00 37.82           H  
ATOM   3343  CG2 ILE B   2       0.598  -8.246   9.403  1.00 37.82           C  
ATOM   3344 HG21 ILE B   2       1.654  -8.240   9.673  1.00 37.82           H  
ATOM   3345 HG22 ILE B   2       0.459  -8.650   8.400  1.00 37.82           H  
ATOM   3346 HG23 ILE B   2       0.098  -8.908  10.110  1.00 37.82           H  
ATOM   3347  CD1 ILE B   2      -1.971  -7.389   7.936  1.00 37.82           C  
ATOM   3348 HD11 ILE B   2      -1.510  -6.774   7.163  1.00 37.82           H  
ATOM   3349 HD12 ILE B   2      -1.666  -8.428   7.815  1.00 37.82           H  
ATOM   3350 HD13 ILE B   2      -3.057  -7.345   7.859  1.00 37.82           H  
ATOM   3351  N   PHE B   3      -0.457  -3.978  10.779  1.00 39.37           N  
ATOM   3352  H   PHE B   3      -1.339  -4.350  11.102  1.00 39.37           H  
ATOM   3353  CA  PHE B   3      -0.292  -2.531  10.690  1.00 39.37           C  
ATOM   3354  HA  PHE B   3       0.554  -2.317  10.037  1.00 39.37           H  
ATOM   3355  C   PHE B   3       0.025  -2.025  12.091  1.00 39.37           C  
ATOM   3356  CB  PHE B   3      -1.477  -1.843  10.004  1.00 39.37           C  
ATOM   3357  HB2 PHE B   3      -1.354  -0.764  10.089  1.00 39.37           H  
ATOM   3358  HB3 PHE B   3      -2.412  -2.132  10.484  1.00 39.37           H  
ATOM   3359  O   PHE B   3      -0.872  -2.012  12.935  1.00 39.37           O  
ATOM   3360  CG  PHE B   3      -1.481  -2.192   8.536  1.00 39.37           C  
ATOM   3361  CD1 PHE B   3      -0.455  -1.687   7.718  1.00 39.37           C  
ATOM   3362  HD1 PHE B   3       0.277  -1.002   8.119  1.00 39.37           H  
ATOM   3363  CD2 PHE B   3      -2.307  -3.225   8.066  1.00 39.37           C  
ATOM   3364  HD2 PHE B   3      -3.063  -3.651   8.708  1.00 39.37           H  
ATOM   3365  CE1 PHE B   3      -0.208  -2.233   6.459  1.00 39.37           C  
ATOM   3366  HE1 PHE B   3       0.648  -1.908   5.886  1.00 39.37           H  
ATOM   3367  CE2 PHE B   3      -2.001  -3.831   6.840  1.00 39.37           C  
ATOM   3368  HE2 PHE B   3      -2.500  -4.738   6.532  1.00 39.37           H  
ATOM   3369  CZ  PHE B   3      -0.924  -3.370   6.074  1.00 39.37           C  
ATOM   3370  HZ  PHE B   3      -0.594  -3.933   5.213  1.00 39.37           H  
ATOM   3371  N   PRO B   4       1.296  -1.701  12.377  1.00 34.84           N  
ATOM   3372  CA  PRO B   4       1.673  -1.045  13.616  1.00 34.84           C  
ATOM   3373  HA  PRO B   4       1.346  -1.636  14.472  1.00 34.84           H  
ATOM   3374  C   PRO B   4       1.050   0.342  13.715  1.00 34.84           C  
ATOM   3375  CB  PRO B   4       3.196  -0.958  13.600  1.00 34.84           C  
ATOM   3376  HB2 PRO B   4       3.614  -1.834  14.096  1.00 34.84           H  
ATOM   3377  HB3 PRO B   4       3.569  -0.048  14.070  1.00 34.84           H  
ATOM   3378  O   PRO B   4       0.677   0.726  14.822  1.00 34.84           O  
ATOM   3379  CG  PRO B   4       3.522  -1.016  12.110  1.00 34.84           C  
ATOM   3380  HG2 PRO B   4       4.494  -1.467  11.913  1.00 34.84           H  
ATOM   3381  HG3 PRO B   4       3.406  -0.037  11.646  1.00 34.84           H  
ATOM   3382  CD  PRO B   4       2.471  -1.919  11.555  1.00 34.84           C  
ATOM   3383  HD2 PRO B   4       2.332  -1.679  10.500  1.00 34.84           H  
ATOM   3384  HD3 PRO B   4       2.821  -2.942  11.693  1.00 34.84           H  
ATOM   3385  N   ILE B   5       0.871   1.077  12.600  1.00 33.76           N  
ATOM   3386  H   ILE B   5       1.225   0.764  11.707  1.00 33.76           H  
ATOM   3387  CA  ILE B   5      -0.137   2.136  12.645  1.00 33.76           C  
ATOM   3388  HA  ILE B   5       0.083   2.778  13.497  1.00 33.76           H  
ATOM   3389  C   ILE B   5      -1.460   1.420  12.897  1.00 33.76           C  
ATOM   3390  CB  ILE B   5      -0.239   3.049  11.398  1.00 33.76           C  
ATOM   3391  HB  ILE B   5      -0.566   2.438  10.556  1.00 33.76           H  
ATOM   3392  O   ILE B   5      -1.952   0.683  12.037  1.00 33.76           O  
ATOM   3393  CG1 ILE B   5       1.065   3.776  11.016  1.00 33.76           C  
ATOM   3394 HG12 ILE B   5       1.876   3.060  10.884  1.00 33.76           H  
ATOM   3395 HG13 ILE B   5       1.356   4.427  11.840  1.00 33.76           H  
ATOM   3396  CG2 ILE B   5      -1.324   4.121  11.651  1.00 33.76           C  
ATOM   3397 HG21 ILE B   5      -1.714   4.053  12.667  1.00 33.76           H  
ATOM   3398 HG22 ILE B   5      -2.143   4.003  10.942  1.00 33.76           H  
ATOM   3399 HG23 ILE B   5      -0.943   5.141  11.599  1.00 33.76           H  
ATOM   3400  CD1 ILE B   5       0.914   4.645   9.746  1.00 33.76           C  
ATOM   3401 HD11 ILE B   5       1.852   5.166   9.552  1.00 33.76           H  
ATOM   3402 HD12 ILE B   5       0.175   5.437   9.873  1.00 33.76           H  
ATOM   3403 HD13 ILE B   5       0.611   4.048   8.887  1.00 33.76           H  
ATOM   3404  N   GLU B   6      -2.047   1.670  14.066  1.00 30.14           N  
ATOM   3405  H   GLU B   6      -1.522   2.179  14.762  1.00 30.14           H  
ATOM   3406  CA  GLU B   6      -3.489   1.601  14.220  1.00 30.14           C  
ATOM   3407  HA  GLU B   6      -3.815   0.568  14.345  1.00 30.14           H  
ATOM   3408  C   GLU B   6      -4.100   2.193  12.944  1.00 30.14           C  
ATOM   3409  CB  GLU B   6      -3.939   2.445  15.435  1.00 30.14           C  
ATOM   3410  HB2 GLU B   6      -3.481   3.432  15.367  1.00 30.14           H  
ATOM   3411  HB3 GLU B   6      -5.020   2.570  15.384  1.00 30.14           H  
ATOM   3412  O   GLU B   6      -4.050   3.401  12.718  1.00 30.14           O  
ATOM   3413  CG  GLU B   6      -3.613   1.839  16.807  1.00 30.14           C  
ATOM   3414  HG2 GLU B   6      -2.531   1.752  16.907  1.00 30.14           H  
ATOM   3415  HG3 GLU B   6      -4.037   0.835  16.849  1.00 30.14           H  
ATOM   3416  CD  GLU B   6      -4.168   2.674  17.983  1.00 30.14           C  
ATOM   3417  OE1 GLU B   6      -4.201   2.123  19.108  1.00 30.14           O  
ATOM   3418  OE2 GLU B   6      -4.566   3.842  17.770  1.00 30.14           O  
ATOM   3419  N   LYS B   7      -4.765   1.390  12.104  1.00 29.64           N  
ATOM   3420  H   LYS B   7      -4.728   0.395  12.274  1.00 29.64           H  
ATOM   3421  CA  LYS B   7      -5.934   1.995  11.466  1.00 29.64           C  
ATOM   3422  HA  LYS B   7      -5.595   2.773  10.782  1.00 29.64           H  
ATOM   3423  C   LYS B   7      -6.716   2.659  12.608  1.00 29.64           C  
ATOM   3424  CB  LYS B   7      -6.798   0.942  10.775  1.00 29.64           C  
ATOM   3425  HB2 LYS B   7      -6.482  -0.065  11.046  1.00 29.64           H  
ATOM   3426  HB3 LYS B   7      -7.823   1.075  11.123  1.00 29.64           H  
ATOM   3427  O   LYS B   7      -6.806   2.006  13.655  1.00 29.64           O  
ATOM   3428  CG  LYS B   7      -6.738   1.122   9.257  1.00 29.64           C  
ATOM   3429  HG2 LYS B   7      -5.802   0.728   8.861  1.00 29.64           H  
ATOM   3430  HG3 LYS B   7      -6.802   2.185   9.026  1.00 29.64           H  
ATOM   3431  CD  LYS B   7      -7.930   0.407   8.631  1.00 29.64           C  
ATOM   3432  HD2 LYS B   7      -8.778   0.535   9.303  1.00 29.64           H  
ATOM   3433  HD3 LYS B   7      -7.695  -0.646   8.476  1.00 29.64           H  
ATOM   3434  CE  LYS B   7      -8.306   1.098   7.334  1.00 29.64           C  
ATOM   3435  HE2 LYS B   7      -7.521   0.961   6.590  1.00 29.64           H  
ATOM   3436  HE3 LYS B   7      -8.338   2.169   7.536  1.00 29.64           H  
ATOM   3437  NZ  LYS B   7      -9.643   0.669   6.853  1.00 29.64           N  
ATOM   3438  HZ1 LYS B   7      -9.914   1.271   6.088  1.00 29.64           H  
ATOM   3439  HZ2 LYS B   7     -10.338   0.781   7.576  1.00 29.64           H  
ATOM   3440  HZ3 LYS B   7      -9.633  -0.275   6.493  1.00 29.64           H  
ATOM   3441  N   PRO B   8      -7.291   3.866  12.450  1.00 24.92           N  
ATOM   3442  CA  PRO B   8      -8.182   4.356  13.486  1.00 24.92           C  
ATOM   3443  HA  PRO B   8      -7.579   4.622  14.354  1.00 24.92           H  
ATOM   3444  C   PRO B   8      -9.184   3.244  13.840  1.00 24.92           C  
ATOM   3445  CB  PRO B   8      -8.868   5.605  12.924  1.00 24.92           C  
ATOM   3446  HB2 PRO B   8      -9.914   5.674  13.222  1.00 24.92           H  
ATOM   3447  HB3 PRO B   8      -8.322   6.491  13.248  1.00 24.92           H  
ATOM   3448  O   PRO B   8      -9.538   2.436  12.959  1.00 24.92           O  
ATOM   3449  CG  PRO B   8      -8.718   5.444  11.411  1.00 24.92           C  
ATOM   3450  HG2 PRO B   8      -9.530   4.825  11.030  1.00 24.92           H  
ATOM   3451  HG3 PRO B   8      -8.697   6.407  10.902  1.00 24.92           H  
ATOM   3452  CD  PRO B   8      -7.392   4.695  11.262  1.00 24.92           C  
ATOM   3453  HD2 PRO B   8      -7.397   4.101  10.348  1.00 24.92           H  
ATOM   3454  HD3 PRO B   8      -6.564   5.403  11.249  1.00 24.92           H  
ATOM   3455  N   PRO B   9      -9.606   3.154  15.109  1.00 21.40           N  
ATOM   3456  CA  PRO B   9     -10.647   2.229  15.518  1.00 21.40           C  
ATOM   3457  HA  PRO B   9     -10.231   1.222  15.548  1.00 21.40           H  
ATOM   3458  C   PRO B   9     -11.842   2.244  14.547  1.00 21.40           C  
ATOM   3459  CB  PRO B   9     -11.022   2.654  16.950  1.00 21.40           C  
ATOM   3460  HB2 PRO B   9     -10.601   1.943  17.661  1.00 21.40           H  
ATOM   3461  HB3 PRO B   9     -12.097   2.750  17.102  1.00 21.40           H  
ATOM   3462  O   PRO B   9     -12.195   3.267  13.954  1.00 21.40           O  
ATOM   3463  CG  PRO B   9     -10.392   4.024  17.158  1.00 21.40           C  
ATOM   3464  HG2 PRO B   9     -11.094   4.797  16.845  1.00 21.40           H  
ATOM   3465  HG3 PRO B   9     -10.084   4.179  18.192  1.00 21.40           H  
ATOM   3466  CD  PRO B   9      -9.206   4.010  16.213  1.00 21.40           C  
ATOM   3467  HD2 PRO B   9      -8.336   3.580  16.709  1.00 21.40           H  
ATOM   3468  HD3 PRO B   9      -8.992   5.031  15.896  1.00 21.40           H  
ATOM   3469  N   LYS B  10     -12.506   1.091  14.434  1.00 22.36           N  
ATOM   3470  H   LYS B  10     -12.029   0.330  14.898  1.00 22.36           H  
ATOM   3471  CA  LYS B  10     -13.912   1.130  14.837  1.00 22.36           C  
ATOM   3472  HA  LYS B  10     -14.400   2.039  14.485  1.00 22.36           H  
ATOM   3473  C   LYS B  10     -13.938   1.202  16.353  1.00 22.36           C  
ATOM   3474  CB  LYS B  10     -14.686  -0.116  14.412  1.00 22.36           C  
ATOM   3475  HB2 LYS B  10     -15.508  -0.251  15.115  1.00 22.36           H  
ATOM   3476  HB3 LYS B  10     -14.042  -0.993  14.480  1.00 22.36           H  
ATOM   3477  O   LYS B  10     -13.139   0.445  16.948  1.00 22.36           O  
ATOM   3478  CG  LYS B  10     -15.283   0.007  13.013  1.00 22.36           C  
ATOM   3479  HG2 LYS B  10     -14.485   0.006  12.269  1.00 22.36           H  
ATOM   3480  HG3 LYS B  10     -15.850   0.935  12.937  1.00 22.36           H  
ATOM   3481  CD  LYS B  10     -16.222  -1.183  12.791  1.00 22.36           C  
ATOM   3482  HD2 LYS B  10     -15.648  -2.105  12.877  1.00 22.36           H  
ATOM   3483  HD3 LYS B  10     -17.001  -1.174  13.554  1.00 22.36           H  
ATOM   3484  CE  LYS B  10     -16.863  -1.097  11.407  1.00 22.36           C  
ATOM   3485  HE2 LYS B  10     -17.465  -0.190  11.357  1.00 22.36           H  
ATOM   3486  HE3 LYS B  10     -16.069  -1.012  10.665  1.00 22.36           H  
ATOM   3487  NZ  LYS B  10     -17.693  -2.292  11.123  1.00 22.36           N  
ATOM   3488  HZ1 LYS B  10     -18.444  -2.373  11.793  1.00 22.36           H  
ATOM   3489  HZ2 LYS B  10     -18.078  -2.236  10.191  1.00 22.36           H  
ATOM   3490  HZ3 LYS B  10     -17.123  -3.124  11.166  1.00 22.36           H  
ATOM   3491  OXT LYS B  10     -14.772   1.980  16.848  1.00 22.36           O  
TER    3492      LYS B  10                                                       
END   
